# Supplementary material for: Method for multi-task learning fusion network traffic classification to address small sample labels
Source: Sci Rep. 2024 Jan 30;14:2518. doi: 10.1038/s41598-024-51933-8 (PMC10827795; doi:10.1038/s41598-024-51933-8)
Supplement: Supplementary file 1 — Supplementary Information 1. [file 41598_2024_51933_MOESM1_ESM.zip]

Archive with 29 entries (24 files):
- MultitaskTrafficClassification-master/.notebook/
- MultitaskTrafficClassification-master/.notebook/assets/
- MultitaskTrafficClassification-master/.notebook/assets/images/
- MultitaskTrafficClassification-master/.notebook/tmp/
- MultitaskTrafficClassification-master/.notebook/tmp/.gitignore
- MultitaskTrafficClassification-master/.notebook/tmp/chrome/
- MultitaskTrafficClassification-master/.notebook/tmp/drawIOAppForChrome.html
- MultitaskTrafficClassification-master/bert.py
- MultitaskTrafficClassification-master/best_model.h5
- MultitaskTrafficClassification-master/cnn.py
- MultitaskTrafficClassification-master/dataProcessQuic.py
- MultitaskTrafficClassification-master/improve_cnn.py
- MultitaskTrafficClassification-master/improved_model.py
- MultitaskTrafficClassification-master/LSTM.py
- MultitaskTrafficClassification-master/MTEFU.ipynb
- MultitaskTrafficClassification-master/MTEFU2.ipynb
- MultitaskTrafficClassification-master/README.md
- MultitaskTrafficClassification-master/SAE.py
- MultitaskTrafficClassification-master/singletask.ipynb
- MultitaskTrafficClassification-master/singletask.py
- MultitaskTrafficClassification-master/testData.npy
- MultitaskTrafficClassification-master/testLabel.npy
- MultitaskTrafficClassification-master/trainData.npy
- MultitaskTrafficClassification-master/trainLabel.npy
- MultitaskTrafficClassification-master/transferlearning.py
- MultitaskTrafficClassification-master/Transformer.py
- MultitaskTrafficClassification-master/t-SNE.py
- MultitaskTrafficClassification-master/valData.npy
- MultitaskTrafficClassification-master/valLabel.npy
