# Supplementary material for: Method for multi-task learning fusion network traffic classification to address small sample labels
Source: Sci Rep. 2024 Jan 30;14:2518. doi: 10.1038/s41598-024-51933-8 (PMC10827795; doi:10.1038/s41598-024-51933-8)
Supplement: Supplementary file 1 — Supplementary Information 1. [file 41598_2024_51933_MOESM1_ESM.zip › MultitaskTrafficClassification-master/README.md]

# MultitaskTrafficClassification
Implementation of "[Multitask Learning for Network Traffic Classification](https://arxiv.org/abs/1906.05248)". For more information read the paper.

Multitask Learning Approach for Network Traffic Classification

1. Copy the entire QUIC dataset (https://drive.google.com/drive/folders/1Pvev0hJ82usPh6dWDlz7Lv8L6h3JpWhE) into the a folder, named Data.
2. Run the dataProcessQuic.py to perform pre-processing.
3. Now, you can run singletask.py, transferlearning.py or multitaskMasked.py. The parameters are defined at the begining of each file and they are self-explanatory.
