# Supplementary material for: Method for multi-task learning fusion network traffic classification to address small sample labels
Source: Sci Rep. 2024 Jan 30;14:2518. doi: 10.1038/s41598-024-51933-8 (PMC10827795; doi:10.1038/s41598-024-51933-8)
Supplement: Supplementary file 1 — Supplementary Information 1. [file 41598_2024_51933_MOESM1_ESM.zip › MultitaskTrafficClassification-master/singletask.py]

import numpy as np
from keras.models import Model
from keras.layers import Dense
from keras.layers import Flatten
from keras.layers import Input
from keras.layers.convolutional import Conv1D, MaxPooling1D
from keras.layers import Activation
from keras.optimizers import Adam

timestep = 60
np.random.seed(10)

num_class = 5
train_sample_per_class = 10

# For Bandwith Prediction:
# PredictionType = 0
# TrainWithAllData = True

#For Duration Prediction:
# PredictionType = 1
# num_class = 4
# TrainWithAllData = True

#For Traffic Class Prediction:
PredictionType = 2
TrainWithAllData = False


trainData = np.load("trainData.npy")
trainlabel = np.load("trainLabel.npy")
trainData = trainData[:, -timestep*2:]
trainlabel = trainlabel[:, -timestep*2:]
trainlabel = trainlabel.astype(int)

valData = np.load("valData.npy")
valLabel = np.load("valLabel.npy")
valData = valData[:, -timestep*2:]
valLabel = valLabel[:, -timestep*2:]
valLabel = valLabel.astype(int)

testData = np.load("testData.npy")
testLabel = np.load("testLabel.npy")
testData = testData[:, -timestep*2:]
testLabel = testLabel[:, -timestep*2:]
testLabel = testLabel.astype(int)


for i in range(trainlabel.shape[0]):
    #Categorizing Bandwidth
    if trainlabel[i, 0] < 10000:
        trainlabel[i, 0] = 1
    elif trainlabel[i, 0] < 50000:
        trainlabel[i, 0] = 2
    elif trainlabel[i, 0] < 100000:
        trainlabel[i, 0] = 3
    elif trainlabel[i, 0] < 1000000:
        trainlabel[i, 0] = 4
    else:
        trainlabel[i, 0] = 5
    #Categorizing Duration
    if trainlabel[i, 1] < 10:
        trainlabel[i, 1] = 1
    elif trainlabel[i, 1] < 30:
        trainlabel[i, 1] = 2
    elif trainlabel[i, 1] < 60:
        trainlabel[i, 1] = 3
    else:
        trainlabel[i, 1] = 4


for i in range(valLabel.shape[0]):
    #Categorizing Bandwidth
    if valLabel[i, 0] < 10000:
        valLabel[i, 0] = 1
    elif valLabel[i, 0] < 50000:
        valLabel[i, 0] = 2
    elif valLabel[i, 0] < 100000:
        valLabel[i, 0] = 3
    elif valLabel[i, 0] < 1000000:
        valLabel[i, 0] = 4
    else:
        valLabel[i, 0] = 5
    #Categorizing Duration
    if valLabel[i, 1] < 10:
        valLabel[i, 1] = 1
    elif valLabel[i, 1] < 30:
        valLabel[i, 1] = 2
    elif valLabel[i, 1] < 60:
        valLabel[i, 1] = 3
    else:
        valLabel[i, 1] = 4


for i in range(testLabel.shape[0]):
    #Categorizing Bandwidth
    if testLabel[i, 0] < 10000:
        testLabel[i, 0] = 1
    elif testLabel[i, 0] < 50000:
        testLabel[i, 0] = 2
    elif testLabel[i, 0] < 100000:
        testLabel[i, 0] = 3
    elif testLabel[i, 0] < 1000000:
        testLabel[i, 0] = 4
    else:
        testLabel[i, 0] = 5
    #Categorizing Duration
    if testLabel[i, 1] < 10:
        testLabel[i, 1] = 1
    elif testLabel[i, 1] < 30:
        testLabel[i, 1] = 2
    elif testLabel[i, 1] < 60:
        testLabel[i, 1] = 3
    else:
        testLabel[i, 1] = 4


trainlabel = trainlabel[:, PredictionType]
testLabel = testLabel[:, PredictionType]
valLabel = valLabel[:, PredictionType]

train_size = trainlabel.shape[0]
Y_train = np.zeros((train_size, num_class))
Y_train[np.arange(train_size),trainlabel[:]-1] = 1

val_size = valLabel.shape[0]
Y_val = np.zeros((val_size, num_class))
Y_val[np.arange(val_size),valLabel[:]-1] = 1

test_size = testLabel.shape[0]
Y_test = np.zeros((test_size, num_class))
Y_test[np.arange(test_size),testLabel[:]-1] = 1

trainData = trainData.reshape((trainData.shape[0], timestep, 2))
valData = valData.reshape((valData.shape[0], timestep, 2))
testData = testData.reshape((testData.shape[0], timestep, 2))


if not TrainWithAllData:
    class_counter = np.zeros((num_class))
    x_train = np.zeros((num_class*train_sample_per_class, timestep, 2))
    y_train = np.zeros((num_class*train_sample_per_class, 5))
    j = 0
    for i in range(train_size):
        class_id = trainlabel[i] - 1
        if class_counter[class_id] < train_sample_per_class:
            x_train[j] = trainData[i]
            y_train[j] = Y_train[i]
            j += 1
            class_counter[class_id] += 1

    trainData = x_train
    Y_train = y_train

def base_model():

    model_input = Input(shape=(timestep,2))

    x = Conv1D(32, 3, activation='relu')(model_input)
    x = Conv1D(32, 3, activation='relu')(x)
    x = MaxPooling1D(pool_size=(2))(x)

    x = Conv1D(64, 3, activation='relu')(x)
    x = Conv1D(64, 3, activation='relu')(x)
    x = MaxPooling1D(pool_size=(2))(x)

    x = Conv1D(128, 3, activation='relu')(x)
    x = Conv1D(128, 3, activation='relu')(x)
    x = MaxPooling1D(pool_size=(2))(x)

    x = Flatten()(x)

    x3 = Dense(256)(x)
    x3 = Activation('relu')(x3)
    x3 = Dense(256)(x3)
    x3 = Activation('relu')(x3)
    output3 = Dense(num_class, activation='softmax', name='Class')(x3)

    model = Model(inputs=model_input, outputs=[output3])
    opt = Adam(clipnorm = 1.)
    model.compile(loss='categorical_crossentropy', optimizer=opt, metrics=['accuracy'])

    return model

model = base_model()

model.fit(trainData, Y_train, validation_data = (valData, Y_val),
          batch_size = 64, epochs = 30, verbose = True, shuffle = True)

result = model.evaluate([testData], [Y_test])
print(result)
