# Supplementary material for: Method for multi-task learning fusion network traffic classification to address small sample labels
Source: Sci Rep. 2024 Jan 30;14:2518. doi: 10.1038/s41598-024-51933-8 (PMC10827795; doi:10.1038/s41598-024-51933-8)
Supplement: Supplementary file 2 — Supplementary Information 2. [file 41598_2024_51933_MOESM2_ESM.zip]

Archive with 6,694 entries (6,673 files):
- QUIC Dataset/QUIC Dataset/
- QUIC Dataset/QUIC Dataset/pretraining/
- QUIC Dataset/QUIC Dataset/pretraining/Google Doc/
- QUIC Dataset/QUIC Dataset/pretraining/Google Doc/GoogleDoc-100.txt
- QUIC Dataset/QUIC Dataset/pretraining/Google Doc/GoogleDoc-1000.txt
- QUIC Dataset/QUIC Dataset/pretraining/Google Doc/GoogleDoc-1001.txt
- QUIC Dataset/QUIC Dataset/pretraining/Google Doc/GoogleDoc-1002.txt
- QUIC Dataset/QUIC Dataset/pretraining/Google Doc/GoogleDoc-1003.txt
- QUIC Dataset/QUIC Dataset/pretraining/Google Doc/GoogleDoc-1004.txt
- QUIC Dataset/QUIC Dataset/pretraining/Google Doc/GoogleDoc-1005.txt
- QUIC Dataset/QUIC Dataset/pretraining/Google Doc/GoogleDoc-1006.txt
- QUIC Dataset/QUIC Dataset/pretraining/Google Doc/GoogleDoc-1007.txt
- QUIC Dataset/QUIC Dataset/pretraining/Google Doc/GoogleDoc-1008.txt
- QUIC Dataset/QUIC Dataset/pretraining/Google Doc/GoogleDoc-1009.txt
- QUIC Dataset/QUIC Dataset/pretraining/Google Doc/GoogleDoc-101.txt
- QUIC Dataset/QUIC Dataset/pretraining/Google Doc/GoogleDoc-1010.txt
- QUIC Dataset/QUIC Dataset/pretraining/Google Doc/GoogleDoc-1011.txt
- QUIC Dataset/QUIC Dataset/pretraining/Google Doc/GoogleDoc-1012.txt
- QUIC Dataset/QUIC Dataset/pretraining/Google Doc/GoogleDoc-1013.txt
- QUIC Dataset/QUIC Dataset/pretraining/Google Doc/GoogleDoc-1014.txt
- QUIC Dataset/QUIC Dataset/pretraining/Google Doc/GoogleDoc-1015.txt
- QUIC Dataset/QUIC Dataset/pretraining/Google Doc/GoogleDoc-1016.txt
- QUIC Dataset/QUIC Dataset/pretraining/Google Doc/GoogleDoc-1017.txt
- QUIC Dataset/QUIC Dataset/pretraining/Google Doc/GoogleDoc-1018.txt
- QUIC Dataset/QUIC Dataset/pretraining/Google Doc/GoogleDoc-1019.txt
- QUIC Dataset/QUIC Dataset/pretraining/Google Doc/GoogleDoc-102.txt
- QUIC Dataset/QUIC Dataset/pretraining/Google Doc/GoogleDoc-1020.txt
- QUIC Dataset/QUIC Dataset/pretraining/Google Doc/GoogleDoc-1021.txt
- QUIC Dataset/QUIC Dataset/pretraining/Google Doc/GoogleDoc-1022.txt
- QUIC Dataset/QUIC Dataset/pretraining/Google Doc/GoogleDoc-1023.txt
- QUIC Dataset/QUIC Dataset/pretraining/Google Doc/GoogleDoc-1024.txt
- QUIC Dataset/QUIC Dataset/pretraining/Google Doc/GoogleDoc-1025.txt
- QUIC Dataset/QUIC Dataset/pretraining/Google Doc/GoogleDoc-1026.txt
- QUIC Dataset/QUIC Dataset/pretraining/Google Doc/GoogleDoc-1027.txt
- QUIC Dataset/QUIC Dataset/pretraining/Google Doc/GoogleDoc-1028.txt
- QUIC Dataset/QUIC Dataset/pretraining/Google Doc/GoogleDoc-1029.txt
- QUIC Dataset/QUIC Dataset/pretraining/Google Doc/GoogleDoc-103.txt
- QUIC Dataset/QUIC Dataset/pretraining/Google Doc/GoogleDoc-1030.txt
- QUIC Dataset/QUIC Dataset/pretraining/Google Doc/GoogleDoc-1031.txt
- QUIC Dataset/QUIC Dataset/pretraining/Google Doc/GoogleDoc-1032.txt
- QUIC Dataset/QUIC Dataset/pretraining/Google Doc/GoogleDoc-1033.txt
- QUIC Dataset/QUIC Dataset/pretraining/Google Doc/GoogleDoc-1034.txt
- QUIC Dataset/QUIC Dataset/pretraining/Google Doc/GoogleDoc-1035.txt
- QUIC Dataset/QUIC Dataset/pretraining/Google Doc/GoogleDoc-1036.txt
- QUIC Dataset/QUIC Dataset/pretraining/Google Doc/GoogleDoc-1037.txt
- QUIC Dataset/QUIC Dataset/pretraining/Google Doc/GoogleDoc-1038.txt
- QUIC Dataset/QUIC Dataset/pretraining/Google Doc/GoogleDoc-1039.txt
- QUIC Dataset/QUIC Dataset/pretraining/Google Doc/GoogleDoc-104.txt
- QUIC Dataset/QUIC Dataset/pretraining/Google Doc/GoogleDoc-1040.txt
- QUIC Dataset/QUIC Dataset/pretraining/Google Doc/GoogleDoc-1041.txt
- QUIC Dataset/QUIC Dataset/pretraining/Google Doc/GoogleDoc-1042.txt
- QUIC Dataset/QUIC Dataset/pretraining/Google Doc/GoogleDoc-1043.txt
- QUIC Dataset/QUIC Dataset/pretraining/Google Doc/GoogleDoc-1044.txt
- QUIC Dataset/QUIC Dataset/pretraining/Google Doc/GoogleDoc-1045.txt
- QUIC Dataset/QUIC Dataset/pretraining/Google Doc/GoogleDoc-1046.txt
- QUIC Dataset/QUIC Dataset/pretraining/Google Doc/GoogleDoc-1047.txt
- QUIC Dataset/QUIC Dataset/pretraining/Google Doc/GoogleDoc-1048.txt
- QUIC Dataset/QUIC Dataset/pretraining/Google Doc/GoogleDoc-1049.txt
- QUIC Dataset/QUIC Dataset/pretraining/Google Doc/GoogleDoc-105.txt
- QUIC Dataset/QUIC Dataset/pretraining/Google Doc/GoogleDoc-1050.txt
- QUIC Dataset/QUIC Dataset/pretraining/Google Doc/GoogleDoc-1051.txt
- QUIC Dataset/QUIC Dataset/pretraining/Google Doc/GoogleDoc-1052.txt
- QUIC Dataset/QUIC Dataset/pretraining/Google Doc/GoogleDoc-1053.txt
- QUIC Dataset/QUIC Dataset/pretraining/Google Doc/GoogleDoc-1054.txt
- QUIC Dataset/QUIC Dataset/pretraining/Google Doc/GoogleDoc-1055.txt
- QUIC Dataset/QUIC Dataset/pretraining/Google Doc/GoogleDoc-1056.txt
- QUIC Dataset/QUIC Dataset/pretraining/Google Doc/GoogleDoc-1057.txt
- QUIC Dataset/QUIC Dataset/pretraining/Google Doc/GoogleDoc-1058.txt
- QUIC Dataset/QUIC Dataset/pretraining/Google Doc/GoogleDoc-1059.txt
- QUIC Dataset/QUIC Dataset/pretraining/Google Doc/GoogleDoc-106.txt
- QUIC Dataset/QUIC Dataset/pretraining/Google Doc/GoogleDoc-1060.txt
- QUIC Dataset/QUIC Dataset/pretraining/Google Doc/GoogleDoc-1061.txt
- QUIC Dataset/QUIC Dataset/pretraining/Google Doc/GoogleDoc-1062.txt
- QUIC Dataset/QUIC Dataset/pretraining/Google Doc/GoogleDoc-1063.txt
- QUIC Dataset/QUIC Dataset/pretraining/Google Doc/GoogleDoc-1064.txt
- QUIC Dataset/QUIC Dataset/pretraining/Google Doc/GoogleDoc-1065.txt
- QUIC Dataset/QUIC Dataset/pretraining/Google Doc/GoogleDoc-1066.txt
- QUIC Dataset/QUIC Dataset/pretraining/Google Doc/GoogleDoc-1067.txt
- QUIC Dataset/QUIC Dataset/pretraining/Google Doc/GoogleDoc-1068.txt
- QUIC Dataset/QUIC Dataset/pretraining/Google Doc/GoogleDoc-1069.txt
- QUIC Dataset/QUIC Dataset/pretraining/Google Doc/GoogleDoc-107.txt
- QUIC Dataset/QUIC Dataset/pretraining/Google Doc/GoogleDoc-1070.txt
- QUIC Dataset/QUIC Dataset/pretraining/Google Doc/GoogleDoc-1071.txt
- QUIC Dataset/QUIC Dataset/pretraining/Google Doc/GoogleDoc-1072.txt
- QUIC Dataset/QUIC Dataset/pretraining/Google Doc/GoogleDoc-1073.txt
- QUIC Dataset/QUIC Dataset/pretraining/Google Doc/GoogleDoc-1074.txt
- QUIC Dataset/QUIC Dataset/pretraining/Google Doc/GoogleDoc-1075.txt
- QUIC Dataset/QUIC Dataset/pretraining/Google Doc/GoogleDoc-1076.txt
- QUIC Dataset/QUIC Dataset/pretraining/Google Doc/GoogleDoc-1077.txt
- QUIC Dataset/QUIC Dataset/pretraining/Google Doc/GoogleDoc-1078.txt
- QUIC Dataset/QUIC Dataset/pretraining/Google Doc/GoogleDoc-1079.txt
- QUIC Dataset/QUIC Dataset/pretraining/Google Doc/GoogleDoc-108.txt
- QUIC Dataset/QUIC Dataset/pretraining/Google Doc/GoogleDoc-1080.txt
- QUIC Dataset/QUIC Dataset/pretraining/Google Doc/GoogleDoc-1081.txt
- QUIC Dataset/QUIC Dataset/pretraining/Google Doc/GoogleDoc-1082.txt
- QUIC Dataset/QUIC Dataset/pretraining/Google Doc/GoogleDoc-1083.txt
- QUIC Dataset/QUIC Dataset/pretraining/Google Doc/GoogleDoc-1084.txt
- QUIC Dataset/QUIC Dataset/pretraining/Google Doc/GoogleDoc-1085.txt
- QUIC Dataset/QUIC Dataset/pretraining/Google Doc/GoogleDoc-1086.txt
- QUIC Dataset/QUIC Dataset/pretraining/Google Doc/GoogleDoc-1087.txt
- QUIC Dataset/QUIC Dataset/pretraining/Google Doc/GoogleDoc-1088.txt
- QUIC Dataset/QUIC Dataset/pretraining/Google Doc/GoogleDoc-1089.txt
- QUIC Dataset/QUIC Dataset/pretraining/Google Doc/GoogleDoc-109.txt
- QUIC Dataset/QUIC Dataset/pretraining/Google Doc/GoogleDoc-1090.txt
- QUIC Dataset/QUIC Dataset/pretraining/Google Doc/GoogleDoc-1091.txt
- QUIC Dataset/QUIC Dataset/pretraining/Google Doc/GoogleDoc-1092.txt
- QUIC Dataset/QUIC Dataset/pretraining/Google Doc/GoogleDoc-1093.txt
- QUIC Dataset/QUIC Dataset/pretraining/Google Doc/GoogleDoc-1094.txt
- QUIC Dataset/QUIC Dataset/pretraining/Google Doc/GoogleDoc-1095.txt
- QUIC Dataset/QUIC Dataset/pretraining/Google Doc/GoogleDoc-1096.txt
- QUIC Dataset/QUIC Dataset/pretraining/Google Doc/GoogleDoc-1097.txt
- QUIC Dataset/QUIC Dataset/pretraining/Google Doc/GoogleDoc-1098.txt
- QUIC Dataset/QUIC Dataset/pretraining/Google Doc/GoogleDoc-1099.txt
- QUIC Dataset/QUIC Dataset/pretraining/Google Doc/GoogleDoc-110.txt
- QUIC Dataset/QUIC Dataset/pretraining/Google Doc/GoogleDoc-1100.txt
- QUIC Dataset/QUIC Dataset/pretraining/Google Doc/GoogleDoc-1101.txt
- QUIC Dataset/QUIC Dataset/pretraining/Google Doc/GoogleDoc-1102.txt
- QUIC Dataset/QUIC Dataset/pretraining/Google Doc/GoogleDoc-1103.txt
- QUIC Dataset/QUIC Dataset/pretraining/Google Doc/GoogleDoc-1104.txt
- QUIC Dataset/QUIC Dataset/pretraining/Google Doc/GoogleDoc-1105.txt
- QUIC Dataset/QUIC Dataset/pretraining/Google Doc/GoogleDoc-1106.txt
- QUIC Dataset/QUIC Dataset/pretraining/Google Doc/GoogleDoc-1107.txt
- QUIC Dataset/QUIC Dataset/pretraining/Google Doc/GoogleDoc-1108.txt
- QUIC Dataset/QUIC Dataset/pretraining/Google Doc/GoogleDoc-1109.txt
- QUIC Dataset/QUIC Dataset/pretraining/Google Doc/GoogleDoc-111.txt
- QUIC Dataset/QUIC Dataset/pretraining/Google Doc/GoogleDoc-1110.txt
- QUIC Dataset/QUIC Dataset/pretraining/Google Doc/GoogleDoc-1111.txt
- QUIC Dataset/QUIC Dataset/pretraining/Google Doc/GoogleDoc-1112.txt
- QUIC Dataset/QUIC Dataset/pretraining/Google Doc/GoogleDoc-1113.txt
- QUIC Dataset/QUIC Dataset/pretraining/Google Doc/GoogleDoc-1114.txt
- QUIC Dataset/QUIC Dataset/pretraining/Google Doc/GoogleDoc-1115.txt
- QUIC Dataset/QUIC Dataset/pretraining/Google Doc/GoogleDoc-1116.txt
- QUIC Dataset/QUIC Dataset/pretraining/Google Doc/GoogleDoc-1117.txt
- QUIC Dataset/QUIC Dataset/pretraining/Google Doc/GoogleDoc-1118.txt
- QUIC Dataset/QUIC Dataset/pretraining/Google Doc/GoogleDoc-1119.txt
- QUIC Dataset/QUIC Dataset/pretraining/Google Doc/GoogleDoc-112.txt
- QUIC Dataset/QUIC Dataset/pretraining/Google Doc/GoogleDoc-1120.txt
- QUIC Dataset/QUIC Dataset/pretraining/Google Doc/GoogleDoc-1121.txt
- QUIC Dataset/QUIC Dataset/pretraining/Google Doc/GoogleDoc-1122.txt
- QUIC Dataset/QUIC Dataset/pretraining/Google Doc/GoogleDoc-1123.txt
- QUIC Dataset/QUIC Dataset/pretraining/Google Doc/GoogleDoc-1124.txt
- QUIC Dataset/QUIC Dataset/pretraining/Google Doc/GoogleDoc-1125.txt
- QUIC Dataset/QUIC Dataset/pretraining/Google Doc/GoogleDoc-1126.txt
- QUIC Dataset/QUIC Dataset/pretraining/Google Doc/GoogleDoc-1127.txt
- QUIC Dataset/QUIC Dataset/pretraining/Google Doc/GoogleDoc-1128.txt
- QUIC Dataset/QUIC Dataset/pretraining/Google Doc/GoogleDoc-1129.txt
- QUIC Dataset/QUIC Dataset/pretraining/Google Doc/GoogleDoc-113.txt
- QUIC Dataset/QUIC Dataset/pretraining/Google Doc/GoogleDoc-1130.txt
- QUIC Dataset/QUIC Dataset/pretraining/Google Doc/GoogleDoc-1131.txt
- QUIC Dataset/QUIC Dataset/pretraining/Google Doc/GoogleDoc-1132.txt
- QUIC Dataset/QUIC Dataset/pretraining/Google Doc/GoogleDoc-1133.txt
- QUIC Dataset/QUIC Dataset/pretraining/Google Doc/GoogleDoc-1134.txt
- QUIC Dataset/QUIC Dataset/pretraining/Google Doc/GoogleDoc-1135.txt
- QUIC Dataset/QUIC Dataset/pretraining/Google Doc/GoogleDoc-1136.txt
- QUIC Dataset/QUIC Dataset/pretraining/Google Doc/GoogleDoc-1137.txt
- QUIC Dataset/QUIC Dataset/pretraining/Google Doc/GoogleDoc-1138.txt
- QUIC Dataset/QUIC Dataset/pretraining/Google Doc/GoogleDoc-1139.txt
- QUIC Dataset/QUIC Dataset/pretraining/Google Doc/GoogleDoc-114.txt
- QUIC Dataset/QUIC Dataset/pretraining/Google Doc/GoogleDoc-1140.txt
- QUIC Dataset/QUIC Dataset/pretraining/Google Doc/GoogleDoc-1141.txt
- QUIC Dataset/QUIC Dataset/pretraining/Google Doc/GoogleDoc-1142.txt
- QUIC Dataset/QUIC Dataset/pretraining/Google Doc/GoogleDoc-1143.txt
- QUIC Dataset/QUIC Dataset/pretraining/Google Doc/GoogleDoc-1144.txt
- QUIC Dataset/QUIC Dataset/pretraining/Google Doc/GoogleDoc-1145.txt
- QUIC Dataset/QUIC Dataset/pretraining/Google Doc/GoogleDoc-1146.txt
- QUIC Dataset/QUIC Dataset/pretraining/Google Doc/GoogleDoc-1147.txt
- QUIC Dataset/QUIC Dataset/pretraining/Google Doc/GoogleDoc-1148.txt
- QUIC Dataset/QUIC Dataset/pretraining/Google Doc/GoogleDoc-1149.txt
- QUIC Dataset/QUIC Dataset/pretraining/Google Doc/GoogleDoc-115.txt
- QUIC Dataset/QUIC Dataset/pretraining/Google Doc/GoogleDoc-1150.txt
- QUIC Dataset/QUIC Dataset/pretraining/Google Doc/GoogleDoc-1151.txt
- QUIC Dataset/QUIC Dataset/pretraining/Google Doc/GoogleDoc-1152.txt
- QUIC Dataset/QUIC Dataset/pretraining/Google Doc/GoogleDoc-1153.txt
- QUIC Dataset/QUIC Dataset/pretraining/Google Doc/GoogleDoc-1154.txt
- QUIC Dataset/QUIC Dataset/pretraining/Google Doc/GoogleDoc-1155.txt
- QUIC Dataset/QUIC Dataset/pretraining/Google Doc/GoogleDoc-1156.txt
- QUIC Dataset/QUIC Dataset/pretraining/Google Doc/GoogleDoc-1157.txt
- QUIC Dataset/QUIC Dataset/pretraining/Google Doc/GoogleDoc-1158.txt
- QUIC Dataset/QUIC Dataset/pretraining/Google Doc/GoogleDoc-1159.txt
- QUIC Dataset/QUIC Dataset/pretraining/Google Doc/GoogleDoc-116.txt
- QUIC Dataset/QUIC Dataset/pretraining/Google Doc/GoogleDoc-1160.txt
- QUIC Dataset/QUIC Dataset/pretraining/Google Doc/GoogleDoc-1161.txt
- QUIC Dataset/QUIC Dataset/pretraining/Google Doc/GoogleDoc-1162.txt
- QUIC Dataset/QUIC Dataset/pretraining/Google Doc/GoogleDoc-1163.txt
- QUIC Dataset/QUIC Dataset/pretraining/Google Doc/GoogleDoc-1164.txt
- QUIC Dataset/QUIC Dataset/pretraining/Google Doc/GoogleDoc-1165.txt
- QUIC Dataset/QUIC Dataset/pretraining/Google Doc/GoogleDoc-1166.txt
- QUIC Dataset/QUIC Dataset/pretraining/Google Doc/GoogleDoc-1167.txt
- QUIC Dataset/QUIC Dataset/pretraining/Google Doc/GoogleDoc-1168.txt
- QUIC Dataset/QUIC Dataset/pretraining/Google Doc/GoogleDoc-1169.txt
- QUIC Dataset/QUIC Dataset/pretraining/Google Doc/GoogleDoc-117.txt
- QUIC Dataset/QUIC Dataset/pretraining/Google Doc/GoogleDoc-1170.txt
- QUIC Dataset/QUIC Dataset/pretraining/Google Doc/GoogleDoc-1171.txt
- QUIC Dataset/QUIC Dataset/pretraining/Google Doc/GoogleDoc-1172.txt
- QUIC Dataset/QUIC Dataset/pretraining/Google Doc/GoogleDoc-1173.txt
- QUIC Dataset/QUIC Dataset/pretraining/Google Doc/GoogleDoc-1174.txt
- QUIC Dataset/QUIC Dataset/pretraining/Google Doc/GoogleDoc-1175.txt
- QUIC Dataset/QUIC Dataset/pretraining/Google Doc/GoogleDoc-1176.txt
- QUIC Dataset/QUIC Dataset/pretraining/Google Doc/GoogleDoc-1177.txt
- QUIC Dataset/QUIC Dataset/pretraining/Google Doc/GoogleDoc-1178.txt
- QUIC Dataset/QUIC Dataset/pretraining/Google Doc/GoogleDoc-1179.txt
- QUIC Dataset/QUIC Dataset/pretraining/Google Doc/GoogleDoc-118.txt
- QUIC Dataset/QUIC Dataset/pretraining/Google Doc/GoogleDoc-1180.txt
- QUIC Dataset/QUIC Dataset/pretraining/Google Doc/GoogleDoc-1181.txt
- QUIC Dataset/QUIC Dataset/pretraining/Google Doc/GoogleDoc-1182.txt
- QUIC Dataset/QUIC Dataset/pretraining/Google Doc/GoogleDoc-1183.txt
- QUIC Dataset/QUIC Dataset/pretraining/Google Doc/GoogleDoc-1184.txt
- QUIC Dataset/QUIC Dataset/pretraining/Google Doc/GoogleDoc-1185.txt
- QUIC Dataset/QUIC Dataset/pretraining/Google Doc/GoogleDoc-1186.txt
- QUIC Dataset/QUIC Dataset/pretraining/Google Doc/GoogleDoc-1187.txt
- QUIC Dataset/QUIC Dataset/pretraining/Google Doc/GoogleDoc-1188.txt
- QUIC Dataset/QUIC Dataset/pretraining/Google Doc/GoogleDoc-1189.txt
- QUIC Dataset/QUIC Dataset/pretraining/Google Doc/GoogleDoc-119.txt
- QUIC Dataset/QUIC Dataset/pretraining/Google Doc/GoogleDoc-1190.txt
- QUIC Dataset/QUIC Dataset/pretraining/Google Doc/GoogleDoc-1191.txt
- QUIC Dataset/QUIC Dataset/pretraining/Google Doc/GoogleDoc-1192.txt
- QUIC Dataset/QUIC Dataset/pretraining/Google Doc/GoogleDoc-1193.txt
- QUIC Dataset/QUIC Dataset/pretraining/Google Doc/GoogleDoc-1194.txt
- QUIC Dataset/QUIC Dataset/pretraining/Google Doc/GoogleDoc-1195.txt
- QUIC Dataset/QUIC Dataset/pretraining/Google Doc/GoogleDoc-1196.txt
- QUIC Dataset/QUIC Dataset/pretraining/Google Doc/GoogleDoc-1197.txt
- QUIC Dataset/QUIC Dataset/pretraining/Google Doc/GoogleDoc-1198.txt
- QUIC Dataset/QUIC Dataset/pretraining/Google Doc/GoogleDoc-1199.txt
- QUIC Dataset/QUIC Dataset/pretraining/Google Doc/GoogleDoc-120.txt
- QUIC Dataset/QUIC Dataset/pretraining/Google Doc/GoogleDoc-1200.txt
- QUIC Dataset/QUIC Dataset/pretraining/Google Doc/GoogleDoc-1201.txt
- QUIC Dataset/QUIC Dataset/pretraining/Google Doc/GoogleDoc-1202.txt
- QUIC Dataset/QUIC Dataset/pretraining/Google Doc/GoogleDoc-1203.txt
- QUIC Dataset/QUIC Dataset/pretraining/Google Doc/GoogleDoc-1204.txt
- QUIC Dataset/QUIC Dataset/pretraining/Google Doc/GoogleDoc-1205.txt
- QUIC Dataset/QUIC Dataset/pretraining/Google Doc/GoogleDoc-1206.txt
- QUIC Dataset/QUIC Dataset/pretraining/Google Doc/GoogleDoc-1207.txt
- QUIC Dataset/QUIC Dataset/pretraining/Google Doc/GoogleDoc-1208.txt
- QUIC Dataset/QUIC Dataset/pretraining/Google Doc/GoogleDoc-1209.txt
- QUIC Dataset/QUIC Dataset/pretraining/Google Doc/GoogleDoc-121.txt
- QUIC Dataset/QUIC Dataset/pretraining/Google Doc/GoogleDoc-1210.txt
- QUIC Dataset/QUIC Dataset/pretraining/Google Doc/GoogleDoc-1211.txt
- QUIC Dataset/QUIC Dataset/pretraining/Google Doc/GoogleDoc-1212.txt
- QUIC Dataset/QUIC Dataset/pretraining/Google Doc/GoogleDoc-1213.txt
- QUIC Dataset/QUIC Dataset/pretraining/Google Doc/GoogleDoc-1214.txt
- QUIC Dataset/QUIC Dataset/pretraining/Google Doc/GoogleDoc-1215.txt
- QUIC Dataset/QUIC Dataset/pretraining/Google Doc/GoogleDoc-1216.txt
- QUIC Dataset/QUIC Dataset/pretraining/Google Doc/GoogleDoc-1217.txt
- QUIC Dataset/QUIC Dataset/pretraining/Google Doc/GoogleDoc-1218.txt
- QUIC Dataset/QUIC Dataset/pretraining/Google Doc/GoogleDoc-1219.txt
- QUIC Dataset/QUIC Dataset/pretraining/Google Doc/GoogleDoc-122.txt
- QUIC Dataset/QUIC Dataset/pretraining/Google Doc/GoogleDoc-1220.txt
- QUIC Dataset/QUIC Dataset/pretraining/Google Doc/GoogleDoc-1221.txt
- QUIC Dataset/QUIC Dataset/pretraining/Google Doc/GoogleDoc-1222.txt
- QUIC Dataset/QUIC Dataset/pretraining/Google Doc/GoogleDoc-1223.txt
- QUIC Dataset/QUIC Dataset/pretraining/Google Doc/GoogleDoc-1224.txt
- QUIC Dataset/QUIC Dataset/pretraining/Google Doc/GoogleDoc-1225.txt
- QUIC Dataset/QUIC Dataset/pretraining/Google Doc/GoogleDoc-1226.txt
- QUIC Dataset/QUIC Dataset/pretraining/Google Doc/GoogleDoc-1227.txt
- QUIC Dataset/QUIC Dataset/pretraining/Google Doc/GoogleDoc-1228.txt
- QUIC Dataset/QUIC Dataset/pretraining/Google Doc/GoogleDoc-1229.txt
- QUIC Dataset/QUIC Dataset/pretraining/Google Doc/GoogleDoc-123.txt
- QUIC Dataset/QUIC Dataset/pretraining/Google Doc/GoogleDoc-1230.txt
- QUIC Dataset/QUIC Dataset/pretraining/Google Doc/GoogleDoc-1231.txt
- QUIC Dataset/QUIC Dataset/pretraining/Google Doc/GoogleDoc-1232.txt
- QUIC Dataset/QUIC Dataset/pretraining/Google Doc/GoogleDoc-1233.txt
- QUIC Dataset/QUIC Dataset/pretraining/Google Doc/GoogleDoc-1234.txt
- QUIC Dataset/QUIC Dataset/pretraining/Google Doc/GoogleDoc-1235.txt
- QUIC Dataset/QUIC Dataset/pretraining/Google Doc/GoogleDoc-1236.txt
- QUIC Dataset/QUIC Dataset/pretraining/Google Doc/GoogleDoc-1237.txt
- QUIC Dataset/QUIC Dataset/pretraining/Google Doc/GoogleDoc-1238.txt
- QUIC Dataset/QUIC Dataset/pretraining/Google Doc/GoogleDoc-1239.txt
- QUIC Dataset/QUIC Dataset/pretraining/Google Doc/GoogleDoc-124.txt
- QUIC Dataset/QUIC Dataset/pretraining/Google Doc/GoogleDoc-1240.txt
- QUIC Dataset/QUIC Dataset/pretraining/Google Doc/GoogleDoc-1241.txt
- QUIC Dataset/QUIC Dataset/pretraining/Google Doc/GoogleDoc-1242.txt
- QUIC Dataset/QUIC Dataset/pretraining/Google Doc/GoogleDoc-1243.txt
- QUIC Dataset/QUIC Dataset/pretraining/Google Doc/GoogleDoc-1244.txt
- QUIC Dataset/QUIC Dataset/pretraining/Google Doc/GoogleDoc-1245.txt
- QUIC Dataset/QUIC Dataset/pretraining/Google Doc/GoogleDoc-1246.txt
- QUIC Dataset/QUIC Dataset/pretraining/Google Doc/GoogleDoc-1247.txt
- QUIC Dataset/QUIC Dataset/pretraining/Google Doc/GoogleDoc-1248.txt
- QUIC Dataset/QUIC Dataset/pretraining/Google Doc/GoogleDoc-1249.txt
- QUIC Dataset/QUIC Dataset/pretraining/Google Doc/GoogleDoc-125.txt
- QUIC Dataset/QUIC Dataset/pretraining/Google Doc/GoogleDoc-1250.txt
- QUIC Dataset/QUIC Dataset/pretraining/Google Doc/GoogleDoc-1251.txt
- QUIC Dataset/QUIC Dataset/pretraining/Google Doc/GoogleDoc-126.txt
- QUIC Dataset/QUIC Dataset/pretraining/Google Doc/GoogleDoc-127.txt
- QUIC Dataset/QUIC Dataset/pretraining/Google Doc/GoogleDoc-128.txt
- QUIC Dataset/QUIC Dataset/pretraining/Google Doc/GoogleDoc-129.txt
- QUIC Dataset/QUIC Dataset/pretraining/Google Doc/GoogleDoc-130.txt
- QUIC Dataset/QUIC Dataset/pretraining/Google Doc/GoogleDoc-131.txt
- QUIC Dataset/QUIC Dataset/pretraining/Google Doc/GoogleDoc-132.txt
- QUIC Dataset/QUIC Dataset/pretraining/Google Doc/GoogleDoc-133.txt
- QUIC Dataset/QUIC Dataset/pretraining/Google Doc/GoogleDoc-134.txt
- QUIC Dataset/QUIC Dataset/pretraining/Google Doc/GoogleDoc-135.txt
- QUIC Dataset/QUIC Dataset/pretraining/Google Doc/GoogleDoc-136.txt
- QUIC Dataset/QUIC Dataset/pretraining/Google Doc/GoogleDoc-137.txt
- QUIC Dataset/QUIC Dataset/pretraining/Google Doc/GoogleDoc-138.txt
- QUIC Dataset/QUIC Dataset/pretraining/Google Doc/GoogleDoc-139.txt
- QUIC Dataset/QUIC Dataset/pretraining/Google Doc/GoogleDoc-140.txt
- QUIC Dataset/QUIC Dataset/pretraining/Google Doc/GoogleDoc-141.txt
- QUIC Dataset/QUIC Dataset/pretraining/Google Doc/GoogleDoc-142.txt
- QUIC Dataset/QUIC Dataset/pretraining/Google Doc/GoogleDoc-143.txt
- QUIC Dataset/QUIC Dataset/pretraining/Google Doc/GoogleDoc-144.txt
[truncated: 6,394 more entries]
