# Supplementary material for: Method for multi-task learning fusion network traffic classification to address small sample labels
Source: Sci Rep. 2024 Jan 30;14:2518. doi: 10.1038/s41598-024-51933-8 (PMC10827795; doi:10.1038/s41598-024-51933-8)
Supplement: Supplementary file 2 — Supplementary Information 2. [file 41598_2024_51933_MOESM2_ESM.zip › QUIC Dataset/QUIC Dataset/pretraining/Google Doc/GoogleDoc-100.txt]

1527993495.652867000	0	354	1
1527993495.685678000	0.0328109	87	0
1527993495.914259000	0.261392	323	0
1527993495.915523000	0.262656	1412	0
1527993495.916810000	0.263943	1412	0
1527993495.917496000	0.264629	107	1
1527993495.918042000	0.265175	1412	0
1527993495.919233000	0.266366	180	0
1527993495.920469000	0.267602	1412	0
1527993495.920649000	0.267782	98	1
1527993495.921692000	0.268825	1412	0
1527993495.922909000	0.270042	1412	0
1527993495.923410000	0.270543	107	1
1527993495.924113000	0.271246	838	0
1527993495.925945000	0.273078	1412	0
1527993495.927221000	0.274354	1412	0
1527993495.928424000	0.275557	694	0
1527993495.935450000	0.282583	1412	0
1527993495.936802000	0.283935	1412	0
1527993495.938051000	0.285184	1412	0
1527993495.940517000	0.28765	1298	0
1527993495.941783000	0.288916	1412	0
1527993495.942802000	0.289935	98	1
1527993495.942963000	0.290096	1412	0
1527993495.944188000	0.291321	1412	0
1527993495.945058000	0.292191	125	1
1527993495.945412000	0.292545	1412	0
1527993495.946709000	0.293842	1412	0
1527993495.947947000	0.29508	1412	0
1527993495.948402000	0.295535	104	1
1527993495.949752000	0.296885	1412	0
1527993495.950986000	0.298119	1412	0
1527993495.952197000	0.29933	1412	0
1527993495.952554000	0.299687	104	1
1527993495.957214000	0.304347	1412	0
1527993495.958435000	0.305568	1412	0
1527993495.959654000	0.306787	1412	0
1527993495.961193000	0.308326	1412	0
1527993495.962415000	0.309548	1412	0
1527993495.962546000	0.309679	107	1
1527993495.963633000	0.310766	1412	0
1527993495.964857000	0.31199	1412	0
1527993495.965438000	0.312571	104	1
1527993495.966476000	0.313609	1412	0
1527993495.967699000	0.314832	1412	0
1527993495.968930000	0.316063	1412	0
1527993495.970144000	0.317277	1412	0
1527993495.971108000	0.318241	104	1
1527993495.971356000	0.318489	1412	0
1527993495.972592000	0.319725	1412	0
1527993495.973494000	0.320627	104	1
1527993495.973812000	0.320945	1412	0
1527993495.975033000	0.322166	1129	0
1527993495.976427000	0.32356	101	1
1527993496.405217000	0.75235	586	1
1527993496.405305000	0.752438	1412	1
1527993496.405330000	0.752463	906	1
1527993496.422873000	0.770006	218	1
1527993496.424183000	0.771316	87	0
1527993496.441616000	0.788749	87	0
1527993496.526772000	0.873905	326	0
1527993496.528009000	0.875142	1412	0
1527993496.529216000	0.876349	1412	0
1527993496.530427000	0.87756	1412	0
1527993496.531616000	0.878749	180	0
1527993496.532499000	0.879632	116	1
1527993496.532880000	0.880013	1412	0
1527993496.534105000	0.881238	1412	0
1527993496.535316000	0.882449	1071	0
1527993496.535593000	0.882726	104	1
1527993496.536551000	0.883684	92	0
1527993496.537773000	0.884906	297	0
1527993496.539580000	0.886713	101	1
1527993496.712201000	1.05933	217	1
1527993496.729553000	1.07669	87	0
1527993496.771211000	1.11834	372	0
1527993496.774494000	1.12163	101	1
1527993496.775143000	1.12228	80	0
1527993496.782062000	1.12919	98	1
1527993497.074569000	1.4217	412	0
1527993497.075791000	1.42292	1115	0
1527993497.077356000	1.42449	92	0
1527993497.077506000	1.42464	104	1
1527993497.078693000	1.42583	206	0
1527993497.081485000	1.42862	98	1
1527993497.144919000	1.49205	573	1
1527993497.146371000	1.4935	719	1
1527993497.162580000	1.50971	87	0
1527993497.320527000	1.66766	568	0
1527993497.323499000	1.67063	101	1
1527993497.401244000	1.74838	408	0
1527993497.402461000	1.74959	1210	0
1527993497.404532000	1.75166	101	1
1527993497.516256000	1.86339	243	1
1527993497.516346000	1.86348	144	1
1527993497.535007000	1.88214	87	0
1527993497.562232000	1.90936	155	1
1527993497.562309000	1.90944	190	1
1527993497.579548000	1.92668	87	0
1527993497.594330000	1.94146	1412	0
1527993497.595532000	1.94266	1412	0
1527993497.596813000	1.94395	1412	0
1527993497.597508000	1.94464	110	1
1527993497.598035000	1.94517	620	0
1527993497.599233000	1.94637	92	0
1527993497.600451000	1.94758	213	0
1527993497.602565000	1.9497	104	1
1527993497.670885000	2.01802	621	0
1527993497.672071000	2.0192	92	0
1527993497.673288000	2.02042	173	0
1527993497.686406000	2.03354	104	1
1527993498.401941000	2.74907	230	1
1527993498.420158000	2.76729	87	0
1527993498.432388000	2.77952	1412	1
1527993498.432538000	2.77967	1412	1
1527993498.432628000	2.77976	180	1
1527993498.432687000	2.77982	840	1
1527993498.433270000	2.7804	1412	1
1527993498.433295000	2.78043	279	1
1527993498.451189000	2.79832	87	0
1527993498.471354000	2.81849	482	0
1527993498.472542000	2.81967	108	0
1527993498.474564000	2.8217	107	1
1527993498.501489000	2.84862	253	0
1527993498.502725000	2.84986	1412	0
1527993498.503928000	2.85106	995	0
1527993498.504562000	2.85169	104	1
1527993498.505141000	2.85227	92	0
1527993498.507551000	2.85468	98	1
1527993498.544906000	2.89204	303	0
1527993498.547560000	2.89469	98	1
1527993498.931589000	3.27872	355	0
1527993498.932820000	3.27995	1412	0
1527993498.934037000	3.28117	1412	0
1527993498.934581000	3.28171	104	1
1527993498.935281000	3.28241	1412	0
1527993498.936572000	3.2837	188	0
1527993498.937566000	3.2847	101	1
1527993498.937796000	3.28493	437	0
1527993498.940579000	3.28771	98	1
1527993499.175686000	3.52282	1391	1
1527993499.194146000	3.54128	87	0
1527993499.371062000	3.71819	1098	0
1527993499.374651000	3.72178	101	1
1527993499.724538000	4.07167	528	1
1527993499.724640000	4.07177	1412	1
1527993499.724666000	4.0718	1412	1
1527993499.724711000	4.07184	1412	1
1527993499.724764000	4.0719	1412	1
1527993499.724788000	4.07192	1412	1
1527993499.724831000	4.07196	1412	1
1527993499.724865000	4.072	1412	1
1527993499.724902000	4.07203	1412	1
1527993499.724942000	4.07207	1412	1
1527993499.724976000	4.07211	1412	1
1527993499.725013000	4.07215	1412	1
1527993499.725055000	4.07219	1412	1
1527993499.725088000	4.07222	1269	1
1527993499.742007000	4.08914	87	0
1527993499.746018000	4.09315	87	0
1527993499.755761000	4.10289	87	0
1527993499.868072000	4.2152	374	0
1527993499.871892000	4.21902	80	0
1527993499.883691000	4.23082	110	1
1527993500.024465000	4.3716	1342	1
1527993500.043036000	4.39017	87	0
1527993500.175858000	4.52299	311	0
1527993500.177124000	4.52426	333	0
1527993500.178641000	4.52577	104	1
1527993501.520535000	5.86767	335	1
1527993501.520619000	5.86775	1412	1
1527993501.520642000	5.86777	981	1
1527993501.523299000	5.87043	251	1
1527993501.553566000	5.9007	87	0
1527993501.557592000	5.90472	87	0
1527993501.667052000	6.01418	466	0
1527993501.668264000	6.0154	80	0
1527993501.670267000	6.0174	107	1
1527993501.679982000	6.02711	559	0
1527993501.681174000	6.02831	306	0
1527993501.682283000	6.02942	115	1
1527993501.682482000	6.02961	268	0
1527993501.686629000	6.03376	101	1
1527993501.687037000	6.03417	252	1
1527993501.699738000	6.04687	87	0
1527993501.704275000	6.05141	87	0
1527993501.887742000	6.23487	870	0
1527993501.888948000	6.23608	1412	0
1527993501.890173000	6.23731	1412	0
1527993501.890727000	6.23786	107	1
1527993501.891392000	6.23852	1412	0
1527993501.892574000	6.23971	180	0
1527993501.893255000	6.24039	104	1
1527993501.894435000	6.24157	1412	0
1527993501.895636000	6.24277	1355	0
1527993501.896947000	6.24408	1412	0
1527993501.897259000	6.24439	104	1
1527993501.898194000	6.24533	1412	0
1527993501.899436000	6.24657	1412	0
1527993501.900633000	6.24777	188	0
1527993501.901262000	6.24839	104	1
1527993501.902744000	6.24988	1225	0
1527993501.905479000	6.25261	98	1
1527993501.907933000	6.25507	1412	0
1527993501.909151000	6.25628	1412	0
1527993501.910391000	6.25752	1412	0
1527993501.912279000	6.25941	1412	0
1527993501.913490000	6.26062	840	0
1527993501.915048000	6.26218	1412	0
1527993501.915337000	6.26247	113	1
1527993501.916354000	6.26349	1412	0
1527993501.917700000	6.26483	1412	0
1527993501.919739000	6.26687	1412	0
1527993501.920952000	6.26809	1412	0
1527993501.921265000	6.2684	107	1
1527993501.922167000	6.2693	1412	0
1527993501.926711000	6.27384	1412	0
1527993501.927544000	6.27468	98	1
1527993501.927931000	6.27506	1412	0
1527993501.929169000	6.2763	1412	0
1527993501.931134000	6.27827	1412	0
1527993501.932357000	6.27949	1412	0
1527993501.932736000	6.27987	101	1
1527993501.933562000	6.28069	744	0
1527993501.934800000	6.28193	1412	0
1527993501.936015000	6.28315	1412	0
1527993501.937329000	6.28446	1412	0
1527993501.938555000	6.28569	1293	0
1527993501.939777000	6.28691	1412	0
1527993501.940263000	6.2874	122	1
1527993501.940990000	6.28812	1412	0
1527993501.942206000	6.28934	1412	0
1527993501.943418000	6.29055	1103	0
1527993501.944258000	6.29139	104	1
1527993501.944638000	6.29177	1412	0
1527993501.945861000	6.29299	1249	0
1527993501.947261000	6.29439	101	1
1527993501.947492000	6.29462	743	0
1527993501.948739000	6.29587	1412	0
1527993501.949976000	6.29711	1327	0
1527993501.950249000	6.29738	104	1
1527993501.951201000	6.29833	1412	0
1527993501.952418000	6.29955	1412	0
1527993501.953606000	6.30074	337	0
1527993501.958599000	6.30573	92	0
1527993501.959324000	6.30646	104	1
1527993501.959816000	6.30695	129	0
1527993501.962274000	6.30941	101	1
1527993503.251123000	7.59826	306	1
1527993503.251198000	7.59833	144	1
1527993503.268462000	7.61559	87	0
1527993503.320203000	7.66734	1412	0
1527993503.321417000	7.66855	1412	0
1527993503.322639000	7.66977	1412	0
1527993503.323352000	7.67049	107	1
1527993503.323859000	7.67099	649	0
1527993503.325070000	7.6722	335	0
1527993503.326418000	7.67355	101	1
1527993504.318519000	8.66565	982	1
1527993504.318627000	8.66576	294	1
1527993504.321942000	8.66908	459	1
1527993504.322045000	8.66918	1412	1
1527993504.322085000	8.66922	1412	1
1527993504.322137000	8.66927	979	1
1527993504.338536000	8.68567	87	0
1527993504.344895000	8.69203	87	0
1527993504.370176000	8.71731	399	1
1527993504.387133000	8.73427	87	0
1527993504.416611000	8.76374	397	0
1527993504.419836000	8.76697	101	1
1527993504.422500000	8.76963	80	0
1527993504.424822000	8.77196	98	1
1527993504.429538000	8.77667	347	0
1527993504.430769000	8.7779	1400	0
1527993504.431963000	8.7791	513	0
1527993504.432791000	8.77992	104	1
1527993504.433204000	8.78034	592	0
1527993504.434424000	8.78156	635	0
1527993504.435635000	8.78277	467	0
1527993504.435893000	8.78303	104	1
1527993504.436960000	8.78409	697	0
1527993504.438177000	8.78531	484	0
1527993504.439780000	8.78691	101	1
1527993504.440453000	8.78759	845	0
1527993504.441675000	8.78881	649	0
1527993504.442778000	8.78991	101	1
1527993504.443104000	8.79024	519	0
1527993504.444845000	8.79198	439	0
1527993504.445778000	8.79291	101	1
1527993504.446285000	8.79342	701	0
1527993504.447597000	8.79473	616	0
1527993504.448812000	8.79594	101	1
1527993504.448813000	8.79595	558	0
1527993504.450035000	8.79717	654	0
1527993504.451248000	8.79838	583	0
1527993504.451778000	8.79891	104	1
1527993504.455392000	8.80252	689	0
1527993504.456658000	8.80379	284	0
1527993504.457794000	8.80493	101	1
1527993504.457865000	8.805	103	0
1527993504.459084000	8.80622	125	0
1527993504.461199000	8.80833	101	1
1527993504.472024000	8.81916	102	0
1527993504.473231000	8.82036	196	0
1527993504.474802000	8.82193	101	1
1527993504.973922000	9.32105	1412	1
1527993504.973995000	9.32113	1412	1
1527993504.974015000	9.32115	320	1
1527993504.974079000	9.32121	844	1
1527993504.992538000	9.33967	87	0
1527993505.014217000	9.36135	547	0
1527993505.016834000	9.36397	101	1
1527993505.306821000	9.65395	1001	1
1527993505.306897000	9.65403	94	1
1527993505.324842000	9.67197	87	0
1527993505.393284000	9.74042	288	0
1527993505.394490000	9.74162	367	0
1527993505.395699000	9.74283	302	0
1527993505.395846000	9.74298	107	1
1527993506.217002000	10.5641	474	1
1527993506.217087000	10.5642	109	1
1527993506.224347000	10.5715	302	1
1527993506.227499000	10.5746	477	1
1527993506.227569000	10.5747	87	1
1527993506.235773000	10.5829	87	0
1527993506.242614000	10.5897	87	0
1527993506.307990000	10.6551	311	0
1527993506.309186000	10.6563	151	0
1527993506.310921000	10.6581	107	1
1527993506.312400000	10.6595	92	0
1527993506.313623000	10.6608	193	0
1527993506.314904000	10.662	101	1
1527993506.355459000	10.7026	272	0
1527993506.356716000	10.7038	235	0
1527993506.357915000	10.705	101	1
1527993506.357928000	10.7051	140	0
1527993506.359157000	10.7063	103	0
1527993506.360373000	10.7075	92	0
1527993506.360898000	10.708	104	1
1527993506.361599000	10.7087	143	0
1527993506.362801000	10.7099	92	0
1527993506.363905000	10.711	101	1
1527993506.364021000	10.7112	322	0
1527993506.366923000	10.7141	98	1
1527993506.818785000	11.1659	392	1
1527993506.818861000	11.166	252	1
1527993506.837296000	11.1844	87	0
1527993507.259482000	11.6066	303	1
1527993507.259610000	11.6067	1412	1
1527993507.259635000	11.6068	1412	1
1527993507.259657000	11.6068	1412	1
1527993507.259720000	11.6069	1412	1
1527993507.259755000	11.6069	1412	1
1527993507.259783000	11.6069	1412	1
1527993507.259821000	11.607	1412	1
1527993507.259855000	11.607	1412	1
1527993507.259891000	11.607	1412	1
1527993507.259940000	11.6071	1412	1
1527993507.259976000	11.6071	1412	1
1527993507.260010000	11.6071	1412	1
1527993507.260046000	11.6072	1412	1
1527993507.260068000	11.6072	1412	1
1527993507.260114000	11.6072	1412	1
1527993507.262023000	11.6092	1412	1
1527993507.262062000	11.6092	1412	1
1527993507.262122000	11.6093	1412	1
1527993507.262157000	11.6093	1412	1
1527993507.262223000	11.6094	1412	1
1527993507.262258000	11.6094	1412	1
1527993507.262291000	11.6094	1412	1
1527993507.262327000	11.6095	1412	1
1527993507.262369000	11.6095	1412	1
1527993507.264020000	11.6112	1412	1
1527993507.264078000	11.6112	1412	1
1527993507.264136000	11.6113	1412	1
1527993507.264172000	11.6113	1412	1
1527993507.264235000	11.6114	1412	1
1527993507.264257000	11.6114	1412	1
1527993507.264279000	11.6114	1412	1
1527993507.264319000	11.6115	1412	1
1527993507.264357000	11.6115	1412	1
1527993507.266022000	11.6132	763	1
1527993507.277081000	11.6242	87	0
1527993507.280572000	11.6277	87	0
1527993507.282244000	11.6294	87	0
1527993507.285453000	11.6326	87	0
1527993507.396871000	11.744	396	0
1527993507.399980000	11.7471	113	1
1527993507.402263000	11.7494	80	0
1527993507.405046000	11.7522	98	1
1527993507.439176000	11.7863	310	0
1527993507.440411000	11.7875	146	0
1527993507.442033000	11.7892	101	1
1527993507.443627000	11.7908	92	0
1527993507.444849000	11.792	117	0
1527993507.445962000	11.7931	101	1
1527993507.488003000	11.8351	361	1
1527993507.490040000	11.8372	295	1
1527993507.508011000	11.8551	87	0
1527993507.513644000	11.8608	376	1
1527993507.523027000	11.8702	87	0
1527993507.562639000	11.9098	87	0
1527993507.582570000	11.9297	236	0
1527993507.583778000	11.9309	118	0
1527993507.585031000	11.9322	110	1
1527993507.588728000	11.9359	92	0
1527993507.589951000	11.9371	329	0
1527993507.590980000	11.9381	101	1
1527993507.595830000	11.943	235	0
1527993507.597102000	11.9442	279	0
1527993507.598977000	11.9461	101	1
1527993507.599149000	11.9463	92	0
1527993507.600383000	11.9475	165	0
1527993507.602013000	11.9491	101	1
1527993507.627882000	11.975	393	1
1527993507.627964000	11.9751	442	1
1527993507.657579000	12.0047	87	0
1527993507.706695000	12.0538	1412	1
1527993507.706731000	12.0539	343	1
1527993507.716881000	12.064	623	0
1527993507.718091000	12.0652	803	0
1527993507.719614000	12.0667	92	0
1527993507.720002000	12.0671	107	1
1527993507.720860000	12.068	141	0
1527993507.723998000	12.0711	98	1
1527993507.726525000	12.0737	87	0
1527993507.759740000	12.1069	289	0
1527993507.760939000	12.1081	146	0
1527993507.763002000	12.1101	104	1
1527993507.763342000	12.1105	92	0
1527993507.765358000	12.1125	199	0
1527993507.765972000	12.1131	101	1
1527993507.848722000	12.1959	956	0
1527993507.852109000	12.1992	98	1
1527993507.886892000	12.234	666	1
1527993507.904838000	12.252	87	0
1527993508.023411000	12.3705	238	0
1527993508.024626000	12.3718	360	0
1527993508.025836000	12.373	268	0
1527993508.026025000	12.3732	107	1
1527993508.029166000	12.3763	767	1
1527993508.029251000	12.3764	258	1
1527993508.045967000	12.3931	100	0
1527993508.048995000	12.3961	98	1
1527993508.128052000	12.4752	289	0
1527993508.129179000	12.4763	146	0
1527993508.131095000	12.4782	101	1
1527993508.133047000	12.4802	92	0
1527993508.134243000	12.4814	192	0
1527993508.136017000	12.4832	101	1
1527993508.420756000	12.7679	416	1
1527993508.420849000	12.768	255	1
1527993508.439602000	12.7867	87	0
1527993508.521385000	12.8685	284	0
1527993508.522516000	12.8696	146	0
1527993508.524047000	12.8712	104	1
1527993508.525088000	12.8722	92	0
1527993508.526372000	12.8735	251	0
1527993508.528095000	12.8752	101	1
1527993508.856063000	13.2032	392	1
1527993508.856122000	13.2033	256	1
1527993508.873542000	13.2207	87	0
1527993508.964096000	13.3112	233	0
1527993508.965358000	13.3125	146	0
1527993508.967081000	13.3142	104	1
1527993508.967786000	13.3149	92	0
1527993508.969024000	13.3162	315	0
1527993508.970066000	13.3172	101	1
1527993509.268372000	13.6155	387	1
1527993509.268445000	13.6156	258	1
1527993509.287084000	13.6342	87	0
1527993509.365424000	13.7126	260	0
1527993509.366571000	13.7137	146	0
1527993509.368152000	13.7153	104	1
1527993509.368752000	13.7159	92	0
1527993509.370016000	13.7171	335	0
1527993509.371079000	13.7182	101	1
1527993509.598227000	13.9454	391	1
1527993509.598326000	13.9455	258	1
1527993509.625297000	13.9724	87	0
1527993509.626572000	13.9737	87	0
1527993509.825041000	14.1722	300	0
1527993509.826228000	14.1734	146	0
1527993509.828134000	14.1753	107	1
1527993509.828840000	14.176	92	0
1527993509.830063000	14.1772	231	0
1527993509.832200000	14.1793	101	1
1527993509.849788000	14.1969	300	0
1527993509.852178000	14.1993	98	1
1527993510.022525000	14.3697	389	1
1527993510.022585000	14.3697	258	1
1527993510.039902000	14.387	87	0
1527993510.114312000	14.4614	232	0
1527993510.115564000	14.4627	146	0
1527993510.117187000	14.4643	104	1
1527993510.117623000	14.4648	92	0
1527993510.118846000	14.466	289	0
1527993510.120122000	14.4673	101	1
1527993510.348308000	14.6954	391	1
1527993510.348364000	14.6955	253	1
1527993510.366608000	14.7137	87	0
1527993510.448794000	14.7959	256	0
1527993510.449940000	14.7971	148	0
1527993510.452203000	14.7993	104	1
1527993510.452459000	14.7996	92	0
1527993510.453752000	14.8009	309	0
1527993510.455145000	14.8023	101	1
1527993510.599494000	14.9466	388	1
1527993510.599561000	14.9467	255	1
1527993510.617342000	14.9645	87	0
1527993510.738950000	15.0861	305	0
1527993510.740199000	15.0873	148	0
1527993510.742177000	15.0893	104	1
1527993510.744868000	15.092	92	0
1527993510.746093000	15.0932	139	0
1527993510.747153000	15.0943	101	1
1527993511.097377000	15.4445	389	1
1527993511.097468000	15.4446	255	1
1527993511.120035000	15.4672	87	0
1527993511.204141000	15.5513	258	0
1527993511.205344000	15.5525	148	0
1527993511.207186000	15.5543	104	1
1527993511.207627000	15.5548	92	0
1527993511.208852000	15.556	289	0
1527993511.210181000	15.5573	101	1
1527993511.346818000	15.694	392	1
1527993511.346895000	15.694	259	1
1527993511.364380000	15.7115	87	0
1527993511.428995000	15.7761	845	1
1527993511.442603000	15.7897	233	0
1527993511.443811000	15.7909	148	0
1527993511.445225000	15.7924	104	1
1527993511.447358000	15.7945	102	0
1527993511.448587000	15.7957	259	0
1527993511.450224000	15.7974	101	1
1527993511.528255000	15.8754	437	0
1527993511.529481000	15.8766	1412	0
1527993511.530689000	15.8778	997	0
1527993511.531201000	15.8783	104	1
1527993511.531907000	15.879	92	0
1527993511.533133000	15.8803	339	0
1527993511.535244000	15.8824	101	1
1527993511.701066000	16.0482	425	1
1527993511.719893000	16.067	87	0
1527993511.890011000	16.2371	231	0
1527993511.891246000	16.2384	1412	0
1527993511.892462000	16.2396	997	0
1527993511.893226000	16.2404	107	1
1527993511.893899000	16.241	92	0
1527993511.895123000	16.2423	291	0
1527993511.897348000	16.2445	101	1
1527993511.922178000	16.2693	767	1
1527993511.922280000	16.2694	256	1
1527993511.940778000	16.2879	87	0
1527993512.015907000	16.363	307	0
1527993512.017148000	16.3643	148	0
1527993512.018286000	16.3654	104	1
1527993512.020320000	16.3675	92	0
1527993512.021539000	16.3687	111	0
1527993512.023247000	16.3704	101	1
1527993512.251596000	16.5987	413	1
1527993512.251679000	16.5988	257	1
1527993512.270251000	16.6174	87	0
1527993512.373659000	16.7208	257	0
1527993512.374931000	16.7221	148	0
1527993512.376282000	16.7234	104	1
1527993512.377061000	16.7242	92	0
1527993512.378276000	16.7254	110	0
1527993512.380291000	16.7274	101	1
1527993512.816503000	17.1636	388	1
1527993512.816633000	17.1638	259	1
1527993512.834811000	17.1819	87	0
1527993512.904060000	17.2512	289	0
1527993512.905187000	17.2523	148	0
1527993512.907311000	17.2544	104	1
1527993512.908914000	17.256	92	0
1527993512.910141000	17.2573	226	0
1527993512.911280000	17.2584	101	1
1527993513.049887000	17.397	393	1
1527993513.049948000	17.3971	255	1
1527993513.067617000	17.4147	87	0
1527993513.164027000	17.5112	286	0
1527993513.165227000	17.5124	148	0
1527993513.167300000	17.5144	104	1
1527993513.167656000	17.5148	92	0
1527993513.168898000	17.516	187	0
1527993513.170307000	17.5174	101	1
1527993513.369805000	17.7169	389	1
1527993513.369876000	17.717	257	1
1527993513.393756000	17.7409	87	0
1527993513.465885000	17.813	233	0
1527993513.467088000	17.8142	148	0
1527993513.468326000	17.8155	104	1
1527993513.470152000	17.8173	92	0
1527993513.471383000	17.8185	139	0
1527993513.473396000	17.8205	101	1
1527993513.830078000	18.1772	391	1
1527993513.830144000	18.1773	250	1
1527993513.848894000	18.196	87	0
1527993513.857187000	18.2043	87	0
1527993513.930106000	18.2772	232	0
1527993513.931267000	18.2784	148	0
1527993513.933412000	18.2805	107	1
1527993513.933683000	18.2808	92	0
1527993513.934907000	18.282	337	0
1527993513.936346000	18.2835	101	1
1527993515.653485000	20.0006	390	1
1527993515.653549000	20.0007	256	1
1527993515.675326000	20.0225	87	0
1527993515.751177000	20.0983	322	0
1527993515.752422000	20.0996	148	0
1527993515.753694000	20.1008	92	0
1527993515.754500000	20.1016	107	1
1527993515.754918000	20.1021	142	0
1527993515.757516000	20.1046	98	1
1527993516.326531000	20.6737	387	1
1527993516.326628000	20.6738	256	1
1527993516.344061000	20.6912	87	0
1527993516.420708000	20.7678	259	0
1527993516.421921000	20.7691	148	0
1527993516.423539000	20.7707	104	1
1527993516.424087000	20.7712	92	0
1527993516.425273000	20.7724	252	0
1527993516.426465000	20.7736	101	1
1527993516.831910000	21.179	391	1
1527993516.832000000	21.1791	258	1
1527993516.849766000	21.1969	87	0
1527993516.860266000	21.2074	87	0
1527993516.934631000	21.2818	305	0
1527993516.935820000	21.283	148	0
1527993516.937531000	21.2847	107	1
1527993516.939543000	21.2867	92	0
1527993516.940837000	21.288	270	0
1527993516.942520000	21.2897	101	1
1527993517.282217000	21.6293	388	1
1527993517.282280000	21.6294	256	1
1527993517.300045000	21.6472	87	0
1527993517.380492000	21.7276	259	0
1527993517.381701000	21.7288	148	0
1527993517.383579000	21.7307	92	0
1527993517.383609000	21.7307	104	1
1527993517.384882000	21.732	100	0
1527993517.386530000	21.7337	101	1
1527993517.893271000	22.2404	389	1
1527993517.893366000	22.2405	257	1
1527993517.916166000	22.2633	87	0
1527993517.988935000	22.3361	233	0
1527993517.990154000	22.3373	148	0
1527993517.991628000	22.3388	104	1
1527993517.994185000	22.3413	92	0
1527993517.995469000	22.3426	241	0
1527993517.996556000	22.3437	101	1
1527993518.280091000	22.6272	992	1
1527993518.280152000	22.6273	256	1
1527993518.298200000	22.6453	87	0
1527993518.380299000	22.7274	259	0
1527993518.381463000	22.7286	148	0
1527993518.383657000	22.7308	104	1
1527993518.384338000	22.7315	92	0
1527993518.385571000	22.7327	219	0
1527993518.386579000	22.7337	101	1
1527993518.582111000	22.9292	579	1
1527993518.582174000	22.9293	256	1
1527993518.600875000	22.948	87	0
1527993518.681869000	23.029	236	0
1527993518.683086000	23.0302	148	0
1527993518.684677000	23.0318	104	1
1527993518.684930000	23.0321	92	0
1527993518.686078000	23.0332	339	0
1527993518.687662000	23.0348	101	1
1527993519.028222000	23.3754	773	1
1527993519.028284000	23.3754	261	1
1527993519.045642000	23.3928	87	0
1527993519.096927000	23.4441	325	1
1527993519.097010000	23.4441	1412	1
1527993519.097058000	23.4442	1412	1
1527993519.097086000	23.4442	1412	1
1527993519.097115000	23.4442	1368	1
1527993519.115539000	23.4627	87	0
1527993519.131148000	23.4783	235	0
1527993519.132419000	23.4796	148	0
1527993519.133702000	23.4808	107	1
1527993519.134896000	23.482	92	0
1527993519.136064000	23.4832	334	0
1527993519.137689000	23.4848	101	1
1527993519.179012000	23.5261	422	0
1527993519.181630000	23.5288	98	1
1527993519.185073000	23.5322	80	0
1527993519.187649000	23.5348	98	1
1527993519.393848000	23.741	387	1
1527993519.393944000	23.7411	255	1
1527993519.412172000	23.7593	87	0
1527993519.503360000	23.8505	307	0
1527993519.504488000	23.8516	148	0
1527993519.506722000	23.8539	104	1
1527993519.507743000	23.8549	92	0
1527993519.509021000	23.8562	226	0
1527993519.510731000	23.8579	101	1
1527993519.827928000	24.1751	388	1
1527993519.828015000	24.1751	258	1
1527993519.849355000	24.1965	87	0
1527993519.974921000	24.3221	286	0
1527993519.976052000	24.3232	148	0
1527993519.977749000	24.3249	104	1
1527993519.982169000	24.3293	92	0
1527993519.983418000	24.3306	236	0
1527993519.984664000	24.3318	101	1
1527993520.134148000	24.4813	387	1
1527993520.134212000	24.4813	256	1
1527993520.151489000	24.4986	87	0
1527993520.239749000	24.5869	282	0
1527993520.240992000	24.5881	148	0
1527993520.242757000	24.5899	104	1
1527993520.243961000	24.5911	92	0
1527993520.245171000	24.5923	221	0
1527993520.246776000	24.5939	101	1
1527993520.502075000	24.8492	387	1
1527993520.502151000	24.8493	256	1
1527993520.521326000	24.8685	87	0
1527993520.609710000	24.9568	232	0
1527993520.610839000	24.958	148	0
1527993520.612783000	24.9599	104	1
1527993520.613486000	24.9606	92	0
1527993520.614707000	24.9618	129	0
1527993520.615706000	24.9628	101	1
1527993520.786817000	25.1339	387	1
1527993520.786890000	25.134	258	1
1527993520.805399000	25.1525	87	0
1527993520.912364000	25.2595	256	0
1527993520.913498000	25.2606	148	0
1527993520.915113000	25.2622	92	0
1527993520.915808000	25.2629	107	1
1527993520.916352000	25.2635	212	0
1527993520.918797000	25.2659	98	1
1527993521.049211000	25.3963	392	1
1527993521.049302000	25.3964	256	1
1527993521.067637000	25.4148	87	0
1527993521.151281000	25.4984	297	0
1527993521.152453000	25.4996	148	0
1527993521.153813000	25.5009	104	1
1527993521.154723000	25.5019	92	0
1527993521.155949000	25.5031	221	0
1527993521.157828000	25.505	101	1
1527993521.512153000	25.8593	390	1
1527993521.512214000	25.8593	259	1
1527993521.530401000	25.8775	87	0
1527993521.617777000	25.9649	236	0
1527993521.618917000	25.966	148	0
1527993521.620169000	25.9673	92	0
1527993521.620841000	25.968	107	1
1527993521.621419000	25.9686	333	0
1527993521.623850000	25.971	98	1
1527993521.760007000	26.1071	393	1
1527993521.760082000	26.1072	310	1
1527993521.778699000	26.1258	87	0
1527993521.859508000	26.2066	302	0
1527993521.860656000	26.2078	148	0
1527993521.862856000	26.21	104	1
1527993521.863139000	26.2103	92	0
1527993521.864361000	26.2115	212	0
1527993521.865861000	26.213	101	1
1527993522.026508000	26.3736	387	1
1527993522.026600000	26.3737	310	1
1527993522.045017000	26.3921	87	0
1527993522.128592000	26.4757	233	0
1527993522.129799000	26.4769	148	0
1527993522.131804000	26.4789	104	1
1527993522.132395000	26.4795	92	0
1527993522.133624000	26.4808	276	0
1527993522.134846000	26.482	101	1
1527993522.298341000	26.6455	992	1
1527993522.298435000	26.6456	310	1
1527993522.317171000	26.6643	87	0
1527993522.396060000	26.7432	260	0
1527993522.397354000	26.7445	148	0
1527993522.398819000	26.746	104	1
1527993522.400737000	26.7479	92	0
1527993522.401989000	26.7491	150	0
1527993522.403815000	26.7509	101	1
1527993522.561054000	26.9082	580	1
1527993522.561140000	26.9083	310	1
1527993522.578877000	26.926	87	0
1527993522.671726000	27.0189	235	0
1527993522.672925000	27.0201	148	0
1527993522.674134000	27.0213	92	0
1527993522.674845000	27.022	107	1
1527993522.675399000	27.0225	129	0
1527993522.677831000	27.025	98	1
1527993522.826224000	27.1734	401	1
1527993522.826315000	27.1734	310	1
1527993522.844170000	27.1913	87	0
1527993522.927696000	27.2748	232	0
1527993522.928972000	27.2761	148	0
1527993522.930936000	27.2781	104	1
1527993522.932449000	27.2796	92	0
1527993522.933673000	27.2808	175	0
1527993522.934843000	27.282	101	1
1527993523.769588000	28.1167	757	1
1527993523.769679000	28.1168	255	1
1527993523.795084000	28.1422	87	0
1527993523.871202000	28.2183	260	0
1527993523.872473000	28.2196	148	0
1527993523.873962000	28.2211	104	1
1527993523.875750000	28.2229	92	0
1527993523.876971000	28.2241	209	0
1527993523.878974000	28.2261	101	1
1527993524.112276000	28.4594	413	1
1527993524.112337000	28.4595	255	1
1527993524.129965000	28.4771	87	0
1527993524.210189000	28.5573	257	0
1527993524.211464000	28.5586	148	0
1527993524.212983000	28.5601	104	1
1527993524.213946000	28.5611	92	0
1527993524.215168000	28.5623	130	0
1527993524.217002000	28.5641	101	1
1527993524.553238000	28.9004	391	1
1527993524.553327000	28.9005	258	1
1527993524.572712000	28.9198	87	0
1527993524.652334000	28.9995	233	0
1527993524.653470000	29.0006	148	0
1527993524.655025000	29.0022	104	1
1527993524.659429000	29.0066	92	0
1527993524.660652000	29.0078	280	0
1527993524.661941000	29.0091	101	1
1527993524.970679000	29.3178	391	1
1527993524.970778000	29.3179	257	1
1527993524.988232000	29.3354	87	0
1527993525.089919000	29.4371	307	0
1527993525.091041000	29.4382	148	0
1527993525.093050000	29.4402	104	1
1527993525.094149000	29.4413	92	0
1527993525.095374000	29.4425	289	0
1527993525.097141000	29.4443	101	1
1527993525.250217000	29.5973	388	1
1527993525.250283000	29.5974	255	1
1527993525.268288000	29.6154	87	0
1527993525.345718000	29.6929	310	0
1527993525.346852000	29.694	148	0
1527993525.348742000	29.6959	92	0
1527993525.348996000	29.6961	107	1
1527993525.349987000	29.6971	181	0
1527993525.353087000	29.7002	98	1
1527993525.533697000	29.8808	386	1
1527993525.533775000	29.8809	258	1
1527993525.551412000	29.8985	87	0
1527993525.596539000	29.9437	302	1
1527993525.596625000	29.9438	1412	1
1527993525.596654000	29.9438	1412	1
1527993525.596695000	29.9438	1412	1
1527993525.596747000	29.9439	552	1
1527993525.613445000	29.9606	87	0
1527993525.617164000	29.9643	87	0
1527993525.635931000	29.9831	260	0
1527993525.637153000	29.9843	148	0
1527993525.639079000	29.9862	110	1
1527993525.639413000	29.9865	92	0
1527993525.640642000	29.9878	199	0
1527993525.642060000	29.9892	101	1
1527993525.684045000	30.0312	401	0
1527993525.687012000	30.0341	98	1
1527993525.690564000	30.0377	80	0
1527993525.693005000	30.0401	98	1
1527993525.968383000	30.3155	389	1
1527993525.968461000	30.3156	255	1
1527993525.986618000	30.3338	87	0
1527993526.069048000	30.4162	298	0
1527993526.070214000	30.4173	148	0
1527993526.072051000	30.4192	92	0
1527993526.072094000	30.4192	104	1
1527993526.073254000	30.4204	108	0
1527993526.075085000	30.4222	101	1
1527993526.446868000	30.794	388	1
1527993526.446946000	30.7941	258	1
1527993526.464339000	30.8115	87	0
1527993526.547861000	30.895	256	0
1527993526.549076000	30.8962	148	0
1527993526.550956000	30.8981	92	0
1527993526.551197000	30.8983	107	1
1527993526.552155000	30.8993	195	0
1527993526.555205000	30.9023	98	1
1527993526.899445000	31.2466	387	1
1527993526.899535000	31.2467	255	1
1527993526.916806000	31.2639	87	0
1527993526.994468000	31.3416	305	0
1527993526.995682000	31.3428	148	0
1527993526.997160000	31.3443	104	1
1527993526.998000000	31.3451	92	0
1527993526.999159000	31.3463	324	0
1527993527.001163000	31.3483	101	1
1527993527.330652000	31.6778	388	1
1527993527.330742000	31.6779	257	1
1527993527.348141000	31.6953	87	0
1527993527.354668000	31.7018	87	0
1527993527.441886000	31.789	257	0
1527993527.443038000	31.7902	148	0
1527993527.445196000	31.7923	107	1
1527993527.448730000	31.7959	92	0
1527993527.450087000	31.7972	257	0
1527993527.451140000	31.7983	101	1
1527993527.586573000	31.9337	996	1
1527993527.586638000	31.9338	220	1
1527993527.604592000	31.9517	87	0
1527993527.685890000	32.033	233	0
1527993527.687133000	32.0343	148	0
1527993527.689198000	32.0363	104	1
1527993527.690217000	32.0373	92	0
1527993527.691500000	32.0386	203	0
1527993527.693181000	32.0403	101	1
1527993527.850371000	32.1975	583	1
1527993527.850459000	32.1976	250	1
1527993527.869490000	32.2166	87	0
1527993527.979487000	32.3266	233	0
1527993527.980690000	32.3278	148	0
1527993527.982149000	32.3293	104	1
1527993527.983650000	32.3308	92	0
1527993527.984876000	32.332	267	0
1527993527.986140000	32.3333	101	1
1527993528.872841000	33.22	771	1
1527993528.872903000	33.22	255	1
1527993528.890670000	33.2378	87	0
1527993529.002663000	33.3498	256	0
1527993529.003835000	33.351	148	0
1527993529.005227000	33.3524	104	1
1527993529.007696000	33.3548	92	0
1527993529.010191000	33.3573	98	1
1527993529.010288000	33.3574	124	0
1527993529.013214000	33.3603	98	1
1527993529.115344000	33.4625	410	1
1527993529.115439000	33.4626	255	1
1527993529.130544000	33.4777	100	0
1527993529.133201000	33.4803	98	1
1527993529.139481000	33.4866	87	0
1527993529.210802000	33.5579	258	0
1527993529.212015000	33.5591	148	0
1527993529.213222000	33.5604	104	1
1527993529.215076000	33.5622	92	0
1527993529.216352000	33.5635	132	0
1527993529.218220000	33.5654	101	1
1527993529.457356000	33.8045	389	1
1527993529.457455000	33.8046	257	1
1527993529.490240000	33.8374	389	1
1527993529.491327000	33.8385	87	0
1527993529.516122000	33.8633	87	0
1527993529.572658000	33.9198	233	0
1527993529.573880000	33.921	148	0
1527993529.575233000	33.9224	107	1
1527993529.579910000	33.927	92	0
1527993529.581131000	33.9283	234	0
1527993529.582247000	33.9294	101	1
1527993529.781551000	34.1287	388	1
1527993529.781648000	34.1288	255	1
1527993529.801536000	34.1487	87	0
1527993529.804595000	34.1517	87	0
1527993529.881501000	34.2286	233	0
1527993529.882643000	34.2298	148	0
1527993529.884291000	34.2314	107	1
1527993529.884373000	34.2315	92	0
1527993529.885721000	34.2329	259	0
1527993529.887234000	34.2344	101	1
1527993530.230507000	34.5776	392	1
1527993530.230571000	34.5777	256	1
1527993530.248180000	34.5953	87	0
1527993530.344233000	34.6914	330	0
1527993530.345438000	34.6926	148	0
1527993530.347269000	34.6944	104	1
1527993530.347814000	34.6949	92	0
1527993530.349030000	34.6962	95	0
1527993530.350265000	34.6974	101	1
1527993530.525410000	34.8725	388	1
1527993530.525505000	34.8726	255	1
1527993530.543569000	34.8907	87	0
1527993530.627044000	34.9742	286	0
1527993530.628289000	34.9754	148	0
1527993530.630363000	34.9775	104	1
1527993530.631177000	34.9783	92	0
1527993530.632455000	34.9796	172	0
1527993530.634344000	34.9815	101	1
1527993530.803721000	35.1509	390	1
1527993530.803782000	35.1509	257	1
1527993530.823014000	35.1701	87	0
1527993530.902874000	35.25	259	0
1527993530.904083000	35.2512	148	0
1527993530.905371000	35.2525	104	1
1527993530.907314000	35.2544	92	0
1527993530.908665000	35.2558	134	0
1527993530.910425000	35.2576	101	1
1527993531.245914000	35.593	387	1
1527993531.245989000	35.5931	256	1
1527993531.264358000	35.6115	87	0
1527993531.340230000	35.6874	258	0
1527993531.341492000	35.6886	148	0
1527993531.343398000	35.6905	104	1
1527993531.345757000	35.6929	92	0
1527993531.346983000	35.6941	138	0
1527993531.348388000	35.6955	101	1
1527993531.654979000	36.0021	389	1
1527993531.655067000	36.0022	255	1
1527993531.672181000	36.0193	87	0
1527993531.751943000	36.0991	232	0
1527993531.753080000	36.1002	148	0
1527993531.754420000	36.1016	104	1
1527993531.772668000	36.1198	92	0
1527993531.773893000	36.121	160	0
1527993531.775358000	36.1225	101	1
1527993531.886674000	36.2338	387	1
1527993531.886749000	36.2339	255	1
1527993531.906962000	36.2541	87	0
1527993531.998230000	36.3454	298	0
1527993531.999446000	36.3466	148	0
1527993532.001434000	36.3486	104	1
1527993532.003903000	36.351	92	0
1527993532.005134000	36.3523	316	0
1527993532.006363000	36.3535	101	1
1527993532.219198000	36.5663	995	1
1527993532.219263000	36.5664	258	1
1527993532.237978000	36.5851	87	0
1527993532.323582000	36.6707	256	0
1527993532.324801000	36.6719	148	0
1527993532.326445000	36.6736	104	1
1527993532.329060000	36.6762	92	0
1527993532.330252000	36.6774	285	0
1527993532.331378000	36.6785	101	1
1527993532.608764000	36.9559	388	1
1527993532.608820000	36.956	255	1
1527993532.641746000	36.9889	87	0
1527993532.710797000	37.0579	306	0
1527993532.711971000	37.0591	148	0
1527993532.713488000	37.0606	104	1
1527993532.713753000	37.0609	92	0
1527993532.714977000	37.0621	143	0
1527993532.716410000	37.0635	101	1
1527993533.089923000	37.4371	580	1
1527993533.090013000	37.4371	255	1
1527993533.112524000	37.4597	87	0
1527993533.178350000	37.5255	255	0
1527993533.179499000	37.5266	148	0
1527993533.181272000	37.5284	92	0
1527993533.181529000	37.5287	107	1
1527993533.182508000	37.5296	288	0
1527993533.185495000	37.5326	98	1
1527993533.341684000	37.6888	766	1
1527993533.341773000	37.6889	257	1
1527993533.361379000	37.7085	87	0
1527993533.437080000	37.7842	232	0
1527993533.438390000	37.7855	148	0
1527993533.439520000	37.7867	104	1
1527993533.441151000	37.7883	92	0
1527993533.442380000	37.7895	210	0
1527993533.443440000	37.7906	101	1
1527993533.567360000	37.9145	410	1
1527993533.567424000	37.9146	256	1
1527993533.592627000	37.9398	87	0
1527993533.593840000	37.941	87	0
1527993533.664408000	38.0115	233	0
1527993533.665540000	38.0127	148	0
1527993533.667542000	38.0147	107	1
1527993533.668168000	38.0153	92	0
1527993533.669494000	38.0166	173	0
1527993533.670783000	38.0179	101	1
1527993533.891709000	38.2388	392	1
1527993533.891806000	38.2389	255	1
1527993533.909571000	38.2567	87	0
1527993534.018320000	38.3655	233	0
1527993534.019526000	38.3667	148	0
1527993534.021479000	38.3686	104	1
1527993534.022079000	38.3692	92	0
1527993534.023313000	38.3704	184	0
1527993534.024481000	38.3716	101	1
1527993534.215893000	38.563	388	1
1527993534.215986000	38.5631	256	1
1527993534.233813000	38.5809	87	0
1527993534.239422000	38.5866	87	0
1527993534.314482000	38.6616	258	0
1527993534.315766000	38.6629	148	0
1527993534.317614000	38.6647	107	1
1527993534.318771000	38.6659	92	0
1527993534.320048000	38.6672	171	0
1527993534.321560000	38.6687	101	1
1527993534.697870000	39.045	388	1
1527993534.697941000	39.0451	258	1
1527993534.715172000	39.0623	87	0
1527993534.822054000	39.1692	235	0
1527993534.823327000	39.1705	148	0
1527993534.824588000	39.1717	104	1
1527993534.825772000	39.1729	92	0
1527993534.826930000	39.1741	276	0
1527993534.828602000	39.1757	101	1
1527993535.148041000	39.4952	389	1
1527993535.148132000	39.4953	257	1
1527993535.169029000	39.5162	87	0
1527993535.246853000	39.594	258	0
1527993535.248174000	39.5953	148	0
1527993535.249616000	39.5967	104	1
1527993535.252924000	39.6001	92	0
1527993535.254175000	39.6013	158	0
1527993535.255612000	39.6027	101	1
1527993535.595314000	39.9424	392	1
1527993535.595405000	39.9425	257	1
1527993535.613829000	39.961	87	0
1527993535.703039000	40.0502	309	0
1527993535.704272000	40.0514	148	0
1527993535.705672000	40.0528	104	1
1527993535.707460000	40.0546	92	0
1527993535.708804000	40.0559	242	0
1527993535.710657000	40.0578	101	1
1527993536.340177000	40.6873	393	1
1527993536.340241000	40.6874	256	1
1527993536.358175000	40.7053	87	0
1527993536.450778000	40.7979	310	0
1527993536.451921000	40.7991	148	0
1527993536.453685000	40.8008	104	1
1527993536.455168000	40.8023	92	0
1527993536.456443000	40.8036	271	0
1527993536.457612000	40.8047	101	1
1527993537.304129000	41.6513	391	1
1527993537.304220000	41.6514	259	1
1527993537.323237000	41.6704	87	0
1527993537.399173000	41.7463	285	0
1527993537.400443000	41.7476	148	0
1527993537.401766000	41.7489	104	1
1527993537.402538000	41.7497	92	0
1527993537.403710000	41.7508	332	0
1527993537.405757000	41.7529	101	1
1527993537.769215000	42.1163	389	1
1527993537.769275000	42.1164	257	1
1527993537.799735000	42.1469	87	0
1527993537.877434000	42.2246	235	0
1527993537.878741000	42.2259	148	0
1527993537.880768000	42.2279	104	1
1527993537.884444000	42.2316	92	0
1527993537.885675000	42.2328	229	0
1527993537.887792000	42.2349	101	1
1527993538.175974000	42.5231	992	1
1527993538.176052000	42.5232	256	1
1527993538.193150000	42.5403	87	0
1527993538.318704000	42.6658	258	0
1527993538.319849000	42.667	148	0
1527993538.321810000	42.6689	104	1
1527993538.322398000	42.6695	92	0
1527993538.323661000	42.6708	209	0
1527993538.324722000	42.6719	101	1
1527993538.400208000	42.7473	388	1
1527993538.400270000	42.7474	259	1
1527993538.418546000	42.7657	87	0
1527993538.501969000	42.8491	298	0
1527993538.503176000	42.8503	148	0
1527993538.504735000	42.8519	92	0
1527993538.504826000	42.852	104	1
1527993538.506034000	42.8532	165	0
1527993538.507822000	42.855	101	1
1527993538.906144000	43.2533	579	1
1527993538.906237000	43.2534	256	1
1527993538.924796000	43.2719	87	0
1527993539.035104000	43.3822	235	0
1527993539.036434000	43.3836	148	0
1527993539.037644000	43.3848	92	0
1527993539.037872000	43.385	107	1
1527993539.038876000	43.386	146	0
1527993539.041766000	43.3889	98	1
1527993539.247148000	43.5943	768	1
1527993539.247211000	43.5943	256	1
1527993539.264561000	43.6117	87	0
1527993539.366779000	43.7139	326	0
1527993539.367987000	43.7151	148	0
1527993539.369864000	43.717	104	1
1527993539.371723000	43.7189	92	0
1527993539.372998000	43.7201	117	0
1527993539.374845000	43.722	101	1
1527993539.660276000	44.0074	415	1
1527993539.660339000	44.0075	260	1
1527993539.677634000	44.0248	87	0
1527993539.759265000	44.1064	233	0
1527993539.760461000	44.1076	148	0
1527993539.761883000	44.109	104	1
1527993539.762845000	44.11	92	0
1527993539.764134000	44.1113	293	0
1527993539.765894000	44.113	101	1
1527993539.911430000	44.2586	388	1
1527993539.911521000	44.2587	257	1
1527993539.929333000	44.2765	87	0
1527993540.004712000	44.3518	233	0
1527993540.006727000	44.3539	148	0
1527993540.007891000	44.355	104	1
1527993540.009454000	44.3566	92	0
1527993540.011175000	44.3583	163	0
1527993540.011807000	44.3589	101	1
1527993540.237323000	44.5845	388	1
1527993540.237384000	44.5845	256	1
1527993540.255679000	44.6028	87	0
1527993540.340183000	44.6873	258	0
1527993540.341336000	44.6885	148	0
1527993540.342912000	44.69	104	1
1527993540.343169000	44.6903	92	0
1527993540.344449000	44.6916	337	0
1527993540.345902000	44.693	101	1
1527993540.659035000	45.0062	389	1
1527993540.659098000	45.0062	257	1
1527993540.676902000	45.024	87	0
1527993540.759221000	45.1064	233	0
1527993540.760496000	45.1076	148	0
1527993540.761702000	45.1088	92	0
1527993540.761937000	45.1091	107	1
1527993540.762904000	45.11	99	0
1527993540.765921000	45.1131	98	1
1527993541.057410000	45.4045	388	1
1527993541.057471000	45.4046	257	1
1527993541.075197000	45.4223	87	0
1527993541.079923000	45.4271	87	0
1527993541.153624000	45.5008	255	0
1527993541.154805000	45.5019	148	0
1527993541.156924000	45.5041	92	0
1527993541.156973000	45.5041	107	1
1527993541.158188000	45.5053	327	0
1527993541.159950000	45.5071	101	1
1527993541.463196000	45.8103	387	1
1527993541.463257000	45.8104	259	1
1527993541.497050000	45.8442	387	1
1527993541.514183000	45.8613	87	0
1527993541.522557000	45.8697	87	0
1527993541.552413000	45.8995	87	0
1527993541.601749000	45.9489	235	0
1527993541.602946000	45.9501	148	0
1527993541.604139000	45.9513	92	0
1527993541.604933000	45.9521	113	1
1527993541.605351000	45.9525	87	0
1527993541.607931000	45.9551	98	1
1527993541.798492000	46.1456	392	1
1527993541.798587000	46.1457	257	1
1527993541.816251000	46.1634	87	0
1527993541.891172000	46.2383	233	0
1527993541.892385000	46.2395	148	0
1527993541.893992000	46.2411	104	1
1527993541.895192000	46.2423	92	0
1527993541.896473000	46.2436	227	0
1527993541.898015000	46.2451	101	1
1527993542.174622000	46.5218	392	1
1527993542.174693000	46.5218	256	1
1527993542.192986000	46.5401	87	0
1527993542.197333000	46.5445	87	0
1527993542.293190000	46.6403	330	0
1527993542.294436000	46.6416	148	0
1527993542.296032000	46.6432	107	1
1527993542.296524000	46.6437	92	0
1527993542.297798000	46.6449	197	0
1527993542.298949000	46.6461	101	1
1527993542.601622000	46.9488	391	1
1527993542.601711000	46.9488	258	1
1527993542.623015000	46.9701	87	0
1527993542.701861000	47.049	289	0
1527993542.703065000	47.0502	148	0
1527993542.704997000	47.0521	104	1
1527993542.705700000	47.0528	92	0
1527993542.706945000	47.0541	250	0
1527993542.707985000	47.0551	101	1
1527993543.113114000	47.4602	993	1
1527993543.113206000	47.4603	260	1
1527993543.131521000	47.4787	87	0
1527993543.201063000	47.5482	286	0
1527993543.202393000	47.5495	148	0
1527993543.204079000	47.5512	104	1
1527993543.205150000	47.5523	92	0
1527993543.206379000	47.5535	276	0
1527993543.208066000	47.5552	101	1
1527993543.486522000	47.8337	389	1
1527993543.486589000	47.8337	257	1
1527993543.513846000	47.861	87	0
1527993543.577414000	47.9245	236	0
1527993543.578729000	47.9259	148	0
1527993543.580100000	47.9272	104	1
1527993543.594130000	47.9413	92	0
1527993543.595392000	47.9425	140	0
1527993543.597097000	47.9442	101	1
1527993543.922378000	48.2695	581	1
1527993543.922432000	48.2696	256	1
1527993543.939667000	48.2868	87	0
1527993544.009195000	48.3563	232	0
1527993544.010999000	48.3581	148	0
1527993544.012125000	48.3593	104	1
1527993544.013191000	48.3603	92	0
1527993544.014487000	48.3616	230	0
1527993544.016366000	48.3635	101	1
1527993544.375549000	48.7227	766	1
1527993544.375612000	48.7227	256	1
1527993544.394626000	48.7418	87	0
1527993544.486011000	48.8331	321	0
1527993544.487211000	48.8343	148	0
1527993544.489093000	48.8362	104	1
1527993544.490600000	48.8377	92	0
1527993544.493093000	48.8402	98	1
1527993544.494684000	48.8418	244	0
1527993544.497098000	48.8442	98	1
1527993544.688559000	49.0357	414	1
1527993544.688619000	49.0358	259	1
1527993544.708382000	49.0555	87	0
1527993544.782138000	49.1293	233	0
1527993544.783442000	49.1306	148	0
1527993544.785170000	49.1323	104	1
1527993544.787081000	49.1342	92	0
1527993544.788375000	49.1355	233	0
1527993544.790094000	49.1372	101	1
1527993544.996380000	49.3435	388	1
1527993544.996446000	49.3436	256	1
1527993545.014099000	49.3612	87	0
1527993545.086994000	49.4341	302	0
1527993545.088216000	49.4353	148	0
1527993545.090175000	49.4373	104	1
1527993545.091129000	49.4383	92	0
1527993545.092354000	49.4395	319	0
1527993545.094169000	49.4413	101	1
1527993545.347459000	49.6946	387	1
1527993545.347544000	49.6947	256	1
1527993545.365418000	49.7126	87	0
1527993545.439636000	49.7868	256	0
1527993545.440849000	49.788	148	0
1527993545.442190000	49.7893	92	0
1527993545.442250000	49.7894	104	1
1527993545.443481000	49.7906	162	0
1527993545.445200000	49.7923	101	1
1527993545.744422000	50.0916	388	1
1527993545.744481000	50.0916	256	1
1527993545.763034000	50.1102	87	0
1527993545.767430000	50.1146	87	0
1527993545.846942000	50.1941	233	0
1527993545.848195000	50.1953	148	0
1527993545.850243000	50.1974	107	1
1527993545.850244000	50.1974	92	0
1527993545.851542000	50.1987	234	0
1527993545.853222000	50.2004	101	1
1527993546.117508000	50.4646	387	1
1527993546.117597000	50.4647	257	1
1527993546.136582000	50.4837	87	0
1527993546.206680000	50.5538	255	0
1527993546.207824000	50.555	148	0
1527993546.209204000	50.5563	104	1
1527993546.211735000	50.5589	92	0
1527993546.212954000	50.5601	118	0
1527993546.214173000	50.5613	101	1
1527993546.472569000	50.8197	387	1
1527993546.472628000	50.8198	258	1
1527993546.491272000	50.8384	87	0
1527993546.562190000	50.9093	235	0
1527993546.563417000	50.9105	148	0
1527993546.565220000	50.9124	104	1
1527993546.565431000	50.9126	92	0
1527993546.566651000	50.9138	196	0
1527993546.568191000	50.9153	101	1
1527993546.948762000	51.2959	392	1
1527993546.948823000	51.296	257	1
1527993546.965855000	51.313	87	0
1527993547.048948000	51.3961	235	0
1527993547.050169000	51.3973	148	0
1527993547.051380000	51.3985	92	0
1527993547.052246000	51.3994	107	1
1527993547.052597000	51.3997	153	0
1527993547.055226000	51.4024	98	1
1527993547.073676000	51.4208	235	0
1527993547.076224000	51.4234	98	1
1527993547.365955000	51.7131	389	1
1527993547.366031000	51.7132	258	1
1527993547.395219000	51.7424	87	0
1527993547.491319000	51.8385	256	0
1527993547.492572000	51.8397	148	0
1527993547.494279000	51.8414	104	1
1527993547.494873000	51.842	92	0
1527993547.496092000	51.8432	187	0
1527993547.497245000	51.8444	101	1
1527993547.935809000	52.2829	391	1
1527993547.935866000	52.283	256	1
1527993547.971651000	52.3188	87	0
1527993548.033441000	52.3806	235	0
1527993548.034721000	52.3819	148	0
1527993548.036318000	52.3835	104	1
1527993548.038285000	52.3854	92	0
1527993548.039629000	52.3868	225	0
1527993548.041302000	52.3884	101	1
1527993548.198502000	52.5456	993	1
1527993548.198560000	52.5457	257	1
1527993548.217596000	52.5647	87	0
1527993548.299155000	52.6463	332	0
1527993548.300338000	52.6475	148	0
1527993548.302366000	52.6495	104	1
1527993548.302988000	52.6501	92	0
1527993548.304175000	52.6513	200	0
1527993548.305291000	52.6524	101	1
1527993548.611464000	52.9586	391	1
1527993548.611548000	52.9587	258	1
1527993548.630927000	52.9781	87	0
1527993548.827782000	53.1749	286	0
1527993548.829093000	53.1762	148	0
1527993548.830364000	53.1775	104	1
1527993548.831122000	53.1783	92	0
1527993548.832353000	53.1795	243	0
1527993548.834428000	53.1816	101	1
1527993549.025547000	53.3727	578	1
1527993549.025630000	53.3728	258	1
1527993549.042514000	53.3896	87	0
1527993549.116553000	53.4637	260	0
1527993549.117691000	53.4648	148	0
1527993549.119042000	53.4662	92	0
1527993549.119340000	53.4665	107	1
1527993549.120211000	53.4673	164	0
1527993549.123404000	53.4705	98	1
1527993549.444776000	53.7919	771	1
1527993549.444869000	53.792	260	1
1527993549.473722000	53.8209	87	0
1527993549.480205000	53.8273	87	0
1527993549.543999000	53.8911	258	0
1527993549.545233000	53.8924	148	0
1527993549.546450000	53.8936	107	1
1527993549.550895000	53.898	92	0
1527993549.552172000	53.8993	86	0
1527993549.553368000	53.9005	101	1
1527993549.909902000	54.257	393	1
1527993549.910005000	54.2571	1412	1
1527993549.910042000	54.2572	1412	1
1527993549.910070000	54.2572	1412	1
1527993549.910091000	54.2572	838	1
1527993549.930755000	54.2779	87	0
1527993549.992663000	54.3398	430	0
1527993549.995463000	54.3426	101	1
1527993549.999553000	54.3467	80	0
1527993550.002464000	54.3496	98	1
1527993551.100431000	55.4476	391	1
1527993551.100572000	55.4477	259	1
1527993551.118330000	55.4655	87	0
1527993551.195933000	55.5431	281	0
1527993551.197118000	55.5443	148	0
1527993551.198536000	55.5457	104	1
1527993551.199173000	55.5463	92	0
1527993551.200421000	55.5476	205	0
1527993551.201460000	55.5486	101	1
1527993551.393767000	55.7409	389	1
1527993551.393836000	55.741	260	1
1527993551.420189000	55.7673	87	0
1527993551.427687000	55.7748	87	0
1527993551.493476000	55.8406	303	0
1527993551.494735000	55.8419	148	0
1527993551.496023000	55.8432	92	0
1527993551.496570000	55.8437	110	1
1527993551.497191000	55.8443	196	0
1527993551.499540000	55.8467	98	1
1527993551.685782000	56.0329	388	1
1527993551.685844000	56.033	258	1
1527993551.707177000	56.0543	87	0
1527993551.796550000	56.1437	233	0
1527993551.797830000	56.145	148	0
1527993551.799102000	56.1462	92	0
1527993551.799500000	56.1466	107	1
1527993551.800323000	56.1475	138	0
1527993551.803555000	56.1507	98	1
1527993551.973939000	56.3211	388	1
1527993551.974001000	56.3211	259	1
1527993551.993361000	56.3405	87	0
1527993552.001197000	56.3483	87	0
1527993552.086306000	56.4334	233	0
1527993552.087614000	56.4347	148	0
1527993552.089528000	56.4367	107	1
1527993552.091723000	56.4389	92	0
1527993552.092931000	56.4401	174	0
1527993552.094524000	56.4417	101	1
1527993552.289889000	56.637	388	1
1527993552.289958000	56.6371	260	1
1527993552.308074000	56.6552	87	0
1527993552.380383000	56.7275	256	0
1527993552.381568000	56.7287	148	0
1527993552.383592000	56.7307	104	1
1527993552.384023000	56.7312	92	0
1527993552.385279000	56.7324	116	0
1527993552.386566000	56.7337	101	1
1527993552.636244000	56.9834	388	1
1527993552.636336000	56.9835	259	1
1527993552.653585000	57.0007	87	0
1527993552.721850000	57.069	235	0
1527993552.722998000	57.0701	148	0
1527993552.724637000	57.0718	104	1
1527993552.725749000	57.0729	92	0
1527993552.726965000	57.0741	96	0
1527993552.728554000	57.0757	101	1
1527993553.078205000	57.4253	389	1
1527993553.078282000	57.4254	259	1
1527993553.096818000	57.444	87	0
1527993553.186013000	57.5331	258	0
1527993553.187206000	57.5343	148	0
1527993553.188647000	57.5358	104	1
1527993553.190180000	57.5373	92	0
1527993553.191520000	57.5387	250	0
1527993553.192572000	57.5397	101	1
1527993553.575001000	57.9221	388	1
1527993553.575084000	57.9222	258	1
1527993553.606842000	57.954	87	0
1527993553.673715000	58.0208	236	0
1527993553.674973000	58.0221	148	0
1527993553.677042000	58.0242	92	0
1527993553.677287000	58.0244	107	1
1527993553.678348000	58.0255	300	0
1527993553.680675000	58.0278	98	1
1527993553.787905000	58.135	994	1
1527993553.787969000	58.1351	260	1
1527993553.806149000	58.1533	87	0
1527993553.907314000	58.2544	232	0
1527993553.908627000	58.2558	148	0
1527993553.910683000	58.2578	104	1
1527993553.911525000	58.2587	92	0
1527993553.913579000	58.2607	85	0
1527993553.914612000	58.2617	101	1
1527993554.386082000	58.7332	390	1
1527993554.386143000	58.7333	258	1
1527993554.404280000	58.7514	87	0
1527993554.474341000	58.8215	332	0
1527993554.475561000	58.8227	148	0
1527993554.476720000	58.8239	104	1
1527993554.478005000	58.8251	92	0
1527993554.479248000	58.8264	85	0
1527993554.480735000	58.8279	101	1
1527993554.715662000	59.0628	580	1
1527993554.715727000	59.0629	259	1
1527993554.735484000	59.0826	87	0
1527993554.740193000	59.0873	87	0
1527993554.816636000	59.1638	287	0
1527993554.817773000	59.1649	148	0
1527993554.819758000	59.1669	107	1
1527993554.820708000	59.1678	92	0
1527993554.822582000	59.1697	134	0
1527993554.823668000	59.1708	101	1
1527993555.051909000	59.399	767	1
1527993555.052004000	59.3991	258	1
1527993555.071440000	59.4186	87	0
1527993555.142203000	59.4893	283	0
1527993555.143392000	59.4905	148	0
1527993555.144706000	59.4918	104	1
1527993555.147485000	59.4946	92	0
1527993555.148727000	59.4959	99	0
1527993555.149695000	59.4968	101	1
1527993555.517168000	59.8643	415	1
1527993555.517257000	59.8644	261	1
1527993555.537192000	59.8843	87	0
1527993555.609240000	59.9564	233	0
1527993555.610435000	59.9576	148	0
1527993555.611796000	59.9589	104	1
1527993555.613599000	59.9607	92	0
1527993555.614775000	59.9619	222	0
1527993555.616713000	59.9638	101	1
1527993555.810150000	60.1573	388	1
1527993555.810249000	60.1574	258	1
1527993555.828718000	60.1759	87	0
1527993555.901948000	60.2491	235	0
1527993555.903170000	60.2503	148	0
1527993555.904734000	60.2519	104	1
1527993555.907862000	60.255	92	0
1527993555.909165000	60.2563	143	0
1527993555.910751000	60.2579	101	1
1527993556.182839000	60.53	393	1
1527993556.182916000	60.53	222	1
1527993556.201693000	60.5488	87	0
1527993556.270400000	60.6175	298	0
1527993556.271603000	60.6187	148	0
1527993556.273835000	60.621	104	1
1527993556.274821000	60.622	92	0
1527993556.276104000	60.6232	226	0
1527993556.277817000	60.6249	101	1
1527993556.450164000	60.7973	391	1
1527993556.450225000	60.7974	316	1
1527993556.468527000	60.8157	87	0
1527993556.597210000	60.9443	258	0
1527993556.598529000	60.9457	148	0
1527993556.599853000	60.947	104	1
1527993556.601417000	60.9485	92	0
1527993556.602641000	60.9498	338	0
1527993556.603776000	60.9509	101	1
1527993556.744157000	61.0913	388	1
1527993556.744233000	61.0914	316	1
1527993556.762985000	61.1101	87	0
1527993556.782033000	61.1292	87	0
1527993556.853181000	61.2003	302	0
1527993556.854315000	61.2014	148	0
1527993556.855863000	61.203	107	1
1527993556.857108000	61.2042	92	0
1527993556.858386000	61.2055	280	0
1527993556.859793000	61.2069	101	1
1527993557.023156000	61.3703	391	1
1527993557.023216000	61.3703	254	1
1527993557.040794000	61.3879	87	0
1527993557.111688000	61.4588	233	0
1527993557.112890000	61.46	148	0
1527993557.114819000	61.462	104	1
1527993557.115705000	61.4628	92	0
1527993557.116906000	61.464	287	0
1527993557.118810000	61.4659	101	1
1527993558.052822000	62.4	392	1
1527993558.052916000	62.4	260	1
1527993558.070280000	62.4174	87	0
1527993558.140506000	62.4876	258	0
1527993558.141728000	62.4889	148	0
1527993558.144445000	62.4916	92	0
1527993558.144556000	62.4917	104	1
1527993558.145675000	62.4928	156	0
1527993558.160130000	62.5073	101	1
1527993558.795794000	63.1429	995	1
1527993558.795890000	63.143	259	1
1527993558.814153000	63.1613	87	0
1527993558.885287000	63.2324	235	0
1527993558.886563000	63.2337	148	0
1527993558.888310000	63.2354	104	1
1527993558.890876000	63.238	92	0
1527993558.892101000	63.2392	144	0
1527993558.893273000	63.2404	101	1
1527993559.146993000	63.4941	389	1
1527993559.147060000	63.4942	261	1
1527993559.165908000	63.513	87	0
1527993559.242676000	63.5898	256	0
1527993559.243952000	63.5911	148	0
1527993559.245377000	63.5925	104	1
1527993559.250086000	63.5972	92	0
1527993559.251264000	63.5984	315	0
1527993559.252295000	63.5994	101	1
1527993560.759957000	65.1071	582	1
1527993560.760048000	65.1072	258	1
1527993560.778655000	65.1258	87	0
1527993560.863150000	65.2103	256	0
1527993560.864411000	65.2115	148	0
1527993560.866512000	65.2136	104	1
1527993560.867726000	65.2149	92	0
1527993560.869014000	65.2161	118	0
1527993560.870453000	65.2176	101	1
1527993561.152799000	65.4999	767	1
1527993561.152886000	65.5	258	1
1527993561.172911000	65.52	87	0
1527993561.178222000	65.5254	87	0
1527993561.265343000	65.6125	258	0
1527993561.266494000	65.6136	148	0
1527993561.268480000	65.6156	107	1
1527993561.270329000	65.6175	92	0
1527993561.271519000	65.6187	329	0
1527993561.275508000	65.6226	101	1
1527993561.686021000	66.0332	389	1
1527993561.686079000	66.0332	259	1
1527993561.703785000	66.0509	87	0
1527993561.720535000	66.0677	87	0
1527993561.790822000	66.138	233	0
1527993561.791959000	66.1391	148	0
1527993561.793511000	66.1406	107	1
1527993561.795642000	66.1428	92	0
1527993561.796921000	66.1441	326	0
1527993561.798527000	66.1457	101	1
1527993561.981215000	66.3283	411	1
1527993561.981293000	66.3284	259	1
1527993561.998013000	66.3451	87	0
1527993562.084499000	66.4316	306	0
1527993562.085760000	66.4329	148	0
1527993562.086968000	66.4341	92	0
1527993562.087517000	66.4346	107	1
1527993562.088176000	66.4353	150	0
1527993562.090537000	66.4377	98	1
1527993562.322638000	66.6698	387	1
1527993562.322724000	66.6699	260	1
1527993562.339813000	66.6869	87	0
1527993562.412367000	66.7595	310	0
1527993562.413573000	66.7607	148	0
1527993562.415466000	66.7626	104	1
1527993562.416678000	66.7638	92	0
1527993562.417907000	66.765	226	0
1527993562.419473000	66.7666	101	1
1527993562.587710000	66.9348	391	1
1527993562.587798000	66.9349	564	1
1527993562.605184000	66.9523	87	0
1527993562.694666000	67.0418	260	0
1527993562.695900000	67.043	148	0
1527993562.697119000	67.0443	92	0
1527993562.697496000	67.0446	107	1
1527993562.698339000	67.0455	271	0
1527993562.700491000	67.0476	98	1
1527993563.000005000	67.3471	392	1
1527993563.000074000	67.3472	440	1
1527993563.020420000	67.3676	87	0
1527993563.093190000	67.4403	233	0
1527993563.094495000	67.4416	148	0
1527993563.096614000	67.4437	104	1
1527993563.098492000	67.4456	92	0
1527993563.099709000	67.4468	184	0
1527993563.101575000	67.4487	101	1
1527993564.238948000	68.5861	369	1
1527993564.239041000	68.5862	1412	1
1527993564.239065000	68.5862	1412	1
1527993564.239088000	68.5862	1412	1
1527993564.239107000	68.5862	251	1
1527993564.256887000	68.604	87	0
1527993564.322851000	68.67	455	0
1527993564.325444000	68.6726	101	1
1527993564.329407000	68.6765	80	0
1527993564.332434000	68.6796	98	1
1527993564.439876000	68.787	392	1
1527993564.439938000	68.7871	262	1
1527993564.457092000	68.8042	87	0
1527993564.551563000	68.8987	328	0
1527993564.552834000	68.9	148	0
1527993564.554422000	68.9016	104	1
1527993564.555076000	68.9022	92	0
1527993564.556290000	68.9034	108	0
1527993564.557367000	68.9045	101	1
1527993564.716900000	69.064	388	1
1527993564.716989000	69.0641	262	1
1527993564.734964000	69.0821	87	0
1527993564.810644000	69.1578	233	0
1527993564.811778000	69.1589	148	0
1527993564.813416000	69.1605	104	1
1527993564.814593000	69.1617	92	0
1527993564.815822000	69.163	286	0
1527993564.817398000	69.1645	101	1
1527993564.958485000	69.3056	996	1
1527993564.958579000	69.3057	263	1
1527993564.977185000	69.3243	87	0
1527993565.060726000	69.4079	235	0
1527993565.061928000	69.4091	148	0
1527993565.063411000	69.4105	104	1
1527993565.064063000	69.4112	92	0
1527993565.065358000	69.4125	273	0
1527993565.066411000	69.4135	101	1
1527993565.209793000	69.5569	392	1
1527993565.209882000	69.557	260	1
1527993565.226826000	69.574	87	0
1527993565.301697000	69.6488	259	0
1527993565.302850000	69.65	148	0
1527993565.304466000	69.6516	92	0
1527993565.304552000	69.6517	104	1
1527993565.305710000	69.6528	155	0
1527993565.307484000	69.6546	101	1
1527993565.527192000	69.8743	579	1
1527993565.527283000	69.8744	260	1
1527993565.545091000	69.8922	87	0
1527993565.646094000	69.9932	235	0
1527993565.647288000	69.9944	148	0
1527993565.648451000	69.9956	104	1
1527993565.648522000	69.9957	92	0
1527993565.649841000	69.997	127	0
1527993565.651448000	69.9986	101	1
1527993565.732559000	70.0797	768	1
1527993565.732632000	70.0798	260	1
1527993565.750676000	70.0978	87	0
1527993565.829823000	70.177	232	0
1527993565.830958000	70.1781	148	0
1527993565.832533000	70.1797	104	1
1527993565.835295000	70.1824	92	0
1527993565.836514000	70.1836	282	0
1527993565.838466000	70.1856	101	1
1527993566.002943000	70.3501	387	1
1527993566.003005000	70.3501	263	1
1527993566.020184000	70.3673	87	0
1527993566.110223000	70.4574	233	0
1527993566.111405000	70.4585	148	0
1527993566.113572000	70.4607	104	1
1527993566.115040000	70.4622	92	0
1527993566.116284000	70.4634	255	0
1527993566.117484000	70.4646	101	1
1527993566.425991000	70.7731	415	1
1527993566.426087000	70.7732	264	1
1527993566.444203000	70.7913	87	0
1527993566.510745000	70.8579	257	0
1527993566.511874000	70.859	148	0
1527993566.513572000	70.8607	104	1
1527993566.514269000	70.8614	92	0
1527993566.515481000	70.8626	155	0
1527993566.516504000	70.8636	101	1
1527993566.859043000	71.2062	392	1
1527993566.859103000	71.2062	266	1
1527993566.876570000	71.2237	87	0
1527993566.965559000	71.3127	235	0
1527993566.966716000	71.3138	148	0
1527993566.968594000	71.3157	104	1
1527993566.969826000	71.317	92	0
1527993566.971055000	71.3182	279	0
1527993566.972596000	71.3197	101	1
1527993567.241314000	71.5884	371	1
1527993567.241418000	71.5886	1412	1
1527993567.241456000	71.5886	1412	1
1527993567.241489000	71.5886	1412	1
1527993567.241528000	71.5887	1412	1
1527993567.241564000	71.5887	1412	1
1527993567.241610000	71.5887	1412	1
1527993567.241633000	71.5888	1412	1
1527993567.241656000	71.5888	1412	1
1527993567.241701000	71.5888	1412	1
1527993567.241736000	71.5889	1412	1
1527993567.241779000	71.5889	1412	1
1527993567.241812000	71.5889	1412	1
1527993567.241846000	71.589	1412	1
1527993567.241868000	71.589	1253	1
1527993567.258413000	71.6055	87	0
1527993567.262494000	71.6096	87	0
1527993567.268715000	71.6158	342	1
1527993567.268766000	71.6159	265	1
1527993567.287584000	71.6347	87	0
1527993567.296987000	71.6441	87	0
1527993567.374042000	71.7212	396	0
1527993567.376619000	71.7238	104	1
1527993567.383884000	71.731	367	0
1527993567.385104000	71.7322	148	0
1527993567.386399000	71.7335	80	0
1527993567.386624000	71.7338	104	1
1527993567.387553000	71.7347	92	0
1527993567.388929000	71.7361	212	0
1527993567.390619000	71.7378	101	1
1527993567.715382000	72.0625	389	1
1527993567.715471000	72.0626	264	1
1527993567.733190000	72.0803	87	0
1527993567.804743000	72.1519	254	0
1527993567.805886000	72.153	148	0
1527993567.807646000	72.1548	104	1
1527993567.808839000	72.156	92	0
1527993567.810060000	72.1572	100	0
1527993567.811631000	72.1588	101	1
1527993567.933887000	72.281	390	1
1527993567.933976000	72.2811	262	1
1527993567.950521000	72.2977	87	0
1527993568.040550000	72.3877	235	0
1527993568.041692000	72.3888	148	0
1527993568.043665000	72.3908	104	1
1527993568.044829000	72.392	92	0
1527993568.046055000	72.3932	206	0
1527993568.047671000	72.3948	101	1
1527993568.153082000	72.5002	392	1
1527993568.153142000	72.5003	261	1
1527993568.183198000	72.5303	87	0
1527993568.193933000	72.5411	87	0
1527993568.284548000	72.6317	299	0
1527993568.285818000	72.633	148	0
1527993568.287668000	72.6348	107	1
1527993568.289879000	72.637	92	0
1527993568.291108000	72.6382	142	0
1527993568.292683000	72.6398	101	1
1527993568.368108000	72.7152	992	1
1527993568.368178000	72.7153	262	1
1527993568.387329000	72.7345	87	0
1527993568.458529000	72.8057	326	0
1527993568.459728000	72.8069	148	0
1527993568.461381000	72.8085	92	0
1527993568.461630000	72.8088	107	1
1527993568.462628000	72.8098	277	0
1527993568.465665000	72.8128	98	1
1527993568.614965000	72.9621	388	1
1527993568.615026000	72.9622	262	1
1527993568.633357000	72.9805	87	0
1527993568.703500000	73.0506	233	0
1527993568.704636000	73.0518	148	0
1527993568.706692000	73.0538	104	1
1527993568.707173000	73.0543	92	0
1527993568.708448000	73.0556	257	0
1527993568.709617000	73.0567	101	1
1527993568.835243000	73.1824	388	1
1527993568.835340000	73.1825	262	1
1527993568.853572000	73.2007	87	0
1527993568.947829000	73.295	235	0
1527993568.949048000	73.2962	148	0
1527993568.950656000	73.2978	104	1
1527993568.952636000	73.2998	92	0
1527993568.953868000	73.301	89	0
1527993568.955658000	73.3028	101	1
1527993569.089992000	73.4371	579	1
1527993569.090050000	73.4372	262	1
1527993569.107556000	73.4547	87	0
1527993569.180555000	73.5277	256	0
1527993569.181709000	73.5288	148	0
1527993569.183727000	73.5309	104	1
1527993569.185176000	73.5323	92	0
1527993569.186452000	73.5336	212	0
1527993569.187645000	73.5348	101	1
1527993569.464987000	73.8121	767	1
1527993569.465098000	73.8122	261	1
1527993569.484471000	73.8316	87	0
1527993569.566055000	73.9132	232	0
1527993569.567195000	73.9143	148	0
1527993569.568687000	73.9158	104	1
1527993569.568958000	73.9161	92	0
1527993569.570205000	73.9173	319	0
1527993569.571665000	73.9188	101	1
1527993569.913701000	74.2608	390	1
1527993569.913777000	74.2609	267	1
1527993569.931190000	74.2783	87	0
1527993570.010092000	74.3572	233	0
1527993570.011242000	74.3584	148	0
1527993570.012715000	74.3598	104	1
1527993570.013970000	74.3611	92	0
1527993570.015179000	74.3623	225	0
1527993570.016775000	74.3639	101	1
1527993570.322071000	74.6692	415	1
1527993570.322132000	74.6693	264	1
1527993570.340615000	74.6877	87	0
1527993570.411625000	74.7588	258	0
1527993570.412778000	74.7599	148	0
1527993570.414414000	74.7615	92	0
1527993570.414793000	74.7619	107	1
1527993570.415655000	74.7628	184	0
1527993570.418804000	74.7659	98	1
1527993570.740110000	75.0872	389	1
1527993570.740198000	75.0873	264	1
1527993570.758031000	75.1052	87	0
1527993570.771735000	75.1189	87	0
1527993570.843276000	75.1904	233	0
1527993570.844485000	75.1916	148	0
1527993570.845815000	75.1929	107	1
1527993570.847726000	75.1949	92	0
1527993570.849063000	75.1962	291	0
1527993570.850748000	75.1979	101	1
1527993570.983223000	75.3304	388	1
1527993570.983311000	75.3304	261	1
1527993571.000378000	75.3475	87	0
1527993571.072204000	75.4193	235	0
1527993571.073403000	75.4205	148	0
1527993571.074828000	75.422	104	1
1527993571.076776000	75.4239	92	0
1527993571.078056000	75.4252	141	0
1527993571.079827000	75.427	101	1
1527993571.195057000	75.5422	393	1
1527993571.195122000	75.5423	263	1
1527993571.213962000	75.5611	87	0
1527993571.288672000	75.6358	256	0
1527993571.289946000	75.6371	148	0
1527993571.291791000	75.6389	104	1
1527993571.293004000	75.6401	92	0
1527993571.294263000	75.6414	249	0
1527993571.295856000	75.643	101	1
1527993571.420328000	75.7675	388	1
1527993571.420505000	75.7676	263	1
1527993571.448181000	75.7953	87	0
1527993571.514974000	75.8621	233	0
1527993571.516178000	75.8633	148	0
1527993571.517876000	75.865	104	1
1527993571.519593000	75.8667	92	0
1527993571.520820000	75.868	194	0
1527993571.522867000	75.87	101	1
1527993571.754143000	76.1013	392	1
1527993571.754219000	76.1014	262	1
1527993571.771211000	76.1183	87	0
1527993571.864195000	76.2113	365	0
1527993571.865486000	76.2126	148	0
1527993571.866801000	76.2139	104	1
1527993571.867083000	76.2142	92	0
1527993571.868309000	76.2154	155	0
1527993571.869796000	76.2169	101	1
1527993572.161793000	76.5089	996	1
1527993572.161855000	76.509	266	1
1527993572.179847000	76.527	87	0
1527993572.257693000	76.6048	280	0
1527993572.258881000	76.606	148	0
1527993572.260915000	76.608	104	1
1527993572.261350000	76.6085	92	0
1527993572.262572000	76.6097	128	0
1527993572.263833000	76.611	101	1
1527993572.385066000	76.7322	387	1
1527993572.385134000	76.7323	263	1
1527993572.402925000	76.7501	87	0
1527993572.482892000	76.83	233	0
1527993572.484180000	76.8313	148	0
1527993572.485907000	76.833	104	1
1527993572.486022000	76.8332	92	0
1527993572.487263000	76.8344	174	0
1527993572.487806000	76.8349	101	1
1527993572.601301000	76.9484	388	1
1527993572.601387000	76.9485	262	1
1527993572.628760000	76.9759	87	0
1527993572.705161000	77.0523	275	0
1527993572.706359000	77.0535	148	0
1527993572.707846000	77.055	104	1
1527993572.709011000	77.0561	92	0
1527993572.710235000	77.0574	234	0
1527993572.711851000	77.059	101	1
1527993572.810213000	77.1573	579	1
1527993572.810305000	77.1574	263	1
1527993572.830779000	77.1779	87	0
1527993572.924914000	77.272	326	0
1527993572.926042000	77.2732	148	0
1527993572.927517000	77.2746	92	0
1527993572.927942000	77.2751	107	1
1527993572.928742000	77.2759	272	0
1527993572.931948000	77.2791	98	1
1527993573.053502000	77.4006	771	1
1527993573.053594000	77.4007	261	1
1527993573.070650000	77.4178	87	0
1527993573.148550000	77.4957	259	0
1527993573.149818000	77.497	148	0
1527993573.151947000	77.4991	104	1
1527993573.152252000	77.4994	92	0
1527993573.153513000	77.5006	202	0
1527993573.154961000	77.5021	101	1
1527993573.268446000	77.6156	389	1
1527993573.268543000	77.6157	262	1
1527993573.288180000	77.6353	87	0
1527993573.295334000	77.6425	87	0
1527993573.399979000	77.7471	233	0
1527993573.401194000	77.7483	148	0
1527993573.402902000	77.75	107	1
1527993573.403533000	77.7507	92	0
1527993573.404761000	77.7519	225	0
1527993573.405880000	77.753	101	1
1527993573.431718000	77.7789	233	0
1527993573.433887000	77.781	98	1
1527993573.743663000	78.0908	415	1
1527993573.743756000	78.0909	264	1
1527993573.761723000	78.1089	87	0
1527993573.834647000	78.1818	235	0
1527993573.836489000	78.1836	148	0
[truncated: 925 more rows]
