# Supplementary material for: Method for multi-task learning fusion network traffic classification to address small sample labels
Source: Sci Rep. 2024 Jan 30;14:2518. doi: 10.1038/s41598-024-51933-8 (PMC10827795; doi:10.1038/s41598-024-51933-8)
Supplement: Supplementary file 2 — Supplementary Information 2. [file 41598_2024_51933_MOESM2_ESM.zip › QUIC Dataset/QUIC Dataset/pretraining/Google Doc/GoogleDoc-1000.txt]

1527987720.404560000	0	295	1
1527987720.422811000	0.0182509	87	0
1527987721.049666000	0.645106	301	0
1527987721.050904000	0.646344	1412	0
1527987721.052249000	0.647689	1412	0
1527987721.053456000	0.648896	1412	0
1527987721.054619000	0.650059	180	0
1527987721.055299000	0.650739	113	1
1527987721.055848000	0.651288	1412	0
1527987721.057053000	0.652493	1412	0
1527987721.058256000	0.653696	1412	0
1527987721.059058000	0.654498	107	1
1527987721.059420000	0.65486	188	0
1527987721.060660000	0.6561	1412	0
1527987721.061915000	0.657355	1412	0
1527987721.063118000	0.658558	1331	0
1527987721.064324000	0.659764	1412	0
1527987721.065529000	0.660969	1412	0
1527987721.065670000	0.66111	98	1
1527987721.066730000	0.66217	1412	0
1527987721.067896000	0.663336	190	0
1527987721.069184000	0.664624	1196	0
1527987721.080059000	0.675499	119	1
1527987721.116541000	0.711981	1412	0
1527987721.117744000	0.713184	1412	0
1527987721.118945000	0.714385	1412	0
1527987721.120113000	0.715553	198	0
1527987721.121346000	0.716786	1412	0
1527987721.121841000	0.717281	104	1
1527987721.122626000	0.718066	1412	0
1527987721.123838000	0.719278	1412	0
1527987721.125022000	0.720462	173	0
1527987721.125850000	0.72129	110	1
1527987721.126237000	0.721677	1412	0
1527987721.127455000	0.722895	1412	0
1527987721.128646000	0.724086	1412	0
1527987721.129813000	0.725253	180	0
1527987721.129865000	0.725305	104	1
1527987721.131046000	0.726486	1412	0
1527987721.132299000	0.727739	1412	0
1527987721.133501000	0.728941	1412	0
1527987721.133812000	0.729252	107	1
1527987721.134681000	0.730121	401	0
1527987721.135908000	0.731348	1412	0
1527987721.137111000	0.732551	1412	0
1527987721.138312000	0.733752	1412	0
1527987721.139582000	0.735022	1412	0
1527987721.140754000	0.736194	262	0
1527987721.142037000	0.737477	1412	0
1527987721.143238000	0.738678	1412	0
1527987721.143570000	0.73901	98	1
1527987721.144447000	0.739887	1412	0
1527987721.145703000	0.741143	897	0
1527987721.146911000	0.742351	1412	0
1527987721.147018000	0.742458	122	1
1527987721.148112000	0.743552	1412	0
1527987721.149314000	0.744754	1412	0
1527987721.150494000	0.745934	970	0
1527987721.150835000	0.746275	101	1
1527987721.157837000	0.753277	101	1
1527987721.524557000	1.12	477	1
1527987721.524636000	1.12008	1412	1
1527987721.524659000	1.1201	906	1
1527987721.532263000	1.1277	229	1
1527987721.545723000	1.14116	87	0
1527987721.551658000	1.1471	87	0
1527987721.774408000	1.36985	166	1
1527987721.804903000	1.40034	87	0
1527987722.096038000	1.69148	440	0
1527987722.098006000	1.69345	80	0
1527987722.099890000	1.69533	104	1
1527987722.109852000	1.70529	307	0
1527987722.111082000	1.70652	1412	0
1527987722.112357000	1.7078	1412	0
1527987722.113568000	1.70901	1412	0
1527987722.113882000	1.70932	107	1
1527987722.114827000	1.71027	1412	0
1527987722.116036000	1.71148	1412	0
1527987722.117270000	1.71271	1169	0
1527987722.118879000	1.71432	104	1
1527987722.119222000	1.71466	92	0
1527987722.120432000	1.71587	202	0
1527987722.122940000	1.71838	101	1
1527987722.153423000	1.74886	479	0
1527987722.154628000	1.75007	1113	0
1527987722.155990000	1.75143	92	0
1527987722.157193000	1.75263	179	0
1527987722.163003000	1.75844	107	1
1527987722.195785000	1.79122	593	1
1527987722.198613000	1.79405	719	1
1527987722.214999000	1.81044	87	0
1527987722.220835000	1.81627	87	0
1527987722.377303000	1.97274	503	0
1527987722.387569000	1.98301	104	1
1527987722.398996000	1.99444	429	0
1527987722.400196000	1.99564	1027	0
1527987722.403545000	1.99898	101	1
1527987722.467256000	2.0627	328	1
1527987722.467330000	2.06277	144	1
1527987722.484640000	2.08008	87	0
1527987722.508345000	2.10378	155	1
1527987722.508419000	2.10386	190	1
1527987722.528101000	2.12354	87	0
1527987722.538706000	2.13415	1412	0
1527987722.539894000	2.13533	1412	0
1527987722.541095000	2.13653	1412	0
1527987722.542337000	2.13778	531	0
1527987722.542894000	2.13833	113	1
1527987722.543552000	2.13899	92	0
1527987722.544824000	2.14026	86	0
1527987722.546873000	2.14231	101	1
1527987722.649390000	2.24483	646	0
1527987722.650560000	2.246	92	0
1527987722.651791000	2.24723	221	0
1527987722.652904000	2.24834	104	1
1527987723.416109000	3.01155	406	1
1527987723.433019000	3.02846	87	0
1527987723.440873000	3.03631	1264	1
1527987723.459570000	3.05501	87	0
1527987723.493889000	3.08933	1412	1
1527987723.493956000	3.0894	1412	1
1527987723.493990000	3.08943	265	1
1527987723.494051000	3.08949	842	1
1527987723.514129000	3.10957	87	0
1527987723.536890000	3.13233	616	0
1527987723.540970000	3.13641	101	1
1527987723.813475000	3.40891	283	0
1527987723.814711000	3.41015	1412	0
1527987723.815921000	3.41136	996	0
1527987723.816972000	3.41241	104	1
1527987723.817130000	3.41257	351	0
1527987723.818369000	3.41381	1412	0
1527987723.819578000	3.41502	1412	0
1527987723.820794000	3.41623	1412	0
1527987723.821129000	3.41657	107	1
1527987723.822029000	3.41747	188	0
1527987723.823247000	3.41869	378	0
1527987723.826001000	3.42144	101	1
1527987723.829126000	3.42457	92	0
1527987723.830314000	3.42575	97	0
1527987723.833001000	3.42844	101	1
1527987723.841766000	3.43721	283	0
1527987723.845987000	3.44143	98	1
1527987724.229682000	3.82512	1412	1
1527987724.229742000	3.82518	339	1
1527987724.249861000	3.8453	87	0
1527987724.423906000	4.01935	1158	0
1527987724.437951000	4.03339	101	1
1527987724.734447000	4.32989	526	1
1527987724.734547000	4.32999	1412	1
1527987724.734571000	4.33001	1412	1
1527987724.734595000	4.33003	1412	1
1527987724.734659000	4.3301	1412	1
1527987724.734680000	4.33012	1412	1
1527987724.734703000	4.33014	1412	1
1527987724.734748000	4.33019	1412	1
1527987724.734782000	4.33022	1412	1
1527987724.734805000	4.33025	1412	1
1527987724.734851000	4.33029	1412	1
1527987724.734887000	4.33033	1412	1
1527987724.734921000	4.33036	1412	1
1527987724.735624000	4.33106	1268	1
1527987724.752650000	4.34809	87	0
1527987724.757425000	4.35286	87	0
1527987725.153035000	4.74847	1291	1
1527987725.170984000	4.76642	87	0
1527987725.296519000	4.89196	467	0
1527987725.300852000	4.89629	101	1
1527987725.301452000	4.89689	80	0
1527987725.303974000	4.89941	309	0
1527987725.305177000	4.90062	163	0
1527987725.306377000	4.90182	203	0
1527987725.316447000	4.91189	107	1
1527987726.334670000	5.93011	332	1
1527987726.334748000	5.93019	1412	1
1527987726.334772000	5.93021	981	1
1527987726.348370000	5.94381	251	1
1527987726.353280000	5.94872	87	0
1527987726.363853000	5.95929	87	0
1527987726.378911000	5.97435	87	0
1527987726.734239000	6.32968	399	0
1527987726.737545000	6.33298	80	0
1527987726.737719000	6.33316	110	1
1527987727.023642000	6.61908	549	0
1527987727.024785000	6.62022	305	0
1527987727.025957000	6.6214	118	1
1527987727.025988000	6.62143	128	0
1527987727.028445000	6.62388	266	1
1527987727.045667000	6.64111	87	0
1527987727.532223000	7.12766	901	0
1527987727.533431000	7.12887	1412	0
1527987727.534634000	7.13007	1412	0
1527987727.535700000	7.13114	101	1
1527987727.535861000	7.1313	1412	0
1527987727.537037000	7.13248	180	0
1527987727.538264000	7.1337	1412	0
1527987727.539466000	7.13491	1354	0
1527987727.540431000	7.13587	113	1
1527987727.540732000	7.13617	1412	0
1527987727.541944000	7.13738	1412	0
1527987727.543193000	7.13863	1412	0
1527987727.544363000	7.1398	188	0
1527987727.544682000	7.14012	107	1
1527987727.545589000	7.14103	1218	0
1527987727.548746000	7.14419	98	1
1527987727.550227000	7.14567	1412	0
1527987727.551425000	7.14686	1412	0
1527987727.552757000	7.1482	1412	0
1527987727.553690000	7.14913	104	1
1527987727.553952000	7.14939	190	0
1527987727.557692000	7.15313	98	1
1527987727.573864000	7.1693	1412	0
1527987727.575043000	7.17048	760	0
1527987727.576328000	7.17177	1412	0
1527987727.577558000	7.173	1412	0
1527987727.577718000	7.17316	107	1
1527987727.578763000	7.1742	1412	0
1527987727.579937000	7.17538	180	0
1527987727.581170000	7.17661	1412	0
1527987727.582438000	7.17788	1412	0
1527987727.582681000	7.17812	107	1
1527987727.583648000	7.17909	1412	0
1527987727.584820000	7.18026	180	0
1527987727.586053000	7.18149	1412	0
1527987727.587234000	7.18267	318	0
1527987727.587684000	7.18312	107	1
1527987727.588461000	7.1839	1412	0
1527987727.589665000	7.1851	1412	0
1527987727.590868000	7.18631	1412	0
1527987727.591676000	7.18712	104	1
1527987727.592131000	7.18757	1412	0
1527987727.593307000	7.18875	292	0
1527987727.594599000	7.19004	1412	0
1527987727.595673000	7.19111	104	1
1527987727.595802000	7.19124	1412	0
1527987727.597005000	7.19244	1412	0
1527987727.598209000	7.19365	1306	0
1527987727.599413000	7.19485	1412	0
1527987727.600615000	7.19605	1412	0
1527987727.600839000	7.19628	107	1
1527987727.601814000	7.19725	1412	0
1527987727.603069000	7.19851	1412	0
1527987727.604279000	7.19972	1412	0
1527987727.605468000	7.20091	960	0
1527987727.606666000	7.20211	749	0
1527987727.607881000	7.20332	1412	0
1527987727.609082000	7.20452	1332	0
1527987727.609702000	7.20514	119	1
1527987727.610283000	7.20572	1412	0
1527987727.611486000	7.20693	1412	0
1527987727.612715000	7.20815	372	0
1527987727.614101000	7.20954	104	1
1527987729.102894000	8.69833	309	1
1527987729.102969000	8.69841	144	1
1527987729.130481000	8.72592	87	0
1527987729.188237000	8.78368	1412	0
1527987729.189427000	8.78487	1412	0
1527987729.190628000	8.78607	1412	0
1527987729.191783000	8.78722	107	1
1527987729.191813000	8.78725	706	0
1527987729.193083000	8.78852	92	0
1527987729.194286000	8.78973	91	0
1527987729.195779000	8.79122	104	1
1527987730.207880000	9.80332	504	1
1527987730.207968000	9.80341	294	1
1527987730.208739000	9.80418	787	1
1527987730.208809000	9.80425	1412	1
1527987730.208854000	9.80429	1412	1
1527987730.208888000	9.80433	979	1
1527987730.226934000	9.82237	87	0
1527987730.239168000	9.83461	87	0
1527987730.254832000	9.85027	403	1
1527987730.275046000	9.87049	87	0
1527987730.347338000	9.94278	300	0
1527987730.348553000	9.94399	1400	0
1527987730.349731000	9.94517	513	0
1527987730.350850000	9.94629	107	1
1527987730.350998000	9.94644	592	0
1527987730.352222000	9.94766	635	0
1527987730.353417000	9.94886	467	0
1527987730.354839000	9.95028	104	1
1527987730.354938000	9.95038	697	0
1527987730.356137000	9.95158	484	0
1527987730.357348000	9.95279	835	0
1527987730.358924000	9.95436	104	1
1527987730.359780000	9.95522	649	0
1527987730.360979000	9.95642	519	0
1527987730.362242000	9.95768	439	0
1527987730.363521000	9.95896	701	0
1527987730.363896000	9.95934	107	1
1527987730.364779000	9.96022	616	0
1527987730.365981000	9.96142	558	0
1527987730.367183000	9.96262	654	0
1527987730.368384000	9.96382	583	0
1527987730.368860000	9.9643	107	1
1527987730.369582000	9.96502	689	0
1527987730.372841000	9.96828	98	1
1527987730.374764000	9.9702	102	0
1527987730.378866000	9.97431	98	1
1527987730.389411000	9.98485	150	0
1527987730.392891000	9.98833	98	1
1527987730.586675000	10.1821	381	0
1527987730.591972000	10.1874	98	1
1527987730.593614000	10.1891	80	0
1527987730.596876000	10.1923	98	1
1527987730.620896000	10.2163	300	0
1527987730.622077000	10.2175	103	0
1527987730.624547000	10.22	220	0
1527987730.624931000	10.2204	104	1
1527987730.715411000	10.3109	1412	1
1527987730.715452000	10.3109	967	1
1527987730.715514000	10.311	844	1
1527987730.735342000	10.3308	87	0
1527987730.744637000	10.3401	87	0
1527987730.765929000	10.3614	460	0
1527987730.767114000	10.3626	188	0
1527987730.769916000	10.3654	107	1
1527987732.143566000	11.739	1412	1
1527987732.143602000	11.739	277	1
1527987732.143661000	11.7391	109	1
1527987732.165718000	11.7612	87	0
1527987732.173129000	11.7686	305	1
1527987732.175355000	11.7708	482	1
1527987732.175419000	11.7709	87	1
1527987732.191568000	11.787	87	0
1527987732.306619000	11.9021	297	0
1527987732.307857000	11.9033	103	0
1527987732.309981000	11.9054	107	1
1527987732.310869000	11.9063	92	0
1527987732.312072000	11.9075	86	0
1527987732.314974000	11.9104	101	1
1527987732.513237000	12.1087	275	0
1527987732.514427000	12.1099	151	0
1527987732.516127000	12.1116	92	0
1527987732.516980000	12.1124	104	1
1527987732.517335000	12.1128	199	0
1527987732.521020000	12.1165	98	1
1527987732.541507000	12.1369	246	0
1527987732.542778000	12.1382	140	0
1527987732.544978000	12.1404	101	1
1527987732.545362000	12.1408	92	0
1527987732.546577000	12.142	329	0
1527987732.548987000	12.1444	101	1
1527987732.635840000	12.2313	395	1
1527987732.635919000	12.2314	270	1
1527987732.639511000	12.235	423	1
1527987732.639576000	12.235	94	1
1527987732.655102000	12.2505	87	0
1527987732.753279000	12.3487	264	0
1527987732.754486000	12.3499	367	0
1527987732.756210000	12.3516	295	0
1527987732.759006000	12.3544	107	1
1527987733.155438000	12.7509	373	1
1527987733.155562000	12.751	1412	1
1527987733.155587000	12.751	1412	1
1527987733.155623000	12.7511	1412	1
1527987733.155675000	12.7511	1412	1
1527987733.155697000	12.7511	1412	1
1527987733.155720000	12.7512	1412	1
1527987733.155782000	12.7512	1412	1
1527987733.155804000	12.7512	1412	1
1527987733.155827000	12.7513	1412	1
1527987733.155873000	12.7513	1412	1
1527987733.155908000	12.7513	1412	1
1527987733.155943000	12.7514	1412	1
1527987733.157017000	12.7525	1412	1
1527987733.157066000	12.7525	1412	1
1527987733.157109000	12.7525	1412	1
1527987733.157132000	12.7526	1412	1
1527987733.159031000	12.7545	1412	1
1527987733.159068000	12.7545	1412	1
1527987733.159107000	12.7545	1412	1
1527987733.159155000	12.7546	1412	1
1527987733.161015000	12.7565	1412	1
1527987733.161044000	12.7565	1412	1
1527987733.161092000	12.7565	1412	1
1527987733.161126000	12.7566	1412	1
1527987733.163002000	12.7584	1412	1
1527987733.163036000	12.7585	1412	1
1527987733.163073000	12.7585	1412	1
1527987733.163107000	12.7585	1412	1
1527987733.166212000	12.7617	1412	1
1527987733.166294000	12.7617	1412	1
1527987733.181866000	12.7773	100	0
1527987733.182114000	12.7776	1412	1
1527987733.182148000	12.7776	1412	1
1527987733.183128000	12.7786	87	0
1527987733.183223000	12.7787	1412	1
1527987733.183327000	12.7788	756	1
1527987733.184334000	12.7798	87	0
1527987733.185606000	12.781	87	0
1527987733.205397000	12.8008	87	0
1527987733.445659000	13.0411	256	0
1527987733.446890000	13.0423	146	0
1527987733.449103000	13.0445	113	1
1527987733.449308000	13.0447	92	0
1527987733.450519000	13.046	243	0
1527987733.453122000	13.0486	101	1
1527987733.562036000	13.1575	363	1
1527987733.564037000	13.1595	298	1
1527987733.579669000	13.1751	87	0
1527987733.588755000	13.1842	372	0
1527987733.593165000	13.1886	101	1
1527987733.595253000	13.1907	80	0
1527987733.598390000	13.1938	457	1
1527987733.617690000	13.2131	87	0
1527987733.637118000	13.2326	329	1
1527987733.637206000	13.2326	265	1
1527987733.654818000	13.2503	87	0
1527987733.673736000	13.2692	350	0
1527987733.674922000	13.2704	118	0
1527987733.676116000	13.2716	92	0
1527987733.677043000	13.2725	110	1
1527987733.677322000	13.2728	188	0
1527987733.681091000	13.2765	98	1
1527987733.797741000	13.3932	289	0
1527987733.798948000	13.3944	146	0
1527987733.802072000	13.3975	101	1
1527987733.803682000	13.3991	92	0
1527987733.804982000	13.4004	211	0
1527987733.808067000	13.4035	101	1
1527987733.816887000	13.4123	577	0
1527987733.818079000	13.4135	802	0
1527987733.819265000	13.4147	92	0
1527987733.820486000	13.4159	338	0
1527987733.821116000	13.4166	107	1
1527987733.935128000	13.5306	243	0
1527987733.936319000	13.5318	279	0
1527987733.937709000	13.5331	92	0
1527987733.938920000	13.5344	271	0
1527987733.939077000	13.5345	107	1
1527987734.091881000	13.6873	1131	1
1527987734.111232000	13.7067	87	0
1527987734.186131000	13.7816	1412	1
1527987734.186181000	13.7816	201	1
1527987734.186230000	13.7817	265	1
1527987734.205866000	13.8013	87	0
1527987734.230768000	13.8262	791	0
1527987734.232001000	13.8274	141	0
1527987734.235095000	13.8305	107	1
1527987734.259548000	13.855	471	1
1527987734.278659000	13.8741	87	0
1527987734.383708000	13.9791	264	0
1527987734.384893000	13.9803	146	0
1527987734.386725000	13.9822	92	0
1527987734.387100000	13.9825	107	1
1527987734.388035000	13.9835	181	0
1527987734.392093000	13.9875	98	1
1527987734.421603000	14.017	395	1
1527987734.421687000	14.0171	258	1
1527987734.438740000	14.0342	87	0
1527987734.503853000	14.0993	240	0
1527987734.505050000	14.1005	541	0
1527987734.508106000	14.1035	104	1
1527987734.826349000	14.4218	260	0
1527987734.827617000	14.4231	146	0
1527987734.830186000	14.4256	101	1
1527987734.831955000	14.4274	92	0
1527987734.833161000	14.4286	225	0
1527987734.836177000	14.4316	101	1
1527987735.032576000	14.628	396	1
1527987735.032668000	14.6281	255	1
1527987735.050298000	14.6457	87	0
1527987735.436198000	15.0316	258	0
1527987735.437310000	15.0327	146	0
1527987735.440009000	15.0354	92	0
1527987735.440254000	15.0357	107	1
1527987735.441184000	15.0366	267	0
1527987735.445210000	15.0406	98	1
1527987735.468437000	15.0639	397	1
1527987735.468508000	15.0639	260	1
1527987735.486410000	15.0818	87	0
1527987735.908723000	15.5042	233	0
1527987735.909966000	15.5054	146	0
1527987735.912245000	15.5077	104	1
1527987735.912653000	15.5081	92	0
1527987735.913920000	15.5094	254	0
1527987735.916239000	15.5117	101	1
1527987735.937361000	15.5328	392	1
1527987735.937430000	15.5329	258	1
1527987735.955727000	15.5512	87	0
1527987736.192870000	15.7883	305	1
1527987736.192952000	15.7884	1412	1
1527987736.192976000	15.7884	1412	1
1527987736.193017000	15.7885	1412	1
1527987736.193051000	15.7885	1412	1
1527987736.193082000	15.7885	326	1
1527987736.213894000	15.8093	87	0
1527987736.297181000	15.8926	394	0
1527987736.301213000	15.8967	104	1
1527987736.302917000	15.8984	80	0
1527987736.306214000	15.9017	98	1
1527987736.339498000	15.9349	404	0
1527987736.340631000	15.9361	146	0
1527987736.343291000	15.9387	101	1
1527987736.343733000	15.9392	92	0
1527987736.344981000	15.9404	236	0
1527987736.347278000	15.9427	101	1
1527987736.568292000	16.1637	395	1
1527987736.568359000	16.1638	267	1
1527987736.588910000	16.1844	87	0
1527987736.763161000	16.3586	235	0
1527987736.764278000	16.3597	146	0
1527987736.767324000	16.3628	104	1
1527987736.768040000	16.3635	92	0
1527987736.769246000	16.3647	229	0
1527987736.772305000	16.3677	101	1
1527987736.932716000	16.5282	393	1
1527987736.932778000	16.5282	255	1
1527987736.952700000	16.5481	87	0
1527987737.081694000	16.6771	232	0
1527987737.083011000	16.6785	148	0
1527987737.085328000	16.6808	104	1
1527987737.085451000	16.6809	92	0
1527987737.086654000	16.6821	240	0
1527987737.089271000	16.6847	101	1
1527987737.550971000	17.1464	395	1
1527987737.551063000	17.1465	256	1
1527987737.569146000	17.1646	87	0
1527987737.744468000	17.3399	278	0
1527987737.745663000	17.3411	148	0
1527987737.748287000	17.3437	104	1
1527987737.748546000	17.344	92	0
1527987737.749834000	17.3453	184	0
1527987737.752366000	17.3478	101	1
1527987737.755746000	17.3512	278	0
1527987737.759318000	17.3548	98	1
1527987737.889346000	17.4848	392	1
1527987737.889420000	17.4849	260	1
1527987737.907770000	17.5032	87	0
1527987738.037349000	17.6328	235	0
1527987738.038627000	17.6341	148	0
1527987738.041387000	17.6368	104	1
1527987738.043336000	17.6388	92	0
1527987738.044595000	17.64	331	0
1527987738.047358000	17.6428	101	1
1527987738.262983000	17.8584	393	1
1527987738.263050000	17.8585	258	1
1527987738.281181000	17.8766	87	0
1527987738.451675000	18.0471	259	0
1527987738.453018000	18.0485	148	0
1527987738.455318000	18.0508	104	1
1527987738.457340000	18.0528	92	0
1527987738.458566000	18.054	181	0
1527987738.461399000	18.0568	101	1
1527987738.737827000	18.3333	394	1
1527987738.737885000	18.3333	260	1
1527987738.760276000	18.3557	87	0
1527987739.148425000	18.7439	300	0
1527987739.149610000	18.745	148	0
1527987739.152366000	18.7478	104	1
1527987739.152386000	18.7478	92	0
1527987739.153668000	18.7491	264	0
1527987739.156373000	18.7518	101	1
1527987739.177711000	18.7732	397	1
1527987739.177800000	18.7732	261	1
1527987739.200102000	18.7955	87	0
1527987739.325828000	18.9213	265	0
1527987739.327014000	18.9225	148	0
1527987739.329376000	18.9248	104	1
1527987739.329437000	18.9249	92	0
1527987739.330640000	18.9261	273	0
1527987739.333368000	18.9288	101	1
1527987739.432023000	19.0275	1412	1
1527987739.432058000	19.0275	271	1
1527987739.432125000	19.0276	310	1
1527987739.451004000	19.0464	87	0
1527987739.844747000	19.4402	237	0
1527987739.845923000	19.4414	148	0
1527987739.848487000	19.4439	104	1
1527987739.849332000	19.4448	92	0
1527987739.850535000	19.446	325	0
1527987739.853409000	19.4488	101	1
1527987739.854879000	19.4503	396	1
1527987739.854959000	19.4504	550	1
1527987739.874434000	19.4699	87	0
1527987740.267480000	19.8629	284	0
1527987740.268595000	19.864	148	0
1527987740.271461000	19.8669	104	1
1527987740.272401000	19.8678	92	0
1527987740.273651000	19.8691	218	0
1527987740.276441000	19.8719	101	1
1527987740.547147000	20.1426	372	1
1527987740.547248000	20.1427	1412	1
1527987740.547294000	20.1427	1412	1
1527987740.547319000	20.1428	1412	1
1527987740.547357000	20.1428	833	1
1527987740.567142000	20.1626	87	0
1527987740.570783000	20.1662	87	0
1527987740.653597000	20.249	372	0
1527987740.657535000	20.253	104	1
1527987740.659542000	20.255	80	0
1527987740.663510000	20.2589	98	1
1527987743.832308000	23.4277	396	1
1527987743.832406000	23.4278	258	1
1527987743.865066000	23.4605	87	0
1527987744.242492000	23.8379	255	0
1527987744.243783000	23.8392	148	0
1527987744.246041000	23.8415	104	1
1527987744.246353000	23.8418	92	0
1527987744.247634000	23.8431	244	0
1527987744.250099000	23.8455	101	1
1527987744.365563000	23.961	391	1
1527987744.365655000	23.9611	258	1
1527987744.383451000	23.9789	87	0
1527987744.509073000	24.1045	233	0
1527987744.510277000	24.1057	148	0
1527987744.512814000	24.1083	92	0
1527987744.513076000	24.1085	107	1
1527987744.514044000	24.1095	333	0
1527987744.518106000	24.1135	98	1
1527987744.916354000	24.5118	392	1
1527987744.916432000	24.5119	261	1
1527987744.934983000	24.5304	87	0
1527987745.346129000	24.9416	255	0
1527987745.347315000	24.9428	148	0
1527987745.350014000	24.9455	92	0
1527987745.350174000	24.9456	107	1
1527987745.351235000	24.9467	85	0
1527987745.355148000	24.9506	98	1
1527987745.480703000	25.0761	395	1
1527987745.480795000	25.0762	263	1
1527987745.500050000	25.0955	87	0
1527987745.903585000	25.499	393	0
1527987745.904850000	25.5003	148	0
1527987745.907174000	25.5026	104	1
1527987745.907245000	25.5027	92	0
1527987745.908538000	25.504	337	0
1527987745.911185000	25.5066	101	1
1527987746.004381000	25.5998	395	1
1527987746.004446000	25.5999	255	1
1527987746.026327000	25.6218	87	0
1527987746.416436000	26.0119	256	0
1527987746.417556000	26.013	148	0
1527987746.419950000	26.0154	92	0
1527987746.420152000	26.0156	107	1
1527987746.421184000	26.0166	247	0
1527987746.425177000	26.0206	98	1
1527987746.566601000	26.162	392	1
1527987746.566660000	26.1621	258	1
1527987746.586520000	26.182	87	0
1527987746.974969000	26.5704	255	0
1527987746.976113000	26.5716	148	0
1527987746.979288000	26.5747	104	1
1527987746.979831000	26.5753	92	0
1527987746.981046000	26.5765	322	0
1527987746.983251000	26.5787	101	1
1527987747.020283000	26.6157	391	1
1527987747.020437000	26.6159	261	1
1527987747.037754000	26.6332	87	0
1527987747.213949000	26.8094	256	0
1527987747.215079000	26.8105	148	0
1527987747.217536000	26.813	92	0
1527987747.218278000	26.8137	107	1
1527987747.218729000	26.8142	183	0
1527987747.222220000	26.8177	98	1
1527987747.318586000	26.914	396	1
1527987747.318645000	26.9141	256	1
1527987747.336378000	26.9318	87	0
1527987747.514657000	27.1101	232	0
1527987747.515855000	27.1113	148	0
1527987747.518263000	27.1137	92	0
1527987747.518349000	27.1138	104	1
1527987747.519455000	27.1149	154	0
1527987747.522285000	27.1177	101	1
1527987747.766386000	27.3618	1412	1
1527987747.766437000	27.3619	271	1
1527987747.766507000	27.3619	261	1
1527987747.786728000	27.3822	87	0
1527987747.919281000	27.5147	233	0
1527987747.920386000	27.5158	148	0
1527987747.922865000	27.5183	92	0
1527987747.923256000	27.5187	107	1
1527987747.924081000	27.5195	219	0
1527987747.927288000	27.5227	98	1
1527987748.034611000	27.6301	392	1
1527987748.034671000	27.6301	258	1
1527987748.055650000	27.6511	87	0
1527987748.448117000	28.0436	298	0
1527987748.449373000	28.0448	148	0
1527987748.452080000	28.0475	92	0
1527987748.452268000	28.0477	107	1
1527987748.453415000	28.0489	223	0
1527987748.457320000	28.0528	98	1
1527987748.650798000	28.2462	396	1
1527987748.650864000	28.2463	265	1
1527987748.669279000	28.2647	87	0
1527987749.063590000	28.659	271	0
1527987749.064724000	28.6602	148	0
1527987749.067311000	28.6628	104	1
1527987749.069075000	28.6645	92	0
1527987749.070342000	28.6658	118	0
1527987749.072337000	28.6678	101	1
1527987749.127755000	28.7232	397	1
1527987749.127815000	28.7233	262	1
1527987749.145464000	28.7409	87	0
1527987749.277295000	28.8727	286	0
1527987749.278460000	28.8739	148	0
1527987749.280867000	28.8763	92	0
1527987749.281329000	28.8768	107	1
1527987749.282130000	28.8776	201	0
1527987749.285328000	28.8808	98	1
1527987749.535766000	29.1312	396	1
1527987749.535852000	29.1313	257	1
1527987749.563700000	29.1591	87	0
1527987749.945328000	29.5408	233	0
1527987749.946512000	29.542	148	0
1527987749.948993000	29.5444	92	0
1527987749.949378000	29.5448	107	1
1527987749.950215000	29.5457	251	0
1527987749.954371000	29.5498	98	1
1527987749.973791000	29.5692	392	1
1527987749.973854000	29.5693	262	1
1527987749.993820000	29.5893	87	0
1527987750.385134000	29.9806	255	0
1527987750.386250000	29.9817	148	0
1527987750.388824000	29.9843	92	0
1527987750.389458000	29.9849	107	1
1527987750.390038000	29.9855	188	0
1527987750.393443000	29.9889	98	1
1527987750.598663000	30.1941	395	1
1527987750.598749000	30.1942	260	1
1527987750.618187000	30.2136	87	0
1527987750.748485000	30.3439	232	0
1527987750.749682000	30.3451	148	0
1527987750.752074000	30.3475	92	0
1527987750.752442000	30.3479	107	1
1527987750.753428000	30.3489	272	0
1527987750.757481000	30.3529	98	1
1527987750.875666000	30.4711	391	1
1527987750.875732000	30.4712	257	1
1527987750.894386000	30.4898	87	0
1527987751.286054000	30.8815	258	0
1527987751.287239000	30.8827	148	0
1527987751.290418000	30.8859	92	0
1527987751.290593000	30.886	104	1
1527987751.291627000	30.8871	247	0
1527987751.294504000	30.8899	101	1
1527987751.355562000	30.951	397	1
1527987751.355654000	30.9511	264	1
1527987751.382849000	30.9783	87	0
1527987751.446528000	31.042	241	1
1527987751.464141000	31.0596	87	0
1527987751.552396000	31.1478	231	0
1527987751.553707000	31.1491	148	0
1527987751.556402000	31.1518	92	0
1527987751.556902000	31.1523	107	1
1527987751.558808000	31.1542	237	0
1527987751.560431000	31.1559	101	1
1527987751.659635000	31.2551	390	1
1527987751.659710000	31.2551	257	1
1527987751.683830000	31.2793	87	0
1527987751.832942000	31.4284	497	0
1527987751.834210000	31.4296	1412	0
1527987751.835410000	31.4309	994	0
1527987751.836512000	31.432	107	1
1527987751.836601000	31.432	92	0
1527987751.837870000	31.4333	137	0
1527987751.840460000	31.4359	101	1
1527987752.010740000	31.6062	246	1
1527987752.029303000	31.6247	87	0
1527987752.071233000	31.6667	323	0
1527987752.072455000	31.6679	148	0
1527987752.075196000	31.6706	92	0
1527987752.075483000	31.6709	107	1
1527987752.076424000	31.6719	234	0
1527987752.080507000	31.6759	98	1
1527987752.297340000	31.8928	1412	1
1527987752.297417000	31.8929	255	1
1527987752.297493000	31.8929	264	1
1527987752.315975000	31.9114	87	0
1527987752.393306000	31.9887	280	0
1527987752.394461000	31.9899	1412	0
1527987752.395648000	31.9911	999	0
1527987752.396822000	31.9923	92	0
1527987752.397522000	31.993	110	1
1527987752.398054000	31.9935	315	0
1527987752.401505000	31.9969	98	1
1527987752.564209000	32.1596	285	1
1527987752.586711000	32.1822	87	0
1527987752.654594000	32.25	391	0
1527987752.655772000	32.2512	322	0
1527987752.655849000	32.2513	118	1
1527987752.656992000	32.2524	135	0
1527987752.658711000	32.2542	291	1
1527987752.674755000	32.2702	87	0
1527987752.704294000	32.2997	275	0
1527987752.705423000	32.3009	148	0
1527987752.708209000	32.3036	92	0
1527987752.708527000	32.304	107	1
1527987752.709462000	32.3049	273	0
1527987752.713578000	32.309	98	1
1527987752.751276000	32.3467	392	1
1527987752.751363000	32.3468	264	1
1527987752.769795000	32.3652	87	0
1527987752.779455000	32.3749	87	0
1527987752.907453000	32.5029	268	0
1527987752.908577000	32.504	148	0
1527987752.911534000	32.507	107	1
1527987752.912010000	32.5074	92	0
1527987752.913280000	32.5087	147	0
1527987752.915558000	32.511	101	1
1527987753.016865000	32.6123	277	0
1527987753.017999000	32.6134	473	0
1527987753.019194000	32.6146	256	0
1527987753.020595000	32.616	104	1
1527987753.035755000	32.6312	393	1
1527987753.035832000	32.6313	257	1
1527987753.063544000	32.659	87	0
1527987753.066180000	32.6616	451	1
1527987753.084806000	32.6802	87	0
1527987753.208977000	32.8044	254	0
1527987753.210128000	32.8056	1412	0
1527987753.211388000	32.8068	833	0
1527987753.212572000	32.808	92	0
1527987753.212746000	32.8082	110	1
1527987753.213864000	32.8093	319	0
1527987753.216561000	32.812	101	1
1527987753.547085000	33.1425	245	0
1527987753.548212000	33.1437	148	0
1527987753.550566000	33.146	101	1
1527987753.551360000	33.1468	92	0
1527987753.552566000	33.148	245	0
1527987753.554576000	33.15	101	1
1527987753.649974000	33.2454	397	1
1527987753.650035000	33.2455	264	1
1527987753.668485000	33.2639	87	0
1527987753.675565000	33.271	87	0
1527987753.845267000	33.4407	235	0
1527987753.846393000	33.4418	148	0
1527987753.848955000	33.4444	92	0
1527987753.849656000	33.4451	110	1
1527987753.850177000	33.4456	95	0
1527987753.853613000	33.4491	98	1
1527987754.206134000	33.8016	396	1
1527987754.206194000	33.8016	259	1
1527987754.224767000	33.8202	243	1
1527987754.224777000	33.8202	87	0
1527987754.243470000	33.8389	87	0
1527987754.326091000	33.9215	334	0
1527987754.329687000	33.9251	104	1
1527987754.330017000	33.9255	519	0
1527987754.331273000	33.9267	281	0
1527987754.333679000	33.9291	101	1
1527987754.635428000	34.2309	243	0
1527987754.636551000	34.232	148	0
1527987754.639181000	34.2346	92	0
1527987754.639682000	34.2351	104	1
1527987754.640410000	34.2358	192	0
1527987754.643692000	34.2391	98	1
1527987754.834099000	34.4295	1412	1
1527987754.834134000	34.4296	272	1
1527987754.834199000	34.4296	256	1
1527987754.854107000	34.4495	87	0
1527987755.026659000	34.6221	302	0
1527987755.027831000	34.6233	148	0
1527987755.030695000	34.6261	104	1
1527987755.032364000	34.6278	92	0
1527987755.033633000	34.6291	140	0
1527987755.035696000	34.6311	101	1
1527987755.271429000	34.8669	395	1
1527987755.271491000	34.8669	260	1
1527987755.289909000	34.8853	87	0
1527987755.417938000	35.0134	349	0
1527987755.419064000	35.0145	148	0
1527987755.421635000	35.0171	92	0
1527987755.421694000	35.0171	104	1
1527987755.422865000	35.0183	115	0
1527987755.425677000	35.0211	101	1
1527987755.640139000	35.2356	393	1
1527987755.640225000	35.2357	260	1
1527987755.665384000	35.2608	87	0
1527987756.052588000	35.648	256	0
1527987756.053837000	35.6493	148	0
1527987756.056303000	35.6517	92	0
1527987756.056731000	35.6522	107	1
1527987756.057535000	35.653	259	0
1527987756.061734000	35.6572	98	1
1527987756.065951000	35.6614	396	1
1527987756.066030000	35.6615	261	1
1527987756.085879000	35.6813	87	0
1527987756.481288000	36.0767	256	0
1527987756.482413000	36.0779	148	0
1527987756.485771000	36.0812	104	1
1527987756.486545000	36.082	92	0
1527987756.487712000	36.0832	224	0
1527987756.490781000	36.0862	101	1
1527987756.537676000	36.1331	396	1
1527987756.537769000	36.1332	262	1
1527987756.551851000	36.1473	100	0
1527987756.555776000	36.1512	98	1
1527987756.555818000	36.1513	87	0
1527987756.958340000	36.5538	233	0
1527987756.959469000	36.5549	148	0
1527987756.961785000	36.5572	104	1
1527987756.963334000	36.5588	92	0
1527987756.964528000	36.56	273	0
1527987756.966794000	36.5622	101	1
1527987757.018491000	36.6139	395	1
1527987757.018581000	36.614	268	1
1527987757.036135000	36.6316	87	0
1527987757.210178000	36.8056	298	0
1527987757.211297000	36.8067	148	0
1527987757.213777000	36.8092	104	1
1527987757.215359000	36.8108	92	0
1527987757.216524000	36.812	291	0
1527987757.218906000	36.8143	101	1
1527987757.327178000	36.9226	395	1
1527987757.327267000	36.9227	258	1
1527987757.355325000	36.9508	87	0
1527987757.749466000	37.3449	271	0
1527987757.752830000	37.3483	148	0
1527987757.753811000	37.3493	104	1
1527987757.755638000	37.3511	92	0
1527987757.756848000	37.3523	138	0
1527987757.759904000	37.3553	101	1
1527987757.891335000	37.4868	393	1
1527987757.891424000	37.4869	268	1
1527987757.911155000	37.5066	87	0
1527987758.314866000	37.9103	284	0
1527987758.315991000	37.9114	148	0
1527987758.318892000	37.9143	104	1
1527987758.318979000	37.9144	92	0
1527987758.320192000	37.9156	162	0
1527987758.322873000	37.9183	101	1
1527987758.428246000	38.0237	392	1
1527987758.428307000	38.0237	262	1
1527987758.447315000	38.0428	87	0
1527987758.574791000	38.1702	235	0
1527987758.576014000	38.1715	148	0
1527987758.578651000	38.1741	92	0
1527987758.578879000	38.1743	107	1
1527987758.579894000	38.1753	146	0
1527987758.583921000	38.1794	98	1
1527987758.683115000	38.2786	393	1
1527987758.683175000	38.2786	258	1
1527987758.702750000	38.2982	87	0
1527987759.111205000	38.7066	256	0
1527987759.112335000	38.7078	148	0
1527987759.114960000	38.7104	104	1
1527987759.115352000	38.7108	92	0
1527987759.116569000	38.712	216	0
1527987759.118959000	38.7144	101	1
1527987759.202076000	38.7975	392	1
1527987759.202160000	38.7976	258	1
1527987759.225945000	38.8214	87	0
1527987759.234901000	38.8303	87	0
1527987759.636957000	39.2324	235	0
1527987759.638086000	39.2335	148	0
1527987759.640632000	39.2361	92	0
1527987759.640934000	39.2364	110	1
1527987759.641846000	39.2373	292	0
1527987759.645973000	39.2414	98	1
1527987759.660154000	39.2556	235	0
1527987759.663985000	39.2594	98	1
1527987759.707149000	39.3026	398	1
1527987759.707219000	39.3027	220	1
1527987759.737641000	39.3331	87	0
1527987759.898371000	39.4938	235	0
1527987759.899501000	39.4949	148	0
1527987759.902034000	39.4975	104	1
1527987759.905246000	39.5007	92	0
1527987759.906454000	39.5019	201	0
1527987759.908994000	39.5044	101	1
1527987759.962182000	39.5576	1412	1
1527987759.962230000	39.5577	272	1
1527987759.962295000	39.5577	257	1
1527987759.980980000	39.5764	87	0
1527987760.110558000	39.706	305	1
1527987760.110639000	39.7061	1412	1
1527987760.110664000	39.7061	1412	1
1527987760.110709000	39.7061	1412	1
1527987760.110745000	39.7062	552	1
1527987760.129227000	39.7247	87	0
1527987760.369879000	39.9653	256	0
1527987760.370992000	39.9664	148	0
1527987760.373515000	39.969	92	0
1527987760.374039000	39.9695	110	1
1527987760.374690000	39.9701	169	0
1527987760.378040000	39.9735	98	1
1527987760.417126000	40.0126	396	1
1527987760.417217000	40.0127	263	1
1527987760.436567000	40.032	87	0
1527987760.482551000	40.078	388	0
1527987760.483760000	40.0792	80	0
1527987760.486056000	40.0815	104	1
1527987760.821498000	40.4169	302	0
1527987760.822619000	40.4181	148	0
1527987760.825082000	40.4205	101	1
1527987760.826314000	40.4218	92	0
1527987760.827532000	40.423	322	0
1527987760.830063000	40.4255	101	1
1527987761.029507000	40.6249	391	1
1527987761.029598000	40.625	268	1
1527987761.047522000	40.643	87	0
1527987761.439937000	41.0354	349	0
1527987761.441064000	41.0365	148	0
1527987761.443579000	41.039	92	0
1527987761.444092000	41.0395	107	1
1527987761.444813000	41.0403	231	0
1527987761.449091000	41.0445	98	1
1527987761.671505000	41.2669	397	1
1527987761.671596000	41.267	274	1
1527987761.698012000	41.2935	87	0
1527987761.699209000	41.2946	87	0
1527987762.084162000	41.6796	255	0
1527987762.085417000	41.6809	148	0
1527987762.086652000	41.6821	92	0
1527987762.087887000	41.6833	248	0
1527987762.088117000	41.6836	113	1
1527987762.288502000	41.8839	395	1
1527987762.288590000	41.884	262	1
1527987762.307298000	41.9027	87	0
1527987762.698316000	42.2938	258	0
1527987762.699430000	42.2949	148	0
1527987762.701896000	42.2973	92	0
1527987762.702142000	42.2976	107	1
1527987762.703029000	42.2985	209	0
1527987762.707113000	42.3026	98	1
1527987762.899580000	42.495	393	1
1527987762.899640000	42.4951	263	1
1527987762.917876000	42.5133	87	0
1527987763.305378000	42.9008	300	0
1527987763.306499000	42.9019	148	0
1527987763.309032000	42.9045	92	0
1527987763.309275000	42.9047	107	1
1527987763.310209000	42.9056	300	0
1527987763.314198000	42.9096	98	1
1527987763.433474000	43.0289	397	1
1527987763.433564000	43.029	261	1
1527987763.451819000	43.0473	87	0
1527987763.584071000	43.1795	268	0
1527987763.585199000	43.1806	148	0
1527987763.588217000	43.1837	104	1
1527987763.591917000	43.1874	92	0
1527987763.593129000	43.1886	328	0
1527987763.596222000	43.1917	101	1
1527987763.660499000	43.2559	391	1
1527987763.660590000	43.256	257	1
1527987763.697252000	43.2927	391	1
1527987763.700994000	43.2964	87	0
1527987763.760202000	43.3556	87	0
1527987763.825661000	43.4211	232	0
1527987763.826776000	43.4222	148	0
1527987763.829198000	43.4246	92	0
1527987763.829270000	43.4247	107	1
1527987763.830474000	43.4259	174	0
1527987763.833215000	43.4287	101	1
1527987763.890034000	43.4855	395	1
1527987763.890127000	43.4856	260	1
1527987763.907204000	43.5026	87	0
1527987764.035930000	43.6314	263	0
1527987764.037047000	43.6325	148	0
1527987764.039513000	43.635	92	0
1527987764.040242000	43.6357	107	1
1527987764.040693000	43.6361	296	0
1527987764.044234000	43.6397	98	1
1527987764.205441000	43.8009	397	1
1527987764.205505000	43.8009	256	1
1527987764.224596000	43.82	87	0
1527987764.355152000	43.9506	256	0
1527987764.356335000	43.9518	148	0
1527987764.359206000	43.9546	104	1
1527987764.360689000	43.9561	92	0
1527987764.361899000	43.9573	198	0
1527987764.364190000	43.9596	101	1
1527987764.723367000	44.3188	392	1
1527987764.723432000	44.3189	256	1
1527987764.741881000	44.3373	87	0
1527987764.870659000	44.4661	235	0
1527987764.871891000	44.4673	148	0
1527987764.874306000	44.4697	104	1
1527987764.876903000	44.4723	92	0
1527987764.878114000	44.4736	164	0
1527987764.880275000	44.4757	101	1
1527987765.332721000	44.9282	1412	1
1527987765.332755000	44.9282	272	1
1527987765.332818000	44.9283	259	1
1527987765.351616000	44.9471	87	0
1527987765.360111000	44.9556	87	0
1527987765.489725000	45.0852	256	0
1527987765.490911000	45.0864	148	0
1527987765.493258000	45.0887	107	1
1527987765.494048000	45.0895	92	0
1527987765.495250000	45.0907	97	0
1527987765.497341000	45.0928	101	1
1527987765.640911000	45.2364	392	1
1527987765.640988000	45.2364	259	1
1527987765.679951000	45.2754	87	0
1527987765.807541000	45.403	235	0
1527987765.808766000	45.4042	148	0
1527987765.811163000	45.4066	92	0
1527987765.811294000	45.4067	107	1
1527987765.812365000	45.4078	149	0
1527987765.816317000	45.4118	98	1
1527987766.049907000	45.6453	397	1
1527987766.049983000	45.6454	264	1
1527987766.067654000	45.6631	87	0
1527987766.195867000	45.7913	256	0
1527987766.196988000	45.7924	148	0
1527987766.199366000	45.7948	104	1
1527987766.200906000	45.7963	92	0
1527987766.202106000	45.7975	86	0
1527987766.204307000	45.7997	101	1
1527987766.394711000	45.9902	395	1
1527987766.394799000	45.9902	257	1
1527987766.411924000	46.0074	87	0
1527987766.422057000	46.0175	87	0
1527987766.550669000	46.1461	232	0
1527987766.551784000	46.1472	148	0
1527987766.554384000	46.1498	107	1
1527987766.555052000	46.1505	92	0
1527987766.556261000	46.1517	205	0
1527987766.558378000	46.1538	101	1
1527987766.693646000	46.2891	391	1
1527987766.693706000	46.2891	257	1
1527987766.721367000	46.3168	87	0
1527987766.850145000	46.4456	233	0
1527987766.851263000	46.4467	148	0
1527987766.854409000	46.4498	104	1
1527987766.855676000	46.4511	92	0
1527987766.856945000	46.4524	313	0
1527987766.859390000	46.4548	101	1
1527987766.994727000	46.5902	396	1
1527987766.994815000	46.5903	262	1
1527987767.012835000	46.6083	87	0
1527987767.142004000	46.7374	325	0
1527987767.143115000	46.7386	148	0
1527987767.145651000	46.7411	92	0
1527987767.146423000	46.7419	107	1
1527987767.146867000	46.7423	122	0
1527987767.150404000	46.7458	98	1
1527987767.267693000	46.8631	391	1
1527987767.267752000	46.8632	257	1
1527987767.286338000	46.8818	87	0
1527987767.413257000	47.0087	324	0
1527987767.414519000	47.01	148	0
1527987767.416915000	47.0124	92	0
1527987767.417435000	47.0129	107	1
1527987767.418146000	47.0136	280	0
1527987767.421424000	47.0169	98	1
1527987767.656902000	47.2523	392	1
1527987767.656965000	47.2524	260	1
1527987767.675735000	47.2712	87	0
1527987767.691155000	47.2866	456	1
1527987767.691256000	47.2867	910	1
1527987767.709490000	47.3049	87	0
1527987767.809195000	47.4046	256	0
1527987767.810309000	47.4057	148	0
1527987767.812736000	47.4082	92	0
1527987767.813457000	47.4089	110	1
1527987767.814065000	47.4095	245	0
1527987767.817461000	47.4129	98	1
1527987767.861229000	47.4567	237	0
1527987767.863302000	47.4587	80	0
1527987767.865398000	47.4608	101	1
1527987767.954025000	47.5495	390	1
1527987767.954084000	47.5495	257	1
1527987767.972325000	47.5678	87	0
1527987768.103383000	47.6988	277	0
1527987768.104622000	47.7001	148	0
1527987768.107403000	47.7028	104	1
1527987768.108231000	47.7037	92	0
1527987768.109442000	47.7049	220	0
1527987768.111417000	47.7069	101	1
1527987768.200635000	47.7961	396	1
1527987768.200700000	47.7961	258	1
1527987768.218342000	47.8138	87	0
1527987768.605641000	48.2011	294	0
1527987768.606824000	48.2023	148	0
1527987768.609450000	48.2049	104	1
1527987768.609833000	48.2053	92	0
1527987768.611250000	48.2067	183	0
1527987768.613520000	48.209	101	1
1527987768.667969000	48.2634	1412	1
1527987768.668020000	48.2635	273	1
1527987768.668091000	48.2635	263	1
1527987768.686979000	48.2824	87	0
1527987768.815347000	48.4108	232	0
1527987768.816475000	48.4119	148	0
1527987768.818934000	48.4144	92	0
1527987768.819515000	48.415	107	1
1527987768.820165000	48.4156	119	0
1527987768.823500000	48.4189	98	1
1527987769.033905000	48.6293	391	1
1527987769.033995000	48.6294	257	1
1527987769.051843000	48.6473	87	0
1527987769.177313000	48.7728	283	0
1527987769.178426000	48.7739	148	0
1527987769.181343000	48.7768	92	0
1527987769.181597000	48.777	107	1
1527987769.182511000	48.778	140	0
1527987769.186532000	48.782	98	1
1527987769.341679000	48.9371	394	1
1527987769.341745000	48.9372	259	1
1527987769.359515000	48.955	87	0
1527987769.498429000	49.0939	233	0
1527987769.499557000	49.095	148	0
1527987769.502535000	49.098	104	1
1527987769.503110000	49.0985	92	0
1527987769.505073000	49.1005	121	0
1527987769.506482000	49.1019	101	1
1527987769.789958000	49.3854	392	1
1527987769.790048000	49.3855	259	1
1527987769.820896000	49.4163	87	0
1527987769.826925000	49.4224	87	0
1527987769.945019000	49.5405	235	0
1527987769.946156000	49.5416	148	0
1527987769.948583000	49.544	107	1
1527987769.949096000	49.5445	92	0
1527987769.950301000	49.5457	95	0
1527987769.952588000	49.548	101	1
1527987770.251316000	49.8468	397	1
1527987770.251377000	49.8468	265	1
1527987770.269295000	49.8647	87	0
1527987770.395876000	49.9913	256	0
1527987770.397019000	49.9925	148	0
1527987770.399535000	49.995	92	0
1527987770.399616000	49.9951	104	1
1527987770.400706000	49.9961	144	0
1527987770.403606000	49.999	101	1
1527987770.620157000	50.2156	396	1
1527987770.620247000	50.2157	260	1
1527987770.638264000	50.2337	87	0
1527987770.766402000	50.3618	235	0
1527987770.767523000	50.363	148	0
1527987770.770427000	50.3659	92	0
1527987770.770696000	50.3661	107	1
1527987770.771595000	50.367	315	0
1527987770.775613000	50.3711	98	1
1527987771.078102000	50.6735	393	1
1527987771.078164000	50.6736	258	1
1527987771.096134000	50.6916	87	0
1527987771.269648000	50.8651	258	0
1527987771.270823000	50.8663	148	0
1527987771.273780000	50.8692	104	1
1527987771.274564000	50.87	92	0
1527987771.275783000	50.8712	201	0
1527987771.279678000	50.8751	101	1
1527987771.302737000	50.8982	396	1
1527987771.302808000	50.8982	257	1
1527987771.321281000	50.9167	87	0
1527987771.447443000	51.0429	232	0
1527987771.448575000	51.044	148	0
1527987771.451665000	51.0471	104	1
1527987771.451849000	51.0473	92	0
1527987771.452988000	51.0484	180	0
1527987771.455686000	51.0511	101	1
1527987771.802893000	51.3983	392	1
1527987771.802968000	51.3984	257	1
1527987771.822588000	51.418	87	0
1527987771.954853000	51.5503	233	0
1527987771.956045000	51.5515	148	0
1527987771.958634000	51.5541	104	1
1527987771.960421000	51.5559	92	0
1527987771.961626000	51.5571	311	0
1527987771.964741000	51.5602	101	1
1527987772.151578000	51.747	393	1
1527987772.151648000	51.7471	259	1
1527987772.169599000	51.765	87	0
1527987772.303234000	51.8987	326	0
1527987772.304427000	51.8999	148	0
1527987772.307424000	51.9029	92	0
1527987772.307663000	51.9031	107	1
1527987772.308658000	51.9041	86	0
1527987772.312684000	51.9081	98	1
1527987772.437467000	52.0329	392	1
1527987772.437554000	52.033	257	1
1527987772.465543000	52.061	87	0
1527987772.599674000	52.1951	326	0
1527987772.600933000	52.1964	148	0
1527987772.603670000	52.1991	104	1
1527987772.603953000	52.1994	92	0
1527987772.605217000	52.2007	225	0
1527987772.607709000	52.2031	101	1
1527987773.145120000	52.7406	393	1
1527987773.145180000	52.7406	260	1
1527987773.163186000	52.7586	87	0
1527987773.177636000	52.7731	87	0
1527987773.330011000	52.9255	278	0
1527987773.331149000	52.9266	148	0
1527987773.333881000	52.9293	107	1
1527987773.336675000	52.9321	92	0
1527987773.337876000	52.9333	327	0
1527987773.342854000	52.9383	101	1
1527987773.370350000	52.9658	92	0
1527987773.373711000	52.9692	98	1
1527987773.411983000	53.0074	1412	1
1527987773.412034000	53.0075	270	1
1527987773.412101000	53.0075	258	1
1527987773.431522000	53.027	87	0
1527987773.567488000	53.1629	232	0
1527987773.568638000	53.1641	148	0
1527987773.571653000	53.1671	92	0
1527987773.571750000	53.1672	104	1
1527987773.572907000	53.1683	196	0
1527987773.575722000	53.1712	101	1
1527987773.819186000	53.4146	392	1
1527987773.819277000	53.4147	259	1
1527987773.838663000	53.4341	87	0
1527987773.968607000	53.564	277	0
1527987773.969795000	53.5652	148	0
1527987773.972769000	53.5682	104	1
1527987773.972775000	53.5682	92	0
1527987773.974074000	53.5695	255	0
1527987773.976770000	53.5722	101	1
1527987774.058975000	53.6544	396	1
1527987774.059042000	53.6545	314	1
1527987774.077338000	53.6728	87	0
1527987774.207185000	53.8026	294	0
1527987774.208376000	53.8038	148	0
1527987774.210790000	53.8062	104	1
1527987774.212973000	53.8084	92	0
1527987774.214247000	53.8097	143	0
1527987774.216810000	53.8122	101	1
1527987774.294082000	53.8895	397	1
1527987774.294173000	53.8896	438	1
1527987774.311940000	53.9074	87	0
1527987774.440558000	54.036	236	0
1527987774.441744000	54.0372	148	0
1527987774.444786000	54.0402	104	1
1527987774.446515000	54.042	92	0
1527987774.447744000	54.0432	207	0
1527987774.449797000	54.0452	101	1
1527987774.531341000	54.1268	398	1
1527987774.531424000	54.1269	376	1
1527987774.552035000	54.1475	87	0
1527987774.679303000	54.2747	263	0
1527987774.680421000	54.2759	148	0
1527987774.682849000	54.2783	104	1
1527987774.683817000	54.2793	92	0
1527987774.685022000	54.2805	215	0
1527987774.687806000	54.2832	101	1
1527987775.079058000	54.6745	397	1
1527987775.079119000	54.6746	260	1
1527987775.098088000	54.6935	87	0
1527987775.226995000	54.8224	256	0
1527987775.228249000	54.8237	148	0
1527987775.230844000	54.8263	104	1
1527987775.231413000	54.8269	92	0
1527987775.232631000	54.8281	282	0
1527987775.234954000	54.8304	101	1
1527987775.296185000	54.8916	392	1
1527987775.296246000	54.8917	260	1
1527987775.314460000	54.9099	87	0
1527987775.442245000	55.0377	235	0
1527987775.443426000	55.0389	148	0
1527987775.445831000	55.0413	104	1
1527987775.446500000	55.0419	92	0
1527987775.447704000	55.0431	255	0
1527987775.449844000	55.0453	101	1
1527987775.552206000	55.1476	393	1
1527987775.552282000	55.1477	258	1
1527987775.586924000	55.1824	393	1
1527987775.589809000	55.1852	87	0
1527987775.609652000	55.2051	87	0
1527987775.715896000	55.3113	233	0
1527987775.717019000	55.3125	148	0
1527987775.719570000	55.315	92	0
1527987775.719851000	55.3153	110	1
1527987775.720744000	55.3162	213	0
1527987775.724891000	55.3203	98	1
1527987775.799053000	55.3945	395	1
1527987775.799119000	55.3946	257	1
1527987775.817348000	55.4128	87	0
1527987775.946861000	55.5423	233	0
1527987775.948024000	55.5435	148	0
1527987775.950477000	55.5459	92	0
1527987775.950923000	55.5464	107	1
1527987775.951653000	55.5471	115	0
1527987775.954915000	55.5504	98	1
1527987776.037043000	55.6325	392	1
1527987776.037129000	55.6326	257	1
1527987776.054654000	55.6501	87	0
1527987776.265516000	55.861	258	0
1527987776.266649000	55.8621	148	0
1527987776.269624000	55.8651	92	0
1527987776.269895000	55.8653	107	1
1527987776.270852000	55.8663	238	0
1527987776.274875000	55.8703	98	1
1527987776.307109000	55.9025	396	1
1527987776.307205000	55.9026	259	1
1527987776.324529000	55.92	87	0
1527987776.454476000	56.0499	235	0
1527987776.455685000	56.0511	148	0
1527987776.457906000	56.0533	104	1
1527987776.458819000	56.0543	92	0
1527987776.460033000	56.0555	155	0
1527987776.462958000	56.0584	101	1
1527987776.527116000	56.1226	1412	1
1527987776.527152000	56.1226	272	1
1527987776.527219000	56.1227	258	1
1527987776.555924000	56.1514	87	0
1527987776.683605000	56.279	233	0
1527987776.684793000	56.2802	148	0
1527987776.687619000	56.2831	92	0
1527987776.687893000	56.2833	107	1
1527987776.688855000	56.2843	288	0
1527987776.692956000	56.2884	98	1
1527987777.020765000	56.6162	392	1
1527987777.020840000	56.6163	258	1
1527987777.038185000	56.6336	87	0
1527987777.167181000	56.7626	326	0
1527987777.168297000	56.7637	148	0
1527987777.171027000	56.7665	104	1
1527987777.171608000	56.767	92	0
1527987777.172814000	56.7683	184	0
1527987777.175011000	56.7705	101	1
1527987777.429334000	57.0248	392	1
1527987777.429426000	57.0249	259	1
1527987777.447234000	57.0427	87	0
1527987777.451346000	57.0468	87	0
1527987777.614813000	57.2103	324	0
1527987777.615984000	57.2114	148	0
1527987777.618388000	57.2138	92	0
1527987777.619050000	57.2145	110	1
1527987777.619653000	57.2151	206	0
1527987777.622302000	57.2177	324	0
1527987777.623010000	57.2184	101	1
1527987777.683438000	57.2789	392	1
1527987777.683499000	57.2789	259	1
1527987777.708119000	57.3036	87	0
1527987777.832015000	57.4275	255	0
1527987777.833193000	57.4286	148	0
1527987777.835656000	57.4311	92	0
1527987777.836039000	57.4315	107	1
1527987777.836944000	57.4324	258	0
1527987777.841021000	57.4365	98	1
1527987777.920396000	57.5158	391	1
1527987777.920457000	57.5159	258	1
1527987777.938544000	57.534	87	0
1527987778.335092000	57.9305	258	0
1527987778.336283000	57.9317	148	0
1527987778.338754000	57.9342	92	0
1527987778.338995000	57.9344	107	1
1527987778.339983000	57.9354	94	0
1527987778.344043000	57.9395	98	1
1527987778.539837000	58.1353	396	1
1527987778.539935000	58.1354	267	1
1527987778.557660000	58.1531	87	0
1527987778.688637000	58.2841	275	0
1527987778.689772000	58.2852	148	0
1527987778.692025000	58.2875	104	1
1527987778.692869000	58.2883	92	0
1527987778.694074000	58.2895	100	0
1527987778.697085000	58.2925	101	1
1527987778.925843000	58.5213	392	1
1527987778.925932000	58.5214	259	1
1527987778.943649000	58.5391	87	0
1527987779.332596000	58.928	290	0
1527987779.333726000	58.9292	148	0
1527987779.336069000	58.9315	104	1
1527987779.336245000	58.9317	92	0
1527987779.337528000	58.933	286	0
1527987779.340111000	58.9356	101	1
1527987779.750715000	59.3462	394	1
1527987779.750814000	59.3463	260	1
1527987779.785167000	59.3806	394	1
1527987779.803663000	59.3991	87	0
1527987779.808526000	59.404	87	0
1527987780.157569000	59.753	255	0
1527987780.158759000	59.7542	148	0
1527987780.161103000	59.7565	107	1
1527987780.161230000	59.7567	92	0
1527987780.162444000	59.7579	118	0
1527987780.165186000	59.7606	101	1
1527987780.196613000	59.7921	395	1
1527987780.196675000	59.7921	264	1
1527987780.223656000	59.8191	87	0
1527987780.355936000	59.9514	263	0
1527987780.357066000	59.9525	148	0
1527987780.360208000	59.9556	104	1
1527987780.360606000	59.956	92	0
1527987780.361816000	59.9573	266	0
1527987780.364185000	59.9596	101	1
1527987780.433434000	60.0289	393	1
1527987780.433519000	60.029	259	1
1527987780.450511000	60.046	87	0
1527987780.837183000	60.4326	232	0
1527987780.838327000	60.4338	148	0
1527987780.841228000	60.4367	92	0
1527987780.841254000	60.4367	104	1
1527987780.842511000	60.438	203	0
1527987780.845208000	60.4406	101	1
1527987780.871777000	60.4672	395	1
1527987780.871853000	60.4673	262	1
1527987780.890321000	60.4858	87	0
1527987781.019680000	60.6151	232	0
1527987781.020870000	60.6163	148	0
1527987781.023251000	60.6187	104	1
1527987781.023267000	60.6187	92	0
1527987781.024601000	60.62	88	0
1527987781.027202000	60.6226	101	1
1527987781.080173000	60.6756	394	1
1527987781.080245000	60.6757	259	1
1527987781.098913000	60.6944	87	0
1527987781.483890000	61.0793	256	0
1527987781.485181000	61.0806	148	0
1527987781.488288000	61.0837	104	1
1527987781.489264000	61.0847	92	0
1527987781.490469000	61.0859	133	0
1527987781.493171000	61.0886	101	1
1527987781.526214000	61.1217	1412	1
1527987781.526247000	61.1217	272	1
1527987781.526302000	61.1217	263	1
1527987781.545170000	61.1406	87	0
1527987781.555894000	61.1513	87	0
1527987781.713003000	61.3084	235	0
1527987781.714236000	61.3097	148	0
1527987781.717196000	61.3126	107	1
1527987781.717598000	61.313	92	0
1527987781.718794000	61.3142	96	0
1527987781.721210000	61.3166	101	1
1527987781.853051000	61.4485	397	1
1527987781.853157000	61.4486	261	1
1527987781.871055000	61.4665	87	0
1527987781.999135000	61.5946	235	0
1527987782.000260000	61.5957	148	0
1527987782.003206000	61.5986	104	1
1527987782.003343000	61.5988	92	0
1527987782.004628000	61.6001	204	0
1527987782.007356000	61.6028	101	1
1527987782.120773000	61.7162	393	1
1527987782.120864000	61.7163	260	1
1527987782.141026000	61.7365	87	0
1527987782.278516000	61.874	256	0
1527987782.279636000	61.8751	148	0
1527987782.282100000	61.8775	92	0
1527987782.282347000	61.8778	107	1
1527987782.283274000	61.8787	308	0
1527987782.287284000	61.8827	98	1
1527987782.368804000	61.9642	392	1
1527987782.368892000	61.9643	262	1
1527987782.386658000	61.9821	87	0
1527987782.538903000	62.1343	233	0
1527987782.540036000	62.1355	148	0
1527987782.542556000	62.138	92	0
1527987782.543302000	62.1387	107	1
1527987782.543745000	62.1392	294	0
1527987782.547316000	62.1428	98	1
1527987782.684727000	62.2802	392	1
1527987782.684788000	62.2802	262	1
1527987782.701404000	62.2968	87	0
1527987782.828275000	62.4237	305	0
1527987782.829393000	62.4248	148	0
1527987782.832264000	62.4277	92	0
1527987782.832315000	62.4278	104	1
1527987782.833474000	62.4289	302	0
1527987782.836308000	62.4317	101	1
1527987782.963807000	62.5592	393	1
1527987782.963873000	62.5593	259	1
1527987782.982060000	62.5775	87	0
1527987783.111939000	62.7074	349	0
1527987783.113043000	62.7085	148	0
1527987783.116360000	62.7118	104	1
1527987783.117418000	62.7129	92	0
1527987783.118554000	62.714	132	0
1527987783.121328000	62.7168	101	1
1527987783.185778000	62.7812	393	1
1527987783.185868000	62.7813	262	1
1527987783.203317000	62.7988	87	0
1527987783.335976000	62.9314	256	0
1527987783.337243000	62.9327	148	0
1527987783.339632000	62.9351	92	0
1527987783.340347000	62.9358	107	1
1527987783.340868000	62.9363	321	0
1527987783.344332000	62.9398	98	1
1527987783.440180000	63.0356	396	1
1527987783.440273000	63.0357	260	1
1527987783.459863000	63.0553	87	0
1527987783.590674000	63.1861	233	0
1527987783.591827000	63.1873	148	0
1527987783.594300000	63.1897	104	1
1527987783.594984000	63.1904	92	0
1527987783.596197000	63.1916	208	0
1527987783.598374000	63.1938	101	1
1527987783.814784000	63.4102	392	1
1527987783.814869000	63.4103	262	1
1527987783.849430000	63.4449	392	1
1527987783.862720000	63.4582	87	0
1527987783.890351000	63.4858	262	1
1527987783.922008000	63.5174	87	0
1527987783.930891000	63.5263	87	0
1527987783.933920000	63.5294	87	0
1527987784.003269000	63.5987	274	0
1527987784.004558000	63.6	148	0
1527987784.007331000	63.6028	113	1
1527987784.017891000	63.6133	92	0
1527987784.019025000	63.6145	303	0
1527987784.021417000	63.6169	101	1
1527987784.091482000	63.6869	391	1
1527987784.091546000	63.687	259	1
1527987784.109619000	63.7051	87	0
1527987784.495594000	64.091	294	0
1527987784.496767000	64.0922	148	0
1527987784.499232000	64.0947	92	0
1527987784.499488000	64.0949	107	1
1527987784.500399000	64.0958	335	0
1527987784.504366000	64.0998	98	1
1527987784.511793000	64.1072	397	1
1527987784.511852000	64.1073	262	1
1527987784.529849000	64.1253	87	0
1527987784.658163000	64.2536	233	0
1527987784.659302000	64.2547	148	0
1527987784.662301000	64.2577	92	0
1527987784.662406000	64.2578	104	1
1527987784.663462000	64.2589	121	0
1527987784.666357000	64.2618	101	1
1527987784.820774000	64.4162	392	1
1527987784.820860000	64.4163	262	1
1527987784.838969000	64.4344	87	0
1527987784.970239000	64.5657	261	0
1527987784.971358000	64.5668	148	0
1527987784.974440000	64.5699	104	1
1527987784.975806000	64.5712	92	0
1527987784.977015000	64.5725	165	0
1527987784.979442000	64.5749	101	1
1527987785.136987000	64.7324	395	1
1527987785.137074000	64.7325	259	1
1527987785.155277000	64.7507	87	0
1527987785.541168000	65.1366	256	0
1527987785.542441000	65.1379	148	0
1527987785.545475000	65.1409	104	1
1527987785.547266000	65.1427	92	0
1527987785.548438000	65.1439	237	0
1527987785.551475000	65.1469	101	1
1527987785.602687000	65.1981	1412	1
1527987785.602719000	65.1982	268	1
1527987785.602783000	65.1982	260	1
1527987785.635925000	65.2314	87	0
1527987785.755459000	65.3509	233	0
1527987785.756586000	65.352	148	0
1527987785.759513000	65.355	104	1
1527987785.761211000	65.3567	92	0
1527987785.764476000	65.3599	98	1
1527987785.765145000	65.3606	289	0
1527987785.768462000	65.3639	98	1
1527987785.912853000	65.5083	392	1
1527987785.912944000	65.5084	260	1
1527987785.930564000	65.526	87	0
1527987786.056689000	65.6521	233	0
1527987786.057873000	65.6533	148	0
1527987786.060318000	65.6558	92	0
1527987786.060551000	65.656	107	1
1527987786.061500000	65.6569	243	0
1527987786.065492000	65.6609	98	1
1527987786.222888000	65.8183	372	1
1527987786.222958000	65.8184	1412	1
1527987786.223004000	65.8184	1412	1
1527987786.223038000	65.8185	1412	1
1527987786.223065000	65.8185	1050	1
1527987786.240895000	65.8363	87	0
1527987786.327334000	65.9228	411	0
1527987786.331523000	65.927	101	1
1527987786.333056000	65.9285	80	0
1527987786.336512000	65.932	98	1
1527987786.356509000	65.9519	395	1
1527987786.356570000	65.952	263	1
1527987786.373854000	65.9693	87	0
1527987786.504629000	66.1001	232	0
1527987786.505757000	66.1012	148	0
1527987786.508551000	66.104	104	1
1527987786.508695000	66.1041	92	0
1527987786.509958000	66.1054	320	0
1527987786.512516000	66.108	101	1
1527987786.794772000	66.3902	391	1
1527987786.794838000	66.3903	262	1
1527987786.812416000	66.4079	87	0
1527987786.941293000	66.5367	232	0
1527987786.942457000	66.5379	148	0
1527987786.945329000	66.5408	92	0
1527987786.945591000	66.541	107	1
1527987786.946515000	66.542	227	0
1527987786.950559000	66.546	98	1
1527987787.061329000	66.6568	391	1
1527987787.061394000	66.6568	260	1
1527987787.079690000	66.6751	87	0
1527987787.467530000	67.063	325	0
1527987787.468648000	67.0641	148	0
1527987787.471115000	67.0666	92	0
1527987787.471582000	67.067	107	1
1527987787.472347000	67.0678	329	0
1527987787.476549000	67.072	98	1
1527987787.721055000	67.3165	391	1
1527987787.721129000	67.3166	262	1
1527987787.740548000	67.336	87	0
1527987787.745658000	67.3411	87	0
1527987787.871474000	67.4669	327	0
1527987787.872630000	67.4681	148	0
1527987787.875313000	67.4708	92	0
1527987787.875543000	67.471	110	1
1527987787.876543000	67.472	102	0
1527987787.880616000	67.4761	98	1
1527987788.129976000	67.7254	398	1
1527987788.130038000	67.7255	260	1
1527987788.148252000	67.7437	87	0
1527987788.279953000	67.8754	279	0
1527987788.281144000	67.8766	148	0
1527987788.283601000	67.879	92	0
1527987788.283666000	67.8791	104	1
1527987788.284827000	67.8803	230	0
1527987788.287649000	67.8831	101	1
1527987788.364804000	67.9602	396	1
1527987788.364866000	67.9603	261	1
1527987788.383140000	67.9786	87	0
1527987788.512853000	68.1083	233	0
1527987788.513971000	68.1094	148	0
1527987788.516637000	68.1121	104	1
1527987788.516692000	68.1121	92	0
1527987788.517979000	68.1134	159	0
1527987788.520637000	68.1161	101	1
1527987788.638106000	68.2335	395	1
1527987788.638167000	68.2336	258	1
1527987788.655946000	68.2514	87	0
1527987788.784119000	68.3796	277	0
1527987788.785313000	68.3808	148	0
1527987788.787579000	68.383	104	1
1527987788.787805000	68.3832	92	0
1527987788.789009000	68.3844	275	0
1527987788.791602000	68.387	101	1
1527987788.884018000	68.4795	393	1
1527987788.884110000	68.4795	261	1
1527987788.902226000	68.4977	87	0
1527987789.053255000	68.6487	269	0
1527987789.054573000	68.65	148	0
1527987789.056963000	68.6524	92	0
1527987789.057675000	68.6531	107	1
1527987789.058195000	68.6536	213	0
1527987789.061660000	68.6571	98	1
1527987789.229641000	68.8251	395	1
1527987789.229701000	68.8251	259	1
1527987789.250734000	68.8462	87	0
1527987789.380047000	68.9755	258	0
1527987789.381203000	68.9766	148	0
1527987789.383656000	68.9791	92	0
1527987789.383747000	68.9792	104	1
1527987789.384900000	68.9803	156	0
1527987789.387681000	68.9831	101	1
1527987789.567226000	69.1627	1412	1
1527987789.567278000	69.1627	269	1
1527987789.567349000	69.1628	261	1
1527987789.585984000	69.1814	87	0
1527987789.589901000	69.1853	87	0
1527987789.762245000	69.3577	261	0
1527987789.763364000	69.3588	148	0
1527987789.765686000	69.3611	107	1
1527987789.765912000	69.3614	92	0
1527987789.767122000	69.3626	170	0
1527987789.769705000	69.3651	101	1
1527987790.005167000	69.6006	392	1
1527987790.005230000	69.6007	260	1
1527987790.024079000	69.6195	87	0
1527987790.145261000	69.7407	305	1
1527987790.145359000	69.7408	1412	1
1527987790.145406000	69.7408	1412	1
1527987790.145434000	69.7409	1145	1
1527987790.151626000	69.7471	258	0
1527987790.152827000	69.7483	148	0
1527987790.155280000	69.7507	92	0
1527987790.155674000	69.7511	107	1
1527987790.156520000	69.752	337	0
1527987790.160659000	69.7561	98	1
1527987790.164198000	69.7596	87	0
1527987790.307862000	69.9033	383	0
1527987790.311693000	69.9071	101	1
1527987790.314544000	69.91	80	0
1527987790.318688000	69.9141	98	1
1527987790.435134000	70.0306	396	1
1527987790.435225000	70.0307	265	1
1527987790.455072000	70.0505	87	0
1527987790.583458000	70.1789	233	0
1527987790.584671000	70.1801	148	0
1527987790.587730000	70.1832	104	1
1527987790.589629000	70.1851	92	0
1527987790.590801000	70.1862	188	0
1527987790.593705000	70.1891	101	1
1527987790.868033000	70.4635	392	1
1527987790.868105000	70.4635	261	1
1527987790.886123000	70.4816	87	0
1527987791.055517000	70.651	232	0
1527987791.056646000	70.6521	148	0
1527987791.059704000	70.6551	92	0
1527987791.059775000	70.6552	104	1
1527987791.060929000	70.6564	179	0
1527987791.063749000	70.6592	101	1
1527987791.123690000	70.7191	392	1
1527987791.123785000	70.7192	260	1
1527987791.142588000	70.738	87	0
1527987791.271682000	70.8671	256	0
1527987791.272870000	70.8683	148	0
1527987791.275399000	70.8708	92	0
1527987791.276020000	70.8715	104	1
1527987791.276639000	70.8721	205	0
1527987791.279729000	70.8752	101	1
1527987791.372958000	70.9684	392	1
1527987791.373053000	70.9685	259	1
1527987791.390762000	70.9862	87	0
1527987791.540861000	71.1363	233	0
1527987791.542009000	71.1374	148	0
1527987791.544808000	71.1402	104	1
1527987791.545097000	71.1405	92	0
1527987791.546317000	71.1418	276	0
1527987791.548765000	71.1442	101	1
1527987791.621421000	71.2169	392	1
1527987791.621507000	71.2169	261	1
1527987791.646814000	71.2423	87	0
1527987791.780493000	71.3759	301	0
1527987791.781628000	71.3771	148	0
1527987791.784821000	71.3803	104	1
1527987791.790024000	71.3855	92	0
1527987791.791257000	71.3867	219	0
1527987791.793742000	71.3892	101	1
1527987791.879193000	71.4746	391	1
1527987791.879285000	71.4747	259	1
1527987791.901661000	71.4971	87	0
1527987791.921347000	71.5168	87	0
1527987792.032620000	71.6281	322	0
1527987792.033751000	71.6292	148	0
1527987792.036338000	71.6318	92	0
1527987792.036847000	71.6323	110	1
1527987792.037575000	71.633	268	0
1527987792.040829000	71.6363	98	1
1527987792.134286000	71.7297	395	1
1527987792.134358000	71.7298	262	1
1527987792.152820000	71.7483	87	0
1527987792.280555000	71.876	281	0
1527987792.281677000	71.8771	148	0
1527987792.284889000	71.8803	104	1
1527987792.285771000	71.8812	92	0
1527987792.286979000	71.8824	116	0
1527987792.289841000	71.8853	101	1
1527987792.493994000	72.0894	393	1
1527987792.494058000	72.0895	259	1
1527987792.514153000	72.1096	87	0
1527987792.641549000	72.237	233	0
1527987792.642666000	72.2381	148	0
1527987792.645191000	72.2406	92	0
1527987792.645885000	72.2413	107	1
1527987792.646429000	72.2419	199	0
1527987792.649865000	72.2453	98	1
1527987792.782074000	72.3775	396	1
1527987792.782170000	72.3776	261	1
1527987792.799447000	72.3949	87	0
1527987792.930465000	72.5259	275	0
1527987792.931595000	72.527	148	0
1527987792.934906000	72.5303	104	1
1527987792.936048000	72.5315	92	0
1527987792.937260000	72.5327	291	0
1527987792.939878000	72.5353	101	1
1527987793.038993000	72.6344	395	1
1527987793.039080000	72.6345	258	1
1527987793.056494000	72.6519	87	0
1527987793.148524000	72.744	1412	1
1527987793.148578000	72.744	182	1
1527987793.148662000	72.7441	1412	1
1527987793.148685000	72.7441	1412	1
1527987793.148708000	72.7441	1412	1
1527987793.148754000	72.7442	1412	1
1527987793.148790000	72.7442	1412	1
1527987793.148842000	72.7443	1412	1
1527987793.148864000	72.7443	1412	1
1527987793.148887000	72.7443	1412	1
1527987793.149004000	72.7444	1412	1
1527987793.149085000	72.7445	1412	1
1527987793.149121000	72.7446	1412	1
1527987793.150917000	72.7464	1412	1
1527987793.150945000	72.7464	1412	1
1527987793.150984000	72.7464	750	1
1527987793.167952000	72.7634	87	0
1527987793.169121000	72.7646	100	0
1527987793.172291000	72.7677	87	0
1527987793.172850000	72.7683	107	1
1527987793.183664000	72.7791	87	0
1527987793.226662000	72.8221	294	0
1527987793.227881000	72.8233	148	0
1527987793.230224000	72.8257	92	0
1527987793.230836000	72.8263	107	1
1527987793.234954000	72.8304	163	0
1527987793.238831000	72.8343	98	1
1527987793.298608000	72.894	389	0
1527987793.302919000	72.8984	98	1
1527987793.304507000	72.8999	80	0
1527987793.307907000	72.9033	98	1
1527987793.498603000	73.094	397	1
1527987793.498664000	73.0941	264	1
1527987793.531510000	73.127	87	0
1527987793.646735000	73.2422	257	0
1527987793.649656000	73.2451	148	0
1527987793.650948000	73.2464	104	1
1527987793.652064000	73.2475	92	0
1527987793.653279000	73.2487	240	0
1527987793.655955000	73.2514	101	1
1527987793.907326000	73.5028	396	1
1527987793.907393000	73.5028	260	1
1527987793.926305000	73.5217	87	0
1527987794.050364000	73.6458	235	0
1527987794.051479000	73.6469	148	0
1527987794.053873000	73.6493	92	0
1527987794.053946000	73.6494	104	1
1527987794.055290000	73.6507	160	0
1527987794.057914000	73.6534	101	1
1527987794.253017000	73.8485	393	1
1527987794.253094000	73.8485	262	1
1527987794.271625000	73.8671	87	0
1527987794.398967000	73.9944	256	0
1527987794.400085000	73.9955	148	0
1527987794.402552000	73.998	92	0
1527987794.402988000	73.9984	107	1
1527987794.403746000	73.9992	111	0
1527987794.407967000	74.0034	98	1
1527987794.718499000	74.3139	392	1
1527987794.718587000	74.314	261	1
1527987794.735968000	74.3314	87	0
1527987794.863504000	74.4589	233	0
1527987794.864709000	74.4601	148	0
1527987794.867030000	74.4625	104	1
1527987794.867554000	74.463	92	0
1527987794.868708000	74.4641	306	0
1527987794.871016000	74.4665	101	1
1527987795.018183000	74.6136	392	1
1527987795.018260000	74.6137	260	1
1527987795.035766000	74.6312	87	0
1527987795.163820000	74.7593	256	0
1527987795.164996000	74.7604	148	0
1527987795.167929000	74.7634	92	0
1527987795.168024000	74.7635	104	1
1527987795.169160000	74.7646	194	0
1527987795.172014000	74.7675	101	1
1527987795.331334000	74.9268	392	1
1527987795.331430000	74.9269	262	1
1527987795.350466000	74.9459	87	0
1527987795.478656000	75.0741	232	0
1527987795.479911000	75.0754	148	0
1527987795.482301000	75.0777	92	0
1527987795.483033000	75.0785	107	1
1527987795.483534000	75.079	268	0
1527987795.487037000	75.0825	98	1
1527987795.798653000	75.3941	395	1
1527987795.798747000	75.3942	263	1
1527987795.817500000	75.4129	87	0
1527987795.942052000	75.5375	233	0
1527987795.943342000	75.5388	148	0
1527987795.946080000	75.5415	104	1
1527987795.947639000	75.5431	92	0
1527987795.948852000	75.5443	332	0
1527987795.951066000	75.5465	101	1
1527987796.227695000	75.8231	392	1
1527987796.227787000	75.8232	263	1
1527987796.245820000	75.8413	87	0
1527987796.376406000	75.9718	325	0
1527987796.377570000	75.973	148	0
1527987796.379992000	75.9754	92	0
1527987796.380082000	75.9755	104	1
1527987796.381219000	75.9767	179	0
1527987796.384094000	75.9795	101	1
1527987796.614099000	76.2095	391	1
1527987796.614198000	76.2096	260	1
1527987796.633369000	76.2288	87	0
1527987796.763056000	76.3585	322	0
1527987796.764175000	76.3596	148	0
1527987796.767134000	76.3626	104	1
1527987796.767654000	76.3631	92	0
1527987796.768920000	76.3644	318	0
1527987796.771111000	76.3666	101	1
1527987796.898535000	76.494	390	1
1527987796.898631000	76.4941	261	1
1527987796.916463000	76.5119	87	0
1527987797.049967000	76.6454	254	0
1527987797.051110000	76.6465	148	0
1527987797.054114000	76.6496	104	1
1527987797.055014000	76.6505	92	0
1527987797.057488000	76.6529	190	0
1527987797.059139000	76.6546	101	1
1527987797.136454000	76.7319	394	1
1527987797.136516000	76.732	262	1
1527987797.153657000	76.7491	87	0
1527987797.286729000	76.8822	255	0
1527987797.287905000	76.8833	148	0
1527987797.290705000	76.8861	92	0
1527987797.291147000	76.8866	107	1
1527987797.291988000	76.8874	236	0
1527987797.296145000	76.8916	98	1
1527987797.562397000	77.1578	391	1
1527987797.562458000	77.1579	263	1
1527987797.589113000	77.1846	87	0
1527987797.710435000	77.3059	277	0
1527987797.712786000	77.3082	148	0
1527987797.714113000	77.3096	104	1
1527987797.722140000	77.3176	92	0
1527987797.723399000	77.3188	161	0
1527987797.726172000	77.3216	101	1
1527987797.888672000	77.4841	405	1
1527987797.888757000	77.4842	260	1
1527987797.907622000	77.5031	87	0
1527987798.294175000	77.8896	291	0
1527987798.295426000	77.8909	148	0
1527987798.297841000	77.8933	92	0
1527987798.298133000	77.8936	107	1
1527987798.299076000	77.8945	337	0
1527987798.303133000	77.8986	98	1
[truncated: 813 more rows]
