# Supplementary material for: Method for multi-task learning fusion network traffic classification to address small sample labels
Source: Sci Rep. 2024 Jan 30;14:2518. doi: 10.1038/s41598-024-51933-8 (PMC10827795; doi:10.1038/s41598-024-51933-8)
Supplement: Supplementary file 2 — Supplementary Information 2. [file 41598_2024_51933_MOESM2_ESM.zip › QUIC Dataset/QUIC Dataset/pretraining/Google Doc/GoogleDoc-1001.txt]

1527924650.534656000	0	294	1
1527924650.550770000	0.016114	87	0
1527924651.031075000	0.496419	301	0
1527924651.031693000	0.497037	1412	0
1527924651.032367000	0.497711	1412	0
1527924651.033158000	0.498502	1412	0
1527924651.033812000	0.499156	180	0
1527924651.034515000	0.499859	1412	0
1527924651.035017000	0.500361	110	1
1527924651.035214000	0.500558	1412	0
1527924651.035893000	0.501237	1412	0
1527924651.036537000	0.501881	188	0
1527924651.037218000	0.502562	682	0
1527924651.037911000	0.503255	1412	0
1527924651.038583000	0.503927	1412	0
1527924651.039233000	0.504577	694	0
1527924651.040011000	0.505355	1412	0
1527924651.040686000	0.50603	1412	0
1527924651.041360000	0.506704	1412	0
1527924651.041998000	0.507342	188	0
1527924651.048776000	0.51412	113	1
1527924651.061722000	0.527066	116	1
1527924651.066305000	0.531649	1209	0
1527924651.066975000	0.532319	1412	0
1527924651.067703000	0.533047	1412	0
1527924651.068388000	0.533732	1412	0
1527924651.069065000	0.534409	1412	0
1527924651.069743000	0.535087	1412	0
1527924651.070416000	0.53576	1412	0
1527924651.071248000	0.536592	905	0
1527924651.071936000	0.53728	1412	0
1527924651.072595000	0.537939	1001	0
1527924651.074284000	0.539628	125	1
1527924651.074741000	0.540085	1412	0
1527924651.075424000	0.540768	1412	0
1527924651.076162000	0.541506	1412	0
1527924651.077073000	0.542417	1412	0
1527924651.077723000	0.543067	277	0
1527924651.078424000	0.543768	1412	0
1527924651.078905000	0.544249	110	1
1527924651.079100000	0.544444	1412	0
1527924651.079775000	0.545119	1412	0
1527924651.080448000	0.545792	1412	0
1527924651.081089000	0.546433	262	0
1527924651.081793000	0.547137	1412	0
1527924651.082462000	0.547806	1412	0
1527924651.082831000	0.548175	113	1
1527924651.083203000	0.548547	1412	0
1527924651.083853000	0.549197	190	0
1527924651.084540000	0.549884	789	0
1527924651.102547000	0.567891	1412	0
1527924651.103277000	0.568621	1412	0
1527924651.103769000	0.569113	113	1
1527924651.103980000	0.569324	1412	0
1527924651.104692000	0.570036	896	0
1527924651.107729000	0.573073	101	1
1527924651.506860000	0.972204	317	1
1527924651.506955000	0.972299	1412	1
1527924651.506992000	0.972336	906	1
1527924651.521277000	0.986621	217	1
1527924651.524925000	0.990269	87	0
1527924651.537601000	1.00294	87	0
1527924651.626273000	1.09162	255	0
1527924651.627014000	1.09236	1412	0
1527924651.627686000	1.09303	1412	0
1527924651.628357000	1.0937	1412	0
1527924651.628996000	1.09434	180	0
1527924651.629701000	1.09504	1412	0
1527924651.629744000	1.09509	116	1
1527924651.630401000	1.09574	1412	0
1527924651.631067000	1.09641	1071	0
1527924651.631778000	1.09712	373	0
1527924651.632450000	1.09779	92	0
1527924651.633196000	1.09854	86	0
1527924651.633783000	1.09913	113	1
1527924651.633875000	1.09922	80	0
1527924651.637745000	1.10309	98	1
1527924651.825858000	1.2912	215	1
1527924651.844014000	1.30936	87	0
1527924651.982318000	1.44766	375	0
1527924651.983056000	1.4484	1114	0
1527924651.985665000	1.45101	92	0
1527924651.985752000	1.4511	104	1
1527924651.986354000	1.4517	98	0
1527924651.989760000	1.4551	101	1
1527924652.443141000	1.90848	394	1
1527924652.460205000	1.92555	87	0
1527924652.482545000	1.94789	304	0
1527924652.483346000	1.94869	360	0
1527924652.484082000	1.94943	233	0
1527924652.487713000	1.95306	107	1
1527924653.525793000	2.99114	244	1
1527924653.540303000	3.00565	1412	1
1527924653.540345000	3.00569	1412	1
1527924653.540365000	3.00571	418	1
1527924653.540425000	3.00577	844	1
1527924653.543644000	3.00899	87	0
1527924653.558736000	3.02408	87	0
1527924653.582146000	3.04749	527	0
1527924653.582797000	3.04814	231	0
1527924653.586056000	3.0514	104	1
1527924653.589920000	3.05526	98	1
1527924653.885165000	3.35051	361	0
1527924653.885853000	3.3512	1412	0
1527924653.886513000	3.35186	998	0
1527924653.887163000	3.35251	92	0
1527924653.887840000	3.35318	256	0
1527924653.888929000	3.35427	110	1
1527924654.543931000	4.00927	770	1
1527924654.544037000	4.00938	1412	1
1527924654.544063000	4.00941	1412	1
1527924654.544109000	4.00945	1412	1
1527924654.544150000	4.00949	1412	1
1527924654.544184000	4.00953	1412	1
1527924654.544224000	4.00957	1412	1
1527924654.544267000	4.00961	1412	1
1527924654.544320000	4.00966	1412	1
1527924654.544344000	4.00969	1412	1
1527924654.544380000	4.00972	1412	1
1527924654.544414000	4.00976	1412	1
1527924654.544449000	4.00979	1412	1
1527924654.544485000	4.00983	1271	1
1527924654.562351000	4.02769	87	0
1527924654.565210000	4.03055	87	0
1527924654.728669000	4.19401	444	0
1527924654.729908000	4.19525	104	1
1527924654.730086000	4.19543	80	0
1527924654.745149000	4.21049	98	1
1527924656.391306000	5.85665	332	1
1527924656.391401000	5.85675	1412	1
1527924656.391438000	5.85678	981	1
1527924656.402202000	5.86755	251	1
1527924656.407874000	5.87322	87	0
1527924656.418533000	5.88388	87	0
1527924656.528724000	5.99407	396	0
1527924656.530728000	5.99607	104	1
1527924656.531704000	5.99705	80	0
1527924656.534014000	5.99936	98	1
1527924656.780081000	6.24542	537	0
1527924656.780718000	6.24606	305	0
1527924656.781461000	6.2468	139	0
1527924656.781833000	6.24718	104	1
1527924656.782450000	6.24779	101	1
1527924656.784702000	6.25005	249	1
1527924656.799143000	6.26449	87	0
1527924656.803190000	6.26853	87	0
1527924657.199028000	6.66437	845	0
1527924657.199639000	6.66498	1412	0
1527924657.200313000	6.66566	1412	0
1527924657.201007000	6.66635	1412	0
1527924657.201627000	6.66697	186	0
1527924657.202301000	6.66764	104	1
1527924657.202361000	6.66771	1412	0
1527924657.203097000	6.66844	1347	0
1527924657.203754000	6.6691	113	1
1527924657.203776000	6.66912	1412	0
1527924657.204458000	6.6698	1412	0
1527924657.205130000	6.67047	1412	0
1527924657.205770000	6.67111	188	0
1527924657.206306000	6.67165	104	1
1527924657.206460000	6.6718	1215	0
1527924657.209771000	6.67511	101	1
1527924657.235346000	6.70069	1412	0
1527924657.236011000	6.70135	1412	0
1527924657.236757000	6.7021	1412	0
1527924657.236775000	6.70212	101	1
1527924657.237452000	6.7028	1412	0
1527924657.238125000	6.70347	1412	0
1527924657.238755000	6.7041	104	1
1527924657.238808000	6.70415	1412	0
1527924657.239517000	6.70486	1412	0
1527924657.240197000	6.70554	1412	0
1527924657.240740000	6.70608	104	1
1527924657.240870000	6.70621	1412	0
1527924657.241545000	6.70689	1412	0
1527924657.242215000	6.70756	1412	0
1527924657.242750000	6.70809	104	1
1527924657.242960000	6.7083	1412	0
1527924657.243651000	6.70899	1412	0
1527924657.244327000	6.70967	1412	0
1527924657.245003000	6.71035	1412	0
1527924657.245681000	6.71102	1412	0
1527924657.246353000	6.7117	229	0
1527924657.247350000	6.71269	1412	0
1527924657.248028000	6.71337	1412	0
1527924657.248704000	6.71405	1412	0
1527924657.249736000	6.71508	1412	0
1527924657.250402000	6.71575	1412	0
1527924657.251077000	6.71642	1412	0
1527924657.251749000	6.71709	1412	0
1527924657.252425000	6.71777	1412	0
1527924657.252446000	6.71779	104	1
1527924657.253168000	6.71851	1412	0
1527924657.253852000	6.7192	1412	0
1527924657.254509000	6.71985	187	0
1527924657.255326000	6.72067	1412	0
1527924657.255996000	6.72134	1327	0
1527924657.256673000	6.72202	1412	0
1527924657.257348000	6.72269	1412	0
1527924657.257962000	6.72331	125	1
1527924657.257993000	6.72334	349	0
1527924657.258653000	6.724	92	0
1527924657.258778000	6.72412	125	1
1527924657.259329000	6.72467	125	0
1527924657.260757000	6.7261	98	1
1527924659.769002000	9.23435	509	1
1527924659.769090000	9.23443	294	1
1527924659.771027000	9.23637	302	1
1527924659.771091000	9.23643	1412	1
1527924659.771127000	9.23647	1412	1
1527924659.771166000	9.23651	969	1
1527924659.786058000	9.2514	87	0
1527924659.793163000	9.25851	87	0
1527924659.874446000	9.33979	398	1
1527924659.891344000	9.35669	87	0
1527924659.945604000	9.41095	326	0
1527924659.946347000	9.41169	1400	0
1527924659.947458000	9.4128	513	0
1527924659.947928000	9.41327	107	1
1527924659.948982000	9.41433	592	0
1527924659.950554000	9.4159	635	0
1527924659.950916000	9.41626	101	1
1527924659.952586000	9.41793	467	0
1527924659.953914000	9.41926	98	1
1527924659.954992000	9.42034	697	0
1527924659.956913000	9.42226	98	1
1527924659.957011000	9.42235	484	0
1527924659.958910000	9.42425	98	1
1527924659.959441000	9.42478	835	0
1527924659.960918000	9.42626	98	1
1527924659.962047000	9.42739	649	0
1527924659.962721000	9.42807	519	0
1527924659.963949000	9.42929	101	1
1527924659.964225000	9.42957	439	0
1527924659.966326000	9.43167	98	1
1527924659.966512000	9.43186	711	0
1527924659.967904000	9.43325	98	1
1527924659.968585000	9.43393	626	0
1527924659.969903000	9.43525	98	1
1527924659.972042000	9.43739	558	0
1527924659.972719000	9.43806	654	0
1527924659.973457000	9.4388	583	0
1527924659.973909000	9.43925	104	1
1527924659.974959000	9.4403	699	0
1527924659.977172000	9.44252	98	1
1527924659.985884000	9.45123	102	0
1527924659.986552000	9.4519	320	0
1527924659.987920000	9.45326	101	1
1527924660.025153000	9.4905	408	0
1527924660.025797000	9.49114	103	0
1527924660.026917000	9.49226	101	1
1527924660.029979000	9.49532	228	0
1527924660.031998000	9.49734	98	1
1527924660.061082000	9.52643	430	0
1527924660.064950000	9.53029	98	1
1527924660.069536000	9.53488	80	0
1527924660.071954000	9.5373	98	1
1527924660.125453000	9.5908	1412	1
1527924660.125511000	9.59085	1412	1
1527924660.125530000	9.59087	259	1
1527924660.125591000	9.59093	844	1
1527924660.145575000	9.61092	87	0
1527924660.167801000	9.63314	503	0
1527924660.168454000	9.6338	254	0
1527924660.169944000	9.63529	104	1
1527924660.721428000	10.1868	999	1
1527924660.721515000	10.1869	94	1
1527924660.739521000	10.2049	87	0
1527924661.016118000	10.4815	261	0
1527924661.016779000	10.4821	369	0
1527924661.017997000	10.4833	104	1
1527924661.020712000	10.4861	219	0
1527924661.022139000	10.4875	98	1
1527924661.495624000	10.961	475	1
1527924661.495698000	10.961	109	1
1527924661.512226000	10.9776	87	0
1527924661.520272000	10.9856	302	1
1527924661.522422000	10.9878	476	1
1527924661.522461000	10.9878	87	1
1527924661.536587000	11.0019	87	0
1527924661.795138000	11.2605	329	0
1527924661.795788000	11.2611	150	0
1527924661.797028000	11.2624	107	1
1527924661.808169000	11.2735	92	0
1527924661.808832000	11.2742	312	0
1527924661.810037000	11.2754	101	1
1527924661.838478000	11.3038	274	0
1527924661.839123000	11.3045	103	0
1527924661.840038000	11.3054	101	1
1527924661.843556000	11.3089	92	0
1527924661.844230000	11.3096	299	0
1527924661.845026000	11.3104	101	1
1527924662.148805000	11.6141	389	1
1527924662.148882000	11.6142	257	1
1527924662.166644000	11.632	87	0
1527924662.201290000	11.6666	235	0
1527924662.201939000	11.6673	141	0
1527924662.203049000	11.6684	104	1
1527924662.207105000	11.6724	92	0
1527924662.207784000	11.6731	324	0
1527924662.209051000	11.6744	101	1
1527924662.626857000	12.0922	370	1
1527924662.627012000	12.0924	1412	1
1527924662.627062000	12.0924	1412	1
1527924662.627085000	12.0924	1412	1
1527924662.627108000	12.0925	1412	1
1527924662.627149000	12.0925	1412	1
1527924662.627177000	12.0925	1412	1
1527924662.627229000	12.0926	1412	1
1527924662.627265000	12.0926	1412	1
1527924662.627294000	12.0926	1412	1
1527924662.627331000	12.0927	1412	1
1527924662.627383000	12.0927	1412	1
1527924662.627408000	12.0928	1412	1
1527924662.627444000	12.0928	1412	1
1527924662.627473000	12.0928	1412	1
1527924662.627510000	12.0929	1412	1
1527924662.627539000	12.0929	1412	1
1527924662.627577000	12.0929	1412	1
1527924662.627606000	12.0929	1412	1
1527924662.629056000	12.0944	1412	1
1527924662.629081000	12.0944	1412	1
1527924662.629117000	12.0945	1412	1
1527924662.629151000	12.0945	1412	1
1527924662.629187000	12.0945	1412	1
1527924662.629209000	12.0946	1412	1
1527924662.629249000	12.0946	1412	1
1527924662.629294000	12.0946	1412	1
1527924662.629327000	12.0947	1412	1
1527924662.629350000	12.0947	1412	1
1527924662.629394000	12.0947	1412	1
1527924662.629439000	12.0948	1412	1
1527924662.629460000	12.0948	1412	1
1527924662.629482000	12.0948	1412	1
1527924662.629504000	12.0948	1412	1
1527924662.629562000	12.0949	755	1
1527924662.642698000	12.108	100	0
1527924662.644052000	12.1094	98	1
1527924662.645797000	12.1111	87	0
1527924662.647597000	12.1129	87	0
1527924662.649459000	12.1148	87	0
1527924662.811943000	12.2773	398	0
1527924662.814119000	12.2795	109	1
1527924662.818086000	12.2834	80	0
1527924662.820147000	12.2855	100	1
1527924662.989481000	12.4548	314	0
1527924662.990136000	12.4555	146	0
1527924662.991103000	12.4564	103	1
1527924662.994816000	12.4602	92	0
1527924662.995447000	12.4608	317	0
1527924662.996071000	12.4614	103	1
1527924663.038317000	12.5037	361	1
1527924663.040318000	12.5057	295	1
1527924663.054503000	12.5198	87	0
1527924663.072586000	12.5379	376	1
1527924663.089146000	12.5545	87	0
1527924663.131498000	12.5968	343	1
1527924663.131585000	12.5969	260	1
1527924663.140960000	12.6063	506	1
1527924663.148112000	12.6135	87	0
1527924663.158215000	12.6236	87	0
1527924663.187318000	12.6527	303	0
1527924663.187976000	12.6533	279	0
1527924663.189099000	12.6544	109	1
1527924663.198108000	12.6635	567	0
1527924663.198681000	12.664	117	1
1527924663.198780000	12.6641	80	0
1527924663.200181000	12.6655	100	1
1527924663.200453000	12.6658	92	0
1527924663.201138000	12.6665	201	0
1527924663.202090000	12.6674	103	1
1527924663.214869000	12.6802	87	0
1527924663.280513000	12.7459	266	0
1527924663.281186000	12.7465	146	0
1527924663.284132000	12.7495	106	1
1527924663.285187000	12.7505	556	0
1527924663.285924000	12.7513	802	0
1527924663.286582000	12.7519	92	0
1527924663.287264000	12.7526	305	0
1527924663.287810000	12.7532	103	1
1527924663.288029000	12.7534	92	0
1527924663.288716000	12.7541	241	0
1527924663.289094000	12.7544	109	1
1527924663.342371000	12.8077	265	0
1527924663.343137000	12.8085	118	0
1527924663.344117000	12.8095	103	1
1527924663.349635000	12.815	92	0
1527924663.350297000	12.8156	248	0
1527924663.351113000	12.8165	103	1
1527924663.366313000	12.8317	874	1
1527924663.366402000	12.8317	253	1
1527924663.384138000	12.8495	87	0
1527924663.671197000	13.1365	264	0
1527924663.671851000	13.1372	146	0
1527924663.673218000	13.1386	106	1
1527924663.676493000	13.1418	92	0
1527924663.677173000	13.1425	286	0
1527924663.678120000	13.1435	103	1
1527924663.895669000	13.361	907	1
1527924663.895761000	13.3611	256	1
1527924663.912425000	13.3778	87	0
1527924664.021164000	13.4865	235	0
1527924664.021820000	13.4872	146	0
1527924664.023151000	13.4885	106	1
1527924664.025559000	13.4909	92	0
1527924664.027076000	13.4924	202	0
1527924664.027149000	13.4925	100	1
1527924664.029222000	13.4946	100	1
1527924664.224675000	13.69	470	1
1527924664.224734000	13.6901	255	1
1527924664.241421000	13.7068	87	0
1527924664.245763000	13.7111	87	0
1527924664.523278000	13.9886	256	0
1527924664.523971000	13.9893	146	0
1527924664.525264000	13.9906	109	1
1527924664.528841000	13.9942	92	0
1527924664.529473000	13.9948	240	0
1527924664.530180000	13.9955	103	1
1527924664.634442000	14.0998	389	1
1527924664.634509000	14.0999	256	1
1527924664.653719000	14.1191	87	0
1527924664.926402000	14.3917	235	0
1527924664.926998000	14.3923	146	0
1527924664.928277000	14.3936	106	1
1527924664.931249000	14.3966	92	0
1527924664.932020000	14.3974	165	0
1527924664.933256000	14.3986	103	1
1527924665.145672000	14.611	394	1
1527924665.145737000	14.6111	254	1
1527924665.162409000	14.6278	87	0
1527924665.299601000	14.7649	325	0
1527924665.300247000	14.7656	146	0
1527924665.301303000	14.7666	106	1
1527924665.304856000	14.7702	92	0
1527924665.305488000	14.7708	202	0
1527924665.306380000	14.7717	103	1
1527924665.445697000	14.911	389	1
1527924665.445755000	14.9111	255	1
1527924665.462274000	14.9276	87	0
1527924666.065317000	15.5307	306	0
1527924666.066043000	15.5314	146	0
1527924666.067283000	15.5326	106	1
1527924666.070738000	15.5361	92	0
1527924666.071480000	15.5368	273	0
1527924666.072266000	15.5376	103	1
1527924666.104277000	15.5696	394	1
1527924666.104361000	15.5697	257	1
1527924666.121853000	15.5872	87	0
1527924666.422961000	15.8883	256	0
1527924666.423679000	15.889	148	0
1527924666.425291000	15.8906	106	1
1527924666.429059000	15.8944	92	0
1527924666.429744000	15.8951	283	0
1527924666.430354000	15.8957	103	1
1527924666.581498000	16.0468	392	1
1527924666.581597000	16.0469	310	1
1527924666.597800000	16.0631	87	0
1527924666.876452000	16.3418	233	0
1527924666.877150000	16.3425	148	0
1527924666.878371000	16.3437	92	0
1527924666.878407000	16.3438	106	1
1527924666.879144000	16.3445	209	0
1527924666.880323000	16.3457	103	1
1527924667.020776000	16.4861	391	1
1527924667.020865000	16.4862	311	1
1527924667.037644000	16.503	87	0
1527924667.042347000	16.5077	87	0
1527924667.154383000	16.6197	233	0
1527924667.155083000	16.6204	148	0
1527924667.156405000	16.6217	109	1
1527924667.159251000	16.6246	92	0
1527924667.159937000	16.6253	306	0
1527924667.161332000	16.6267	103	1
1527924667.191812000	16.6572	92	0
1527924667.193387000	16.6587	100	1
1527924669.031016000	18.4964	392	1
1527924669.031079000	18.4964	259	1
1527924669.048707000	18.5141	87	0
1527924669.158900000	18.6242	324	0
1527924669.159489000	18.6248	148	0
1527924669.161107000	18.6265	106	1
1527924669.164755000	18.6301	92	0
1527924669.165368000	18.6307	191	0
1527924669.166025000	18.6314	103	1
1527924669.271183000	18.7365	512	1
1527924669.271269000	18.7366	259	1
1527924669.288927000	18.7543	87	0
1527924669.568471000	19.0338	289	0
1527924669.569114000	19.0345	148	0
1527924669.570056000	19.0354	106	1
1527924669.573845000	19.0392	92	0
1527924669.574464000	19.0398	156	0
1527924669.575030000	19.0404	103	1
1527924669.680347000	19.1457	870	1
1527924669.680436000	19.1458	257	1
1527924669.698792000	19.1641	87	0
1527924669.977032000	19.4424	233	0
1527924669.977639000	19.443	148	0
1527924669.979149000	19.4445	106	1
1527924669.982239000	19.4476	92	0
1527924669.983062000	19.4484	266	0
1527924669.984167000	19.4495	103	1
1527924670.110558000	19.5759	401	1
1527924670.110626000	19.576	259	1
1527924670.138552000	19.6039	87	0
1527924670.291468000	19.7568	258	0
1527924670.292165000	19.7575	148	0
1527924670.293168000	19.7585	106	1
1527924670.296538000	19.7619	92	0
1527924670.298144000	19.7635	100	1
1527924670.298684000	19.764	115	0
1527924670.300095000	19.7654	100	1
1527924670.570595000	20.0359	897	1
1527924670.570657000	20.036	263	1
1527924670.587435000	20.0528	87	0
1527924670.861120000	20.3265	235	0
1527924670.861722000	20.3271	148	0
1527924670.863203000	20.3285	106	1
1527924670.866287000	20.3316	92	0
1527924670.866966000	20.3323	151	0
1527924670.868124000	20.3335	103	1
1527924671.019610000	20.485	470	1
1527924671.019696000	20.485	264	1
1527924671.041663000	20.507	87	0
1527924671.320073000	20.7854	278	0
1527924671.320666000	20.786	148	0
1527924671.322227000	20.7876	106	1
1527924671.325403000	20.7907	92	0
1527924671.326086000	20.7914	295	0
1527924671.327198000	20.7925	103	1
1527924671.473882000	20.9392	393	1
1527924671.473955000	20.9393	261	1
1527924671.490338000	20.9557	87	0
1527924671.804142000	21.2695	265	0
1527924671.804795000	21.2701	148	0
1527924671.806193000	21.2715	106	1
1527924671.810317000	21.2757	92	0
1527924671.811005000	21.2763	96	0
1527924671.812177000	21.2775	103	1
1527924671.888305000	21.3536	391	1
1527924671.888380000	21.3537	258	1
1527924671.904871000	21.3702	87	0
1527924672.062533000	21.5279	232	0
1527924672.063231000	21.5286	148	0
1527924672.064201000	21.5295	106	1
1527924672.067069000	21.5324	92	0
1527924672.067742000	21.5331	168	0
1527924672.069221000	21.5346	103	1
1527924672.163068000	21.6284	390	1
1527924672.163168000	21.6285	260	1
1527924672.180728000	21.6461	87	0
1527924672.456252000	21.9216	256	0
1527924672.456846000	21.9222	148	0
1527924672.458290000	21.9236	106	1
1527924672.461783000	21.9271	92	0
1527924672.462448000	21.9278	180	0
1527924672.463205000	21.9285	103	1
1527924672.668018000	22.1334	389	1
1527924672.668079000	22.1334	259	1
1527924672.684657000	22.15	87	0
1527924672.958247000	22.4236	256	0
1527924672.958991000	22.4243	148	0
1527924672.960258000	22.4256	106	1
1527924672.963804000	22.4291	92	0
1527924672.964477000	22.4298	96	0
1527924672.965271000	22.4306	103	1
1527924673.103574000	22.5689	393	1
1527924673.103649000	22.569	262	1
1527924673.121803000	22.5871	87	0
1527924673.399467000	22.8648	304	0
1527924673.400138000	22.8655	148	0
1527924673.401341000	22.8667	106	1
1527924673.405970000	22.8713	92	0
1527924673.406652000	22.872	262	0
1527924673.407400000	22.8727	103	1
1527924673.645742000	23.1111	393	1
1527924673.645831000	23.1112	259	1
1527924673.677357000	23.1427	393	1
1527924673.682353000	23.1477	87	0
1527924673.688253000	23.1536	87	0
1527924673.694938000	23.1603	87	0
1527924673.969741000	23.4351	303	0
1527924673.970328000	23.4357	148	0
1527924673.971390000	23.4367	112	1
1527924673.975350000	23.4407	92	0
1527924673.976022000	23.4414	188	0
1527924673.977306000	23.4426	103	1
1527924674.064866000	23.5302	511	1
1527924674.064961000	23.5303	261	1
1527924674.082198000	23.5475	87	0
1527924674.357347000	23.8227	258	0
1527924674.357938000	23.8233	148	0
1527924674.359411000	23.8248	106	1
1527924674.363843000	23.8292	92	0
1527924674.364545000	23.8299	99	0
1527924674.365331000	23.8307	103	1
1527924674.890615000	24.356	870	1
1527924674.890712000	24.3561	258	1
1527924674.914703000	24.38	90	0
1527924674.920408000	24.3858	870	1
1527924674.946355000	24.4117	90	0
1527924675.238575000	24.7039	232	0
1527924675.239240000	24.7046	148	0
1527924675.240396000	24.7057	107	1
1527924675.244685000	24.71	92	0
1527924675.245359000	24.7107	290	0
1527924675.246384000	24.7117	101	1
1527924675.346994000	24.8123	399	1
1527924675.347085000	24.8124	260	1
1527924675.362871000	24.8282	87	0
1527924675.637931000	25.1033	324	0
1527924675.638588000	25.1039	148	0
1527924675.639426000	25.1048	104	1
1527924675.643441000	25.1088	92	0
1527924675.644144000	25.1095	337	0
1527924675.645395000	25.1107	101	1
1527924675.858889000	25.3242	895	1
1527924675.858953000	25.3243	255	1
1527924675.879238000	25.3446	87	0
1527924676.156006000	25.6214	258	0
1527924676.156608000	25.622	148	0
1527924676.157445000	25.6228	104	1
1527924676.161958000	25.6273	92	0
1527924676.162644000	25.628	123	0
1527924676.163414000	25.6288	101	1
1527924676.325035000	25.7904	388	1
1527924676.325118000	25.7905	261	1
1527924676.341555000	25.8069	87	0
1527924676.452277000	25.9176	264	0
1527924676.452952000	25.9183	148	0
1527924676.454526000	25.9199	104	1
1527924676.458752000	25.9241	92	0
1527924676.459428000	25.9248	263	0
1527924676.460448000	25.9258	101	1
1527924676.759831000	26.2252	468	1
1527924676.759923000	26.2253	262	1
1527924676.776072000	26.2414	87	0
1527924677.052365000	26.5177	233	0
1527924677.053016000	26.5184	148	0
1527924677.054510000	26.5199	104	1
1527924677.057291000	26.5226	92	0
1527924677.057974000	26.5233	315	0
1527924677.059578000	26.5249	101	1
1527924677.180288000	26.6456	387	1
1527924677.180359000	26.6457	258	1
1527924677.196868000	26.6622	87	0
1527924677.491215000	26.9566	256	0
1527924677.491812000	26.9572	148	0
1527924677.493535000	26.9589	104	1
1527924677.494873000	26.9602	92	0
1527924677.495491000	26.9608	269	0
1527924677.496504000	26.9618	101	1
1527924677.740486000	27.2058	391	1
1527924677.740575000	27.2059	260	1
1527924677.758868000	27.2242	87	0
1527924677.863560000	27.3289	235	0
1527924677.864209000	27.3296	148	0
1527924677.865628000	27.331	104	1
1527924677.867764000	27.3331	92	0
1527924677.868445000	27.3338	117	0
1527924677.869527000	27.3349	101	1
1527924678.159064000	27.6244	392	1
1527924678.159127000	27.6245	310	1
1527924678.176536000	27.6419	87	0
1527924678.594722000	28.0601	280	0
1527924678.595373000	28.0607	148	0
1527924678.596568000	28.0619	104	1
1527924678.600389000	28.0657	92	0
1527924678.601084000	28.0664	319	0
1527924678.602580000	28.0679	101	1
1527924678.800216000	28.2656	393	1
1527924678.800278000	28.2656	436	1
1527924678.817679000	28.283	87	0
1527924679.112164000	28.5775	267	0
1527924679.112807000	28.5782	148	0
1527924679.113617000	28.579	104	1
1527924679.115069000	28.5804	92	0
1527924679.115697000	28.581	239	0
1527924679.116624000	28.582	101	1
1527924679.243191000	28.7085	388	1
1527924679.243282000	28.7086	258	1
1527924679.260946000	28.7263	87	0
1527924679.379282000	28.8446	258	0
1527924679.379941000	28.8453	148	0
1527924679.380601000	28.8459	104	1
1527924679.385369000	28.8507	92	0
1527924679.386044000	28.8514	108	0
1527924679.386589000	28.8519	101	1
1527924682.354256000	31.8196	392	1
1527924682.354349000	31.8197	259	1
1527924682.371242000	31.8366	87	0
1527924682.504806000	31.9701	277	0
1527924682.505424000	31.9708	148	0
1527924682.506865000	31.9722	104	1
1527924682.509236000	31.9746	92	0
1527924682.509980000	31.9753	290	0
1527924682.510777000	31.9761	101	1
1527924682.670183000	32.1355	992	1
1527924682.670262000	32.1356	291	1
1527924682.688794000	32.1541	87	0
1527924682.826798000	32.2921	314	1
1527924682.826904000	32.2922	1412	1
1527924682.826942000	32.2923	1412	1
1527924682.826975000	32.2923	1412	1
1527924682.827009000	32.2924	542	1
1527924682.844462000	32.3098	87	0
1527924682.855952000	32.3213	87	0
1527924682.981018000	32.4464	279	0
1527924682.981606000	32.4469	148	0
1527924682.982838000	32.4482	110	1
1527924682.985490000	32.4508	92	0
1527924682.986275000	32.4516	162	0
1527924682.986796000	32.4521	101	1
1527924683.093009000	32.5584	391	1
1527924683.093095000	32.5584	261	1
1527924683.107894000	32.5732	471	0
1527924683.109823000	32.5752	98	1
1527924683.114257000	32.5796	90	0
1527924683.115830000	32.5812	98	1
1527924683.387675000	32.853	266	0
1527924683.388339000	32.8537	148	0
1527924683.389912000	32.8553	101	1
1527924683.393194000	32.8585	92	0
1527924683.393881000	32.8592	222	0
1527924683.394848000	32.8602	101	1
1527924683.623456000	33.0888	891	1
1527924683.623542000	33.0889	261	1
1527924683.642422000	33.1078	87	0
1527924683.750322000	33.2157	299	0
1527924683.750905000	33.2162	148	0
1527924683.751876000	33.2172	104	1
1527924683.754441000	33.2198	92	0
1527924683.755148000	33.2205	318	0
1527924683.755836000	33.2212	101	1
1527924686.773551000	36.2389	387	1
1527924686.773654000	36.239	261	1
1527924686.790510000	36.2559	87	0
1527924686.937702000	36.403	281	0
1527924686.938300000	36.4036	148	0
1527924686.939056000	36.4044	104	1
1527924686.943071000	36.4084	92	0
1527924686.943758000	36.4091	139	0
1527924686.945046000	36.4104	101	1
1527924687.059849000	36.5252	466	1
1527924687.059941000	36.5253	291	1
1527924687.076078000	36.5414	87	0
1527924687.385461000	36.8508	264	0
1527924687.386079000	36.8514	148	0
1527924687.387148000	36.8525	104	1
1527924687.390566000	36.8559	92	0
1527924687.391247000	36.8566	91	0
1527924687.392058000	36.8574	101	1
1527924687.498276000	36.9636	388	1
1527924687.498369000	36.9637	261	1
1527924687.514598000	36.9799	87	0
1527924687.797189000	37.2625	233	0
1527924687.797843000	37.2632	148	0
1527924687.799175000	37.2645	104	1
1527924687.803276000	37.2686	92	0
1527924687.803961000	37.2693	235	0
1527924687.805169000	37.2705	101	1
1527924688.005479000	37.4708	388	1
1527924688.005567000	37.4709	261	1
1527924688.021411000	37.4868	87	0
1527924688.032857000	37.4982	87	0
1527924688.328495000	37.7938	258	0
1527924688.329207000	37.7946	148	0
1527924688.330209000	37.7956	107	1
1527924688.334747000	37.8001	92	0
1527924688.335429000	37.8008	231	0
1527924688.336118000	37.8015	101	1
1527924688.458797000	37.9241	393	1
1527924688.458857000	37.9242	260	1
1527924688.477867000	37.9432	87	0
1527924688.606198000	38.0715	237	0
1527924688.606800000	38.0721	148	0
1527924688.608227000	38.0736	104	1
1527924688.609990000	38.0753	92	0
1527924688.610739000	38.0761	167	0
1527924688.612203000	38.0775	101	1
1527924688.735639000	38.201	390	1
1527924688.735731000	38.2011	260	1
1527924688.752491000	38.2178	87	0
1527924689.035847000	38.5012	258	0
1527924689.036452000	38.5018	148	0
1527924689.038239000	38.5036	104	1
1527924689.042089000	38.5074	92	0
1527924689.042709000	38.5081	102	0
1527924689.044166000	38.5095	101	1
1527924689.208563000	38.6739	392	1
1527924689.208655000	38.674	258	1
1527924689.225553000	38.6909	87	0
1527924689.342239000	38.8076	288	0
1527924689.342982000	38.8083	148	0
1527924689.344315000	38.8097	104	1
1527924689.347665000	38.813	92	0
1527924689.348405000	38.8137	183	0
1527924689.349188000	38.8145	101	1
1527924689.645083000	39.1104	390	1
1527924689.645174000	39.1105	267	1
1527924689.665159000	39.1305	87	0
1527924689.806147000	39.2715	236	0
1527924689.806806000	39.2722	148	0
1527924689.808285000	39.2736	104	1
1527924689.812063000	39.2774	92	0
1527924689.812748000	39.2781	321	0
1527924689.814207000	39.2796	101	1
1527924690.103816000	39.5692	392	1
1527924690.103880000	39.5692	259	1
1527924690.120156000	39.5855	87	0
1527924690.408713000	39.8741	281	0
1527924690.409324000	39.8747	148	0
1527924690.410321000	39.8757	104	1
1527924690.414892000	39.8802	92	0
1527924690.415646000	39.881	209	0
1527924690.416223000	39.8816	101	1
1527924690.574758000	40.0401	991	1
1527924690.574859000	40.0402	260	1
1527924690.605718000	40.0711	87	0
1527924690.747817000	40.2132	279	0
1527924690.748403000	40.2137	148	0
1527924690.749316000	40.2147	104	1
1527924690.753976000	40.2193	92	0
1527924690.754847000	40.2202	149	0
1527924690.755406000	40.2207	101	1
1527924691.029705000	40.495	404	1
1527924691.029768000	40.4951	261	1
1527924691.046775000	40.5121	87	0
1527924691.327710000	40.7931	326	0
1527924691.328332000	40.7937	148	0
1527924691.329314000	40.7947	104	1
1527924691.333305000	40.7986	92	0
1527924691.333988000	40.7993	158	0
1527924691.335298000	40.8006	101	1
1527924691.513285000	40.9786	894	1
1527924691.513377000	40.9787	263	1
1527924691.530014000	40.9954	87	0
1527924691.815214000	41.2806	233	0
1527924691.815831000	41.2812	148	0
1527924691.817409000	41.2828	104	1
1527924691.820456000	41.2858	92	0
1527924691.821189000	41.2865	181	0
1527924691.822323000	41.2877	101	1
1527924691.979824000	41.4452	469	1
1527924691.979916000	41.4453	262	1
1527924691.998038000	41.4634	87	0
1527924692.108021000	41.5734	235	0
1527924692.108612000	41.574	148	0
1527924692.110426000	41.5758	104	1
1527924692.112379000	41.5777	92	0
1527924692.113133000	41.5785	119	0
1527924692.114338000	41.5797	101	1
1527924692.585788000	42.0511	388	1
1527924692.585860000	42.0512	260	1
1527924692.602544000	42.0679	87	0
1527924692.717413000	42.1828	322	0
1527924692.717998000	42.1833	148	0
1527924692.719458000	42.1848	104	1
1527924692.722729000	42.1881	92	0
1527924692.723421000	42.1888	309	0
1527924692.724371000	42.1897	101	1
1527924692.958915000	42.4243	391	1
1527924692.958984000	42.4243	257	1
1527924692.975671000	42.441	87	0
1527924693.124688000	42.59	258	0
1527924693.125297000	42.5906	148	0
1527924693.126476000	42.5918	104	1
1527924693.129438000	42.5948	92	0
1527924693.130140000	42.5955	149	0
1527924693.131431000	42.5968	101	1
1527924693.220183000	42.6855	388	1
1527924693.220256000	42.6856	259	1
1527924693.236627000	42.702	87	0
1527924693.344253000	42.8096	256	0
1527924693.344905000	42.8102	148	0
1527924693.346413000	42.8118	104	1
1527924693.349728000	42.8151	92	0
1527924693.350394000	42.8157	337	0
1527924693.351391000	42.8167	101	1
1527924693.916082000	43.3814	392	1
1527924693.916176000	43.3815	256	1
1527924693.933383000	43.3987	87	0
1527924694.218690000	43.684	243	0
1527924694.219272000	43.6846	148	0
1527924694.220485000	43.6858	104	1
1527924694.224866000	43.6902	92	0
1527924694.225485000	43.6908	108	0
1527924694.226469000	43.6918	101	1
1527924694.331684000	43.797	392	1
1527924694.331774000	43.7971	260	1
1527924694.350205000	43.8155	87	0
1527924694.776167000	44.2415	256	0
1527924694.776573000	44.2419	148	0
1527924694.777478000	44.2428	104	1
1527924694.781177000	44.2465	92	0
1527924694.781907000	44.2473	294	0
1527924694.782484000	44.2478	101	1
1527924694.798974000	44.2643	392	1
1527924694.799047000	44.2644	264	1
1527924694.815967000	44.2813	87	0
1527924694.978754000	44.4441	233	0
1527924694.979385000	44.4447	148	0
1527924694.980512000	44.4459	104	1
1527924694.984264000	44.4496	92	0
1527924694.984938000	44.4503	106	0
1527924694.985480000	44.4508	101	1
1527924695.118772000	44.5841	391	1
1527924695.118829000	44.5842	259	1
1527924695.136521000	44.6019	87	0
1527924695.327013000	44.7924	277	0
1527924695.327671000	44.793	148	0
1527924695.328523000	44.7939	104	1
1527924695.332699000	44.798	92	0
1527924695.333440000	44.7988	117	0
1527924695.334545000	44.7999	101	1
1527924695.535939000	45.0013	989	1
1527924695.536000000	45.0013	263	1
1527924695.552349000	45.0177	87	0
1527924695.830973000	45.2963	265	0
1527924695.831656000	45.297	148	0
1527924695.832570000	45.2979	104	1
1527924695.836845000	45.3022	92	0
1527924695.837480000	45.3028	267	0
1527924695.838551000	45.3039	101	1
1527924695.990104000	45.4554	399	1
1527924695.990171000	45.4555	259	1
1527924696.006290000	45.4716	87	0
1527924696.301268000	45.7666	258	0
1527924696.301865000	45.7672	148	0
1527924696.303660000	45.769	104	1
1527924696.305320000	45.7707	92	0
1527924696.306003000	45.7713	313	0
1527924696.306704000	45.772	101	1
1527924696.409938000	45.8753	388	1
1527924696.409998000	45.8753	262	1
1527924696.427918000	45.8933	87	0
1527924696.704507000	46.1699	256	0
1527924696.705156000	46.1705	148	0
1527924696.706607000	46.172	104	1
1527924696.709694000	46.175	92	0
1527924696.710376000	46.1757	282	0
1527924696.711618000	46.177	101	1
1527924696.826023000	46.2914	895	1
1527924696.826100000	46.2914	261	1
1527924696.843997000	46.3093	87	0
1527924697.142316000	46.6077	233	0
1527924697.143021000	46.6084	148	0
1527924697.144704000	46.61	104	1
1527924697.147177000	46.6125	92	0
1527924697.147854000	46.6132	149	0
1527924697.148623000	46.614	101	1
1527924697.237037000	46.7024	468	1
1527924697.237128000	46.7025	500	1
1527924697.254284000	46.7196	87	0
1527924697.259494000	46.7248	87	0
1527924697.604284000	47.0696	301	0
1527924697.604896000	47.0702	148	0
1527924697.606732000	47.0721	107	1
1527924697.610673000	47.076	92	0
1527924697.611346000	47.0767	149	0
1527924697.612653000	47.078	101	1
1527924697.695134000	47.1605	390	1
1527924697.695195000	47.1605	252	1
1527924697.714973000	47.1803	87	0
1527924698.008193000	47.4735	302	0
1527924698.008786000	47.4741	148	0
1527924698.009670000	47.475	104	1
1527924698.011718000	47.4771	92	0
1527924698.012453000	47.4778	281	0
1527924698.013676000	47.479	101	1
1527924700.578445000	50.0438	368	1
1527924700.578544000	50.0439	1412	1
1527924700.578569000	50.0439	1412	1
1527924700.578596000	50.0439	1412	1
1527924700.578628000	50.044	1077	1
1527924700.595892000	50.0612	87	0
1527924700.779821000	50.2452	321	1
1527924700.779912000	50.2453	259	1
1527924700.806265000	50.2716	87	0
1527924700.864008000	50.3294	414	0
1527924700.865478000	50.3308	104	1
1527924700.869790000	50.3351	80	0
1527924700.871468000	50.3368	98	1
1527924701.100885000	50.5662	311	0
1527924701.101469000	50.5668	148	0
1527924701.102447000	50.5678	101	1
1527924701.106631000	50.572	92	0
1527924701.107313000	50.5727	159	0
1527924701.108425000	50.5738	101	1
1527924701.260781000	50.7261	392	1
1527924701.260877000	50.7262	257	1
1527924701.278303000	50.7436	87	0
1527924701.565902000	51.0312	279	0
1527924701.566546000	51.0319	148	0
1527924701.567465000	51.0328	104	1
1527924701.570451000	51.0358	92	0
1527924701.571147000	51.0365	257	0
1527924701.572455000	51.0378	101	1
1527924701.715106000	51.1804	388	1
1527924701.715179000	51.1805	259	1
1527924701.742072000	51.2074	87	0
1527924702.023101000	51.4884	241	0
1527924702.023716000	51.4891	148	0
1527924702.025514000	51.4909	104	1
1527924702.029316000	51.4947	92	0
1527924702.030000000	51.4953	201	0
1527924702.031515000	51.4969	101	1
1527924702.137745000	51.6031	388	1
1527924702.137836000	51.6032	259	1
1527924702.154453000	51.6198	87	0
1527924702.436284000	51.9016	258	0
1527924702.436906000	51.9023	148	0
1527924702.438537000	51.9039	104	1
1527924702.442443000	51.9078	92	0
1527924702.443223000	51.9086	322	0
1527924702.444506000	51.9098	101	1
1527924702.753180000	52.2185	389	1
1527924702.753263000	52.2186	261	1
1527924702.769845000	52.2352	87	0
1527924702.882875000	52.3482	233	0
1527924702.883526000	52.3489	148	0
1527924702.884545000	52.3499	104	1
1527924702.888649000	52.354	92	0
1527924702.889448000	52.3548	215	0
1527924702.890530000	52.3559	101	1
1527924703.341160000	52.8065	391	1
1527924703.341246000	52.8066	258	1
1527924703.357850000	52.8232	87	0
1527924703.645042000	53.1104	280	0
1527924703.645630000	53.111	148	0
1527924703.646587000	53.1119	104	1
1527924703.651746000	53.1171	92	0
1527924703.652426000	53.1178	147	0
1527924703.653574000	53.1189	101	1
1527924703.846624000	53.312	996	1
1527924703.846714000	53.3121	260	1
1527924703.862775000	53.3281	87	0
1527924704.159015000	53.6244	267	0
1527924704.159608000	53.625	148	0
1527924704.160642000	53.626	104	1
1527924704.162634000	53.628	92	0
1527924704.163623000	53.629	143	0
1527924704.164599000	53.6299	101	1
1527924704.324902000	53.7902	400	1
1527924704.324971000	53.7903	257	1
1527924704.341344000	53.8067	87	0
1527924704.449670000	53.915	256	0
1527924704.450292000	53.9156	148	0
1527924704.451711000	53.9171	104	1
1527924704.455134000	53.9205	92	0
1527924704.455754000	53.9211	238	0
1527924704.456616000	53.922	101	1
1527924704.816261000	54.2816	894	1
1527924704.816326000	54.2817	261	1
1527924704.834986000	54.3003	87	0
1527924705.106988000	54.5723	255	0
1527924705.107625000	54.573	148	0
1527924705.108653000	54.574	104	1
1527924705.112890000	54.5782	92	0
1527924705.113569000	54.5789	138	0
1527924705.114697000	54.58	101	1
1527924705.315314000	54.7807	466	1
1527924705.315380000	54.7807	314	1
1527924705.334283000	54.7996	87	0
1527924705.461432000	54.9268	259	0
1527924705.462014000	54.9274	148	0
1527924705.463754000	54.9291	104	1
1527924705.466722000	54.9321	92	0
1527924705.467424000	54.9328	93	0
1527924705.468679000	54.934	101	1
1527924705.629033000	55.0944	390	1
1527924705.629107000	55.0945	314	1
1527924705.646732000	55.1121	87	0
1527924705.758321000	55.2237	281	0
1527924705.758915000	55.2243	148	0
1527924705.759719000	55.2251	104	1
1527924705.765979000	55.2313	92	0
1527924705.766667000	55.232	243	0
1527924705.767692000	55.233	101	1
1527924705.908133000	55.3735	389	1
1527924705.908195000	55.3735	314	1
1527924705.924450000	55.3898	87	0
1527924706.224780000	55.6901	305	0
1527924706.225411000	55.6908	148	0
1527924706.226797000	55.6921	104	1
1527924706.229760000	55.6951	92	0
1527924706.230442000	55.6958	157	0
1527924706.231745000	55.6971	101	1
1527924706.588534000	56.0539	393	1
1527924706.588625000	56.054	376	1
1527924706.605609000	56.071	87	0
1527924707.030395000	56.4957	256	0
1527924707.030989000	56.4963	148	0
1527924707.031762000	56.4971	104	1
1527924707.033356000	56.4987	92	0
1527924707.034043000	56.4994	303	0
1527924707.034761000	56.5001	101	1
1527924707.092207000	56.5576	392	1
1527924707.092268000	56.5576	256	1
1527924707.110249000	56.5756	87	0
1527924707.216799000	56.6821	233	0
1527924707.217391000	56.6827	148	0
1527924707.218782000	56.6841	104	1
1527924707.221208000	56.6866	92	0
1527924707.221885000	56.6872	285	0
1527924707.222776000	56.6881	101	1
1527924707.427268000	56.8926	387	1
1527924707.427335000	56.8927	256	1
1527924707.453233000	56.9186	87	0
1527924707.562458000	57.0278	322	0
1527924707.563217000	57.0286	148	0
1527924707.564883000	57.0302	104	1
1527924707.568103000	57.0334	92	0
1527924707.568840000	57.0342	169	0
1527924707.569795000	57.0351	101	1
1527924707.697062000	57.1624	387	1
1527924707.697153000	57.1625	256	1
1527924707.717853000	57.1832	87	0
1527924707.822404000	57.2877	256	0
1527924707.823064000	57.2884	148	0
1527924707.823881000	57.2892	104	1
1527924707.826443000	57.2918	92	0
1527924707.827134000	57.2925	263	0
1527924707.827795000	57.2931	101	1
1527924708.068201000	57.5335	388	1
1527924708.068261000	57.5336	258	1
1527924708.086145000	57.5515	87	0
1527924708.208043000	57.6734	233	0
1527924708.208658000	57.674	148	0
1527924708.209914000	57.6753	104	1
1527924708.213240000	57.6786	92	0
1527924708.213873000	57.6792	137	0
1527924708.214814000	57.6802	101	1
1527924708.376010000	57.8414	387	1
1527924708.376105000	57.8414	256	1
1527924708.393204000	57.8585	87	0
1527924708.684471000	58.1498	266	0
1527924708.685119000	58.1505	148	0
1527924708.685970000	58.1513	104	1
1527924708.691046000	58.1564	92	0
1527924708.691734000	58.1571	171	0
1527924708.692865000	58.1582	101	1
1527924708.777026000	58.2424	388	1
1527924708.777090000	58.2424	256	1
1527924708.795886000	58.2612	87	0
1527924708.927038000	58.3924	232	0
1527924708.927637000	58.393	148	0
1527924708.928950000	58.3943	104	1
1527924708.933689000	58.399	92	0
1527924708.934438000	58.3998	139	0
1527924708.935879000	58.4012	101	1
1527924708.997352000	58.4627	992	1
1527924708.997412000	58.4628	257	1
1527924709.015277000	58.4806	87	0
1527924709.117990000	58.5833	233	0
1527924709.118639000	58.584	148	0
1527924709.119968000	58.5853	104	1
1527924709.123181000	58.5885	92	0
1527924709.123920000	58.5893	134	0
1527924709.124897000	58.5902	101	1
1527924709.347350000	58.8127	883	1
1527924709.347452000	58.8128	1412	1
1527924709.347490000	58.8128	1412	1
1527924709.347519000	58.8129	1412	1
1527924709.347555000	58.8129	823	1
1527924709.364314000	58.8297	87	0
1527924709.464775000	58.9301	416	0
1527924709.467009000	58.9324	101	1
1527924709.471665000	58.937	80	0
1527924709.472920000	58.9383	98	1
1527924709.537084000	59.0024	469	1
1527924709.537182000	59.0025	258	1
1527924709.553234000	59.0186	100	0
1527924709.554988000	59.0203	98	1
1527924709.555539000	59.0209	87	0
1527924709.665088000	59.1304	290	0
1527924709.665669000	59.131	148	0
1527924709.667006000	59.1323	104	1
1527924709.670331000	59.1357	92	0
1527924709.670955000	59.1363	217	0
1527924709.671915000	59.1373	101	1
1527924709.842709000	59.3081	390	1
1527924709.842826000	59.3082	257	1
1527924709.858771000	59.3241	87	0
1527924709.970077000	59.4354	258	0
1527924709.970738000	59.4361	148	0
1527924709.971946000	59.4373	104	1
1527924709.974206000	59.4395	92	0
1527924709.974872000	59.4402	221	0
1527924709.976092000	59.4414	101	1
1527924710.178212000	59.6436	392	1
1527924710.178274000	59.6436	314	1
1527924710.195987000	59.6613	87	0
1527924710.305268000	59.7706	258	0
1527924710.305913000	59.7713	148	0
1527924710.306983000	59.7723	104	1
1527924710.310361000	59.7757	92	0
1527924710.311022000	59.7764	97	0
1527924710.311953000	59.7773	101	1
1527924710.414184000	59.8795	389	1
1527924710.414286000	59.8796	314	1
1527924710.430861000	59.8962	87	0
1527924710.541065000	60.0064	281	0
1527924710.541751000	60.0071	148	0
1527924710.543053000	60.0084	104	1
1527924710.546011000	60.0114	92	0
1527924710.546745000	60.0121	179	0
1527924710.547972000	60.0133	101	1
1527924710.648579000	60.1139	388	1
1527924710.648639000	60.114	314	1
1527924710.665702000	60.131	87	0
1527924710.768021000	60.2334	303	0
1527924710.768616000	60.234	148	0
1527924710.770086000	60.2354	104	1
1527924710.773865000	60.2392	92	0
1527924710.774501000	60.2398	206	0
1527924710.775968000	60.2413	101	1
1527924711.080455000	60.5458	392	1
1527924711.080512000	60.5459	252	1
1527924711.097513000	60.5629	87	0
1527924711.204786000	60.6701	237	0
1527924711.205396000	60.6707	148	0
1527924711.207096000	60.6724	104	1
1527924711.211448000	60.6768	92	0
1527924711.212088000	60.6774	326	0
1527924711.213012000	60.6784	101	1
1527924713.367528000	62.8329	371	1
1527924713.367616000	62.833	1412	1
1527924713.367643000	62.833	1412	1
1527924713.367691000	62.833	1412	1
1527924713.367726000	62.8331	543	1
1527924713.384480000	62.8498	87	0
1527924713.386695000	62.852	87	0
1527924713.483813000	62.9492	440	0
1527924713.486200000	62.9515	104	1
1527924713.491450000	62.9568	80	0
1527924713.493187000	62.9585	98	1
1527924713.568221000	63.0336	392	1
1527924713.568291000	63.0336	256	1
1527924713.584055000	63.0494	87	0
1527924713.865386000	63.3307	280	0
1527924713.866038000	63.3314	148	0
1527924713.867219000	63.3326	104	1
1527924713.870708000	63.3361	92	0
1527924713.871395000	63.3367	311	0
1527924713.872124000	63.3375	101	1
1527924714.063868000	63.5292	391	1
1527924714.063950000	63.5293	260	1
1527924714.080322000	63.5457	87	0
1527924714.187576000	63.6529	233	0
1527924714.188200000	63.6535	148	0
1527924714.189169000	63.6545	104	1
1527924714.192668000	63.658	92	0
1527924714.193411000	63.6588	190	0
1527924714.194154000	63.6595	101	1
1527924714.404924000	63.8703	994	1
1527924714.404989000	63.8703	257	1
1527924714.421905000	63.8872	87	0
1527924714.577043000	64.0424	263	0
1527924714.577648000	64.043	148	0
1527924714.579264000	64.0446	104	1
1527924714.582354000	64.0477	92	0
1527924714.583098000	64.0484	112	0
1527924714.584170000	64.0495	101	1
1527924714.790472000	64.2558	902	1
1527924714.790560000	64.2559	256	1
1527924714.808453000	64.2738	87	0
1527924714.816741000	64.2821	87	0
1527924714.918768000	64.3841	233	0
1527924714.919381000	64.3847	148	0
1527924714.920197000	64.3855	107	1
1527924714.924094000	64.3894	92	0
1527924714.924777000	64.3901	242	0
1527924714.926260000	64.3916	101	1
1527924715.216613000	64.682	468	1
1527924715.216675000	64.682	259	1
1527924715.235261000	64.7006	87	0
1527924715.509626000	64.975	258	0
1527924715.510217000	64.9756	148	0
1527924715.511246000	64.9766	104	1
1527924715.516274000	64.9816	92	0
1527924715.517060000	64.9824	328	0
1527924715.518234000	64.9836	101	1
1527924715.659683000	65.125	389	1
1527924715.659744000	65.1251	259	1
1527924715.676474000	65.1418	87	0
1527924715.681948000	65.1473	87	0
1527924715.785084000	65.2504	233	0
1527924715.785752000	65.2511	148	0
1527924715.787321000	65.2527	107	1
1527924715.788537000	65.2539	92	0
1527924715.789255000	65.2546	168	0
1527924715.790244000	65.2556	101	1
1527924716.153603000	65.6189	388	1
1527924716.153693000	65.619	257	1
1527924716.173683000	65.639	87	0
1527924716.374433000	65.8398	302	1
1527924716.374541000	65.8399	1412	1
1527924716.374570000	65.8399	1412	1
1527924716.374610000	65.84	1412	1
1527924716.374664000	65.84	1412	1
1527924716.374763000	65.8401	1412	1
1527924716.374819000	65.8402	481	1
1527924716.392892000	65.8582	87	0
1527924716.447199000	65.9125	256	0
1527924716.447805000	65.9131	148	0
1527924716.449362000	65.9147	107	1
1527924716.452450000	65.9178	92	0
1527924716.453240000	65.9186	105	0
1527924716.454281000	65.9196	101	1
1527924716.501735000	65.9671	385	0
1527924716.503307000	65.9687	98	1
1527924716.511005000	65.9763	80	0
1527924716.512308000	65.9777	98	1
1527924716.638842000	66.1042	392	1
1527924716.638912000	66.1043	258	1
1527924716.655766000	66.1211	87	0
1527924716.799045000	66.2644	310	0
1527924716.799637000	66.265	148	0
1527924716.801381000	66.2667	104	1
1527924716.804357000	66.2697	92	0
1527924716.805117000	66.2705	130	0
1527924716.806305000	66.2716	101	1
1527924717.079595000	66.5449	388	1
1527924717.079692000	66.545	260	1
1527924717.097796000	66.5631	87	0
1527924717.371010000	66.8364	304	0
1527924717.371614000	66.837	148	0
1527924717.373411000	66.8388	104	1
1527924717.376988000	66.8423	92	0
1527924717.377669000	66.843	184	0
1527924717.378320000	66.8437	101	1
1527924717.469510000	66.9349	388	1
1527924717.469595000	66.9349	257	1
1527924717.496881000	66.9622	87	0
1527924717.503157000	66.9685	87	0
1527924717.636344000	67.1017	303	0
1527924717.637000000	67.1023	148	0
1527924717.638429000	67.1038	107	1
1527924717.641382000	67.1067	92	0
1527924717.642632000	67.108	305	0
1527924717.643344000	67.1087	101	1
1527924717.697025000	67.1624	387	1
1527924717.697092000	67.1624	258	1
1527924717.714408000	67.1798	87	0
1527924717.817121000	67.2825	233	0
1527924717.817757000	67.2831	148	0
1527924717.819447000	67.2848	104	1
1527924717.822121000	67.2875	92	0
1527924717.822910000	67.2883	117	0
1527924717.823392000	67.2887	101	1
1527924717.985183000	67.4505	388	1
1527924717.985273000	67.4506	258	1
1527924718.002533000	67.4679	87	0
1527924718.276456000	67.7418	256	0
1527924718.277992000	67.7433	148	0
1527924718.278393000	67.7437	104	1
1527924718.281353000	67.7467	92	0
1527924718.282046000	67.7474	326	0
1527924718.283389000	67.7487	101	1
1527924718.399278000	67.8646	392	1
1527924718.399379000	67.8647	261	1
1527924718.415488000	67.8808	87	0
1527924718.527816000	67.9932	274	0
1527924718.528419000	67.9938	148	0
1527924718.529484000	67.9948	104	1
1527924718.532383000	67.9977	92	0
1527924718.533181000	67.9985	260	0
1527924718.534404000	67.9997	101	1
1527924718.804870000	68.2702	387	1
1527924718.804967000	68.2703	258	1
1527924718.821451000	68.2868	87	0
1527924718.928768000	68.3941	283	0
1527924718.929387000	68.3947	148	0
1527924718.930446000	68.3958	104	1
1527924718.934654000	68.4	92	0
1527924718.935347000	68.4007	337	0
1527924718.936429000	68.4018	101	1
1527924719.441689000	68.907	389	1
1527924719.441755000	68.9071	258	1
1527924719.460332000	68.9257	87	0
1527924719.580772000	69.0461	255	0
1527924719.581423000	69.0468	148	0
1527924719.582492000	69.0478	104	1
1527924719.584720000	69.0501	92	0
1527924719.585449000	69.0508	104	0
1527924719.586544000	69.0519	101	1
1527924719.616972000	69.0823	971	1
1527924719.617038000	69.0824	1412	1
1527924719.617081000	69.0824	1412	1
1527924719.617119000	69.0825	1134	1
1527924719.634958000	69.1003	87	0
1527924719.734052000	69.1994	379	0
1527924719.735496000	69.2008	101	1
1527924719.741747000	69.2071	80	0
1527924719.743482000	69.2088	98	1
1527924719.750560000	69.2159	903	1
1527924719.750653000	69.216	258	1
1527924719.767045000	69.2324	87	0
1527924720.059341000	69.5247	236	0
1527924720.059946000	69.5253	148	0
1527924720.061513000	69.5269	104	1
1527924720.064972000	69.5303	92	0
1527924720.065650000	69.531	96	0
1527924720.066570000	69.5319	101	1
1527924720.275785000	69.7411	464	1
1527924720.275852000	69.7412	261	1
1527924720.293904000	69.7592	87	0
1527924720.400799000	69.8661	256	0
1527924720.401534000	69.8669	148	0
1527924720.402536000	69.8679	104	1
1527924720.406200000	69.8715	92	0
1527924720.407113000	69.8725	318	0
1527924720.407660000	69.873	101	1
1527924720.780015000	70.2454	392	1
1527924720.780110000	70.2455	260	1
1527924720.797347000	70.2627	87	0
1527924720.959438000	70.4248	236	0
1527924720.960189000	70.4255	148	0
1527924720.961557000	70.4269	104	1
1527924720.964474000	70.4298	92	0
1527924720.965157000	70.4305	311	0
1527924720.966565000	70.4319	101	1
1527924721.485114000	70.9505	394	1
1527924721.485208000	70.9506	222	1
1527924721.510709000	70.9761	87	0
1527924721.626463000	71.0918	258	0
1527924721.627119000	71.0925	148	0
1527924721.628610000	71.094	104	1
1527924721.630935000	71.0963	92	0
1527924721.632280000	71.0976	154	0
1527924721.632913000	71.0983	101	1
1527924721.717030000	71.1824	392	1
1527924721.717122000	71.1825	316	1
1527924721.732899000	71.1982	87	0
1527924721.849679000	71.315	233	0
1527924721.850347000	71.3157	148	0
1527924721.851693000	71.317	104	1
1527924721.854439000	71.3198	92	0
1527924721.855122000	71.3205	304	0
1527924721.856587000	71.3219	101	1
1527924721.951947000	71.4173	388	1
1527924721.952010000	71.4174	316	1
1527924721.968582000	71.4339	87	0
1527924722.071960000	71.5373	312	0
1527924722.072560000	71.5379	148	0
1527924722.073683000	71.539	104	1
1527924722.076904000	71.5422	92	0
1527924722.077551000	71.5429	156	0
1527924722.078604000	71.5439	101	1
1527924722.189995000	71.6553	389	1
1527924722.190086000	71.6554	316	1
1527924722.217730000	71.6831	87	0
1527924722.324877000	71.7902	302	0
1527924722.325492000	71.7908	148	0
1527924722.326701000	71.792	104	1
1527924722.330049000	71.7954	92	0
1527924722.330661000	71.796	191	0
1527924722.331616000	71.797	101	1
1527924722.425906000	71.8912	388	1
1527924722.425970000	71.8913	316	1
1527924722.442492000	71.9078	87	0
1527924722.549514000	72.0149	305	0
1527924722.550155000	72.0155	148	0
1527924722.551717000	72.0171	104	1
1527924722.554679000	72.02	92	0
1527924722.555377000	72.0207	291	0
1527924722.556633000	72.022	101	1
1527924722.620168000	72.0855	370	1
1527924722.620261000	72.0856	1412	1
1527924722.620286000	72.0856	1412	1
1527924722.620326000	72.0857	1412	1
1527924722.620378000	72.0857	1412	1
1527924722.620402000	72.0857	1412	1
1527924722.620436000	72.0858	1412	1
1527924722.620469000	72.0858	1412	1
1527924722.620508000	72.0859	1412	1
1527924722.620542000	72.0859	1412	1
1527924722.620575000	72.0859	1412	1
1527924722.620626000	72.086	1412	1
1527924722.620661000	72.086	1412	1
1527924722.620695000	72.086	1412	1
1527924722.620727000	72.0861	768	1
1527924722.641701000	72.107	87	0
1527924722.642453000	72.1078	90	0
1527924722.643703000	72.109	101	1
1527924722.645447000	72.1108	87	0
1527924722.781554000	72.2469	375	0
1527924722.783724000	72.2491	101	1
1527924722.789675000	72.255	80	0
1527924722.791710000	72.2571	98	1
1527924722.857805000	72.3231	393	1
1527924722.857868000	72.3232	254	1
1527924722.874631000	72.34	87	0
1527924722.981851000	72.4472	274	0
1527924722.982503000	72.4478	148	0
1527924722.983737000	72.4491	104	1
1527924722.987701000	72.453	92	0
1527924722.988399000	72.4537	225	0
1527924722.989658000	72.455	101	1
1527924723.496898000	72.9622	389	1
1527924723.496984000	72.9623	259	1
1527924723.513399000	72.9787	87	0
1527924723.779274000	73.2446	303	0
1527924723.779905000	73.2452	148	0
1527924723.780749000	73.2461	104	1
1527924723.785225000	73.2506	92	0
1527924723.785903000	73.2512	333	0
1527924723.786685000	73.252	101	1
1527924724.518151000	73.9835	993	1
1527924724.518215000	73.9836	258	1
1527924724.537826000	74.0032	87	0
1527924724.642814000	74.1082	256	0
1527924724.643474000	74.1088	148	0
1527924724.644189000	74.1095	92	0
1527924724.644852000	74.1102	107	1
1527924724.644896000	74.1102	284	0
1527924724.646817000	74.1122	98	1
1527924724.735245000	74.2006	903	1
1527924724.735310000	74.2007	259	1
1527924724.752222000	74.2176	87	0
1527924724.860040000	74.3254	233	0
1527924724.860650000	74.326	148	0
1527924724.861840000	74.3272	104	1
1527924724.865498000	74.3308	92	0
1527924724.866249000	74.3316	283	0
1527924724.866946000	74.3323	101	1
1527924725.229423000	74.6948	468	1
1527924725.229508000	74.6949	261	1
1527924725.244998000	74.7103	87	0
1527924725.358761000	74.8241	258	0
1527924725.359423000	74.8248	148	0
1527924725.360870000	74.8262	104	1
1527924725.363676000	74.829	92	0
1527924725.364356000	74.8297	131	0
1527924725.365867000	74.8312	101	1
1527924725.672167000	75.1375	386	1
1527924725.672228000	75.1376	258	1
1527924725.690866000	75.1562	87	0
1527924725.726436000	75.1918	302	1
1527924725.726535000	75.1919	1412	1
1527924725.726571000	75.1919	1412	1
1527924725.726600000	75.1919	1412	1
1527924725.726621000	75.192	831	1
1527924725.744679000	75.21	87	0
1527924725.795033000	75.2604	237	0
1527924725.795631000	75.261	148	0
1527924725.796897000	75.2622	107	1
1527924725.799864000	75.2652	92	0
1527924725.800533000	75.2659	129	0
1527924725.801805000	75.2671	101	1
1527924725.851549000	75.3169	383	0
1527924725.853910000	75.3193	98	1
1527924725.857737000	75.3231	80	0
1527924725.859901000	75.3252	98	1
1527924726.014565000	75.4799	388	1
1527924726.014652000	75.48	259	1
1527924726.030965000	75.4963	87	0
1527924726.142504000	75.6078	235	0
1527924726.143240000	75.6086	148	0
1527924726.143846000	75.6092	104	1
1527924726.146140000	75.6115	92	0
1527924726.146826000	75.6122	296	0
1527924726.147840000	75.6132	101	1
1527924726.385289000	75.8506	388	1
1527924726.385378000	75.8507	259	1
1527924726.401242000	75.8666	87	0
1527924726.504014000	75.9694	258	0
1527924726.504676000	75.97	148	0
1527924726.505937000	75.9713	104	1
1527924726.508293000	75.9736	92	0
1527924726.508910000	75.9743	143	0
1527924726.509856000	75.9752	101	1
1527924726.799280000	76.2646	389	1
1527924726.799368000	76.2647	258	1
1527924726.817769000	76.2831	87	0
1527924726.918727000	76.3841	312	0
1527924726.919341000	76.3847	148	0
1527924726.920968000	76.3863	104	1
1527924726.924657000	76.39	92	0
1527924726.925649000	76.391	296	0
1527924726.925934000	76.3913	98	1
1527924726.927972000	76.3933	98	1
1527924727.417542000	76.8829	392	1
1527924727.417639000	76.883	263	1
1527924727.434290000	76.8996	87	0
1527924727.546559000	77.0119	301	0
1527924727.547221000	77.0126	148	0
1527924727.547933000	77.0133	104	1
1527924727.550864000	77.0162	92	0
1527924727.551521000	77.0169	151	0
1527924727.552930000	77.0183	101	1
1527924727.751327000	77.2167	387	1
1527924727.751386000	77.2167	258	1
1527924727.768938000	77.2343	87	0
1527924727.877192000	77.3425	303	0
1527924727.877789000	77.3431	148	0
1527924727.879009000	77.3444	104	1
1527924727.882429000	77.3478	92	0
1527924727.883184000	77.3485	273	0
1527924727.883921000	77.3493	101	1
1527924728.097396000	77.5627	388	1
1527924728.097454000	77.5628	261	1
1527924728.114476000	77.5798	87	0
1527924728.226382000	77.6917	236	0
1527924728.226993000	77.6923	148	0
1527924728.228039000	77.6934	104	1
1527924728.228390000	77.6937	92	0
1527924728.229009000	77.6944	127	0
1527924728.229961000	77.6953	101	1
1527924728.469319000	77.9347	389	1
1527924728.469414000	77.9348	258	1
1527924728.485702000	77.951	87	0
1527924728.599380000	78.0647	298	0
1527924728.599981000	78.0653	148	0
1527924728.601059000	78.0664	104	1
1527924728.605028000	78.0704	92	0
1527924728.605657000	78.071	304	0
1527924728.606990000	78.0723	101	1
1527924728.956014000	78.4214	391	1
1527924728.956151000	78.4215	262	1
1527924728.973329000	78.4387	87	0
1527924729.078771000	78.5441	256	0
1527924729.079369000	78.5447	148	0
1527924729.081086000	78.5464	104	1
1527924729.084012000	78.5494	92	0
1527924729.084698000	78.55	223	0
1527924729.086009000	78.5514	101	1
1527924729.468312000	78.9337	993	1
1527924729.468403000	78.9337	259	1
1527924729.486074000	78.9514	87	0
1527924729.595455000	79.0608	282	0
1527924729.596101000	79.0614	148	0
1527924729.597049000	79.0624	104	1
1527924729.600581000	79.0659	92	0
1527924729.601303000	79.0666	182	0
1527924729.602029000	79.0674	101	1
1527924729.913745000	79.3791	903	1
1527924729.913831000	79.3792	259	1
1527924729.930571000	79.3959	87	0
1527924730.041455000	79.5068	233	0
1527924730.042169000	79.5075	148	0
1527924730.043138000	79.5085	104	1
1527924730.046266000	79.5116	92	0
1527924730.047019000	79.5124	269	0
1527924730.048058000	79.5134	101	1
1527924730.396318000	79.8617	468	1
1527924730.396404000	79.8617	258	1
1527924730.412868000	79.8782	87	0
1527924730.546926000	80.0123	258	0
1527924730.547524000	80.0129	148	0
1527924730.549161000	80.0145	104	1
1527924730.551403000	80.0167	92	0
1527924730.552085000	80.0174	286	0
1527924730.553089000	80.0184	101	1
1527924730.883052000	80.3484	389	1
1527924730.883134000	80.3485	258	1
1527924730.899478000	80.3648	87	0
1527924731.034124000	80.4995	237	0
1527924731.034732000	80.5001	148	0
1527924731.036206000	80.5015	104	1
1527924731.039830000	80.5052	92	0
1527924731.040458000	80.5058	200	0
1527924731.041118000	80.5065	101	1
1527924731.090503000	80.5558	388	1
1527924731.090562000	80.5559	259	1
1527924731.107454000	80.5728	87	0
1527924731.244085000	80.7094	239	0
1527924731.244700000	80.71	148	0
1527924731.246214000	80.7116	104	1
1527924731.249311000	80.7147	92	0
1527924731.249992000	80.7153	142	0
1527924731.251134000	80.7165	101	1
1527924731.484434000	80.9498	389	1
1527924731.484529000	80.9499	258	1
1527924731.500931000	80.9663	87	0
1527924731.602790000	81.0681	259	0
1527924731.603389000	81.0687	148	0
1527924731.605239000	81.0706	104	1
1527924731.609091000	81.0744	92	0
1527924731.609776000	81.0751	324	0
1527924731.611151000	81.0765	101	1
1527924732.056766000	81.5221	394	1
1527924732.056863000	81.5222	261	1
1527924732.075621000	81.541	87	0
1527924732.183779000	81.6491	235	0
1527924732.184374000	81.6497	148	0
1527924732.185204000	81.6505	104	1
1527924732.188865000	81.6542	92	0
1527924732.190173000	81.6555	162	0
1527924732.190215000	81.6556	98	1
1527924732.192279000	81.6576	98	1
1527924732.368431000	81.8338	388	1
1527924732.368496000	81.8338	258	1
1527924732.390804000	81.8561	87	0
1527924732.516867000	81.9822	258	0
1527924732.517698000	81.983	148	0
1527924732.519215000	81.9846	104	1
1527924732.521246000	81.9866	92	0
1527924732.521935000	81.9873	147	0
1527924732.523210000	81.9886	101	1
1527924732.796585000	82.2619	393	1
1527924732.796662000	82.262	260	1
1527924732.813551000	82.2789	87	0
1527924732.938288000	82.4036	232	0
1527924732.938953000	82.4043	148	0
1527924732.940312000	82.4057	104	1
1527924732.944040000	82.4094	92	0
1527924732.945283000	82.4106	98	1
1527924732.945745000	82.4111	316	0
1527924732.947234000	82.4126	98	1
1527924733.246659000	82.712	387	1
1527924733.246746000	82.7121	258	1
1527924733.277385000	82.7427	387	1
1527924733.281507000	82.7469	87	0
1527924733.294027000	82.7594	87	0
1527924733.304936000	82.7703	87	0
1527924733.423242000	82.8886	333	0
1527924733.423888000	82.8892	148	0
1527924733.425273000	82.8906	110	1
1527924733.428989000	82.8943	92	0
1527924733.429663000	82.895	285	0
1527924733.430237000	82.8956	101	1
1527924734.279383000	83.7447	388	1
1527924734.279453000	83.7448	258	1
1527924734.296979000	83.7623	87	0
1527924734.407210000	83.8726	302	0
1527924734.407815000	83.8732	148	0
1527924734.408707000	83.8741	104	1
1527924734.411178000	83.8765	92	0
1527924734.411919000	83.8773	200	0
1527924734.412694000	83.878	101	1
1527924734.577051000	84.0424	388	1
1527924734.577113000	84.0425	259	1
1527924734.593713000	84.0591	87	0
1527924734.699959000	84.1653	303	0
1527924734.700594000	84.1659	148	0
1527924734.701726000	84.1671	104	1
1527924734.704973000	84.1703	92	0
1527924734.705652000	84.171	338	0
1527924734.706742000	84.1721	101	1
1527924734.891679000	84.357	388	1
1527924734.891774000	84.3571	259	1
1527924734.908468000	84.3738	87	0
1527924735.029689000	84.495	236	0
1527924735.030345000	84.4957	148	0
1527924735.031750000	84.4971	104	1
1527924735.034968000	84.5003	92	0
1527924735.035652000	84.501	238	0
1527924735.036735000	84.5021	101	1
1527924735.246238000	84.7116	995	1
1527924735.246302000	84.7116	259	1
1527924735.263794000	84.7291	87	0
1527924735.376595000	84.8419	296	0
1527924735.377239000	84.8426	148	0
1527924735.378833000	84.8442	104	1
1527924735.381124000	84.8465	92	0
1527924735.381801000	84.8471	136	0
1527924735.382757000	84.8481	101	1
1527924736.571503000	86.0368	901	1
1527924736.571594000	86.0369	261	1
1527924736.590736000	86.0561	87	0
1527924736.600500000	86.0658	87	0
1527924736.727468000	86.1928	303	0
1527924736.728080000	86.1934	148	0
1527924736.728849000	86.1942	107	1
1527924736.732012000	86.1974	92	0
1527924736.732762000	86.1981	208	0
1527924736.733836000	86.1992	101	1
1527924736.959154000	86.4245	468	1
1527924736.959247000	86.4246	258	1
1527924736.975897000	86.4412	87	0
1527924736.982894000	86.4482	87	0
1527924737.087915000	86.5533	235	0
1527924737.088552000	86.5539	148	0
1527924737.089932000	86.5553	107	1
1527924737.090395000	86.5557	92	0
1527924737.091077000	86.5564	139	0
1527924737.091850000	86.5572	101	1
1527924737.328208000	86.7936	388	1
1527924737.328296000	86.7936	259	1
1527924737.344917000	86.8103	87	0
1527924737.581065000	87.0464	258	0
1527924737.581707000	87.0471	148	0
1527924737.582959000	87.0483	104	1
1527924737.587049000	87.0524	92	0
1527924737.587785000	87.0531	248	0
1527924737.588879000	87.0542	101	1
1527924737.814733000	87.2801	389	1
1527924737.814824000	87.2802	260	1
1527924737.831842000	87.2972	87	0
1527924737.951921000	87.4173	239	0
1527924737.952789000	87.4181	148	0
1527924737.953981000	87.4193	104	1
1527924737.957145000	87.4225	92	0
1527924737.957828000	87.4232	267	0
1527924737.958901000	87.4242	101	1
1527924738.222173000	87.6875	389	1
1527924738.222231000	87.6876	259	1
1527924738.239382000	87.7047	87	0
1527924738.368639000	87.834	262	0
1527924738.369348000	87.8347	148	0
1527924738.370955000	87.8363	104	1
1527924738.373719000	87.8391	92	0
1527924738.374455000	87.8398	226	0
1527924738.375975000	87.8413	101	1
1527924738.575260000	88.0406	389	1
1527924738.575348000	88.0407	259	1
1527924738.593697000	88.059	87	0
1527924738.706514000	88.1719	235	0
1527924738.707152000	88.1725	148	0
1527924738.707979000	88.1733	104	1
1527924738.711875000	88.1772	92	0
1527924738.712551000	88.1779	147	0
1527924738.713944000	88.1793	101	1
1527924738.877448000	88.3428	389	1
1527924738.877509000	88.3429	259	1
1527924738.894891000	88.3602	87	0
1527924738.898940000	88.3643	87	0
1527924739.031653000	88.497	237	0
1527924739.032254000	88.4976	148	0
1527924739.034072000	88.4994	107	1
1527924739.037546000	88.5029	92	0
1527924739.038265000	88.5036	314	0
1527924739.038951000	88.5043	101	1
1527924740.402535000	89.8679	390	1
1527924740.402632000	89.868	258	1
1527924740.428840000	89.8942	87	0
1527924740.434977000	89.9003	87	0
1527924740.569002000	90.0343	259	0
1527924740.569844000	90.0352	148	0
1527924740.571132000	90.0365	107	1
1527924740.571968000	90.0373	92	0
1527924740.572650000	90.038	159	0
1527924740.574120000	90.0395	101	1
1527924740.805555000	90.2709	393	1
1527924740.805648000	90.271	261	1
1527924740.822751000	90.2881	87	0
1527924740.948413000	90.4138	233	0
1527924740.949019000	90.4144	148	0
1527924740.950171000	90.4155	104	1
1527924740.955284000	90.4206	92	0
1527924740.956042000	90.4214	328	0
1527924740.957076000	90.4224	101	1
1527924741.333621000	90.799	388	1
1527924741.333683000	90.799	258	1
1527924741.362223000	90.8276	87	0
1527924741.495526000	90.9609	335	0
1527924741.496235000	90.9616	148	0
1527924741.497123000	90.9625	104	1
1527924741.501695000	90.967	92	0
1527924741.502436000	90.9678	297	0
1527924741.503104000	90.9684	101	1
1527924741.671342000	91.1367	393	1
1527924741.671431000	91.1368	260	1
1527924741.689168000	91.1545	87	0
1527924741.795882000	91.2612	233	0
1527924741.796498000	91.2618	148	0
1527924741.798213000	91.2636	104	1
1527924741.801076000	91.2664	92	0
1527924741.801753000	91.2671	316	0
1527924741.803127000	91.2685	101	1
1527924742.118625000	91.584	388	1
1527924742.118717000	91.5841	258	1
1527924742.145700000	91.611	87	0
1527924742.280981000	91.7463	302	0
1527924742.281657000	91.747	148	0
1527924742.283237000	91.7486	104	1
1527924742.285656000	91.751	92	0
1527924742.286281000	91.7516	165	0
1527924742.287165000	91.7525	101	1
1527924742.524739000	91.9901	991	1
1527924742.524829000	91.9902	261	1
1527924742.542901000	92.0082	87	0
1527924742.655005000	92.1203	303	0
1527924742.655644000	92.121	148	0
1527924742.657259000	92.1226	104	1
1527924742.660371000	92.1257	92	0
1527924742.661052000	92.1264	178	0
1527924742.662173000	92.1275	101	1
1527924743.009696000	92.475	906	1
1527924743.009759000	92.4751	259	1
1527924743.026439000	92.4918	87	0
1527924743.146978000	92.6123	233	0
1527924743.147590000	92.6129	148	0
1527924743.149278000	92.6146	104	1
1527924743.152082000	92.6174	92	0
1527924743.152840000	92.6182	257	0
1527924743.154206000	92.6195	101	1
1527924743.394527000	92.8599	467	1
1527924743.394594000	92.8599	258	1
1527924743.411481000	92.8768	87	0
1527924743.542985000	93.0083	298	0
1527924743.543632000	93.009	148	0
1527924743.545316000	93.0107	104	1
1527924743.547270000	93.0126	92	0
1527924743.547980000	93.0133	190	0
1527924743.549232000	93.0146	101	1
1527924743.630383000	93.0957	388	1
1527924743.630480000	93.0958	258	1
1527924743.646951000	93.1123	87	0
1527924743.754933000	93.2203	282	0
1527924743.755588000	93.2209	148	0
1527924743.757327000	93.2227	104	1
1527924743.759627000	93.225	92	0
1527924743.760278000	93.2256	89	0
1527924743.761237000	93.2266	101	1
1527924743.958609000	93.424	388	1
1527924743.958693000	93.424	259	1
1527924743.975040000	93.4404	87	0
1527924743.981617000	93.447	87	0
1527924744.086474000	93.5518	233	0
1527924744.087123000	93.5525	148	0
1527924744.088334000	93.5537	107	1
1527924744.091354000	93.5567	92	0
1527924744.092101000	93.5574	130	0
1527924744.093255000	93.5586	101	1
1527924744.251653000	93.717	388	1
1527924744.251715000	93.7171	259	1
1527924744.269363000	93.7347	87	0
1527924744.374187000	93.8395	260	0
1527924744.374776000	93.8401	148	0
1527924744.376351000	93.8417	104	1
1527924744.378418000	93.8438	92	0
1527924744.379731000	93.8451	93	0
1527924744.380540000	93.8459	101	1
1527924744.545588000	94.0109	390	1
1527924744.545672000	94.011	258	1
1527924744.562662000	94.028	87	0
1527924744.668725000	94.1341	237	0
1527924744.669364000	94.1347	148	0
1527924744.670417000	94.1358	104	1
1527924744.674239000	94.1396	92	0
1527924744.674908000	94.1403	99	0
1527924744.676299000	94.1416	101	1
1527924744.862485000	94.3278	387	1
1527924744.862559000	94.3279	258	1
1527924744.879347000	94.3447	87	0
1527924744.984961000	94.4503	240	0
1527924744.985558000	94.4509	148	0
1527924744.986301000	94.4516	104	1
1527924744.989645000	94.455	92	0
1527924744.990322000	94.4557	283	0
1527924744.991312000	94.4567	101	1
1527924745.729942000	95.1953	390	1
1527924745.730030000	95.1954	261	1
1527924745.747215000	95.2126	87	0
1527924745.856035000	95.3214	256	0
1527924745.856643000	95.322	148	0
1527924745.857356000	95.3227	104	1
1527924745.861537000	95.3269	92	0
1527924745.862262000	95.3276	248	0
1527924745.863362000	95.3287	101	1
1527924746.423777000	95.8891	388	1
1527924746.423839000	95.8892	259	1
1527924746.441147000	95.9065	87	0
1527924746.547454000	96.0128	256	0
1527924746.548045000	96.0134	148	0
1527924746.549476000	96.0148	104	1
1527924746.551548000	96.0169	92	0
1527924746.552263000	96.0176	151	0
1527924746.553397000	96.0187	101	1
1527924746.718695000	96.184	388	1
1527924746.718792000	96.1841	258	1
1527924746.735539000	96.2009	87	0
1527924746.843254000	96.3086	233	0
1527924746.843855000	96.3092	148	0
1527924746.845491000	96.3108	104	1
1527924746.847877000	96.3132	92	0
1527924746.848582000	96.3139	182	0
1527924746.849410000	96.3148	101	1
1527924747.506148000	96.9715	390	1
1527924747.506239000	96.9716	378	1
1527924747.523413000	96.9888	87	0
1527924747.635795000	97.1011	256	0
1527924747.636386000	97.1017	148	0
1527924747.637498000	97.1028	104	1
1527924747.638479000	97.1038	92	0
1527924747.639290000	97.1046	155	0
1527924747.640471000	97.1058	101	1
1527924749.049356000	98.5147	392	1
1527924749.049420000	98.5148	262	1
1527924749.066107000	98.5315	87	0
1527924749.174532000	98.6399	335	0
1527924749.175176000	98.6405	148	0
1527924749.176552000	98.6419	104	1
1527924749.179529000	98.6449	92	0
1527924749.180228000	98.6456	137	0
1527924749.181537000	98.6469	101	1
1527924749.320968000	98.7863	996	1
1527924749.321059000	98.7864	260	1
1527924749.338209000	98.8036	87	0
1527924749.443566000	98.9089	304	0
1527924749.444212000	98.9096	148	0
1527924749.445573000	98.9109	104	1
1527924749.449004000	98.9143	92	0
1527924749.449664000	98.915	303	0
1527924749.450540000	98.9159	101	1
1527924749.643796000	99.1091	884	1
1527924749.643883000	99.1092	1412	1
[truncated: 440 more rows]
