# Supplementary material for: Method for multi-task learning fusion network traffic classification to address small sample labels
Source: Sci Rep. 2024 Jan 30;14:2518. doi: 10.1038/s41598-024-51933-8 (PMC10827795; doi:10.1038/s41598-024-51933-8)
Supplement: Supplementary file 2 — Supplementary Information 2. [file 41598_2024_51933_MOESM2_ESM.zip › QUIC Dataset/QUIC Dataset/pretraining/Google Doc/GoogleDoc-1002.txt]

1528085163.770632000	0	443	1
1528085163.793919000	0.0232871	87	0
1528085164.335479000	0.564847	303	0
1528085164.336934000	0.566302	1412	0
1528085164.338434000	0.567802	1412	0
1528085164.339866000	0.569234	1412	0
1528085164.340225000	0.569593	110	1
1528085164.341296000	0.570664	180	0
1528085164.342767000	0.572135	1412	0
1528085164.344206000	0.573574	1412	0
1528085164.344732000	0.5741	104	1
1528085164.345639000	0.575007	1412	0
1528085164.347149000	0.576517	834	0
1528085164.348608000	0.577976	1412	0
1528085164.350047000	0.579415	1412	0
1528085164.351466000	0.580834	694	0
1528085164.352919000	0.582287	1412	0
1528085164.354356000	0.583724	1412	0
1528085164.354678000	0.584046	116	1
1528085164.355795000	0.585163	1412	0
1528085164.357278000	0.586646	1305	0
1528085164.359692000	0.58906	101	1
1528085164.360999000	0.590367	1412	0
1528085164.362448000	0.591816	1412	0
1528085164.363886000	0.593254	1412	0
1528085164.364680000	0.594048	104	1
1528085164.365387000	0.594755	1347	0
1528085164.366833000	0.596201	1412	0
1528085164.368329000	0.597697	1412	0
1528085164.368804000	0.598172	104	1
1528085164.369767000	0.599135	1412	0
1528085164.371213000	0.600581	1412	0
1528085164.372623000	0.601991	562	0
1528085164.373674000	0.603042	104	1
1528085164.374084000	0.603452	1412	0
1528085164.375526000	0.604894	1412	0
1528085164.376967000	0.606335	1412	0
1528085164.377676000	0.607044	104	1
1528085164.378418000	0.607786	188	0
1528085164.379887000	0.609255	1412	0
1528085164.381293000	0.610661	170	0
1528085164.381667000	0.611035	104	1
1528085164.382758000	0.612126	1412	0
1528085164.384197000	0.613565	1412	0
1528085164.385634000	0.615002	1412	0
1528085164.386668000	0.616036	104	1
1528085164.387131000	0.616499	1412	0
1528085164.388541000	0.617909	259	0
1528085164.390011000	0.619379	1412	0
1528085164.390692000	0.62006	104	1
1528085164.391444000	0.620812	1412	0
1528085164.392883000	0.622251	1412	0
1528085164.394322000	0.62369	1412	0
1528085164.395764000	0.625132	1412	0
1528085164.395852000	0.62522	104	1
1528085164.397248000	0.626616	1412	0
1528085164.398678000	0.628046	1016	0
1528085164.399663000	0.629031	104	1
1528085164.400105000	0.629473	663	0
1528085164.401530000	0.630898	280	0
1528085164.403821000	0.633189	101	1
1528085164.790371000	1.01974	574	1
1528085164.790453000	1.01982	1412	1
1528085164.790476000	1.01984	906	1
1528085164.811792000	1.04116	87	0
1528085164.812037000	1.0414	218	1
1528085164.830826000	1.06019	87	0
1528085164.950148000	1.17952	255	0
1528085164.951542000	1.18091	1412	0
1528085164.952976000	1.18234	1412	0
1528085164.954341000	1.18371	104	1
1528085164.954409000	1.18378	1412	0
1528085164.955848000	1.18522	180	0
1528085164.957379000	1.18675	1412	0
1528085164.957897000	1.18726	110	1
1528085164.958807000	1.18817	1412	0
1528085164.960252000	1.18962	1071	0
1528085164.961647000	1.19102	92	0
1528085164.962716000	1.19208	104	1
1528085164.963083000	1.19245	303	0
1528085164.966719000	1.19609	98	1
1528085165.076880000	1.30625	383	0
1528085165.080319000	1.30969	80	0
1528085165.080877000	1.31025	101	1
1528085165.116183000	1.34555	216	1
1528085165.134483000	1.36385	87	0
1528085165.221042000	1.45041	398	0
1528085165.222489000	1.45186	1117	0
1528085165.224352000	1.45372	92	0
1528085165.224838000	1.45421	107	1
1528085165.225796000	1.45516	298	0
1528085165.229734000	1.4591	98	1
1528085165.579854000	1.80922	393	1
1528085165.603908000	1.83328	87	0
1528085165.616871000	1.84624	371	0
1528085165.618369000	1.84774	540	0
1528085165.620875000	1.85024	104	1
1528085165.915636000	2.145	279	1
1528085165.915709000	2.14508	144	1
1528085165.934372000	2.16374	87	0
1528085165.986841000	2.21621	1412	0
1528085165.988333000	2.2177	1412	0
1528085165.989771000	2.21914	1412	0
1528085165.991190000	2.22056	551	0
1528085165.992610000	2.22198	92	0
1528085165.994050000	2.22342	171	0
1528085165.998798000	2.22817	116	1
1528085166.007546000	2.23691	155	1
1528085166.007631000	2.237	190	1
1528085166.025645000	2.25501	87	0
1528085166.123236000	2.3526	638	0
1528085166.124639000	2.35401	92	0
1528085166.126081000	2.35545	173	0
1528085166.126827000	2.35619	107	1
1528085166.679777000	2.90914	1412	1
1528085166.679817000	2.90918	1412	1
1528085166.679839000	2.90921	295	1
1528085166.679897000	2.90927	843	1
1528085166.703057000	2.93243	653	1
1528085166.723536000	2.9529	87	0
1528085166.739994000	2.96936	486	0
1528085166.741411000	2.97078	152	0
1528085166.758814000	2.98818	104	1
1528085166.773340000	3.00271	87	0
1528085166.897956000	3.12732	325	0
1528085166.899412000	3.12878	1412	0
1528085166.900843000	3.13021	996	0
1528085166.901822000	3.13119	107	1
1528085166.902248000	3.13162	92	0
1528085166.903685000	3.13305	122	0
1528085166.905809000	3.13518	101	1
1528085167.784993000	4.01436	369	1
1528085167.785088000	4.01446	1412	1
1528085167.785113000	4.01448	1412	1
1528085167.785149000	4.01452	1412	1
1528085167.785183000	4.01455	1412	1
1528085167.785220000	4.01459	1412	1
1528085167.785262000	4.01463	1412	1
1528085167.785315000	4.01468	1412	1
1528085167.785337000	4.0147	1412	1
1528085167.785372000	4.01474	1412	1
1528085167.785406000	4.01477	1412	1
1528085167.786883000	4.01625	1412	1
1528085167.786909000	4.01628	1412	1
1528085167.789866000	4.01923	1272	1
1528085167.804345000	4.03371	87	0
1528085167.809938000	4.03931	87	0
1528085167.969794000	4.19916	397	0
1528085167.971998000	4.20137	80	0
1528085167.973908000	4.20328	107	1
1528085169.708486000	5.93785	333	1
1528085169.708620000	5.93799	1412	1
1528085169.708646000	5.93801	981	1
1528085169.713574000	5.94294	165	1
1528085169.727791000	5.95716	87	0
1528085169.734699000	5.96407	87	0
1528085169.885841000	6.11521	623	0
1528085169.887322000	6.11669	305	0
1528085169.888760000	6.11813	320	0
1528085169.916451000	6.14582	104	1
1528085169.922311000	6.15168	101	1
1528085169.922675000	6.15204	101	1
1528085169.929926000	6.15929	251	1
1528085169.936582000	6.16595	305	0
1528085169.940336000	6.1697	98	1
1528085169.941034000	6.1704	87	0
1528085169.948042000	6.17741	87	0
1528085169.981677000	6.21105	374	0
1528085169.985593000	6.21496	80	0
1528085169.999318000	6.22869	104	1
1528085170.003726000	6.23309	98	1
1528085170.298389000	6.52776	836	0
1528085170.302452000	6.53182	98	1
1528085170.327178000	6.55655	1412	0
1528085170.328608000	6.55798	1412	0
1528085170.330035000	6.5594	1412	0
1528085170.331348000	6.56072	104	1
1528085170.331460000	6.56083	186	0
1528085170.332939000	6.56231	1412	0
1528085170.334383000	6.56375	1412	0
1528085170.335355000	6.56472	104	1
1528085170.335887000	6.56525	1412	0
1528085170.337370000	6.56674	1412	0
1528085170.338818000	6.56819	1412	0
1528085170.339380000	6.56875	104	1
1528085170.340219000	6.56959	115	0
1528085170.341690000	6.57106	1229	0
1528085170.343131000	6.5725	1412	0
1528085170.344544000	6.57391	104	1
1528085170.344571000	6.57394	1412	0
1528085170.346127000	6.5755	1412	0
1528085170.347654000	6.57702	1412	0
1528085170.349088000	6.57846	843	0
1528085170.350540000	6.57991	1412	0
1528085170.351983000	6.58135	1412	0
1528085170.352402000	6.58177	113	1
1528085170.353424000	6.58279	1412	0
1528085170.354846000	6.58421	858	0
1528085170.356402000	6.58577	1412	0
1528085170.357899000	6.58727	1412	0
1528085170.358442000	6.58781	98	1
1528085170.359335000	6.5887	1412	0
1528085170.360764000	6.59013	1077	0
1528085170.362587000	6.59195	1412	0
1528085170.364032000	6.5934	1412	0
1528085170.365470000	6.59484	1412	0
1528085170.366907000	6.59627	1412	0
1528085170.367196000	6.59656	104	1
1528085170.368386000	6.59775	1412	0
1528085170.369830000	6.5992	1412	0
1528085170.371364000	6.60073	1412	0
1528085170.372801000	6.60217	1412	0
1528085170.372916000	6.60228	125	1
1528085170.374239000	6.60361	1412	0
1528085170.375680000	6.60505	1412	0
1528085170.377167000	6.60653	1412	0
1528085170.378362000	6.60773	104	1
1528085170.378604000	6.60797	1412	0
1528085170.380048000	6.60942	1412	0
1528085170.381482000	6.61085	1412	0
1528085170.382590000	6.61196	104	1
1528085170.382923000	6.61229	1412	0
1528085170.384468000	6.61384	1412	0
1528085170.385908000	6.61528	1412	0
1528085170.386373000	6.61574	104	1
1528085170.387395000	6.61676	1412	0
1528085170.388819000	6.61819	647	0
1528085170.391356000	6.62072	101	1
1528085171.630570000	7.85994	309	1
1528085171.630655000	7.86002	144	1
1528085171.653301000	7.88267	87	0
1528085171.655830000	7.8852	87	0
1528085171.703162000	7.93253	1412	0
1528085171.704591000	7.93396	1412	0
1528085171.706046000	7.93541	1412	0
1528085171.707506000	7.93687	595	0
1528085171.708886000	7.93825	110	1
1528085171.708925000	7.93829	92	0
1528085171.710397000	7.93976	242	0
1528085171.712417000	7.94178	104	1
1528085172.715948000	8.94532	377	1
1528085172.716021000	8.94539	294	1
1528085172.716799000	8.94617	301	1
1528085172.716861000	8.94623	1412	1
1528085172.716898000	8.94627	1412	1
1528085172.716926000	8.94629	969	1
1528085172.738329000	8.9677	87	0
1528085172.763159000	8.99253	381	1
1528085172.783942000	9.01331	87	0
1528085172.834386000	9.06375	469	0
1528085172.838500000	9.06787	104	1
1528085172.839658000	9.06903	80	0
1528085172.843514000	9.07288	98	1
1528085172.881073000	9.11044	288	0
1528085172.882525000	9.11189	1400	0
1528085172.883941000	9.11331	513	0
1528085172.884482000	9.11385	104	1
1528085172.885502000	9.11487	277	0
1528085172.886936000	9.1163	103	0
1528085172.888629000	9.118	90	0
1528085172.889482000	9.11885	104	1
1528085172.901605000	9.13097	592	0
1528085172.903048000	9.13242	1412	0
1528085172.904461000	9.13383	305	0
1528085172.905496000	9.13486	104	1
1528085172.906949000	9.13632	494	0
1528085172.908470000	9.13784	835	0
1528085172.909895000	9.13926	649	0
1528085172.911336000	9.1407	876	0
1528085172.911515000	9.14088	107	1
1528085172.926237000	9.15561	711	0
1528085172.927737000	9.1571	1412	0
1528085172.929150000	9.15852	334	0
1528085172.929485000	9.15885	104	1
1528085172.931979000	9.16135	583	0
1528085172.933407000	9.16278	699	0
1528085172.934833000	9.1642	116	0
1528085172.935492000	9.16486	104	1
1528085173.216677000	9.44604	1412	1
1528085173.216750000	9.44612	1412	1
1528085173.216769000	9.44614	297	1
1528085173.216821000	9.44619	844	1
1528085173.238357000	9.46773	87	0
1528085173.258332000	9.4877	553	0
1528085173.259752000	9.48912	142	0
1528085173.262511000	9.49188	104	1
1528085173.674817000	9.90419	998	1
1528085173.674891000	9.90426	94	1
1528085173.695379000	9.92475	87	0
1528085173.808179000	10.0375	259	0
1528085173.809630000	10.039	368	0
1528085173.811177000	10.0405	282	0
1528085173.811635000	10.041	107	1
1528085174.627355000	10.8567	473	1
1528085174.627428000	10.8568	109	1
1528085174.638718000	10.8681	301	1
1528085174.640129000	10.8695	476	1
1528085174.640188000	10.8696	87	1
1528085174.647539000	10.8769	87	0
1528085174.655907000	10.8853	87	0
1528085174.661047000	10.8904	87	0
1528085174.666456000	10.8958	87	0
1528085174.784762000	11.0141	287	0
1528085174.786184000	11.0156	151	0
1528085174.788595000	11.018	113	1
1528085174.791814000	11.0212	92	0
1528085174.793262000	11.0226	327	0
1528085174.795604000	11.025	101	1
1528085174.843614000	11.073	243	0
1528085174.845032000	11.0744	103	0
1528085174.847597000	11.077	101	1
1528085174.849309000	11.0787	92	0
1528085174.850758000	11.0801	308	0
1528085174.853616000	11.083	101	1
1528085174.961603000	11.191	245	0
1528085174.963027000	11.1924	141	0
1528085174.965722000	11.1951	101	1
1528085174.977076000	11.2064	92	0
1528085174.978508000	11.2079	182	0
1528085174.981679000	11.211	101	1
1528085175.235901000	11.4653	390	1
1528085175.235973000	11.4653	259	1
1528085175.260241000	11.4896	87	0
1528085175.656730000	11.8861	370	1
1528085175.656868000	11.8862	1412	1
1528085175.656904000	11.8863	1412	1
1528085175.656932000	11.8863	1412	1
1528085175.656980000	11.8863	1412	1
1528085175.657003000	11.8864	1412	1
1528085175.657025000	11.8864	1412	1
1528085175.657064000	11.8864	1412	1
1528085175.657092000	11.8865	1412	1
1528085175.657130000	11.8865	1412	1
1528085175.657164000	11.8865	1412	1
1528085175.657201000	11.8866	1412	1
1528085175.658718000	11.8881	1412	1
1528085175.658761000	11.8881	1412	1
1528085175.660707000	11.8901	1412	1
1528085175.660769000	11.8901	1412	1
1528085175.662720000	11.8921	1412	1
1528085175.662778000	11.8921	1412	1
1528085175.664706000	11.8941	1412	1
1528085175.676089000	11.9055	87	0
1528085175.680639000	11.91	87	0
1528085175.680851000	11.9102	1412	1
1528085175.680889000	11.9103	1412	1
1528085175.682708000	11.9121	1412	1
1528085175.682768000	11.9121	1412	1
1528085175.684709000	11.9141	1412	1
1528085175.684769000	11.9141	1412	1
1528085175.685670000	11.915	87	0
1528085175.685879000	11.9152	1412	1
1528085175.687709000	11.9171	1412	1
1528085175.687770000	11.9171	1412	1
1528085175.689709000	11.9191	1412	1
1528085175.689769000	11.9191	1412	1
1528085175.690369000	11.9197	87	0
1528085175.691716000	11.9211	1412	1
1528085175.691755000	11.9211	1412	1
1528085175.691814000	11.9212	1412	1
1528085175.693712000	11.9231	1412	1
1528085175.693746000	11.9231	786	1
1528085175.701688000	11.9311	87	0
1528085175.707123000	11.9365	87	0
1528085175.712486000	11.9419	87	0
1528085175.831696000	12.0611	398	0
1528085175.835733000	12.0651	107	1
1528085175.838031000	12.0674	80	0
1528085175.841654000	12.071	98	1
1528085175.942875000	12.1722	268	0
1528085175.944266000	12.1736	146	0
1528085175.946683000	12.1761	101	1
1528085175.948262000	12.1776	92	0
1528085175.949713000	12.1791	203	0
1528085175.951714000	12.1811	101	1
1528085175.988676000	12.218	358	1
1528085175.989399000	12.2188	293	1
1528085176.033934000	12.2633	376	1
1528085176.038750000	12.2681	87	0
1528085176.051969000	12.2813	87	0
1528085176.114559000	12.3439	340	1
1528085176.114651000	12.344	269	1
1528085176.134793000	12.3642	87	0
1528085176.174336000	12.4037	325	0
1528085176.175761000	12.4051	280	0
1528085176.177674000	12.407	104	1
1528085176.179024000	12.4084	92	0
1528085176.180481000	12.4098	110	0
1528085176.182675000	12.412	101	1
1528085176.234041000	12.4634	568	0
1528085176.235485000	12.4649	802	0
1528085176.237090000	12.4665	92	0
1528085176.237674000	12.467	104	1
1528085176.238537000	12.4679	315	0
1528085176.242708000	12.4721	98	1
1528085176.244364000	12.4737	531	1
1528085176.263973000	12.4933	87	0
1528085176.299059000	12.5284	590	0
1528085176.299718000	12.5291	118	1
1528085176.300492000	12.5299	80	0
1528085176.304705000	12.5341	98	1
1528085176.307214000	12.5366	285	0
1528085176.308653000	12.538	118	0
1528085176.310717000	12.5401	101	1
1528085176.319033000	12.5484	87	0
1528085176.394461000	12.6238	102	0
1528085176.395893000	12.6253	259	0
1528085176.398710000	12.6281	104	1
1528085176.500858000	12.7302	264	0
1528085176.502280000	12.7316	146	0
1528085176.504716000	12.7341	101	1
1528085176.506458000	12.7358	92	0
1528085176.507963000	12.7373	236	0
1528085176.509710000	12.7391	101	1
1528085176.783334000	13.0127	919	1
1528085176.783424000	13.0128	263	1
1528085176.802851000	13.0322	87	0
1528085176.921924000	13.1513	232	0
1528085176.923361000	13.1527	146	0
1528085176.925748000	13.1551	104	1
1528085176.927767000	13.1571	92	0
1528085176.929215000	13.1586	176	0
1528085176.932736000	13.1621	101	1
1528085177.018420000	13.2478	907	1
1528085177.018510000	13.2479	255	1
1528085177.039446000	13.2688	87	0
1528085177.311883000	13.5413	256	0
1528085177.313378000	13.5427	146	0
1528085177.315753000	13.5451	104	1
1528085177.319221000	13.5486	92	0
1528085177.322105000	13.5515	153	0
1528085177.322731000	13.5521	101	1
1528085177.505554000	13.7349	468	1
1528085177.505646000	13.735	260	1
1528085177.526848000	13.7562	87	0
1528085177.530885000	13.7603	87	0
1528085177.641109000	13.8705	232	0
1528085177.642531000	13.8719	146	0
1528085177.644787000	13.8742	107	1
1528085177.647910000	13.8773	92	0
1528085177.649361000	13.8787	269	0
1528085177.651780000	13.8811	101	1
1528085177.907486000	14.1369	389	1
1528085177.907552000	14.1369	259	1
1528085177.925586000	14.155	87	0
1528085177.931065000	14.1604	87	0
1528085178.054339000	14.2837	233	0
1528085178.055762000	14.2851	146	0
1528085178.058789000	14.2882	107	1
1528085178.059805000	14.2892	92	0
1528085178.061246000	14.2906	94	0
1528085178.063775000	14.2931	101	1
1528085178.347117000	14.5765	387	1
1528085178.347179000	14.5765	263	1
1528085178.366816000	14.5962	87	0
1528085178.372323000	14.6017	87	0
1528085178.480837000	14.7102	281	0
1528085178.482257000	14.7116	146	0
1528085178.484695000	14.7141	92	0
1528085178.484842000	14.7142	110	1
1528085178.486144000	14.7155	320	0
1528085178.489821000	14.7192	98	1
1528085178.785723000	15.0151	388	1
1528085178.785819000	15.0152	260	1
1528085178.804642000	15.034	87	0
1528085178.810239000	15.0396	87	0
1528085178.954543000	15.1839	327	0
1528085178.955965000	15.1853	146	0
1528085178.958867000	15.1882	107	1
1528085178.994644000	15.224	327	0
1528085178.998863000	15.2282	98	1
1528085179.051631000	15.281	102	0
1528085179.053052000	15.2824	248	0
1528085179.055858000	15.2852	101	1
1528085179.189386000	15.4188	391	1
1528085179.189469000	15.4188	261	1
1528085179.208160000	15.4375	87	0
1528085179.324263000	15.5536	258	0
1528085179.325617000	15.555	148	0
1528085179.327877000	15.5572	104	1
1528085179.328353000	15.5577	92	0
1528085179.329797000	15.5592	137	0
1528085179.331889000	15.5613	101	1
1528085179.625708000	15.8551	388	1
1528085179.625797000	15.8552	261	1
1528085179.648775000	15.8781	87	0
1528085179.922426000	16.1518	232	0
1528085179.923853000	16.1532	148	0
1528085179.925916000	16.1553	104	1
1528085179.929121000	16.1585	92	0
1528085179.930596000	16.16	310	0
1528085179.932926000	16.1623	101	1
1528085180.093204000	16.3226	390	1
1528085180.093279000	16.3226	266	1
1528085180.122846000	16.3522	87	0
1528085180.268675000	16.498	237	0
1528085180.270120000	16.4995	148	0
1528085180.272920000	16.5023	104	1
1528085180.273788000	16.5032	92	0
1528085180.275218000	16.5046	223	0
1528085180.276896000	16.5063	101	1
1528085180.597807000	16.8272	467	1
1528085180.597866000	16.8272	255	1
1528085180.618334000	16.8477	87	0
1528085180.730909000	16.9603	258	0
1528085180.732341000	16.9617	148	0
1528085180.734974000	16.9643	104	1
1528085180.736231000	16.9656	92	0
1528085180.737801000	16.9672	205	0
1528085180.739979000	16.9693	101	1
1528085181.493537000	17.7229	387	1
1528085181.493604000	17.723	255	1
1528085181.512283000	17.7417	87	0
1528085181.767727000	17.9971	258	0
1528085181.769832000	17.9992	148	0
1528085181.772075000	18.0014	104	1
1528085181.776900000	18.0063	92	0
1528085181.778456000	18.0078	339	0
1528085181.781062000	18.0104	101	1
1528085181.912167000	18.1415	391	1
1528085181.912259000	18.1416	258	1
1528085181.934079000	18.1634	87	0
1528085182.217692000	18.4471	233	0
1528085182.219074000	18.4484	148	0
1528085182.220757000	18.4501	92	0
1528085182.221020000	18.4504	107	1
1528085182.222229000	18.4516	300	0
1528085182.226112000	18.4555	98	1
1528085182.262258000	18.4916	233	0
1528085182.266088000	18.4955	98	1
1528085182.361659000	18.591	919	1
1528085182.361751000	18.5911	257	1
1528085182.380824000	18.6102	87	0
1528085182.537554000	18.7669	298	0
1528085182.538957000	18.7683	148	0
1528085182.541117000	18.7705	104	1
1528085182.543733000	18.7731	92	0
1528085182.545146000	18.7745	324	0
1528085182.547030000	18.7764	101	1
1528085182.771489000	19.0009	906	1
1528085182.771579000	19.0009	256	1
1528085182.790794000	19.0202	87	0
1528085182.935312000	19.1647	329	0
1528085182.936740000	19.1661	148	0
1528085182.939135000	19.1685	104	1
1528085182.940870000	19.1702	92	0
1528085182.942380000	19.1717	339	0
1528085182.944131000	19.1735	101	1
1528085183.295751000	19.5251	466	1
1528085183.295845000	19.5252	310	1
1528085183.315016000	19.5444	87	0
1528085183.457733000	19.6871	288	0
1528085183.459150000	19.6885	148	0
1528085183.461108000	19.6905	104	1
1528085183.463882000	19.6932	92	0
1528085183.466762000	19.6961	212	0
1528085183.467215000	19.6966	101	1
1528085183.584619000	19.814	387	1
1528085183.584713000	19.8141	310	1
1528085183.606841000	19.8362	87	0
1528085183.895782000	20.1251	236	0
1528085183.897279000	20.1266	148	0
1528085183.900198000	20.1296	104	1
1528085183.903844000	20.1332	92	0
1528085183.906740000	20.1361	289	0
1528085183.907260000	20.1366	101	1
1528085184.028560000	20.2579	392	1
1528085184.028618000	20.258	430	1
1528085184.047974000	20.2773	87	0
1528085184.182744000	20.4121	235	0
1528085184.184163000	20.4135	148	0
1528085184.186206000	20.4156	104	1
1528085184.191070000	20.4204	92	0
1528085184.192513000	20.4219	297	0
1528085184.195200000	20.4246	101	1
1528085184.318334000	20.5477	391	1
1528085184.318423000	20.5478	250	1
1528085184.337897000	20.5673	87	0
1528085184.630785000	20.8602	258	0
1528085184.632205000	20.8616	148	0
1528085184.634166000	20.8635	104	1
1528085184.636442000	20.8658	92	0
1528085184.637938000	20.8673	98	0
1528085184.640158000	20.8695	101	1
1528085185.003984000	21.2334	392	1
1528085185.004057000	21.2334	255	1
1528085185.023026000	21.2524	87	0
1528085185.029666000	21.259	87	0
1528085185.158936000	21.3883	256	0
1528085185.160402000	21.3898	148	0
1528085185.162757000	21.3921	92	0
1528085185.163265000	21.3926	110	1
1528085185.164203000	21.3936	330	0
1528085185.168278000	21.3976	98	1
1528085185.221770000	21.4511	387	1
1528085185.221830000	21.4512	258	1
1528085185.240173000	21.4695	87	0
1528085185.245491000	21.4749	87	0
1528085185.364334000	21.5937	256	0
1528085185.365756000	21.5951	148	0
1528085185.368217000	21.5976	107	1
1528085185.370689000	21.6001	92	0
1528085185.372128000	21.6015	88	0
1528085185.374258000	21.6036	101	1
1528085185.556875000	21.7862	468	1
1528085185.556962000	21.7863	430	1
1528085185.576254000	21.8056	87	0
1528085185.580447000	21.8098	87	0
1528085185.847208000	22.0766	325	0
1528085185.848635000	22.078	148	0
1528085185.851314000	22.0807	107	1
1528085185.851758000	22.0811	92	0
1528085185.853208000	22.0826	257	0
1528085185.855313000	22.0847	101	1
1528085187.413171000	23.6425	389	1
1528085187.413266000	23.6426	259	1
1528085187.432488000	23.6619	87	0
1528085187.544225000	23.7736	258	0
1528085187.545649000	23.775	148	0
1528085187.547960000	23.7773	104	1
1528085187.548581000	23.7779	92	0
1528085187.549994000	23.7794	180	0
1528085187.551931000	23.7813	101	1
1528085187.677025000	23.9064	392	1
1528085187.677142000	23.9065	261	1
1528085187.706617000	23.936	87	0
1528085187.818054000	24.0474	240	0
1528085187.819479000	24.0488	148	0
1528085187.822037000	24.0514	104	1
1528085187.825242000	24.0546	92	0
1528085187.826705000	24.0561	153	0
1528085187.828947000	24.0583	101	1
1528085187.921984000	24.1514	921	1
1528085187.922070000	24.1514	260	1
1528085187.942702000	24.1721	87	0
1528085188.077075000	24.3064	232	0
1528085188.078503000	24.3079	148	0
1528085188.080990000	24.3104	104	1
1528085188.084023000	24.3134	92	0
1528085188.086904000	24.3163	133	0
1528085188.087987000	24.3174	101	1
1528085188.143144000	24.3725	901	1
1528085188.143219000	24.3726	261	1
1528085188.162333000	24.3917	87	0
1528085188.273385000	24.5028	233	0
1528085188.274758000	24.5041	148	0
1528085188.276987000	24.5064	104	1
1528085188.278230000	24.5076	92	0
1528085188.279676000	24.509	260	0
1528085188.282193000	24.5116	101	1
1528085188.300136000	24.5295	445	1
1528085188.300235000	24.5296	1412	1
1528085188.300276000	24.5296	1412	1
1528085188.300330000	24.5297	1412	1
1528085188.300353000	24.5297	542	1
1528085188.318616000	24.548	87	0
1528085188.337044000	24.5664	1412	1
1528085188.340610000	24.57	87	0
1528085188.357088000	24.5865	87	0
1528085188.437412000	24.6668	340	1
1528085188.437493000	24.6669	261	1
1528085188.456550000	24.6859	87	0
1528085188.575078000	24.8044	416	0
1528085188.579001000	24.8084	101	1
1528085188.581230000	24.8106	80	0
1528085188.585001000	24.8144	98	1
1528085188.740400000	24.9698	284	0
1528085188.741850000	24.9712	148	0
1528085188.744005000	24.9734	101	1
1528085188.747954000	24.9773	92	0
1528085188.749397000	24.9788	143	0
1528085188.751995000	24.9814	101	1
1528085188.877360000	25.1067	390	1
1528085188.877420000	25.1068	370	1
1528085188.895511000	25.1249	87	0
1528085189.085092000	25.3145	330	0
1528085189.086567000	25.3159	148	0
1528085189.089014000	25.3184	104	1
1528085189.090488000	25.3199	92	0
1528085189.091932000	25.3213	150	0
1528085189.094024000	25.3234	101	1
1528085189.108877000	25.3382	387	1
1528085189.108987000	25.3384	261	1
1528085189.127582000	25.357	87	0
1528085189.145424000	25.3748	87	0
1528085189.282723000	25.5121	267	0
1528085189.284086000	25.5135	148	0
1528085189.287102000	25.5165	107	1
1528085189.288398000	25.5178	92	0
1528085189.291212000	25.5206	171	0
1528085189.292024000	25.5214	101	1
1528085189.359526000	25.5889	388	1
1528085189.359585000	25.589	261	1
1528085189.379176000	25.6085	87	0
1528085189.503180000	25.7325	258	0
1528085189.504622000	25.734	148	0
1528085189.507127000	25.7365	104	1
1528085189.511646000	25.741	92	0
1528085189.513031000	25.7424	272	0
1528085189.515125000	25.7445	101	1
1528085189.788278000	26.0176	392	1
1528085189.788357000	26.0177	262	1
1528085189.809232000	26.0386	87	0
1528085190.094666000	26.324	236	0
1528085190.096091000	26.3255	148	0
1528085190.098156000	26.3275	104	1
1528085190.101844000	26.3312	92	0
1528085190.103237000	26.3326	309	0
1528085190.105097000	26.3345	101	1
1528085190.215512000	26.4449	393	1
1528085190.215605000	26.445	438	1
1528085190.234698000	26.4641	87	0
1528085190.359866000	26.5892	256	0
1528085190.361346000	26.5907	148	0
1528085190.364165000	26.5935	104	1
1528085190.364727000	26.5941	92	0
1528085190.366121000	26.5955	288	0
1528085190.368149000	26.5975	101	1
1528085190.502455000	26.7318	471	1
1528085190.502548000	26.7319	314	1
1528085190.521328000	26.7507	87	0
1528085190.646953000	26.8763	256	0
1528085190.648490000	26.8779	148	0
1528085190.650064000	26.8794	92	0
1528085190.651168000	26.8805	107	1
1528085190.651612000	26.881	276	0
1528085190.655187000	26.8846	98	1
1528085190.950453000	27.1798	386	1
1528085190.950549000	27.1799	314	1
1528085190.988235000	27.2176	386	1
1528085191.022434000	27.2518	87	0
1528085191.038195000	27.2676	314	1
1528085191.068566000	27.2979	87	0
1528085191.208641000	27.438	233	0
1528085191.210076000	27.4394	148	0
1528085191.212202000	27.4416	107	1
1528085191.213564000	27.4429	92	0
1528085191.215017000	27.4444	299	0
1528085191.217132000	27.4465	101	1
1528085191.299507000	27.5289	368	1
1528085191.299607000	27.529	1412	1
1528085191.299654000	27.529	1412	1
1528085191.299679000	27.529	1412	1
1528085191.299707000	27.5291	1358	1
1528085191.321486000	27.5509	87	0
1528085191.425185000	27.6546	466	0
1528085191.429211000	27.6586	101	1
1528085191.430715000	27.6601	80	0
1528085191.434211000	27.6636	98	1
1528085193.313477000	29.5428	918	1
1528085193.313564000	29.5429	257	1
1528085193.334411000	29.5638	87	0
1528085193.338900000	29.5683	87	0
1528085193.482856000	29.7122	285	0
1528085193.484284000	29.7137	148	0
1528085193.486319000	29.7157	107	1
1528085193.489140000	29.7185	92	0
1528085193.490588000	29.72	170	0
1528085193.493271000	29.7226	101	1
1528085193.720568000	29.9499	908	1
1528085193.720643000	29.95	256	1
1528085193.739959000	29.9693	87	0
1528085193.896739000	30.1261	236	0
1528085193.898248000	30.1276	148	0
1528085193.900339000	30.1297	104	1
1528085193.904695000	30.1341	92	0
1528085193.906144000	30.1355	284	0
1528085193.908336000	30.1377	101	1
1528085194.137551000	30.3669	465	1
1528085194.137647000	30.367	257	1
1528085194.158023000	30.3874	87	0
1528085194.280664000	30.51	232	0
1528085194.282104000	30.5115	148	0
1528085194.284358000	30.5137	104	1
1528085194.286836000	30.5162	92	0
1528085194.288331000	30.5177	338	0
1528085194.290354000	30.5197	101	1
1528085194.298948000	30.5283	367	1
1528085194.299024000	30.5284	1412	1
1528085194.299053000	30.5284	1412	1
1528085194.299084000	30.5285	1412	1
1528085194.299122000	30.5285	824	1
1528085194.320333000	30.5497	87	0
1528085194.477647000	30.707	441	0
1528085194.481377000	30.7107	101	1
1528085194.485569000	30.7149	80	0
1528085194.489362000	30.7187	98	1
1528085194.572633000	30.802	391	1
1528085194.572709000	30.8021	259	1
1528085194.593422000	30.8228	87	0
1528085194.760974000	30.9903	330	0
1528085194.762370000	30.9917	148	0
1528085194.765396000	30.9948	104	1
1528085194.768482000	30.9978	92	0
1528085194.772397000	31.0018	98	1
1528085194.772846000	31.0022	155	0
1528085194.776395000	31.0058	98	1
1528085194.802508000	31.0319	386	1
1528085194.802600000	31.032	257	1
1528085194.830217000	31.0596	87	0
1528085194.865064000	31.0944	87	0
1528085194.989707000	31.2191	267	0
1528085194.991131000	31.2205	148	0
1528085194.993474000	31.2228	107	1
1528085194.997951000	31.2273	92	0
1528085194.999372000	31.2287	155	0
1528085195.001330000	31.2307	101	1
1528085195.151368000	31.3807	391	1
1528085195.151433000	31.3808	258	1
1528085195.202046000	31.4314	87	0
1528085195.207009000	31.4364	87	0
1528085195.332912000	31.5623	259	0
1528085195.334339000	31.5637	148	0
1528085195.336351000	31.5657	107	1
1528085195.337753000	31.5671	92	0
1528085195.339203000	31.5686	222	0
1528085195.341396000	31.5708	101	1
1528085195.604610000	31.834	392	1
1528085195.604729000	31.8341	260	1
1528085195.624468000	31.8538	87	0
1528085195.767318000	31.9967	235	0
1528085195.769417000	31.9988	148	0
1528085195.771447000	32.0008	104	1
1528085195.778566000	32.0079	92	0
1528085195.780009000	32.0094	297	0
1528085195.782378000	32.0117	101	1
1528085196.001294000	32.2307	469	1
1528085196.001359000	32.2307	257	1
1528085196.022632000	32.252	87	0
1528085196.159222000	32.3886	233	0
1528085196.160644000	32.39	148	0
1528085196.163484000	32.3929	104	1
1528085196.165210000	32.3946	92	0
1528085196.166656000	32.396	324	0
1528085196.168442000	32.3978	101	1
1528085196.436786000	32.6662	387	1
1528085196.436845000	32.6662	257	1
1528085196.463975000	32.6933	87	0
1528085196.489846000	32.7192	87	0
1528085196.590718000	32.8201	256	0
1528085196.592169000	32.8215	148	0
1528085196.593724000	32.8231	92	0
1528085196.594430000	32.8238	110	1
1528085196.595174000	32.8245	306	0
1528085196.598426000	32.8278	98	1
1528085196.949969000	33.1793	387	1
1528085196.950027000	33.1794	260	1
1528085196.971289000	33.2007	87	0
1528085196.976061000	33.2054	87	0
1528085197.126638000	33.356	258	0
1528085197.128116000	33.3575	148	0
1528085197.130508000	33.3599	107	1
1528085197.132290000	33.3617	92	0
1528085197.133805000	33.3632	169	0
1528085197.136549000	33.3659	101	1
1528085197.333124000	33.5625	387	1
1528085197.333221000	33.5626	259	1
1528085197.351724000	33.5811	87	0
1528085197.463649000	33.693	326	0
1528085197.465088000	33.6945	148	0
1528085197.467542000	33.6969	104	1
1528085197.469351000	33.6987	92	0
1528085197.470849000	33.7002	211	0
1528085197.473547000	33.7029	101	1
1528085197.748916000	33.9783	918	1
1528085197.748980000	33.9783	257	1
1528085197.770822000	34.0002	87	0
1528085197.803505000	34.0329	812	1
1528085197.803564000	34.0329	1412	1
1528085197.803604000	34.033	1412	1
1528085197.803642000	34.033	1412	1
1528085197.803662000	34.033	824	1
1528085197.821273000	34.0506	100	0
1528085197.824568000	34.0539	101	1
1528085197.825692000	34.0551	87	0
1528085197.918819000	34.1482	233	0
1528085197.920283000	34.1497	377	0
1528085197.921666000	34.151	148	0
1528085197.922581000	34.1519	107	1
1528085197.923214000	34.1526	92	0
1528085197.924703000	34.1541	264	0
1528085197.926148000	34.1555	80	0
1528085197.926508000	34.1559	104	1
1528085198.205318000	34.4347	389	1
1528085198.205383000	34.4348	314	1
1528085198.230086000	34.4595	87	0
1528085198.375827000	34.6052	278	0
1528085198.377311000	34.6067	148	0
1528085198.379598000	34.609	104	1
1528085198.380299000	34.6097	92	0
1528085198.381747000	34.6111	253	0
1528085198.383542000	34.6129	101	1
1528085201.852508000	38.0819	464	1
1528085201.852581000	38.0819	257	1
1528085201.871352000	38.1007	87	0
1528085201.991539000	38.2209	256	0
1528085201.992927000	38.2223	148	0
1528085201.995215000	38.2246	104	1
1528085201.995816000	38.2252	92	0
1528085201.997326000	38.2267	206	0
1528085201.999188000	38.2286	101	1
1528085202.160583000	38.39	387	1
1528085202.160675000	38.39	257	1
1528085202.180473000	38.4098	87	0
1528085202.312065000	38.5414	300	0
1528085202.313514000	38.5429	148	0
1528085202.316205000	38.5456	104	1
1528085202.322746000	38.5521	92	0
1528085202.324175000	38.5535	234	0
1528085202.326138000	38.5555	101	1
1528085202.461489000	38.6909	388	1
1528085202.461579000	38.6909	257	1
1528085202.479876000	38.7092	87	0
1528085202.486110000	38.7155	87	0
1528085202.593574000	38.8229	332	0
1528085202.595063000	38.8244	148	0
1528085202.597228000	38.8266	107	1
1528085202.598809000	38.8282	92	0
1528085202.600192000	38.8296	91	0
1528085202.602143000	38.8315	101	1
1528085202.919643000	39.149	387	1
1528085202.919705000	39.1491	260	1
1528085202.939190000	39.1686	87	0
1528085203.048307000	39.2777	264	0
1528085203.049805000	39.2792	148	0
1528085203.052085000	39.2815	92	0
1528085203.052311000	39.2817	107	1
1528085203.053546000	39.2829	107	0
1528085203.057261000	39.2866	98	1
1528085203.161562000	39.3909	385	1
1528085203.161623000	39.391	257	1
1528085203.191525000	39.4209	87	0
1528085203.330254000	39.5596	259	0
1528085203.331742000	39.5611	148	0
1528085203.333637000	39.563	92	0
1528085203.334266000	39.5636	107	1
1528085203.373441000	39.6028	182	0
1528085203.377259000	39.6066	98	1
1528085203.441015000	39.6704	391	1
1528085203.441104000	39.6705	259	1
1528085203.460522000	39.6899	87	0
1528085203.573497000	39.8029	233	0
1528085203.574866000	39.8042	148	0
1528085203.577281000	39.8066	104	1
1528085203.587449000	39.8168	92	0
1528085203.589927000	39.8193	227	0
1528085203.591207000	39.8206	101	1
1528085203.919622000	40.149	471	1
1528085203.919679000	40.149	220	1
1528085203.940880000	40.1702	87	0
1528085204.078186000	40.3076	235	0
1528085204.079613000	40.309	148	0
1528085204.082333000	40.3117	104	1
1528085204.086414000	40.3158	92	0
1528085204.087929000	40.3173	142	0
1528085204.090372000	40.3197	101	1
1528085204.357600000	40.587	391	1
1528085204.357688000	40.5871	500	1
1528085204.377459000	40.6068	87	0
1528085204.500866000	40.7302	258	0
1528085204.502301000	40.7317	148	0
1528085204.504332000	40.7337	104	1
1528085204.506254000	40.7356	92	0
1528085204.507705000	40.7371	169	0
1528085204.510352000	40.7397	101	1
1528085204.603403000	40.8328	391	1
1528085204.603495000	40.8329	252	1
1528085204.621729000	40.8511	87	0
1528085204.903822000	41.1332	258	0
1528085204.905267000	41.1346	148	0
1528085204.907357000	41.1367	104	1
1528085204.908324000	41.1377	92	0
1528085204.909775000	41.1391	331	0
1528085204.912370000	41.1417	101	1
1528085205.133802000	41.3632	388	1
1528085205.133886000	41.3633	259	1
1528085205.154490000	41.3839	87	0
1528085205.163738000	41.3931	87	0
1528085205.274875000	41.5042	302	0
1528085205.276346000	41.5057	148	0
1528085205.278376000	41.5077	107	1
1528085205.279561000	41.5089	92	0
1528085205.281011000	41.5104	325	0
1528085205.283388000	41.5128	101	1
1528085205.587945000	41.8173	918	1
1528085205.588045000	41.8174	261	1
1528085205.627420000	41.8568	918	1
1528085205.649812000	41.8792	87	0
1528085205.655109000	41.8845	87	0
1528085205.710693000	41.9401	87	0
1528085205.765518000	41.9949	256	0
1528085205.767066000	41.9964	148	0
1528085205.769404000	41.9988	110	1
1528085205.770016000	41.9994	92	0
1528085205.772875000	42.0022	333	0
1528085205.773353000	42.0027	101	1
1528085205.887626000	42.117	904	1
1528085205.887717000	42.1171	257	1
1528085205.913679000	42.143	87	0
1528085206.134805000	42.3642	233	0
1528085206.136344000	42.3657	148	0
1528085206.138420000	42.3678	104	1
1528085206.142566000	42.3719	92	0
1528085206.143971000	42.3733	269	0
1528085206.146422000	42.3758	101	1
1528085206.205200000	42.4346	464	1
1528085206.205289000	42.4347	257	1
1528085206.223328000	42.4527	87	0
1528085206.379571000	42.6089	262	0
1528085206.381003000	42.6104	148	0
1528085206.383451000	42.6128	104	1
1528085206.385403000	42.6148	92	0
1528085206.386840000	42.6162	107	0
1528085206.389449000	42.6188	101	1
1528085206.704753000	42.9341	391	1
1528085206.704841000	42.9342	260	1
1528085206.725087000	42.9545	87	0
1528085206.729560000	42.9589	87	0
1528085206.842397000	43.0718	235	0
1528085206.843894000	43.0733	148	0
1528085206.846465000	43.0758	107	1
1528085206.848777000	43.0781	92	0
1528085206.850216000	43.0796	93	0
1528085206.852479000	43.0818	101	1
1528085207.144029000	43.3734	387	1
1528085207.144112000	43.3735	260	1
1528085207.186170000	43.4155	87	0
1528085207.189972000	43.4193	87	0
1528085207.275745000	43.5051	318	1
1528085207.275828000	43.5052	1412	1
1528085207.275853000	43.5052	1412	1
1528085207.275894000	43.5053	1412	1
1528085207.275934000	43.5053	240	1
1528085207.291061000	43.5204	277	0
1528085207.292462000	43.5218	148	0
1528085207.294178000	43.5235	102	0
1528085207.295432000	43.5248	104	1
1528085207.333932000	43.5633	230	0
1528085207.337485000	43.5669	98	1
1528085207.391766000	43.6211	440	0
1528085207.395499000	43.6249	98	1
1528085207.397845000	43.6272	80	0
1528085207.401484000	43.6309	98	1
1528085207.583754000	43.8131	385	1
1528085207.583818000	43.8132	252	1
1528085207.609783000	43.8392	87	0
1528085207.631733000	43.8611	87	0
1528085207.735494000	43.9649	333	0
1528085207.736878000	43.9662	148	0
1528085207.739518000	43.9689	107	1
1528085207.743792000	43.9732	92	0
1528085207.746671000	43.976	117	0
1528085207.747451000	43.9768	101	1
1528085212.004214000	48.2336	388	1
1528085212.004288000	48.2337	257	1
1528085212.024583000	48.254	87	0
1528085212.027846000	48.2572	87	0
1528085212.130872000	48.3602	286	0
1528085212.132366000	48.3617	148	0
1528085212.134350000	48.3637	92	0
1528085212.134762000	48.3641	110	1
1528085212.135763000	48.3651	223	0
1528085212.139765000	48.3691	98	1
1528085212.377032000	48.6064	469	1
1528085212.377090000	48.6065	258	1
1528085212.394848000	48.6242	87	0
1528085212.504174000	48.7335	256	0
1528085212.505599000	48.735	148	0
1528085212.507787000	48.7372	104	1
1528085212.508329000	48.7377	92	0
1528085212.509752000	48.7391	191	0
1528085212.511769000	48.7411	101	1
1528085212.670776000	48.9001	391	1
1528085212.670869000	48.9002	256	1
1528085212.701467000	48.9308	87	0
1528085212.832280000	49.0616	235	0
1528085212.833769000	49.0631	148	0
1528085212.835209000	49.0646	92	0
1528085212.835800000	49.0652	107	1
1528085212.836653000	49.066	235	0
1528085212.840796000	49.0702	98	1
1528085212.976994000	49.2064	387	1
1528085212.977060000	49.2064	256	1
1528085212.998881000	49.2282	87	0
1528085213.006436000	49.2358	87	0
1528085213.138851000	49.3682	235	0
1528085213.140283000	49.3697	148	0
1528085213.141777000	49.3711	92	0
1528085213.142818000	49.3722	110	1
1528085213.143279000	49.3726	265	0
1528085213.146748000	49.3761	98	1
1528085213.318948000	49.5483	387	1
1528085213.319012000	49.5484	256	1
1528085213.338433000	49.5678	87	0
1528085213.352584000	49.582	87	0
1528085213.450768000	49.6801	256	0
1528085213.452202000	49.6816	148	0
1528085213.454637000	49.684	92	0
1528085213.454901000	49.6843	110	1
1528085213.456101000	49.6855	227	0
1528085213.459773000	49.6891	98	1
1528085213.754873000	49.9842	389	1
1528085213.754968000	49.9843	259	1
1528085213.774194000	50.0036	87	0
1528085213.899536000	50.1289	326	0
1528085213.900897000	50.1303	148	0
1528085213.902384000	50.1318	92	0
1528085213.903834000	50.1332	266	0
1528085213.903873000	50.1332	107	1
1528085213.907855000	50.1372	98	1
1528085214.062023000	50.2914	916	1
1528085214.062104000	50.2915	256	1
1528085214.088188000	50.3176	87	0
1528085214.196041000	50.4254	231	0
1528085214.197648000	50.427	148	0
1528085214.199817000	50.4292	104	1
1528085214.201891000	50.4313	92	0
1528085214.203396000	50.4328	299	0
1528085214.205868000	50.4352	101	1
1528085214.315100000	50.5445	900	1
1528085214.315188000	50.5446	256	1
1528085214.333864000	50.5632	87	0
1528085214.440216000	50.6696	256	0
1528085214.441708000	50.6711	148	0
1528085214.443887000	50.6733	104	1
1528085214.444596000	50.674	92	0
1528085214.446107000	50.6755	89	0
1528085214.447874000	50.6772	101	1
1528085214.609057000	50.8384	464	1
1528085214.609120000	50.8385	256	1
1528085214.628852000	50.8582	87	0
1528085214.633895000	50.8633	87	0
1528085214.738762000	50.9681	232	0
1528085214.740135000	50.9695	148	0
1528085214.742866000	50.9722	107	1
1528085214.744559000	50.9739	92	0
1528085214.746007000	50.9754	312	0
1528085214.747852000	50.9772	101	1
1528085214.941998000	51.1714	386	1
1528085214.942075000	51.1714	256	1
1528085214.960323000	51.1897	87	0
1528085215.298235000	51.5276	260	0
1528085215.299680000	51.529	148	0
1528085215.301884000	51.5313	104	1
1528085215.305242000	51.5346	92	0
1528085215.306689000	51.5361	120	0
1528085215.308864000	51.5382	101	1
1528085215.345844000	51.5752	386	1
1528085215.345937000	51.5753	259	1
1528085215.376871000	51.6062	87	0
1528085215.506790000	51.7362	235	0
1528085215.508283000	51.7377	148	0
1528085215.510900000	51.7403	104	1
1528085215.514070000	51.7434	92	0
1528085215.515555000	51.7449	87	0
1528085215.517883000	51.7473	101	1
1528085215.623198000	51.8526	390	1
1528085215.623268000	51.8526	314	1
1528085215.642385000	51.8718	87	0
1528085215.747963000	51.9773	257	0
1528085215.749435000	51.9788	148	0
1528085215.751914000	51.9813	104	1
1528085215.752492000	51.9819	92	0
1528085215.754810000	51.9842	102	0
1528085215.755889000	51.9853	101	1
1528085215.971617000	52.201	387	1
1528085215.971703000	52.2011	314	1
1528085215.990597000	52.22	87	0
1528085216.121359000	52.3507	232	0
1528085216.122781000	52.3521	148	0
1528085216.124939000	52.3543	104	1
1528085216.126220000	52.3556	92	0
1528085216.127726000	52.3571	206	0
1528085216.130048000	52.3594	101	1
1528085216.520336000	52.7497	470	1
1528085216.520410000	52.7498	376	1
1528085216.541279000	52.7706	87	0
1528085216.547479000	52.7768	87	0
1528085216.674357000	52.9037	298	0
1528085216.675774000	52.9051	148	0
1528085216.678043000	52.9074	107	1
1528085216.679450000	52.9088	92	0
1528085216.680852000	52.9102	249	0
1528085216.682974000	52.9123	101	1
1528085216.843432000	53.0728	387	1
1528085216.843523000	53.0729	314	1
1528085216.864836000	53.0942	87	0
1528085216.979833000	53.2092	332	0
1528085216.981273000	53.2106	148	0
1528085216.983978000	53.2133	104	1
1528085216.985366000	53.2147	92	0
1528085216.986863000	53.2162	241	0
1528085216.989047000	53.2184	101	1
1528085217.822523000	54.0519	368	1
1528085217.822614000	54.052	1412	1
1528085217.822638000	54.052	1412	1
1528085217.822661000	54.052	1412	1
1528085217.822681000	54.052	242	1
1528085217.842955000	54.0723	87	0
1528085217.971329000	54.2007	414	0
1528085217.980899000	54.2103	80	0
1528085217.985724000	54.2151	104	1
1528085218.036451000	54.2658	392	1
1528085218.036531000	54.2659	256	1
1528085218.056394000	54.2858	87	0
1528085218.191171000	54.4205	265	0
1528085218.192595000	54.422	148	0
1528085218.194460000	54.4238	92	0
1528085218.194883000	54.4243	107	1
1528085218.195852000	54.4252	166	0
1528085218.199888000	54.4293	98	1
1528085218.345953000	54.5753	387	1
1528085218.346046000	54.5754	256	1
1528085218.365031000	54.5944	87	0
1528085218.374338000	54.6037	87	0
1528085218.488463000	54.7178	259	0
1528085218.489851000	54.7192	148	0
1528085218.491875000	54.7212	107	1
1528085218.496169000	54.7255	92	0
1528085218.499121000	54.7285	115	0
1528085218.499825000	54.7292	101	1
1528085218.792150000	55.0215	920	1
1528085218.792241000	55.0216	257	1
1528085218.811006000	55.0404	87	0
1528085218.930801000	55.1602	235	0
1528085218.932224000	55.1616	148	0
1528085218.934877000	55.1642	104	1
1528085218.934926000	55.1643	92	0
1528085218.936560000	55.1659	333	0
1528085218.938888000	55.1683	101	1
1528085219.180123000	55.4095	902	1
1528085219.180186000	55.4096	256	1
1528085219.199501000	55.4289	87	0
1528085219.335273000	55.5646	349	0
1528085219.336704000	55.5661	148	0
1528085219.338903000	55.5683	104	1
1528085219.340291000	55.5697	92	0
1528085219.341794000	55.5712	213	0
1528085219.343886000	55.5733	101	1
1528085219.594329000	55.8237	468	1
1528085219.594391000	55.8238	261	1
1528085219.613474000	55.8428	87	0
1528085219.719710000	55.9491	235	0
1528085219.721135000	55.9505	148	0
1528085219.723898000	55.9533	92	0
1528085219.723971000	55.9533	104	1
1528085219.725406000	55.9548	132	0
1528085219.728140000	55.9575	101	1
1528085220.012332000	56.2417	387	1
1528085220.012422000	56.2418	256	1
1528085220.031973000	56.2613	87	0
1528085220.291440000	56.5208	258	0
1528085220.292854000	56.5222	148	0
1528085220.294975000	56.5243	104	1
1528085220.309514000	56.5389	92	0
1528085220.310927000	56.5403	247	0
1528085220.312963000	56.5423	101	1
1528085220.435979000	56.6653	388	1
1528085220.436030000	56.6654	257	1
1528085220.471977000	56.7013	388	1
1528085220.483889000	56.7133	87	0
1528085220.493579000	56.7229	87	0
1528085220.527804000	56.7572	87	0
1528085220.639199000	56.8686	233	0
1528085220.640623000	56.87	148	0
1528085220.642975000	56.8723	110	1
1528085220.646557000	56.8759	92	0
1528085220.648050000	56.8774	333	0
1528085220.649968000	56.8793	101	1
1528085221.248461000	57.4778	391	1
1528085221.248542000	57.4779	252	1
1528085221.278813000	57.5082	87	0
1528085221.421394000	57.6508	259	0
1528085221.422822000	57.6522	148	0
1528085221.425074000	57.6544	104	1
1528085221.427323000	57.6567	92	0
1528085221.428776000	57.6581	181	0
1528085221.431001000	57.6604	101	1
1528085222.962328000	59.1917	386	1
1528085222.962394000	59.1918	257	1
1528085222.980701000	59.2101	87	0
1528085223.117830000	59.3472	280	0
1528085223.119279000	59.3486	148	0
1528085223.121559000	59.3509	104	1
1528085223.125294000	59.3547	92	0
1528085223.126738000	59.3561	287	0
1528085223.129549000	59.3589	101	1
1528085223.285824000	59.5152	468	1
1528085223.285883000	59.5153	257	1
1528085223.304338000	59.5337	87	0
1528085223.430520000	59.6599	255	0
1528085223.431932000	59.6613	148	0
1528085223.434532000	59.6639	104	1
1528085223.436286000	59.6657	92	0
1528085223.437838000	59.6672	227	0
1528085223.440597000	59.67	101	1
1528085223.708771000	59.9381	388	1
1528085223.708861000	59.9382	259	1
1528085223.733489000	59.9629	87	0
1528085223.860578000	60.0899	275	0
1528085223.862361000	60.0917	148	0
1528085223.864601000	60.094	104	1
1528085223.868182000	60.0975	92	0
1528085223.870289000	60.0997	209	0
1528085223.871590000	60.101	101	1
1528085224.645146000	60.8745	387	1
1528085224.645210000	60.8746	257	1
1528085224.663948000	60.8933	87	0
1528085224.796714000	61.0261	353	0
1528085224.798271000	61.0276	148	0
1528085224.800655000	61.03	104	1
1528085224.802832000	61.0322	92	0
1528085224.804285000	61.0337	308	0
1528085224.806595000	61.036	101	1
1528085224.841213000	61.0706	92	0
1528085224.844672000	61.074	98	1
1528085224.866863000	61.0962	386	1
1528085224.866947000	61.0963	257	1
1528085224.885575000	61.1149	87	0
1528085225.005862000	61.2352	232	0
1528085225.007394000	61.2368	148	0
1528085225.008879000	61.2382	92	0
1528085225.009668000	61.239	107	1
1528085225.010378000	61.2397	308	0
1528085225.013674000	61.243	98	1
1528085225.171983000	61.4014	386	1
1528085225.172041000	61.4014	257	1
1528085225.211375000	61.4407	87	0
1528085225.215764000	61.4451	87	0
1528085225.319022000	61.5484	258	0
1528085225.320464000	61.5498	148	0
1528085225.322507000	61.5519	92	0
1528085225.322710000	61.5521	110	1
1528085225.323940000	61.5533	265	0
1528085225.327688000	61.5571	98	1
1528085225.465845000	61.6952	919	1
1528085225.465909000	61.6953	257	1
1528085225.487864000	61.7172	87	0
1528085225.769860000	61.9992	268	0
1528085225.772210000	62.0016	148	0
1528085225.773712000	62.0031	104	1
1528085225.774391000	62.0038	92	0
1528085225.775841000	62.0052	204	0
1528085225.777709000	62.0071	101	1
1528085225.860710000	62.0901	885	1
1528085225.860793000	62.0902	1412	1
1528085225.860818000	62.0902	1412	1
1528085225.860867000	62.0902	1412	1
1528085225.860916000	62.0903	549	1
1528085225.881973000	62.1113	87	0
1528085225.966268000	62.1956	401	1
1528085225.966359000	62.1957	261	1
1528085225.979703000	62.2091	389	0
1528085225.983750000	62.2131	101	1
1528085225.984849000	62.2142	87	0
1528085225.986331000	62.2157	80	0
1528085225.989684000	62.2191	87	0
1528085225.989778000	62.2191	101	1
1528085226.111853000	62.3412	336	0
1528085226.113338000	62.3427	148	0
1528085226.115740000	62.3451	104	1
1528085226.116402000	62.3458	92	0
1528085226.119644000	62.349	98	1
1528085226.156720000	62.3861	217	0
1528085226.160738000	62.3901	98	1
1528085226.327970000	62.5573	386	1
1528085226.328067000	62.5574	257	1
1528085226.346599000	62.576	87	0
1528085226.570960000	62.8003	256	0
1528085226.572416000	62.8018	148	0
1528085226.574759000	62.8041	104	1
1528085226.575671000	62.805	92	0
1528085226.577176000	62.8065	248	0
1528085226.579769000	62.8091	101	1
1528085226.792652000	63.022	387	1
1528085226.792720000	63.0221	261	1
1528085226.827324000	63.0567	87	0
1528085226.924186000	63.1536	233	0
1528085226.925610000	63.155	148	0
1528085226.927781000	63.1571	104	1
1528085226.929905000	63.1593	92	0
1528085226.931403000	63.1608	312	0
1528085226.933790000	63.1632	101	1
1528085227.284085000	63.5135	387	1
1528085227.284164000	63.5135	259	1
1528085227.304125000	63.5335	87	0
1528085227.426790000	63.6562	256	0
1528085227.428344000	63.6577	148	0
1528085227.430816000	63.6602	104	1
1528085227.431593000	63.661	92	0
1528085227.433044000	63.6624	252	0
1528085227.435821000	63.6652	101	1
1528085227.599138000	63.8285	387	1
1528085227.599215000	63.8286	261	1
1528085227.627455000	63.8568	87	0
1528085227.749624000	63.979	237	0
1528085227.751065000	63.9804	148	0
1528085227.753375000	63.9827	92	0
1528085227.753828000	63.9832	107	1
1528085227.754792000	63.9842	150	0
1528085227.758845000	63.9882	98	1
1528085228.523427000	64.7528	389	1
1528085228.523502000	64.7529	258	1
1528085228.542422000	64.7718	87	0
1528085228.676859000	64.9062	280	0
1528085228.678368000	64.9077	148	0
1528085228.680707000	64.9101	92	0
1528085228.680990000	64.9104	107	1
1528085228.682177000	64.9115	226	0
1528085228.685883000	64.9153	98	1
1528085228.797193000	65.0266	469	1
1528085228.797370000	65.0267	259	1
1528085228.815834000	65.0452	87	0
1528085228.824143000	65.0535	87	0
1528085228.937868000	65.1672	233	0
1528085228.939261000	65.1686	148	0
1528085228.941859000	65.1712	107	1
1528085228.943589000	65.173	92	0
1528085228.946479000	65.1758	311	0
1528085228.947021000	65.1764	101	1
1528085229.121211000	65.3506	387	1
1528085229.121272000	65.3506	261	1
1528085229.141695000	65.3711	87	0
1528085229.277547000	65.5069	233	0
1528085229.279013000	65.5084	148	0
1528085229.281848000	65.5112	92	0
1528085229.281895000	65.5113	104	1
1528085229.283352000	65.5127	234	0
1528085229.285896000	65.5153	101	1
1528085229.366012000	65.5954	390	1
1528085229.366079000	65.5954	259	1
1528085229.395894000	65.6253	87	0
1528085229.502639000	65.732	297	0
1528085229.504062000	65.7334	148	0
1528085229.506898000	65.7363	104	1
1528085229.508764000	65.7381	92	0
1528085229.510216000	65.7396	217	0
1528085229.512896000	65.7423	101	1
1528085229.692385000	65.9218	386	1
1528085229.692479000	65.9218	259	1
1528085229.736001000	65.9654	386	1
1528085229.747095000	65.9765	87	0
1528085229.754573000	65.9839	87	0
1528085229.788509000	66.0179	87	0
1528085229.879205000	66.1086	330	0
1528085229.880627000	66.11	148	0
1528085229.882887000	66.1123	110	1
1528085229.883193000	66.1126	92	0
1528085229.884644000	66.114	195	0
1528085229.886939000	66.1163	101	1
1528085230.124314000	66.3537	391	1
1528085230.124397000	66.3538	262	1
1528085230.145528000	66.3749	87	0
1528085230.252484000	66.4819	232	0
1528085230.253864000	66.4832	148	0
1528085230.255919000	66.4853	104	1
1528085230.256923000	66.4863	92	0
1528085230.258421000	66.4878	231	0
1528085230.260932000	66.4903	101	1
1528085230.562153000	66.7915	919	1
1528085230.562250000	66.7916	260	1
1528085230.582432000	66.8118	87	0
1528085230.690915000	66.9203	256	0
1528085230.692389000	66.9218	148	0
1528085230.694946000	66.9243	104	1
1528085230.695588000	66.925	92	0
1528085230.697036000	66.9264	327	0
1528085230.698929000	66.9283	101	1
1528085230.823484000	67.0529	902	1
1528085230.823560000	67.0529	259	1
1528085230.845053000	67.0744	87	0
1528085230.851256000	67.0806	87	0
1528085230.991241000	67.2206	264	0
1528085230.992673000	67.222	148	0
1528085230.994959000	67.2243	107	1
1528085230.995104000	67.2245	92	0
1528085230.997296000	67.2267	337	0
1528085230.998957000	67.2283	101	1
1528085231.298320000	67.5277	466	1
1528085231.298379000	67.5277	265	1
1528085231.317871000	67.5472	87	0
1528085231.472957000	67.7023	255	0
1528085231.474484000	67.7039	148	0
1528085231.477046000	67.7064	104	1
1528085231.479317000	67.7087	92	0
1528085231.480757000	67.7101	105	0
1528085231.483051000	67.7124	101	1
1528085231.795323000	68.0247	390	1
1528085231.795416000	68.0248	261	1
1528085231.816620000	68.046	87	0
1528085231.925593000	68.155	233	0
1528085231.927053000	68.1564	148	0
1528085231.929011000	68.1584	104	1
1528085231.929120000	68.1585	92	0
1528085231.930631000	68.16	298	0
1528085231.933061000	68.1624	101	1
1528085232.113424000	68.3428	387	1
1528085232.113486000	68.3429	261	1
1528085232.131333000	68.3607	87	0
1528085232.256345000	68.4857	326	0
1528085232.257857000	68.4872	148	0
1528085232.260072000	68.4894	104	1
1528085232.261048000	68.4904	92	0
1528085232.262559000	68.4919	266	0
1528085232.265074000	68.4944	101	1
1528085232.537292000	68.7667	387	1
1528085232.537358000	68.7667	260	1
1528085232.566445000	68.7958	87	0
1528085232.645692000	68.8751	301	1
1528085232.645786000	68.8752	1412	1
1528085232.645810000	68.8752	1412	1
1528085232.645841000	68.8752	1412	1
1528085232.645877000	68.8752	867	1
1528085232.665736000	68.8951	87	0
1528085232.689905000	68.9193	87	0
1528085232.695849000	68.9252	87	0
1528085232.697417000	68.9268	258	0
1528085232.698854000	68.9282	148	0
1528085232.701124000	68.9305	113	1
1528085232.705237000	68.9346	92	0
1528085232.706644000	68.936	270	0
1528085232.709098000	68.9385	101	1
1528085232.795297000	69.0247	401	0
1528085232.799100000	69.0285	98	1
1528085232.803462000	69.0328	80	0
1528085232.808057000	69.0374	98	1
1528085232.968977000	69.1983	473	1
1528085232.969076000	69.1984	263	1
1528085232.987796000	69.2172	87	0
1528085232.996375000	69.2257	87	0
1528085233.127453000	69.3568	236	0
1528085233.128857000	69.3582	148	0
1528085233.131154000	69.3605	107	1
1528085233.133720000	69.3631	92	0
1528085233.135100000	69.3645	248	0
1528085233.137055000	69.3664	101	1
1528085233.266484000	69.4959	386	1
1528085233.266545000	69.4959	259	1
1528085233.288251000	69.5176	87	0
1528085233.397153000	69.6265	278	0
1528085233.398586000	69.628	148	0
1528085233.401114000	69.6305	92	0
1528085233.401165000	69.6305	104	1
1528085233.403306000	69.6327	184	0
1528085233.405083000	69.6345	101	1
1528085233.601436000	69.8308	390	1
1528085233.601494000	69.8309	259	1
1528085233.621121000	69.8505	87	0
1528085233.629507000	69.8589	87	0
1528085233.742862000	69.9722	235	0
1528085233.744287000	69.9737	148	0
1528085233.747164000	69.9765	107	1
1528085233.749323000	69.9787	92	0
1528085233.750769000	69.9801	183	0
1528085233.753177000	69.9825	101	1
1528085233.844429000	70.0738	388	1
1528085233.844498000	70.0739	259	1
1528085233.863851000	70.0932	87	0
1528085234.151663000	70.381	233	0
1528085234.153091000	70.3825	148	0
1528085234.155192000	70.3846	104	1
1528085234.157761000	70.3871	92	0
1528085234.159158000	70.3885	284	0
1528085234.161234000	70.3906	101	1
1528085234.358588000	70.588	387	1
1528085234.358649000	70.588	263	1
1528085234.376600000	70.606	87	0
1528085234.386673000	70.616	87	0
1528085234.504591000	70.734	298	0
1528085234.506010000	70.7354	148	0
1528085234.508000000	70.7374	92	0
1528085234.508247000	70.7376	110	1
1528085234.509469000	70.7388	208	0
1528085234.513196000	70.7426	98	1
1528085234.647988000	70.8774	387	1
1528085234.648049000	70.8774	259	1
1528085234.669350000	70.8987	87	0
1528085234.674254000	70.9036	87	0
1528085234.774640000	71.004	332	0
1528085234.776073000	71.0054	148	0
1528085234.778234000	71.0076	107	1
1528085234.779016000	71.0084	92	0
1528085234.780490000	71.0099	265	0
1528085234.783236000	71.0126	101	1
1528085234.871150000	71.1005	916	1
1528085234.871227000	71.1006	259	1
1528085234.890976000	71.1203	87	0
1528085234.897457000	71.1268	87	0
1528085235.048497000	71.2779	233	0
1528085235.049952000	71.2793	148	0
1528085235.052248000	71.2816	107	1
1528085235.052546000	71.2819	92	0
1528085235.053959000	71.2833	147	0
1528085235.056287000	71.2857	101	1
1528085235.154764000	71.3841	902	1
1528085235.154852000	71.3842	263	1
1528085235.177606000	71.407	87	0
1528085235.313041000	71.5424	256	0
1528085235.314463000	71.5438	148	0
1528085235.316497000	71.5459	92	0
1528085235.317258000	71.5466	107	1
1528085235.318021000	71.5474	282	0
1528085235.322264000	71.5516	98	1
1528085235.582582000	71.8119	463	1
1528085235.582667000	71.812	263	1
1528085235.602178000	71.8315	87	0
1528085235.648500000	71.8779	302	1
1528085235.648588000	71.878	1412	1
1528085235.648613000	71.878	1412	1
1528085235.648655000	71.878	1412	1
1528085235.648677000	71.878	1412	1
1528085235.648700000	71.8781	1412	1
1528085235.648742000	71.8781	1412	1
1528085235.648778000	71.8781	1412	1
1528085235.648807000	71.8782	1412	1
1528085235.648844000	71.8782	1412	1
1528085235.648877000	71.8782	1412	1
1528085235.648914000	71.8783	1412	1
1528085235.650210000	71.8796	1412	1
1528085235.650238000	71.8796	1412	1
1528085235.652271000	71.8816	771	1
1528085235.667742000	71.8971	90	0
1528085235.670720000	71.9001	87	0
1528085235.671280000	71.9006	104	1
1528085235.675228000	71.9046	87	0
1528085235.738269000	71.9676	265	0
1528085235.739625000	71.969	148	0
1528085235.741685000	71.9711	92	0
1528085235.742282000	71.9716	107	1
1528085235.743131000	71.9725	245	0
1528085235.747290000	71.9767	98	1
1528085235.799842000	72.0292	387	0
1528085235.803247000	72.0326	98	1
1528085235.806141000	72.0355	80	0
1528085235.810262000	72.0396	98	1
1528085235.843442000	72.0728	377	0
1528085235.847286000	72.0767	98	1
1528085236.069899000	72.2993	392	1
1528085236.069974000	72.2993	260	1
1528085236.110329000	72.3397	392	1
1528085236.120450000	72.3498	87	0
1528085236.129807000	72.3592	87	0
1528085236.250430000	72.4798	326	0
1528085236.251850000	72.4812	148	0
1528085236.254308000	72.4837	107	1
1528085236.256181000	72.4855	92	0
1528085236.257689000	72.4871	260	0
1528085236.260324000	72.4897	101	1
1528085236.319466000	72.5488	386	1
1528085236.319530000	72.5489	259	1
1528085236.340061000	72.5694	87	0
1528085236.344984000	72.5744	87	0
1528085236.456467000	72.6858	255	0
1528085236.458015000	72.6874	148	0
1528085236.460325000	72.6897	107	1
1528085236.463281000	72.6926	92	0
1528085236.464724000	72.6941	228	0
1528085236.467318000	72.6967	101	1
1528085236.553633000	72.783	386	1
1528085236.553694000	72.7831	259	1
1528085236.574069000	72.8034	87	0
1528085236.600193000	72.8296	87	0
1528085236.716689000	72.9461	236	0
1528085236.718177000	72.9475	148	0
1528085236.720339000	72.9497	107	1
1528085236.721361000	72.9507	92	0
1528085236.722777000	72.9521	130	0
1528085236.725341000	72.9547	101	1
1528085236.889559000	73.1189	473	1
1528085236.889642000	73.119	262	1
1528085236.908801000	73.1382	87	0
1528085237.046584000	73.276	235	0
1528085237.048076000	73.2774	148	0
1528085237.050378000	73.2797	104	1
1528085237.056319000	73.2857	92	0
1528085237.057852000	73.2872	166	0
1528085237.060339000	73.2897	101	1
1528085237.191715000	73.4211	387	1
1528085237.191805000	73.4212	259	1
1528085237.209129000	73.4385	87	0
1528085237.341771000	73.5711	262	0
1528085237.343205000	73.5726	148	0
1528085237.344779000	73.5741	92	0
1528085237.345360000	73.5747	107	1
1528085237.346301000	73.5757	246	0
1528085237.350381000	73.5797	98	1
1528085237.485598000	73.715	391	1
1528085237.485690000	73.7151	259	1
1528085237.504349000	73.7337	87	0
1528085237.614120000	73.8435	255	0
1528085237.615560000	73.8449	148	0
1528085237.618363000	73.8477	104	1
1528085237.618833000	73.8482	92	0
1528085237.620283000	73.8497	281	0
1528085237.622389000	73.8518	101	1
1528085237.729765000	73.9591	387	1
1528085237.729858000	73.9592	259	1
1528085237.756166000	73.9855	87	0
1528085237.923937000	74.1533	237	0
1528085237.925375000	74.1547	148	0
1528085237.927410000	74.1568	104	1
1528085237.928464000	74.1578	92	0
1528085237.930019000	74.1594	208	0
1528085237.932338000	74.1617	101	1
1528085238.013729000	74.2431	393	1
1528085238.013788000	74.2432	261	1
1528085238.032155000	74.2615	87	0
1528085238.166205000	74.3956	231	0
1528085238.167692000	74.3971	148	0
1528085238.169782000	74.3991	92	0
1528085238.170419000	74.3998	107	1
1528085238.171250000	74.4006	268	0
1528085238.175430000	74.4048	98	1
1528085238.517978000	74.7473	389	1
1528085238.518037000	74.7474	263	1
1528085238.540225000	74.7696	87	0
1528085238.550169000	74.7795	87	0
1528085238.657873000	74.8872	300	0
1528085238.659324000	74.8887	148	0
1528085238.661446000	74.8908	107	1
1528085238.662081000	74.8914	92	0
1528085238.663475000	74.8928	291	0
1528085238.665438000	74.8948	101	1
1528085238.835792000	75.0652	916	1
1528085238.835857000	75.0652	259	1
1528085238.857463000	75.0868	87	0
1528085238.985638000	75.215	332	0
1528085238.987126000	75.2165	148	0
1528085238.988698000	75.2181	92	0
1528085238.989468000	75.2188	107	1
1528085238.990090000	75.2195	276	0
1528085238.993479000	75.2228	98	1
1528085239.363802000	75.5932	902	1
1528085239.363877000	75.5932	261	1
1528085239.384255000	75.6136	87	0
1528085239.393462000	75.6228	87	0
1528085239.507875000	75.7372	256	0
1528085239.509297000	75.7387	148	0
1528085239.511497000	75.7409	107	1
1528085239.512713000	75.7421	92	0
1528085239.514162000	75.7435	226	0
1528085239.516509000	75.7459	101	1
1528085239.690829000	75.9202	464	1
1528085239.690924000	75.9203	259	1
1528085239.711087000	75.9405	87	0
1528085239.836520000	76.0659	232	0
1528085239.838063000	76.0674	148	0
1528085239.840544000	76.0699	104	1
1528085239.842518000	76.0719	92	0
1528085239.844013000	76.0734	147	0
1528085239.846525000	76.0759	101	1
1528085240.001662000	76.231	386	1
1528085240.001726000	76.2311	261	1
1528085240.021645000	76.251	87	0
1528085240.165350000	76.3947	267	0
1528085240.166776000	76.3961	148	0
1528085240.169533000	76.3989	104	1
1528085240.172672000	76.402	92	0
1528085240.174171000	76.4035	154	0
1528085240.176549000	76.4059	101	1
1528085240.324840000	76.5542	388	1
1528085240.324900000	76.5543	259	1
1528085240.344513000	76.5739	87	0
1528085240.470508000	76.6999	256	0
1528085240.471891000	76.7013	148	0
1528085240.474543000	76.7039	104	1
1528085240.475639000	76.705	92	0
1528085240.477142000	76.7065	259	0
1528085240.479557000	76.7089	101	1
1528085240.619682000	76.8491	386	1
1528085240.619746000	76.8491	259	1
1528085240.640514000	76.8699	87	0
1528085240.756314000	76.9857	233	0
1528085240.757820000	76.9872	148	0
1528085240.760559000	76.9899	104	1
1528085240.763694000	76.9931	92	0
1528085240.765185000	76.9946	196	0
1528085240.767578000	76.9969	101	1
1528085240.912908000	77.1423	387	1
1528085240.912999000	77.1424	261	1
1528085240.934433000	77.1638	87	0
1528085240.939855000	77.1692	87	0
1528085241.064858000	77.2942	326	0
1528085241.066317000	77.2957	148	0
1528085241.068276000	77.2976	92	0
1528085241.068524000	77.2979	110	1
1528085241.069745000	77.2991	193	0
1528085241.073574000	77.3029	98	1
1528085241.211802000	77.4412	472	1
1528085241.211890000	77.4413	262	1
1528085241.235011000	77.4644	87	0
1528085241.348634000	77.578	254	0
1528085241.350130000	77.5795	148	0
1528085241.352588000	77.582	104	1
1528085241.355850000	77.5852	92	0
1528085241.357410000	77.5868	265	0
1528085241.359617000	77.589	101	1
1528085241.569845000	77.7992	388	1
1528085241.569940000	77.7993	259	1
1528085241.590721000	77.8201	87	0
1528085241.712180000	77.9415	235	0
1528085241.713602000	77.943	148	0
1528085241.715026000	77.9444	92	0
1528085241.715548000	77.9449	107	1
1528085241.716518000	77.9459	323	0
1528085241.720548000	77.9499	98	1
1528085241.847163000	78.0765	388	1
1528085241.847259000	78.0766	259	1
1528085241.876317000	78.1057	87	0
1528085242.006967000	78.2363	233	0
1528085242.008439000	78.2378	148	0
1528085242.010628000	78.24	104	1
1528085242.011098000	78.2405	92	0
1528085242.012552000	78.2419	315	0
1528085242.014626000	78.244	101	1
1528085242.368177000	78.5975	387	1
1528085242.368269000	78.5976	263	1
1528085242.387893000	78.6173	87	0
1528085242.394062000	78.6234	87	0
1528085242.539518000	78.7689	259	0
1528085242.540888000	78.7703	148	0
1528085242.543670000	78.773	107	1
1528085242.549156000	78.7785	92	0
1528085242.550634000	78.78	179	0
1528085242.552660000	78.782	101	1
1528085242.683817000	78.9132	390	1
1528085242.683903000	78.9133	261	1
1528085242.704207000	78.9336	87	0
1528085242.709150000	78.9385	87	0
1528085242.816355000	79.0457	254	0
1528085242.817852000	79.0472	148	0
1528085242.820276000	79.0496	92	0
1528085242.820665000	79.05	110	1
1528085242.821653000	79.051	195	0
1528085242.825699000	79.0551	98	1
1528085242.920176000	79.1495	386	1
1528085242.920241000	79.1496	259	1
1528085242.940480000	79.1698	87	0
1528085243.073684000	79.3031	233	0
1528085243.075171000	79.3045	148	0
1528085243.077708000	79.3071	104	1
1528085243.082241000	79.3116	92	0
1528085243.083667000	79.313	230	0
1528085243.085668000	79.315	101	1
1528085243.359254000	79.5886	920	1
1528085243.359341000	79.5887	263	1
1528085243.379771000	79.6091	87	0
1528085243.508675000	79.738	256	0
1528085243.510092000	79.7395	148	0
1528085243.512729000	79.7421	104	1
1528085243.515127000	79.7445	92	0
1528085243.516692000	79.7461	292	0
1528085243.518629000	79.748	101	1
1528085243.658870000	79.8882	901	1
1528085243.658930000	79.8883	259	1
1528085243.678354000	79.9077	87	0
1528085243.684294000	79.9137	87	0
1528085243.804710000	80.0341	275	0
1528085243.806166000	80.0355	148	0
1528085243.808083000	80.0375	92	0
1528085243.808730000	80.0381	110	1
1528085243.809550000	80.0389	293	0
1528085243.813751000	80.0431	98	1
1528085243.894040000	80.1234	464	1
1528085243.894141000	80.1235	261	1
1528085243.927278000	80.1566	87	0
1528085244.067546000	80.2969	330	0
1528085244.068971000	80.2983	148	0
1528085244.071701000	80.3011	104	1
1528085244.074629000	80.304	92	0
1528085244.076073000	80.3054	199	0
1528085244.078703000	80.3081	101	1
1528085244.187885000	80.4173	387	1
1528085244.187980000	80.4173	259	1
1528085244.219449000	80.4488	87	0
1528085244.226567000	80.4559	87	0
1528085244.345371000	80.5747	258	0
1528085244.346816000	80.5762	148	0
1528085244.348751000	80.5781	92	0
1528085244.349776000	80.5791	110	1
1528085244.350229000	80.5796	185	0
1528085244.353790000	80.5832	98	1
1528085244.602951000	80.8323	387	1
1528085244.603035000	80.8324	261	1
1528085244.622735000	80.8521	87	0
1528085244.751709000	80.9811	233	0
1528085244.753131000	80.9825	148	0
1528085244.754664000	80.984	92	0
1528085244.755809000	80.9852	107	1
1528085244.757007000	80.9864	271	0
1528085244.760784000	80.9902	98	1
1528085245.080189000	81.3096	387	1
1528085245.080251000	81.3096	262	1
1528085245.099692000	81.3291	87	0
1528085245.239824000	81.4692	268	0
1528085245.241258000	81.4706	148	0
1528085245.243766000	81.4731	104	1
1528085245.244847000	81.4742	92	0
1528085245.246317000	81.4757	272	0
1528085245.248830000	81.4782	101	1
1528085245.492670000	81.722	388	1
1528085245.492758000	81.7221	263	1
1528085245.511819000	81.7412	87	0
1528085245.636072000	81.8654	258	0
1528085245.637562000	81.8669	148	0
1528085245.639200000	81.8686	92	0
1528085245.639872000	81.8692	107	1
1528085245.640718000	81.8701	135	0
1528085245.644832000	81.8742	98	1
1528085245.777472000	82.0068	469	1
1528085245.777562000	82.0069	261	1
1528085245.798081000	82.0274	87	0
1528085245.931281000	82.1606	236	0
1528085245.932710000	82.1621	148	0
1528085245.934861000	82.1642	104	1
1528085245.937790000	82.1672	92	0
1528085245.941845000	82.1712	98	1
1528085245.975749000	82.2051	296	0
1528085245.979828000	82.2092	98	1
1528085246.292470000	82.5218	392	1
1528085246.292551000	82.5219	260	1
1528085246.310418000	82.5398	87	0
1528085246.418886000	82.6483	348	0
1528085246.420437000	82.6498	148	0
1528085246.422677000	82.652	92	0
1528085246.422912000	82.6523	107	1
1528085246.424145000	82.6535	205	0
1528085246.427896000	82.6573	98	1
1528085246.551556000	82.7809	385	1
1528085246.551655000	82.781	261	1
1528085246.571675000	82.801	87	0
1528085246.693236000	82.9226	233	0
1528085246.694676000	82.924	148	0
1528085246.696867000	82.9262	104	1
1528085246.700369000	82.9297	92	0
1528085246.701820000	82.9312	152	0
1528085246.703843000	82.9332	101	1
1528085246.805176000	83.0345	390	1
1528085246.805250000	83.0346	259	1
1528085246.824312000	83.0537	87	0
1528085246.845680000	83.075	87	0
1528085246.989005000	83.2184	235	0
1528085246.990486000	83.2199	148	0
1528085246.992889000	83.2223	107	1
1528085246.995675000	83.225	92	0
1528085246.997189000	83.2266	312	0
1528085246.999844000	83.2292	101	1
1528085247.272144000	83.5015	388	1
1528085247.272220000	83.5016	263	1
1528085247.291368000	83.5207	87	0
1528085247.427969000	83.6573	255	0
1528085247.429439000	83.6588	148	0
1528085247.431893000	83.6613	104	1
1528085247.433804000	83.6632	92	0
1528085247.435245000	83.6646	102	0
1528085247.437904000	83.6673	101	1
1528085247.558210000	83.7876	390	1
1528085247.558292000	83.7877	261	1
1528085247.577648000	83.807	87	0
1528085247.583125000	83.8125	87	0
1528085247.683636000	83.913	237	0
1528085247.685065000	83.9144	148	0
1528085247.687851000	83.9172	92	0
1528085247.687959000	83.9173	107	1
1528085247.689289000	83.9187	197	0
1528085247.691919000	83.9213	101	1
1528085247.833215000	84.0626	916	1
1528085247.833306000	84.0627	259	1
1528085247.852131000	84.0815	87	0
1528085247.974904000	84.2043	255	0
1528085247.976434000	84.2058	148	0
1528085247.978910000	84.2083	104	1
1528085247.981489000	84.2109	92	0
1528085247.983084000	84.2125	335	0
1528085247.984963000	84.2143	101	1
1528085248.284218000	84.5136	906	1
1528085248.284315000	84.5137	263	1
1528085248.305541000	84.5349	87	0
1528085248.433618000	84.663	256	0
1528085248.435003000	84.6644	148	0
1528085248.437967000	84.6673	104	1
1528085248.441193000	84.6706	92	0
1528085248.442641000	84.672	273	0
1528085248.444988000	84.6744	101	1
1528085248.656349000	84.8857	463	1
1528085248.656410000	84.8858	259	1
1528085248.686814000	84.9162	87	0
1528085248.691278000	84.9206	87	0
1528085248.810826000	85.0402	236	0
1528085248.812255000	85.0416	148	0
1528085248.814993000	85.0444	107	1
1528085248.817456000	85.0468	92	0
1528085248.818854000	85.0482	261	0
1528085248.820980000	85.0503	101	1
1528085248.948259000	85.1776	388	1
1528085248.948328000	85.1777	259	1
1528085248.967131000	85.1965	87	0
1528085249.087594000	85.317	277	0
1528085249.089012000	85.3184	148	0
1528085249.091032000	85.3204	104	1
[truncated: 797 more rows]
