# Supplementary material for: Method for multi-task learning fusion network traffic classification to address small sample labels
Source: Sci Rep. 2024 Jan 30;14:2518. doi: 10.1038/s41598-024-51933-8 (PMC10827795; doi:10.1038/s41598-024-51933-8)
Supplement: Supplementary file 2 — Supplementary Information 2. [file 41598_2024_51933_MOESM2_ESM.zip › QUIC Dataset/QUIC Dataset/pretraining/Google Doc/GoogleDoc-1003.txt]

1527760513.238316000	0	295	1
1527760513.256866000	0.0185499	87	0
1527760513.435677000	0.197361	440	0
1527760513.437041000	0.198725	1412	0
1527760513.437534000	0.199218	101	1
1527760513.438416000	0.2001	1412	0
1527760513.438981000	0.200665	101	1
1527760513.439766000	0.20145	1412	0
1527760513.440976000	0.20266	98	1
1527760513.441077000	0.202761	180	0
1527760513.442514000	0.204198	1412	0
1527760513.442971000	0.204655	101	1
1527760513.443859000	0.205543	1412	0
1527760513.444975000	0.206659	98	1
1527760513.445207000	0.206891	1412	0
1527760513.446579000	0.208263	188	0
1527760513.446969000	0.208653	101	1
1527760513.447943000	0.209627	729	0
1527760513.449308000	0.210992	1412	0
1527760513.449970000	0.211654	101	1
1527760513.450654000	0.212338	1412	0
1527760513.451969000	0.213653	98	1
1527760513.452035000	0.213719	693	0
1527760513.453402000	0.215086	1412	0
1527760513.453983000	0.215667	101	1
1527760513.454747000	0.216431	1412	0
1527760513.455969000	0.217653	98	1
1527760513.456093000	0.217777	1412	0
1527760513.457447000	0.219131	1295	0
1527760513.457973000	0.219657	101	1
1527760513.458786000	0.22047	1412	0
1527760513.460129000	0.221813	1412	0
1527760513.461524000	0.223208	1412	0
1527760513.461994000	0.223678	101	1
1527760513.462868000	0.224552	1412	0
1527760513.464215000	0.225899	1412	0
1527760513.464986000	0.22667	104	1
1527760513.465526000	0.22721	187	0
1527760513.466905000	0.228589	1412	0
1527760513.468255000	0.229939	1412	0
1527760513.469606000	0.23129	1412	0
1527760513.470923000	0.232607	386	0
1527760513.472354000	0.234038	1412	0
1527760513.473705000	0.235389	1412	0
1527760513.475048000	0.236732	1412	0
1527760513.476397000	0.238081	1412	0
1527760513.477710000	0.239394	276	0
1527760513.478232000	0.239916	125	1
1527760513.479083000	0.240767	1412	0
1527760513.480431000	0.242115	1412	0
1527760513.480982000	0.242666	101	1
1527760513.481825000	0.243509	1412	0
1527760513.483004000	0.244688	98	1
1527760513.483171000	0.244855	1412	0
1527760513.484519000	0.246203	1412	0
1527760513.484982000	0.246666	101	1
1527760513.486849000	0.248533	1412	0
1527760513.488110000	0.249794	98	1
1527760513.488208000	0.249892	1412	0
1527760513.489556000	0.25124	1412	0
1527760513.489989000	0.251673	101	1
1527760513.490900000	0.252584	1412	0
1527760513.492302000	0.253986	1412	0
1527760513.492988000	0.254672	115	1
1527760513.493643000	0.255327	1412	0
1527760513.494972000	0.256656	443	0
1527760513.495015000	0.256699	98	1
1527760513.496307000	0.257991	320	0
1527760513.497023000	0.258707	98	1
1527760513.501557000	0.263241	440	0
1527760513.507012000	0.268696	101	1
1527760513.536418000	0.298102	87	0
1527760513.875803000	0.637487	367	1
1527760513.875886000	0.63757	1412	1
1527760513.875909000	0.637593	916	1
1527760513.883023000	0.644707	217	1
1527760513.894770000	0.656454	87	0
1527760513.900166000	0.66185	87	0
1527760513.989023000	0.750707	400	0
1527760513.991032000	0.752716	107	1
1527760513.993011000	0.754695	80	0
1527760513.995024000	0.756708	98	1
1527760514.108288000	0.869972	242	0
1527760514.109651000	0.871335	1412	0
1527760514.110042000	0.871726	101	1
1527760514.111021000	0.872705	1412	0
1527760514.112426000	0.87411	1412	0
1527760514.113022000	0.874706	101	1
1527760514.113740000	0.875424	180	0
1527760514.115025000	0.876709	98	1
1527760514.115113000	0.876797	1412	0
1527760514.116465000	0.878149	1412	0
1527760514.117524000	0.879208	101	1
1527760514.117791000	0.879475	1071	0
1527760514.119024000	0.880708	98	1
1527760514.119108000	0.880792	92	0
1527760514.120463000	0.882147	193	0
1527760514.121225000	0.882909	101	1
1527760514.133056000	0.89474	215	1
1527760514.152369000	0.914053	87	0
1527760514.246719000	1.0084	380	0
1527760514.248081000	1.00976	1115	0
1527760514.248575000	1.01026	101	1
1527760514.249832000	1.01152	92	0
1527760514.251037000	1.01272	101	1
1527760514.251231000	1.01291	160	0
1527760514.253023000	1.01471	98	1
1527760514.579406000	1.34109	396	1
1527760514.582307000	1.34399	504	1
1527760514.586059000	1.34774	719	1
1527760514.607318000	1.369	87	0
1527760514.612240000	1.37392	87	0
1527760514.628558000	1.39024	300	0
1527760514.629916000	1.3916	548	0
1527760514.648779000	1.41046	104	1
1527760514.650417000	1.4121	98	1
1527760514.777704000	1.53939	491	0
1527760514.807866000	1.56955	433	0
1527760514.809208000	1.57089	962	0
1527760514.810533000	1.57222	275	0
1527760514.869679000	1.63136	481	0
1527760514.883486000	1.64517	110	1
1527760514.945659000	1.70734	244	1
1527760514.945738000	1.70742	144	1
1527760514.964538000	1.72622	87	0
1527760515.026759000	1.78844	761	1
1527760515.026838000	1.78852	190	1
1527760515.028491000	1.79017	1412	0
1527760515.029843000	1.79153	1412	0
1527760515.031133000	1.79282	104	1
1527760515.031276000	1.79296	1412	0
1527760515.032604000	1.79429	585	0
1527760515.033102000	1.79479	101	1
1527760515.033927000	1.79561	92	0
1527760515.035099000	1.79678	98	1
1527760515.035270000	1.79695	86	0
1527760515.037144000	1.79883	98	1
1527760515.045119000	1.8068	87	0
1527760515.149178000	1.91086	781	0
1527760515.150488000	1.91217	92	0
1527760515.151098000	1.91278	104	1
1527760515.151910000	1.91359	220	0
1527760515.153108000	1.91479	98	1
1527760515.292045000	2.05373	567	1
1527760515.311399000	2.07308	87	0
1527760515.352283000	2.11397	460	0
1527760515.353596000	2.11528	80	0
1527760515.360118000	2.1218	104	1
1527760515.966255000	2.72794	541	1
1527760515.978815000	2.7405	1290	1
1527760515.985249000	2.74693	87	0
1527760515.997816000	2.7595	87	0
1527760516.173400000	2.93508	1412	1
1527760516.173481000	2.93516	1412	1
1527760516.173503000	2.93519	353	1
1527760516.173577000	2.93526	844	1
1527760516.195069000	2.95675	87	0
1527760516.215340000	2.97702	485	0
1527760516.216658000	2.97834	112	0
1527760516.217679000	2.97936	104	1
1527760516.221377000	2.98306	1412	1
1527760516.221412000	2.9831	340	1
1527760516.239738000	3.00142	87	0
1527760516.353975000	3.11566	1412	0
1527760516.355243000	3.11693	1412	0
1527760516.356231000	3.11791	104	1
1527760516.356633000	3.11832	1412	0
1527760516.358002000	3.11969	618	0
1527760516.358261000	3.11995	101	1
1527760516.359355000	3.12104	290	0
1527760516.361180000	3.12286	98	1
1527760516.410233000	3.17192	285	0
1527760516.411656000	3.17334	1412	0
1527760516.412200000	3.17388	98	1
1527760516.412991000	3.17467	996	0
1527760516.414173000	3.17586	101	1
1527760516.414414000	3.1761	92	0
1527760516.415830000	3.17751	177	0
1527760516.416308000	3.17799	101	1
1527760516.417729000	3.17941	335	0
1527760516.419097000	3.18078	877	0
1527760516.419192000	3.18088	98	1
1527760516.420424000	3.18211	250	0
1527760516.421212000	3.1829	101	1
1527760516.871981000	3.63366	528	1
1527760516.872095000	3.63378	1412	1
1527760516.872135000	3.63382	1412	1
1527760516.872169000	3.63385	1412	1
1527760516.872207000	3.63389	1412	1
1527760516.872243000	3.63393	1412	1
1527760516.872291000	3.63398	1412	1
1527760516.872332000	3.63402	1412	1
1527760516.872386000	3.63407	1412	1
1527760516.872413000	3.6341	1412	1
1527760516.872451000	3.63414	1412	1
1527760516.872500000	3.63418	1412	1
1527760516.872537000	3.63422	1412	1
1527760516.874235000	3.63592	1278	1
1527760516.888931000	3.65061	87	0
1527760516.890257000	3.65194	87	0
1527760516.895434000	3.65712	87	0
1527760517.125431000	3.88712	445	0
1527760517.127617000	3.8893	107	1
1527760517.128222000	3.88991	80	0
1527760517.129659000	3.89134	98	1
1527760517.193654000	3.95534	1391	1
1527760517.212117000	3.9738	87	0
1527760517.345210000	4.10689	243	0
1527760517.345877000	4.10756	101	1
1527760517.346613000	4.1083	162	0
1527760517.347970000	4.10965	210	0
1527760517.361499000	4.12318	101	1
1527760519.204182000	5.96587	332	1
1527760519.204389000	5.96607	1412	1
1527760519.204414000	5.9661	988	1
1527760519.211298000	5.97298	251	1
1527760519.221788000	5.98347	87	0
1527760519.239403000	6.00109	87	0
1527760519.394573000	6.15626	441	0
1527760519.397903000	6.15959	80	0
1527760519.441330000	6.20301	441	0
1527760519.484525000	6.24621	80	0
1527760519.589040000	6.35072	552	0
1527760519.590437000	6.35212	306	0
1527760519.591870000	6.35355	266	0
1527760519.777315000	6.539	104	1
1527760519.779253000	6.54094	113	1
1527760519.787510000	6.54919	101	1
1527760519.789645000	6.55133	441	0
1527760519.790968000	6.55265	80	0
1527760519.791243000	6.55293	101	1
1527760519.791604000	6.55329	250	1
1527760519.804328000	6.56601	87	0
1527760519.815071000	6.57676	87	0
1527760520.204617000	6.9663	827	0
1527760520.205956000	6.96764	1412	0
1527760520.207304000	6.96899	1412	0
1527760520.208651000	6.97034	1412	0
1527760520.209966000	6.97165	180	0
1527760520.211400000	6.97308	1412	0
1527760520.212746000	6.97443	1349	0
1527760520.214344000	6.97603	1412	0
1527760520.215696000	6.97738	1412	0
1527760520.217039000	6.97872	1412	0
1527760520.218329000	6.98001	188	0
1527760520.219720000	6.9814	1213	0
1527760520.247750000	7.00943	1412	0
1527760520.249088000	7.01077	1412	0
1527760520.249751000	7.01144	131	1
1527760520.250459000	7.01214	1412	0
1527760520.251865000	7.01355	1412	0
1527760520.251949000	7.01363	107	1
1527760520.253199000	7.01488	853	0
1527760520.254560000	7.01624	1412	0
1527760520.255904000	7.01759	1412	0
1527760520.256302000	7.01799	107	1
1527760520.257254000	7.01894	1412	0
1527760520.258271000	7.01995	101	1
1527760520.258564000	7.02025	188	0
1527760520.259949000	7.02163	1412	0
1527760520.260488000	7.02217	98	1
1527760520.261340000	7.02302	1412	0
1527760520.262264000	7.02395	101	1
1527760520.262688000	7.02437	1412	0
1527760520.264039000	7.02572	1412	0
1527760520.264303000	7.02599	101	1
1527760520.265353000	7.02704	408	0
1527760520.266726000	7.02841	1412	0
1527760520.267263000	7.02895	101	1
1527760520.268070000	7.02975	1412	0
1527760520.269275000	7.03096	98	1
1527760520.269491000	7.03117	1412	0
1527760520.270839000	7.03252	1412	0
1527760520.271326000	7.03301	101	1
1527760520.272279000	7.03396	292	0
1527760520.273873000	7.03556	1412	0
1527760520.274436000	7.03612	101	1
1527760520.275219000	7.0369	1412	0
1527760520.276561000	7.03824	1412	0
1527760520.277906000	7.03959	1306	0
1527760520.278303000	7.03999	104	1
1527760520.279251000	7.04094	1412	0
1527760520.280596000	7.04228	1412	0
1527760520.281403000	7.04309	101	1
1527760520.281997000	7.04368	1412	0
1527760520.283317000	7.045	190	0
1527760520.284676000	7.04636	963	0
1527760520.285785000	7.04747	98	1
1527760520.286029000	7.04771	1412	0
1527760520.287373000	7.04906	1301	0
1527760520.288721000	7.05041	1412	0
1527760520.289277000	7.05096	107	1
1527760520.290062000	7.05175	1412	0
1527760520.291447000	7.05313	660	0
1527760520.292810000	7.05449	1412	0
1527760520.294156000	7.05584	1412	0
1527760520.295478000	7.05716	432	0
1527760520.326463000	7.08815	113	1
1527760521.938350000	8.70003	429	1
1527760521.938445000	8.70013	144	1
1527760521.956916000	8.7186	87	0
1527760522.026754000	8.78844	1412	0
1527760522.028087000	8.78977	1412	0
1527760522.028380000	8.79006	104	1
1527760522.029456000	8.79114	1412	0
1527760522.030779000	8.79246	611	0
1527760522.031363000	8.79305	101	1
1527760522.032171000	8.79385	92	0
1527760522.033363000	8.79505	98	1
1527760522.033631000	8.79532	322	0
1527760522.035369000	8.79705	98	1
1527760522.181859000	8.94354	1412	1
1527760522.181902000	8.94359	1408	1
1527760522.181970000	8.94365	844	1
1527760522.200639000	8.96232	87	0
1527760522.220896000	8.98258	463	0
1527760522.222291000	8.98397	172	0
1527760522.234790000	8.99647	104	1
1527760523.182782000	9.94447	1083	1
1527760523.182859000	9.94454	294	1
1527760523.185090000	9.94677	300	1
1527760523.185165000	9.94685	1412	1
1527760523.185191000	9.94687	1412	1
1527760523.185212000	9.9469	979	1
1527760523.201380000	9.96306	87	0
1527760523.206856000	9.96854	87	0
1527760523.305200000	10.0669	397	1
1527760523.322635000	10.0843	87	0
1527760523.482490000	10.2442	507	0
1527760523.483834000	10.2455	101	1
1527760523.488350000	10.25	80	0
1527760523.489821000	10.2515	98	1
1527760523.512139000	10.2738	294	0
1527760523.513519000	10.2752	1400	0
1527760523.513946000	10.2756	101	1
1527760523.514869000	10.2766	513	0
1527760523.516214000	10.2779	592	0
1527760523.516815000	10.2785	101	1
1527760523.517560000	10.2792	635	0
1527760523.518812000	10.2805	98	1
1527760523.518897000	10.2806	467	0
1527760523.520249000	10.2819	697	0
1527760523.520814000	10.2825	101	1
1527760523.521638000	10.2833	484	0
1527760523.522874000	10.2846	98	1
1527760523.523553000	10.2852	835	0
1527760523.524839000	10.2865	98	1
1527760523.524896000	10.2866	649	0
1527760523.526234000	10.2879	519	0
1527760523.526830000	10.2885	101	1
1527760523.527867000	10.2896	439	0
1527760523.529830000	10.2915	98	1
1527760523.533127000	10.2948	701	0
1527760523.534477000	10.2962	616	0
1527760523.535839000	10.2975	101	1
1527760523.536055000	10.2977	558	0
1527760523.537501000	10.2992	654	0
1527760523.537835000	10.2995	101	1
1527760523.538827000	10.3005	583	0
1527760523.540318000	10.302	689	0
1527760523.540832000	10.3025	101	1
1527760523.544641000	10.3063	102	0
1527760523.545833000	10.3075	98	1
1527760523.546027000	10.3077	310	0
1527760523.547833000	10.3095	98	1
1527760523.604106000	10.3658	287	0
1527760523.605445000	10.3671	103	0
1527760523.605867000	10.3676	101	1
1527760523.607064000	10.3687	166	0
1527760523.608853000	10.3705	98	1
1527760524.113400000	10.8751	395	1
1527760524.113477000	10.8752	109	1
1527760524.118203000	10.8799	300	1
1527760524.123957000	10.8856	473	1
1527760524.124003000	10.8857	87	1
1527760524.131521000	10.8932	87	0
1527760524.137167000	10.8989	87	0
1527760524.142077000	10.9038	87	0
1527760524.146915000	10.9086	87	0
1527760524.300424000	11.0621	258	0
1527760524.301824000	11.0635	103	0
1527760524.301901000	11.0636	110	1
1527760524.303347000	11.065	92	0
1527760524.303914000	11.0656	101	1
1527760524.304694000	11.0664	114	0
1527760524.305863000	11.0675	98	1
1527760524.426755000	11.1884	277	0
1527760524.428146000	11.1898	150	0
1527760524.428949000	11.1906	101	1
1527760524.438510000	11.2002	257	0
1527760524.439837000	11.2015	140	0
1527760524.440890000	11.2026	101	1
1527760524.441252000	11.2029	92	0
1527760524.442605000	11.2043	189	0
1527760524.443093000	11.2048	101	1
1527760524.444685000	11.2064	92	0
1527760524.446035000	11.2077	212	0
1527760524.447044000	11.2087	101	1
1527760524.791039000	11.5527	390	1
1527760524.791114000	11.5528	253	1
1527760524.817097000	11.5788	87	0
1527760524.826319000	11.588	87	0
1527760525.310918000	12.0726	500	1
1527760525.311013000	12.0727	94	1
1527760525.329371000	12.0911	87	0
1527760525.587773000	12.3495	260	0
1527760525.589077000	12.3508	146	0
1527760525.590034000	12.3517	104	1
1527760525.590992000	12.3527	92	0
1527760525.592410000	12.3541	320	0
1527760525.592937000	12.3546	101	1
1527760525.620226000	12.3819	246	0
1527760525.621682000	12.3834	433	0
1527760525.621945000	12.3836	101	1
1527760525.622978000	12.3847	134	0
1527760525.624959000	12.3866	98	1
1527760525.667381000	12.4291	356	1
1527760525.668072000	12.4298	292	1
1527760525.684541000	12.4462	87	0
1527760525.712020000	12.4737	375	1
1527760525.729442000	12.4911	87	0
1527760525.785025000	12.5467	340	1
1527760525.785112000	12.5468	445	1
1527760525.803340000	12.565	87	0
1527760525.863835000	12.6255	600	0
1527760525.865194000	12.6269	802	0
1527760525.866024000	12.6277	104	1
1527760525.866635000	12.6283	92	0
1527760525.867969000	12.6297	98	1
1527760525.881075000	12.6428	102	0
1527760525.882996000	12.6447	98	1
1527760525.939324000	12.701	1412	1
1527760525.939362000	12.701	288	1
1527760525.949517000	12.7112	268	0
1527760525.950847000	12.7125	146	0
1527760525.951014000	12.7127	98	1
1527760525.952984000	12.7147	98	1
1527760525.954072000	12.7158	92	0
1527760525.955408000	12.7171	243	0
1527760525.955972000	12.7177	101	1
1527760525.958056000	12.7197	87	0
1527760526.013496000	12.7752	242	0
1527760526.014827000	12.7765	118	0
1527760526.015048000	12.7767	104	1
1527760526.016686000	12.7784	92	0
1527760526.017979000	12.7797	98	1
1527760526.018020000	12.7797	187	0
1527760526.020055000	12.7817	98	1
1527760526.026922000	12.7886	303	0
1527760526.028253000	12.7899	279	0
1527760526.029009000	12.7907	101	1
1527760526.032006000	12.7937	92	0
1527760526.033348000	12.795	96	0
1527760526.033975000	12.7957	101	1
1527760526.074082000	12.8358	783	0
1527760526.075392000	12.8371	236	0
1527760526.075994000	12.8377	101	1
1527760526.100570000	12.8623	1082	1
1527760526.100722000	12.8624	1412	1
1527760526.100762000	12.8624	1412	1
1527760526.100795000	12.8625	1412	1
1527760526.100832000	12.8625	1412	1
1527760526.100872000	12.8626	1412	1
1527760526.100925000	12.8626	1412	1
1527760526.100949000	12.8626	1412	1
1527760526.100984000	12.8627	1412	1
1527760526.101018000	12.8627	1412	1
1527760526.101054000	12.8627	1412	1
1527760526.101091000	12.8628	1412	1
1527760526.101125000	12.8628	1412	1
1527760526.101160000	12.8628	1412	1
1527760526.102977000	12.8647	1412	1
1527760526.103013000	12.8647	1412	1
1527760526.103043000	12.8647	1412	1
1527760526.103080000	12.8648	1412	1
1527760526.103114000	12.8648	1412	1
1527760526.103150000	12.8648	1412	1
1527760526.103184000	12.8649	1412	1
1527760526.104978000	12.8667	1412	1
1527760526.105019000	12.8667	1412	1
1527760526.105071000	12.8668	1412	1
1527760526.105095000	12.8668	1412	1
1527760526.105136000	12.8668	1412	1
1527760526.105170000	12.8669	1412	1
1527760526.105207000	12.8669	1412	1
1527760526.105229000	12.8669	1412	1
1527760526.106965000	12.8686	1412	1
1527760526.107000000	12.8687	1412	1
1527760526.107034000	12.8687	1412	1
1527760526.107069000	12.8688	1412	1
1527760526.119770000	12.8815	87	0
1527760526.119946000	12.8816	1412	1
1527760526.119989000	12.8817	1097	1
1527760526.122073000	12.8838	87	0
1527760526.123420000	12.8851	87	0
1527760526.128395000	12.8901	87	0
1527760526.137779000	12.8995	87	0
1527760526.348691000	13.1104	524	0
1527760526.349946000	13.1116	222	0
1527760526.351018000	13.1127	116	1
1527760526.461979000	13.2237	399	0
1527760526.464041000	13.2257	98	1
1527760526.468997000	13.2307	80	0
1527760526.471033000	13.2327	98	1
1527760526.478164000	13.2398	390	1
1527760526.478216000	13.2399	257	1
1527760526.505980000	13.2677	87	0
1527760526.835014000	13.5967	332	0
1527760526.836386000	13.5981	146	0
1527760526.837042000	13.5987	104	1
1527760526.838995000	13.6007	92	0
1527760526.840384000	13.6021	101	0
1527760526.841023000	13.6027	101	1
1527760526.960200000	13.7219	389	1
1527760526.960260000	13.7219	256	1
1527760526.978639000	13.7403	87	0
1527760527.271527000	14.0332	239	0
1527760527.272862000	14.0345	146	0
1527760527.273106000	14.0348	104	1
1527760527.276131000	14.0378	92	0
1527760527.277528000	14.0392	104	0
1527760527.278030000	14.0397	101	1
1527760527.709534000	14.4712	390	1
1527760527.709594000	14.4713	253	1
1527760527.727464000	14.4891	87	0
1527760528.037951000	14.7996	257	0
1527760528.039283000	14.801	146	0
1527760528.040117000	14.8018	104	1
1527760528.042992000	14.8047	92	0
1527760528.044373000	14.8061	225	0
1527760528.045089000	14.8068	101	1
1527760528.170277000	14.932	385	1
1527760528.170363000	14.932	253	1
1527760528.189473000	14.9512	87	0
1527760528.301880000	15.0636	233	0
1527760528.303280000	15.065	146	0
1527760528.304175000	15.0659	104	1
1527760528.305976000	15.0677	92	0
1527760528.307331000	15.069	144	0
1527760528.308115000	15.0698	101	1
1527760528.491331000	15.253	389	1
1527760528.491396000	15.2531	255	1
1527760528.512324000	15.274	87	0
1527760528.514523000	15.2762	87	0
1527760528.846461000	15.6081	256	0
1527760528.847788000	15.6095	146	0
1527760528.848139000	15.6098	107	1
1527760528.850361000	15.612	92	0
1527760528.851772000	15.6135	234	0
1527760528.852141000	15.6138	101	1
1527760528.977555000	15.7392	389	1
1527760528.977616000	15.7393	263	1
1527760528.995810000	15.7575	87	0
1527760529.338001000	16.0997	282	0
1527760529.339397000	16.1011	146	0
1527760529.340167000	16.1019	104	1
1527760529.340735000	16.1024	92	0
1527760529.342103000	16.1038	178	0
1527760529.342293000	16.104	101	1
1527760529.650613000	16.4123	391	1
1527760529.650673000	16.4124	261	1
1527760529.668546000	16.4302	87	0
1527760529.968676000	16.7304	280	0
1527760529.970000000	16.7317	148	0
1527760529.971208000	16.7329	104	1
1527760529.972636000	16.7343	92	0
1527760529.973996000	16.7357	191	0
1527760529.974415000	16.7361	101	1
1527760530.031693000	16.7934	385	1
1527760530.031755000	16.7934	261	1
1527760530.049840000	16.8115	87	0
1527760530.350180000	17.1119	235	0
1527760530.351583000	17.1133	148	0
1527760530.352245000	17.1139	104	1
1527760530.352925000	17.1146	92	0
1527760530.354276000	17.116	251	0
1527760530.354317000	17.116	98	1
1527760530.356302000	17.118	98	1
1527760530.386750000	17.1484	235	0
1527760530.388302000	17.15	98	1
1527760530.631445000	17.3931	386	1
1527760530.631530000	17.3932	257	1
1527760530.652700000	17.4144	87	0
1527760530.783321000	17.545	327	0
1527760530.784709000	17.5464	148	0
1527760530.785276000	17.547	104	1
1527760530.787298000	17.549	92	0
1527760530.788696000	17.5504	141	0
1527760530.789236000	17.5509	101	1
1527760531.031841000	17.7935	869	1
1527760531.031932000	17.7936	261	1
1527760531.050008000	17.8117	87	0
1527760531.361257000	18.1229	235	0
1527760531.362648000	18.1243	148	0
1527760531.363287000	18.125	104	1
1527760531.365479000	18.1272	92	0
1527760531.366837000	18.1285	168	0
1527760531.367596000	18.1293	101	1
1527760531.495798000	18.2575	1105	1
1527760531.495864000	18.2575	260	1
1527760531.513997000	18.2757	87	0
1527760531.809558000	18.5712	305	0
1527760531.810888000	18.5726	148	0
1527760531.811335000	18.573	104	1
1527760531.812995000	18.5747	92	0
1527760531.814358000	18.576	333	0
1527760531.814398000	18.5761	98	1
1527760531.816382000	18.5781	98	1
1527760531.958511000	18.7202	387	1
1527760531.958575000	18.7203	255	1
1527760531.976648000	18.7383	87	0
1527760531.981158000	18.7428	87	0
1527760532.275822000	19.0375	235	0
1527760532.277158000	19.0388	148	0
1527760532.277355000	19.039	107	1
1527760532.281160000	19.0428	92	0
1527760532.282326000	19.044	98	1
1527760532.282524000	19.0442	162	0
1527760532.284330000	19.046	98	1
1527760532.402171000	19.1639	391	1
1527760532.402259000	19.1639	273	1
1527760532.428813000	19.1905	87	0
1527760532.713008000	19.4747	256	0
1527760532.714352000	19.476	148	0
1527760532.714413000	19.4761	101	1
1527760532.716443000	19.4781	98	1
1527760532.717726000	19.4794	92	0
1527760532.719020000	19.4807	151	0
1527760532.719479000	19.4812	101	1
1527760532.823413000	19.5851	388	1
1527760532.823497000	19.5852	257	1
1527760532.840578000	19.6023	87	0
1527760533.249044000	20.0107	235	0
1527760533.250442000	20.0121	148	0
1527760533.251494000	20.0132	104	1
1527760533.253074000	20.0148	92	0
1527760533.254440000	20.0161	271	0
1527760533.254482000	20.0162	98	1
1527760533.256466000	20.0181	98	1
1527760533.283809000	20.0455	391	1
1527760533.283874000	20.0456	271	1
1527760533.301300000	20.063	87	0
1527760533.446586000	20.2083	257	0
1527760533.447933000	20.2096	148	0
1527760533.448408000	20.2101	104	1
1527760533.451175000	20.2129	92	0
1527760533.452472000	20.2142	98	1
1527760533.452517000	20.2142	123	0
1527760533.454491000	20.2162	98	1
1527760534.219521000	20.9812	386	1
1527760534.219595000	20.9813	260	1
1527760534.239933000	21.0016	87	0
1527760534.545217000	21.3069	363	0
1527760534.546509000	21.3082	148	0
1527760534.547555000	21.3092	104	1
1527760534.549649000	21.3113	92	0
1527760534.551054000	21.3127	125	0
1527760534.551506000	21.3132	101	1
1527760534.635677000	21.3974	391	1
1527760534.635742000	21.3974	255	1
1527760534.655471000	21.4172	87	0
1527760534.965566000	21.7272	232	0
1527760534.966902000	21.7286	148	0
1527760534.967492000	21.7292	104	1
1527760534.969328000	21.731	92	0
1527760534.970562000	21.7322	98	1
1527760534.970686000	21.7324	261	0
1527760534.972498000	21.7342	98	1
1527760535.133684000	21.8954	389	1
1527760535.133771000	21.8955	265	1
1527760535.152065000	21.9137	87	0
1527760535.454539000	22.2162	257	0
1527760535.455886000	22.2176	148	0
1527760535.456535000	22.2182	104	1
1527760535.457266000	22.219	92	0
1527760535.458516000	22.2202	98	1
1527760535.458603000	22.2203	328	0
1527760535.460548000	22.2222	98	1
1527760535.603639000	22.3653	389	1
1527760535.603684000	22.3654	263	1
1527760535.622426000	22.3841	87	0
1527760535.928708000	22.6904	233	0
1527760535.930004000	22.6917	148	0
1527760535.930558000	22.6922	104	1
1527760535.933336000	22.695	92	0
1527760535.934615000	22.6963	104	0
1527760535.934612000	22.6963	98	1
1527760535.936662000	22.6983	98	1
1527760536.074654000	22.8363	385	1
1527760536.074749000	22.8364	255	1
1527760536.091954000	22.8536	87	0
1527760536.391775000	23.1535	280	0
1527760536.393168000	23.1549	148	0
1527760536.393616000	23.1553	104	1
1527760536.396425000	23.1581	92	0
1527760536.397790000	23.1595	273	0
1527760536.398573000	23.1603	101	1
1527760536.539101000	23.3008	874	1
1527760536.539194000	23.3009	261	1
1527760536.557197000	23.3189	87	0
1527760536.852998000	23.6147	283	0
1527760536.854351000	23.616	148	0
1527760536.854875000	23.6166	104	1
1527760536.857051000	23.6187	92	0
1527760536.858480000	23.6202	183	0
1527760536.858699000	23.6204	101	1
1527760537.034902000	23.7966	1107	1
1527760537.034981000	23.7967	260	1
1527760537.052996000	23.8147	87	0
1527760537.346622000	24.1083	233	0
1527760537.347968000	24.1097	148	0
1527760537.348731000	24.1104	104	1
1527760537.349959000	24.1116	92	0
1527760537.351308000	24.113	272	0
1527760537.351782000	24.1135	101	1
1527760537.816503000	24.5782	390	1
1527760537.816589000	24.5783	256	1
1527760537.847805000	24.6095	390	1
1527760537.855851000	24.6175	87	0
1527760537.864794000	24.6265	87	0
1527760538.182931000	24.9446	327	0
1527760538.184230000	24.9459	148	0
1527760538.184689000	24.9464	107	1
1527760538.187722000	24.9494	92	0
1527760538.189019000	24.9507	191	0
1527760538.189661000	24.9513	101	1
1527760538.232941000	24.9946	385	1
1527760538.233022000	24.9947	261	1
1527760538.252625000	25.0143	87	0
1527760538.572043000	25.3337	259	0
1527760538.573792000	25.3355	101	1
1527760538.592396000	25.3541	148	0
1527760538.593768000	25.3555	98	1
1527760538.595080000	25.3568	92	0
1527760538.596475000	25.3582	305	0
1527760538.596718000	25.3584	101	1
1527760538.670880000	25.4326	387	1
1527760538.670975000	25.4327	256	1
1527760538.688998000	25.4507	87	0
1527760538.694591000	25.4563	87	0
1527760539.018120000	25.7798	279	0
1527760539.019490000	25.7812	148	0
1527760539.019782000	25.7815	107	1
1527760539.024438000	25.7861	92	0
1527760539.025774000	25.7875	286	0
1527760539.025820000	25.7875	98	1
1527760539.027796000	25.7895	98	1
1527760539.179217000	25.9409	388	1
1527760539.179277000	25.941	258	1
1527760539.198370000	25.9601	87	0
1527760539.493369000	26.2551	259	0
1527760539.494704000	26.2564	148	0
1527760539.494808000	26.2565	101	1
1527760539.496822000	26.2585	98	1
1527760539.497700000	26.2594	92	0
1527760539.499004000	26.2607	305	0
1527760539.499742000	26.2614	101	1
1527760539.628218000	26.3899	387	1
1527760539.628316000	26.39	260	1
1527760539.647040000	26.4087	87	0
1527760539.945170000	26.7069	232	0
1527760539.946499000	26.7082	148	0
1527760539.946892000	26.7086	104	1
1527760539.949508000	26.7112	92	0
1527760539.950820000	26.7125	218	0
1527760539.950887000	26.7126	98	1
1527760539.952892000	26.7146	98	1
1527760540.189146000	26.9508	385	1
1527760540.189242000	26.9509	260	1
1527760540.207157000	26.9688	87	0
1527760540.349340000	27.111	236	0
1527760540.350676000	27.1124	148	0
1527760540.350948000	27.1126	104	1
1527760540.352298000	27.114	92	0
1527760540.353650000	27.1153	234	0
1527760540.353880000	27.1156	101	1
1527760540.612628000	27.3743	387	1
1527760540.612695000	27.3744	261	1
1527760540.631324000	27.393	87	0
1527760540.923707000	27.6854	259	0
1527760540.924998000	27.6867	148	0
1527760540.925921000	27.6876	104	1
1527760540.926590000	27.6883	92	0
1527760540.927878000	27.6896	125	0
1527760540.927918000	27.6896	98	1
1527760540.929874000	27.6916	98	1
1527760541.066985000	27.8287	387	1
1527760541.067055000	27.8287	261	1
1527760541.086126000	27.8478	87	0
1527760541.243469000	28.0052	265	0
1527760541.244800000	28.0065	148	0
1527760541.244898000	28.0066	101	1
1527760541.246921000	28.0086	98	1
1527760541.247693000	28.0094	92	0
1527760541.248991000	28.0107	210	0
1527760541.249850000	28.0115	101	1
1527760541.561947000	28.3236	388	1
1527760541.562033000	28.3237	259	1
1527760541.580085000	28.3418	87	0
1527760541.890482000	28.6522	331	0
1527760541.891928000	28.6536	148	0
1527760541.892021000	28.6537	101	1
1527760541.893299000	28.655	92	0
1527760541.893957000	28.6556	101	1
1527760541.894650000	28.6563	247	0
1527760541.895887000	28.6576	98	1
1527760541.980406000	28.7421	386	1
1527760541.980466000	28.7421	260	1
1527760541.998842000	28.7605	87	0
1527760542.305727000	29.0674	235	0
1527760542.307050000	29.0687	148	0
1527760542.307939000	29.0696	104	1
1527760542.308394000	29.0701	92	0
1527760542.309744000	29.0714	154	0
1527760542.309927000	29.0716	101	1
1527760542.421318000	29.183	875	1
1527760542.421382000	29.1831	261	1
1527760542.450464000	29.2121	87	0
1527760542.753062000	29.5147	257	0
1527760542.754444000	29.5161	148	0
1527760542.754960000	29.5166	104	1
1527760542.755776000	29.5175	92	0
1527760542.757087000	29.5188	316	0
1527760542.757936000	29.5196	101	1
1527760542.850877000	29.6126	1105	1
1527760542.850954000	29.6126	265	1
1527760542.869070000	29.6308	87	0
1527760542.875091000	29.6368	87	0
1527760543.182000000	29.9437	280	0
1527760543.183334000	29.945	148	0
1527760543.183960000	29.9456	107	1
1527760543.186177000	29.9479	92	0
1527760543.187548000	29.9492	206	0
1527760543.188104000	29.9498	101	1
1527760543.268919000	30.0306	386	1
1527760543.269000000	30.0307	259	1
1527760543.286136000	30.0478	87	0
1527760543.403828000	30.1655	256	0
1527760543.405169000	30.1669	148	0
1527760543.406002000	30.1677	104	1
1527760543.407694000	30.1694	92	0
1527760543.408981000	30.1707	98	1
1527760543.409023000	30.1707	262	0
1527760543.410982000	30.1727	98	1
1527760543.669419000	30.4311	389	1
1527760543.669513000	30.4312	257	1
1527760543.687919000	30.4496	87	0
1527760543.895415000	30.6571	259	0
1527760543.896758000	30.6584	148	0
1527760543.897048000	30.6587	104	1
1527760543.899060000	30.6607	92	0
1527760543.900414000	30.6621	199	0
1527760543.900985000	30.6627	101	1
1527760544.049986000	30.8117	386	1
1527760544.050080000	30.8118	258	1
1527760544.068674000	30.8304	87	0
1527760544.179459000	30.9411	303	0
1527760544.180819000	30.9425	148	0
1527760544.181082000	30.9428	104	1
1527760544.183915000	30.9456	92	0
1527760544.185267000	30.947	327	0
1527760544.186033000	30.9477	101	1
1527760544.474831000	31.2365	385	1
1527760544.474908000	31.2366	261	1
1527760544.492903000	31.2546	87	0
1527760544.790270000	31.552	259	0
1527760544.791649000	31.5533	148	0
1527760544.792053000	31.5537	104	1
1527760544.794579000	31.5563	92	0
1527760544.795929000	31.5576	218	0
1527760544.796059000	31.5577	101	1
1527760544.943507000	31.7052	390	1
1527760544.943600000	31.7053	263	1
1527760544.961195000	31.7229	87	0
1527760545.268590000	32.0303	232	0
1527760545.269932000	32.0316	148	0
1527760545.270184000	32.0319	104	1
1527760545.272017000	32.0337	92	0
1527760545.273431000	32.0351	293	0
1527760545.274077000	32.0358	101	1
1527760545.364160000	32.1258	385	1
1527760545.364255000	32.1259	257	1
1527760545.382224000	32.1439	87	0
1527760545.695734000	32.4574	305	0
1527760545.697055000	32.4587	148	0
1527760545.697105000	32.4588	101	1
1527760545.699096000	32.4608	98	1
1527760545.700151000	32.4618	92	0
1527760545.701620000	32.4633	134	0
1527760545.702119000	32.4638	101	1
1527760545.771388000	32.5331	387	1
1527760545.771449000	32.5331	259	1
1527760545.790078000	32.5518	87	0
1527760545.928798000	32.6905	235	0
1527760545.930098000	32.6918	148	0
1527760545.931213000	32.6929	104	1
1527760545.931424000	32.6931	92	0
1527760545.932970000	32.6947	314	0
1527760545.933134000	32.6948	101	1
1527760546.002498000	32.7642	386	1
1527760546.002583000	32.7643	261	1
1527760546.019888000	32.7816	87	0
1527760546.318323000	33.08	233	0
1527760546.319627000	33.0813	148	0
1527760546.320164000	33.0818	104	1
1527760546.322292000	33.084	92	0
1527760546.323642000	33.0853	282	0
1527760546.324171000	33.0859	101	1
1527760546.462381000	33.2241	389	1
1527760546.462452000	33.2241	259	1
1527760546.480586000	33.2423	87	0
1527760546.485179000	33.2469	87	0
1527760546.776488000	33.5382	259	0
1527760546.777817000	33.5395	148	0
1527760546.778305000	33.54	107	1
1527760546.780381000	33.5421	92	0
1527760546.781775000	33.5435	115	0
1527760546.782243000	33.5439	101	1
1527760546.962751000	33.7244	386	1
1527760546.962811000	33.7245	263	1
1527760546.982237000	33.7439	87	0
1527760547.289687000	34.0514	232	0
1527760547.291001000	34.0527	148	0
1527760547.291215000	34.0529	104	1
1527760547.292420000	34.0541	92	0
1527760547.293771000	34.0555	225	0
1527760547.294529000	34.0562	101	1
1527760547.467316000	34.229	873	1
1527760547.467489000	34.2292	262	1
1527760547.485574000	34.2473	87	0
1527760547.584340000	34.346	1015	1
1527760547.584441000	34.3461	1412	1
1527760547.584480000	34.3462	1412	1
1527760547.584510000	34.3462	1412	1
1527760547.584547000	34.3462	1412	1
1527760547.584587000	34.3463	325	1
1527760547.603987000	34.3657	87	0
1527760547.794035000	34.5557	289	0
1527760547.795434000	34.5571	148	0
1527760547.796308000	34.558	107	1
1527760547.798442000	34.5601	92	0
1527760547.799795000	34.5615	319	0
1527760547.800256000	34.5619	101	1
1527760547.887162000	34.6488	403	0
1527760547.889313000	34.651	98	1
1527760547.894042000	34.6557	80	0
1527760547.894339000	34.656	386	1
1527760547.894409000	34.6561	257	1
1527760547.896305000	34.658	98	1
1527760547.911592000	34.6733	87	0
1527760548.024570000	34.7863	303	0
1527760548.025914000	34.7876	148	0
1527760548.026246000	34.7879	104	1
1527760548.029465000	34.7911	92	0
1527760548.030824000	34.7925	273	0
1527760548.031295000	34.793	101	1
1527760548.333918000	35.0956	386	1
1527760548.334012000	35.0957	259	1
1527760548.352642000	35.1143	87	0
1527760548.357282000	35.119	87	0
1527760548.666580000	35.4283	303	0
1527760548.667974000	35.4297	148	0
1527760548.668364000	35.43	107	1
1527760548.670047000	35.4317	92	0
1527760548.671278000	35.433	98	1
1527760548.671471000	35.4332	224	0
1527760548.673284000	35.435	98	1
1527760548.806942000	35.5686	385	1
1527760548.807028000	35.5687	262	1
1527760548.824561000	35.5862	87	0
1527760549.137210000	35.8989	258	0
1527760549.138553000	35.9002	148	0
1527760549.139405000	35.9011	104	1
1527760549.141029000	35.9027	92	0
1527760549.142373000	35.9041	98	1
1527760549.142568000	35.9043	163	0
1527760549.144386000	35.9061	98	1
1527760549.238417000	36.0001	391	1
1527760549.238481000	36.0002	256	1
1527760549.256378000	36.0181	87	0
1527760549.554685000	36.3164	259	0
1527760549.555995000	36.3177	148	0
1527760549.556339000	36.318	104	1
1527760549.560811000	36.3225	92	0
1527760549.562211000	36.3239	117	0
1527760549.562348000	36.324	101	1
1527760549.649813000	36.4115	386	1
1527760549.649875000	36.4116	263	1
1527760549.667377000	36.4291	87	0
1527760549.986016000	36.7477	305	0
1527760549.987348000	36.749	148	0
1527760549.988438000	36.7501	104	1
1527760549.990946000	36.7526	92	0
1527760549.992359000	36.754	98	1
1527760549.992371000	36.7541	173	0
1527760549.994334000	36.756	98	1
1527760550.177801000	36.9395	390	1
1527760550.177863000	36.9395	261	1
1527760550.196821000	36.9585	87	0
1527760550.342195000	37.1039	233	0
1527760550.343526000	37.1052	148	0
1527760550.344464000	37.1061	104	1
1527760550.346284000	37.108	92	0
1527760550.347635000	37.1093	196	0
1527760550.348370000	37.1101	101	1
1527760550.612315000	37.374	386	1
1527760550.612419000	37.3741	262	1
1527760550.640940000	37.4026	87	0
1527760550.642365000	37.404	87	0
1527760550.951255000	37.7129	257	0
1527760550.952657000	37.7143	148	0
1527760550.953510000	37.7152	107	1
1527760550.956636000	37.7183	92	0
1527760550.957985000	37.7197	186	0
1527760550.958541000	37.7202	101	1
1527760551.019712000	37.7814	386	1
1527760551.019786000	37.7815	256	1
1527760551.046734000	37.8084	87	0
1527760551.331714000	38.0934	279	0
1527760551.333000000	38.0947	148	0
1527760551.333485000	38.0952	104	1
1527760551.335696000	38.0974	92	0
1527760551.336977000	38.0987	190	0
1527760551.337427000	38.0991	101	1
1527760551.510934000	38.2726	388	1
1527760551.511012000	38.2727	257	1
1527760551.528950000	38.2906	87	0
1527760551.651907000	38.4136	260	0
1527760551.653250000	38.4149	148	0
1527760551.653503000	38.4152	104	1
1527760551.654846000	38.4165	92	0
1527760551.656156000	38.4178	159	0
1527760551.656657000	38.4183	101	1
1527760551.922973000	38.6847	387	1
1527760551.923066000	38.6847	262	1
1527760551.944488000	38.7062	87	0
1527760551.949072000	38.7108	87	0
1527760552.243793000	39.0055	235	0
1527760552.245085000	39.0068	148	0
1527760552.245533000	39.0072	107	1
1527760552.247334000	39.009	92	0
1527760552.248707000	39.0104	127	0
1527760552.249480000	39.0112	101	1
1527760552.350992000	39.1127	386	1
1527760552.351077000	39.1128	262	1
1527760552.369653000	39.1313	87	0
1527760552.678437000	39.4401	259	0
1527760552.679792000	39.4415	148	0
1527760552.680604000	39.4423	104	1
1527760552.684169000	39.4459	92	0
1527760552.685511000	39.4472	165	0
1527760552.685568000	39.4473	98	1
1527760552.687625000	39.4493	98	1
1527760552.949064000	39.7107	873	1
1527760552.949155000	39.7108	258	1
1527760552.968058000	39.7297	87	0
1527760553.261592000	40.0233	268	0
1527760553.262977000	40.0247	148	0
1527760553.263540000	40.0252	104	1
1527760553.266260000	40.0279	92	0
1527760553.267585000	40.0293	252	0
1527760553.267641000	40.0293	98	1
1527760553.269632000	40.0313	98	1
1527760553.402492000	40.1642	1106	1
1527760553.402578000	40.1643	263	1
1527760553.421311000	40.183	87	0
1527760553.724192000	40.4859	259	0
1527760553.725522000	40.4872	148	0
1527760553.725631000	40.4873	101	1
1527760553.727654000	40.4893	98	1
1527760553.728346000	40.49	92	0
1527760553.729638000	40.4913	298	0
1527760553.729679000	40.4914	98	1
1527760553.731641000	40.4933	98	1
1527760554.080150000	40.8418	390	1
1527760554.080244000	40.8419	260	1
1527760554.099413000	40.8611	87	0
1527760554.215497000	40.9772	233	0
1527760554.216820000	40.9785	148	0
1527760554.217695000	40.9794	104	1
1527760554.219352000	40.981	92	0
1527760554.220641000	40.9823	168	0
1527760554.220713000	40.9824	98	1
1527760554.222696000	40.9844	98	1
1527760554.302217000	41.0639	385	1
1527760554.302285000	41.064	260	1
1527760554.319882000	41.0816	87	0
1527760554.646676000	41.4084	328	0
1527760554.646788000	41.4085	148	0
1527760554.648030000	41.4097	92	0
1527760554.648717000	41.4104	107	1
1527760554.649449000	41.4111	298	0
1527760554.651710000	41.4134	98	1
1527760554.890137000	41.6518	386	1
1527760554.890228000	41.6519	257	1
1527760554.908957000	41.6706	87	0
1527760554.914341000	41.676	87	0
1527760555.200046000	41.9617	256	0
1527760555.201391000	41.9631	148	0
1527760555.201718000	41.9634	107	1
1527760555.203824000	41.9655	92	0
1527760555.205176000	41.9669	263	0
1527760555.205686000	41.9674	101	1
1527760555.345612000	42.1073	388	1
1527760555.345719000	42.1074	267	1
1527760555.364724000	42.1264	87	0
1527760555.756088000	42.5178	280	0
1527760555.757760000	42.5194	101	1
1527760555.759384000	42.5211	148	0
1527760555.760691000	42.5224	98	1
1527760555.760863000	42.5225	92	0
1527760555.762754000	42.5244	98	1
1527760555.763626000	42.5253	162	0
1527760555.765766000	42.5274	98	1
1527760555.965896000	42.7276	389	1
1527760555.965998000	42.7277	264	1
1527760555.985186000	42.7469	87	0
1527760556.323196000	43.0849	258	0
1527760556.324534000	43.0862	148	0
1527760556.324819000	43.0865	104	1
1527760556.326938000	43.0886	92	0
1527760556.328288000	43.09	232	0
1527760556.328774000	43.0905	101	1
1527760556.390614000	43.1523	391	1
1527760556.390688000	43.1524	262	1
1527760556.408775000	43.1705	87	0
1527760556.410549000	43.1722	90	0
1527760556.411795000	43.1735	101	1
1527760556.414223000	43.1759	87	0
1527760556.704139000	43.4658	258	0
1527760556.705519000	43.4672	148	0
1527760556.705768000	43.4675	104	1
1527760556.708332000	43.47	92	0
1527760556.709687000	43.4714	267	0
1527760556.709771000	43.4715	98	1
1527760556.711807000	43.4735	98	1
1527760557.310307000	44.072	387	1
1527760557.310368000	44.0721	258	1
1527760557.328799000	44.0905	87	0
1527760557.634574000	44.3963	330	0
1527760557.635843000	44.3975	148	0
1527760557.636889000	44.3986	104	1
1527760557.640073000	44.4018	92	0
1527760557.641481000	44.4032	308	0
1527760557.641959000	44.4036	101	1
1527760557.740092000	44.5018	390	1
1527760557.740158000	44.5018	257	1
1527760557.758836000	44.5205	87	0
1527760558.068181000	44.8299	233	0
1527760558.069519000	44.8312	148	0
1527760558.070031000	44.8317	104	1
1527760558.073013000	44.8347	92	0
1527760558.074421000	44.8361	323	0
1527760558.074968000	44.8367	101	1
1527760558.311202000	45.0729	386	1
1527760558.311270000	45.073	260	1
1527760558.329501000	45.0912	87	0
1527760558.631906000	45.3936	305	0
1527760558.633224000	45.3949	148	0
1527760558.633936000	45.3956	104	1
1527760558.634540000	45.3962	92	0
1527760558.635869000	45.3976	98	1
1527760558.636811000	45.3985	307	0
1527760558.638929000	45.4006	98	1
1527760558.800576000	45.5623	875	1
1527760558.800641000	45.5623	261	1
1527760558.819223000	45.5809	87	0
1527760558.823721000	45.5854	87	0
1527760559.111995000	45.8737	233	0
1527760559.113398000	45.8751	148	0
1527760559.113884000	45.8756	107	1
1527760559.115845000	45.8775	92	0
1527760559.117197000	45.8789	136	0
1527760559.117871000	45.8796	101	1
1527760559.230098000	45.9918	398	1
1527760559.230196000	45.9919	261	1
1527760559.248373000	46.0101	87	0
1527760559.537988000	46.2997	259	0
1527760559.539383000	46.3011	148	0
1527760559.539911000	46.3016	104	1
1527760559.540940000	46.3026	92	0
1527760559.542394000	46.3041	130	0
1527760559.542883000	46.3046	101	1
1527760559.650220000	46.4119	1089	1
1527760559.650308000	46.412	260	1
1527760559.668291000	46.43	87	0
1527760559.969209000	46.7309	236	0
1527760559.970536000	46.7322	148	0
1527760559.970939000	46.7326	104	1
1527760559.972630000	46.7343	92	0
1527760559.973916000	46.7356	98	1
1527760559.974001000	46.7357	134	0
1527760559.975932000	46.7376	98	1
1527760560.184048000	46.9457	391	1
1527760560.184123000	46.9458	266	1
1527760560.201153000	46.9628	87	0
1527760560.526455000	47.2881	288	0
1527760560.527754000	47.2894	148	0
1527760560.528983000	47.2907	104	1
1527760560.531969000	47.2937	92	0
1527760560.533353000	47.295	281	0
1527760560.533952000	47.2956	101	1
1527760560.632612000	47.3943	389	1
1527760560.632673000	47.3944	260	1
1527760560.655515000	47.4172	87	0
1527760560.658891000	47.4206	87	0
1527760560.769673000	47.5314	235	0
1527760560.770966000	47.5326	148	0
1527760560.772038000	47.5337	107	1
1527760560.773235000	47.5349	92	0
1527760560.774587000	47.5363	239	0
1527760560.775072000	47.5368	101	1
1527760560.905446000	47.6671	390	1
1527760560.905506000	47.6672	259	1
1527760560.923604000	47.6853	87	0
1527760561.236694000	47.9984	235	0
1527760561.237995000	47.9997	148	0
1527760561.239048000	48.0007	104	1
1527760561.240826000	48.0025	92	0
1527760561.242025000	48.0037	98	1
1527760561.242269000	48.004	327	0
1527760561.244027000	48.0057	98	1
1527760561.366233000	48.1279	386	1
1527760561.366323000	48.128	260	1
1527760561.385378000	48.1471	87	0
1527760561.389019000	48.1507	87	0
1527760561.501880000	48.2636	332	0
1527760561.503244000	48.2649	148	0
1527760561.504030000	48.2657	107	1
1527760561.510127000	48.2718	92	0
1527760561.511482000	48.2732	173	0
1527760561.512078000	48.2738	101	1
1527760561.715287000	48.477	390	1
1527760561.715353000	48.477	258	1
1527760561.732984000	48.4947	87	0
1527760561.858107000	48.6198	256	0
1527760561.859442000	48.6211	148	0
1527760561.860052000	48.6217	104	1
1527760561.863195000	48.6249	92	0
1527760561.864550000	48.6262	202	0
1527760561.865035000	48.6267	101	1
1527760561.926255000	48.6879	385	1
1527760561.926320000	48.688	258	1
1527760561.945510000	48.7072	87	0
1527760561.957207000	48.7189	87	0
1527760562.247073000	49.0088	235	0
1527760562.248460000	49.0101	148	0
1527760562.249054000	49.0107	107	1
1527760562.252301000	49.014	92	0
1527760562.253729000	49.0154	141	0
1527760562.254312000	49.016	101	1
1527760562.404521000	49.1662	391	1
1527760562.404582000	49.1663	262	1
1527760562.422594000	49.1843	87	0
1527760562.720356000	49.482	281	0
1527760562.721770000	49.4835	148	0
1527760562.722176000	49.4839	104	1
1527760562.724090000	49.4858	92	0
1527760562.725497000	49.4872	100	0
1527760562.726062000	49.4877	101	1
1527760562.837664000	49.5993	385	1
1527760562.837729000	49.5994	258	1
1527760562.856278000	49.618	87	0
1527760563.015622000	49.7773	258	0
1527760563.017001000	49.7787	148	0
1527760563.017278000	49.779	104	1
1527760563.020113000	49.7818	92	0
1527760563.021505000	49.7832	119	0
1527760563.022087000	49.7838	101	1
1527760563.279821000	50.0415	387	1
1527760563.279889000	50.0416	262	1
1527760563.299095000	50.0608	87	0
1527760563.599500000	50.3612	257	0
1527760563.600837000	50.3625	148	0
1527760563.601235000	50.3629	104	1
1527760563.603948000	50.3656	92	0
1527760563.605301000	50.367	297	0
1527760563.606132000	50.3678	101	1
1527760563.699640000	50.4613	873	1
1527760563.699734000	50.4614	261	1
1527760563.730439000	50.4921	87	0
1527760564.016150000	50.7778	303	0
1527760564.017476000	50.7792	148	0
1527760564.018154000	50.7798	104	1
1527760564.019951000	50.7816	92	0
1527760564.021153000	50.7828	98	1
1527760564.021320000	50.783	258	0
1527760564.023146000	50.7848	98	1
1527760564.249646000	51.0113	397	1
1527760564.249738000	51.0114	259	1
1527760564.267975000	51.0297	87	0
1527760564.390836000	51.1525	233	0
1527760564.392275000	51.154	148	0
1527760564.393179000	51.1549	104	1
1527760564.395959000	51.1576	92	0
1527760564.397179000	51.1589	98	1
1527760564.397330000	51.159	246	0
1527760564.399173000	51.1609	98	1
1527760564.669603000	51.4313	1089	1
1527760564.669692000	51.4314	258	1
1527760564.688762000	51.4504	87	0
1527760564.991658000	51.7533	304	0
1527760564.993001000	51.7547	148	0
1527760564.993269000	51.755	104	1
1527760564.995454000	51.7571	92	0
1527760564.996799000	51.7585	90	0
1527760564.997288000	51.759	101	1
1527760565.079353000	51.841	387	1
1527760565.079437000	51.8411	260	1
1527760565.107198000	51.8689	87	0
1527760565.238578000	52.0003	233	0
1527760565.239926000	52.0016	148	0
1527760565.240273000	52.002	104	1
1527760565.242805000	52.0045	92	0
1527760565.244165000	52.0058	327	0
1527760565.244237000	52.0059	98	1
1527760565.246292000	52.008	98	1
1527760565.749922000	52.5116	386	1
1527760565.750017000	52.5117	258	1
1527760565.767825000	52.5295	87	0
1527760565.898777000	52.6605	259	0
1527760565.900055000	52.6617	148	0
1527760565.900278000	52.662	104	1
1527760565.902659000	52.6643	92	0
1527760565.904025000	52.6657	101	0
1527760565.904503000	52.6662	101	1
1527760565.999327000	52.761	392	1
1527760565.999377000	52.7611	256	1
1527760566.017574000	52.7793	87	0
1527760566.317695000	53.0794	233	0
1527760566.319004000	53.0807	148	0
1527760566.319326000	53.081	104	1
1527760566.321939000	53.0836	92	0
1527760566.323278000	53.085	166	0
1527760566.323324000	53.085	98	1
1527760566.325285000	53.087	98	1
1527760566.582736000	53.3444	388	1
1527760566.582828000	53.3445	268	1
1527760566.609537000	53.3712	87	0
1527760566.720308000	53.482	292	0
1527760566.721582000	53.4833	148	0
1527760566.722422000	53.4841	104	1
1527760566.725321000	53.487	92	0
1527760566.726672000	53.4884	178	0
1527760566.727291000	53.489	101	1
1527760566.985375000	53.7471	392	1
1527760566.985459000	53.7471	259	1
1527760567.003857000	53.7655	87	0
1527760567.138713000	53.9004	232	0
1527760567.140005000	53.9017	148	0
1527760567.140403000	53.9021	104	1
1527760567.142847000	53.9045	92	0
1527760567.144201000	53.9059	263	0
1527760567.144441000	53.9061	101	1
1527760567.421974000	54.1837	385	1
1527760567.422062000	54.1837	261	1
1527760567.439929000	54.2016	87	0
1527760567.638781000	54.4005	259	0
1527760567.640116000	54.4018	148	0
1527760567.640379000	54.4021	104	1
1527760567.643754000	54.4054	92	0
1527760567.645101000	54.4068	196	0
1527760567.645759000	54.4074	101	1
1527760567.848738000	54.6104	387	1
1527760567.848816000	54.6105	259	1
1527760567.867363000	54.629	87	0
1527760568.165263000	54.9269	305	0
1527760568.166546000	54.9282	148	0
1527760568.167476000	54.9292	104	1
1527760568.168682000	54.9304	92	0
1527760568.169977000	54.9317	98	0
1527760568.170432000	54.9321	101	1
1527760568.344796000	55.1065	386	1
1527760568.344892000	55.1066	261	1
1527760568.362818000	55.1245	87	0
1527760568.478013000	55.2397	279	0
1527760568.479391000	55.2411	148	0
1527760568.479454000	55.2411	101	1
1527760568.481477000	55.2432	98	1
1527760568.481827000	55.2435	92	0
1527760568.483183000	55.2449	269	0
1527760568.483418000	55.2451	101	1
1527760568.975977000	55.7377	388	1
1527760568.976059000	55.7377	257	1
1527760568.993590000	55.7553	87	0
1527760569.302618000	56.0643	233	0
1527760569.304557000	56.0662	101	1
1527760569.305177000	56.0669	148	0
1527760569.306526000	56.0682	98	1
1527760569.306825000	56.0685	92	0
1527760569.308180000	56.0699	297	0
1527760569.308666000	56.0703	101	1
1527760569.405624000	56.1673	872	1
1527760569.405720000	56.1674	258	1
1527760569.423739000	56.1854	87	0
1527760569.539289000	56.301	283	0
1527760569.540627000	56.3023	148	0
1527760569.541558000	56.3032	104	1
1527760569.543281000	56.305	92	0
1527760569.544553000	56.3062	98	1
1527760569.544574000	56.3063	181	0
1527760569.546563000	56.3082	98	1
1527760570.016559000	56.7782	398	1
1527760570.016652000	56.7783	259	1
1527760570.034436000	56.7961	87	0
1527760570.176824000	56.9385	258	0
1527760570.178122000	56.9398	148	0
1527760570.178524000	56.9402	104	1
1527760570.181479000	56.9432	92	0
1527760570.182926000	56.9446	153	0
1527760570.183513000	56.9452	101	1
1527760570.225633000	56.9873	1089	1
1527760570.225697000	56.9874	259	1
1527760570.244561000	57.0062	87	0
1527760570.386582000	57.1483	231	0
1527760570.388001000	57.1497	148	0
1527760570.388526000	57.1502	104	1
1527760570.392491000	57.1542	92	0
1527760570.393850000	57.1555	233	0
1527760570.394517000	57.1562	101	1
1527760570.645961000	57.4076	384	1
1527760570.646025000	57.4077	259	1
1527760570.678600000	57.4403	384	1
1527760570.680181000	57.4419	87	0
1527760570.716721000	57.4784	87	0
1527760570.782591000	57.5443	326	0
1527760570.784001000	57.5457	148	0
1527760570.784549000	57.5462	107	1
1527760570.787232000	57.5489	92	0
1527760570.788581000	57.5503	114	0
1527760570.788637000	57.5503	98	1
1527760570.790616000	57.5523	98	1
1527760570.875922000	57.6376	389	1
1527760570.875985000	57.6377	260	1
1527760570.894454000	57.6561	87	0
1527760571.021006000	57.7827	233	0
1527760571.022401000	57.7841	148	0
1527760571.022674000	57.7844	104	1
1527760571.026084000	57.7878	92	0
1527760571.027476000	57.7892	188	0
1527760571.027712000	57.7894	101	1
1527760571.096097000	57.8578	386	1
1527760571.096157000	57.8578	257	1
1527760571.114086000	57.8758	87	0
1527760571.228487000	57.9902	279	0
1527760571.229837000	57.9915	148	0
1527760571.230594000	57.9923	104	1
1527760571.233233000	57.9949	92	0
1527760571.234617000	57.9963	313	0
1527760571.234680000	57.9964	98	1
1527760571.236604000	57.9983	98	1
1527760571.825902000	58.5876	389	1
1527760571.825999000	58.5877	263	1
1527760571.843579000	58.6053	87	0
1527760572.150946000	58.9126	257	0
1527760572.152325000	58.914	148	0
1527760572.152663000	58.9143	104	1
1527760572.154950000	58.9166	92	0
1527760572.156285000	58.918	114	0
1527760572.156783000	58.9185	101	1
1527760572.206656000	58.9683	389	1
1527760572.206749000	58.9684	259	1
1527760572.226967000	58.9887	87	0
1527760572.555183000	59.3169	256	0
1527760572.556516000	59.3182	148	0
1527760572.556734000	59.3184	104	1
1527760572.559327000	59.321	92	0
1527760572.560643000	59.3223	98	1
1527760572.560671000	59.3224	221	0
1527760572.562660000	59.3243	98	1
1527760572.777504000	59.5392	389	1
1527760572.777601000	59.5393	265	1
1527760572.795291000	59.557	87	0
1527760572.907750000	59.6694	265	0
1527760572.909078000	59.6708	148	0
1527760572.909666000	59.6714	104	1
1527760572.912662000	59.6743	92	0
1527760572.913941000	59.6756	332	0
1527760572.914682000	59.6764	101	1
1527760573.097048000	59.8587	386	1
1527760573.097145000	59.8588	258	1
1527760573.115315000	59.877	87	0
1527760573.255218000	60.0169	235	0
1527760573.256587000	60.0183	148	0
1527760573.256771000	60.0185	104	1
1527760573.259669000	60.0214	92	0
1527760573.261024000	60.0227	285	0
1527760573.261685000	60.0234	101	1
1527760576.141526000	62.9032	386	1
1527760576.141595000	62.9033	259	1
1527760576.159568000	62.9213	87	0
1527760576.302171000	63.0639	259	0
1527760576.303571000	63.0653	148	0
1527760576.304083000	63.0658	104	1
1527760576.306265000	63.0679	92	0
1527760576.307617000	63.0693	208	0
1527760576.308107000	63.0698	101	1
1527760576.492686000	63.2544	392	1
1527760576.492766000	63.2544	261	1
1527760576.515510000	63.2772	87	0
1527760576.518639000	63.2803	87	0
1527760576.638233000	63.3999	330	0
1527760576.639956000	63.4016	104	1
1527760576.641301000	63.403	148	0
1527760576.642932000	63.4046	98	1
1527760576.645985000	63.4077	92	0
1527760576.647389000	63.4091	145	0
1527760576.647854000	63.4095	101	1
1527760576.963380000	63.7251	875	1
1527760576.963473000	63.7252	264	1
1527760576.982686000	63.7444	87	0
1527760577.105031000	63.8667	258	0
1527760577.106393000	63.8681	148	0
1527760577.106882000	63.8686	104	1
1527760577.111034000	63.8727	92	0
1527760577.112496000	63.8742	131	0
1527760577.112970000	63.8747	101	1
1527760577.213620000	63.9753	1105	1
1527760577.213686000	63.9754	262	1
1527760577.232892000	63.9946	87	0
1527760577.352095000	64.1138	232	0
1527760577.353510000	64.1152	148	0
1527760577.353902000	64.1156	104	1
1527760577.356725000	64.1184	92	0
1527760577.358026000	64.1197	328	0
1527760577.358905000	64.1206	101	1
1527760577.584386000	64.3461	385	1
1527760577.584450000	64.3461	259	1
1527760577.603233000	64.3649	87	0
1527760577.720981000	64.4827	257	0
1527760577.722370000	64.4841	148	0
1527760577.722926000	64.4846	104	1
1527760577.725565000	64.4872	92	0
1527760577.726920000	64.4886	274	0
1527760577.727025000	64.4887	98	1
1527760577.729006000	64.4907	98	1
1527760578.019410000	64.7811	386	1
1527760578.019472000	64.7812	264	1
1527760578.038079000	64.7998	87	0
1527760578.419561000	65.1812	257	0
1527760578.420888000	65.1826	148	0
1527760578.421116000	65.1828	104	1
1527760578.425547000	65.1872	92	0
1527760578.426903000	65.1886	101	0
1527760578.427022000	65.1887	101	1
1527760578.477043000	65.2387	385	1
1527760578.477105000	65.2388	262	1
1527760578.501393000	65.2631	87	0
1527760578.607595000	65.3693	280	0
1527760578.608969000	65.3707	148	0
1527760578.609011000	65.3707	101	1
1527760578.610993000	65.3727	98	1
1527760578.612171000	65.3739	92	0
1527760578.613585000	65.3753	150	0
1527760578.614008000	65.3757	101	1
1527760578.770665000	65.5323	388	1
1527760578.770741000	65.5324	258	1
1527760578.795172000	65.5569	100	0
1527760578.797037000	65.5587	98	1
1527760578.797115000	65.5588	87	0
1527760579.133573000	65.8953	305	0
1527760579.134907000	65.8966	148	0
1527760579.135127000	65.8968	104	1
1527760579.137440000	65.8991	92	0
1527760579.138894000	65.9006	120	0
1527760579.139125000	65.9008	101	1
1527760581.781804000	68.5435	386	1
1527760581.781865000	68.5435	259	1
1527760581.799378000	68.5611	87	0
1527760582.135983000	68.8977	259	0
1527760582.137388000	68.8991	148	0
1527760582.137455000	68.8991	101	1
1527760582.139451000	68.9011	98	1
1527760582.140417000	68.9021	92	0
1527760582.141838000	68.9035	312	0
1527760582.142343000	68.904	101	1
1527760582.166746000	68.9284	391	1
1527760582.166842000	68.9285	271	1
1527760582.188969000	68.9507	87	0
1527760582.535950000	69.2976	303	0
1527760582.537286000	69.299	148	0
1527760582.537391000	69.2991	101	1
1527760582.539381000	69.3011	98	1
1527760582.551233000	69.3129	92	0
1527760582.552591000	69.3143	183	0
1527760582.553384000	69.3151	101	1
1527760582.576884000	69.3386	92	0
1527760582.578478000	69.3402	98	1
1527760585.188071000	71.9498	366	1
1527760585.188170000	71.9499	1412	1
1527760585.188206000	71.9499	1412	1
1527760585.188235000	71.9499	1412	1
1527760585.188268000	71.95	555	1
1527760585.188425000	71.9501	322	1
1527760585.188476000	71.9502	268	1
1527760585.205850000	71.9675	87	0
1527760585.212258000	71.9739	87	0
1527760585.545905000	72.3076	413	0
1527760585.547645000	72.3093	104	1
1527760585.552249000	72.3139	80	0
1527760585.553570000	72.3153	98	1
1527760585.575491000	72.3372	277	0
1527760585.576833000	72.3385	148	0
1527760585.577565000	72.3392	101	1
1527760585.581508000	72.3432	92	0
1527760585.582943000	72.3446	319	0
1527760585.583542000	72.3452	101	1
1527760585.714291000	72.476	390	1
1527760585.714359000	72.476	300	1
1527760585.732111000	72.4938	87	0
1527760586.071512000	72.8332	233	0
1527760586.072914000	72.8346	148	0
1527760586.073620000	72.8353	104	1
1527760586.076468000	72.8382	92	0
1527760586.077927000	72.8396	314	0
1527760586.078590000	72.8403	101	1
1527760586.096331000	72.858	367	1
1527760586.096442000	72.8581	1412	1
1527760586.096482000	72.8582	1412	1
1527760586.096542000	72.8582	1412	1
1527760586.096584000	72.8583	1412	1
1527760586.096637000	72.8583	1412	1
1527760586.096674000	72.8584	1412	1
1527760586.096722000	72.8584	1412	1
1527760586.096759000	72.8584	1412	1
1527760586.096809000	72.8585	1412	1
1527760586.096846000	72.8585	1412	1
1527760586.096897000	72.8586	1412	1
1527760586.096934000	72.8586	1412	1
1527760586.098606000	72.8603	1412	1
1527760586.098664000	72.8603	132	1
1527760586.113001000	72.8747	87	0
1527760586.117243000	72.8789	87	0
1527760586.245831000	73.0075	824	1
1527760586.245922000	73.0076	261	1
1527760586.261401000	73.0231	372	0
1527760586.263686000	73.0254	98	1
1527760586.266079000	73.0278	87	0
1527760586.268716000	73.0304	80	0
1527760586.270752000	73.0324	101	1
1527760586.627668000	73.3894	341	0
1527760586.629025000	73.3907	148	0
1527760586.629630000	73.3913	101	1
1527760586.631666000	73.3933	92	0
1527760586.633108000	73.3948	114	0
1527760586.633593000	73.3953	101	1
1527760586.730521000	73.4922	386	1
1527760586.730584000	73.4923	262	1
1527760586.748240000	73.5099	87	0
1527760586.917791000	73.6795	258	0
1527760586.919103000	73.6808	148	0
1527760586.919646000	73.6813	104	1
1527760586.922984000	73.6847	92	0
1527760586.924348000	73.686	103	0
1527760586.924741000	73.6864	101	1
1527760587.229952000	73.9916	1106	1
1527760587.230016000	73.9917	263	1
1527760587.250240000	74.0119	87	0
1527760587.594627000	74.3563	257	0
1527760587.595865000	74.3575	148	0
1527760587.596765000	74.3584	104	1
1527760587.598978000	74.3607	92	0
1527760587.600380000	74.3621	207	0
1527760587.600872000	74.3626	101	1
1527760587.653064000	74.4147	389	1
1527760587.653129000	74.4148	267	1
1527760587.671032000	74.4327	87	0
1527760588.052943000	74.8146	259	0
1527760588.054276000	74.816	148	0
1527760588.054733000	74.8164	104	1
1527760588.056868000	74.8186	92	0
1527760588.058218000	74.8199	222	0
1527760588.058690000	74.8204	101	1
1527760588.214140000	74.9758	389	1
1527760588.214231000	74.9759	259	1
1527760588.232471000	74.9942	87	0
1527760588.240999000	75.0027	87	0
1527760588.610419000	75.3721	283	0
1527760588.611760000	75.3734	148	0
1527760588.612819000	75.3745	107	1
1527760588.614555000	75.3762	92	0
1527760588.615835000	75.3775	113	0
1527760588.616731000	75.3784	101	1
1527760588.665476000	75.4272	391	1
1527760588.665567000	75.4273	260	1
1527760588.683920000	75.4456	87	0
1527760588.793807000	75.5555	303	0
1527760588.795144000	75.5568	148	0
1527760588.795751000	75.5574	104	1
1527760588.797949000	75.5596	92	0
1527760588.799372000	75.5611	122	0
1527760588.799894000	75.5616	101	1
1527760588.903999000	75.6657	385	1
1527760588.904064000	75.6657	261	1
1527760588.922140000	75.6838	87	0
1527760589.046941000	75.8086	235	0
1527760589.048282000	75.81	148	0
1527760589.048780000	75.8105	104	1
1527760589.051542000	75.8132	92	0
1527760589.052821000	75.8145	98	1
1527760589.052896000	75.8146	167	0
1527760589.054845000	75.8165	98	1
1527760589.357989000	76.1197	386	1
1527760589.358052000	76.1197	263	1
1527760589.375773000	76.1375	87	0
1527760589.485333000	76.247	305	0
1527760589.486784000	76.2485	101	1
1527760589.487692000	76.2494	148	0
1527760589.489790000	76.2515	98	1
1527760589.492832000	76.2545	92	0
1527760589.494174000	76.2559	260	0
1527760589.494908000	76.2566	101	1
1527760589.830659000	76.5923	391	1
1527760589.830747000	76.5924	265	1
1527760589.850065000	76.6117	87	0
1527760589.959270000	76.721	235	0
1527760589.960614000	76.7223	148	0
1527760589.960852000	76.7225	104	1
1527760589.962010000	76.7237	92	0
1527760589.963408000	76.7251	218	0
1527760589.963896000	76.7256	101	1
1527760590.137189000	76.8989	386	1
1527760590.137289000	76.899	259	1
1527760590.164874000	76.9266	87	0
1527760590.271532000	77.0332	235	0
1527760590.272925000	77.0346	148	0
1527760590.273826000	77.0355	104	1
1527760590.275254000	77.0369	92	0
1527760590.276600000	77.0383	91	0
1527760590.277141000	77.0388	101	1
1527760590.597273000	77.359	386	1
1527760590.597370000	77.3591	265	1
1527760590.632971000	77.3947	386	1
1527760590.636730000	77.3984	87	0
1527760590.639093000	77.4008	87	0
1527760590.651232000	77.4129	87	0
1527760590.925396000	77.6871	257	0
1527760590.926709000	77.6884	148	0
1527760590.926867000	77.6886	107	1
1527760590.928690000	77.6904	92	0
1527760590.928862000	77.6905	101	1
1527760590.930061000	77.6917	141	0
1527760590.931883000	77.6936	98	1
1527760590.989571000	77.7513	385	1
1527760590.989662000	77.7513	261	1
1527760591.007213000	77.7689	87	0
1527760591.134590000	77.8963	265	0
1527760591.135920000	77.8976	148	0
1527760591.136979000	77.8987	104	1
1527760591.138625000	77.9003	92	0
1527760591.139922000	77.9016	143	0
1527760591.139964000	77.9016	98	1
1527760591.141866000	77.9035	98	1
1527760591.289019000	78.0507	388	1
1527760591.289114000	78.0508	258	1
1527760591.307244000	78.0689	87	0
1527760591.426778000	78.1885	259	0
1527760591.428114000	78.1898	148	0
1527760591.428893000	78.1906	104	1
1527760591.430820000	78.1925	92	0
1527760591.432249000	78.1939	170	0
1527760591.432877000	78.1946	101	1
1527760591.613219000	78.3749	875	1
1527760591.613283000	78.375	262	1
1527760591.632394000	78.3941	87	0
1527760591.745602000	78.5073	233	0
1527760591.746946000	78.5086	148	0
1527760591.748001000	78.5097	104	1
1527760591.748642000	78.5103	92	0
1527760591.749958000	78.5116	93	0
1527760591.749997000	78.5117	98	1
1527760591.752002000	78.5137	98	1
1527760591.889303000	78.651	1100	1
1527760591.889395000	78.6511	258	1
1527760591.907963000	78.6696	87	0
1527760592.023539000	78.7852	235	0
1527760592.024867000	78.7866	148	0
1527760592.024948000	78.7866	101	1
1527760592.026934000	78.7886	98	1
1527760592.028311000	78.79	92	0
1527760592.029661000	78.7913	171	0
1527760592.030132000	78.7918	101	1
1527760592.304213000	79.0659	386	1
1527760592.304273000	79.066	262	1
1527760592.322901000	79.0846	87	0
1527760592.456549000	79.2182	332	0
1527760592.457891000	79.2196	148	0
1527760592.457994000	79.2197	101	1
1527760592.460034000	79.2217	98	1
1527760592.460069000	79.2218	92	0
1527760592.461723000	79.2234	303	0
1527760592.461970000	79.2237	101	1
1527760592.840161000	79.6018	391	1
1527760592.840259000	79.6019	261	1
1527760592.866630000	79.6283	87	0
1527760593.017816000	79.7795	258	0
1527760593.019074000	79.7808	148	0
1527760593.020007000	79.7817	104	1
1527760593.021876000	79.7836	92	0
1527760593.023269000	79.785	241	0
1527760593.023987000	79.7857	101	1
1527760593.140633000	79.9023	391	1
1527760593.140698000	79.9024	263	1
1527760593.158168000	79.9199	87	0
1527760593.280074000	80.0418	235	0
1527760593.281484000	80.0432	148	0
1527760593.282007000	80.0437	104	1
1527760593.285633000	80.0473	92	0
1527760593.286985000	80.0487	213	0
1527760593.287040000	80.0487	98	1
1527760593.289027000	80.0507	98	1
1527760593.354140000	80.1158	390	1
1527760593.354233000	80.1159	260	1
1527760593.372501000	80.1342	87	0
1527760593.486232000	80.2479	283	0
1527760593.488082000	80.2498	101	1
1527760593.491610000	80.2533	148	0
1527760593.493003000	80.2547	92	0
1527760593.493060000	80.2547	98	1
1527760593.494381000	80.2561	109	0
1527760593.494985000	80.2567	101	1
1527760594.010350000	80.772	386	1
1527760594.010419000	80.7721	258	1
1527760594.027669000	80.7894	87	0
1527760594.141119000	80.9028	256	0
1527760594.142526000	80.9042	148	0
1527760594.143061000	80.9047	104	1
1527760594.144821000	80.9065	92	0
1527760594.146047000	80.9077	98	1
1527760594.146190000	80.9079	170	0
1527760594.148072000	80.9098	98	1
1527760594.321345000	81.083	388	1
1527760594.321429000	81.0831	259	1
1527760594.340419000	81.1021	87	0
1527760594.455357000	81.217	330	0
1527760594.456701000	81.2184	148	0
1527760594.457082000	81.2188	104	1
1527760594.460788000	81.2225	92	0
1527760594.462080000	81.2238	98	1
1527760594.462169000	81.2239	178	0
1527760594.464087000	81.2258	98	1
1527760594.770388000	81.5321	387	1
1527760594.770484000	81.5322	260	1
1527760594.788381000	81.5501	87	0
1527760594.915584000	81.6773	233	0
1527760594.916914000	81.6786	148	0
1527760594.917187000	81.6789	104	1
1527760594.920799000	81.6825	92	0
1527760594.922102000	81.6838	98	1
1527760594.922228000	81.6839	250	0
1527760594.924146000	81.6858	98	1
1527760595.200621000	81.9623	385	1
1527760595.200689000	81.9624	262	1
1527760595.219173000	81.9809	87	0
1527760595.356639000	82.1183	281	0
1527760595.357934000	82.1196	148	0
1527760595.358256000	82.1199	104	1
1527760595.360914000	82.1226	92	0
1527760595.362203000	82.1239	98	1
1527760595.362275000	82.124	307	0
1527760595.364324000	82.126	98	1
1527760595.540601000	82.3023	386	1
1527760595.540662000	82.3023	262	1
1527760595.558178000	82.3199	87	0
1527760595.676039000	82.4377	257	0
1527760595.677425000	82.4391	148	0
1527760595.678227000	82.4399	104	1
1527760595.681870000	82.4436	92	0
1527760595.683202000	82.4449	98	1
1527760595.683232000	82.4449	278	0
1527760595.685214000	82.4469	98	1
1527760595.932413000	82.6941	386	1
1527760595.932480000	82.6942	260	1
1527760595.951852000	82.7135	87	0
1527760596.075662000	82.8373	233	0
1527760596.077000000	82.8387	148	0
1527760596.077271000	82.839	104	1
1527760596.080207000	82.8419	92	0
1527760596.081564000	82.8432	177	0
1527760596.082155000	82.8438	101	1
1527760596.361813000	83.1235	385	1
1527760596.361900000	83.1236	263	1
1527760596.382996000	83.1447	87	0
1527760596.389368000	83.1511	87	0
1527760596.680278000	83.442	256	0
1527760596.681684000	83.4434	148	0
1527760596.682209000	83.4439	107	1
1527760596.684225000	83.4459	92	0
1527760596.685587000	83.4473	321	0
1527760596.686190000	83.4479	101	1
1527760596.771377000	83.5331	869	1
1527760596.771445000	83.5331	263	1
1527760596.789634000	83.5513	87	0
1527760596.899105000	83.6608	267	0
1527760596.900485000	83.6622	148	0
1527760596.901307000	83.663	104	1
1527760596.903017000	83.6647	92	0
1527760596.904427000	83.6661	136	0
1527760596.905208000	83.6669	101	1
1527760597.050400000	83.8121	1105	1
1527760597.050489000	83.8122	258	1
1527760597.068305000	83.83	87	0
1527760597.181689000	83.9434	235	0
1527760597.183033000	83.9447	148	0
1527760597.183268000	83.945	104	1
1527760597.186217000	83.9479	92	0
1527760597.187567000	83.9493	175	0
1527760597.188218000	83.9499	101	1
1527760597.480785000	84.2425	390	1
1527760597.480881000	84.2426	264	1
1527760597.500373000	84.2621	87	0
1527760597.803934000	84.5656	257	0
1527760597.805257000	84.5669	148	0
1527760597.806348000	84.568	104	1
1527760597.808226000	84.5699	92	0
1527760597.809575000	84.5713	236	0
1527760597.810255000	84.5719	101	1
1527760597.900501000	84.6622	389	1
1527760597.900565000	84.6622	265	1
1527760597.918293000	84.68	87	0
1527760598.048826000	84.8105	233	0
1527760598.050176000	84.8119	148	0
1527760598.050437000	84.8121	104	1
1527760598.052348000	84.814	92	0
1527760598.053770000	84.8155	289	0
1527760598.054273000	84.816	101	1
1527760598.284666000	85.0464	389	1
1527760598.284755000	85.0464	262	1
1527760598.309893000	85.0716	87	0
1527760598.431999000	85.1937	331	0
1527760598.433337000	85.195	148	0
1527760598.434398000	85.1961	104	1
1527760598.434670000	85.1964	92	0
1527760598.436031000	85.1977	248	0
1527760598.436514000	85.1982	101	1
1527760598.606978000	85.3687	387	1
1527760598.607071000	85.3688	259	1
1527760598.633882000	85.3956	87	0
1527760598.635932000	85.3976	87	0
1527760598.740929000	85.5026	259	0
1527760598.742335000	85.504	148	0
1527760598.742430000	85.5041	104	1
1527760598.744380000	85.5061	98	1
1527760598.745245000	85.5069	92	0
1527760598.746530000	85.5082	99	0
1527760598.747296000	85.509	101	1
1527760598.960359000	85.722	391	1
1527760598.960449000	85.7221	263	1
1527760598.978811000	85.7405	87	0
1527760599.088205000	85.8499	235	0
1527760599.089534000	85.8512	148	0
1527760599.090344000	85.852	104	1
1527760599.092782000	85.8545	92	0
1527760599.094120000	85.8558	247	0
1527760599.094657000	85.8563	101	1
1527760599.216561000	85.9782	386	1
1527760599.216658000	85.9783	264	1
1527760599.234417000	85.9961	87	0
1527760599.240417000	86.0021	87	0
1527760599.360691000	86.1224	260	0
1527760599.362009000	86.1237	148	0
1527760599.362387000	86.1241	107	1
1527760599.364794000	86.1265	92	0
1527760599.366156000	86.1278	308	0
1527760599.366405000	86.1281	101	1
1527760603.392451000	90.1541	391	1
1527760603.392540000	90.1542	260	1
1527760603.410799000	90.1725	87	0
1527760603.523413000	90.2851	282	0
1527760603.524761000	90.2864	148	0
1527760603.525676000	90.2874	104	1
1527760603.526632000	90.2883	92	0
1527760603.528003000	90.2897	282	0
1527760603.528571000	90.2903	101	1
1527760603.808803000	90.5705	386	1
1527760603.808871000	90.5706	258	1
1527760603.827009000	90.5887	87	0
1527760603.963899000	90.7256	305	0
1527760603.965228000	90.7269	148	0
1527760603.965633000	90.7273	104	1
1527760603.969084000	90.7308	92	0
1527760603.970500000	90.7322	209	0
1527760603.970722000	90.7324	101	1
1527760604.069081000	90.8308	389	1
1527760604.069177000	90.8309	259	1
1527760604.087091000	90.8488	87	0
1527760604.211011000	90.9727	235	0
1527760604.212411000	90.9741	148	0
1527760604.212652000	90.9743	104	1
1527760604.215635000	90.9773	92	0
1527760604.216988000	90.9787	340	0
1527760604.217662000	90.9793	101	1
1527760604.650223000	91.4119	870	1
1527760604.650320000	91.412	258	1
1527760604.668419000	91.4301	87	0
1527760604.782937000	91.5446	303	0
1527760604.784267000	91.546	148	0
1527760604.784673000	91.5464	104	1
1527760604.789225000	91.5509	92	0
1527760604.790565000	91.5522	273	0
[truncated: 504 more rows]
