# Supplementary material for: Method for multi-task learning fusion network traffic classification to address small sample labels
Source: Sci Rep. 2024 Jan 30;14:2518. doi: 10.1038/s41598-024-51933-8 (PMC10827795; doi:10.1038/s41598-024-51933-8)
Supplement: Supplementary file 2 — Supplementary Information 2. [file 41598_2024_51933_MOESM2_ESM.zip › QUIC Dataset/QUIC Dataset/pretraining/Google Doc/GoogleDoc-1004.txt]

1527741717.902482000	0	294	1
1527741717.924864000	0.022382	87	0
1527741718.119355000	0.216873	301	0
1527741718.120664000	0.218182	1412	0
1527741718.121940000	0.219458	1412	0
1527741718.123278000	0.220796	1412	0
1527741718.123448000	0.220966	110	1
1527741718.124553000	0.222071	180	0
1527741718.125881000	0.223399	1412	0
1527741718.127166000	0.224684	1412	0
1527741718.128434000	0.225952	1412	0
1527741718.128439000	0.225957	104	1
1527741718.129679000	0.227197	188	0
1527741718.130989000	0.228507	1412	0
1527741718.132272000	0.22979	1412	0
1527741718.132423000	0.229941	107	1
1527741718.133603000	0.231121	1293	0
1527741718.137435000	0.234953	98	1
1527741718.163453000	0.260971	1412	0
1527741718.164702000	0.26222	1412	0
1527741718.166003000	0.263521	1412	0
1527741718.167235000	0.264753	198	0
1527741718.167446000	0.264964	107	1
1527741718.168630000	0.266148	1412	0
1527741718.169882000	0.2674	1412	0
1527741718.171195000	0.268713	1412	0
1527741718.172465000	0.269983	1298	0
1527741718.172507000	0.270025	104	1
1527741718.173754000	0.271272	1412	0
1527741718.175086000	0.272604	1411	0
1527741718.176828000	0.274346	104	1
1527741718.180483000	0.278001	1412	0
1527741718.181733000	0.279251	802	0
1527741718.183083000	0.280601	1412	0
1527741718.184490000	0.282008	1015	0
1527741718.184665000	0.282183	107	1
1527741718.185726000	0.283244	1412	0
1527741718.187056000	0.284574	1412	0
1527741718.188289000	0.285807	1412	0
1527741718.189520000	0.287038	104	1
1527741718.189535000	0.287053	190	0
1527741718.190886000	0.288404	1412	0
1527741718.192150000	0.289668	180	0
1527741718.193481000	0.290999	1412	0
1527741718.193493000	0.291011	104	1
1527741718.194725000	0.292243	1412	0
1527741718.196071000	0.293589	1412	0
1527741718.197263000	0.294781	190	0
1527741718.197474000	0.294992	107	1
1527741718.198627000	0.296145	1412	0
1527741718.199878000	0.297396	147	0
1527741718.201183000	0.298701	1412	0
1527741718.202461000	0.299979	1412	0
1527741718.202666000	0.300184	107	1
1527741718.203733000	0.301251	1412	0
1527741718.204999000	0.302517	188	0
1527741718.206317000	0.303835	84	0
1527741718.207494000	0.305012	104	1
1527741718.207666000	0.305184	787	0
1527741718.209006000	0.306524	1412	0
1527741718.210270000	0.307788	1412	0
1527741718.211518000	0.309036	104	1
1527741718.211552000	0.30907	1412	0
1527741718.212830000	0.310348	747	0
1527741718.214189000	0.311707	149	0
1527741718.215493000	0.313011	104	1
1527741718.662269000	0.759787	656	1
1527741718.662363000	0.759881	1412	1
1527741718.662400000	0.759918	916	1
1527741718.664515000	0.762033	229	1
1527741718.681715000	0.779233	87	0
1527741718.684396000	0.781914	87	0
1527741718.686944000	0.784462	87	0
1527741719.001140000	1.09866	169	1
1527741719.026342000	1.12386	87	0
1527741719.142150000	1.23967	470	0
1527741719.143555000	1.24107	1116	0
1527741719.145292000	1.24281	92	0
1527741719.146501000	1.24402	107	1
1527741719.146592000	1.24411	93	0
1527741719.150571000	1.24809	98	1
1527741719.179556000	1.27707	235	0
1527741719.180874000	1.27839	1412	0
1527741719.182181000	1.2797	1412	0
1527741719.183499000	1.28102	104	1
1527741719.183526000	1.28104	1412	0
1527741719.184792000	1.28231	180	0
1527741719.186102000	1.28362	1412	0
1527741719.187389000	1.28491	1412	0
1527741719.187702000	1.28522	107	1
1527741719.188638000	1.28616	1071	0
1527741719.189891000	1.28741	102	0
1527741719.191170000	1.28869	115	0
1527741719.192488000	1.29001	104	1
1527741719.223859000	1.32138	383	0
1527741719.226588000	1.32411	80	0
1527741719.227498000	1.32502	101	1
1527741719.358807000	1.45633	862	1
1527741719.360283000	1.4578	451	1
1527741719.382441000	1.47996	87	0
1527741719.528512000	1.62603	544	0
1527741719.529761000	1.62728	80	0
1527741719.534387000	1.63191	479	0
1527741719.535669000	1.63319	992	0
1527741719.536992000	1.63451	204	0
1527741719.540922000	1.63844	113	1
1527741719.587876000	1.68539	395	1
1527741719.630240000	1.72776	87	0
1527741719.655572000	1.75309	257	0
1527741719.656844000	1.75436	597	0
1527741719.659535000	1.75705	104	1
1527741719.670048000	1.76757	280	1
1527741719.670130000	1.76765	144	1
1527741719.695265000	1.79278	87	0
1527741719.759628000	1.85715	1412	0
1527741719.760899000	1.85842	1412	0
1527741719.762179000	1.8597	1412	0
1527741719.763502000	1.86102	455	0
1527741719.763554000	1.86107	107	1
1527741719.764793000	1.86231	92	0
1527741719.766078000	1.8636	312	0
1527741719.767546000	1.86506	104	1
1527741719.879220000	1.97674	155	1
1527741719.879295000	1.97681	190	1
1527741719.902896000	2.00041	87	0
1527741719.904215000	2.00173	87	0
1527741719.994857000	2.09238	663	0
1527741719.996109000	2.09363	92	0
1527741719.997388000	2.09491	255	0
1527741719.998563000	2.09608	110	1
1527741720.738479000	2.836	406	1
1527741720.763636000	2.86115	87	0
1527741720.765857000	2.86337	1412	1
1527741720.765912000	2.86343	399	1
1527741720.798713000	2.89623	87	0
1527741720.952853000	3.05037	1356	1
1527741720.973740000	3.07126	87	0
1527741721.108853000	3.20637	345	0
1527741721.110529000	3.20805	1412	0
1527741721.112387000	3.2099	995	0
1527741721.112635000	3.21015	104	1
1527741721.113812000	3.21133	92	0
1527741721.115100000	3.21262	156	0
1527741721.116414000	3.21393	1412	0
1527741721.117630000	3.21515	107	1
1527741721.117688000	3.21521	1412	0
1527741721.118973000	3.21649	1412	0
1527741721.120228000	3.21775	465	0
1527741721.121506000	3.21902	447	0
1527741721.121672000	3.21919	107	1
1527741721.166355000	3.26387	1353	0
1527741721.170634000	3.26815	98	1
1527741721.197255000	3.29477	287	1
1527741721.211068000	3.30859	179	1
1527741721.213101000	3.31062	178	1
1527741721.215497000	3.31301	178	1
1527741721.218544000	3.31606	178	1
1527741721.218977000	3.31649	87	0
1527741721.221740000	3.31926	178	1
1527741721.225580000	3.3231	178	1
1527741721.228195000	3.32571	177	1
1527741721.230962000	3.32848	178	1
1527741721.233894000	3.33141	177	1
1527741721.234122000	3.33164	87	0
1527741721.237210000	3.33473	195	1
1527741721.238962000	3.33648	87	0
1527741721.241512000	3.33903	179	1
1527741721.244078000	3.3416	1412	0
1527741721.245429000	3.34295	118	1
1527741721.246359000	3.34388	217	0
1527741721.247133000	3.34465	193	1
1527741721.247629000	3.34515	82	0
1527741721.250336000	3.34785	192	1
1527741721.251740000	3.34926	87	0
1527741721.253313000	3.35083	178	1
1527741721.254099000	3.35162	1412	0
1527741721.254839000	3.35236	118	1
1527741721.255378000	3.3529	120	0
1527741721.256630000	3.35415	82	0
1527741721.258340000	3.35586	196	1
1527741721.259317000	3.35683	87	0
1527741721.260832000	3.35835	178	1
1527741721.261294000	3.35881	1412	0
1527741721.262417000	3.35994	118	1
1527741721.262544000	3.36006	114	0
1527741721.263985000	3.3615	1412	0
1527741721.265061000	3.36258	196	1
1527741721.265233000	3.36275	141	0
1527741721.265303000	3.36282	101	1
1527741721.266509000	3.36403	87	0
1527741721.268156000	3.36567	197	1
1527741721.269667000	3.36718	1412	0
1527741721.270369000	3.36789	115	1
1527741721.270914000	3.36843	122	0
1527741721.271659000	3.36918	191	1
1527741721.272491000	3.37001	87	0
1527741721.273881000	3.3714	1412	0
1527741721.274782000	3.3723	196	1
1527741721.274967000	3.37248	101	1
1527741721.275130000	3.37265	154	0
1527741721.276406000	3.37392	82	0
1527741721.277759000	3.37528	195	1
1527741721.277772000	3.37529	717	0
1527741721.278337000	3.37585	115	1
1527741721.279055000	3.37657	903	0
1527741721.280354000	3.37787	1412	0
1527741721.281422000	3.37894	195	1
1527741721.281801000	3.37932	112	0
1527741721.282491000	3.38001	101	1
1527741721.282867000	3.38038	82	0
1527741721.284243000	3.38176	1412	0
1527741721.284848000	3.38237	121	1
1527741721.285488000	3.38301	118	0
1527741721.286497000	3.38402	192	1
1527741721.286759000	3.38428	87	0
1527741721.288082000	3.3856	1412	0
1527741721.289231000	3.38675	195	1
1527741721.289322000	3.38684	138	0
1527741721.289437000	3.38696	101	1
1527741721.290598000	3.38812	82	0
1527741721.291917000	3.38944	1412	0
1527741721.292611000	3.39013	121	1
1527741721.293211000	3.39073	131	0
1527741721.294479000	3.392	193	1
1527741721.294518000	3.39204	1412	0
1527741721.295541000	3.39306	115	1
1527741721.295770000	3.39329	151	0
1527741721.297049000	3.39457	82	0
1527741721.297797000	3.39531	196	1
1527741721.298362000	3.39588	1412	0
1527741721.298997000	3.39651	115	1
1527741721.299610000	3.39713	221	0
1527741721.300884000	3.3984	82	0
1527741721.301394000	3.39891	195	1
1527741721.302195000	3.39971	1412	0
1527741721.303040000	3.40056	115	1
1527741721.303486000	3.401	107	0
1527741721.304769000	3.40229	82	0
1527741721.305425000	3.40294	195	1
1527741721.308062000	3.40558	1412	0
1527741721.309490000	3.40701	107	0
1527741721.310765000	3.40828	82	0
1527741721.311155000	3.40867	121	1
1527741721.312112000	3.40963	1412	0
1527741721.313070000	3.41059	192	1
1527741721.313235000	3.41075	101	1
1527741721.313426000	3.41094	146	0
1527741721.314805000	3.41232	1412	0
1527741721.315377000	3.41289	118	1
1527741721.316069000	3.41359	123	0
1527741721.317122000	3.41464	193	1
1527741721.317360000	3.41488	1412	0
1527741721.317888000	3.41541	115	1
1527741721.318612000	3.41613	160	0
1527741721.320052000	3.41757	1412	0
1527741721.320745000	3.41826	118	1
1527741721.321296000	3.41881	212	0
1527741721.322579000	3.4201	82	0
1527741721.324279000	3.4218	195	1
1527741721.327527000	3.42505	179	1
1527741721.330333000	3.42785	177	1
1527741721.333226000	3.43074	87	0
1527741721.333327000	3.43085	179	1
1527741721.337894000	3.43541	178	1
1527741721.341138000	3.43866	180	1
1527741721.342931000	3.44045	87	0
1527741721.344487000	3.442	87	0
1527741721.345759000	3.44328	87	0
1527741721.352596000	3.45011	202	1
1527741721.355005000	3.45252	178	1
1527741721.358395000	3.45591	178	1
1527741721.361531000	3.45905	178	1
1527741721.362839000	3.46036	87	0
1527741721.364207000	3.46172	623	0
1527741721.364898000	3.46242	195	1
1527741721.365126000	3.46264	101	1
1527741721.365491000	3.46301	903	0
1527741721.366756000	3.46427	87	0
1527741721.368389000	3.46591	195	1
1527741721.369989000	3.46751	1412	0
1527741721.370643000	3.46816	115	1
1527741721.371241000	3.46876	112	0
1527741721.372520000	3.47004	82	0
1527741721.372583000	3.4701	191	1
1527741721.373970000	3.47149	1412	0
1527741721.374635000	3.47215	118	1
1527741721.375204000	3.47272	133	0
1527741721.376483000	3.474	82	0
1527741721.377176000	3.47469	195	1
1527741721.377795000	3.47531	1412	0
1527741721.378599000	3.47612	115	1
1527741721.379039000	3.47656	124	0
1527741721.380417000	3.47794	1412	0
1527741721.380819000	3.47834	192	1
1527741721.381364000	3.47888	115	1
1527741721.381662000	3.47918	156	0
1527741721.382939000	3.48046	82	0
1527741721.384307000	3.48182	1412	0
1527741721.384423000	3.48194	195	1
1527741721.385013000	3.48253	115	1
1527741721.385549000	3.48307	216	0
1527741721.386958000	3.48448	1412	0
1527741721.387610000	3.48513	118	1
1527741721.388232000	3.48575	1412	0
1527741721.389510000	3.48703	942	0
1527741721.389557000	3.48707	191	1
1527741721.389737000	3.48725	101	1
1527741721.390167000	3.48768	101	1
1527741721.390792000	3.48831	1412	0
1527741721.391654000	3.48917	118	1
1527741721.391997000	3.48952	101	1
1527741721.392136000	3.48965	1412	0
1527741721.392758000	3.49028	115	1
1527741721.393477000	3.49099	1412	0
1527741721.394746000	3.49226	896	0
1527741721.395939000	3.49346	193	1
1527741721.396037000	3.49356	1412	0
1527741721.396828000	3.49435	118	1
1527741721.397285000	3.4948	112	0
1527741721.398598000	3.49612	1412	0
1527741721.399654000	3.49717	118	1
1527741721.399841000	3.49736	116	0
1527741721.401155000	3.49867	1412	0
1527741721.401213000	3.49873	192	1
1527741721.401719000	3.49924	115	1
1527741721.402401000	3.49992	131	0
1527741721.403720000	3.50124	82	0
1527741721.405037000	3.50255	1412	0
1527741721.405679000	3.5032	121	1
1527741721.406286000	3.5038	123	0
1527741721.407578000	3.5051	666	0
1527741721.408245000	3.50576	118	1
1527741721.408854000	3.50637	712	0
1527741721.409318000	3.50684	115	1
1527741721.410151000	3.50767	1412	0
1527741721.411407000	3.50892	401	0
1527741721.412716000	3.51023	1412	0
1527741721.413243000	3.51076	121	1
1527741721.414014000	3.51153	111	0
1527741721.415294000	3.51281	82	0
1527741721.416610000	3.51413	1412	0
1527741721.417172000	3.51469	121	1
1527741721.417857000	3.51537	114	0
1527741721.419127000	3.51664	82	0
1527741721.420444000	3.51796	1412	0
1527741721.420930000	3.51845	121	1
1527741721.421690000	3.51921	133	0
1527741721.422962000	3.52048	82	0
1527741721.424335000	3.52185	1412	0
1527741721.424845000	3.52236	121	1
1527741721.425586000	3.5231	116	0
1527741721.426856000	3.52437	82	0
1527741721.428175000	3.52569	1412	0
1527741721.428613000	3.52613	121	1
1527741721.429424000	3.52694	157	0
1527741721.430696000	3.52821	82	0
1527741721.432602000	3.53012	101	1
1527741721.451795000	3.54931	87	0
1527741721.453123000	3.55064	87	0
1527741721.476877000	3.57439	87	0
1527741721.478187000	3.57571	1412	0
1527741721.478929000	3.57645	124	1
1527741721.479461000	3.57698	226	0
1527741721.480777000	3.57829	1412	0
1527741721.481276000	3.57879	118	1
1527741721.482018000	3.57954	111	0
1527741721.483451000	3.58097	1412	0
1527741721.483994000	3.58151	118	1
1527741721.484707000	3.58223	115	0
1527741721.485982000	3.5835	82	0
1527741721.487303000	3.58482	1412	0
1527741721.488230000	3.58575	121	1
1527741721.488549000	3.58607	141	0
1527741721.489859000	3.58738	1412	0
1527741721.490422000	3.58794	118	1
1527741721.491099000	3.58862	116	0
1527741721.492376000	3.58989	82	0
1527741721.493750000	3.59127	1412	0
1527741721.494702000	3.59222	104	1
1527741721.494990000	3.59251	151	0
1527741721.495379000	3.5929	101	1
1527741721.496274000	3.59379	82	0
1527741721.499649000	3.59717	101	1
1527741721.501689000	3.59921	1412	0
1527741721.502395000	3.59991	115	1
1527741721.502966000	3.60048	214	0
1527741721.504335000	3.60185	1412	0
1527741721.504791000	3.60231	118	1
1527741721.505588000	3.60311	121	0
1527741721.509712000	3.60723	98	1
1527741721.549248000	3.64677	87	0
1527741721.556893000	3.65441	87	0
1527741721.792633000	3.89015	254	1
1527741721.792722000	3.89024	1412	1
1527741721.792759000	3.89028	1412	1
1527741721.792792000	3.89031	1412	1
1527741721.792829000	3.89035	1412	1
1527741721.792870000	3.89039	1412	1
1527741721.792903000	3.89042	1412	1
1527741721.792958000	3.89048	1412	1
1527741721.792992000	3.89051	1412	1
1527741721.793028000	3.89055	1412	1
1527741721.793065000	3.89058	1412	1
1527741721.795669000	3.89319	1412	1
1527741721.797654000	3.89517	1412	1
1527741721.799678000	3.8972	1282	1
1527741721.817859000	3.91538	87	0
1527741721.819146000	3.91666	87	0
1527741721.827764000	3.92528	87	0
1527741721.977370000	4.07489	1412	1
1527741721.977400000	4.07492	384	1
1527741721.986907000	4.08442	488	0
1527741721.989928000	4.08745	80	0
1527741721.990670000	4.08819	101	1
1527741722.007664000	4.10518	87	0
1527741722.011153000	4.10867	87	0
1527741722.141602000	4.23912	513	0
1527741722.142939000	4.24046	383	0
1527741722.145665000	4.24318	107	1
1527741723.809265000	5.90678	333	1
1527741723.809356000	5.90687	1412	1
1527741723.809393000	5.90691	990	1
1527741723.809887000	5.9074	235	1
1527741723.809926000	5.90744	1412	1
1527741723.809963000	5.90748	1412	1
1527741723.809990000	5.90751	769	1
1527741723.812393000	5.90991	251	1
1527741723.814511000	5.91203	101	1
1527741723.858019000	5.95554	87	0
1527741723.862728000	5.96025	94	0
1527741723.865967000	5.96349	87	0
1527741723.866508000	5.96403	104	1
1527741723.943575000	6.04109	441	0
1527741723.947521000	6.04504	98	1
1527741723.950078000	6.0476	80	0
1527741723.953501000	6.05102	98	1
1527741724.239579000	6.3371	499	0
1527741724.240750000	6.33827	305	0
1527741724.242052000	6.33957	264	0
1527741724.242220000	6.33974	118	1
1527741724.245361000	6.34288	265	1
1527741724.266519000	6.36404	87	0
1527741724.277148000	6.37467	87	0
1527741724.666690000	6.76421	895	0
1527741724.667972000	6.76549	1412	0
1527741724.670572000	6.76809	104	1
1527741724.671187000	6.7687	1412	0
1527741724.672469000	6.76999	1412	0
1527741724.673779000	6.7713	180	0
1527741724.674553000	6.77207	107	1
1527741724.675101000	6.77262	1412	0
1527741724.676380000	6.7739	1352	0
1527741724.677660000	6.77518	1412	0
1527741724.678548000	6.77607	104	1
1527741724.678957000	6.77647	1412	0
1527741724.680219000	6.77774	1412	0
1527741724.682568000	6.78009	101	1
1527741724.682584000	6.7801	188	0
1527741724.683977000	6.78149	1218	0
1527741724.687568000	6.78509	101	1
1527741724.709897000	6.80742	1412	0
1527741724.711166000	6.80868	1412	0
1527741724.713592000	6.81111	101	1
1527741724.714644000	6.81216	1412	0
1527741724.715926000	6.81344	1412	0
1527741724.717195000	6.81471	852	0
1527741724.718493000	6.81601	1412	0
1527741724.719770000	6.81729	1412	0
1527741724.721053000	6.81857	1412	0
1527741724.722415000	6.81993	1412	0
1527741724.723759000	6.82128	1412	0
1527741724.724557000	6.82207	119	1
1527741724.725040000	6.82256	1412	0
1527741724.726313000	6.82383	998	0
1527741724.727597000	6.82511	981	0
1527741724.728557000	6.82608	104	1
1527741724.728880000	6.8264	1412	0
1527741724.730166000	6.82768	1412	0
1527741724.731446000	6.82896	1412	0
1527741724.732578000	6.8301	104	1
1527741724.732726000	6.83024	1412	0
1527741724.734044000	6.83156	292	0
1527741724.735421000	6.83294	1412	0
1527741724.736704000	6.83422	1412	0
1527741724.737981000	6.8355	1412	0
1527741724.739263000	6.83678	1412	0
1527741724.740544000	6.83806	1412	0
1527741724.741887000	6.83941	1412	0
1527741724.743225000	6.84074	1412	0
1527741724.744468000	6.84199	84	0
1527741724.745772000	6.84329	963	0
1527741724.747065000	6.84458	1412	0
1527741724.748337000	6.84585	1301	0
1527741724.749598000	6.84712	101	1
1527741724.749626000	6.84714	1412	0
1527741724.749864000	6.84738	125	1
1527741724.750910000	6.84843	1412	0
1527741724.752184000	6.8497	659	0
1527741724.753566000	6.85108	1412	0
1527741724.754063000	6.85158	101	1
1527741724.754847000	6.85237	1412	0
1527741724.756097000	6.85362	323	0
1527741724.757372000	6.85489	211	0
1527741724.757953000	6.85547	113	1
1527741726.009050000	8.10657	317	1
1527741726.009124000	8.10664	144	1
1527741726.028108000	8.12563	87	0
1527741726.087346000	8.18486	1412	0
1527741726.088867000	8.18638	1412	0
1527741726.090920000	8.18844	1412	0
1527741726.091627000	8.18914	107	1
1527741726.092210000	8.18973	634	0
1527741726.093531000	8.19105	92	0
1527741726.094822000	8.19234	324	0
1527741726.095607000	8.19313	104	1
1527741727.131889000	9.22941	412	1
1527741727.131978000	9.2295	294	1
1527741727.134161000	9.23168	474	1
1527741727.134228000	9.23175	1412	1
1527741727.134265000	9.23178	1412	1
1527741727.134300000	9.23182	979	1
1527741727.149429000	9.24695	87	0
1527741727.153659000	9.25118	87	0
1527741727.181361000	9.27888	396	1
1527741727.198974000	9.29649	87	0
1527741727.548854000	9.64637	307	0
1527741727.552302000	9.64982	101	1
1527741727.553470000	9.65099	1400	0
1527741727.555685000	9.6532	513	0
1527741727.556973000	9.65449	592	0
1527741727.557302000	9.65482	104	1
1527741727.558542000	9.65606	635	0
1527741727.559821000	9.65734	467	0
1527741727.561289000	9.65881	697	0
1527741727.562295000	9.65981	104	1
1527741727.571807000	9.66932	484	0
1527741727.573160000	9.67068	835	0
1527741727.574509000	9.67203	649	0
1527741727.575301000	9.67282	104	1
1527741727.575804000	9.67332	519	0
1527741727.577080000	9.6746	439	0
1527741727.578360000	9.67588	701	0
1527741727.579295000	9.67681	104	1
1527741727.595333000	9.69285	616	0
1527741727.596635000	9.69415	1412	0
1527741727.599306000	9.69682	101	1
1527741727.599688000	9.69721	301	0
1527741727.600980000	9.6985	699	0
1527741727.602236000	9.69975	175	0
1527741727.603299000	9.70082	104	1
1527741727.662927000	9.76044	384	0
1527741727.666337000	9.76385	98	1
1527741727.670105000	9.76762	80	0
1527741727.673340000	9.77086	98	1
1527741727.719420000	9.81694	289	0
1527741727.720697000	9.81821	103	0
1527741727.722201000	9.81972	286	0
1527741727.723331000	9.82085	104	1
1527741728.070072000	10.1676	394	1
1527741728.070161000	10.1677	109	1
1527741728.079098000	10.1766	759	1
1527741728.081258000	10.1788	473	1
1527741728.081324000	10.1788	87	1
1527741728.088084000	10.1856	87	0
1527741728.099116000	10.1966	87	0
1527741728.103603000	10.2011	87	0
1527741728.394536000	10.4921	320	0
1527741728.395793000	10.4933	151	0
1527741728.398383000	10.4959	110	1
1527741728.398428000	10.4959	92	0
1527741728.399733000	10.4973	297	0
1527741728.402410000	10.4999	101	1
1527741728.644240000	10.7418	245	0
1527741728.645498000	10.743	103	0
1527741728.649502000	10.747	92	0
1527741728.650832000	10.7483	149	0
1527741728.651251000	10.7488	107	1
1527741728.770877000	10.8684	233	0
1527741728.772143000	10.8697	141	0
1527741728.774579000	10.8721	101	1
1527741728.775569000	10.8731	92	0
1527741728.776856000	10.8744	125	0
1527741728.779583000	10.8771	101	1
1527741729.308071000	11.4056	390	1
1527741729.308181000	11.4057	253	1
1527741729.348785000	11.4463	87	0
1527741729.452000000	11.5495	415	1
1527741729.452079000	11.5496	94	1
1527741729.475843000	11.5734	87	0
1527741729.882694000	11.9802	259	0
1527741729.884038000	11.9816	367	0
1527741729.886651000	11.9842	107	1
1527741729.888197000	11.9857	338	0
1527741729.891670000	11.9892	98	1
1527741730.095279000	12.1928	381	1
1527741730.095569000	12.1931	1412	1
1527741730.095594000	12.1931	1412	1
1527741730.095672000	12.1932	1412	1
1527741730.095697000	12.1932	1412	1
1527741730.095735000	12.1933	1412	1
1527741730.095787000	12.1933	1412	1
1527741730.095887000	12.1934	1412	1
1527741730.095910000	12.1934	1412	1
1527741730.095951000	12.1935	1412	1
1527741730.095993000	12.1935	1412	1
1527741730.097664000	12.1952	1412	1
1527741730.097779000	12.1953	1412	1
1527741730.099778000	12.1973	1412	1
1527741730.099815000	12.1973	1412	1
1527741730.102659000	12.2002	1412	1
1527741730.102715000	12.2002	1412	1
1527741730.104655000	12.2022	1412	1
1527741730.118572000	12.2161	100	0
1527741730.118768000	12.2163	1412	1
1527741730.119879000	12.2174	87	0
1527741730.119966000	12.2175	1412	1
1527741730.121638000	12.2192	1412	1
1527741730.121678000	12.2192	1412	1
1527741730.123630000	12.2211	1412	1
1527741730.123655000	12.2212	1412	1
1527741730.123860000	12.2214	87	0
1527741730.125632000	12.2232	1412	1
1527741730.127629000	12.2251	1412	1
1527741730.127655000	12.2252	1412	1
1527741730.129631000	12.2271	1412	1
1527741730.129669000	12.2272	1412	1
1527741730.131630000	12.2291	1412	1
1527741730.131654000	12.2292	1412	1
1527741730.133626000	12.2311	1412	1
1527741730.133651000	12.2312	1412	1
1527741730.134270000	12.2318	87	0
1527741730.135702000	12.2332	1412	1
1527741730.140143000	12.2377	87	0
1527741730.140353000	12.2379	801	1
1527741730.146234000	12.2438	87	0
1527741730.155563000	12.2531	87	0
1527741730.159554000	12.2571	87	0
1527741730.174076000	12.2716	87	0
1527741730.241825000	12.3393	290	0
1527741730.243161000	12.3407	146	0
1527741730.245732000	12.3433	113	1
1527741730.247960000	12.3455	92	0
1527741730.251215000	12.3487	128	0
1527741730.251693000	12.3492	101	1
1527741730.485561000	12.5831	386	0
1527741730.489697000	12.5872	98	1
1527741730.493429000	12.5909	80	0
1527741730.496748000	12.5943	98	1
1527741730.683634000	12.7812	357	1
1527741730.684548000	12.7821	631	1
1527741730.700909000	12.7984	87	0
1527741730.715576000	12.8131	87	0
1527741730.719828000	12.8173	306	1
1527741730.743390000	12.8409	87	0
1527741730.749701000	12.8472	322	1
1527741730.749787000	12.8473	448	1
1527741730.778004000	12.8755	87	0
1527741730.925056000	13.0226	624	0
1527741730.926331000	13.0238	806	0
1527741730.927587000	13.0251	92	0
1527741730.928694000	13.0262	110	1
1527741730.928899000	13.0264	314	0
1527741730.932728000	13.0302	98	1
1527741730.999631000	13.0971	388	0
1527741731.000891000	13.0984	118	0
1527741731.003722000	13.1012	101	1
1527741731.006313000	13.1038	92	0
1527741731.007622000	13.1051	337	0
1527741731.009715000	13.1072	101	1
1527741731.013448000	13.111	232	0
1527741731.014714000	13.1122	279	0
1527741731.017749000	13.1153	101	1
1527741731.019068000	13.1166	92	0
1527741731.020357000	13.1179	306	0
1527741731.020592000	13.1181	1141	1
1527741731.024740000	13.1223	98	1
1527741731.040550000	13.1381	87	0
1527741731.122970000	13.2205	235	0
1527741731.124291000	13.2218	146	0
1527741731.126722000	13.2242	104	1
1527741731.130008000	13.2275	92	0
1527741731.131281000	13.2288	160	0
1527741731.133745000	13.2313	101	1
1527741731.171481000	13.269	412	0
1527741731.172747000	13.2703	466	0
1527741731.174068000	13.2716	108	0
1527741731.175724000	13.2732	104	1
1527741731.219089000	13.3166	470	1
1527741731.236959000	13.3345	87	0
1527741731.379641000	13.4772	597	0
1527741731.383755000	13.4813	101	1
1527741733.120846000	15.2184	773	1
1527741733.120935000	15.2185	254	1
1527741733.145104000	15.2426	87	0
1527741733.155389000	15.2529	87	0
1527741733.473788000	15.5713	255	0
1527741733.475060000	15.5726	146	0
1527741733.477902000	15.5754	107	1
1527741733.485938000	15.5835	92	0
1527741733.487237000	15.5848	133	0
1527741733.489899000	15.5874	101	1
1527741733.518435000	15.616	255	0
1527741733.521870000	15.6194	98	1
1527741733.536528000	15.634	1185	1
1527741733.536616000	15.6341	257	1
1527741733.580885000	15.6784	1185	1
1527741733.581997000	15.6795	87	0
1527741733.623040000	15.7206	87	0
1527741733.710714000	15.8082	233	0
1527741733.711984000	15.8095	146	0
1527741733.714852000	15.8124	107	1
1527741733.715656000	15.8132	92	0
1527741733.716928000	15.8144	189	0
1527741733.718845000	15.8164	101	1
1527741733.747821000	15.8453	401	1
1527741733.747893000	15.8454	256	1
1527741733.785743000	15.8833	87	0
1527741733.952417000	16.0499	288	0
1527741733.953818000	16.0513	146	0
1527741733.955090000	16.0526	92	0
1527741733.955930000	16.0534	107	1
1527741733.956304000	16.0538	186	0
1527741733.959920000	16.0574	98	1
1527741736.189739000	18.2873	389	1
1527741736.189834000	18.2874	253	1
1527741736.208023000	18.3055	87	0
1527741736.528033000	18.6256	258	0
1527741736.529335000	18.6269	146	0
1527741736.532078000	18.6296	104	1
1527741736.533795000	18.6313	92	0
1527741736.535044000	18.6326	137	0
1527741736.537008000	18.6345	101	1
1527741736.798776000	18.8963	386	1
1527741736.798862000	18.8964	254	1
1527741736.819835000	18.9174	87	0
1527741737.139272000	19.2368	256	0
1527741737.140594000	19.2381	146	0
1527741737.141864000	19.2394	92	0
1527741737.143116000	19.2406	107	1
1527741737.143238000	19.2408	298	0
1527741737.147128000	19.2446	98	1
1527741737.191759000	19.2893	256	0
1527741737.195134000	19.2927	98	1
1527741737.219195000	19.3167	389	1
1527741737.219301000	19.3168	262	1
1527741737.238028000	19.3355	87	0
1527741737.555369000	19.6529	235	0
1527741737.556721000	19.6542	146	0
1527741737.558991000	19.6565	92	0
1527741737.559086000	19.6566	104	1
1527741737.560852000	19.6584	123	0
1527741737.563147000	19.6607	101	1
1527741737.812460000	19.91	386	1
1527741737.812521000	19.91	256	1
1527741737.834839000	19.9324	87	0
1527741738.219486000	20.317	258	0
1527741738.220679000	20.3182	148	0
1527741738.223174000	20.3207	104	1
1527741738.223926000	20.3214	92	0
1527741738.225150000	20.3227	127	0
1527741738.228159000	20.3257	101	1
1527741738.304491000	20.402	389	1
1527741738.304577000	20.4021	258	1
1527741738.323191000	20.4207	87	0
1527741738.708111000	20.8056	282	0
1527741738.712138000	20.8097	101	1
1527741738.713007000	20.8105	356	0
1527741738.717142000	20.8147	98	1
1527741738.902753000	21.0003	386	1
1527741738.902842000	21.0004	258	1
1527741738.949165000	21.0467	386	1
1527741738.951283000	21.0488	87	0
1527741738.989392000	21.0869	87	0
1527741739.271329000	21.3688	401	0
1527741739.272654000	21.3702	148	0
1527741739.275171000	21.3727	107	1
1527741739.277629000	21.3751	92	0
1527741739.278995000	21.3765	296	0
1527741739.281231000	21.3787	101	1
1527741739.352481000	21.45	389	1
1527741739.352555000	21.4501	265	1
1527741739.370658000	21.4682	87	0
1527741739.379077000	21.4766	87	0
1527741739.729072000	21.8266	232	0
1527741739.730352000	21.8279	148	0
1527741739.731636000	21.8292	92	0
1527741739.733002000	21.8305	109	0
1527741739.733282000	21.8308	113	1
1527741739.740553000	21.8381	232	0
1527741739.744292000	21.8418	98	1
1527741739.772618000	21.8701	383	1
1527741739.772704000	21.8702	262	1
1527741739.794634000	21.8922	87	0
1527741740.115618000	22.2131	258	0
1527741740.116878000	22.2144	148	0
1527741740.119219000	22.2167	104	1
1527741740.120912000	22.2184	92	0
1527741740.122193000	22.2197	100	0
1527741740.124201000	22.2217	101	1
1527741741.967215000	24.0647	751	1
1527741741.967312000	24.0648	1412	1
1527741741.967354000	24.0649	1412	1
1527741741.967401000	24.0649	1412	1
1527741741.967425000	24.0649	252	1
1527741741.986816000	24.0843	87	0
1527741742.169470000	24.267	1119	1
1527741742.169530000	24.267	257	1
1527741742.192543000	24.2901	87	0
1527741742.277779000	24.3753	456	0
1527741742.281867000	24.3794	104	1
1527741742.282440000	24.38	80	0
1527741742.285723000	24.3832	98	1
1527741742.537759000	24.6353	272	0
1527741742.538967000	24.6365	148	0
1527741742.541818000	24.6393	101	1
1527741742.542477000	24.64	92	0
1527741742.543780000	24.6413	87	0
1527741742.545798000	24.6433	101	1
1527741742.664296000	24.7618	386	1
1527741742.664386000	24.7619	265	1
1527741742.681789000	24.7793	87	0
1527741743.000244000	25.0978	256	0
1527741743.001470000	25.099	148	0
1527741743.003848000	25.1014	104	1
1527741743.005753000	25.1033	92	0
1527741743.007115000	25.1046	258	0
1527741743.009844000	25.1074	101	1
1527741743.104286000	25.2018	402	1
1527741743.104347000	25.2019	260	1
1527741743.127654000	25.2252	87	0
1527741743.641381000	25.7389	235	0
1527741743.642655000	25.7402	148	0
1527741743.644804000	25.7423	92	0
1527741743.645028000	25.7425	107	1
1527741743.646071000	25.7436	220	0
1527741743.649870000	25.7474	98	1
1527741743.784687000	25.8822	386	1
1527741743.784784000	25.8823	260	1
1527741743.804241000	25.9018	87	0
1527741744.198892000	26.2964	287	0
1527741744.200159000	26.2977	148	0
1527741744.202941000	26.3005	104	1
1527741744.203236000	26.3008	92	0
1527741744.204574000	26.3021	152	0
1527741744.206842000	26.3044	101	1
1527741744.306255000	26.4038	388	1
1527741744.306344000	26.4039	266	1
1527741744.327671000	26.4252	87	0
1527741744.940682000	27.0382	258	0
1527741744.941927000	27.0394	148	0
1527741744.944826000	27.0423	92	0
1527741744.944950000	27.0425	104	1
1527741744.946138000	27.0437	230	0
1527741744.949016000	27.0465	101	1
1527741744.979011000	27.0765	390	1
1527741744.979075000	27.0766	256	1
1527741745.004879000	27.1024	87	0
1527741745.480455000	27.578	233	0
1527741745.481683000	27.5792	148	0
1527741745.483985000	27.5815	104	1
1527741745.484943000	27.5825	92	0
1527741745.486233000	27.5838	243	0
1527741745.489077000	27.5866	101	1
1527741745.672549000	27.7701	389	1
1527741745.672628000	27.7701	263	1
1527741745.693058000	27.7906	87	0
1527741746.202016000	28.2995	255	0
1527741746.203339000	28.3009	148	0
1527741746.206033000	28.3036	104	1
1527741746.207504000	28.305	92	0
1527741746.208787000	28.3063	85	0
1527741746.211044000	28.3086	101	1
1527741746.289340000	28.3869	388	1
1527741746.289430000	28.3869	262	1
1527741746.307634000	28.4052	87	0
1527741746.473177000	28.5707	233	0
1527741746.474452000	28.572	148	0
1527741746.477045000	28.5746	104	1
1527741746.477579000	28.5751	92	0
1527741746.478868000	28.5764	170	0
1527741746.481061000	28.5786	101	1
1527741746.520331000	28.6178	384	1
1527741746.520425000	28.6179	256	1
1527741746.543226000	28.6407	87	0
1527741746.863569000	28.9611	283	0
1527741746.864855000	28.9624	148	0
1527741746.866977000	28.9645	92	0
1527741746.867026000	28.9645	104	1
1527741746.868240000	28.9658	313	0
1527741746.871063000	28.9686	101	1
1527741746.970594000	29.0681	391	1
1527741746.970688000	29.0682	265	1
1527741746.995242000	29.0928	87	0
1527741747.292476000	29.39	399	0
1527741747.293799000	29.3913	148	0
1527741747.296093000	29.3936	104	1
1527741747.299717000	29.3972	92	0
1527741747.301032000	29.3986	216	0
1527741747.303081000	29.4006	101	1
1527741747.483494000	29.581	385	1
1527741747.483555000	29.5811	260	1
1527741747.512924000	29.6104	87	0
1527741747.908663000	30.0062	233	0
1527741747.909933000	30.0075	148	0
1527741747.912076000	30.0096	104	1
1527741747.912165000	30.0097	92	0
1527741747.913524000	30.011	337	0
1527741747.916075000	30.0136	101	1
1527741748.081460000	30.179	769	1
1527741748.081552000	30.1791	265	1
1527741748.102649000	30.2002	87	0
1527741748.429147000	30.5267	257	0
1527741748.430413000	30.5279	148	0
1527741748.433087000	30.5306	104	1
1527741748.433920000	30.5314	92	0
1527741748.435200000	30.5327	93	0
1527741748.437103000	30.5346	101	1
1527741748.508461000	30.606	385	1
1527741748.508551000	30.6061	260	1
1527741748.528462000	30.626	87	0
1527741748.851834000	30.9494	232	0
1527741748.853143000	30.9507	148	0
1527741748.856175000	30.9537	104	1
1527741748.857960000	30.9555	92	0
1527741748.859207000	30.9567	330	0
1527741748.862174000	30.9597	101	1
1527741748.942487000	31.04	1181	1
1527741748.942546000	31.0401	260	1
1527741748.975815000	31.0733	87	0
1527741749.314183000	31.4117	302	0
1527741749.315471000	31.413	148	0
1527741749.318134000	31.4157	104	1
1527741749.318766000	31.4163	92	0
1527741749.320298000	31.4178	111	0
1527741749.322140000	31.4197	101	1
1527741749.431497000	31.529	399	1
1527741749.431557000	31.5291	262	1
1527741749.452117000	31.5496	87	0
1527741749.865961000	31.9635	259	0
1527741749.867199000	31.9647	148	0
1527741749.868664000	31.9662	92	0
1527741749.869948000	31.9675	207	0
1527741749.870178000	31.9677	110	1
1527741751.827853000	33.9254	388	1
1527741751.827919000	33.9254	259	1
1527741751.850846000	33.9484	87	0
1527741752.036901000	34.1344	260	0
1527741752.038096000	34.1356	148	0
1527741752.041287000	34.1388	104	1
1527741752.041945000	34.1395	92	0
1527741752.043244000	34.1408	256	0
1527741752.045262000	34.1428	101	1
1527741752.138978000	34.2365	390	1
1527741752.139071000	34.2366	258	1
1527741752.158758000	34.2563	87	0
1527741752.463703000	34.5612	236	0
1527741752.464917000	34.5624	148	0
1527741752.467313000	34.5648	104	1
1527741752.468565000	34.5661	92	0
1527741752.469857000	34.5674	266	0
1527741752.472379000	34.5699	101	1
1527741752.667736000	34.7653	386	1
1527741752.667798000	34.7653	265	1
1527741752.684608000	34.7821	87	0
1527741753.040737000	35.1383	289	0
1527741753.042009000	35.1395	148	0
1527741753.043295000	35.1408	92	0
1527741753.044380000	35.1419	107	1
1527741753.044639000	35.1422	316	0
1527741753.048337000	35.1459	98	1
1527741753.090050000	35.1876	388	1
1527741753.090136000	35.1877	257	1
1527741753.119393000	35.2169	87	0
1527741753.438532000	35.5361	233	0
1527741753.439728000	35.5372	148	0
1527741753.442351000	35.5399	92	0
1527741753.442458000	35.54	104	1
1527741753.443895000	35.5414	281	0
1527741753.446359000	35.5439	101	1
1527741753.620910000	35.7184	388	1
1527741753.620972000	35.7185	260	1
1527741753.641025000	35.7385	87	0
1527741753.938431000	36.0359	259	0
1527741753.939775000	36.0373	148	0
1527741753.942188000	36.0397	92	0
1527741753.942415000	36.0399	107	1
1527741753.943603000	36.0411	190	0
1527741753.947371000	36.0449	98	1
1527741755.917941000	38.0155	385	1
1527741755.918014000	38.0155	260	1
1527741755.956665000	38.0542	87	0
1527741756.092570000	38.1901	256	0
1527741756.093936000	38.1915	148	0
1527741756.096966000	38.1945	104	1
1527741756.098610000	38.1961	92	0
1527741756.099895000	38.1974	94	0
1527741756.101968000	38.1995	101	1
1527741756.267617000	38.3651	385	1
1527741756.267678000	38.3652	260	1
1527741756.296247000	38.3938	87	0
1527741756.617263000	38.7148	233	0
1527741756.618515000	38.716	148	0
1527741756.620995000	38.7185	104	1
1527741756.622239000	38.7198	92	0
1527741756.623632000	38.7211	284	0
1527741756.626013000	38.7235	101	1
1527741756.726438000	38.824	385	1
1527741756.726533000	38.8241	260	1
1527741756.745242000	38.8428	87	0
1527741756.886729000	38.9842	282	0
1527741756.887917000	38.9854	148	0
1527741756.891014000	38.9885	104	1
1527741756.894396000	38.9919	92	0
1527741756.895912000	38.9934	147	0
1527741756.898021000	38.9955	101	1
1527741756.976358000	39.0739	385	1
1527741756.976420000	39.0739	259	1
1527741757.012575000	39.1101	87	0
1527741757.134230000	39.2317	398	0
1527741757.135522000	39.233	148	0
1527741757.138027000	39.2355	104	1
1527741757.142279000	39.2398	92	0
1527741757.143770000	39.2413	292	0
1527741757.146037000	39.2436	101	1
1527741757.218122000	39.3156	768	1
1527741757.218182000	39.3157	258	1
1527741757.251172000	39.3487	87	0
1527741757.579856000	39.6774	235	0
1527741757.581123000	39.6786	148	0
1527741757.584019000	39.6815	92	0
1527741757.584088000	39.6816	104	1
1527741757.585344000	39.6829	207	0
1527741757.588087000	39.6856	101	1
1527741757.867479000	39.965	1187	1
1527741757.867537000	39.9651	262	1
1527741757.899095000	39.9966	87	0
1527741758.212196000	40.3097	259	0
1527741758.213528000	40.311	148	0
1527741758.215436000	40.313	92	0
1527741758.216084000	40.3136	107	1
1527741758.216745000	40.3143	171	0
1527741758.220084000	40.3176	98	1
1527741758.417325000	40.5148	402	1
1527741758.417385000	40.5149	256	1
1527741758.435713000	40.5332	87	0
1527741758.571706000	40.6692	233	0
1527741758.572976000	40.6705	148	0
1527741758.576106000	40.6736	104	1
1527741758.576934000	40.6745	92	0
1527741758.578222000	40.6757	184	0
1527741758.581097000	40.6786	101	1
1527741758.726288000	40.8238	387	1
1527741758.726357000	40.8239	259	1
1527741758.771422000	40.8689	87	0
1527741759.075004000	41.1725	301	0
1527741759.076267000	41.1738	148	0
1527741759.077537000	41.1751	92	0
1527741759.078890000	41.1764	207	0
1527741759.079056000	41.1766	110	1
1527741759.256653000	41.3542	389	1
1527741759.256728000	41.3542	266	1
1527741759.279118000	41.3766	90	0
1527741759.281415000	41.3789	87	0
1527741759.283153000	41.3807	101	1
1527741759.588358000	41.6859	259	0
1527741759.589602000	41.6871	148	0
1527741759.592115000	41.6896	101	1
1527741759.593243000	41.6908	92	0
1527741759.594542000	41.6921	172	0
1527741759.597148000	41.6947	101	1
1527741759.647351000	41.7449	384	1
1527741759.647438000	41.745	262	1
1527741759.677723000	41.7752	87	0
1527741759.789660000	41.8872	232	0
1527741759.790942000	41.8885	148	0
1527741759.793170000	41.8907	104	1
1527741759.794941000	41.8925	92	0
1527741759.796169000	41.8937	308	0
1527741759.799171000	41.8967	101	1
1527741761.941317000	44.0388	366	1
1527741761.941402000	44.0389	1412	1
1527741761.941428000	44.0389	1412	1
1527741761.941451000	44.039	1412	1
1527741761.941509000	44.039	253	1
1527741761.967611000	44.0651	87	0
1527741761.977609000	44.0751	87	0
1527741762.096436000	44.194	416	0
1527741762.100253000	44.1978	104	1
1527741762.102416000	44.1999	80	0
1527741762.106267000	44.2038	98	1
1527741762.142920000	44.2404	390	1
1527741762.143066000	44.2406	265	1
1527741762.178462000	44.276	87	0
1527741762.181192000	44.2787	87	0
1527741762.302330000	44.3998	267	0
1527741762.303735000	44.4013	148	0
1527741762.306270000	44.4038	107	1
1527741762.307123000	44.4046	92	0
1527741762.308413000	44.4059	246	0
1527741762.311258000	44.4088	101	1
1527741762.923764000	45.0213	386	1
1527741762.923848000	45.0214	259	1
1527741762.943265000	45.0408	87	0
1527741763.237653000	45.3352	260	0
1527741763.239009000	45.3365	148	0
1527741763.241214000	45.3387	92	0
1527741763.241315000	45.3388	104	1
1527741763.242564000	45.3401	121	0
1527741763.245298000	45.3428	101	1
1527741763.284680000	45.3822	390	1
1527741763.284775000	45.3823	260	1
1527741763.301684000	45.3992	87	0
1527741763.620275000	45.7178	233	0
1527741763.621540000	45.7191	148	0
1527741763.624158000	45.7217	92	0
1527741763.624381000	45.7219	107	1
1527741763.625455000	45.723	93	0
1527741763.629320000	45.7268	98	1
1527741763.795564000	45.8931	385	1
1527741763.795660000	45.8932	262	1
1527741763.815043000	45.9126	87	0
1527741763.947116000	46.0446	259	0
1527741763.948406000	46.0459	148	0
1527741763.951021000	46.0485	92	0
1527741763.951356000	46.0489	107	1
1527741763.952310000	46.0498	168	0
1527741763.956369000	46.0539	98	1
1527741764.259192000	46.3567	773	1
1527741764.259252000	46.3568	263	1
1527741764.278583000	46.3761	87	0
1527741764.620842000	46.7184	282	0
1527741764.622175000	46.7197	148	0
1527741764.624452000	46.722	92	0
1527741764.624467000	46.722	104	1
1527741764.628435000	46.726	98	1
1527741764.665245000	46.7628	171	0
1527741764.669469000	46.767	98	1
1527741764.755977000	46.8535	1183	1
1527741764.756038000	46.8536	259	1
1527741764.779426000	46.8769	87	0
1527741765.106223000	47.2037	398	0
1527741765.107485000	47.205	148	0
1527741765.108757000	47.2063	92	0
1527741765.110041000	47.2076	219	0
1527741765.110413000	47.2079	110	1
1527741765.194461000	47.292	401	1
1527741765.194553000	47.2921	264	1
1527741765.221311000	47.3188	87	0
1527741765.530698000	47.6282	233	0
1527741765.531965000	47.6295	148	0
1527741765.534501000	47.632	104	1
1527741765.536855000	47.6344	92	0
1527741765.538147000	47.6357	306	0
1527741765.540494000	47.638	101	1
1527741765.616281000	47.7138	384	1
1527741765.616407000	47.7139	264	1
1527741765.645522000	47.743	87	0
1527741765.950451000	48.048	256	0
1527741765.951731000	48.0492	148	0
1527741765.954102000	48.0516	92	0
1527741765.954524000	48.052	107	1
1527741765.955412000	48.0529	87	0
1527741765.959537000	48.0571	98	1
1527741766.040052000	48.1376	389	1
1527741766.040124000	48.1376	262	1
1527741766.088567000	48.1861	389	1
1527741766.090963000	48.1885	87	0
1527741766.118776000	48.2163	87	0
1527741766.523943000	48.6215	235	0
1527741766.525214000	48.6227	148	0
1527741766.526625000	48.6241	92	0
1527741766.527516000	48.625	110	1
1527741766.527935000	48.6255	241	0
1527741766.531574000	48.6291	98	1
1527741766.719903000	48.8174	390	1
1527741766.720000000	48.8175	271	1
1527741766.740777000	48.8383	87	0
1527741766.746820000	48.8443	87	0
1527741767.057432000	49.1549	298	0
1527741767.058703000	49.1562	148	0
1527741767.061587000	49.1591	107	1
1527741767.062160000	49.1597	92	0
1527741767.063511000	49.161	110	0
1527741767.065518000	49.163	101	1
1527741767.235688000	49.3332	388	1
1527741767.235780000	49.3333	256	1
1527741767.260011000	49.3575	87	0
1527741767.565532000	49.663	261	0
1527741767.566752000	49.6643	148	0
1527741767.569561000	49.6671	104	1
1527741767.571876000	49.6694	92	0
1527741767.573231000	49.6707	227	0
1527741767.575543000	49.6731	101	1
1527741767.776237000	49.8738	389	1
1527741767.776335000	49.8739	258	1
1527741767.818020000	49.9155	87	0
1527741768.139645000	50.2372	259	0
1527741768.140972000	50.2385	148	0
1527741768.143656000	50.2412	104	1
1527741768.144951000	50.2425	92	0
1527741768.146246000	50.2438	198	0
1527741768.148645000	50.2462	101	1
1527741768.192144000	50.2897	259	0
1527741768.195635000	50.2932	98	1
1527741768.207703000	50.3052	385	1
1527741768.207755000	50.3053	263	1
1527741768.234627000	50.3321	148	0
1527741768.238644000	50.3362	98	1
1527741768.253933000	50.3515	87	0
1527741768.375254000	50.4728	235	0
1527741768.376549000	50.4741	148	0
1527741768.379242000	50.4768	92	0
1527741768.379668000	50.4772	107	1
1527741768.380617000	50.4781	137	0
1527741768.384618000	50.4821	98	1
1527741768.448092000	50.5456	386	1
1527741768.448185000	50.5457	256	1
1527741768.465531000	50.563	87	0
1527741768.776264000	50.8738	233	0
1527741768.777593000	50.8751	148	0
1527741768.780691000	50.8782	104	1
1527741768.782563000	50.8801	92	0
1527741768.783920000	50.8814	228	0
1527741768.786682000	50.8842	101	1
1527741768.966268000	51.0638	385	1
1527741768.966339000	51.0639	262	1
1527741768.986216000	51.0837	87	0
1527741769.116249000	51.2138	256	0
1527741769.117586000	51.2151	148	0
1527741769.119713000	51.2172	104	1
1527741769.120782000	51.2183	92	0
1527741769.122139000	51.2197	119	0
1527741769.124720000	51.2222	101	1
1527741769.639927000	51.7374	386	1
1527741769.640014000	51.7375	259	1
1527741769.662412000	51.7599	87	0
1527741769.987274000	52.0848	291	0
1527741769.988521000	52.086	148	0
1527741769.989861000	52.0874	92	0
1527741769.990757000	52.0883	107	1
1527741769.991169000	52.0887	112	0
1527741769.994773000	52.0923	98	1
1527741770.091123000	52.1886	769	1
1527741770.091213000	52.1887	258	1
1527741770.114963000	52.2125	87	0
1527741770.439043000	52.5366	233	0
1527741770.440271000	52.5378	148	0
1527741770.442785000	52.5403	104	1
1527741770.460194000	52.5577	92	0
1527741770.463766000	52.5613	98	1
1527741770.466638000	52.5642	193	0
1527741770.470785000	52.5683	98	1
1527741770.487827000	52.5853	1182	1
1527741770.487894000	52.5854	258	1
1527741770.535513000	52.633	87	0
1527741770.663268000	52.7608	233	0
1527741770.664611000	52.7621	148	0
1527741770.665888000	52.7634	92	0
1527741770.666806000	52.7643	107	1
1527741770.667177000	52.7647	158	0
1527741770.670797000	52.7683	98	1
1527741771.339358000	53.4369	402	1
1527741771.339450000	53.437	269	1
1527741771.356985000	53.4545	87	0
1527741771.683223000	53.7807	259	0
1527741771.684420000	53.7819	148	0
1527741771.686869000	53.7844	104	1
1527741771.687325000	53.7848	92	0
1527741771.688649000	53.7862	88	0
1527741771.690847000	53.7884	101	1
1527741771.801211000	53.8987	388	1
1527741771.801302000	53.8988	268	1
1527741771.834325000	53.9318	87	0
1527741771.952193000	54.0497	307	0
1527741771.953564000	54.0511	148	0
1527741771.955810000	54.0533	104	1
1527741771.956072000	54.0536	92	0
1527741771.957362000	54.0549	302	0
1527741771.959807000	54.0573	101	1
1527741772.162074000	54.2596	390	1
1527741772.162164000	54.2597	261	1
1527741772.181319000	54.2788	87	0
1527741772.489679000	54.5872	378	0
1527741772.490960000	54.5885	148	0
1527741772.493839000	54.5914	104	1
1527741772.503793000	54.6013	92	0
1527741772.505071000	54.6026	112	0
1527741772.507943000	54.6055	101	1
1527741772.553420000	54.6509	378	0
1527741772.556934000	54.6545	98	1
1527741772.610113000	54.7076	385	1
1527741772.610198000	54.7077	261	1
1527741772.660911000	54.7584	385	1
1527741772.667767000	54.7653	87	0
1527741772.692001000	54.7895	87	0
1527741772.980251000	55.0778	257	0
1527741772.981570000	55.0791	148	0
1527741772.983933000	55.0815	107	1
1527741772.984083000	55.0816	92	0
1527741772.985424000	55.0829	149	0
1527741772.987871000	55.0854	101	1
1527741773.168088000	55.2656	384	1
1527741773.168165000	55.2657	261	1
1527741773.197845000	55.2954	87	0
1527741773.508948000	55.6065	236	0
1527741773.510205000	55.6077	148	0
1527741773.512886000	55.6104	104	1
1527741773.513673000	55.6112	92	0
1527741773.514963000	55.6125	161	0
1527741773.516881000	55.6144	101	1
1527741773.636491000	55.734	389	1
1527741773.636578000	55.7341	267	1
1527741773.655266000	55.7528	87	0
1527741774.092539000	56.1901	303	0
1527741774.093800000	56.1913	148	0
1527741774.095858000	56.1934	92	0
1527741774.097007000	56.1945	107	1
1527741774.098398000	56.1959	307	0
1527741774.101956000	56.1995	98	1
1527741774.299370000	56.3969	391	1
1527741774.299432000	56.397	260	1
1527741774.319896000	56.4174	87	0
1527741774.341245000	56.4388	87	0
1527741774.649951000	56.7475	259	0
1527741774.651245000	56.7488	148	0
1527741774.654037000	56.7516	107	1
1527741774.656980000	56.7545	92	0
1527741774.658479000	56.756	85	0
1527741774.661045000	56.7586	101	1
1527741776.531312000	58.6288	389	1
1527741776.531411000	58.6289	256	1
1527741776.567117000	58.6646	87	0
1527741776.677509000	58.775	256	0
1527741776.678975000	58.7765	148	0
1527741776.680237000	58.7778	92	0
1527741776.681492000	58.779	296	0
1527741776.681550000	58.7791	107	1
1527741776.685554000	58.7831	98	1
1527741776.749669000	58.8472	388	1
1527741776.749755000	58.8473	257	1
1527741776.770284000	58.8678	87	0
1527741776.917106000	59.0146	259	0
1527741776.918323000	59.0158	148	0
1527741776.920562000	59.0181	104	1
1527741776.923242000	59.0208	92	0
1527741776.924509000	59.022	95	0
1527741776.926467000	59.024	101	1
1527741777.029698000	59.1272	770	1
1527741777.029760000	59.1273	257	1
1527741777.050460000	59.148	87	0
1527741777.169677000	59.2672	233	0
1527741777.170889000	59.2684	148	0
1527741777.173562000	59.2711	104	1
1527741777.174513000	59.272	92	0
1527741777.175795000	59.2733	111	0
1527741777.178572000	59.2761	101	1
1527741777.249970000	59.3475	1183	1
1527741777.250065000	59.3476	257	1
1527741777.268809000	59.3663	87	0
1527741777.394408000	59.4919	233	0
1527741777.395688000	59.4932	148	0
1527741777.398572000	59.4961	104	1
1527741777.400533000	59.4981	92	0
1527741777.401849000	59.4994	107	0
1527741777.404566000	59.5021	101	1
1527741777.790180000	59.8877	385	1
1527741777.790246000	59.8878	260	1
1527741777.809519000	59.907	87	0
1527741777.945552000	60.0431	288	0
1527741777.946747000	60.0443	148	0
1527741777.949208000	60.0467	92	0
1527741777.949601000	60.0471	107	1
1527741777.950512000	60.048	181	0
1527741777.954611000	60.0521	98	1
1527741778.040066000	60.1376	397	1
1527741778.040124000	60.1376	260	1
1527741778.088636000	60.1862	397	1
1527741778.089026000	60.1865	87	0
1527741778.111123000	60.2086	87	0
1527741778.215987000	60.3135	233	0
1527741778.217189000	60.3147	148	0
1527741778.218526000	60.316	92	0
1527741778.219641000	60.3172	110	1
1527741778.219807000	60.3173	118	0
1527741778.223557000	60.3211	98	1
1527741778.341068000	60.4386	384	1
1527741778.341158000	60.4387	257	1
1527741778.375278000	60.4728	87	0
1527741778.376980000	60.4745	87	0
1527741778.480616000	60.5781	236	0
1527741778.481940000	60.5795	148	0
1527741778.484632000	60.5821	107	1
1527741778.485460000	60.583	92	0
1527741778.486685000	60.5842	255	0
1527741778.489550000	60.5871	101	1
1527741778.581962000	60.6795	390	1
1527741778.582052000	60.6796	263	1
1527741778.610301000	60.7078	87	0
1527741778.614604000	60.7121	87	0
1527741778.727487000	60.825	232	0
1527741778.728763000	60.8263	148	0
1527741778.731648000	60.8292	107	1
1527741778.734706000	60.8322	92	0
1527741778.736064000	60.8336	161	0
1527741778.738642000	60.8362	101	1
1527741778.902112000	60.9996	387	1
1527741778.902178000	60.9997	258	1
1527741778.933112000	61.0306	87	0
1527741779.065586000	61.1631	259	0
1527741779.068247000	61.1658	158	0
1527741779.069669000	61.1672	104	1
1527741779.070832000	61.1683	284	0
1527741779.074660000	61.1722	98	1
1527741779.230863000	61.3284	388	1
1527741779.230949000	61.3285	259	1
1527741779.286713000	61.3842	388	1
1527741779.290491000	61.388	87	0
1527741779.308188000	61.4057	87	0
1527741779.621506000	61.719	282	0
1527741779.622764000	61.7203	148	0
1527741779.625695000	61.7232	107	1
1527741779.627652000	61.7252	92	0
1527741779.628968000	61.7265	138	0
1527741779.631621000	61.7291	101	1
1527741779.702177000	61.7997	389	1
1527741779.702267000	61.7998	262	1
1527741779.738669000	61.8362	87	0
1527741779.869283000	61.9668	378	0
1527741779.870613000	61.9681	148	0
1527741779.872039000	61.9696	92	0
1527741779.872707000	61.9702	107	1
1527741779.873451000	61.971	315	0
1527741779.877723000	61.9752	98	1
1527741780.132316000	62.2298	390	1
1527741780.132409000	62.2299	260	1
1527741780.156245000	62.2538	87	0
1527741780.161922000	62.2594	87	0
1527741780.320894000	62.4184	260	0
1527741780.322224000	62.4197	148	0
1527741780.323875000	62.4214	92	0
1527741780.324728000	62.4222	110	1
1527741780.325168000	62.4227	313	0
1527741780.328749000	62.4263	98	1
1527741782.486852000	64.5844	386	1
1527741782.486925000	64.5844	257	1
1527741782.511911000	64.6094	87	0
1527741782.653854000	64.7514	259	0
1527741782.655064000	64.7526	148	0
1527741782.657853000	64.7554	92	0
1527741782.658265000	64.7558	107	1
1527741782.659164000	64.7567	197	0
1527741782.663278000	64.7608	98	1
1527741782.715834000	64.8134	385	1
1527741782.715896000	64.8134	259	1
1527741782.739267000	64.8368	87	0
1527741782.861984000	64.9595	275	0
1527741782.863265000	64.9608	148	0
1527741782.866116000	64.9636	92	0
1527741782.866253000	64.9638	107	1
1527741782.867424000	64.9649	206	0
1527741782.871220000	64.9687	98	1
1527741782.956278000	65.0538	772	1
1527741782.956331000	65.0538	256	1
1527741782.974053000	65.0716	87	0
1527741783.289776000	65.3873	283	0
1527741783.291046000	65.3886	148	0
1527741783.292563000	65.3901	92	0
1527741783.293240000	65.3908	107	1
1527741783.294696000	65.3922	130	0
1527741783.298241000	65.3958	98	1
1527741785.068282000	67.1658	1165	1
1527741785.068380000	67.1659	1412	1
1527741785.068416000	67.1659	1412	1
1527741785.068445000	67.166	1412	1
1527741785.068476000	67.166	253	1
1527741785.087809000	67.1853	87	0
1527741785.194924000	67.2924	413	0
1527741785.199220000	67.2967	101	1
1527741785.202494000	67.3	80	0
1527741785.206194000	67.3037	98	1
1527741785.269359000	67.3669	398	1
1527741785.269432000	67.367	258	1
1527741785.290064000	67.3876	87	0
1527741785.414855000	67.5124	235	0
1527741785.416130000	67.5136	148	0
1527741785.419214000	67.5167	104	1
1527741785.419824000	67.5173	92	0
1527741785.421110000	67.5186	240	0
1527741785.423134000	67.5207	101	1
1527741785.796783000	67.8943	386	1
1527741785.796872000	67.8944	259	1
1527741785.816571000	67.9141	87	0
1527741785.942556000	68.0401	290	0
1527741785.943902000	68.0414	148	0
1527741785.945185000	68.0427	92	0
1527741785.946231000	68.0437	107	1
1527741785.946506000	68.044	259	0
1527741785.950247000	68.0478	98	1
1527741786.419980000	68.5175	386	1
1527741786.420075000	68.5176	260	1
1527741786.443046000	68.5406	87	0
1527741786.754161000	68.8517	233	0
1527741786.755457000	68.853	148	0
1527741786.758276000	68.8558	104	1
1527741786.759485000	68.857	92	0
1527741786.760775000	68.8583	136	0
1527741786.763292000	68.8608	101	1
1527741786.854665000	68.9522	384	1
1527741786.854729000	68.9522	259	1
1527741786.873245000	68.9708	87	0
1527741786.998686000	69.0962	256	0
1527741786.999966000	69.0975	214	0
1527741787.002288000	69.0998	104	1
1527741787.298477000	69.396	387	1
1527741787.298542000	69.3961	257	1
1527741787.321246000	69.4188	87	0
1527741787.644270000	69.7418	232	0
1527741787.645591000	69.7431	148	0
1527741787.648278000	69.7458	104	1
1527741787.650004000	69.7475	92	0
1527741787.653292000	69.7508	98	1
1527741787.689982000	69.7875	237	0
1527741787.693290000	69.7908	98	1
1527741787.807713000	69.9052	387	1
1527741787.807803000	69.9053	261	1
1527741787.837921000	69.9354	87	0
1527741787.971406000	70.0689	259	0
1527741787.972708000	70.0702	148	0
1527741787.975294000	70.0728	104	1
1527741787.978530000	70.076	92	0
1527741787.980474000	70.078	105	0
1527741787.982309000	70.0798	101	1
1527741788.069331000	70.1668	369	1
1527741788.069424000	70.1669	1412	1
1527741788.069461000	70.167	1412	1
1527741788.069497000	70.167	1412	1
1527741788.069546000	70.1671	1412	1
1527741788.069582000	70.1671	1412	1
1527741788.069613000	70.1671	1412	1
1527741788.069650000	70.1672	1412	1
1527741788.069704000	70.1672	1412	1
1527741788.069726000	70.1672	1412	1
1527741788.069763000	70.1673	1412	1
1527741788.071300000	70.1688	1412	1
1527741788.071340000	70.1689	1412	1
1527741788.073294000	70.1708	1412	1
1527741788.073331000	70.1708	166	1
1527741788.118328000	70.2158	369	1
1527741788.126697000	70.2242	87	0
1527741788.131818000	70.2293	87	0
1527741788.137763000	70.2353	87	0
1527741788.142584000	70.2401	87	0
1527741788.311257000	70.4088	344	1
1527741788.311349000	70.4089	258	1
1527741788.348996000	70.4465	87	0
1527741788.399099000	70.4966	375	0
1527741788.403320000	70.5008	101	1
1527741788.406558000	70.5041	80	0
1527741788.410305000	70.5078	98	1
1527741788.478751000	70.5763	435	0
1527741788.480028000	70.5775	148	0
1527741788.482258000	70.5798	92	0
1527741788.482317000	70.5798	101	1
1527741788.483619000	70.5811	251	0
1527741788.486430000	70.5839	101	1
1527741788.531040000	70.6286	389	1
1527741788.531130000	70.6286	260	1
1527741788.551795000	70.6493	87	0
1527741788.870321000	70.9678	235	0
1527741788.871665000	70.9692	148	0
1527741788.874358000	70.9719	104	1
1527741788.875095000	70.9726	92	0
1527741788.876329000	70.9738	135	0
1527741788.878361000	70.9759	101	1
1527741789.140634000	71.2382	385	1
1527741789.140697000	71.2382	256	1
1527741789.158716000	71.2562	87	0
1527741789.316255000	71.4138	299	0
1527741789.317582000	71.4151	148	0
1527741789.320434000	71.418	104	1
1527741789.320877000	71.4184	92	0
1527741789.322162000	71.4197	137	0
1527741789.324443000	71.422	101	1
1527741790.968506000	73.066	396	1
1527741790.968589000	73.0661	260	1
1527741790.987806000	73.0853	87	0
1527741791.114047000	73.2116	283	0
1527741791.115268000	73.2128	148	0
1527741791.117917000	73.2154	104	1
1527741791.118381000	73.2159	92	0
1527741791.119705000	73.2172	294	0
1527741791.121903000	73.2194	101	1
1527741791.268292000	73.3658	757	1
1527741791.268383000	73.3659	257	1
1527741791.287741000	73.3853	87	0
1527741791.299856000	73.3974	87	0
1527741791.593480000	73.691	236	0
1527741791.594750000	73.6923	148	0
1527741791.596931000	73.6944	107	1
1527741791.598134000	73.6957	92	0
1527741791.599426000	73.6969	247	0
1527741791.601921000	73.6994	101	1
1527741791.729305000	73.8268	1188	1
1527741791.729371000	73.8269	256	1
1527741791.749760000	73.8473	87	0
1527741791.911634000	74.0092	259	0
1527741791.912981000	74.0105	148	0
1527741791.914261000	74.0118	92	0
1527741791.915600000	74.0131	201	0
1527741791.916093000	74.0136	110	1
1527741792.149486000	74.247	398	1
1527741792.149552000	74.2471	258	1
1527741792.181767000	74.2793	87	0
1527741792.488572000	74.5861	235	0
1527741792.489839000	74.5874	148	0
1527741792.491910000	74.5894	104	1
1527741792.493204000	74.5907	92	0
1527741792.494505000	74.592	178	0
1527741792.496888000	74.5944	101	1
1527741792.580353000	74.6779	390	1
1527741792.580414000	74.6779	262	1
1527741792.602115000	74.6996	87	0
1527741792.739005000	74.8365	267	0
1527741792.740275000	74.8378	148	0
1527741792.742999000	74.8405	104	1
1527741792.744439000	74.842	92	0
1527741792.745727000	74.8432	146	0
1527741792.747987000	74.8455	101	1
1527741792.800043000	74.8976	389	1
1527741792.800095000	74.8976	259	1
1527741792.830497000	74.928	87	0
1527741792.962209000	75.0597	259	0
1527741792.963559000	75.0611	148	0
1527741792.965943000	75.0635	104	1
1527741792.966107000	75.0636	92	0
1527741792.967400000	75.0649	216	0
1527741792.969972000	75.0675	101	1
1527741793.032288000	75.1298	385	1
1527741793.032374000	75.1299	262	1
1527741793.053223000	75.1507	87	0
1527741793.183576000	75.2811	233	0
1527741793.184861000	75.2824	148	0
1527741793.187024000	75.2845	104	1
1527741793.188050000	75.2856	92	0
1527741793.189398000	75.2869	332	0
1527741793.192036000	75.2896	101	1
1527741793.342311000	75.4398	384	1
1527741793.342369000	75.4399	258	1
1527741793.361242000	75.4588	87	0
1527741793.808861000	75.9064	233	0
1527741793.810133000	75.9077	148	0
1527741793.813001000	75.9105	104	1
1527741793.823339000	75.9209	92	0
1527741793.824626000	75.9221	85	0
1527741793.826999000	75.9245	101	1
1527741794.009535000	76.1071	388	1
1527741794.009630000	76.1071	271	1
1527741794.026819000	76.1243	87	0
1527741794.170046000	76.2676	259	0
1527741794.171264000	76.2688	148	0
1527741794.172585000	76.2701	92	0
1527741794.173951000	76.2715	333	0
1527741794.174148000	76.2717	110	1
1527741794.448802000	76.5463	389	1
1527741794.448849000	76.5464	265	1
1527741794.481246000	76.5788	87	0
1527741794.781049000	76.8786	235	0
1527741794.782237000	76.8798	148	0
1527741794.785139000	76.8827	104	1
1527741794.788240000	76.8858	92	0
1527741794.789544000	76.8871	240	0
1527741794.792132000	76.8896	101	1
1527741794.913274000	77.0108	389	1
1527741794.913369000	77.0109	264	1
1527741794.936791000	77.0343	87	0
1527741795.073995000	77.1715	256	0
1527741795.075248000	77.1728	148	0
1527741795.078127000	77.1756	104	1
1527741795.079247000	77.1768	92	0
1527741795.080595000	77.1781	271	0
1527741795.083041000	77.1806	101	1
1527741795.492951000	77.5905	384	1
1527741795.493035000	77.5906	262	1
1527741795.510891000	77.6084	87	0
1527741795.639792000	77.7373	233	0
1527741795.641053000	77.7386	148	0
1527741795.644164000	77.7417	104	1
1527741795.644533000	77.7421	92	0
1527741795.645828000	77.7433	301	0
1527741795.648169000	77.7457	101	1
1527741795.787024000	77.8845	397	1
1527741795.787113000	77.8846	259	1
1527741795.816074000	77.9136	87	0
1527741795.821140000	77.9187	87	0
1527741795.930080000	78.0276	446	0
1527741795.931355000	78.0289	148	0
1527741795.934122000	78.0316	107	1
1527741795.934803000	78.0323	92	0
1527741795.936094000	78.0336	330	0
1527741795.938108000	78.0356	101	1
1527741796.246798000	78.3443	761	1
1527741796.246888000	78.3444	273	1
1527741796.266168000	78.3637	87	0
1527741796.411547000	78.5091	235	0
1527741796.412810000	78.5103	148	0
1527741796.415210000	78.5127	104	1
1527741796.416248000	78.5138	92	0
1527741796.417650000	78.5152	135	0
1527741796.420202000	78.5177	101	1
1527741796.710920000	78.8084	1183	1
1527741796.710993000	78.8085	259	1
1527741796.737517000	78.835	87	0
1527741796.864922000	78.9624	277	0
1527741796.866197000	78.9637	148	0
1527741796.869205000	78.9667	104	1
1527741796.869222000	78.9667	92	0
1527741796.870505000	78.968	243	0
1527741796.873159000	78.9707	101	1
1527741797.074235000	79.1718	403	1
1527741797.074332000	79.1718	263	1
1527741797.093705000	79.1912	87	0
1527741797.227549000	79.3251	282	0
1527741797.231245000	79.3288	101	1
1527741797.231711000	79.3292	148	0
1527741797.233652000	79.3312	92	0
1527741797.234945000	79.3325	281	0
1527741797.235182000	79.3327	104	1
1527741797.736790000	79.8343	385	1
1527741797.736881000	79.8344	264	1
1527741797.758828000	79.8563	87	0
1527741797.880516000	79.978	233	0
1527741797.881781000	79.9793	148	0
1527741797.884305000	79.9818	104	1
1527741797.886290000	79.9838	92	0
1527741797.887634000	79.9852	174	0
1527741797.890269000	79.9878	101	1
1527741797.984473000	80.082	388	1
1527741797.984534000	80.0821	258	1
1527741798.002077000	80.0996	87	0
1527741798.353339000	80.4509	259	0
1527741798.354647000	80.4522	148	0
1527741798.357289000	80.4548	104	1
1527741798.357710000	80.4552	92	0
1527741798.359001000	80.4565	234	0
1527741798.361244000	80.4588	101	1
1527741798.404887000	80.5024	385	1
1527741798.404949000	80.5025	263	1
1527741798.426738000	80.5243	87	0
1527741798.753348000	80.8509	235	0
1527741798.754660000	80.8522	148	0
1527741798.757005000	80.8545	92	0
1527741798.757259000	80.8548	107	1
1527741798.758615000	80.8561	304	0
1527741798.762292000	80.8598	98	1
1527741798.915561000	81.0131	390	1
1527741798.915625000	81.0131	260	1
1527741798.937044000	81.0346	87	0
1527741799.067188000	81.1647	291	0
1527741799.068470000	81.166	148	0
1527741799.071246000	81.1688	92	0
1527741799.071326000	81.1688	104	1
1527741799.072563000	81.1701	124	0
1527741799.075315000	81.1728	101	1
1527741799.585645000	81.6832	386	1
1527741799.585736000	81.6833	264	1
1527741799.603544000	81.7011	87	0
1527741799.608669000	81.7062	87	0
1527741799.753004000	81.8505	233	0
1527741799.754212000	81.8517	148	0
1527741799.755949000	81.8535	92	0
1527741799.757246000	81.8548	128	0
1527741799.757343000	81.8549	110	1
1527741799.761375000	81.8589	98	1
1527741799.896863000	81.9944	388	1
1527741799.896927000	81.9944	259	1
1527741799.934575000	82.0321	87	0
1527741800.050252000	82.1478	257	0
1527741800.051571000	82.1491	148	0
1527741800.054377000	82.1519	104	1
1527741800.056919000	82.1544	92	0
1527741800.058205000	82.1557	93	0
1527741800.060364000	82.1579	101	1
1527741800.287071000	82.3846	389	1
1527741800.287135000	82.3847	264	1
1527741800.305465000	82.403	87	0
1527741800.431750000	82.5293	235	0
1527741800.433089000	82.5306	148	0
1527741800.435387000	82.5329	104	1
1527741800.435675000	82.5332	92	0
1527741800.436970000	82.5345	314	0
1527741800.439379000	82.5369	101	1
1527741800.736819000	82.8343	389	1
1527741800.736878000	82.8344	266	1
1527741800.758317000	82.8558	87	0
1527741801.070804000	83.1683	259	0
1527741801.072072000	83.1696	148	0
1527741801.074473000	83.172	104	1
1527741801.076592000	83.1741	92	0
1527741801.077883000	83.1754	159	0
1527741801.080583000	83.1781	101	1
1527741801.208915000	83.3064	773	1
1527741801.208990000	83.3065	268	1
1527741801.233442000	83.331	87	0
1527741801.347823000	83.4453	236	0
1527741801.349103000	83.4466	148	0
1527741801.351470000	83.449	104	1
1527741801.353354000	83.4509	92	0
1527741801.354687000	83.4522	227	0
1527741801.357490000	83.455	101	1
1527741801.599562000	83.6971	1184	1
1527741801.599627000	83.6971	259	1
1527741801.619688000	83.7172	87	0
1527741801.773526000	83.871	235	0
1527741801.774803000	83.8723	148	0
1527741801.777470000	83.875	104	1
1527741801.784899000	83.8824	92	0
1527741801.788446000	83.886	98	1
1527741801.837509000	83.935	299	0
1527741801.841482000	83.939	98	1
1527741802.008733000	84.1063	386	1
1527741802.008818000	84.1063	268	1
1527741802.029353000	84.1269	87	0
1527741802.178114000	84.2756	259	0
1527741802.179379000	84.2769	148	0
1527741802.181479000	84.279	104	1
1527741802.182022000	84.2795	92	0
1527741802.183354000	84.2809	134	0
1527741802.185529000	84.283	101	1
1527741802.442777000	84.5403	403	1
1527741802.442876000	84.5404	263	1
1527741802.467759000	84.5653	87	0
1527741802.767574000	84.8651	425	0
1527741802.768922000	84.8664	148	0
1527741802.771263000	84.8688	92	0
1527741802.771515000	84.869	107	1
1527741802.773148000	84.8707	334	0
1527741802.776590000	84.8741	98	1
1527741802.863910000	84.9614	385	1
1527741802.863966000	84.9615	260	1
1527741802.884691000	84.9822	87	0
1527741803.014079000	85.1116	299	0
1527741803.015335000	85.1129	148	0
1527741803.017601000	85.1151	104	1
1527741803.018063000	85.1156	92	0
1527741803.019295000	85.1168	148	0
1527741803.021587000	85.1191	101	1
1527741803.097341000	85.1949	388	1
1527741803.097431000	85.1949	262	1
1527741803.116340000	85.2139	87	0
1527741803.136576000	85.2341	87	0
1527741803.464306000	85.5618	235	0
1527741803.465582000	85.5631	148	0
1527741803.468617000	85.5661	107	1
1527741803.470240000	85.5678	92	0
1527741803.471543000	85.5691	190	0
1527741803.473631000	85.5711	101	1
1527741803.571051000	85.6686	386	1
1527741803.571143000	85.6687	262	1
1527741803.600523000	85.698	87	0
1527741803.611295000	85.7088	87	0
1527741803.903833000	86.0014	259	0
1527741803.905184000	86.0027	148	0
1527741803.907647000	86.0052	107	1
1527741803.909247000	86.0068	92	0
1527741803.910578000	86.0081	91	0
1527741803.912648000	86.0102	101	1
1527741804.000751000	86.0983	388	1
1527741804.000849000	86.0984	261	1
1527741804.018913000	86.1164	87	0
1527741804.143082000	86.2406	261	0
1527741804.144308000	86.2418	148	0
1527741804.146645000	86.2442	104	1
1527741804.148045000	86.2456	92	0
1527741804.149280000	86.2468	187	0
1527741804.151643000	86.2492	101	1
1527741804.370976000	86.4685	391	1
1527741804.371054000	86.4686	259	1
1527741804.405632000	86.5031	87	0
1527741804.707257000	86.8048	235	0
1527741804.708522000	86.806	148	0
1527741804.710963000	86.8085	92	0
1527741804.711691000	86.8092	107	1
1527741804.712248000	86.8098	238	0
1527741804.715692000	86.8132	98	1
1527741804.914603000	87.0121	386	1
1527741804.914698000	87.0122	268	1
1527741804.932071000	87.0296	87	0
1527741805.232537000	87.3301	260	0
1527741805.233825000	87.3313	148	0
1527741805.236725000	87.3342	104	1
1527741805.237833000	87.3354	92	0
1527741805.239123000	87.3366	168	0
1527741805.241718000	87.3392	101	1
1527741805.336030000	87.4335	387	1
1527741805.336107000	87.4336	262	1
1527741805.355866000	87.4534	87	0
1527741805.649165000	87.7467	265	0
1527741805.650413000	87.7479	148	0
1527741805.652758000	87.7503	104	1
1527741805.653501000	87.751	92	0
1527741805.654738000	87.7523	143	0
1527741805.657755000	87.7553	101	1
1527741805.756131000	87.8536	389	1
1527741805.756226000	87.8537	265	1
1527741805.773511000	87.871	87	0
1527741806.081116000	88.1786	257	0
1527741806.082366000	88.1799	148	0
1527741806.084042000	88.1816	92	0
1527741806.084769000	88.1823	107	1
1527741806.085293000	88.1828	116	0
1527741806.088778000	88.1863	98	1
1527741806.238202000	88.3357	768	1
1527741806.238297000	88.3358	259	1
1527741806.256740000	88.3543	87	0
1527741806.381805000	88.4793	235	0
1527741806.383188000	88.4807	148	0
1527741806.384632000	88.4822	92	0
1527741806.385798000	88.4833	107	1
1527741806.385837000	88.4834	296	0
1527741806.389724000	88.4872	98	1
1527741806.578312000	88.6758	1183	1
1527741806.578405000	88.6759	262	1
1527741806.597227000	88.6947	87	0
1527741806.713476000	88.811	235	0
1527741806.714739000	88.8123	148	0
1527741806.717833000	88.8154	104	1
1527741806.718094000	88.8156	92	0
1527741806.719337000	88.8169	142	0
1527741806.721747000	88.8193	101	1
1527741806.869236000	88.9668	388	1
1527741806.869311000	88.9668	258	1
1527741806.887748000	88.9853	87	0
1527741807.236423000	89.3339	259	0
1527741807.237700000	89.3352	148	0
1527741807.240796000	89.3383	92	0
1527741807.240881000	89.3384	104	1
1527741807.242094000	89.3396	273	0
1527741807.244752000	89.3423	101	1
1527741808.925415000	91.0229	380	1
1527741808.925501000	91.023	1412	1
1527741808.925526000	91.023	1412	1
1527741808.925549000	91.0231	1412	1
1527741808.925608000	91.0231	779	1
1527741808.947868000	91.0454	87	0
1527741809.127646000	91.2252	318	1
1527741809.127706000	91.2252	262	1
1527741809.156508000	91.254	87	0
1527741809.243921000	91.3414	413	0
1527741809.248126000	91.3456	104	1
1527741809.249244000	91.3468	80	0
1527741809.253060000	91.3506	98	1
1527741809.488163000	91.5857	432	0
1527741809.489421000	91.5869	148	0
1527741809.490718000	91.5882	92	0
1527741809.491993000	91.5895	303	0
1527741809.492073000	91.5896	104	1
1527741809.496100000	91.5936	98	1
1527741809.554225000	91.6517	383	1
1527741809.554318000	91.6518	265	1
1527741809.590607000	91.6881	87	0
1527741809.591877000	91.6894	87	0
1527741809.885366000	91.9829	233	0
1527741809.886626000	91.9841	148	0
1527741809.889102000	91.9866	107	1
1527741809.889831000	91.9873	92	0
1527741809.891122000	91.9886	180	0
1527741809.893103000	91.9906	101	1
1527741809.964792000	92.0623	388	1
1527741809.964847000	92.0624	266	1
1527741809.982717000	92.0802	87	0
1527741810.393468000	92.491	301	0
1527741810.394682000	92.4922	148	0
1527741810.396150000	92.4937	92	0
1527741810.397189000	92.4947	107	1
1527741810.397436000	92.495	185	0
1527741810.401113000	92.4986	98	1
1527741810.479124000	92.5766	385	1
1527741810.479210000	92.5767	258	1
1527741810.502402000	92.5999	87	0
1527741810.797597000	92.8951	261	0
1527741810.798877000	92.8964	148	0
1527741810.801233000	92.8988	104	1
1527741810.802978000	92.9005	92	0
1527741810.804204000	92.9017	115	0
1527741810.807219000	92.9047	101	1
1527741811.027546000	93.1251	389	1
1527741811.027611000	93.1251	260	1
1527741811.071620000	93.1691	87	0
1527741811.381708000	93.4792	256	0
1527741811.383037000	93.4806	148	0
1527741811.385256000	93.4828	104	1
1527741811.395296000	93.4928	92	0
1527741811.396651000	93.4942	155	0
1527741811.399255000	93.4968	101	1
1527741811.437794000	93.5353	388	1
1527741811.437874000	93.5354	262	1
1527741811.458224000	93.5557	87	0
1527741811.586510000	93.684	235	0
1527741811.587786000	93.6853	148	0
1527741811.590196000	93.6877	104	1
[truncated: 421 more rows]
