# Supplementary material for: Method for multi-task learning fusion network traffic classification to address small sample labels
Source: Sci Rep. 2024 Jan 30;14:2518. doi: 10.1038/s41598-024-51933-8 (PMC10827795; doi:10.1038/s41598-024-51933-8)
Supplement: Supplementary file 2 — Supplementary Information 2. [file 41598_2024_51933_MOESM2_ESM.zip › QUIC Dataset/QUIC Dataset/pretraining/Google Doc/GoogleDoc-1005.txt]

1528083057.075194000	0	295	1
1528083057.093866000	0.0186722	87	0
1528083057.427236000	0.352042	416	0
1528083057.428690000	0.353496	1412	0
1528083057.430213000	0.355019	1412	0
1528083057.431223000	0.356029	107	1
1528083057.431655000	0.356461	1412	0
1528083057.433068000	0.357874	180	0
1528083057.434533000	0.359339	1412	0
1528083057.435976000	0.360782	1412	0
1528083057.437413000	0.362219	1412	0
1528083057.438825000	0.363631	188	0
1528083057.439967000	0.364773	101	1
1528083057.440359000	0.365165	716	0
1528083057.441828000	0.366634	1412	0
1528083057.443300000	0.368106	1412	0
1528083057.444722000	0.369528	694	0
1528083057.446171000	0.370977	1412	0
1528083057.447609000	0.372415	1412	0
1528083057.449048000	0.373854	1412	0
1528083057.449713000	0.374519	125	1
1528083057.450535000	0.375341	1301	0
1528083057.451977000	0.376783	1412	0
1528083057.453173000	0.377979	104	1
1528083057.453476000	0.378282	1412	0
1528083057.454924000	0.37973	1412	0
1528083057.456359000	0.381165	1412	0
1528083057.457796000	0.382602	1412	0
1528083057.458849000	0.383655	104	1
1528083057.459231000	0.384037	1412	0
1528083057.460728000	0.385534	1412	0
1528083057.462167000	0.386973	1412	0
1528083057.463204000	0.38801	107	1
1528083057.463599000	0.388405	1412	0
1528083057.465033000	0.389839	1412	0
1528083057.466468000	0.391274	1412	0
1528083057.467176000	0.391982	104	1
1528083057.467906000	0.392712	1412	0
1528083057.469345000	0.394151	1412	0
1528083057.470821000	0.395627	1412	0
1528083057.471484000	0.39629	104	1
1528083057.472257000	0.397063	1412	0
1528083057.473694000	0.3985	1412	0
1528083057.475154000	0.39996	1412	0
1528083057.476177000	0.400983	104	1
1528083057.476565000	0.401371	1412	0
1528083057.478002000	0.402808	1412	0
1528083057.479434000	0.40424	1412	0
1528083057.480168000	0.404974	104	1
1528083057.480916000	0.405722	1412	0
1528083057.482353000	0.407159	1412	0
1528083057.483789000	0.408595	1412	0
1528083057.484179000	0.408985	104	1
1528083057.485217000	0.410023	1108	0
1528083057.489290000	0.414096	98	1
1528083057.492087000	0.416893	416	0
1528083057.496220000	0.421026	98	1
1528083057.929994000	0.8548	490	1
1528083057.930075000	0.854881	1412	1
1528083057.930098000	0.854904	906	1
1528083057.936880000	0.861686	231	1
1528083057.949943000	0.874749	87	0
1528083057.956007000	0.880813	87	0
1528083058.089208000	1.01401	301	0
1528083058.090727000	1.01553	1412	0
1528083058.092175000	1.01698	1412	0
1528083058.093213000	1.01802	110	1
1528083058.093634000	1.01844	1412	0
1528083058.095040000	1.01985	180	0
1528083058.096506000	1.02131	1412	0
1528083058.097214000	1.02202	104	1
1528083058.097961000	1.02277	1412	0
1528083058.099375000	1.02418	1071	0
1528083058.100830000	1.02564	92	0
1528083058.101216000	1.02602	104	1
1528083058.102276000	1.02708	308	0
1528083058.106254000	1.03106	98	1
1528083058.114273000	1.03908	421	0
1528083058.117593000	1.0424	80	0
1528083058.118219000	1.04303	101	1
1528083058.183628000	1.10843	216	1
1528083058.214766000	1.13957	87	0
1528083058.361440000	1.28625	402	0
1528083058.362886000	1.28769	1114	0
1528083058.364291000	1.2891	92	0
1528083058.365249000	1.29006	107	1
1528083058.365775000	1.29058	265	0
1528083058.369510000	1.29432	98	1
1528083058.941313000	1.86612	307	1
1528083058.941403000	1.86621	144	1
1528083058.960377000	1.88518	87	0
1528083059.013403000	1.93821	1412	0
1528083059.014833000	1.93964	1412	0
1528083059.016269000	1.94108	1412	0
1528083059.017479000	1.94229	101	1
1528083059.017704000	1.94251	517	0
1528083059.019127000	1.94393	92	0
1528083059.020295000	1.9451	178	1
1528083059.020350000	1.94516	190	1
1528083059.020624000	1.94543	207	0
1528083059.024289000	1.9491	98	1
1528083059.038543000	1.96335	87	0
1528083059.154421000	2.07923	588	0
1528083059.155835000	2.08064	92	0
1528083059.157275000	2.08208	199	0
1528083059.158311000	2.08312	107	1
1528083059.549684000	2.47449	472	1
1528083059.569174000	2.49398	87	0
1528083059.604061000	2.52887	506	0
1528083059.605309000	2.53012	118	1
1528083059.605496000	2.5303	80	0
1528083059.609322000	2.53413	98	1
1528083059.623109000	2.54792	87	0
1528083059.805945000	2.73075	265	1
1528083059.824208000	2.74901	87	0
1528083059.904395000	2.8292	347	0
1528083059.905854000	2.83066	1412	0
1528083059.907282000	2.83209	996	0
1528083059.908316000	2.83312	110	1
1528083059.908710000	2.83352	92	0
1528083059.910215000	2.83502	172	0
1528083059.912299000	2.83711	101	1
1528083061.073864000	3.99867	332	1
1528083061.073977000	3.99878	1412	1
1528083061.074016000	3.99882	1412	1
1528083061.074050000	3.99886	1412	1
1528083061.074086000	3.99889	1412	1
1528083061.074124000	3.99893	1412	1
1528083061.074176000	3.99898	1412	1
1528083061.074200000	3.99901	1412	1
1528083061.074223000	3.99903	1412	1
1528083061.074270000	3.99908	1412	1
1528083061.074304000	3.99911	1412	1
1528083061.074351000	3.99916	1412	1
1528083061.074389000	3.9992	1412	1
1528083061.076403000	4.00121	1271	1
1528083061.093804000	4.01861	87	0
1528083061.097380000	4.02219	87	0
1528083061.374253000	4.29906	396	0
1528083061.375398000	4.3002	104	1
1528083061.376116000	4.30092	80	0
1528083061.391088000	4.31589	98	1
1528083062.964926000	5.88973	1002	1
1528083062.965017000	5.88982	1412	1
1528083062.965053000	5.88986	981	1
1528083062.976608000	5.90141	251	1
1528083062.985026000	5.90983	87	0
1528083062.994587000	5.91939	87	0
1528083063.303633000	6.22844	444	0
1528083063.307650000	6.23246	104	1
1528083063.309100000	6.23391	80	0
1528083063.312720000	6.23753	98	1
1528083063.345036000	6.26984	563	0
1528083063.346448000	6.27125	308	0
1528083063.347576000	6.27238	115	1
1528083063.347898000	6.2727	86	0
1528083063.350923000	6.27573	269	1
1528083063.366685000	6.29149	87	0
1528083063.373470000	6.29828	87	0
1528083063.935251000	6.86006	828	0
1528083063.936693000	6.8615	1412	0
1528083063.938132000	6.86294	1412	0
1528083063.939661000	6.86447	110	1
1528083063.939677000	6.86448	1412	0
1528083063.941112000	6.86592	180	0
1528083063.942581000	6.86739	1412	0
1528083063.943662000	6.86847	104	1
1528083063.944030000	6.86884	1353	0
1528083063.945448000	6.87025	1412	0
1528083063.946890000	6.8717	1412	0
1528083063.947658000	6.87246	104	1
1528083063.948367000	6.87317	1412	0
1528083063.949822000	6.87463	188	0
1528083063.951286000	6.87609	1226	0
1528083063.951690000	6.8765	101	1
1528083063.952726000	6.87753	1412	0
1528083063.954160000	6.87897	1412	0
1528083063.955607000	6.88041	1412	0
1528083063.955679000	6.88049	104	1
1528083063.956999000	6.88181	190	0
1528083063.959651000	6.88446	101	1
1528083063.960496000	6.8853	1412	0
1528083063.961922000	6.88673	739	0
1528083063.963374000	6.88818	1412	0
1528083063.963639000	6.88845	104	1
1528083063.964824000	6.88963	1412	0
1528083063.966253000	6.89106	1412	0
1528083063.967673000	6.89248	859	0
1528083063.968704000	6.89351	104	1
1528083063.969127000	6.89393	1412	0
1528083063.970619000	6.89543	1412	0
1528083063.972056000	6.89686	1412	0
1528083063.973485000	6.89829	1077	0
1528083063.974932000	6.89974	1412	0
1528083063.976370000	6.90118	1412	0
1528083063.977813000	6.90262	1412	0
1528083063.979249000	6.90406	1412	0
1528083063.979684000	6.90449	119	1
1528083063.980737000	6.90554	1412	0
1528083063.982179000	6.90699	1412	0
1528083063.983617000	6.90842	1412	0
1528083063.984660000	6.90947	104	1
1528083063.985051000	6.90986	1412	0
1528083063.986495000	6.9113	1412	0
1528083063.987928000	6.91273	1412	0
1528083063.989366000	6.91417	1412	0
1528083063.990672000	6.91548	107	1
1528083063.990861000	6.91567	1412	0
1528083063.992307000	6.91711	1412	0
1528083063.993744000	6.91855	1412	0
1528083063.994656000	6.91946	104	1
1528083063.995242000	6.92005	1412	0
1528083063.996685000	6.92149	1412	0
1528083063.998149000	6.92296	1412	0
1528083063.998651000	6.92346	104	1
1528083063.999623000	6.92443	1412	0
1528083064.001030000	6.92584	713	0
1528083064.003697000	6.9285	101	1
1528083065.267607000	8.19241	294	1
1528083065.267686000	8.19249	144	1
1528083065.287294000	8.2121	87	0
1528083065.348347000	8.27315	1412	0
1528083065.349868000	8.27467	1412	0
1528083065.351308000	8.27611	1412	0
1528083065.351722000	8.27653	107	1
1528083065.352752000	8.27756	636	0
1528083065.354230000	8.27904	92	0
1528083065.355676000	8.28048	284	0
1528083065.356753000	8.28156	98	1
1528083065.360774000	8.28558	101	1
1528083066.368577000	9.29338	555	1
1528083066.368667000	9.29347	294	1
1528083066.373609000	9.29842	381	1
1528083066.373715000	9.29852	1412	1
1528083066.373755000	9.29856	1412	1
1528083066.373807000	9.29861	969	1
1528083066.387729000	9.31254	87	0
1528083066.395543000	9.32035	87	0
1528083066.428414000	9.35322	402	1
1528083066.447492000	9.3723	87	0
1528083066.680839000	9.60565	464	0
1528083066.684991000	9.6098	101	1
1528083066.687288000	9.61209	80	0
1528083066.691180000	9.61599	98	1
1528083066.706143000	9.63095	308	0
1528083066.707597000	9.6324	1400	0
1528083066.709013000	9.63382	523	0
1528083066.709997000	9.6348	104	1
1528083066.710572000	9.63538	592	0
1528083066.711976000	9.63678	635	0
1528083066.713406000	9.63821	467	0
1528083066.714161000	9.63897	104	1
1528083066.714842000	9.63965	697	0
1528083066.716271000	9.64108	484	0
1528083066.717720000	9.64253	835	0
1528083066.717991000	9.6428	104	1
1528083066.719218000	9.64402	649	0
1528083066.720706000	9.64551	519	0
1528083066.722133000	9.64694	439	0
1528083066.722991000	9.6478	104	1
1528083066.723572000	9.64838	701	0
1528083066.725012000	9.64982	616	0
1528083066.726440000	9.65125	558	0
1528083066.727887000	9.65269	654	0
1528083066.728495000	9.6533	101	1
1528083066.729311000	9.65412	583	0
1528083066.730799000	9.65561	689	0
1528083066.732007000	9.65681	107	1
1528083066.732213000	9.65702	92	0
1528083066.734933000	9.65974	134	0
1528083066.735975000	9.66078	101	1
1528083066.736397000	9.6612	323	0
1528083066.737827000	9.66263	103	0
1528083066.739458000	9.66426	324	0
1528083066.740981000	9.66579	104	1
1528083067.329254000	10.2541	400	1
1528083067.329343000	10.2541	109	1
1528083067.338081000	10.2629	305	1
1528083067.341824000	10.2666	482	1
1528083067.341904000	10.2667	87	1
1528083067.347136000	10.2719	87	0
1528083067.358688000	10.2835	87	0
1528083067.362887000	10.2877	87	0
1528083067.525160000	10.45	258	0
1528083067.526595000	10.4514	103	0
1528083067.528520000	10.4533	92	0
1528083067.529070000	10.4539	113	1
1528083067.530023000	10.4548	331	0
1528083067.534064000	10.4589	98	1
1528083067.647999000	10.5728	243	0
1528083067.649422000	10.5742	151	0
1528083067.652059000	10.5769	101	1
1528083067.654365000	10.5792	92	0
1528083067.655800000	10.5806	315	0
1528083067.658058000	10.5829	101	1
1528083067.694502000	10.6193	267	0
1528083067.695933000	10.6207	140	0
1528083067.698078000	10.6229	101	1
1528083067.698727000	10.6235	92	0
1528083067.700248000	10.6251	112	0
1528083067.704978000	10.6298	98	1
1528083067.709998000	10.6348	98	1
1528083068.684809000	11.6096	394	1
1528083068.684884000	11.6097	257	1
1528083068.715081000	11.6399	87	0
1528083068.856497000	11.7813	489	1
1528083068.856592000	11.7814	94	1
1528083068.877645000	11.8025	87	0
1528083069.168510000	12.0933	291	0
1528083069.170002000	12.0948	367	0
1528083069.172149000	12.097	107	1
1528083069.172975000	12.0978	194	0
1528083069.176157000	12.101	98	1
1528083069.309525000	12.2343	515	1
1528083069.309661000	12.2345	1412	1
1528083069.309698000	12.2345	1412	1
1528083069.309726000	12.2345	1412	1
1528083069.309750000	12.2346	1412	1
1528083069.309810000	12.2346	1412	1
1528083069.309846000	12.2347	1412	1
1528083069.309890000	12.2347	1412	1
1528083069.309930000	12.2347	1412	1
1528083069.310096000	12.2349	1412	1
1528083069.310123000	12.2349	1412	1
1528083069.310171000	12.235	1412	1
1528083069.312289000	12.2371	1412	1
1528083069.312332000	12.2371	1412	1
1528083069.314215000	12.239	1412	1
1528083069.314284000	12.2391	1412	1
1528083069.314346000	12.2392	1412	1
1528083069.316223000	12.241	1412	1
1528083069.316287000	12.2411	1412	1
1528083069.318231000	12.243	1412	1
1528083069.341407000	12.2662	87	0
1528083069.341609000	12.2664	1412	1
1528083069.341658000	12.2665	1412	1
1528083069.356978000	12.2818	266	0
1528083069.357293000	12.2821	1412	1
1528083069.357326000	12.2821	1412	1
1528083069.358442000	12.2832	87	0
1528083069.358645000	12.2835	1412	1
1528083069.359939000	12.2847	146	0
1528083069.361237000	12.286	1412	1
1528083069.361278000	12.2861	1412	1
1528083069.361295000	12.2861	100	0
1528083069.362765000	12.2876	92	0
1528083069.363212000	12.288	1412	1
1528083069.363273000	12.2881	1412	1
1528083069.364182000	12.289	161	0
1528083069.365146000	12.29	1412	1
1528083069.365173000	12.29	1412	1
1528083069.367236000	12.292	1412	1
1528083069.367302000	12.2921	1412	1
1528083069.369205000	12.294	1412	1
1528083069.369262000	12.2941	814	1
1528083069.385155000	12.31	87	0
1528083069.392185000	12.317	87	0
1528083069.682339000	12.6071	372	0
1528083069.686231000	12.611	104	1
1528083069.691866000	12.6167	80	0
1528083069.695227000	12.62	98	1
1528083069.864434000	12.7892	362	1
1528083069.866424000	12.7912	298	1
1528083069.883878000	12.8087	87	0
1528083069.896025000	12.8208	87	0
1528083069.899414000	12.8242	309	1
1528083069.920057000	12.8449	87	0
1528083069.968536000	12.8933	328	1
1528083069.968608000	12.8934	260	1
1528083069.989640000	12.9144	87	0
1528083069.996500000	12.9213	236	0
1528083069.997927000	12.9227	279	0
1528083070.000175000	12.925	92	0
1528083070.001179000	12.926	110	1
1528083070.001699000	12.9265	215	0
1528083070.005171000	12.93	98	1
1528083070.072231000	12.997	590	0
1528083070.073657000	12.9985	805	0
1528083070.075106000	12.9999	92	0
1528083070.076181000	13.001	104	1
1528083070.088449000	13.0133	267	0
1528083070.092201000	13.017	98	1
1528083070.164078000	13.0889	336	0
1528083070.165498000	13.0903	146	0
1528083070.168163000	13.093	92	0
1528083070.168242000	13.093	101	1
1528083070.169671000	13.0945	258	0
1528083070.172184000	13.097	101	1
1528083070.192088000	13.1169	317	0
1528083070.193506000	13.1183	118	0
1528083070.196207000	13.121	101	1
1528083070.199951000	13.1248	92	0
1528083070.201382000	13.1262	287	0
1528083070.203195000	13.128	101	1
1528083070.238637000	13.1634	92	0
1528083070.242233000	13.167	98	1
1528083070.677509000	13.6023	391	1
1528083070.677574000	13.6024	257	1
1528083070.708349000	13.6332	87	0
1528083070.838141000	13.7629	304	0
1528083070.839641000	13.7644	146	0
1528083070.842442000	13.7672	104	1
1528083070.844279000	13.7691	92	0
1528083070.845724000	13.7705	153	0
1528083070.848432000	13.7732	101	1
1528083070.902942000	13.8277	1062	1
1528083070.903015000	13.8278	257	1
1528083070.921696000	13.8465	87	0
1528083071.241690000	14.1665	233	0
1528083071.243164000	14.168	146	0
1528083071.245521000	14.1703	104	1
1528083071.248046000	14.1729	92	0
1528083071.249488000	14.1743	227	0
1528083071.251443000	14.1762	101	1
1528083071.403349000	14.3282	395	1
1528083071.403441000	14.3282	428	1
1528083071.425963000	14.3508	87	0
1528083071.580707000	14.5055	258	0
1528083071.582142000	14.5069	146	0
1528083071.584542000	14.5093	104	1
1528083071.585510000	14.5103	92	0
1528083071.587001000	14.5118	110	0
1528083071.589529000	14.5143	101	1
1528083071.730660000	14.6555	460	1
1528083071.730727000	14.6555	308	1
1528083071.749493000	14.6743	87	0
1528083072.063009000	14.9878	255	0
1528083072.064438000	14.9892	146	0
1528083072.066536000	14.9913	104	1
1528083072.068109000	14.9929	92	0
1528083072.069545000	14.9944	217	0
1528083072.071592000	14.9964	101	1
1528083072.195870000	15.1207	645	1
1528083072.195931000	15.1207	366	1
1528083072.214844000	15.1397	87	0
1528083072.541569000	15.4664	290	0
1528083072.543026000	15.4678	146	0
1528083072.545596000	15.4704	104	1
1528083072.545927000	15.4707	92	0
1528083072.547369000	15.4722	217	0
1528083072.549523000	15.4743	101	1
1528083074.443085000	17.3679	471	1
1528083074.443172000	17.368	253	1
1528083074.462179000	17.387	87	0
1528083074.770025000	17.6948	256	0
1528083074.771473000	17.6963	146	0
1528083074.774144000	17.699	104	1
1528083074.774781000	17.6996	92	0
1528083074.776263000	17.7011	255	0
1528083074.778038000	17.7028	101	1
1528083074.834479000	17.7593	395	1
1528083074.834540000	17.7593	254	1
1528083074.854074000	17.7789	87	0
1528083074.975564000	17.9004	233	0
1528083074.976999000	17.9018	148	0
1528083074.979069000	17.9039	104	1
1528083074.983041000	17.9078	92	0
1528083074.984503000	17.9093	316	0
1528083074.987078000	17.9119	101	1
1528083075.214495000	18.1393	391	1
1528083075.214577000	18.1394	254	1
1528083075.243556000	18.1684	87	0
1528083075.383406000	18.3082	258	0
1528083075.384793000	18.3096	148	0
1528083075.387161000	18.312	104	1
1528083075.387571000	18.3124	92	0
1528083075.389009000	18.3138	141	0
1528083075.391283000	18.3161	101	1
1528083075.666822000	18.5916	394	1
1528083075.666907000	18.5917	259	1
1528083075.690886000	18.6157	87	0
1528083075.701127000	18.6259	87	0
1528083075.991131000	18.9159	233	0
1528083075.992558000	18.9174	148	0
1528083075.995190000	18.92	107	1
1528083075.995881000	18.9207	92	0
1528083075.997320000	18.9221	115	0
1528083075.999114000	18.9239	101	1
1528083076.122233000	19.047	536	1
1528083076.122297000	19.0471	256	1
1528083076.142366000	19.0672	87	0
1528083076.441309000	19.3661	256	0
1528083076.442691000	19.3675	148	0
1528083076.445227000	19.37	104	1
1528083076.447135000	19.3719	92	0
1528083076.448587000	19.3734	270	0
1528083076.451224000	19.376	101	1
1528083076.601313000	19.5261	394	1
1528083076.601409000	19.5262	258	1
1528083076.620090000	19.5449	87	0
1528083076.753288000	19.6781	976	1
1528083076.753370000	19.6782	1412	1
1528083076.753396000	19.6782	1412	1
1528083076.753432000	19.6782	1412	1
1528083076.753466000	19.6783	1358	1
1528083076.771526000	19.6963	87	0
1528083076.775326000	19.7001	87	0
1528083076.929421000	19.8542	235	0
1528083076.930905000	19.8557	148	0
1528083076.933235000	19.858	110	1
1528083076.934550000	19.8594	92	0
1528083076.935987000	19.8608	103	0
1528083076.938159000	19.863	101	1
1528083077.031518000	19.9563	392	1
1528083077.031579000	19.9564	256	1
1528083077.054449000	19.9793	87	0
1528083077.056648000	19.9815	389	0
1528083077.060231000	19.985	101	1
1528083077.063351000	19.9882	80	0
1528083077.067228000	19.992	98	1
1528083077.177086000	20.1019	435	0
1528083077.178508000	20.1033	148	0
1528083077.181248000	20.1061	101	1
1528083077.181500000	20.1063	92	0
1528083077.185167000	20.11	98	1
1528083077.220898000	20.1457	190	0
1528083077.224273000	20.1491	98	1
1528083077.295206000	20.22	396	1
1528083077.295270000	20.2201	255	1
1528083077.313110000	20.2379	87	0
1528083077.625383000	20.5502	302	0
1528083077.626873000	20.5517	148	0
1528083077.629277000	20.5541	104	1
1528083077.630368000	20.5552	92	0
1528083077.631777000	20.5566	156	0
1528083077.634288000	20.5591	101	1
1528083077.950791000	20.8756	460	1
1528083077.950877000	20.8757	260	1
1528083077.969670000	20.8945	87	0
1528083078.105141000	21.0299	233	0
1528083078.106538000	21.0313	148	0
1528083078.109245000	21.0341	104	1
1528083078.110690000	21.0355	92	0
1528083078.112154000	21.037	255	0
1528083078.114238000	21.039	101	1
1528083078.313008000	21.2378	391	1
1528083078.313066000	21.2379	255	1
1528083078.348249000	21.2731	391	1
1528083078.372156000	21.297	87	0
1528083078.678286000	21.6031	258	0
1528083078.679712000	21.6045	148	0
1528083078.682337000	21.6071	104	1
1528083078.682721000	21.6075	92	0
1528083078.685241000	21.61	244	0
1528083078.686258000	21.6111	101	1
1528083078.825301000	21.7501	642	1
1528083078.825358000	21.7502	259	1
1528083078.854877000	21.7797	87	0
1528083078.972400000	21.8972	257	0
1528083078.973832000	21.8986	148	0
1528083078.976319000	21.9011	104	1
1528083078.976881000	21.9017	92	0
1528083078.978308000	21.9031	190	0
1528083078.980272000	21.9051	101	1
1528083079.185428000	22.1102	467	1
1528083079.185502000	22.1103	256	1
1528083079.207321000	22.1321	87	0
1528083079.360570000	22.2854	291	0
1528083079.362002000	22.2868	148	0
1528083079.364318000	22.2891	104	1
1528083079.365243000	22.29	92	0
1528083079.366755000	22.2916	269	0
1528083079.369308000	22.2941	101	1
1528083079.762669000	22.6875	392	1
1528083079.762759000	22.6876	259	1
1528083079.790700000	22.7155	87	0
1528083080.095695000	23.0205	235	0
1528083080.097116000	23.0219	148	0
1528083080.099413000	23.0242	104	1
1528083080.101686000	23.0265	92	0
1528083080.103144000	23.028	268	0
1528083080.105406000	23.0302	101	1
1528083080.231621000	23.1564	392	1
1528083080.231687000	23.1565	256	1
1528083080.250769000	23.1756	87	0
1528083080.374794000	23.2996	256	0
1528083080.376268000	23.3011	148	0
1528083080.378421000	23.3032	104	1
1528083080.379191000	23.304	92	0
1528083080.380688000	23.3055	127	0
1528083080.383441000	23.3082	101	1
1528083080.688407000	23.6132	394	1
1528083080.688463000	23.6133	310	1
1528083080.706726000	23.6315	87	0
1528083081.020055000	23.9449	235	0
1528083081.021434000	23.9462	148	0
1528083081.024470000	23.9493	104	1
1528083081.029434000	23.9542	92	0
1528083081.030934000	23.9557	284	0
1528083081.033461000	23.9583	101	1
1528083081.208294000	24.1331	395	1
1528083081.208396000	24.1332	430	1
1528083081.227159000	24.152	87	0
1528083081.543318000	24.4681	255	0
1528083081.544695000	24.4695	148	0
1528083081.547501000	24.4723	104	1
1528083081.548996000	24.4738	92	0
1528083081.550476000	24.4753	287	0
1528083081.552425000	24.4772	101	1
1528083081.726345000	24.6512	536	1
1528083081.726402000	24.6512	370	1
1528083081.746862000	24.6717	87	0
1528083081.753957000	24.6788	87	0
1528083081.878185000	24.803	233	0
1528083081.879681000	24.8045	148	0
1528083081.882510000	24.8073	107	1
1528083081.882857000	24.8077	92	0
1528083081.884302000	24.8091	198	0
1528083081.886527000	24.8113	101	1
1528083083.685971000	26.6108	391	1
1528083083.686066000	26.6109	255	1
1528083083.704688000	26.6295	87	0
1528083083.882359000	26.8072	256	0
1528083083.883746000	26.8086	148	0
1528083083.886425000	26.8112	104	1
1528083083.887607000	26.8124	92	0
1528083083.889040000	26.8138	91	0
1528083083.891358000	26.8162	101	1
1528083083.942296000	26.8671	1064	1
1528083083.942381000	26.8672	258	1
1528083083.961000000	26.8858	87	0
1528083084.082174000	27.007	232	0
1528083084.083540000	27.0083	148	0
1528083084.086448000	27.0113	104	1
1528083084.087395000	27.0122	92	0
1528083084.088763000	27.0136	241	0
1528083084.091363000	27.0162	101	1
1528083084.298807000	27.2236	394	1
1528083084.298868000	27.2237	256	1
1528083084.334492000	27.2593	394	1
1528083084.340537000	27.2653	87	0
1528083084.355291000	27.2801	87	0
1528083084.471875000	27.3967	256	0
1528083084.473302000	27.3981	148	0
1528083084.475464000	27.4003	107	1
1528083084.475988000	27.4008	92	0
1528083084.477425000	27.4022	218	0
1528083084.479501000	27.4043	101	1
1528083084.616002000	27.5408	455	1
1528083084.616066000	27.5409	256	1
1528083084.641870000	27.5667	87	0
1528083084.760749000	27.6856	425	0
1528083084.762179000	27.687	148	0
1528083084.764424000	27.6892	104	1
1528083084.766220000	27.691	92	0
1528083084.767689000	27.6925	181	0
1528083084.770417000	27.6952	101	1
1528083084.956228000	27.881	395	1
1528083084.956302000	27.8811	255	1
1528083084.975249000	27.9001	87	0
1528083085.148500000	28.0733	555	1
1528083085.148606000	28.0734	1412	1
1528083085.148644000	28.0735	1412	1
1528083085.148696000	28.0735	1412	1
1528083085.148716000	28.0735	543	1
1528083085.167945000	28.0928	87	0
1528083085.178079000	28.1029	87	0
1528083085.269212000	28.194	233	0
1528083085.270701000	28.1955	148	0
1528083085.273451000	28.1983	110	1
1528083085.274654000	28.1995	92	0
1528083085.276100000	28.2009	228	0
1528083085.278440000	28.2032	101	1
1528083085.367468000	28.2923	470	1
1528083085.367550000	28.2924	259	1
1528083085.386463000	28.3113	87	0
1528083085.463981000	28.3888	459	0
1528083085.467509000	28.3923	101	1
1528083085.469059000	28.3939	80	0
1528083085.472516000	28.3973	98	1
1528083085.496338000	28.4211	265	0
1528083085.497717000	28.4225	148	0
1528083085.500518000	28.4253	101	1
1528083085.507789000	28.4326	92	0
1528083085.509269000	28.4341	333	0
1528083085.511534000	28.4363	101	1
1528083085.759851000	28.6847	390	1
1528083085.759940000	28.6847	256	1
1528083085.780299000	28.7051	87	0
1528083086.236119000	29.1609	265	0
1528083086.237539000	29.1623	148	0
1528083086.239570000	29.1644	104	1
1528083086.241688000	29.1665	92	0
1528083086.243167000	29.168	123	0
1528083086.245555000	29.1704	101	1
1528083086.276719000	29.2015	92	0
1528083086.280551000	29.2054	98	1
1528083086.309655000	29.2345	391	1
1528083086.309715000	29.2345	256	1
1528083086.328727000	29.2535	87	0
1528083086.454898000	29.3797	258	0
1528083086.456322000	29.3811	148	0
1528083086.458541000	29.3833	92	0
1528083086.458593000	29.3834	104	1
1528083086.460068000	29.3849	111	0
1528083086.462498000	29.3873	101	1
1528083086.557301000	29.4821	391	1
1528083086.557402000	29.4822	256	1
1528083086.575960000	29.5008	87	0
1528083086.716083000	29.6409	233	0
1528083086.717516000	29.6423	148	0
1528083086.719587000	29.6444	104	1
1528083086.721138000	29.6459	92	0
1528083086.722556000	29.6474	218	0
1528083086.724518000	29.6493	101	1
1528083086.874842000	29.7996	394	1
1528083086.874905000	29.7997	257	1
1528083086.897211000	29.822	87	0
1528083087.205344000	30.1302	233	0
1528083087.206715000	30.1315	148	0
1528083087.209240000	30.134	92	0
1528083087.209549000	30.1344	107	1
1528083087.210784000	30.1356	204	0
1528083087.214605000	30.1394	98	1
1528083087.334102000	30.2589	403	1
1528083087.334195000	30.259	259	1
1528083087.352323000	30.2771	87	0
1528083087.648290000	30.5731	258	0
1528083087.649732000	30.5745	148	0
1528083087.652610000	30.5774	92	0
1528083087.652658000	30.5775	104	1
1528083087.654111000	30.5789	209	0
1528083087.656723000	30.5815	101	1
1528083087.820819000	30.7456	522	1
1528083087.820916000	30.7457	259	1
1528083087.842393000	30.7672	87	0
1528083088.009134000	30.9339	233	0
1528083088.010618000	30.9354	148	0
1528083088.012586000	30.9374	104	1
1528083088.014747000	30.9396	92	0
1528083088.016189000	30.941	335	0
1528083088.018584000	30.9434	101	1
1528083088.185214000	31.11	391	1
1528083088.185301000	31.1101	256	1
1528083088.206981000	31.1318	87	0
1528083088.500091000	31.4249	258	0
1528083088.501512000	31.4263	148	0
1528083088.503634000	31.4284	104	1
1528083088.505119000	31.4299	92	0
1528083088.506544000	31.4314	112	0
1528083088.508704000	31.4335	101	1
1528083088.719235000	31.644	1062	1
1528083088.719325000	31.6441	259	1
1528083088.738685000	31.6635	87	0
1528083089.048261000	31.9731	232	0
1528083089.049693000	31.9745	148	0
1528083089.051176000	31.976	92	0
1528083089.051721000	31.9765	107	1
1528083089.052639000	31.9774	117	0
1528083089.056730000	31.9815	98	1
1528083089.091987000	32.0168	390	1
1528083089.092044000	32.0169	255	1
1528083089.110689000	32.0355	87	0
1528083089.422681000	32.3475	255	0
1528083089.424131000	32.3489	148	0
1528083089.426685000	32.3515	104	1
1528083089.427740000	32.3525	92	0
1528083089.429190000	32.354	163	0
1528083089.431691000	32.3565	101	1
1528083089.543081000	32.4679	459	1
1528083089.543141000	32.4679	256	1
1528083089.561502000	32.4863	87	0
1528083089.697504000	32.6223	233	0
1528083089.698931000	32.6237	148	0
1528083089.701723000	32.6265	104	1
1528083089.701774000	32.6266	92	0
1528083089.703294000	32.6281	172	0
1528083089.705724000	32.6305	101	1
1528083089.821854000	32.7467	390	1
1528083089.821919000	32.7467	256	1
1528083089.844796000	32.7696	87	0
1528083089.972611000	32.8974	423	0
1528083089.974036000	32.8988	148	0
1528083089.976537000	32.9013	92	0
1528083089.976795000	32.9016	107	1
1528083089.978001000	32.9028	222	0
1528083089.981734000	32.9065	98	1
1528083090.239948000	33.1648	644	1
1528083090.240039000	33.1648	258	1
1528083090.258697000	33.1835	87	0
1528083090.632882000	33.5577	255	0
1528083090.634252000	33.5591	148	0
1528083090.635682000	33.5605	92	0
1528083090.636733000	33.5615	107	1
1528083090.637145000	33.562	292	0
1528083090.640764000	33.5656	98	1
1528083090.645407000	33.5702	255	0
1528083090.648726000	33.5735	98	1
1528083090.805044000	33.7299	466	1
1528083090.805112000	33.7299	256	1
1528083090.824176000	33.749	87	0
1528083090.968591000	33.8934	236	0
1528083090.970053000	33.8949	148	0
1528083090.972790000	33.8976	104	1
1528083090.973697000	33.8985	92	0
1528083090.975164000	33.9	258	0
1528083090.977758000	33.9026	101	1
1528083091.223181000	34.148	395	1
1528083091.223271000	34.1481	259	1
1528083091.241548000	34.1664	87	0
1528083091.600723000	34.5255	304	0
1528083091.602198000	34.527	148	0
1528083091.604832000	34.5296	104	1
1528083091.605726000	34.5305	92	0
1528083091.607226000	34.532	140	0
1528083091.609849000	34.5347	101	1
1528083091.805386000	34.7302	395	1
1528083091.805481000	34.7303	370	1
1528083091.826132000	34.7509	87	0
1528083092.134853000	35.0597	254	0
1528083092.136285000	35.0611	148	0
1528083092.137725000	35.0625	92	0
1528083092.138900000	35.0637	107	1
1528083092.139167000	35.064	100	0
1528083092.142902000	35.0677	98	1
1528083092.631239000	35.556	389	1
1528083092.631300000	35.5561	259	1
1528083092.659569000	35.5844	87	0
1528083092.972101000	35.8969	290	0
1528083092.973526000	35.8983	148	0
1528083092.975591000	35.9004	92	0
1528083092.975945000	35.9008	107	1
1528083092.977052000	35.9019	122	0
1528083092.980864000	35.9057	98	1
1528083093.071446000	35.9963	403	1
1528083093.071538000	35.9963	370	1
1528083093.090649000	36.0155	87	0
1528083093.100872000	36.0257	87	0
1528083093.384433000	36.3092	258	0
1528083093.385872000	36.3107	148	0
1528083093.387967000	36.3128	107	1
1528083093.391254000	36.3161	92	0
1528083093.392691000	36.3175	271	0
1528083093.394984000	36.3198	101	1
1528083093.512007000	36.4368	522	1
1528083093.512094000	36.4369	370	1
1528083093.530905000	36.4557	87	0
1528083093.655973000	36.5808	236	0
1528083093.657408000	36.5822	148	0
1528083093.659091000	36.5839	92	0
1528083093.659918000	36.5847	107	1
1528083093.660592000	36.5854	265	0
1528083093.663946000	36.5888	98	1
1528083093.982513000	36.9073	397	1
1528083093.982586000	36.9074	261	1
1528083094.003245000	36.9281	87	0
1528083094.301307000	37.2261	236	0
1528083094.302692000	37.2275	148	0
1528083094.305023000	37.2298	104	1
1528083094.305438000	37.2302	92	0
1528083094.306889000	37.2317	328	0
1528083094.308961000	37.2338	101	1
1528083094.390666000	37.3155	1063	1
1528083094.390757000	37.3156	258	1
1528083094.420706000	37.3455	87	0
1528083094.615154000	37.54	305	1
1528083094.615246000	37.5401	1412	1
1528083094.615271000	37.5401	1412	1
1528083094.615299000	37.5401	1412	1
1528083094.615330000	37.5401	824	1
1528083094.634192000	37.559	87	0
1528083094.730402000	37.6552	258	0
1528083094.731895000	37.6567	148	0
1528083094.734050000	37.6589	107	1
1528083094.735382000	37.6602	92	0
1528083094.736785000	37.6616	127	0
1528083094.738269000	37.6631	391	0
1528083094.739008000	37.6638	104	1
1528083094.743982000	37.6688	80	0
1528083094.748037000	37.6728	98	1
1528083095.015973000	37.9408	395	1
1528083095.016057000	37.9409	310	1
1528083095.035783000	37.9606	87	0
1528083095.166228000	38.091	233	0
1528083095.167653000	38.0925	148	0
1528083095.170135000	38.0949	104	1
1528083095.171038000	38.0958	92	0
1528083095.172509000	38.0973	163	0
1528083095.175061000	38.0999	101	1
1528083095.271290000	38.1961	456	1
1528083095.271387000	38.1962	370	1
1528083095.290463000	38.2153	87	0
1528083095.416491000	38.3413	258	0
1528083095.417925000	38.3427	148	0
1528083095.420082000	38.3449	104	1
1528083095.421637000	38.3464	92	0
1528083095.423057000	38.3479	258	0
1528083095.425021000	38.3498	101	1
1528083095.809716000	38.7345	392	1
1528083095.809804000	38.7346	259	1
1528083095.829966000	38.7548	87	0
1528083095.994529000	38.9193	423	0
1528083095.995961000	38.9208	148	0
1528083095.998066000	38.9229	104	1
1528083095.999909000	38.9247	92	0
1528083096.001372000	38.9262	138	0
1528083096.004068000	38.9289	101	1
1528083096.070752000	38.9956	643	1
1528083096.070811000	38.9956	257	1
1528083096.091004000	39.0158	87	0
1528083096.410068000	39.3349	258	0
1528083096.411510000	39.3363	148	0
1528083096.414089000	39.3389	104	1
1528083096.415087000	39.3399	92	0
1528083096.416534000	39.3413	231	0
1528083096.419079000	39.3439	101	1
1528083096.548720000	39.4735	471	1
1528083096.548796000	39.4736	263	1
1528083096.567459000	39.4923	87	0
1528083096.707126000	39.6319	235	0
1528083096.708549000	39.6334	148	0
1528083096.711111000	39.6359	104	1
1528083096.711276000	39.6361	92	0
1528083096.712740000	39.6375	205	0
1528083096.715101000	39.6399	101	1
1528083096.839480000	39.7643	392	1
1528083096.839558000	39.7644	257	1
1528083096.857946000	39.7828	87	0
1528083096.975581000	39.9004	235	0
1528083096.977011000	39.9018	148	0
1528083096.979039000	39.9038	92	0
1528083096.979183000	39.904	107	1
1528083096.980662000	39.9055	209	0
1528083096.984187000	39.909	98	1
1528083097.290732000	40.2155	395	1
1528083097.290823000	40.2156	259	1
1528083097.309280000	40.2341	87	0
1528083097.429410000	40.3542	304	0
1528083097.430894000	40.3557	148	0
1528083097.433202000	40.358	104	1
1528083097.434409000	40.3592	92	0
1528083097.435914000	40.3607	229	0
1528083097.438202000	40.363	101	1
1528083097.829526000	40.7543	392	1
1528083097.829617000	40.7544	257	1
1528083097.856887000	40.7817	87	0
1528083097.990137000	40.9149	257	0
1528083097.991564000	40.9164	148	0
1528083097.994232000	40.919	104	1
1528083097.994495000	40.9193	92	0
1528083097.995930000	40.9207	167	0
1528083097.998223000	40.923	101	1
1528083098.099603000	41.0244	403	1
1528083098.099664000	41.0245	310	1
1528083098.118569000	41.0434	87	0
1528083098.279355000	41.2042	267	0
1528083098.280849000	41.2057	148	0
1528083098.283236000	41.208	104	1
1528083098.285121000	41.2099	92	0
1528083098.286558000	41.2114	98	0
1528083098.289299000	41.2141	101	1
1528083098.539931000	41.4647	526	1
1528083098.540020000	41.4648	430	1
1528083098.558779000	41.4836	87	0
1528083098.564689000	41.4895	87	0
1528083098.671703000	41.5965	256	0
1528083098.673186000	41.598	148	0
1528083098.675272000	41.6001	107	1
1528083098.686863000	41.6117	92	0
1528083098.688246000	41.6131	222	0
1528083098.690423000	41.6152	101	1
1528083098.725007000	41.6498	92	0
1528083098.729268000	41.6541	98	1
1528083098.941213000	41.866	1065	1
1528083098.941288000	41.8661	258	1
1528083098.960844000	41.8857	87	0
1528083099.117980000	42.0428	233	0
1528083099.119403000	42.0442	148	0
1528083099.122304000	42.0471	104	1
1528083099.122815000	42.0476	92	0
1528083099.124259000	42.0491	125	0
1528083099.126258000	42.0511	101	1
1528083099.353548000	42.2784	391	1
1528083099.353614000	42.2784	258	1
1528083099.381169000	42.306	87	0
1528083099.705225000	42.63	255	0
1528083099.706619000	42.6314	148	0
1528083099.709332000	42.6341	104	1
1528083099.709710000	42.6345	92	0
1528083099.711266000	42.6361	197	0
1528083099.713275000	42.6381	101	1
1528083099.774935000	42.6997	394	1
1528083099.774992000	42.6998	261	1
1528083099.796166000	42.721	87	0
1528083099.967913000	42.8927	236	0
1528083099.969329000	42.8941	148	0
1528083099.972414000	42.8972	104	1
1528083099.972834000	42.8976	92	0
1528083099.974267000	42.8991	257	0
1528083099.976290000	42.9011	101	1
1528083099.990765000	42.9156	461	1
1528083099.990855000	42.9157	370	1
1528083100.013292000	42.9381	87	0
1528083100.126308000	43.0511	235	0
1528083100.127731000	43.0525	148	0
1528083100.130304000	43.0551	104	1
1528083100.131552000	43.0564	92	0
1528083100.133205000	43.058	225	0
1528083100.135278000	43.0601	101	1
1528083100.229656000	43.1545	645	1
1528083100.229747000	43.1546	490	1
1528083100.247630000	43.1724	87	0
1528083100.568952000	43.4938	254	0
1528083100.570493000	43.4953	148	0
1528083100.572398000	43.4972	104	1
1528083100.574351000	43.4992	92	0
1528083100.575858000	43.5007	140	0
1528083100.578300000	43.5031	101	1
1528083100.659398000	43.5842	469	1
1528083100.659489000	43.5843	250	1
1528083100.679712000	43.6045	87	0
1528083100.814700000	43.7395	235	0
1528083100.816192000	43.741	148	0
1528083100.818387000	43.7432	104	1
1528083100.819178000	43.744	92	0
1528083100.820682000	43.7455	334	0
1528083100.823329000	43.7481	101	1
1528083102.558996000	45.4838	392	1
1528083102.559092000	45.4839	259	1
1528083102.577579000	45.5024	87	0
1528083102.705116000	45.6299	256	0
1528083102.706472000	45.6313	148	0
1528083102.708201000	45.633	92	0
1528083102.709281000	45.6341	107	1
1528083102.709692000	45.6345	251	0
1528083102.713292000	45.6381	98	1
1528083102.805686000	45.7305	395	1
1528083102.805778000	45.7306	260	1
1528083102.825588000	45.7504	87	0
1528083102.982206000	45.907	425	0
1528083102.983619000	45.9084	148	0
1528083102.986313000	45.9111	104	1
1528083102.987272000	45.9121	92	0
1528083102.988799000	45.9136	228	0
1528083102.991335000	45.9161	101	1
1528083103.049913000	45.9747	394	1
1528083103.049972000	45.9748	257	1
1528083103.077808000	46.0026	87	0
1528083103.195354000	46.1202	235	0
1528083103.196773000	46.1216	148	0
1528083103.199137000	46.1239	92	0
1528083103.199396000	46.1242	107	1
1528083103.200627000	46.1254	270	0
1528083103.204316000	46.1291	98	1
1528083103.488615000	46.4134	407	1
1528083103.488706000	46.4135	262	1
1528083103.508272000	46.4331	87	0
1528083103.817100000	46.7419	256	0
1528083103.818455000	46.7433	148	0
1528083103.821280000	46.7461	104	1
1528083103.821311000	46.7461	92	0
1528083103.822767000	46.7476	120	0
1528083103.825300000	46.7501	101	1
1528083103.941759000	46.8666	524	1
1528083103.941851000	46.8667	265	1
1528083103.961700000	46.8865	87	0
1528083104.078198000	47.003	233	0
1528083104.079684000	47.0045	148	0
1528083104.082360000	47.0072	104	1
1528083104.082688000	47.0075	92	0
1528083104.084155000	47.009	183	0
1528083104.086294000	47.0111	101	1
1528083104.168637000	47.0934	1065	1
1528083104.168729000	47.0935	258	1
1528083104.188334000	47.1131	87	0
1528083104.335310000	47.2601	281	0
1528083104.336681000	47.2615	148	0
1528083104.339375000	47.2642	104	1
1528083104.343647000	47.2685	92	0
1528083104.345089000	47.2699	323	0
1528083104.347362000	47.2722	101	1
1528083104.616621000	47.5414	391	1
1528083104.616683000	47.5415	265	1
1528083104.635943000	47.5607	87	0
1528083104.779878000	47.7047	278	0
1528083104.781304000	47.7061	148	0
1528083104.783428000	47.7082	104	1
1528083104.786053000	47.7109	92	0
1528083104.787509000	47.7123	322	0
1528083104.789384000	47.7142	101	1
1528083105.039780000	47.9646	372	1
1528083105.039860000	47.9647	1412	1
1528083105.039885000	47.9647	1412	1
1528083105.039908000	47.9647	1412	1
1528083105.039965000	47.9648	242	1
1528083105.051621000	47.9764	389	1
1528083105.051684000	47.9765	262	1
1528083105.063177000	47.988	87	0
1528083105.072707000	47.9975	87	0
1528083105.078625000	48.0034	87	0
1528083105.175635000	48.1004	391	0
1528083105.179422000	48.1042	107	1
1528083105.183426000	48.1082	80	0
1528083105.187411000	48.1122	98	1
1528083105.371754000	48.2966	298	0
1528083105.373243000	48.298	148	0
1528083105.375427000	48.3002	101	1
1528083105.377366000	48.3022	92	0
1528083105.378768000	48.3036	99	0
1528083105.381443000	48.3062	101	1
1528083108.484277000	51.4091	394	1
1528083108.484369000	51.4092	256	1
1528083108.502056000	51.4269	87	0
1528083108.634288000	51.5591	256	0
1528083108.635691000	51.5605	148	0
1528083108.637760000	51.5626	104	1
1528083108.639160000	51.564	92	0
1528083108.640694000	51.5655	91	0
1528083108.642744000	51.5676	101	1
1528083108.745826000	51.6706	641	1
1528083108.745909000	51.6707	256	1
1528083108.775345000	51.7002	87	0
1528083108.912947000	51.8378	235	0
1528083108.914443000	51.8392	148	0
1528083108.916760000	51.8416	104	1
1528083108.917841000	51.8426	92	0
1528083108.919321000	51.8441	239	0
1528083108.921776000	51.8466	101	1
1528083109.222006000	52.1468	471	1
1528083109.222088000	52.1469	259	1
1528083109.240263000	52.1651	87	0
1528083109.357711000	52.2825	258	0
1528083109.359174000	52.284	148	0
1528083109.361818000	52.2866	104	1
1528083109.363125000	52.2879	92	0
1528083109.364573000	52.2894	212	0
1528083109.366830000	52.2916	101	1
1528083109.525059000	52.4499	392	1
1528083109.525125000	52.4499	256	1
1528083109.562829000	52.4876	392	1
1528083109.566210000	52.491	87	0
1528083109.581852000	52.5067	87	0
1528083109.867177000	52.792	232	0
1528083109.868661000	52.7935	148	0
1528083109.870884000	52.7957	107	1
1528083109.871507000	52.7963	92	0
1528083109.872878000	52.7977	127	0
1528083109.874831000	52.7996	101	1
1528083109.974294000	52.8991	390	1
1528083109.974355000	52.8992	259	1
1528083109.994248000	52.9191	87	0
1528083110.132004000	53.0568	235	0
1528083110.133427000	53.0582	148	0
1528083110.135899000	53.0607	104	1
1528083110.136683000	53.0615	92	0
1528083110.138156000	53.063	333	0
1528083110.140916000	53.0657	101	1
1528083110.269915000	53.1947	392	1
1528083110.269979000	53.1948	256	1
1528083110.287264000	53.2121	87	0
1528083110.608606000	53.5334	256	0
1528083110.610087000	53.5349	148	0
1528083110.612922000	53.5377	104	1
1528083110.613129000	53.5379	92	0
1528083110.614574000	53.5394	254	0
1528083110.616914000	53.5417	101	1
1528083110.779026000	53.7038	394	1
1528083110.779122000	53.7039	257	1
1528083110.799070000	53.7239	87	0
1528083110.833172000	53.758	87	0
1528083110.963346000	53.8882	423	0
1528083110.964723000	53.8895	148	0
1528083110.966942000	53.8917	107	1
1528083110.967548000	53.8924	92	0
1528083110.968928000	53.8937	300	0
1528083110.970943000	53.8957	101	1
1528083112.004325000	54.9291	407	1
1528083112.004387000	54.9292	262	1
1528083112.025185000	54.95	87	0
1528083112.144812000	55.0696	256	0
1528083112.146333000	55.0711	148	0
1528083112.149025000	55.0738	104	1
1528083112.149294000	55.0741	92	0
1528083112.150803000	55.0756	303	0
1528083112.153055000	55.0779	101	1
1528083112.215201000	55.14	521	1
1528083112.215262000	55.1401	256	1
1528083112.234847000	55.1597	87	0
1528083112.356213000	55.281	255	0
1528083112.357637000	55.2824	148	0
1528083112.360035000	55.2848	104	1
1528083112.360502000	55.2853	92	0
1528083112.361948000	55.2868	267	0
1528083112.363933000	55.2887	101	1
1528083112.454172000	55.379	1061	1
1528083112.454249000	55.3791	257	1
1528083112.474008000	55.3988	87	0
1528083112.767582000	55.6924	281	0
1528083112.769029000	55.6938	148	0
1528083112.771065000	55.6959	104	1
1528083112.772517000	55.6973	92	0
1528083112.774017000	55.6988	274	0
1528083112.776069000	55.7009	101	1
1528083113.069357000	55.9942	391	1
1528083113.069435000	55.9942	257	1
1528083113.111074000	56.0359	391	1
1528083113.118565000	56.0434	87	0
1528083113.129906000	56.0547	87	0
1528083113.244023000	56.1688	257	0
1528083113.245451000	56.1703	148	0
1528083113.248086000	56.1729	107	1
1528083113.248859000	56.1737	92	0
1528083113.250418000	56.1752	178	0
1528083113.253007000	56.1778	101	1
1528083113.424242000	56.349	391	1
1528083113.424307000	56.3491	256	1
1528083113.444791000	56.3696	87	0
1528083113.577636000	56.5024	258	0
1528083113.579059000	56.5039	148	0
1528083113.581113000	56.5059	104	1
1528083113.582337000	56.5071	92	0
1528083113.583730000	56.5085	214	0
1528083113.586112000	56.5109	101	1
1528083113.865178000	56.79	457	1
1528083113.865266000	56.7901	259	1
1528083113.883098000	56.8079	87	0
1528083114.184875000	57.1097	235	0
1528083114.186299000	57.1111	148	0
1528083114.189142000	57.1139	104	1
1528083114.189580000	57.1144	92	0
1528083114.191098000	57.1159	202	0
1528083114.193065000	57.1179	101	1
1528083114.331177000	57.256	391	1
1528083114.331242000	57.256	257	1
1528083114.350089000	57.2749	87	0
1528083114.470520000	57.3953	290	0
1528083114.471963000	57.3968	148	0
1528083114.474141000	57.3989	104	1
1528083114.475449000	57.4003	92	0
1528083114.476894000	57.4017	204	0
1528083114.479162000	57.404	101	1
1528083114.825708000	57.7505	641	1
1528083114.825768000	57.7506	257	1
1528083114.846382000	57.7712	87	0
1528083114.963971000	57.8888	235	0
1528083114.965394000	57.8902	148	0
1528083114.967915000	57.8927	92	0
1528083114.968141000	57.8929	107	1
1528083114.969372000	57.8942	98	0
1528083114.973196000	57.898	98	1
1528083115.130310000	58.0551	471	1
1528083115.130406000	58.0552	256	1
1528083115.149150000	58.074	87	0
1528083115.289379000	58.2142	233	0
1528083115.290895000	58.2157	148	0
1528083115.293142000	58.2179	104	1
1528083115.293672000	58.2185	92	0
1528083115.295116000	58.2199	235	0
1528083115.297115000	58.2219	101	1
1528083115.590526000	58.5153	394	1
1528083115.590585000	58.5154	259	1
1528083115.611942000	58.5367	87	0
1528083115.737372000	58.6622	259	0
1528083115.738723000	58.6635	148	0
1528083115.741238000	58.666	104	1
1528083115.743054000	58.6679	92	0
1528083115.744498000	58.6693	169	0
1528083115.747232000	58.672	101	1
1528083115.876234000	58.801	392	1
1528083115.876299000	58.8011	256	1
1528083115.897193000	58.822	87	0
1528083116.034697000	58.9595	235	0
1528083116.036153000	58.961	148	0
1528083116.038280000	58.9631	104	1
1528083116.039854000	58.9647	92	0
1528083116.041230000	58.966	140	0
1528083116.043229000	58.968	101	1
1528083116.155020000	59.0798	394	1
1528083116.155113000	59.0799	257	1
1528083116.175671000	59.1005	87	0
1528083116.370302000	59.2951	256	0
1528083116.371709000	59.2965	148	0
1528083116.374268000	59.2991	104	1
1528083116.376184000	59.301	92	0
1528083116.377631000	59.3024	279	0
1528083116.380269000	59.3051	101	1
1528083116.510296000	59.4351	402	1
1528083116.510393000	59.4352	256	1
1528083116.537166000	59.462	87	0
1528083116.659730000	59.5845	233	0
1528083116.661221000	59.586	148	0
1528083116.663260000	59.5881	104	1
1528083116.663914000	59.5887	92	0
1528083116.665363000	59.5902	324	0
1528083116.667257000	59.5921	101	1
1528083116.958539000	59.8833	391	1
1528083116.958629000	59.8834	257	1
1528083116.978698000	59.9035	87	0
1528083117.113890000	60.0387	233	0
1528083117.115452000	60.0403	158	0
1528083117.116891000	60.0417	173	0
1528083117.118316000	60.0431	107	1
1528083117.406503000	60.3313	521	1
1528083117.406560000	60.3314	257	1
1528083117.425745000	60.3506	87	0
1528083117.557739000	60.4825	448	0
1528083117.559211000	60.484	148	0
1528083117.561247000	60.4861	92	0
1528083117.561338000	60.4861	104	1
1528083117.562699000	60.4875	103	0
1528083117.565334000	60.4901	101	1
1528083117.701301000	60.6261	1063	1
1528083117.701352000	60.6262	256	1
1528083117.720438000	60.6452	87	0
1528083117.833694000	60.7585	233	0
1528083117.835132000	60.7599	148	0
1528083117.837342000	60.7621	104	1
1528083117.838135000	60.7629	92	0
1528083117.839580000	60.7644	241	0
1528083117.842275000	60.7671	101	1
1528083117.918365000	60.8432	394	1
1528083117.918428000	60.8432	258	1
1528083117.955422000	60.8802	394	1
1528083117.962962000	60.8878	87	0
1528083117.975984000	60.9008	87	0
1528083118.100168000	61.025	233	0
1528083118.101606000	61.0264	148	0
1528083118.104356000	61.0292	107	1
1528083118.104645000	61.0295	92	0
1528083118.106091000	61.0309	150	0
1528083118.108369000	61.0332	101	1
1528083118.146566000	61.0714	437	1
1528083118.146648000	61.0715	1412	1
1528083118.146673000	61.0715	1412	1
1528083118.146713000	61.0715	1412	1
1528083118.146763000	61.0716	542	1
1528083118.165529000	61.0903	87	0
1528083118.270346000	61.1952	435	0
1528083118.274395000	61.1992	101	1
1528083118.277821000	61.2026	80	0
1528083118.281351000	61.2062	98	1
1528083118.386428000	61.3112	394	1
1528083118.386479000	61.3113	220	1
1528083118.409198000	61.334	87	0
1528083118.541523000	61.4663	278	0
1528083118.542962000	61.4678	148	0
1528083118.545378000	61.4702	104	1
1528083118.545954000	61.4708	92	0
1528083118.547349000	61.4722	319	0
1528083118.549308000	61.4741	101	1
1528083123.301391000	66.2262	645	1
1528083123.301480000	66.2263	260	1
1528083123.319663000	66.2445	87	0
1528083123.624910000	66.5497	258	0
1528083123.626326000	66.5511	148	0
1528083123.628618000	66.5534	104	1
1528083123.629245000	66.5541	92	0
1528083123.630728000	66.5555	87	0
1528083123.632588000	66.5574	101	1
1528083123.644560000	66.5694	471	1
1528083123.644649000	66.5695	261	1
1528083123.664212000	66.589	87	0
1528083123.673746000	66.5986	87	0
1528083123.801896000	66.7267	267	0
1528083123.803316000	66.7281	148	0
1528083123.805616000	66.7304	107	1
1528083123.807067000	66.7319	92	0
1528083123.808570000	66.7334	93	0
1528083123.810611000	66.7354	101	1
1528083124.012880000	66.9377	391	1
1528083124.012973000	66.9378	258	1
1528083124.031674000	66.9565	87	0
1528083124.154683000	67.0795	233	0
1528083124.156160000	67.081	148	0
1528083124.158705000	67.0835	104	1
1528083124.159265000	67.0841	92	0
1528083124.160709000	67.0855	153	0
1528083124.162695000	67.0875	101	1
1528083124.433294000	67.3581	391	1
1528083124.433359000	67.3582	260	1
1528083124.452462000	67.3773	87	0
1528083124.570582000	67.4954	258	0
1528083124.572022000	67.4968	148	0
1528083124.574719000	67.4995	104	1
1528083124.575225000	67.5	92	0
1528083124.576675000	67.5015	182	0
1528083124.579647000	67.5045	101	1
1528083124.787300000	67.7121	394	1
1528083124.787395000	67.7122	259	1
1528083124.806811000	67.7316	87	0
1528083124.944538000	67.8693	233	0
1528083124.945977000	67.8708	148	0
1528083124.948722000	67.8735	104	1
1528083124.949965000	67.8748	92	0
1528083124.951415000	67.8762	273	0
1528083124.953738000	67.8785	101	1
1528083125.201138000	68.1259	403	1
1528083125.201228000	68.126	258	1
1528083125.236709000	68.1615	87	0
1528083125.368718000	68.2935	256	0
1528083125.370263000	68.2951	148	0
1528083125.372779000	68.2976	104	1
1528083125.373122000	68.2979	92	0
1528083125.374564000	68.2994	169	0
1528083125.376710000	68.3015	101	1
1528083125.643972000	68.5688	390	1
1528083125.644031000	68.5688	259	1
1528083125.662350000	68.5872	87	0
1528083125.677255000	68.6021	87	0
1528083126.116027000	69.0408	235	0
1528083126.117452000	69.0423	148	0
1528083126.119702000	69.0445	92	0
1528083126.119795000	69.0446	107	1
1528083126.121145000	69.046	106	0
1528083126.123761000	69.0486	101	1
1528083126.269873000	69.1947	1196	1
1528083126.269938000	69.1947	262	1
1528083126.290326000	69.2151	87	0
1528083126.295133000	69.2199	305	1
1528083126.295226000	69.22	1412	1
1528083126.295263000	69.2201	1412	1
1528083126.295291000	69.2201	1349	1
1528083126.315273000	69.2401	87	0
1528083126.414324000	69.3391	395	0
1528083126.415771000	69.3406	423	0
1528083126.417257000	69.3421	148	0
1528083126.417762000	69.3426	110	1
1528083126.419690000	69.3445	92	0
1528083126.421069000	69.3459	257	0
1528083126.422570000	69.3474	80	0
1528083126.423771000	69.3486	104	1
1528083126.712081000	69.6369	391	1
1528083126.712141000	69.6369	261	1
1528083126.731677000	69.6565	87	0
1528083126.845098000	69.7699	233	0
1528083126.846538000	69.7713	148	0
1528083126.848824000	69.7736	104	1
1528083126.849055000	69.7739	92	0
1528083126.850561000	69.7754	123	0
1528083126.852781000	69.7776	101	1
1528083127.164558000	70.0894	391	1
1528083127.164675000	70.0895	262	1
1528083127.184349000	70.1092	87	0
1528083127.327146000	70.252	235	0
1528083127.328575000	70.2534	148	0
1528083127.330887000	70.2557	104	1
1528083127.331413000	70.2562	92	0
1528083127.332849000	70.2577	229	0
1528083127.334896000	70.2597	101	1
1528083127.562162000	70.487	456	1
1528083127.562256000	70.4871	259	1
1528083127.599927000	70.5247	456	1
1528083127.601690000	70.5265	87	0
1528083127.617871000	70.5427	87	0
1528083127.911485000	70.8363	304	0
1528083127.912887000	70.8377	148	0
1528083127.914914000	70.8397	107	1
1528083127.915690000	70.8405	92	0
1528083127.917165000	70.842	323	0
1528083127.919931000	70.8447	101	1
1528083128.022058000	70.9469	392	1
1528083128.022131000	70.9469	259	1
1528083128.040614000	70.9654	87	0
1528083128.171457000	71.0963	235	0
1528083128.172896000	71.0977	148	0
1528083128.174932000	71.0997	104	1
1528083128.175791000	71.1006	92	0
1528083128.177269000	71.1021	137	0
1528083128.179933000	71.1047	101	1
1528083128.439363000	71.3642	642	1
1528083128.439453000	71.3643	261	1
1528083128.457634000	71.3824	87	0
1528083128.585108000	71.5099	277	0
1528083128.586544000	71.5114	148	0
1528083128.588956000	71.5138	104	1
1528083128.589779000	71.5146	92	0
1528083128.591276000	71.5161	235	0
1528083128.593964000	71.5188	101	1
1528083128.842172000	71.767	469	1
1528083128.842267000	71.7671	258	1
1528083128.869768000	71.7946	87	0
1528083129.032291000	71.9571	233	0
1528083129.033697000	71.9585	148	0
1528083129.035979000	71.9608	104	1
1528083129.036631000	71.9614	92	0
1528083129.038007000	71.9628	246	0
1528083129.039936000	71.9647	101	1
1528083129.137166000	72.062	391	1
1528083129.137228000	72.062	258	1
1528083129.156230000	72.081	87	0
1528083129.293291000	72.2181	267	0
1528083129.294707000	72.2195	148	0
1528083129.297050000	72.2219	104	1
1528083129.297823000	72.2226	92	0
1528083129.299208000	72.224	388	1
1528083129.299260000	72.2241	236	0
1528083129.299325000	72.2241	1412	1
1528083129.299362000	72.2242	1412	1
1528083129.299402000	72.2242	1412	1
1528083129.299435000	72.2242	1412	1
1528083129.299470000	72.2243	1412	1
1528083129.299511000	72.2243	1412	1
1528083129.299545000	72.2244	1412	1
1528083129.299584000	72.2244	1412	1
1528083129.299607000	72.2244	1412	1
1528083129.299654000	72.2245	1412	1
1528083129.299688000	72.2245	1412	1
1528083129.300930000	72.2257	1412	1
1528083129.300972000	72.2258	1412	1
1528083129.303031000	72.2278	1285	1
1528083129.320260000	72.2451	87	0
1528083129.323911000	72.2487	87	0
1528083129.356973000	72.2818	341	1
1528083129.357028000	72.2818	258	1
1528083129.375926000	72.3007	87	0
1528083129.463988000	72.3888	397	0
1528083129.468004000	72.3928	101	1
1528083129.470792000	72.3956	80	0
1528083129.475012000	72.3998	98	1
1528083129.506621000	72.4314	245	0
1528083129.507980000	72.4328	148	0
1528083129.510983000	72.4358	92	0
1528083129.511057000	72.4359	101	1
1528083129.512442000	72.4372	289	0
1528083129.515019000	72.4398	101	1
1528083129.842746000	72.7676	392	1
1528083129.842837000	72.7676	262	1
1528083129.862841000	72.7876	87	0
1528083129.986621000	72.9114	233	0
1528083129.988005000	72.9128	148	0
1528083129.990470000	72.9153	92	0
1528083129.991045000	72.9159	107	1
1528083129.991935000	72.9167	174	0
1528083129.996048000	72.9209	98	1
1528083130.243549000	73.1684	406	1
1528083130.243645000	73.1685	259	1
1528083130.262438000	73.1872	87	0
1528083130.400437000	73.3252	258	0
1528083130.401865000	73.3267	148	0
1528083130.404063000	73.3289	104	1
1528083130.406502000	73.3313	92	0
1528083130.407945000	73.3328	175	0
1528083130.410075000	73.3349	101	1
1528083130.587172000	73.512	395	1
1528083130.587235000	73.512	260	1
1528083130.605979000	73.5308	87	0
1528083130.743875000	73.6687	233	0
1528083130.745301000	73.6701	148	0
1528083130.747957000	73.6728	92	0
1528083130.748055000	73.6729	104	1
1528083130.749423000	73.6742	170	0
1528083130.751984000	73.6768	101	1
1528083131.029299000	73.9541	1192	1
1528083131.029375000	73.9542	259	1
1528083131.050060000	73.9749	87	0
1528083131.191555000	74.1164	235	0
1528083131.192962000	74.1178	148	0
1528083131.195054000	74.1199	104	1
1528083131.198074000	74.1229	92	0
1528083131.199538000	74.1243	301	0
1528083131.202126000	74.1269	101	1
1528083131.383500000	74.3083	392	1
1528083131.383596000	74.3084	258	1
1528083131.403702000	74.3285	87	0
1528083131.572111000	74.4969	448	0
1528083131.573595000	74.4984	148	0
1528083131.576129000	74.5009	104	1
1528083131.576686000	74.5015	92	0
1528083131.578091000	74.5029	136	0
1528083131.580172000	74.505	101	1
1528083131.886324000	74.8111	392	1
1528083131.886408000	74.8112	259	1
1528083131.905470000	74.8303	87	0
1528083132.043584000	74.9684	235	0
1528083132.045017000	74.9698	148	0
1528083132.046445000	74.9713	92	0
1528083132.047153000	74.972	107	1
1528083132.047958000	74.9728	108	0
1528083132.052167000	74.977	98	1
1528083132.129185000	75.054	456	1
1528083132.129259000	75.0541	258	1
1528083132.148130000	75.0729	87	0
1528083132.289041000	75.2138	232	0
1528083132.290542000	75.2153	148	0
1528083132.293106000	75.2179	104	1
1528083132.293887000	75.2187	92	0
1528083132.295315000	75.2201	183	0
1528083132.297098000	75.2219	101	1
1528083132.390360000	75.3152	394	1
1528083132.390424000	75.3152	261	1
1528083132.412418000	75.3372	87	0
1528083132.549707000	75.4745	304	0
1528083132.551155000	75.476	148	0
1528083132.553182000	75.478	104	1
1528083132.553979000	75.4788	92	0
1528083132.555423000	75.4802	118	0
1528083132.558180000	75.483	101	1
1528083132.836416000	75.7612	641	1
1528083132.836507000	75.7613	259	1
1528083132.857470000	75.7823	87	0
1528083132.977149000	75.902	233	0
1528083132.978576000	75.9034	148	0
1528083132.981218000	75.906	104	1
1528083132.982176000	75.907	92	0
1528083132.983648000	75.9085	219	0
1528083132.986218000	75.911	101	1
1528083133.171345000	76.0962	466	1
1528083133.171421000	76.0962	261	1
1528083133.190201000	76.115	87	0
1528083133.317657000	76.2425	258	0
1528083133.319091000	76.2439	148	0
1528083133.321249000	76.2461	104	1
1528083133.324697000	76.2495	92	0
1528083133.326159000	76.251	201	0
1528083133.328245000	76.2531	101	1
1528083133.614490000	76.5393	395	1
1528083133.614539000	76.5393	258	1
1528083133.633664000	76.5585	87	0
1528083133.770668000	76.6955	258	0
1528083133.772098000	76.6969	148	0
1528083133.774253000	76.6991	104	1
1528083133.775692000	76.7005	92	0
1528083133.777136000	76.7019	158	0
1528083133.779262000	76.7041	101	1
1528083134.046452000	76.9713	392	1
1528083134.046496000	76.9713	259	1
1528083134.066696000	76.9915	87	0
1528083134.205540000	77.1303	265	0
1528083134.206970000	77.1318	148	0
1528083134.209149000	77.134	92	0
1528083134.209260000	77.1341	104	1
1528083134.210671000	77.1355	330	0
1528083134.213289000	77.1381	101	1
1528083134.500441000	77.4252	390	1
1528083134.500502000	77.4253	259	1
1528083134.519300000	77.4441	87	0
1528083134.820720000	77.7455	258	0
1528083134.822203000	77.747	148	0
1528083134.824322000	77.7491	104	1
1528083134.825693000	77.7505	92	0
1528083134.827178000	77.752	193	0
1528083134.829237000	77.754	101	1
1528083135.015597000	77.9404	404	1
1528083135.015664000	77.9405	260	1
1528083135.035590000	77.9604	87	0
1528083135.163597000	78.0884	231	0
1528083135.165036000	78.0898	148	0
1528083135.167320000	78.0921	104	1
1528083135.168297000	78.0931	92	0
1528083135.169779000	78.0946	127	0
1528083135.172332000	78.0971	101	1
1528083135.382763000	78.3076	389	1
1528083135.382856000	78.3077	260	1
1528083135.401099000	78.3259	87	0
1528083135.537823000	78.4626	258	0
1528083135.539225000	78.464	148	0
1528083135.541366000	78.4662	104	1
1528083135.542166000	78.467	92	0
1528083135.543614000	78.4684	253	0
1528083135.546353000	78.4712	101	1
1528083135.802514000	78.7273	394	1
1528083135.802609000	78.7274	259	1
1528083135.821005000	78.7458	87	0
1528083135.956909000	78.8817	235	0
1528083135.958335000	78.8831	148	0
1528083135.960374000	78.8852	104	1
1528083135.961702000	78.8865	92	0
1528083135.963203000	78.888	153	0
1528083135.965388000	78.8902	101	1
1528083136.307820000	79.2326	1192	1
1528083136.307896000	79.2327	259	1
1528083136.327527000	79.2523	87	0
1528083136.469039000	79.3938	258	0
1528083136.470517000	79.3953	148	0
1528083136.473411000	79.3982	104	1
1528083136.474094000	79.3989	92	0
1528083136.475539000	79.4003	319	0
1528083136.477377000	79.4022	101	1
1528083136.600382000	79.5252	391	1
1528083136.600440000	79.5252	258	1
1528083136.619170000	79.544	87	0
1528083136.760673000	79.6855	233	0
1528083136.762115000	79.6869	148	0
1528083136.764414000	79.6892	104	1
1528083136.765762000	79.6906	92	0
1528083136.767245000	79.6921	315	0
1528083136.769436000	79.6942	101	1
1528083137.076060000	80.0009	460	1
1528083137.076121000	80.0009	262	1
1528083137.096593000	80.0214	87	0
1528083137.240713000	80.1655	233	0
1528083137.242161000	80.167	148	0
1528083137.243845000	80.1687	92	0
1528083137.244450000	80.1693	107	1
1528083137.245314000	80.1701	205	0
1528083137.249459000	80.1743	98	1
1528083137.488667000	80.4135	390	1
1528083137.488743000	80.4135	258	1
1528083137.521476000	80.4463	390	1
1528083137.522591000	80.4474	87	0
1528083137.541258000	80.4661	87	0
1528083137.666455000	80.5913	450	0
1528083137.667955000	80.5928	212	0
1528083137.670487000	80.5953	107	1
1528083137.952051000	80.8769	393	1
1528083137.952127000	80.8769	259	1
1528083137.976311000	80.9011	87	0
1528083138.094334000	81.0191	235	0
1528083138.095701000	81.0205	148	0
1528083138.098499000	81.0233	104	1
1528083138.100138000	81.0249	92	0
1528083138.101586000	81.0264	269	0
1528083138.103441000	81.0282	101	1
1528083138.195807000	81.1206	646	1
1528083138.195879000	81.1207	260	1
1528083138.211974000	81.1368	100	0
1528083138.215491000	81.1403	98	1
1528083138.215692000	81.1405	87	0
1528083138.356498000	81.2813	258	0
1528083138.357938000	81.2827	148	0
1528083138.360525000	81.2853	104	1
1528083138.361912000	81.2867	92	0
1528083138.363362000	81.2882	328	0
1528083138.365440000	81.2902	101	1
1528083138.447519000	81.3723	467	1
1528083138.447599000	81.3724	259	1
1528083138.483578000	81.4084	467	1
1528083138.516262000	81.4411	87	0
1528083138.651687000	81.5765	279	0
1528083138.653124000	81.5779	148	0
1528083138.655525000	81.5803	104	1
1528083138.661378000	81.5862	92	0
1528083138.662788000	81.5876	174	0
1528083138.665519000	81.5903	101	1
1528083138.903659000	81.8285	391	1
1528083138.903718000	81.8285	259	1
1528083138.923331000	81.8481	87	0
1528083139.049028000	81.9738	235	0
1528083139.050532000	81.9753	148	0
1528083139.052554000	81.9774	104	1
1528083139.057149000	81.982	92	0
1528083139.058522000	81.9833	123	0
1528083139.060481000	81.9853	101	1
1528083139.274822000	82.1996	395	1
1528083139.274888000	82.1997	258	1
1528083139.294073000	82.2189	87	0
1528083139.423193000	82.348	278	0
1528083139.424547000	82.3494	148	0
1528083139.427575000	82.3524	104	1
1528083139.428212000	82.353	92	0
1528083139.429698000	82.3545	328	0
1528083139.431515000	82.3563	101	1
1528083139.746694000	82.6715	407	1
1528083139.746757000	82.6716	261	1
1528083139.767206000	82.692	87	0
1528083140.073988000	82.9988	233	0
1528083140.075414000	83.0002	148	0
1528083140.077612000	83.0024	104	1
1528083140.079423000	83.0042	92	0
1528083140.080853000	83.0057	104	0
1528083140.083629000	83.0084	101	1
1528083140.203894000	83.1287	391	1
1528083140.203983000	83.1288	261	1
1528083140.223065000	83.1479	87	0
1528083140.351596000	83.2764	288	0
1528083140.353079000	83.2779	148	0
1528083140.355618000	83.2804	104	1
1528083140.358857000	83.2837	92	0
1528083140.360430000	83.2852	322	0
1528083140.362631000	83.2874	101	1
1528083140.575126000	83.4999	391	1
1528083140.575215000	83.5	258	1
1528083140.594038000	83.5188	87	0
1528083140.723256000	83.6481	235	0
1528083140.724628000	83.6494	148	0
1528083140.726589000	83.6514	104	1
1528083140.728999000	83.6538	92	0
1528083140.730505000	83.6553	234	0
1528083140.732661000	83.6575	101	1
1528083142.187281000	85.1121	1193	1
1528083142.187369000	85.1122	258	1
1528083142.205769000	85.1306	87	0
1528083142.372325000	85.2971	258	0
1528083142.373699000	85.2985	148	0
1528083142.376612000	85.3014	92	0
1528083142.376695000	85.3015	104	1
1528083142.378068000	85.3029	131	0
1528083142.380726000	85.3055	101	1
1528083142.468286000	85.3931	394	1
1528083142.468384000	85.3932	259	1
1528083142.486206000	85.411	87	0
1528083142.610585000	85.5354	233	0
1528083142.612024000	85.5368	148	0
1528083142.614720000	85.5395	104	1
1528083142.617148000	85.542	92	0
1528083142.618592000	85.5434	196	0
1528083142.620661000	85.5455	101	1
1528083142.894719000	85.8195	456	1
1528083142.894776000	85.8196	259	1
1528083142.914521000	85.8393	87	0
1528083143.059033000	85.9838	235	0
1528083143.060532000	85.9853	148	0
1528083143.062718000	85.9875	104	1
1528083143.064559000	85.9894	92	0
1528083143.066063000	85.9909	169	0
1528083143.068715000	85.9935	101	1
1528083143.570340000	86.4951	391	1
1528083143.570404000	86.4952	260	1
1528083143.588969000	86.5138	87	0
1528083143.597421000	86.5222	87	0
1528083144.158561000	87.0834	256	0
1528083144.160045000	87.0849	148	0
1528083144.162779000	87.0876	107	1
1528083144.164562000	87.0894	92	0
1528083144.166002000	87.0908	174	0
1528083144.167760000	87.0926	101	1
1528083144.314100000	87.2389	395	1
1528083144.314189000	87.239	440	1
1528083144.335038000	87.2598	87	0
1528083144.647645000	87.5725	256	0
1528083144.649071000	87.5739	148	0
1528083144.651820000	87.5766	104	1
1528083144.653728000	87.5785	92	0
1528083144.655230000	87.58	181	0
1528083144.657797000	87.5826	101	1
1528083148.058982000	90.9838	640	1
1528083148.059074000	90.9839	258	1
1528083148.080255000	91.0051	87	0
1528083148.219374000	91.1442	448	0
1528083148.220855000	91.1457	148	0
1528083148.223246000	91.1481	104	1
1528083148.227106000	91.1519	92	0
1528083148.230108000	91.1549	325	0
1528083148.231177000	91.156	101	1
1528083148.355366000	91.2802	472	1
1528083148.355459000	91.2803	260	1
1528083148.375667000	91.3005	87	0
1528083148.669716000	91.5945	258	0
1528083148.671209000	91.596	148	0
1528083148.673266000	91.5981	104	1
1528083148.674462000	91.5993	92	0
1528083148.675904000	91.6007	133	0
1528083148.678206000	91.603	101	1
1528083148.863536000	91.7883	392	1
1528083148.863627000	91.7884	259	1
1528083148.884405000	91.8092	87	0
1528083149.013900000	91.9387	232	0
1528083149.015321000	91.9401	148	0
1528083149.017229000	91.942	104	1
1528083149.020836000	91.9456	92	0
1528083149.022328000	91.9471	332	0
1528083149.024232000	91.949	101	1
1528083149.212670000	92.1375	393	1
1528083149.212764000	92.1376	258	1
1528083149.234046000	92.1589	87	0
1528083149.357524000	92.2823	302	0
1528083149.358945000	92.2838	148	0
1528083149.360441000	92.2852	92	0
1528083149.361309000	92.2861	107	1
1528083149.361911000	92.2867	243	0
1528083149.365318000	92.2901	98	1
1528083149.637451000	92.5623	407	1
1528083149.637509000	92.5623	261	1
1528083149.657406000	92.5822	87	0
1528083149.773961000	92.6988	235	0
1528083149.775327000	92.7001	148	0
1528083149.777875000	92.7027	92	0
1528083149.778331000	92.7031	107	1
1528083149.779300000	92.7041	135	0
1528083149.783336000	92.7081	98	1
1528083150.125654000	93.0505	392	1
1528083150.125716000	93.0505	259	1
1528083150.144894000	93.0697	87	0
1528083150.263719000	93.1885	255	0
1528083150.265171000	93.19	148	0
1528083150.267365000	93.1922	104	1
1528083150.268558000	93.1934	92	0
1528083150.270064000	93.1949	288	0
1528083150.272377000	93.1972	101	1
1528083150.411384000	93.3362	390	1
1528083150.411447000	93.3363	258	1
1528083150.430920000	93.3557	87	0
1528083150.563214000	93.488	256	0
1528083150.564655000	93.4895	148	0
1528083150.567365000	93.4922	104	1
1528083150.567391000	93.4922	92	0
1528083150.568912000	93.4937	106	0
1528083150.571377000	93.4962	101	1
1528083150.827724000	93.7525	1196	1
1528083150.827784000	93.7526	262	1
1528083150.861426000	93.7862	1196	1
1528083150.875965000	93.8008	87	0
1528083150.881642000	93.8064	87	0
1528083150.995399000	93.9202	265	0
1528083150.997027000	93.9218	148	0
1528083150.999404000	93.9242	107	1
1528083150.999893000	93.9247	92	0
1528083151.001337000	93.9261	234	0
1528083151.003347000	93.9282	101	1
1528083151.165429000	94.0902	391	1
1528083151.165494000	94.0903	258	1
1528083151.184263000	94.1091	87	0
1528083151.300366000	94.2252	233	0
1528083151.301798000	94.2266	148	0
1528083151.304473000	94.2293	104	1
1528083151.305720000	94.2305	92	0
1528083151.307170000	94.232	191	0
1528083151.309373000	94.2342	101	1
1528083151.436865000	94.3617	308	1
1528083151.447517000	94.3723	389	1
1528083151.447596000	94.3724	258	1
1528083151.456177000	94.381	87	0
1528083151.468988000	94.3938	87	0
1528083151.598814000	94.5236	258	0
1528083151.600318000	94.5251	148	0
1528083151.602346000	94.5272	107	1
1528083151.602965000	94.5278	92	0
1528083151.604409000	94.5292	225	0
1528083151.606379000	94.5312	101	1
1528083151.822503000	94.7473	439	0
1528083151.824015000	94.7488	1412	0
1528083151.825443000	94.7502	993	0
1528083151.826382000	94.7512	104	1
1528083151.826874000	94.7517	92	0
1528083151.828314000	94.7531	115	0
1528083151.830403000	94.7552	101	1
1528083151.921617000	94.8464	392	1
1528083151.921673000	94.8465	260	1
1528083151.940536000	94.8653	87	0
1528083152.026739000	94.9515	167	1
1528083152.044833000	94.9696	87	0
1528083152.081555000	95.0064	233	0
1528083152.082983000	95.0078	148	0
1528083152.085408000	95.0102	107	1
1528083152.086748000	95.0116	92	0
1528083152.088192000	95.013	125	0
1528083152.090398000	95.0152	101	1
1528083152.286103000	95.2109	240	0
1528083152.287536000	95.2123	1412	0
1528083152.288968000	95.2138	997	0
1528083152.290415000	95.2152	104	1
1528083152.292886000	95.2177	92	0
1528083152.294321000	95.2191	226	0
1528083152.296420000	95.2212	101	1
1528083152.342094000	95.2669	640	1
1528083152.342170000	95.267	258	1
1528083152.360990000	95.2858	87	0
1528083152.564502000	95.4893	446	0
1528083152.565935000	95.4907	148	0
1528083152.568436000	95.4932	104	1
1528083152.568554000	95.4934	92	0
1528083152.570057000	95.4949	281	0
1528083152.572423000	95.4972	101	1
1528083152.591429000	95.5162	466	1
1528083152.591506000	95.5163	258	1
1528083152.609366000	95.5342	87	0
1528083152.929717000	95.8545	236	0
1528083152.931172000	95.856	148	0
1528083152.933494000	95.8583	104	1
1528083152.936591000	95.8614	92	0
1528083152.938043000	95.8628	305	0
1528083152.940486000	95.8653	101	1
1528083152.985701000	95.9105	236	0
1528083152.989504000	95.9143	98	1
1528083153.018246000	95.9431	92	0
1528083153.022502000	95.9473	98	1
1528083153.199707000	96.1245	393	1
1528083153.199768000	96.1246	261	1
1528083153.235617000	96.1604	393	1
1528083153.255266000	96.1801	87	0
1528083153.263170000	96.188	87	0
1528083153.390513000	96.3153	258	0
1528083153.391946000	96.3168	148	0
1528083153.394547000	96.3194	107	1
1528083153.395701000	96.3205	92	0
1528083153.397200000	96.322	292	0
1528083153.399557000	96.3244	101	1
1528083153.612013000	96.5368	391	1
1528083153.612074000	96.5369	262	1
1528083153.632656000	96.5575	87	0
1528083153.763727000	96.6885	233	0
1528083153.765154000	96.69	148	0
1528083153.767527000	96.6923	104	1
1528083153.769227000	96.694	92	0
1528083153.770750000	96.6956	143	0
1528083153.772509000	96.6973	101	1
1528083153.968758000	96.8936	393	1
1528083153.968820000	96.8936	258	1
1528083153.990926000	96.9157	87	0
1528083154.116329000	97.0411	279	0
1528083154.117769000	97.0426	148	0
1528083154.120599000	97.0454	104	1
1528083154.121046000	97.0459	92	0
1528083154.122494000	97.0473	144	0
1528083154.124604000	97.0494	101	1
1528083154.383756000	97.3086	405	1
1528083154.383824000	97.3086	259	1
1528083154.402228000	97.327	87	0
1528083154.517497000	97.4423	278	0
1528083154.518916000	97.4437	148	0
1528083154.520999000	97.4458	92	0
1528083154.521609000	97.4464	107	1
1528083154.522464000	97.4473	304	0
1528083154.526620000	97.4514	98	1
1528083154.670070000	97.5949	395	1
1528083154.670159000	97.595	261	1
1528083154.688057000	97.6129	87	0
1528083154.812334000	97.7371	233	0
1528083154.813712000	97.7385	148	0
1528083154.816611000	97.7414	104	1
[truncated: 449 more rows]
