# Supplementary material for: Method for multi-task learning fusion network traffic classification to address small sample labels
Source: Sci Rep. 2024 Jan 30;14:2518. doi: 10.1038/s41598-024-51933-8 (PMC10827795; doi:10.1038/s41598-024-51933-8)
Supplement: Supplementary file 2 — Supplementary Information 2. [file 41598_2024_51933_MOESM2_ESM.zip › QUIC Dataset/QUIC Dataset/pretraining/Google Doc/GoogleDoc-1006.txt]

1527850961.563771000	0	209	1
1527850961.580351000	0.0165801	87	0
1527850961.836441000	0.27267	352	0
1527850961.836688000	0.272917	1412	0
1527850961.836915000	0.273144	1412	0
1527850961.837000000	0.273229	1412	0
1527850961.837075000	0.273304	180	0
1527850961.837171000	0.2734	1412	0
1527850961.837381000	0.27361	1412	0
1527850961.837488000	0.273717	1412	0
1527850961.837607000	0.273836	784	0
1527850961.840130000	0.276359	1412	0
1527850961.840331000	0.27656	1412	0
1527850961.840374000	0.276603	130	1
1527850961.840515000	0.276744	693	0
1527850961.843055000	0.279284	1412	0
1527850961.843268000	0.279497	1412	0
1527850961.843572000	0.279801	109	1
1527850961.843582000	0.279811	1412	0
1527850961.843647000	0.279876	188	0
1527850961.845410000	0.281639	1194	0
1527850961.847585000	0.283814	106	1
1527850961.875337000	0.311566	1412	0
1527850961.875424000	0.311653	1412	0
1527850961.875499000	0.311728	1412	0
1527850961.875571000	0.3118	198	0
1527850961.875639000	0.311868	1412	0
1527850961.875930000	0.312159	1411	0
1527850961.877317000	0.313546	1412	0
1527850961.877403000	0.313632	802	0
1527850961.878576000	0.314805	1412	0
1527850961.878741000	0.31497	1002	0
1527850961.878890000	0.315119	127	1
1527850961.880414000	0.316643	1412	0
1527850961.880652000	0.316881	1412	0
1527850961.881158000	0.317387	1412	0
1527850961.881161000	0.31739	188	0
1527850961.881850000	0.318079	1412	0
1527850961.881936000	0.318165	167	0
1527850961.883424000	0.319653	1412	0
1527850961.883772000	0.320001	1412	0
1527850961.884041000	0.32027	1412	0
1527850961.884128000	0.320357	188	0
1527850961.884255000	0.320484	127	1
1527850961.884669000	0.320898	1412	0
1527850961.884749000	0.320978	154	0
1527850961.886275000	0.322504	1412	0
1527850961.886503000	0.322732	1412	0
1527850961.886837000	0.323066	1412	0
1527850961.886920000	0.323149	188	0
1527850961.887005000	0.323234	792	0
1527850961.888588000	0.324817	118	1
1527850961.889472000	0.325701	1412	0
1527850961.889771000	0.326	1412	0
1527850961.890130000	0.326359	1412	0
1527850961.890133000	0.326362	188	0
1527850961.890254000	0.326483	808	0
1527850961.893587000	0.329816	112	1
1527850962.781937000	1.21817	394	1
1527850962.782026000	1.21826	1412	1
1527850962.782050000	1.21828	918	1
1527850962.788322000	1.22455	218	1
1527850962.798915000	1.23514	87	0
1527850962.804165000	1.24039	87	0
1527850963.022820000	1.45905	168	1
1527850963.040081000	1.47631	87	0
1527850963.150848000	1.58708	438	0
1527850963.153853000	1.59008	369	0
1527850963.154211000	1.59044	1412	0
1527850963.154278000	1.59051	1412	0
1527850963.154592000	1.59082	1412	0
1527850963.154666000	1.59089	180	0
1527850963.154921000	1.59115	1412	0
1527850963.155003000	1.59123	1412	0
1527850963.155189000	1.59142	1071	0
1527850963.155260000	1.59149	80	0
1527850963.155347000	1.59158	106	1
1527850963.156754000	1.59298	92	0
1527850963.156899000	1.59313	275	0
1527850963.157004000	1.59323	127	1
1527850963.355487000	1.79172	409	0
1527850963.355767000	1.792	1115	0
1527850963.358261000	1.79449	92	0
1527850963.358657000	1.79489	303	0
1527850963.359803000	1.79603	109	1
1527850964.639325000	3.07555	231	1
1527850964.654989000	3.09122	87	0
1527850964.703611000	3.13984	1412	1
1527850964.703651000	3.13988	1412	1
1527850964.703674000	3.1399	199	1
1527850964.703735000	3.13996	845	1
1527850964.722084000	3.15831	87	0
1527850964.741518000	3.17775	527	0
1527850964.741614000	3.17784	212	0
1527850964.745788000	3.18202	109	1
1527850964.998230000	3.43446	253	0
1527850964.998433000	3.43466	1412	0
1527850964.998872000	3.4351	998	0
1527850965.000242000	3.43647	92	0
1527850965.000326000	3.43655	298	0
1527850965.001776000	3.438	112	1
1527850965.785859000	4.22209	772	1
1527850965.785959000	4.22219	1412	1
1527850965.785982000	4.22221	1412	1
1527850965.786012000	4.22224	1412	1
1527850965.786051000	4.22228	1412	1
1527850965.786080000	4.22231	1412	1
1527850965.786103000	4.22233	1412	1
1527850965.786148000	4.22238	1412	1
1527850965.786185000	4.22241	1412	1
1527850965.786243000	4.22247	1412	1
1527850965.786266000	4.2225	1412	1
1527850965.786314000	4.22254	1412	1
1527850965.786337000	4.22257	1412	1
1527850965.786374000	4.2226	1294	1
1527850965.801726000	4.23796	87	0
1527850965.804558000	4.24079	87	0
1527850965.920878000	4.35711	397	0
1527850965.923608000	4.35984	80	0
1527850965.927233000	4.36346	109	1
1527850967.492823000	5.92905	333	1
1527850967.492913000	5.92914	1412	1
1527850967.492936000	5.92916	991	1
1527850967.501879000	5.93811	224	1
1527850967.501956000	5.93818	1412	1
1527850967.501983000	5.93821	1412	1
1527850967.502003000	5.93823	771	1
1527850967.509124000	5.94535	87	0
1527850967.512757000	5.94899	87	0
1527850967.520301000	5.95653	87	0
1527850967.520483000	5.95671	270	1
1527850967.528212000	5.96444	102	1
1527850967.536747000	5.97298	87	0
1527850967.540913000	5.97714	94	0
1527850967.544180000	5.98041	87	0
1527850967.545387000	5.98162	109	1
1527850967.694961000	6.13119	457	1
1527850967.695041000	6.13127	911	1
1527850967.700551000	6.13678	509	0
1527850967.700647000	6.13688	304	0
1527850967.700750000	6.13698	161	0
1527850967.702909000	6.13914	123	1
1527850967.706355000	6.14258	254	1
1527850967.713769000	6.15	87	0
1527850967.719513000	6.15574	87	0
1527850967.723583000	6.15981	87	0
1527850967.824833000	6.26106	299	0
1527850967.827576000	6.2638	80	0
1527850967.828659000	6.26489	112	1
1527850967.830233000	6.26646	418	0
1527850967.832693000	6.26892	80	0
1527850967.834228000	6.27046	103	1
1527850968.184434000	6.62066	913	0
1527850968.184552000	6.62078	1412	0
1527850968.184623000	6.62085	1412	0
1527850968.184708000	6.62094	1412	0
1527850968.184802000	6.62103	180	0
1527850968.184879000	6.62111	1412	0
1527850968.184970000	6.6212	1353	0
1527850968.185226000	6.62145	1412	0
1527850968.185488000	6.62172	1412	0
1527850968.185791000	6.62202	1412	0
1527850968.185865000	6.62209	188	0
1527850968.186191000	6.62242	127	1
1527850968.187728000	6.62396	1222	0
1527850968.190262000	6.62649	103	1
1527850968.219271000	6.6555	1412	0
1527850968.219376000	6.65561	1412	0
1527850968.219448000	6.65568	1412	0
1527850968.219513000	6.65574	198	0
1527850968.219595000	6.65582	1412	0
1527850968.219682000	6.65591	1412	0
1527850968.219768000	6.656	1412	0
1527850968.219865000	6.65609	1412	0
1527850968.219939000	6.65617	844	0
1527850968.220023000	6.65625	1412	0
1527850968.220133000	6.65636	1412	0
1527850968.220303000	6.65653	1412	0
1527850968.220433000	6.65666	1412	0
1527850968.220506000	6.65673	464	0
1527850968.222981000	6.65921	1412	0
1527850968.223256000	6.65949	1412	0
1527850968.223545000	6.65977	1412	0
1527850968.223618000	6.65985	188	0
1527850968.224176000	6.6604	1412	0
1527850968.224247000	6.66048	180	0
1527850968.226096000	6.66232	1412	0
1527850968.226260000	6.66249	127	1
1527850968.226399000	6.66263	1412	0
1527850968.226519000	6.66275	127	1
1527850968.226812000	6.66304	1412	0
1527850968.226879000	6.66311	188	0
1527850968.226944000	6.66317	84	0
1527850968.227464000	6.66369	1197	0
1527850968.229579000	6.66581	1412	0
1527850968.229670000	6.6659	1412	0
1527850968.229744000	6.66597	1412	0
1527850968.229809000	6.66604	188	0
1527850968.229876000	6.66611	84	0
1527850968.230361000	6.66659	961	0
1527850968.230732000	6.66696	115	1
1527850968.232382000	6.66861	1412	0
1527850968.232568000	6.6688	1308	0
1527850968.233093000	6.66932	750	0
1527850968.234286000	6.67052	124	1
1527850968.234303000	6.67053	1412	0
1527850968.234626000	6.67086	1327	0
1527850968.235319000	6.67155	1412	0
1527850968.235613000	6.67184	1412	0
1527850968.235682000	6.67191	341	0
1527850968.235752000	6.67198	261	0
1527850968.242911000	6.67914	115	1
1527850970.576255000	9.01248	515	1
1527850970.576327000	9.01256	295	1
1527850970.577147000	9.01338	305	1
1527850970.577214000	9.01344	1412	1
1527850970.577239000	9.01347	1412	1
1527850970.577259000	9.01349	992	1
1527850970.593555000	9.02978	87	0
1527850970.635558000	9.07179	384	1
1527850970.650968000	9.0872	87	0
1527850970.751665000	9.18789	304	0
1527850970.751932000	9.18816	103	0
1527850970.753937000	9.19017	155	0
1527850970.756023000	9.19225	112	1
1527850970.893615000	9.32984	372	0
1527850970.897002000	9.33323	100	1
1527850970.901506000	9.33773	80	0
1527850970.901588000	9.33782	323	0
1527850970.901833000	9.33806	1400	0
1527850970.902720000	9.33895	513	0
1527850970.903588000	9.33982	592	0
1527850970.904969000	9.3412	635	0
1527850970.905018000	9.34125	112	1
1527850970.905939000	9.34217	467	0
1527850970.907282000	9.34351	697	0
1527850970.908965000	9.34519	106	1
1527850970.909094000	9.34532	484	0
1527850970.910084000	9.34631	845	0
1527850970.911051000	9.34728	649	0
1527850970.912091000	9.34832	519	0
1527850970.912425000	9.34865	439	0
1527850970.912988000	9.34922	112	1
1527850970.913448000	9.34968	701	0
1527850970.914362000	9.35059	616	0
1527850970.915460000	9.35169	558	0
1527850970.916405000	9.35263	654	0
1527850970.916978000	9.35321	109	1
1527850970.917391000	9.35362	583	0
1527850970.919185000	9.35541	689	0
1527850970.921089000	9.35732	103	1
1527850970.923497000	9.35973	1412	1
1527850970.923557000	9.35979	1412	1
1527850970.923588000	9.35982	266	1
1527850970.923644000	9.35987	841	1
1527850970.936965000	9.37319	102	0
1527850970.937068000	9.3733	116	0
1527850970.940988000	9.37722	103	1
1527850970.941842000	9.37807	87	0
1527850970.962703000	9.39893	507	0
1527850970.962776000	9.399	294	0
1527850970.966004000	9.40223	106	1
1527850971.771549000	10.2078	994	1
1527850971.771626000	10.2079	110	1
1527850971.788511000	10.2247	87	0
1527850971.827223000	10.2635	305	1
1527850971.842934000	10.2792	87	0
1527850971.859724000	10.296	480	1
1527850971.859806000	10.296	88	1
1527850971.875458000	10.3117	87	0
1527850971.918349000	10.3546	419	0
1527850971.918519000	10.3547	151	0
1527850971.922100000	10.3583	112	1
1527850971.922182000	10.3584	92	0
1527850971.922264000	10.3585	228	0
1527850971.926073000	10.3623	103	1
1527850972.269415000	10.7056	275	0
1527850972.269664000	10.7059	103	0
1527850972.273091000	10.7093	103	1
1527850972.274609000	10.7108	92	0
1527850972.275014000	10.7112	215	0
1527850972.278104000	10.7143	103	1
1527850972.297707000	10.7339	245	0
1527850972.297809000	10.734	141	0
1527850972.301221000	10.7374	103	1
1527850972.302658000	10.7389	92	0
1527850972.302981000	10.7392	107	0
1527850972.306112000	10.7423	103	1
1527850973.050406000	11.4866	395	1
1527850973.050486000	11.4867	260	1
1527850973.067097000	11.5033	87	0
1527850973.345525000	11.7818	421	1
1527850973.345602000	11.7818	95	1
1527850973.361201000	11.7974	87	0
1527850973.502492000	11.9387	261	0
1527850973.502585000	11.9388	365	0
1527850973.506207000	11.9424	109	1
1527850973.506719000	11.9429	226	0
1527850973.510164000	11.9464	100	1
1527850973.601912000	12.0381	374	1
1527850973.602049000	12.0383	1412	1
1527850973.602088000	12.0383	1412	1
1527850973.602130000	12.0384	1412	1
1527850973.602183000	12.0384	1412	1
1527850973.602220000	12.0384	1412	1
1527850973.602255000	12.0385	1412	1
1527850973.602293000	12.0385	1412	1
1527850973.602334000	12.0386	1412	1
1527850973.602368000	12.0386	1412	1
1527850973.602406000	12.0386	1412	1
1527850973.602457000	12.0387	1412	1
1527850973.602483000	12.0387	1412	1
1527850973.602534000	12.0388	1412	1
1527850973.602560000	12.0388	1412	1
1527850973.602609000	12.0388	1412	1
1527850973.602635000	12.0389	1412	1
1527850973.602685000	12.0389	1412	1
1527850973.602710000	12.0389	1412	1
1527850973.604132000	12.0404	1412	1
1527850973.604175000	12.0404	1412	1
1527850973.604231000	12.0405	1412	1
1527850973.604257000	12.0405	1412	1
1527850973.604301000	12.0405	1412	1
1527850973.604334000	12.0406	1412	1
1527850973.604377000	12.0406	1412	1
1527850973.604418000	12.0406	1412	1
1527850973.604451000	12.0407	1412	1
1527850973.604490000	12.0407	1412	1
1527850973.604531000	12.0408	1412	1
1527850973.604585000	12.0408	1412	1
1527850973.604610000	12.0408	1412	1
1527850973.604653000	12.0409	1412	1
1527850973.604687000	12.0409	1412	1
1527850973.604721000	12.041	808	1
1527850973.617802000	12.054	87	0
1527850973.625404000	12.0616	87	0
1527850973.637271000	12.0735	1412	1
1527850973.640248000	12.0765	100	0
1527850973.640367000	12.0766	87	0
1527850973.640436000	12.0767	87	0
1527850973.644174000	12.0804	112	1
1527850973.663280000	12.0995	87	0
1527850973.689385000	12.1256	280	0
1527850973.689484000	12.1257	146	0
1527850973.693183000	12.1294	106	1
1527850973.696039000	12.1323	92	0
1527850973.696128000	12.1324	272	0
1527850973.700186000	12.1364	103	1
1527850973.986410000	12.4226	383	0
1527850973.990172000	12.4264	100	1
1527850973.993506000	12.4297	80	0
1527850973.997196000	12.4334	100	1
1527850974.270638000	12.7069	362	1
1527850974.271404000	12.7076	297	1
1527850974.287816000	12.724	87	0
1527850974.291062000	12.7273	87	0
1527850974.327753000	12.764	396	1
1527850974.345493000	12.7817	87	0
1527850974.370354000	12.8066	328	1
1527850974.370431000	12.8067	482	1
1527850974.386660000	12.8229	87	0
1527850974.425425000	12.8617	262	0
1527850974.428240000	12.8645	289	0
1527850974.429211000	12.8654	109	1
1527850974.429984000	12.8662	170	0
1527850974.433235000	12.8695	100	1
1527850974.484390000	12.9206	587	0
1527850974.484489000	12.9207	804	0
1527850974.486856000	12.9231	92	0
1527850974.486939000	12.9232	238	0
1527850974.488209000	12.9244	109	1
1527850974.618269000	13.0545	301	0
1527850974.618374000	13.0546	118	0
1527850974.622247000	13.0585	103	1
1527850974.622840000	13.0591	92	0
1527850974.623919000	13.0601	288	0
1527850974.626227000	13.0625	103	1
1527850974.698859000	13.1351	247	0
1527850974.698944000	13.1352	146	0
1527850974.703266000	13.1395	103	1
1527850974.703950000	13.1402	92	0
1527850974.704378000	13.1406	235	0
1527850974.707464000	13.1437	103	1
1527850974.876217000	13.3124	395	1
1527850974.876291000	13.3125	263	1
1527850974.892711000	13.3289	87	0
1527850975.194961000	13.6312	233	0
1527850975.195058000	13.6313	146	0
1527850975.198286000	13.6345	92	0
1527850975.198373000	13.6346	144	0
1527850975.199256000	13.6355	112	1
1527850975.331799000	13.768	394	1
1527850975.331893000	13.7681	262	1
1527850975.349884000	13.7861	87	0
1527850975.647944000	14.0842	367	0
1527850975.647947000	14.0842	146	0
1527850975.652357000	14.0886	106	1
1527850975.654307000	14.0905	92	0
1527850975.654384000	14.0906	203	0
1527850975.658350000	14.0946	103	1
1527850975.799957000	14.2362	390	1
1527850975.800055000	14.2363	262	1
1527850975.816305000	14.2525	87	0
1527850976.149347000	14.5856	265	0
1527850976.149444000	14.5857	146	0
1527850976.153319000	14.5895	106	1
1527850976.155516000	14.5917	92	0
1527850976.155595000	14.5918	90	0
1527850976.159290000	14.5955	103	1
1527850976.219643000	14.6559	1001	1
1527850976.219734000	14.656	271	1
1527850976.235554000	14.6718	87	0
1527850976.240450000	14.6767	87	0
1527850976.538005000	14.9742	258	0
1527850976.538226000	14.9745	146	0
1527850976.541354000	14.9776	92	0
1527850976.541444000	14.9777	176	0
1527850976.542327000	14.9786	115	1
1527850976.814709000	15.2509	992	1
1527850976.814790000	15.251	264	1
1527850976.832560000	15.2688	87	0
1527850977.176113000	15.6123	236	0
1527850977.176207000	15.6124	146	0
1527850977.179792000	15.616	92	0
1527850977.180251000	15.6165	331	0
1527850977.180366000	15.6166	112	1
1527850977.243237000	15.6795	395	1
1527850977.243328000	15.6796	270	1
1527850977.259407000	15.6956	87	0
1527850977.366328000	15.8026	256	0
1527850977.366439000	15.8027	146	0
1527850977.370411000	15.8066	106	1
1527850977.370941000	15.8072	92	0
1527850977.371028000	15.8073	318	0
1527850977.374375000	15.8106	103	1
1527850977.476737000	15.913	395	1
1527850977.476796000	15.913	257	1
1527850977.493220000	15.9294	87	0
1527850977.641486000	16.0777	280	0
1527850977.641595000	16.0778	148	0
1527850977.641685000	16.0779	92	0
1527850977.641687000	16.0779	119	0
1527850977.645389000	16.0816	112	1
1527850981.082874000	19.5191	372	1
1527850981.082964000	19.5192	1412	1
1527850981.082989000	19.5192	1412	1
1527850981.083025000	19.5193	1412	1
1527850981.083076000	19.5193	1383	1
1527850981.099737000	19.536	87	0
1527850981.205078000	19.6413	403	0
1527850981.209065000	19.6453	103	1
1527850981.214616000	19.6508	80	0
1527850981.218060000	19.6543	100	1
1527850981.284260000	19.7205	393	1
1527850981.284327000	19.7206	257	1
1527850981.300403000	19.7366	87	0
1527850981.604311000	20.0405	255	0
1527850981.604315000	20.0405	148	0
1527850981.608088000	20.0443	106	1
1527850981.609042000	20.0453	92	0
1527850981.609121000	20.0454	103	0
1527850981.613093000	20.0493	103	1
1527850981.720483000	20.1567	390	1
1527850981.720575000	20.1568	263	1
1527850981.737702000	20.1739	87	0
1527850982.052298000	20.4885	233	0
1527850982.052400000	20.4886	148	0
1527850982.056042000	20.4923	106	1
1527850982.057113000	20.4933	92	0
1527850982.057188000	20.4934	319	0
1527850982.061028000	20.4973	103	1
1527850982.191735000	20.628	393	1
1527850982.191806000	20.628	260	1
1527850982.208809000	20.645	87	0
1527850982.511311000	20.9475	277	0
1527850982.511313000	20.9475	148	0
1527850982.515127000	20.9514	106	1
1527850982.515777000	20.952	92	0
1527850982.515872000	20.9521	288	0
1527850982.519121000	20.9553	103	1
1527850982.673628000	21.1099	390	1
1527850982.673695000	21.1099	262	1
1527850982.689695000	21.1259	87	0
1527850982.693870000	21.1301	87	0
1527850982.795770000	21.232	304	0
1527850982.795868000	21.2321	148	0
1527850982.800100000	21.2363	109	1
1527850982.800635000	21.2369	92	0
1527850982.801524000	21.2378	264	0
1527850982.804099000	21.2403	103	1
1527850983.223212000	21.6594	396	1
1527850983.223276000	21.6595	261	1
1527850983.238983000	21.6752	87	0
1527850983.544284000	21.9805	262	0
1527850983.544392000	21.9806	148	0
1527850983.547990000	21.9842	92	0
1527850983.548288000	21.9845	109	1
1527850983.548686000	21.9849	322	0
1527850983.552266000	21.9885	100	1
1527850983.646128000	22.0824	391	1
1527850983.646185000	22.0824	261	1
1527850983.669388000	22.1056	87	0
1527850983.669490000	22.1057	87	0
1527850983.962357000	22.3986	235	0
1527850983.962469000	22.3987	148	0
1527850983.966164000	22.4024	109	1
1527850983.966181000	22.4024	92	0
1527850983.966265000	22.4025	290	0
1527850983.970149000	22.4064	103	1
1527850984.073652000	22.5099	1002	1
1527850984.073716000	22.5099	262	1
1527850984.090379000	22.5266	87	0
1527850984.401235000	22.8375	371	0
1527850984.401341000	22.8376	148	0
1527850984.405193000	22.8414	106	1
1527850984.407002000	22.8432	92	0
1527850984.407490000	22.8437	259	0
1527850984.411209000	22.8474	103	1
1527850984.507527000	22.9438	405	1
1527850984.507616000	22.9438	261	1
1527850984.524766000	22.961	87	0
1527850984.640828000	23.0771	267	0
1527850984.640830000	23.0771	148	0
1527850984.644442000	23.0807	92	0
1527850984.644643000	23.0809	144	0
1527850984.645278000	23.0815	112	1
1527850984.741866000	23.1781	975	1
1527850984.741959000	23.1782	262	1
1527850984.758282000	23.1945	87	0
1527850985.153053000	23.5893	235	0
1527850985.153055000	23.5893	148	0
1527850985.157053000	23.5933	92	0
1527850985.157137000	23.5934	220	0
1527850985.157333000	23.5936	112	1
1527850985.207570000	23.6438	392	1
1527850985.207656000	23.6439	262	1
1527850985.224631000	23.6609	87	0
1527850985.387438000	23.8237	255	0
1527850985.387565000	23.8238	148	0
1527850985.391132000	23.8274	92	0
1527850985.391256000	23.8275	106	1
1527850985.391671000	23.8279	195	0
1527850985.395314000	23.8315	103	1
1527850985.575742000	24.012	393	1
1527850985.575809000	24.012	259	1
1527850985.592204000	24.0284	87	0
1527850985.702319000	24.1385	233	0
1527850985.702588000	24.1388	148	0
1527850985.706255000	24.1425	106	1
1527850985.706658000	24.1429	92	0
1527850985.706984000	24.1432	201	0
1527850985.710242000	24.1465	103	1
1527850985.966601000	24.4028	395	1
1527850985.966661000	24.4029	257	1
1527850985.983990000	24.4202	87	0
1527850986.425962000	24.8622	303	0
1527850986.426400000	24.8626	148	0
1527850986.428786000	24.865	92	0
1527850986.429110000	24.8653	169	0
1527850986.430289000	24.8665	112	1
1527850986.746841000	25.1831	391	1
1527850986.746934000	25.1832	261	1
1527850986.763659000	25.1999	87	0
1527850987.066397000	25.5026	236	0
1527850987.066508000	25.5027	148	0
1527850987.070095000	25.5063	92	0
1527850987.070097000	25.5063	157	0
1527850987.070340000	25.5066	112	1
1527850987.559733000	25.996	393	1
1527850987.559823000	25.9961	261	1
1527850987.576563000	26.0128	87	0
1527850987.719277000	26.1555	260	0
1527850987.719378000	26.1556	148	0
1527850987.722792000	26.159	92	0
1527850987.723271000	26.1595	324	0
1527850987.723465000	26.1597	112	1
1527850987.783796000	26.22	394	1
1527850987.783862000	26.2201	260	1
1527850987.800636000	26.2369	87	0
1527850987.903402000	26.3396	233	0
1527850987.903502000	26.3397	148	0
1527850987.907111000	26.3433	92	0
1527850987.907114000	26.3433	194	0
1527850987.907374000	26.3436	112	1
1527850988.132822000	26.5691	393	1
1527850988.132913000	26.5691	258	1
1527850988.150582000	26.5868	87	0
1527850988.450440000	26.8867	258	0
1527850988.450545000	26.8868	148	0
1527850988.453943000	26.8902	92	0
1527850988.454024000	26.8903	242	0
1527850988.454413000	26.8906	112	1
1527850988.653755000	27.09	395	1
1527850988.653829000	27.0901	264	1
1527850988.671808000	27.108	87	0
1527850988.982555000	27.4188	233	0
1527850988.982657000	27.4189	148	0
1527850988.985876000	27.4221	92	0
1527850988.986280000	27.4225	245	0
1527850988.986492000	27.4227	112	1
1527850989.092699000	27.5289	394	1
1527850989.092764000	27.529	268	1
1527850989.109374000	27.5456	87	0
1527850989.439545000	27.8758	280	0
1527850989.439647000	27.8759	148	0
1527850989.443463000	27.8797	106	1
1527850989.443574000	27.8798	92	0
1527850989.443644000	27.8799	224	0
1527850989.447451000	27.8837	103	1
1527850989.617871000	28.0541	997	1
1527850989.617948000	28.0542	268	1
1527850989.635139000	28.0714	87	0
1527850989.946223000	28.3825	302	0
1527850989.946225000	28.3825	148	0
1527850989.950511000	28.3867	106	1
1527850989.951792000	28.388	92	0
1527850989.951878000	28.3881	316	0
1527850989.955476000	28.3917	103	1
1527850990.819280000	29.2555	402	1
1527850990.819346000	29.2556	258	1
1527850990.843175000	29.2794	87	0
1527850990.956270000	29.3925	262	0
1527850990.956373000	29.3926	148	0
1527850990.960559000	29.3968	106	1
1527850990.961262000	29.3975	92	0
1527850990.961344000	29.3976	147	0
1527850990.964542000	29.4008	103	1
1527850991.185409000	29.6216	975	1
1527850991.185495000	29.6217	259	1
1527850991.202434000	29.6387	87	0
1527850991.507825000	29.9441	370	0
1527850991.507827000	29.9441	148	0
1527850991.511409000	29.9476	92	0
1527850991.511704000	29.9479	109	1
1527850991.511830000	29.9481	299	0
1527850991.515651000	29.9519	100	1
1527850995.138779000	33.575	392	1
1527850995.138849000	33.5751	259	1
1527850995.155838000	33.5921	87	0
1527850995.490761000	33.927	288	0
1527850995.490764000	33.927	148	0
1527850995.494274000	33.9305	106	1
1527850995.498409000	33.9346	92	0
1527850995.498509000	33.9347	267	0
1527850995.502285000	33.9385	103	1
1527850995.589410000	34.0256	390	1
1527850995.589507000	34.0257	260	1
1527850995.605977000	34.0422	87	0
1527850995.922648000	34.3589	236	0
1527850995.922823000	34.3591	148	0
1527850995.926252000	34.3625	92	0
1527850995.926255000	34.3625	287	0
1527850995.926341000	34.3626	106	1
1527850995.930303000	34.3665	103	1
1527850996.017443000	34.4537	396	1
1527850996.017536000	34.4538	257	1
1527850996.034705000	34.4709	87	0
1527850996.342483000	34.7787	258	0
1527850996.342603000	34.7788	148	0
1527850996.346323000	34.7826	106	1
1527850996.346718000	34.7829	92	0
1527850996.347109000	34.7833	205	0
1527850996.350313000	34.7865	103	1
1527850996.468405000	34.9046	396	1
1527850996.468500000	34.9047	261	1
1527850996.485240000	34.9215	87	0
1527850996.493576000	34.9298	87	0
1527850996.764167000	35.2004	235	0
1527850996.764170000	35.2004	148	0
1527850996.768347000	35.2046	109	1
1527850996.769455000	35.2057	92	0
1527850996.769544000	35.2058	174	0
1527850996.773307000	35.2095	103	1
1527850996.903084000	35.3393	392	1
1527850996.903176000	35.3394	258	1
1527850996.931618000	35.3678	87	0
1527850997.229262000	35.6655	280	0
1527850997.229268000	35.6655	148	0
1527850997.233375000	35.6696	106	1
1527850997.234977000	35.6712	92	0
1527850997.235067000	35.6713	177	0
1527850997.238374000	35.6746	103	1
1527850997.347844000	35.7841	391	1
1527850997.347908000	35.7841	257	1
1527850997.363281000	35.7995	87	0
1527850997.519998000	35.9562	255	0
1527850997.520001000	35.9562	148	0
1527850997.524378000	35.9606	106	1
1527850997.524919000	35.9611	92	0
1527850997.525328000	35.9616	162	0
1527850997.528381000	35.9646	103	1
1527850997.751585000	36.1878	390	1
1527850997.751647000	36.1879	257	1
1527850997.767957000	36.2042	87	0
1527850998.071748000	36.508	240	0
1527850998.071751000	36.508	148	0
1527850998.075369000	36.5116	92	0
1527850998.075496000	36.5117	106	1
1527850998.075655000	36.5119	277	0
1527850998.079347000	36.5156	103	1
1527850999.488013000	37.9242	396	1
1527850999.488079000	37.9243	258	1
1527850999.504006000	37.9402	87	0
1527850999.812948000	38.2492	256	0
1527850999.812951000	38.2492	148	0
1527850999.816982000	38.2532	92	0
1527850999.817246000	38.2535	109	1
1527850999.817279000	38.2535	166	0
1527850999.821225000	38.2575	100	1
1527851000.108491000	38.5447	393	1
1527851000.108583000	38.5448	260	1
1527851000.125640000	38.5619	87	0
1527851000.435787000	38.872	258	0
1527851000.435790000	38.872	148	0
1527851000.439276000	38.8755	106	1
1527851000.439383000	38.8756	92	0
1527851000.439466000	38.8757	324	0
1527851000.443368000	38.8796	103	1
1527851000.589625000	39.0259	1000	1
1527851000.589690000	39.0259	259	1
1527851000.603033000	39.0393	100	0
1527851000.606302000	39.0425	87	0
1527851000.607330000	39.0436	103	1
1527851000.911939000	39.3482	233	0
1527851000.911943000	39.3482	148	0
1527851000.916369000	39.3526	103	1
1527851000.917254000	39.3535	92	0
1527851000.917626000	39.3539	187	0
1527851000.921355000	39.3576	103	1
1527851001.039468000	39.4757	402	1
1527851001.039564000	39.4758	258	1
1527851001.056336000	39.4926	87	0
1527851001.359345000	39.7956	276	0
1527851001.359348000	39.7956	148	0
1527851001.363348000	39.7996	92	0
1527851001.363458000	39.7997	106	1
1527851001.363473000	39.7997	102	0
1527851001.367383000	39.8036	103	1
1527851001.529719000	39.9659	972	1
1527851001.529812000	39.966	257	1
1527851001.550032000	39.9863	87	0
1527851001.661797000	40.098	302	0
1527851001.661800000	40.098	148	0
1527851001.663052000	40.0993	92	0
1527851001.663121000	40.0993	242	0
1527851001.665418000	40.1016	112	1
1527851002.019753000	40.456	391	1
1527851002.019916000	40.4561	261	1
1527851002.036397000	40.4726	87	0
1527851002.352810000	40.789	262	0
1527851002.352814000	40.789	148	0
1527851002.355640000	40.7919	92	0
1527851002.356485000	40.7927	109	1
1527851002.356501000	40.7927	216	0
1527851002.360463000	40.7967	100	1
1527851002.437597000	40.8738	392	1
1527851002.437664000	40.8739	257	1
1527851002.454213000	40.8904	87	0
1527851002.598496000	41.0347	347	0
1527851002.598609000	41.0348	148	0
1527851002.602413000	41.0386	106	1
1527851002.603010000	41.0392	92	0
1527851002.603094000	41.0393	303	0
1527851002.606396000	41.0426	103	1
1527851002.788938000	41.2252	391	1
1527851002.789036000	41.2253	261	1
1527851002.805765000	41.242	87	0
1527851003.118630000	41.5549	265	0
1527851003.118976000	41.5552	148	0
1527851003.122425000	41.5587	106	1
1527851003.125396000	41.5616	92	0
1527851003.125488000	41.5617	281	0
1527851003.129454000	41.5657	103	1
1527851003.262611000	41.6988	394	1
1527851003.262687000	41.6989	263	1
1527851003.279826000	41.7161	87	0
1527851003.583075000	42.0193	256	0
1527851003.583078000	42.0193	148	0
1527851003.586474000	42.0227	106	1
1527851003.587864000	42.0241	92	0
1527851003.587953000	42.0242	287	0
1527851003.591429000	42.0277	103	1
1527851003.672599000	42.1088	390	1
1527851003.672664000	42.1089	258	1
1527851003.699836000	42.1361	87	0
1527851003.792727000	42.229	233	0
1527851003.792729000	42.229	148	0
1527851003.795113000	42.2313	92	0
1527851003.795492000	42.2317	119	0
1527851003.796465000	42.2327	112	1
1527851004.068413000	42.5046	372	1
1527851004.068522000	42.5048	1412	1
1527851004.068670000	42.5049	1412	1
1527851004.068696000	42.5049	1412	1
1527851004.068736000	42.505	848	1
1527851004.085379000	42.5216	87	0
1527851004.178991000	42.6152	389	0
1527851004.182524000	42.6188	103	1
1527851004.184620000	42.6208	80	0
1527851004.188496000	42.6247	100	1
1527851004.827683000	43.2639	394	1
1527851004.827775000	43.264	261	1
1527851004.846479000	43.2827	87	0
1527851005.162297000	43.5985	305	0
1527851005.162300000	43.5985	148	0
1527851005.165119000	43.6013	92	0
1527851005.165628000	43.6019	330	0
1527851005.166534000	43.6028	112	1
1527851005.278692000	43.7149	395	1
1527851005.278761000	43.715	257	1
1527851005.295036000	43.7313	87	0
1527851005.305658000	43.7419	87	0
1527851005.624589000	44.0608	260	0
1527851005.624702000	44.0609	148	0
1527851005.628642000	44.0649	109	1
1527851005.629973000	44.0662	92	0
1527851005.630064000	44.0663	339	0
1527851005.633577000	44.0698	103	1
1527851006.958000000	45.3942	391	1
1527851006.958095000	45.3943	261	1
1527851006.975955000	45.4122	87	0
1527851007.297477000	45.7337	256	0
1527851007.297586000	45.7338	148	0
1527851007.299796000	45.736	92	0
1527851007.299899000	45.7361	329	0
1527851007.301456000	45.7377	112	1
1527851007.617825000	46.0541	996	1
1527851007.617917000	46.0541	261	1
1527851007.649310000	46.0855	87	0
1527851007.961011000	46.3972	258	0
1527851007.961126000	46.3974	148	0
1527851007.964476000	46.4007	106	1
1527851007.966839000	46.4031	92	0
1527851007.966929000	46.4032	176	0
1527851007.970464000	46.4067	103	1
1527851008.108540000	46.5448	404	1
1527851008.108595000	46.5448	257	1
1527851008.124638000	46.5609	87	0
1527851008.462601000	46.8988	259	0
1527851008.462794000	46.899	148	0
1527851008.466506000	46.9027	106	1
1527851008.468953000	46.9052	92	0
1527851008.469055000	46.9053	198	0
1527851008.472482000	46.9087	103	1
1527851008.552665000	46.9889	979	1
1527851008.552743000	46.989	260	1
1527851008.569934000	47.0062	87	0
1527851008.893036000	47.3293	257	0
1527851008.893133000	47.3294	148	0
1527851008.896495000	47.3327	92	0
1527851008.896586000	47.3328	106	1
1527851008.896910000	47.3331	217	0
1527851008.900545000	47.3368	103	1
1527851009.091102000	47.5273	396	1
1527851009.091167000	47.5274	262	1
1527851009.107106000	47.5433	87	0
1527851009.250376000	47.6866	302	0
1527851009.250379000	47.6866	148	0
1527851009.254014000	47.6902	92	0
1527851009.254016000	47.6902	103	0
1527851009.254568000	47.6908	112	1
1527851009.400934000	47.8372	393	1
1527851009.400993000	47.8372	258	1
1527851009.418618000	47.8548	87	0
1527851009.726430000	48.1627	262	0
1527851009.726545000	48.1628	148	0
1527851009.730635000	48.1669	106	1
1527851009.732263000	48.1685	92	0
1527851009.732684000	48.1689	183	0
1527851009.735617000	48.1718	103	1
1527851009.896160000	48.3324	391	1
1527851009.896256000	48.3325	261	1
1527851009.913187000	48.3494	87	0
1527851010.222801000	48.659	345	0
1527851010.222804000	48.659	148	0
1527851010.226674000	48.6629	106	1
1527851010.227373000	48.6636	92	0
1527851010.227766000	48.664	153	0
1527851010.231650000	48.6679	103	1
1527851010.329763000	48.766	390	1
1527851010.329857000	48.7661	257	1
1527851010.346567000	48.7828	87	0
1527851010.655648000	49.0919	288	0
1527851010.655867000	49.0921	148	0
1527851010.659682000	49.0959	106	1
1527851010.660638000	49.0969	92	0
1527851010.660719000	49.0969	286	0
1527851010.664673000	49.1009	103	1
1527851011.026165000	49.4624	391	1
1527851011.026255000	49.4625	258	1
1527851011.042955000	49.4792	87	0
1527851011.352018000	49.7882	256	0
1527851011.352021000	49.7882	148	0
1527851011.355740000	49.792	106	1
1527851011.356567000	49.7928	92	0
1527851011.357045000	49.7933	195	0
1527851011.360839000	49.7971	103	1
1527851011.399261000	49.8355	390	1
1527851011.399351000	49.8356	261	1
1527851011.415153000	49.8514	87	0
1527851011.524165000	49.9604	233	0
1527851011.524168000	49.9604	148	0
1527851011.527726000	49.964	106	1
1527851011.530833000	49.9671	92	0
1527851011.530927000	49.9672	333	0
1527851011.534720000	49.9709	103	1
1527851012.090066000	50.5263	393	1
1527851012.090158000	50.5264	259	1
1527851012.106724000	50.543	87	0
1527851012.221986000	50.6582	233	0
1527851012.221989000	50.6582	148	0
1527851012.225767000	50.662	106	1
1527851012.226202000	50.6624	92	0
1527851012.226292000	50.6625	115	0
1527851012.229764000	50.666	103	1
1527851012.869996000	51.3062	390	1
1527851012.870062000	51.3063	258	1
1527851012.886198000	51.3224	87	0
1527851013.197323000	51.6336	256	0
1527851013.197516000	51.6337	148	0
1527851013.201421000	51.6377	106	1
1527851013.202653000	51.6389	92	0
1527851013.202756000	51.639	279	0
1527851013.206396000	51.6426	103	1
1527851013.246464000	51.6827	391	1
1527851013.246527000	51.6828	258	1
1527851013.263877000	51.7001	87	0
1527851013.650800000	52.087	305	0
1527851013.650803000	52.087	148	0
1527851013.652496000	52.0887	92	0
1527851013.652599000	52.0888	126	0
1527851013.654447000	52.0907	112	1
1527851013.796704000	52.2329	1002	1
1527851013.796768000	52.233	257	1
1527851013.813111000	52.2493	87	0
1527851014.120360000	52.5566	237	0
1527851014.120363000	52.5566	148	0
1527851014.123979000	52.5602	92	0
1527851014.124376000	52.5606	158	0
1527851014.124431000	52.5607	109	1
1527851014.128404000	52.5646	100	1
1527851014.776823000	53.2131	403	1
1527851014.776900000	53.2131	258	1
1527851014.792774000	53.229	87	0
1527851015.119629000	53.5559	255	0
1527851015.119632000	53.5559	148	0
1527851015.123487000	53.5597	106	1
1527851015.124113000	53.5603	92	0
1527851015.124954000	53.5612	153	0
1527851015.127493000	53.5637	103	1
1527851015.276910000	53.7131	977	1
1527851015.276996000	53.7132	260	1
1527851015.294233000	53.7305	87	0
1527851015.617088000	54.0533	258	0
1527851015.617090000	54.0533	148	0
1527851015.620505000	54.0567	106	1
1527851015.623405000	54.0596	92	0
1527851015.623485000	54.0597	245	0
1527851015.627519000	54.0637	103	1
1527851015.697741000	54.134	391	1
1527851015.697827000	54.1341	260	1
1527851015.715131000	54.1514	87	0
1527851015.841515000	54.2777	236	0
1527851015.841602000	54.2778	148	0
1527851015.845030000	54.2813	92	0
1527851015.845033000	54.2813	128	0
1527851015.845564000	54.2818	112	1
1527851016.136761000	54.573	396	1
1527851016.136847000	54.5731	258	1
1527851016.152820000	54.589	87	0
1527851016.454401000	54.8906	280	0
1527851016.454404000	54.8906	148	0
1527851016.458408000	54.8946	92	0
1527851016.458500000	54.8947	329	0
1527851016.458704000	54.8949	112	1
1527851016.607691000	55.0439	392	1
1527851016.607757000	55.044	257	1
1527851016.625229000	55.0615	87	0
1527851016.922033000	55.3583	304	0
1527851016.922035000	55.3583	148	0
1527851016.924743000	55.361	92	0
1527851016.925266000	55.3615	177	0
1527851016.925763000	55.362	112	1
1527851017.792764000	56.229	392	1
1527851017.792859000	56.2291	257	1
1527851017.809178000	56.2454	87	0
1527851018.111514000	56.5477	262	0
1527851018.111628000	56.5479	148	0
1527851018.115158000	56.5514	92	0
1527851018.115160000	56.5514	290	0
1527851018.115257000	56.5515	106	1
1527851018.119211000	56.5554	103	1
1527851018.229516000	56.6657	391	1
1527851018.229607000	56.6658	260	1
1527851018.245958000	56.6822	87	0
1527851018.558051000	56.9943	368	0
1527851018.558055000	56.9943	148	0
1527851018.562315000	56.9985	106	1
1527851018.563053000	56.9993	92	0
1527851018.563413000	56.9996	227	0
1527851018.567292000	57.0035	103	1
1527851018.700568000	57.1368	394	1
1527851018.700638000	57.1369	265	1
1527851018.718573000	57.1548	87	0
1527851018.825674000	57.2619	267	0
1527851018.825676000	57.2619	148	0
1527851018.825793000	57.262	92	0
1527851018.825829000	57.2621	238	0
1527851018.829262000	57.2655	112	1
1527851019.021575000	57.4578	391	1
1527851019.021636000	57.4579	258	1
1527851019.038057000	57.4743	87	0
1527851019.149117000	57.5853	233	0
1527851019.149223000	57.5855	148	0
1527851019.153337000	57.5896	106	1
1527851019.154021000	57.5903	92	0
1527851019.154412000	57.5906	269	0
1527851019.157326000	57.5936	103	1
1527851019.432590000	57.8688	395	1
1527851019.432683000	57.8689	263	1
1527851019.448911000	57.8851	87	0
1527851019.557038000	57.9933	258	0
1527851019.557041000	57.9933	148	0
1527851019.561369000	57.9976	106	1
1527851019.561687000	57.9979	92	0
1527851019.561688000	57.9979	95	0
1527851019.565267000	58.0015	103	1
1527851019.795905000	58.2321	395	1
1527851019.795997000	58.2322	259	1
1527851019.824387000	58.2606	395	1
1527851019.826200000	58.2624	87	0
1527851019.846665000	58.2829	87	0
1527851020.123351000	58.5596	233	0
1527851020.123354000	58.5596	148	0
1527851020.127415000	58.5636	109	1
1527851020.127832000	58.5641	92	0
1527851020.128355000	58.5646	332	0
1527851020.131375000	58.5676	103	1
1527851020.351553000	58.7878	997	1
1527851020.351643000	58.7879	263	1
1527851020.368635000	58.8049	87	0
1527851020.669867000	59.1061	256	0
1527851020.669870000	59.1061	148	0
1527851020.673430000	59.1097	106	1
1527851020.673451000	59.1097	92	0
1527851020.673546000	59.1098	120	0
1527851020.677391000	59.1136	103	1
1527851020.730700000	59.1669	403	1
1527851020.730786000	59.167	258	1
1527851020.747217000	59.1834	87	0
1527851021.045845000	59.4821	282	0
1527851021.046142000	59.4824	148	0
1527851021.048797000	59.485	92	0
1527851021.049377000	59.4856	109	1
1527851021.049408000	59.4856	174	0
1527851021.053366000	59.4896	100	1
1527851021.204880000	59.6411	976	1
1527851021.204972000	59.6412	263	1
1527851021.221413000	59.6576	87	0
1527851021.549718000	59.9859	260	0
1527851021.549721000	59.9859	148	0
1527851021.553452000	59.9897	106	1
1527851021.555096000	59.9913	92	0
1527851021.555383000	59.9916	152	0
1527851021.558454000	59.9947	103	1
1527851021.711833000	60.1481	395	1
1527851021.711894000	60.1481	262	1
1527851021.728243000	60.1645	87	0
1527851021.733630000	60.1699	87	0
1527851022.075298000	60.5115	235	0
1527851022.075301000	60.5115	148	0
1527851022.078737000	60.515	92	0
1527851022.078739000	60.515	308	0
1527851022.079437000	60.5157	115	1
1527851022.111089000	60.5473	394	1
1527851022.111151000	60.5474	260	1
1527851022.128704000	60.5649	87	0
1527851022.443112000	60.8793	256	0
1527851022.443115000	60.8793	148	0
1527851022.447460000	60.8837	106	1
1527851022.448299000	60.8845	92	0
1527851022.448645000	60.8849	105	0
1527851022.452489000	60.8887	103	1
1527851022.592621000	61.0289	395	1
1527851022.592681000	61.0289	264	1
1527851022.608702000	61.0449	87	0
1527851022.712651000	61.1489	233	0
1527851022.712654000	61.1489	148	0
1527851022.716467000	61.1527	106	1
1527851022.717578000	61.1538	92	0
1527851022.718002000	61.1542	118	0
1527851022.721478000	61.1577	103	1
1527851022.831723000	61.268	391	1
1527851022.831783000	61.268	262	1
1527851022.848488000	61.2847	87	0
1527851022.964332000	61.4006	235	0
1527851022.964335000	61.4006	148	0
1527851022.968504000	61.4047	106	1
1527851022.970071000	61.4063	92	0
1527851022.970398000	61.4066	168	0
1527851022.973509000	61.4097	103	1
1527851023.241677000	61.6779	395	1
1527851023.241728000	61.678	257	1
1527851023.259224000	61.6955	87	0
1527851023.365242000	61.8015	280	0
1527851023.365244000	61.8015	148	0
1527851023.368049000	61.8043	92	0
1527851023.368151000	61.8044	247	0
1527851023.369530000	61.8058	112	1
1527851023.583090000	62.0193	391	1
1527851023.583185000	62.0194	260	1
1527851023.599673000	62.0359	87	0
1527851023.904961000	62.3412	301	0
1527851023.904964000	62.3412	148	0
1527851023.908637000	62.3449	106	1
1527851023.950613000	62.3868	92	0
1527851023.950709000	62.3869	179	0
1527851023.954608000	62.3908	103	1
1527851024.111921000	62.5482	394	1
1527851024.112012000	62.5482	265	1
1527851024.128501000	62.5647	87	0
1527851024.457206000	62.8934	262	0
1527851024.457209000	62.8934	148	0
1527851024.460208000	62.8964	92	0
1527851024.460606000	62.8968	298	0
1527851024.461577000	62.8978	112	1
1527851024.562139000	62.9984	391	1
1527851024.562228000	62.9985	262	1
1527851024.579228000	63.0155	87	0
1527851024.890121000	63.3263	345	0
1527851024.890124000	63.3264	148	0
1527851024.893665000	63.3299	106	1
1527851024.894981000	63.3312	92	0
1527851024.895069000	63.3313	251	0
1527851024.898661000	63.3349	103	1
1527851025.002013000	63.4382	391	1
1527851025.002074000	63.4383	262	1
1527851025.018870000	63.4551	87	0
1527851025.028657000	63.4649	87	0
1527851025.130129000	63.5664	267	0
1527851025.130131000	63.5664	148	0
1527851025.133687000	63.5699	109	1
1527851025.134612000	63.5708	92	0
1527851025.134614000	63.5708	113	0
1527851025.138656000	63.5749	103	1
1527851025.211790000	63.648	998	1
1527851025.211889000	63.6481	257	1
1527851025.230651000	63.6669	87	0
1527851025.535878000	63.9721	256	0
1527851025.535986000	63.9722	148	0
1527851025.539638000	63.9759	106	1
1527851025.539856000	63.9761	92	0
1527851025.539934000	63.9762	327	0
1527851025.543628000	63.9799	103	1
1527851025.641642000	64.0779	406	1
1527851025.641694000	64.0779	258	1
1527851025.661072000	64.0973	87	0
1527851025.763496000	64.1997	233	0
1527851025.763745000	64.2	148	0
1527851025.766863000	64.2031	92	0
1527851025.766940000	64.2032	174	0
1527851025.767648000	64.2039	112	1
1527851026.795659000	65.2319	974	1
1527851026.795751000	65.232	260	1
1527851026.812311000	65.2485	87	0
1527851026.932590000	65.3688	256	0
1527851026.932702000	65.3689	148	0
1527851026.936182000	65.3724	92	0
1527851026.936390000	65.3726	225	0
1527851026.936891000	65.3731	112	1
1527851027.005253000	65.4415	390	1
1527851027.005344000	65.4416	260	1
1527851027.020788000	65.457	87	0
1527851027.129112000	65.5653	235	0
1527851027.129229000	65.5655	148	0
1527851027.132220000	65.5684	92	0
1527851027.132638000	65.5689	201	0
1527851027.133177000	65.5694	112	1
1527851027.285306000	65.7215	394	1
1527851027.285366000	65.7216	260	1
1527851027.302315000	65.7385	87	0
1527851027.413516000	65.8497	305	0
1527851027.413639000	65.8499	148	0
1527851027.417001000	65.8532	106	1
1527851027.419083000	65.8553	92	0
1527851027.419186000	65.8554	272	0
1527851027.422989000	65.8592	103	1
1527851027.695371000	66.1316	392	1
1527851027.695453000	66.1317	260	1
1527851027.711318000	66.1475	87	0
1527851027.825488000	66.2617	237	0
1527851027.825587000	66.2618	148	0
1527851027.829030000	66.2653	106	1
1527851027.829812000	66.266	92	0
1527851027.830234000	66.2665	87	0
1527851027.834009000	66.2702	103	1
1527851028.405628000	66.8419	394	1
1527851028.405689000	66.8419	261	1
1527851028.422466000	66.8587	87	0
1527851028.534880000	66.9711	256	0
1527851028.535095000	66.9713	148	0
1527851028.537975000	66.9742	92	0
1527851028.538443000	66.9747	338	0
1527851028.538974000	66.9752	112	1
1527851029.165702000	67.6019	394	1
1527851029.165768000	67.602	262	1
1527851029.182057000	67.6183	87	0
1527851029.439702000	67.8759	256	0
1527851029.439704000	67.8759	148	0
1527851029.442829000	67.8791	92	0
1527851029.443177000	67.8794	135	0
1527851029.444044000	67.8803	112	1
1527851030.323390000	68.7596	391	1
1527851030.323461000	68.7597	258	1
1527851030.339247000	68.7755	87	0
1527851030.441726000	68.878	256	0
1527851030.441729000	68.878	148	0
1527851030.444492000	68.8807	92	0
1527851030.444948000	68.8812	237	0
1527851030.446106000	68.8823	112	1
1527851030.555315000	68.9915	390	1
1527851030.555414000	68.9916	258	1
1527851030.571449000	69.0077	87	0
1527851030.673483000	69.1097	255	0
1527851030.673575000	69.1098	148	0
1527851030.677146000	69.1134	92	0
1527851030.677212000	69.1134	106	1
1527851030.677632000	69.1139	299	0
1527851030.681218000	69.1174	103	1
1527851030.945604000	69.3818	390	1
1527851030.945667000	69.3819	260	1
1527851030.964028000	69.4003	87	0
1527851031.092891000	69.5291	304	0
1527851031.093004000	69.5292	148	0
1527851031.097212000	69.5334	106	1
1527851031.098411000	69.5346	92	0
1527851031.098505000	69.5347	126	0
1527851031.102202000	69.5384	103	1
1527851032.184789000	70.621	392	1
1527851032.184854000	70.6211	261	1
1527851032.202229000	70.6385	87	0
1527851032.310474000	70.7467	260	0
1527851032.310576000	70.7468	148	0
1527851032.314140000	70.7504	92	0
1527851032.314232000	70.7505	106	1
1527851032.314607000	70.7508	172	0
1527851032.318223000	70.7545	103	1
1527851032.423585000	70.8598	1000	1
1527851032.423680000	70.8599	259	1
1527851032.439714000	70.8759	87	0
1527851032.568080000	71.0043	347	0
1527851032.568083000	71.0043	148	0
1527851032.571948000	71.0082	92	0
1527851032.571951000	71.0082	123	0
1527851032.572222000	71.0085	112	1
1527851032.995687000	71.4319	404	1
1527851032.995786000	71.432	262	1
1527851033.011994000	71.4482	87	0
1527851033.128438000	71.5647	265	0
1527851033.128541000	71.5648	148	0
1527851033.132329000	71.5686	106	1
1527851033.133092000	71.5693	92	0
1527851033.133182000	71.5694	230	0
1527851033.137315000	71.5735	103	1
1527851033.520437000	71.9567	957	1
1527851033.520538000	71.9568	1412	1
1527851033.520565000	71.9568	1412	1
1527851033.520602000	71.9568	1412	1
1527851033.520632000	71.9569	1412	1
1527851033.520674000	71.9569	1412	1
1527851033.520714000	71.9569	1412	1
1527851033.520752000	71.957	1412	1
1527851033.520786000	71.957	1412	1
1527851033.520824000	71.9571	1412	1
1527851033.520866000	71.9571	1412	1
1527851033.520898000	71.9571	1412	1
1527851033.520946000	71.9572	1412	1
1527851033.520984000	71.9572	1412	1
1527851033.521024000	71.9573	159	1
1527851033.537033000	71.9733	87	0
1527851033.540129000	71.9764	87	0
1527851033.571663000	72.0079	346	1
1527851033.571755000	72.008	263	1
1527851033.598943000	72.0352	87	0
1527851033.685485000	72.1217	412	0
1527851033.689300000	72.1255	103	1
1527851033.691259000	72.1275	80	0
1527851033.695328000	72.1316	100	1
1527851033.701627000	72.1379	235	0
1527851033.701742000	72.138	148	0
1527851033.705448000	72.1417	103	1
1527851033.709985000	72.1462	92	0
1527851033.710075000	72.1463	125	0
1527851033.713383000	72.1496	103	1
1527851033.892696000	72.3289	391	1
1527851033.892776000	72.329	260	1
1527851033.909767000	72.346	87	0
1527851034.022681000	72.4589	232	0
1527851034.022684000	72.4589	148	0
1527851034.026391000	72.4626	106	1
1527851034.027580000	72.4638	92	0
1527851034.028035000	72.4643	214	0
1527851034.031366000	72.4676	103	1
1527851034.652164000	73.0884	390	1
1527851034.652263000	73.0885	263	1
1527851034.668378000	73.1046	87	0
1527851034.770406000	73.2066	305	0
1527851034.770534000	73.2068	148	0
1527851034.773787000	73.21	92	0
1527851034.773895000	73.2101	201	0
1527851034.774372000	73.2106	112	1
1527851034.951705000	73.3879	395	1
1527851034.951784000	73.388	260	1
1527851034.968137000	73.4044	87	0
1527851035.074344000	73.5106	237	0
1527851035.074438000	73.5107	148	0
1527851035.078435000	73.5147	106	1
1527851035.079581000	73.5158	92	0
1527851035.079671000	73.5159	309	0
1527851035.083366000	73.5196	103	1
1527851035.331751000	73.768	391	1
1527851035.331845000	73.7681	262	1
1527851035.348580000	73.7848	87	0
1527851035.458993000	73.8952	258	0
1527851035.459103000	73.8953	148	0
1527851035.462383000	73.8986	106	1
1527851035.462926000	73.8992	92	0
1527851035.463006000	73.8992	117	0
1527851035.473417000	73.9096	103	1
1527851035.832948000	74.2692	396	1
1527851035.833043000	74.2693	261	1
1527851035.849200000	74.2854	87	0
1527851035.960128000	74.3964	233	0
1527851035.960245000	74.3965	148	0
1527851035.964147000	74.4004	92	0
1527851035.964234000	74.4005	226	0
1527851035.964632000	74.4009	112	1
1527851036.104470000	74.5407	394	1
1527851036.104545000	74.5408	264	1
1527851036.121029000	74.5573	87	0
1527851036.224461000	74.6607	235	0
1527851036.224564000	74.6608	148	0
1527851036.228282000	74.6645	92	0
1527851036.228518000	74.6647	109	1
1527851036.228709000	74.6649	307	0
1527851036.232457000	74.6687	100	1
1527851036.340561000	74.7768	391	1
1527851036.340656000	74.7769	261	1
1527851036.356174000	74.7924	87	0
1527851036.360993000	74.7972	87	0
1527851036.460611000	74.8968	256	0
1527851036.460613000	74.8968	148	0
1527851036.463727000	74.9	92	0
1527851036.463827000	74.9001	269	0
1527851036.464446000	74.9007	115	1
1527851036.810791000	75.247	394	1
1527851036.810859000	75.2471	265	1
1527851036.827419000	75.2636	87	0
1527851036.935889000	75.3721	255	0
1527851036.936090000	75.3723	148	0
1527851036.939488000	75.3757	106	1
1527851036.940748000	75.377	92	0
1527851036.940836000	75.3771	231	0
1527851036.944473000	75.3807	103	1
1527851037.083740000	75.52	1000	1
1527851037.083833000	75.5201	259	1
1527851037.101055000	75.5373	87	0
1527851037.413361000	75.8496	325	0
1527851037.413364000	75.8496	148	0
1527851037.417410000	75.8536	92	0
1527851037.417493000	75.8537	106	1
1527851037.417933000	75.8542	299	0
1527851037.421493000	75.8577	103	1
1527851037.603508000	76.0397	402	1
1527851037.603583000	76.0398	265	1
1527851037.627982000	76.0642	87	0
1527851037.732521000	76.1688	237	0
1527851037.732646000	76.1689	148	0
1527851037.736553000	76.1728	106	1
1527851037.737885000	76.1741	92	0
1527851037.737980000	76.1742	306	0
1527851037.741535000	76.1778	103	1
1527851037.909578000	76.3458	391	1
1527851037.909654000	76.3459	259	1
1527851037.925293000	76.3615	87	0
1527851038.046099000	76.4823	345	0
1527851038.046101000	76.4823	148	0
1527851038.049552000	76.4858	106	1
1527851038.049739000	76.486	92	0
1527851038.049831000	76.4861	201	0
1527851038.053517000	76.4897	103	1
1527851038.130859000	76.5671	975	1
1527851038.130947000	76.5672	263	1
1527851038.148712000	76.5849	87	0
1527851038.267825000	76.7041	264	0
1527851038.267827000	76.7041	148	0
1527851038.271641000	76.7079	106	1
1527851038.273411000	76.7096	92	0
1527851038.273823000	76.7101	116	0
1527851038.277633000	76.7139	103	1
1527851038.340186000	76.7764	394	1
1527851038.340278000	76.7765	262	1
1527851038.358671000	76.7949	87	0
1527851038.469930000	76.9062	258	0
1527851038.469932000	76.9062	148	0
1527851038.473585000	76.9098	106	1
1527851038.476850000	76.9131	92	0
1527851038.476929000	76.9132	125	0
1527851038.480579000	76.9168	103	1
1527851038.790068000	77.2263	392	1
1527851038.790130000	77.2264	264	1
1527851038.805616000	77.2418	87	0
1527851038.921783000	77.358	233	0
1527851038.921785000	77.358	148	0
1527851038.925660000	77.3619	106	1
1527851038.927491000	77.3637	92	0
1527851038.927583000	77.3638	161	0
1527851038.931639000	77.3679	103	1
1527851039.237072000	77.6733	394	1
1527851039.237134000	77.6734	268	1
1527851039.253344000	77.6896	87	0
1527851039.258187000	77.6944	87	0
1527851039.356137000	77.7924	256	0
1527851039.356140000	77.7924	148	0
1527851039.359704000	77.7959	109	1
1527851039.360323000	77.7966	92	0
1527851039.360396000	77.7966	166	0
1527851039.363671000	77.7999	103	1
1527851039.688274000	78.1245	391	1
1527851039.688368000	78.1246	265	1
1527851039.704632000	78.1409	87	0
1527851039.811127000	78.2474	235	0
1527851039.811129000	78.2474	148	0
1527851039.814708000	78.2509	106	1
1527851039.815250000	78.2515	92	0
1527851039.815661000	78.2519	333	0
1527851039.818712000	78.2549	103	1
1527851040.144977000	78.5812	396	1
1527851040.145074000	78.5813	261	1
1527851040.161260000	78.5975	87	0
1527851040.262314000	78.6985	280	0
1527851040.262412000	78.6986	148	0
1527851040.265672000	78.7019	106	1
1527851040.265684000	78.7019	92	0
1527851040.265791000	78.702	325	0
1527851040.273831000	78.7101	103	1
1527851040.518159000	78.9544	394	1
1527851040.518256000	78.9545	260	1
1527851040.534647000	78.9709	87	0
1527851040.539176000	78.9754	87	0
1527851040.650020000	79.0862	263	0
1527851040.650022000	79.0863	148	0
1527851040.653756000	79.09	109	1
1527851040.657720000	79.0939	92	0
1527851040.658412000	79.0946	263	0
1527851040.661754000	79.098	103	1
1527851040.938628000	79.3749	396	1
1527851040.938725000	79.375	264	1
1527851040.957448000	79.3937	87	0
1527851041.061361000	79.4976	233	0
1527851041.061364000	79.4976	148	0
1527851041.063697000	79.4999	92	0
1527851041.063787000	79.5	157	0
1527851041.065783000	79.502	112	1
1527851041.186300000	79.6225	394	1
1527851041.186386000	79.6226	263	1
1527851041.204101000	79.6403	87	0
1527851041.329906000	79.7661	256	0
1527851041.330013000	79.7662	148	0
1527851041.333400000	79.7696	92	0
1527851041.333493000	79.7697	204	0
1527851041.334057000	79.7703	112	1
1527851041.429121000	79.8654	997	1
1527851041.429187000	79.8654	260	1
1527851041.445920000	79.8821	87	0
1527851041.558929000	79.9952	232	0
1527851041.558932000	79.9952	148	0
1527851041.562802000	79.999	106	1
1527851041.564139000	80.0004	92	0
1527851041.564233000	80.0005	223	0
1527851041.567794000	80.004	103	1
1527851041.955990000	80.3922	405	1
1527851041.956047000	80.3923	259	1
1527851041.973261000	80.4095	87	0
1527851042.092442000	80.5287	235	0
1527851042.092557000	80.5288	148	0
1527851042.096406000	80.5326	92	0
1527851042.096494000	80.5327	335	0
1527851042.097056000	80.5333	112	1
1527851042.286241000	80.7225	976	1
1527851042.286334000	80.7226	261	1
1527851042.303109000	80.7393	87	0
1527851042.413359000	80.8496	280	0
1527851042.413457000	80.8497	148	0
1527851042.416843000	80.8531	106	1
1527851042.418999000	80.8552	92	0
1527851042.419087000	80.8553	219	0
1527851042.422837000	80.8591	103	1
1527851043.028962000	81.4652	391	1
1527851043.029035000	81.4653	259	1
1527851043.046237000	81.4825	87	0
1527851043.048958000	81.4852	87	0
1527851043.165436000	81.6017	302	0
1527851043.165557000	81.6018	148	0
1527851043.169857000	81.6061	92	0
1527851043.169951000	81.6062	109	1
1527851043.170735000	81.607	259	0
1527851043.173830000	81.6101	103	1
1527851043.239252000	81.6755	390	1
1527851043.239343000	81.6756	264	1
1527851043.257307000	81.6935	87	0
1527851043.358644000	81.7949	258	0
1527851043.358646000	81.7949	148	0
1527851043.362324000	81.7986	92	0
1527851043.362417000	81.7986	225	0
1527851043.362936000	81.7992	112	1
1527851043.682343000	82.1186	389	1
1527851043.682410000	82.1186	260	1
1527851043.699008000	82.1352	87	0
1527851043.878905000	82.3151	347	0
1527851043.878999000	82.3152	148	0
1527851043.882171000	82.3184	92	0
1527851043.882274000	82.3185	182	0
1527851043.882850000	82.3191	112	1
1527851044.124206000	82.5604	392	1
1527851044.124297000	82.5605	261	1
1527851044.140796000	82.577	87	0
1527851044.262346000	82.6986	267	0
1527851044.262453000	82.6987	148	0
1527851044.265883000	82.7021	106	1
1527851044.266768000	82.703	92	0
1527851044.267134000	82.7034	90	0
1527851044.270964000	82.7072	103	1
1527851044.375410000	82.8116	392	1
1527851044.375497000	82.8117	264	1
1527851044.402421000	82.8386	87	0
1527851044.500733000	82.937	256	0
1527851044.500843000	82.9371	148	0
1527851044.505006000	82.9412	106	1
1527851044.505651000	82.9419	92	0
1527851044.505653000	82.9419	134	0
1527851044.509066000	82.9453	103	1
1527851044.694772000	83.131	391	1
1527851044.694891000	83.1311	263	1
1527851044.711538000	83.1478	87	0
1527851044.716998000	83.1532	87	0
1527851044.812696000	83.2489	233	0
1527851044.812698000	83.2489	148	0
1527851044.815079000	83.2513	92	0
1527851044.815163000	83.2514	154	0
1527851044.816905000	83.2531	115	1
1527851045.115781000	83.552	390	1
1527851045.115842000	83.5521	263	1
1527851045.132161000	83.5684	87	0
1527851045.231326000	83.6676	235	0
1527851045.231427000	83.6677	148	0
1527851045.234903000	83.6711	92	0
1527851045.234941000	83.6712	106	1
1527851045.235338000	83.6716	134	0
1527851045.238927000	83.6752	103	1
1527851046.405677000	84.8419	396	1
1527851046.405772000	84.842	261	1
1527851046.421701000	84.8579	87	0
1527851046.526396000	84.9626	255	0
1527851046.526493000	84.9627	148	0
1527851046.530091000	84.9663	106	1
1527851046.530309000	84.9665	92	0
1527851046.530557000	84.9668	123	0
1527851046.534004000	84.9702	103	1
1527851046.625163000	85.0614	389	1
1527851046.625221000	85.0615	259	1
1527851046.642749000	85.079	87	0
1527851046.748619000	85.1848	284	0
1527851046.748776000	85.185	148	0
1527851046.751371000	85.1876	92	0
1527851046.751475000	85.1877	125	0
1527851046.752015000	85.1882	112	1
1527851047.236464000	85.6727	397	1
1527851047.236552000	85.6728	265	1
1527851047.253250000	85.6895	87	0
1527851047.357044000	85.7933	262	0
1527851047.357047000	85.7933	148	0
1527851047.360234000	85.7965	92	0
1527851047.360609000	85.7968	172	0
1527851047.361155000	85.7974	112	1
1527851047.451379000	85.8876	1001	1
1527851047.451460000	85.8877	263	1
1527851047.468281000	85.9045	87	0
1527851047.568989000	86.0052	235	0
1527851047.569101000	86.0053	148	0
1527851047.572336000	86.0086	92	0
1527851047.572422000	86.0087	168	0
1527851047.573082000	86.0093	112	1
1527851047.665542000	86.1018	991	1
1527851047.665602000	86.1018	264	1
1527851047.683329000	86.1196	87	0
1527851047.806189000	86.2424	235	0
1527851047.806295000	86.2425	148	0
1527851047.808963000	86.2452	92	0
1527851047.808965000	86.2452	244	0
1527851047.810096000	86.2463	112	1
1527851047.876588000	86.3128	396	1
1527851047.876663000	86.3129	262	1
1527851047.892428000	86.3287	87	0
1527851048.032865000	86.4691	233	0
1527851048.032967000	86.4692	148	0
1527851048.037121000	86.4734	106	1
1527851048.037494000	86.4737	92	0
1527851048.037581000	86.4738	283	0
1527851048.041097000	86.4773	103	1
1527851048.128387000	86.5646	393	1
1527851048.128447000	86.5647	260	1
1527851048.146849000	86.5831	87	0
1527851048.247144000	86.6834	235	0
1527851048.247372000	86.6836	148	0
1527851048.249835000	86.6861	92	0
1527851048.249934000	86.6862	202	0
1527851048.251203000	86.6874	112	1
1527851048.478848000	86.9151	392	1
1527851048.478935000	86.9152	261	1
1527851048.495675000	86.9319	87	0
1527851048.605419000	87.0416	281	0
1527851048.605509000	87.0417	148	0
1527851048.609212000	87.0454	106	1
1527851048.610191000	87.0464	92	0
1527851048.610285000	87.0465	230	0
1527851048.614199000	87.0504	103	1
1527851048.914225000	87.3505	390	1
1527851048.914282000	87.3505	261	1
1527851048.930415000	87.3666	87	0
1527851049.243833000	87.6801	302	0
1527851049.243837000	87.6801	148	0
1527851049.246205000	87.6824	92	0
1527851049.246685000	87.6829	124	0
1527851049.248276000	87.6845	112	1
1527851049.364361000	87.8006	391	1
1527851049.364456000	87.8007	261	1
1527851049.381506000	87.8177	87	0
1527851049.386797000	87.823	87	0
1527851049.483949000	87.9202	259	0
1527851049.484883000	87.9211	148	0
1527851049.486569000	87.9228	92	0
1527851049.487077000	87.9233	224	0
1527851049.488201000	87.9244	115	1
1527851049.614474000	88.0507	389	1
1527851049.614540000	88.0508	262	1
1527851049.639884000	88.0761	87	0
1527851049.641223000	88.0775	87	0
1527851049.737239000	88.1735	347	0
1527851049.737336000	88.1736	148	0
1527851049.740847000	88.1771	92	0
1527851049.740850000	88.1771	103	0
1527851049.741380000	88.1776	115	1
1527851050.445603000	88.8818	395	1
1527851050.445700000	88.8819	259	1
1527851050.462326000	88.8986	87	0
1527851050.557791000	88.994	290	0
1527851050.557890000	88.9941	148	0
1527851050.560214000	88.9964	92	0
1527851050.560657000	88.9969	185	0
1527851050.561230000	88.9975	112	1
1527851050.681856000	89.1181	396	1
1527851050.681945000	89.1182	267	1
1527851050.698707000	89.1349	87	0
1527851050.832509000	89.2687	235	0
1527851050.832612000	89.2688	148	0
1527851050.836189000	89.2724	92	0
1527851050.836290000	89.2725	106	1
1527851050.836700000	89.2729	241	0
1527851050.840327000	89.2766	103	1
1527851051.103608000	89.5398	396	1
1527851051.103669000	89.5399	261	1
1527851051.120941000	89.5572	87	0
1527851051.293342000	89.7296	235	0
1527851051.293345000	89.7296	148	0
1527851051.296342000	89.7326	92	0
1527851051.296883000	89.7331	238	0
1527851051.297406000	89.7336	112	1
1527851051.534902000	89.9711	1001	1
1527851051.534993000	89.9712	263	1
1527851051.551233000	89.9875	87	0
1527851051.851198000	90.2874	258	0
1527851051.851201000	90.2874	148	0
1527851051.855041000	90.2913	92	0
1527851051.855322000	90.2916	109	1
1527851051.855396000	90.2916	102	0
1527851051.859475000	90.2957	100	1
1527851052.070902000	90.5071	403	1
1527851052.070964000	90.5072	261	1
1527851052.087118000	90.5233	87	0
1527851052.204153000	90.6404	233	0
1527851052.204155000	90.6404	148	0
1527851052.208432000	90.6447	106	1
1527851052.209635000	90.6459	92	0
1527851052.210146000	90.6464	215	0
1527851052.213404000	90.6496	103	1
1527851052.480700000	90.9169	974	1
1527851052.480757000	90.917	263	1
1527851052.497358000	90.9336	87	0
1527851052.596605000	91.0328	305	0
1527851052.596607000	91.0328	148	0
1527851052.600043000	91.0363	92	0
1527851052.600046000	91.0363	97	0
1527851052.600550000	91.0368	112	1
1527851052.921320000	91.3575	392	1
1527851052.921407000	91.3576	263	1
1527851052.938024000	91.3743	87	0
1527851053.043039000	91.4793	239	0
1527851053.043042000	91.4793	148	0
1527851053.047464000	91.4837	106	1
1527851053.048771000	91.485	92	0
1527851053.048773000	91.485	134	0
1527851053.052390000	91.4886	103	1
1527851053.220758000	91.657	392	1
1527851053.220850000	91.6571	261	1
1527851053.236630000	91.6729	87	0
1527851053.338387000	91.7746	255	0
1527851053.338389000	91.7746	148	0
1527851053.341260000	91.7775	92	0
1527851053.341352000	91.7776	286	0
1527851053.342411000	91.7786	112	1
1527851053.580846000	92.0171	390	1
1527851053.580907000	92.0171	263	1
1527851053.597419000	92.0336	87	0
1527851053.702178000	92.1384	236	0
1527851053.702181000	92.1384	148	0
1527851053.702309000	92.1385	92	0
1527851053.702345000	92.1386	129	0
1527851053.706432000	92.1427	112	1
1527851053.871313000	92.3075	397	1
1527851053.871387000	92.3076	264	1
1527851053.888028000	92.3243	87	0
1527851054.030195000	92.4664	233	0
1527851054.030198000	92.4664	148	0
1527851054.033835000	92.4701	92	0
1527851054.034265000	92.4705	181	0
1527851054.034498000	92.4707	112	1
1527851054.299009000	92.7352	395	1
1527851054.299086000	92.7353	265	1
1527851054.316731000	92.753	87	0
1527851054.421611000	92.8578	259	0
1527851054.421615000	92.8578	148	0
1527851054.424856000	92.8611	92	0
1527851054.425262000	92.8615	141	0
1527851054.425658000	92.8619	112	1
1527851054.738058000	93.1743	392	1
1527851054.738131000	93.1744	265	1
1527851054.767544000	93.2038	392	1
1527851054.767723000	93.204	87	0
1527851054.784313000	93.2205	87	0
1527851054.878600000	93.3148	255	0
1527851054.878807000	93.315	148	0
1527851054.881985000	93.3182	92	0
1527851054.881987000	93.3182	101	0
1527851054.882541000	93.3188	115	1
1527851055.158825000	93.5951	394	1
1527851055.158907000	93.5951	259	1
1527851055.174414000	93.6106	87	0
1527851055.272935000	93.7092	302	0
1527851055.272938000	93.7092	148	0
1527851055.275320000	93.7115	92	0
1527851055.275575000	93.7118	287	0
1527851055.276529000	93.7128	112	1
1527851056.120031000	94.5563	390	1
1527851056.120093000	94.5563	263	1
1527851056.138171000	94.5744	87	0
1527851056.239226000	94.6755	262	0
1527851056.239228000	94.6755	148	0
1527851056.243314000	94.6795	92	0
1527851056.243409000	94.6796	312	0
1527851056.243610000	94.6798	112	1
1527851056.477436000	94.9137	391	1
1527851056.477492000	94.9137	265	1
1527851056.494582000	94.9308	87	0
1527851056.597588000	95.0338	368	0
1527851056.597591000	95.0338	148	0
1527851056.601405000	95.0376	92	0
1527851056.601629000	95.0379	109	1
1527851056.601839000	95.0381	214	0
1527851056.605565000	95.0418	100	1
1527851056.817027000	95.2533	1001	1
1527851056.817088000	95.2533	261	1
1527851056.834444000	95.2707	87	0
1527851056.936397000	95.3726	267	0
1527851056.936501000	95.3727	148	0
1527851056.940302000	95.3765	92	0
1527851056.940393000	95.3766	335	0
1527851056.940581000	95.3768	112	1
1527851057.116791000	95.553	406	1
1527851057.116888000	95.5531	260	1
1527851057.135288000	95.5715	87	0
1527851057.241654000	95.6779	235	0
1527851057.241738000	95.678	148	0
1527851057.245690000	95.6819	106	1
1527851057.247272000	95.6835	92	0
1527851057.247274000	95.6835	188	0
1527851057.250679000	95.6869	103	1
1527851057.326889000	95.7631	975	1
1527851057.326979000	95.7632	264	1
1527851057.343408000	95.7796	87	0
1527851057.460963000	95.8972	258	0
1527851057.460966000	95.8972	148	0
1527851057.464706000	95.9009	106	1
1527851057.465102000	95.9013	92	0
1527851057.465415000	95.9016	121	0
1527851057.468725000	95.905	103	1
1527851062.069486000	100.506	395	1
1527851062.069574000	100.506	262	1
1527851062.085736000	100.522	87	0
1527851062.202473000	100.639	256	0
1527851062.202574000	100.639	148	0
1527851062.205982000	100.642	106	1
1527851062.206055000	100.642	92	0
1527851062.207049000	100.643	178	0
1527851062.209972000	100.646	103	1
1527851062.459511000	100.896	390	1
1527851062.459601000	100.896	264	1
1527851062.476400000	100.913	87	0
1527851062.601933000	101.038	305	0
1527851062.601937000	101.038	148	0
1527851062.604336000	101.041	92	0
1527851062.604339000	101.041	136	0
1527851062.606019000	101.042	112	1
1527851062.718190000	101.154	391	1
1527851062.718286000	101.155	260	1
1527851062.736894000	101.173	87	0
1527851062.843254000	101.279	236	0
1527851062.843256000	101.279	148	0
1527851062.846909000	101.283	92	0
1527851062.846911000	101.283	96	0
1527851062.846996000	101.283	106	1
1527851062.850997000	101.287	103	1
1527851063.108516000	101.545	390	1
1527851063.108585000	101.545	259	1
1527851063.125658000	101.562	87	0
1527851063.238704000	101.675	233	0
1527851063.238807000	101.675	148	0
1527851063.242046000	101.678	92	0
1527851063.242659000	101.679	118	0
1527851063.243253000	101.679	112	1
1527851063.348032000	101.784	390	1
1527851063.348126000	101.784	259	1
1527851063.370450000	101.807	87	0
1527851063.465961000	101.902	259	0
1527851063.465963000	101.902	148	0
1527851063.467735000	101.904	92	0
1527851063.468100000	101.904	317	0
1527851063.470050000	101.906	112	1
1527851064.048417000	102.485	392	1
1527851064.048473000	102.485	262	1
1527851064.065046000	102.501	87	0
1527851064.168645000	102.605	235	0
1527851064.168647000	102.605	148	0
1527851064.172094000	102.608	92	0
1527851064.172579000	102.609	139	0
1527851064.173149000	102.609	112	1
1527851064.330297000	102.767	391	1
1527851064.330387000	102.767	261	1
1527851064.348335000	102.785	87	0
1527851064.482000000	102.918	255	0
1527851064.482006000	102.918	148	0
1527851064.485185000	102.921	92	0
1527851064.485378000	102.922	227	0
1527851064.486042000	102.922	112	1
1527851065.183288000	103.62	394	1
1527851065.183384000	103.62	264	1
1527851065.200444000	103.637	87	0
1527851065.498140000	103.934	277	0
1527851065.498256000	103.934	148	0
1527851065.501783000	103.938	92	0
1527851065.501785000	103.938	141	0
1527851065.502425000	103.939	112	1
1527851065.622798000	104.059	389	1
1527851065.622889000	104.059	264	1
1527851065.638580000	104.075	87	0
1527851065.741095000	104.177	302	0
1527851065.741098000	104.177	148	0
1527851065.743849000	104.18	92	0
1527851065.743948000	104.18	95	0
1527851065.745184000	104.181	112	1
1527851066.040083000	104.476	1000	1
1527851066.040170000	104.476	261	1
1527851066.057164000	104.493	87	0
1527851066.157701000	104.594	239	0
1527851066.157703000	104.594	148	0
1527851066.161211000	104.597	106	1
1527851066.161800000	104.598	92	0
1527851066.161897000	104.598	305	0
1527851066.165124000	104.601	103	1
1527851066.373675000	104.81	406	1
1527851066.373770000	104.81	260	1
1527851066.390672000	104.827	87	0
1527851066.485953000	104.922	370	0
1527851066.486056000	104.922	148	0
1527851066.488392000	104.925	92	0
1527851066.489271000	104.925	326	0
1527851066.490144000	104.926	112	1
1527851066.683561000	105.12	978	1
1527851066.683619000	105.12	259	1
1527851066.701158000	105.137	87	0
1527851066.799702000	105.236	265	0
1527851066.799705000	105.236	148	0
1527851066.802146000	105.238	92	0
1527851066.802576000	105.239	121	0
1527851066.803155000	105.239	112	1
1527851067.094738000	105.531	391	1
1527851067.094814000	105.531	260	1
1527851067.111662000	105.548	87	0
1527851067.213488000	105.65	232	0
1527851067.213598000	105.65	148	0
1527851067.215916000	105.652	92	0
1527851067.216394000	105.653	279	0
1527851067.217200000	105.653	112	1
1527851067.304380000	105.741	390	1
1527851067.304475000	105.741	264	1
1527851067.320837000	105.757	87	0
1527851067.424223000	105.86	258	0
1527851067.424225000	105.86	148	0
1527851067.428244000	105.864	92	0
1527851067.428336000	105.865	106	1
1527851067.428820000	105.865	275	0
1527851067.432193000	105.868	103	1
1527851067.832489000	106.269	391	1
1527851067.832563000	106.269	259	1
1527851067.849267000	106.285	87	0
1527851067.884647000	106.321	305	1
1527851067.884737000	106.321	1412	1
1527851067.884763000	106.321	1412	1
1527851067.884799000	106.321	1412	1
1527851067.884829000	106.321	1073	1
1527851067.901814000	106.338	87	0
1527851067.949073000	106.385	235	0
1527851067.949075000	106.385	148	0
1527851067.951462000	106.388	92	0
1527851067.951561000	106.388	141	0
1527851067.953328000	106.39	115	1
1527851067.993148000	106.429	392	0
1527851067.997303000	106.434	100	1
1527851067.997724000	106.434	80	0
1527851068.001302000	106.438	100	1
1527851068.333459000	106.77	393	1
1527851068.333557000	106.77	259	1
1527851068.350391000	106.787	87	0
1527851068.354705000	106.791	87	0
1527851068.452953000	106.889	307	0
1527851068.453058000	106.889	148	0
1527851068.456271000	106.892	92	0
1527851068.456732000	106.893	189	0
1527851068.457285000	106.894	115	1
1527851068.654099000	107.09	391	1
1527851068.654182000	107.09	264	1
1527851068.671896000	107.108	87	0
1527851068.771320000	107.208	235	0
1527851068.771323000	107.208	148	0
1527851068.774206000	107.21	92	0
1527851068.774559000	107.211	165	0
1527851068.775275000	107.212	112	1
1527851069.125637000	107.562	391	1
1527851069.125698000	107.562	260	1
1527851069.142105000	107.578	87	0
1527851069.246031000	107.682	232	0
1527851069.246034000	107.682	148	0
1527851069.249464000	107.686	92	0
1527851069.249557000	107.686	117	0
1527851069.250318000	107.687	112	1
1527851069.536143000	107.972	390	1
1527851069.536234000	107.972	264	1
1527851069.553034000	107.989	87	0
1527851069.654813000	108.091	258	0
1527851069.654815000	108.091	148	0
1527851069.658299000	108.095	92	0
1527851069.658412000	108.095	106	1
1527851069.658560000	108.095	108	0
1527851069.662434000	108.099	103	1
1527851069.826041000	108.262	395	1
1527851069.826102000	108.262	264	1
1527851069.844145000	108.28	87	0
1527851069.945106000	108.381	235	0
1527851069.945108000	108.381	148	0
1527851069.945648000	108.382	92	0
1527851069.945726000	108.382	278	0
1527851069.949423000	108.386	112	1
1527851070.245591000	108.682	392	1
1527851070.245685000	108.682	264	1
1527851070.261950000	108.698	87	0
1527851070.368779000	108.805	281	0
1527851070.368782000	108.805	148	0
1527851070.372510000	108.809	106	1
1527851070.373035000	108.809	92	0
1527851070.373255000	108.809	313	0
1527851070.376504000	108.813	103	1
1527851070.976064000	109.412	999	1
1527851070.976166000	109.412	260	1
1527851070.993489000	109.43	87	0
1527851071.093151000	109.529	304	0
1527851071.093154000	109.529	148	0
1527851071.095678000	109.532	92	0
1527851071.096241000	109.532	318	0
1527851071.097429000	109.534	112	1
1527851071.216476000	109.653	404	1
[truncated: 133 more rows]
