# Supplementary material for: Method for multi-task learning fusion network traffic classification to address small sample labels
Source: Sci Rep. 2024 Jan 30;14:2518. doi: 10.1038/s41598-024-51933-8 (PMC10827795; doi:10.1038/s41598-024-51933-8)
Supplement: Supplementary file 2 — Supplementary Information 2. [file 41598_2024_51933_MOESM2_ESM.zip › QUIC Dataset/QUIC Dataset/pretraining/Google Doc/GoogleDoc-1007.txt]

1527791921.471940000	0	383	1
1527791921.492470000	0.02053	87	0
1527791921.731215000	0.259275	323	0
1527791921.732163000	0.260223	103	1
1527791921.732641000	0.260701	1412	0
1527791921.734049000	0.262109	1412	0
1527791921.734107000	0.262167	100	1
1527791921.735141000	0.263201	100	1
1527791921.735439000	0.263499	1412	0
1527791921.736907000	0.264967	1412	0
1527791921.736989000	0.265049	100	1
1527791921.737971000	0.266031	100	1
1527791921.738303000	0.266363	1412	0
1527791921.739704000	0.267764	1412	0
1527791921.741139000	0.269199	909	0
1527791921.742557000	0.270617	1412	0
1527791921.743952000	0.272012	1412	0
1527791921.745327000	0.273387	690	0
1527791921.746744000	0.274804	1412	0
1527791921.748136000	0.276196	1412	0
1527791921.748303000	0.276363	118	1
1527791921.748974000	0.277034	100	1
1527791921.749535000	0.277595	1412	0
1527791921.750011000	0.278071	100	1
1527791921.763771000	0.291831	1412	0
1527791921.765001000	0.293061	100	1
1527791921.765178000	0.293238	1412	0
1527791921.765975000	0.294035	100	1
1527791921.767805000	0.295865	1412	0
1527791921.768101000	0.296161	100	1
1527791921.769973000	0.298033	1412	0
1527791921.770996000	0.299056	100	1
1527791921.771835000	0.299895	1412	0
1527791921.772045000	0.300105	100	1
1527791921.773833000	0.301893	1412	0
1527791921.774040000	0.3021	100	1
1527791921.775272000	0.303332	1412	0
1527791921.775988000	0.304048	100	1
1527791921.777583000	0.305643	1412	0
1527791921.777982000	0.306042	100	1
1527791921.779064000	0.307124	1412	0
1527791921.779989000	0.308049	100	1
1527791921.780726000	0.308786	1412	0
1527791921.780995000	0.309055	100	1
1527791921.783831000	0.311891	1412	0
1527791921.785002000	0.313062	100	1
1527791921.793927000	0.321987	1412	0
1527791921.795020000	0.32308	114	1
1527791921.798894000	0.326954	1412	0
1527791921.800001000	0.328061	100	1
1527791921.800352000	0.328412	1412	0
1527791921.800987000	0.329047	100	1
1527791921.802438000	0.330498	1412	0
1527791921.803842000	0.331902	1412	0
1527791921.805594000	0.333654	1412	0
1527791921.807913000	0.335973	1412	0
1527791921.810332000	0.338392	1412	0
1527791921.811716000	0.339776	1412	0
1527791921.813580000	0.34164	1412	0
1527791921.814970000	0.34303	1412	0
1527791921.816056000	0.344116	121	1
1527791921.817365000	0.345425	1412	0
1527791921.817984000	0.346044	100	1
1527791921.818759000	0.346819	1412	0
1527791921.819018000	0.347078	100	1
1527791921.820204000	0.348264	1000	0
1527791921.822124000	0.350184	100	1
1527791922.218703000	0.746763	374	1
1527791922.218799000	0.746859	1412	1
1527791922.218835000	0.746895	916	1
1527791922.231115000	0.759175	290	1
1527791922.236710000	0.76477	87	0
1527791922.248430000	0.77649	87	0
1527791922.418969000	0.947029	441	0
1527791922.420041000	0.948101	106	1
1527791922.421103000	0.949163	79	0
1527791922.422048000	0.950108	100	1
1527791922.521023000	1.04908	216	1
1527791922.537762000	1.06582	87	0
1527791922.599743000	1.1278	300	0
1527791922.600625000	1.12868	103	1
1527791922.601234000	1.12929	1412	0
1527791922.602023000	1.13008	100	1
1527791922.602696000	1.13076	1412	0
1527791922.603039000	1.1311	100	1
1527791922.604099000	1.13216	1412	0
1527791922.605043000	1.1331	100	1
1527791922.605464000	1.13352	176	0
1527791922.606022000	1.13408	100	1
1527791922.606891000	1.13495	1412	0
1527791922.607104000	1.13516	100	1
1527791922.608289000	1.13635	1412	0
1527791922.609114000	1.13717	100	1
1527791922.609676000	1.13774	1068	0
1527791922.610021000	1.13808	100	1
1527791922.611091000	1.13915	91	0
1527791922.612030000	1.14009	100	1
1527791922.612483000	1.14054	95	0
1527791922.613058000	1.14112	100	1
1527791922.619760000	1.14782	400	0
1527791922.621305000	1.14936	1115	0
1527791922.622670000	1.15073	91	0
1527791922.622843000	1.1509	100	1
1527791922.624071000	1.15213	103	1
1527791922.624090000	1.15215	115	0
1527791922.626031000	1.15409	100	1
1527791922.930240000	1.4583	456	1
1527791922.947723000	1.47578	87	0
1527791922.967805000	1.49586	278	0
1527791922.969193000	1.49725	385	0
1527791922.969351000	1.49741	103	1
1527791922.971091000	1.49915	100	1
1527791923.028685000	1.55675	885	1
1527791923.030146000	1.55821	428	1
1527791923.046341000	1.5744	87	0
1527791923.269237000	1.7973	213	1
1527791923.269303000	1.79736	144	1
1527791923.286353000	1.81441	87	0
1527791923.312212000	1.84027	516	0
1527791923.313572000	1.84163	79	0
1527791923.316691000	1.84475	109	1
1527791923.320220000	1.84828	220	1
1527791923.320300000	1.84836	190	1
1527791923.334332000	1.86239	1297	0
1527791923.335093000	1.86315	100	1
1527791923.335717000	1.86378	284	0
1527791923.337086000	1.86515	100	1
1527791923.338432000	1.86649	87	0
1527791923.344111000	1.87217	1412	0
1527791923.345088000	1.87315	103	1
1527791923.345518000	1.87358	1412	0
1527791923.346069000	1.87413	100	1
1527791923.346921000	1.87498	1412	0
1527791923.347098000	1.87516	100	1
1527791923.348298000	1.87636	609	0
1527791923.349068000	1.87713	100	1
1527791923.349674000	1.87773	91	0
1527791923.350064000	1.87812	100	1
1527791923.351133000	1.87919	192	0
1527791923.352073000	1.88013	100	1
1527791923.427286000	1.95535	601	0
1527791923.428654000	1.95671	91	0
1527791923.429602000	1.95766	100	1
1527791923.430079000	1.95814	143	0
1527791923.430122000	1.95818	100	1
1527791923.431071000	1.95913	100	1
1527791924.174598000	2.70266	344	1
1527791924.192272000	2.72033	87	0
1527791924.203651000	2.73171	1263	1
1527791924.221977000	2.75004	87	0
1527791924.280150000	2.80821	344	0
1527791924.281669000	2.80973	1412	0
1527791924.281964000	2.81002	106	1
1527791924.283085000	2.81115	996	0
1527791924.283139000	2.8112	100	1
1527791924.284249000	2.81231	100	1
1527791924.284446000	2.81251	91	0
1527791924.285148000	2.81321	100	1
1527791924.285845000	2.81391	270	0
1527791924.286507000	2.81457	100	1
1527791924.479343000	3.0074	1412	1
1527791924.479430000	3.00749	1412	1
1527791924.479451000	3.00751	271	1
1527791924.479528000	3.00759	839	1
1527791924.498238000	3.0263	87	0
1527791924.520375000	3.04843	462	0
1527791924.521327000	3.04939	103	1
1527791924.521773000	3.04983	101	0
1527791924.522291000	3.05035	100	1
1527791924.569915000	3.09798	1412	1
1527791924.569952000	3.09801	340	1
1527791924.589113000	3.11717	87	0
1527791924.617436000	3.1455	1412	0
1527791924.618694000	3.14675	103	1
1527791924.618845000	3.1469	1412	0
1527791924.619514000	3.14757	100	1
1527791924.620245000	3.1483	1412	0
1527791924.621154000	3.14921	100	1
1527791924.621750000	3.14981	467	0
1527791924.622134000	3.15019	100	1
1527791924.623145000	3.15121	405	0
1527791924.624150000	3.15221	100	1
1527791924.788261000	3.31632	435	0
1527791924.789461000	3.31752	100	1
1527791924.789705000	3.31776	862	0
1527791924.790297000	3.31836	100	1
1527791925.213461000	3.74152	525	1
1527791925.213572000	3.74163	1412	1
1527791925.213609000	3.74167	1412	1
1527791925.213637000	3.7417	1412	1
1527791925.213679000	3.74174	1412	1
1527791925.213702000	3.74176	1412	1
1527791925.213758000	3.74182	1412	1
1527791925.213791000	3.74185	1412	1
1527791925.213827000	3.74189	1412	1
1527791925.213874000	3.74193	1412	1
1527791925.213910000	3.74197	1412	1
1527791925.213943000	3.742	1412	1
1527791925.213978000	3.74204	1412	1
1527791925.224764000	3.75282	1280	1
1527791925.231030000	3.75909	87	0
1527791925.233449000	3.76151	87	0
1527791925.253073000	3.78113	87	0
1527791925.520852000	4.04891	372	0
1527791925.521982000	4.05004	109	1
1527791925.523976000	4.05204	79	0
1527791925.525028000	4.05309	100	1
1527791925.568978000	4.09704	1390	1
1527791925.587063000	4.11512	87	0
1527791925.714587000	4.24265	316	0
1527791925.716127000	4.24419	227	0
1527791925.725434000	4.25349	106	1
1527791927.283901000	5.81196	333	1
1527791927.283997000	5.81206	1412	1
1527791927.284034000	5.81209	988	1
1527791927.291371000	5.81943	251	1
1527791927.303461000	5.83152	87	0
1527791927.309349000	5.83741	87	0
1527791927.417831000	5.94589	398	0
1527791927.419256000	5.94732	106	1
1527791927.420766000	5.94883	79	0
1527791927.421879000	5.94994	100	1
1527791927.530201000	6.05826	569	0
1527791927.531573000	6.05963	305	0
1527791927.531599000	6.05966	100	1
1527791927.532245000	6.0603	117	1
1527791927.533012000	6.06107	304	0
1527791927.536309000	6.06437	100	1
1527791927.537824000	6.06588	251	1
1527791927.551251000	6.07931	87	0
1527791927.557665000	6.08573	87	0
1527791927.751297000	6.27936	961	0
1527791927.753038000	6.2811	106	1
1527791927.753637000	6.2817	1412	0
1527791927.754260000	6.28232	100	1
1527791927.755043000	6.2831	1412	0
1527791927.756446000	6.28451	1412	0
1527791927.756799000	6.28486	100	1
1527791927.757421000	6.28548	100	1
1527791927.757807000	6.28587	176	0
1527791927.758220000	6.28628	100	1
1527791927.759233000	6.28729	1412	0
1527791927.760247000	6.28831	100	1
1527791927.760708000	6.28877	1412	0
1527791927.762113000	6.29017	1412	0
1527791927.762596000	6.29066	100	1
1527791927.763234000	6.29129	100	1
1527791927.763462000	6.29152	176	0
1527791927.764240000	6.2923	100	1
1527791927.764913000	6.29297	1412	0
1527791927.765240000	6.2933	100	1
1527791927.766290000	6.29435	1412	0
1527791927.767688000	6.29575	1412	0
1527791927.768231000	6.29629	103	1
1527791927.769098000	6.29716	1412	0
1527791927.770415000	6.29848	100	1
1527791927.770524000	6.29858	1412	0
1527791927.771290000	6.29935	100	1
1527791927.771922000	6.29998	1412	0
1527791927.773226000	6.30129	100	1
1527791927.773321000	6.30138	1412	0
1527791927.774250000	6.30231	100	1
1527791927.774698000	6.30276	597	0
1527791927.776133000	6.30419	1412	0
1527791927.777530000	6.30559	1412	0
1527791927.778929000	6.30699	1412	0
1527791927.781255000	6.30931	109	1
1527791927.793381000	6.32144	1412	0
1527791927.794869000	6.32293	1412	0
1527791927.798525000	6.32659	1412	0
1527791927.800085000	6.32815	1412	0
1527791927.802553000	6.33061	1412	0
1527791927.803945000	6.33201	1412	0
1527791927.805424000	6.33348	115	1
1527791927.806071000	6.33413	1412	0
1527791927.807254000	6.33531	100	1
1527791927.807469000	6.33553	1412	0
1527791927.808230000	6.33629	100	1
1527791927.809275000	6.33733	1412	0
1527791927.810240000	6.3383	114	1
1527791927.811759000	6.33982	1412	0
1527791927.812226000	6.34029	100	1
1527791927.813155000	6.34121	1412	0
1527791927.814893000	6.34295	1412	0
1527791927.815018000	6.34308	100	1
1527791927.815345000	6.34341	100	1
1527791927.817307000	6.34537	1412	0
1527791927.818697000	6.34676	1412	0
1527791927.820824000	6.34888	1412	0
1527791927.822229000	6.35029	1412	0
1527791927.823626000	6.35169	1412	0
1527791927.824324000	6.35238	100	1
1527791927.825301000	6.35336	109	1
1527791927.828108000	6.35617	1412	0
1527791927.829254000	6.35731	100	1
1527791927.830730000	6.35879	87	0
1527791927.832427000	6.36049	1412	0
1527791927.834687000	6.36275	1412	0
1527791927.838258000	6.36632	106	1
1527791927.838328000	6.36639	1412	0
1527791927.839343000	6.3674	100	1
1527791927.840461000	6.36852	1412	0
1527791927.841234000	6.36929	100	1
1527791927.844611000	6.37267	1087	0
1527791927.845349000	6.37341	100	1
1527791929.041773000	7.56983	429	1
1527791929.041860000	7.56992	144	1
1527791929.058975000	7.58703	87	0
1527791929.116814000	7.64487	1412	0
1527791929.118260000	7.64632	1412	0
1527791929.118354000	7.64641	103	1
1527791929.119447000	7.64751	100	1
1527791929.119681000	7.64774	1412	0
1527791929.120541000	7.6486	100	1
1527791929.121189000	7.64925	646	0
1527791929.122335000	7.65039	100	1
1527791929.122570000	7.65063	91	0
1527791929.123294000	7.65135	100	1
1527791929.123977000	7.65204	135	0
1527791929.124519000	7.65258	100	1
1527791930.230625000	8.75868	860	1
1527791930.230706000	8.75877	294	1
1527791930.234483000	8.76254	303	1
1527791930.234666000	8.76273	1412	1
1527791930.234692000	8.76275	1412	1
1527791930.234713000	8.76277	979	1
1527791930.248046000	8.77611	87	0
1527791930.255064000	8.78312	87	0
1527791930.329250000	8.85731	402	1
1527791930.348025000	8.87609	87	0
1527791930.462079000	8.99014	302	0
1527791930.463455000	8.99151	102	0
1527791930.463589000	8.99165	103	1
1527791930.464374000	8.99243	100	1
1527791930.464877000	8.99294	219	0
1527791930.465488000	8.99355	100	1
1527791930.502852000	9.03091	386	0
1527791930.507949000	9.03601	79	0
1527791930.515621000	9.04368	103	1
1527791930.522663000	9.05072	280	0
1527791930.524103000	9.05216	1399	0
1527791930.525485000	9.05354	512	0
1527791930.525573000	9.05363	103	1
1527791930.526378000	9.05444	100	1
1527791930.526880000	9.05494	591	0
1527791930.527372000	9.05543	100	1
1527791930.528577000	9.05664	634	0
1527791930.529980000	9.05804	466	0
1527791930.531473000	9.05953	696	0
1527791930.532862000	9.06092	483	0
1527791930.533436000	9.0615	100	1
1527791930.534256000	9.06232	834	0
1527791930.534374000	9.06243	109	1
1527791930.535646000	9.06371	648	0
1527791930.536373000	9.06443	100	1
1527791930.537036000	9.0651	518	0
1527791930.537372000	9.06543	100	1
1527791930.538431000	9.06649	438	0
1527791930.539835000	9.06789	700	0
1527791930.539952000	9.06801	100	1
1527791930.540582000	9.06864	100	1
1527791930.541297000	9.06936	615	0
1527791930.542455000	9.07051	100	1
1527791930.542691000	9.07075	557	0
1527791930.543377000	9.07144	100	1
1527791930.544091000	9.07215	653	0
1527791930.544373000	9.07243	100	1
1527791930.545480000	9.07354	582	0
1527791930.546378000	9.07444	100	1
1527791930.546881000	9.07494	688	0
1527791930.547372000	9.07543	100	1
1527791930.548257000	9.07632	91	0
1527791930.548371000	9.07643	100	1
1527791930.549719000	9.07778	192	0
1527791930.550389000	9.07845	114	1
1527791930.558919000	9.08698	1412	1
1527791930.558993000	9.08705	1412	1
1527791930.559013000	9.08707	504	1
1527791930.559073000	9.08713	843	1
1527791930.570234000	9.09829	87	0
1527791930.578864000	9.10692	87	0
1527791930.600688000	9.12875	506	0
1527791930.601772000	9.12983	106	1
1527791930.602092000	9.13015	268	0
1527791930.602626000	9.13069	100	1
1527791932.250925000	10.779	991	1
1527791932.250996000	10.7791	109	1
1527791932.257219000	10.7853	303	1
1527791932.261805000	10.7899	478	1
1527791932.261885000	10.7899	87	1
1527791932.279669000	10.8077	87	0
1527791932.291638000	10.8197	87	0
1527791932.379983000	10.908	286	0
1527791932.381164000	10.9092	106	1
1527791932.381442000	10.9095	102	0
1527791932.382492000	10.9106	100	1
1527791932.382840000	10.9109	91	0
1527791932.383485000	10.9115	100	1
1527791932.384243000	10.9123	245	0
1527791932.384804000	10.9129	100	1
1527791932.397099000	10.9252	334	0
1527791932.398479000	10.9265	150	0
1527791932.398532000	10.9266	100	1
1527791932.399498000	10.9276	100	1
1527791932.399888000	10.9279	87	0
1527791932.401350000	10.9294	91	0
1527791932.401522000	10.9296	485	1
1527791932.401585000	10.9296	94	1
1527791932.402505000	10.9306	103	1
1527791932.402749000	10.9308	126	0
1527791932.403490000	10.9316	100	1
1527791932.420063000	10.9481	87	0
1527791932.540938000	11.069	235	0
1527791932.542169000	11.0702	103	1
1527791932.542351000	11.0704	366	0
1527791932.543568000	11.0716	100	1
1527791932.543736000	11.0718	100	0
1527791932.545764000	11.0738	100	1
1527791932.546701000	11.0748	255	0
1527791932.547686000	11.0757	100	1
1527791932.548096000	11.0762	139	0
1527791932.548500000	11.0766	100	1
1527791932.549495000	11.0776	91	0
1527791932.550526000	11.0786	100	1
1527791932.550956000	11.079	264	0
1527791932.551905000	11.08	100	1
1527791932.609686000	11.1377	392	1
1527791932.609759000	11.1378	253	1
1527791932.628131000	11.1562	87	0
1527791933.123471000	11.6515	304	1
1527791933.123596000	11.6517	1412	1
1527791933.123622000	11.6517	1412	1
1527791933.123644000	11.6517	1412	1
1527791933.123709000	11.6518	1412	1
1527791933.123746000	11.6518	1412	1
1527791933.123793000	11.6519	1412	1
1527791933.123833000	11.6519	1412	1
1527791933.123885000	11.6519	1412	1
1527791933.123922000	11.652	1412	1
1527791933.123972000	11.652	1412	1
1527791933.124011000	11.6521	1412	1
1527791933.125547000	11.6536	1412	1
1527791933.125577000	11.6536	1412	1
1527791933.125618000	11.6537	1412	1
1527791933.125668000	11.6537	1412	1
1527791933.127552000	11.6556	1412	1
1527791933.127579000	11.6556	1412	1
1527791933.127619000	11.6557	1412	1
1527791933.127653000	11.6557	1412	1
1527791933.129557000	11.6576	1412	1
1527791933.129589000	11.6576	1412	1
1527791933.129633000	11.6577	1412	1
1527791933.129689000	11.6577	1412	1
1527791933.131539000	11.6596	1412	1
1527791933.131582000	11.6596	1412	1
1527791933.131638000	11.6597	1412	1
1527791933.133565000	11.6616	1412	1
1527791933.133595000	11.6617	1412	1
1527791933.133645000	11.6617	1412	1
1527791933.140388000	11.6684	87	0
1527791933.140604000	11.6687	1412	1
1527791933.140633000	11.6687	1412	1
1527791933.144467000	11.6725	87	0
1527791933.144596000	11.6727	1412	1
1527791933.144634000	11.6727	1412	1
1527791933.145910000	11.674	100	0
1527791933.146004000	11.6741	277	1
1527791933.148651000	11.6767	87	0
1527791933.151193000	11.6793	87	0
1527791933.160709000	11.6888	87	0
1527791933.165603000	11.6937	87	0
1527791933.246713000	11.7748	258	0
1527791933.247801000	11.7759	112	1
1527791933.248117000	11.7762	145	0
1527791933.248532000	11.7766	100	1
1527791933.249882000	11.7779	91	0
1527791933.250575000	11.7786	100	1
1527791933.251354000	11.7794	175	0
1527791933.251693000	11.7798	100	1
1527791933.310578000	11.8386	427	0
1527791933.311565000	11.8396	100	1
1527791933.316231000	11.8443	79	0
1527791933.316701000	11.8448	100	1
1527791933.488916000	12.017	360	1
1527791933.490934000	12.019	295	1
1527791933.506341000	12.0344	87	0
1527791933.517930000	12.046	87	0
1527791933.541260000	12.0693	395	1
1527791933.558882000	12.0869	87	0
1527791933.569799000	12.0979	326	1
1527791933.569883000	12.0979	449	1
1527791933.586494000	12.1146	87	0
1527791933.709463000	12.2375	582	0
1527791933.710583000	12.2386	106	1
1527791933.710930000	12.239	800	0
1527791933.712572000	12.2406	100	1
1527791933.714086000	12.2421	91	0
1527791933.714562000	12.2426	100	1
1527791933.716476000	12.2445	180	0
1527791933.717597000	12.2457	100	1
1527791933.760845000	12.2889	314	0
1527791933.762125000	12.2902	100	1
1527791933.762252000	12.2903	117	0
1527791933.762626000	12.2907	100	1
1527791933.763646000	12.2917	91	0
1527791933.764568000	12.2926	100	1
1527791933.765048000	12.2931	306	0
1527791933.765615000	12.2937	100	1
1527791933.774621000	12.3027	230	0
1527791933.775633000	12.3037	100	1
1527791933.776049000	12.3041	278	0
1527791933.778606000	12.3067	100	1
1527791933.778911000	12.307	91	0
1527791933.779559000	12.3076	100	1
1527791933.780380000	12.3084	238	0
1527791933.780880000	12.3089	100	1
1527791933.896114000	12.4242	1412	1
1527791933.896152000	12.4242	407	1
1527791933.912304000	12.4404	243	0
1527791933.913607000	12.4417	100	1
1527791933.913715000	12.4418	145	0
1527791933.914576000	12.4426	100	1
1527791933.915110000	12.4432	91	0
1527791933.915569000	12.4436	100	1
1527791933.916518000	12.4446	265	0
1527791933.917594000	12.4457	100	1
1527791933.917919000	12.446	87	0
1527791934.045834000	12.5739	784	0
1527791934.047069000	12.5751	103	1
1527791934.047211000	12.5753	99	0
1527791934.047657000	12.5757	100	1
1527791934.059792000	12.5879	631	1
1527791934.080100000	12.6082	87	0
1527791934.090367000	12.6184	759	1
1527791934.090449000	12.6185	255	1
1527791934.108820000	12.6369	87	0
1527791934.201830000	12.7299	523	0
1527791934.203107000	12.7312	106	1
1527791934.203219000	12.7313	118	0
1527791934.203706000	12.7318	100	1
1527791934.227672000	12.7557	337	0
1527791934.228705000	12.7568	100	1
1527791934.229094000	12.7572	145	0
1527791934.229597000	12.7577	100	1
1527791934.232722000	12.7608	102	0
1527791934.233675000	12.7617	100	1
1527791934.234209000	12.7623	111	0
1527791934.234661000	12.7627	100	1
1527791934.509954000	13.038	393	1
1527791934.510028000	13.0381	258	1
1527791934.528688000	13.0567	87	0
1527791934.532714000	13.0608	87	0
1527791934.799706000	13.3278	278	0
1527791934.800709000	13.3288	106	1
1527791934.801256000	13.3293	145	0
1527791934.801616000	13.3297	100	1
1527791934.802648000	13.3307	91	0
1527791934.803710000	13.3318	100	1
1527791934.804052000	13.3321	298	0
1527791934.804617000	13.3327	100	1
1527791934.904001000	13.4321	392	1
1527791934.904098000	13.4322	257	1
1527791934.922815000	13.4509	87	0
1527791934.924981000	13.453	87	0
1527791935.038701000	13.5668	234	0
1527791935.039697000	13.5678	106	1
1527791935.040161000	13.5682	145	0
1527791935.040643000	13.5687	100	1
1527791935.041622000	13.5697	91	0
1527791935.042743000	13.5708	100	1
1527791935.043030000	13.5711	132	0
1527791935.043658000	13.5717	100	1
1527791935.194185000	13.7222	394	1
1527791935.194277000	13.7223	254	1
1527791935.211301000	13.7394	87	0
1527791935.425267000	13.9533	231	0
1527791935.426306000	13.9544	103	1
1527791935.426680000	13.9547	145	0
1527791935.427758000	13.9558	100	1
1527791935.428074000	13.9561	91	0
1527791935.428744000	13.9568	100	1
1527791935.429475000	13.9575	187	0
1527791935.429961000	13.958	100	1
1527791935.524422000	14.0525	387	1
1527791935.524487000	14.0525	254	1
1527791935.541127000	14.0692	87	0
1527791935.655740000	14.1838	297	0
1527791935.656700000	14.1848	103	1
1527791935.657173000	14.1852	145	0
1527791935.657709000	14.1858	100	1
1527791935.658562000	14.1866	91	0
1527791935.659759000	14.1878	100	1
1527791935.659926000	14.188	223	0
1527791935.660687000	14.1887	100	1
1527791935.916043000	14.4441	393	1
1527791935.916140000	14.4442	253	1
1527791935.933558000	14.4616	87	0
1527791936.198375000	14.7264	232	0
1527791936.199360000	14.7274	103	1
1527791936.199773000	14.7278	145	0
1527791936.200730000	14.7288	100	1
1527791936.204075000	14.7321	91	0
1527791936.204745000	14.7328	100	1
1527791936.205503000	14.7336	207	0
1527791936.205936000	14.734	100	1
1527791936.376626000	14.9047	388	1
1527791936.376704000	14.9048	257	1
1527791936.393899000	14.922	87	0
1527791936.400063000	14.9281	87	0
1527791936.679453000	15.2075	259	0
1527791936.680852000	15.2089	106	1
1527791936.680867000	15.2089	147	0
1527791936.681824000	15.2099	100	1
1527791936.682250000	15.2103	91	0
1527791936.682738000	15.2108	100	1
1527791936.683783000	15.2118	246	0
1527791936.684749000	15.2128	100	1
1527791936.986402000	15.5145	390	1
1527791936.986492000	15.5146	254	1
1527791937.003731000	15.5318	87	0
1527791937.102820000	15.6309	236	0
1527791937.104080000	15.6321	103	1
1527791937.104130000	15.6322	147	0
1527791937.104755000	15.6328	100	1
1527791937.106774000	15.6348	91	0
1527791937.107843000	15.6359	100	1
1527791937.108132000	15.6362	232	0
1527791937.108768000	15.6368	100	1
1527791940.981361000	19.5094	389	1
1527791940.981428000	19.5095	258	1
1527791940.999568000	19.5276	87	0
1527791941.096908000	19.625	327	0
1527791941.097956000	19.626	103	1
1527791941.098425000	19.6265	147	0
1527791941.098803000	19.6269	100	1
1527791941.104966000	19.633	91	0
1527791941.105856000	19.6339	100	1
1527791941.106477000	19.6345	254	0
1527791941.106968000	19.635	100	1
1527791941.241140000	19.7692	389	1
1527791941.241232000	19.7693	258	1
1527791941.259791000	19.7879	87	0
1527791941.351723000	19.8798	235	0
1527791941.352789000	19.8808	103	1
1527791941.353132000	19.8812	147	0
1527791941.353851000	19.8819	100	1
1527791941.354520000	19.8826	91	0
1527791941.354769000	19.8828	100	1
1527791941.355872000	19.8839	285	0
1527791941.356781000	19.8848	100	1
1527791941.500880000	20.0289	390	1
1527791941.500944000	20.029	255	1
1527791941.519545000	20.0476	87	0
1527791941.801126000	20.3292	256	0
1527791941.802068000	20.3301	103	1
1527791941.802540000	20.3306	147	0
1527791941.802788000	20.3308	100	1
1527791941.803931000	20.332	91	0
1527791941.804793000	20.3329	100	1
1527791941.805330000	20.3334	237	0
1527791941.805879000	20.3339	100	1
1527791942.079204000	20.6073	996	1
1527791942.079293000	20.6074	261	1
1527791942.097608000	20.6257	87	0
1527791942.353343000	20.8814	234	0
1527791942.354347000	20.8824	103	1
1527791942.354810000	20.8829	147	0
1527791942.355848000	20.8839	100	1
1527791942.356525000	20.8846	91	0
1527791942.356841000	20.8849	100	1
1527791942.357919000	20.886	288	0
1527791942.358850000	20.8869	100	1
1527791942.392126000	20.9202	549	1
1527791942.392213000	20.9203	258	1
1527791942.409404000	20.9375	87	0
1527791942.696417000	21.2245	302	0
1527791942.697408000	21.2255	103	1
1527791942.697821000	21.2259	147	0
1527791942.698969000	21.227	100	1
1527791942.699214000	21.2273	91	0
1527791942.699841000	21.2279	100	1
1527791942.700677000	21.2287	199	0
1527791942.701257000	21.2293	100	1
1527791942.830593000	21.3587	826	1
1527791942.830668000	21.3587	262	1
1527791942.847600000	21.3757	87	0
1527791942.984762000	21.5128	235	0
1527791942.985883000	21.5139	103	1
1527791942.986182000	21.5142	147	0
1527791942.986908000	21.515	100	1
1527791942.987570000	21.5156	91	0
1527791942.987883000	21.5159	100	1
1527791942.988933000	21.517	156	0
1527791942.989878000	21.5179	100	1
1527791943.250086000	21.7781	387	1
1527791943.250161000	21.7782	262	1
1527791943.266927000	21.795	87	0
1527791943.415347000	21.9434	232	0
1527791943.416395000	21.9445	103	1
1527791943.416751000	21.9448	147	0
1527791943.417131000	21.9452	100	1
1527791943.419985000	21.948	91	0
1527791943.420948000	21.949	100	1
1527791943.421482000	21.9495	167	0
1527791943.422143000	21.9502	100	1
1527791943.474048000	22.0021	392	1
1527791943.474123000	22.0022	260	1
1527791943.490990000	22.019	87	0
1527791943.628357000	22.1564	360	0
1527791943.629255000	22.1573	103	1
1527791943.629759000	22.1578	147	0
1527791943.629996000	22.1581	100	1
1527791943.631212000	22.1593	91	0
1527791943.631895000	22.16	100	1
1527791943.632620000	22.1607	277	0
1527791943.632982000	22.161	100	1
1527791943.730143000	22.2582	393	1
1527791943.730209000	22.2583	259	1
1527791943.748038000	22.2761	87	0
1527791943.879922000	22.408	255	0
1527791943.881011000	22.4091	103	1
1527791943.881390000	22.4095	147	0
1527791943.881935000	22.41	100	1
1527791943.882801000	22.4109	91	0
1527791943.883936000	22.412	100	1
1527791943.884188000	22.4122	167	0
1527791943.884909000	22.413	100	1
1527791944.075244000	22.6033	392	1
1527791944.075316000	22.6034	257	1
1527791944.093657000	22.6217	87	0
1527791944.237422000	22.7655	235	0
1527791944.238383000	22.7664	103	1
1527791944.238830000	22.7669	147	0
1527791944.240036000	22.7681	100	1
1527791944.240235000	22.7683	91	0
1527791944.240987000	22.769	100	1
1527791944.241701000	22.7698	130	0
1527791944.242215000	22.7703	100	1
1527791944.717255000	23.2453	390	1
1527791944.717343000	23.2454	257	1
1527791944.734950000	23.263	87	0
1527791944.844459000	23.3725	257	0
1527791944.845530000	23.3736	103	1
1527791944.845866000	23.3739	147	0
1527791944.846999000	23.3751	100	1
1527791944.847698000	23.3758	91	0
1527791944.847997000	23.3761	100	1
1527791944.849120000	23.3772	244	0
1527791944.849985000	23.378	100	1
1527791944.926428000	23.4545	393	1
1527791944.926486000	23.4545	256	1
1527791944.943558000	23.4716	87	0
1527791945.083662000	23.6117	276	0
1527791945.084617000	23.6127	103	1
1527791945.085064000	23.6131	147	0
1527791945.086084000	23.6141	100	1
1527791945.086519000	23.6146	91	0
1527791945.087078000	23.6151	100	1
1527791945.087863000	23.6159	125	0
1527791945.088991000	23.6171	100	1
1527791946.851404000	25.3795	393	1
1527791946.851491000	25.3796	266	1
1527791946.871964000	25.4	87	0
1527791947.171622000	25.6997	258	0
1527791947.172770000	25.7008	103	1
1527791947.173030000	25.7011	147	0
1527791947.174136000	25.7022	100	1
1527791947.174420000	25.7025	91	0
1527791947.175104000	25.7032	100	1
1527791947.175814000	25.7039	89	0
1527791947.176165000	25.7042	100	1
1527791947.274768000	25.8028	394	1
1527791947.274845000	25.8029	272	1
1527791947.292542000	25.8206	87	0
1527791947.445043000	25.9731	234	0
1527791947.446141000	25.9742	103	1
1527791947.446452000	25.9745	147	0
1527791947.447117000	25.9752	100	1
1527791947.448836000	25.9769	91	0
1527791947.449123000	25.9772	100	1
1527791947.450266000	25.9783	219	0
1527791947.451148000	25.9792	100	1
1527791947.490291000	26.0184	995	1
1527791947.490380000	26.0184	269	1
1527791947.507789000	26.0358	87	0
1527791947.604204000	26.1323	260	0
1527791947.605416000	26.1335	103	1
1527791947.605617000	26.1337	147	0
1527791947.606124000	26.1342	100	1
1527791947.607008000	26.1351	91	0
1527791947.607151000	26.1352	100	1
1527791947.608415000	26.1365	289	0
1527791947.609128000	26.1372	100	1
1527791947.712635000	26.2407	548	1
1527791947.712760000	26.2408	262	1
1527791947.729966000	26.258	87	0
1527791947.827402000	26.3555	300	0
1527791947.828591000	26.3567	103	1
1527791947.828804000	26.3569	147	0
1527791947.829134000	26.3572	100	1
1527791947.831886000	26.3599	91	0
1527791947.832133000	26.3602	100	1
1527791947.833321000	26.3614	283	0
1527791947.834139000	26.3622	100	1
1527791947.935641000	26.4637	825	1
1527791947.935718000	26.4638	264	1
1527791947.952894000	26.481	87	0
1527791948.050909000	26.579	231	0
1527791948.052297000	26.5804	147	0
1527791948.052391000	26.5805	103	1
1527791948.053149000	26.5812	100	1
1527791948.053704000	26.5818	91	0
1527791948.054145000	26.5822	100	1
1527791948.055110000	26.5832	294	0
1527791948.056165000	26.5842	100	1
1527791948.161790000	26.6898	391	1
1527791948.161866000	26.6899	268	1
1527791948.178430000	26.7065	87	0
1527791948.313602000	26.8417	232	0
1527791948.314866000	26.8429	103	1
1527791948.315007000	26.8431	147	0
1527791948.315238000	26.8433	100	1
1527791948.317753000	26.8458	91	0
1527791948.318185000	26.8462	100	1
1527791948.319171000	26.8472	279	0
1527791948.320180000	26.8482	100	1
1527791948.385503000	26.9136	388	1
1527791948.385590000	26.9137	268	1
1527791948.401905000	26.93	87	0
1527791948.495545000	27.0236	232	0
1527791948.496654000	27.0247	103	1
1527791948.496896000	27.025	147	0
1527791948.497191000	27.0253	100	1
1527791948.500231000	27.0283	91	0
1527791948.501262000	27.0293	100	1
1527791948.501710000	27.0298	147	0
1527791948.502198000	27.0303	100	1
1527791948.601578000	27.1296	392	1
1527791948.601651000	27.1297	259	1
1527791948.618673000	27.1467	87	0
1527791948.714699000	27.2428	305	0
1527791948.715725000	27.2438	103	1
1527791948.716098000	27.2442	147	0
1527791948.717206000	27.2453	100	1
1527791948.717884000	27.2459	91	0
1527791948.718193000	27.2463	100	1
1527791948.719302000	27.2474	286	0
1527791948.720208000	27.2483	100	1
1527791948.818605000	27.3467	391	1
1527791948.818692000	27.3468	269	1
1527791948.836944000	27.365	87	0
1527791949.118828000	27.6469	236	0
1527791949.119812000	27.6479	103	1
1527791949.120237000	27.6483	147	0
1527791949.121213000	27.6493	100	1
1527791949.122443000	27.6505	91	0
1527791949.123303000	27.6514	100	1
1527791949.123851000	27.6519	190	0
1527791949.124381000	27.6524	100	1
1527791949.236496000	27.7646	393	1
1527791949.236575000	27.7646	275	1
1527791949.267399000	27.7955	393	1
1527791949.269763000	27.7978	87	0
1527791949.285142000	27.8132	87	0
1527791949.410062000	27.9381	234	0
1527791949.411253000	27.9393	106	1
1527791949.411523000	27.9396	147	0
1527791949.412227000	27.9403	100	1
1527791949.412915000	27.941	91	0
1527791949.413225000	27.9413	100	1
1527791949.414318000	27.9424	169	0
1527791949.415229000	27.9433	100	1
1527791949.661283000	28.1893	393	1
1527791949.661365000	28.1894	271	1
1527791949.679142000	28.2072	87	0
1527791949.899545000	28.4276	356	0
1527791949.900472000	28.4285	103	1
1527791949.900997000	28.4291	147	0
1527791949.901252000	28.4293	100	1
1527791949.902390000	28.4304	91	0
1527791949.903252000	28.4313	100	1
1527791949.903795000	28.4319	311	0
1527791949.904253000	28.4323	100	1
1527791950.089168000	28.6172	390	1
1527791950.089250000	28.6173	279	1
1527791950.106536000	28.6346	87	0
1527791950.201690000	28.7297	258	0
1527791950.202707000	28.7308	103	1
1527791950.203095000	28.7312	147	0
1527791950.203480000	28.7315	100	1
1527791950.204486000	28.7325	91	0
1527791950.205270000	28.7333	100	1
1527791950.205889000	28.7339	283	0
1527791950.206287000	28.7343	100	1
1527791950.502605000	29.0307	394	1
1527791950.502692000	29.0308	270	1
1527791950.519619000	29.0477	87	0
1527791950.622103000	29.1502	258	0
1527791950.623318000	29.1514	103	1
1527791950.623512000	29.1516	147	0
1527791950.624343000	29.1524	100	1
1527791950.625290000	29.1533	91	0
1527791950.626309000	29.1544	100	1
1527791950.626692000	29.1548	248	0
1527791950.627324000	29.1554	100	1
1527791950.938720000	29.4668	996	1
1527791950.938799000	29.4669	276	1
1527791950.956097000	29.4842	87	0
1527791951.060863000	29.5889	234	0
1527791951.061783000	29.5898	103	1
1527791951.062274000	29.5903	147	0
1527791951.063319000	29.5914	100	1
1527791951.063662000	29.5917	91	0
1527791951.064323000	29.5924	100	1
1527791951.065059000	29.5931	161	0
1527791951.065471000	29.5935	100	1
1527791951.374947000	29.903	552	1
1527791951.375027000	29.9031	277	1
1527791951.392878000	29.9209	87	0
1527791951.501313000	30.0294	274	0
1527791951.502389000	30.0304	103	1
1527791951.502702000	30.0308	147	0
1527791951.503527000	30.0316	100	1
1527791951.504939000	30.033	91	0
1527791951.505378000	30.0334	100	1
1527791951.506361000	30.0344	86	0
1527791951.507378000	30.0354	100	1
1527791951.788637000	30.3167	822	1
1527791951.788720000	30.3168	279	1
1527791951.806143000	30.3342	87	0
1527791951.937560000	30.4656	259	0
1527791951.938468000	30.4665	103	1
1527791951.938970000	30.467	147	0
1527791951.939369000	30.4674	100	1
1527791951.940697000	30.4688	91	0
1527791951.941365000	30.4694	100	1
1527791951.942102000	30.4702	160	0
1527791951.942470000	30.4705	100	1
1527791952.216954000	30.745	391	1
1527791952.217039000	30.7451	275	1
1527791952.234847000	30.7629	87	0
1527791952.506623000	31.0347	235	0
1527791952.507603000	31.0357	103	1
1527791952.508031000	31.0361	147	0
1527791952.508522000	31.0366	100	1
1527791952.509420000	31.0375	91	0
1527791952.510448000	31.0385	100	1
1527791952.510881000	31.0389	109	0
1527791952.511398000	31.0395	100	1
1527791952.665085000	31.1931	394	1
1527791952.665173000	31.1932	274	1
1527791952.682210000	31.2103	87	0
1527791952.817810000	31.3459	262	0
1527791952.818735000	31.3468	103	1
1527791952.819211000	31.3473	147	0
1527791952.819467000	31.3475	100	1
1527791952.820667000	31.3487	91	0
1527791952.821436000	31.3495	100	1
1527791952.822059000	31.3501	295	0
1527791952.822445000	31.3505	100	1
1527791953.111984000	31.64	393	1
1527791953.112074000	31.6401	295	1
1527791953.129517000	31.6576	87	0
1527791953.242317000	31.7704	303	0
1527791953.243475000	31.7715	103	1
1527791953.243723000	31.7718	147	0
1527791953.244444000	31.7725	100	1
1527791953.245478000	31.7735	91	0
1527791953.246442000	31.7745	100	1
1527791953.246884000	31.7749	254	0
1527791953.247494000	31.7756	100	1
1527791953.529402000	32.0575	392	1
1527791953.529491000	32.0576	278	1
1527791953.546338000	32.0744	87	0
1527791953.807419000	32.3355	254	0
1527791953.808503000	32.3366	103	1
1527791953.808819000	32.3369	147	0
1527791953.809476000	32.3375	100	1
1527791953.810600000	32.3387	91	0
1527791953.811489000	32.3395	100	1
1527791953.812008000	32.3401	207	0
1527791953.812539000	32.3406	100	1
1527791953.939449000	32.4675	387	1
1527791953.939538000	32.4676	279	1
1527791953.957334000	32.4854	87	0
1527791954.227240000	32.7553	232	0
1527791954.228570000	32.7566	147	0
1527791954.228632000	32.7567	103	1
1527791954.229590000	32.7576	100	1
1527791954.230986000	32.759	91	0
1527791954.231587000	32.7596	100	1
1527791954.232395000	32.7605	196	0
1527791954.233520000	32.7616	100	1
1527791954.368712000	32.8968	393	1
1527791954.368808000	32.8969	263	1
1527791954.385564000	32.9136	87	0
1527791954.483290000	33.0113	234	0
1527791954.484613000	33.0127	103	1
1527791954.484628000	33.0127	147	0
1527791954.485601000	33.0137	100	1
1527791954.486097000	33.0142	91	0
1527791954.486602000	33.0147	100	1
1527791954.487496000	33.0156	84	0
1527791954.488534000	33.0166	100	1
1527791957.828430000	36.3565	370	1
1527791957.828515000	36.3566	1412	1
1527791957.828541000	36.3566	1412	1
1527791957.828582000	36.3566	1412	1
1527791957.828608000	36.3567	553	1
1527791957.845344000	36.3734	87	0
1527791957.950288000	36.4783	412	0
1527791957.951635000	36.4797	103	1
1527791957.954974000	36.483	79	0
1527791957.955521000	36.4836	100	1
1527791958.028580000	36.5566	392	1
1527791958.028640000	36.5567	258	1
1527791958.045582000	36.5736	87	0
1527791958.146352000	36.6744	282	0
1527791958.147622000	36.6757	103	1
1527791958.147660000	36.6757	147	0
1527791958.148611000	36.6767	100	1
1527791958.149090000	36.6772	91	0
1527791958.149520000	36.6776	100	1
1527791958.150508000	36.6786	120	0
1527791958.151523000	36.6796	100	1
1527791958.362874000	36.8909	994	1
1527791958.362968000	36.891	257	1
1527791958.380600000	36.9087	87	0
1527791958.475076000	37.0031	332	0
1527791958.476054000	37.0041	103	1
1527791958.476497000	37.0046	147	0
1527791958.477628000	37.0057	100	1
1527791958.477829000	37.0059	91	0
1527791958.478625000	37.0067	100	1
1527791958.479281000	37.0073	155	0
1527791958.479772000	37.0078	100	1
1527791958.937112000	37.4652	551	1
1527791958.937203000	37.4653	256	1
1527791958.958271000	37.4863	87	0
1527791959.221664000	37.7497	281	0
1527791959.222716000	37.7508	103	1
1527791959.223197000	37.7513	147	0
1527791959.223579000	37.7516	100	1
1527791959.224593000	37.7527	91	0
1527791959.225670000	37.7537	100	1
1527791959.225990000	37.7541	220	0
1527791959.226606000	37.7547	100	1
1527791959.397035000	37.9251	827	1
1527791959.397127000	37.9252	264	1
1527791959.415645000	37.9437	87	0
1527791959.527617000	38.0557	232	0
1527791959.528620000	38.0567	103	1
1527791959.528982000	38.057	147	0
1527791959.529710000	38.0578	100	1
1527791959.530851000	38.0589	91	0
1527791959.531691000	38.0598	100	1
1527791959.532313000	38.0604	108	0
1527791959.532802000	38.0609	100	1
1527791959.747898000	38.276	389	1
1527791959.747971000	38.276	263	1
1527791959.764506000	38.2926	87	0
1527791959.860701000	38.3888	298	0
1527791959.861788000	38.3898	103	1
1527791959.862131000	38.3902	147	0
1527791959.862638000	38.3907	100	1
1527791959.863522000	38.3916	91	0
1527791959.864707000	38.3928	100	1
1527791959.864866000	38.3929	156	0
1527791959.865636000	38.3937	100	1
1527791959.968003000	38.4961	388	1
1527791959.968098000	38.4962	257	1
1527791959.986152000	38.5142	87	0
1527791960.128048000	38.6561	234	0
1527791960.128889000	38.6569	103	1
1527791960.129470000	38.6575	147	0
1527791960.130743000	38.6588	100	1
1527791960.131830000	38.6599	91	0
1527791960.132736000	38.6608	100	1
1527791960.133242000	38.6613	305	0
1527791960.133752000	38.6618	100	1
1527791960.368975000	38.897	390	1
1527791960.369073000	38.8971	256	1
1527791960.386443000	38.9145	87	0
1527791960.659678000	39.1877	259	0
1527791960.660692000	39.1888	103	1
1527791960.661130000	39.1892	147	0
1527791960.661672000	39.1897	100	1
1527791960.662522000	39.1906	91	0
1527791960.663751000	39.1918	100	1
1527791960.663871000	39.1919	212	0
1527791960.664685000	39.1927	100	1
1527791960.933188000	39.4612	371	1
1527791960.933278000	39.4613	1412	1
1527791960.933302000	39.4614	1412	1
1527791960.933325000	39.4614	1412	1
1527791960.933361000	39.4614	1412	1
1527791960.933385000	39.4614	325	1
1527791960.950428000	39.4785	87	0
1527791960.953663000	39.4817	87	0
1527791961.042610000	39.5707	379	0
1527791961.043797000	39.5719	106	1
1527791961.044748000	39.5728	79	0
1527791961.045708000	39.5738	100	1
1527791961.425149000	39.9532	394	1
1527791961.425245000	39.9533	262	1
1527791961.442850000	39.9709	87	0
1527791961.572054000	40.1001	303	0
1527791961.573130000	40.1012	103	1
1527791961.573461000	40.1015	147	0
1527791961.574625000	40.1027	100	1
1527791961.575148000	40.1032	91	0
1527791961.575603000	40.1037	100	1
1527791961.576548000	40.1046	153	0
1527791961.577534000	40.1056	100	1
1527791961.752807000	40.2809	389	1
1527791961.752897000	40.281	258	1
1527791961.770022000	40.2981	87	0
1527791961.895859000	40.4239	258	0
1527791961.896906000	40.425	103	1
1527791961.897327000	40.4254	147	0
1527791961.897698000	40.4258	100	1
1527791961.899328000	40.4274	91	0
1527791961.899559000	40.4276	100	1
1527791961.900807000	40.4289	283	0
1527791961.901551000	40.4296	100	1
1527791962.232672000	40.7607	390	1
1527791962.232763000	40.7608	257	1
1527791962.249837000	40.7779	87	0
1527791962.368864000	40.8969	234	0
1527791962.369943000	40.898	103	1
1527791962.370267000	40.8983	147	0
1527791962.370614000	40.8987	100	1
1527791962.371772000	40.8998	91	0
1527791962.372655000	40.9007	100	1
1527791962.373178000	40.9012	275	0
1527791962.373679000	40.9017	100	1
1527791962.565821000	41.0939	392	1
1527791962.565894000	41.094	259	1
1527791962.582918000	41.111	87	0
1527791962.727111000	41.2552	256	0
1527791962.728022000	41.2561	103	1
1527791962.728529000	41.2566	147	0
1527791962.729585000	41.2576	100	1
1527791962.730897000	41.259	91	0
1527791962.731593000	41.2597	100	1
1527791962.732298000	41.2604	141	0
1527791962.732926000	41.261	100	1
1527791962.853909000	41.382	392	1
1527791962.853981000	41.382	260	1
1527791962.872929000	41.401	87	0
1527791962.967864000	41.4959	235	0
1527791962.968757000	41.4968	103	1
1527791962.969394000	41.4975	147	0
1527791962.969697000	41.4978	100	1
1527791962.970772000	41.4988	91	0
1527791962.971680000	41.4997	100	1
1527791962.972244000	41.5003	169	0
1527791962.972697000	41.5008	100	1
1527791963.185917000	41.714	994	1
1527791963.186010000	41.7141	256	1
1527791963.203240000	41.7313	87	0
1527791963.314866000	41.8429	232	0
1527791963.315942000	41.844	103	1
1527791963.316253000	41.8443	147	0
1527791963.316641000	41.8447	100	1
1527791963.318644000	41.8467	91	0
1527791963.319629000	41.8477	100	1
1527791963.320126000	41.8482	111	0
1527791963.320662000	41.8487	100	1
1527791963.486855000	42.0149	552	1
1527791963.486944000	42.015	261	1
1527791963.503529000	42.0316	87	0
1527791963.596278000	42.1243	306	0
1527791963.597200000	42.1253	103	1
1527791963.597700000	42.1258	147	0
1527791963.598723000	42.1268	100	1
1527791963.599089000	42.1271	91	0
1527791963.599793000	42.1279	100	1
1527791963.600490000	42.1286	146	0
1527791963.601651000	42.1297	100	1
1527791963.735894000	42.264	826	1
1527791963.735984000	42.264	256	1
1527791963.754375000	42.2824	87	0
1527791963.858573000	42.3866	336	0
1527791963.859749000	42.3878	103	1
1527791963.859991000	42.3881	147	0
1527791963.860733000	42.3888	100	1
1527791963.861435000	42.3895	91	0
1527791963.861673000	42.3897	100	1
1527791963.862833000	42.3909	330	0
1527791963.863667000	42.3917	100	1
1527791964.830112000	43.3582	389	1
1527791964.830208000	43.3583	259	1
1527791964.847819000	43.3759	87	0
1527791964.946851000	43.4749	279	0
1527791964.947849000	43.4759	103	1
1527791964.948290000	43.4764	147	0
1527791964.948624000	43.4767	100	1
1527791964.950253000	43.4783	91	0
1527791964.950515000	43.4786	100	1
1527791964.951744000	43.4798	239	0
1527791964.952524000	43.4806	100	1
1527791965.068636000	43.5967	389	1
1527791965.068700000	43.5968	256	1
1527791965.085584000	43.6136	87	0
1527791965.184594000	43.7127	232	0
1527791965.185538000	43.7136	103	1
1527791965.186034000	43.7141	147	0
1527791965.186534000	43.7146	100	1
1527791965.187426000	43.7155	91	0
1527791965.188606000	43.7167	100	1
1527791965.188826000	43.7169	169	0
1527791965.189569000	43.7176	100	1
1527791965.459001000	43.9871	388	1
1527791965.459092000	43.9872	260	1
1527791965.475949000	44.004	87	0
1527791965.740044000	44.2681	297	0
1527791965.741058000	44.2691	103	1
1527791965.741564000	44.2696	147	0
1527791965.742639000	44.2707	100	1
1527791965.742920000	44.271	91	0
1527791965.743637000	44.2717	100	1
1527791965.744355000	44.2724	148	0
1527791965.744793000	44.2729	100	1
1527791965.777741000	44.3058	388	1
1527791965.777804000	44.3059	260	1
1527791965.795625000	44.3237	87	0
1527791966.077493000	44.6056	232	0
1527791966.078599000	44.6067	103	1
1527791966.078857000	44.6069	147	0
1527791966.079589000	44.6076	100	1
1527791966.081648000	44.6097	91	0
1527791966.082658000	44.6107	100	1
1527791966.084567000	44.6126	92	0
1527791966.085591000	44.6137	100	1
1527791966.229867000	44.7579	392	1
1527791966.229926000	44.758	258	1
1527791966.247292000	44.7754	87	0
1527791966.511778000	45.0398	234	0
1527791966.512940000	45.041	103	1
1527791966.513176000	45.0412	147	0
1527791966.513596000	45.0417	100	1
1527791966.515189000	45.0432	91	0
1527791966.515618000	45.0437	100	1
1527791966.516592000	45.0447	153	0
1527791966.517610000	45.0457	100	1
1527791966.658865000	45.1869	393	1
1527791966.658928000	45.187	262	1
1527791966.676163000	45.2042	87	0
1527791966.778504000	45.3066	256	0
1527791966.779647000	45.3077	103	1
1527791966.779904000	45.308	147	0
1527791966.780629000	45.3087	100	1
1527791966.781603000	45.3097	91	0
1527791966.782625000	45.3107	100	1
1527791966.782983000	45.311	87	0
1527791966.783614000	45.3117	100	1
1527791966.871709000	45.3998	388	1
1527791966.871791000	45.3999	262	1
1527791966.890572000	45.4186	87	0
1527791967.018551000	45.5466	236	0
1527791967.019651000	45.5477	103	1
1527791967.019945000	45.548	147	0
1527791967.020731000	45.5488	100	1
1527791967.021435000	45.5495	91	0
1527791967.021665000	45.5497	100	1
1527791967.022831000	45.5509	317	0
1527791967.023683000	45.5517	100	1
1527791967.149938000	45.678	388	1
1527791967.150032000	45.6781	256	1
1527791967.167487000	45.6955	87	0
1527791967.284690000	45.8127	301	0
1527791967.285662000	45.8137	103	1
1527791967.286075000	45.8141	147	0
1527791967.286660000	45.8147	100	1
1527791967.287463000	45.8155	91	0
1527791967.287638000	45.8157	100	1
1527791967.288858000	45.8169	94	0
1527791967.289689000	45.8177	100	1
1527791967.494039000	46.0221	388	1
1527791967.494099000	46.0222	258	1
1527791967.511328000	46.0394	87	0
1527791967.616414000	46.1445	258	0
1527791967.617695000	46.1458	103	1
1527791967.617813000	46.1459	147	0
1527791967.618958000	46.147	100	1
1527791967.621041000	46.1491	91	0
1527791967.621672000	46.1497	100	1
1527791967.622465000	46.1505	112	0
1527791967.622989000	46.151	100	1
1527791967.791008000	46.3191	995	1
1527791967.791084000	46.3191	257	1
1527791967.808695000	46.3368	87	0
1527791968.070867000	46.5989	234	0
1527791968.071892000	46.6	103	1
1527791968.072337000	46.6004	147	0
1527791968.072715000	46.6008	100	1
1527791968.074666000	46.6027	91	0
1527791968.075779000	46.6038	100	1
1527791968.076087000	46.6041	223	0
1527791968.076694000	46.6048	100	1
1527791968.201144000	46.7292	552	1
1527791968.201236000	46.7293	259	1
1527791968.220815000	46.7489	87	0
1527791968.317104000	46.8452	232	0
1527791968.318154000	46.8462	103	1
1527791968.318512000	46.8466	147	0
1527791968.318868000	46.8469	100	1
1527791968.319847000	46.8479	91	0
1527791968.320786000	46.8488	100	1
1527791968.321410000	46.8495	188	0
1527791968.321889000	46.8499	100	1
1527791968.450090000	46.9781	825	1
1527791968.450183000	46.9782	260	1
1527791968.468191000	46.9963	87	0
1527791968.754491000	47.2826	259	0
1527791968.755817000	47.2839	147	0
1527791968.755852000	47.2839	103	1
1527791968.756815000	47.2849	100	1
1527791968.757923000	47.286	91	0
1527791968.758811000	47.2869	100	1
1527791968.759783000	47.2878	137	0
1527791968.760742000	47.2888	100	1
1527791969.148952000	47.677	394	1
1527791969.149016000	47.6771	256	1
1527791969.166478000	47.6945	87	0
1527791969.287599000	47.8157	232	0
1527791969.288867000	47.8169	103	1
1527791969.288922000	47.817	147	0
1527791969.289846000	47.8179	100	1
1527791969.291775000	47.8198	91	0
1527791969.292842000	47.8209	100	1
1527791969.293193000	47.8213	155	0
1527791969.293764000	47.8218	100	1
1527791969.402124000	47.9302	389	1
1527791969.402199000	47.9303	260	1
1527791969.419748000	47.9478	87	0
1527791969.534116000	48.0622	285	0
1527791969.535321000	48.0634	103	1
1527791969.535522000	48.0636	147	0
1527791969.535896000	48.064	100	1
1527791969.536915000	48.065	91	0
1527791969.537796000	48.0659	100	1
1527791969.538331000	48.0664	237	0
1527791969.538782000	48.0668	100	1
1527791969.616035000	48.1441	394	1
1527791969.616126000	48.1442	261	1
1527791969.632901000	48.161	87	0
1527791969.903436000	48.4315	358	0
1527791969.904439000	48.4325	103	1
1527791969.904836000	48.4329	147	0
1527791969.905854000	48.4339	100	1
1527791969.906473000	48.4345	91	0
1527791969.906864000	48.4349	100	1
1527791969.907833000	48.4359	269	0
1527791969.908820000	48.4369	100	1
1527791970.065977000	48.594	388	1
1527791970.066041000	48.5941	257	1
1527791970.083693000	48.6118	87	0
1527791970.196288000	48.7243	255	0
1527791970.197289000	48.7253	103	1
1527791970.197711000	48.7258	147	0
1527791970.198852000	48.7269	100	1
1527791970.199645000	48.7277	91	0
1527791970.199894000	48.728	100	1
1527791970.201109000	48.7292	242	0
1527791970.201805000	48.7299	100	1
1527791970.846329000	49.3744	389	1
1527791970.846396000	49.3745	257	1
1527791970.864360000	49.3924	87	0
1527791970.979031000	49.5071	258	0
1527791970.980149000	49.5082	103	1
1527791970.980430000	49.5085	147	0
1527791970.980873000	49.5089	100	1
1527791970.981904000	49.51	91	0
1527791970.982890000	49.5109	100	1
1527791970.983363000	49.5114	226	0
1527791970.983871000	49.5119	100	1
1527791971.178886000	49.7069	393	1
1527791971.178973000	49.707	263	1
1527791971.196941000	49.725	87	0
1527791971.348397000	49.8765	276	0
1527791971.349302000	49.8774	103	1
1527791971.349805000	49.8779	147	0
1527791971.350872000	49.8789	100	1
1527791971.351259000	49.8793	91	0
1527791971.351869000	49.8799	100	1
1527791971.352665000	49.8807	204	0
1527791971.353016000	49.8811	100	1
1527791971.640408000	50.1685	390	1
1527791971.640484000	50.1685	259	1
1527791971.658124000	50.1862	87	0
1527791971.771754000	50.2998	256	0
1527791971.772931000	50.301	103	1
1527791971.773091000	50.3012	147	0
1527791971.773946000	50.302	100	1
1527791971.774483000	50.3025	91	0
1527791971.774897000	50.303	100	1
1527791971.775899000	50.304	247	0
1527791971.776906000	50.305	100	1
1527791971.861277000	50.3893	388	1
1527791971.861374000	50.3894	261	1
1527791971.879588000	50.4076	87	0
1527791972.020185000	50.5482	232	0
1527791972.021245000	50.5493	103	1
1527791972.021647000	50.5497	147	0
1527791972.021992000	50.5501	100	1
1527791972.024326000	50.5524	91	0
1527791972.024953000	50.553	100	1
1527791972.025756000	50.5538	316	0
1527791972.026932000	50.555	100	1
1527791972.072946000	50.601	389	1
1527791972.073038000	50.6011	257	1
1527791972.090317000	50.6184	87	0
1527791972.233849000	50.7619	234	0
1527791972.234949000	50.763	103	1
1527791972.235259000	50.7633	147	0
1527791972.236013000	50.7641	100	1
1527791972.240869000	50.7689	91	0
1527791972.241944000	50.77	100	1
1527791972.243684000	50.7717	240	0
1527791972.244196000	50.7723	100	1
1527791972.431460000	50.9595	995	1
1527791972.431551000	50.9596	257	1
1527791972.448513000	50.9766	87	0
1527791972.727556000	51.2556	262	0
1527791972.728556000	51.2566	103	1
1527791972.728922000	51.257	147	0
1527791972.730039000	51.2581	100	1
1527791972.730364000	51.2584	91	0
1527791972.731039000	51.2591	100	1
1527791972.731833000	51.2599	286	0
1527791972.732961000	51.261	100	1
1527791972.851521000	51.3796	553	1
1527791972.851584000	51.3796	265	1
1527791972.872029000	51.4001	87	0
1527791972.983344000	51.5114	303	0
1527791972.984275000	51.5123	103	1
1527791972.984766000	51.5128	147	0
1527791972.985249000	51.5133	100	1
1527791972.986091000	51.5142	91	0
1527791972.987055000	51.5151	100	1
1527791972.987563000	51.5156	332	0
1527791972.988044000	51.5161	100	1
1527791973.282773000	51.8108	826	1
1527791973.282862000	51.8109	258	1
1527791973.300240000	51.8283	87	0
1527791973.436351000	51.9644	232	0
1527791973.437447000	51.9655	103	1
1527791973.437776000	51.9658	147	0
1527791973.438147000	51.9662	100	1
1527791973.439224000	51.9673	91	0
1527791973.440100000	51.9682	100	1
1527791973.440551000	51.9686	265	0
1527791973.441028000	51.9691	100	1
1527791973.612520000	52.1406	393	1
1527791973.612579000	52.1406	260	1
1527791973.630423000	52.1585	87	0
1527791973.738766000	52.2668	256	0
1527791973.740095000	52.2682	147	0
1527791973.740197000	52.2683	103	1
1527791973.741101000	52.2692	100	1
1527791973.741703000	52.2698	91	0
1527791973.742095000	52.2702	100	1
1527791973.743075000	52.2711	171	0
1527791973.744029000	52.2721	100	1
1527791974.022246000	52.5503	393	1
1527791974.022320000	52.5504	262	1
1527791974.039049000	52.5671	87	0
1527791974.226876000	52.7549	231	0
1527791974.228103000	52.7562	103	1
1527791974.228277000	52.7563	147	0
1527791974.229045000	52.7571	100	1
1527791974.232537000	52.7606	91	0
1527791974.233138000	52.7612	100	1
1527791974.233923000	52.762	262	0
1527791974.235059000	52.7631	100	1
1527791974.341520000	52.8696	388	1
1527791974.341609000	52.8697	263	1
1527791974.358643000	52.8867	87	0
1527791974.470252000	52.9983	234	0
1527791974.471298000	52.9994	103	1
1527791974.471714000	52.9998	147	0
1527791974.472065000	53.0001	100	1
1527791974.473108000	53.0012	91	0
1527791974.474142000	53.0022	100	1
1527791974.474508000	53.0026	208	0
1527791974.475048000	53.0031	100	1
1527791974.617984000	53.146	390	1
1527791974.618135000	53.1462	257	1
1527791974.634854000	53.1629	87	0
1527791974.758385000	53.2864	256	0
1527791974.759155000	53.2872	103	1
1527791974.759816000	53.2879	147	0
1527791974.760071000	53.2881	100	1
1527791974.761831000	53.2899	91	0
1527791974.762078000	53.2901	100	1
1527791974.763251000	53.2913	248	0
1527791974.764070000	53.2921	100	1
1527791975.432471000	53.9605	387	1
1527791975.432532000	53.9606	262	1
1527791975.449767000	53.9778	87	0
1527791975.592786000	54.1208	306	0
1527791975.593705000	54.1218	103	1
1527791975.594186000	54.1222	147	0
1527791975.595202000	54.1233	100	1
1527791975.596877000	54.1249	91	0
1527791975.597135000	54.1252	100	1
1527791975.598363000	54.1264	218	0
1527791975.599133000	54.1272	100	1
1527791977.395131000	55.9232	393	1
1527791977.395206000	55.9233	266	1
1527791977.413032000	55.9411	87	0
1527791977.540659000	56.0687	358	0
1527791977.541630000	56.0697	103	1
1527791977.542141000	56.0702	147	0
1527791977.542626000	56.0707	100	1
1527791977.543514000	56.0716	91	0
1527791977.544627000	56.0727	100	1
1527791977.544912000	56.073	237	0
1527791977.545607000	56.0737	100	1
1527791977.605713000	56.1338	392	1
1527791977.605797000	56.1339	259	1
1527791977.625085000	56.1531	87	0
1527791977.771484000	56.2995	278	0
1527791977.772746000	56.3008	103	1
1527791977.772818000	56.3009	147	0
1527791977.773715000	56.3018	100	1
1527791977.774292000	56.3024	91	0
1527791977.774724000	56.3028	100	1
1527791977.775682000	56.3037	248	0
1527791977.776638000	56.3047	100	1
1527791985.494204000	64.0223	369	1
1527791985.494289000	64.0223	1412	1
1527791985.494315000	64.0224	1412	1
1527791985.494356000	64.0224	1412	1
1527791985.494382000	64.0224	770	1
1527791985.512998000	64.0411	87	0
1527791985.614752000	64.1428	457	0
1527791985.615551000	64.1436	103	1
1527791985.621483000	64.1495	79	0
1527791985.622497000	64.1506	100	1
1527791985.688761000	64.2168	996	1
1527791985.688821000	64.2169	257	1
1527791985.707022000	64.2351	87	0
1527791985.995701000	64.5238	232	0
1527791985.996691000	64.5248	103	1
1527791985.997124000	64.5252	147	0
1527791985.997493000	64.5256	100	1
1527791986.000186000	64.5282	91	0
1527791986.000570000	64.5286	100	1
1527791986.001629000	64.5297	203	0
1527791986.002500000	64.5306	100	1
1527791986.099540000	64.6276	549	1
1527791986.099603000	64.6277	258	1
1527791986.117068000	64.6451	87	0
1527791986.242177000	64.7702	234	0
1527791986.243565000	64.7716	147	0
1527791986.243636000	64.7717	103	1
1527791986.244583000	64.7726	100	1
1527791986.246225000	64.7743	91	0
1527791986.246583000	64.7746	100	1
1527791986.247604000	64.7757	310	0
1527791986.248514000	64.7766	100	1
1527791990.114930000	68.643	804	1
1527791990.115002000	68.6431	1412	1
1527791990.115046000	68.6431	1412	1
1527791990.115084000	68.6431	1143	1
1527791990.132781000	68.6608	87	0
1527791990.404709000	68.9328	400	0
1527791990.405842000	68.9339	103	1
1527791990.409453000	68.9375	79	0
1527791990.410006000	68.9381	100	1
1527791992.787652000	71.3157	392	1
1527791992.787804000	71.3159	261	1
1527791992.805485000	71.3335	87	0
1527791992.920601000	71.4487	324	0
1527791992.921915000	71.45	103	1
1527791992.925255000	71.4533	157	0
1527791992.925882000	71.4539	100	1
1527791992.926678000	71.4547	152	0
1527791992.927145000	71.4552	100	1
1527791993.020233000	71.5483	391	1
1527791993.020331000	71.5484	258	1
1527791993.037528000	71.5656	87	0
1527791993.117342000	71.6454	304	1
1527791993.117437000	71.6455	1412	1
1527791993.117462000	71.6455	1412	1
1527791993.117504000	71.6456	1412	1
1527791993.117556000	71.6456	1412	1
1527791993.117579000	71.6456	1412	1
1527791993.117603000	71.6457	1412	1
1527791993.117649000	71.6457	1412	1
1527791993.117688000	71.6457	1412	1
1527791993.117710000	71.6458	1412	1
1527791993.117755000	71.6458	1412	1
1527791993.117790000	71.6458	1412	1
1527791993.117826000	71.6459	1412	1
1527791993.118905000	71.647	1412	1
1527791993.118954000	71.647	147	1
1527791993.129519000	71.6576	234	0
1527791993.130447000	71.6585	103	1
1527791993.131001000	71.6591	147	0
1527791993.131908000	71.66	100	1
1527791993.132832000	71.6609	102	0
1527791993.133906000	71.662	100	1
1527791993.134250000	71.6623	180	0
1527791993.134885000	71.6629	100	1
1527791993.136614000	71.6647	87	0
1527791993.139357000	71.6674	87	0
1527791993.247048000	71.7751	383	0
1527791993.248002000	71.7761	106	1
1527791993.251969000	71.78	79	0
1527791993.252905000	71.781	100	1
1527791993.262845000	71.7909	392	1
1527791993.262935000	71.791	263	1
1527791993.280579000	71.8086	87	0
1527791993.487417000	72.0155	232	0
1527791993.488376000	72.0164	103	1
1527791993.488839000	72.0169	147	0
1527791993.489919000	72.018	100	1
1527791993.491171000	72.0192	91	0
1527791993.491910000	72.02	100	1
1527791993.492570000	72.0206	100	0
1527791993.492939000	72.021	100	1
1527791993.673819000	72.2019	393	1
1527791993.673894000	72.202	271	1
1527791993.691439000	72.2195	87	0
1527791993.796765000	72.3248	305	0
1527791993.797962000	72.326	103	1
1527791993.798176000	72.3262	147	0
1527791993.798925000	72.327	100	1
1527791993.799919000	72.328	91	0
1527791993.800934000	72.329	100	1
1527791993.801663000	72.3297	145	0
1527791993.802056000	72.3301	100	1
1527791994.116165000	72.6442	389	1
1527791994.116239000	72.6443	271	1
1527791994.133960000	72.662	87	0
1527791994.235027000	72.7631	334	0
1527791994.235970000	72.764	103	1
1527791994.236431000	72.7645	147	0
1527791994.236948000	72.765	100	1
1527791994.237839000	72.7659	91	0
1527791994.238955000	72.767	100	1
1527791994.239228000	72.7673	102	0
1527791994.239959000	72.768	100	1
1527791994.548674000	73.0767	389	1
1527791994.548761000	73.0768	271	1
1527791994.575525000	73.1036	87	0
1527791994.682917000	73.211	278	0
1527791994.683988000	73.212	103	1
1527791994.684346000	73.2124	147	0
1527791994.684987000	73.213	100	1
1527791994.685718000	73.2138	91	0
1527791994.685981000	73.214	100	1
1527791994.687126000	73.2152	117	0
1527791994.687981000	73.216	100	1
1527791994.765214000	73.2933	391	1
1527791994.765306000	73.2934	259	1
1527791994.793595000	73.3217	87	0
1527791994.897052000	73.4251	231	0
1527791994.898087000	73.4261	103	1
1527791994.898465000	73.4265	147	0
1527791994.899008000	73.4271	100	1
1527791994.900570000	73.4286	91	0
1527791994.900995000	73.4291	100	1
1527791994.902051000	73.4301	117	0
1527791994.902989000	73.431	100	1
1527791994.974934000	73.503	392	1
1527791994.975037000	73.5031	264	1
1527791994.992456000	73.5205	87	0
1527791995.133174000	73.6612	234	0
1527791995.134014000	73.6621	103	1
1527791995.134594000	73.6627	147	0
1527791995.134993000	73.6631	100	1
1527791995.136210000	73.6643	91	0
1527791995.136986000	73.665	100	1
1527791995.137624000	73.6657	182	0
1527791995.137989000	73.666	100	1
1527791995.186070000	73.7141	993	1
1527791995.186131000	73.7142	264	1
1527791995.204005000	73.7321	87	0
1527791995.316680000	73.8447	274	0
1527791995.317640000	73.8457	103	1
1527791995.318088000	73.8461	147	0
1527791995.319075000	73.8471	100	1
1527791995.319479000	73.8475	91	0
1527791995.320006000	73.8481	100	1
1527791995.320986000	73.849	294	0
1527791995.322002000	73.8501	100	1
1527791995.477583000	74.0056	553	1
1527791995.477680000	74.0057	266	1
1527791995.496027000	74.0241	87	0
1527791995.601231000	74.1293	254	0
1527791995.602195000	74.1303	103	1
1527791995.602638000	74.1307	147	0
1527791995.603016000	74.1311	100	1
1527791995.604590000	74.1326	91	0
1527791995.605038000	74.1331	100	1
1527791995.606018000	74.1341	156	0
1527791995.607031000	74.1351	100	1
1527791995.902485000	74.4305	821	1
1527791995.902561000	74.4306	271	1
1527791995.921784000	74.4498	87	0
1527791996.012866000	74.5409	232	0
1527791996.014067000	74.5421	103	1
1527791996.014270000	74.5423	147	0
1527791996.015119000	74.5432	100	1
1527791996.016344000	74.5444	91	0
1527791996.017078000	74.5451	100	1
1527791996.017745000	74.5458	296	0
1527791996.018258000	74.5463	100	1
1527791996.347754000	74.8758	393	1
1527791996.347829000	74.8759	275	1
1527791996.365415000	74.8935	87	0
1527791996.473240000	75.0013	234	0
1527791996.474164000	75.0022	103	1
1527791996.474630000	75.0027	157	0
1527791996.475070000	75.0031	100	1
1527791996.476670000	75.0047	202	0
1527791996.477079000	75.0051	100	1
1527791996.583486000	75.1115	393	1
1527791996.583548000	75.1116	260	1
1527791996.600299000	75.1284	87	0
1527791996.705563000	75.2336	261	0
1527791996.706620000	75.2347	103	1
1527791996.706926000	75.235	147	0
1527791996.708168000	75.2362	100	1
1527791996.709860000	75.2379	91	0
1527791996.710097000	75.2382	100	1
1527791996.711399000	75.2395	214	0
1527791996.712104000	75.2402	100	1
1527791996.802131000	75.3302	390	1
1527791996.802211000	75.3303	260	1
1527791996.819802000	75.3479	87	0
1527791996.914108000	75.4422	301	0
1527791996.915118000	75.4432	103	1
1527791996.915521000	75.4436	147	0
1527791996.916100000	75.4442	100	1
1527791996.917834000	75.4459	91	0
1527791996.918180000	75.4462	100	1
1527791996.919317000	75.4474	122	0
1527791996.920107000	75.4482	100	1
1527792004.495215000	83.0233	393	1
1527792004.495313000	83.0234	262	1
1527792004.510220000	83.0383	100	0
1527792004.511561000	83.0396	100	1
1527792004.513563000	83.0416	87	0
1527792004.619846000	83.1479	258	0
1527792004.620830000	83.1489	103	1
1527792004.621369000	83.1494	147	0
1527792004.621648000	83.1497	100	1
1527792004.622767000	83.1508	91	0
1527792004.623550000	83.1516	100	1
1527792004.624166000	83.1522	307	0
1527792004.624616000	83.1527	100	1
1527792004.705374000	83.2334	391	1
1527792004.705460000	83.2335	260	1
1527792004.722785000	83.2508	87	0
1527792004.817745000	83.3458	234	0
1527792004.818701000	83.3468	103	1
1527792004.819169000	83.3472	147	0
1527792004.819537000	83.3476	100	1
1527792004.821572000	83.3496	91	0
1527792004.822571000	83.3506	100	1
1527792004.823021000	83.3511	201	0
1527792004.823539000	83.3516	100	1
1527792004.924938000	83.453	390	1
1527792004.925028000	83.4531	262	1
1527792004.942678000	83.4707	87	0
1527792005.052667000	83.5807	230	0
1527792005.053638000	83.5817	103	1
1527792005.054190000	83.5822	147	0
1527792005.054589000	83.5826	100	1
1527792005.055583000	83.5836	91	0
1527792005.056641000	83.5847	100	1
1527792005.056932000	83.585	258	0
1527792005.057571000	83.5856	100	1
1527792005.297524000	83.8256	391	1
1527792005.297641000	83.8257	265	1
1527792005.314471000	83.8425	87	0
1527792005.428544000	83.9566	231	0
1527792005.429883000	83.9579	103	1
1527792005.430033000	83.9581	147	0
1527792005.430578000	83.9586	100	1
1527792005.432485000	83.9605	91	0
1527792005.433661000	83.9617	100	1
1527792005.433865000	83.9619	146	0
1527792005.434595000	83.9627	100	1
1527792005.826407000	84.3545	391	1
1527792005.826475000	84.3545	268	1
1527792005.844133000	84.3722	87	0
1527792005.982326000	84.5104	304	0
1527792005.983656000	84.5117	103	1
1527792005.983669000	84.5117	147	0
1527792005.984696000	84.5128	100	1
1527792005.985126000	84.5132	91	0
1527792005.985709000	84.5138	100	1
1527792005.986528000	84.5146	158	0
1527792005.987627000	84.5157	100	1
1527792006.046769000	84.5748	994	1
1527792006.046854000	84.5749	259	1
1527792006.064112000	84.5922	87	0
1527792006.170450000	84.6985	334	0
1527792006.171653000	84.6997	103	1
1527792006.171850000	84.6999	147	0
1527792006.172638000	84.7007	100	1
1527792006.173232000	84.7013	91	0
1527792006.173643000	84.7017	100	1
1527792006.174630000	84.7027	183	0
1527792006.175659000	84.7037	100	1
1527792006.336358000	84.8644	553	1
1527792006.336507000	84.8646	266	1
1527792006.353268000	84.8813	87	0
1527792006.465470000	84.9935	254	0
1527792006.466676000	84.9947	103	1
1527792006.466820000	84.9949	147	0
1527792006.467721000	84.9958	100	1
1527792006.468483000	84.9965	91	0
1527792006.468742000	84.9968	100	1
1527792006.469835000	84.9979	221	0
1527792006.470651000	84.9987	100	1
1527792006.768067000	85.2961	821	1
1527792006.768171000	85.2962	266	1
1527792006.787761000	85.3158	87	0
1527792006.907655000	85.4357	255	0
1527792006.908699000	85.4368	103	1
1527792006.909062000	85.4371	147	0
1527792006.909664000	85.4377	100	1
1527792006.911457000	85.4395	91	0
1527792006.911738000	85.4398	100	1
1527792006.912872000	85.4409	296	0
1527792006.913689000	85.4417	100	1
1527792007.180255000	85.7083	392	1
1527792007.180346000	85.7084	271	1
1527792007.198581000	85.7266	87	0
1527792007.297667000	85.8257	234	0
1527792007.298708000	85.8268	103	1
1527792007.299019000	85.8271	147	0
1527792007.299684000	85.8277	100	1
1527792007.301294000	85.8294	91	0
1527792007.301698000	85.8298	100	1
1527792007.302723000	85.8308	257	0
1527792007.303700000	85.8318	100	1
1527792007.476268000	86.0043	389	1
1527792007.476331000	86.0044	265	1
1527792007.493189000	86.0212	87	0
1527792007.604213000	86.1323	297	0
1527792007.605253000	86.1333	103	1
1527792007.605626000	86.1337	147	0
1527792007.606703000	86.1348	100	1
1527792007.607817000	86.1359	91	0
1527792007.608717000	86.1368	100	1
1527792007.609227000	86.1373	130	0
1527792007.609698000	86.1378	100	1
1527792007.752559000	86.2806	392	1
1527792007.752653000	86.2807	261	1
1527792007.769768000	86.2978	87	0
1527792007.886830000	86.4149	234	0
1527792007.887815000	86.4159	103	1
1527792007.888311000	86.4164	147	0
1527792007.888764000	86.4168	100	1
1527792007.889843000	86.4179	91	0
1527792007.890728000	86.4188	100	1
1527792007.891361000	86.4194	172	0
1527792007.891887000	86.4199	100	1
1527792008.165303000	86.6934	394	1
1527792008.165440000	86.6935	272	1
1527792008.182493000	86.7106	87	0
1527792008.278359000	86.8064	232	0
1527792008.279497000	86.8076	103	1
1527792008.279764000	86.8078	147	0
1527792008.280829000	86.8089	100	1
1527792008.281236000	86.8093	91	0
1527792008.281830000	86.8099	100	1
1527792008.282565000	86.8106	164	0
1527792008.282944000	86.811	100	1
1527792008.579269000	87.1073	389	1
1527792008.579331000	87.1074	266	1
1527792008.596198000	87.1243	87	0
1527792008.711007000	87.2391	255	0
1527792008.712068000	87.2401	103	1
1527792008.712411000	87.2405	147	0
1527792008.712796000	87.2409	100	1
1527792008.715658000	87.2437	91	0
1527792008.716852000	87.2449	100	1
1527792008.717091000	87.2452	185	0
1527792008.717780000	87.2458	100	1
1527792009.041151000	87.5692	389	1
1527792009.041241000	87.5693	268	1
1527792009.058998000	87.5871	87	0
1527792009.163592000	87.6917	235	0
1527792009.164831000	87.6929	103	1
1527792009.165003000	87.6931	147	0
1527792009.165861000	87.6939	100	1
1527792009.166625000	87.6947	91	0
1527792009.167853000	87.6959	100	1
1527792009.167965000	87.696	332	0
1527792009.168810000	87.6969	100	1
1527792009.411371000	87.9394	392	1
1527792009.411433000	87.9395	262	1
1527792009.430941000	87.959	87	0
1527792009.646437000	88.1745	324	0
1527792009.647630000	88.1757	103	1
1527792009.647831000	88.1759	147	0
1527792009.648825000	88.1769	100	1
1527792009.650461000	88.1785	91	0
1527792009.650835000	88.1789	100	1
1527792009.651959000	88.18	203	0
1527792009.652823000	88.1809	100	1
1527792009.680283000	88.2083	392	1
1527792009.680372000	88.2084	268	1
1527792009.697932000	88.226	87	0
1527792009.807697000	88.3358	235	0
1527792009.808869000	88.3369	103	1
1527792009.809166000	88.3372	147	0
1527792009.809864000	88.3379	100	1
1527792009.812282000	88.3403	91	0
1527792009.812860000	88.3409	100	1
1527792009.813706000	88.3418	93	0
1527792009.814851000	88.3429	100	1
1527792009.903542000	88.4316	996	1
1527792009.903642000	88.4317	259	1
1527792009.921516000	88.4496	87	0
1527792010.043976000	88.572	234	0
1527792010.045082000	88.5731	103	1
1527792010.045361000	88.5734	147	0
1527792010.045898000	88.574	100	1
1527792010.046752000	88.5748	91	0
1527792010.047955000	88.576	100	1
1527792010.048153000	88.5762	306	0
1527792010.048924000	88.577	100	1
1527792010.136706000	88.6648	553	1
1527792010.136803000	88.6649	267	1
1527792010.154172000	88.6822	87	0
1527792010.249700000	88.7778	232	0
1527792010.250919000	88.779	103	1
1527792010.251167000	88.7792	147	0
1527792010.251885000	88.7799	100	1
1527792010.252617000	88.7807	91	0
1527792010.252885000	88.7809	100	1
1527792010.254015000	88.7821	85	0
1527792010.254907000	88.783	100	1
1527792010.392175000	88.9202	825	1
1527792010.392236000	88.9203	263	1
1527792010.410002000	88.9381	87	0
1527792010.509363000	89.0374	234	0
1527792010.510297000	89.0384	103	1
1527792010.510774000	89.0388	147	0
1527792010.511904000	89.04	100	1
1527792010.512201000	89.0403	91	0
1527792010.512880000	89.0409	100	1
1527792010.513625000	89.0417	264	0
1527792010.513989000	89.042	100	1
1527792010.648230000	89.1763	393	1
1527792010.648354000	89.1764	265	1
1527792010.665847000	89.1939	87	0
1527792010.768315000	89.2964	307	0
1527792010.769293000	89.2974	103	1
1527792010.769798000	89.2979	147	0
1527792010.770919000	89.299	100	1
1527792010.772127000	89.3002	91	0
1527792010.772899000	89.301	100	1
1527792010.773578000	89.3016	233	0
1527792010.774085000	89.3021	100	1
1527792010.858430000	89.3865	390	1
1527792010.858491000	89.3866	268	1
1527792010.875706000	89.4038	87	0
1527792010.975471000	89.5035	334	0
1527792010.976524000	89.5046	103	1
1527792010.976841000	89.5049	147	0
1527792010.977949000	89.506	100	1
1527792010.978726000	89.5068	91	0
1527792010.978951000	89.507	100	1
1527792010.980135000	89.5082	328	0
1527792010.980908000	89.509	100	1
1527792011.106271000	89.6343	392	1
1527792011.106350000	89.6344	261	1
1527792011.123368000	89.6514	87	0
1527792011.228479000	89.7565	257	0
1527792011.229656000	89.7577	103	1
1527792011.229904000	89.758	147	0
1527792011.230965000	89.759	100	1
1527792011.232123000	89.7602	91	0
1527792011.232931000	89.761	100	1
1527792011.233534000	89.7616	327	0
1527792011.234043000	89.7621	100	1
1527792011.388516000	89.9166	394	1
1527792011.388595000	89.9167	264	1
1527792011.406178000	89.9342	87	0
1527792011.496790000	90.0248	234	0
1527792011.497978000	90.026	103	1
1527792011.498199000	90.0263	147	0
1527792011.499029000	90.0271	100	1
1527792011.500326000	90.0284	91	0
1527792011.501056000	90.0291	100	1
1527792011.501794000	90.0299	281	0
1527792011.502945000	90.031	100	1
1527792011.817473000	90.3455	390	1
[truncated: 317 more rows]
