# Supplementary material for: Method for multi-task learning fusion network traffic classification to address small sample labels
Source: Sci Rep. 2024 Jan 30;14:2518. doi: 10.1038/s41598-024-51933-8 (PMC10827795; doi:10.1038/s41598-024-51933-8)
Supplement: Supplementary file 2 — Supplementary Information 2. [file 41598_2024_51933_MOESM2_ESM.zip › QUIC Dataset/QUIC Dataset/pretraining/Google Doc/GoogleDoc-1008.txt]

1527745225.077119000	0	1412	1
1527745225.111312000	0.0341928	1412	1
1527745225.114752000	0.0376329	1412	0
1527745225.115262000	0.0381429	101	1
1527745225.115527000	0.0384078	97	1
1527745225.116761000	0.0396419	93	0
1527745225.130042000	0.052923	84	0
1527745225.141058000	0.0639389	100	1
1527745225.995046000	0.917927	1373	1
1527745225.995143000	0.918024	1412	1
1527745225.995178000	0.918059	914	1
1527745225.997932000	0.920813	216	1
1527745226.011932000	0.934813	84	0
1527745226.042463000	0.965344	84	0
1527745226.123374000	1.04625	529	0
1527745226.125580000	1.04846	78	0
1527745226.125746000	1.04863	106	1
1527745226.135498000	1.05838	375	0
1527745226.135866000	1.05875	1412	0
1527745226.136047000	1.05893	1412	0
1527745226.136368000	1.05925	1412	0
1527745226.136437000	1.05932	172	0
1527745226.136592000	1.05947	100	1
1527745226.136671000	1.05955	100	1
1527745226.136803000	1.05968	1412	0
1527745226.136948000	1.05983	100	1
1527745226.137136000	1.06002	1412	0
1527745226.137206000	1.06009	1065	0
1527745226.137325000	1.06021	100	1
1527745226.138193000	1.06107	90	0
1527745226.139246000	1.06213	334	0
1527745226.139361000	1.06224	100	1
1527745226.349760000	1.27264	302	1
1527745226.389173000	1.31205	84	0
1527745226.601035000	1.52392	394	0
1527745226.601301000	1.52418	1114	0
1527745226.601391000	1.52427	103	1
1527745226.604349000	1.52723	90	0
1527745226.604845000	1.52773	274	0
1527745226.604961000	1.52784	100	1
1527745228.363646000	3.28653	230	1
1527745228.412991000	3.33587	84	0
1527745228.466135000	3.38902	251	0
1527745228.466529000	3.38941	1412	0
1527745228.466732000	3.38961	992	0
1527745228.483802000	3.40668	90	0
1527745228.509726000	3.43261	270	0
1527745228.528065000	3.45095	103	1
1527745228.528131000	3.45101	100	1
1527745228.552391000	3.47527	97	1
1527745229.261802000	4.18468	290	1
1527745229.261883000	4.18476	1412	1
1527745229.261925000	4.18481	1412	1
1527745229.262055000	4.18494	1412	1
1527745229.262079000	4.18496	1412	1
1527745229.262115000	4.185	1412	1
1527745229.262163000	4.18504	1412	1
1527745229.262185000	4.18507	1412	1
1527745229.262228000	4.18511	1412	1
1527745229.262256000	4.18514	1412	1
1527745229.262293000	4.18517	1412	1
1527745229.262344000	4.18522	1412	1
1527745229.269339000	4.19222	1412	1
1527745229.269393000	4.19227	1263	1
1527745229.278402000	4.20128	84	0
1527745229.278772000	4.20165	84	0
1527745229.278879000	4.20176	84	0
1527745229.279241000	4.20212	84	0
1527745229.285266000	4.20815	84	0
1527745229.597321000	4.5202	397	0
1527745229.599904000	4.52278	78	0
1527745229.600062000	4.52294	115	1
1527745230.856609000	5.77949	332	1
1527745230.856689000	5.77957	1412	1
1527745230.856723000	5.7796	987	1
1527745230.871362000	5.79424	84	0
1527745230.885092000	5.80797	164	1
1527745230.923295000	5.84618	84	0
1527745231.071129000	5.99401	532	0
1527745231.071641000	5.99452	305	0
1527745231.071725000	5.99461	321	0
1527745231.108974000	6.03185	103	1
1527745231.109147000	6.03203	100	1
1527745231.112195000	6.03508	101	1
1527745231.117125000	6.04001	251	1
1527745231.131108000	6.05399	84	0
1527745231.176799000	6.09968	373	0
1527745231.177502000	6.10038	78	0
1527745231.235469000	6.15835	373	0
1527745231.274254000	6.19713	103	1
1527745231.299068000	6.22195	97	1
1527745231.330928000	6.25381	953	0
1527745231.331202000	6.25408	1412	0
1527745231.331358000	6.25424	1412	0
1527745231.331385000	6.25427	100	1
1527745231.331678000	6.25456	1412	0
1527745231.331680000	6.25456	172	0
1527745231.331885000	6.25477	1412	0
1527745231.332025000	6.25491	1352	0
1527745231.334533000	6.25741	1412	0
1527745231.334770000	6.25765	1412	0
1527745231.335078000	6.25796	1412	0
1527745231.335081000	6.25796	180	0
1527745231.335399000	6.25828	1223	0
1527745231.351243000	6.27412	100	1
1527745231.351301000	6.27418	100	1
1527745231.351375000	6.27426	100	1
1527745231.351427000	6.27431	100	1
1527745231.351489000	6.27437	100	1
1527745231.374403000	6.29728	1412	0
1527745231.374534000	6.29741	1412	0
1527745231.374702000	6.29758	1412	0
1527745231.374704000	6.29758	188	0
1527745231.374906000	6.29779	1412	0
1527745231.374909000	6.29779	733	0
1527745231.375325000	6.29821	1412	0
1527745231.375549000	6.29843	1412	0
1527745231.375655000	6.29854	1412	0
1527745231.375657000	6.29854	172	0
1527745231.375851000	6.29873	1412	0
1527745231.375950000	6.29883	1412	0
1527745231.376051000	6.29893	100	1
1527745231.376104000	6.29899	100	1
1527745231.376154000	6.29903	1412	0
1527745231.376170000	6.29905	100	1
1527745231.376238000	6.29912	100	1
1527745231.376284000	6.29916	1412	0
1527745231.376286000	6.29917	455	0
1527745231.376316000	6.2992	100	1
1527745231.376365000	6.29925	100	1
1527745231.376433000	6.29931	100	1
1527745231.381862000	6.30474	1412	0
1527745231.382052000	6.30493	1412	0
1527745231.382150000	6.30503	1412	0
1527745231.382496000	6.30538	1412	0
1527745231.382498000	6.30538	305	0
1527745231.384033000	6.30691	1412	0
1527745231.384366000	6.30725	1412	0
1527745231.385726000	6.30861	1412	0
1527745231.386356000	6.30924	1285	0
1527745231.387337000	6.31022	1412	0
1527745231.387654000	6.31053	1412	0
1527745231.388634000	6.31151	1412	0
1527745231.388846000	6.31173	1094	0
1527745231.389528000	6.31241	1412	0
1527745231.389805000	6.31269	1246	0
1527745231.390899000	6.31378	741	0
1527745231.392251000	6.31513	1412	0
1527745231.392577000	6.31546	1333	0
1527745231.393907000	6.31679	1412	0
1527745231.394807000	6.31769	100	1
1527745231.394863000	6.31774	1412	0
1527745231.394903000	6.31778	100	1
1527745231.394951000	6.31783	100	1
1527745231.395023000	6.3179	100	1
1527745231.395077000	6.31796	114	1
1527745231.395155000	6.31804	100	1
1527745231.395200000	6.31808	100	1
1527745231.395268000	6.31815	100	1
1527745231.395323000	6.3182	100	1
1527745231.395395000	6.31828	100	1
1527745231.395929000	6.31881	510	0
1527745231.400393000	6.32327	100	1
1527745231.433641000	6.35652	86	0
1527745233.830853000	8.75373	511	1
1527745233.830933000	8.75381	293	1
1527745233.835131000	8.75801	302	1
1527745233.835222000	8.7581	1412	1
1527745233.835259000	8.75814	1412	1
1527745233.835310000	8.75819	976	1
1527745233.846035000	8.76892	86	0
1527745233.853246000	8.77613	86	0
1527745233.875603000	8.79848	86	0
1527745233.894083000	8.81696	404	1
1527745233.937101000	8.85998	86	0
1527745233.979215000	8.9021	399	0
1527745233.979566000	8.90245	1399	0
1527745233.980414000	8.90329	103	1
1527745233.980452000	8.90333	512	0
1527745233.982410000	8.90529	591	0
1527745233.984071000	8.90695	634	0
1527745233.985526000	8.90841	466	0
1527745233.986787000	8.90967	696	0
1527745233.987606000	8.91049	483	0
1527745233.990279000	8.91316	834	0
1527745233.991082000	8.91396	648	0
1527745233.993733000	8.91661	518	0
1527745233.994902000	8.91778	438	0
1527745233.995012000	8.91789	124	1
1527745233.996462000	8.91934	700	0
1527745233.999198000	8.92208	615	0
1527745233.999701000	8.92258	557	0
1527745234.000137000	8.92302	103	1
1527745234.001644000	8.92452	653	0
1527745234.003104000	8.92598	582	0
1527745234.003254000	8.92613	688	0
1527745234.006155000	8.92904	103	1
1527745234.012062000	8.93494	381	0
1527745234.016196000	8.93908	97	1
1527745234.017158000	8.94004	274	0
1527745234.017160000	8.94004	102	0
1527745234.018016000	8.9409	79	0
1527745234.020809000	8.94369	143	0
1527745234.021266000	8.94415	106	1
1527745234.029753000	8.95263	100	0
1527745234.030127000	8.95301	307	0
1527745234.033166000	8.95605	100	1
1527745234.790382000	9.71326	485	1
1527745234.790465000	9.71335	93	1
1527745234.805607000	9.72849	86	0
1527745234.915568000	9.83845	260	0
1527745234.915671000	9.83855	364	0
1527745234.919202000	9.84208	103	1
1527745234.919756000	9.84264	123	0
1527745234.923181000	9.84606	97	1
1527745235.471667000	10.3945	1412	1
1527745235.471705000	10.3946	130	1
1527745235.471753000	10.3946	108	1
1527745235.482803000	10.4057	302	1
1527745235.483516000	10.4064	478	1
1527745235.483572000	10.4065	86	1
1527745235.493796000	10.4167	86	0
1527745235.502836000	10.4257	86	0
1527745235.537031000	10.4599	86	0
1527745235.778816000	10.7017	285	0
1527745235.778922000	10.7018	150	0
1527745235.782880000	10.7058	91	0
1527745235.782970000	10.7059	156	0
1527745235.813809000	10.7367	255	0
1527745235.813811000	10.7367	102	0
1527745235.818302000	10.7412	91	0
1527745235.818379000	10.7413	278	0
1527745235.863539000	10.7864	285	0
1527745235.892410000	10.8153	130	1
1527745235.893158000	10.816	234	0
1527745235.893537000	10.8164	140	0
1527745235.897826000	10.8207	91	0
1527745235.897943000	10.8208	141	0
1527745235.900281000	10.8232	106	1
1527745236.355834000	11.2787	394	1
1527745236.355928000	11.2788	255	1
1527745236.375307000	11.2982	86	0
1527745236.777698000	11.7006	369	1
1527745236.777836000	11.7007	1412	1
1527745236.777874000	11.7008	1412	1
1527745236.777927000	11.7008	1412	1
1527745236.777950000	11.7008	1412	1
1527745236.777986000	11.7009	1412	1
1527745236.778021000	11.7009	1412	1
1527745236.778057000	11.7009	1412	1
1527745236.778080000	11.701	1412	1
1527745236.778127000	11.701	1412	1
1527745236.778163000	11.701	1412	1
1527745236.778205000	11.7011	1412	1
1527745236.778238000	11.7011	1412	1
1527745236.778283000	11.7012	1412	1
1527745236.778321000	11.7012	1412	1
1527745236.778354000	11.7012	1412	1
1527745236.778391000	11.7013	1412	1
1527745236.780398000	11.7033	1412	1
1527745236.780440000	11.7033	1412	1
1527745236.780506000	11.7034	1412	1
1527745236.780547000	11.7034	1412	1
1527745236.780576000	11.7035	1412	1
1527745236.780616000	11.7035	1412	1
1527745236.782394000	11.7053	1412	1
1527745236.782455000	11.7053	1412	1
1527745236.782492000	11.7054	1412	1
1527745236.782552000	11.7054	1412	1
1527745236.782573000	11.7055	1412	1
1527745236.782618000	11.7055	1412	1
1527745236.784368000	11.7072	1412	1
1527745236.784405000	11.7073	1412	1
1527745236.784465000	11.7073	1412	1
1527745236.784505000	11.7074	1412	1
1527745236.784567000	11.7074	1412	1
1527745236.784594000	11.7075	235	1
1527745236.800221000	11.7231	86	0
1527745236.802775000	11.7257	86	0
1527745236.804116000	11.727	86	0
1527745236.807570000	11.7305	86	0
1527745237.132302000	12.0552	398	0
1527745237.136341000	12.0592	112	1
1527745237.139349000	12.0622	79	0
1527745237.143384000	12.0663	97	1
1527745237.491336000	12.4142	347	0
1527745237.491339000	12.4142	145	0
1527745237.491342000	12.4142	91	0
1527745237.491344000	12.4142	123	0
1527745237.495365000	12.4182	106	1
1527745237.537184000	12.4601	360	1
1527745237.538372000	12.4613	295	1
1527745237.566662000	12.4895	376	1
1527745237.571726000	12.4946	86	0
1527745237.581162000	12.504	86	0
1527745237.590341000	12.5132	86	0
1527745237.623886000	12.5468	345	1
1527745237.623972000	12.5469	253	1
1527745237.643240000	12.5661	86	0
1527745237.709415000	12.6323	232	0
1527745237.709519000	12.6324	278	0
1527745237.713388000	12.6363	103	1
1527745237.713515000	12.6364	91	0
1527745237.714127000	12.637	144	0
1527745237.717367000	12.6402	100	1
1527745237.761965000	12.6848	674	0
1527745237.762128000	12.685	801	0
1527745237.763588000	12.6865	91	0
1527745237.765370000	12.6883	103	1
1527745237.772829000	12.6957	305	0
1527745237.772836000	12.6957	145	0
1527745237.776414000	12.6993	100	1
1527745237.781781000	12.7047	91	0
1527745237.781876000	12.7048	310	0
1527745237.785334000	12.7082	100	1
1527745237.786139000	12.709	171	0
1527745237.789392000	12.7123	97	1
1527745237.841999000	12.7649	265	0
1527745237.842001000	12.7649	117	0
1527745237.845312000	12.7682	91	0
1527745237.846125000	12.769	245	0
1527745237.846632000	12.7695	106	1
1527745238.983965000	13.9068	390	1
1527745238.984039000	13.9069	255	1
1527745239.001901000	13.9248	86	0
1527745239.122612000	14.0455	256	0
1527745239.122615000	14.0455	145	0
1527745239.126289000	14.0492	103	1
1527745239.127610000	14.0505	91	0
1527745239.127689000	14.0506	244	0
1527745239.131229000	14.0541	100	1
1527745239.195934000	14.1188	392	1
1527745239.196031000	14.1189	445	1
1527745239.218012000	14.1409	86	0
1527745239.379148000	14.302	234	0
1527745239.379150000	14.302	145	0
1527745239.383295000	14.3062	103	1
1527745239.383810000	14.3067	91	0
1527745239.383812000	14.3067	106	0
1527745239.387305000	14.3102	100	1
1527745239.434357000	14.3572	533	1
1527745239.434447000	14.3573	252	1
1527745239.452387000	14.3753	86	0
1527745239.749124000	14.672	235	0
1527745239.749225000	14.6721	145	0
1527745239.752953000	14.6758	91	0
1527745239.753248000	14.6761	106	1
1527745239.753774000	14.6767	215	0
1527745239.757322000	14.6802	97	1
1527745239.864407000	14.7873	393	1
1527745239.864481000	14.7874	257	1
1527745239.882194000	14.8051	86	0
1527745240.009389000	14.9323	259	0
1527745240.009393000	14.9323	145	0
1527745240.013334000	14.9362	103	1
1527745240.014430000	14.9373	91	0
1527745240.014525000	14.9374	306	0
1527745240.018340000	14.9412	100	1
1527745240.145462000	15.0683	390	1
1527745240.145556000	15.0684	255	1
1527745240.166613000	15.0895	86	0
1527745240.294682000	15.2176	234	0
1527745240.295749000	15.2186	145	0
1527745240.298273000	15.2212	103	1
1527745240.298524000	15.2214	91	0
1527745240.298783000	15.2217	192	0
1527745240.302362000	15.2252	100	1
1527745240.507719000	15.4306	1412	1
1527745240.507753000	15.4306	125	1
1527745240.507816000	15.4307	256	1
1527745240.526693000	15.4496	86	0
1527745240.754013000	15.6769	232	0
1527745240.754016000	15.6769	145	0
1527745240.758257000	15.6811	91	0
1527745240.758321000	15.6812	103	1
1527745240.758486000	15.6814	223	0
1527745240.762318000	15.6852	100	1
1527745240.967873000	15.8908	389	1
1527745240.967929000	15.8908	255	1
1527745241.006413000	15.9293	389	1
1527745241.045375000	15.9683	255	1
1527745241.059600000	15.9825	86	0
1527745241.065328000	15.9882	86	0
1527745241.176036000	16.0989	255	0
1527745241.176038000	16.0989	147	0
1527745241.179762000	16.1026	91	0
1527745241.179844000	16.1027	270	0
1527745241.180313000	16.1032	112	1
1527745241.213950000	16.1368	255	0
1527745241.217323000	16.1402	97	1
1527745241.445444000	16.3683	392	1
1527745241.445531000	16.3684	259	1
1527745241.484840000	16.4077	86	0
1527745241.637057000	16.5599	232	0
1527745241.637160000	16.56	147	0
1527745241.640357000	16.5632	103	1
1527745241.642429000	16.5653	91	0
1527745241.643610000	16.5665	107	0
1527745241.646361000	16.5692	100	1
1527745241.710691000	16.6336	389	1
1527745241.710783000	16.6337	257	1
1527745241.751256000	16.6741	86	0
1527745241.911535000	16.8344	364	0
1527745241.911538000	16.8344	147	0
1527745241.915387000	16.8383	103	1
1527745241.916238000	16.8391	91	0
1527745241.916241000	16.8391	222	0
1527745241.920373000	16.8433	100	1
1527745241.928541000	16.8514	394	1
1527745241.928588000	16.8515	254	1
1527745241.947822000	16.8707	86	0
1527745242.238588000	17.1615	234	0
1527745242.238591000	17.1615	147	0
1527745242.242358000	17.1652	91	0
1527745242.242364000	17.1652	106	0
1527745242.242566000	17.1654	103	1
1527745242.246414000	17.1693	100	1
1527745242.508713000	17.4316	390	1
1527745242.508777000	17.4317	256	1
1527745242.546785000	17.4697	86	0
1527745242.839678000	17.7626	258	0
1527745242.839681000	17.7626	147	0
1527745242.843454000	17.7663	103	1
1527745242.844347000	17.7672	91	0
1527745242.844356000	17.7672	103	0
1527745242.848433000	17.7713	100	1
1527745242.878701000	17.8016	390	1
1527745242.878792000	17.8017	259	1
1527745242.879282000	17.8022	258	0
1527745242.883442000	17.8063	97	1
1527745242.903512000	17.8264	86	0
1527745242.916695000	17.8396	86	0
1527745243.202223000	18.1251	231	0
1527745243.202226000	18.1251	147	0
1527745243.206497000	18.1294	106	1
1527745243.206806000	18.1297	91	0
1527745243.206808000	18.1297	258	0
1527745243.210470000	18.1334	100	1
1527745243.424890000	18.3478	388	1
1527745243.424953000	18.3478	257	1
1527745243.443252000	18.3661	86	0
1527745243.740629000	18.6635	345	0
1527745243.740632000	18.6635	147	0
1527745243.744491000	18.6674	103	1
1527745243.745536000	18.6684	91	0
1527745243.745624000	18.6685	207	0
1527745243.749479000	18.6724	100	1
1527745243.846943000	18.7698	389	1
1527745243.847004000	18.7699	256	1
1527745243.866040000	18.7889	86	0
1527745243.981540000	18.9044	329	0
1527745243.981543000	18.9044	147	0
1527745243.985507000	18.9084	103	1
1527745243.986920000	18.9098	91	0
1527745243.987008000	18.9099	303	0
1527745243.990506000	18.9134	100	1
1527745244.188137000	19.111	532	1
1527745244.188227000	19.1111	258	1
1527745244.205541000	19.1284	86	0
1527745244.349155000	19.272	232	0
1527745244.349158000	19.272	147	0
1527745244.353544000	19.2764	103	1
1527745244.353904000	19.2768	91	0
1527745244.355257000	19.2781	249	0
1527745244.357591000	19.2805	100	1
1527745244.472065000	19.3949	388	1
1527745244.472160000	19.395	254	1
1527745244.493024000	19.4159	86	0
1527745244.605182000	19.5281	232	0
1527745244.605184000	19.5281	147	0
1527745244.608588000	19.5315	103	1
1527745244.610349000	19.5332	91	0
1527745244.610351000	19.5332	102	0
1527745244.614587000	19.5375	101	1
1527745244.891733000	19.8146	392	1
1527745244.891796000	19.8147	255	1
1527745244.920226000	19.8431	86	0
1527745245.032347000	19.9552	258	0
1527745245.032350000	19.9552	147	0
1527745245.036713000	19.9596	104	1
1527745245.038327000	19.9612	91	0
1527745245.038329000	19.9612	292	0
1527745245.042526000	19.9654	101	1
1527745245.130366000	20.0532	1412	1
1527745245.130424000	20.0533	126	1
1527745245.130493000	20.0534	261	1
1527745245.150357000	20.0732	86	0
1527745245.456291000	20.3792	234	0
1527745245.456293000	20.3792	147	0
1527745245.459072000	20.382	91	0
1527745245.459160000	20.382	213	0
1527745245.460571000	20.3835	110	1
1527745245.553855000	20.4767	389	1
1527745245.553929000	20.4768	254	1
1527745245.575604000	20.4985	86	0
1527745245.882655000	20.8055	255	0
1527745245.882762000	20.8056	147	0
1527745245.886618000	20.8095	104	1
1527745245.888345000	20.8112	91	0
1527745245.888432000	20.8113	157	0
1527745245.891616000	20.8145	101	1
1527745245.980104000	20.903	388	1
1527745245.980194000	20.9031	258	1
1527745246.006145000	20.929	86	0
1527745246.011823000	20.9347	86	0
1527745246.173622000	21.0965	234	0
1527745246.173625000	21.0965	147	0
1527745246.176372000	21.0993	91	0
1527745246.176454000	21.0993	265	0
1527745246.177625000	21.1005	113	1
1527745246.262837000	21.1857	390	1
1527745246.262930000	21.1858	255	1
1527745246.295410000	21.2183	86	0
1527745246.444700000	21.3676	234	0
1527745246.444800000	21.3677	147	0
1527745246.448603000	21.3715	104	1
1527745246.450645000	21.3735	91	0
1527745246.450733000	21.3736	154	0
1527745246.454675000	21.3776	101	1
1527745246.774943000	21.6978	393	1
1527745246.775037000	21.6979	263	1
1527745246.821716000	21.7446	393	1
1527745246.828270000	21.7512	86	0
1527745246.841113000	21.764	86	0
1527745246.967314000	21.8902	257	0
1527745246.967317000	21.8902	147	0
1527745246.971740000	21.8946	107	1
1527745246.971793000	21.8947	91	0
1527745246.972338000	21.8952	150	0
1527745246.975716000	21.8986	101	1
1527745247.214410000	22.1373	390	1
1527745247.214470000	22.1374	261	1
1527745247.243634000	22.1665	86	0
1527745247.246292000	22.1692	86	0
1527745247.537172000	22.4601	234	0
1527745247.537404000	22.4603	147	0
1527745247.540711000	22.4636	107	1
1527745247.542077000	22.465	91	0
1527745247.542158000	22.465	252	0
1527745247.545718000	22.4686	101	1
1527745247.657754000	22.5806	389	1
1527745247.657833000	22.5807	263	1
1527745247.686933000	22.6098	86	0
1527745247.986264000	22.9091	362	0
1527745247.986267000	22.9091	147	0
1527745247.989681000	22.9126	91	0
1527745247.989752000	22.9126	104	0
1527745247.989877000	22.9128	110	1
1527745248.098177000	23.0211	389	1
1527745248.098269000	23.0211	261	1
1527745248.116354000	23.0392	86	0
1527745248.124567000	23.0474	86	0
1527745248.414406000	23.3373	234	0
1527745248.414409000	23.3373	147	0
1527745248.417783000	23.3407	107	1
1527745248.419787000	23.3427	91	0
1527745248.419876000	23.3428	314	0
1527745248.423793000	23.3467	101	1
1527745248.575555000	23.4984	393	1
1527745248.575643000	23.4985	260	1
1527745248.599318000	23.5222	86	0
1527745248.710453000	23.6333	232	0
1527745248.710456000	23.6333	147	0
1527745248.714833000	23.6377	104	1
1527745248.714854000	23.6377	91	0
1527745248.714945000	23.6378	222	0
1527745248.718833000	23.6417	101	1
1527745249.027135000	23.95	532	1
1527745249.027223000	23.9501	256	1
1527745249.072655000	23.9955	87	0
1527745249.371089000	24.294	255	0
1527745249.371091000	24.294	147	0
1527745249.374893000	24.2978	104	1
1527745249.376160000	24.299	91	0
1527745249.376162000	24.299	285	0
1527745249.379860000	24.3027	101	1
1527745249.436892000	24.3598	392	1
1527745249.436953000	24.3598	254	1
1527745249.455257000	24.3781	87	0
1527745249.757699000	24.6806	343	0
1527745249.757702000	24.6806	147	0
1527745249.761838000	24.6847	91	0
1527745249.761884000	24.6848	104	1
1527745249.761928000	24.6848	337	0
1527745249.765900000	24.6888	101	1
1527745250.023228000	24.9461	392	1
1527745250.023321000	24.9462	255	1
1527745250.041312000	24.9642	87	0
1527745250.158539000	25.0814	331	0
1527745250.159199000	25.0821	147	0
1527745250.161897000	25.0848	104	1
1527745250.163888000	25.0868	91	0
1527745250.163971000	25.0869	235	0
1527745250.167837000	25.0907	101	1
1527745250.194360000	25.1172	91	0
1527745250.197948000	25.1208	98	1
1527745250.374218000	25.2971	1412	1
1527745250.374273000	25.2972	124	1
1527745250.374338000	25.2972	257	1
1527745250.394411000	25.3173	87	0
1527745250.703876000	25.6268	234	0
1527745250.703977000	25.6269	147	0
1527745250.707969000	25.6308	104	1
1527745250.708938000	25.6318	91	0
1527745250.709385000	25.6323	250	0
1527745250.712958000	25.6358	101	1
1527745250.836288000	25.7592	392	1
1527745250.836391000	25.7593	258	1
1527745250.853211000	25.7761	87	0
1527745251.161430000	26.0843	258	0
1527745251.161433000	26.0843	147	0
1527745251.164919000	26.0878	104	1
1527745251.165572000	26.0885	91	0
1527745251.165911000	26.0888	260	0
1527745251.168902000	26.0918	101	1
1527745251.261352000	26.1842	393	1
1527745251.261443000	26.1843	259	1
1527745251.280360000	26.2032	87	0
1527745251.447150000	26.37	232	0
1527745251.447154000	26.37	147	0
1527745251.450832000	26.3737	91	0
1527745251.450939000	26.3738	104	1
1527745251.452171000	26.3751	290	0
1527745251.454991000	26.3779	101	1
1527745251.629120000	26.552	389	1
1527745251.629197000	26.5521	258	1
1527745251.656441000	26.5793	87	0
1527745251.814357000	26.7372	256	0
1527745251.814361000	26.7372	147	0
1527745251.818015000	26.7409	104	1
1527745251.819354000	26.7422	91	0
1527745251.819853000	26.7427	193	0
1527745251.823010000	26.7459	101	1
1527745251.855581000	26.7785	256	0
1527745251.859001000	26.7819	98	1
1527745252.116579000	27.0395	392	1
1527745252.116644000	27.0395	261	1
1527745252.134964000	27.0578	87	0
1527745252.301657000	27.2245	232	0
1527745252.302037000	27.2249	147	0
1527745252.304884000	27.2278	91	0
1527745252.305998000	27.2289	200	0
1527745252.306097000	27.229	107	1
1527745252.309979000	27.2329	98	1
1527745252.373251000	27.2961	389	1
1527745252.373316000	27.2962	261	1
1527745252.392934000	27.3158	87	0
1527745252.559013000	27.4819	234	0
1527745252.560017000	27.4829	147	0
1527745252.563057000	27.4859	104	1
1527745252.564230000	27.4871	91	0
1527745252.564933000	27.4878	122	0
1527745252.567981000	27.4909	101	1
1527745252.584099000	27.507	390	1
1527745252.584187000	27.5071	258	1
1527745252.605446000	27.5283	87	0
1527745252.721012000	27.6439	234	0
1527745252.721437000	27.6443	147	0
1527745252.725014000	27.6479	104	1
1527745252.726098000	27.649	91	0
1527745252.726184000	27.6491	329	0
1527745252.730013000	27.6529	101	1
1527745252.925390000	27.8483	390	1
1527745252.925482000	27.8484	257	1
1527745252.947967000	27.8708	87	0
1527745252.953224000	27.8761	87	0
1527745253.239277000	28.1622	258	0
1527745253.239280000	28.1622	147	0
1527745253.243177000	28.1661	107	1
1527745253.243954000	28.1668	91	0
1527745253.243956000	28.1668	233	0
1527745253.248076000	28.171	101	1
1527745253.423484000	28.3464	390	1
1527745253.423578000	28.3465	258	1
1527745253.441594000	28.3645	87	0
1527745253.577035000	28.4999	234	0
1527745253.577037000	28.4999	147	0
1527745253.580401000	28.5033	91	0
1527745253.580403000	28.5033	124	0
1527745253.581046000	28.5039	110	1
1527745253.871212000	28.7941	533	1
1527745253.871306000	28.7942	262	1
1527745253.891316000	28.8142	87	0
1527745254.192005000	29.1149	365	0
1527745254.192009000	29.1149	147	0
1527745254.195050000	29.1179	91	0
1527745254.195408000	29.1183	151	0
1527745254.196084000	29.119	110	1
1527745254.319726000	29.2426	394	1
1527745254.319792000	29.2427	263	1
1527745254.340915000	29.2638	87	0
1527745254.484955000	29.4078	234	0
1527745254.484959000	29.4078	147	0
1527745254.489131000	29.412	104	1
1527745254.490076000	29.413	91	0
1527745254.490161000	29.413	128	0
1527745254.494107000	29.417	101	1
1527745254.829444000	29.7523	389	1
1527745254.829532000	29.7524	257	1
1527745254.847037000	29.7699	87	0
1527745254.856848000	29.7797	87	0
1527745255.008249000	29.9311	257	0
1527745255.008251000	29.9311	147	0
1527745255.010524000	29.9334	91	0
1527745255.010530000	29.9334	105	0
1527745255.012150000	29.935	113	1
1527745255.204504000	30.1274	1412	1
1527745255.204558000	30.1274	121	1
1527745255.204625000	30.1275	263	1
1527745255.243269000	30.1661	1412	1
1527745255.253583000	30.1765	87	0
1527745255.276037000	30.1989	87	0
1527745255.465046000	30.3879	232	0
1527745255.465049000	30.3879	147	0
1527745255.468193000	30.3911	91	0
1527745255.468290000	30.3912	193	0
1527745255.469152000	30.392	113	1
1527745255.675546000	30.5984	392	1
1527745255.675614000	30.5985	258	1
1527745255.705031000	30.6279	87	0
1527745256.000352000	30.9232	365	0
1527745256.000355000	30.9232	147	0
1527745256.004261000	30.9271	104	1
1527745256.005211000	30.9281	91	0
1527745256.005914000	30.9288	95	0
1527745256.009247000	30.9321	101	1
1527745256.124774000	31.0477	388	1
1527745256.124928000	31.0478	262	1
1527745256.144230000	31.0671	87	0
1527745256.350163000	31.273	305	0
1527745256.350169000	31.273	147	0
1527745256.354260000	31.2771	104	1
1527745256.354404000	31.2773	91	0
1527745256.354926000	31.2778	180	0
1527745256.358280000	31.2812	101	1
1527745256.606562000	31.5294	392	1
1527745256.606654000	31.5295	256	1
1527745256.623793000	31.5467	87	0
1527745256.946602000	31.8695	257	0
1527745256.946606000	31.8695	147	0
1527745256.950304000	31.8732	104	1
1527745256.950777000	31.8737	91	0
1527745256.950779000	31.8737	301	0
1527745256.954287000	31.8772	101	1
1527745258.669064000	33.5919	370	1
1527745258.669161000	33.592	1412	1
1527745258.669200000	33.5921	1412	1
1527745258.669234000	33.5921	1412	1
1527745258.669272000	33.5922	550	1
1527745258.694910000	33.6178	87	0
1527745258.870428000	33.7933	326	1
1527745258.870501000	33.7934	260	1
1527745258.891037000	33.8139	87	0
1527745258.998174000	33.9211	410	0
1527745259.002399000	33.9253	104	1
1527745259.004698000	33.9276	79	0
1527745259.008382000	33.9313	98	1
1527745259.010129000	33.933	234	0
1527745259.011357000	33.9342	147	0
1527745259.014372000	33.9373	101	1
1527745259.015184000	33.9381	91	0
1527745259.016447000	33.9393	112	0
1527745259.019330000	33.9422	101	1
1527745259.176061000	34.0989	390	1
1527745259.176139000	34.099	258	1
1527745259.194760000	34.1176	87	0
1527745259.485833000	34.4087	232	0
1527745259.489416000	34.4123	101	1
1527745259.490736000	34.4136	147	0
1527745259.492031000	34.4149	91	0
1527745259.493333000	34.4162	295	0
1527745259.494348000	34.4172	104	1
1527745259.598746000	34.5216	389	1
1527745259.598805000	34.5217	262	1
1527745259.620413000	34.5433	87	0
1527745259.769448000	34.6923	232	0
1527745259.770775000	34.6937	147	0
1527745259.773386000	34.6963	104	1
1527745259.774303000	34.6972	91	0
1527745259.775550000	34.6984	250	0
1527745259.778384000	34.7013	101	1
1527745259.815390000	34.7383	389	1
1527745259.815470000	34.7384	260	1
1527745259.847844000	34.7707	87	0
1527745259.966370000	34.8893	257	0
1527745259.967644000	34.8905	147	0
1527745259.969034000	34.8919	91	0
1527745259.970325000	34.8932	238	0
1527745259.970406000	34.8933	107	1
1527745259.974376000	34.8973	98	1
1527745260.138578000	35.0615	394	1
1527745260.138665000	35.0615	255	1
1527745260.157590000	35.0805	87	0
1527745260.318562000	35.2414	234	0
1527745260.319844000	35.2427	147	0
1527745260.322431000	35.2453	104	1
1527745260.323856000	35.2467	91	0
1527745260.325152000	35.248	115	0
1527745260.327401000	35.2503	101	1
1527745262.372422000	37.2953	529	1
1527745262.372503000	37.2954	260	1
1527745262.391720000	37.3146	87	0
1527745262.699480000	37.6224	361	0
1527745262.700817000	37.6237	147	0
1527745262.703609000	37.6265	104	1
1527745262.703624000	37.6265	91	0
1527745262.704982000	37.6279	158	0
1527745262.707583000	37.6305	101	1
1527745262.781114000	37.704	393	1
1527745262.781211000	37.7041	261	1
1527745262.809578000	37.7325	87	0
1527745262.814738000	37.7376	87	0
1527745263.096648000	38.0195	253	0
1527745263.097960000	38.0208	147	0
1527745263.100618000	38.0235	107	1
1527745263.101214000	38.0241	91	0
1527745263.102717000	38.0256	142	0
1527745263.104609000	38.0275	101	1
1527745263.236831000	38.1597	390	1
1527745263.236916000	38.1598	267	1
1527745263.259885000	38.1828	87	0
1527745263.574701000	38.4976	231	0
1527745263.575966000	38.4988	147	0
1527745263.578590000	38.5015	104	1
1527745263.579098000	38.502	91	0
1527745263.580400000	38.5033	155	0
1527745263.582619000	38.5055	101	1
1527745263.717124000	38.64	1412	1
1527745263.717159000	38.64	120	1
1527745263.717222000	38.6401	261	1
1527745263.739491000	38.6624	87	0
1527745263.851458000	38.7743	255	0
1527745263.852852000	38.7757	147	0
1527745263.855668000	38.7785	104	1
1527745263.857303000	38.7802	91	0
1527745263.858601000	38.7815	317	0
1527745263.860642000	38.7835	101	1
1527745264.151350000	39.0742	388	1
1527745264.151436000	39.0743	260	1
1527745264.170811000	39.0937	87	0
1527745264.176778000	39.0997	87	0
1527745264.292392000	39.2153	343	0
1527745264.293676000	39.2166	147	0
1527745264.295108000	39.218	91	0
1527745264.296483000	39.2194	89	0
1527745264.296640000	39.2195	113	1
1527745264.574061000	39.4969	388	1
1527745264.574183000	39.4971	261	1
1527745264.597792000	39.5207	87	0
1527745264.717146000	39.64	308	0
1527745264.718422000	39.6413	147	0
1527745264.720169000	39.643	91	0
1527745264.720634000	39.6435	107	1
1527745264.721487000	39.6444	191	0
1527745264.724644000	39.6475	98	1
1527745265.023489000	39.9464	393	1
1527745265.023568000	39.9464	256	1
1527745265.046940000	39.9698	87	0
1527745265.372752000	40.2956	255	0
1527745265.374044000	40.2969	147	0
1527745265.375474000	40.2984	91	0
1527745265.376682000	40.2996	107	1
1527745265.376771000	40.2997	232	0
1527745265.380687000	40.3036	98	1
1527745265.483313000	40.4062	392	1
1527745265.483400000	40.4063	266	1
1527745265.519066000	40.4419	87	0
1527745265.636857000	40.5597	231	0
1527745265.638147000	40.561	147	0
1527745265.640700000	40.5636	104	1
1527745265.641673000	40.5646	91	0
1527745265.643090000	40.566	139	0
1527745265.645740000	40.5686	101	1
1527745265.903121000	40.826	392	1
1527745265.903190000	40.8261	262	1
1527745265.926101000	40.849	87	0
1527745266.073903000	40.9968	254	0
1527745266.075179000	40.9981	147	0
1527745266.076930000	40.9998	91	0
1527745266.077787000	41.0007	107	1
1527745266.078308000	41.0012	320	0
1527745266.081781000	41.0047	98	1
1527745266.322224000	41.2451	392	1
1527745266.322321000	41.2452	265	1
1527745266.345233000	41.2681	87	0
1527745266.640926000	41.5638	232	0
1527745266.643020000	41.5659	147	0
1527745266.644821000	41.5677	104	1
1527745266.645975000	41.5689	91	0
1527745266.647267000	41.5701	100	0
1527745266.649836000	41.5727	101	1
1527745266.678878000	41.6018	392	1
1527745266.678974000	41.6019	255	1
1527745266.708644000	41.6315	87	0
1527745267.002565000	41.9254	254	0
1527745267.003843000	41.9267	147	0
1527745267.006766000	41.9296	104	1
1527745267.010042000	41.9329	91	0
1527745267.011343000	41.9342	323	0
1527745267.013773000	41.9367	101	1
1527745267.308208000	42.2311	531	1
1527745267.308285000	42.2312	257	1
1527745267.328127000	42.251	87	0
1527745267.455724000	42.3786	231	0
1527745267.456974000	42.3799	147	0
1527745267.459898000	42.3828	104	1
1527745267.460660000	42.3835	91	0
1527745267.461962000	42.3848	235	0
1527745267.464853000	42.3877	101	1
1527745267.504309000	42.4272	231	0
1527745267.507861000	42.4307	98	1
1527745267.637972000	42.5609	387	1
1527745267.638037000	42.5609	255	1
1527745267.658954000	42.5818	87	0
1527745267.664290000	42.5872	87	0
1527745267.773336000	42.6962	232	0
1527745267.775591000	42.6985	147	0
1527745267.776828000	42.6997	107	1
1527745267.777761000	42.7006	91	0
1527745267.781875000	42.7048	98	1
1527745267.790801000	42.7137	193	0
1527745267.794901000	42.7178	98	1
1527745267.978033000	42.9009	389	1
1527745267.978128000	42.901	255	1
1527745267.995999000	42.9189	87	0
1527745268.127223000	43.0501	255	0
1527745268.128539000	43.0514	147	0
1527745268.130911000	43.0538	104	1
1527745268.131396000	43.0543	91	0
1527745268.132871000	43.0558	261	0
1527745268.134895000	43.0578	101	1
1527745268.419232000	43.3421	392	1
1527745268.419317000	43.3422	261	1
1527745268.439219000	43.3621	87	0
1527745268.553910000	43.4768	334	0
1527745268.555124000	43.478	147	0
1527745268.557655000	43.4805	91	0
1527745268.557897000	43.4808	107	1
1527745268.558943000	43.4818	256	0
1527745268.562880000	43.4858	98	1
1527745268.842308000	43.7652	1412	1
1527745268.842371000	43.7653	121	1
1527745268.842408000	43.7653	261	1
1527745268.862716000	43.7856	87	0
1527745268.869660000	43.7925	87	0
1527745269.177460000	44.1003	261	0
1527745269.178789000	44.1017	147	0
1527745269.180904000	44.1038	107	1
1527745269.182574000	44.1055	91	0
1527745269.183878000	44.1068	204	0
1527745269.185980000	44.1089	101	1
1527745269.254362000	44.1772	390	1
1527745269.254453000	44.1773	262	1
1527745269.273934000	44.1968	87	0
1527745269.391357000	44.3142	234	0
1527745269.393180000	44.3161	147	0
1527745269.394985000	44.3179	104	1
1527745269.396694000	44.3196	91	0
1527745269.397944000	44.3208	277	0
1527745269.399902000	44.3228	101	1
1527745269.566002000	44.4889	390	1
1527745269.566095000	44.489	255	1
1527745269.585760000	44.5086	87	0
1527745269.756367000	44.6792	232	0
1527745269.757684000	44.6806	147	0
1527745269.759996000	44.6829	104	1
1527745269.760029000	44.6829	91	0
1527745269.761361000	44.6842	156	0
1527745269.763987000	44.6869	101	1
1527745270.005497000	44.9284	389	1
1527745270.005557000	44.9284	262	1
1527745270.026538000	44.9494	87	0
1527745270.140198000	45.0631	257	0
1527745270.141448000	45.0643	147	0
1527745270.143000000	45.0659	91	0
1527745270.144043000	45.0669	107	1
1527745270.144361000	45.0672	165	0
1527745270.147934000	45.0708	98	1
1527745270.417466000	45.3403	389	1
1527745270.417555000	45.3404	262	1
1527745270.454689000	45.3776	87	0
1527745270.470229000	45.3931	302	1
1527745270.470328000	45.3932	1412	1
1527745270.470366000	45.3932	1412	1
1527745270.470396000	45.3933	1412	1
1527745270.470433000	45.3933	1365	1
1527745270.496239000	45.4191	87	0
1527745270.568998000	45.4919	346	0
1527745270.570289000	45.4932	147	0
1527745270.572985000	45.4959	107	1
1527745270.574449000	45.4973	91	0
1527745270.575745000	45.4986	127	0
1527745270.577962000	45.5008	101	1
1527745270.779837000	45.7027	398	0
1527745270.784054000	45.7069	98	1
1527745270.786669000	45.7095	79	0
1527745270.790067000	45.7129	98	1
1527745270.836237000	45.7591	388	1
1527745270.836314000	45.7592	261	1
1527745270.854952000	45.7778	87	0
1527745270.991073000	45.914	328	0
1527745270.992461000	45.9153	147	0
1527745270.993901000	45.9168	91	0
1527745270.995095000	45.918	107	1
1527745270.995119000	45.918	193	0
1527745270.999030000	45.9219	98	1
1527745273.009920000	47.9328	392	1
1527745273.010015000	47.9329	258	1
1527745273.049984000	47.9729	392	1
1527745273.052205000	47.9751	87	0
1527745273.069440000	47.9923	87	0
1527745273.160737000	48.0836	255	0
1527745273.161965000	48.0848	147	0
1527745273.165007000	48.0879	107	1
1527745273.166296000	48.0892	91	0
1527745273.167586000	48.0905	199	0
1527745273.169956000	48.0928	101	1
1527745273.378726000	48.3016	392	1
1527745273.378815000	48.3017	255	1
1527745273.397431000	48.3203	87	0
1527745273.518820000	48.4417	234	0
1527745273.520103000	48.443	147	0
1527745273.522974000	48.4459	91	0
1527745273.523050000	48.4459	104	1
1527745273.524320000	48.4472	318	0
1527745273.527020000	48.4499	101	1
1527745273.789772000	48.7127	529	1
1527745273.789844000	48.7127	261	1
1527745273.826764000	48.7496	87	0
1527745273.952008000	48.8749	258	0
1527745273.953355000	48.8762	147	0
1527745273.956059000	48.8789	104	1
1527745273.956660000	48.8795	91	0
1527745273.957987000	48.8809	186	0
1527745273.960031000	48.8829	101	1
1527745274.001186000	48.9241	258	0
1527745274.005022000	48.9279	98	1
1527745274.107470000	49.0304	390	1
1527745274.107554000	49.0304	255	1
1527745274.126231000	49.0491	87	0
1527745274.265291000	49.1882	235	0
1527745274.266588000	49.1895	147	0
1527745274.269018000	49.1919	91	0
1527745274.269085000	49.192	104	1
1527745274.270379000	49.1933	277	0
1527745274.273059000	49.1959	101	1
1527745274.570019000	49.4929	394	1
1527745274.570094000	49.493	264	1
1527745274.587670000	49.5106	87	0
1527745274.718818000	49.6417	231	0
1527745274.720051000	49.6429	147	0
1527745274.723011000	49.6459	91	0
1527745274.723104000	49.646	104	1
1527745274.724333000	49.6472	179	0
1527745274.727091000	49.65	101	1
1527745274.849242000	49.7721	391	1
1527745274.849339000	49.7722	257	1
1527745274.869460000	49.7923	87	0
1527745275.040075000	49.963	255	0
1527745275.041351000	49.9642	147	0
1527745275.043561000	49.9664	91	0
1527745275.044098000	49.967	107	1
1527745275.044880000	49.9678	265	0
1527745275.049114000	49.972	98	1
1527745275.060370000	49.9833	1412	1
1527745275.060402000	49.9833	125	1
1527745275.060463000	49.9833	260	1
1527745275.080263000	50.0031	87	0
1527745275.214754000	50.1376	333	0
1527745275.216044000	50.1389	147	0
1527745275.218320000	50.1412	91	0
1527745275.219104000	50.142	107	1
1527745275.219645000	50.1425	294	0
1527745275.223026000	50.1459	98	1
1527745275.269302000	50.1922	388	1
1527745275.269398000	50.1923	257	1
1527745275.295356000	50.2182	87	0
1527745275.425305000	50.3482	238	0
1527745275.426627000	50.3495	147	0
1527745275.429118000	50.352	104	1
1527745275.429875000	50.3528	91	0
1527745275.431121000	50.354	212	0
1527745275.434052000	50.3569	101	1
1527745275.560478000	50.4834	389	1
1527745275.560540000	50.4834	257	1
1527745275.581631000	50.5045	87	0
1527745275.708921000	50.6318	234	0
1527745275.710136000	50.633	147	0
1527745275.713068000	50.6359	104	1
1527745275.713259000	50.6361	91	0
1527745275.714549000	50.6374	98	0
1527745275.717070000	50.64	101	1
1527745275.819499000	50.7424	394	1
1527745275.819592000	50.7425	259	1
1527745275.839109000	50.762	87	0
1527745275.953229000	50.8761	257	0
1527745275.954448000	50.8773	147	0
1527745275.957148000	50.88	104	1
1527745275.957366000	50.8802	91	0
1527745275.958720000	50.8816	263	0
1527745275.961137000	50.884	101	1
1527745276.293054000	51.2159	394	1
1527745276.293143000	51.216	269	1
1527745276.332166000	51.255	394	1
1527745276.355925000	51.2788	87	0
1527745276.360284000	51.2832	87	0
1527745276.474909000	51.3978	231	0
1527745276.476146000	51.399	147	0
1527745276.479173000	51.4021	107	1
1527745276.479408000	51.4023	91	0
1527745276.480762000	51.4036	121	0
1527745276.483091000	51.406	101	1
1527745276.722902000	51.6458	388	1
1527745276.722989000	51.6459	257	1
1527745276.742371000	51.6653	87	0
1527745277.053377000	51.9763	368	0
1527745277.054750000	51.9776	147	0
1527745277.057210000	51.9801	104	1
1527745277.057724000	51.9806	91	0
1527745277.059021000	51.9819	159	0
1527745277.061139000	51.984	101	1
1527745277.134584000	52.0575	393	1
1527745277.134645000	52.0575	261	1
1527745277.161777000	52.0847	87	0
1527745277.298800000	52.2217	235	0
1527745277.300026000	52.2229	147	0
1527745277.303220000	52.2261	104	1
1527745277.304099000	52.227	91	0
1527745277.305360000	52.2282	270	0
1527745277.308151000	52.231	101	1
1527745277.363466000	52.2863	534	1
1527745277.363538000	52.2864	255	1
1527745277.386062000	52.3089	87	0
1527745277.541178000	52.4641	231	0
1527745277.542566000	52.4654	147	0
1527745277.545242000	52.4681	104	1
1527745277.546348000	52.4692	91	0
1527745277.547643000	52.4705	97	0
1527745277.550249000	52.4731	101	1
1527745277.783369000	52.7062	388	1
1527745277.783436000	52.7063	259	1
1527745277.802411000	52.7253	87	0
1527745277.925991000	52.8489	330	0
1527745277.927227000	52.8501	147	0
1527745277.930256000	52.8531	104	1
1527745277.930981000	52.8539	91	0
1527745277.932338000	52.8552	325	0
1527745277.934255000	52.8571	101	1
1527745280.001316000	54.9242	392	1
1527745280.001383000	54.9243	258	1
1527745280.020360000	54.9432	87	0
1527745280.322957000	55.2458	257	0
1527745280.324244000	55.2471	147	0
1527745280.326815000	55.2497	104	1
1527745280.328745000	55.2516	91	0
1527745280.330559000	55.2534	234	0
1527745280.332714000	55.2556	101	1
1527745280.502898000	55.4258	394	1
1527745280.502975000	55.4259	263	1
1527745280.521898000	55.4448	87	0
1527745280.640361000	55.5632	232	0
1527745280.641651000	55.5645	147	0
1527745280.643559000	55.5664	91	0
1527745280.643870000	55.5668	107	1
1527745280.644874000	55.5678	103	0
1527745280.648813000	55.5717	98	1
1527745281.282938000	56.2058	1412	1
1527745281.282974000	56.2059	124	1
1527745281.283039000	56.2059	260	1
1527745281.305457000	56.2283	87	0
1527745281.448547000	56.3714	254	0
1527745281.449759000	56.3726	147	0
1527745281.452856000	56.3757	104	1
1527745281.453814000	56.3767	91	0
1527745281.455171000	56.3781	91	0
1527745281.457772000	56.3807	101	1
1527745281.493014000	56.4159	391	1
1527745281.493099000	56.416	256	1
1527745281.532658000	56.4555	87	0
1527745281.661785000	56.5847	232	0
1527745281.663071000	56.586	147	0
1527745281.665869000	56.5887	104	1
1527745281.666553000	56.5894	91	0
1527745281.667825000	56.5907	276	0
1527745281.669787000	56.5927	101	1
1527745281.802149000	56.725	389	1
1527745281.802247000	56.7251	258	1
1527745281.821436000	56.7443	87	0
1527745281.931466000	56.8543	257	0
1527745281.932842000	56.8557	147	0
1527745281.934639000	56.8575	91	0
1527745281.934799000	56.8577	107	1
1527745281.936210000	56.8591	158	0
1527745281.939869000	56.8627	98	1
1527745282.234381000	57.1573	393	1
1527745282.234463000	57.1573	266	1
1527745282.256231000	57.1791	87	0
1527745282.394278000	57.3172	232	0
1527745282.395564000	57.3184	147	0
1527745282.397239000	57.3201	91	0
1527745282.397903000	57.3208	107	1
1527745282.398561000	57.3214	113	0
1527745282.401900000	57.3248	98	1
1527745282.651759000	57.5746	389	1
1527745282.651847000	57.5747	261	1
1527745282.672741000	57.5956	87	0
1527745282.800418000	57.7233	361	0
1527745282.801679000	57.7246	147	0
1527745282.803866000	57.7267	104	1
1527745282.805857000	57.7287	91	0
1527745282.807210000	57.7301	85	0
1527745282.809918000	57.7328	101	1
1527745282.886094000	57.809	393	1
1527745282.886160000	57.809	259	1
1527745282.904236000	57.8271	87	0
1527745283.205966000	58.1288	234	0
1527745283.207227000	58.1301	147	0
1527745283.209698000	58.1326	91	0
1527745283.209971000	58.1329	107	1
1527745283.210978000	58.1339	113	0
1527745283.214946000	58.1378	98	1
1527745283.453056000	58.3759	392	1
1527745283.453206000	58.3761	267	1
1527745283.482301000	58.4052	87	0
1527745283.595744000	58.5186	231	0
1527745283.596975000	58.5199	147	0
1527745283.599561000	58.5224	91	0
1527745283.599970000	58.5229	107	1
1527745283.600879000	58.5238	319	0
1527745283.604967000	58.5278	98	1
1527745284.110549000	59.0334	528	1
1527745284.110610000	59.0335	260	1
1527745284.135204000	59.0581	87	0
1527745284.279253000	59.2021	258	0
1527745284.280536000	59.2034	147	0
1527745284.282645000	59.2055	91	0
1527745284.282939000	59.2058	107	1
1527745284.283948000	59.2068	101	0
1527745284.287949000	59.2108	98	1
1527745284.359466000	59.2823	390	1
1527745284.359555000	59.2824	259	1
1527745284.382195000	59.3051	87	0
1527745284.710776000	59.6337	255	0
1527745284.712105000	59.635	147	0
1527745284.715036000	59.6379	104	1
1527745284.715998000	59.6389	91	0
1527745284.717362000	59.6402	288	0
1527745284.719993000	59.6429	101	1
1527745284.791367000	59.7142	389	1
1527745284.791446000	59.7143	263	1
1527745284.810116000	59.733	87	0
1527745284.930094000	59.853	346	0
1527745284.931363000	59.8542	147	0
1527745284.934053000	59.8569	104	1
1527745284.934117000	59.857	91	0
1527745284.935440000	59.8583	174	0
1527745284.938048000	59.8609	101	1
1527745285.021095000	59.944	390	1
1527745285.021149000	59.944	260	1
1527745285.044400000	59.9673	87	0
1527745285.155761000	60.0786	232	0
1527745285.157024000	60.0799	147	0
1527745285.160061000	60.0829	104	1
1527745285.161187000	60.0841	91	0
1527745285.162547000	60.0854	153	0
1527745285.165066000	60.0879	101	1
1527745285.531435000	60.4543	393	1
1527745285.531523000	60.4544	265	1
1527745285.571170000	60.4941	393	1
1527745285.609160000	60.532	87	0
1527745285.717554000	60.6404	258	0
1527745285.718804000	60.6417	147	0
1527745285.721027000	60.6439	104	1
1527745285.722459000	60.6453	91	0
1527745285.723772000	60.6467	138	0
1527745285.726004000	60.6489	101	1
1527745285.848283000	60.7712	1412	1
1527745285.848339000	60.7712	126	1
1527745285.848404000	60.7713	263	1
1527745285.887578000	60.8105	87	0
1527745286.012148000	60.935	305	0
1527745286.013446000	60.9363	147	0
1527745286.016095000	60.939	104	1
1527745286.017917000	60.9408	91	0
1527745286.019220000	60.9421	151	0
1527745286.022119000	60.945	101	1
1527745286.049825000	60.9727	91	0
1527745286.054112000	60.977	98	1
1527745286.342499000	61.2654	392	1
1527745286.342573000	61.2655	258	1
1527745286.365613000	61.2885	87	0
1527745286.490724000	61.4136	234	0
1527745286.492007000	61.4149	147	0
1527745286.494559000	61.4174	91	0
1527745286.495133000	61.418	107	1
1527745286.495878000	61.4188	165	0
1527745286.500144000	61.423	98	1
1527745286.613307000	61.5362	390	1
1527745286.613372000	61.5363	258	1
1527745286.631745000	61.5546	87	0
1527745286.760801000	61.6837	232	0
1527745286.762115000	61.685	147	0
1527745286.765147000	61.688	104	1
1527745286.765413000	61.6883	91	0
1527745286.766771000	61.6897	308	0
1527745286.769151000	61.692	101	1
1527745286.844493000	61.7674	393	1
1527745286.844550000	61.7674	261	1
1527745286.864360000	61.7872	87	0
1527745286.980381000	61.9033	258	0
1527745286.981682000	61.9046	148	0
1527745286.984164000	61.907	104	1
1527745286.986270000	61.9092	92	0
1527745286.987573000	61.9105	183	0
1527745286.990089000	61.913	101	1
1527745286.996124000	61.919	371	1
1527745286.996211000	61.9191	1412	1
1527745286.996235000	61.9191	1412	1
1527745286.996262000	61.9191	1412	1
1527745286.996297000	61.9192	771	1
1527745287.012377000	61.9353	100	0
1527745287.016145000	61.939	98	1
1527745287.017024000	61.9399	87	0
1527745287.104311000	62.0272	326	1
1527745287.104380000	62.0273	260	1
1527745287.119774000	62.0427	391	0
1527745287.123099000	62.046	101	1
1527745287.124139000	62.047	87	0
1527745287.126450000	62.0493	80	0
1527745287.130096000	62.053	101	1
1527745287.253315000	62.1762	244	0
1527745287.254534000	62.1774	148	0
1527745287.257162000	62.18	92	0
1527745287.257237000	62.1801	101	1
1527745287.258540000	62.1814	326	0
1527745287.261166000	62.184	101	1
1527745287.565611000	62.4885	394	1
1527745287.565684000	62.4886	265	1
1527745287.585624000	62.5085	87	0
1527745287.723338000	62.6462	340	0
1527745287.724542000	62.6474	148	0
1527745287.725897000	62.6488	92	0
1527745287.727177000	62.6501	265	0
1527745287.727245000	62.6501	107	1
1527745287.731214000	62.6541	98	1
1527745288.004812000	62.9277	529	1
1527745288.004879000	62.9278	266	1
1527745288.040881000	62.9638	87	0
1527745288.147979000	63.0709	256	0
1527745288.149269000	63.0721	148	0
1527745288.152228000	63.0751	104	1
1527745288.156075000	63.079	92	0
1527745288.157363000	63.0802	284	0
1527745288.160224000	63.0831	101	1
1527745288.267240000	63.1901	392	1
1527745288.267347000	63.1902	263	1
1527745288.300196000	63.2231	87	0
1527745288.412999000	63.3359	232	0
1527745288.414281000	63.3372	148	0
1527745288.417189000	63.3401	104	1
1527745288.418529000	63.3414	92	0
1527745288.419865000	63.3427	292	0
1527745288.422238000	63.3451	101	1
1527745288.786263000	63.7091	389	1
1527745288.786334000	63.7092	265	1
1527745288.804654000	63.7275	87	0
1527745288.923269000	63.8461	258	0
1527745288.924543000	63.8474	148	0
1527745288.927226000	63.8501	104	1
1527745288.927938000	63.8508	92	0
1527745288.929229000	63.8521	299	0
1527745288.931203000	63.8541	101	1
1527745289.065685000	63.9886	393	1
1527745289.065779000	63.9887	262	1
1527745289.084765000	64.0076	87	0
1527745289.195413000	64.1183	257	0
1527745289.196760000	64.1196	148	0
1527745289.198359000	64.1212	92	0
1527745289.199286000	64.1222	107	1
1527745289.199737000	64.1226	254	0
1527745289.203282000	64.1262	98	1
1527745289.279736000	64.2026	392	1
1527745289.279798000	64.2027	258	1
1527745289.299331000	64.2222	87	0
1527745289.424924000	64.3478	320	0
1527745289.426177000	64.3491	148	0
1527745289.429033000	64.3519	92	0
1527745289.429241000	64.3521	107	1
1527745289.430368000	64.3532	315	0
1527745289.434224000	64.3571	98	1
1527745289.730619000	64.6535	1412	1
1527745289.730668000	64.6535	123	1
1527745289.730721000	64.6536	268	1
1527745289.755469000	64.6783	87	0
1527745289.889168000	64.812	258	0
1527745289.890406000	64.8133	148	0
1527745289.892279000	64.8152	92	0
1527745289.893331000	64.8162	107	1
1527745289.893584000	64.8165	182	0
1527745289.897335000	64.8202	98	1
1527745289.917477000	64.8404	258	0
1527745289.921267000	64.8441	98	1
1527745290.139822000	65.0627	390	1
1527745290.139888000	65.0628	263	1
1527745290.157368000	65.0802	87	0
1527745290.471877000	65.3948	259	0
1527745290.473219000	65.3961	148	0
1527745290.475364000	65.3982	104	1
1527745290.478174000	65.4011	92	0
1527745290.479440000	65.4023	132	0
1527745290.482387000	65.4053	101	1
1527745290.621550000	65.5444	391	1
1527745290.621644000	65.5445	263	1
1527745290.642409000	65.5653	87	0
1527745290.755053000	65.6779	284	0
1527745290.756348000	65.6792	148	0
1527745290.759194000	65.6821	92	0
1527745290.759434000	65.6823	107	1
1527745290.760516000	65.6834	284	0
1527745290.764387000	65.6873	98	1
1527745291.010674000	65.9336	389	1
1527745291.010751000	65.9336	262	1
1527745291.029258000	65.9521	87	0
1527745291.161132000	66.084	256	0
1527745291.162416000	66.0853	148	0
1527745291.165362000	66.0882	92	0
1527745291.165449000	66.0883	104	1
1527745291.166745000	66.0896	167	0
1527745291.169379000	66.0923	101	1
1527745291.801166000	66.724	391	1
1527745291.801259000	66.7241	259	1
1527745291.823371000	66.7463	87	0
1527745291.947443000	66.8703	256	0
1527745291.948721000	66.8716	148	0
1527745291.950858000	66.8737	92	0
1527745291.951444000	66.8743	107	1
1527745291.952220000	66.8751	211	0
1527745291.956491000	66.8794	98	1
1527745292.141724000	67.0646	392	1
1527745292.141783000	67.0647	264	1
1527745292.159817000	67.0827	87	0
1527745292.166188000	67.0891	87	0
1527745292.295870000	67.2188	234	0
1527745292.297158000	67.22	148	0
1527745292.299404000	67.2223	107	1
1527745292.301362000	67.2242	92	0
1527745292.302720000	67.2256	174	0
1527745292.305423000	67.2283	101	1
1527745292.338653000	67.2615	234	0
1527745292.342393000	67.2653	98	1
1527745292.609503000	67.5324	390	1
1527745292.609592000	67.5325	258	1
1527745292.635543000	67.5584	87	0
1527745292.749316000	67.6722	234	0
1527745292.750603000	67.6735	148	0
1527745292.753449000	67.6763	104	1
1527745292.753760000	67.6766	92	0
1527745292.755066000	67.6779	194	0
1527745292.757433000	67.6803	101	1
1527745293.019683000	67.9426	533	1
1527745293.019767000	67.9426	266	1
1527745293.039973000	67.9629	87	0
1527745293.168045000	68.0909	258	0
1527745293.169247000	68.0921	148	0
1527745293.172119000	68.095	92	0
1527745293.172474000	68.0954	107	1
1527745293.173379000	68.0963	175	0
1527745293.177466000	68.1003	98	1
1527745293.324150000	68.247	389	1
1527745293.324248000	68.2471	264	1
1527745293.348132000	68.271	87	0
1527745293.456497000	68.3794	234	0
1527745293.457789000	68.3807	148	0
1527745293.460482000	68.3834	104	1
1527745293.460721000	68.3836	92	0
1527745293.462083000	68.385	128	0
1527745293.464499000	68.3874	101	1
1527745293.734167000	68.657	393	1
1527745293.734228000	68.6571	263	1
1527745293.763728000	68.6866	87	0
1527745293.769321000	68.6922	87	0
1527745293.876938000	68.7998	361	0
1527745293.878149000	68.801	148	0
1527745293.879524000	68.8024	92	0
1527745293.880580000	68.8035	110	1
1527745293.881353000	68.8042	187	0
1527745293.885561000	68.8084	98	1
1527745294.103980000	69.0269	388	1
1527745294.104071000	69.027	263	1
1527745294.122889000	69.0458	87	0
1527745294.256372000	69.1793	234	0
1527745294.257660000	69.1805	148	0
1527745294.260167000	69.183	92	0
1527745294.260585000	69.1835	107	1
1527745294.261450000	69.1843	221	0
1527745294.265551000	69.1884	98	1
1527745294.577044000	69.4999	393	1
1527745294.577135000	69.5	265	1
1527745294.598776000	69.5217	87	0
1527745294.892598000	69.8155	255	0
1527745294.893907000	69.8168	148	0
1527745294.895192000	69.8181	92	0
1527745294.896449000	69.8193	324	0
1527745294.896656000	69.8195	110	1
1527745295.110154000	70.033	1412	1
1527745295.110188000	70.0331	121	1
1527745295.110251000	70.0331	263	1
1527745295.129942000	70.0528	87	0
1527745295.246374000	70.1693	232	0
1527745295.247700000	70.1706	148	0
1527745295.250452000	70.1733	92	0
1527745295.250717000	70.1736	107	1
1527745295.251813000	70.1747	272	0
1527745295.255646000	70.1785	98	1
1527745295.526043000	70.4489	392	1
1527745295.526103000	70.449	261	1
1527745295.556266000	70.4791	87	0
1527745295.684575000	70.6075	255	0
1527745295.685793000	70.6087	148	0
1527745295.688360000	70.6112	92	0
1527745295.688600000	70.6115	107	1
1527745295.689738000	70.6126	316	0
1527745295.693660000	70.6165	98	1
1527745295.743213000	70.6661	255	0
1527745295.746610000	70.6695	98	1
1527745295.783768000	70.7066	148	0
1527745295.787674000	70.7106	98	1
1527745295.950851000	70.8737	393	1
1527745295.950939000	70.8738	262	1
1527745295.970364000	70.8932	87	0
1527745296.081608000	71.0045	345	0
1527745296.082949000	71.0058	148	0
1527745296.085147000	71.008	92	0
1527745296.085636000	71.0085	107	1
1527745296.086481000	71.0094	209	0
1527745296.090631000	71.0135	98	1
1527745296.287913000	71.2108	394	1
1527745296.287978000	71.2109	260	1
1527745296.326527000	71.2494	87	0
1527745296.440798000	71.3637	232	0
1527745296.442078000	71.365	148	0
1527745296.444704000	71.3676	104	1
1527745296.446627000	71.3695	92	0
1527745296.447925000	71.3708	267	0
1527745296.450714000	71.3736	101	1
1527745296.770462000	71.6933	370	1
1527745296.770551000	71.6934	1412	1
1527745296.770578000	71.6935	1412	1
1527745296.770631000	71.6935	1412	1
1527745296.770653000	71.6935	1412	1
1527745296.770676000	71.6936	1412	1
1527745296.770722000	71.6936	1412	1
1527745296.770757000	71.6936	1412	1
1527745296.770797000	71.6937	1412	1
1527745296.770830000	71.6937	1412	1
1527745296.770870000	71.6938	1412	1
1527745296.770907000	71.6938	1412	1
1527745296.770936000	71.6938	1412	1
1527745296.770975000	71.6939	1412	1
1527745296.771022000	71.6939	150	1
1527745296.788815000	71.7117	87	0
1527745296.793105000	71.716	87	0
1527745296.918827000	71.8417	339	1
1527745296.918917000	71.8418	261	1
1527745296.925074000	71.848	411	0
1527745296.928716000	71.8516	98	1
1527745296.930922000	71.8538	80	0
1527745296.934717000	71.8576	98	1
1527745296.937064000	71.8599	87	0
1527745297.062742000	71.9856	314	0
1527745297.064022000	71.9869	148	0
1527745297.066691000	71.9896	104	1
1527745297.066982000	71.9899	92	0
1527745297.068282000	71.9912	154	0
1527745297.070659000	71.9935	101	1
1527745297.180016000	72.1029	388	1
1527745297.180106000	72.103	261	1
1527745297.198177000	72.1211	87	0
1527745297.313614000	72.2365	235	0
1527745297.314909000	72.2378	148	0
1527745297.317746000	72.2406	104	1
1527745297.318009000	72.2409	92	0
1527745297.319311000	72.2422	307	0
1527745297.321731000	72.2446	101	1
1527745297.682951000	72.6058	390	1
1527745297.683017000	72.6059	265	1
1527745297.722858000	72.6457	390	1
1527745297.724468000	72.6473	87	0
1527745297.755346000	72.6782	87	0
1527745297.834633000	72.7575	256	0
1527745297.835921000	72.7588	148	0
1527745297.838439000	72.7613	92	0
1527745297.838707000	72.7616	110	1
1527745297.839746000	72.7626	189	0
1527745297.843772000	72.7667	98	1
1527745298.098622000	73.0215	533	1
1527745298.098698000	73.0216	264	1
1527745298.116643000	73.0395	87	0
1527745298.256230000	73.1791	234	0
1527745298.257581000	73.1805	148	0
1527745298.259759000	73.1826	104	1
1527745298.261286000	73.1842	92	0
1527745298.262652000	73.1855	212	0
1527745298.264734000	73.1876	101	1
1527745298.454194000	73.3771	390	1
1527745298.454284000	73.3772	262	1
1527745298.474362000	73.3972	87	0
1527745298.589734000	73.5126	232	0
1527745298.590968000	73.5138	148	0
1527745298.593732000	73.5166	92	0
1527745298.593811000	73.5167	104	1
1527745298.595022000	73.5179	212	0
1527745298.597829000	73.5207	101	1
1527745298.916289000	73.8392	388	1
1527745298.916380000	73.8393	261	1
1527745298.935898000	73.8588	87	0
1527745299.053577000	73.9765	259	0
1527745299.054812000	73.9777	148	0
1527745299.057594000	73.9805	92	0
1527745299.057840000	73.9807	107	1
1527745299.058839000	73.9817	140	0
1527745299.062868000	73.9857	98	1
1527745299.286073000	74.209	393	1
1527745299.286163000	74.209	258	1
1527745299.305186000	74.2281	87	0
1527745299.312347000	74.2352	87	0
1527745299.424054000	74.3469	341	0
1527745299.425335000	74.3482	148	0
1527745299.427874000	74.3508	107	1
1527745299.428359000	74.3512	92	0
1527745299.429686000	74.3526	90	0
1527745299.431883000	74.3548	101	1
1527745299.471083000	74.394	341	0
1527745299.474863000	74.3977	98	1
1527745299.736186000	74.6591	393	1
1527745299.736269000	74.6591	259	1
1527745299.757726000	74.6806	87	0
1527745299.871989000	74.7949	258	0
1527745299.873266000	74.7961	148	0
1527745299.875839000	74.7987	104	1
1527745299.876949000	74.7998	92	0
1527745299.878246000	74.8011	174	0
1527745299.880838000	74.8037	101	1
1527745300.026752000	74.9496	1412	1
1527745300.026811000	74.9497	126	1
1527745300.026888000	74.9498	263	1
1527745300.047555000	74.9704	87	0
1527745300.165883000	75.0888	234	0
1527745300.167231000	75.0901	148	0
1527745300.169904000	75.0928	104	1
1527745300.170919000	75.0938	92	0
1527745300.172354000	75.0952	309	0
1527745300.174905000	75.0978	101	1
1527745300.477327000	75.4002	393	1
1527745300.477385000	75.4003	261	1
1527745300.497045000	75.4199	87	0
1527745300.610576000	75.5335	231	0
1527745300.611859000	75.5347	148	0
1527745300.613196000	75.5361	92	0
1527745300.614451000	75.5373	127	0
1527745300.614922000	75.5378	110	1
1527745300.889410000	75.8123	391	1
1527745300.889467000	75.8123	265	1
1527745300.910219000	75.8331	87	0
1527745301.025438000	75.9483	279	0
1527745301.026713000	75.9496	148	0
1527745301.028071000	75.951	92	0
1527745301.028982000	75.9519	107	1
1527745301.029292000	75.9522	163	0
1527745301.032959000	75.9558	98	1
1527745301.076180000	75.9991	279	0
1527745301.079969000	76.0028	98	1
1527745301.171296000	76.0942	389	1
1527745301.171385000	76.0943	261	1
1527745301.208049000	76.1309	87	0
1527745301.371780000	76.2947	322	0
1527745301.373333000	76.2962	148	0
1527745301.375981000	76.2989	104	1
1527745301.376053000	76.2989	92	0
1527745301.377359000	76.3002	115	0
1527745301.379996000	76.3029	101	1
1527745301.792612000	76.7155	389	1
1527745301.792672000	76.7156	259	1
1527745301.811788000	76.7347	87	0
1527745301.945100000	76.868	258	0
1527745301.946363000	76.8692	148	0
1527745301.948362000	76.8712	92	0
1527745301.949018000	76.8719	107	1
1527745301.949685000	76.8726	286	0
1527745301.952943000	76.8758	98	1
1527745302.022122000	76.945	389	1
1527745302.022207000	76.9451	259	1
1527745302.046202000	76.9691	87	0
1527745302.178959000	77.1018	235	0
1527745302.183020000	77.1059	101	1
1527745302.184697000	77.1076	158	0
1527745302.186029000	77.1089	287	0
1527745302.188021000	77.1109	101	1
1527745302.351482000	77.2744	395	1
1527745302.351573000	77.2745	260	1
1527745302.366010000	77.2889	100	0
1527745302.369491000	77.2924	87	0
1527745302.370050000	77.2929	101	1
1527745302.485421000	77.4083	232	0
1527745302.486709000	77.4096	148	0
1527745302.488615000	77.4115	92	0
1527745302.488968000	77.4118	104	1
1527745302.489940000	77.4128	340	0
1527745302.494013000	77.4169	98	1
1527745302.601189000	77.5241	529	1
1527745302.601256000	77.5241	261	1
1527745302.622027000	77.5449	87	0
1527745302.737440000	77.6603	308	0
1527745302.738771000	77.6617	148	0
1527745302.741067000	77.6639	104	1
1527745302.741648000	77.6645	92	0
1527745302.743026000	77.6659	153	0
1527745302.745059000	77.6679	101	1
1527745304.900742000	79.8236	391	1
1527745304.900817000	79.8237	259	1
1527745304.938842000	79.8617	391	1
1527745304.963748000	79.8866	90	0
1527745304.963961000	79.8868	259	1
1527745304.999356000	79.9222	90	0
1527745305.125544000	80.0484	255	0
1527745305.126818000	80.0497	148	0
1527745305.129731000	80.0526	107	1
1527745305.130711000	80.0536	92	0
1527745305.132134000	80.055	184	0
1527745305.134735000	80.0576	101	1
1527745305.260329000	80.1832	394	1
1527745305.260416000	80.1833	264	1
1527745305.282423000	80.2053	87	0
1527745305.406056000	80.3289	232	0
1527745305.407348000	80.3302	148	0
1527745305.409796000	80.3327	104	1
1527745305.411295000	80.3342	92	0
1527745305.412666000	80.3355	296	0
1527745305.414743000	80.3376	101	1
1527745305.681246000	80.6041	389	1
1527745305.681305000	80.6042	263	1
1527745305.702661000	80.6255	87	0
1527745305.835739000	80.7586	257	0
1527745305.837026000	80.7599	148	0
1527745305.839785000	80.7627	104	1
1527745305.839820000	80.7627	92	0
1527745305.841139000	80.764	307	0
1527745305.843768000	80.7666	101	1
1527745306.005712000	80.9286	390	1
1527745306.005778000	80.9287	264	1
1527745306.027540000	80.9504	87	0
1527745306.153300000	81.0762	232	0
1527745306.154598000	81.0775	148	0
1527745306.156837000	81.0797	104	1
1527745306.158206000	81.0811	92	0
1527745306.159565000	81.0824	136	0
1527745306.161758000	81.0846	101	1
1527745306.466091000	81.389	1412	1
1527745306.466143000	81.389	126	1
1527745306.466207000	81.3891	263	1
1527745306.485505000	81.4084	87	0
1527745306.495951000	81.4188	87	0
1527745306.602205000	81.5251	234	0
1527745306.603413000	81.5263	148	0
1527745306.605247000	81.5281	92	0
1527745306.605824000	81.5287	110	1
1527745306.606571000	81.5295	265	0
1527745306.609865000	81.5327	98	1
1527745306.735181000	81.6581	390	1
1527745306.735242000	81.6581	263	1
1527745306.754736000	81.6776	87	0
1527745306.865136000	81.788	363	0
1527745306.866391000	81.7893	148	0
1527745306.868820000	81.7917	104	1
1527745306.870611000	81.7935	92	0
1527745306.872001000	81.7949	340	0
1527745306.873839000	81.7967	101	1
1527745306.946038000	81.8689	395	1
1527745306.946127000	81.869	262	1
1527745306.967716000	81.8906	87	0
1527745307.083004000	82.0059	232	0
1527745307.084286000	82.0072	148	0
1527745307.086901000	82.0098	104	1
1527745307.087332000	82.0102	92	0
1527745307.088619000	82.0115	91	0
1527745307.090841000	82.0137	101	1
1527745307.239217000	82.1621	394	1
1527745307.239304000	82.1622	261	1
1527745307.259129000	82.182	87	0
1527745307.381219000	82.3041	232	0
1527745307.382572000	82.3055	148	0
1527745307.384908000	82.3078	104	1
1527745307.386039000	82.3089	92	0
1527745307.387338000	82.3102	191	0
1527745307.389918000	82.3128	101	1
1527745307.501484000	82.4244	390	1
1527745307.501545000	82.4244	262	1
1527745307.528632000	82.4515	87	0
1527745307.645272000	82.5682	234	0
1527745307.646566000	82.5694	148	0
1527745307.648543000	82.5714	92	0
1527745307.648934000	82.5718	107	1
1527745307.649903000	82.5728	145	0
1527745307.653935000	82.5768	98	1
1527745308.250577000	83.1735	391	1
1527745308.250668000	83.1735	263	1
1527745308.280231000	83.2031	87	0
1527745308.286937000	83.2098	87	0
1527745308.432872000	83.3558	279	0
1527745308.434153000	83.357	148	0
1527745308.436992000	83.3599	107	1
1527745308.437362000	83.3602	92	0
1527745308.438694000	83.3616	105	0
1527745308.440961000	83.3638	101	1
1527745308.571041000	83.4939	393	1
1527745308.571095000	83.494	258	1
1527745308.589178000	83.5121	87	0
1527745308.721084000	83.644	320	0
1527745308.722381000	83.6453	148	0
1527745308.724987000	83.6479	104	1
1527745308.725551000	83.6484	92	0
1527745308.726858000	83.6497	294	0
1527745308.728919000	83.6518	101	1
1527745309.137136000	84.06	533	1
1527745309.137203000	84.0601	259	1
1527745309.157015000	84.0799	87	0
1527745309.274349000	84.1972	258	0
1527745309.275642000	84.1985	148	0
1527745309.277892000	84.2008	92	0
1527745309.278031000	84.2009	104	1
1527745309.279156000	84.202	337	0
1527745309.282037000	84.2049	101	1
1527745309.842869000	84.7657	390	1
1527745309.842950000	84.7658	264	1
1527745309.863487000	84.7864	87	0
1527745309.877745000	84.8006	87	0
1527745309.976793000	84.8997	255	0
1527745309.978117000	84.901	148	0
1527745309.981012000	84.9039	107	1
1527745309.981249000	84.9041	92	0
1527745309.982615000	84.9055	296	0
1527745309.985002000	84.9079	101	1
1527745310.053683000	84.9766	393	1
1527745310.053745000	84.9766	260	1
1527745310.075227000	84.9981	87	0
1527745310.189518000	85.1124	232	0
1527745310.190780000	85.1137	148	0
1527745310.193092000	85.116	104	1
1527745310.193360000	85.1162	92	0
1527745310.194688000	85.1176	210	0
1527745310.197099000	85.12	101	1
1527745310.296486000	85.2194	390	1
1527745310.296580000	85.2195	258	1
1527745310.316530000	85.2394	87	0
1527745310.438111000	85.361	307	0
1527745310.439378000	85.3623	148	0
1527745310.442140000	85.365	104	1
1527745310.450271000	85.3732	92	0
1527745310.451575000	85.3745	295	0
1527745310.454122000	85.377	101	1
1527745310.724496000	85.6474	394	1
1527745310.724571000	85.6475	265	1
1527745310.743192000	85.6661	87	0
1527745310.851321000	85.7742	259	0
1527745310.852664000	85.7755	148	0
1527745310.855075000	85.778	104	1
1527745310.856619000	85.7795	92	0
1527745310.857917000	85.7808	183	0
1527745310.860061000	85.7829	101	1
1527745311.153397000	86.0763	1412	1
1527745311.153446000	86.0763	127	1
1527745311.153519000	86.0764	268	1
1527745311.180047000	86.1029	87	0
1527745311.299309000	86.2222	232	0
1527745311.300595000	86.2235	148	0
1527745311.303100000	86.226	104	1
1527745311.303700000	86.2266	92	0
1527745311.305586000	86.2285	260	0
1527745311.307088000	86.23	101	1
1527745311.604446000	86.5273	369	1
1527745311.604530000	86.5274	1412	1
1527745311.604557000	86.5274	1412	1
1527745311.604599000	86.5275	1412	1
1527745311.604651000	86.5275	843	1
1527745311.623676000	86.5466	87	0
1527745311.726365000	86.6492	389	0
1527745311.730201000	86.6531	101	1
1527745311.736236000	86.6591	80	0
1527745311.740177000	86.6631	98	1
1527745311.877296000	86.8002	389	1
1527745311.877361000	86.8002	258	1
1527745311.900844000	86.8237	87	0
1527745312.019148000	86.942	258	0
1527745312.020386000	86.9433	148	0
1527745312.023197000	86.9461	104	1
1527745312.025170000	86.9481	92	0
1527745312.026463000	86.9493	309	0
1527745312.029108000	86.952	101	1
1527745312.337749000	87.2606	395	1
1527745312.337814000	87.2607	263	1
1527745312.355909000	87.2788	87	0
1527745312.487588000	87.4105	341	0
1527745312.488853000	87.4117	148	0
1527745312.491181000	87.4141	92	0
1527745312.491305000	87.4142	104	1
1527745312.492614000	87.4155	229	0
1527745312.495133000	87.418	101	1
1527745312.557316000	87.4802	391	1
1527745312.557390000	87.4803	259	1
1527745312.579127000	87.502	87	0
1527745312.694932000	87.6178	232	0
1527745312.696163000	87.619	148	0
1527745312.699232000	87.6221	104	1
1527745312.699897000	87.6228	92	0
1527745312.701190000	87.6241	314	0
1527745312.703155000	87.626	101	1
1527745312.789297000	87.7122	394	1
1527745312.789360000	87.7122	261	1
1527745312.811938000	87.7348	87	0
1527745312.926132000	87.849	258	0
1527745312.927372000	87.8503	148	0
1527745312.930246000	87.8531	104	1
1527745312.930682000	87.8536	92	0
1527745312.932149000	87.855	210	0
1527745312.934229000	87.8571	101	1
1527745313.338384000	88.2613	533	1
1527745313.338485000	88.2614	259	1
1527745313.363786000	88.2867	87	0
1527745313.370085000	88.293	87	0
1527745313.481023000	88.4039	255	0
1527745313.482365000	88.4052	148	0
1527745313.483864000	88.4067	92	0
1527745313.485222000	88.4081	104	0
1527745313.485318000	88.4082	110	1
1527745313.489330000	88.4122	98	1
1527745313.547383000	88.4703	390	1
1527745313.547469000	88.4703	260	1
1527745313.575444000	88.4983	87	0
1527745313.710616000	88.6335	232	0
1527745313.711945000	88.6348	148	0
1527745313.714225000	88.6371	104	1
1527745313.714855000	88.6377	92	0
1527745313.716149000	88.639	222	0
1527745313.718212000	88.6411	101	1
1527745313.807431000	88.7303	393	1
1527745313.807496000	88.7304	262	1
1527745313.826365000	88.7492	87	0
1527745313.950074000	88.873	344	0
1527745313.951273000	88.8742	148	0
1527745313.954251000	88.8771	104	1
1527745313.954591000	88.8775	92	0
1527745313.955895000	88.8788	301	0
1527745313.958228000	88.8811	101	1
1527745314.283539000	89.2064	393	1
1527745314.283629000	89.2065	269	1
1527745314.324341000	89.2472	393	1
1527745314.344346000	89.2672	87	0
1527745314.492593000	89.4155	231	0
1527745314.493798000	89.4167	148	0
1527745314.496204000	89.4191	92	0
1527745314.496317000	89.4192	104	1
1527745314.497477000	89.4204	267	0
1527745314.500328000	89.4232	101	1
1527745314.700726000	89.6236	392	1
1527745314.700815000	89.6237	264	1
1527745314.725435000	89.6483	87	0
1527745314.735239000	89.6581	87	0
1527745314.883002000	89.8059	257	0
1527745314.884280000	89.8072	148	0
1527745314.887297000	89.8102	107	1
1527745314.887468000	89.8103	92	0
1527745314.888751000	89.8116	204	0
1527745314.891277000	89.8142	101	1
1527745315.131295000	90.0542	1412	1
1527745315.131330000	90.0542	127	1
1527745315.131383000	90.0543	267	1
1527745315.161041000	90.0839	87	0
1527745315.276616000	90.1995	231	0
1527745315.277845000	90.2007	148	0
1527745315.279907000	90.2028	92	0
1527745315.280378000	90.2033	107	1
1527745315.281208000	90.2041	224	0
1527745315.285374000	90.2083	98	1
1527745315.600812000	90.5237	393	1
1527745315.600910000	90.5238	260	1
1527745315.639290000	90.5622	87	0
1527745315.763226000	90.6861	307	0
1527745315.764845000	90.6877	148	0
1527745315.766808000	90.6897	92	0
1527745315.767325000	90.6902	107	1
1527745315.768123000	90.691	152	0
1527745315.771317000	90.6942	98	1
1527745315.976192000	90.8991	391	1
1527745315.976282000	90.8992	260	1
1527745315.995669000	90.9185	87	0
1527745316.119311000	91.0422	258	0
1527745316.120590000	91.0435	148	0
1527745316.123398000	91.0463	104	1
1527745316.126360000	91.0492	92	0
1527745316.127655000	91.0505	295	0
[truncated: 524 more rows]
