# Supplementary material for: Method for multi-task learning fusion network traffic classification to address small sample labels
Source: Sci Rep. 2024 Jan 30;14:2518. doi: 10.1038/s41598-024-51933-8 (PMC10827795; doi:10.1038/s41598-024-51933-8)
Supplement: Supplementary file 2 — Supplementary Information 2. [file 41598_2024_51933_MOESM2_ESM.zip › QUIC Dataset/QUIC Dataset/pretraining/Google Doc/GoogleDoc-1009.txt]

1527803990.054974000	0	297	1
1527803990.086386000	0.0314119	87	0
1527803990.487134000	0.43216	326	0
1527803990.488629000	0.433655	1412	0
1527803990.488664000	0.43369	103	1
1527803990.490097000	0.435123	1412	0
1527803990.491513000	0.436539	1412	0
1527803990.492979000	0.438005	180	0
1527803990.494489000	0.439515	1412	0
1527803990.495869000	0.440895	1412	0
1527803990.497296000	0.442322	1412	0
1527803990.498681000	0.443707	188	0
1527803990.499406000	0.444432	103	1
1527803990.500107000	0.445133	683	0
1527803990.501573000	0.446599	1412	0
1527803990.501665000	0.446691	118	1
1527803990.503041000	0.448067	1412	0
1527803990.503634000	0.44866	103	1
1527803990.504448000	0.449474	693	0
1527803990.505899000	0.450925	1412	0
1527803990.507324000	0.45235	1412	0
1527803990.508762000	0.453788	1412	0
1527803990.510154000	0.45518	188	0
1527803990.511438000	0.456464	112	1
1527803990.511870000	0.456896	1195	0
1527803990.518341000	0.463367	100	1
1527803990.523976000	0.469002	1412	0
1527803990.525395000	0.470421	1412	0
1527803990.525683000	0.470709	100	1
1527803990.526858000	0.471884	1412	0
1527803990.527591000	0.472617	103	1
1527803990.528257000	0.473283	188	0
1527803990.529711000	0.474737	1241	0
1527803990.529804000	0.47483	100	1
1527803990.531141000	0.476167	1412	0
1527803990.532572000	0.477598	1412	0
1527803990.533018000	0.478044	100	1
1527803990.534051000	0.479077	1412	0
1527803990.535456000	0.480482	185	0
1527803990.535686000	0.480712	106	1
1527803990.536910000	0.481936	1412	0
1527803990.537792000	0.482818	100	1
1527803990.538313000	0.483339	468	0
1527803990.539585000	0.484611	103	1
1527803990.539766000	0.484792	1412	0
1527803990.541193000	0.486219	1412	0
1527803990.541593000	0.486619	103	1
1527803990.542622000	0.487648	1412	0
1527803990.544066000	0.489092	188	0
1527803990.545478000	0.490504	84	0
1527803990.546942000	0.491968	1412	0
1527803990.548137000	0.493163	109	1
1527803990.548335000	0.493361	168	0
1527803990.550147000	0.495173	1412	0
1527803990.550608000	0.495634	103	1
1527803990.551563000	0.496589	1412	0
1527803990.553061000	0.498087	1412	0
1527803990.553601000	0.498627	103	1
1527803990.554443000	0.499469	188	0
1527803990.555902000	0.500928	1412	0
1527803990.556718000	0.501744	103	1
1527803990.557291000	0.502317	153	0
1527803990.558588000	0.503614	100	1
1527803990.558747000	0.503773	1412	0
1527803990.560178000	0.505204	1412	0
1527803990.560596000	0.505622	117	1
1527803990.561606000	0.506632	1412	0
1527803990.563113000	0.508139	188	0
1527803990.564583000	0.509609	794	0
1527803990.566009000	0.511035	1412	0
1527803990.567427000	0.512453	1412	0
1527803990.568854000	0.51388	1412	0
1527803990.569597000	0.514623	115	1
1527803990.570243000	0.515269	188	0
1527803990.571621000	0.516647	100	1
1527803990.571675000	0.516701	925	0
1527803990.573606000	0.518632	100	1
1527803990.590181000	0.535207	87	0
1527803990.957784000	0.90281	724	1
1527803990.957880000	0.902906	1412	1
1527803990.957916000	0.902942	918	1
1527803990.960383000	0.905409	218	1
1527803990.976356000	0.921382	87	0
1527803991.216428000	1.16145	168	1
1527803991.239294000	1.18432	87	0
1527803991.269780000	1.21481	303	0
1527803991.271229000	1.21625	1412	0
1527803991.271636000	1.21666	106	1
1527803991.272678000	1.2177	1412	0
1527803991.274181000	1.21921	1412	0
1527803991.274623000	1.21965	103	1
1527803991.275580000	1.22061	180	0
1527803991.277037000	1.22206	1412	0
1527803991.277648000	1.22267	103	1
1527803991.278463000	1.22349	1412	0
1527803991.279936000	1.22496	1071	0
1527803991.280326000	1.22535	100	1
1527803991.281337000	1.22636	92	0
1527803991.282829000	1.22785	209	0
1527803991.283371000	1.2284	100	1
1527803991.284627000	1.22965	103	1
1527803991.294220000	1.23925	376	0
1527803991.295666000	1.24069	100	1
1527803991.300216000	1.24524	80	0
1527803991.301645000	1.24667	100	1
1527803991.391280000	1.33631	413	0
1527803991.392698000	1.33772	1114	0
1527803991.393691000	1.33872	100	1
1527803991.394172000	1.3392	92	0
1527803991.395615000	1.34064	241	0
1527803991.395695000	1.34072	103	1
1527803991.397748000	1.34277	100	1
1527803991.686430000	1.63146	573	1
1527803991.686658000	1.63168	720	1
1527803991.695702000	1.64073	329	1
1527803991.704107000	1.64913	87	0
1527803991.732651000	1.67768	87	0
1527803991.752496000	1.69752	282	0
1527803991.753971000	1.699	360	0
1527803991.754668000	1.69969	106	1
1527803991.755421000	1.70045	169	0
1527803991.756663000	1.70169	103	1
1527803991.923506000	1.86853	534	0
1527803991.924918000	1.86994	80	0
1527803991.929752000	1.87478	103	1
1527803991.946096000	1.89112	281	1
1527803991.946560000	1.89159	145	1
1527803991.963987000	1.90901	87	0
1527803991.981675000	1.9267	156	1
1527803991.981819000	1.92684	191	1
1527803991.989649000	1.93467	1320	0
1527803991.991100000	1.93613	324	0
1527803991.991692000	1.93672	103	1
1527803991.994677000	1.9397	100	1
1527803991.999541000	1.94457	87	0
1527803992.022780000	1.96781	1412	0
1527803992.024261000	1.96929	1412	0
1527803992.025032000	1.97006	106	1
1527803992.025711000	1.97074	1412	0
1527803992.027124000	1.97215	536	0
1527803992.027697000	1.97272	103	1
1527803992.028533000	1.97356	137	0
1527803992.029685000	1.97471	100	1
1527803992.151936000	2.09696	602	0
1527803992.153467000	2.09849	92	0
1527803992.153704000	2.09873	100	1
1527803992.154922000	2.09995	240	0
1527803992.156038000	2.10106	103	1
1527803992.870551000	2.81558	232	1
1527803992.881381000	2.82641	1412	1
1527803992.881480000	2.82651	1412	1
1527803992.881539000	2.82657	183	1
1527803992.881604000	2.82663	844	1
1527803992.887963000	2.83299	87	0
1527803992.892229000	2.83726	1412	1
1527803992.892268000	2.83729	282	1
1527803992.900678000	2.8457	87	0
1527803992.920205000	2.86523	487	0
1527803992.921598000	2.86662	85	0
1527803992.925755000	2.87078	109	1
1527803992.930800000	2.87583	1412	1
1527803992.931147000	2.87617	87	0
1527803992.949915000	2.89494	87	0
1527803992.966677000	2.9117	249	0
1527803992.968120000	2.91315	1412	0
1527803992.968857000	2.91388	109	1
1527803992.969564000	2.91459	996	0
1527803992.970718000	2.91574	100	1
1527803992.970964000	2.91599	92	0
1527803992.972397000	2.91742	280	0
1527803992.972811000	2.91784	103	1
1527803993.098184000	3.04321	1391	1
1527803993.117081000	3.06211	87	0
1527803993.273713000	3.21874	1412	0
1527803993.275138000	3.22016	1412	0
1527803993.275758000	3.22078	106	1
1527803993.276615000	3.22164	495	0
1527803993.277730000	3.22276	100	1
1527803993.278036000	3.22306	119	0
1527803993.279737000	3.22476	100	1
1527803993.663911000	3.60894	438	0
1527803993.665286000	3.61031	850	0
1527803993.678013000	3.62304	103	1
1527803993.949192000	3.89422	528	1
1527803993.949291000	3.89432	1412	1
1527803993.949315000	3.89434	1412	1
1527803993.949343000	3.89437	1412	1
1527803993.949374000	3.8944	1412	1
1527803993.949414000	3.89444	1412	1
1527803993.949465000	3.89449	1412	1
1527803993.949496000	3.89452	1412	1
1527803993.949532000	3.89456	1412	1
1527803993.949584000	3.89461	1412	1
1527803993.949607000	3.89463	1412	1
1527803993.949644000	3.89467	1412	1
1527803993.949694000	3.89472	1412	1
1527803993.949716000	3.89474	1292	1
1527803993.967360000	3.91239	87	0
1527803993.981392000	3.92642	1412	1
1527803993.991584000	3.93661	87	0
1527803993.999966000	3.94499	87	0
1527803994.102484000	4.04751	1345	1
1527803994.112367000	4.05739	373	0
1527803994.115237000	4.06026	80	0
1527803994.120142000	4.06517	87	0
1527803994.127793000	4.07282	106	1
1527803994.326895000	4.27192	374	0
1527803994.328289000	4.27331	213	0
1527803994.329206000	4.27423	103	1
1527803995.961154000	5.90618	332	1
1527803995.961237000	5.90626	1412	1
1527803995.961261000	5.90629	991	1
1527803995.961761000	5.90679	224	1
1527803995.961800000	5.90683	1412	1
1527803995.961837000	5.90686	1412	1
1527803995.961886000	5.90691	771	1
1527803995.966584000	5.91161	102	1
1527803995.978381000	5.92341	252	1
1527803995.979369000	5.92439	104	0
1527803995.980813000	5.92584	100	1
1527803995.998778000	5.9438	87	0
1527803996.192272000	6.1373	645	0
1527803996.193733000	6.13876	305	0
1527803996.193846000	6.13887	103	1
1527803996.194395000	6.13942	117	1
1527803996.195180000	6.14021	113	0
1527803996.196637000	6.14166	267	1
1527803996.213818000	6.15884	87	0
1527803996.305358000	6.25038	376	0
1527803996.307084000	6.25211	103	1
1527803996.307650000	6.25268	80	0
1527803996.309827000	6.25485	100	1
1527803996.440171000	6.3852	860	0
1527803996.441653000	6.38668	1412	0
1527803996.441824000	6.38685	100	1
1527803996.443168000	6.38819	1412	0
1527803996.444597000	6.38962	1412	0
1527803996.444841000	6.38987	106	1
1527803996.446036000	6.39106	1412	0
1527803996.447469000	6.39249	1412	0
1527803996.447810000	6.39284	103	1
1527803996.448863000	6.39389	127	0
1527803996.450327000	6.39535	1412	0
1527803996.450829000	6.39585	103	1
1527803996.451736000	6.39676	1412	0
1527803996.453214000	6.39824	1412	0
1527803996.454094000	6.39912	103	1
1527803996.454625000	6.39965	188	0
1527803996.455816000	6.40084	100	1
1527803996.456059000	6.40108	1229	0
1527803996.457496000	6.40252	1412	0
1527803996.457800000	6.40283	100	1
1527803996.458923000	6.40395	1412	0
1527803996.459803000	6.40483	103	1
1527803996.460350000	6.40538	1412	0
1527803996.461751000	6.40678	188	0
1527803996.463261000	6.40829	1412	0
1527803996.464673000	6.4097	723	0
1527803996.465816000	6.41084	109	1
1527803996.466115000	6.41114	1412	0
1527803996.467545000	6.41257	1412	0
1527803996.468977000	6.414	1412	0
1527803996.470367000	6.41539	182	0
1527803996.471827000	6.41685	1412	0
1527803996.471924000	6.41695	103	1
1527803996.473329000	6.41835	1412	0
1527803996.473815000	6.41884	109	1
1527803996.474760000	6.41979	1412	0
1527803996.476155000	6.42118	180	0
1527803996.476814000	6.42184	103	1
1527803996.477604000	6.42263	1412	0
1527803996.478811000	6.42384	100	1
1527803996.479007000	6.42403	357	0
1527803996.480745000	6.42577	1412	0
1527803996.482176000	6.4272	1412	0
1527803996.483675000	6.4287	1412	0
1527803996.485075000	6.4301	188	0
1527803996.486488000	6.43151	84	0
1527803996.487578000	6.4326	100	1
1527803996.487950000	6.43298	1412	0
1527803996.489350000	6.43438	210	0
1527803996.490816000	6.43584	118	1
1527803996.491039000	6.43606	1412	0
1527803996.492477000	6.4375	1412	0
1527803996.493052000	6.43808	103	1
1527803996.493965000	6.43899	1412	0
1527803996.495365000	6.44039	188	0
1527803996.495807000	6.44083	103	1
1527803996.496814000	6.44184	1185	0
1527803996.498249000	6.44327	1412	0
1527803996.498827000	6.44385	117	1
1527803996.499675000	6.4447	1412	0
1527803996.500850000	6.44588	100	1
1527803996.501102000	6.44613	1412	0
1527803996.502500000	6.44753	188	0
1527803996.502815000	6.44784	103	1
1527803996.503988000	6.44901	1000	0
1527803996.505424000	6.45045	1412	0
1527803996.505808000	6.45083	103	1
1527803996.506851000	6.45188	1249	0
1527803996.508270000	6.4533	744	0
1527803996.509827000	6.45485	1412	0
1527803996.511250000	6.45628	1328	0
1527803996.512683000	6.45771	1412	0
1527803996.514161000	6.45919	1412	0
1527803996.514259000	6.45929	103	1
1527803996.515559000	6.46058	336	0
1527803996.515817000	6.46084	112	1
1527803996.516979000	6.462	92	0
1527803996.518408000	6.46343	120	0
1527803996.519192000	6.46422	103	1
1527803996.519942000	6.46497	850	0
1527803996.521998000	6.46702	100	1
1527803996.544361000	6.48939	87	0
1527803997.743310000	7.68834	431	1
1527803997.743386000	7.68841	145	1
1527803997.763118000	7.70814	87	0
1527803997.817311000	7.76234	1412	0
1527803997.818726000	7.76375	1412	0
1527803997.818913000	7.76394	109	1
1527803997.820180000	7.76521	1412	0
1527803997.821613000	7.76664	565	0
1527803997.821868000	7.76689	103	1
1527803997.823102000	7.76813	286	0
1527803997.824870000	7.7699	100	1
1527803998.818817000	8.76384	859	1
1527803998.818906000	8.76393	295	1
1527803998.819771000	8.7648	521	1
1527803998.819832000	8.76486	1412	1
1527803998.819857000	8.76488	1412	1
1527803998.819879000	8.7649	982	1
1527803998.836486000	8.78151	87	0
1527803998.897260000	8.84229	381	1
1527803998.902219000	8.84724	402	0
1527803998.904548000	8.84957	103	1
1527803998.910086000	8.85511	80	0
1527803998.911540000	8.85657	100	1
1527803998.915346000	8.86037	87	0
1527803998.924704000	8.86973	302	0
1527803998.926145000	8.87117	1400	0
1527803998.926540000	8.87157	106	1
1527803998.927577000	8.8726	513	0
1527803998.929523000	8.87455	100	1
1527803998.933229000	8.87825	602	0
1527803998.934535000	8.87956	100	1
1527803998.934696000	8.87972	1020	0
1527803998.936135000	8.88116	1412	0
1527803998.937541000	8.88257	522	0
1527803998.937608000	8.88263	100	1
1527803998.938970000	8.884	649	0
1527803998.939527000	8.88455	106	1
1527803998.942145000	8.88717	519	0
1527803998.943533000	8.88856	100	1
1527803998.943677000	8.8887	1412	0
1527803998.945108000	8.89013	1310	0
1527803998.945530000	8.89056	103	1
1527803998.946515000	8.89154	583	0
1527803998.948528000	8.89355	100	1
1527803998.951022000	8.89605	689	0
1527803998.952550000	8.89758	100	1
1527803998.952771000	8.8978	102	0
1527803998.954263000	8.89929	295	0
1527803998.954782000	8.89981	103	1
1527803998.990371000	8.9354	355	0
1527803998.991774000	8.9368	103	0
1527803998.992545000	8.93757	103	1
1527803998.994306000	8.93933	285	0
1527803998.995540000	8.94057	100	1
1527803999.150328000	9.09535	1412	1
1527803999.150371000	9.0954	1412	1
1527803999.150392000	9.09542	264	1
1527803999.150451000	9.09548	844	1
1527803999.170438000	9.11546	87	0
1527803999.192072000	9.1371	500	0
1527803999.195564000	9.14059	103	1
1527803999.756621000	9.70165	999	1
1527803999.756706000	9.70173	95	1
1527803999.775096000	9.72012	87	0
1527803999.861154000	9.80618	281	0
1527803999.862569000	9.8076	367	0
1527803999.862628000	9.80765	103	1
1527803999.864580000	9.80961	100	1
1527803999.865217000	9.81024	258	0
1527803999.866575000	9.8116	100	1
1527804000.791020000	10.736	473	1
1527804000.791100000	10.7361	110	1
1527804000.791280000	10.7363	475	1
1527804000.791334000	10.7364	88	1
1527804000.791910000	10.7369	303	1
1527804000.809157000	10.7542	87	0
1527804000.877235000	10.8223	294	0
1527804000.878673000	10.8237	103	1
1527804000.878708000	10.8237	150	0
1527804000.880714000	10.8257	92	0
1527804000.880797000	10.8258	100	1
1527804000.882180000	10.8272	199	0
1527804000.883076000	10.8281	103	1
1527804000.902531000	10.8476	243	0
1527804000.903999000	10.849	140	0
1527804000.906353000	10.8514	92	0
1527804000.907786000	10.8528	160	0
1527804000.907996000	10.853	109	1
1527804000.946524000	10.8915	233	0
1527804000.947937000	10.893	103	0
1527804000.949854000	10.8949	92	0
1527804000.951285000	10.8963	194	0
1527804000.951984000	10.897	109	1
1527804001.346400000	11.2914	391	1
1527804001.346491000	11.2915	256	1
1527804001.374074000	11.3191	87	0
1527804001.722280000	11.6673	372	1
1527804001.722419000	11.6674	1412	1
1527804001.722466000	11.6675	1412	1
1527804001.722506000	11.6675	1412	1
1527804001.722559000	11.6676	1412	1
1527804001.722598000	11.6676	1412	1
1527804001.722652000	11.6677	1412	1
1527804001.722699000	11.6677	1412	1
1527804001.722753000	11.6678	1412	1
1527804001.722792000	11.6678	1412	1
1527804001.722846000	11.6679	1412	1
1527804001.722886000	11.6679	1412	1
1527804001.722941000	11.668	1412	1
1527804001.722980000	11.668	1412	1
1527804001.723035000	11.6681	1412	1
1527804001.723074000	11.6681	1412	1
1527804001.723128000	11.6682	1412	1
1527804001.723168000	11.6682	1412	1
1527804001.724709000	11.6697	1412	1
1527804001.724757000	11.6698	1412	1
1527804001.724810000	11.6698	1412	1
1527804001.724850000	11.6699	1412	1
1527804001.724907000	11.6699	1412	1
1527804001.724959000	11.67	1412	1
1527804001.725002000	11.67	1412	1
1527804001.725036000	11.6701	1412	1
1527804001.725074000	11.6701	1412	1
1527804001.725123000	11.6701	1412	1
1527804001.725175000	11.6702	1412	1
1527804001.725214000	11.6702	1412	1
1527804001.725265000	11.6703	1412	1
1527804001.725289000	11.6703	1412	1
1527804001.726694000	11.6717	1412	1
1527804001.726737000	11.6718	1412	1
1527804001.726794000	11.6718	782	1
1527804001.739982000	11.685	87	0
1527804001.742385000	11.6874	87	0
1527804001.743864000	11.6889	100	0
1527804001.745706000	11.6907	109	1
1527804001.745723000	11.6907	87	0
1527804001.749624000	11.6946	87	0
1527804001.859601000	11.8046	398	0
1527804001.861718000	11.8067	106	1
1527804001.865181000	11.8102	80	0
1527804001.866724000	11.8117	100	1
1527804009.338372000	19.2834	331	0
1527804009.339797000	19.2848	146	0
1527804009.340350000	19.2854	103	1
1527804009.341324000	19.2864	92	0
1527804009.342755000	19.2878	173	0
1527804009.343233000	19.2883	103	1
1527804009.393832000	19.3389	360	1
1527804009.394395000	19.3394	295	1
1527804009.412096000	19.3571	87	0
1527804009.440448000	19.3855	377	1
1527804009.458008000	19.403	87	0
1527804009.491775000	19.4368	343	1
1527804009.491861000	19.4369	397	1
1527804009.497154000	19.4422	256	0
1527804009.498566000	19.4436	118	0
1527804009.499146000	19.4442	103	1
1527804009.500829000	19.4459	92	0
1527804009.502129000	19.4472	100	1
1527804009.502338000	19.4474	235	0
1527804009.504136000	19.4492	100	1
1527804009.509017000	19.454	87	0
1527804009.576565000	19.5216	249	0
1527804009.577978000	19.523	279	0
1527804009.578214000	19.5232	106	1
1527804009.580340000	19.5254	92	0
1527804009.581769000	19.5268	101	0
1527804009.582180000	19.5272	103	1
1527804009.620666000	19.5657	313	0
1527804009.622076000	19.5671	146	0
1527804009.622175000	19.5672	100	1
1527804009.624143000	19.5692	100	1
1527804009.625510000	19.5705	92	0
1527804009.626947000	19.572	268	0
1527804009.627502000	19.5725	103	1
1527804009.659165000	19.6042	636	0
1527804009.660585000	19.6056	798	0
1527804009.661230000	19.6063	100	1
1527804009.662189000	19.6072	92	0
1527804009.663222000	19.6082	103	1
1527804009.675953000	19.621	140	0
1527804009.678182000	19.6232	100	1
1527804009.758199000	19.7032	1412	1
1527804009.758238000	19.7033	413	1
1527804009.760641000	19.7057	835	1
1527804009.760705000	19.7057	256	1
1527804009.777474000	19.7225	87	0
1527804009.888900000	19.8339	257	0
1527804009.890311000	19.8353	146	0
1527804009.891174000	19.8362	106	1
1527804009.893386000	19.8384	92	0
1527804009.894823000	19.8398	303	0
1527804009.895343000	19.8404	103	1
1527804010.007856000	19.9529	367	0
1527804010.009226000	19.9543	465	0
1527804010.010281000	19.9553	103	1
1527804010.010726000	19.9558	240	0
1527804010.012180000	19.9572	100	1
1527804010.023819000	19.9688	471	1
1527804010.041817000	19.9868	87	0
1527804010.105159000	20.0502	402	1
1527804010.105249000	20.0503	256	1
1527804010.122563000	20.0676	87	0
1527804010.236883000	20.1819	524	0
1527804010.238219000	20.1832	117	0
1527804010.239208000	20.1842	109	1
1527804010.240543000	20.1856	265	0
1527804010.241951000	20.187	146	0
1527804010.242215000	20.1872	103	1
1527804010.244642000	20.1897	92	0
1527804010.246037000	20.1911	186	0
1527804010.246268000	20.1913	103	1
1527804010.393600000	20.3386	392	1
1527804010.393669000	20.3387	262	1
1527804010.410889000	20.3559	87	0
1527804010.501089000	20.4461	256	0
1527804010.502499000	20.4475	146	0
1527804010.503203000	20.4482	106	1
1527804010.505474000	20.4505	92	0
1527804010.506906000	20.4519	136	0
1527804010.507374000	20.4524	103	1
1527804010.821882000	20.7669	391	1
1527804010.821949000	20.767	254	1
1527804010.839498000	20.7845	87	0
1527804011.003026000	20.9481	232	0
1527804011.004440000	20.9495	146	0
1527804011.005252000	20.9503	106	1
1527804011.006232000	20.9513	92	0
1527804011.007668000	20.9527	317	0
1527804011.008220000	20.9532	103	1
1527804011.036614000	20.9816	391	1
1527804011.036667000	20.9817	261	1
1527804011.056911000	21.0019	87	0
1527804011.167111000	21.1121	298	0
1527804011.168537000	21.1136	146	0
1527804011.169332000	21.1144	106	1
1527804011.171892000	21.1169	92	0
1527804011.173308000	21.1183	100	1
1527804011.173328000	21.1184	119	0
1527804011.175318000	21.1203	100	1
1527804011.314630000	21.2597	392	1
1527804011.314720000	21.2597	255	1
1527804011.331902000	21.2769	87	0
1527804011.704998000	21.65	259	0
1527804011.706477000	21.6515	146	0
1527804011.707360000	21.6524	106	1
1527804011.707920000	21.6529	92	0
1527804011.709316000	21.6543	132	0
1527804011.709368000	21.6544	100	1
1527804011.711352000	21.6564	100	1
1527804012.043006000	21.988	394	1
1527804012.043077000	21.9881	267	1
1527804012.061077000	22.0061	87	0
1527804012.213915000	22.1589	237	0
1527804012.215327000	22.1604	148	0
1527804012.215391000	22.1604	103	1
1527804012.217045000	22.1621	92	0
1527804012.217284000	22.1623	103	1
1527804012.218481000	22.1635	239	0
1527804012.220300000	22.1653	100	1
1527804012.459154000	22.4042	392	1
1527804012.459240000	22.4043	266	1
1527804012.476831000	22.4219	87	0
1527804012.562782000	22.5078	326	0
1527804012.564360000	22.5094	148	0
1527804012.564537000	22.5096	103	1
1527804012.565879000	22.5109	92	0
1527804012.566393000	22.5114	103	1
1527804012.567313000	22.5123	241	0
1527804012.569397000	22.5144	100	1
1527804012.872972000	22.818	392	1
1527804012.873065000	22.8181	264	1
1527804012.890414000	22.8354	87	0
1527804013.041370000	22.9864	303	0
1527804013.042786000	22.9878	148	0
1527804013.043370000	22.9884	106	1
1527804013.044285000	22.9893	92	0
1527804013.045721000	22.9907	185	0
1527804013.046381000	22.9914	103	1
1527804013.303799000	23.2488	392	1
1527804013.303890000	23.2489	265	1
1527804013.321760000	23.2668	87	0
1527804013.473309000	23.4183	254	0
1527804013.474730000	23.4198	158	0
1527804013.475384000	23.4204	106	1
1527804013.476186000	23.4212	153	0
1527804013.477383000	23.4224	100	1
1527804013.721768000	23.6668	993	1
1527804013.721860000	23.6669	258	1
1527804013.739587000	23.6846	87	0
1527804013.815821000	23.7608	233	0
1527804013.817244000	23.7623	148	0
1527804013.817518000	23.7625	106	1
1527804013.818687000	23.7637	92	0
1527804013.820115000	23.7651	214	0
1527804013.820603000	23.7656	103	1
1527804014.142095000	24.0871	905	1
1527804014.142153000	24.0872	260	1
1527804014.161496000	24.1065	87	0
1527804014.280793000	24.2258	254	0
1527804014.282202000	24.2272	148	0
1527804014.282437000	24.2275	106	1
1527804014.284532000	24.2296	92	0
1527804014.286302000	24.2313	308	0
1527804014.286447000	24.2315	103	1
1527804014.559384000	24.5044	464	1
1527804014.559462000	24.5045	262	1
1527804014.577757000	24.5228	87	0
1527804014.653388000	24.5984	256	0
1527804014.654804000	24.5998	148	0
1527804014.655445000	24.6005	106	1
1527804014.656247000	24.6013	92	0
1527804014.657464000	24.6025	100	1
1527804014.657676000	24.6027	145	0
1527804014.659445000	24.6045	100	1
1527804014.783952000	24.729	392	1
1527804014.784025000	24.7291	262	1
1527804014.802335000	24.7474	87	0
1527804014.948212000	24.8932	256	0
1527804014.949449000	24.8945	103	1
1527804014.949661000	24.8947	148	0
1527804014.951435000	24.8965	100	1
1527804014.951647000	24.8967	92	0
1527804014.953133000	24.8982	90	0
1527804014.953468000	24.8985	103	1
1527804015.210176000	25.1552	388	1
1527804015.210249000	25.1553	267	1
1527804015.227891000	25.1729	87	0
1527804015.384057000	25.3291	260	0
1527804015.385480000	25.3305	148	0
1527804015.385509000	25.3305	103	1
1527804015.386919000	25.3319	92	0
1527804015.387469000	25.3325	103	1
1527804015.388354000	25.3334	216	0
1527804015.390499000	25.3355	100	1
1527804015.672387000	25.6174	388	1
1527804015.672480000	25.6175	266	1
1527804015.689839000	25.6349	87	0
1527804015.823231000	25.7683	233	0
1527804015.824666000	25.7697	148	0
1527804015.825600000	25.7706	106	1
1527804015.826493000	25.7715	92	0
1527804015.827933000	25.773	319	0
1527804015.828500000	25.7735	103	1
1527804016.099574000	26.0446	388	1
1527804016.099622000	26.0446	265	1
1527804016.119863000	26.0649	87	0
1527804016.201784000	26.1468	264	0
1527804016.203274000	26.1483	148	0
1527804016.203531000	26.1486	106	1
1527804016.204723000	26.1497	92	0
1527804016.206154000	26.1512	200	0
1527804016.206619000	26.1516	103	1
1527804016.550305000	26.4953	391	1
1527804016.550371000	26.4954	261	1
1527804016.568666000	26.5137	87	0
1527804016.643299000	26.5883	258	0
1527804016.644711000	26.5897	148	0
1527804016.645562000	26.5906	106	1
1527804016.646410000	26.5914	92	0
1527804016.647853000	26.5929	298	0
1527804016.648567000	26.5936	103	1
1527804016.840589000	26.7856	389	1
1527804016.840665000	26.7857	261	1
1527804016.869134000	26.8142	87	0
1527804016.945886000	26.8909	232	0
1527804016.947297000	26.8923	148	0
1527804016.947576000	26.8926	106	1
1527804016.948798000	26.8938	92	0
1527804016.950232000	26.8953	325	0
1527804016.950736000	26.8958	103	1
1527804017.254682000	27.1997	390	1
1527804017.254754000	27.1998	270	1
1527804017.271796000	27.2168	87	0
1527804017.418961000	27.364	323	0
1527804017.420367000	27.3654	148	0
1527804017.420665000	27.3657	106	1
1527804017.423167000	27.3682	92	0
1527804017.424595000	27.3696	332	0
1527804017.424629000	27.3697	100	1
1527804017.426607000	27.3716	100	1
1527804017.879168000	27.8242	393	1
1527804017.879241000	27.8243	264	1
1527804017.896778000	27.8418	87	0
1527804018.040562000	27.9856	233	0
1527804018.041951000	27.987	148	0
1527804018.042723000	27.9877	106	1
1527804018.043476000	27.9885	92	0
1527804018.044911000	27.9899	205	0
1527804018.045632000	27.9907	103	1
1527804018.130337000	28.0754	388	1
1527804018.130413000	28.0754	264	1
1527804018.147734000	28.0928	87	0
1527804018.295840000	28.2409	236	0
1527804018.297195000	28.2422	148	0
1527804018.297667000	28.2427	106	1
1527804018.298696000	28.2437	92	0
1527804018.300136000	28.2452	223	0
1527804018.300655000	28.2457	103	1
1527804018.380156000	28.3252	991	1
1527804018.380245000	28.3253	262	1
1527804018.398155000	28.3432	87	0
1527804018.567538000	28.5126	326	0
1527804018.568949000	28.514	148	0
1527804018.569756000	28.5148	106	1
1527804018.570326000	28.5154	92	0
1527804018.571654000	28.5167	100	1
1527804018.571748000	28.5168	91	0
1527804018.573653000	28.5187	100	1
1527804018.599693000	28.5447	905	1
1527804018.599780000	28.5448	260	1
1527804018.618647000	28.5637	87	0
1527804018.750799000	28.6958	305	0
1527804018.752264000	28.6973	148	0
1527804018.752683000	28.6977	106	1
1527804018.754229000	28.6993	92	0
1527804018.755665000	28.7007	165	0
1527804018.755717000	28.7007	100	1
1527804018.757752000	28.7028	100	1
1527804018.848993000	28.794	469	1
1527804018.849075000	28.7941	258	1
1527804018.867203000	28.8122	87	0
1527804018.943976000	28.889	233	0
1527804018.945465000	28.8905	148	0
1527804018.945725000	28.8908	106	1
1527804018.946839000	28.8919	92	0
1527804018.948348000	28.8934	316	0
1527804018.948825000	28.8939	103	1
1527804019.077752000	29.0228	392	1
1527804019.077834000	29.0229	257	1
1527804019.094790000	29.0398	87	0
1527804019.356681000	29.3017	236	0
1527804019.358713000	29.3037	103	1
1527804019.361020000	29.306	158	0
1527804019.362448000	29.3075	228	0
1527804019.363040000	29.3081	103	1
1527804019.491025000	29.4361	393	1
1527804019.491122000	29.4361	265	1
1527804019.509303000	29.4543	87	0
1527804019.581258000	29.5263	278	0
1527804019.582670000	29.5277	148	0
1527804019.582760000	29.5278	103	1
1527804019.584796000	29.5298	100	1
1527804019.584926000	29.53	92	0
1527804019.586420000	29.5314	202	0
1527804019.586884000	29.5319	103	1
1527804019.714059000	29.6591	388	1
1527804019.714154000	29.6592	257	1
1527804019.732778000	29.6778	87	0
1527804020.004814000	29.9498	233	0
1527804020.006282000	29.9513	148	0
1527804020.006794000	29.9518	106	1
1527804020.007726000	29.9528	92	0
1527804020.009161000	29.9542	161	0
1527804020.009727000	29.9548	103	1
1527804020.345521000	30.2905	391	1
1527804020.345613000	30.2906	269	1
1527804020.362606000	30.3076	87	0
1527804020.447043000	30.3921	279	0
1527804020.448497000	30.3935	148	0
1527804020.448871000	30.3939	106	1
1527804020.449939000	30.395	92	0
1527804020.451373000	30.3964	173	0
1527804020.451824000	30.3968	103	1
1527804020.776199000	30.7212	391	1
1527804020.776289000	30.7213	259	1
1527804020.800530000	30.7456	87	0
1527804020.884517000	30.8295	237	0
1527804020.885932000	30.831	148	0
1527804020.886804000	30.8318	106	1
1527804020.887373000	30.8324	92	0
1527804020.888809000	30.8338	195	0
1527804020.888806000	30.8338	100	1
1527804020.890824000	30.8359	100	1
1527804021.044266000	30.9893	392	1
1527804021.044354000	30.9894	262	1
1527804021.063171000	31.0082	87	0
1527804021.212247000	31.1573	233	0
1527804021.213738000	31.1588	148	0
1527804021.213978000	31.159	106	1
1527804021.215432000	31.1605	92	0
1527804021.216860000	31.1619	176	0
1527804021.216902000	31.1619	100	1
1527804021.218893000	31.1639	100	1
1527804021.457084000	31.4021	392	1
1527804021.457147000	31.4022	261	1
1527804021.474815000	31.4198	87	0
1527804021.648263000	31.5933	288	0
1527804021.649700000	31.5947	148	0
1527804021.649869000	31.5949	106	1
1527804021.651130000	31.5962	92	0
1527804021.652566000	31.5976	247	0
1527804021.653187000	31.5982	103	1
1527804021.685507000	31.6305	92	0
1527804021.686860000	31.6319	100	1
1527804021.879442000	31.8245	996	1
1527804021.879507000	31.8245	266	1
1527804021.896768000	31.8418	87	0
1527804022.043781000	31.9888	235	0
1527804022.045215000	31.9902	148	0
1527804022.045881000	31.9909	106	1
1527804022.046651000	31.9917	92	0
1527804022.047860000	31.9929	100	1
1527804022.048071000	31.9931	142	0
1527804022.049865000	31.9949	100	1
1527804022.290512000	32.2355	906	1
1527804022.290596000	32.2356	263	1
1527804022.307722000	32.2527	87	0
1527804022.317102000	32.2621	87	0
1527804022.478950000	32.424	256	0
1527804022.480340000	32.4254	148	0
1527804022.480984000	32.426	109	1
1527804022.481854000	32.4269	92	0
1527804022.483353000	32.4284	302	0
1527804022.483881000	32.4289	103	1
1527804022.724297000	32.6693	387	1
1527804022.724358000	32.6694	263	1
1527804022.741583000	32.6866	87	0
1527804022.879670000	32.8247	298	0
1527804022.881028000	32.8261	148	0
1527804022.881989000	32.827	106	1
1527804022.883355000	32.8284	92	0
1527804022.884795000	32.8298	303	0
1527804022.885017000	32.83	103	1
1527804023.217678000	33.1627	465	1
1527804023.217750000	33.1628	262	1
1527804023.236574000	33.1816	87	0
1527804023.371649000	33.3167	258	0
1527804023.372942000	33.318	103	1
1527804023.373142000	33.3182	148	0
1527804023.374564000	33.3196	92	0
1527804023.374942000	33.32	103	1
1527804023.375997000	33.321	301	0
1527804023.377921000	33.3229	100	1
1527804023.628732000	33.5738	393	1
1527804023.628816000	33.5738	267	1
1527804023.646191000	33.5912	87	0
1527804023.743066000	33.6881	237	0
1527804023.744518000	33.6895	148	0
1527804023.744974000	33.69	106	1
1527804023.746951000	33.692	92	0
1527804023.748494000	33.6935	108	0
1527804023.748989000	33.694	103	1
1527804024.053684000	33.9987	388	1
1527804024.053776000	33.9988	262	1
1527804024.073048000	34.0181	87	0
1527804024.173442000	34.1185	305	0
1527804024.174867000	34.1199	148	0
1527804024.175186000	34.1202	106	1
1527804024.176579000	34.1216	92	0
1527804024.177964000	34.123	273	0
1527804024.178006000	34.123	100	1
1527804024.180024000	34.125	100	1
1527804024.397630000	34.3427	389	1
1527804024.397696000	34.3427	261	1
1527804024.415243000	34.3603	87	0
1527804024.559891000	34.5049	329	0
1527804024.561317000	34.5063	148	0
1527804024.562038000	34.5071	106	1
1527804024.562943000	34.508	92	0
1527804024.564508000	34.5095	140	0
1527804024.565004000	34.51	103	1
1527804024.787435000	34.7325	390	1
1527804024.787495000	34.7325	261	1
1527804024.807406000	34.7524	87	0
1527804024.895788000	34.8408	233	0
1527804024.897210000	34.8422	148	0
1527804024.898098000	34.8431	106	1
1527804024.899167000	34.8442	92	0
1527804024.900596000	34.8456	145	0
1527804024.901090000	34.8461	103	1
1527804025.208308000	35.1533	391	1
1527804025.208396000	35.1534	258	1
1527804025.234786000	35.1798	87	0
1527804025.373527000	35.3186	258	0
1527804025.374998000	35.32	148	0
1527804025.375102000	35.3201	103	1
1527804025.376721000	35.3217	92	0
1527804025.377046000	35.3221	103	1
1527804025.378152000	35.3232	189	0
1527804025.380132000	35.3252	100	1
1527804025.619053000	35.5641	393	1
1527804025.619143000	35.5642	265	1
1527804025.638412000	35.5834	87	0
1527804025.723846000	35.6689	255	0
1527804025.725260000	35.6703	148	0
1527804025.726085000	35.6711	106	1
1527804025.727820000	35.6728	92	0
1527804025.729083000	35.6741	100	1
1527804025.729270000	35.6743	187	0
1527804025.731085000	35.6761	100	1
1527804026.051247000	35.9963	392	1
1527804026.051320000	35.9963	264	1
1527804026.066859000	36.0119	100	0
1527804026.068097000	36.0131	100	1
1527804026.069316000	36.0143	87	0
1527804026.173963000	36.119	232	0
1527804026.175383000	36.1204	148	0
1527804026.176210000	36.1212	106	1
1527804026.177514000	36.1225	92	0
1527804026.178950000	36.124	296	0
1527804026.179183000	36.1242	103	1
1527804026.334606000	36.2796	390	1
1527804026.334698000	36.2797	260	1
1527804026.353691000	36.2987	87	0
1527804026.449824000	36.3949	279	0
1527804026.451236000	36.3963	103	1
1527804026.451251000	36.3963	148	0
1527804026.452706000	36.3977	92	0
1527804026.453109000	36.3981	103	1
1527804026.454219000	36.3992	235	0
1527804026.456156000	36.4012	100	1
1527804026.784665000	36.7297	995	1
1527804026.784727000	36.7298	257	1
1527804026.802946000	36.748	87	0
1527804026.891358000	36.8364	239	0
1527804026.892779000	36.8378	148	0
1527804026.893138000	36.8382	106	1
1527804026.894222000	36.8392	92	0
1527804026.895654000	36.8407	335	0
1527804026.896146000	36.8412	103	1
1527804028.155414000	38.1004	903	1
1527804028.155489000	38.1005	264	1
1527804028.173607000	38.1186	87	0
1527804028.182756000	38.1278	87	0
1527804028.298209000	38.2432	258	0
1527804028.299636000	38.2447	148	0
1527804028.300228000	38.2453	109	1
1527804028.307587000	38.2526	92	0
1527804028.308966000	38.254	153	0
1527804028.309209000	38.2542	103	1
1527804028.407656000	38.3527	389	1
1527804028.407718000	38.3527	260	1
1527804028.425723000	38.3707	87	0
1527804028.565283000	38.5103	290	0
1527804028.566773000	38.5118	148	0
1527804028.567228000	38.5123	106	1
1527804028.569590000	38.5146	92	0
1527804028.571028000	38.5161	172	0
1527804028.571236000	38.5163	103	1
1527804028.817607000	38.7626	470	1
1527804028.817713000	38.7627	262	1
1527804028.835234000	38.7803	87	0
1527804028.972972000	38.918	235	0
1527804028.974476000	38.9195	148	0
1527804028.975342000	38.9204	106	1
1527804028.977831000	38.9229	92	0
1527804028.979278000	38.9243	216	0
1527804028.979339000	38.9244	100	1
1527804028.981242000	38.9263	100	1
1527804029.238542000	39.1836	391	1
1527804029.238686000	39.1837	268	1
1527804029.255421000	39.2004	87	0
1527804029.400429000	39.3455	255	0
1527804029.401904000	39.3469	148	0
1527804029.402344000	39.3474	106	1
1527804029.404615000	39.3496	92	0
1527804029.406038000	39.3511	315	0
1527804029.406596000	39.3516	103	1
1527804029.658732000	39.6038	387	1
1527804029.658817000	39.6038	264	1
1527804029.675643000	39.6207	87	0
1527804029.830738000	39.7758	300	0
1527804029.832149000	39.7772	148	0
1527804029.832404000	39.7774	106	1
1527804029.833810000	39.7788	92	0
1527804029.835244000	39.7803	238	0
1527804029.835341000	39.7804	100	1
1527804029.837373000	39.7824	100	1
1527804034.206417000	44.1514	389	1
1527804034.206485000	44.1515	258	1
1527804034.223732000	44.1688	87	0
1527804034.358476000	44.3035	260	0
1527804034.359859000	44.3049	148	0
1527804034.360844000	44.3059	106	1
1527804034.362189000	44.3072	92	0
1527804034.363725000	44.3088	197	0
1527804034.363766000	44.3088	100	1
1527804034.365754000	44.3108	100	1
1527804034.459901000	44.4049	388	1
1527804034.459993000	44.405	257	1
1527804034.477937000	44.423	87	0
1527804034.551232000	44.4963	303	0
1527804034.552658000	44.4977	148	0
1527804034.552906000	44.4979	106	1
1527804034.554775000	44.4998	92	0
1527804034.556207000	44.5012	268	0
1527804034.556752000	44.5018	103	1
1527804034.908363000	44.8534	391	1
1527804034.908456000	44.8535	259	1
1527804034.925933000	44.871	87	0
1527804035.072370000	45.0174	303	0
1527804035.073835000	45.0189	148	0
1527804035.073899000	45.0189	103	1
1527804035.075293000	45.0203	92	0
1527804035.075855000	45.0209	103	1
1527804035.076726000	45.0218	110	0
1527804035.078880000	45.0239	100	1
1527804035.159903000	45.1049	388	1
1527804035.159985000	45.105	257	1
1527804035.177805000	45.1228	87	0
1527804035.279619000	45.2246	233	0
1527804035.280977000	45.226	148	0
1527804035.281797000	45.2268	106	1
1527804035.282585000	45.2276	92	0
1527804035.283936000	45.229	100	1
1527804035.284174000	45.2292	193	0
1527804035.285883000	45.2309	100	1
1527804035.439991000	45.385	392	1
1527804035.440085000	45.3851	256	1
1527804035.458315000	45.4033	87	0
1527804035.544379000	45.4894	255	0
1527804035.545809000	45.4908	148	0
1527804035.545875000	45.4909	103	1
1527804035.547404000	45.4924	92	0
1527804035.547884000	45.4929	103	1
1527804035.579265000	45.5243	133	0
1527804035.580834000	45.5259	100	1
1527804035.759102000	45.7041	390	1
1527804035.759162000	45.7042	258	1
1527804035.777444000	45.7225	87	0
1527804035.911858000	45.8569	235	0
1527804035.913271000	45.8583	148	0
1527804035.913854000	45.8589	106	1
1527804035.921363000	45.8664	92	0
1527804035.922839000	45.8679	123	0
1527804035.922934000	45.868	100	1
1527804035.924842000	45.8699	100	1
1527804036.221238000	46.1663	997	1
1527804036.221320000	46.1663	261	1
1527804036.249136000	46.1942	87	0
1527804036.395301000	46.3403	278	0
1527804036.396716000	46.3417	148	0
1527804036.397009000	46.342	106	1
1527804036.398160000	46.3432	92	0
1527804036.399594000	46.3446	244	0
1527804036.400083000	46.3451	103	1
1527804036.630299000	46.5753	902	1
1527804036.630363000	46.5754	258	1
1527804036.647717000	46.5927	87	0
1527804036.758567000	46.7036	256	0
1527804036.759930000	46.705	148	0
1527804036.760968000	46.706	106	1
1527804036.762895000	46.7079	92	0
1527804036.764430000	46.7095	137	0
1527804036.764910000	46.7099	103	1
1527804037.140161000	47.0852	388	1
1527804037.140251000	47.0853	256	1
1527804037.158385000	47.1034	87	0
1527804037.329739000	47.2748	236	0
1527804037.331157000	47.2762	148	0
1527804037.332011000	47.277	106	1
1527804037.334830000	47.2799	92	0
1527804037.336263000	47.2813	126	0
1527804037.336910000	47.2819	103	1
1527804037.460159000	47.4052	466	1
1527804037.460220000	47.4052	256	1
1527804037.478454000	47.4235	87	0
1527804037.577656000	47.5227	262	0
1527804037.579007000	47.524	148	0
1527804037.579998000	47.525	106	1
1527804037.580521000	47.5255	92	0
1527804037.581892000	47.5269	150	0
1527804037.581929000	47.527	100	1
1527804037.583983000	47.529	100	1
1527804037.669969000	47.615	389	1
1527804037.670034000	47.6151	258	1
1527804037.687784000	47.6328	87	0
1527804037.777547000	47.7226	235	0
1527804037.778955000	47.724	148	0
1527804037.779045000	47.7241	103	1
1527804037.780420000	47.7254	92	0
1527804037.780979000	47.726	103	1
1527804037.781852000	47.7269	110	0
1527804037.783981000	47.729	100	1
1527804038.015119000	47.9601	393	1
1527804038.015217000	47.9602	257	1
1527804038.034948000	47.98	87	0
1527804038.117597000	48.0626	268	0
1527804038.118955000	48.064	148	0
1527804038.119045000	48.0641	103	1
1527804038.120976000	48.066	100	1
1527804038.121151000	48.0662	92	0
1527804038.122582000	48.0676	135	0
1527804038.123048000	48.0681	103	1
1527804039.735755000	49.6808	390	1
1527804039.735842000	49.6809	259	1
1527804039.755705000	49.7007	87	0
1527804039.889540000	49.8346	258	0
1527804039.890956000	49.836	148	0
1527804039.891210000	49.8362	106	1
1527804039.892448000	49.8375	92	0
1527804039.893904000	49.8389	194	0
1527804039.894096000	49.8391	103	1
1527804040.080627000	50.0257	389	1
1527804040.080826000	50.0259	259	1
1527804040.098122000	50.0431	87	0
1527804040.198009000	50.143	233	0
1527804040.199488000	50.1445	158	0
1527804040.200179000	50.1452	106	1
1527804040.200941000	50.146	328	0
1527804040.203154000	50.1482	100	1
1527804040.750466000	50.6955	390	1
1527804040.750549000	50.6956	259	1
1527804040.767355000	50.7124	87	0
1527804040.784949000	50.73	87	0
1527804040.860507000	50.8055	321	0
1527804040.861869000	50.8069	148	0
1527804040.862184000	50.8072	109	1
1527804040.863804000	50.8088	92	0
1527804040.865185000	50.8102	100	1
1527804040.865186000	50.8102	263	0
1527804040.867192000	50.8122	100	1
1527804041.254746000	51.1998	391	1
1527804041.254829000	51.1999	260	1
1527804041.272833000	51.2179	87	0
1527804041.473800000	51.4188	259	0
1527804041.475199000	51.4202	148	0
1527804041.476243000	51.4213	106	1
1527804041.476938000	51.422	92	0
1527804041.478242000	51.4233	100	1
1527804041.478296000	51.4233	249	0
1527804041.480234000	51.4253	100	1
1527804041.549294000	51.4943	387	1
1527804041.549359000	51.4944	257	1
1527804041.566525000	51.5116	87	0
1527804041.706836000	51.6519	305	0
1527804041.708210000	51.6532	148	0
1527804041.709257000	51.6543	106	1
1527804041.709950000	51.655	92	0
1527804041.711234000	51.6563	100	1
1527804041.711369000	51.6564	324	0
1527804041.713249000	51.6583	100	1
1527804041.843147000	51.7882	389	1
1527804041.843219000	51.7882	257	1
1527804041.861623000	51.8066	87	0
1527804041.922668000	51.8677	907	1
1527804041.922728000	51.8678	1412	1
1527804041.922766000	51.8678	1412	1
1527804041.922818000	51.8678	1412	1
1527804041.922839000	51.8679	1056	1
1527804041.941561000	51.8866	87	0
1527804041.950886000	51.8959	87	0
1527804041.960959000	51.906	303	0
1527804041.962363000	51.9074	148	0
1527804041.963201000	51.9082	112	1
1527804041.963898000	51.9089	92	0
1527804041.965164000	51.9102	100	1
1527804041.965335000	51.9104	222	0
1527804041.967196000	51.9122	100	1
1527804042.026340000	51.9714	398	0
1527804042.028192000	51.9732	100	1
1527804042.034384000	51.9794	80	0
1527804042.036212000	51.9812	100	1
1527804042.177305000	52.1223	391	1
1527804042.177401000	52.1224	256	1
1527804042.194255000	52.1393	87	0
1527804042.329542000	52.2746	235	0
1527804042.330961000	52.276	148	0
1527804042.331211000	52.2762	106	1
1527804042.332450000	52.2775	92	0
1527804042.333961000	52.279	207	0
1527804042.334198000	52.2792	103	1
1527804043.299102000	53.2441	902	1
1527804043.299160000	53.2442	256	1
1527804043.317308000	53.2623	87	0
1527804043.414122000	53.3591	280	0
1527804043.415510000	53.3605	148	0
1527804043.415576000	53.3606	103	1
1527804043.416953000	53.362	92	0
1527804043.417527000	53.3626	103	1
1527804043.418427000	53.3635	161	0
1527804043.420545000	53.3656	100	1
1527804043.794685000	53.7397	389	1
1527804043.794779000	53.7398	256	1
1527804043.813529000	53.7586	87	0
1527804043.905933000	53.851	255	0
1527804043.907456000	53.8525	148	0
1527804043.907707000	53.8527	106	1
1527804043.909304000	53.8543	92	0
1527804043.910690000	53.8557	182	0
1527804043.911530000	53.8566	103	1
1527804044.034706000	53.9797	464	1
1527804044.034801000	53.9798	259	1
1527804044.052077000	53.9971	87	0
1527804044.151007000	54.096	233	0
1527804044.152494000	54.0975	148	0
1527804044.152542000	54.0976	103	1
1527804044.154566000	54.0996	100	1
1527804044.154789000	54.0998	92	0
1527804044.156227000	54.1013	144	0
1527804044.156663000	54.1017	103	1
1527804047.742907000	57.6879	388	1
1527804047.742974000	57.688	256	1
1527804047.760750000	57.7058	87	0
1527804047.869614000	57.8146	260	0
1527804047.870971000	57.816	148	0
1527804047.871386000	57.8164	106	1
1527804047.873693000	57.8187	92	0
1527804047.875134000	57.8202	307	0
1527804047.875373000	57.8204	103	1
1527804048.295387000	58.2404	392	1
1527804048.295471000	58.2405	257	1
1527804048.312659000	58.2577	87	0
1527804048.394325000	58.3394	259	0
1527804048.395749000	58.3408	148	0
1527804048.396429000	58.3415	106	1
1527804048.397244000	58.3423	92	0
1527804048.398682000	58.3437	194	0
1527804048.399332000	58.3444	103	1
1527804048.703594000	58.6486	390	1
1527804048.703689000	58.6487	256	1
1527804048.721843000	58.6669	87	0
1527804048.864564000	58.8096	265	0
1527804048.865955000	58.811	158	0
1527804048.866487000	58.8115	106	1
1527804048.867414000	58.8124	204	0
1527804048.869451000	58.8145	100	1
1527804048.983440000	58.9285	388	1
1527804048.983502000	58.9285	256	1
1527804049.001181000	58.9462	87	0
1527804049.104656000	59.0497	232	0
1527804049.106044000	59.0511	148	0
1527804049.106386000	59.0514	106	1
1527804049.108287000	59.0533	92	0
1527804049.109725000	59.0548	332	0
1527804049.110385000	59.0554	103	1
1527804049.423841000	59.3689	387	1
1527804049.423903000	59.3689	260	1
1527804049.442253000	59.3873	87	0
1527804049.518466000	59.4635	256	0
1527804049.519930000	59.465	148	0
1527804049.520432000	59.4655	106	1
1527804049.522249000	59.4673	92	0
1527804049.523754000	59.4688	139	0
1527804049.524384000	59.4694	103	1
1527804049.643460000	59.5885	388	1
1527804049.643554000	59.5886	256	1
1527804049.660255000	59.6053	87	0
1527804049.799729000	59.7448	298	0
1527804049.801161000	59.7462	148	0
1527804049.801552000	59.7466	106	1
1527804049.802805000	59.7478	92	0
1527804049.804295000	59.7493	198	0
1527804049.804539000	59.7496	103	1
1527804050.155655000	60.1007	391	1
1527804050.155748000	60.1008	259	1
1527804050.182908000	60.1279	87	0
1527804050.376659000	60.3217	260	0
1527804050.378050000	60.3231	148	0
1527804050.378505000	60.3235	106	1
1527804050.379500000	60.3245	92	0
1527804050.380953000	60.326	167	0
1527804050.381429000	60.3265	103	1
1527804050.795925000	60.741	388	1
1527804050.796016000	60.741	256	1
1527804050.813693000	60.7587	87	0
1527804050.898474000	60.8435	305	0
1527804050.899897000	60.8449	148	0
1527804050.900568000	60.8456	106	1
1527804050.901410000	60.8464	92	0
1527804050.902848000	60.8479	280	0
1527804050.903469000	60.8485	103	1
1527804051.136935000	61.082	388	1
1527804051.137027000	61.0821	259	1
1527804051.154750000	61.0998	87	0
1527804051.232132000	61.1772	303	0
1527804051.233550000	61.1786	148	0
1527804051.233613000	61.1786	103	1
1527804051.235000000	61.18	92	0
1527804051.235571000	61.1806	103	1
1527804051.236489000	61.1815	115	0
1527804051.238596000	61.1836	100	1
1527804051.386694000	61.3317	992	1
1527804051.386760000	61.3318	256	1
1527804051.406006000	61.351	87	0
1527804051.507276000	61.4523	256	0
1527804051.508706000	61.4537	148	0
1527804051.509608000	61.4546	106	1
1527804051.510153000	61.4552	92	0
1527804051.511562000	61.4566	163	0
1527804051.511609000	61.4566	100	1
1527804051.513603000	61.4586	100	1
1527804052.442731000	62.3878	906	1
1527804052.442829000	62.3879	264	1
1527804052.460692000	62.4057	87	0
1527804052.617444000	62.5625	258	0
1527804052.618908000	62.5639	148	0
1527804052.619393000	62.5644	106	1
1527804052.623953000	62.569	92	0
1527804052.625407000	62.5704	232	0
1527804052.625460000	62.5705	100	1
1527804052.627483000	62.5725	100	1
1527804052.745953000	62.691	470	1
1527804052.746022000	62.691	256	1
1527804052.763401000	62.7084	87	0
1527804052.856750000	62.8018	235	0
1527804052.858163000	62.8032	148	0
1527804052.858412000	62.8034	106	1
1527804052.859608000	62.8046	92	0
1527804052.860984000	62.806	136	0
1527804052.861440000	62.8065	103	1
1527804053.026022000	62.971	391	1
1527804053.026082000	62.9711	260	1
1527804053.044663000	62.9897	87	0
1527804053.126627000	63.0717	255	0
1527804053.128053000	63.0731	148	0
1527804053.128573000	63.0736	103	1
1527804053.129570000	63.0746	92	0
1527804053.130402000	63.0754	103	1
1527804053.131005000	63.076	287	0
1527804053.132417000	63.0774	100	1
1527804053.455976000	63.401	387	1
1527804053.456037000	63.4011	264	1
1527804053.473619000	63.4186	87	0
1527804053.636500000	63.5815	281	0
1527804053.637955000	63.583	148	0
1527804053.638448000	63.5835	106	1
1527804053.639433000	63.5845	92	0
1527804053.640920000	63.5859	91	0
1527804053.641423000	63.5864	103	1
1527804053.895875000	63.8409	393	1
1527804053.895934000	63.841	263	1
1527804053.913293000	63.8583	87	0
1527804054.059004000	64.004	235	0
1527804054.060429000	64.0055	148	0
1527804054.061475000	64.0065	106	1
1527804054.064766000	64.0098	92	0
1527804054.066186000	64.0112	91	0
1527804054.066645000	64.0117	103	1
1527804054.136708000	64.0817	389	1
1527804054.136772000	64.0818	263	1
1527804054.153954000	64.099	87	0
1527804054.232091000	64.1771	236	0
1527804054.233473000	64.1785	103	1
1527804054.233595000	64.1786	148	0
1527804054.235019000	64.18	92	0
1527804054.235462000	64.1805	103	1
1527804054.236448000	64.1815	135	0
1527804054.238470000	64.1835	100	1
1527804054.376735000	64.3218	387	1
1527804054.376821000	64.3218	259	1
1527804054.394613000	64.3396	87	0
1527804054.475319000	64.4203	259	0
1527804054.476782000	64.4218	148	0
1527804054.477552000	64.4226	106	1
1527804054.479841000	64.4249	92	0
1527804054.481353000	64.4264	298	0
1527804054.481783000	64.4268	103	1
1527804054.589714000	64.5347	390	1
1527804054.589784000	64.5348	263	1
1527804054.607327000	64.5524	87	0
1527804054.698550000	64.6436	265	0
1527804054.699983000	64.645	148	0
1527804054.700499000	64.6455	106	1
1527804054.701852000	64.6469	92	0
1527804054.703351000	64.6484	304	0
1527804054.703596000	64.6486	103	1
1527804054.916865000	64.8619	392	1
1527804054.916924000	64.8619	257	1
1527804054.934400000	64.8794	87	0
1527804055.032293000	64.9773	232	0
1527804055.033770000	64.9788	148	0
1527804055.034534000	64.9796	106	1
1527804055.035229000	64.9803	92	0
1527804055.036513000	64.9815	100	1
1527804055.036661000	64.9817	137	0
1527804055.038619000	64.9836	100	1
1527804055.146786000	65.0918	387	1
1527804055.146893000	65.0919	257	1
1527804055.163953000	65.109	87	0
1527804055.280936000	65.226	233	0
1527804055.282085000	65.2271	148	0
1527804055.282545000	65.2276	106	1
1527804055.284852000	65.2299	92	0
1527804055.286454000	65.2315	190	0
1527804055.286575000	65.2316	100	1
1527804055.288605000	65.2336	100	1
1527804055.396499000	65.3415	391	1
1527804055.396583000	65.3416	258	1
1527804055.415047000	65.3601	87	0
1527804055.500157000	65.4452	319	0
1527804055.501555000	65.4466	103	1
1527804055.501561000	65.4466	148	0
1527804055.503097000	65.4481	92	0
1527804055.503547000	65.4486	103	1
1527804055.504534000	65.4496	287	0
1527804055.506555000	65.4516	100	1
1527804055.767261000	65.7123	994	1
1527804055.767415000	65.7124	262	1
1527804055.786606000	65.7316	87	0
1527804055.880732000	65.8258	239	0
1527804055.882151000	65.8272	148	0
1527804055.882581000	65.8276	106	1
1527804055.883742000	65.8288	92	0
1527804055.885188000	65.8302	338	0
1527804055.885658000	65.8307	103	1
1527804056.000626000	65.9457	903	1
1527804056.000711000	65.9457	257	1
1527804056.018336000	65.9634	87	0
1527804056.097959000	66.043	303	0
1527804056.099430000	66.0445	148	0
1527804056.099693000	66.0447	106	1
1527804056.103421000	66.0484	92	0
1527804056.104855000	66.0499	128	0
1527804056.105580000	66.0506	103	1
1527804056.209309000	66.1543	465	1
1527804056.209395000	66.1544	257	1
1527804056.227826000	66.1729	87	0
1527804056.313905000	66.2589	303	0
1527804056.315330000	66.2604	148	0
1527804056.315699000	66.2607	106	1
1527804056.318893000	66.2639	92	0
1527804056.320328000	66.2654	145	0
1527804056.320780000	66.2658	103	1
1527804056.420622000	66.3656	392	1
1527804056.420714000	66.3657	256	1
1527804056.437955000	66.383	87	0
1527804056.513956000	66.459	256	0
1527804056.515482000	66.4605	148	0
1527804056.515726000	66.4608	106	1
1527804056.516853000	66.4619	92	0
1527804056.518286000	66.4633	189	0
1527804056.518631000	66.4637	103	1
1527804056.879037000	66.8241	392	1
1527804056.879138000	66.8242	266	1
1527804056.898003000	66.843	87	0
1527804057.011193000	66.9562	236	0
1527804057.012616000	66.9576	148	0
1527804057.012680000	66.9577	103	1
1527804057.014105000	66.9591	92	0
1527804057.014696000	66.9597	103	1
1527804057.015542000	66.9606	184	0
1527804057.017707000	66.9627	100	1
1527804057.157015000	67.102	394	1
1527804057.157078000	67.1021	261	1
1527804057.175298000	67.1203	87	0
1527804057.272842000	67.2179	235	0
1527804057.274317000	67.2193	148	0
1527804057.274688000	67.2197	106	1
1527804057.275962000	67.221	92	0
1527804057.277451000	67.2225	266	0
1527804057.277681000	67.2227	103	1
1527804057.406095000	67.3511	388	1
1527804057.406157000	67.3512	262	1
1527804057.423656000	67.3687	87	0
1527804057.560860000	67.5059	280	0
1527804057.562215000	67.5072	148	0
1527804057.562684000	67.5077	106	1
1527804057.565409000	67.5104	92	0
1527804057.566717000	67.5117	100	1
1527804057.566797000	67.5118	246	0
1527804057.568735000	67.5138	100	1
1527804057.827213000	67.7722	388	1
1527804057.827299000	67.7723	261	1
1527804057.844912000	67.7899	87	0
1527804057.923856000	67.8689	255	0
1527804057.925276000	67.8703	148	0
1527804057.925708000	67.8707	106	1
1527804057.926721000	67.8717	92	0
1527804057.928080000	67.8731	206	0
1527804057.928667000	67.8737	103	1
1527804058.077050000	68.0221	391	1
1527804058.077147000	68.0222	263	1
1527804058.094778000	68.0398	87	0
1527804058.190663000	68.1357	235	0
1527804058.192047000	68.1371	148	0
1527804058.192805000	68.1378	106	1
1527804058.193952000	68.139	92	0
1527804058.195378000	68.1404	268	0
1527804058.195770000	68.1408	103	1
1527804058.296125000	68.2412	389	1
1527804058.296216000	68.2412	262	1
1527804058.314654000	68.2597	87	0
1527804058.540231000	68.4853	259	0
1527804058.541635000	68.4867	148	0
1527804058.541790000	68.4868	106	1
1527804058.544120000	68.4891	92	0
1527804058.545552000	68.4906	104	0
1527804058.545921000	68.4909	103	1
1527804058.572286000	68.5173	387	1
1527804058.572361000	68.5174	262	1
1527804058.589997000	68.535	87	0
1527804058.674831000	68.6199	233	0
1527804058.676249000	68.6213	148	0
1527804058.676738000	68.6218	106	1
1527804058.681101000	68.6261	92	0
1527804058.682537000	68.6276	329	0
1527804058.683741000	68.6288	103	1
1527804058.710407000	68.6554	370	1
1527804058.710487000	68.6555	1412	1
1527804058.710514000	68.6555	1412	1
1527804058.710555000	68.6556	1148	1
1527804058.729705000	68.6747	87	0
1527804058.737690000	68.6827	87	0
1527804058.801218000	68.7462	946	1
1527804058.801296000	68.7463	260	1
1527804058.804333000	68.7494	390	0
1527804058.805808000	68.7508	100	1
1527804058.810774000	68.7558	80	0
1527804058.812842000	68.7579	100	1
1527804058.821162000	68.7662	87	0
1527804058.971836000	68.9169	277	0
1527804058.973365000	68.9184	148	0
1527804058.973742000	68.9188	106	1
1527804058.975656000	68.9207	92	0
1527804058.977038000	68.9221	229	0
1527804058.977784000	68.9228	103	1
1527804059.345068000	69.2901	389	1
1527804059.345145000	69.2902	260	1
1527804059.362950000	69.308	87	0
1527804059.457051000	69.4021	323	0
1527804059.458514000	69.4035	148	0
1527804059.458897000	69.4039	106	1
1527804059.459954000	69.405	92	0
1527804059.461389000	69.4064	160	0
1527804059.461862000	69.4069	103	1
1527804059.680336000	69.6254	903	1
1527804059.680430000	69.6255	261	1
1527804059.699199000	69.6442	87	0
1527804059.771628000	69.7167	239	0
1527804059.773054000	69.7181	148	0
1527804059.773813000	69.7188	106	1
1527804059.774778000	69.7198	92	0
1527804059.776195000	69.7212	270	0
1527804059.776786000	69.7218	103	1
1527804060.092131000	70.0372	470	1
1527804060.092221000	70.0372	264	1
1527804060.109770000	70.0548	87	0
1527804060.230573000	70.1756	302	0
1527804060.231826000	70.1769	103	1
1527804060.233571000	70.1786	348	0
1527804060.234805000	70.1798	100	1
1527804060.501094000	70.4461	387	1
1527804060.501157000	70.4462	263	1
1527804060.518558000	70.4636	87	0
1527804060.612011000	70.557	326	0
1527804060.613537000	70.5586	148	0
1527804060.613893000	70.5589	106	1
1527804060.615800000	70.5608	92	0
1527804060.617233000	70.5623	115	0
1527804060.617830000	70.5629	103	1
1527804061.713272000	71.6583	370	1
1527804061.713383000	71.6584	1412	1
1527804061.713410000	71.6584	1412	1
1527804061.713451000	71.6585	1412	1
1527804061.713483000	71.6585	1412	1
1527804061.713524000	71.6586	1412	1
1527804061.713553000	71.6586	1412	1
1527804061.713607000	71.6586	1412	1
1527804061.713646000	71.6587	1412	1
1527804061.713679000	71.6587	1412	1
1527804061.713717000	71.6587	1412	1
1527804061.713766000	71.6588	1412	1
1527804061.713791000	71.6588	1412	1
1527804061.713819000	71.6588	1412	1
1527804061.713851000	71.6589	147	1
1527804061.732062000	71.6771	87	0
1527804061.734948000	71.68	87	0
1527804061.739409000	71.6844	87	0
1527804061.812116000	71.7571	398	0
1527804061.814169000	71.7592	109	1
1527804061.816582000	71.7616	80	0
1527804061.818105000	71.7631	100	1
1527804062.504740000	72.4498	393	1
1527804062.504818000	72.4498	265	1
1527804062.522928000	72.468	87	0
1527804062.624825000	72.5699	280	0
1527804062.626187000	72.5712	148	0
1527804062.627236000	72.5723	106	1
1527804062.627613000	72.5726	92	0
1527804062.629113000	72.5741	100	0
1527804062.629172000	72.5742	100	1
1527804062.631216000	72.5762	100	1
1527804062.803313000	72.7483	389	1
1527804062.803408000	72.7484	263	1
1527804062.824085000	72.7691	87	0
1527804062.914391000	72.8594	258	0
1527804062.915821000	72.8608	148	0
1527804062.916179000	72.8612	106	1
1527804062.918430000	72.8635	92	0
1527804062.919866000	72.8649	143	0
1527804062.920339000	72.8654	103	1
1527804063.222913000	73.1679	389	1
1527804063.222981000	73.168	263	1
1527804063.240638000	73.1857	87	0
1527804063.319187000	73.2642	233	0
1527804063.320591000	73.2656	148	0
1527804063.321201000	73.2662	106	1
1527804063.322587000	73.2676	92	0
1527804063.324091000	73.2691	141	0
1527804063.324224000	73.2692	103	1
1527804063.644429000	73.5895	388	1
1527804063.644500000	73.5895	264	1
1527804063.661729000	73.6068	87	0
1527804063.679241000	73.6243	87	0
1527804063.774984000	73.72	258	0
1527804063.776453000	73.7215	148	0
1527804063.777313000	73.7223	109	1
1527804063.779130000	73.7242	92	0
1527804063.780570000	73.7256	146	0
1527804063.781191000	73.7262	103	1
1527804064.038300000	73.9833	390	1
1527804064.038368000	73.9834	261	1
1527804064.056152000	74.0012	87	0
1527804064.156884000	74.1019	233	0
1527804064.158271000	74.1033	148	0
1527804064.159313000	74.1043	106	1
1527804064.159745000	74.1048	92	0
1527804064.161175000	74.1062	130	0
1527804064.161238000	74.1063	100	1
1527804064.163307000	74.1083	100	1
1527804064.306370000	74.2514	388	1
1527804064.306433000	74.2515	260	1
1527804064.323531000	74.2686	87	0
1527804064.401716000	74.3467	255	0
1527804064.403210000	74.3482	148	0
1527804064.403269000	74.3483	103	1
1527804064.405235000	74.3503	92	0
1527804064.405287000	74.3503	100	1
1527804064.406673000	74.3517	317	0
1527804064.407220000	74.3522	103	1
1527804066.030547000	75.9756	390	1
1527804066.030612000	75.9756	258	1
1527804066.047773000	75.9928	87	0
1527804066.299963000	76.245	256	0
1527804066.301443000	76.2465	148	0
1527804066.301959000	76.247	106	1
1527804066.302889000	76.2479	92	0
1527804066.304386000	76.2494	299	0
1527804066.304923000	76.2499	103	1
1527804066.700345000	76.6454	992	1
1527804066.700435000	76.6455	261	1
1527804066.717809000	76.6628	87	0
1527804066.807798000	76.7528	288	0
1527804066.809205000	76.7542	148	0
1527804066.810029000	76.7551	106	1
1527804066.810589000	76.7556	92	0
1527804066.811985000	76.757	100	1
1527804066.812082000	76.7571	135	0
1527804066.813968000	76.759	100	1
1527804066.989288000	76.9343	905	1
1527804066.989371000	76.9344	259	1
1527804067.006946000	76.952	87	0
1527804067.100551000	77.0456	301	0
1527804067.101958000	77.047	148	0
1527804067.102019000	77.047	103	1
1527804067.104017000	77.049	100	1
1527804067.104211000	77.0492	92	0
1527804067.105653000	77.0507	197	0
1527804067.106150000	77.0512	103	1
1527804067.400255000	77.3453	470	1
1527804067.400345000	77.3454	263	1
1527804067.417304000	77.3623	87	0
1527804067.511551000	77.4566	262	0
1527804067.512967000	77.458	148	0
1527804067.513145000	77.4582	103	1
1527804067.514462000	77.4595	92	0
1527804067.514997000	77.46	103	1
1527804067.515893000	77.4609	314	0
1527804067.518024000	77.463	100	1
1527804067.697273000	77.6423	389	1
1527804067.697332000	77.6424	258	1
1527804067.714957000	77.66	87	0
1527804067.808883000	77.7539	303	0
1527804067.810308000	77.7553	148	0
1527804067.811079000	77.7561	106	1
1527804067.811737000	77.7568	92	0
1527804067.813021000	77.758	100	1
1527804067.813228000	77.7583	197	0
1527804067.815017000	77.76	100	1
1527804068.021408000	77.9664	391	1
1527804068.021477000	77.9665	260	1
1527804068.039338000	77.9844	87	0
1527804068.120072000	78.0651	303	0
1527804068.121535000	78.0666	148	0
1527804068.122072000	78.0671	106	1
1527804068.123055000	78.0681	92	0
1527804068.124639000	78.0697	235	0
1527804068.125100000	78.0701	103	1
1527804068.481418000	78.4264	392	1
1527804068.481509000	78.4265	262	1
1527804068.498971000	78.444	87	0
1527804068.594572000	78.5396	258	0
1527804068.595960000	78.541	148	0
1527804068.596230000	78.5413	106	1
1527804068.597501000	78.5425	92	0
1527804068.598935000	78.544	178	0
1527804068.599152000	78.5442	103	1
1527804069.260773000	79.2058	389	1
1527804069.260838000	79.2059	259	1
1527804069.277538000	79.2226	87	0
1527804069.282034000	79.2271	87	0
1527804069.424483000	79.3695	256	0
1527804069.425911000	79.3709	148	0
1527804069.426144000	79.3712	109	1
1527804069.427954000	79.373	92	0
1527804069.429416000	79.3744	140	0
1527804069.430105000	79.3751	103	1
1527804070.026633000	79.9717	388	1
1527804070.026695000	79.9717	262	1
1527804070.044488000	79.9895	87	0
1527804070.149020000	80.094	257	0
1527804070.150433000	80.0955	148	0
1527804070.151180000	80.0962	106	1
1527804070.152535000	80.0976	92	0
1527804070.154106000	80.0991	271	0
1527804070.154157000	80.0992	100	1
1527804070.156217000	80.1012	100	1
1527804070.291504000	80.2365	389	1
1527804070.291601000	80.2366	260	1
1527804070.314187000	80.2592	87	0
1527804070.405544000	80.3506	281	0
1527804070.406957000	80.352	148	0
1527804070.407193000	80.3522	106	1
1527804070.408399000	80.3534	92	0
1527804070.409830000	80.3549	212	0
1527804070.410298000	80.3553	103	1
1527804070.514567000	80.4596	389	1
1527804070.514633000	80.4597	259	1
1527804070.532203000	80.4772	87	0
1527804070.612385000	80.5574	236	0
1527804070.613874000	80.5589	148	0
1527804070.614199000	80.5592	106	1
1527804070.615254000	80.5603	92	0
1527804070.616760000	80.5618	263	0
1527804070.617183000	80.5622	103	1
1527804070.913182000	80.8582	372	1
1527804070.913272000	80.8583	1412	1
1527804070.913298000	80.8583	1412	1
1527804070.913337000	80.8584	1412	1
1527804070.913393000	80.8584	1383	1
1527804070.932974000	80.878	87	0
1527804070.944248000	80.8893	87	0
1527804071.007963000	80.953	389	0
1527804071.010317000	80.9553	106	1
1527804071.011588000	80.9566	80	0
1527804071.013294000	80.9583	100	1
1527804071.273913000	81.2189	387	1
1527804071.274006000	81.219	263	1
1527804071.291445000	81.2365	87	0
1527804071.362289000	81.3073	260	0
1527804071.363883000	81.3089	148	0
1527804071.364392000	81.3094	106	1
1527804071.365446000	81.3105	92	0
1527804071.366881000	81.3119	194	0
1527804071.367341000	81.3124	103	1
1527804071.594635000	81.5397	995	1
1527804071.594728000	81.5398	258	1
1527804071.612431000	81.5575	87	0
1527804071.711615000	81.6566	233	0
1527804071.712985000	81.658	148	0
1527804071.713349000	81.6584	106	1
1527804071.715897000	81.6609	92	0
1527804071.717296000	81.6623	141	0
1527804071.717338000	81.6624	100	1
1527804071.719323000	81.6643	100	1
1527804075.976338000	85.9214	902	1
1527804075.976425000	85.9215	263	1
1527804075.994885000	85.9399	87	0
1527804076.111881000	86.0569	290	0
1527804076.113363000	86.0584	148	0
1527804076.113716000	86.0587	106	1
1527804076.114754000	86.0598	92	0
1527804076.116244000	86.0613	153	0
1527804076.116736000	86.0618	103	1
1527804076.186074000	86.1311	469	1
1527804076.186134000	86.1312	259	1
1527804076.203300000	86.1483	87	0
1527804076.294969000	86.24	298	0
1527804076.296376000	86.2414	148	0
1527804076.296707000	86.2417	106	1
1527804076.297825000	86.2429	92	0
1527804076.299251000	86.2443	103	0
1527804076.299730000	86.2448	103	1
1527804076.408888000	86.3539	392	1
1527804076.408971000	86.354	264	1
1527804076.426558000	86.3716	87	0
1527804076.564009000	86.509	260	0
1527804076.565428000	86.5105	148	0
1527804076.565727000	86.5108	106	1
1527804076.566873000	86.5119	92	0
1527804076.568303000	86.5133	203	0
1527804076.568875000	86.5139	103	1
1527804076.756978000	86.702	388	1
1527804076.757045000	86.7021	262	1
1527804076.775278000	86.7203	87	0
1527804076.890963000	86.836	303	0
1527804076.892416000	86.8374	148	0
1527804076.892756000	86.8378	106	1
1527804076.894291000	86.8393	92	0
1527804076.895790000	86.8408	279	0
1527804076.895828000	86.8409	100	1
1527804076.897816000	86.8428	100	1
1527804076.970432000	86.9155	392	1
1527804076.970508000	86.9155	262	1
1527804076.987374000	86.9324	87	0
1527804077.066593000	87.0116	303	0
1527804077.067963000	87.013	148	0
1527804077.068751000	87.0138	106	1
1527804077.069486000	87.0145	92	0
1527804077.070847000	87.0159	100	1
1527804077.070857000	87.0159	234	0
1527804077.072842000	87.0179	100	1
1527804077.229204000	87.1742	388	1
1527804077.229295000	87.1743	259	1
1527804077.248427000	87.1935	87	0
1527804077.325277000	87.2703	233	0
1527804077.326700000	87.2717	148	0
1527804077.326802000	87.2718	103	1
1527804077.328290000	87.2733	92	0
1527804077.328838000	87.2739	103	1
1527804077.329810000	87.2748	180	0
1527804077.331787000	87.2768	100	1
1527804077.649438000	87.5945	392	1
1527804077.649530000	87.5946	265	1
1527804077.666832000	87.6119	87	0
1527804077.760033000	87.7051	256	0
1527804077.761428000	87.7065	148	0
1527804077.761860000	87.7069	106	1
1527804077.763663000	87.7087	92	0
1527804077.765102000	87.7101	113	0
1527804077.765797000	87.7108	103	1
1527804078.079953000	88.025	392	1
1527804078.080022000	88.025	263	1
1527804078.097826000	88.0429	87	0
1527804078.175259000	88.1203	236	0
1527804078.176675000	88.1217	148	0
1527804078.176935000	88.122	106	1
1527804078.178698000	88.1237	92	0
1527804078.180124000	88.1251	229	0
1527804078.180811000	88.1258	103	1
1527804078.510078000	88.4551	389	1
1527804078.510142000	88.4552	259	1
1527804078.528037000	88.4731	87	0
1527804078.625182000	88.5702	278	0
1527804078.626660000	88.5717	148	0
1527804078.626894000	88.5719	106	1
1527804078.629237000	88.5743	92	0
1527804078.630924000	88.5759	100	1
1527804078.631150000	88.5762	292	0
1527804078.632933000	88.578	100	1
1527804078.970080000	88.9151	391	1
1527804078.970145000	88.9152	260	1
1527804078.987003000	88.932	87	0
1527804079.084380000	89.0294	256	0
1527804079.085800000	89.0308	148	0
1527804079.085894000	89.0309	103	1
1527804079.087865000	89.0329	100	1
1527804079.088068000	89.0331	92	0
1527804079.089507000	89.0345	215	0
1527804079.090025000	89.0351	103	1
1527804079.291144000	89.2362	388	1
1527804079.291234000	89.2363	260	1
1527804079.310985000	89.256	87	0
1527804079.387474000	89.3325	256	0
1527804079.388884000	89.3339	148	0
1527804079.389063000	89.3341	103	1
1527804079.390887000	89.3359	100	1
1527804079.391378000	89.3364	92	0
1527804079.392875000	89.3379	283	0
1527804079.392914000	89.3379	100	1
1527804079.394888000	89.3399	100	1
1527804079.756541000	89.7016	992	1
1527804079.756641000	89.7017	260	1
1527804079.774742000	89.7198	87	0
1527804079.850935000	89.796	235	0
1527804079.852365000	89.7974	148	0
1527804079.852989000	89.798	106	1
1527804079.853950000	89.799	92	0
1527804079.855438000	89.8005	94	0
1527804079.855895000	89.8009	103	1
1527804080.321852000	90.2669	907	1
1527804080.321917000	90.2669	261	1
1527804080.340937000	90.286	87	0
1527804080.440365000	90.3854	256	0
1527804080.441853000	90.3869	148	0
1527804080.442109000	90.3871	106	1
1527804080.443734000	90.3888	92	0
1527804080.444979000	90.39	100	1
1527804080.445171000	90.3902	115	0
1527804080.446983000	90.392	100	1
1527804080.826249000	90.7713	465	1
1527804080.826340000	90.7714	262	1
1527804080.843554000	90.7886	87	0
1527804081.047315000	90.9923	236	0
1527804081.048725000	90.9938	148	0
1527804081.049103000	90.9941	106	1
1527804081.050135000	90.9952	92	0
1527804081.051601000	90.9966	138	0
1527804081.052064000	90.9971	103	1
1527804081.105012000	91.05	387	1
1527804081.105077000	91.0501	262	1
1527804081.122290000	91.0673	87	0
1527804081.202422000	91.1474	233	0
1527804081.203900000	91.1489	148	0
1527804081.204170000	91.1492	106	1
1527804081.205687000	91.1507	92	0
1527804081.207005000	91.152	100	1
1527804081.207669000	91.1527	136	0
1527804081.209003000	91.154	100	1
1527804081.385398000	91.3304	388	1
1527804081.385490000	91.3305	261	1
1527804081.402678000	91.3477	87	0
1527804081.481036000	91.4261	288	0
1527804081.482512000	91.4275	148	0
1527804081.483021000	91.428	106	1
1527804081.485712000	91.4307	92	0
1527804081.487016000	91.432	100	1
1527804081.487116000	91.4321	229	0
1527804081.489024000	91.434	100	1
1527804081.603132000	91.5482	388	1
1527804081.603215000	91.5482	261	1
1527804081.620772000	91.5658	87	0
1527804081.701638000	91.6467	298	0
1527804081.702998000	91.648	148	0
1527804081.703077000	91.6481	103	1
1527804081.705030000	91.6501	100	1
1527804081.705428000	91.6505	92	0
1527804081.706870000	91.6519	319	0
1527804081.707101000	91.6521	103	1
1527804081.821268000	91.7663	391	1
1527804081.821364000	91.7664	259	1
1527804081.840614000	91.7856	87	0
1527804081.948616000	91.8936	236	0
1527804081.950108000	91.8951	103	1
1527804081.958311000	91.9033	158	0
1527804081.959732000	91.9048	102	0
1527804081.960207000	91.9052	103	1
1527804082.051836000	91.9969	387	1
1527804082.051921000	91.9969	260	1
1527804082.068596000	92.0136	87	0
1527804082.162852000	92.1079	305	0
1527804082.164413000	92.1094	148	0
1527804082.165073000	92.1101	106	1
1527804082.166134000	92.1112	92	0
1527804082.167632000	92.1127	276	0
1527804082.168074000	92.1131	103	1
1527804082.394113000	92.3391	388	1
1527804082.394184000	92.3392	259	1
1527804082.411863000	92.3569	87	0
1527804082.513766000	92.4588	325	0
1527804082.515191000	92.4602	148	0
1527804082.516095000	92.4611	106	1
1527804082.516683000	92.4617	92	0
1527804082.518110000	92.4631	125	0
1527804082.518158000	92.4632	100	1
1527804082.520142000	92.4652	100	1
1527804082.701851000	92.6469	387	1
1527804082.701937000	92.647	261	1
1527804082.720157000	92.6652	87	0
1527804082.810156000	92.7552	233	0
1527804082.811583000	92.7566	148	0
1527804082.812105000	92.7571	106	1
1527804082.813345000	92.7584	92	0
1527804082.814770000	92.7598	194	0
1527804082.815254000	92.7603	103	1
1527804082.927431000	92.8725	388	1
1527804082.927507000	92.8725	260	1
1527804082.946124000	92.8911	87	0
1527804083.025487000	92.9705	235	0
1527804083.026905000	92.9719	148	0
1527804083.027178000	92.9722	106	1
1527804083.028347000	92.9734	92	0
1527804083.029777000	92.9748	208	0
1527804083.030261000	92.9753	103	1
1527804083.348552000	93.2936	391	1
1527804083.348644000	93.2937	260	1
1527804083.365621000	93.3106	87	0
1527804083.443485000	93.3885	255	0
1527804083.444967000	93.39	148	0
1527804083.445131000	93.3902	106	1
1527804083.446413000	93.3914	92	0
1527804083.447848000	93.3929	150	0
1527804083.448438000	93.3935	103	1
1527804083.654873000	93.5999	387	1
1527804083.654947000	93.6	260	1
1527804083.672763000	93.6178	87	0
1527804083.751608000	93.6966	255	0
1527804083.752983000	93.698	148	0
1527804083.753245000	93.6983	106	1
1527804083.754727000	93.6998	92	0
1527804083.756171000	93.7012	238	0
1527804083.756216000	93.7012	100	1
1527804083.758228000	93.7033	100	1
1527804083.865374000	93.8104	995	1
[truncated: 535 more rows]
