# Supplementary material for: Method for multi-task learning fusion network traffic classification to address small sample labels
Source: Sci Rep. 2024 Jan 30;14:2518. doi: 10.1038/s41598-024-51933-8 (PMC10827795; doi:10.1038/s41598-024-51933-8)
Supplement: Supplementary file 2 — Supplementary Information 2. [file 41598_2024_51933_MOESM2_ESM.zip › QUIC Dataset/QUIC Dataset/pretraining/Google Doc/GoogleDoc-101.txt]

1527769714.260875000	0	275	1
1527769714.280834000	0.019959	67	0
1527769714.708037000	0.447162	283	0
1527769714.708594000	0.447719	1392	0
1527769714.708893000	0.448018	1392	0
1527769714.709203000	0.448328	1392	0
1527769714.709205000	0.44833	160	0
1527769714.709461000	0.448586	1392	0
1527769714.709541000	0.448666	1392	0
1527769714.709728000	0.448853	1392	0
1527769714.709732000	0.448857	168	0
1527769714.709862000	0.448987	665	0
1527769714.711857000	0.450982	1392	0
1527769714.712485000	0.45161	1392	0
1527769714.712487000	0.451612	673	0
1527769714.714065000	0.45319	1392	0
1527769714.714322000	0.453447	1392	0
1527769714.714688000	0.453813	1392	0
1527769714.714691000	0.453816	168	0
1527769714.743104000	0.482229	1173	0
1527769714.744757000	0.483882	1392	0
1527769714.745058000	0.484183	1392	0
1527769714.745378000	0.484503	1392	0
1527769714.745380000	0.484505	168	0
1527769714.748597000	0.487722	1392	0
1527769714.748830000	0.487955	1392	0
1527769714.749127000	0.488252	1392	0
1527769714.749129000	0.488254	153	0
1527769714.749478000	0.488603	1392	0
1527769714.749766000	0.488891	1392	0
1527769714.749769000	0.488894	279	0
1527769714.751743000	0.490868	1392	0
1527769714.752077000	0.491202	83	1
1527769714.752089000	0.491214	1392	0
1527769714.752365000	0.49149	107	1
1527769714.752394000	0.491519	1392	0
1527769714.752396000	0.491521	168	0
1527769714.752542000	0.491667	107	1
1527769714.752704000	0.491829	107	1
1527769714.753520000	0.492645	1392	0
1527769714.753524000	0.492649	150	0
1527769714.755058000	0.494183	1392	0
1527769714.755362000	0.494487	1392	0
1527769714.755678000	0.494803	1392	0
1527769714.755680000	0.494805	168	0
1527769714.755748000	0.494873	64	0
1527769714.755905000	0.49503	89	1
1527769714.756807000	0.495932	1392	0
1527769714.756809000	0.495934	131	0
1527769714.758336000	0.497461	1392	0
1527769714.758605000	0.49773	1392	0
1527769714.758730000	0.497855	104	1
1527769714.759007000	0.498132	1392	0
1527769714.759010000	0.498135	168	0
1527769714.759083000	0.498208	64	0
1527769714.759490000	0.498615	772	0
1527769714.761503000	0.500628	1392	0
1527769714.761782000	0.500907	1392	0
1527769714.762098000	0.501223	1392	0
1527769714.762101000	0.501226	168	0
1527769714.762199000	0.501324	89	1
1527769714.762692000	0.501817	652	0
1527769714.762756000	0.501881	285	0
1527769714.765908000	0.505033	95	1
1527769715.193081000	0.932206	300	1
1527769715.193179000	0.932304	1392	1
1527769715.193218000	0.932343	898	1
1527769715.203118000	0.942243	198	1
1527769715.212549000	0.951674	67	0
1527769715.223439000	0.962564	67	0
1527769715.285829000	1.02495	300	1
1527769715.305595000	1.04472	67	0
1527769715.343726000	1.08285	379	0
1527769715.346743000	1.08587	89	1
1527769715.347435000	1.08656	60	0
1527769715.349712000	1.08884	80	1
1527769715.521070000	1.2602	199	1
1527769715.538699000	1.27782	317	0
1527769715.539075000	1.2782	1392	0
1527769715.539145000	1.27827	1392	0
1527769715.539334000	1.27846	1392	0
1527769715.539336000	1.27846	160	0
1527769715.539627000	1.27875	1392	0
1527769715.539924000	1.27905	1392	0
1527769715.540143000	1.27927	1051	0
1527769715.541744000	1.28087	101	1
1527769715.541846000	1.28097	72	0
1527769715.542271000	1.2814	109	0
1527769715.547723000	1.28685	83	1
1527769715.707232000	1.44636	368	0
1527769715.707450000	1.44657	1095	0
1527769715.709966000	1.44909	83	1
1527769715.710254000	1.44938	72	0
1527769715.710338000	1.44946	200	0
1527769715.712760000	1.45188	83	1
1527769715.969835000	1.70896	1153	1
1527769715.970062000	1.70919	895	1
1527769715.974445000	1.71357	309	1
1527769715.990859000	1.72998	67	0
1527769716.005767000	1.74489	67	0
1527769716.025986000	1.76511	258	0
1527769716.026141000	1.76527	340	0
1527769716.026143000	1.76527	148	0
1527769716.028815000	1.76794	92	1
1527769716.174927000	1.91405	549	0
1527769716.177876000	1.917	80	1
1527769716.198812000	1.93794	448	0
1527769716.199069000	1.93819	1102	0
1527769716.207398000	1.94652	83	1
1527769716.293480000	2.0326	284	1
1527769716.293573000	2.0327	125	1
1527769716.324708000	2.06383	67	0
1527769716.380775000	2.1199	1392	0
1527769716.381019000	2.12014	1392	0
1527769716.381634000	2.12076	1392	0
1527769716.381705000	2.12083	564	0
1527769716.381777000	2.1209	72	0
1527769716.381780000	2.1209	91	0
1527769716.385834000	2.12496	98	1
1527769716.397993000	2.13712	136	1
1527769716.398081000	2.13721	171	1
1527769716.419618000	2.15874	67	0
1527769716.520693000	2.25982	570	0
1527769716.520695000	2.25982	72	0
1527769716.520820000	2.25994	95	0
1527769716.552739000	2.29186	89	1
1527769716.557610000	2.29674	570	0
1527769716.560805000	2.29993	80	1
1527769717.122578000	2.8617	398	1
1527769717.143347000	2.88247	67	0
1527769717.167620000	2.90674	1244	1
1527769717.190212000	2.92934	67	0
1527769717.362757000	3.10188	1392	1
1527769717.362832000	3.10196	1392	1
1527769717.362854000	3.10198	269	1
1527769717.362926000	3.10205	823	1
1527769717.384606000	3.12373	67	0
1527769717.407053000	3.14618	492	0
1527769717.407345000	3.14647	69	0
1527769717.409893000	3.14902	86	1
1527769717.421094000	3.16022	1392	1
1527769717.421137000	3.16026	323	1
1527769717.441366000	3.18049	67	0
1527769717.484292000	3.22342	231	0
1527769717.484615000	3.22374	1392	0
1527769717.484786000	3.22391	978	0
1527769717.486852000	3.22598	89	1
1527769717.501576000	3.2407	72	0
1527769717.501674000	3.2408	208	0
1527769717.504085000	3.24321	83	1
1527769717.539760000	3.27889	320	0
1527769717.540106000	3.27923	1392	0
1527769717.540266000	3.27939	1392	0
1527769717.540587000	3.27971	1392	0
1527769717.540589000	3.27971	168	0
1527769717.540657000	3.27978	341	0
1527769717.542865000	3.28199	95	1
1527769717.601859000	3.34098	1036	0
1527769717.601861000	3.34099	193	0
1527769717.604857000	3.34398	83	1
1527769718.193234000	3.93236	507	1
1527769718.193349000	3.93247	1392	1
1527769718.193389000	3.93251	1392	1
1527769718.193420000	3.93254	1392	1
1527769718.193457000	3.93258	1392	1
1527769718.193493000	3.93262	1392	1
1527769718.193538000	3.93266	1392	1
1527769718.193571000	3.9327	1392	1
1527769718.193611000	3.93274	1392	1
1527769718.193658000	3.93278	1392	1
1527769718.193706000	3.93283	1392	1
1527769718.193733000	3.93286	1392	1
1527769718.193781000	3.93291	1392	1
1527769718.193807000	3.93293	1273	1
1527769718.213662000	3.95279	67	0
1527769718.216978000	3.9561	67	0
1527769718.309544000	4.04867	420	0
1527769718.310976000	4.0501	86	1
1527769718.312759000	4.05188	60	0
1527769718.315885000	4.05501	80	1
1527769718.407554000	4.14668	1371	1
1527769718.427813000	4.16694	67	0
1527769718.559010000	4.29814	319	0
1527769718.559116000	4.29824	325	0
1527769718.560721000	4.29985	86	1
1527769720.166148000	5.90527	314	1
1527769720.166236000	5.90536	1392	1
1527769720.166264000	5.90539	970	1
1527769720.170564000	5.90969	205	1
1527769720.170652000	5.90978	1392	1
1527769720.170681000	5.90981	1392	1
1527769720.170720000	5.90985	750	1
1527769720.186731000	5.92586	67	0
1527769720.190723000	5.92985	232	1
1527769720.191693000	5.93082	67	0
1527769720.199414000	5.93854	100	1
1527769720.226910000	5.96604	84	0
1527769720.230211000	5.96934	80	1
1527769720.305595000	6.04472	446	0
1527769720.307624000	6.04675	60	0
1527769720.315241000	6.05437	80	1
1527769720.318210000	6.05733	80	1
1527769720.631108000	6.37023	502	0
1527769720.631111000	6.37024	286	0
1527769720.631233000	6.37036	96	0
1527769720.633008000	6.37213	103	1
1527769720.637639000	6.37676	233	1
1527769720.656218000	6.39534	67	0
1527769721.163162000	6.90229	810	0
1527769721.163438000	6.90256	1392	0
1527769721.163507000	6.90263	1392	0
1527769721.163750000	6.90287	1392	0
1527769721.163753000	6.90288	160	0
1527769721.163824000	6.90295	1392	0
1527769721.164044000	6.90317	1330	0
1527769721.164113000	6.90324	1392	0
1527769721.164342000	6.90347	1392	0
1527769721.164419000	6.90354	1392	0
1527769721.164421000	6.90355	168	0
1527769721.164677000	6.9038	110	1
1527769721.166291000	6.90542	1197	0
1527769721.167924000	6.90705	83	1
1527769721.198285000	6.93741	1392	0
1527769721.198453000	6.93758	1392	0
1527769721.198522000	6.93765	1392	0
1527769721.198525000	6.93765	178	0
1527769721.198736000	6.93786	1392	0
1527769721.198742000	6.93787	709	0
1527769721.200579000	6.9397	1392	0
1527769721.200886000	6.94001	1392	0
1527769721.201151000	6.94028	101	1
1527769721.201202000	6.94033	1392	0
1527769721.201204000	6.94033	162	0
1527769721.201457000	6.94058	763	0
1527769721.202982000	6.94211	1392	0
1527769721.203288000	6.94241	1392	0
1527769721.203600000	6.94272	1392	0
1527769721.203603000	6.94273	168	0
1527769721.204240000	6.94337	951	0
1527769721.206286000	6.94541	83	1
1527769721.206841000	6.94597	1392	0
1527769721.207182000	6.94631	1392	0
1527769721.207408000	6.94653	1392	0
1527769721.207637000	6.94676	168	0
1527769721.208369000	6.94749	64	0
1527769721.208722000	6.94785	1392	0
1527769721.208724000	6.94785	164	0
1527769721.209147000	6.94827	95	1
1527769721.210062000	6.94919	1392	0
1527769721.210312000	6.94944	1392	0
1527769721.210376000	6.9495	1392	0
1527769721.210378000	6.9495	160	0
1527769721.210380000	6.94951	72	0
1527769721.211391000	6.95052	1178	0
1527769721.212691000	6.95182	1392	0
1527769721.212986000	6.95211	1392	0
1527769721.213298000	6.95242	1392	0
1527769721.213300000	6.95243	168	0
1527769721.213637000	6.95276	64	0
1527769721.213918000	6.95304	943	0
1527769721.214319000	6.95344	107	1
1527769721.217156000	6.95628	104	1
1527769721.233414000	6.97254	1392	0
1527769721.233619000	6.97274	1291	0
1527769721.234331000	6.97346	1392	0
1527769721.234638000	6.97376	1392	0
1527769721.234731000	6.97386	642	0
1527769721.235488000	6.97461	1392	0
1527769721.235796000	6.97492	1392	0
1527769721.235802000	6.97493	326	0
1527769721.235875000	6.975	201	0
1527769721.236656000	6.97578	104	1
1527769722.705345000	8.44447	413	1
1527769722.705420000	8.44455	125	1
1527769722.726949000	8.46607	67	0
1527769722.783665000	8.52279	1392	0
1527769722.783912000	8.52304	1392	0
1527769722.784216000	8.52334	1392	0
1527769722.784289000	8.52341	536	0
1527769722.784291000	8.52342	229	0
1527769722.786255000	8.52538	95	1
1527769723.832112000	9.57124	839	1
1527769723.832206000	9.57133	275	1
1527769723.834141000	9.57327	307	1
1527769723.834204000	9.57333	1392	1
1527769723.834231000	9.57336	1392	1
1527769723.834279000	9.5734	962	1
1527769723.852226000	9.59135	67	0
1527769723.873531000	9.61266	363	1
1527769723.903100000	9.64223	67	0
1527769723.960899000	9.70002	419	0
1527769723.964331000	9.70346	86	1
1527769723.965759000	9.70488	60	0
1527769723.968332000	9.70746	80	1
1527769724.188228000	9.92735	1392	1
1527769724.188308000	9.92743	1392	1
1527769724.188359000	9.92748	460	1
1527769724.188415000	9.92754	825	1
1527769724.202326000	9.94145	342	0
1527769724.202714000	9.94184	1380	0
1527769724.203142000	9.94227	493	0
1527769724.204273000	9.9434	572	0
1527769724.205320000	9.94444	89	1
1527769724.207138000	9.94626	625	0
1527769724.207606000	9.94673	447	0
1527769724.209327000	9.94845	83	1
1527769724.209607000	9.94873	677	0
1527769724.210464000	9.94959	464	0
1527769724.212296000	9.95142	83	1
1527769724.212534000	9.95166	815	0
1527769724.212985000	9.95211	629	0
1527769724.214289000	9.95341	499	0
1527769724.215295000	9.95442	86	1
1527769724.216072000	9.9552	419	0
1527769724.217858000	9.95698	681	0
1527769724.218299000	9.95742	83	1
1527769724.219255000	9.95838	596	0
1527769724.219710000	9.95884	323	0
1527769724.219781000	9.95891	83	0
1527769724.220684000	9.95981	538	0
1527769724.222009000	9.96113	634	0
1527769724.222298000	9.96142	92	1
1527769724.222974000	9.9621	563	0
1527769724.223532000	9.96266	669	0
1527769724.223864000	9.96299	221	0
1527769724.225303000	9.96443	86	1
1527769724.229544000	9.96867	614	0
1527769724.232315000	9.97144	80	1
1527769724.236559000	9.97568	72	0
1527769724.237773000	9.9769	217	0
1527769724.239301000	9.97843	83	1
1527769724.844893000	10.584	972	1
1527769724.844971000	10.5841	90	1
1527769724.847987000	10.5871	458	1
1527769724.848057000	10.5872	68	1
1527769724.848495000	10.5876	284	1
1527769724.864620000	10.6037	67	0
1527769724.871577000	10.6107	67	0
1527769724.978536000	10.7177	216	0
1527769724.978656000	10.7178	131	0
1527769724.982388000	10.7215	89	1
1527769724.982678000	10.7218	72	0
1527769724.983083000	10.7222	99	0
1527769724.985386000	10.7245	83	1
1527769725.091936000	10.8311	257	0
1527769725.092052000	10.8312	121	0
1527769725.094378000	10.8335	83	1
1527769725.099390000	10.8385	72	0
1527769725.099505000	10.8386	73	0
1527769725.103118000	10.8422	83	1
1527769725.232085000	10.9712	248	0
1527769725.232184000	10.9713	83	0
1527769725.235435000	10.9746	83	1
1527769725.237975000	10.9771	72	0
1527769725.238609000	10.9777	274	0
1527769725.240397000	10.9795	83	1
1527769725.874590000	11.6137	373	1
1527769725.874682000	11.6138	234	1
1527769725.894882000	11.634	67	0
1527769726.232504000	11.9716	467	1
1527769726.232577000	11.9717	75	1
1527769726.252408000	11.9915	67	0
1527769726.371537000	12.1107	238	0
1527769726.371655000	12.1108	348	0
1527769726.374453000	12.1136	89	1
1527769726.376292000	12.1154	289	0
1527769726.378609000	12.1177	80	1
1527769726.640741000	12.3799	223	0
1527769726.640744000	12.3799	126	0
1527769726.643563000	12.3827	83	1
1527769726.644502000	12.3836	72	0
1527769726.644504000	12.3836	238	0
1527769726.647572000	12.3867	83	1
1527769726.775121000	12.5142	352	1
1527769726.775256000	12.5144	1392	1
1527769726.775283000	12.5144	1392	1
1527769726.775321000	12.5144	1392	1
1527769726.775357000	12.5145	1392	1
1527769726.775402000	12.5145	1392	1
1527769726.775433000	12.5146	1392	1
1527769726.775486000	12.5146	1392	1
1527769726.775512000	12.5146	1392	1
1527769726.775559000	12.5147	1392	1
1527769726.775603000	12.5147	1392	1
1527769726.775649000	12.5148	1392	1
1527769726.775675000	12.5148	1392	1
1527769726.775732000	12.5149	1392	1
1527769726.775758000	12.5149	1392	1
1527769726.775808000	12.5149	1392	1
1527769726.775834000	12.515	1392	1
1527769726.775874000	12.515	1392	1
1527769726.777557000	12.5167	1392	1
1527769726.777607000	12.5167	1392	1
1527769726.777670000	12.5168	1392	1
1527769726.777722000	12.5168	1392	1
1527769726.777766000	12.5169	1392	1
1527769726.777797000	12.5169	1392	1
1527769726.777836000	12.517	1392	1
1527769726.777870000	12.517	1392	1
1527769726.777910000	12.517	1392	1
1527769726.777959000	12.5171	1392	1
1527769726.777984000	12.5171	1392	1
1527769726.778025000	12.5171	1392	1
1527769726.778056000	12.5172	1392	1
1527769726.778112000	12.5172	1392	1
1527769726.778150000	12.5173	1392	1
1527769726.779566000	12.5187	1392	1
1527769726.779607000	12.5187	775	1
1527769726.794749000	12.5339	67	0
1527769726.794751000	12.5339	70	0
1527769726.797533000	12.5367	83	1
1527769726.799047000	12.5382	67	0
1527769726.800468000	12.5396	67	0
1527769726.803340000	12.5425	67	0
1527769727.094433000	12.8336	362	1
1527769727.095551000	12.8347	276	1
1527769727.115324000	12.8544	67	0
1527769727.120269000	12.8594	67	0
1527769727.128688000	12.8678	375	1
1527769727.148714000	12.8878	67	0
1527769727.220250000	12.9594	306	1
1527769727.220338000	12.9595	427	1
1527769727.240852000	12.98	67	0
1527769727.288073000	13.0272	1392	1
1527769727.288127000	13.0273	339	1
1527769727.291824000	13.0309	379	0
1527769727.294492000	13.0336	80	1
1527769727.300921000	13.04	60	0
1527769727.303509000	13.0426	80	1
1527769727.308776000	13.0479	67	0
1527769727.319706000	13.0588	598	0
1527769727.319708000	13.0588	67	0
1527769727.319873000	13.059	782	0
1527769727.322320000	13.0614	72	0
1527769727.322515000	13.0616	89	1
1527769727.325514000	13.0646	80	1
1527769727.337651000	13.0768	98	0
1527769727.340519000	13.0796	80	1
1527769727.362327000	13.1015	342	0
1527769727.362758000	13.1019	126	0
1527769727.365523000	13.1046	83	1
1527769727.366174000	13.1053	72	0
1527769727.366649000	13.1058	319	0
1527769727.368504000	13.1076	83	1
1527769727.430409000	13.1695	719	0
1527769727.430411000	13.1695	155	0
1527769727.433538000	13.1727	83	1
1527769727.454585000	13.1937	613	1
1527769727.457364000	13.1965	283	0
1527769727.457472000	13.1966	98	0
1527769727.460575000	13.1997	83	1
1527769727.460832000	13.2	72	0
1527769727.461283000	13.2004	317	0
1527769727.463551000	13.2027	83	1
1527769727.473949000	13.2131	67	0
1527769727.474545000	13.2137	217	0
1527769727.474621000	13.2137	259	0
1527769727.477558000	13.2167	86	1
1527769727.477971000	13.2171	72	0
1527769727.480558000	13.2197	80	1
1527769727.480745000	13.2199	299	0
1527769727.483548000	13.2227	80	1
1527769727.598320000	13.3374	228	0
1527769727.598322000	13.3374	445	0
1527769727.601574000	13.3407	83	1
1527769728.301575000	14.0407	803	1
1527769728.301638000	14.0408	234	1
1527769728.321529000	14.0607	67	0
1527769728.676767000	14.4159	270	0
1527769728.676770000	14.4159	126	0
1527769728.679477000	14.4186	86	1
1527769728.680608000	14.4197	72	0
1527769728.681045000	14.4202	112	0
1527769728.683445000	14.4226	83	1
1527769729.190498000	14.9296	374	1
1527769729.190588000	14.9297	236	1
1527769729.211352000	14.9505	67	0
1527769729.417242000	15.1564	235	0
1527769729.417366000	15.1565	126	0
1527769729.420066000	15.1592	72	0
1527769729.420424000	15.1595	89	1
1527769729.420538000	15.1597	305	0
1527769729.423424000	15.1625	80	1
1527769729.801932000	15.5411	372	1
1527769729.802017000	15.5411	245	1
1527769729.821073000	15.5602	67	0
1527769729.966500000	15.7056	213	0
1527769729.966504000	15.7056	126	0
1527769729.969534000	15.7087	86	1
1527769729.969904000	15.709	72	0
1527769729.969907000	15.709	176	0
1527769729.972516000	15.7116	83	1
1527769730.230921000	15.97	372	1
1527769730.231017000	15.9701	239	1
1527769730.249852000	15.989	67	0
1527769730.254957000	15.9941	67	0
1527769730.362091000	16.1012	238	0
1527769730.362094000	16.1012	126	0
1527769730.365562000	16.1047	89	1
1527769730.366987000	16.1061	72	0
1527769730.366989000	16.1061	66	0
1527769730.369535000	16.1087	83	1
1527769730.492060000	16.2312	373	1
1527769730.492155000	16.2313	238	1
1527769730.512103000	16.2512	67	0
1527769730.857424000	16.5965	215	0
1527769730.857426000	16.5966	126	0
1527769730.860560000	16.5997	86	1
1527769730.862437000	16.6016	72	0
1527769730.862441000	16.6016	134	0
1527769730.865547000	16.6047	83	1
1527769731.030971000	16.7701	374	1
1527769731.031053000	16.7702	235	1
1527769731.057874000	16.797	67	0
1527769731.227678000	16.9668	236	0
1527769731.227680000	16.9668	126	0
1527769731.230570000	16.9697	86	1
1527769731.233088000	16.9722	72	0
1527769731.233494000	16.9726	69	0
1527769731.235542000	16.9747	83	1
1527769731.485905000	17.225	369	1
1527769731.485979000	17.2251	239	1
1527769731.507388000	17.2465	67	0
1527769731.854874000	17.594	215	0
1527769731.854877000	17.594	128	0
1527769731.854878000	17.594	72	0
1527769731.854985000	17.5941	293	0
1527769731.857570000	17.5967	92	1
1527769731.918953000	17.6581	370	1
1527769731.919034000	17.6582	236	1
1527769731.938731000	17.6779	67	0
1527769732.308605000	18.0477	302	0
1527769732.308716000	18.0478	128	0
1527769732.311628000	18.0508	86	1
1527769732.311906000	18.051	72	0
1527769732.312249000	18.0514	224	0
1527769732.314571000	18.0537	83	1
1527769732.438923000	18.178	373	1
1527769732.439012000	18.1781	246	1
1527769732.458571000	18.1977	67	0
1527769732.578106000	18.3172	333	0
1527769732.578109000	18.3172	128	0
1527769732.580618000	18.3197	86	1
1527769732.583804000	18.3229	72	0
1527769732.584214000	18.3233	137	0
1527769732.586615000	18.3257	83	1
1527769732.860066000	18.5992	368	1
1527769732.860150000	18.5993	238	1
1527769732.881751000	18.6209	67	0
1527769733.229889000	18.969	236	0
1527769733.229891000	18.969	128	0
1527769733.232659000	18.9718	86	1
1527769733.234702000	18.9738	72	0
1527769733.234778000	18.9739	195	0
1527769733.237631000	18.9768	83	1
1527769733.439003000	19.1781	369	1
1527769733.439063000	19.1782	238	1
1527769733.458238000	19.1974	67	0
1527769733.815257000	19.5544	215	0
1527769733.815260000	19.5544	128	0
1527769733.817673000	19.5568	86	1
1527769733.822372000	19.5615	72	0
1527769733.822866000	19.562	77	0
1527769733.824697000	19.5638	83	1
1527769733.885265000	19.6244	974	1
1527769733.885326000	19.6245	242	1
1527769733.903909000	19.643	80	0
1527769733.906727000	19.6459	80	1
1527769733.907610000	19.6467	67	0
1527769734.268849000	20.008	306	0
1527769734.268851000	20.008	128	0
1527769734.271776000	20.0109	86	1
1527769734.272723000	20.0118	72	0
1527769734.272725000	20.0119	166	0
1527769734.275761000	20.0149	83	1
1527769735.030164000	20.7693	533	1
1527769735.030258000	20.7694	237	1
1527769735.054922000	20.794	67	0
1527769735.070487000	20.8096	67	0
1527769735.176448000	20.9156	242	0
1527769735.176856000	20.916	128	0
1527769735.179432000	20.9186	89	1
1527769735.180795000	20.9199	72	0
1527769735.180796000	20.9199	247	0
1527769735.183409000	20.9225	83	1
1527769735.561223000	21.3003	804	1
1527769735.561303000	21.3004	238	1
1527769735.581393000	21.3205	67	0
1527769735.722796000	21.4619	213	0
1527769735.722911000	21.462	128	0
1527769735.725437000	21.4646	86	1
1527769735.731943000	21.4711	72	0
1527769735.732428000	21.4716	313	0
1527769735.734369000	21.4735	83	1
1527769735.809692000	21.5488	368	1
1527769735.809788000	21.5489	239	1
1527769735.829111000	21.5682	67	0
1527769735.996414000	21.7355	244	0
1527769735.996416000	21.7355	128	0
1527769735.999476000	21.7386	86	1
1527769736.000769000	21.7399	72	0
1527769736.000771000	21.7399	217	0
1527769736.003456000	21.7426	83	1
1527769736.142188000	21.8813	372	1
1527769736.142250000	21.8814	236	1
1527769736.162557000	21.9017	67	0
1527769736.680608000	22.4197	235	0
1527769736.680611000	22.4197	128	0
1527769736.683452000	22.4226	86	1
1527769736.686773000	22.4259	72	0
1527769736.687163000	22.4263	80	0
1527769736.689463000	22.4286	83	1
1527769736.729357000	22.4685	371	1
1527769736.729449000	22.4686	240	1
1527769736.749592000	22.4887	67	0
1527769736.752913000	22.492	67	0
1527769737.105590000	22.8447	215	0
1527769737.105593000	22.8447	128	0
1527769737.108536000	22.8477	89	1
1527769737.109063000	22.8482	72	0
1527769737.109065000	22.8482	205	0
1527769737.111514000	22.8506	83	1
1527769737.218909000	22.958	370	1
1527769737.218975000	22.9581	236	1
1527769737.237924000	22.977	67	0
1527769737.369051000	23.1082	236	0
1527769737.369054000	23.1082	128	0
1527769737.371550000	23.1107	86	1
1527769737.376826000	23.116	72	0
1527769737.376924000	23.116	277	0
1527769737.379554000	23.1187	83	1
1527769737.682292000	23.4214	372	1
1527769737.682446000	23.4216	239	1
1527769737.702084000	23.4412	67	0
1527769737.841654000	23.5808	215	0
1527769737.841656000	23.5808	128	0
1527769737.844579000	23.5837	86	1
1527769737.846102000	23.5852	72	0
1527769737.846506000	23.5856	137	0
1527769737.848547000	23.5877	83	1
1527769738.143809000	23.8829	370	1
1527769738.143905000	23.883	237	1
1527769738.163516000	23.9026	67	0
1527769738.290751000	24.0299	235	0
1527769738.290753000	24.0299	128	0
1527769738.293561000	24.0327	86	1
1527769738.298703000	24.0378	72	0
1527769738.299072000	24.0382	75	0
1527769738.301548000	24.0407	83	1
1527769738.565865000	24.305	368	1
1527769738.565923000	24.305	240	1
1527769738.588118000	24.3272	67	0
1527769738.720382000	24.4595	215	0
1527769738.720384000	24.4595	128	0
1527769738.723512000	24.4626	72	0
1527769738.723620000	24.4627	86	1
1527769738.724019000	24.4631	144	0
1527769738.726555000	24.4657	83	1
1527769739.150753000	24.8899	370	1
1527769739.150838000	24.89	236	1
1527769739.171317000	24.9104	67	0
1527769739.531923000	25.271	303	0
1527769739.532233000	25.2714	128	0
1527769739.534654000	25.2738	86	1
1527769739.535375000	25.2745	72	0
1527769739.535823000	25.2749	194	0
1527769739.538623000	25.2777	83	1
1527769741.576522000	27.3156	353	1
1527769741.576624000	27.3157	1392	1
1527769741.576664000	27.3158	1392	1
1527769741.576696000	27.3158	1392	1
1527769741.576738000	27.3159	1351	1
1527769741.598511000	27.3376	67	0
1527769741.603296000	27.3424	67	0
1527769741.777867000	27.517	920	1
1527769741.777958000	27.5171	239	1
1527769741.799879000	27.539	67	0
1527769741.927753000	27.6669	398	0
1527769741.930992000	27.6701	83	1
1527769741.931877000	27.671	60	0
1527769741.933594000	27.6727	329	0
1527769741.933597000	27.6727	128	0
1527769741.934979000	27.6741	86	1
1527769741.936815000	27.6759	72	0
1527769741.937275000	27.6764	179	0
1527769741.939972000	27.6791	83	1
1527769741.990803000	27.7299	369	1
1527769741.990880000	27.73	237	1
1527769742.011035000	27.7502	67	0
1527769742.359701000	28.0988	305	0
1527769742.359873000	28.099	128	0
1527769742.363036000	28.1022	86	1
1527769742.363906000	28.103	72	0
1527769742.364393000	28.1035	297	0
1527769742.367001000	28.1061	83	1
1527769742.599443000	28.3386	531	1
1527769742.599515000	28.3386	242	1
1527769742.619491000	28.3586	67	0
1527769742.978732000	28.7179	217	0
1527769742.978734000	28.7179	128	0
1527769742.982057000	28.7212	86	1
1527769742.982521000	28.7216	72	0
1527769742.982990000	28.7221	135	0
1527769742.985037000	28.7242	83	1
1527769743.130442000	28.8696	803	1
1527769743.130505000	28.8696	236	1
1527769743.150216000	28.8893	67	0
1527769743.490226000	29.2294	238	0
1527769743.490228000	29.2294	128	0
1527769743.493016000	29.2321	86	1
1527769743.495214000	29.2343	72	0
1527769743.496641000	29.2358	116	0
1527769743.498003000	29.2371	83	1
1527769744.545099000	30.2842	372	1
1527769744.545177000	30.2843	238	1
1527769744.565498000	30.3046	67	0
1527769744.927582000	30.6667	267	0
1527769744.927585000	30.6667	128	0
1527769744.930554000	30.6697	86	1
1527769744.934281000	30.6734	72	0
1527769744.934283000	30.6734	292	0
1527769744.937607000	30.6767	83	1
1527769744.961643000	30.7008	371	1
1527769744.961714000	30.7008	237	1
1527769744.982149000	30.7213	67	0
1527769744.986826000	30.726	67	0
1527769745.340965000	31.0801	235	0
1527769745.340968000	31.0801	128	0
1527769745.343562000	31.0827	89	1
1527769745.349304000	31.0884	72	0
1527769745.350264000	31.0894	259	0
1527769745.352551000	31.0917	83	1
1527769745.598143000	31.3373	372	1
1527769745.598222000	31.3373	243	1
1527769745.617840000	31.357	67	0
1527769745.741599000	31.4807	213	0
1527769745.741711000	31.4808	128	0
1527769745.744580000	31.4837	86	1
1527769745.752359000	31.4915	72	0
1527769745.752361000	31.4915	101	0
1527769745.755558000	31.4947	83	1
1527769745.875760000	31.6149	369	1
1527769745.875824000	31.6149	239	1
1527769745.895184000	31.6343	67	0
1527769746.225932000	31.9651	238	0
1527769746.225934000	31.9651	128	0
1527769746.228586000	31.9677	86	1
1527769746.229170000	31.9683	72	0
1527769746.229596000	31.9687	204	0
1527769746.231550000	31.9707	83	1
1527769746.289750000	32.0289	373	1
1527769746.289800000	32.0289	239	1
1527769746.322028000	32.0612	67	0
1527769746.681465000	32.4206	213	0
1527769746.681468000	32.4206	128	0
1527769746.684572000	32.4237	86	1
1527769746.686930000	32.4261	72	0
1527769746.687021000	32.4261	306	0
1527769746.689601000	32.4287	83	1
1527769746.741720000	32.4808	369	1
1527769746.741799000	32.4809	238	1
1527769746.762341000	32.5015	67	0
1527769747.110927000	32.8501	215	0
1527769747.110929000	32.8501	128	0
1527769747.113617000	32.8527	86	1
1527769747.116549000	32.8557	72	0
1527769747.117092000	32.8562	215	0
1527769747.119605000	32.8587	83	1
1527769747.251064000	32.9902	370	1
1527769747.251128000	32.9903	242	1
1527769747.271025000	33.0101	67	0
1527769747.415479000	33.1546	238	0
1527769747.415481000	33.1546	128	0
1527769747.418653000	33.1578	86	1
1527769747.419170000	33.1583	72	0
1527769747.419172000	33.1583	96	0
1527769747.421637000	33.1608	83	1
1527769747.775966000	33.5151	370	1
1527769747.776059000	33.5152	242	1
1527769747.795350000	33.5345	67	0
1527769748.145305000	33.8844	279	0
1527769748.145420000	33.8845	128	0
1527769748.148535000	33.8877	72	0
1527769748.148666000	33.8878	86	1
1527769748.149012000	33.8881	202	0
1527769748.151671000	33.8908	83	1
1527769748.226076000	33.9652	370	1
1527769748.226168000	33.9653	242	1
1527769748.245511000	33.9846	67	0
1527769748.382632000	34.1218	236	0
1527769748.382744000	34.1219	128	0
1527769748.385683000	34.1248	86	1
1527769748.388915000	34.128	72	0
1527769748.389346000	34.1285	226	0
1527769748.391720000	34.1308	83	1
1527769748.586151000	34.3253	969	1
1527769748.586247000	34.3254	237	1
1527769748.606496000	34.3456	67	0
1527769748.972004000	34.7111	217	0
1527769748.972118000	34.7112	128	0
1527769748.974707000	34.7138	86	1
1527769748.977279000	34.7164	72	0
1527769748.977429000	34.7166	163	0
1527769748.979702000	34.7188	83	1
1527769749.006135000	34.7453	533	1
1527769749.006225000	34.7454	241	1
1527769749.026561000	34.7657	67	0
1527769749.160122000	34.8992	329	0
1527769749.160204000	34.8993	128	0
1527769749.162783000	34.9019	86	1
1527769749.163882000	34.903	72	0
1527769749.163884000	34.903	75	0
1527769749.166768000	34.9059	83	1
1527769749.600241000	35.3394	803	1
1527769749.600305000	35.3394	237	1
1527769749.619764000	35.3589	67	0
1527769749.633379000	35.3725	67	0
1527769749.766123000	35.5052	306	0
1527769749.766125000	35.5052	128	0
1527769749.768818000	35.5079	89	1
1527769749.772002000	35.5111	72	0
1527769749.772732000	35.5119	254	0
1527769749.774736000	35.5139	83	1
1527769750.022737000	35.7619	369	1
1527769750.022798000	35.7619	239	1
1527769750.042493000	35.7816	67	0
1527769750.393349000	36.1325	239	0
1527769750.393352000	36.1325	128	0
1527769750.395868000	36.135	86	1
1527769750.397833000	36.137	72	0
1527769750.397926000	36.1371	136	0
1527769750.400845000	36.14	83	1
1527769750.490059000	36.2292	368	1
1527769750.490145000	36.2293	241	1
1527769750.510881000	36.25	67	0
1527769750.614158000	36.3533	212	0
1527769750.614160000	36.3533	128	0
1527769750.616878000	36.356	86	1
1527769750.618046000	36.3572	72	0
1527769750.618048000	36.3572	289	0
1527769750.620856000	36.36	83	1
1527769750.700075000	36.4392	371	1
1527769750.700174000	36.4393	240	1
1527769750.719788000	36.4589	67	0
1527769751.189324000	36.9284	270	0
1527769751.189326000	36.9285	128	0
1527769751.191903000	36.931	86	1
1527769751.192442000	36.9316	72	0
1527769751.192444000	36.9316	160	0
1527769751.194902000	36.934	83	1
1527769751.325129000	37.0643	373	1
1527769751.325215000	37.0643	238	1
1527769751.345397000	37.0845	67	0
1527769751.350510000	37.0896	67	0
1527769751.511835000	37.251	212	0
1527769751.512144000	37.2513	128	0
1527769751.514919000	37.254	89	1
1527769751.516341000	37.2555	72	0
1527769751.516343000	37.2555	203	0
1527769751.518908000	37.258	83	1
1527769752.072479000	37.8116	368	1
1527769752.072574000	37.8117	241	1
1527769752.092751000	37.8319	67	0
1527769752.441199000	38.1803	238	0
1527769752.441202000	38.1803	128	0
1527769752.443983000	38.1831	86	1
1527769752.444027000	38.1832	72	0
1527769752.444278000	38.1834	242	0
1527769752.446979000	38.1861	83	1
1527769752.471962000	38.2111	370	1
1527769752.472046000	38.2112	240	1
1527769752.492669000	38.2318	67	0
1527769752.604565000	38.3437	215	0
1527769752.604650000	38.3438	128	0
1527769752.606978000	38.3461	86	1
1527769752.607934000	38.3471	72	0
1527769752.607936000	38.3471	236	0
1527769752.610994000	38.3501	83	1
1527769753.042244000	38.7814	373	1
1527769753.042307000	38.7814	237	1
1527769753.061998000	38.8011	67	0
1527769753.177157000	38.9163	236	0
1527769753.177273000	38.9164	128	0
1527769753.179953000	38.9191	86	1
1527769753.181718000	38.9208	72	0
1527769753.182181000	38.9213	264	0
1527769753.184956000	38.9241	83	1
1527769753.272375000	39.0115	372	1
1527769753.272439000	39.0116	239	1
1527769753.292688000	39.0318	67	0
1527769753.638902000	39.378	215	0
1527769753.638904000	39.378	128	0
1527769753.642043000	39.3812	86	1
1527769753.642599000	39.3817	72	0
1527769753.643126000	39.3823	290	0
1527769753.645010000	39.3841	83	1
1527769757.540990000	43.2801	370	1
1527769757.541066000	43.2802	239	1
1527769757.562264000	43.3014	67	0
1527769757.902974000	43.6421	235	0
1527769757.902977000	43.6421	128	0
1527769757.903111000	43.6422	72	0
1527769757.903143000	43.6423	228	0
1527769757.905403000	43.6445	92	1
1527769758.070766000	43.8099	968	1
1527769758.070829000	43.81	239	1
1527769758.091333000	43.8305	67	0
1527769758.214364000	43.9535	300	0
1527769758.214367000	43.9535	128	0
1527769758.217491000	43.9566	86	1
1527769758.219120000	43.9582	72	0
1527769758.219122000	43.9582	224	0
1527769758.221477000	43.9606	83	1
1527769758.947526000	44.6867	529	1
1527769758.947622000	44.6867	238	1
1527769758.967676000	44.7068	67	0
1527769759.123512000	44.8626	215	0
1527769759.123515000	44.8626	128	0
1527769759.126965000	44.8661	86	1
1527769759.127050000	44.8662	72	0
1527769759.127442000	44.8666	91	0
1527769759.129936000	44.8691	83	1
1527769759.868519000	45.6076	803	1
1527769759.868603000	45.6077	237	1
1527769759.888119000	45.6272	67	0
1527769760.027307000	45.7664	240	0
1527769760.027400000	45.7665	128	0
1527769760.029995000	45.7691	86	1
1527769760.030944000	45.7701	72	0
1527769760.031036000	45.7702	230	0
1527769760.033981000	45.7731	83	1
1527769760.249778000	45.9889	369	1
1527769760.249857000	45.989	238	1
1527769760.269559000	46.0087	67	0
1527769760.618589000	46.3577	352	0
1527769760.618591000	46.3577	128	0
1527769760.620959000	46.3601	86	1
1527769760.625823000	46.3649	72	0
1527769760.625825000	46.3649	126	0
1527769760.628960000	46.3681	83	1
1527769760.747215000	46.4863	369	1
1527769760.747305000	46.4864	240	1
1527769760.766689000	46.5058	67	0
1527769761.133599000	46.8727	283	0
1527769761.133861000	46.873	128	0
1527769761.135983000	46.8751	86	1
1527769761.143003000	46.8821	72	0
1527769761.143433000	46.8826	194	0
1527769761.145999000	46.8851	83	1
1527769761.161763000	46.9009	373	1
1527769761.161841000	46.901	242	1
1527769761.181718000	46.9208	67	0
1527769761.526162000	47.2653	240	0
1527769761.526164000	47.2653	128	0
1527769761.529092000	47.2682	86	1
1527769761.530073000	47.2692	72	0
1527769761.530163000	47.2693	79	0
1527769761.533070000	47.2722	83	1
1527769761.651193000	47.3903	369	1
1527769761.651289000	47.3904	239	1
1527769761.672234000	47.4114	67	0
1527769761.676170000	47.4153	67	0
1527769762.016799000	47.7559	215	0
1527769762.016802000	47.7559	128	0
1527769762.020116000	47.7592	89	1
1527769762.021817000	47.7609	72	0
1527769762.022263000	47.7614	157	0
1527769762.024097000	47.7632	83	1
1527769762.062181000	47.8013	372	1
1527769762.062247000	47.8014	240	1
1527769762.081984000	47.8211	67	0
1527769762.086585000	47.8257	67	0
1527769762.421561000	48.1607	267	0
1527769762.421563000	48.1607	128	0
1527769762.424136000	48.1633	89	1
1527769762.427287000	48.1664	72	0
1527769762.428111000	48.1672	134	0
1527769762.430125000	48.1693	83	1
1527769762.680434000	48.4196	368	1
1527769762.680530000	48.4197	240	1
1527769762.700744000	48.4399	67	0
1527769762.718088000	48.4572	67	0
1527769763.045137000	48.7843	215	0
1527769763.045140000	48.7843	128	0
1527769763.048191000	48.7873	89	1
1527769763.052244000	48.7914	72	0
1527769763.052714000	48.7918	242	0
1527769763.055085000	48.7942	83	1
1527769763.147187000	48.8863	369	1
1527769763.147283000	48.8864	240	1
1527769763.167505000	48.9066	67	0
1527769763.320697000	49.0598	235	0
1527769763.320842000	49.06	128	0
1527769763.324140000	49.0633	86	1
1527769763.326071000	49.0652	72	0
1527769763.326392000	49.0655	86	0
1527769763.329263000	49.0684	83	1
1527769763.667833000	49.407	372	1
1527769763.667926000	49.4071	243	1
1527769763.687724000	49.4268	67	0
1527769763.800084000	49.5392	213	0
1527769763.800087000	49.5392	128	0
1527769763.803218000	49.5423	86	1
1527769763.804735000	49.5439	72	0
1527769763.804737000	49.5439	307	0
1527769763.807201000	49.5463	83	1
1527769764.087439000	49.8266	372	1
1527769764.087520000	49.8266	238	1
1527769764.107785000	49.8469	67	0
1527769764.452607000	50.1917	238	0
1527769764.452609000	50.1917	128	0
1527769764.455255000	50.1944	86	1
1527769764.455925000	50.1951	72	0
1527769764.455927000	50.1951	114	0
1527769764.458234000	50.1974	83	1
1527769764.497737000	50.2369	969	1
1527769764.497801000	50.2369	238	1
1527769764.519203000	50.2583	67	0
1527769764.523780000	50.2629	67	0
1527769764.862965000	50.6021	215	0
1527769764.862967000	50.6021	128	0
1527769764.866269000	50.6054	89	1
1527769764.867036000	50.6062	72	0
1527769764.867038000	50.6062	92	0
1527769764.870256000	50.6094	83	1
1527769764.996328000	50.7355	533	1
1527769764.996426000	50.7356	239	1
1527769765.016113000	50.7552	67	0
1527769765.130286000	50.8694	213	0
1527769765.130288000	50.8694	128	0
1527769765.133230000	50.8724	86	1
1527769765.135901000	50.875	72	0
1527769765.135983000	50.8751	313	0
1527769765.138213000	50.8773	83	1
1527769765.286824000	51.0259	803	1
1527769765.286898000	51.026	240	1
1527769765.307218000	51.0463	67	0
1527769765.651289000	51.3904	300	0
1527769765.651292000	51.3904	128	0
1527769765.654323000	51.3934	86	1
1527769765.655736000	51.3949	72	0
1527769765.655738000	51.3949	109	0
1527769765.658322000	51.3974	83	1
1527769765.700513000	51.4396	369	1
1527769765.700601000	51.4397	243	1
1527769765.720843000	51.46	67	0
1527769765.864173000	51.6033	213	0
1527769765.864175000	51.6033	128	0
1527769765.867230000	51.6064	72	0
1527769765.867343000	51.6065	86	1
1527769765.867673000	51.6068	264	0
1527769765.870315000	51.6094	83	1
1527769766.242550000	51.9817	369	1
1527769766.242617000	51.9817	238	1
1527769766.262497000	52.0016	67	0
1527769766.749471000	52.4886	240	0
1527769766.749698000	52.4888	128	0
1527769766.752383000	52.4915	86	1
1527769766.755541000	52.4947	72	0
1527769766.755633000	52.4948	266	0
1527769766.758381000	52.4975	83	1
1527769767.488989000	53.2281	373	1
1527769767.489052000	53.2282	241	1
1527769767.510755000	53.2499	67	0
1527769767.873976000	53.6131	352	0
1527769767.873978000	53.6131	128	0
1527769767.877196000	53.6163	72	0
1527769767.877293000	53.6164	187	0
1527769767.877300000	53.6164	86	1
1527769767.880221000	53.6193	83	1
1527769767.925186000	53.6643	369	1
1527769767.925271000	53.6644	238	1
1527769767.945079000	53.6842	67	0
1527769768.088478000	53.8276	283	0
1527769768.088480000	53.8276	128	0
1527769768.090490000	53.8296	72	0
1527769768.090948000	53.8301	192	0
1527769768.091205000	53.8303	92	1
1527769768.195603000	53.9347	368	1
1527769768.195698000	53.9348	238	1
1527769768.215512000	53.9546	67	0
1527769768.220308000	53.9594	67	0
1527769768.328211000	54.0673	239	0
1527769768.328540000	54.0677	128	0
1527769768.331255000	54.0704	89	1
1527769768.331885000	54.071	72	0
1527769768.332324000	54.0714	180	0
1527769768.334243000	54.0734	83	1
1527769769.166840000	54.906	368	1
1527769769.166926000	54.9061	238	1
1527769769.186986000	54.9261	67	0
1527769769.303326000	55.0425	236	0
1527769769.303446000	55.0426	128	0
1527769769.306283000	55.0454	86	1
1527769769.306613000	55.0457	72	0
1527769769.306700000	55.0458	148	0
1527769769.309328000	55.0485	83	1
1527769769.396488000	55.1356	368	1
1527769769.396580000	55.1357	238	1
1527769769.417091000	55.1562	67	0
1527769769.747237000	55.4864	244	0
1527769769.747245000	55.4864	128	0
1527769769.750001000	55.4891	72	0
1527769769.750285000	55.4894	89	1
1527769769.750407000	55.4895	151	0
1527769769.753328000	55.4925	80	1
1527769769.806445000	55.5456	368	1
1527769769.806513000	55.5456	238	1
1527769769.826081000	55.5652	67	0
1527769769.964465000	55.7036	212	0
1527769769.964468000	55.7036	128	0
1527769769.967401000	55.7065	72	0
1527769769.967447000	55.7066	86	1
1527769769.967793000	55.7069	228	0
1527769769.970296000	55.7094	83	1
1527769770.153161000	55.8923	372	1
1527769770.153252000	55.8924	243	1
1527769770.172880000	55.912	67	0
1527769770.183557000	55.9227	67	0
1527769770.520204000	56.2593	236	0
1527769770.520208000	56.2593	128	0
1527769770.523027000	56.2622	72	0
1527769770.523029000	56.2622	96	0
1527769770.523331000	56.2625	95	1
1527769770.677879000	56.417	369	1
1527769770.677941000	56.4171	241	1
1527769770.697575000	56.4367	67	0
1527769771.046490000	56.7856	215	0
1527769771.046493000	56.7856	128	0
1527769771.049336000	56.7885	86	1
1527769771.049769000	56.7889	72	0
1527769771.050244000	56.7894	310	0
1527769771.052336000	56.7915	83	1
1527769771.097771000	56.8369	970	1
1527769771.097866000	56.837	239	1
1527769771.119288000	56.8584	67	0
1527769771.122884000	56.862	67	0
1527769771.234950000	56.9741	236	0
1527769771.235067000	56.9742	128	0
1527769771.237350000	56.9765	89	1
1527769771.237431000	56.9766	72	0
1527769771.238208000	56.9773	235	0
1527769771.240342000	56.9795	83	1
1527769771.356611000	57.0957	532	1
1527769771.356670000	57.0958	240	1
1527769771.376946000	57.1161	67	0
1527769771.491395000	57.2305	213	0
1527769771.491743000	57.2309	128	0
1527769771.494259000	57.2334	72	0
1527769771.494497000	57.2336	89	1
1527769771.494887000	57.234	219	0
1527769771.497428000	57.2366	80	1
1527769772.113003000	57.8521	803	1
1527769772.113087000	57.8522	241	1
1527769772.140469000	57.8796	67	0
1527769772.477710000	58.2168	236	0
1527769772.477713000	58.2168	128	0
1527769772.480504000	58.2196	86	1
1527769772.482263000	58.2214	72	0
1527769772.482766000	58.2219	184	0
1527769772.485488000	58.2246	83	1
1527769772.516455000	58.2556	369	1
1527769772.516544000	58.2557	241	1
1527769772.536999000	58.2761	67	0
1527769772.643028000	58.3822	279	0
1527769772.643030000	58.3822	128	0
1527769772.645506000	58.3846	86	1
1527769772.646381000	58.3855	72	0
1527769772.646383000	58.3855	75	0
1527769772.649491000	58.3886	83	1
1527769772.936649000	58.6758	374	1
1527769772.936717000	58.6758	237	1
1527769772.958975000	58.6981	67	0
1527769773.082757000	58.8219	215	0
1527769773.082760000	58.8219	128	0
1527769773.085555000	58.8247	86	1
1527769773.088005000	58.8271	72	0
1527769773.088006000	58.8271	317	0
1527769773.090517000	58.8296	83	1
1527769774.029902000	59.769	374	1
1527769774.029997000	59.7691	241	1
1527769774.049317000	59.7884	67	0
1527769774.053728000	59.7929	67	0
1527769774.173426000	59.9126	240	0
1527769774.173429000	59.9126	128	0
1527769774.173569000	59.9127	72	0
1527769774.174051000	59.9132	268	0
1527769774.176582000	59.9157	95	1
1527769774.208205000	59.9473	240	0
1527769774.210550000	59.9497	80	1
1527769774.311710000	60.0508	369	1
1527769774.311807000	60.0509	237	1
1527769774.332329000	60.0715	67	0
1527769774.618831000	60.358	354	0
1527769774.618834000	60.358	128	0
1527769774.621562000	60.3607	86	1
1527769774.625816000	60.3649	72	0
1527769774.625927000	60.3651	94	0
1527769774.628571000	60.3677	83	1
1527769774.847880000	60.587	370	1
1527769774.847976000	60.5871	237	1
1527769774.868378000	60.6075	67	0
1527769775.004140000	60.7433	283	0
1527769775.004279000	60.7434	128	0
1527769775.007569000	60.7467	86	1
1527769775.007948000	60.7471	72	0
1527769775.008376000	60.7475	217	0
1527769775.010661000	60.7498	83	1
1527769775.097050000	60.8362	368	1
1527769775.097147000	60.8363	241	1
1527769775.117510000	60.8566	67	0
1527769775.226410000	60.9655	242	0
1527769775.226412000	60.9655	128	0
1527769775.229592000	60.9687	86	1
1527769775.230511000	60.9696	72	0
1527769775.230514000	60.9696	189	0
1527769775.233581000	60.9727	83	1
1527769775.636968000	61.3761	373	1
1527769775.637063000	61.3762	238	1
1527769775.656453000	61.3956	67	0
1527769776.008699000	61.7478	213	0
1527769776.009055000	61.7482	128	0
1527769776.011660000	61.7508	86	1
1527769776.013248000	61.7524	72	0
1527769776.013605000	61.7527	159	0
1527769776.015646000	61.7548	83	1
1527769776.438145000	62.1773	368	1
1527769776.438206000	62.1773	237	1
1527769776.457500000	62.1966	67	0
1527769776.589883000	62.329	236	0
1527769776.589885000	62.329	128	0
1527769776.592726000	62.3319	86	1
1527769776.595493000	62.3346	72	0
1527769776.595494000	62.3346	307	0
1527769776.598718000	62.3378	83	1
1527769777.116019000	62.8551	368	1
1527769777.116083000	62.8552	238	1
1527769777.137189000	62.8763	67	0
1527769777.279417000	63.0185	270	0
1527769777.279419000	63.0185	128	0
1527769777.282762000	63.0219	86	1
1527769777.285506000	63.0246	72	0
1527769777.285980000	63.0251	215	0
1527769777.288772000	63.0279	83	1
1527769778.479471000	64.2186	969	1
1527769778.479551000	64.2187	238	1
1527769778.501723000	64.2408	67	0
1527769778.639090000	64.3782	236	0
1527769778.639093000	64.3782	128	0
1527769778.641851000	64.381	86	1
1527769778.648106000	64.3872	72	0
1527769778.648108000	64.3872	233	0
1527769778.650802000	64.3899	83	1
1527769778.837210000	64.5763	532	1
1527769778.837305000	64.5764	240	1
1527769778.856741000	64.5959	67	0
1527769778.972441000	64.7116	215	0
1527769778.972443000	64.7116	128	0
1527769778.975867000	64.715	86	1
1527769778.977239000	64.7164	72	0
1527769778.977343000	64.7165	218	0
1527769778.979854000	64.719	83	1
1527769779.267039000	65.0062	806	1
1527769779.267128000	65.0063	239	1
1527769779.288310000	65.0274	67	0
1527769779.423527000	65.1627	235	0
1527769779.423530000	65.1627	128	0
1527769779.426907000	65.166	86	1
1527769779.428179000	65.1673	72	0
1527769779.428262000	65.1674	219	0
1527769779.430812000	65.1699	83	1
1527769779.688256000	65.4274	368	1
1527769779.688319000	65.4274	238	1
1527769779.708856000	65.448	67	0
1527769779.840583000	65.5797	213	0
1527769779.840585000	65.5797	128	0
1527769779.843034000	65.5822	72	0
1527769779.843139000	65.5823	70	0
1527769779.843834000	65.583	92	1
1527769780.127596000	65.8667	368	1
1527769780.127675000	65.8668	240	1
1527769780.147618000	65.8867	67	0
1527769780.153394000	65.8925	67	0
1527769780.290524000	66.0296	236	0
1527769780.290527000	66.0297	128	0
1527769780.293950000	66.0331	89	1
1527769780.294294000	66.0334	72	0
1527769780.294296000	66.0334	240	0
1527769780.296927000	66.0361	83	1
1527769780.372134000	66.1113	369	1
1527769780.372225000	66.1114	240	1
1527769780.393486000	66.1326	67	0
1527769780.747812000	66.4869	279	0
1527769780.747815000	66.4869	128	0
1527769780.750907000	66.49	86	1
1527769780.751009000	66.4901	72	0
1527769780.751225000	66.4904	257	0
1527769780.753898000	66.493	83	1
1527769780.781998000	66.5211	369	1
1527769780.782093000	66.5212	239	1
1527769780.800852000	66.54	67	0
1527769780.922669000	66.6618	213	0
1527769780.922671000	66.6618	128	0
1527769780.925066000	66.6642	72	0
1527769780.925527000	66.6647	294	0
1527769780.925951000	66.6651	92	1
1527769781.380267000	67.1194	372	1
1527769781.380349000	67.1195	237	1
1527769781.400125000	67.1393	67	0
1527769781.506538000	67.2457	240	0
1527769781.506633000	67.2458	128	0
1527769781.509007000	67.2481	86	1
1527769781.510754000	67.2499	72	0
1527769781.511166000	67.2503	70	0
1527769781.513998000	67.2531	83	1
1527769783.264706000	69.0038	368	1
1527769783.264782000	69.0039	237	1
1527769783.285399000	69.0245	67	0
1527769783.412124000	69.1512	354	0
1527769783.412238000	69.1514	128	0
1527769783.414721000	69.1538	86	1
1527769783.416816000	69.1559	72	0
1527769783.419516000	69.1586	264	0
1527769783.419749000	69.1589	83	1
1527769783.474795000	69.2139	370	1
1527769783.474879000	69.214	240	1
1527769783.494213000	69.2333	67	0
1527769783.615950000	69.3551	285	0
1527769783.615953000	69.3551	128	0
1527769783.618729000	69.3579	86	1
1527769783.630131000	69.3693	72	0
1527769783.630134000	69.3693	277	0
1527769783.632719000	69.3718	83	1
1527769783.763061000	69.5022	370	1
1527769783.763155000	69.5023	237	1
1527769783.764883000	69.504	284	1
1527769783.764931000	69.5041	1392	1
1527769783.764987000	69.5041	1392	1
1527769783.765012000	69.5041	1392	1
1527769783.765057000	69.5042	323	1
1527769783.783459000	69.5226	67	0
1527769783.884334000	69.6235	372	0
1527769783.887689000	69.6268	83	1
1527769783.889786000	69.6289	60	0
1527769783.892754000	69.6319	80	1
1527769783.913449000	69.6526	227	0
1527769783.913451000	69.6526	128	0
1527769783.916731000	69.6559	83	1
1527769783.918030000	69.6572	72	0
1527769783.918462000	69.6576	293	0
1527769783.920724000	69.6598	83	1
1527769784.244859000	69.984	373	1
1527769784.244938000	69.9841	244	1
1527769784.266145000	70.0053	67	0
1527769784.422435000	70.1616	268	0
1527769784.422437000	70.1616	128	0
1527769784.425719000	70.1648	86	1
1527769784.429360000	70.1685	72	0
1527769784.429362000	70.1685	207	0
1527769784.431769000	70.1709	83	1
1527769784.534887000	70.274	969	1
1527769784.534949000	70.2741	239	1
1527769784.554546000	70.2937	67	0
1527769784.679125000	70.4183	215	0
1527769784.679127000	70.4183	128	0
1527769784.681779000	70.4209	86	1
1527769784.682122000	70.4212	72	0
1527769784.682512000	70.4216	246	0
1527769784.684716000	70.4238	83	1
1527769785.666509000	71.4056	529	1
1527769785.666589000	71.4057	239	1
1527769785.686198000	71.4253	67	0
1527769785.823294000	71.5624	236	0
1527769785.823296000	71.5624	128	0
1527769785.825851000	71.565	86	1
1527769785.827044000	71.5662	72	0
1527769785.827513000	71.5666	280	0
1527769785.829839000	71.569	83	1
1527769786.766781000	72.5059	786	1
1527769786.766891000	72.506	1392	1
1527769786.766932000	72.5061	1392	1
1527769786.766968000	72.5061	1392	1
1527769786.767012000	72.5061	1392	1
1527769786.767043000	72.5062	1392	1
1527769786.767092000	72.5062	1392	1
1527769786.767119000	72.5062	1392	1
1527769786.767182000	72.5063	1392	1
1527769786.767221000	72.5063	1392	1
1527769786.767255000	72.5064	1392	1
1527769786.767293000	72.5064	1392	1
1527769786.767332000	72.5065	1392	1
1527769786.767364000	72.5065	1392	1
1527769786.767400000	72.5065	624	1
1527769786.782695000	72.5218	305	1
1527769786.782785000	72.5219	239	1
1527769786.787334000	72.5265	67	0
1527769786.791097000	72.5302	67	0
1527769786.799561000	72.5387	67	0
1527769786.813859000	72.553	67	0
1527769786.819160000	72.5583	67	0
1527769786.941836000	72.681	377	0
1527769786.944921000	72.684	95	1
1527769786.948433000	72.6876	60	0
1527769786.950839000	72.69	80	1
1527769786.953279000	72.6924	213	0
1527769786.953383000	72.6925	128	0
1527769786.955844000	72.695	83	1
1527769786.958374000	72.6975	72	0
1527769786.958376000	72.6975	264	0
1527769786.960845000	72.7	83	1
1527769787.128330000	72.8675	373	1
1527769787.128416000	72.8675	242	1
1527769787.148070000	72.8872	67	0
1527769787.152723000	72.8918	67	0
1527769787.270158000	73.0093	302	0
1527769787.270160000	73.0093	128	0
1527769787.270162000	73.0093	72	0
1527769787.270286000	73.0094	234	0
1527769787.272933000	73.0121	95	1
1527769787.556118000	73.2952	373	1
1527769787.556196000	73.2953	241	1
1527769787.577216000	73.3163	67	0
1527769787.699760000	73.4389	215	0
1527769787.699762000	73.4389	128	0
1527769787.702961000	73.4421	86	1
1527769787.703778000	73.4429	72	0
1527769787.703779000	73.4429	133	0
1527769787.706941000	73.4461	83	1
1527769787.845222000	73.5843	370	1
1527769787.845288000	73.5844	239	1
1527769787.867432000	73.6066	67	0
1527769788.004793000	73.7439	216	0
1527769788.004974000	73.7441	128	0
1527769788.007966000	73.7471	86	1
1527769788.010884000	73.75	72	0
1527769788.011385000	73.7505	284	0
1527769788.013961000	73.7531	83	1
1527769788.946681000	74.6858	371	1
1527769788.946761000	74.6859	247	1
1527769788.966522000	74.7056	67	0
1527769789.073999000	74.8131	354	0
1527769789.074001000	74.8131	128	0
1527769789.077051000	74.8162	86	1
1527769789.089884000	74.829	72	0
1527769789.089886000	74.829	195	0
1527769789.093056000	74.8322	83	1
1527769789.263015000	75.0021	369	1
1527769789.263110000	75.0022	239	1
1527769789.283809000	75.0229	67	0
1527769789.287799000	75.0269	67	0
1527769789.398446000	75.1376	306	0
1527769789.398448000	75.1376	128	0
1527769789.401042000	75.1402	89	1
1527769789.403506000	75.1426	72	0
1527769789.403997000	75.1431	198	0
1527769789.406034000	75.1452	83	1
1527769790.606994000	76.3461	371	1
1527769790.607050000	76.3462	240	1
1527769790.637525000	76.3767	67	0
1527769790.755669000	76.4948	236	0
1527769790.755670000	76.4948	128	0
1527769790.758727000	76.4979	86	1
1527769790.759846000	76.499	72	0
1527769790.760343000	76.4995	314	0
1527769790.762705000	76.5018	83	1
1527769791.252918000	76.992	369	1
1527769791.252987000	76.9921	239	1
1527769791.274495000	77.0136	67	0
1527769791.380398000	77.1195	236	0
1527769791.380400000	77.1195	128	0
1527769791.383250000	77.1224	72	0
1527769791.383350000	77.1225	318	0
1527769791.383819000	77.1229	92	1
1527769791.614249000	77.3534	369	1
1527769791.614337000	77.3535	239	1
1527769791.634708000	77.3738	67	0
1527769791.767331000	77.5065	219	0
1527769791.767334000	77.5065	128	0
1527769791.770776000	77.5099	86	1
1527769791.771113000	77.5102	72	0
1527769791.771516000	77.5106	211	0
1527769791.773758000	77.5129	83	1
1527769792.044807000	77.7839	369	1
1527769792.044903000	77.784	239	1
1527769792.064320000	77.8034	67	0
1527769792.426546000	78.1657	268	0
1527769792.426549000	78.1657	128	0
1527769792.429814000	78.1689	86	1
1527769792.430351000	78.1695	72	0
1527769792.430353000	78.1695	210	0
1527769792.432796000	78.1719	83	1
1527769792.465243000	78.2044	969	1
1527769792.465307000	78.2044	240	1
1527769792.484735000	78.2239	67	0
1527769792.614765000	78.3539	213	0
1527769792.614882000	78.354	128	0
1527769792.616835000	78.356	72	0
1527769792.617371000	78.3565	284	0
1527769792.617855000	78.357	92	1
1527769792.816594000	78.5557	533	1
1527769792.816659000	78.5558	243	1
1527769792.838329000	78.5775	67	0
1527769792.971803000	78.7109	213	0
1527769792.971805000	78.7109	128	0
1527769792.974850000	78.714	86	1
1527769792.980122000	78.7192	72	0
1527769792.980124000	78.7192	98	0
1527769792.982811000	78.7219	83	1
1527769793.269198000	79.0083	803	1
1527769793.269291000	79.0084	241	1
1527769793.290863000	79.03	67	0
1527769793.421791000	79.1609	238	0
1527769793.421793000	79.1609	128	0
1527769793.424878000	79.164	86	1
1527769793.426319000	79.1654	72	0
1527769793.426801000	79.1659	229	0
1527769793.428800000	79.1679	83	1
1527769793.478066000	79.2172	370	1
1527769793.478161000	79.2173	240	1
1527769793.497538000	79.2367	67	0
1527769793.634986000	79.3741	215	0
1527769793.635186000	79.3743	128	0
1527769793.637878000	79.377	86	1
1527769793.640088000	79.3792	72	0
1527769793.640090000	79.3792	83	0
1527769793.642880000	79.382	83	1
1527769793.890462000	79.6296	370	1
1527769793.890547000	79.6297	240	1
1527769793.910238000	79.6494	67	0
1527769794.035451000	79.7746	213	0
1527769794.035453000	79.7746	128	0
1527769794.037902000	79.777	86	1
1527769794.040854000	79.78	72	0
1527769794.040958000	79.7801	240	0
1527769794.043852000	79.783	83	1
1527769794.339053000	80.0782	373	1
1527769794.339147000	80.0783	242	1
1527769794.358862000	80.098	67	0
1527769794.472602000	80.2117	300	0
1527769794.472604000	80.2117	128	0
1527769794.475930000	80.2151	86	1
1527769794.478169000	80.2173	72	0
1527769794.478543000	80.2177	274	0
1527769794.480912000	80.22	83	1
1527769794.959437000	80.6986	369	1
1527769794.959527000	80.6987	240	1
1527769794.979128000	80.7183	67	0
1527769795.118742000	80.8579	213	0
1527769795.118744000	80.8579	128	0
1527769795.121891000	80.861	86	1
1527769795.125252000	80.8644	72	0
1527769795.125346000	80.8645	165	0
1527769795.127894000	80.867	83	1
1527769795.529105000	81.2682	372	1
1527769795.529192000	81.2683	239	1
1527769795.549208000	81.2883	67	0
1527769795.668569000	81.4077	240	0
1527769795.668572000	81.4077	128	0
1527769795.671928000	81.4111	72	0
1527769795.672012000	81.4111	86	1
1527769795.672379000	81.4115	164	0
1527769795.674987000	81.4141	83	1
1527769795.707075000	81.4462	240	0
1527769795.710004000	81.4491	80	1
1527769795.840380000	81.5795	369	1
1527769795.840471000	81.5796	242	1
1527769795.859535000	81.5987	67	0
1527769795.995914000	81.735	328	0
1527769795.995916000	81.735	128	0
1527769795.999012000	81.7381	86	1
1527769795.999725000	81.7389	72	0
1527769796.000169000	81.7393	268	0
1527769796.003000000	81.7421	83	1
1527769796.509277000	82.2484	368	1
1527769796.509368000	82.2485	239	1
1527769796.528598000	82.2677	67	0
1527769796.660217000	82.3993	306	0
1527769796.660220000	82.3993	128	0
1527769796.663059000	82.4022	86	1
1527769796.663508000	82.4026	72	0
1527769796.663511000	82.4026	80	0
1527769796.666041000	82.4052	83	1
1527769796.720354000	82.4595	369	1
1527769796.720444000	82.4596	239	1
1527769796.739734000	82.4789	67	0
1527769796.850015000	82.5891	213	0
1527769796.850109000	82.5892	128	0
1527769796.853060000	82.5922	86	1
1527769796.853809000	82.5929	72	0
1527769796.854214000	82.5933	84	0
1527769796.857051000	82.5962	83	1
1527769797.749482000	83.4886	373	1
1527769797.749571000	83.4887	241	1
1527769797.770641000	83.5098	67	0
1527769797.902781000	83.6419	238	0
1527769797.902784000	83.6419	128	0
1527769797.902786000	83.6419	72	0
1527769797.902929000	83.6421	259	0
1527769797.906137000	83.6453	92	1
1527769798.059571000	83.7987	969	1
1527769798.059667000	83.7988	243	1
1527769798.094137000	83.8333	969	1
1527769798.113954000	83.8531	67	0
1527769798.119740000	83.8589	67	0
1527769798.133314000	83.8724	67	0
1527769798.232383000	83.9715	242	0
1527769798.232386000	83.9715	128	0
1527769798.235138000	83.9743	92	1
1527769798.236439000	83.9756	72	0
1527769798.236442000	83.9756	310	0
1527769798.239128000	83.9783	83	1
1527769798.521527000	84.2607	534	1
1527769798.521588000	84.2607	245	1
1527769798.541059000	84.2802	67	0
1527769798.672328000	84.4115	247	0
1527769798.672330000	84.4115	128	0
1527769798.675192000	84.4143	86	1
1527769798.676816000	84.4159	72	0
1527769798.676818000	84.4159	204	0
1527769798.679163000	84.4183	83	1
1527769798.789510000	84.5286	803	1
1527769798.789601000	84.5287	241	1
1527769798.809289000	84.5484	67	0
1527769798.946360000	84.6855	213	0
1527769798.947097000	84.6862	128	0
1527769798.949175000	84.6883	86	1
1527769798.950456000	84.6896	72	0
1527769798.950457000	84.6896	190	0
1527769798.953121000	84.6922	83	1
1527769799.161447000	84.9006	372	1
1527769799.161522000	84.9006	240	1
1527769799.181152000	84.9203	67	0
1527769799.313143000	85.0523	238	0
1527769799.313145000	85.0523	128	0
1527769799.316212000	85.0553	86	1
1527769799.317138000	85.0563	72	0
1527769799.317508000	85.0566	131	0
1527769799.320191000	85.0593	83	1
1527769799.425191000	85.1643	369	1
1527769799.425266000	85.1644	242	1
1527769799.445351000	85.1845	67	0
1527769799.577406000	85.3165	213	0
1527769799.577408000	85.3165	128	0
1527769799.580216000	85.3193	86	1
1527769799.583148000	85.3223	72	0
1527769799.583150000	85.3223	294	0
1527769799.586208000	85.3253	83	1
1527769800.155750000	85.8949	368	1
1527769800.155847000	85.895	240	1
1527769800.175288000	85.9144	67	0
1527769800.289423000	86.0285	235	0
1527769800.289426000	86.0286	128	0
1527769800.292261000	86.0314	86	1
1527769800.294169000	86.0333	72	0
1527769800.294532000	86.0337	121	0
1527769800.297249000	86.0364	83	1
1527769800.565483000	86.3046	368	1
1527769800.565559000	86.3047	240	1
1527769800.588743000	86.3279	67	0
1527769800.705049000	86.4442	215	0
1527769800.705765000	86.4449	128	0
1527769800.707539000	86.4467	72	0
1527769800.708050000	86.4472	200	0
1527769800.708304000	86.4474	92	1
1527769801.295944000	87.0351	374	1
1527769801.296007000	87.0351	243	1
1527769801.315485000	87.0546	67	0
1527769801.430732000	87.1699	299	0
1527769801.430734000	87.1699	128	0
1527769801.433333000	87.1725	86	1
1527769801.439694000	87.1788	72	0
1527769801.439793000	87.1789	105	0
1527769801.442323000	87.1814	83	1
1527769801.505292000	87.2444	370	1
1527769801.505371000	87.2445	239	1
1527769801.525849000	87.265	67	0
1527769801.641805000	87.3809	212	0
1527769801.641808000	87.3809	128	0
1527769801.644350000	87.3835	86	1
1527769801.645532000	87.3847	72	0
1527769801.646033000	87.3852	229	0
1527769801.648331000	87.3875	83	1
1527769801.795759000	87.5349	372	1
1527769801.795843000	87.535	242	1
1527769801.815881000	87.555	67	0
1527769801.949213000	87.6883	212	0
1527769801.949480000	87.6886	128	0
1527769801.952353000	87.6915	86	1
1527769801.952425000	87.6916	72	0
1527769801.953016000	87.6921	308	0
1527769801.955341000	87.6945	83	1
1527769802.265476000	88.0046	368	1
1527769802.265530000	88.0047	240	1
1527769802.285696000	88.0248	67	0
1527769802.407308000	88.1464	242	0
1527769802.407310000	88.1464	128	0
1527769802.410395000	88.1495	86	1
1527769802.411461000	88.1506	72	0
1527769802.412328000	88.1515	308	0
1527769802.414374000	88.1535	83	1
1527769802.705650000	88.4448	370	1
1527769802.705736000	88.4449	243	1
1527769802.725643000	88.4648	67	0
1527769802.849657000	88.5888	331	0
1527769802.849660000	88.5888	128	0
1527769802.852417000	88.5915	86	1
1527769802.856360000	88.5955	72	0
1527769802.857823000	88.5969	242	0
1527769802.859326000	88.5985	83	1
1527769802.975431000	88.7146	969	1
1527769802.975507000	88.7146	242	1
1527769802.995775000	88.7349	67	0
1527769803.134367000	88.8735	283	0
1527769803.134369000	88.8735	128	0
1527769803.137419000	88.8765	86	1
1527769803.138498000	88.8776	72	0
1527769803.138601000	88.8777	299	0
1527769803.141408000	88.8805	83	1
1527769803.698974000	89.4381	529	1
1527769803.699036000	89.4382	240	1
1527769803.719438000	89.4586	67	0
1527769803.827696000	89.5668	238	0
1527769803.828387000	89.5675	128	0
1527769803.830470000	89.5696	86	1
1527769803.833945000	89.5731	72	0
1527769803.833948000	89.5731	109	0
1527769803.836385000	89.5755	83	1
1527769803.957733000	89.6969	808	1
1527769803.957830000	89.697	244	1
1527769803.977887000	89.717	67	0
1527769804.095730000	89.8349	213	0
1527769804.095824000	89.8349	128	0
1527769804.098484000	89.8376	86	1
1527769804.099429000	89.8386	72	0
1527769804.099892000	89.839	231	0
1527769804.102535000	89.8417	83	1
1527769804.320471000	90.0596	372	1
1527769804.320556000	90.0597	240	1
1527769804.339418000	90.0785	67	0
1527769804.469006000	90.2081	240	0
1527769804.469008000	90.2081	128	0
1527769804.471507000	90.2106	86	1
1527769804.472719000	90.2118	72	0
1527769804.473181000	90.2123	235	0
1527769804.475482000	90.2146	83	1
1527769804.569583000	90.3087	369	1
1527769804.569671000	90.3088	239	1
1527769804.590316000	90.3294	67	0
1527769804.957603000	90.6967	244	0
1527769804.957605000	90.6967	128	0
1527769804.960525000	90.6997	86	1
1527769804.969480000	90.7086	72	0
1527769804.969578000	90.7087	96	0
1527769804.972531000	90.7117	83	1
1527769805.821912000	91.561	368	1
1527769805.822010000	91.5611	242	1
1527769805.841787000	91.5809	67	0
1527769805.998473000	91.7376	238	0
1527769805.998476000	91.7376	128	0
1527769806.001507000	91.7406	86	1
1527769806.003162000	91.7423	72	0
1527769806.003254000	91.7424	69	0
1527769806.005500000	91.7446	83	1
1527769806.208834000	91.948	370	1
1527769806.208914000	91.948	239	1
1527769806.238905000	91.978	67	0
1527769806.249573000	91.9887	67	0
1527769806.384069000	92.1232	236	0
1527769806.384193000	92.1233	128	0
1527769806.386575000	92.1257	89	1
1527769806.391873000	92.131	72	0
1527769806.391950000	92.1311	248	0
1527769806.394541000	92.1337	83	1
1527769806.567830000	92.307	373	1
1527769806.567916000	92.307	241	1
1527769806.587097000	92.3262	67	0
1527769806.722166000	92.4613	213	0
1527769806.722168000	92.4613	128	0
1527769806.725581000	92.4647	86	1
1527769806.727130000	92.4663	72	0
1527769806.727515000	92.4666	259	0
1527769806.729558000	92.4687	83	1
1527769806.997716000	92.7368	369	1
1527769806.997787000	92.7369	241	1
1527769807.019282000	92.7584	67	0
1527769807.135505000	92.8746	213	0
1527769807.135632000	92.8748	128	0
1527769807.138604000	92.8777	86	1
1527769807.139282000	92.8784	72	0
1527769807.139284000	92.8784	168	0
1527769807.141607000	92.8807	83	1
1527769807.318682000	93.0578	372	1
1527769807.318749000	93.0579	239	1
1527769807.337963000	93.0771	67	0
1527769807.680163000	93.4193	238	0
1527769807.680166000	93.4193	128	0
1527769807.682624000	93.4217	86	1
1527769807.684221000	93.4233	72	0
1527769807.684760000	93.4239	119	0
1527769807.686606000	93.4257	83	1
1527769812.149080000	97.8882	370	1
1527769812.149159000	97.8883	239	1
1527769812.169131000	97.9083	67	0
1527769812.298516000	98.0376	300	0
1527769812.298518000	98.0376	128	0
1527769812.301524000	98.0406	86	1
1527769812.302744000	98.0419	72	0
1527769812.302746000	98.0419	117	0
1527769812.305523000	98.0446	83	1
1527769812.359626000	98.0988	369	1
1527769812.359693000	98.0988	239	1
1527769812.379831000	98.119	67	0
1527769812.489940000	98.2291	213	0
1527769812.489942000	98.2291	128	0
1527769812.492534000	98.2317	86	1
1527769812.493670000	98.2328	72	0
1527769812.493672000	98.2328	243	0
1527769812.496514000	98.2356	83	1
1527769812.728870000	98.468	973	1
1527769812.728934000	98.4681	242	1
1527769812.752371000	98.4915	67	0
1527769812.754089000	98.4932	67	0
1527769812.864241000	98.6034	212	0
1527769812.864355000	98.6035	128	0
1527769812.867500000	98.6066	89	1
1527769812.868634000	98.6078	72	0
1527769812.869133000	98.6083	294	0
1527769812.871537000	98.6107	83	1
1527769813.069946000	98.8091	528	1
1527769813.070011000	98.8091	240	1
1527769813.089557000	98.8287	67	0
1527769813.209529000	98.9487	239	0
1527769813.209654000	98.9488	128	0
1527769813.212561000	98.9517	86	1
1527769813.213778000	98.9529	72	0
1527769813.213780000	98.9529	191	0
1527769813.216550000	98.9557	83	1
1527769813.820202000	99.5593	802	1
1527769813.820269000	99.5594	241	1
1527769813.840199000	99.5793	67	0
1527769813.849351000	99.5885	67	0
1527769813.983210000	99.7223	328	0
1527769813.983212000	99.7223	128	0
1527769813.986565000	99.7257	89	1
1527769813.987278000	99.7264	72	0
1527769813.987698000	99.7268	192	0
1527769813.989540000	99.7287	83	1
1527769815.288593000	101.028	369	1
1527769815.288675000	101.028	239	1
1527769815.308353000	101.047	67	0
1527769815.467448000	101.207	306	0
1527769815.467450000	101.207	128	0
1527769815.470093000	101.209	86	1
1527769815.471282000	101.21	72	0
1527769815.471284000	101.21	263	0
1527769815.474114000	101.213	83	1
1527769815.786282000	101.525	369	1
1527769815.786371000	101.525	241	1
1527769815.808035000	101.547	67	0
1527769815.924776000	101.664	212	0
1527769815.924779000	101.664	128	0
1527769815.928119000	101.667	86	1
1527769815.928663000	101.668	72	0
1527769815.928665000	101.668	277	0
1527769815.931103000	101.67	83	1
1527769816.507811000	102.247	372	1
1527769816.507881000	102.247	243	1
1527769816.527111000	102.266	67	0
1527769816.674592000	102.414	239	0
1527769816.674986000	102.414	128	0
1527769816.677190000	102.416	86	1
1527769816.689118000	102.428	72	0
1527769816.689120000	102.428	69	0
1527769816.692247000	102.431	83	1
1527769816.783523000	102.523	368	1
1527769816.783617000	102.523	242	1
1527769816.802838000	102.542	67	0
1527769816.932656000	102.672	245	0
1527769816.932749000	102.672	138	0
1527769816.932825000	102.672	191	0
1527769816.935214000	102.674	89	1
1527769817.057238000	102.796	368	1
1527769817.057322000	102.796	239	1
1527769817.077116000	102.816	67	0
1527769817.194009000	102.933	238	0
1527769817.194122000	102.933	128	0
1527769817.197129000	102.936	86	1
1527769817.198804000	102.938	72	0
1527769817.199268000	102.938	224	0
1527769817.201109000	102.94	83	1
1527769817.399490000	103.139	373	1
1527769817.399637000	103.139	240	1
1527769817.421290000	103.16	67	0
1527769817.551169000	103.29	213	0
1527769817.551496000	103.291	128	0
1527769817.554213000	103.293	86	1
1527769817.556167000	103.295	72	0
1527769817.556260000	103.295	318	0
1527769817.559233000	103.298	83	1
1527769817.616689000	103.356	369	1
1527769817.616791000	103.356	242	1
1527769817.635728000	103.375	67	0
1527769817.778965000	103.518	213	0
1527769817.778967000	103.518	128	0
1527769817.782233000	103.521	86	1
1527769817.783045000	103.522	72	0
1527769817.783047000	103.522	229	0
1527769817.786215000	103.525	83	1
1527769818.016429000	103.756	372	1
1527769818.016498000	103.756	239	1
1527769818.036940000	103.776	67	0
1527769818.191081000	103.93	236	0
1527769818.191083000	103.93	128	0
1527769818.194255000	103.933	86	1
1527769818.199511000	103.939	72	0
1527769818.199514000	103.939	140	0
1527769818.202236000	103.941	83	1
1527769818.557060000	104.296	373	1
1527769818.557161000	104.296	246	1
1527769818.576517000	104.316	67	0
1527769818.729562000	104.469	213	0
1527769818.729666000	104.469	128	0
1527769818.732198000	104.471	72	0
1527769818.732257000	104.471	86	1
1527769818.732299000	104.471	206	0
1527769818.735280000	104.474	83	1
1527769818.766568000	104.506	213	0
1527769818.767423000	104.507	984	1
1527769818.767497000	104.507	240	1
1527769818.789910000	104.529	67	0
1527769818.915993000	104.655	213	0
1527769818.916121000	104.655	128	0
1527769818.919232000	104.658	86	1
1527769818.919845000	104.659	72	0
1527769818.919944000	104.659	124	0
1527769818.922234000	104.661	83	1
1527769819.109500000	104.849	529	1
1527769819.109592000	104.849	239	1
1527769819.130002000	104.869	67	0
1527769819.251571000	104.991	299	0
1527769819.251574000	104.991	128	0
1527769819.253964000	104.993	72	0
1527769819.253967000	104.993	107	0
1527769819.254246000	104.993	92	1
1527769819.428435000	105.168	806	1
1527769819.428497000	105.168	242	1
1527769819.448017000	105.187	67	0
1527769819.564706000	105.304	215	0
1527769819.564708000	105.304	128	0
1527769819.567330000	105.306	86	1
1527769819.567727000	105.307	72	0
1527769819.570309000	105.309	80	1
1527769819.600543000	105.34	200	0
1527769819.603333000	105.342	80	1
1527769820.527736000	106.267	370	1
1527769820.527827000	106.267	239	1
1527769820.547834000	106.287	67	0
1527769820.682127000	106.421	238	0
1527769820.682216000	106.421	128	0
1527769820.682218000	106.421	72	0
1527769820.682219000	106.421	106	0
1527769820.685302000	106.424	92	1
1527769820.907840000	106.647	369	1
1527769820.907919000	106.647	239	1
1527769820.927363000	106.666	67	0
1527769821.288004000	107.027	240	0
1527769821.288007000	107.027	128	0
1527769821.290962000	107.03	72	0
1527769821.291042000	107.03	235	0
1527769821.291496000	107.031	92	1
1527769821.397864000	107.137	369	1
1527769821.397941000	107.137	242	1
1527769821.418078000	107.157	67	0
1527769821.559948000	107.299	331	0
1527769821.560069000	107.299	128	0
1527769821.562378000	107.302	86	1
1527769821.563541000	107.303	72	0
1527769821.563990000	107.303	128	0
1527769821.566357000	107.305	83	1
1527769821.681766000	107.421	369	1
1527769821.681860000	107.421	240	1
1527769821.701226000	107.44	67	0
1527769821.818024000	107.557	283	0
1527769821.818026000	107.557	128	0
1527769821.820460000	107.56	86	1
1527769821.823979000	107.563	72	0
1527769821.823981000	107.563	291	0
1527769821.826451000	107.566	83	1
1527769822.142652000	107.882	369	1
1527769822.142712000	107.882	240	1
1527769822.162431000	107.902	67	0
1527769822.297746000	108.037	235	0
1527769822.297749000	108.037	128	0
1527769822.300493000	108.04	86	1
1527769822.308033000	108.047	72	0
1527769822.308035000	108.047	80	0
1527769822.310505000	108.05	83	1
1527769822.381451000	108.121	372	1
1527769822.381536000	108.121	241	1
1527769822.400953000	108.14	67	0
[truncated: 157 more rows]
