# Supplementary material for: Method for multi-task learning fusion network traffic classification to address small sample labels
Source: Sci Rep. 2024 Jan 30;14:2518. doi: 10.1038/s41598-024-51933-8 (PMC10827795; doi:10.1038/s41598-024-51933-8)
Supplement: Supplementary file 2 — Supplementary Information 2. [file 41598_2024_51933_MOESM2_ESM.zip › QUIC Dataset/QUIC Dataset/pretraining/Google Doc/GoogleDoc-1010.txt]

1527917985.097020000	0	296	1
1527917985.115870000	0.0188501	87	0
1527917985.333635000	0.236615	300	0
1527917985.334318000	0.237298	1412	0
1527917985.335034000	0.238014	1412	0
1527917985.335702000	0.238682	1412	0
1527917985.336327000	0.239307	180	0
1527917985.337015000	0.239995	1412	0
1527917985.337675000	0.240655	1412	0
1527917985.337882000	0.240862	118	1
1527917985.338361000	0.241341	1412	0
1527917985.339010000	0.24199	805	0
1527917985.339830000	0.24281	1412	0
1527917985.340496000	0.243476	1412	0
1527917985.341136000	0.244116	694	0
1527917985.341925000	0.244905	1412	0
1527917985.342586000	0.245566	1412	0
1527917985.343247000	0.246227	1412	0
1527917985.343872000	0.246852	188	0
1527917985.347819000	0.250799	112	1
1527917985.360718000	0.263698	112	1
1527917985.377688000	0.280668	1208	0
1527917985.379444000	0.282424	1412	0
1527917985.380094000	0.283074	1412	0
1527917985.380755000	0.283735	1412	0
1527917985.381447000	0.284427	188	0
1527917985.381679000	0.284659	112	1
1527917985.382160000	0.28514	1241	0
1527917985.382831000	0.285811	1412	0
1527917985.383471000	0.286451	252	0
1527917985.384221000	0.287201	1412	0
1527917985.384872000	0.287852	802	0
1527917985.386128000	0.289108	112	1
1527917985.386644000	0.289624	1412	0
1527917985.387298000	0.290278	999	0
1527917985.387969000	0.290949	1412	0
1527917985.388630000	0.29161	1412	0
1527917985.389350000	0.29233	1412	0
1527917985.390046000	0.293026	188	0
1527917985.390681000	0.293661	115	1
1527917985.390739000	0.293719	1412	0
1527917985.391371000	0.294351	170	0
1527917985.393965000	0.296945	1412	0
1527917985.394624000	0.297604	1412	0
1527917985.394714000	0.297694	106	1
1527917985.395341000	0.298321	1412	0
1527917985.395973000	0.298953	188	0
1527917985.396662000	0.299642	1412	0
1527917985.397295000	0.300275	153	0
1527917985.397979000	0.300959	1412	0
1527917985.398638000	0.301618	1412	0
1527917985.398676000	0.301656	115	1
1527917985.399364000	0.302344	1412	0
1527917985.400005000	0.302985	188	0
1527917985.400673000	0.303653	794	0
1527917985.402535000	0.305515	1412	0
1527917985.402721000	0.305701	112	1
1527917985.403233000	0.306213	1412	0
1527917985.403902000	0.306882	1412	0
1527917985.404530000	0.30751	188	0
1527917985.405203000	0.308183	835	0
1527917985.406695000	0.309675	109	1
1527917985.788288000	0.691268	757	1
1527917985.788400000	0.69138	1412	1
1527917985.788438000	0.691418	908	1
1527917985.792130000	0.69511	218	1
1527917985.810023000	0.713003	87	0
1527917985.904549000	0.807529	398	0
1527917985.908605000	0.811585	80	0
1527917985.908801000	0.811781	103	1
1527917985.912727000	0.815707	100	1
1527917985.959859000	0.862839	338	0
1527917985.960537000	0.863517	1412	0
1527917985.961223000	0.864203	1412	0
1527917985.961881000	0.864861	1412	0
1527917985.962512000	0.865492	180	0
1527917985.963201000	0.866181	1412	0
1527917985.963864000	0.866844	1412	0
1527917985.964512000	0.867492	1071	0
1527917985.965141000	0.868121	92	0
1527917985.965714000	0.868694	124	1
1527917985.965803000	0.868783	126	0
1527917985.969727000	0.872707	100	1
1527917986.126285000	1.02927	216	1
1527917986.150325000	1.05331	87	0
1527917986.247115000	1.15009	421	0
1527917986.247772000	1.15075	1115	0
1527917986.249051000	1.15203	92	0
1527917986.249759000	1.15274	229	0
1527917986.250771000	1.15375	103	1
1527917986.254892000	1.15787	106	1
1527917986.636865000	1.53984	396	1
1527917986.664673000	1.56765	87	0
1527917986.684279000	1.58726	324	0
1527917986.684928000	1.58791	439	0
1527917986.687766000	1.59075	106	1
1527917986.924183000	1.82716	245	1
1527917986.924256000	1.82724	145	1
1527917986.945810000	1.84879	87	0
1527917987.005343000	1.90832	1412	0
1527917987.005989000	1.90897	1412	0
1527917987.006649000	1.90963	1412	0
1527917987.007284000	1.91026	475	0
1527917987.007924000	1.9109	92	0
1527917987.008589000	1.91157	255	0
1527917987.017824000	1.9208	118	1
1527917987.042013000	1.94499	760	1
1527917987.042090000	1.94507	191	1
1527917987.060252000	1.96323	87	0
1527917987.175426000	2.07841	592	0
1527917987.176062000	2.07904	92	0
1527917987.176724000	2.0797	187	0
1527917987.182804000	2.08578	109	1
1527917987.828560000	2.73154	566	1
1527917987.848502000	2.75148	87	0
1527917987.928631000	2.83161	327	0
1527917987.929362000	2.83234	1412	0
1527917987.930078000	2.83306	998	0
1527917987.930714000	2.83369	92	0
1527917987.931389000	2.83437	243	0
1527917987.932840000	2.83582	115	1
1527917988.958456000	3.86144	292	1
1527917988.958570000	3.86155	1412	1
1527917988.958609000	3.86159	1412	1
1527917988.958643000	3.86162	1412	1
1527917988.958679000	3.86166	1412	1
1527917988.958703000	3.86168	1412	1
1527917988.958749000	3.86173	1412	1
1527917988.958785000	3.86177	1412	1
1527917988.958807000	3.86179	1412	1
1527917988.958854000	3.86183	1412	1
1527917988.958894000	3.86187	1412	1
1527917988.958929000	3.86191	1412	1
1527917988.958975000	3.86196	1412	1
1527917988.959011000	3.86199	1284	1
1527917988.977432000	3.88041	87	0
1527917988.981735000	3.88472	87	0
1527917989.149642000	4.05262	399	0
1527917989.153307000	4.05629	106	1
1527917989.153475000	4.05646	80	0
1527917989.157289000	4.06027	100	1
1527917991.000505000	5.90349	333	1
1527917991.000598000	5.90358	1412	1
1527917991.000636000	5.90362	983	1
1527917991.017742000	5.92072	252	1
1527917991.022177000	5.92516	87	0
1527917991.037489000	5.94047	87	0
1527917991.122798000	6.02578	398	0
1527917991.124581000	6.02756	80	0
1527917991.126618000	6.0296	109	1
1527917991.633159000	6.53614	621	0
1527917991.633724000	6.5367	308	0
1527917991.634384000	6.53736	262	0
1527917991.637582000	6.54056	106	1
1527917991.639380000	6.54236	102	1
1527917991.642399000	6.54538	252	1
1527917991.657713000	6.56069	87	0
1527917991.662886000	6.56587	87	0
1527917992.107025000	7.01	866	0
1527917992.107691000	7.01067	1412	0
1527917992.108351000	7.01133	1412	0
1527917992.109008000	7.01199	1412	0
1527917992.109709000	7.01269	180	0
1527917992.110408000	7.01339	1412	0
1527917992.110872000	7.01385	118	1
1527917992.111089000	7.01407	1352	0
1527917992.111755000	7.01473	1412	0
1527917992.112415000	7.0154	1412	0
1527917992.113070000	7.01605	1412	0
1527917992.113696000	7.01668	188	0
1527917992.114381000	7.01736	1221	0
1527917992.114581000	7.01756	118	1
1527917992.116829000	7.01981	1412	0
1527917992.118703000	7.02168	1412	0
1527917992.119476000	7.02246	1412	0
1527917992.120116000	7.0231	188	0
1527917992.120551000	7.02353	109	1
1527917992.120789000	7.02377	84	0
1527917992.124554000	7.02753	100	1
1527917992.141582000	7.04456	1412	0
1527917992.142209000	7.04519	748	0
1527917992.145592000	7.04857	103	1
1527917992.145970000	7.04895	1412	0
1527917992.146640000	7.04962	1412	0
1527917992.147304000	7.05028	1412	0
1527917992.147931000	7.05091	188	0
1527917992.148630000	7.05161	84	0
1527917992.149383000	7.05236	788	0
1527917992.149595000	7.05258	115	1
1527917992.153856000	7.05684	1412	0
1527917992.154443000	7.05742	1412	0
1527917992.155104000	7.05808	1412	0
1527917992.155730000	7.05871	188	0
1527917992.156412000	7.05939	971	0
1527917992.157186000	7.06017	1412	0
1527917992.157562000	7.06054	115	1
1527917992.157862000	7.06084	1412	0
1527917992.158531000	7.06151	1412	0
1527917992.159152000	7.06213	188	0
1527917992.159915000	7.0629	1412	0
1527917992.161131000	7.06411	186	0
1527917992.161560000	7.06454	112	1
1527917992.161929000	7.06491	1412	0
1527917992.162589000	7.06557	1412	0
1527917992.163251000	7.06623	1412	0
1527917992.163879000	7.06686	188	0
1527917992.164561000	7.06754	1200	0
1527917992.165502000	7.06848	1412	0
1527917992.165598000	7.06858	112	1
1527917992.166160000	7.06914	1412	0
1527917992.166823000	7.0698	1412	0
1527917992.167451000	7.07043	198	0
1527917992.168127000	7.07111	965	0
1527917992.168857000	7.07184	1412	0
1527917992.169576000	7.07256	115	1
1527917992.169593000	7.07257	1302	0
1527917992.170228000	7.07321	749	0
1527917992.170904000	7.07388	1412	0
1527917992.171563000	7.07454	1327	0
1527917992.172225000	7.07521	1412	0
1527917992.172889000	7.07587	1412	0
1527917992.173530000	7.07651	350	0
1527917992.173576000	7.07656	115	1
1527917992.174176000	7.07716	350	0
1527917992.177574000	7.08055	103	1
1527917993.627846000	8.53083	549	1
1527917993.627933000	8.53091	145	1
1527917993.645631000	8.54861	87	0
1527917993.705388000	8.60837	1412	0
1527917993.706108000	8.60909	1412	0
1527917993.706770000	8.60975	1412	0
1527917993.707409000	8.61039	621	0
1527917993.708048000	8.61103	92	0
1527917993.708712000	8.61169	298	0
1527917993.709656000	8.61264	118	1
1527917994.851359000	9.75434	565	1
1527917994.851421000	9.7544	295	1
1527917994.855564000	9.75854	302	1
1527917994.855652000	9.75863	1412	1
1527917994.855687000	9.75867	1412	1
1527917994.855725000	9.75871	972	1
1527917994.868329000	9.77131	87	0
1527917994.875998000	9.77898	87	0
1527917994.899971000	9.80295	400	1
1527917994.916986000	9.81997	87	0
1527917995.026261000	9.92924	400	0
1527917995.029730000	9.93271	103	1
1527917995.033227000	9.93621	80	0
1527917995.036795000	9.93977	100	1
1527917995.216525000	10.1195	287	0
1527917995.217249000	10.1202	1400	0
1527917995.220752000	10.1237	103	1
1527917995.259872000	10.1629	513	0
1527917995.260568000	10.1635	1412	0
1527917995.261262000	10.1642	1217	0
1527917995.261951000	10.1649	1412	0
1527917995.262596000	10.1656	866	0
1527917995.263268000	10.1662	1412	0
1527917995.263751000	10.1667	115	1
1527917995.263932000	10.1669	1412	0
1527917995.264561000	10.1675	124	0
1527917995.265241000	10.1682	894	0
1527917995.267723000	10.1707	106	1
1527917995.288427000	10.1914	287	0
1527917995.289098000	10.1921	103	0
1527917995.292795000	10.1958	103	1
1527917995.301724000	10.2047	270	0
1527917995.305781000	10.2088	100	1
1527917995.844420000	10.7474	398	1
1527917995.844497000	10.7475	110	1
1527917995.848629000	10.7516	568	1
1527917995.853324000	10.7563	477	1
1527917995.853392000	10.7564	88	1
1527917995.862058000	10.765	87	0
1527917995.868142000	10.7711	87	0
1527917995.873260000	10.7762	87	0
1527917996.009480000	10.9125	256	0
1527917996.010144000	10.9131	151	0
1527917996.012161000	10.9151	92	0
1527917996.012783000	10.9158	115	1
1527917996.012888000	10.9159	170	0
1527917996.016808000	10.9198	100	1
1527917996.091620000	10.9946	243	0
1527917996.092303000	10.9953	103	0
1527917996.095803000	10.9988	103	1
1527917996.096952000	10.9999	92	0
1527917996.097675000	11.0007	247	0
1527917996.100768000	11.0037	103	1
1527917996.167147000	11.0701	337	0
1527917996.167844000	11.0708	141	0
1527917996.170880000	11.0739	92	0
1527917996.171534000	11.0745	174	0
1527917996.175004000	11.078	103	1
1527917996.178811000	11.0818	103	1
1527917996.478708000	11.3817	393	1
1527917996.478792000	11.3818	256	1
1527917996.496454000	11.3994	87	0
1527917996.500734000	11.4037	87	0
1527917997.293604000	12.1966	290	0
1527917997.294244000	12.1972	146	0
1527917997.297890000	12.2009	109	1
1527917997.298363000	12.2013	92	0
1527917997.299047000	12.202	210	0
1527917997.301848000	12.2048	103	1
1527917997.308019000	12.211	500	1
1527917997.308096000	12.2111	95	1
1527917997.326545000	12.2295	87	0
1527917997.642929000	12.5459	259	0
1527917997.643589000	12.5466	561	0
1527917997.646905000	12.5499	106	1
1527917997.646928000	12.5499	225	0
1527917997.650888000	12.5539	100	1
1527917997.779160000	12.6821	705	1
1527917997.779287000	12.6823	1412	1
1527917997.779315000	12.6823	1412	1
1527917997.779356000	12.6823	1412	1
1527917997.779409000	12.6824	1412	1
1527917997.779434000	12.6824	1412	1
1527917997.779477000	12.6825	1412	1
1527917997.779511000	12.6825	1412	1
1527917997.779549000	12.6825	1412	1
1527917997.779590000	12.6826	1412	1
1527917997.779623000	12.6826	1412	1
1527917997.779660000	12.6826	1412	1
1527917997.779701000	12.6827	1412	1
1527917997.779735000	12.6827	1412	1
1527917997.779773000	12.6828	1412	1
1527917997.780884000	12.6839	1412	1
1527917997.780914000	12.6839	1412	1
1527917997.780961000	12.6839	1412	1
1527917997.781000000	12.684	1412	1
1527917997.781033000	12.684	1412	1
1527917997.781071000	12.6841	1412	1
1527917997.781121000	12.6841	1412	1
1527917997.781147000	12.6841	1412	1
1527917997.781191000	12.6842	1412	1
1527917997.781224000	12.6842	1412	1
1527917997.782875000	12.6859	1412	1
1527917997.782915000	12.6859	1412	1
1527917997.782950000	12.6859	1412	1
1527917997.782989000	12.686	1412	1
1527917997.783029000	12.686	1412	1
1527917997.783062000	12.686	1412	1
1527917997.783099000	12.6861	1412	1
1527917997.783139000	12.6861	1412	1
1527917997.783173000	12.6862	1412	1
1527917997.783207000	12.6862	790	1
1527917997.798368000	12.7013	87	0
1527917997.800898000	12.7039	87	0
1527917997.801773000	12.7048	87	0
1527917997.804685000	12.7077	87	0
1527917997.814267000	12.7172	349	1
1527917997.814358000	12.7173	262	1
1527917997.836358000	12.7393	87	0
1527917997.872958000	12.7759	293	1
1527917997.873449000	12.7764	295	1
1527917997.873708000	12.7767	291	1
1527917997.888586000	12.7916	100	0
1527917997.893042000	12.796	103	1
1527917997.893123000	12.7961	87	0
1527917997.978146000	12.8811	373	0
1527917997.981881000	12.8849	103	1
1527917997.985284000	12.8883	80	0
1527917997.988883000	12.8919	100	1
1527917998.053123000	12.9561	588	0
1527917998.053769000	12.9567	802	0
1527917998.054777000	12.9578	92	0
1527917998.055386000	12.9584	138	0
1527917998.060016000	12.963	100	1
1527917998.061164000	12.9641	328	0
1527917998.061862000	12.9648	146	0
1527917998.064942000	12.9679	112	1
1527917998.065309000	12.9683	92	0
1527917998.068930000	12.9719	100	1
1527917998.104808000	13.0078	256	0
1527917998.108938000	13.0119	100	1
1527917998.210369000	13.1133	237	0
1527917998.210939000	13.1139	118	0
1527917998.213993000	13.117	103	1
1527917998.214957000	13.1179	92	0
1527917998.215691000	13.1187	104	0
1527917998.218972000	13.122	103	1
1527917998.263169000	13.1661	289	0
1527917998.263762000	13.1667	279	0
1527917998.266979000	13.17	103	1
1527917998.268055000	13.171	92	0
1527917998.268726000	13.1717	243	0
1527917998.271988000	13.175	103	1
1527917998.468242000	13.3712	387	1
1527917998.468301000	13.3713	256	1
1527917998.486416000	13.3894	87	0
1527917998.499900000	13.4029	87	0
1527917998.879497000	13.7825	256	0
1527917998.880183000	13.7832	146	0
1527917998.882370000	13.7854	92	0
1527917998.883044000	13.786	112	1
1527917998.884137000	13.7871	137	0
1527917998.888044000	13.791	100	1
1527917998.896273000	13.7993	391	1
1527917998.896361000	13.7993	259	1
1527917998.916767000	13.8197	87	0
1527917999.305506000	14.2085	235	0
1527917999.306127000	14.2091	146	0
1527917999.309053000	14.212	106	1
1527917999.310275000	14.2133	92	0
1527917999.311006000	14.214	96	0
1527917999.314042000	14.217	103	1
1527917999.388137000	14.2911	393	1
1527917999.388232000	14.2912	257	1
1527917999.406182000	14.3092	87	0
1527917999.803235000	14.7062	256	0
1527917999.803922000	14.7069	146	0
1527917999.807044000	14.71	92	0
1527917999.807141000	14.7101	106	1
1527917999.807787000	14.7108	145	0
1527917999.811078000	14.7141	103	1
1527918000.028737000	14.9317	392	1
1527918000.028803000	14.9318	254	1
1527918000.046568000	14.9495	87	0
1527918000.452895000	15.3559	328	0
1527918000.453541000	15.3565	146	0
1527918000.457077000	15.3601	106	1
1527918000.457296000	15.3603	92	0
1527918000.458704000	15.3617	297	0
1527918000.461044000	15.364	103	1
1527918000.487717000	15.3907	708	1
1527918000.487808000	15.3908	259	1
1527918000.506411000	15.4094	87	0
1527918000.897004000	15.8	290	0
1527918000.897598000	15.8006	146	0
1527918000.901106000	15.8041	92	0
1527918000.901164000	15.8041	106	1
1527918000.901946000	15.8049	247	0
1527918000.905133000	15.8081	103	1
1527918001.097939000	16.0009	655	1
1527918001.098031000	16.001	260	1
1527918001.116896000	16.0199	87	0
1527918001.124390000	16.0274	87	0
1527918001.588178000	16.4912	258	0
1527918001.588890000	16.4919	146	0
1527918001.591847000	16.4948	92	0
1527918001.592108000	16.4951	112	1
1527918001.592503000	16.4955	306	0
1527918001.596169000	16.4991	100	1
1527918001.937700000	16.8407	658	1
1527918001.937774000	16.8408	261	1
1527918001.977225000	16.8802	658	1
1527918001.980169000	16.8831	87	0
1527918001.995020000	16.898	87	0
1527918002.027482000	16.9305	87	0
1527918002.372821000	17.2758	235	0
1527918002.373393000	17.2764	148	0
1527918002.377290000	17.2803	112	1
1527918002.377934000	17.2809	92	0
1527918002.378662000	17.2816	174	0
1527918002.381242000	17.2842	103	1
1527918002.448706000	17.3517	388	1
1527918002.448798000	17.3518	257	1
1527918002.468029000	17.371	87	0
1527918002.475323000	17.3783	87	0
1527918002.858179000	17.7612	255	0
1527918002.858743000	17.7617	148	0
1527918002.862276000	17.7653	109	1
1527918002.863331000	17.7663	92	0
1527918002.864052000	17.767	273	0
1527918002.867239000	17.7702	103	1
1527918002.980624000	17.8836	391	1
1527918002.980685000	17.8837	256	1
1527918003.002121000	17.9051	87	0
1527918003.222671000	18.1257	235	0
1527918003.223364000	18.1263	148	0
1527918003.226209000	18.1292	106	1
1527918003.226516000	18.1295	92	0
1527918003.227844000	18.1308	163	0
1527918003.230211000	18.1332	103	1
1527918003.431712000	18.3347	402	1
1527918003.431777000	18.3348	259	1
1527918003.449423000	18.3524	87	0
1527918003.839769000	18.7427	256	0
1527918003.840376000	18.7434	148	0
1527918003.843308000	18.7463	106	1
1527918003.844451000	18.7474	92	0
1527918003.845179000	18.7482	197	0
1527918003.848246000	18.7512	103	1
1527918003.850377000	18.7534	723	1
1527918003.850437000	18.7534	256	1
1527918003.870421000	18.7734	87	0
1527918004.263388000	19.1664	235	0
1527918004.264029000	19.167	148	0
1527918004.267114000	19.1701	92	0
1527918004.267357000	19.1703	109	1
1527918004.269382000	19.1724	149	0
1527918004.273316000	19.1763	100	1
1527918004.462162000	19.3651	393	1
1527918004.462260000	19.3652	262	1
1527918004.480203000	19.3832	87	0
1527918004.873082000	19.7761	281	0
1527918004.873755000	19.7767	148	0
1527918004.877311000	19.7803	106	1
1527918004.878650000	19.7816	92	0
1527918004.879386000	19.7824	126	0
1527918004.882295000	19.7853	103	1
1527918004.895334000	19.7983	391	1
1527918004.895414000	19.7984	259	1
1527918004.914672000	19.8177	87	0
1527918005.092118000	19.9951	330	0
1527918005.092750000	19.9957	148	0
1527918005.096324000	19.9993	106	1
1527918005.096870000	19.9999	92	0
1527918005.097551000	20.0005	117	0
1527918005.100329000	20.0033	103	1
1527918005.254452000	20.1574	391	1
1527918005.254527000	20.1575	221	1
1527918005.271731000	20.1747	87	0
1527918005.662616000	20.5656	304	0
1527918005.663212000	20.5662	148	0
1527918005.666209000	20.5692	92	0
1527918005.666457000	20.5694	109	1
1527918005.666900000	20.5699	335	0
1527918005.670413000	20.5734	100	1
1527918006.216668000	21.1196	388	1
1527918006.216755000	21.1197	256	1
1527918006.233738000	21.1367	87	0
1527918006.625976000	21.529	258	0
1527918006.626599000	21.5296	148	0
1527918006.629417000	21.5324	106	1
1527918006.631794000	21.5348	92	0
1527918006.632448000	21.5354	199	0
1527918006.635832000	21.5388	103	1
1527918006.715737000	21.6187	710	1
1527918006.715811000	21.6188	257	1
1527918006.733626000	21.6366	87	0
1527918006.913245000	21.8162	235	0
1527918006.913876000	21.8169	148	0
1527918006.916872000	21.8199	92	0
1527918006.917426000	21.8204	109	1
1527918006.917592000	21.8206	306	0
1527918006.921437000	21.8244	100	1
1527918007.034868000	21.9378	654	1
1527918007.034958000	21.9379	258	1
1527918007.053874000	21.9569	87	0
1527918007.451250000	22.3542	235	0
1527918007.451849000	22.3548	148	0
1527918007.453452000	22.3564	92	0
1527918007.454178000	22.3572	130	0
1527918007.455446000	22.3584	112	1
1527918007.496891000	22.3999	388	1
1527918007.496975000	22.4	256	1
1527918007.514310000	22.4173	87	0
1527918007.517413000	22.4204	87	0
1527918007.903530000	22.8065	348	0
1527918007.904134000	22.8071	148	0
1527918007.907497000	22.8105	109	1
1527918007.907729000	22.8107	92	0
1527918007.908333000	22.8113	270	0
1527918007.911565000	22.8145	103	1
1527918008.107994000	23.011	654	1
1527918008.108062000	23.011	258	1
1527918008.127400000	23.0304	87	0
1527918008.520959000	23.4239	287	0
1527918008.521545000	23.4245	148	0
1527918008.524517000	23.4275	106	1
1527918008.525391000	23.4284	92	0
1527918008.526053000	23.429	133	0
1527918008.529523000	23.4325	103	1
1527918008.693068000	23.596	387	1
1527918008.693121000	23.5961	257	1
1527918008.713339000	23.6163	87	0
1527918009.099244000	24.0022	233	0
1527918009.099942000	24.0029	148	0
1527918009.101399000	24.0044	92	0
1527918009.102105000	24.0051	225	0
1527918009.103543000	24.0065	112	1
1527918009.188030000	24.091	388	1
1527918009.188120000	24.0911	257	1
1527918009.207399000	24.1104	87	0
1527918009.422235000	24.3252	236	0
1527918009.422810000	24.3258	148	0
1527918009.426640000	24.3296	106	1
1527918009.426679000	24.3297	92	0
1527918009.427429000	24.3304	143	0
1527918009.430566000	24.3335	103	1
1527918009.550909000	24.4539	407	1
1527918009.550969000	24.4539	256	1
1527918009.568263000	24.4712	87	0
1527918009.980851000	24.8838	256	0
1527918009.981430000	24.8844	148	0
1527918009.984662000	24.8876	106	1
1527918009.984889000	24.8879	92	0
1527918009.985565000	24.8885	101	0
1527918009.988645000	24.8916	103	1
1527918010.512290000	25.4153	723	1
1527918010.512380000	25.4154	258	1
1527918010.532950000	25.4359	87	0
1527918010.923592000	25.8266	256	0
1527918010.924182000	25.8272	148	0
1527918010.927741000	25.8307	106	1
1527918010.928278000	25.8313	92	0
1527918010.929006000	25.832	206	0
1527918010.931719000	25.8347	103	1
1527918010.946191000	25.8492	388	1
1527918010.946265000	25.8492	257	1
1527918010.966824000	25.8698	87	0
1527918010.970858000	25.8738	87	0
1527918011.355133000	26.2581	232	0
1527918011.355784000	26.2588	148	0
1527918011.358164000	26.2611	92	0
1527918011.358739000	26.2617	112	1
1527918011.358769000	26.2617	302	0
1527918011.362725000	26.2657	100	1
1527918011.438781000	26.3418	386	1
1527918011.438874000	26.3419	256	1
1527918011.455996000	26.359	87	0
1527918011.852097000	26.7551	256	0
1527918011.852677000	26.7557	148	0
1527918011.855764000	26.7587	106	1
1527918011.856961000	26.7599	92	0
1527918011.857636000	26.7606	111	0
1527918011.860764000	26.7637	103	1
1527918012.699792000	27.6028	387	1
1527918012.699882000	27.6029	258	1
1527918012.718379000	27.6214	87	0
1527918013.109877000	28.0129	281	0
1527918013.110481000	28.0135	148	0
1527918013.113693000	28.0167	92	0
1527918013.114216000	28.0172	109	1
1527918013.114300000	28.0173	105	0
1527918013.118199000	28.0212	100	1
1527918013.214363000	28.1173	388	1
1527918013.214428000	28.1174	256	1
1527918013.236948000	28.1399	87	0
1527918013.633616000	28.5366	352	0
1527918013.634237000	28.5372	148	0
1527918013.637204000	28.5402	106	1
1527918013.638962000	28.5419	92	0
1527918013.639706000	28.5427	309	0
1527918013.642190000	28.5452	103	1
1527918013.723348000	28.6263	387	1
1527918013.723444000	28.6264	257	1
1527918013.743484000	28.6465	87	0
1527918014.133664000	29.0366	279	0
1527918014.134247000	29.0372	148	0
1527918014.137290000	29.0403	106	1
1527918014.138826000	29.0418	92	0
1527918014.139567000	29.0425	328	0
1527918014.142288000	29.0453	103	1
1527918014.223777000	29.1268	710	1
1527918014.223847000	29.1268	257	1
1527918014.241814000	29.1448	87	0
1527918014.636128000	29.5391	258	0
1527918014.636703000	29.5397	148	0
1527918014.640299000	29.5433	106	1
1527918014.645189000	29.5482	92	0
1527918014.645797000	29.5488	246	0
1527918014.649234000	29.5522	103	1
1527918014.669822000	29.5728	654	1
1527918014.669913000	29.5729	259	1
1527918014.688679000	29.5917	87	0
1527918015.086354000	29.9893	232	0
1527918015.087288000	29.9903	148	0
1527918015.089759000	29.9927	92	0
1527918015.090323000	29.9933	109	1
1527918015.090436000	29.9934	99	0
1527918015.094322000	29.9973	100	1
1527918015.688908000	30.5919	387	1
1527918015.689001000	30.592	256	1
1527918015.717327000	30.6203	87	0
1527918016.116448000	31.0194	258	0
1527918016.117089000	31.0201	148	0
1527918016.120324000	31.0233	106	1
1527918016.124352000	31.0273	92	0
1527918016.125015000	31.028	164	0
1527918016.128383000	31.0314	103	1
1527918016.280786000	31.1838	654	1
1527918016.280873000	31.1839	257	1
1527918016.298834000	31.2018	87	0
1527918016.693590000	31.5966	348	0
1527918016.694161000	31.5971	148	0
1527918016.697388000	31.6004	92	0
1527918016.697474000	31.6005	106	1
1527918016.698735000	31.6017	89	0
1527918016.701412000	31.6044	103	1
1527918016.734509000	31.6375	388	1
1527918016.734601000	31.6376	256	1
1527918016.752327000	31.6553	87	0
1527918017.145562000	32.0485	267	0
1527918017.146199000	32.0492	148	0
1527918017.149440000	32.0524	106	1
1527918017.152363000	32.0553	92	0
1527918017.153022000	32.056	192	0
1527918017.156448000	32.0594	103	1
1527918017.206470000	32.1095	388	1
1527918017.206532000	32.1095	256	1
1527918017.225788000	32.1288	87	0
1527918017.400153000	32.3031	232	0
1527918017.400739000	32.3037	148	0
1527918017.404439000	32.3074	106	1
1527918017.406658000	32.3096	92	0
1527918017.407324000	32.3103	130	0
1527918017.410425000	32.3134	103	1
1527918017.719873000	32.6229	404	1
1527918017.719935000	32.6229	258	1
1527918017.741636000	32.6446	87	0
1527918018.135109000	33.0381	256	0
1527918018.135681000	33.0387	148	0
1527918018.139458000	33.0424	106	1
1527918018.140145000	33.0431	92	0
1527918018.141411000	33.0444	209	0
1527918018.143455000	33.0464	103	1
1527918018.341803000	33.2448	726	1
1527918018.341893000	33.2449	260	1
1527918018.358927000	33.2619	87	0
1527918018.753533000	33.6565	258	0
1527918018.754168000	33.6571	148	0
1527918018.757478000	33.6605	106	1
1527918018.758057000	33.661	92	0
1527918018.759446000	33.6624	254	0
1527918018.761478000	33.6645	103	1
1527918018.784560000	33.6875	389	1
1527918018.784652000	33.6876	257	1
1527918018.803401000	33.7064	87	0
1527918019.207380000	34.1104	231	0
1527918019.207986000	34.111	148	0
1527918019.211530000	34.1145	106	1
1527918019.212054000	34.115	92	0
1527918019.212721000	34.1157	225	0
1527918019.215512000	34.1185	103	1
1527918019.374974000	34.278	386	1
1527918019.375033000	34.278	258	1
1527918019.391805000	34.2948	87	0
1527918019.788612000	34.6916	258	0
1527918019.789306000	34.6923	148	0
1527918019.791960000	34.6949	92	0
1527918019.792564000	34.6955	182	0
1527918019.792676000	34.6957	109	1
1527918019.796613000	34.6996	100	1
1527918019.840067000	34.743	388	1
1527918019.840165000	34.7431	259	1
1527918019.861578000	34.7646	87	0
1527918020.078148000	34.9811	233	0
1527918020.078732000	34.9817	148	0
1527918020.081617000	34.9846	106	1
1527918020.081925000	34.9849	92	0
1527918020.082541000	34.9855	141	0
1527918020.085614000	34.9886	103	1
1527918020.207585000	35.1106	387	1
1527918020.207672000	35.1107	257	1
1527918020.227526000	35.1305	87	0
1527918020.233484000	35.1365	87	0
1527918020.616102000	35.5191	282	0
1527918020.617087000	35.5201	148	0
1527918020.619653000	35.5226	109	1
1527918020.623667000	35.5266	92	0
1527918020.624392000	35.5274	279	0
1527918020.627640000	35.5306	103	1
1527918020.774915000	35.6779	393	1
1527918020.774997000	35.678	256	1
1527918020.792070000	35.6951	87	0
1527918021.182875000	36.0859	332	0
1527918021.183450000	36.0864	148	0
1527918021.186697000	36.0897	106	1
1527918021.187038000	36.09	92	0
1527918021.187651000	36.0906	199	0
1527918021.190690000	36.0937	103	1
1527918021.289014000	36.192	707	1
1527918021.289076000	36.1921	259	1
1527918021.308378000	36.2114	87	0
1527918021.698074000	36.6011	304	0
1527918021.698720000	36.6017	148	0
1527918021.701691000	36.6047	106	1
1527918021.702828000	36.6058	92	0
1527918021.703488000	36.6065	179	0
1527918021.706718000	36.6097	103	1
1527918021.881091000	36.7841	656	1
1527918021.881181000	36.7842	257	1
1527918021.898139000	36.8011	87	0
1527918022.288388000	37.1914	235	0
1527918022.288974000	37.192	148	0
1527918022.292618000	37.1956	92	0
1527918022.292693000	37.1957	106	1
1527918022.293310000	37.1963	113	0
1527918022.296728000	37.1997	103	1
1527918022.350923000	37.2539	657	1
1527918022.350973000	37.254	259	1
1527918022.366440000	37.2694	100	0
1527918022.370738000	37.2737	100	1
1527918022.584687000	37.4877	256	0
1527918022.585390000	37.4884	148	0
1527918022.588814000	37.4918	103	1
1527918022.589934000	37.4929	92	0
1527918022.590670000	37.4937	123	0
1527918022.593882000	37.4969	103	1
1527918022.782243000	37.6852	387	1
1527918022.782310000	37.6853	257	1
1527918022.800399000	37.7034	87	0
1527918023.272280000	38.1753	233	0
1527918023.272881000	38.1759	148	0
1527918023.275770000	38.1788	106	1
1527918023.276730000	38.1797	92	0
1527918023.277413000	38.1804	100	0
1527918023.280841000	38.1838	103	1
1527918023.335291000	38.2383	388	1
1527918023.335385000	38.2384	257	1
1527918023.353399000	38.2564	87	0
1527918023.745457000	38.6484	348	0
1527918023.746097000	38.6491	148	0
1527918023.748736000	38.6517	92	0
1527918023.749476000	38.6525	171	0
1527918023.749962000	38.6529	112	1
1527918024.067211000	38.9702	388	1
1527918024.067264000	38.9702	257	1
1527918024.084658000	38.9876	87	0
1527918024.475732000	39.3787	287	0
1527918024.476314000	39.3793	148	0
1527918024.479241000	39.3822	92	0
1527918024.479857000	39.3828	109	1
1527918024.479936000	39.3829	323	0
1527918024.483848000	39.3868	100	1
1527918024.628117000	39.5311	401	1
1527918024.628210000	39.5312	257	1
1527918024.645641000	39.5486	87	0
1527918025.042263000	39.9452	233	0
1527918025.042840000	39.9458	148	0
1527918025.045898000	39.9489	106	1
1527918025.047001000	39.95	92	0
1527918025.047745000	39.9507	323	0
1527918025.050886000	39.9539	103	1
1527918025.070996000	39.974	722	1
1527918025.071060000	39.974	257	1
1527918025.088975000	39.992	87	0
1527918025.487680000	40.3907	255	0
1527918025.488316000	40.3913	148	0
1527918025.490727000	40.3937	92	0
1527918025.491359000	40.3943	154	0
1527918025.492081000	40.3951	112	1
1527918025.705329000	40.6083	390	1
1527918025.705423000	40.6084	260	1
1527918025.722123000	40.6251	87	0
1527918026.113456000	41.0164	233	0
1527918026.114139000	41.0171	148	0
1527918026.116969000	41.0199	106	1
1527918026.118361000	41.0213	92	0
1527918026.119066000	41.022	207	0
1527918026.121984000	41.025	103	1
1527918026.214145000	41.1171	388	1
1527918026.214204000	41.1172	257	1
1527918026.234342000	41.1373	87	0
1527918026.625943000	41.5289	255	0
1527918026.626510000	41.5295	148	0
1527918026.630004000	41.533	106	1
1527918026.630403000	41.5334	92	0
1527918026.633974000	41.537	100	1
1527918026.669478000	41.5725	224	0
1527918026.672941000	41.5759	100	1
1527918026.837358000	41.7403	387	1
1527918026.837427000	41.7404	257	1
1527918026.855985000	41.759	87	0
1527918027.248886000	42.1519	233	0
1527918027.249552000	42.1525	148	0
1527918027.252981000	42.156	92	0
1527918027.253082000	42.1561	106	1
1527918027.253671000	42.1567	294	0
1527918027.257013000	42.16	103	1
1527918027.298112000	42.2011	388	1
1527918027.298182000	42.2012	257	1
1527918027.316395000	42.2194	87	0
1527918027.529410000	42.4324	258	0
1527918027.530007000	42.433	148	0
1527918027.533040000	42.436	106	1
1527918027.534600000	42.4376	92	0
1527918027.535339000	42.4383	252	0
1527918027.538031000	42.441	103	1
1527918028.916477000	43.8195	388	1
1527918028.916544000	43.8195	257	1
1527918028.933876000	43.8369	87	0
1527918029.344727000	44.2477	281	0
1527918029.345332000	44.2483	148	0
1527918029.346486000	44.2495	92	0
1527918029.347207000	44.2502	293	0
1527918029.348880000	44.2519	112	1
1527918029.460402000	44.3634	709	1
1527918029.460463000	44.3634	258	1
1527918029.478016000	44.381	87	0
1527918029.695509000	44.5985	353	0
1527918029.696137000	44.5991	148	0
1527918029.697724000	44.6007	92	0
1527918029.698395000	44.6014	184	0
1527918029.699969000	44.6029	112	1
1527918030.050813000	44.9538	650	1
1527918030.050912000	44.9539	260	1
1527918030.068938000	44.9719	87	0
1527918030.460248000	45.3632	279	0
1527918030.460885000	45.3639	148	0
1527918030.463219000	45.3662	92	0
1527918030.463935000	45.3669	253	0
1527918030.464023000	45.367	109	1
1527918030.468007000	45.371	100	1
1527918030.539122000	45.4421	658	1
1527918030.539206000	45.4422	257	1
1527918030.555452000	45.4584	87	0
1527918030.949569000	45.8525	258	0
1527918030.950167000	45.8531	148	0
1527918030.953045000	45.856	106	1
1527918030.953286000	45.8563	92	0
1527918030.953950000	45.8569	92	0
1527918030.957034000	45.86	103	1
1527918031.142582000	46.0456	389	1
1527918031.142649000	46.0456	258	1
1527918031.159341000	46.0623	87	0
1527918031.555374000	46.4584	256	0
1527918031.556022000	46.459	148	0
1527918031.559061000	46.462	106	1
1527918031.559561000	46.4625	92	0
1527918031.560252000	46.4632	310	0
1527918031.562993000	46.466	103	1
1527918031.762459000	46.6654	391	1
1527918031.762521000	46.6655	259	1
1527918031.780143000	46.6831	87	0
1527918032.170642000	47.0736	232	0
1527918032.171232000	47.0742	148	0
1527918032.173608000	47.0766	92	0
1527918032.174088000	47.0771	109	1
1527918032.174303000	47.0773	200	0
1527918032.178101000	47.0811	100	1
1527918032.260945000	47.1639	387	1
1527918032.261104000	47.1641	258	1
1527918032.278863000	47.1818	87	0
1527918032.674288000	47.5773	351	0
1527918032.674860000	47.5778	148	0
1527918032.677998000	47.581	92	0
1527918032.678082000	47.5811	106	1
1527918032.678729000	47.5817	203	0
1527918032.682110000	47.5851	103	1
1527918032.789696000	47.6927	404	1
1527918032.789750000	47.6927	258	1
1527918032.807725000	47.7107	87	0
1527918033.200693000	48.1037	265	0
1527918033.201268000	48.1042	148	0
1527918033.204100000	48.1071	92	0
1527918033.204190000	48.1072	106	1
1527918033.204763000	48.1077	283	0
1527918033.208165000	48.1111	103	1
1527918033.374466000	48.2774	723	1
1527918033.374530000	48.2775	258	1
1527918033.392719000	48.2957	87	0
1527918033.789914000	48.6929	259	0
1527918033.790511000	48.6935	148	0
1527918033.792995000	48.696	92	0
1527918033.793655000	48.6966	205	0
1527918033.794190000	48.6972	112	1
1527918033.829648000	48.7326	390	1
1527918033.829721000	48.7327	258	1
1527918033.846576000	48.7496	87	0
1527918034.241001000	49.144	233	0
1527918034.241640000	49.1446	148	0
1527918034.244808000	49.1478	92	0
1527918034.245207000	49.1482	109	1
1527918034.245423000	49.1484	298	0
1527918034.249207000	49.1522	100	1
1527918034.436598000	49.3396	387	1
1527918034.436658000	49.3396	258	1
1527918034.456078000	49.3591	87	0
1527918034.859249000	49.7622	258	0
1527918034.859917000	49.7629	148	0
1527918034.862612000	49.7656	92	0
1527918034.863221000	49.7662	217	0
1527918034.863262000	49.7662	109	1
1527918034.867262000	49.7702	100	1
1527918034.965476000	49.8685	388	1
1527918034.965569000	49.8685	258	1
1527918034.983464000	49.8864	87	0
1527918035.385006000	50.288	235	0
1527918035.385624000	50.2886	148	0
1527918035.389229000	50.2922	92	0
1527918035.389321000	50.2923	106	1
1527918035.390571000	50.2936	242	0
1527918035.393278000	50.2963	103	1
1527918035.519619000	50.4226	393	1
1527918035.519708000	50.4227	261	1
1527918035.537960000	50.4409	87	0
1527918035.926307000	50.8293	256	0
1527918035.926960000	50.8299	148	0
1527918035.929875000	50.8329	92	0
1527918035.930245000	50.8332	109	1
1527918035.930636000	50.8336	296	0
1527918035.934293000	50.8373	100	1
1527918036.027755000	50.9307	392	1
1527918036.027813000	50.9308	439	1
1527918036.045625000	50.9486	87	0
1527918036.438055000	51.341	235	0
1527918036.438738000	51.3417	148	0
1527918036.441753000	51.3447	92	0
1527918036.442355000	51.3453	109	1
1527918036.442408000	51.3454	205	0
1527918036.446323000	51.3493	100	1
1527918040.387240000	55.2902	707	1
1527918040.387329000	55.2903	259	1
1527918040.406113000	55.3091	87	0
1527918040.601965000	55.5049	279	0
1527918040.602558000	55.5055	148	0
1527918040.605480000	55.5085	92	0
1527918040.605571000	55.5086	106	1
1527918040.606228000	55.5092	175	0
1527918040.609543000	55.5125	103	1
1527918040.620580000	55.5236	654	1
1527918040.620644000	55.5236	258	1
1527918040.639205000	55.5422	87	0
1527918041.036298000	55.9393	329	0
1527918041.036871000	55.9399	148	0
1527918041.039846000	55.9428	92	0
1527918041.040484000	55.9435	286	0
1527918041.040572000	55.9436	109	1
1527918041.044548000	55.9475	100	1
1527918041.464696000	56.3677	657	1
1527918041.464793000	56.3678	267	1
1527918041.482795000	56.3858	87	0
1527918041.655219000	56.5582	301	0
1527918041.655813000	56.5588	148	0
1527918041.659570000	56.5626	106	1
1527918041.659835000	56.5628	92	0
1527918041.660577000	56.5636	296	0
1527918041.663599000	56.5666	103	1
1527918041.815279000	56.7183	389	1
1527918041.815339000	56.7183	259	1
1527918041.833210000	56.7362	87	0
1527918041.837885000	56.7409	87	0
1527918041.959637000	56.8626	320	1
1527918041.959730000	56.8627	1412	1
1527918041.959768000	56.8627	1412	1
1527918041.959797000	56.8628	1412	1
1527918041.959831000	56.8628	547	1
1527918041.979978000	56.883	87	0
1527918042.010837000	56.9138	235	0
1527918042.011528000	56.9145	148	0
1527918042.014485000	56.9175	92	0
1527918042.014569000	56.9175	106	1
1527918042.015264000	56.9182	180	0
1527918042.018559000	56.9215	103	1
1527918042.086878000	56.9899	401	0
1527918042.090624000	56.9936	100	1
1527918042.092548000	56.9955	80	0
1527918042.096624000	56.9996	100	1
1527918042.320304000	57.2233	389	1
1527918042.320363000	57.2233	261	1
1527918042.338001000	57.241	87	0
1527918042.513390000	57.4164	348	0
1527918042.514044000	57.417	148	0
1527918042.516646000	57.4196	92	0
1527918042.517668000	57.4206	109	1
1527918042.517723000	57.4207	192	0
1527918042.521648000	57.4246	100	1
1527918042.727156000	57.6301	402	1
1527918042.727247000	57.6302	259	1
1527918042.745645000	57.6486	87	0
1527918042.924933000	57.8279	267	0
1527918042.925581000	57.8286	148	0
1527918042.927806000	57.8308	92	0
1527918042.928470000	57.8314	224	0
1527918042.928622000	57.8316	112	1
1527918043.184317000	58.0873	727	1
1527918043.184380000	58.0874	260	1
1527918043.202208000	58.1052	87	0
1527918043.385017000	58.288	232	0
1527918043.385592000	58.2886	148	0
1527918043.388680000	58.2917	92	0
1527918043.388730000	58.2917	106	1
1527918043.389401000	58.2924	225	0
1527918043.392709000	58.2957	103	1
1527918043.620474000	58.5235	387	1
1527918043.620584000	58.5236	259	1
1527918043.640449000	58.5434	87	0
1527918043.814728000	58.7177	256	0
1527918043.815391000	58.7184	148	0
1527918043.818692000	58.7217	106	1
1527918043.819562000	58.7225	92	0
1527918043.820236000	58.7232	280	0
1527918043.823668000	58.7266	103	1
1527918043.885957000	58.7889	387	1
1527918043.886026000	58.789	260	1
1527918043.908238000	58.8112	87	0
1527918044.302284000	59.2053	233	0
1527918044.302928000	59.2059	148	0
1527918044.305823000	59.2088	106	1
1527918044.306392000	59.2094	92	0
1527918044.307116000	59.2101	291	0
1527918044.309701000	59.2127	103	1
1527918044.351117000	59.2541	388	1
1527918044.351190000	59.2542	259	1
1527918044.367818000	59.2708	87	0
1527918044.374575000	59.2776	87	0
1527918044.548760000	59.4517	256	0
1527918044.549475000	59.4525	148	0
1527918044.552090000	59.4551	92	0
1527918044.552746000	59.4557	93	0
1527918044.552834000	59.4558	112	1
1527918044.556766000	59.4597	100	1
1527918044.608924000	59.5119	391	1
1527918044.608996000	59.512	257	1
1527918044.626401000	59.5294	87	0
1527918044.802771000	59.7058	233	0
1527918044.803432000	59.7064	148	0
1527918044.804978000	59.708	92	0
1527918044.806816000	59.7098	109	1
1527918044.844211000	59.7472	279	0
1527918044.847762000	59.7507	100	1
1527918045.039465000	59.9424	710	1
1527918045.039552000	59.9425	261	1
1527918045.058848000	59.9618	87	0
1527918045.069954000	59.9729	87	0
1527918045.454017000	60.357	233	0
1527918045.454576000	60.3576	148	0
1527918045.456787000	60.3598	92	0
1527918045.457406000	60.3604	174	0
1527918045.457876000	60.3609	115	1
1527918045.652711000	60.5557	654	1
1527918045.652777000	60.5558	265	1
1527918045.669627000	60.5726	87	0
1527918045.675714000	60.5787	87	0
1527918045.849165000	60.7521	258	0
1527918045.849892000	60.7529	148	0
1527918045.852803000	60.7558	109	1
1527918045.853262000	60.7562	92	0
1527918045.853918000	60.7569	234	0
1527918045.856786000	60.7598	103	1
1527918045.993467000	60.8964	388	1
1527918045.993528000	60.8965	261	1
1527918046.010402000	60.9134	87	0
1527918046.224057000	61.127	256	0
1527918046.224630000	61.1276	148	0
1527918046.227882000	61.1309	106	1
1527918046.228600000	61.1316	92	0
1527918046.229375000	61.1324	204	0
1527918046.231868000	61.1348	103	1
1527918046.494859000	61.3978	658	1
1527918046.494946000	61.3979	262	1
1527918046.513316000	61.4163	87	0
1527918046.691131000	61.5941	353	0
1527918046.691771000	61.5948	148	0
1527918046.693028000	61.596	92	0
1527918046.693689000	61.5967	159	0
1527918046.694823000	61.5978	112	1
1527918046.899550000	61.8025	391	1
1527918046.899647000	61.8026	258	1
1527918046.919746000	61.8227	87	0
1527918047.101274000	62.0043	281	0
1527918047.101857000	62.0048	148	0
1527918047.104932000	62.0079	106	1
1527918047.107042000	62.01	92	0
1527918047.107711000	62.0107	194	0
1527918047.110944000	62.0139	103	1
1527918047.322291000	62.2253	388	1
1527918047.322352000	62.2253	258	1
1527918047.342351000	62.2453	87	0
1527918047.514929000	62.4179	258	0
1527918047.515565000	62.4185	148	0
1527918047.518940000	62.4219	92	0
1527918047.518999000	62.422	106	1
1527918047.519761000	62.4227	113	0
1527918047.522934000	62.4259	103	1
1527918047.599107000	62.5021	402	1
1527918047.599200000	62.5022	258	1
1527918047.618768000	62.5217	87	0
1527918047.623075000	62.5261	87	0
1527918047.794669000	62.6976	236	0
1527918047.795301000	62.6983	148	0
1527918047.798969000	62.7019	109	1
1527918047.800167000	62.7031	92	0
1527918047.800932000	62.7039	253	0
1527918047.803956000	62.7069	103	1
1527918047.823067000	62.726	725	1
1527918047.823143000	62.7261	261	1
1527918047.841621000	62.7446	87	0
1527918048.024101000	62.9271	233	0
1527918048.024774000	62.9278	148	0
1527918048.027914000	62.9309	106	1
1527918048.027932000	62.9309	92	0
1527918048.028616000	62.9316	101	0
1527918048.031903000	62.9349	103	1
1527918048.304265000	63.2072	387	1
1527918048.304355000	63.2073	262	1
1527918048.321401000	63.2244	87	0
1527918048.502175000	63.4052	350	0
1527918048.502743000	63.4057	148	0
1527918048.506007000	63.409	106	1
1527918048.507749000	63.4107	92	0
1527918048.508343000	63.4113	180	0
1527918048.512023000	63.415	103	1
1527918048.622216000	63.5252	388	1
1527918048.622282000	63.5253	258	1
1527918048.645941000	63.5489	87	0
1527918048.817600000	63.7206	268	0
1527918048.818252000	63.7212	148	0
1527918048.822024000	63.725	106	1
1527918048.822257000	63.7252	92	0
1527918048.822933000	63.7259	172	0
1527918048.825963000	63.7289	103	1
1527918048.877465000	63.7804	393	1
1527918048.877524000	63.7805	260	1
1527918048.894306000	63.7973	87	0
1527918049.071018000	63.974	235	0
1527918049.071625000	63.9746	148	0
1527918049.074008000	63.977	92	0
1527918049.074679000	63.9777	285	0
1527918049.075219000	63.9782	112	1
1527918049.411387000	64.3144	388	1
1527918049.411447000	64.3144	260	1
1527918049.431645000	64.3346	87	0
1527918049.623072000	64.5261	258	0
1527918049.623713000	64.5267	148	0
1527918049.627075000	64.5301	106	1
1527918049.628142000	64.5311	92	0
1527918049.628813000	64.5318	275	0
1527918049.632061000	64.535	103	1
1527918049.691576000	64.5946	388	1
1527918049.691641000	64.5946	260	1
1527918049.710387000	64.6134	87	0
1527918049.886182000	64.7892	235	0
1527918049.886758000	64.7897	148	0
1527918049.890052000	64.793	92	0
1527918049.890103000	64.7931	106	1
1527918049.890851000	64.7938	280	0
1527918049.894102000	64.7971	103	1
1527918050.053631000	64.9566	710	1
1527918050.053721000	64.9567	257	1
1527918050.073682000	64.9767	87	0
1527918050.247421000	65.1504	233	0
1527918050.248055000	65.151	148	0
1527918050.251106000	65.1541	106	1
1527918050.252095000	65.1551	92	0
1527918050.252825000	65.1558	313	0
1527918050.256090000	65.1591	103	1
1527918050.489362000	65.3923	650	1
1527918050.489450000	65.3924	260	1
1527918050.507127000	65.4101	87	0
1527918050.693937000	65.5969	258	0
1527918050.694517000	65.5975	148	0
1527918050.697712000	65.6007	92	0
1527918050.698132000	65.6011	109	1
1527918050.698322000	65.6013	101	0
1527918050.702075000	65.6051	100	1
1527918050.745374000	65.6484	392	1
1527918050.745459000	65.6484	261	1
1527918050.762630000	65.6656	87	0
1527918050.769299000	65.6723	87	0
1527918050.942548000	65.8455	233	0
1527918050.943183000	65.8462	148	0
1527918050.946175000	65.8492	109	1
1527918050.947239000	65.8502	92	0
1527918050.947906000	65.8509	116	0
1527918050.951149000	65.8541	103	1
1527918050.989150000	65.8921	657	1
1527918050.989239000	65.8922	259	1
1527918051.006950000	65.9099	87	0
1527918051.184721000	66.0877	235	0
1527918051.185293000	66.0883	148	0
1527918051.188801000	66.0918	92	0
1527918051.189161000	66.0921	109	1
1527918051.189588000	66.0926	114	0
1527918051.193170000	66.0962	100	1
1527918051.440651000	66.3436	389	1
1527918051.440745000	66.3437	261	1
1527918051.462140000	66.3651	87	0
1527918051.647195000	66.5502	279	0
1527918051.647822000	66.5508	148	0
1527918051.651002000	66.554	92	0
1527918051.651265000	66.5542	109	1
1527918051.651695000	66.5547	230	0
1527918051.655172000	66.5582	100	1
1527918051.882550000	66.7855	406	1
1527918051.882642000	66.7856	262	1
1527918051.901402000	66.8044	87	0
1527918052.081217000	66.9842	330	0
1527918052.081851000	66.9848	148	0
1527918052.085243000	66.9882	106	1
1527918052.085674000	66.9887	92	0
1527918052.086397000	66.9894	168	0
1527918052.089197000	66.9922	103	1
1527918052.326617000	67.2296	723	1
1527918052.326677000	67.2297	262	1
1527918052.344193000	67.2472	87	0
1527918052.527192000	67.4302	301	0
1527918052.527783000	67.4308	148	0
1527918052.531260000	67.4342	106	1
1527918052.532025000	67.435	92	0
1527918052.532695000	67.4357	133	0
1527918052.536224000	67.4392	103	1
1527918052.590325000	67.4933	387	1
1527918052.590418000	67.4934	262	1
1527918052.606973000	67.51	87	0
1527918052.611655000	67.5146	87	0
1527918052.871140000	67.7741	232	0
1527918052.871777000	67.7748	148	0
1527918052.875256000	67.7782	109	1
1527918052.876174000	67.7792	92	0
1527918052.876907000	67.7799	170	0
1527918052.880270000	67.7833	103	1
1527918053.055561000	67.9585	387	1
1527918053.055651000	67.9586	261	1
1527918053.077051000	67.98	87	0
1527918053.252767000	68.1557	235	0
1527918053.253338000	68.1563	148	0
1527918053.256279000	68.1593	106	1
1527918053.256975000	68.16	92	0
1527918053.257641000	68.1606	249	0
1527918053.260238000	68.1632	103	1
1527918053.312642000	68.2156	392	1
1527918053.312703000	68.2157	260	1
1527918053.332593000	68.2356	87	0
1527918053.509840000	68.4128	258	0
1527918053.510416000	68.4134	148	0
1527918053.514237000	68.4172	106	1
1527918053.514994000	68.418	92	0
1527918053.515876000	68.4189	240	0
1527918053.518251000	68.4212	103	1
1527918053.575747000	68.4787	392	1
1527918053.575816000	68.4788	263	1
1527918053.593587000	68.4966	87	0
1527918053.809798000	68.7128	325	0
1527918053.810441000	68.7134	148	0
1527918053.813310000	68.7163	106	1
1527918053.813359000	68.7163	92	0
1527918053.814105000	68.7171	265	0
1527918053.817309000	68.7203	103	1
1527918054.044319000	68.9473	388	1
1527918054.044390000	68.9474	262	1
1527918054.065793000	68.9688	87	0
1527918054.241454000	69.1444	265	0
1527918054.242077000	69.1451	148	0
1527918054.245335000	69.1483	106	1
1527918054.245832000	69.1488	92	0
1527918054.246441000	69.1494	276	0
1527918054.249323000	69.1523	103	1
1527918054.518264000	69.4212	706	1
1527918054.518341000	69.4213	261	1
1527918054.535877000	69.4389	87	0
1527918054.707815000	69.6108	565	1
1527918054.707923000	69.6109	1412	1
1527918054.707961000	69.6109	1412	1
1527918054.707995000	69.611	1412	1
1527918054.708030000	69.611	865	1
1527918054.715794000	69.6188	258	0
1527918054.716442000	69.6194	148	0
1527918054.719097000	69.6221	92	0
1527918054.719418000	69.6224	109	1
1527918054.719848000	69.6228	336	0
1527918054.723286000	69.6263	100	1
1527918054.728655000	69.6316	87	0
1527918054.839115000	69.7421	389	1
1527918054.839211000	69.7422	261	1
1527918054.842406000	69.7454	402	0
1527918054.846445000	69.7494	103	1
1527918054.847896000	69.7509	80	0
1527918054.851350000	69.7543	100	1
1527918054.859353000	69.7623	87	0
1527918055.035767000	69.9387	235	0
1527918055.036397000	69.9394	148	0
1527918055.039397000	69.9424	106	1
1527918055.040152000	69.9431	92	0
1527918055.041415000	69.9444	209	0
1527918055.044375000	69.9474	103	1
1527918055.075495000	69.9785	389	1
1527918055.075589000	69.9786	262	1
1527918055.093195000	69.9962	87	0
1527918055.274567000	70.1775	235	0
1527918055.274942000	70.1779	148	0
1527918055.278347000	70.1813	92	0
1527918055.278453000	70.1814	106	1
1527918055.279034000	70.182	110	0
1527918055.282382000	70.1854	103	1
1527918055.531808000	70.4348	658	1
1527918055.531900000	70.4349	264	1
1527918055.550376000	70.4534	87	0
1527918055.730406000	70.6334	258	0
1527918055.731024000	70.634	148	0
1527918055.734294000	70.6373	92	0
1527918055.734410000	70.6374	106	1
1527918055.734990000	70.638	267	0
1527918055.738413000	70.6414	103	1
1527918055.964765000	70.8677	392	1
1527918055.964853000	70.8678	317	1
1527918055.983015000	70.886	87	0
1527918056.157740000	71.0607	235	0
1527918056.158440000	71.0614	148	0
1527918056.161447000	71.0644	106	1
1527918056.161771000	71.0648	92	0
1527918056.163103000	71.0661	157	0
1527918056.165428000	71.0684	103	1
1527918057.708932000	72.6119	384	1
1527918057.709041000	72.612	1412	1
1527918057.709069000	72.612	1412	1
1527918057.709110000	72.6121	1412	1
1527918057.709162000	72.6121	1412	1
1527918057.709198000	72.6122	1412	1
1527918057.709228000	72.6122	1412	1
1527918057.709273000	72.6123	1412	1
1527918057.709332000	72.6123	1412	1
1527918057.709377000	72.6124	1412	1
1527918057.709410000	72.6124	1412	1
1527918057.709449000	72.6124	1412	1
1527918057.709489000	72.6125	1412	1
1527918057.709542000	72.6125	1412	1
1527918057.709564000	72.6125	722	1
1527918057.725948000	72.6289	87	0
1527918057.730268000	72.6332	87	0
1527918057.874634000	72.7776	399	0
1527918057.878100000	72.7811	106	1
1527918057.880157000	72.7831	80	0
1527918057.884098000	72.7871	100	1
1527918058.554169000	73.4571	727	1
1527918058.554263000	73.4572	261	1
1527918058.572360000	73.4753	87	0
1527918058.982316000	73.8853	422	0
1527918058.982926000	73.8859	148	0
1527918058.986227000	73.8892	106	1
1527918058.987320000	73.8903	92	0
1527918058.988035000	73.891	302	0
1527918058.991217000	73.8942	103	1
1527918059.000552000	73.9035	391	1
1527918059.000613000	73.9036	271	1
1527918059.019590000	73.9226	87	0
1527918059.198057000	74.101	232	0
1527918059.198658000	74.1016	148	0
1527918059.202248000	74.1052	106	1
1527918059.204397000	74.1074	92	0
1527918059.205111000	74.1081	216	0
1527918059.208236000	74.1112	103	1
1527918059.232263000	74.1352	387	1
1527918059.232326000	74.1353	264	1
1527918059.251238000	74.1542	87	0
1527918059.646595000	74.5496	258	0
1527918059.647237000	74.5502	148	0
1527918059.650196000	74.5532	106	1
1527918059.650752000	74.5537	92	0
1527918059.651426000	74.5544	335	0
1527918059.654175000	74.5572	103	1
1527918059.858980000	74.762	388	1
1527918059.859087000	74.7621	271	1
1527918059.876409000	74.7794	87	0
1527918059.886995000	74.79	87	0
1527918060.058523000	74.9615	325	0
1527918060.059227000	74.9622	148	0
1527918060.062193000	74.9652	109	1
1527918060.062677000	74.9657	92	0
1527918060.063348000	74.9663	148	0
1527918060.066210000	74.9692	103	1
1527918060.278259000	75.1812	391	1
1527918060.278313000	75.1813	270	1
1527918060.296670000	75.1997	87	0
1527918060.688042000	75.591	287	0
1527918060.688740000	75.5917	148	0
1527918060.691980000	75.595	92	0
1527918060.692229000	75.5952	109	1
1527918060.692666000	75.5956	112	0
1527918060.696236000	75.5992	100	1
1527918060.708775000	75.6118	685	1
1527918060.708856000	75.6118	1412	1
1527918060.708881000	75.6119	1412	1
1527918060.708917000	75.6119	1412	1
1527918060.708963000	75.6119	1053	1
1527918060.726925000	75.6299	87	0
1527918060.732363000	75.6353	587	1
1527918060.732435000	75.6354	260	1
1527918060.766234000	75.6692	587	1
1527918060.772953000	75.6759	87	0
1527918060.785059000	75.688	87	0
1527918060.816004000	75.719	87	0
1527918060.835810000	75.7388	375	0
1527918060.839302000	75.7423	112	1
1527918060.841390000	75.7444	80	0
1527918060.845300000	75.7483	100	1
1527918060.963667000	75.8666	246	0
1527918060.964605000	75.8676	148	0
1527918060.967321000	75.8703	103	1
1527918060.970631000	75.8736	92	0
1527918060.971299000	75.8743	201	0
1527918060.974307000	75.8773	103	1
1527918061.090904000	75.9939	393	1
1527918061.090989000	75.994	263	1
1527918061.108949000	76.0119	87	0
1527918061.286772000	76.1898	233	0
1527918061.287402000	76.1904	148	0
1527918061.290344000	76.1933	106	1
1527918061.290553000	76.1935	92	0
1527918061.291276000	76.1943	139	0
1527918061.294344000	76.1973	103	1
1527918061.301325000	76.2043	656	1
1527918061.301389000	76.2044	379	1
1527918061.319597000	76.2226	87	0
1527918061.330294000	76.2333	87	0
1527918061.713274000	76.6163	256	0
1527918061.713851000	76.6168	148	0
1527918061.717362000	76.6203	109	1
1527918061.717652000	76.6206	92	0
1527918061.718978000	76.622	148	0
1527918061.721349000	76.6243	103	1
1527918061.920687000	76.8237	391	1
1527918061.920779000	76.8238	317	1
1527918061.939485000	76.8425	87	0
1527918062.122683000	77.0257	233	0
1527918062.123334000	77.0263	148	0
1527918062.126385000	77.0294	106	1
1527918062.126633000	77.0296	92	0
1527918062.127303000	77.0303	275	0
1527918062.130366000	77.0333	103	1
1527918065.370198000	80.2732	388	1
1527918065.370295000	80.2733	260	1
1527918065.388580000	80.2916	87	0
1527918065.566193000	80.4692	256	0
1527918065.566817000	80.4698	148	0
1527918065.569703000	80.4727	106	1
1527918065.571449000	80.4744	92	0
1527918065.572142000	80.4751	182	0
1527918065.574695000	80.4777	103	1
1527918065.686112000	80.5891	402	1
1527918065.686173000	80.5892	263	1
1527918065.702411000	80.6054	87	0
1527918065.880294000	80.7833	231	0
1527918065.880941000	80.7839	148	0
1527918065.883707000	80.7867	106	1
1527918065.883916000	80.7869	92	0
1527918065.884593000	80.7876	105	0
1527918065.887729000	80.7907	103	1
1527918065.919337000	80.8223	725	1
1527918065.919423000	80.8224	262	1
1527918065.936900000	80.8399	87	0
1527918066.116199000	81.0192	235	0
1527918066.116769000	81.0197	148	0
1527918066.118946000	81.0219	92	0
1527918066.119694000	81.0227	228	0
1527918066.119765000	81.0227	109	1
1527918066.123786000	81.0268	100	1
1527918066.207148000	81.1101	388	1
1527918066.207210000	81.1102	263	1
1527918066.226416000	81.1294	87	0
1527918066.402467000	81.3054	233	0
1527918066.403099000	81.3061	148	0
1527918066.406799000	81.3098	106	1
1527918066.408431000	81.3114	92	0
1527918066.409098000	81.3121	281	0
1527918066.411743000	81.3147	103	1
1527918066.600124000	81.5031	392	1
1527918066.600215000	81.5032	261	1
1527918066.633824000	81.5368	87	0
1527918066.820427000	81.7234	422	0
1527918066.821012000	81.724	148	0
1527918066.824748000	81.7277	106	1
1527918066.825009000	81.728	92	0
1527918066.826000000	81.729	269	0
1527918066.828793000	81.7318	103	1
1527918067.102421000	82.0054	392	1
1527918067.102567000	82.0055	265	1
1527918067.123058000	82.026	87	0
1527918067.301109000	82.2041	232	0
1527918067.301696000	82.2047	148	0
1527918067.304852000	82.2078	106	1
1527918067.305637000	82.2086	92	0
1527918067.306280000	82.2093	163	0
1527918067.309805000	82.2128	103	1
1527918067.516366000	82.4193	386	1
1527918067.516436000	82.4194	260	1
1527918067.534508000	82.4375	87	0
1527918067.540159000	82.4431	87	0
1527918067.710677000	82.6137	259	0
1527918067.711248000	82.6142	148	0
1527918067.713981000	82.617	92	0
1527918067.714704000	82.6177	270	0
1527918067.714967000	82.6179	115	1
1527918067.941313000	82.8443	708	1
1527918067.941402000	82.8444	265	1
1527918067.959302000	82.8623	87	0
1527918068.153883000	83.0569	325	0
1527918068.154483000	83.0575	148	0
1527918068.157149000	83.0601	92	0
1527918068.157814000	83.0608	215	0
1527918068.157946000	83.0609	109	1
1527918068.161894000	83.0649	100	1
1527918068.221984000	83.125	654	1
1527918068.222060000	83.125	259	1
1527918068.244986000	83.148	87	0
1527918068.637901000	83.5409	288	0
1527918068.638553000	83.5415	148	0
1527918068.641931000	83.5449	106	1
1527918068.647285000	83.5503	92	0
1527918068.647896000	83.5509	124	0
1527918068.650934000	83.5539	103	1
1527918068.726393000	83.6294	390	1
1527918068.726452000	83.6294	268	1
1527918068.754226000	83.6572	87	0
1527918068.935777000	83.8388	233	0
1527918068.936372000	83.8394	148	0
1527918068.938917000	83.8419	92	0
1527918068.939723000	83.8427	305	0
1527918068.939981000	83.843	112	1
1527918068.948020000	83.851	654	1
1527918068.948087000	83.8511	261	1
1527918068.965865000	83.8688	87	0
1527918069.147058000	84.05	232	0
1527918069.147699000	84.0507	148	0
1527918069.150295000	84.0533	92	0
1527918069.150929000	84.0539	309	0
1527918069.151036000	84.054	109	1
1527918069.154956000	84.0579	100	1
1527918069.333552000	84.2365	390	1
1527918069.333640000	84.2366	260	1
1527918069.352581000	84.2556	87	0
1527918069.745986000	84.649	255	0
1527918069.746640000	84.6496	148	0
1527918069.749989000	84.653	106	1
1527918069.752036000	84.655	92	0
1527918069.752755000	84.6557	90	0
1527918069.756011000	84.659	103	1
1527918069.940440000	84.8434	405	1
1527918069.940531000	84.8435	272	1
1527918069.958251000	84.8612	87	0
1527918069.963124000	84.8661	637	1
1527918069.963219000	84.8662	1412	1
1527918069.963257000	84.8662	1412	1
1527918069.963290000	84.8663	1412	1
1527918069.963323000	84.8663	556	1
1527918070.000067000	84.903	637	1
1527918070.017135000	84.9201	87	0
1527918070.032501000	84.9355	87	0
1527918070.136592000	85.0396	233	0
1527918070.137170000	85.0402	148	0
1527918070.140210000	85.0432	92	0
1527918070.140936000	85.0439	186	0
1527918070.141026000	85.044	115	1
1527918070.145029000	85.048	100	1
1527918070.162775000	85.0658	397	0
1527918070.167010000	85.07	100	1
1527918070.168980000	85.072	80	0
1527918070.173027000	85.076	100	1
1527918070.364186000	85.2672	390	1
1527918070.364252000	85.2672	441	1
1527918070.382233000	85.2852	87	0
1527918070.601373000	85.5044	256	0
1527918070.601943000	85.5049	148	0
1527918070.605044000	85.508	106	1
1527918070.606011000	85.509	92	0
1527918070.606736000	85.5097	329	0
1527918070.610047000	85.513	103	1
1527918070.635049000	85.538	391	1
1527918070.635112000	85.5381	263	1
1527918070.653952000	85.5569	87	0
1527918070.659019000	85.562	87	0
1527918070.832818000	85.7358	233	0
1527918070.833431000	85.7364	148	0
1527918070.836769000	85.7397	92	0
1527918070.837033000	85.74	112	1
1527918070.837406000	85.7404	119	0
1527918070.841047000	85.744	100	1
1527918070.887432000	85.7904	392	1
1527918070.887518000	85.7905	261	1
1527918070.904622000	85.8076	87	0
1527918071.400714000	86.3037	235	0
1527918071.401301000	86.3043	148	0
1527918071.405036000	86.308	106	1
1527918071.406290000	86.3093	92	0
1527918071.406976000	86.31	135	0
1527918071.410055000	86.313	103	1
1527918071.522777000	86.4258	392	1
1527918071.522865000	86.4258	270	1
1527918071.541086000	86.4441	87	0
1527918071.718779000	86.6218	256	0
1527918071.719487000	86.6225	148	0
1527918071.723051000	86.626	106	1
1527918071.723405000	86.6264	92	0
1527918071.724064000	86.627	281	0
1527918071.727036000	86.63	103	1
1527918071.756169000	86.6591	706	1
1527918071.756252000	86.6592	263	1
1527918071.775578000	86.6786	87	0
1527918071.951957000	86.8549	399	0
1527918071.952585000	86.8556	148	0
1527918071.955578000	86.8586	92	0
1527918071.956115000	86.8591	109	1
1527918071.956169000	86.8591	298	0
1527918071.960124000	86.8631	100	1
1527918071.979280000	86.8823	388	1
1527918071.979363000	86.8823	263	1
1527918071.997850000	86.9008	87	0
1527918072.173424000	87.0764	233	0
1527918072.174022000	87.077	148	0
1527918072.177136000	87.0801	106	1
1527918072.178404000	87.0814	92	0
1527918072.179123000	87.0821	266	0
1527918072.182141000	87.0851	103	1
1527918072.405462000	87.3084	654	1
1527918072.405522000	87.3085	264	1
1527918072.422454000	87.3254	87	0
1527918072.599520000	87.5025	256	0
1527918072.600137000	87.5031	148	0
1527918072.602958000	87.5059	92	0
1527918072.603211000	87.5062	109	1
1527918072.603646000	87.5066	199	0
1527918072.607144000	87.5101	100	1
1527918072.877730000	87.7807	658	1
1527918072.877791000	87.7808	265	1
1527918072.895402000	87.7984	87	0
1527918072.900724000	87.8037	87	0
1527918073.071112000	87.9741	325	0
1527918073.071681000	87.9747	148	0
1527918073.075190000	87.9782	109	1
1527918073.075558000	87.9785	92	0
1527918073.076895000	87.9799	209	0
1527918073.079171000	87.9822	103	1
1527918073.317469000	88.2204	388	1
1527918073.317558000	88.2205	264	1
1527918073.334425000	88.2374	87	0
1527918073.722012000	88.625	287	0
1527918073.722654000	88.6256	148	0
1527918073.726172000	88.6292	106	1
1527918073.728311000	88.6313	92	0
1527918073.728968000	88.6319	97	0
1527918073.732235000	88.6352	103	1
1527918073.934456000	88.8374	387	1
1527918073.934552000	88.8375	264	1
1527918073.954573000	88.8576	87	0
1527918074.129377000	89.0324	235	0
1527918074.130030000	89.033	148	0
1527918074.133878000	89.0369	92	0
1527918074.134536000	89.0375	190	0
1527918074.149048000	89.052	103	1
1527918074.157534000	89.0605	106	1
1527918074.162704000	89.0657	235	0
1527918074.166149000	89.0691	100	1
1527918074.254070000	89.1571	403	1
1527918074.254184000	89.1572	261	1
1527918074.273182000	89.1762	87	0
1527918074.449152000	89.3521	236	0
1527918074.449818000	89.3528	148	0
1527918074.452238000	89.3552	92	0
1527918074.452971000	89.356	303	0
1527918074.453211000	89.3562	112	1
1527918074.494414000	89.3974	401	1
1527918074.494487000	89.3975	263	1
1527918074.511343000	89.4143	87	0
1527918074.691435000	89.5944	256	0
1527918074.692076000	89.5951	148	0
1527918074.694704000	89.5977	92	0
1527918074.695216000	89.5982	109	1
1527918074.695400000	89.5984	213	0
1527918074.699314000	89.6023	100	1
1527918074.937668000	89.8406	711	1
1527918074.937731000	89.8407	265	1
1527918074.954589000	89.8576	87	0
1527918075.130692000	90.0337	236	0
1527918075.131304000	90.0343	148	0
1527918075.134309000	90.0373	106	1
1527918075.135616000	90.0386	92	0
1527918075.136268000	90.0392	312	0
1527918075.139296000	90.0423	103	1
1527918075.416730000	90.3197	394	1
1527918075.416805000	90.3198	266	1
1527918075.434425000	90.3374	87	0
1527918075.445777000	90.3488	87	0
1527918075.620668000	90.5236	259	0
1527918075.621249000	90.5242	148	0
1527918075.623922000	90.5269	92	0
1527918075.624285000	90.5273	112	1
1527918075.624653000	90.5276	92	0
1527918075.628273000	90.5313	100	1
1527918075.846703000	90.7497	389	1
1527918075.846794000	90.7498	266	1
1527918075.864213000	90.7672	87	0
1527918076.257010000	91.16	233	0
1527918076.258334000	91.1613	148	0
1527918076.261311000	91.1643	106	1
1527918076.261612000	91.1646	92	0
1527918076.262277000	91.1653	114	0
1527918076.265320000	91.1683	103	1
1527918076.466983000	91.37	391	1
1527918076.467050000	91.37	263	1
1527918076.483846000	91.3868	87	0
1527918076.659014000	91.562	256	0
1527918076.659676000	91.5627	148	0
1527918076.662555000	91.5655	92	0
1527918076.663220000	91.5662	154	0
1527918076.663429000	91.5664	112	1
1527918076.900784000	91.8038	710	1
1527918076.900854000	91.8038	262	1
1527918076.919987000	91.823	87	0
1527918077.097086000	92.0001	232	0
1527918077.097661000	92.0006	148	0
1527918077.100689000	92.0037	92	0
1527918077.101380000	92.0044	159	0
1527918077.101466000	92.0044	109	1
1527918077.105402000	92.0084	100	1
1527918077.265223000	92.1682	391	1
1527918077.265288000	92.1683	261	1
1527918077.283844000	92.1868	87	0
1527918077.477716000	92.3807	258	0
1527918077.478348000	92.3813	148	0
1527918077.480875000	92.3839	92	0
1527918077.481433000	92.3844	109	1
1527918077.481481000	92.3845	147	0
1527918077.485424000	92.3884	100	1
1527918077.586601000	92.4896	652	1
1527918077.586697000	92.4897	262	1
1527918077.605595000	92.5086	87	0
1527918077.787572000	92.6906	233	0
1527918077.788211000	92.6912	148	0
1527918077.791438000	92.6944	106	1
1527918077.792423000	92.6954	92	0
1527918077.793177000	92.6962	206	0
1527918077.796430000	92.6994	103	1
1527918077.842553000	92.7455	657	1
1527918077.842615000	92.7456	259	1
1527918077.861449000	92.7644	87	0
1527918078.046847000	92.9498	399	0
1527918078.047432000	92.9504	148	0
1527918078.050452000	92.9534	106	1
1527918078.052857000	92.9558	92	0
1527918078.053483000	92.9565	207	0
1527918078.056450000	92.9594	103	1
1527918078.298989000	93.202	388	1
1527918078.299075000	93.2021	263	1
1527918078.316406000	93.2194	87	0
1527918078.321291000	93.2243	87	0
1527918078.496314000	93.3993	255	0
1527918078.496950000	93.3999	148	0
1527918078.499605000	93.4026	92	0
1527918078.500289000	93.4033	332	0
1527918078.500545000	93.4035	115	1
1527918078.711821000	93.6148	387	1
1527918078.711883000	93.6149	263	1
1527918078.729377000	93.6324	87	0
1527918078.912899000	93.8159	232	0
1527918078.913541000	93.8165	148	0
1527918078.916468000	93.8194	106	1
1527918078.917212000	93.8202	92	0
1527918078.917880000	93.8209	224	0
1527918078.920458000	93.8234	103	1
1527918079.025967000	93.9289	401	1
1527918079.026058000	93.929	261	1
1527918079.043272000	93.9463	87	0
1527918079.223697000	94.1267	325	0
1527918079.224395000	94.1274	148	0
1527918079.227483000	94.1305	106	1
1527918079.227997000	94.131	92	0
1527918079.228659000	94.1316	103	0
1527918079.231494000	94.1345	103	1
1527918079.270563000	94.1735	403	1
1527918079.270661000	94.1736	264	1
1527918079.288312000	94.1913	87	0
1527918079.477314000	94.3803	287	0
1527918079.477930000	94.3809	148	0
1527918079.480861000	94.3838	92	0
1527918079.481473000	94.3845	180	0
1527918079.481513000	94.3845	109	1
1527918079.485512000	94.3885	100	1
1527918079.721067000	94.624	710	1
1527918079.721130000	94.6241	261	1
1527918079.740446000	94.6434	87	0
1527918079.919880000	94.8229	233	0
1527918079.920466000	94.8234	148	0
1527918079.922633000	94.8256	92	0
1527918079.923303000	94.8263	340	0
1527918079.923526000	94.8265	112	1
1527918079.946589000	94.8496	388	1
1527918079.946650000	94.8496	262	1
1527918079.965207000	94.8682	87	0
1527918080.144133000	95.0471	235	0
1527918080.144692000	95.0477	148	0
1527918080.147592000	95.0506	106	1
1527918080.148219000	95.0512	92	0
1527918080.148948000	95.0519	268	0
1527918080.151579000	95.0546	103	1
1527918080.968583000	95.8716	392	1
1527918080.968661000	95.8716	272	1
1527918080.985680000	95.8887	87	0
1527918081.169624000	96.0726	255	0
1527918081.170216000	96.0732	148	0
1527918081.173701000	96.0767	106	1
1527918081.174691000	96.0777	92	0
1527918081.175404000	96.0784	103	0
1527918081.178667000	96.0816	103	1
1527918081.237853000	96.1408	391	1
1527918081.237949000	96.1409	263	1
1527918081.256072000	96.1591	87	0
1527918081.261122000	96.1641	87	0
1527918081.435299000	96.3383	233	0
1527918081.435897000	96.3389	148	0
1527918081.439696000	96.3427	109	1
1527918081.440339000	96.3433	92	0
1527918081.441028000	96.344	330	0
1527918081.443683000	96.3467	103	1
1527918081.551429000	96.4544	705	1
1527918081.551522000	96.4545	263	1
1527918081.570941000	96.4739	87	0
1527918081.752412000	96.6554	256	0
1527918081.753053000	96.656	148	0
1527918081.753923000	96.6569	92	0
1527918081.755223000	96.6582	115	0
1527918081.756659000	96.6596	112	1
1527918082.024266000	96.9272	391	1
1527918082.024347000	96.9273	265	1
1527918082.040713000	96.9437	87	0
1527918082.048447000	96.9514	87	0
1527918082.223733000	97.1267	232	0
1527918082.224374000	97.1274	148	0
1527918082.227708000	97.1307	109	1
1527918082.228791000	97.1318	92	0
1527918082.229571000	97.1326	322	0
1527918082.232708000	97.1357	103	1
1527918082.434146000	97.3371	650	1
1527918082.434219000	97.3372	263	1
1527918082.449631000	97.3526	100	0
1527918082.453505000	97.3565	87	0
1527918082.453743000	97.3567	103	1
1527918082.633366000	97.5363	256	0
1527918082.633938000	97.5369	148	0
1527918082.637184000	97.5402	92	0
1527918082.637730000	97.5407	106	1
1527918082.637783000	97.5408	317	0
1527918082.641726000	97.5447	100	1
1527918082.695740000	97.5987	658	1
1527918082.695802000	97.5988	261	1
1527918082.714635000	97.6176	87	0
1527918082.912015000	97.815	233	0
1527918082.912601000	97.8156	148	0
1527918082.915745000	97.8187	106	1
1527918082.916175000	97.8192	92	0
1527918082.917460000	97.8204	293	0
1527918082.919734000	97.8227	103	1
1527918083.213128000	98.1161	390	1
1527918083.213194000	98.1162	260	1
1527918083.231362000	98.1343	87	0
1527918083.412312000	98.3153	233	0
1527918083.412885000	98.3159	148	0
1527918083.414484000	98.3175	92	0
1527918083.415204000	98.3182	107	0
1527918083.415695000	98.3187	112	1
1527918083.428769000	98.3317	387	1
1527918083.428816000	98.3318	263	1
1527918083.448349000	98.3513	87	0
1527918083.627450000	98.5304	256	0
1527918083.628083000	98.5311	148	0
1527918083.631555000	98.5345	92	0
1527918083.631766000	98.5347	109	1
1527918083.632211000	98.5352	189	0
1527918083.635786000	98.5388	100	1
1527918083.654206000	98.5572	406	1
1527918083.654265000	98.5572	262	1
1527918083.671854000	98.5748	87	0
1527918083.841694000	98.7447	637	1
1527918083.841796000	98.7448	1412	1
1527918083.841833000	98.7448	1412	1
1527918083.841867000	98.7448	1412	1
1527918083.841903000	98.7449	1335	1
1527918083.849021000	98.752	401	0
1527918083.849664000	98.7526	148	0
1527918083.852623000	98.7556	92	0
1527918083.852855000	98.7558	109	1
1527918083.853301000	98.7563	95	0
1527918083.856801000	98.7598	100	1
1527918083.860260000	98.7632	87	0
1527918083.970931000	98.8739	399	0
1527918083.974819000	98.8778	103	1
1527918083.976704000	98.8797	80	0
1527918083.980806000	98.8838	100	1
1527918084.099997000	99.003	387	1
1527918084.100095000	99.0031	262	1
1527918084.118973000	99.022	87	0
1527918084.296728000	99.1997	325	0
1527918084.297439000	99.2004	148	0
1527918084.300463000	99.2034	92	0
1527918084.300757000	99.2037	109	1
1527918084.301150000	99.2041	152	0
1527918084.304768000	99.2077	100	1
1527918084.567417000	99.4704	391	1
1527918084.567498000	99.4705	266	1
1527918084.584812000	99.4878	87	0
1527918084.758769000	99.6617	290	0
1527918084.759482000	99.6625	148	0
1527918084.762071000	99.6651	92	0
1527918084.762723000	99.6657	88	0
1527918084.762813000	99.6658	109	1
1527918084.766806000	99.6698	100	1
1527918084.959383000	99.8624	392	1
1527918084.959461000	99.8624	317	1
1527918084.984799000	99.8878	87	0
1527918085.014742000	99.9177	87	0
1527918085.186194000	100.089	233	0
1527918085.186786000	100.09	148	0
1527918085.189909000	100.093	109	1
1527918085.190064000	100.093	92	0
1527918085.190809000	100.094	123	0
1527918085.193879000	100.097	103	1
1527918085.429567000	100.333	391	1
1527918085.429665000	100.333	379	1
1527918085.447304000	100.35	87	0
1527918085.626868000	100.53	256	0
1527918085.627468000	100.53	148	0
1527918085.630904000	100.534	106	1
1527918085.632210000	100.535	92	0
1527918085.632869000	100.536	196	0
1527918085.635920000	100.539	103	1
1527918087.992936000	102.896	687	1
1527918087.992999000	102.896	1412	1
[truncated: 148 more rows]
