# Supplementary material for: Method for multi-task learning fusion network traffic classification to address small sample labels
Source: Sci Rep. 2024 Jan 30;14:2518. doi: 10.1038/s41598-024-51933-8 (PMC10827795; doi:10.1038/s41598-024-51933-8)
Supplement: Supplementary file 2 — Supplementary Information 2. [file 41598_2024_51933_MOESM2_ESM.zip › QUIC Dataset/QUIC Dataset/pretraining/Google Doc/GoogleDoc-1011.txt]

1527947112.690117000	0	277	1
1527947112.711051000	0.0209341	67	0
1527947113.030732000	0.340615	281	0
1527947113.031065000	0.340948	1392	0
1527947113.031299000	0.341182	1392	0
1527947113.031370000	0.341253	1392	0
1527947113.031586000	0.341469	1392	0
1527947113.031675000	0.341558	1392	0
1527947113.031904000	0.341787	1392	0
1527947113.032081000	0.341964	903	0
1527947113.034518000	0.344401	104	1
1527947113.036195000	0.346078	1392	0
1527947113.036428000	0.346311	1392	0
1527947113.036536000	0.346419	674	0
1527947113.040297000	0.35018	86	1
1527947113.040453000	0.350336	1392	0
1527947113.040740000	0.350623	1392	0
1527947113.041031000	0.350914	1392	0
1527947113.041034000	0.350917	170	0
1527947113.064479000	0.374362	89	1
1527947113.075796000	0.385679	1392	0
1527947113.079476000	0.389359	80	1
1527947113.084739000	0.394622	1180	0
1527947113.084900000	0.394783	1392	0
1527947113.085008000	0.394891	1392	0
1527947113.085203000	0.395086	1392	0
1527947113.086665000	0.396548	1392	0
1527947113.086872000	0.396755	1392	0
1527947113.086978000	0.396861	1392	0
1527947113.087186000	0.397069	1392	0
1527947113.087482000	0.397365	1392	0
1527947113.087549000	0.397432	477	0
1527947113.087718000	0.397601	107	1
1527947113.088321000	0.398204	1392	0
1527947113.089157000	0.39904	1392	0
1527947113.089235000	0.399118	1392	0
1527947113.089237000	0.39912	1392	0
1527947113.089240000	0.399123	257	0
1527947113.091474000	0.401357	92	1
1527947113.093771000	0.403654	1392	0
1527947113.094036000	0.403919	1392	0
1527947113.094329000	0.404212	1392	0
1527947113.095140000	0.405023	170	0
1527947113.095565000	0.405448	1392	0
1527947113.095568000	0.405451	134	0
1527947113.097462000	0.407345	95	1
1527947113.098055000	0.407938	1392	0
1527947113.098335000	0.408218	1392	0
1527947113.098657000	0.40854	1392	0
1527947113.099418000	0.409301	170	0
1527947113.100006000	0.409889	769	0
1527947113.101452000	0.411335	92	1
1527947113.102088000	0.411971	1392	0
1527947113.102365000	0.412248	1392	0
1527947113.102676000	0.412559	1392	0
1527947113.103934000	0.413817	763	0
1527947113.104314000	0.414197	97	0
1527947113.105438000	0.415321	92	1
1527947113.508909000	0.818792	900	1
1527947113.508973000	0.818856	1392	1
1527947113.509011000	0.818894	888	1
1527947113.511353000	0.821236	209	1
1527947113.528489000	0.838372	67	0
1527947113.533078000	0.842961	67	0
1527947113.641258000	0.951141	377	0
1527947113.644104000	0.953987	60	0
1527947113.646550000	0.956433	89	1
1527947113.773628000	1.08351	328	0
1527947113.773982000	1.08387	1392	0
1527947113.774273000	1.08416	1392	0
1527947113.774577000	1.08446	1392	0
1527947113.774579000	1.08446	160	0
1527947113.774925000	1.08481	1392	0
1527947113.775225000	1.08511	1392	0
1527947113.775421000	1.0853	1051	0
1527947113.776653000	1.08654	72	0
1527947113.776743000	1.08663	264	0
1527947113.776848000	1.08673	107	1
1527947113.841823000	1.15171	197	1
1527947113.861428000	1.17131	67	0
1527947114.276067000	1.58595	449	0
1527947114.277538000	1.58742	1096	0
1527947114.278309000	1.58819	72	0
1527947114.278384000	1.58827	228	0
1527947114.279522000	1.58941	92	1
1527947114.306195000	1.61608	375	1
1527947114.325893000	1.63578	67	0
1527947114.346295000	1.65618	258	0
1527947114.346404000	1.65629	580	0
1527947114.350564000	1.66045	86	1
1527947114.638204000	1.94809	226	1
1527947114.638282000	1.94817	125	1
1527947114.658071000	1.96795	67	0
1527947114.684522000	1.99441	293	1
1527947114.684605000	1.99449	171	1
1527947114.704617000	2.0145	67	0
1527947114.736468000	2.04635	1392	0
1527947114.736739000	2.04662	1392	0
1527947114.737045000	2.04693	1392	0
1527947114.737121000	2.047	544	0
1527947114.737123000	2.04701	72	0
1527947114.737199000	2.04708	94	0
1527947114.740598000	2.05048	101	1
1527947114.821934000	2.13182	620	0
1527947114.821937000	2.13182	72	0
1527947114.822064000	2.13195	107	0
1527947114.825569000	2.13545	86	1
1527947115.585647000	2.89553	1392	1
1527947115.585724000	2.89561	1392	1
1527947115.585759000	2.89564	305	1
1527947115.585824000	2.89571	825	1
1527947115.586929000	2.89681	634	1
1527947115.607524000	2.91741	67	0
1527947115.628565000	2.93845	465	0
1527947115.628989000	2.93887	166	0
1527947115.632622000	2.94251	86	1
1527947115.957198000	3.26708	235	0
1527947115.957936000	3.26782	1392	0
1527947115.958105000	3.26799	976	0
1527947115.958880000	3.26876	72	0
1527947115.959372000	3.26926	276	0
1527947115.960619000	3.2705	92	1
1527947116.499372000	3.80926	348	1
1527947116.499506000	3.80939	1392	1
1527947116.499537000	3.80942	1392	1
1527947116.499585000	3.80947	1392	1
1527947116.499625000	3.80951	1392	1
1527947116.499660000	3.80954	1392	1
1527947116.499704000	3.80959	1392	1
1527947116.499750000	3.80963	1392	1
1527947116.499801000	3.80968	1392	1
1527947116.499841000	3.80972	1392	1
1527947116.499898000	3.80978	1392	1
1527947116.499932000	3.80982	1392	1
1527947116.499971000	3.80985	1392	1
1527947116.500012000	3.8099	1264	1
1527947116.519995000	3.82988	67	0
1527947116.524299000	3.83418	67	0
1527947116.914073000	4.22396	376	0
1527947116.918028000	4.22791	60	0
1527947116.923496000	4.23338	89	1
1527947118.579679000	5.88956	311	1
1527947118.579776000	5.88966	1392	1
1527947118.579815000	5.8897	963	1
1527947118.583307000	5.89319	204	1
1527947118.583383000	5.89327	1392	1
1527947118.583410000	5.89329	1392	1
1527947118.583449000	5.89333	741	1
1527947118.600516000	5.9104	67	0
1527947118.605500000	5.91538	67	0
1527947118.609378000	5.91926	164	1
1527947118.612200000	5.92208	82	1
1527947118.628713000	5.9386	84	0
1527947118.632699000	5.94258	80	1
1527947118.708046000	6.01793	445	0
1527947118.710454000	6.02034	60	0
1527947118.711688000	6.02157	83	1
1527947118.853788000	6.16367	588	0
1527947118.853791000	6.16367	283	0
1527947118.853927000	6.16381	88	0
1527947118.869807000	6.17969	86	1
1527947118.875179000	6.18506	82	1
1527947118.879210000	6.18909	231	1
1527947118.894941000	6.20482	67	0
1527947118.901117000	6.211	67	0
1527947119.096387000	6.40627	806	0
1527947119.096629000	6.40651	1392	0
1527947119.096720000	6.4066	1392	0
1527947119.096923000	6.40681	1392	0
1527947119.096925000	6.40681	160	0
1527947119.097053000	6.40694	1392	0
1527947119.097350000	6.40723	1336	0
1527947119.098276000	6.40816	1392	0
1527947119.098677000	6.40856	1392	0
1527947119.098768000	6.40865	1392	0
1527947119.098771000	6.40865	168	0
1527947119.101924000	6.41181	1210	0
1527947119.103561000	6.41344	98	1
1527947119.107734000	6.41762	98	1
1527947119.150553000	6.46044	1392	0
1527947119.150728000	6.46061	1392	0
1527947119.150818000	6.4607	1392	0
1527947119.150820000	6.4607	178	0
1527947119.151154000	6.46104	1392	0
1527947119.151227000	6.46111	718	0
1527947119.152009000	6.46189	1392	0
1527947119.152305000	6.46219	1392	0
1527947119.152620000	6.4625	1392	0
1527947119.152622000	6.46251	168	0
1527947119.152818000	6.4627	107	1
1527947119.154503000	6.46439	758	0
1527947119.156910000	6.46679	1392	0
1527947119.157202000	6.46709	1392	0
1527947119.157514000	6.4674	1392	0
1527947119.158039000	6.46792	89	1
1527947119.158306000	6.46819	168	0
1527947119.159267000	6.46915	961	0
1527947119.161727000	6.47161	83	1
1527947119.162086000	6.47197	1392	0
1527947119.162354000	6.47224	1392	0
1527947119.162679000	6.47256	1392	0
1527947119.162682000	6.47257	168	0
1527947119.164425000	6.47431	1392	0
1527947119.164433000	6.47432	191	0
1527947119.168999000	6.47888	1392	0
1527947119.169260000	6.47914	1392	0
1527947119.169557000	6.47944	1392	0
1527947119.169829000	6.47971	1272	0
1527947119.173830000	6.48371	1392	0
1527947119.174134000	6.48402	1392	0
1527947119.174445000	6.48433	1392	0
1527947119.174664000	6.48455	1104	0
1527947119.176181000	6.48606	1392	0
1527947119.176554000	6.48644	1220	0
1527947119.176622000	6.48651	725	0
1527947119.178617000	6.4885	1392	0
1527947119.178909000	6.48879	1308	0
1527947119.180660000	6.49054	1392	0
1527947119.180961000	6.49084	1392	0
1527947119.180963000	6.49085	314	0
1527947119.182625000	6.49251	72	0
1527947119.182775000	6.49266	89	1
1527947119.183089000	6.49297	107	1
1527947119.183098000	6.49298	283	0
1527947119.183287000	6.49317	107	1
1527947120.526901000	7.83678	290	1
1527947120.526979000	7.83686	125	1
1527947120.546544000	7.85643	67	0
1527947120.637176000	7.94706	1392	0
1527947120.637443000	7.94733	1392	0
1527947120.637773000	7.94766	1392	0
1527947120.637849000	7.94773	632	0
1527947120.637922000	7.94781	72	0
1527947120.637924000	7.94781	162	0
1527947120.640779000	7.95066	98	1
1527947121.609875000	8.91976	360	1
1527947121.609934000	8.91982	275	1
1527947121.611840000	8.92172	283	1
1527947121.611915000	8.9218	1392	1
1527947121.611943000	8.92183	1392	1
1527947121.611984000	8.92187	952	1
1527947121.631931000	8.94181	67	0
1527947121.666592000	8.97648	363	1
1527947121.687506000	8.99739	67	0
1527947121.766354000	9.07624	381	0
1527947121.770699000	9.08058	86	1
1527947121.773507000	9.08339	60	0
1527947121.777465000	9.08735	80	1
1527947121.832335000	9.14222	270	0
1527947121.832683000	9.14257	1380	0
1527947121.833977000	9.14386	493	0
1527947121.834900000	9.14478	572	0
1527947121.836249000	9.14613	325	0
1527947121.836323000	9.14621	83	0
1527947121.836425000	9.14631	615	0
1527947121.836570000	9.14645	98	1
1527947121.837954000	9.14784	447	0
1527947121.839749000	9.14963	677	0
1527947121.840990000	9.15087	199	0
1527947121.841110000	9.15099	464	0
1527947121.841630000	9.15151	86	1
1527947121.842950000	9.15283	815	0
1527947121.844316000	9.1542	629	0
1527947121.845431000	9.15531	86	1
1527947121.846206000	9.15609	499	0
1527947121.847497000	9.15738	419	0
1527947121.849259000	9.15914	681	0
1527947121.849433000	9.15932	86	1
1527947121.850732000	9.16062	596	0
1527947121.852022000	9.16191	538	0
1527947121.853455000	9.16334	634	0
1527947121.854438000	9.16432	86	1
1527947121.854782000	9.16467	563	0
1527947121.855314000	9.1652	669	0
1527947121.858463000	9.16835	83	1
1527947121.863761000	9.17364	82	0
1527947121.867440000	9.17732	80	1
1527947121.877993000	9.18788	201	0
1527947121.881464000	9.19135	80	1
1527947121.976155000	9.28604	1392	1
1527947121.976201000	9.28608	1392	1
1527947121.976239000	9.28612	243	1
1527947121.976300000	9.28618	821	1
1527947121.999972000	9.30986	67	0
1527947122.020609000	9.33049	440	0
1527947122.020721000	9.3306	119	0
1527947122.024455000	9.33434	86	1
1527947122.624757000	9.93464	983	1
1527947122.624846000	9.93473	75	1
1527947122.646186000	9.95607	67	0
1527947122.811146000	10.121	332	0
1527947122.811264000	10.1211	348	0
1527947122.814546000	10.1244	86	1
1527947122.816196000	10.1261	171	0
1527947122.819544000	10.1294	80	1
1527947123.511392000	10.8213	454	1
1527947123.511469000	10.8214	90	1
1527947123.516440000	10.8263	283	1
1527947123.519417000	10.8293	458	1
1527947123.519486000	10.8294	68	1
1527947123.530770000	10.8407	67	0
1527947123.537121000	10.847	67	0
1527947123.541819000	10.8517	67	0
1527947123.683105000	10.993	271	0
1527947123.683217000	10.9931	131	0
1527947123.686572000	10.9965	92	1
1527947123.687116000	10.997	72	0
1527947123.687202000	10.9971	131	0
1527947123.690583000	11.0005	83	1
1527947123.757850000	11.0677	225	0
1527947123.757971000	11.0679	120	0
1527947123.762673000	11.0726	72	0
1527947123.762883000	11.0728	153	0
1527947123.780169000	11.0901	213	0
1527947123.780271000	11.0902	83	0
1527947123.785107000	11.095	72	0
1527947123.785204000	11.0951	151	0
1527947123.797559000	11.1074	101	1
1527947124.030691000	11.3406	373	1
1527947124.030783000	11.3407	237	1
1527947124.050673000	11.3606	67	0
1527947124.551492000	11.8614	351	1
1527947124.551653000	11.8615	1392	1
1527947124.551694000	11.8616	1392	1
1527947124.551750000	11.8616	1392	1
1527947124.551776000	11.8617	1392	1
1527947124.551819000	11.8617	1392	1
1527947124.551852000	11.8617	1392	1
1527947124.551891000	11.8618	1392	1
1527947124.551931000	11.8618	1392	1
1527947124.551983000	11.8619	1392	1
1527947124.552022000	11.8619	1392	1
1527947124.552056000	11.8619	1392	1
1527947124.552094000	11.862	1392	1
1527947124.552143000	11.862	1392	1
1527947124.552169000	11.8621	1392	1
1527947124.552214000	11.8621	1392	1
1527947124.552240000	11.8621	1392	1
1527947124.553609000	11.8635	1392	1
1527947124.553641000	11.8635	1392	1
1527947124.553693000	11.8636	1392	1
1527947124.553719000	11.8636	1392	1
1527947124.553769000	11.8637	1392	1
1527947124.553795000	11.8637	1392	1
1527947124.553845000	11.8637	1392	1
1527947124.553870000	11.8638	1392	1
1527947124.553912000	11.8638	1392	1
1527947124.553945000	11.8638	1392	1
1527947124.553984000	11.8639	1392	1
1527947124.554021000	11.8639	1392	1
1527947124.555580000	11.8655	1392	1
1527947124.555614000	11.8655	1392	1
1527947124.555654000	11.8655	1392	1
1527947124.555703000	11.8656	1392	1
1527947124.555729000	11.8656	1392	1
1527947124.555769000	11.8657	756	1
1527947124.571222000	11.8811	67	0
1527947124.573050000	11.8829	80	0
1527947124.573451000	11.8833	67	0
1527947124.576585000	11.8865	89	1
1527947124.577226000	11.8871	67	0
1527947124.581001000	11.8909	67	0
1527947124.777901000	12.0878	378	0
1527947124.781715000	12.0916	86	1
1527947124.784901000	12.0948	60	0
1527947124.788683000	12.0986	80	1
1527947124.840986000	12.1509	245	0
1527947124.840988000	12.1509	126	0
1527947124.844710000	12.1546	83	1
1527947124.845262000	12.1551	72	0
1527947124.845642000	12.1555	275	0
1527947124.848675000	12.1586	83	1
1527947124.893158000	12.203	338	1
1527947124.895171000	12.2051	275	1
1527947124.913265000	12.2231	67	0
1527947124.925198000	12.2351	357	1
1527947124.944902000	12.2548	67	0
1527947124.988322000	12.2982	323	1
1527947124.988399000	12.2983	238	1
1527947125.009059000	12.3189	67	0
1527947125.070974000	12.3809	234	0
1527947125.071082000	12.381	98	0
1527947125.071418000	12.3813	219	0
1527947125.071487000	12.3814	259	0
1527947125.073643000	12.3835	72	0
1527947125.074099000	12.384	317	0
1527947125.074636000	12.3845	98	1
1527947125.075726000	12.3856	72	0
1527947125.075801000	12.3857	106	0
1527947125.080621000	12.3905	83	1
1527947125.134471000	12.4444	269	0
1527947125.134586000	12.4445	126	0
1527947125.138758000	12.4486	83	1
1527947125.139184000	12.4491	72	0
1527947125.139186000	12.4491	289	0
1527947125.142649000	12.4525	83	1
1527947125.164026000	12.4739	546	0
1527947125.164177000	12.4741	780	0
1527947125.167451000	12.4773	72	0
1527947125.167549000	12.4774	78	0
1527947125.167722000	12.4776	89	1
1527947125.464342000	12.7742	368	1
1527947125.464436000	12.7743	238	1
1527947125.484509000	12.7944	67	0
1527947125.643328000	12.9532	306	0
1527947125.643330000	12.9532	126	0
1527947125.647493000	12.9574	72	0
1527947125.647496000	12.9574	149	0
1527947125.647768000	12.9577	92	1
1527947126.101478000	13.4114	368	1
1527947126.101540000	13.4114	237	1
1527947126.121091000	13.431	67	0
1527947126.291863000	13.6017	219	0
1527947126.291984000	13.6019	126	0
1527947126.295708000	13.6056	86	1
1527947126.296549000	13.6064	72	0
1527947126.297048000	13.6069	312	0
1527947126.300715000	13.6106	83	1
1527947126.414126000	13.724	370	1
1527947126.414189000	13.7241	238	1
1527947126.434244000	13.7441	67	0
1527947126.603022000	13.9129	327	0
1527947126.603125000	13.913	126	0
1527947126.606800000	13.9167	86	1
1527947126.607915000	13.9178	72	0
1527947126.607916000	13.9178	209	0
1527947126.611783000	13.9217	83	1
1527947127.953434000	15.2633	976	1
1527947127.953524000	15.2634	241	1
1527947127.974275000	15.2842	67	0
1527947128.277302000	15.5872	270	0
1527947128.277305000	15.5872	126	0
1527947128.280882000	15.5908	86	1
1527947128.281761000	15.5916	72	0
1527947128.281763000	15.5916	215	0
1527947128.285884000	15.5958	83	1
1527947128.432191000	15.7421	381	1
1527947128.432286000	15.7422	237	1
1527947128.451964000	15.7618	67	0
1527947128.619305000	15.9292	235	0
1527947128.619308000	15.9292	126	0
1527947128.622910000	15.9328	86	1
1527947128.624287000	15.9342	72	0
1527947128.624756000	15.9346	202	0
1527947128.627911000	15.9378	83	1
1527947128.934213000	16.2441	876	1
1527947128.934391000	16.2443	236	1
1527947128.954531000	16.2644	67	0
1527947129.052797000	16.3627	213	0
1527947129.052801000	16.3627	126	0
1527947129.056787000	16.3667	72	0
1527947129.056871000	16.3668	299	0
1527947129.056919000	16.3668	86	1
1527947129.060913000	16.3708	83	1
1527947129.404070000	16.714	449	1
1527947129.404148000	16.714	289	1
1527947129.424071000	16.734	67	0
1527947129.581054000	16.8909	238	0
1527947129.581334000	16.8912	128	0
1527947129.584982000	16.8949	86	1
1527947129.585027000	16.8949	72	0
1527947129.585245000	16.8951	102	0
1527947129.588949000	16.8988	83	1
1527947129.626093000	16.936	373	1
1527947129.626192000	16.9361	290	1
1527947129.646604000	16.9565	67	0
1527947129.802599000	17.1125	235	0
1527947129.802601000	17.1125	128	0
1527947129.806976000	17.1169	86	1
1527947129.807624000	17.1175	72	0
1527947129.808037000	17.1179	114	0
1527947129.810952000	17.1208	83	1
1527947129.900262000	17.2101	371	1
1527947129.900357000	17.2102	291	1
1527947129.920218000	17.2301	67	0
1527947130.077538000	17.3874	235	0
1527947130.077540000	17.3874	128	0
1527947130.081656000	17.3915	72	0
1527947130.081937000	17.3918	89	1
1527947130.081955000	17.3918	242	0
1527947130.085967000	17.3959	80	1
1527947130.375264000	17.6851	369	1
1527947130.375356000	17.6852	291	1
1527947130.394927000	17.7048	67	0
1527947130.520298000	17.8302	220	0
1527947130.520300000	17.8302	128	0
1527947130.524020000	17.8339	86	1
1527947130.524896000	17.8348	72	0
1527947130.525294000	17.8352	197	0
1527947130.528992000	17.8389	83	1
1527947131.534350000	18.8442	370	1
1527947131.534412000	18.8443	238	1
1527947131.554973000	18.8649	67	0
1527947131.663337000	18.9732	282	0
1527947131.663340000	18.9732	128	0
1527947131.666813000	18.9767	86	1
1527947131.668287000	18.9782	72	0
1527947131.668383000	18.9783	105	0
1527947131.671883000	18.9818	83	1
1527947131.844245000	19.1541	373	1
1527947131.844307000	19.1542	237	1
1527947131.865086000	19.175	67	0
1527947131.974913000	19.2848	213	0
1527947131.975245000	19.2851	128	0
1527947131.978891000	19.2888	86	1
1527947131.980283000	19.2902	72	0
1527947131.980811000	19.2907	208	0
1527947131.983885000	19.2938	83	1
1527947132.199016000	19.5089	368	1
1527947132.199091000	19.509	236	1
1527947132.219125000	19.529	67	0
1527947132.326140000	19.636	213	0
1527947132.326143000	19.636	128	0
1527947132.329925000	19.6398	86	1
1527947132.330292000	19.6402	72	0
1527947132.330482000	19.6404	214	0
1527947132.333838000	19.6437	83	1
1527947132.635283000	19.9452	368	1
1527947132.635344000	19.9452	236	1
1527947132.655739000	19.9656	67	0
1527947132.762755000	20.0726	235	0
1527947132.762758000	20.0726	128	0
1527947132.766955000	20.0768	86	1
1527947132.767379000	20.0773	72	0
1527947132.767882000	20.0778	255	0
1527947132.770936000	20.0808	83	1
1527947133.063189000	20.3731	371	1
1527947133.063282000	20.3732	238	1
1527947133.083293000	20.3932	67	0
1527947133.206928000	20.5168	285	0
1527947133.206931000	20.5168	128	0
1527947133.210920000	20.5208	72	0
1527947133.211006000	20.5209	86	1
1527947133.211018000	20.5209	136	0
1527947133.214931000	20.5248	83	1
1527947133.353144000	20.663	976	1
1527947133.353209000	20.6631	231	1
1527947133.372884000	20.6828	67	0
1527947133.483394000	20.7933	213	0
1527947133.483761000	20.7936	128	0
1527947133.486924000	20.7968	86	1
1527947133.489463000	20.7993	72	0
1527947133.489588000	20.7995	298	0
1527947133.492949000	20.8028	83	1
1527947134.489612000	21.7995	889	1
1527947134.489700000	21.7996	201	1
1527947134.511251000	21.8211	67	0
1527947134.636603000	21.9465	240	0
1527947134.636606000	21.9465	128	0
1527947134.640580000	21.9505	86	1
1527947134.640935000	21.9508	72	0
1527947134.641020000	21.9509	79	0
1527947134.644625000	21.9545	83	1
1527947134.702141000	22.012	369	1
1527947134.702204000	22.0121	291	1
1527947134.721554000	22.0314	67	0
1527947134.823999000	22.1339	302	0
1527947134.824003000	22.1339	128	0
1527947134.827642000	22.1375	86	1
1527947134.830604000	22.1405	72	0
1527947134.830700000	22.1406	202	0
1527947134.834638000	22.1445	83	1
1527947134.938103000	22.248	445	1
1527947134.938196000	22.2481	291	1
1527947134.957902000	22.2678	67	0
1527947135.068872000	22.3788	245	0
1527947135.068875000	22.3788	128	0
1527947135.072656000	22.3825	86	1
1527947135.073370000	22.3833	72	0
1527947135.073881000	22.3838	293	0
1527947135.077633000	22.3875	83	1
1527947139.319873000	26.6298	350	1
1527947139.319981000	26.6299	1392	1
1527947139.320020000	26.6299	1392	1
1527947139.320051000	26.6299	1392	1
1527947139.320071000	26.63	224	1
1527947139.343748000	26.6536	67	0
1527947139.470244000	26.7801	395	0
1527947139.473847000	26.7837	83	1
1527947139.477805000	26.7877	60	0
1527947139.481855000	26.7917	80	1
1527947139.521573000	26.8315	369	1
1527947139.521634000	26.8315	237	1
1527947139.541296000	26.8512	67	0
1527947139.643219000	26.9531	238	0
1527947139.643221000	26.9531	128	0
1527947139.646917000	26.9568	86	1
1527947139.647375000	26.9573	72	0
1527947139.647476000	26.9574	300	0
1527947139.650895000	26.9608	83	1
1527947139.805201000	27.1151	374	1
1527947139.805282000	27.1152	236	1
1527947139.827654000	27.1375	67	0
1527947139.931657000	27.2415	236	0
1527947139.931659000	27.2415	128	0
1527947139.935293000	27.2452	72	0
1527947139.935881000	27.2458	144	0
1527947139.935941000	27.2458	89	1
1527947139.939946000	27.2498	80	1
1527947140.253169000	27.5631	372	1
1527947140.253249000	27.5631	240	1
1527947140.275607000	27.5855	67	0
1527947140.396312000	27.7062	238	0
1527947140.396314000	27.7062	128	0
1527947140.399173000	27.7091	72	0
1527947140.399928000	27.7098	166	0
1527947140.399967000	27.7099	89	1
1527947140.403961000	27.7138	80	1
1527947140.707619000	28.0175	370	1
1527947140.707718000	28.0176	238	1
1527947140.726943000	28.0368	67	0
1527947140.829832000	28.1397	239	0
1527947140.829834000	28.1397	128	0
1527947140.834006000	28.1439	86	1
1527947140.834654000	28.1445	72	0
1527947140.834655000	28.1445	179	0
1527947140.837987000	28.1479	83	1
1527947141.060202000	28.3701	367	1
1527947141.060270000	28.3702	238	1
1527947141.080005000	28.3899	67	0
1527947141.186578000	28.4965	259	0
1527947141.186841000	28.4967	128	0
1527947141.191003000	28.5009	72	0
1527947141.191101000	28.501	86	1
1527947141.191525000	28.5014	299	0
1527947141.194980000	28.5049	83	1
1527947141.409591000	28.7195	373	1
1527947141.409684000	28.7196	237	1
1527947141.430304000	28.7402	67	0
1527947141.537641000	28.8475	216	0
1527947141.537644000	28.8475	128	0
1527947141.542025000	28.8519	86	1
1527947141.543966000	28.8538	72	0
1527947141.543968000	28.8539	275	0
1527947141.548033000	28.8579	83	1
1527947141.904229000	29.2141	373	1
1527947141.904325000	29.2142	238	1
1527947141.924137000	29.234	67	0
1527947142.032315000	29.3422	239	0
1527947142.032427000	29.3423	128	0
1527947142.036002000	29.3459	72	0
1527947142.036009000	29.3459	135	0
1527947142.036070000	29.346	86	1
1527947142.040041000	29.3499	83	1
1527947142.533701000	29.8436	974	1
1527947142.533765000	29.8436	237	1
1527947142.555124000	29.865	67	0
1527947142.672052000	29.9819	238	0
1527947142.672055000	29.9819	128	0
1527947142.676092000	29.986	86	1
1527947142.676513000	29.9864	72	0
1527947142.677888000	29.9878	252	0
1527947142.680104000	29.99	83	1
1527947142.858595000	30.1685	885	1
1527947142.858689000	30.1686	236	1
1527947142.879956000	30.1898	67	0
1527947142.993950000	30.3038	282	0
1527947142.994238000	30.3041	128	0
1527947142.997608000	30.3075	72	0
1527947142.997610000	30.3075	277	0
1527947142.998157000	30.308	92	1
1527947143.297346000	30.6072	368	1
1527947143.297435000	30.6073	237	1
1527947143.317449000	30.6273	67	0
1527947143.436801000	30.7467	213	0
1527947143.437141000	30.747	128	0
1527947143.441089000	30.751	86	1
1527947143.442165000	30.752	72	0
1527947143.442588000	30.7525	256	0
1527947143.446113000	30.756	83	1
1527947143.694611000	31.0045	446	1
1527947143.694704000	31.0046	238	1
1527947143.715253000	31.0251	67	0
1527947143.821042000	31.1309	243	0
1527947143.821044000	31.1309	128	0
1527947143.825094000	31.135	86	1
1527947143.825348000	31.1352	72	0
1527947143.825732000	31.1356	298	0
1527947143.829081000	31.139	83	1
1527947144.150370000	31.4603	370	1
1527947144.150459000	31.4603	237	1
1527947144.170604000	31.4805	67	0
1527947144.268684000	31.5786	304	0
1527947144.268686000	31.5786	128	0
1527947144.272196000	31.5821	86	1
1527947144.273134000	31.583	72	0
1527947144.273234000	31.5831	153	0
1527947144.277188000	31.5871	83	1
1527947144.396233000	31.7061	369	1
1527947144.396331000	31.7062	236	1
1527947144.416491000	31.7264	67	0
1527947144.530979000	31.8409	247	0
1527947144.530982000	31.8409	128	0
1527947144.535202000	31.8451	86	1
1527947144.535958000	31.8458	72	0
1527947144.535960000	31.8458	246	0
1527947144.540212000	31.8501	83	1
1527947144.714602000	32.0245	369	1
1527947144.714674000	32.0246	236	1
1527947144.734295000	32.0442	67	0
1527947144.843705000	32.1536	238	0
1527947144.843708000	32.1536	128	0
1527947144.847214000	32.1571	86	1
1527947144.847872000	32.1578	72	0
1527947144.848303000	32.1582	308	0
1527947144.851215000	32.1611	83	1
1527947145.182467000	32.4924	370	1
1527947145.182559000	32.4924	237	1
1527947145.202573000	32.5125	67	0
1527947145.302316000	32.6122	213	0
1527947145.302320000	32.6122	128	0
1527947145.306244000	32.6161	86	1
1527947145.306576000	32.6165	72	0
1527947145.306578000	32.6165	268	0
1527947145.310244000	32.6201	83	1
1527947145.478766000	32.7886	372	1
1527947145.478859000	32.7887	239	1
1527947145.508380000	32.8183	67	0
1527947145.513106000	32.823	67	0
1527947145.611823000	32.9217	236	0
1527947145.612100000	32.922	128	0
1527947145.616245000	32.9261	89	1
1527947145.616816000	32.9267	72	0
1527947145.617297000	32.9272	229	0
1527947145.620247000	32.9301	83	1
1527947145.985737000	33.2956	373	1
1527947145.985798000	33.2957	236	1
1527947146.005696000	33.3156	67	0
1527947146.121795000	33.4317	239	0
1527947146.121797000	33.4317	128	0
1527947146.125286000	33.4352	86	1
1527947146.126604000	33.4365	72	0
1527947146.126605000	33.4365	112	0
1527947146.130266000	33.4401	83	1
1527947146.252634000	33.5625	370	1
1527947146.252713000	33.5626	237	1
1527947146.272852000	33.5827	67	0
1527947146.402258000	33.7121	238	0
1527947146.402260000	33.7121	128	0
1527947146.406299000	33.7162	86	1
1527947146.407476000	33.7174	72	0
1527947146.407478000	33.7174	295	0
1527947146.411307000	33.7212	83	1
1527947146.637615000	33.9475	371	1
1527947146.637705000	33.9476	239	1
1527947146.657974000	33.9679	67	0
1527947146.681921000	33.9918	283	1
1527947146.682012000	33.9919	1392	1
1527947146.682039000	33.9919	1392	1
1527947146.682080000	33.992	1392	1
1527947146.682111000	33.992	1392	1
1527947146.682154000	33.992	301	1
1527947146.702281000	34.0122	67	0
1527947146.762771000	34.0727	242	0
1527947146.763071000	34.073	128	0
1527947146.766318000	34.0762	89	1
1527947146.767235000	34.0771	72	0
1527947146.767473000	34.0774	195	0
1527947146.771329000	34.0812	83	1
1527947146.794154000	34.104	381	0
1527947146.798311000	34.1082	80	1
1527947146.801100000	34.111	60	0
1527947146.805310000	34.1152	80	1
1527947147.095517000	34.4054	369	1
1527947147.095605000	34.4055	236	1
1527947147.117289000	34.4272	67	0
1527947147.217864000	34.5277	259	0
1527947147.217867000	34.5278	128	0
1527947147.221344000	34.5312	86	1
1527947147.224025000	34.5339	72	0
1527947147.224400000	34.5343	111	0
1527947147.227328000	34.5372	83	1
1527947147.312519000	34.6224	971	1
1527947147.312584000	34.6225	236	1
1527947147.333810000	34.6437	67	0
1527947147.432859000	34.7427	215	0
1527947147.432861000	34.7427	128	0
1527947147.436349000	34.7462	86	1
1527947147.437332000	34.7472	72	0
1527947147.437429000	34.7473	104	0
1527947147.441331000	34.7512	83	1
1527947148.390913000	35.7008	889	1
1527947148.391007000	35.7009	237	1
1527947148.412817000	35.7227	67	0
1527947148.558897000	35.8688	308	0
1527947148.558900000	35.8688	128	0
1527947148.563003000	35.8729	72	0
1527947148.563005000	35.8729	169	0
1527947148.563283000	35.8732	92	1
1527947148.860348000	36.1702	450	1
1527947148.860454000	36.1703	238	1
1527947148.882087000	36.192	67	0
1527947148.985263000	36.2951	238	0
1527947148.985266000	36.2951	128	0
1527947148.989084000	36.299	72	0
1527947148.989206000	36.2991	86	1
1527947148.989563000	36.2994	268	0
1527947148.993224000	36.3031	83	1
1527947149.077512000	36.3874	370	1
1527947149.077601000	36.3875	237	1
1527947149.098153000	36.408	67	0
1527947149.212777000	36.5227	217	0
1527947149.212780000	36.5227	128	0
1527947149.216260000	36.5261	86	1
1527947149.217387000	36.5273	72	0
1527947149.217481000	36.5274	299	0
1527947149.221263000	36.5311	83	1
1527947149.363664000	36.6735	368	1
1527947149.363728000	36.6736	237	1
1527947149.384400000	36.6943	67	0
1527947149.494209000	36.8041	305	0
1527947149.494212000	36.8041	128	0
1527947149.498298000	36.8082	86	1
1527947149.499231000	36.8091	72	0
1527947149.499314000	36.8092	275	0
1527947149.503210000	36.8131	83	1
1527947149.711627000	37.0215	370	1
1527947149.711688000	37.0216	236	1
1527947149.732245000	37.0421	67	0
1527947149.845699000	37.1556	270	0
1527947149.845702000	37.1556	128	0
1527947149.849296000	37.1592	86	1
1527947149.850792000	37.1607	72	0
1527947149.851244000	37.1611	237	0
1527947149.854302000	37.1642	83	1
1527947150.004533000	37.3144	369	1
1527947150.004599000	37.3145	239	1
1527947150.023920000	37.3338	67	0
1527947150.136388000	37.4463	213	0
1527947150.136390000	37.4463	128	0
1527947150.140314000	37.4502	86	1
1527947150.141831000	37.4517	72	0
1527947150.142266000	37.4521	302	0
1527947150.145290000	37.4552	83	1
1527947150.451476000	37.7614	369	1
1527947150.451543000	37.7614	236	1
1527947150.470913000	37.7808	67	0
1527947150.574304000	37.8842	236	0
1527947150.574307000	37.8842	128	0
1527947150.578350000	37.8882	86	1
1527947150.579064000	37.8889	72	0
1527947150.579066000	37.8889	165	0
1527947150.583316000	37.8932	83	1
1527947150.870587000	38.1805	371	1
1527947150.870679000	38.1806	240	1
1527947150.890902000	38.2008	67	0
1527947151.007699000	38.3176	215	0
1527947151.007702000	38.3176	128	0
1527947151.011368000	38.3213	86	1
1527947151.012275000	38.3222	72	0
1527947151.012662000	38.3225	76	0
1527947151.016348000	38.3262	83	1
1527947151.325154000	38.635	369	1
1527947151.325268000	38.6352	237	1
1527947151.345497000	38.6554	67	0
1527947151.457737000	38.7676	238	0
1527947151.457739000	38.7676	128	0
1527947151.461339000	38.7712	86	1
1527947151.461774000	38.7717	72	0
1527947151.462233000	38.7721	250	0
1527947151.465323000	38.7752	83	1
1527947151.680841000	38.9907	370	1
1527947151.680907000	38.9908	238	1
1527947151.700618000	39.0105	67	0
1527947151.801943000	39.1118	258	0
1527947151.801946000	39.1118	128	0
1527947151.806361000	39.1162	86	1
1527947151.806446000	39.1163	72	0
1527947151.806994000	39.1169	162	0
1527947151.810359000	39.1202	83	1
1527947152.098537000	39.4084	368	1
1527947152.098624000	39.4085	240	1
1527947152.118383000	39.4283	67	0
1527947152.229952000	39.5398	219	0
1527947152.229954000	39.5398	128	0
1527947152.233368000	39.5433	86	1
1527947152.234072000	39.544	72	0
1527947152.234543000	39.5444	279	0
1527947152.237353000	39.5472	83	1
1527947152.452843000	39.7627	374	1
1527947152.452938000	39.7628	236	1
1527947152.472154000	39.782	67	0
1527947152.575307000	39.8852	236	0
1527947152.575309000	39.8852	128	0
1527947152.579421000	39.8893	86	1
1527947152.580296000	39.8902	72	0
1527947152.580298000	39.8902	84	0
1527947152.584375000	39.8943	83	1
1527947153.002009000	40.3119	972	1
1527947153.002103000	40.312	237	1
1527947153.022404000	40.3323	67	0
1527947153.135493000	40.4454	213	0
1527947153.135587000	40.4455	128	0
1527947153.139428000	40.4493	86	1
1527947153.140671000	40.4506	72	0
1527947153.140760000	40.4506	294	0
1527947153.144454000	40.4543	83	1
1527947153.348903000	40.6588	889	1
1527947153.348991000	40.6589	201	1
1527947153.370453000	40.6803	67	0
1527947153.473599000	40.7835	261	0
1527947153.473605000	40.7835	128	0
1527947153.477522000	40.7874	86	1
1527947153.478766000	40.7886	72	0
1527947153.478768000	40.7887	153	0
1527947153.482508000	40.7924	83	1
1527947153.838824000	41.1487	450	1
1527947153.838920000	41.1488	231	1
1527947153.859060000	41.1689	67	0
1527947153.959999000	41.2699	238	0
1527947153.960002000	41.2699	128	0
1527947153.963560000	41.2734	86	1
1527947153.964448000	41.2743	72	0
1527947153.964450000	41.2743	219	0
1527947153.968525000	41.2784	83	1
1527947155.114403000	42.4243	373	1
1527947155.114492000	42.4244	238	1
1527947155.134785000	42.4447	67	0
1527947155.242676000	42.5526	305	0
1527947155.242678000	42.5526	128	0
1527947155.246981000	42.5569	86	1
1527947155.247599000	42.5575	72	0
1527947155.247601000	42.5575	126	0
1527947155.250990000	42.5609	83	1
1527947155.523170000	42.8331	368	1
1527947155.523259000	42.8331	238	1
1527947155.544774000	42.8547	67	0
1527947155.654228000	42.9641	240	0
1527947155.654230000	42.9641	128	0
1527947155.658013000	42.9679	86	1
1527947155.659093000	42.969	72	0
1527947155.659536000	42.9694	213	0
1527947155.663003000	42.9729	83	1
1527947155.774381000	43.0843	369	1
1527947155.774476000	43.0844	236	1
1527947155.795246000	43.1051	67	0
1527947155.904943000	43.2148	302	0
1527947155.904945000	43.2148	128	0
1527947155.909029000	43.2189	86	1
1527947155.909491000	43.2194	72	0
1527947155.909740000	43.2196	137	0
1527947155.913003000	43.2229	83	1
1527947156.046094000	43.356	369	1
1527947156.046192000	43.3561	236	1
1527947156.066745000	43.3766	67	0
1527947156.176407000	43.4863	247	0
1527947156.176504000	43.4864	128	0
1527947156.180065000	43.4899	86	1
1527947156.182566000	43.4924	72	0
1527947156.183007000	43.4929	267	0
1527947156.185947000	43.4958	83	1
1527947156.507337000	43.8172	370	1
1527947156.507429000	43.8173	236	1
1527947156.527915000	43.8378	67	0
1527947156.659862000	43.9697	238	0
1527947156.659864000	43.9697	128	0
1527947156.664062000	43.9739	86	1
1527947156.665167000	43.9751	72	0
1527947156.665169000	43.9751	316	0
1527947156.669066000	43.9789	83	1
1527947156.977287000	44.2872	373	1
1527947156.977384000	44.2873	239	1
1527947156.998433000	44.3083	67	0
1527947157.132483000	44.4424	212	0
1527947157.132576000	44.4425	128	0
1527947157.136103000	44.446	86	1
1527947157.139150000	44.449	72	0
1527947157.139235000	44.4491	125	0
1527947157.143089000	44.453	83	1
1527947157.280318000	44.5902	1103	1
1527947157.280410000	44.5903	198	1
1527947157.297298000	44.6072	80	0
1527947157.300539000	44.6104	67	0
1527947157.301078000	44.611	83	1
1527947157.389330000	44.6992	817	1
1527947157.389421000	44.6993	236	1
1527947157.409378000	44.7193	67	0
1527947157.413268000	44.7232	431	0
1527947157.413270000	44.7232	82	0
1527947157.413357000	44.7232	178	0
1527947157.417054000	44.7269	89	1
1527947157.550228000	44.8601	236	0
1527947157.550230000	44.8601	128	0
1527947157.554066000	44.8639	83	1
1527947157.554929000	44.8648	72	0
1527947157.555401000	44.8653	312	0
1527947157.559109000	44.869	83	1
1527947157.633125000	44.943	445	1
1527947157.633223000	44.9431	238	1
1527947157.655190000	44.9651	67	0
1527947157.760958000	45.0708	262	0
1527947157.761074000	45.071	128	0
1527947157.765115000	45.075	86	1
1527947157.766542000	45.0764	72	0
1527947157.766648000	45.0765	107	0
1527947157.771158000	45.081	83	1
1527947157.961470000	45.2714	369	1
1527947157.961534000	45.2714	236	1
1527947157.980984000	45.2909	67	0
1527947158.095302000	45.4052	213	0
1527947158.095304000	45.4052	128	0
1527947158.099170000	45.4091	86	1
1527947158.099924000	45.4098	72	0
1527947158.100324000	45.4102	255	0
1527947158.104155000	45.414	83	1
1527947158.393584000	45.7035	373	1
1527947158.393646000	45.7035	237	1
1527947158.414038000	45.7239	67	0
1527947158.521885000	45.8318	213	0
1527947158.522190000	45.8321	128	0
1527947158.526172000	45.8361	86	1
1527947158.527264000	45.8371	72	0
1527947158.527266000	45.8371	261	0
1527947158.531177000	45.8411	83	1
1527947158.921438000	46.2313	372	1
1527947158.921517000	46.2314	238	1
1527947158.940912000	46.2508	67	0
1527947159.050051000	46.3599	286	0
1527947159.050054000	46.3599	128	0
1527947159.054223000	46.3641	86	1
1527947159.054572000	46.3645	72	0
1527947159.054574000	46.3645	291	0
1527947159.058193000	46.3681	83	1
1527947159.165525000	46.4754	371	1
1527947159.165588000	46.4755	237	1
1527947159.185361000	46.4952	67	0
1527947159.336323000	46.6462	213	0
1527947159.336543000	46.6464	128	0
1527947159.340222000	46.6501	86	1
1527947159.342107000	46.652	72	0
1527947159.342310000	46.6522	158	0
1527947159.346228000	46.6561	83	1
1527947159.598749000	46.9086	373	1
1527947159.598810000	46.9087	201	1
1527947159.620350000	46.9302	67	0
1527947159.717743000	47.0276	238	0
1527947159.717745000	47.0276	128	0
1527947159.721253000	47.0311	86	1
1527947159.722508000	47.0324	72	0
1527947159.722510000	47.0324	309	0
1527947159.726225000	47.0361	83	1
1527947159.940010000	47.2499	373	1
1527947159.940072000	47.25	291	1
1527947159.960059000	47.2699	67	0
1527947160.062669000	47.3726	285	0
1527947160.062671000	47.3726	128	0
1527947160.066253000	47.3761	86	1
1527947160.066770000	47.3767	72	0
1527947160.067177000	47.3771	79	0
1527947160.070257000	47.3801	83	1
1527947160.282610000	47.5925	369	1
1527947160.282683000	47.5926	291	1
1527947160.302633000	47.6125	67	0
1527947160.405110000	47.715	217	0
1527947160.405484000	47.7154	128	0
1527947160.408830000	47.7187	72	0
1527947160.409270000	47.7192	90	0
1527947160.409294000	47.7192	89	1
1527947160.413275000	47.7232	80	1
1527947160.624946000	47.9348	369	1
1527947160.625046000	47.9349	291	1
1527947160.645103000	47.955	67	0
1527947160.755034000	48.0649	324	0
1527947160.755036000	48.0649	128	0
1527947160.758406000	48.0683	72	0
1527947160.758900000	48.0688	70	0
1527947160.759429000	48.0693	92	1
1527947161.515488000	48.8254	348	1
1527947161.515586000	48.8255	1392	1
1527947161.515613000	48.8255	1392	1
1527947161.515654000	48.8255	1392	1
1527947161.515680000	48.8256	224	1
1527947161.536201000	48.8461	67	0
1527947161.629410000	48.9393	391	0
1527947161.633350000	48.9432	83	1
1527947161.636879000	48.9468	60	0
1527947161.640336000	48.9502	80	1
1527947161.716756000	49.0266	368	1
1527947161.716847000	49.0267	236	1
1527947161.736618000	49.0465	67	0
1527947161.841539000	49.1514	247	0
1527947161.841542000	49.1514	128	0
1527947161.845333000	49.1552	86	1
1527947161.846560000	49.1564	72	0
1527947161.847446000	49.1573	315	0
1527947161.850346000	49.1602	83	1
1527947163.651571000	50.9615	972	1
1527947163.651655000	50.9615	236	1
1527947163.672083000	50.982	67	0
1527947163.778190000	51.0881	236	0
1527947163.778192000	51.0881	128	0
1527947163.782024000	51.0919	86	1
1527947163.782690000	51.0926	72	0
1527947163.783184000	51.0931	102	0
1527947163.786103000	51.096	83	1
1527947163.911208000	51.2211	888	1
1527947163.911302000	51.2212	236	1
1527947163.934236000	51.2441	67	0
1527947164.045365000	51.3552	240	0
1527947164.045368000	51.3553	128	0
1527947164.049099000	51.359	86	1
1527947164.050847000	51.3607	72	0
1527947164.051296000	51.3612	262	0
1527947164.055078000	51.365	83	1
1527947164.191157000	51.501	449	1
1527947164.191255000	51.5011	236	1
1527947164.212293000	51.5222	67	0
1527947164.366512000	51.6764	215	0
1527947164.366808000	51.6767	128	0
1527947164.370121000	51.68	86	1
1527947164.370943000	51.6808	72	0
1527947164.371365000	51.6812	309	0
1527947164.375113000	51.685	83	1
1527947164.725569000	52.0355	369	1
1527947164.725629000	52.0355	236	1
1527947164.744908000	52.0548	67	0
1527947164.850816000	52.1607	264	0
1527947164.851511000	52.1614	128	0
1527947164.855139000	52.165	86	1
1527947164.856297000	52.1662	72	0
1527947164.856391000	52.1663	318	0
1527947164.860139000	52.17	83	1
1527947165.031319000	52.3412	373	1
1527947165.031381000	52.3413	238	1
1527947165.051768000	52.3617	67	0
1527947165.181607000	52.4915	213	0
1527947165.181609000	52.4915	128	0
1527947165.185150000	52.495	86	1
1527947165.185163000	52.495	72	0
1527947165.185895000	52.4958	253	0
1527947165.189089000	52.499	83	1
1527947165.509424000	52.8193	373	1
1527947165.509500000	52.8194	237	1
1527947165.531041000	52.8409	67	0
1527947165.636150000	52.946	284	0
1527947165.636154000	52.946	128	0
1527947165.640209000	52.9501	86	1
1527947165.640592000	52.9505	72	0
1527947165.641070000	52.951	214	0
1527947165.644183000	52.9541	83	1
1527947165.804810000	53.1147	372	1
1527947165.804902000	53.1148	239	1
1527947165.825146000	53.135	67	0
1527947165.928160000	53.238	212	0
1527947165.928162000	53.238	128	0
1527947165.932150000	53.242	86	1
1527947165.932591000	53.2425	72	0
1527947165.933488000	53.2434	212	0
1527947165.936194000	53.2461	83	1
1527947166.488390000	53.7983	368	1
1527947166.488480000	53.7984	238	1
1527947166.509083000	53.819	67	0
1527947166.654203000	53.9641	236	0
1527947166.654295000	53.9642	128	0
1527947166.658237000	53.9681	86	1
1527947166.659182000	53.9691	72	0
1527947166.659185000	53.9691	231	0
1527947166.663241000	53.9731	83	1
1527947167.239823000	54.5497	368	1
1527947167.239884000	54.5498	239	1
1527947167.260023000	54.5699	67	0
1527947167.361288000	54.6712	282	0
1527947167.361403000	54.6713	128	0
1527947167.364984000	54.6749	72	0
1527947167.365250000	54.6751	89	1
1527947167.365643000	54.6755	232	0
1527947167.369267000	54.6792	80	1
1527947167.822155000	55.132	367	1
1527947167.822241000	55.1321	238	1
1527947167.842008000	55.1519	67	0
1527947167.938825000	55.2487	242	0
1527947167.938827000	55.2487	128	0
1527947167.942308000	55.2522	86	1
1527947167.943992000	55.2539	72	0
1527947167.943994000	55.2539	220	0
1527947167.948310000	55.2582	83	1
1527947168.211836000	55.5217	370	1
1527947168.211913000	55.5218	239	1
1527947168.231155000	55.541	67	0
1527947168.342311000	55.6522	304	0
1527947168.342313000	55.6522	128	0
1527947168.346328000	55.6562	86	1
1527947168.347086000	55.657	72	0
1527947168.347518000	55.6574	210	0
1527947168.351321000	55.6612	83	1
1527947168.462522000	55.7724	369	1
1527947168.462621000	55.7725	237	1
1527947168.488183000	55.7981	67	0
1527947168.496052000	55.8059	67	0
1527947168.606738000	55.9166	238	0
1527947168.606740000	55.9166	128	0
1527947168.610336000	55.9202	89	1
1527947168.611741000	55.9216	72	0
1527947168.611743000	55.9216	142	0
1527947168.615325000	55.9252	83	1
1527947168.923589000	56.2335	369	1
1527947168.923689000	56.2336	237	1
1527947168.945997000	56.2559	67	0
1527947169.058396000	56.3683	215	0
1527947169.058399000	56.3683	128	0
1527947169.062341000	56.3722	86	1
1527947169.062999000	56.3729	72	0
1527947169.063470000	56.3734	302	0
1527947169.066321000	56.3762	83	1
1527947169.744905000	57.0548	973	1
1527947169.744970000	57.0549	237	1
1527947169.764339000	57.0742	67	0
1527947169.869613000	57.1795	235	0
1527947169.869729000	57.1796	128	0
1527947169.873388000	57.1833	86	1
1527947169.874184000	57.1841	72	0
1527947169.874667000	57.1846	262	0
1527947169.878361000	57.1882	83	1
1527947170.076874000	57.3868	883	1
1527947170.076967000	57.3869	237	1
1527947170.113376000	57.4233	883	1
1527947170.119701000	57.4296	67	0
1527947170.134895000	57.4448	67	0
1527947170.227311000	57.5372	244	0
1527947170.227314000	57.5372	128	0
1527947170.231390000	57.5413	89	1
1527947170.232494000	57.5424	72	0
1527947170.232496000	57.5424	85	0
1527947170.236366000	57.5462	83	1
1527947170.355534000	57.6654	445	1
1527947170.355602000	57.6655	237	1
1527947170.376161000	57.686	67	0
1527947170.480250000	57.7901	212	0
1527947170.480253000	57.7901	128	0
1527947170.484403000	57.7943	86	1
1527947170.484680000	57.7946	72	0
1527947170.484768000	57.7947	172	0
1527947170.488391000	57.7983	83	1
1527947170.587914000	57.8978	371	1
1527947170.588001000	57.8979	201	1
1527947170.608035000	57.9179	67	0
1527947170.712399000	58.0223	261	0
1527947170.712529000	58.0224	128	0
1527947170.716452000	58.0263	86	1
1527947170.717262000	58.0271	72	0
1527947170.717686000	58.0276	229	0
1527947170.721449000	58.0313	83	1
1527947170.813691000	58.1236	373	1
1527947170.813774000	58.1237	233	1
1527947170.833789000	58.1437	67	0
1527947170.946877000	58.2568	212	0
1527947170.946983000	58.2569	128	0
1527947170.950435000	58.2603	86	1
1527947170.951028000	58.2609	72	0
1527947170.951111000	58.261	103	0
1527947170.954429000	58.2643	83	1
1527947173.537208000	60.8471	367	1
1527947173.537295000	60.8472	239	1
1527947173.557573000	60.8675	67	0
1527947173.663174000	60.9731	262	0
1527947173.663461000	60.9733	128	0
1527947173.667644000	60.9775	86	1
1527947173.667716000	60.9776	72	0
1527947173.668649000	60.9785	172	0
1527947173.671632000	60.9815	83	1
1527947173.684248000	60.9941	350	1
1527947173.684339000	60.9942	1392	1
1527947173.684366000	60.9942	1392	1
1527947173.684407000	60.9943	1392	1
1527947173.684433000	60.9943	224	1
1527947173.705768000	61.0157	67	0
1527947173.790589000	61.1005	371	0
1527947173.794638000	61.1045	83	1
1527947173.797582000	61.1075	60	0
1527947173.801635000	61.1115	80	1
1527947173.830647000	61.1405	369	1
1527947173.830710000	61.1406	233	1
1527947173.851364000	61.1612	67	0
1527947173.951515000	61.2614	261	0
1527947173.951518000	61.2614	128	0
1527947173.955580000	61.2655	86	1
1527947173.956173000	61.2661	72	0
1527947173.956259000	61.2661	182	0
1527947173.959595000	61.2695	83	1
1527947174.071534000	61.3814	373	1
1527947174.071615000	61.3815	357	1
1527947174.091799000	61.4017	67	0
1527947174.196607000	61.5065	215	0
1527947174.196610000	61.5065	128	0
1527947174.200655000	61.5105	86	1
1527947174.201088000	61.511	72	0
1527947174.201090000	61.511	271	0
1527947174.204643000	61.5145	83	1
1527947174.348087000	61.658	369	1
1527947174.348187000	61.6581	357	1
1527947174.368298000	61.6782	67	0
1527947174.476049000	61.7859	283	0
1527947174.476051000	61.7859	128	0
1527947174.479696000	61.7896	86	1
1527947174.481113000	61.791	72	0
1527947174.481116000	61.791	173	0
1527947174.484665000	61.7945	83	1
1527947174.626951000	61.9368	368	1
1527947174.627012000	61.9369	233	1
1527947174.647837000	61.9577	67	0
1527947174.751789000	62.0617	242	0
1527947174.751791000	62.0617	128	0
1527947174.755685000	62.0656	86	1
1527947174.756596000	62.0665	72	0
1527947174.757035000	62.0669	287	0
1527947174.760666000	62.0705	83	1
1527947176.964814000	64.2747	374	1
1527947176.964882000	64.2748	237	1
1527947176.987430000	64.2973	67	0
1527947177.123161000	64.433	327	0
1527947177.123164000	64.433	128	0
1527947177.127386000	64.4373	86	1
1527947177.128111000	64.438	72	0
1527947177.128113000	64.438	291	0
1527947177.132368000	64.4423	83	1
1527947177.186691000	64.4966	975	1
1527947177.186785000	64.4967	240	1
1527947177.206611000	64.5165	67	0
1527947177.316302000	64.6262	215	0
1527947177.316305000	64.6262	128	0
1527947177.320398000	64.6303	86	1
1527947177.320799000	64.6307	72	0
1527947177.321018000	64.6309	124	0
1527947177.324370000	64.6343	83	1
1527947177.451717000	64.7616	888	1
1527947177.451795000	64.7617	239	1
1527947177.473647000	64.7835	67	0
1527947177.578417000	64.8883	239	0
1527947177.578541000	64.8884	128	0
1527947177.582415000	64.8923	86	1
1527947177.583194000	64.8931	72	0
1527947177.583685000	64.8936	289	0
1527947177.587438000	64.8973	83	1
1527947177.768721000	65.0786	451	1
1527947177.768822000	65.0787	242	1
1527947177.789505000	65.0994	67	0
1527947177.892984000	65.2029	213	0
1527947177.892986000	65.2029	128	0
1527947177.897449000	65.2073	86	1
1527947177.897855000	65.2077	72	0
1527947177.897857000	65.2077	291	0
1527947177.901419000	65.2113	83	1
1527947178.034850000	65.3447	369	1
1527947178.034942000	65.3448	242	1
1527947178.054218000	65.3641	67	0
1527947178.162309000	65.4722	245	0
1527947178.162311000	65.4722	128	0
1527947178.166415000	65.4763	72	0
1527947178.166508000	65.4764	86	1
1527947178.166931000	65.4768	101	0
1527947178.170434000	65.4803	83	1
1527947178.252164000	65.562	369	1
1527947178.252257000	65.5621	240	1
1527947178.273186000	65.5831	67	0
1527947178.384504000	65.6944	215	0
1527947178.384609000	65.6945	128	0
1527947178.388246000	65.6981	72	0
1527947178.388525000	65.6984	89	1
1527947178.389301000	65.6992	156	0
1527947178.393431000	65.7033	80	1
1527947178.946960000	66.2568	369	1
1527947178.947021000	66.2569	240	1
1527947178.966924000	66.2768	67	0
1527947179.064926000	66.3748	262	0
1527947179.064928000	66.3748	128	0
1527947179.068474000	66.3784	86	1
1527947179.070895000	66.3808	72	0
1527947179.071389000	66.3813	160	0
1527947179.074452000	66.3843	83	1
1527947179.172819000	66.4827	370	1
1527947179.172911000	66.4828	242	1
1527947179.191898000	66.5018	67	0
1527947179.294646000	66.6045	215	0
1527947179.294648000	66.6045	128	0
1527947179.298487000	66.6084	86	1
1527947179.299203000	66.6091	72	0
1527947179.299279000	66.6092	216	0
1527947179.302494000	66.6124	83	1
1527947179.658657000	66.9685	369	1
1527947179.658754000	66.9686	239	1
1527947179.679324000	66.9892	67	0
1527947179.778304000	67.0882	262	0
1527947179.778306000	67.0882	128	0
1527947179.782557000	67.0924	86	1
1527947179.783878000	67.0938	72	0
1527947179.783880000	67.0938	194	0
1527947179.787555000	67.0974	83	1
1527947180.012024000	67.3219	368	1
1527947180.012085000	67.322	242	1
1527947180.033376000	67.3433	67	0
1527947180.133974000	67.4439	215	0
1527947180.133977000	67.4439	128	0
1527947180.137605000	67.4475	86	1
1527947180.139048000	67.4489	72	0
1527947180.139450000	67.4493	217	0
1527947180.142567000	67.4525	83	1
1527947180.428131000	67.738	373	1
1527947180.428190000	67.7381	203	1
1527947180.448030000	67.7579	67	0
1527947180.557111000	67.867	215	0
1527947180.557114000	67.867	128	0
1527947180.560636000	67.8705	86	1
1527947180.562565000	67.8724	72	0
1527947180.565702000	67.8756	219	0
1527947180.566519000	67.8764	83	1
1527947181.538780000	68.8487	350	1
1527947181.538873000	68.8488	1392	1
1527947181.538899000	68.8488	1392	1
1527947181.538940000	68.8488	1331	1
1527947181.560927000	68.8708	67	0
1527947181.650549000	68.9604	393	0
1527947181.654695000	68.9646	83	1
1527947181.656812000	68.9667	60	0
1527947181.660662000	68.9705	80	1
1527947182.680302000	69.9902	373	1
1527947182.680394000	69.9903	241	1
1527947182.700588000	70.0105	67	0
1527947182.801414000	70.1113	356	0
1527947182.801512000	70.1114	128	0
1527947182.805599000	70.1155	72	0
1527947182.805784000	70.1157	86	1
1527947182.806098000	70.116	261	0
1527947182.809688000	70.1196	83	1
1527947182.951138000	70.261	975	1
1527947182.951218000	70.2611	240	1
1527947182.972562000	70.2824	67	0
1527947183.073117000	70.383	238	0
1527947183.073120000	70.383	128	0
1527947183.076758000	70.3866	86	1
1527947183.076796000	70.3867	72	0
1527947183.077013000	70.3869	144	0
1527947183.080737000	70.3906	83	1
1527947183.165118000	70.475	885	1
1527947183.165211000	70.4751	241	1
1527947183.185331000	70.4952	67	0
1527947183.289328000	70.5992	279	0
1527947183.289446000	70.5993	128	0
1527947183.292617000	70.6025	72	0
1527947183.292722000	70.6026	280	0
1527947183.293732000	70.6036	92	1
1527947183.438145000	70.748	449	1
1527947183.438205000	70.7481	242	1
1527947183.457868000	70.7678	67	0
1527947183.570102000	70.88	235	0
1527947183.570104000	70.88	128	0
1527947183.573810000	70.8837	86	1
1527947183.573848000	70.8837	72	0
1527947183.574167000	70.8841	287	0
1527947183.577765000	70.8876	83	1
1527947183.969867000	71.2798	368	1
1527947183.969954000	71.2798	242	1
1527947183.990089000	71.3	67	0
1527947184.091643000	71.4015	215	0
1527947184.092360000	71.4022	138	0
1527947184.095665000	71.4055	236	0
1527947184.095847000	71.4057	86	1
1527947184.099821000	71.4097	80	1
1527947184.201013000	71.5109	369	1
1527947184.201108000	71.511	240	1
1527947184.222340000	71.5322	67	0
1527947184.319749000	71.6296	213	0
1527947184.319753000	71.6296	128	0
1527947184.323872000	71.6338	86	1
1527947184.323890000	71.6338	72	0
1527947184.324393000	71.6343	297	0
1527947184.327765000	71.6376	83	1
1527947184.452220000	71.7621	371	1
1527947184.452283000	71.7622	297	1
1527947184.471337000	71.7812	67	0
1527947184.544430000	71.8543	284	1
1527947184.544577000	71.8545	1392	1
1527947184.544619000	71.8545	1392	1
1527947184.544654000	71.8545	1392	1
1527947184.544693000	71.8546	1392	1
1527947184.544751000	71.8546	1392	1
1527947184.544779000	71.8547	1392	1
1527947184.544830000	71.8547	1392	1
1527947184.544855000	71.8547	1392	1
1527947184.544900000	71.8548	1392	1
1527947184.544954000	71.8548	1392	1
1527947184.544993000	71.8549	1392	1
1527947184.545047000	71.8549	1392	1
1527947184.545072000	71.855	1392	1
1527947184.545122000	71.855	1392	1
1527947184.545157000	71.855	366	1
1527947184.563892000	71.8738	67	0
1527947184.567224000	71.8771	67	0
1527947184.574720000	71.8846	280	0
1527947184.575072000	71.885	128	0
1527947184.578795000	71.8887	92	1
1527947184.578888000	71.8888	72	0
1527947184.579261000	71.8891	147	0
1527947184.582745000	71.8926	83	1
1527947184.663617000	71.9735	365	0
1527947184.667788000	71.9777	80	1
1527947184.671144000	71.981	60	0
1527947184.674797000	71.9847	80	1
1527947184.890098000	72.2	374	1
1527947184.890161000	72.2	545	1
1527947184.909472000	72.2194	67	0
1527947185.001857000	72.3117	238	0
1527947185.001984000	72.3119	128	0
1527947185.005207000	72.3151	72	0
1527947185.005761000	72.3156	187	0
1527947185.005860000	72.3157	89	1
1527947185.009847000	72.3197	80	1
1527947185.304021000	72.6139	372	1
1527947185.304115000	72.614	249	1
1527947185.324474000	72.6344	67	0
1527947185.418802000	72.7287	238	0
1527947185.419368000	72.7293	128	0
1527947185.422762000	72.7326	72	0
1527947185.422885000	72.7328	86	1
1527947185.423284000	72.7332	129	0
1527947185.426871000	72.7368	83	1
1527947185.670696000	72.9806	368	1
1527947185.670777000	72.9807	240	1
1527947185.691093000	73.001	67	0
1527947185.793929000	73.1038	239	0
1527947185.793932000	73.1038	128	0
1527947185.797950000	73.1078	86	1
1527947185.799778000	73.1097	72	0
1527947185.799780000	73.1097	265	0
1527947185.803911000	73.1138	83	1
1527947189.080459000	76.3903	374	1
1527947189.080554000	76.3904	244	1
1527947189.100632000	76.4105	67	0
1527947189.228834000	76.5387	238	0
1527947189.228836000	76.5387	128	0
1527947189.233030000	76.5429	86	1
1527947189.233735000	76.5436	72	0
1527947189.234431000	76.5443	281	0
1527947189.237044000	76.5469	83	1
1527947189.395272000	76.7052	373	1
1527947189.395362000	76.7052	273	1
1527947189.416058000	76.7259	67	0
1527947189.515849000	76.8257	213	0
1527947189.516156000	76.826	128	0
1527947189.519928000	76.8298	72	0
1527947189.520180000	76.8301	89	1
1527947189.520445000	76.8303	205	0
1527947189.524137000	76.834	80	1
1527947189.829673000	77.1396	976	1
1527947189.829764000	77.1396	421	1
1527947189.851066000	77.1609	67	0
1527947189.945494000	77.2554	240	0
1527947189.945665000	77.2555	128	0
1527947189.949178000	77.2591	86	1
1527947189.949546000	77.2594	72	0
1527947189.950335000	77.2602	248	0
1527947189.953118000	77.263	83	1
1527947190.277762000	77.5876	891	1
1527947190.277825000	77.5877	483	1
1527947190.298129000	77.608	67	0
1527947190.397314000	77.7072	333	0
1527947190.397677000	77.7076	128	0
1527947190.401182000	77.7111	86	1
1527947190.402036000	77.7119	72	0
1527947190.402505000	77.7124	207	0
1527947190.407166000	77.717	83	1
1527947191.068258000	78.3781	449	1
1527947191.068331000	78.3782	242	1
1527947191.088371000	78.3983	67	0
1527947191.187040000	78.4969	325	0
1527947191.187042000	78.4969	128	0
1527947191.191167000	78.5011	86	1
1527947191.191813000	78.5017	72	0
1527947191.191893000	78.5018	215	0
1527947191.195142000	78.505	83	1
1527947191.375717000	78.6856	372	1
1527947191.375808000	78.6857	240	1
1527947191.395781000	78.7057	67	0
1527947191.501357000	78.8112	212	0
1527947191.501463000	78.8113	128	0
1527947191.505205000	78.8151	86	1
1527947191.505750000	78.8156	72	0
1527947191.506178000	78.8161	217	0
1527947191.509175000	78.8191	83	1
1527947191.805683000	79.1156	368	1
1527947191.805770000	79.1157	240	1
1527947191.824639000	79.1345	67	0
1527947191.924234000	79.2341	235	0
1527947191.924240000	79.2341	128	0
1527947191.928286000	79.2382	86	1
1527947191.929169000	79.2391	72	0
1527947191.929170000	79.2391	137	0
1527947191.933266000	79.2431	83	1
1527947192.218018000	79.5279	368	1
1527947192.218079000	79.528	240	1
1527947192.238421000	79.5483	67	0
1527947192.335556000	79.6454	213	0
1527947192.335559000	79.6454	128	0
1527947192.339304000	79.6492	86	1
1527947192.340596000	79.6505	72	0
1527947192.340598000	79.6505	292	0
1527947192.344267000	79.6542	83	1
1527947192.521643000	79.8315	372	1
1527947192.521708000	79.8316	239	1
1527947192.541725000	79.8516	67	0
1527947192.644904000	79.9548	270	0
1527947192.644907000	79.9548	128	0
1527947192.649332000	79.9592	86	1
1527947192.650248000	79.9601	72	0
1527947192.650249000	79.9601	131	0
1527947192.654236000	79.9641	83	1
1527947192.757414000	80.0673	369	1
1527947192.757507000	80.0674	239	1
1527947192.777649000	80.0875	67	0
1527947192.878995000	80.1889	215	0
1527947192.878998000	80.1889	128	0
1527947192.883326000	80.1932	86	1
1527947192.883605000	80.1935	72	0
1527947192.884577000	80.1945	158	0
1527947192.887305000	80.1972	83	1
1527947193.179648000	80.4895	373	1
1527947193.179710000	80.4896	241	1
1527947193.199600000	80.5095	67	0
1527947193.297871000	80.6078	215	0
1527947193.297874000	80.6078	128	0
1527947193.302346000	80.6122	86	1
1527947193.302971000	80.6129	72	0
1527947193.302973000	80.6129	180	0
1527947193.306332000	80.6162	83	1
1527947193.661813000	80.9717	373	1
1527947193.661902000	80.9718	243	1
1527947193.682103000	80.992	67	0
1527947193.796721000	81.1066	236	0
1527947193.796723000	81.1066	128	0
1527947193.800358000	81.1102	86	1
1527947193.801303000	81.1112	72	0
1527947193.801768000	81.1117	304	0
1527947193.805303000	81.1152	83	1
1527947194.013592000	81.3235	368	1
1527947194.013691000	81.3236	242	1
1527947194.045136000	81.355	67	0
1527947194.144410000	81.4543	264	0
1527947194.144529000	81.4544	128	0
1527947194.148171000	81.4581	72	0
1527947194.148252000	81.4581	202	0
1527947194.148406000	81.4583	92	1
1527947194.461895000	81.7718	369	1
1527947194.461972000	81.7719	241	1
1527947194.482107000	81.792	67	0
1527947194.603262000	81.9131	236	0
1527947194.603264000	81.9131	128	0
1527947194.607392000	81.9173	86	1
1527947194.608636000	81.9185	72	0
1527947194.608746000	81.9186	198	0
1527947194.612393000	81.9223	83	1
1527947194.793908000	82.1038	971	1
1527947194.794001000	82.1039	242	1
1527947194.816339000	82.1262	67	0
1527947194.916353000	82.2262	215	0
1527947194.916724000	82.2266	128	0
1527947194.920401000	82.2303	86	1
1527947194.921878000	82.2318	72	0
1527947194.921881000	82.2318	271	0
1527947194.925394000	82.2353	83	1
1527947195.284213000	82.5941	889	1
1527947195.284309000	82.5942	244	1
1527947195.305416000	82.6153	67	0
1527947195.403764000	82.7136	215	0
1527947195.403767000	82.7137	128	0
1527947195.407428000	82.7173	86	1
1527947195.408716000	82.7186	72	0
1527947195.409099000	82.719	180	0
1527947195.412405000	82.7223	83	1
1527947195.604169000	82.9141	446	1
1527947195.604259000	82.9141	240	1
1527947195.625256000	82.9351	67	0
1527947195.727011000	83.0369	235	0
1527947195.727013000	83.0369	128	0
1527947195.730443000	83.0403	86	1
1527947195.731310000	83.0412	72	0
1527947195.731813000	83.0417	132	0
1527947195.735432000	83.0453	83	1
1527947196.005945000	83.3158	371	1
1527947196.006005000	83.3159	240	1
1527947196.027393000	83.3373	67	0
1527947196.129977000	83.4399	215	0
1527947196.130086000	83.44	128	0
1527947196.133457000	83.4433	86	1
1527947196.134310000	83.4442	72	0
1527947196.134399000	83.4443	85	0
1527947196.138486000	83.4484	83	1
1527947199.100021000	86.4099	370	1
1527947199.100091000	86.41	243	1
1527947199.119933000	86.4298	67	0
1527947199.336661000	86.6465	356	0
1527947199.336664000	86.6465	128	0
1527947199.340688000	86.6506	86	1
1527947199.341107000	86.651	72	0
1527947199.341109000	86.651	99	0
1527947199.344669000	86.6546	83	1
1527947200.612619000	87.9225	372	1
1527947200.612696000	87.9226	272	1
1527947200.632726000	87.9426	67	0
1527947200.731206000	88.0411	327	0
1527947200.731208000	88.0411	128	0
1527947200.734773000	88.0447	86	1
1527947200.736244000	88.0461	72	0
1527947200.736334000	88.0462	269	0
1527947200.739723000	88.0496	83	1
1527947200.896884000	88.2068	373	1
1527947200.896983000	88.2069	242	1
1527947200.916358000	88.2262	67	0
1527947201.083639000	88.3935	212	0
1527947201.083641000	88.3935	128	0
1527947201.087795000	88.3977	86	1
1527947201.087846000	88.3977	72	0
1527947201.088382000	88.3983	282	0
1527947201.091769000	88.4017	83	1
1527947201.324258000	88.6341	368	1
1527947201.324353000	88.6342	241	1
1527947201.344760000	88.6546	67	0
1527947201.454985000	88.7649	213	0
1527947201.454987000	88.7649	128	0
1527947201.458874000	88.7688	86	1
1527947201.458884000	88.7688	72	0
1527947201.459400000	88.7693	292	0
1527947201.462721000	88.7726	83	1
1527947201.757662000	89.0675	369	1
1527947201.757772000	89.0677	244	1
1527947201.783629000	89.0935	67	0
1527947201.879127000	89.189	238	0
1527947201.879434000	89.1893	128	0
1527947201.882857000	89.1927	86	1
1527947201.883645000	89.1935	72	0
1527947201.883998000	89.1939	151	0
1527947201.887791000	89.1977	83	1
1527947202.092936000	89.4028	373	1
1527947202.093037000	89.4029	239	1
1527947202.113306000	89.4232	67	0
1527947202.223753000	89.5336	245	0
1527947202.223756000	89.5336	128	0
1527947202.227854000	89.5377	86	1
1527947202.228593000	89.5385	72	0
1527947202.228595000	89.5385	288	0
1527947202.232836000	89.5427	83	1
1527947202.376278000	89.6862	368	1
1527947202.376370000	89.6863	242	1
1527947202.395830000	89.7057	67	0
1527947202.500870000	89.8108	213	0
1527947202.500956000	89.8108	128	0
1527947202.504894000	89.8148	86	1
1527947202.505299000	89.8152	72	0
1527947202.505436000	89.8153	183	0
1527947202.508857000	89.8187	83	1
1527947202.754204000	90.0641	369	1
1527947202.754298000	90.0642	240	1
1527947202.776696000	90.0866	67	0
1527947202.873065000	90.1829	238	0
1527947202.873067000	90.183	128	0
1527947202.876887000	90.1868	86	1
1527947202.878042000	90.1879	72	0
1527947202.878044000	90.1879	170	0
1527947202.881896000	90.1918	83	1
1527947203.172391000	90.4823	972	1
1527947203.172486000	90.4824	240	1
1527947203.193021000	90.5029	67	0
1527947203.321177000	90.6311	213	0
1527947203.321179000	90.6311	128	0
1527947203.324918000	90.6348	86	1
1527947203.325860000	90.6357	72	0
1527947203.325862000	90.6357	291	0
1527947203.329934000	90.6398	83	1
1527947203.452471000	90.7624	381	1
1527947203.452564000	90.7624	242	1
1527947203.472280000	90.7822	67	0
1527947203.580474000	90.8904	285	0
1527947203.580476000	90.8904	128	0
1527947203.584948000	90.8948	86	1
1527947203.585054000	90.8949	72	0
1527947203.585145000	90.895	195	0
1527947203.588927000	90.8988	83	1
1527947203.728215000	91.0381	873	1
1527947203.728277000	91.0382	240	1
1527947203.747743000	91.0576	67	0
1527947203.854215000	91.1641	215	0
1527947203.854433000	91.1643	128	0
1527947203.857946000	91.1678	72	0
1527947203.857980000	91.1679	86	1
1527947203.858489000	91.1684	313	0
1527947203.861924000	91.1718	83	1
1527947204.186418000	91.4963	446	1
1527947204.186496000	91.4964	240	1
1527947204.213096000	91.523	67	0
1527947204.329305000	91.6392	216	0
1527947204.329308000	91.6392	128	0
1527947204.332987000	91.6429	86	1
1527947204.334053000	91.6439	72	0
1527947204.334276000	91.6442	312	0
1527947204.337973000	91.6479	83	1
1527947204.494281000	91.8042	370	1
1527947204.494343000	91.8042	242	1
1527947204.513957000	91.8238	67	0
1527947204.619689000	91.9296	239	0
1527947204.620061000	91.9299	128	0
1527947204.623936000	91.9338	86	1
1527947204.625493000	91.9354	72	0
1527947204.625921000	91.9358	121	0
1527947204.628950000	91.9388	83	1
1527947204.912154000	92.222	375	1
1527947204.912221000	92.2221	243	1
1527947204.932990000	92.2429	67	0
1527947205.038933000	92.3488	213	0
1527947205.038935000	92.3488	128	0
1527947205.043012000	92.3529	86	1
1527947205.043560000	92.3534	72	0
1527947205.043561000	92.3534	277	0
1527947205.047018000	92.3569	83	1
1527947205.304586000	92.6145	371	1
1527947205.304684000	92.6146	240	1
1527947205.324838000	92.6347	67	0
1527947205.430623000	92.7405	215	0
1527947205.430625000	92.7405	128	0
1527947205.435063000	92.7449	86	1
1527947205.437193000	92.7471	72	0
1527947205.437196000	92.7471	304	0
1527947205.441049000	92.7509	83	1
1527947205.803932000	93.1138	369	1
1527947205.803996000	93.1139	243	1
1527947205.824157000	93.134	67	0
1527947205.927223000	93.2371	358	0
1527947205.927226000	93.2371	128	0
1527947205.931072000	93.241	86	1
1527947205.931775000	93.2417	72	0
1527947205.932199000	93.2421	229	0
1527947205.935047000	93.2449	83	1
1527947206.106415000	93.4163	369	1
1527947206.106508000	93.4164	240	1
1527947206.125575000	93.4355	67	0
1527947206.130600000	93.4405	67	0
1527947206.225763000	93.5356	302	0
1527947206.225765000	93.5356	128	0
1527947206.230033000	93.5399	89	1
1527947206.230317000	93.5402	72	0
1527947206.230736000	93.5406	291	0
1527947206.234022000	93.5439	83	1
1527947206.239533000	93.5494	349	1
1527947206.239635000	93.5495	1392	1
1527947206.239677000	93.5496	1392	1
1527947206.239710000	93.5496	1392	1
1527947206.239746000	93.5496	536	1
1527947206.258713000	93.5686	80	0
1527947206.262252000	93.5721	67	0
1527947206.263074000	93.573	83	1
1527947206.357559000	93.6674	371	0
1527947206.361088000	93.671	80	1
1527947206.364326000	93.6742	60	0
1527947206.368095000	93.678	80	1
1527947206.553767000	93.8637	372	1
1527947206.553845000	93.8637	359	1
1527947206.573764000	93.8836	67	0
1527947206.675223000	93.9851	238	0
1527947206.675225000	93.9851	128	0
1527947206.679120000	93.989	86	1
1527947206.680174000	93.9901	72	0
1527947206.680175000	93.9901	107	0
1527947206.684115000	93.994	83	1
1527947206.974212000	94.2841	372	1
1527947206.974302000	94.2842	297	1
1527947206.994042000	94.3039	67	0
1527947207.005272000	94.3152	67	0
1527947207.102042000	94.4119	247	0
1527947207.102146000	94.412	128	0
1527947207.107086000	94.417	72	0
1527947207.107123000	94.417	89	1
1527947207.107522000	94.4174	244	0
1527947207.111110000	94.421	83	1
1527947207.362419000	94.6723	975	1
1527947207.362510000	94.6724	239	1
1527947207.383118000	94.693	67	0
1527947207.490892000	94.8008	212	0
1527947207.490895000	94.8008	128	0
1527947207.495161000	94.805	86	1
1527947207.495273000	94.8052	72	0
1527947207.495754000	94.8056	270	0
1527947207.499135000	94.809	83	1
1527947207.665502000	94.9754	380	1
1527947207.665564000	94.9754	240	1
1527947207.685319000	94.9952	67	0
1527947207.795093000	95.105	236	0
1527947207.795095000	95.105	128	0
1527947207.798292000	95.1082	72	0
1527947207.798791000	95.1087	199	0
1527947207.799298000	95.1092	92	1
1527947207.904773000	95.2147	877	1
1527947207.904838000	95.2147	242	1
1527947207.925789000	95.2357	67	0
1527947208.029151000	95.339	215	0
1527947208.029154000	95.339	128	0
1527947208.032141000	95.342	72	0
1527947208.032685000	95.3426	218	0
1527947208.033207000	95.3431	92	1
1527947208.391488000	95.7014	450	1
1527947208.391586000	95.7015	241	1
1527947208.411833000	95.7217	67	0
1527947208.555136000	95.865	262	0
1527947208.555139000	95.865	128	0
1527947208.555270000	95.8652	72	0
1527947208.555272000	95.8652	263	0
1527947208.559173000	95.8691	92	1
1527947208.704811000	96.0147	369	1
1527947208.704877000	96.0148	242	1
1527947208.724802000	96.0347	67	0
1527947208.729451000	96.0393	67	0
1527947208.833090000	96.143	238	0
1527947208.833094000	96.143	128	0
1527947208.837256000	96.1471	89	1
1527947208.840067000	96.15	72	0
1527947208.840363000	96.1502	278	0
1527947208.844133000	96.154	83	1
1527947208.932346000	96.2422	372	1
1527947208.932410000	96.2423	240	1
1527947208.952126000	96.262	67	0
1527947209.054640000	96.3645	215	0
1527947209.054643000	96.3645	128	0
1527947209.058246000	96.3681	86	1
1527947209.059623000	96.3695	72	0
1527947209.059625000	96.3695	140	0
1527947209.063237000	96.3731	83	1
1527947209.342595000	96.6525	370	1
1527947209.342690000	96.6526	240	1
1527947209.362884000	96.6728	67	0
1527947209.462050000	96.7719	213	0
1527947209.462053000	96.7719	128	0
1527947209.466273000	96.7762	86	1
1527947209.466838000	96.7767	72	0
1527947209.466840000	96.7767	214	0
1527947209.470266000	96.7801	83	1
1527947209.628460000	96.9383	369	1
1527947209.628542000	96.9384	239	1
1527947209.648229000	96.9581	67	0
1527947209.773264000	97.0831	238	0
1527947209.773266000	97.0831	128	0
1527947209.777310000	97.0872	86	1
1527947209.777871000	97.0878	72	0
1527947209.777872000	97.0878	184	0
1527947209.781269000	97.0912	83	1
1527947210.243065000	97.5529	372	1
1527947210.243160000	97.553	246	1
1527947210.263586000	97.5735	67	0
1527947210.389294000	97.6992	215	0
1527947210.389427000	97.6993	128	0
1527947210.392747000	97.7026	72	0
1527947210.392748000	97.7026	261	0
1527947210.393305000	97.7032	92	1
1527947210.498382000	97.8083	369	1
1527947210.498478000	97.8084	297	1
1527947210.519389000	97.8293	67	0
1527947210.640487000	97.9504	356	0
1527947210.640489000	97.9504	128	0
1527947210.641673000	97.9516	72	0
1527947210.641755000	97.9516	97	0
1527947210.644331000	97.9542	92	1
1527947211.055401000	98.3653	349	1
1527947211.055500000	98.3654	1392	1
1527947211.055540000	98.3654	1392	1
1527947211.055574000	98.3655	1392	1
1527947211.055610000	98.3655	816	1
1527947211.076074000	98.386	67	0
1527947211.170037000	98.4799	394	0
1527947211.174346000	98.4842	83	1
1527947211.176576000	98.4865	60	0
1527947211.180329000	98.4902	80	1
1527947214.750691000	102.061	372	1
1527947214.750753000	102.061	243	1
1527947214.771428000	102.081	67	0
1527947214.873723000	102.184	282	0
1527947214.873726000	102.184	128	0
1527947214.877796000	102.188	86	1
1527947214.877824000	102.188	72	0
1527947214.878306000	102.188	199	0
1527947214.881775000	102.192	83	1
1527947214.972169000	102.282	971	1
1527947214.972264000	102.282	242	1
1527947214.993954000	102.304	67	0
1527947215.095336000	102.405	213	0
1527947215.095338000	102.405	128	0
1527947215.099790000	102.41	86	1
1527947215.099872000	102.41	72	0
1527947215.099964000	102.41	155	0
1527947215.103771000	102.414	83	1
1527947215.244145000	102.554	380	1
1527947215.244240000	102.554	241	1
1527947215.265382000	102.575	67	0
1527947215.394902000	102.705	247	0
1527947215.394905000	102.705	128	0
1527947215.398782000	102.709	86	1
1527947215.399992000	102.71	72	0
1527947215.400464000	102.71	258	0
1527947215.403818000	102.714	83	1
1527947215.680202000	102.99	877	1
1527947215.680267000	102.99	607	1
1527947215.700326000	103.01	67	0
1527947215.823776000	103.134	239	0
1527947215.824186000	103.134	128	0
1527947215.827814000	103.138	86	1
1527947215.828786000	103.139	72	0
[truncated: 358 more rows]
