# Supplementary material for: Method for multi-task learning fusion network traffic classification to address small sample labels
Source: Sci Rep. 2024 Jan 30;14:2518. doi: 10.1038/s41598-024-51933-8 (PMC10827795; doi:10.1038/s41598-024-51933-8)
Supplement: Supplementary file 2 — Supplementary Information 2. [file 41598_2024_51933_MOESM2_ESM.zip › QUIC Dataset/QUIC Dataset/pretraining/Google Doc/GoogleDoc-1012.txt]

1527787986.614003000	0	296	1
1527787986.631553000	0.01755	87	0
1527787987.038933000	0.42493	365	0
1527787987.039932000	0.425929	103	1
1527787987.040350000	0.426347	1412	0
1527787987.041745000	0.427742	100	1
1527787987.041757000	0.427754	1412	0
1527787987.042365000	0.428362	100	1
1527787987.043150000	0.429147	1412	0
1527787987.043367000	0.429364	100	1
1527787987.044509000	0.430506	176	0
1527787987.045367000	0.431364	100	1
1527787987.045939000	0.431936	1412	0
1527787987.047392000	0.433389	1412	0
1527787987.048790000	0.434787	1412	0
1527787987.050177000	0.436174	791	0
1527787987.050419000	0.436416	106	1
1527787987.051579000	0.437576	1412	0
1527787987.052980000	0.438977	1412	0
1527787987.054455000	0.440452	691	0
1527787987.055868000	0.441865	1412	0
1527787987.057326000	0.443323	1412	0
1527787987.058737000	0.444734	1412	0
1527787987.059463000	0.44546	106	1
1527787987.060126000	0.446123	1295	0
1527787987.062392000	0.448389	112	1
1527787987.065420000	0.451417	1412	0
1527787987.066391000	0.452388	100	1
1527787987.067127000	0.453124	1412	0
1527787987.067404000	0.453401	100	1
1527787987.068874000	0.454871	1412	0
1527787987.069376000	0.455373	100	1
1527787987.070362000	0.456359	1412	0
1527787987.071440000	0.457437	100	1
1527787987.075503000	0.4615	1412	0
1527787987.076381000	0.462378	100	1
1527787987.076970000	0.462967	1412	0
1527787987.077383000	0.46338	100	1
1527787987.078687000	0.464684	1412	0
1527787987.079359000	0.465356	100	1
1527787987.080630000	0.466627	1412	0
1527787987.081392000	0.467389	100	1
1527787987.082030000	0.468027	1412	0
1527787987.082368000	0.468365	100	1
1527787987.083434000	0.469431	1412	0
1527787987.084846000	0.470843	1412	0
1527787987.086370000	0.472367	1412	0
1527787987.087507000	0.473504	106	1
1527787987.087756000	0.473753	1412	0
1527787987.088421000	0.474418	100	1
1527787987.089156000	0.475153	1412	0
1527787987.089395000	0.475392	114	1
1527787987.090616000	0.476613	1412	0
1527787987.091370000	0.477367	100	1
1527787987.092017000	0.478014	1412	0
1527787987.092370000	0.478367	100	1
1527787987.095200000	0.481197	1412	0
1527787987.096391000	0.482388	100	1
1527787987.097698000	0.483695	1412	0
1527787987.098430000	0.484427	100	1
1527787987.101310000	0.487307	1412	0
1527787987.102698000	0.488695	1412	0
1527787987.103390000	0.489387	103	1
1527787987.104554000	0.490551	1412	0
1527787987.105377000	0.491374	100	1
1527787987.106388000	0.492385	1412	0
1527787987.107390000	0.493387	100	1
1527787987.108467000	0.494464	1412	0
1527787987.109364000	0.495361	100	1
1527787987.110437000	0.496434	1302	0
1527787987.111378000	0.497375	100	1
1527787987.522481000	0.908478	316	1
1527787987.522580000	0.908577	1412	1
1527787987.522616000	0.908613	916	1
1527787987.524859000	0.910856	217	1
1527787987.540712000	0.926709	87	0
1527787987.636675000	1.02267	402	0
1527787987.637484000	1.02348	103	1
1527787987.640538000	1.02654	79	0
1527787987.641420000	1.02742	100	1
1527787987.768795000	1.15479	216	1
1527787987.785721000	1.17172	87	0
1527787987.856577000	1.24257	300	0
1527787987.857821000	1.24382	103	1
1527787987.857997000	1.24399	1412	0
1527787987.858418000	1.24442	100	1
1527787987.859454000	1.24545	1412	0
1527787987.860421000	1.24642	100	1
1527787987.860859000	1.24686	1412	0
1527787987.861408000	1.24741	100	1
1527787987.862246000	1.24824	176	0
1527787987.862421000	1.24842	100	1
1527787987.863661000	1.24966	1412	0
1527787987.864417000	1.25041	100	1
1527787987.865050000	1.25105	1412	0
1527787987.865411000	1.25141	100	1
1527787987.866489000	1.25249	1068	0
1527787987.867414000	1.25341	100	1
1527787987.867854000	1.25385	91	0
1527787987.868442000	1.25444	100	1
1527787987.869264000	1.25526	198	0
1527787987.870420000	1.25642	100	1
1527787987.875368000	1.26137	375	0
1527787987.876485000	1.26248	100	1
1527787987.876852000	1.26285	1112	0
1527787987.878225000	1.26422	91	0
1527787987.878414000	1.26441	100	1
1527787987.879430000	1.26543	100	1
1527787987.879627000	1.26562	314	0
1527787987.880473000	1.26647	100	1
1527787987.972907000	1.3589	1173	1
1527787987.974552000	1.36055	853	1
1527787987.990835000	1.37683	87	0
1527787988.134708000	1.5207	328	1
1527787988.151555000	1.53755	87	0
1527787988.152955000	1.53895	501	0
1527787988.153455000	1.53945	106	1
1527787988.153524000	1.53952	101	1
1527787988.154362000	1.54036	79	0
1527787988.155438000	1.54144	100	1
1527787988.171441000	1.55744	265	0
1527787988.172455000	1.55845	100	1
1527787988.172852000	1.55885	359	0
1527787988.174239000	1.56024	85	0
1527787988.174596000	1.56059	103	1
1527787988.214354000	1.60035	416	0
1527787988.215450000	1.60145	100	1
1527787988.215776000	1.60177	960	0
1527787988.216446000	1.60244	100	1
1527787988.217221000	1.60322	194	0
1527787988.219452000	1.60545	100	1
1527787988.533533000	1.91953	303	1
1527787988.533607000	1.9196	144	1
1527787988.548795000	1.93479	100	0
1527787988.549468000	1.93547	100	1
1527787988.582453000	1.96845	181	1
1527787988.582541000	1.96854	190	1
1527787988.599380000	1.98538	87	0
1527787988.605426000	1.99142	1412	0
1527787988.606507000	1.9925	103	1
1527787988.606889000	1.99289	1412	0
1527787988.607460000	1.99346	100	1
1527787988.608292000	1.99429	1412	0
1527787988.608524000	1.99452	100	1
1527787988.609672000	1.99567	621	0
1527787988.610468000	1.99646	100	1
1527787988.611053000	1.99705	245	0
1527787988.611551000	1.99755	100	1
1527787988.699652000	2.08565	668	0
1527787988.701037000	2.08703	266	0
1527787988.701141000	2.08714	100	1
1527787988.701666000	2.08766	100	1
1527787989.354705000	2.7407	451	1
1527787989.372147000	2.75814	87	0
1527787989.374643000	2.76064	1263	1
1527787989.384172000	2.77017	1412	1
1527787989.384295000	2.77029	1412	1
1527787989.384316000	2.77031	268	1
1527787989.384377000	2.77037	844	1
1527787989.395340000	2.78134	87	0
1527787989.401684000	2.78768	87	0
1527787989.422925000	2.80892	458	0
1527787989.423854000	2.80985	109	1
1527787989.424324000	2.81032	146	0
1527787989.425524000	2.81152	100	1
1527787989.455312000	2.84131	288	0
1527787989.456573000	2.84257	100	1
1527787989.456777000	2.84277	1412	0
1527787989.457568000	2.84356	100	1
1527787989.458167000	2.84416	994	0
1527787989.459542000	2.84554	91	0
1527787989.460677000	2.84667	103	1
1527787989.460940000	2.84694	220	0
1527787989.461497000	2.84749	100	1
1527787989.760189000	3.14619	1412	0
1527787989.760721000	3.14672	100	1
1527787989.761606000	3.1476	1412	0
1527787989.762525000	3.14852	100	1
1527787989.763001000	3.149	1412	0
1527787989.763512000	3.14951	100	1
1527787989.764378000	3.15038	661	0
1527787989.764510000	3.15051	100	1
1527787989.765759000	3.15176	111	0
1527787989.766517000	3.15251	100	1
1527787990.114413000	3.50041	1412	1
1527787990.114450000	3.50045	339	1
1527787990.132193000	3.51819	87	0
1527787990.318658000	3.70466	241	0
1527787990.320110000	3.70611	907	0
1527787990.334027000	3.72002	106	1
1527787990.512853000	3.89885	528	1
1527787990.512964000	3.89896	1412	1
1527787990.513003000	3.899	1412	1
1527787990.513052000	3.89905	1412	1
1527787990.513087000	3.89908	1412	1
1527787990.513132000	3.89913	1412	1
1527787990.513170000	3.89917	1412	1
1527787990.513213000	3.89921	1412	1
1527787990.513241000	3.89924	1412	1
1527787990.513279000	3.89928	1412	1
1527787990.513330000	3.89933	1412	1
1527787990.513366000	3.89936	1412	1
1527787990.513401000	3.8994	1412	1
1527787990.514594000	3.90059	1277	1
1527787990.530228000	3.91622	87	0
1527787990.533073000	3.91907	87	0
1527787990.792918000	4.17892	397	0
1527787990.795386000	4.18138	79	0
1527787990.805003000	4.191	109	1
1527787990.851192000	4.23719	1340	1
1527787990.870504000	4.2565	87	0
1527787991.021031000	4.40703	546	0
1527787991.034930000	4.42093	103	1
1527787992.519098000	5.9051	333	1
1527787992.519191000	5.90519	1412	1
1527787992.519215000	5.90521	988	1
1527787992.529078000	5.91508	251	1
1527787992.537702000	5.9237	87	0
1527787992.551128000	5.93712	87	0
1527787992.771216000	6.15721	691	0
1527787992.772593000	6.15859	467	0
1527787992.773114000	6.15911	106	1
1527787992.773802000	6.1598	100	1
1527787992.773927000	6.15992	101	1
1527787992.777583000	6.16358	251	1
1527787992.791042000	6.17704	87	0
1527787992.796010000	6.18201	87	0
1527787992.872868000	6.25887	372	0
1527787992.873825000	6.25982	106	1
1527787992.875660000	6.26166	79	0
1527787992.876796000	6.26279	100	1
1527787992.963763000	6.34976	885	0
1527787992.965148000	6.35115	1412	0
1527787992.965424000	6.35142	100	1
1527787992.966622000	6.35262	1412	0
1527787992.967135000	6.35313	100	1
1527787992.967860000	6.35386	100	1
1527787992.968024000	6.35402	1412	0
1527787992.968810000	6.35481	100	1
1527787992.969406000	6.3554	176	0
1527787992.969804000	6.3558	100	1
1527787992.970821000	6.35682	1412	0
1527787992.971816000	6.35781	100	1
1527787992.972228000	6.35823	1354	0
1527787992.972810000	6.35881	100	1
1527787992.973634000	6.35963	1412	0
1527787992.973833000	6.35983	100	1
1527787992.975010000	6.36101	1412	0
1527787992.976473000	6.36247	1412	0
1527787992.976812000	6.36281	103	1
1527787992.977855000	6.36385	184	0
1527787992.978823000	6.36482	100	1
1527787992.979257000	6.36525	1227	0
1527787992.979788000	6.36579	100	1
1527787992.980661000	6.36666	1412	0
1527787992.982063000	6.36806	1412	0
1527787992.982812000	6.36881	103	1
1527787992.983456000	6.36945	1412	0
1527787992.984856000	6.37085	1412	0
1527787992.986297000	6.37229	1412	0
1527787992.987695000	6.37369	1412	0
1527787992.988102000	6.3741	106	1
1527787992.989091000	6.37509	1412	0
1527787992.989889000	6.37589	103	1
1527787992.990488000	6.37649	1412	0
1527787992.990793000	6.37679	100	1
1527787993.005344000	6.39134	1412	0
1527787993.007362000	6.39336	1412	0
1527787993.010382000	6.39638	1412	0
1527787993.010914000	6.39691	106	1
1527787993.012728000	6.39873	1412	0
1527787993.013805000	6.3998	100	1
1527787993.015105000	6.4011	1412	0
1527787993.015816000	6.40181	114	1
1527787993.017131000	6.40313	1412	0
1527787993.017810000	6.40381	100	1
1527787993.020382000	6.40638	1412	0
1527787993.020797000	6.40679	100	1
1527787993.021789000	6.40779	1412	0
1527787993.022804000	6.4088	100	1
1527787993.023184000	6.40918	1412	0
1527787993.023813000	6.40981	100	1
1527787993.024991000	6.41099	1412	0
1527787993.025798000	6.4118	100	1
1527787993.026659000	6.41266	1412	0
1527787993.026884000	6.41288	100	1
1527787993.035233000	6.42123	87	0
1527787993.038078000	6.42408	1412	0
1527787993.038822000	6.42482	103	1
1527787993.042984000	6.42898	1412	0
1527787993.043819000	6.42982	100	1
1527787993.048247000	6.43424	1412	0
1527787993.048819000	6.43482	100	1
1527787993.052787000	6.43878	1412	0
1527787993.053938000	6.43993	100	1
1527787993.055612000	6.44161	1412	0
1527787993.056829000	6.44283	100	1
1527787993.058786000	6.44478	1412	0
1527787993.059823000	6.44582	100	1
1527787993.061962000	6.44796	1412	0
1527787993.062814000	6.44881	100	1
1527787993.063915000	6.44991	1412	0
1527787993.064810000	6.45081	100	1
1527787993.067131000	6.45313	1412	0
1527787993.069061000	6.45506	1412	0
1527787993.069131000	6.45513	100	1
1527787993.069797000	6.45579	100	1
1527787993.072768000	6.45877	1412	0
1527787993.073813000	6.45981	100	1
1527787993.076215000	6.46221	744	0
1527787993.076905000	6.4629	100	1
1527787994.246613000	7.63261	308	1
1527787994.246689000	7.63269	144	1
1527787994.263607000	7.6496	87	0
1527787994.319334000	7.70533	1412	0
1527787994.320726000	7.70672	1412	0
1527787994.320948000	7.70694	103	1
1527787994.321866000	7.70786	100	1
1527787994.322151000	7.70815	1412	0
1527787994.322878000	7.70887	100	1
1527787994.323526000	7.70952	533	0
1527787994.323864000	7.70986	100	1
1527787994.324907000	7.7109	91	0
1527787994.325867000	7.71186	100	1
1527787994.326362000	7.71236	112	0
1527787994.326866000	7.71286	100	1
1527787995.463698000	8.84969	980	1
1527787995.463788000	8.84979	294	1
1527787995.468363000	8.85436	303	1
1527787995.468440000	8.85444	1412	1
1527787995.468465000	8.85446	1412	1
1527787995.468506000	8.8545	979	1
1527787995.481386000	8.86738	87	0
1527787995.487220000	8.87322	87	0
1527787995.501105000	8.8871	401	1
1527787995.518627000	8.90462	87	0
1527787995.549149000	8.93515	394	0
1527787995.550055000	8.93605	103	1
1527787995.553018000	8.93902	79	0
1527787995.553958000	8.93995	100	1
1527787995.579143000	8.96514	354	0
1527787995.580126000	8.96612	100	1
1527787995.580544000	8.96654	102	0
1527787995.580962000	8.96696	100	1
1527787995.581949000	8.96795	279	0
1527787995.582992000	8.96899	100	1
1527787995.583372000	8.96937	1412	0
1527787995.583958000	8.96995	100	1
1527787995.584748000	8.97075	499	0
1527787995.584938000	8.97094	100	1
1527787995.586211000	8.97221	591	0
1527787995.586939000	8.97294	100	1
1527787995.587599000	8.9736	230	0
1527787995.588021000	8.97402	100	1
1527787995.589005000	8.975	634	0
1527787995.589941000	8.97594	100	1
1527787995.590457000	8.97645	466	0
1527787995.590961000	8.97696	100	1
1527787995.591861000	8.97786	696	0
1527787995.592944000	8.97894	100	1
1527787995.593251000	8.97925	483	0
1527787995.593939000	8.97994	100	1
1527787995.594655000	8.98065	834	0
1527787995.594939000	8.98094	100	1
1527787995.596063000	8.98206	1412	0
1527787995.596946000	8.98294	100	1
1527787995.599319000	8.98532	1412	0
1527787995.599954000	8.98595	100	1
1527787995.600746000	8.98674	1412	0
1527787995.601019000	8.98702	100	1
1527787995.602129000	8.98813	758	0
1527787995.602938000	8.98893	100	1
1527787995.606712000	8.99271	91	0
1527787995.606945000	8.99294	100	1
1527787995.608195000	8.99419	243	0
1527787995.608951000	8.99495	114	1
1527787995.625929000	9.01193	87	0
1527787995.655287000	9.04128	1412	1
1527787995.655330000	9.04133	1412	1
1527787995.655355000	9.04135	441	1
1527787995.655415000	9.04141	843	1
1527787995.675114000	9.06111	87	0
1527787995.696574000	9.08257	815	0
1527787995.697678000	9.08368	106	1
1527787996.334761000	9.72076	1001	1
1527787996.334837000	9.72083	94	1
1527787996.352921000	9.73892	87	0
1527787996.416744000	9.80274	238	0
1527787996.418027000	9.80402	103	1
1527787996.418179000	9.80418	366	0
1527787996.419016000	9.80501	100	1
1527787996.420854000	9.80685	118	0
1527787996.421281000	9.80728	100	1
1527787997.397433000	10.7834	475	1
1527787997.397538000	10.7835	109	1
1527787997.405471000	10.7915	303	1
1527787997.406314000	10.7923	478	1
1527787997.406371000	10.7924	87	1
1527787997.419923000	10.8059	87	0
1527787997.432091000	10.8181	87	0
1527787997.486413000	10.8724	288	0
1527787997.487346000	10.8733	106	1
1527787997.487818000	10.8738	150	0
1527787997.488051000	10.874	100	1
1527787997.489737000	10.8757	91	0
1527787997.491143000	10.8771	123	0
1527787997.491246000	10.8772	100	1
1527787997.492452000	10.8784	100	1
1527787997.530758000	10.9168	270	0
1527787997.531672000	10.9177	100	1
1527787997.532157000	10.9182	102	0
1527787997.533067000	10.9191	100	1
1527787997.535088000	10.9211	91	0
1527787997.536055000	10.9221	100	1
1527787997.536570000	10.9226	286	0
1527787997.537049000	10.923	100	1
1527787997.553413000	10.9394	243	0
1527787997.554375000	10.9404	100	1
1527787997.554820000	10.9408	139	0
1527787997.555048000	10.941	100	1
1527787997.556678000	10.9427	91	0
1527787997.557050000	10.943	100	1
1527787997.558107000	10.9441	162	0
1527787997.559056000	10.9451	100	1
1527787997.787741000	11.1737	393	1
1527787997.787816000	11.1738	255	1
1527787997.821073000	11.2071	87	0
1527787997.822161000	11.2082	393	1
1527787997.841816000	11.2278	87	0
1527787998.296067000	11.6821	390	1
1527787998.296199000	11.6822	1412	1
1527787998.296238000	11.6822	1412	1
1527787998.296290000	11.6823	1412	1
1527787998.296325000	11.6823	1412	1
1527787998.296360000	11.6824	1412	1
1527787998.296397000	11.6824	1412	1
1527787998.296434000	11.6824	1412	1
1527787998.296488000	11.6825	1412	1
1527787998.296523000	11.6825	1412	1
1527787998.296557000	11.6826	1412	1
1527787998.296594000	11.6826	1412	1
1527787998.298130000	11.6841	1412	1
1527787998.298163000	11.6842	1412	1
1527787998.298212000	11.6842	1412	1
1527787998.300166000	11.6862	1412	1
1527787998.300232000	11.6862	1412	1
1527787998.300295000	11.6863	1412	1
1527787998.300340000	11.6863	1412	1
1527787998.302169000	11.6882	1412	1
1527787998.302235000	11.6882	1412	1
1527787998.302295000	11.6883	1412	1
1527787998.304155000	11.6902	1412	1
1527787998.304223000	11.6902	1412	1
1527787998.304261000	11.6903	1412	1
1527787998.306123000	11.6921	1412	1
1527787998.314283000	11.7003	87	0
1527787998.314558000	11.7006	1412	1
1527787998.314603000	11.7006	1412	1
1527787998.316868000	11.7029	87	0
1527787998.317064000	11.7031	1412	1
1527787998.317114000	11.7031	1412	1
1527787998.317148000	11.7031	1412	1
1527787998.318980000	11.705	87	0
1527787998.319191000	11.7052	1412	1
1527787998.319215000	11.7052	1412	1
1527787998.319265000	11.7053	1412	1
1527787998.319284000	11.7053	285	1
1527787998.323381000	11.7094	87	0
1527787998.333130000	11.7191	87	0
1527787998.339022000	11.725	87	0
1527787998.427022000	11.813	398	0
1527787998.428214000	11.8142	112	1
1527787998.432099000	11.8181	79	0
1527787998.433123000	11.8191	100	1
1527787998.530167000	11.9162	266	0
1527787998.531131000	11.9171	100	1
1527787998.531641000	11.9176	145	0
1527787998.532118000	11.9181	100	1
1527787998.533358000	11.9194	91	0
1527787998.534199000	11.9202	100	1
1527787998.534830000	11.9208	161	0
1527787998.535307000	11.9213	100	1
1527787998.578472000	11.9645	359	1
1527787998.579335000	11.9653	295	1
1527787998.596144000	11.9821	87	0
1527787998.608973000	11.995	377	1
1527787998.626501000	12.0125	87	0
1527787998.780481000	12.1665	1412	1
1527787998.780538000	12.1665	359	1
1527787998.796957000	12.183	89	0
1527787998.798143000	12.1841	100	1
1527787998.799810000	12.1858	87	0
1527787998.811666000	12.1977	256	0
1527787998.812662000	12.1987	103	1
1527787998.813067000	12.1991	117	0
1527787998.814131000	12.2001	100	1
1527787998.815745000	12.2017	91	0
1527787998.816128000	12.2021	100	1
1527787998.817271000	12.2033	133	0
1527787998.818153000	12.2041	100	1
1527787998.847304000	12.2333	243	0
1527787998.848298000	12.2343	100	1
1527787998.848719000	12.2347	278	0
1527787998.849219000	12.2352	100	1
1527787998.850112000	12.2361	91	0
1527787998.851135000	12.2371	100	1
1527787998.851510000	12.2375	165	0
1527787998.852134000	12.2381	100	1
1527787998.884118000	12.2701	636	0
1527787998.885513000	12.2715	800	0
1527787998.885651000	12.2716	100	1
1527787998.887114000	12.2731	91	0
1527787998.887163000	12.2732	100	1
1527787998.888137000	12.2741	100	1
1527787998.921552000	12.3075	101	1
1527787998.935342000	12.3213	104	0
1527787998.936153000	12.3221	100	1
1527787999.015395000	12.4014	942	0
1527787999.016590000	12.4026	100	1
1527787999.030311000	12.4163	667	1
1527787999.047513000	12.4335	87	0
1527787999.168606000	12.5546	523	0
1527787999.169938000	12.5559	171	0
1527787999.171197000	12.5572	106	1
1527788005.656559000	19.0426	715	1
1527788005.656650000	19.0426	252	1
1527788005.674601000	19.0606	87	0
1527788005.794139000	19.1801	333	0
1527788005.795177000	19.1812	103	1
1527788005.795537000	19.1815	145	0
1527788005.796118000	19.1821	100	1
1527788005.797853000	19.1839	91	0
1527788005.798119000	19.1841	100	1
1527788005.799306000	19.1853	131	0
1527788005.800177000	19.1862	100	1
1527788005.922077000	19.3081	469	1
1527788005.922139000	19.3081	424	1
1527788005.939482000	19.3255	87	0
1527788005.950783000	19.3368	87	0
1527788006.041966000	19.428	259	0
1527788006.043227000	19.4292	106	1
1527788006.043311000	19.4293	145	0
1527788006.044211000	19.4302	100	1
1527788006.046922000	19.4329	91	0
1527788006.047152000	19.4331	100	1
1527788006.048347000	19.4343	137	0
1527788006.049145000	19.4351	100	1
1527788007.563020000	20.949	392	1
1527788007.563106000	20.9491	266	1
1527788007.580396000	20.9664	87	0
1527788007.670573000	21.0566	259	0
1527788007.671508000	21.0575	103	1
1527788007.671981000	21.058	145	0
1527788007.672217000	21.0582	100	1
1527788007.673372000	21.0594	91	0
1527788007.674228000	21.0602	100	1
1527788007.674776000	21.0608	269	0
1527788007.675225000	21.0612	100	1
1527788007.788999000	21.175	394	1
1527788007.789074000	21.1751	265	1
1527788007.808072000	21.1941	87	0
1527788007.917761000	21.3038	232	0
1527788007.919141000	21.3051	145	0
1527788007.920990000	21.307	91	0
1527788007.922393000	21.3084	145	0
1527788007.927782000	21.3138	112	1
1527788008.066025000	21.452	391	1
1527788008.066111000	21.4521	267	1
1527788008.095624000	21.4816	87	0
1527788008.210545000	21.5965	232	0
1527788008.211596000	21.5976	103	1
1527788008.231617000	21.6176	337	0
1527788008.232400000	21.6184	100	1
1527788008.282686000	21.6687	392	1
1527788008.282760000	21.6688	264	1
1527788008.301197000	21.6872	87	0
1527788008.393420000	21.7794	258	0
1527788008.394796000	21.7808	145	0
1527788008.395304000	21.7813	103	1
1527788008.396270000	21.7823	100	1
1527788008.396747000	21.7827	91	0
1527788008.397262000	21.7833	100	1
1527788008.398176000	21.7842	208	0
1527788008.399267000	21.7853	100	1
1527788008.519627000	21.9056	390	1
1527788008.519724000	21.9057	267	1
1527788008.537485000	21.9235	87	0
1527788008.555685000	21.9417	87	0
1527788008.647074000	22.0331	256	0
1527788008.648322000	22.0343	106	1
1527788008.648480000	22.0345	145	0
1527788008.649279000	22.0353	100	1
1527788008.651404000	22.0374	91	0
1527788008.652287000	22.0383	100	1
1527788008.652832000	22.0388	135	0
1527788008.653286000	22.0393	100	1
1527788008.948822000	22.3348	392	1
1527788008.948913000	22.3349	276	1
1527788008.966884000	22.3529	87	0
1527788009.051377000	22.4374	232	0
1527788009.052374000	22.4384	103	1
1527788009.052795000	22.4388	147	0
1527788009.053307000	22.4393	100	1
1527788009.055019000	22.441	91	0
1527788009.055322000	22.4413	100	1
1527788009.056570000	22.4426	222	0
1527788009.057314000	22.4433	100	1
1527788009.502810000	22.8888	393	1
1527788009.502870000	22.8889	256	1
1527788009.520278000	22.9063	87	0
1527788009.602061000	22.9881	304	0
1527788009.603410000	22.9894	147	0
1527788009.603457000	22.9895	103	1
1527788009.604418000	22.9904	100	1
1527788009.606392000	22.9924	91	0
1527788009.607415000	22.9934	100	1
1527788009.607849000	22.9938	193	0
1527788009.608352000	22.9943	100	1
1527788009.742850000	23.1288	994	1
1527788009.742913000	23.1289	255	1
1527788009.761024000	23.147	87	0
1527788009.869066000	23.2551	254	0
1527788009.869908000	23.2559	103	1
1527788009.870509000	23.2565	147	0
1527788009.871433000	23.2574	100	1
1527788009.876009000	23.262	91	0
1527788009.876431000	23.2624	100	1
1527788009.877447000	23.2634	227	0
1527788009.878362000	23.2644	100	1
1527788010.272643000	23.6586	581	1
1527788010.272702000	23.6587	255	1
1527788010.290843000	23.6768	87	0
1527788010.394042000	23.78	231	0
1527788010.395068000	23.7811	103	1
1527788010.395441000	23.7814	147	0
1527788010.396482000	23.7825	100	1
1527788010.397933000	23.7839	91	0
1527788010.398463000	23.7845	100	1
1527788010.399347000	23.7853	238	0
1527788010.400431000	23.7864	100	1
1527788010.502198000	23.8882	711	1
1527788010.502291000	23.8883	259	1
1527788010.520740000	23.9067	87	0
1527788010.607715000	23.9937	234	0
1527788010.608612000	23.9946	103	1
1527788010.609189000	23.9952	147	0
1527788010.609506000	23.9955	100	1
1527788010.611022000	23.997	91	0
1527788010.611474000	23.9975	100	1
1527788010.612454000	23.9985	169	0
1527788010.613404000	23.9994	100	1
1527788010.990866000	24.3769	467	1
1527788010.990950000	24.3769	256	1
1527788011.008475000	24.3945	87	0
1527788011.105028000	24.491	306	0
1527788011.105859000	24.4919	103	1
1527788011.106483000	24.4925	147	0
1527788011.107520000	24.4935	100	1
1527788011.109217000	24.4952	91	0
1527788011.109442000	24.4954	100	1
1527788011.110650000	24.4966	166	0
1527788011.111432000	24.4974	100	1
1527788011.327816000	24.7138	389	1
1527788011.327907000	24.7139	255	1
1527788011.345659000	24.7317	87	0
1527788011.455415000	24.8414	274	0
1527788011.456478000	24.8425	103	1
1527788011.456890000	24.8429	147	0
1527788011.457459000	24.8435	100	1
1527788011.458809000	24.8448	91	0
1527788011.459521000	24.8455	100	1
1527788011.460218000	24.8462	212	0
1527788011.460697000	24.8467	100	1
1527788011.708247000	25.0942	393	1
1527788011.708326000	25.0943	260	1
1527788011.732191000	25.1182	87	0
1527788011.810026000	25.196	258	0
1527788011.811063000	25.1971	103	1
1527788011.811434000	25.1974	147	0
1527788011.812558000	25.1986	100	1
1527788011.813730000	25.1997	91	0
1527788011.814544000	25.2005	100	1
1527788011.815098000	25.2011	91	0
1527788011.815546000	25.2015	100	1
1527788012.173115000	25.5591	389	1
1527788012.173179000	25.5592	260	1
1527788012.207298000	25.5933	87	0
1527788012.286124000	25.6721	312	0
1527788012.287069000	25.6731	103	1
1527788012.287550000	25.6735	147	0
1527788012.288583000	25.6746	100	1
1527788012.289550000	25.6755	91	0
1527788012.290574000	25.6766	100	1
1527788012.290962000	25.677	201	0
1527788012.291489000	25.6775	100	1
1527788012.605872000	25.9919	389	1
1527788012.605964000	25.992	255	1
1527788012.623858000	26.0099	87	0
1527788012.714827000	26.1008	285	0
1527788012.715821000	26.1018	103	1
1527788012.716249000	26.1022	147	0
1527788012.716643000	26.1026	100	1
1527788012.717695000	26.1037	91	0
1527788012.718599000	26.1046	100	1
1527788012.719051000	26.105	317	0
1527788012.719537000	26.1055	100	1
1527788013.007797000	26.3938	389	1
1527788013.007877000	26.3939	260	1
1527788013.026774000	26.4128	87	0
1527788013.129105000	26.5151	231	0
1527788013.130019000	26.516	103	1
1527788013.130487000	26.5165	147	0
1527788013.131555000	26.5176	100	1
1527788013.132513000	26.5185	91	0
1527788013.133618000	26.5196	100	1
1527788013.133907000	26.5199	124	0
1527788013.134542000	26.5205	100	1
1527788013.250247000	26.6362	391	1
1527788013.250338000	26.6363	258	1
1527788013.268329000	26.6543	87	0
1527788013.357574000	26.7436	235	0
1527788013.358577000	26.7446	103	1
1527788013.358985000	26.745	147	0
1527788013.359573000	26.7456	100	1
1527788013.360794000	26.7468	91	0
1527788013.361634000	26.7476	100	1
1527788013.362160000	26.7482	135	0
1527788013.362640000	26.7486	100	1
1527788013.462090000	26.8481	390	1
1527788013.462185000	26.8482	256	1
1527788013.480520000	26.8665	87	0
1527788013.557834000	26.9438	231	0
1527788013.558843000	26.9448	103	1
1527788013.559238000	26.9452	147	0
1527788013.559569000	26.9456	100	1
1527788013.562038000	26.948	91	0
1527788013.562567000	26.9486	100	1
1527788013.563474000	26.9495	99	0
1527788013.564584000	26.9506	100	1
1527788013.759986000	27.146	388	1
1527788013.760068000	27.1461	259	1
1527788013.778023000	27.164	87	0
1527788013.853673000	27.2397	281	0
1527788013.854658000	27.2407	103	1
1527788013.855125000	27.2411	147	0
1527788013.855584000	27.2416	100	1
1527788013.856614000	27.2426	91	0
1527788013.857594000	27.2436	100	1
1527788013.857946000	27.2439	130	0
1527788013.858577000	27.2446	100	1
1527788014.208627000	27.5946	994	1
1527788014.208715000	27.5947	261	1
1527788014.226554000	27.6126	87	0
1527788014.329330000	27.7153	235	0
1527788014.330675000	27.7167	147	0
1527788014.330768000	27.7168	103	1
1527788014.331709000	27.7177	100	1
1527788014.332099000	27.7181	91	0
1527788014.332700000	27.7187	100	1
1527788014.333541000	27.7195	269	0
1527788014.334628000	27.7206	100	1
1527788014.637178000	28.0232	588	1
1527788014.637241000	28.0232	257	1
1527788014.654544000	28.0405	87	0
1527788014.749395000	28.1354	259	0
1527788014.750729000	28.1367	147	0
1527788014.750790000	28.1368	103	1
1527788014.751719000	28.1377	100	1
1527788014.752614000	28.1386	91	0
1527788014.753713000	28.1397	100	1
1527788014.754022000	28.14	240	0
1527788014.754638000	28.1406	100	1
1527788015.197075000	28.5831	711	1
1527788015.197138000	28.5831	257	1
1527788015.218410000	28.6044	87	0
1527788015.335726000	28.7217	305	0
1527788015.336687000	28.7227	103	1
1527788015.337245000	28.7232	147	0
1527788015.337775000	28.7238	100	1
1527788015.339120000	28.7251	91	0
1527788015.339750000	28.7257	100	1
1527788015.340563000	28.7266	185	0
1527788015.341688000	28.7277	100	1
1527788016.049346000	29.4353	471	1
1527788016.049408000	29.4354	256	1
1527788016.066916000	29.4529	87	0
1527788016.159012000	29.545	256	0
1527788016.160018000	29.546	103	1
1527788016.160430000	29.5464	147	0
1527788016.160813000	29.5468	100	1
1527788016.161771000	29.5478	91	0
1527788016.162795000	29.5488	100	1
1527788016.163218000	29.5492	135	0
1527788016.163770000	29.5498	100	1
1527788016.315866000	29.7019	388	1
1527788016.315963000	29.702	258	1
1527788016.333798000	29.7198	87	0
1527788016.409102000	29.7951	232	0
1527788016.409954000	29.796	103	1
1527788016.410568000	29.7966	147	0
1527788016.411811000	29.7978	100	1
1527788016.414992000	29.801	91	0
1527788016.415806000	29.8018	100	1
1527788016.416490000	29.8025	310	0
1527788016.416967000	29.803	100	1
1527788022.583721000	35.9697	369	1
1527788022.583818000	35.9698	1412	1
1527788022.583858000	35.9699	1412	1
1527788022.583892000	35.9699	1412	1
1527788022.583925000	35.9699	552	1
1527788022.603751000	35.9897	87	0
1527788022.673923000	36.0599	415	0
1527788022.675134000	36.0611	103	1
1527788022.679873000	36.0659	79	0
1527788022.680386000	36.0664	100	1
1527788022.785542000	36.1715	394	1
1527788022.785634000	36.1716	265	1
1527788022.803766000	36.1898	87	0
1527788022.906889000	36.2929	324	0
1527788022.908144000	36.2941	103	1
1527788022.911402000	36.2974	147	0
1527788022.912124000	36.2981	100	1
1527788022.912805000	36.2988	91	0
1527788022.913131000	36.2991	100	1
1527788022.914169000	36.3002	218	0
1527788022.915103000	36.3011	100	1
1527788023.029363000	36.4154	388	1
1527788023.029452000	36.4154	257	1
1527788023.047015000	36.433	87	0
1527788023.140587000	36.5266	234	0
1527788023.141529000	36.5275	103	1
1527788023.142014000	36.528	147	0
1527788023.143151000	36.5291	100	1
1527788023.149404000	36.5354	91	0
1527788023.150151000	36.5361	100	1
1527788023.150882000	36.5369	247	0
1527788023.151352000	36.5373	100	1
1527788023.429554000	36.8156	389	1
1527788023.429613000	36.8156	256	1
1527788023.457124000	36.8431	87	0
1527788023.543426000	36.9294	310	0
1527788023.544466000	36.9305	103	1
1527788023.544888000	36.9309	147	0
1527788023.545239000	36.9312	100	1
1527788023.547623000	36.9336	91	0
1527788023.548209000	36.9342	100	1
1527788023.549019000	36.935	98	0
1527788023.550156000	36.9362	100	1
1527788023.709812000	37.0958	393	1
1527788023.709877000	37.0959	266	1
1527788023.729012000	37.115	87	0
1527788023.823092000	37.2091	283	0
1527788023.824215000	37.2102	103	1
1527788023.824479000	37.2105	147	0
1527788023.825177000	37.2112	100	1
1527788023.827823000	37.2138	91	0
1527788023.828237000	37.2142	100	1
1527788023.829241000	37.2152	100	0
1527788023.830294000	37.2163	100	1
1527788023.928525000	37.3145	389	1
1527788023.928584000	37.3146	261	1
1527788023.947391000	37.3334	87	0
1527788024.046873000	37.4329	235	0
1527788024.048222000	37.4342	147	0
1527788024.048283000	37.4343	103	1
1527788024.049255000	37.4353	100	1
1527788024.050153000	37.4362	91	0
1527788024.051239000	37.4372	100	1
1527788024.081653000	37.4677	261	0
1527788024.082395000	37.4684	100	1
1527788024.149441000	37.5354	393	1
1527788024.149527000	37.5355	267	1
1527788024.166592000	37.5526	87	0
1527788024.235088000	37.6211	234	0
1527788024.236194000	37.6222	103	1
1527788024.236540000	37.6225	147	0
1527788024.237185000	37.6232	100	1
1527788024.243075000	37.6291	91	0
1527788024.244184000	37.6302	100	1
1527788024.244510000	37.6305	338	0
1527788024.245183000	37.6312	100	1
1527788024.390502000	37.7765	991	1
1527788024.390590000	37.7766	256	1
1527788024.408803000	37.7948	87	0
1527788024.535759000	37.9218	234	0
1527788024.536780000	37.9228	103	1
1527788024.537221000	37.9232	147	0
1527788024.538266000	37.9243	100	1
1527788024.538621000	37.9246	91	0
1527788024.539266000	37.9253	100	1
1527788024.540026000	37.926	253	0
1527788024.540498000	37.9265	100	1
1527788024.809850000	38.1958	587	1
1527788024.809928000	38.1959	257	1
1527788024.827054000	38.2131	87	0
1527788024.953805000	38.3398	279	0
1527788024.954840000	38.3408	103	1
1527788024.955217000	38.3412	147	0
1527788024.956309000	38.3423	100	1
1527788024.957178000	38.3432	91	0
1527788024.958291000	38.3443	100	1
1527788025.013755000	38.3998	187	0
1527788025.014284000	38.4003	100	1
1527788025.101823000	38.4878	712	1
1527788025.101911000	38.4879	258	1
1527788025.123187000	38.5092	87	0
1527788025.221150000	38.6071	231	0
1527788025.222247000	38.6082	103	1
1527788025.222522000	38.6085	147	0
1527788025.223328000	38.6093	100	1
1527788025.225283000	38.6113	91	0
1527788025.226307000	38.6123	100	1
1527788025.226827000	38.6128	277	0
1527788025.227338000	38.6133	100	1
1527788025.392610000	38.7786	465	1
1527788025.392702000	38.7787	265	1
1527788025.409701000	38.7957	87	0
1527788025.419295000	38.8053	87	0
1527788025.518753000	38.9048	234	0
1527788025.519754000	38.9058	106	1
1527788025.520133000	38.9061	147	0
1527788025.521333000	38.9073	100	1
1527788025.521785000	38.9078	91	0
1527788025.522335000	38.9083	100	1
1527788025.523190000	38.9092	140	0
1527788025.524249000	38.9102	100	1
1527788025.824755000	39.2108	393	1
1527788025.824816000	39.2108	259	1
1527788025.843545000	39.2295	87	0
1527788025.940037000	39.326	326	0
1527788025.941367000	39.3274	103	1
1527788025.941420000	39.3274	147	0
1527788025.942347000	39.3283	100	1
1527788025.944188000	39.3302	91	0
1527788025.945344000	39.3313	100	1
1527788025.945617000	39.3316	144	0
1527788025.946257000	39.3323	100	1
1527788026.416694000	39.8027	392	1
1527788026.416772000	39.8028	256	1
1527788026.433945000	39.8199	87	0
1527788026.527038000	39.913	234	0
1527788026.528405000	39.9144	103	1
1527788026.528419000	39.9144	147	0
1527788026.529329000	39.9153	100	1
1527788026.530359000	39.9164	91	0
1527788026.531394000	39.9174	100	1
1527788026.531829000	39.9178	310	0
1527788026.532347000	39.9183	100	1
1527788026.659751000	40.0457	392	1
1527788026.659812000	40.0458	268	1
1527788026.677995000	40.064	87	0
1527788026.769201000	40.1552	258	0
1527788026.770330000	40.1563	103	1
1527788026.770609000	40.1566	147	0
1527788026.771307000	40.1573	100	1
1527788026.773083000	40.1591	91	0
1527788026.773322000	40.1593	100	1
1527788026.774513000	40.1605	211	0
1527788026.775350000	40.1613	100	1
1527788026.912958000	40.299	389	1
1527788026.913055000	40.2991	258	1
1527788026.930938000	40.3169	87	0
1527788027.021121000	40.4071	234	0
1527788027.022436000	40.4084	103	1
1527788027.022467000	40.4085	147	0
1527788027.023415000	40.4094	100	1
1527788027.025781000	40.4118	91	0
1527788027.026428000	40.4124	100	1
1527788027.027387000	40.4134	90	0
1527788027.028342000	40.4143	100	1
1527788027.162455000	40.5485	390	1
1527788027.162518000	40.5485	256	1
1527788027.181596000	40.5676	87	0
1527788027.282055000	40.6681	231	0
1527788027.283472000	40.6695	103	1
1527788027.283507000	40.6695	147	0
1527788027.284339000	40.6703	100	1
1527788027.286576000	40.6726	91	0
1527788027.287347000	40.6733	100	1
1527788027.288007000	40.674	148	0
1527788027.288703000	40.6747	100	1
1527788027.401852000	40.7878	391	1
1527788027.401942000	40.7879	269	1
1527788027.421751000	40.8077	87	0
1527788027.427704000	40.8137	87	0
1527788027.513028000	40.899	327	0
1527788027.513849000	40.8998	106	1
1527788027.514419000	40.9004	147	0
1527788027.515440000	40.9014	100	1
1527788027.515915000	40.9019	91	0
1527788027.516455000	40.9025	100	1
1527788027.517385000	40.9034	258	0
1527788027.518372000	40.9044	100	1
1527788027.792594000	41.1786	390	1
1527788027.792689000	41.1787	258	1
1527788027.812122000	41.1981	87	0
1527788027.823528000	41.2095	87	0
1527788027.891188000	41.2772	258	0
1527788027.892473000	41.2785	106	1
1527788027.892511000	41.2785	147	0
1527788027.893460000	41.2795	100	1
1527788027.894911000	41.2809	91	0
1527788027.895456000	41.2815	100	1
1527788027.896324000	41.2823	275	0
1527788027.897394000	41.2834	100	1
1527788028.644201000	42.0302	994	1
1527788028.644265000	42.0303	260	1
1527788028.672459000	42.0585	87	0
1527788028.677956000	42.064	87	0
1527788028.769684000	42.1557	334	0
1527788028.770703000	42.1567	106	1
1527788028.771036000	42.157	147	0
1527788028.771420000	42.1574	100	1
1527788028.773023000	42.159	91	0
1527788028.773522000	42.1595	100	1
1527788028.774481000	42.1605	180	0
1527788028.775447000	42.1614	100	1
1527788028.884056000	42.2701	587	1
1527788028.884117000	42.2701	257	1
1527788028.902080000	42.2881	87	0
1527788029.016919000	42.4029	261	0
1527788029.017920000	42.4039	103	1
1527788029.018377000	42.4044	147	0
1527788029.019528000	42.4055	100	1
1527788029.021430000	42.4074	91	0
1527788029.022523000	42.4085	100	1
1527788029.022859000	42.4089	301	0
1527788029.023449000	42.4094	100	1
1527788029.206785000	42.5928	713	1
1527788029.206875000	42.5929	258	1
1527788029.224159000	42.6102	87	0
1527788029.316618000	42.7026	232	0
1527788029.317655000	42.7037	103	1
1527788029.318032000	42.704	147	0
1527788029.318469000	42.7045	100	1
1527788029.321190000	42.7072	91	0
1527788029.321480000	42.7075	100	1
1527788029.322615000	42.7086	180	0
1527788029.323472000	42.7095	100	1
1527788029.500972000	42.887	465	1
1527788029.501033000	42.887	257	1
1527788029.518767000	42.9048	87	0
1527788029.607569000	42.9936	235	0
1527788029.608492000	42.9945	103	1
1527788029.609028000	42.995	147	0
1527788029.609481000	42.9955	100	1
1527788029.610440000	42.9964	91	0
1527788029.611558000	42.9976	100	1
1527788029.611837000	42.9978	135	0
1527788029.612476000	42.9985	100	1
1527788029.838880000	43.2249	390	1
1527788029.838977000	43.225	256	1
1527788029.857321000	43.2433	87	0
1527788029.934726000	43.3207	256	0
1527788029.935555000	43.3216	103	1
1527788029.936197000	43.3222	147	0
1527788029.936549000	43.3225	100	1
1527788029.940268000	43.3263	91	0
1527788029.940506000	43.3265	100	1
1527788029.941673000	43.3277	167	0
1527788029.942506000	43.3285	100	1
1527788030.169128000	43.5551	389	1
1527788030.169212000	43.5552	258	1
1527788030.185573000	43.5716	87	0
1527788030.280861000	43.6669	255	0
1527788030.281850000	43.6678	103	1
1527788030.282289000	43.6683	147	0
1527788030.282915000	43.6689	100	1
1527788030.283607000	43.6696	91	0
1527788030.284528000	43.6705	100	1
1527788030.285027000	43.671	245	0
1527788030.285555000	43.6716	100	1
1527788030.680778000	44.0668	393	1
1527788030.680874000	44.0669	256	1
1527788030.698360000	44.0844	87	0
1527788030.778044000	44.164	258	0
1527788030.779076000	44.1651	103	1
1527788030.779477000	44.1655	147	0
1527788030.780645000	44.1666	100	1
1527788030.781309000	44.1673	91	0
1527788030.781582000	44.1676	100	1
1527788030.782653000	44.1687	91	0
1527788030.783563000	44.1696	100	1
1527788030.947931000	44.3339	389	1
1527788030.947994000	44.334	256	1
1527788030.964937000	44.3509	87	0
1527788031.221242000	44.6072	232	0
1527788031.222332000	44.6083	103	1
1527788031.222646000	44.6086	147	0
1527788031.223575000	44.6096	100	1
1527788031.225594000	44.6116	91	0
1527788031.226576000	44.6126	100	1
1527788031.227124000	44.6131	161	0
1527788031.227853000	44.6139	100	1
1527788031.508857000	44.8949	389	1
1527788031.508916000	44.8949	260	1
1527788031.525846000	44.9118	87	0
1527788031.612896000	44.9989	302	0
1527788031.613868000	44.9999	103	1
1527788031.614305000	45.0003	147	0
1527788031.614634000	45.0006	100	1
1527788031.616884000	45.0029	91	0
1527788031.617672000	45.0037	100	1
1527788031.618314000	45.0043	244	0
1527788031.618812000	45.0048	100	1
1527788032.449226000	45.8352	388	1
1527788032.449322000	45.8353	257	1
1527788032.466457000	45.8525	87	0
1527788032.557962000	45.944	256	0
1527788032.558835000	45.9448	103	1
1527788032.559417000	45.9454	147	0
1527788032.559746000	45.9457	100	1
1527788032.560814000	45.9468	91	0
1527788032.561746000	45.9477	100	1
1527788032.562177000	45.9482	190	0
1527788032.562643000	45.9486	100	1
1527788034.003215000	47.3892	391	1
1527788034.003300000	47.3893	259	1
1527788034.020840000	47.4068	87	0
1527788034.136225000	47.5222	255	0
1527788034.137615000	47.5236	147	0
1527788034.137702000	47.5237	103	1
1527788034.138614000	47.5246	100	1
1527788034.140342000	47.5263	91	0
1527788034.140588000	47.5266	100	1
1527788034.141775000	47.5278	187	0
1527788034.142525000	47.5285	100	1
1527788034.245934000	47.6319	388	1
1527788034.246008000	47.632	258	1
1527788034.263412000	47.6494	87	0
1527788034.359295000	47.7453	234	0
1527788034.360576000	47.7466	103	1
1527788034.360685000	47.7467	147	0
1527788034.361550000	47.7475	100	1
1527788034.362062000	47.7481	91	0
1527788034.362552000	47.7485	100	1
1527788034.363464000	47.7495	224	0
1527788034.364563000	47.7506	100	1
1527788034.475979000	47.862	990	1
1527788034.476043000	47.862	258	1
1527788034.494606000	47.8806	87	0
1527788034.596045000	47.982	232	0
1527788034.597100000	47.9831	103	1
1527788034.597598000	47.9836	147	0
1527788034.598640000	47.9846	100	1
1527788034.599442000	47.9854	91	0
1527788034.600643000	47.9866	100	1
1527788034.600845000	47.9868	227	0
1527788034.601559000	47.9876	100	1
1527788034.729055000	48.1151	389	1
1527788034.729133000	48.1151	259	1
1527788034.746947000	48.1329	87	0
1527788034.943452000	48.3294	347	0
1527788034.944607000	48.3306	103	1
1527788034.944912000	48.3309	147	0
1527788034.945584000	48.3316	100	1
1527788034.946303000	48.3323	91	0
1527788034.946586000	48.3326	100	1
1527788034.947766000	48.3338	331	0
1527788034.948590000	48.3346	100	1
1527788034.967736000	48.3537	588	1
1527788034.967806000	48.3538	261	1
1527788034.986111000	48.3721	87	0
1527788035.075659000	48.4617	234	0
1527788035.076767000	48.4628	103	1
1527788035.077192000	48.4632	147	0
1527788035.077705000	48.4637	100	1
1527788035.080313000	48.4663	91	0
1527788035.080601000	48.4666	100	1
1527788035.081756000	48.4678	291	0
1527788035.082602000	48.4686	100	1
1527788035.181863000	48.5679	714	1
1527788035.181946000	48.5679	258	1
1527788035.200009000	48.586	87	0
1527788035.206106000	48.5921	87	0
1527788035.272814000	48.6588	309	0
1527788035.273847000	48.6598	106	1
1527788035.274228000	48.6602	147	0
1527788035.274604000	48.6606	100	1
1527788035.275620000	48.6616	91	0
1527788035.276675000	48.6627	100	1
1527788035.277029000	48.663	139	0
1527788035.277601000	48.6636	100	1
1527788035.420061000	48.8061	465	1
1527788035.420152000	48.8061	259	1
1527788035.437474000	48.8235	87	0
1527788035.521030000	48.907	262	0
1527788035.521872000	48.9079	103	1
1527788035.522475000	48.9085	147	0
1527788035.523713000	48.9097	100	1
1527788035.524042000	48.91	91	0
1527788035.524693000	48.9107	100	1
1527788035.525561000	48.9116	92	0
1527788035.526626000	48.9126	100	1
1527788035.760042000	49.146	393	1
1527788035.760102000	49.1461	257	1
1527788035.777532000	49.1635	87	0
1527788035.856380000	49.2424	255	0
1527788035.857738000	49.2437	103	1
1527788035.857783000	49.2438	147	0
1527788035.858715000	49.2447	100	1
1527788035.860672000	49.2467	91	0
1527788035.861712000	49.2477	100	1
1527788035.862047000	49.248	228	0
1527788035.862630000	49.2486	100	1
1527788036.181043000	49.567	389	1
1527788036.181134000	49.5671	258	1
1527788036.198461000	49.5845	87	0
1527788036.287039000	49.673	232	0
1527788036.288067000	49.6741	103	1
1527788036.288496000	49.6745	147	0
1527788036.289740000	49.6757	100	1
1527788036.290721000	49.6767	91	0
1527788036.291756000	49.6778	100	1
1527788036.292184000	49.6782	321	0
1527788036.292686000	49.6787	100	1
1527788036.444974000	49.831	388	1
1527788036.445060000	49.8311	258	1
1527788036.464030000	49.85	87	0
1527788036.550811000	49.9368	232	0
1527788036.551793000	49.9378	103	1
1527788036.552212000	49.9382	147	0
1527788036.552684000	49.9387	100	1
1527788036.554510000	49.9405	91	0
1527788036.554728000	49.9407	100	1
1527788036.555933000	49.9419	85	0
1527788036.556685000	49.9427	100	1
1527788036.660045000	50.046	388	1
1527788036.660128000	50.0461	261	1
1527788036.677463000	50.0635	87	0
1527788036.763390000	50.1494	281	0
1527788036.764744000	50.1507	147	0
1527788036.764811000	50.1508	103	1
1527788036.765768000	50.1518	100	1
1527788036.767609000	50.1536	91	0
1527788036.768767000	50.1548	100	1
1527788036.769029000	50.155	151	0
1527788036.769675000	50.1557	100	1
1527788036.900957000	50.287	390	1
1527788036.901017000	50.287	259	1
1527788036.918257000	50.3043	87	0
1527788036.922312000	50.3083	87	0
1527788037.013705000	50.3997	232	0
1527788037.014723000	50.4007	106	1
1527788037.015057000	50.4011	147	0
1527788037.015801000	50.4018	100	1
1527788037.018257000	50.4043	91	0
1527788037.018780000	50.4048	100	1
1527788037.019687000	50.4057	165	0
1527788037.020753000	50.4067	100	1
1527788037.170868000	50.5569	393	1
1527788037.170963000	50.557	256	1
1527788037.200771000	50.5868	87	0
1527788037.287681000	50.6737	232	0
1527788037.288750000	50.6747	103	1
1527788037.289040000	50.675	147	0
1527788037.289813000	50.6758	100	1
1527788037.291959000	50.678	91	0
1527788037.292798000	50.6788	100	1
1527788037.293392000	50.6794	116	0
1527788037.293876000	50.6799	100	1
1527788039.422996000	52.809	388	1
1527788039.423093000	52.8091	256	1
1527788039.440220000	52.8262	87	0
1527788039.534023000	52.92	328	0
1527788039.534847000	52.9208	103	1
1527788039.535493000	52.9215	147	0
1527788039.536434000	52.9224	100	1
1527788039.537747000	52.9237	91	0
1527788039.538436000	52.9244	100	1
1527788039.539777000	52.9258	164	0
1527788039.540455000	52.9265	100	1
1527788039.751543000	53.1375	994	1
1527788039.751637000	53.1376	263	1
1527788039.769971000	53.156	87	0
1527788039.774773000	53.1608	87	0
1527788039.937452000	53.3234	258	0
1527788039.938459000	53.3245	106	1
1527788039.938898000	53.3249	147	0
1527788039.939469000	53.3255	100	1
1527788039.941039000	53.327	91	0
1527788039.941540000	53.3275	100	1
1527788039.943032000	53.329	184	0
1527788039.943465000	53.3295	100	1
1527788040.158073000	53.5441	394	1
1527788040.158133000	53.5441	262	1
1527788040.177287000	53.5633	87	0
1527788040.257025000	53.643	234	0
1527788040.257865000	53.6439	103	1
1527788040.258504000	53.6445	147	0
1527788040.259560000	53.6456	100	1
1527788040.261203000	53.6472	91	0
1527788040.261559000	53.6476	100	1
1527788040.262572000	53.6486	100	0
1527788040.263492000	53.6495	100	1
1527788040.775815000	54.1618	587	1
1527788040.775889000	54.1619	265	1
1527788040.793990000	54.18	87	0
1527788040.890930000	54.2769	258	0
1527788040.891805000	54.2778	103	1
1527788040.892351000	54.2783	147	0
1527788040.893597000	54.2796	100	1
1527788040.895237000	54.2812	91	0
1527788040.895592000	54.2816	100	1
1527788040.896771000	54.2828	310	0
1527788040.897539000	54.2835	100	1
1527788041.117541000	54.5035	711	1
1527788041.117633000	54.5036	257	1
1527788041.148018000	54.534	87	0
1527788041.227844000	54.6138	235	0
1527788041.228878000	54.6149	103	1
1527788041.229253000	54.6153	147	0
1527788041.229603000	54.6156	100	1
1527788041.231106000	54.6171	91	0
1527788041.231620000	54.6176	100	1
1527788041.232545000	54.6185	237	0
1527788041.233560000	54.6196	100	1
1527788041.382858000	54.7689	472	1
1527788041.382933000	54.7689	260	1
1527788041.399705000	54.7857	87	0
1527788041.482886000	54.8689	324	0
1527788041.483780000	54.8698	103	1
1527788041.484294000	54.8703	147	0
1527788041.485638000	54.8716	100	1
1527788041.487215000	54.8732	91	0
1527788041.487656000	54.8737	100	1
1527788041.488609000	54.8746	316	0
1527788041.489564000	54.8756	100	1
1527788041.589943000	54.9759	389	1
1527788041.590032000	54.976	256	1
1527788041.617496000	55.0035	87	0
1527788041.698439000	55.0844	255	0
1527788041.699598000	55.0856	103	1
1527788041.699795000	55.0858	147	0
1527788041.700560000	55.0866	100	1
1527788041.701428000	55.0874	91	0
1527788041.702665000	55.0887	100	1
1527788041.702904000	55.0889	261	0
1527788041.703555000	55.0896	100	1
1527788041.891936000	55.2779	391	1
1527788041.891998000	55.278	257	1
1527788041.911565000	55.2976	87	0
1527788042.008426000	55.3944	310	0
1527788042.009680000	55.3957	103	1
1527788042.009785000	55.3958	147	0
1527788042.010664000	55.3967	100	1
1527788042.012425000	55.3984	91	0
1527788042.012654000	55.3987	100	1
1527788042.013853000	55.3999	275	0
1527788042.014591000	55.4006	100	1
1527788043.205912000	56.5919	392	1
1527788043.205972000	56.592	259	1
1527788043.223269000	56.6093	87	0
1527788043.341527000	56.7275	285	0
1527788043.342399000	56.7284	103	1
1527788043.342952000	56.7289	147	0
1527788043.344078000	56.7301	100	1
1527788043.353805000	56.7398	91	0
1527788043.354074000	56.7401	100	1
1527788043.355235000	56.7412	316	0
1527788043.356062000	56.7421	100	1
1527788043.877666000	57.2637	389	1
1527788043.877760000	57.2638	262	1
1527788043.895109000	57.2811	87	0
1527788043.971732000	57.3577	257	0
1527788043.972739000	57.3587	103	1
1527788043.973144000	57.3591	147	0
1527788043.974153000	57.3602	100	1
1527788043.975025000	57.361	91	0
1527788043.976146000	57.3621	100	1
1527788043.976434000	57.3624	174	0
1527788043.977082000	57.3631	100	1
1527788044.116151000	57.5021	393	1
1527788044.116225000	57.5022	256	1
1527788044.135321000	57.5213	87	0
1527788044.202029000	57.588	232	0
1527788044.203159000	57.5892	103	1
1527788044.203505000	57.5895	147	0
1527788044.204105000	57.5901	100	1
1527788044.205172000	57.5912	91	0
1527788044.206141000	57.5921	100	1
1527788044.206764000	57.5928	143	0
1527788044.207222000	57.5932	100	1
1527788044.417717000	57.8037	388	1
1527788044.417804000	57.8038	257	1
1527788044.445065000	57.8311	87	0
1527788044.519568000	57.9056	254	0
1527788044.520597000	57.9066	103	1
1527788044.521030000	57.907	147	0
1527788044.522150000	57.9081	100	1
1527788044.523880000	57.9099	91	0
1527788044.524124000	57.9101	100	1
1527788044.525313000	57.9113	215	0
1527788044.526136000	57.9121	100	1
1527788044.639541000	58.0255	387	1
1527788044.639634000	58.0256	257	1
1527788044.656336000	58.0423	87	0
1527788044.740014000	58.126	255	0
1527788044.741169000	58.1272	103	1
1527788044.741416000	58.1274	147	0
1527788044.742214000	58.1282	100	1
1527788044.743048000	58.129	91	0
1527788044.744212000	58.1302	100	1
1527788044.744503000	58.1305	192	0
1527788044.745120000	58.1311	100	1
1527788044.890947000	58.2769	994	1
1527788044.891024000	58.277	263	1
1527788044.912361000	58.2984	87	0
1527788044.915281000	58.3013	87	0
1527788045.001344000	58.3873	231	0
1527788045.002395000	58.3884	106	1
1527788045.002733000	58.3887	147	0
1527788045.003141000	58.3891	100	1
1527788045.004392000	58.3904	91	0
1527788045.005222000	58.3912	100	1
1527788045.005787000	58.3918	107	0
1527788045.006233000	58.3922	100	1
1527788045.159249000	58.5452	388	1
1527788045.159314000	58.5453	256	1
1527788045.177022000	58.563	87	0
1527788045.280153000	58.6662	305	0
1527788045.281242000	58.6672	103	1
1527788045.281530000	58.6675	147	0
1527788045.282197000	58.6682	100	1
1527788045.282989000	58.669	91	0
1527788045.284264000	58.6703	100	1
1527788045.284332000	58.6703	251	0
1527788045.285174000	58.6712	100	1
1527788045.400727000	58.7867	585	1
1527788045.400789000	58.7868	257	1
1527788045.418123000	58.8041	87	0
1527788045.505746000	58.8917	232	0
1527788045.506787000	58.8928	103	1
1527788045.507221000	58.8932	147	0
1527788045.508259000	58.8943	100	1
1527788045.509805000	58.8958	91	0
1527788045.510253000	58.8963	100	1
1527788045.511207000	58.8972	302	0
1527788045.512186000	58.8982	100	1
1527788045.660594000	59.0466	710	1
1527788045.660688000	59.0467	257	1
1527788045.678790000	59.0648	87	0
1527788045.750883000	59.1369	257	0
1527788045.751821000	59.1378	103	1
1527788045.752301000	59.1383	147	0
1527788045.753190000	59.1392	100	1
1527788045.756348000	59.1423	91	0
1527788045.757203000	59.1432	100	1
1527788045.757884000	59.1439	310	0
1527788045.758467000	59.1445	100	1
1527788045.940417000	59.3264	470	1
1527788045.940486000	59.3265	258	1
1527788045.957587000	59.3436	87	0
1527788046.047482000	59.4335	234	0
1527788046.048450000	59.4344	103	1
1527788046.048912000	59.4349	147	0
1527788046.049272000	59.4353	100	1
1527788046.051554000	59.4376	91	0
1527788046.052281000	59.4383	100	1
1527788046.052983000	59.439	280	0
1527788046.053482000	59.4395	100	1
1527788046.370662000	59.7567	394	1
1527788046.370747000	59.7567	260	1
1527788046.387630000	59.7736	87	0
1527788046.473893000	59.8599	232	0
1527788046.474850000	59.8608	103	1
1527788046.475290000	59.8613	147	0
1527788046.476326000	59.8623	100	1
1527788046.477565000	59.8636	91	0
1527788046.478308000	59.8643	100	1
1527788046.478975000	59.865	129	0
1527788046.479454000	59.8655	100	1
1527788049.096018000	62.482	389	1
1527788049.096085000	62.4821	259	1
1527788049.120996000	62.507	87	0
1527788049.215550000	62.6015	259	0
1527788049.216512000	62.6025	103	1
1527788049.217025000	62.603	147	0
1527788049.218048000	62.604	100	1
1527788049.219317000	62.6053	91	0
1527788049.220062000	62.6061	100	1
1527788049.220685000	62.6067	206	0
1527788049.221172000	62.6072	100	1
1527788049.549427000	62.9354	394	1
1527788049.549519000	62.9355	259	1
1527788049.566429000	62.9524	87	0
1527788049.661267000	63.0473	350	0
1527788049.662151000	63.0481	103	1
1527788049.662685000	63.0487	147	0
1527788049.663012000	63.049	100	1
1527788049.664816000	63.0508	91	0
1527788049.665063000	63.0511	100	1
1527788049.666246000	63.0522	247	0
1527788049.667017000	63.053	100	1
1527788050.540497000	63.9265	393	1
1527788050.540569000	63.9266	262	1
1527788050.558062000	63.9441	87	0
1527788050.631386000	64.0174	235	0
1527788050.632180000	64.0182	103	1
1527788050.632872000	64.0189	147	0
1527788050.633188000	64.0192	100	1
1527788050.636561000	64.0226	91	0
1527788050.637102000	64.0231	100	1
1527788050.638029000	64.024	163	0
1527788050.639074000	64.0251	100	1
1527788050.901378000	64.2874	395	1
1527788050.901446000	64.2874	256	1
1527788050.919144000	64.3051	87	0
1527788051.010414000	64.3964	336	0
1527788051.011337000	64.3973	103	1
1527788051.011831000	64.3978	147	0
1527788051.012185000	64.3982	100	1
1527788051.014077000	64.4001	91	0
1527788051.015147000	64.4011	100	1
1527788051.015489000	64.4015	86	0
1527788051.016098000	64.4021	100	1
1527788052.736093000	66.1221	371	1
1527788052.736175000	66.1222	1412	1
1527788052.736200000	66.1222	1412	1
1527788052.736236000	66.1222	1412	1
1527788052.736284000	66.1223	251	1
1527788052.753617000	66.1396	87	0
1527788052.854768000	66.2408	413	0
1527788052.855603000	66.2416	103	1
1527788052.858437000	66.2444	79	0
1527788052.859611000	66.2456	100	1
1527788052.940040000	66.326	992	1
1527788052.940143000	66.3261	263	1
1527788052.958441000	66.3444	87	0
1527788052.964489000	66.3505	87	0
1527788053.060701000	66.4467	258	0
1527788053.061635000	66.4476	106	1
1527788053.062092000	66.4481	147	0
1527788053.062594000	66.4486	100	1
1527788053.067724000	66.4537	91	0
1527788053.068608000	66.4546	100	1
1527788053.069134000	66.4551	247	0
1527788053.069598000	66.4556	100	1
1527788053.179300000	66.5653	394	1
1527788053.179391000	66.5654	264	1
1527788053.196996000	66.583	87	0
1527788053.269903000	66.6559	255	0
1527788053.270739000	66.6567	103	1
1527788053.271326000	66.6573	147	0
1527788053.271692000	66.6577	100	1
1527788053.273435000	66.6594	91	0
1527788053.273658000	66.6597	100	1
1527788053.274872000	66.6609	332	0
1527788053.275622000	66.6616	100	1
1527788053.585702000	66.9717	588	1
1527788053.585758000	66.9718	261	1
1527788053.602125000	66.9881	87	0
1527788053.703367000	67.0894	257	0
1527788053.704660000	67.0907	103	1
1527788053.704750000	67.0907	147	0
1527788053.705646000	67.0916	100	1
1527788053.707916000	67.0939	91	0
1527788053.708641000	67.0946	100	1
1527788053.709366000	67.0954	132	0
1527788053.709727000	67.0957	100	1
1527788053.798085000	67.1841	710	1
1527788053.798158000	67.1842	263	1
1527788053.826114000	67.2121	87	0
1527788053.976145000	67.3621	304	0
1527788053.977213000	67.3632	103	1
1527788053.977606000	67.3636	147	0
1527788053.978642000	67.3646	100	1
1527788053.979587000	67.3656	91	0
1527788053.980638000	67.3666	100	1
1527788053.980998000	67.367	301	0
1527788053.981706000	67.3677	100	1
1527788054.018528000	67.4045	470	1
1527788054.018601000	67.4046	266	1
1527788054.036724000	67.4227	87	0
1527788054.119478000	67.5055	232	0
1527788054.120670000	67.5067	103	1
1527788054.120883000	67.5069	147	0
1527788054.121648000	67.5076	100	1
1527788054.123613000	67.5096	91	0
1527788054.124646000	67.5106	100	1
1527788054.125042000	67.511	134	0
1527788054.125665000	67.5117	100	1
1527788054.224784000	67.6108	391	1
1527788054.224867000	67.6109	258	1
1527788054.241690000	67.6277	87	0
1527788054.252077000	67.6381	87	0
1527788054.337664000	67.7237	232	0
1527788054.338691000	67.7247	106	1
1527788054.339029000	67.725	147	0
1527788054.339761000	67.7258	100	1
1527788054.341305000	67.7273	91	0
1527788054.341753000	67.7278	100	1
1527788054.342706000	67.7287	101	0
1527788054.343681000	67.7297	100	1
1527788055.736720000	69.1227	371	1
1527788055.736813000	69.1228	1412	1
1527788055.736838000	69.1228	1412	1
1527788055.736879000	69.1229	1412	1
1527788055.736912000	69.1229	1412	1
1527788055.736946000	69.1229	1412	1
1527788055.736982000	69.123	1412	1
1527788055.737015000	69.123	1412	1
1527788055.737049000	69.123	1412	1
1527788055.737089000	69.1231	1412	1
1527788055.737122000	69.1231	1412	1
1527788055.737158000	69.1232	1412	1
1527788055.738573000	69.1246	1412	1
1527788055.738610000	69.1246	1412	1
1527788055.738633000	69.1246	138	1
1527788055.753615000	69.1396	100	0
1527788055.754649000	69.1406	100	1
1527788055.756495000	69.1425	87	0
1527788055.767010000	69.153	87	0
1527788055.835965000	69.222	395	0
1527788055.836821000	69.2228	106	1
1527788055.840870000	69.2269	79	0
1527788055.841685000	69.2277	100	1
1527788061.659293000	75.0453	391	1
1527788061.659370000	75.0454	267	1
1527788061.676567000	75.0626	87	0
1527788061.742096000	75.1281	259	0
1527788061.743107000	75.1291	103	1
1527788061.743507000	75.1295	147	0
1527788061.743882000	75.1299	100	1
1527788061.745782000	75.1318	91	0
1527788061.746896000	75.1329	100	1
1527788061.747269000	75.1333	314	0
1527788061.747998000	75.134	100	1
1527788061.865165000	75.2512	391	1
1527788061.865241000	75.2512	264	1
1527788061.883389000	75.2694	87	0
1527788062.013688000	75.3997	324	0
1527788062.015021000	75.401	147	0
1527788062.015034000	75.401	103	1
1527788062.015987000	75.402	100	1
1527788062.017852000	75.4038	91	0
1527788062.018984000	75.405	100	1
1527788062.019289000	75.4053	168	0
1527788062.019895000	75.4059	100	1
1527788062.081212000	75.4672	389	1
1527788062.081302000	75.4673	261	1
1527788062.098959000	75.485	87	0
1527788062.205509000	75.5915	235	0
1527788062.206484000	75.5925	103	1
1527788062.206973000	75.593	147	0
1527788062.207977000	75.594	100	1
1527788062.318997000	75.705	102	0
1527788062.319946000	75.7059	100	1
1527788062.320843000	75.7068	208	0
1527788062.321934000	75.7079	100	1
1527788062.340968000	75.727	390	1
1527788062.341045000	75.727	267	1
1527788062.359693000	75.7457	87	0
1527788062.362513000	75.7485	87	0
1527788062.495890000	75.8819	266	0
1527788062.497008000	75.883	106	1
1527788062.497636000	75.8836	147	0
1527788062.497939000	75.8839	100	1
1527788062.499510000	75.8855	91	0
1527788062.499937000	75.8859	100	1
1527788062.500931000	75.8869	164	0
1527788062.501947000	75.8879	100	1
1527788062.759851000	76.1458	995	1
1527788062.759942000	76.1459	272	1
1527788062.777314000	76.1633	87	0
1527788062.866694000	76.2527	302	0
1527788062.867968000	76.254	103	1
1527788062.868155000	76.2542	147	0
1527788062.868952000	76.2549	100	1
1527788062.870692000	76.2567	91	0
1527788062.870947000	76.2569	100	1
1527788062.872094000	76.2581	136	0
1527788062.872957000	76.259	100	1
1527788063.175567000	76.5616	393	1
1527788063.175659000	76.5617	276	1
1527788063.193434000	76.5794	87	0
1527788063.272763000	76.6588	234	0
1527788063.274015000	76.66	103	1
1527788063.274166000	76.6602	147	0
1527788063.274990000	76.661	100	1
1527788063.277166000	76.6632	91	0
1527788063.277991000	76.664	100	1
1527788063.278617000	76.6646	314	0
1527788063.278985000	76.665	100	1
1527788063.595030000	76.981	588	1
1527788063.595119000	76.9811	281	1
1527788063.613831000	76.9998	87	0
1527788063.704237000	77.0902	262	0
1527788063.705317000	77.0913	103	1
1527788063.705695000	77.0917	147	0
1527788063.706106000	77.0921	100	1
1527788063.707931000	77.0939	91	0
1527788063.709049000	77.095	100	1
1527788063.709425000	77.0954	218	0
1527788063.709998000	77.096	100	1
1527788064.011188000	77.3972	711	1
1527788064.011279000	77.3973	276	1
1527788064.029472000	77.4155	87	0
1527788064.139591000	77.5256	254	0
1527788064.140522000	77.5265	103	1
1527788064.140999000	77.527	147	0
1527788064.142024000	77.528	100	1
1527788064.144132000	77.5301	91	0
1527788064.145018000	77.531	100	1
1527788064.145566000	77.5316	254	0
1527788064.146017000	77.532	100	1
1527788064.427005000	77.813	468	1
1527788064.427083000	77.8131	273	1
1527788064.445237000	77.8312	87	0
1527788064.531049000	77.917	255	0
1527788064.532088000	77.9181	103	1
1527788064.532503000	77.9185	147	0
1527788064.533044000	77.919	100	1
1527788064.533887000	77.9199	91	0
1527788064.534114000	77.9201	100	1
1527788064.535292000	77.9213	253	0
1527788064.536059000	77.9221	100	1
1527788064.839649000	78.2256	392	1
1527788064.839723000	78.2257	270	1
1527788064.857357000	78.2434	87	0
1527788064.924950000	78.3109	256	0
1527788064.926090000	78.3121	103	1
1527788064.926385000	78.3124	147	0
1527788064.927095000	78.3131	100	1
1527788064.929556000	78.3156	91	0
1527788064.930097000	78.3161	100	1
1527788064.930988000	78.317	298	0
1527788064.932091000	78.3181	100	1
1527788065.056747000	78.4427	392	1
1527788065.056842000	78.4428	266	1
1527788065.089229000	78.4752	392	1
1527788065.106572000	78.4926	87	0
1527788065.111974000	78.498	87	0
1527788065.139250000	78.5252	87	0
1527788065.158139000	78.5441	302	0
1527788065.159500000	78.5455	109	1
1527788065.159528000	78.5455	147	0
1527788065.160082000	78.5461	100	1
1527788065.162907000	78.5489	91	0
1527788065.163137000	78.5491	100	1
1527788065.164308000	78.5503	169	0
1527788065.165085000	78.5511	100	1
1527788065.277184000	78.6632	392	1
1527788065.277368000	78.6634	268	1
1527788065.300918000	78.6869	87	0
1527788065.387530000	78.7735	232	0
1527788065.388620000	78.7746	103	1
1527788065.388938000	78.7749	147	0
1527788065.389296000	78.7753	100	1
1527788065.390332000	78.7763	91	0
1527788065.391098000	78.7771	100	1
1527788065.391735000	78.7777	316	0
1527788065.392263000	78.7783	100	1
1527788065.498650000	78.8846	393	1
1527788065.498738000	78.8847	264	1
1527788065.515321000	78.9013	87	0
1527788065.601118000	78.9871	234	0
1527788065.602137000	78.9881	103	1
1527788065.602575000	78.9886	147	0
1527788065.603111000	78.9891	100	1
1527788065.603963000	78.99	91	0
1527788065.605152000	78.9911	100	1
1527788065.605368000	78.9914	292	0
1527788065.606120000	78.9921	100	1
1527788072.323024000	85.709	370	1
1527788072.323112000	85.7091	1412	1
1527788072.323140000	85.7091	1412	1
1527788072.323182000	85.7092	1412	1
1527788072.323232000	85.7092	777	1
1527788072.343312000	85.7293	87	0
1527788072.434298000	85.8203	413	0
1527788072.435659000	85.8217	103	1
1527788072.440193000	85.8262	79	0
1527788072.440810000	85.8268	100	1
1527788072.526712000	85.9127	992	1
1527788072.526773000	85.9128	259	1
1527788072.544026000	85.93	87	0
1527788072.634274000	86.0203	259	0
1527788072.635541000	86.0215	103	1
1527788072.635677000	86.0217	147	0
1527788072.636512000	86.0225	100	1
1527788072.637353000	86.0234	91	0
1527788072.637536000	86.0235	100	1
1527788072.638764000	86.0248	238	0
1527788072.639517000	86.0255	100	1
1527788072.840887000	86.2269	393	1
1527788072.840979000	86.227	258	1
1527788072.857587000	86.2436	87	0
1527788072.944639000	86.3306	324	0
1527788072.945660000	86.3317	103	1
1527788072.946018000	86.332	147	0
1527788072.946526000	86.3325	100	1
1527788072.948932000	86.3349	91	0
1527788072.949543000	86.3355	100	1
1527788072.950362000	86.3364	252	0
1527788072.950894000	86.3369	100	1
1527788073.150897000	86.5369	587	1
1527788073.150957000	86.537	261	1
1527788073.169607000	86.5556	87	0
1527788073.270034000	86.656	234	0
1527788073.270874000	86.6569	103	1
1527788073.271489000	86.6575	147	0
1527788073.272634000	86.6586	100	1
1527788073.273478000	86.6595	91	0
1527788073.274634000	86.6606	100	1
1527788073.274879000	86.6609	139	0
1527788073.275548000	86.6615	100	1
1527788073.510501000	86.8965	711	1
1527788073.510596000	86.8966	261	1
1527788073.527686000	86.9137	87	0
1527788073.618523000	87.0045	264	0
1527788073.619580000	87.0056	103	1
1527788073.619943000	87.0059	147	0
1527788073.620659000	87.0067	100	1
1527788073.621333000	87.0073	91	0
1527788073.621591000	87.0076	100	1
1527788073.622760000	87.0088	266	0
1527788073.623591000	87.0096	100	1
1527788074.171668000	87.5577	388	1
1527788074.171755000	87.5578	258	1
1527788074.192020000	87.578	87	0
1527788074.282179000	87.6682	302	0
1527788074.283205000	87.6692	103	1
1527788074.283553000	87.6695	147	0
1527788074.284625000	87.6706	100	1
1527788074.285667000	87.6717	91	0
1527788074.286693000	87.6727	100	1
1527788074.287088000	87.6731	203	0
1527788074.287618000	87.6736	100	1
1527788074.444198000	87.8302	470	1
1527788074.444288000	87.8303	260	1
1527788074.461852000	87.8478	87	0
1527788074.542140000	87.9281	232	0
1527788074.543163000	87.9292	103	1
1527788074.543604000	87.9296	147	0
1527788074.544710000	87.9307	100	1
1527788074.545935000	87.9319	91	0
1527788074.546704000	87.9327	100	1
1527788074.547392000	87.9334	105	0
1527788074.547838000	87.9338	100	1
1527788074.704001000	88.09	388	1
1527788074.704095000	88.0901	261	1
1527788074.722160000	88.1082	87	0
1527788074.814370000	88.2004	262	0
1527788074.815187000	88.2012	103	1
1527788074.815744000	88.2017	147	0
1527788074.816727000	88.2027	100	1
1527788074.818631000	88.2046	91	0
1527788074.819724000	88.2057	100	1
1527788074.820114000	88.2061	152	0
1527788074.820631000	88.2066	100	1
1527788075.074978000	88.461	389	1
1527788075.075046000	88.461	260	1
1527788075.111040000	88.497	87	0
1527788075.190052000	88.576	254	0
1527788075.190986000	88.577	103	1
1527788075.191535000	88.5775	147	0
1527788075.192747000	88.5787	100	1
1527788075.193719000	88.5797	91	0
1527788075.194742000	88.5807	100	1
1527788075.195188000	88.5812	321	0
1527788075.195658000	88.5817	100	1
1527788075.474946000	88.8609	388	1
1527788075.475036000	88.861	258	1
1527788075.493748000	88.8797	87	0
1527788075.592674000	88.9787	258	0
1527788075.593717000	88.9797	103	1
1527788075.594039000	88.98	147	0
1527788075.594701000	88.9807	100	1
1527788075.598575000	88.9846	91	0
1527788075.599767000	88.9858	100	1
1527788075.600002000	88.986	143	0
1527788075.600673000	88.9867	100	1
1527788076.605501000	89.9915	390	1
1527788076.605568000	89.9916	258	1
1527788076.623347000	90.0093	87	0
1527788076.724822000	90.1108	258	0
1527788076.726044000	90.112	103	1
1527788076.726240000	90.1122	147	0
1527788076.727026000	90.113	100	1
1527788076.727902000	90.1139	91	0
1527788076.729025000	90.115	100	1
1527788076.729316000	90.1153	236	0
1527788076.729966000	90.116	100	1
1527788077.025145000	90.4111	390	1
1527788077.025208000	90.4112	259	1
1527788077.045034000	90.431	87	0
1527788077.137879000	90.5239	302	0
1527788077.139028000	90.525	103	1
1527788077.139302000	90.5253	147	0
1527788077.140051000	90.526	100	1
1527788077.141475000	90.5275	91	0
1527788077.142044000	90.528	100	1
1527788077.142882000	90.5289	130	0
1527788077.143979000	90.53	100	1
1527788077.241728000	90.6277	388	1
1527788077.241819000	90.6278	259	1
1527788077.259335000	90.6453	87	0
1527788077.353613000	90.7396	232	0
1527788077.354562000	90.7406	103	1
1527788077.355035000	90.741	147	0
1527788077.356071000	90.7421	100	1
1527788077.358186000	90.7442	91	0
1527788077.359053000	90.745	100	1
1527788077.359623000	90.7456	279	0
1527788077.360064000	90.7461	100	1
1527788077.598432000	90.9844	389	1
1527788077.598525000	90.9845	261	1
1527788077.620704000	91.0067	87	0
1527788077.695879000	91.0819	258	0
1527788077.697055000	91.0831	103	1
1527788077.697324000	91.0833	147	0
1527788077.698015000	91.084	100	1
1527788077.700951000	91.0869	91	0
1527788077.702050000	91.088	100	1
1527788077.702383000	91.0884	214	0
1527788077.702993000	91.089	100	1
1527788078.357372000	91.7434	990	1
1527788078.357433000	91.7434	258	1
1527788078.374892000	91.7609	87	0
1527788078.471605000	91.8576	232	0
1527788078.472398000	91.8584	103	1
1527788078.473032000	91.859	147	0
1527788078.474060000	91.8601	100	1
1527788078.475424000	91.8614	91	0
1527788078.476088000	91.8621	100	1
1527788078.507003000	91.893	332	0
1527788078.508061000	91.8941	100	1
1527788078.927551000	92.3135	391	1
1527788078.927644000	92.3136	258	1
1527788078.945726000	92.3317	87	0
1527788078.951255000	92.3373	87	0
1527788079.021740000	92.4077	258	0
1527788079.022586000	92.4086	106	1
1527788079.023213000	92.4092	147	0
1527788079.024101000	92.4101	100	1
1527788079.033606000	92.4196	91	0
1527788079.034100000	92.4201	100	1
1527788079.035002000	92.421	91	0
1527788079.036090000	92.4221	100	1
1527788079.298419000	92.6844	584	1
1527788079.298504000	92.6845	258	1
1527788079.316483000	92.7025	87	0
1527788079.397842000	92.7838	235	0
1527788079.399169000	92.7852	103	1
1527788079.399182000	92.7852	147	0
1527788079.400138000	92.7861	100	1
1527788079.401375000	92.7874	91	0
1527788079.402132000	92.7881	100	1
1527788079.402785000	92.7888	338	0
1527788079.403243000	92.7892	100	1
1527788079.518193000	92.9042	711	1
1527788079.518282000	92.9043	258	1
1527788079.535660000	92.9217	87	0
1527788079.626859000	93.0129	326	0
1527788079.628174000	93.0142	103	1
1527788079.628223000	93.0142	147	0
1527788079.629153000	93.0152	100	1
1527788079.631898000	93.0179	91	0
1527788079.632176000	93.0182	100	1
1527788079.633319000	93.0193	174	0
1527788079.634112000	93.0201	100	1
1527788079.757645000	93.1436	394	1
1527788079.757704000	93.1437	262	1
1527788079.775323000	93.1613	87	0
1527788079.874052000	93.26	256	0
1527788079.875143000	93.2611	103	1
1527788079.876561000	93.2626	147	0
1527788079.877139000	93.2631	100	1
1527788079.878508000	93.2645	91	0
1527788079.879202000	93.2652	100	1
1527788079.879915000	93.2659	221	0
1527788079.880393000	93.2664	100	1
1527788080.028735000	93.4147	465	1
1527788080.028830000	93.4148	262	1
1527788080.046480000	93.4325	87	0
1527788080.140614000	93.5266	266	0
1527788080.141746000	93.5277	103	1
1527788080.142019000	93.528	147	0
1527788080.143141000	93.5291	100	1
1527788080.144402000	93.5304	91	0
1527788080.145136000	93.5311	100	1
1527788080.145806000	93.5318	178	0
1527788080.146236000	93.5322	100	1
1527788080.249524000	93.6355	394	1
1527788080.249610000	93.6356	263	1
1527788080.276046000	93.662	87	0
1527788080.359121000	93.7451	280	0
1527788080.360170000	93.7462	103	1
1527788080.360526000	93.7465	147	0
1527788080.361156000	93.7472	100	1
1527788080.361928000	93.7479	91	0
1527788080.362151000	93.7481	100	1
1527788080.363344000	93.7493	180	0
1527788080.364175000	93.7502	100	1
1527788080.499802000	93.8858	389	1
1527788080.499878000	93.8859	262	1
1527788080.517486000	93.9035	87	0
1527788080.588248000	93.9742	234	0
1527788080.589254000	93.9753	103	1
[truncated: 281 more rows]
