# Supplementary material for: Method for multi-task learning fusion network traffic classification to address small sample labels
Source: Sci Rep. 2024 Jan 30;14:2518. doi: 10.1038/s41598-024-51933-8 (PMC10827795; doi:10.1038/s41598-024-51933-8)
Supplement: Supplementary file 2 — Supplementary Information 2. [file 41598_2024_51933_MOESM2_ESM.zip › QUIC Dataset/QUIC Dataset/pretraining/Google Doc/GoogleDoc-1013.txt]

1527792515.123170000	0	897	1
1527792515.142109000	0.018939	87	0
1527792515.362026000	0.238856	304	0
1527792515.363103000	0.239933	103	1
1527792515.363455000	0.240285	1412	0
1527792515.364514000	0.241344	100	1
1527792515.364914000	0.241744	1412	0
1527792515.365523000	0.242353	100	1
1527792515.366323000	0.243153	1412	0
1527792515.367522000	0.244352	100	1
1527792515.367623000	0.244453	176	0
1527792515.368539000	0.245369	100	1
1527792515.369056000	0.245886	1412	0
1527792515.369541000	0.246371	100	1
1527792515.370463000	0.247293	1412	0
1527792515.371537000	0.248367	100	1
1527792515.371922000	0.248752	1412	0
1527792515.372512000	0.249342	100	1
1527792515.373291000	0.250121	184	0
1527792515.373490000	0.25032	100	1
1527792515.374754000	0.251584	683	0
1527792515.375521000	0.252351	100	1
1527792515.376110000	0.25294	1412	0
1527792515.376510000	0.25334	100	1
1527792515.377517000	0.254347	1412	0
1527792515.378524000	0.255354	100	1
1527792515.378896000	0.255726	1412	0
1527792515.379526000	0.256356	100	1
1527792515.380306000	0.257136	1412	0
1527792515.380506000	0.257336	100	1
1527792515.381814000	0.258644	1412	0
1527792515.382511000	0.259341	100	1
1527792515.383178000	0.260008	1412	0
1527792515.383539000	0.260369	100	1
1527792515.397621000	0.274451	586	0
1527792515.398509000	0.275339	100	1
1527792515.399069000	0.275899	1412	0
1527792515.399723000	0.276553	100	1
1527792515.401373000	0.278203	1412	0
1527792515.403057000	0.279887	1412	0
1527792515.405343000	0.282173	1365	0
1527792515.408800000	0.28563	106	1
1527792515.428592000	0.305422	1412	0
1527792515.429967000	0.306797	261	0
1527792515.431463000	0.308293	1412	0
1527792515.432848000	0.309678	800	0
1527792515.456648000	0.333478	1412	0
1527792515.458005000	0.334835	994	0
1527792515.459613000	0.336443	129	1
1527792515.463288000	0.340118	1412	0
1527792515.464680000	0.34151	1412	0
1527792515.466078000	0.342908	1412	0
1527792515.467441000	0.344271	184	0
1527792515.468827000	0.345657	83	0
1527792515.468868000	0.345698	109	1
1527792515.473713000	0.350543	100	1
1527792515.476752000	0.353582	87	0
1527792515.490451000	0.367281	1412	0
1527792515.491523000	0.368353	103	1
1527792515.491881000	0.368711	177	0
1527792515.492494000	0.369324	100	1
1527792515.494717000	0.371547	1412	0
1527792515.495548000	0.372378	100	1
1527792515.496116000	0.372946	1412	0
1527792515.496494000	0.373324	100	1
1527792515.497516000	0.374346	1412	0
1527792515.498507000	0.375337	100	1
1527792515.498881000	0.375711	184	0
1527792515.499494000	0.376324	100	1
1527792515.500266000	0.377096	83	0
1527792515.500490000	0.37732	100	1
1527792515.523314000	0.400144	1412	0
1527792515.524559000	0.401389	100	1
1527792515.524688000	0.401518	160	0
1527792515.525515000	0.402345	100	1
1527792515.526118000	0.402948	1412	0
1527792515.526501000	0.403331	100	1
1527792515.527548000	0.404378	1412	0
1527792515.528951000	0.405781	1412	0
1527792515.530311000	0.407141	184	0
1527792515.531763000	0.408593	83	0
1527792515.541145000	0.417975	109	1
1527792515.555976000	0.432806	802	0
1527792515.557429000	0.434259	1412	0
1527792515.558810000	0.43564	1412	0
1527792515.558901000	0.435731	103	1
1527792515.560210000	0.43704	1412	0
1527792515.561650000	0.43848	775	0
1527792515.565575000	0.442405	106	1
1527792515.586274000	0.463104	349	0
1527792515.586970000	0.4638	100	1
1527792515.825103000	0.701933	479	1
1527792515.825198000	0.702028	1412	1
1527792515.825233000	0.702063	916	1
1527792515.831782000	0.708612	242	1
1527792515.842431000	0.719261	87	0
1527792515.845308000	0.722138	87	0
1527792515.849706000	0.726536	87	0
1527792515.944224000	0.821054	371	0
1527792515.945622000	0.822452	1412	0
1527792515.947034000	0.823864	1412	0
1527792515.948433000	0.825263	1412	0
1527792515.949792000	0.826622	176	0
1527792515.951289000	0.828119	1412	0
1527792515.952687000	0.829517	1412	0
1527792515.954141000	0.830971	1068	0
1527792515.955513000	0.832343	91	0
1527792515.956909000	0.833739	116	0
1527792515.989311000	0.866141	371	0
1527792515.996559000	0.873389	136	1
1527792515.997956000	0.874786	100	1
1527792516.103344000	0.980174	385	0
1527792516.105362000	0.982192	79	0
1527792516.108743000	0.985573	103	1
1527792516.184392000	1.06122	217	1
1527792516.201346000	1.07818	87	0
1527792516.328161000	1.20499	448	0
1527792516.329571000	1.2064	1114	0
1527792516.331411000	1.20824	91	0
1527792516.332835000	1.20967	292	0
1527792516.385248000	1.26208	448	0
1527792516.439687000	1.31652	1114	0
1527792516.534520000	1.41135	118	1
1527792516.782493000	1.65932	594	1
1527792516.783652000	1.66048	754	1
1527792516.799582000	1.67641	87	0
1527792516.965664000	1.84249	527	0
1527792516.989772000	1.8666	1316	0
1527792516.991188000	1.86802	183	0
1527792517.063153000	1.93998	527	0
1527792517.066770000	1.9436	112	1
1527792517.079094000	1.95592	395	1
1527792517.095981000	1.97281	87	0
1527792517.116069000	1.9929	260	0
1527792517.117452000	1.99428	359	0
1527792517.118843000	1.99567	226	0
1527792517.119775000	1.99661	109	1
1527792517.142693000	2.01952	281	1
1527792517.142778000	2.01961	144	1
1527792517.159828000	2.03666	87	0
1527792517.213271000	2.0901	1412	0
1527792517.214663000	2.09149	1412	0
1527792517.216047000	2.09288	1412	0
1527792517.217417000	2.09425	545	0
1527792517.218800000	2.09563	91	0
1527792517.220200000	2.09703	210	0
1527792517.225734000	2.10256	281	1
1527792517.228775000	2.10561	118	1
1527792517.242968000	2.1198	87	0
1527792517.252584000	2.12941	155	1
1527792517.252660000	2.12949	190	1
1527792517.269179000	2.14601	87	0
1527792517.355535000	2.23237	707	0
1527792517.356907000	2.23374	274	0
1527792517.357324000	2.23415	106	1
1527792517.359624000	2.23645	100	1
1527792517.995671000	2.8725	405	1
1527792518.008616000	2.88545	1263	1
1527792518.013078000	2.88991	87	0
1527792518.027635000	2.90447	87	0
1527792518.236397000	3.11323	1263	1
1527792518.254560000	3.13139	87	0
1527792518.435660000	3.31249	297	0
1527792518.437073000	3.3139	1412	0
1527792518.437795000	3.31463	109	1
1527792518.438485000	3.31532	994	0
1527792518.438734000	3.31556	103	1
1527792518.439855000	3.31669	91	0
1527792518.440661000	3.31749	100	1
1527792518.441311000	3.31814	196	0
1527792518.441670000	3.3185	100	1
1527792518.459481000	3.33631	366	0
1527792518.460894000	3.33772	1412	0
1527792518.461130000	3.33796	100	1
1527792518.461964000	3.33879	100	1
1527792518.462422000	3.33925	1412	0
1527792518.462665000	3.3395	100	1
1527792518.463829000	3.34066	1412	0
1527792518.464858000	3.34169	100	1
1527792518.465192000	3.34202	184	0
1527792518.465272000	3.3421	1412	1
1527792518.465307000	3.34214	1412	1
1527792518.465339000	3.34217	272	1
1527792518.465401000	3.34223	842	1
1527792518.465702000	3.34253	100	1
1527792518.466592000	3.34342	257	0
1527792518.467683000	3.34451	100	1
1527792518.485735000	3.36257	87	0
1527792518.508596000	3.38543	438	0
1527792518.509987000	3.38682	164	0
1527792518.510410000	3.38724	103	1
1527792518.511810000	3.38864	100	1
1527792518.733881000	3.61071	1412	1
1527792518.733939000	3.61077	340	1
1527792518.752251000	3.62908	87	0
1527792518.963664000	3.84049	1221	0
1527792519.005512000	3.88234	103	1
1527792519.008543000	3.88537	526	1
1527792519.008634000	3.88546	1412	1
1527792519.008659000	3.88549	1412	1
1527792519.008926000	3.88576	1412	1
1527792519.008956000	3.88579	1412	1
1527792519.008997000	3.88583	1412	1
1527792519.009050000	3.88588	1412	1
1527792519.009090000	3.88592	1412	1
1527792519.009142000	3.88597	1412	1
1527792519.009182000	3.88601	1412	1
1527792519.009216000	3.88605	1412	1
1527792519.012501000	3.88933	1412	1
1527792519.012554000	3.88938	1412	1
1527792519.013757000	3.89059	1280	1
1527792519.026941000	3.90377	87	0
1527792519.028329000	3.90516	89	0
1527792519.028726000	3.90556	103	1
1527792519.030363000	3.90719	87	0
1527792519.034251000	3.91108	87	0
1527792519.353644000	4.23047	446	0
1527792519.356086000	4.23292	79	0
1527792519.404460000	4.28129	446	0
1527792519.432750000	4.30958	112	1
1527792519.510527000	4.38736	1391	1
1527792519.529711000	4.40654	87	0
1527792519.651336000	4.52817	336	0
1527792519.652570000	4.5294	103	1
1527792519.652741000	4.52957	225	0
1527792519.653550000	4.53038	100	1
1527792520.994704000	5.87153	332	1
1527792520.994801000	5.87163	1412	1
1527792520.994838000	5.87167	988	1
1527792520.997626000	5.87446	223	1
1527792520.997693000	5.87452	1412	1
1527792520.997717000	5.87455	1412	1
1527792520.997738000	5.87457	767	1
1527792521.013352000	5.89018	87	0
1527792521.019202000	5.89603	87	0
1527792521.048198000	5.92503	120	1
1527792521.050141000	5.92697	251	1
1527792521.062727000	5.93956	93	0
1527792521.064388000	5.94122	100	1
1527792521.065560000	5.94239	87	0
1527792521.363507000	6.24034	396	0
1527792521.366809000	6.24364	79	0
1527792521.416650000	6.29348	396	0
1527792521.465869000	6.3427	79	0
1527792521.546842000	6.42367	601	0
1527792521.548228000	6.42506	398	0
1527792521.666246000	6.54308	118	1
1527792521.674618000	6.55145	101	1
1527792521.680163000	6.55699	252	1
1527792521.691859000	6.56869	87	0
1527792521.696608000	6.57344	87	0
1527792522.091859000	6.96869	866	0
1527792522.093267000	6.9701	1412	0
1527792522.094667000	6.9715	1412	0
1527792522.096063000	6.97289	1412	0
1527792522.097418000	6.97425	176	0
1527792522.098920000	6.97575	1412	0
1527792522.100372000	6.9772	1351	0
1527792522.101886000	6.97872	1412	0
1527792522.103293000	6.98012	1412	0
1527792522.104693000	6.98152	1412	0
1527792522.106057000	6.98289	184	0
1527792522.107433000	6.98426	1215	0
1527792522.108880000	6.98571	1412	0
1527792522.110276000	6.98711	1412	0
1527792522.111793000	6.98862	1412	0
1527792522.113163000	6.98999	186	0
1527792522.117695000	6.99453	1412	0
1527792522.119650000	6.99648	1412	0
1527792522.122417000	6.99925	1412	0
1527792522.124674000	7.0015	1412	0
1527792522.126089000	7.00292	1412	0
1527792522.162980000	7.03981	106	1
1527792522.163426000	7.04026	127	1
1527792522.163619000	7.04045	127	1
1527792522.177709000	7.05454	1412	0
1527792522.178430000	7.05526	100	1
1527792522.181375000	7.05821	1412	0
1527792522.182904000	7.05973	100	1
1527792522.183705000	7.06054	1412	0
1527792522.184419000	7.06125	100	1
1527792522.186425000	7.06326	1412	0
1527792522.187428000	7.06426	100	1
1527792522.188840000	7.06567	1412	0
1527792522.189413000	7.06624	100	1
1527792522.191472000	7.0683	1412	0
1527792522.192426000	7.06926	100	1
1527792522.193027000	7.06986	1412	0
1527792522.193405000	7.07024	100	1
1527792522.196461000	7.07329	1412	0
1527792522.197436000	7.07427	100	1
1527792522.198457000	7.07529	1412	0
1527792522.199445000	7.07628	100	1
1527792522.214222000	7.09105	1412	0
1527792522.215606000	7.09244	1412	0
1527792522.217005000	7.09384	1412	0
1527792522.218402000	7.09523	1412	0
1527792522.219632000	7.09646	103	1
1527792522.219825000	7.09666	1412	0
1527792522.221285000	7.09812	1412	0
1527792522.222683000	7.09951	1412	0
1527792522.224084000	7.10091	1412	0
1527792522.225485000	7.10232	1412	0
1527792522.226879000	7.10371	1412	0
1527792522.228281000	7.10511	1412	0
1527792522.228890000	7.10572	121	1
1527792522.229673000	7.1065	1412	0
1527792522.231074000	7.1079	1412	0
1527792522.231858000	7.10869	103	1
1527792522.232422000	7.10925	100	1
1527792522.232500000	7.10933	544	0
1527792522.233413000	7.11024	100	1
1527792523.462708000	8.33954	428	1
1527792523.462782000	8.33961	144	1
1527792523.480146000	8.35698	87	0
1527792523.575066000	8.4519	1412	0
1527792523.576453000	8.45328	1412	0
1527792523.577850000	8.45468	1412	0
1527792523.579228000	8.45606	706	0
1527792523.580663000	8.45749	91	0
1527792523.582131000	8.45896	204	0
1527792523.590128000	8.46696	118	1
1527792524.549175000	9.42601	858	1
1527792524.549251000	9.42608	294	1
1527792524.551313000	9.42814	325	1
1527792524.551384000	9.42821	1412	1
1527792524.551410000	9.42824	1412	1
1527792524.551449000	9.42828	989	1
1527792524.567260000	9.44409	87	0
1527792524.571230000	9.44806	87	0
1527792524.611476000	9.48831	400	1
1527792524.629078000	9.50591	87	0
1527792524.664234000	9.54106	403	0
1527792524.665168000	9.542	103	1
1527792524.670779000	9.54761	79	0
1527792524.671447000	9.54828	100	1
1527792524.723662000	9.60049	285	0
1527792524.724678000	9.60151	100	1
1527792524.725058000	9.60189	102	0
1527792524.726153000	9.60298	100	1
1527792524.727900000	9.60473	306	0
1527792524.729401000	9.60623	100	1
1527792524.731042000	9.60787	301	0
1527792524.732158000	9.60899	100	1
1527792524.732548000	9.60938	1399	0
1527792524.733141000	9.60997	100	1
1527792524.733926000	9.61076	512	0
1527792524.734140000	9.61097	100	1
1527792524.736082000	9.61291	591	0
1527792524.737160000	9.61399	100	1
1527792524.737477000	9.61431	634	0
1527792524.738146000	9.61498	100	1
1527792524.746630000	9.62346	466	0
1527792524.747164000	9.62399	100	1
1527792524.748045000	9.62488	707	0
1527792524.749153000	9.62598	100	1
1527792524.749440000	9.62627	483	0
1527792524.750138000	9.62697	100	1
1527792524.750843000	9.62767	845	0
1527792524.751140000	9.62797	100	1
1527792524.752289000	9.62912	648	0
1527792524.753155000	9.62999	100	1
1527792524.753680000	9.63051	518	0
1527792524.754139000	9.63097	100	1
1527792524.755075000	9.63191	438	0
1527792524.756162000	9.63299	100	1
1527792524.756475000	9.63331	711	0
1527792524.757147000	9.63398	100	1
1527792524.757870000	9.6347	615	0
1527792524.758137000	9.63497	100	1
1527792524.759268000	9.6361	557	0
1527792524.760165000	9.637	114	1
1527792524.760734000	9.63756	653	0
1527792524.761138000	9.63797	100	1
1527792524.762188000	9.63902	582	0
1527792524.763139000	9.63997	100	1
1527792524.763591000	9.64042	688	0
1527792524.764136000	9.64097	100	1
1527792524.769577000	9.64641	91	0
1527792524.770150000	9.64698	100	1
1527792524.771000000	9.64783	177	0
1527792524.771471000	9.6483	100	1
1527792524.781824000	9.65865	87	0
1527792525.068374000	9.9452	1412	1
1527792525.068452000	9.94528	1412	1
1527792525.068486000	9.94532	480	1
1527792525.068544000	9.94537	842	1
1527792525.088480000	9.96531	87	0
1527792525.111082000	9.98791	636	0
1527792525.112487000	9.98932	106	1
1527792526.464143000	11.341	987	1
1527792526.464220000	11.3411	109	1
1527792526.474410000	11.3512	475	1
1527792526.474490000	11.3513	87	1
1527792526.475082000	11.3519	302	1
1527792526.481956000	11.3588	87	0
1527792526.493431000	11.3703	87	0
1527792526.615415000	11.4922	351	0
1527792526.616285000	11.4931	106	1
1527792526.616806000	11.4936	150	0
1527792526.617349000	11.4942	100	1
1527792526.619051000	11.4959	91	0
1527792526.619257000	11.4961	100	1
1527792526.620480000	11.4973	321	0
1527792526.621249000	11.4981	100	1
1527792526.753414000	11.6302	277	0
1527792526.754415000	11.6312	100	1
1527792526.754821000	11.6317	140	0
1527792526.755301000	11.6321	100	1
1527792526.756991000	11.6338	91	0
1527792526.757259000	11.6341	100	1
1527792526.758412000	11.6352	94	0
1527792526.759259000	11.6361	100	1
1527792526.777779000	11.6546	243	0
1527792526.778708000	11.6555	100	1
1527792526.779182000	11.656	102	0
1527792526.780259000	11.6571	100	1
1527792526.782044000	11.6589	91	0
1527792526.782257000	11.6591	100	1
1527792526.783475000	11.6603	310	0
1527792526.784269000	11.6611	100	1
1527792527.074950000	11.9518	390	1
1527792527.075029000	11.9519	296	1
1527792527.077083000	11.9539	417	1
1527792527.077139000	11.954	94	1
1527792527.092106000	11.9689	87	0
1527792527.105204000	11.982	87	0
1527792527.206080000	12.0829	237	0
1527792527.207298000	12.0841	106	1
1527792527.207500000	12.0843	364	0
1527792527.208298000	12.0851	100	1
1527792527.211252000	12.0881	167	0
1527792527.212381000	12.0892	100	1
1527792527.491255000	12.3681	370	1
1527792527.491396000	12.3682	1412	1
1527792527.491433000	12.3683	1412	1
1527792527.491462000	12.3683	1412	1
1527792527.491523000	12.3684	1412	1
1527792527.491545000	12.3684	1412	1
1527792527.491570000	12.3684	1412	1
1527792527.491607000	12.3684	1412	1
1527792527.491661000	12.3685	1412	1
1527792527.491684000	12.3685	1412	1
1527792527.491707000	12.3685	1412	1
1527792527.491755000	12.3686	1412	1
1527792527.491789000	12.3686	1412	1
1527792527.493332000	12.3702	1412	1
1527792527.493359000	12.3702	1412	1
1527792527.493397000	12.3702	1412	1
1527792527.493427000	12.3703	1412	1
1527792527.495324000	12.3722	1412	1
1527792527.495361000	12.3722	1412	1
1527792527.495396000	12.3722	1412	1
1527792527.495433000	12.3723	1412	1
1527792527.497320000	12.3742	1412	1
1527792527.497359000	12.3742	1412	1
1527792527.497388000	12.3742	1412	1
1527792527.497434000	12.3743	1412	1
1527792527.499341000	12.3762	1412	1
1527792527.499366000	12.3762	1412	1
1527792527.499404000	12.3762	1412	1
1527792527.499457000	12.3763	1412	1
1527792527.501321000	12.3782	1412	1
1527792527.501366000	12.3782	1412	1
1527792527.507956000	12.3848	87	0
1527792527.508197000	12.385	1412	1
1527792527.510776000	12.3876	87	0
1527792527.510960000	12.3878	1412	1
1527792527.510991000	12.3878	1412	1
1527792527.511027000	12.3879	788	1
1527792527.513669000	12.3905	87	0
1527792527.516552000	12.3934	87	0
1527792527.520954000	12.3978	87	0
1527792527.527109000	12.4039	87	0
1527792527.530268000	12.4071	87	0
1527792527.661057000	12.5379	398	0
1527792527.668536000	12.5454	79	0
1527792527.700168000	12.577	398	0
1527792527.714956000	12.5918	121	1
1527792527.836812000	12.7136	324	0
1527792527.838185000	12.715	145	0
1527792527.841758000	12.7186	91	0
1527792527.843161000	12.72	109	0
1527792527.877661000	12.7545	324	0
1527792527.886169000	12.763	100	1
1527792527.887436000	12.7643	109	1
1527792527.965176000	12.842	358	1
1527792527.965718000	12.8425	294	1
1527792527.995446000	12.8723	87	0
1527792528.024776000	12.9016	324	1
1527792528.024852000	12.9017	271	1
1527792528.028284000	12.9051	376	1
1527792528.042507000	12.9193	87	0
1527792528.048821000	12.9257	87	0
1527792528.090471000	12.9673	234	0
1527792528.091383000	12.9682	109	1
1527792528.091927000	12.9688	117	0
1527792528.092363000	12.9692	100	1
1527792528.094907000	12.9717	91	0
1527792528.095342000	12.9722	100	1
1527792528.096334000	12.9732	298	0
1527792528.097342000	12.9742	100	1
1527792528.133097000	13.0099	243	0
1527792528.134376000	13.0112	100	1
1527792528.134501000	13.0113	278	0
1527792528.135334000	13.0122	100	1
1527792528.137950000	13.0148	91	0
1527792528.138335000	13.0152	100	1
1527792528.139380000	13.0162	294	0
1527792528.140337000	13.0172	100	1
1527792528.198979000	13.0758	1412	1
1527792528.199017000	13.0758	409	1
1527792528.215602000	13.0924	87	0
1527792528.225152000	13.102	561	0
1527792528.226363000	13.1032	103	1
1527792528.226562000	13.1034	800	0
1527792528.227938000	13.1048	91	0
1527792528.228344000	13.1052	103	1
1527792528.233193000	13.11	302	0
1527792528.234377000	13.1112	100	1
1527792528.234591000	13.1114	145	0
1527792528.235339000	13.1122	100	1
1527792528.236744000	13.1136	91	0
1527792528.237344000	13.1142	100	1
1527792528.238150000	13.115	243	0
1527792528.238807000	13.1156	100	1
1527792528.294028000	13.1709	336	0
1527792528.294690000	13.1715	100	1
1527792528.360697000	13.2375	335	0
1527792528.361866000	13.2387	100	1
1527792528.362169000	13.239	672	0
1527792528.362354000	13.2392	100	1
1527792528.399107000	13.2759	630	1
1527792528.416674000	13.2935	87	0
1527792528.532956000	13.4098	615	0
1527792528.533441000	13.4103	103	1
1527792528.534292000	13.4111	99	0
1527792528.535382000	13.4122	100	1
1527792533.288923000	18.1658	824	1
1527792533.289018000	18.1658	254	1
1527792533.319637000	18.1965	87	0
1527792533.463421000	18.3403	288	0
1527792533.464658000	18.3415	103	1
1527792533.464887000	18.3417	145	0
1527792533.465701000	18.3425	100	1
1527792533.467976000	18.3448	91	0
1527792533.468698000	18.3455	100	1
1527792533.469406000	18.3462	317	0
1527792533.469886000	18.3467	100	1
1527792533.599873000	18.4767	391	1
1527792533.599959000	18.4768	260	1
1527792533.618446000	18.4953	87	0
1527792533.766208000	18.643	255	0
1527792533.767088000	18.6439	103	1
1527792533.767641000	18.6445	145	0
1527792533.768649000	18.6455	100	1
1527792533.773164000	18.65	91	0
1527792533.773652000	18.6505	100	1
1527792533.774590000	18.6514	156	0
1527792533.775653000	18.6525	100	1
1527792534.282955000	19.1598	390	1
1527792534.283018000	19.1598	258	1
1527792534.299956000	19.1768	87	0
1527792534.442471000	19.3193	234	0
1527792534.443764000	19.3206	103	1
1527792534.443953000	19.3208	145	0
1527792534.444777000	19.3216	100	1
1527792534.446733000	19.3236	91	0
1527792534.447756000	19.3246	100	1
1527792534.448168000	19.325	92	0
1527792534.448689000	19.3255	100	1
1527792534.818859000	19.6957	391	1
1527792534.818936000	19.6958	256	1
1527792534.839439000	19.7163	87	0
1527792534.987835000	19.8647	255	0
1527792534.988732000	19.8656	103	1
1527792534.989254000	19.8661	145	0
1527792534.989706000	19.8665	100	1
1527792534.991802000	19.8686	91	0
1527792534.992707000	19.8695	100	1
1527792534.993237000	19.8701	238	0
1527792534.993700000	19.8705	100	1
1527792535.557291000	20.4341	387	1
1527792535.557377000	20.4342	258	1
1527792535.576147000	20.453	87	0
1527792535.750101000	20.6269	350	0
1527792535.751131000	20.628	103	1
1527792535.751518000	20.6283	145	0
1527792535.751897000	20.6287	100	1
1527792535.756052000	20.6329	91	0
1527792535.756834000	20.6337	100	1
1527792535.760267000	20.6371	86	0
1527792535.760752000	20.6376	100	1
1527792535.774167000	20.651	388	1
1527792535.774242000	20.6511	254	1
1527792535.791832000	20.6687	87	0
1527792535.938338000	20.8152	232	0
1527792535.939135000	20.816	103	1
1527792535.939770000	20.8166	145	0
1527792535.940847000	20.8177	100	1
1527792535.941681000	20.8185	91	0
1527792535.942773000	20.8196	100	1
1527792535.943089000	20.8199	140	0
1527792535.943771000	20.8206	100	1
1527792536.208707000	21.0855	392	1
1527792536.208793000	21.0856	252	1
1527792536.225793000	21.1026	87	0
1527792536.372635000	21.2495	232	0
1527792536.373825000	21.2507	103	1
1527792536.374061000	21.2509	147	0
1527792536.374807000	21.2516	100	1
1527792536.375932000	21.2528	91	0
1527792536.376807000	21.2536	100	1
1527792536.377352000	21.2542	192	0
1527792536.377844000	21.2547	100	1
1527792539.920347000	24.7972	390	1
1527792539.920444000	24.7973	255	1
1527792539.938208000	24.815	87	0
1527792540.132771000	25.0096	258	0
1527792540.133834000	25.0107	103	1
1527792540.134180000	25.011	147	0
1527792540.134548000	25.0114	100	1
1527792540.136076000	25.0129	91	0
1527792540.136414000	25.0132	100	1
1527792540.137436000	25.0143	305	0
1527792540.138397000	25.0152	100	1
1527792540.338794000	25.2156	388	1
1527792540.338877000	25.2157	258	1
1527792540.357101000	25.2339	87	0
1527792540.667003000	25.5438	262	0
1527792540.667925000	25.5448	103	1
1527792540.668427000	25.5453	147	0
1527792540.669465000	25.5463	100	1
1527792540.671213000	25.548	91	0
1527792540.671483000	25.5483	100	1
1527792540.672703000	25.5495	230	0
1527792540.673425000	25.5503	100	1
1527792541.508872000	26.3857	992	1
1527792541.508957000	26.3858	259	1
1527792541.529348000	26.4062	87	0
1527792541.842253000	26.7191	324	0
1527792541.843532000	26.7204	103	1
1527792541.843563000	26.7204	147	0
1527792541.844509000	26.7213	100	1
1527792541.847807000	26.7246	91	0
1527792541.848513000	26.7253	100	1
1527792541.849241000	26.7261	197	0
1527792541.849727000	26.7266	100	1
1527792541.943585000	26.8204	551	1
1527792541.943647000	26.8205	264	1
1527792541.960520000	26.8374	87	0
1527792542.097751000	26.9746	234	0
1527792542.098748000	26.9756	103	1
1527792542.099163000	26.976	147	0
1527792542.099487000	26.9763	100	1
1527792542.101622000	26.9785	91	0
1527792542.102504000	26.9793	100	1
1527792542.103045000	26.9799	90	0
1527792542.103565000	26.9804	100	1
1527792542.172787000	27.0496	823	1
1527792542.172845000	27.0497	261	1
1527792542.191183000	27.068	87	0
1527792542.501451000	27.3783	234	0
1527792542.502580000	27.3794	103	1
1527792542.502799000	27.3796	147	0
1527792542.503579000	27.3804	100	1
1527792542.505543000	27.3824	91	0
1527792542.506570000	27.3834	100	1
1527792542.507026000	27.3839	269	0
1527792542.507575000	27.3844	100	1
1527792543.018402000	27.8952	391	1
1527792543.018488000	27.8953	281	1
1527792543.035745000	27.9126	87	0
1527792543.181619000	28.0584	256	0
1527792543.182640000	28.0595	103	1
1527792543.183018000	28.0598	147	0
1527792543.183568000	28.0604	100	1
1527792543.185588000	28.0624	91	0
1527792543.186640000	28.0635	100	1
1527792543.187021000	28.0639	336	0
1527792543.187567000	28.0644	100	1
1527792543.470672000	28.3475	388	1
1527792543.470742000	28.3476	264	1
1527792543.489506000	28.3663	87	0
1527792543.800104000	28.6769	348	0
1527792543.801586000	28.6784	147	0
1527792543.801791000	28.6786	103	1
1527792543.802595000	28.6794	100	1
1527792543.805185000	28.682	91	0
1527792543.805605000	28.6824	100	1
1527792543.806663000	28.6835	143	0
1527792543.807606000	28.6844	100	1
1527792544.092714000	28.9695	390	1
1527792544.092777000	28.9696	268	1
1527792544.109699000	28.9865	87	0
1527792544.250440000	29.1273	264	0
1527792544.251657000	29.1285	103	1
1527792544.251895000	29.1287	147	0
1527792544.252634000	29.1295	100	1
1527792544.255682000	29.1325	91	0
1527792544.256632000	29.1335	100	1
1527792544.257114000	29.1339	190	0
1527792544.257651000	29.1345	100	1
1527792544.791044000	29.6679	390	1
1527792544.791133000	29.668	273	1
1527792544.809173000	29.686	87	0
1527792544.951113000	29.8279	257	0
1527792544.952048000	29.8289	103	1
1527792544.952576000	29.8294	147	0
1527792544.953664000	29.8305	100	1
1527792544.955362000	29.8322	91	0
1527792544.955651000	29.8325	100	1
1527792544.956795000	29.8336	275	0
1527792544.957654000	29.8345	100	1
1527792545.404929000	30.2818	388	1
1527792545.405004000	30.2818	273	1
1527792545.422033000	30.2989	87	0
1527792545.605099000	30.4819	255	0
1527792545.606062000	30.4829	103	1
1527792545.606533000	30.4834	147	0
1527792545.607776000	30.4846	100	1
1527792545.609433000	30.4863	91	0
1527792545.609796000	30.4866	100	1
1527792545.610881000	30.4877	250	0
1527792545.611706000	30.4885	100	1
1527792546.041032000	30.9179	392	1
1527792546.041114000	30.9179	262	1
1527792546.058647000	30.9355	87	0
1527792546.202432000	31.0793	232	0
1527792546.203196000	31.08	103	1
1527792546.203789000	31.0806	147	0
1527792546.204829000	31.0817	100	1
1527792546.205849000	31.0827	91	0
1527792546.206828000	31.0837	100	1
1527792546.207440000	31.0843	110	0
1527792546.207928000	31.0848	100	1
1527792546.280946000	31.1578	390	1
1527792546.281007000	31.1578	258	1
1527792546.297825000	31.1747	87	0
1527792546.437962000	31.3148	325	0
1527792546.438991000	31.3158	103	1
1527792546.439439000	31.3163	147	0
1527792546.439792000	31.3166	100	1
1527792546.442868000	31.3197	91	0
1527792546.443756000	31.3206	100	1
1527792546.447094000	31.3239	169	0
1527792546.447748000	31.3246	100	1
1527792546.557528000	31.4344	389	1
1527792546.557614000	31.4344	263	1
1527792546.576845000	31.4537	87	0
1527792546.746906000	31.6237	255	0
1527792546.747758000	31.6246	103	1
1527792546.748324000	31.6252	147	0
1527792546.748768000	31.6256	100	1
1527792546.752052000	31.6289	91	0
1527792546.752766000	31.6296	100	1
1527792546.753488000	31.6303	294	0
1527792546.753913000	31.6307	100	1
1527792547.613233000	32.4901	997	1
1527792547.613311000	32.4901	280	1
1527792547.632099000	32.5089	87	0
1527792547.773043000	32.6499	258	0
1527792547.774189000	32.651	103	1
1527792547.774442000	32.6513	147	0
1527792547.774907000	32.6517	100	1
1527792547.778204000	32.655	91	0
1527792547.778838000	32.6557	100	1
1527792547.779617000	32.6564	180	0
1527792547.780134000	32.657	100	1
1527792548.225653000	33.1025	550	1
1527792548.225712000	33.1025	266	1
1527792548.242680000	33.1195	87	0
1527792548.588314000	33.4651	258	0
1527792548.589324000	33.4662	103	1
1527792548.589769000	33.4666	147	0
1527792548.590947000	33.4678	100	1
1527792548.592346000	33.4692	91	0
1527792548.592948000	33.4698	100	1
1527792548.593756000	33.4706	194	0
1527792548.594878000	33.4717	100	1
1527792548.649567000	33.5264	819	1
1527792548.649658000	33.5265	258	1
1527792548.667229000	33.5441	87	0
1527792548.809781000	33.6866	236	0
1527792548.811108000	33.6879	103	1
1527792548.811150000	33.688	147	0
1527792548.811871000	33.6887	100	1
1527792548.815222000	33.6921	91	0
1527792548.815893000	33.6927	100	1
1527792548.816636000	33.6935	269	0
1527792548.817093000	33.6939	100	1
1527792548.963870000	33.8407	391	1
1527792548.963929000	33.8408	265	1
1527792548.982129000	33.859	87	0
1527792549.172314000	34.0491	302	0
1527792549.173220000	34.0501	103	1
1527792549.173738000	34.0506	147	0
1527792549.173990000	34.0508	100	1
1527792549.176223000	34.0531	91	0
1527792549.176907000	34.0537	100	1
1527792549.177659000	34.0545	138	0
1527792549.178012000	34.0548	100	1
1527792549.456829000	34.3337	390	1
1527792549.456895000	34.3337	264	1
1527792549.474061000	34.3509	87	0
1527792549.782564000	34.6594	258	0
1527792549.783569000	34.6604	103	1
1527792549.783991000	34.6608	147	0
1527792549.784960000	34.6618	100	1
1527792549.786701000	34.6635	91	0
1527792549.786948000	34.6638	100	1
1527792549.788066000	34.6649	276	0
1527792549.788951000	34.6658	100	1
1527792550.069029000	34.9459	390	1
1527792550.069118000	34.9459	276	1
1527792550.086589000	34.9634	87	0
1527792550.227255000	35.1041	231	0
1527792550.228131000	35.105	103	1
1527792550.228661000	35.1055	147	0
1527792550.229027000	35.1059	100	1
1527792550.231004000	35.1078	91	0
1527792550.231954000	35.1088	100	1
1527792550.232496000	35.1093	170	0
1527792550.232955000	35.1098	100	1
1527792550.682315000	35.5591	389	1
1527792550.682382000	35.5592	269	1
1527792550.700981000	35.5778	87	0
1527792550.839556000	35.7164	258	0
1527792550.840581000	35.7174	103	1
1527792550.840928000	35.7178	147	0
1527792550.842082000	35.7189	100	1
1527792550.844430000	35.7213	91	0
1527792550.845073000	35.7219	100	1
1527792550.845859000	35.7227	170	0
1527792550.847011000	35.7238	100	1
1527792551.316983000	36.1938	387	1
1527792551.317068000	36.1939	269	1
1527792551.335538000	36.2124	87	0
1527792551.479314000	36.3561	328	0
1527792551.480359000	36.3572	103	1
1527792551.480717000	36.3575	147	0
1527792551.481086000	36.3579	100	1
1527792551.484838000	36.3617	91	0
1527792551.485077000	36.3619	100	1
1527792551.486263000	36.3631	105	0
1527792551.487073000	36.3639	100	1
1527792551.928117000	36.8049	385	1
1527792551.928206000	36.805	269	1
1527792551.946754000	36.8236	87	0
1527792552.087975000	36.9648	288	0
1527792552.089085000	36.9659	103	1
1527792552.089379000	36.9662	147	0
1527792552.090062000	36.9669	100	1
1527792552.091806000	36.9686	91	0
1527792552.092074000	36.9689	100	1
1527792552.093238000	36.9701	339	0
1527792552.094067000	36.9709	100	1
1527792552.264170000	37.141	391	1
1527792552.264241000	37.1411	262	1
1527792552.281840000	37.1587	87	0
1527792552.457292000	37.3341	234	0
1527792552.458333000	37.3352	103	1
1527792552.458702000	37.3355	147	0
1527792552.459233000	37.3361	100	1
1527792552.462335000	37.3392	91	0
1527792552.463166000	37.34	100	1
1527792552.463769000	37.3406	127	0
1527792552.464243000	37.3411	100	1
1527792552.914172000	37.791	387	1
1527792552.914234000	37.7911	266	1
1527792552.933090000	37.8099	87	0
1527792553.075333000	37.9522	256	0
1527792553.076184000	37.953	103	1
1527792553.076748000	37.9536	147	0
1527792553.077112000	37.9539	100	1
1527792553.080316000	37.9571	91	0
1527792553.081204000	37.958	100	1
1527792553.081807000	37.9586	284	0
1527792553.082257000	37.9591	100	1
1527792558.670748000	43.5476	973	1
1527792558.670844000	43.5477	1412	1
1527792558.670882000	43.5477	1412	1
1527792558.670915000	43.5477	1412	1
1527792558.670956000	43.5478	262	1
1527792558.689739000	43.5666	87	0
1527792558.698962000	43.5758	87	0
1527792558.863065000	43.7399	412	0
1527792558.863974000	43.7408	106	1
1527792558.868293000	43.7451	79	0
1527792558.868755000	43.7456	100	1
1527792558.871115000	43.7479	550	1
1527792558.871186000	43.748	255	1
1527792558.885624000	43.7625	100	0
1527792558.886478000	43.7633	100	1
1527792558.888449000	43.7653	87	0
1527792559.035977000	43.9128	325	0
1527792559.037053000	43.9139	103	1
1527792559.037381000	43.9142	147	0
1527792559.038483000	43.9153	100	1
1527792559.040111000	43.9169	91	0
1527792559.040438000	43.9173	100	1
1527792559.041595000	43.9184	124	0
1527792559.042437000	43.9193	100	1
1527792559.127789000	44.0046	821	1
1527792559.127877000	44.0047	258	1
1527792559.156139000	44.033	87	0
1527792559.303545000	44.1804	232	0
1527792559.304470000	44.1813	103	1
1527792559.304958000	44.1818	147	0
1527792559.305475000	44.1823	100	1
1527792559.309167000	44.186	91	0
1527792559.309463000	44.1863	100	1
1527792559.310595000	44.1874	190	0
1527792559.311468000	44.1883	100	1
1527792559.631336000	44.5082	392	1
1527792559.631384000	44.5082	256	1
1527792559.649638000	44.5265	87	0
1527792559.813514000	44.6903	258	0
1527792559.814510000	44.6913	103	1
1527792559.814997000	44.6918	147	0
1527792559.815485000	44.6923	100	1
1527792559.819504000	44.6963	91	0
1527792559.820531000	44.6974	100	1
1527792559.820936000	44.6978	283	0
1527792559.821498000	44.6983	100	1
1527792560.231855000	45.1087	387	1
1527792560.231947000	45.1088	256	1
1527792560.248847000	45.1257	87	0
1527792560.389828000	45.2667	238	0
1527792560.390848000	45.2677	103	1
1527792560.391239000	45.2681	147	0
1527792560.391576000	45.2684	100	1
1527792560.394811000	45.2716	91	0
1527792560.395563000	45.2724	100	1
1527792560.396243000	45.2731	171	0
1527792560.396685000	45.2735	100	1
1527792560.672755000	45.5496	387	1
1527792560.672850000	45.5497	255	1
1527792560.690598000	45.5674	87	0
1527792560.867609000	45.7444	326	0
1527792560.868582000	45.7454	103	1
1527792560.869043000	45.7459	147	0
1527792560.869588000	45.7464	100	1
1527792560.872939000	45.7498	91	0
1527792560.873628000	45.7505	100	1
1527792560.874425000	45.7513	210	0
1527792560.875576000	45.7524	100	1
1527792561.242578000	46.1194	390	1
1527792561.242668000	46.1195	257	1
1527792561.261043000	46.1379	87	0
1527792561.412653000	46.2895	234	0
1527792561.413648000	46.2905	103	1
1527792561.414073000	46.2909	157	0
1527792561.414582000	46.2914	100	1
1527792561.415782000	46.2926	194	0
1527792561.416589000	46.2934	100	1
1527792561.597390000	46.4742	389	1
1527792561.597454000	46.4743	258	1
1527792561.615400000	46.4922	87	0
1527792561.760663000	46.6375	258	0
1527792561.761629000	46.6385	103	1
1527792561.762145000	46.639	147	0
1527792561.762601000	46.6394	100	1
1527792561.765517000	46.6423	91	0
1527792561.766678000	46.6435	100	1
1527792561.766985000	46.6438	256	0
1527792561.767598000	46.6444	100	1
1527792562.053899000	46.9307	390	1
1527792562.053986000	46.9308	259	1
1527792562.071307000	46.9481	87	0
1527792562.216824000	47.0937	234	0
1527792562.217665000	47.0945	103	1
1527792562.218245000	47.0951	147	0
1527792562.218622000	47.0955	100	1
1527792562.221921000	47.0988	91	0
1527792562.222704000	47.0995	100	1
1527792562.223346000	47.1002	87	0
1527792562.223808000	47.1006	100	1
1527792562.635725000	47.5126	387	1
1527792562.635788000	47.5126	256	1
1527792562.653225000	47.5301	87	0
1527792562.795704000	47.6725	349	0
1527792562.796695000	47.6735	103	1
1527792562.797166000	47.674	147	0
1527792562.797682000	47.6745	100	1
1527792562.800148000	47.677	91	0
1527792562.800736000	47.6776	100	1
1527792562.801641000	47.6785	201	0
1527792562.802670000	47.6795	100	1
1527792563.285292000	48.1621	391	1
1527792563.285380000	48.1622	261	1
1527792563.304226000	48.1811	87	0
1527792563.446396000	48.3232	267	0
1527792563.447274000	48.3241	103	1
1527792563.447756000	48.3246	147	0
1527792563.448795000	48.3256	100	1
1527792563.449755000	48.3266	91	0
1527792563.450777000	48.3276	100	1
1527792563.451195000	48.328	289	0
1527792563.451720000	48.3286	100	1
1527792563.815709000	48.6925	388	1
1527792563.815751000	48.6926	257	1
1527792563.835442000	48.7123	87	0
1527792563.976029000	48.8529	260	0
1527792563.976936000	48.8538	103	1
1527792563.977441000	48.8543	147	0
1527792563.977766000	48.8546	100	1
1527792563.980894000	48.8577	91	0
1527792563.981805000	48.8586	100	1
1527792563.982388000	48.8592	246	0
1527792563.982824000	48.8597	100	1
1527792564.356024000	49.2329	988	1
1527792564.356082000	49.2329	257	1
1527792564.374345000	49.2512	87	0
1527792564.513964000	49.3908	234	0
1527792564.514966000	49.3918	103	1
1527792564.515382000	49.3922	147	0
1527792564.515786000	49.3926	100	1
1527792564.517449000	49.3943	91	0
1527792564.517834000	49.3947	100	1
1527792564.518937000	49.3958	292	0
1527792564.519766000	49.3966	100	1
1527792564.865943000	49.7428	547	1
1527792564.866008000	49.7428	256	1
1527792564.883848000	49.7607	87	0
1527792565.028390000	49.9052	256	0
1527792565.029287000	49.9061	103	1
1527792565.029810000	49.9066	147	0
1527792565.030887000	49.9077	100	1
1527792565.031436000	49.9083	91	0
1527792565.031868000	49.9087	100	1
1527792565.032840000	49.9097	105	0
1527792565.033798000	49.9106	100	1
1527792565.726894000	50.6037	823	1
1527792565.726970000	50.6038	260	1
1527792565.744850000	50.6217	87	0
1527792565.881346000	50.7582	258	0
1527792565.882317000	50.7591	103	1
1527792565.882747000	50.7596	147	0
1527792565.883836000	50.7607	100	1
1527792565.885533000	50.7624	91	0
1527792565.885832000	50.7627	100	1
1527792565.886975000	50.7638	183	0
1527792565.887895000	50.7647	100	1
1527792566.016847000	50.8937	387	1
1527792566.016928000	50.8938	260	1
1527792566.034616000	50.9114	87	0
1527792566.306758000	51.1836	325	0
1527792566.307948000	51.1848	103	1
1527792566.308176000	51.185	147	0
1527792566.308939000	51.1858	100	1
1527792566.310716000	51.1875	91	0
1527792566.311939000	51.1888	100	1
1527792566.312245000	51.1891	99	0
1527792566.312848000	51.1897	100	1
1527792566.957067000	51.8339	391	1
1527792566.957119000	51.8339	263	1
1527792566.974633000	51.8515	87	0
1527792567.113523000	51.9904	256	0
1527792567.114568000	51.9914	103	1
1527792567.114925000	51.9918	147	0
1527792567.115899000	51.9927	100	1
1527792567.117905000	51.9947	91	0
1527792567.118991000	51.9958	100	1
1527792567.119326000	51.9962	98	0
1527792567.119898000	51.9967	100	1
1527792567.446242000	52.3231	392	1
1527792567.446307000	52.3231	262	1
1527792567.463688000	52.3405	87	0
1527792567.772152000	52.649	258	0
1527792567.773056000	52.6499	103	1
1527792567.773532000	52.6504	147	0
1527792567.773948000	52.6508	100	1
1527792567.776735000	52.6536	91	0
1527792567.776981000	52.6538	100	1
1527792567.778164000	52.655	208	0
1527792567.778947000	52.6558	100	1
1527792568.196016000	53.0728	389	1
1527792568.196108000	53.0729	256	1
1527792568.214058000	53.0909	87	0
1527792568.355070000	53.2319	238	0
1527792568.356054000	53.2329	103	1
1527792568.356490000	53.2333	147	0
1527792568.356990000	53.2338	100	1
1527792568.358735000	53.2356	91	0
1527792568.358995000	53.2358	100	1
1527792568.360169000	53.237	142	0
1527792568.360985000	53.2378	100	1
1527792568.806363000	53.6832	387	1
1527792568.806424000	53.6833	262	1
1527792568.823752000	53.7006	87	0
1527792568.974647000	53.8515	323	0
1527792568.975753000	53.8526	103	1
1527792568.976076000	53.8529	147	0
1527792568.977093000	53.8539	100	1
1527792568.977813000	53.8546	91	0
1527792568.978042000	53.8549	100	1
1527792569.009966000	53.8868	294	0
1527792569.011029000	53.8879	100	1
1527792569.126055000	54.0029	389	1
1527792569.126146000	54.003	258	1
1527792569.144084000	54.0209	87	0
1527792569.291640000	54.1685	235	0
1527792569.292545000	54.1694	103	1
1527792569.293060000	54.1699	147	0
1527792569.294112000	54.1709	100	1
1527792569.295770000	54.1726	91	0
1527792569.296045000	54.1729	100	1
1527792569.297197000	54.174	118	0
1527792569.298038000	54.1749	100	1
1527792569.588099000	54.4649	386	1
1527792569.588161000	54.465	256	1
1527792569.607755000	54.4846	87	0
1527792569.779525000	54.6564	258	0
1527792569.780398000	54.6572	103	1
1527792569.780984000	54.6578	147	0
1527792569.782145000	54.659	100	1
1527792569.784227000	54.6611	91	0
1527792569.785158000	54.662	100	1
1527792569.785719000	54.6625	321	0
1527792569.786255000	54.6631	100	1
1527792570.488289000	55.3651	390	1
1527792570.488353000	55.3652	268	1
1527792570.509154000	55.386	87	0
1527792570.684183000	55.561	258	0
1527792570.685208000	55.562	103	1
1527792570.685644000	55.5625	147	0
1527792570.686151000	55.563	100	1
1527792570.688411000	55.5652	91	0
1527792570.689195000	55.566	100	1
1527792570.689842000	55.5667	249	0
1527792570.690361000	55.5672	100	1
1527792570.748444000	55.6253	387	1
1527792570.748539000	55.6254	256	1
1527792570.766990000	55.6438	87	0
1527792570.915214000	55.792	327	0
1527792570.916141000	55.793	103	1
1527792570.916690000	55.7935	147	0
1527792570.917130000	55.794	100	1
1527792570.919788000	55.7966	91	0
1527792570.920226000	55.7971	100	1
1527792570.921185000	55.798	318	0
1527792570.922144000	55.799	100	1
1527792571.290317000	56.1671	990	1
1527792571.290400000	56.1672	258	1
1527792571.309018000	56.1858	87	0
1527792571.451197000	56.328	263	0
1527792571.452209000	56.329	103	1
1527792571.452667000	56.3295	147	0
1527792571.453200000	56.33	100	1
1527792571.455404000	56.3322	91	0
1527792571.456258000	56.3331	100	1
1527792571.456838000	56.3337	178	0
1527792571.457348000	56.3342	100	1
1527792571.762121000	56.639	550	1
1527792571.762242000	56.6391	259	1
1527792571.782101000	56.6589	87	0
1527792572.095275000	56.9721	256	0
1527792572.096208000	56.973	103	1
1527792572.096758000	56.9736	147	0
1527792572.097195000	56.974	100	1
1527792572.099949000	56.9768	91	0
1527792572.100202000	56.977	100	1
1527792572.101496000	56.9783	167	0
1527792572.102196000	56.979	100	1
1527792572.182251000	57.0591	819	1
1527792572.182349000	57.0592	259	1
1527792572.202065000	57.0789	87	0
1527792572.408219000	57.285	232	0
1527792572.409236000	57.2861	103	1
1527792572.409629000	57.2865	147	0
1527792572.410207000	57.287	100	1
1527792572.413143000	57.29	91	0
1527792572.414222000	57.2911	100	1
1527792572.414568000	57.2914	326	0
1527792572.415202000	57.292	100	1
1527792572.433318000	57.3101	386	1
1527792572.433459000	57.3103	259	1
1527792572.452169000	57.329	87	0
1527792572.600825000	57.4777	258	0
1527792572.601666000	57.4785	103	1
1527792572.602281000	57.4791	147	0
1527792572.603304000	57.4801	100	1
1527792572.607299000	57.4841	91	0
1527792572.608303000	57.4851	100	1
1527792572.608807000	57.4856	228	0
1527792572.609278000	57.4861	100	1
1527792573.110214000	57.987	390	1
1527792573.110306000	57.9871	255	1
1527792573.127264000	58.0041	87	0
1527792573.265365000	58.1422	232	0
1527792573.266521000	58.1434	103	1
1527792573.266748000	58.1436	147	0
1527792573.267254000	58.1441	100	1
1527792573.269560000	58.1464	91	0
1527792573.270367000	58.1472	100	1
1527792573.270999000	58.1478	255	0
1527792573.271500000	58.1483	100	1
1527792573.610297000	58.4871	389	1
1527792573.610392000	58.4872	267	1
1527792573.629407000	58.5062	87	0
1527792573.775393000	58.6522	351	0
1527792573.776337000	58.6532	103	1
1527792573.776801000	58.6536	147	0
1527792573.777282000	58.6541	100	1
1527792573.779904000	58.6567	91	0
1527792573.780297000	58.6571	100	1
1527792573.781411000	58.6582	269	0
1527792573.782289000	58.6591	100	1
1527792573.881496000	58.7583	387	1
1527792573.881593000	58.7584	258	1
1527792573.898766000	58.7756	87	0
1527792574.041221000	58.9181	234	0
1527792574.042390000	58.9192	103	1
1527792574.042700000	58.9195	147	0
1527792574.043385000	58.9202	100	1
1527792574.045313000	58.9221	91	0
1527792574.046385000	58.9232	100	1
1527792574.046741000	58.9236	166	0
1527792574.047301000	58.9241	100	1
1527792574.152019000	59.0288	391	1
1527792574.152097000	59.0289	256	1
1527792574.170089000	59.0469	87	0
1527792574.315728000	59.1926	234	0
1527792574.316464000	59.1933	103	1
1527792574.317157000	59.194	147	0
1527792574.317455000	59.1943	100	1
1527792574.318494000	59.1953	91	0
1527792574.319414000	59.1962	100	1
1527792574.319950000	59.1968	232	0
1527792574.320421000	59.1973	100	1
1527792576.202180000	61.079	390	1
1527792576.202247000	61.0791	258	1
1527792576.219400000	61.0962	87	0
1527792576.392464000	61.2693	260	0
1527792576.393507000	61.2703	103	1
1527792576.393893000	61.2707	147	0
1527792576.394439000	61.2713	100	1
1527792576.400684000	61.2775	91	0
1527792576.401466000	61.2783	100	1
1527792576.402162000	61.279	147	0
1527792576.402648000	61.2795	100	1
1527792576.462403000	61.3392	387	1
1527792576.462494000	61.3393	255	1
1527792576.480838000	61.3577	87	0
1527792576.653592000	61.5304	323	0
1527792576.654514000	61.5313	103	1
1527792576.655018000	61.5318	147	0
1527792576.655459000	61.5323	100	1
1527792576.658486000	61.5353	91	0
1527792576.659481000	61.5363	100	1
1527792576.659926000	61.5368	255	0
1527792576.660442000	61.5373	100	1
1527792577.082681000	61.9595	387	1
1527792577.082756000	61.9596	256	1
1527792577.103337000	61.9802	87	0
1527792577.107910000	61.9847	87	0
1527792577.269636000	62.1465	235	0
1527792577.270528000	62.1474	106	1
1527792577.271041000	62.1479	147	0
1527792577.271496000	62.1483	100	1
1527792577.272498000	62.1493	91	0
1527792577.273513000	62.1503	100	1
1527792577.273970000	62.1508	192	0
1527792577.274488000	62.1513	100	1
1527792577.398002000	62.2748	389	1
1527792577.398100000	62.2749	259	1
1527792577.415259000	62.2921	87	0
1527792577.695964000	62.5728	259	0
1527792577.696814000	62.5736	103	1
1527792577.697381000	62.5742	147	0
1527792577.698554000	62.5754	100	1
1527792577.700089000	62.5769	91	0
1527792577.700536000	62.5774	100	1
1527792577.701517000	62.5783	297	0
1527792577.702528000	62.5794	100	1
1527792577.940977000	62.8178	991	1
1527792577.941066000	62.8179	258	1
1527792577.958607000	62.8354	87	0
1527792578.098882000	62.9757	234	0
1527792578.099898000	62.9767	103	1
1527792578.100294000	62.9771	147	0
1527792578.100712000	62.9775	100	1
1527792578.103205000	62.98	91	0
1527792578.103623000	62.9805	100	1
1527792578.104596000	62.9814	187	0
1527792578.105552000	62.9824	100	1
1527792578.263128000	63.14	546	1
1527792578.263219000	63.14	255	1
1527792578.280869000	63.1577	87	0
1527792578.422045000	63.2989	235	0
1527792578.422833000	63.2997	103	1
1527792578.423459000	63.3003	147	0
1527792578.424575000	63.3014	100	1
1527792578.427837000	63.3047	91	0
1527792578.428603000	63.3054	100	1
1527792578.429262000	63.3061	272	0
1527792578.429756000	63.3066	100	1
1527792578.764731000	63.6416	822	1
1527792578.764804000	63.6416	259	1
1527792578.782406000	63.6592	87	0
1527792578.922157000	63.799	349	0
1527792578.923636000	63.8005	147	0
1527792578.923687000	63.8005	103	1
1527792578.924665000	63.8015	100	1
1527792578.925933000	63.8028	91	0
1527792578.926658000	63.8035	100	1
1527792578.927336000	63.8042	229	0
1527792578.927784000	63.8046	100	1
1527792579.250855000	64.1277	390	1
1527792579.250932000	64.1278	261	1
1527792579.268979000	64.1458	87	0
1527792579.408265000	64.2851	263	0
1527792579.409171000	64.286	103	1
1527792579.409672000	64.2865	147	0
1527792579.410690000	64.2875	100	1
1527792579.413845000	64.2907	91	0
1527792579.414687000	64.2915	100	1
1527792579.415274000	64.2921	108	0
1527792579.415710000	64.2925	100	1
1527792579.729975000	64.6068	391	1
1527792579.730039000	64.6069	255	1
1527792579.747518000	64.6243	87	0
1527792579.889985000	64.7668	258	0
1527792579.890800000	64.7676	103	1
1527792579.891443000	64.7683	147	0
1527792579.891752000	64.7686	100	1
1527792579.894697000	64.7715	91	0
1527792579.895718000	64.7725	100	1
1527792579.896149000	64.773	87	0
1527792579.896640000	64.7735	100	1
1527792579.948551000	64.8254	386	1
1527792579.948612000	64.8254	255	1
1527792579.968438000	64.8453	87	0
1527792580.107497000	64.9843	234	0
1527792580.108670000	64.9855	103	1
1527792580.108901000	64.9857	147	0
1527792580.109658000	64.9865	100	1
1527792580.111223000	64.9881	91	0
1527792580.111657000	64.9885	100	1
1527792580.112795000	64.9896	299	0
1527792580.113659000	64.9905	100	1
1527792580.335277000	65.2121	387	1
1527792580.335353000	65.2122	255	1
1527792580.352262000	65.2291	87	0
1527792580.497442000	65.3743	234	0
1527792580.498796000	65.3756	147	0
1527792580.498858000	65.3757	103	1
1527792580.499752000	65.3766	100	1
1527792580.504144000	65.381	91	0
1527792580.504683000	65.3815	100	1
1527792580.505575000	65.3824	298	0
1527792580.506686000	65.3835	100	1
1527792581.887380000	66.7642	386	1
1527792581.887437000	66.7643	258	1
1527792581.904717000	66.7815	87	0
1527792582.049022000	66.9259	258	0
1527792582.049921000	66.9268	103	1
1527792582.050430000	66.9273	147	0
1527792582.050737000	66.9276	100	1
1527792582.053114000	66.9299	91	0
1527792582.053753000	66.9306	100	1
1527792582.054539000	66.9314	271	0
1527792582.054971000	66.9318	100	1
1527792582.105001000	66.9818	387	1
1527792582.105096000	66.9819	261	1
1527792582.122606000	66.9994	87	0
1527792582.260450000	67.1373	327	0
1527792582.261839000	67.1387	147	0
1527792582.261872000	67.1387	103	1
1527792582.262842000	67.1397	100	1
1527792582.264540000	67.1414	91	0
1527792582.264777000	67.1416	100	1
1527792582.265936000	67.1428	270	0
1527792582.266775000	67.1436	100	1
1527792582.443718000	67.3205	387	1
1527792582.443807000	67.3206	255	1
1527792582.461493000	67.3383	87	0
1527792582.769022000	67.6459	256	0
1527792582.770110000	67.6469	103	1
1527792582.770421000	67.6473	147	0
1527792582.770811000	67.6476	100	1
1527792582.776361000	67.6532	91	0
1527792582.776876000	67.6537	100	1
1527792582.777791000	67.6546	132	0
1527792582.778800000	67.6556	100	1
1527792582.916210000	67.793	386	1
1527792582.916285000	67.7931	261	1
1527792582.933381000	67.8102	87	0
1527792583.178659000	68.0555	234	0
1527792583.179898000	68.0567	103	1
1527792583.180025000	68.0569	147	0
1527792583.180892000	68.0577	100	1
1527792583.182036000	68.0589	91	0
1527792583.182892000	68.0597	100	1
1527792583.183446000	68.0603	200	0
1527792583.183896000	68.0607	100	1
1527792583.364897000	68.2417	390	1
1527792583.364959000	68.2418	257	1
1527792583.382670000	68.2595	87	0
1527792583.695789000	68.5726	262	0
1527792583.696930000	68.5738	103	1
1527792583.697195000	68.574	147	0
1527792583.697927000	68.5748	100	1
1527792583.700057000	68.5769	91	0
1527792583.700921000	68.5778	100	1
1527792583.701602000	68.5784	337	0
1527792583.702067000	68.5789	100	1
1527792584.189074000	69.0659	995	1
1527792584.189136000	69.066	260	1
1527792584.206882000	69.0837	87	0
1527792584.349451000	69.2263	303	0
1527792584.350406000	69.2272	103	1
1527792584.350862000	69.2277	147	0
1527792584.351875000	69.2287	100	1
1527792584.352308000	69.2291	91	0
1527792584.352871000	69.2297	100	1
1527792584.353717000	69.2305	210	0
1527792584.354394000	69.2312	100	1
1527792584.461192000	69.338	530	1
1527792584.461307000	69.3381	1412	1
1527792584.461343000	69.3382	1412	1
1527792584.461372000	69.3382	1412	1
1527792584.461408000	69.3382	349	1
1527792584.478307000	69.3551	87	0
1527792584.481460000	69.3583	87	0
1527792584.596901000	69.4737	414	0
1527792584.597992000	69.4748	106	1
1527792584.603373000	69.4802	79	0
1527792584.603945000	69.4808	100	1
1527792584.706004000	69.5828	822	1
1527792584.706070000	69.5829	256	1
1527792584.725441000	69.6023	87	0
1527792584.867700000	69.7445	232	0
1527792584.869023000	69.7459	103	1
1527792584.869079000	69.7459	147	0
1527792584.870005000	69.7468	100	1
1527792584.872904000	69.7497	91	0
1527792584.873990000	69.7508	100	1
1527792584.874338000	69.7512	157	0
1527792584.874915000	69.7517	100	1
1527792585.369002000	70.2458	387	1
1527792585.369091000	70.2459	255	1
1527792585.386313000	70.2631	87	0
1527792585.700896000	70.5777	348	0
1527792585.701968000	70.5788	103	1
1527792585.702361000	70.5792	147	0
1527792585.702948000	70.5798	100	1
1527792585.704980000	70.5818	91	0
1527792585.705957000	70.5828	100	1
1527792585.706401000	70.5832	91	0
1527792585.707007000	70.5838	100	1
1527792585.848429000	70.7253	389	1
1527792585.848515000	70.7253	259	1
1527792585.869715000	70.7465	87	0
1527792586.009447000	70.8863	264	0
1527792586.010356000	70.8872	103	1
1527792586.010904000	70.8877	147	0
1527792586.012057000	70.8889	100	1
1527792586.014432000	70.8913	91	0
1527792586.015054000	70.8919	100	1
1527792586.015861000	70.8927	131	0
1527792586.016990000	70.8938	100	1
1527792586.288023000	71.1649	387	1
1527792586.288115000	71.1649	256	1
1527792586.305054000	71.1819	87	0
1527792586.472557000	71.3494	232	0
1527792586.473367000	71.3502	103	1
1527792586.474021000	71.3509	147	0
1527792586.475082000	71.3519	100	1
1527792586.477411000	71.3542	91	0
1527792586.478078000	71.3549	100	1
1527792586.478842000	71.3557	172	0
1527792586.479284000	71.3561	100	1
1527792586.529088000	71.4059	390	1
1527792586.529196000	71.406	258	1
1527792586.546443000	71.4233	87	0
1527792586.717282000	71.5941	256	0
1527792586.718207000	71.595	103	1
1527792586.718699000	71.5955	147	0
1527792586.719231000	71.5961	100	1
1527792586.721865000	71.5987	91	0
1527792586.723096000	71.5999	100	1
1527792586.723295000	71.6001	116	0
1527792586.724024000	71.6009	100	1
1527792587.268085000	72.1449	388	1
1527792587.268145000	72.145	256	1
1527792587.286929000	72.1638	87	0
1527792587.427636000	72.3045	234	0
1527792587.428637000	72.3055	103	1
1527792587.429127000	72.306	147	0
1527792587.430136000	72.307	100	1
1527792587.433145000	72.31	91	0
1527792587.434154000	72.311	100	1
1527792587.434646000	72.3115	284	0
1527792587.435147000	72.312	100	1
1527792587.462132000	72.339	371	1
1527792587.462231000	72.3391	1412	1
1527792587.462268000	72.3391	1412	1
1527792587.462297000	72.3391	1412	1
1527792587.462347000	72.3392	1412	1
1527792587.462369000	72.3392	1412	1
1527792587.462398000	72.3392	1412	1
1527792587.462434000	72.3393	1412	1
1527792587.462486000	72.3393	1412	1
1527792587.462522000	72.3394	1412	1
1527792587.462573000	72.3394	1412	1
1527792587.462596000	72.3394	1412	1
1527792587.462618000	72.3394	1412	1
1527792587.464154000	72.341	1412	1
1527792587.464214000	72.341	147	1
1527792587.478739000	72.3556	87	0
1527792587.480435000	72.3573	87	0
1527792587.481894000	72.3587	100	0
1527792587.482104000	72.3589	106	1
1527792587.486270000	72.3631	87	0
1527792587.498025000	72.3749	320	1
1527792587.498115000	72.3749	258	1
1527792587.515100000	72.3919	87	0
1527792587.607697000	72.4845	396	0
1527792587.608532000	72.4854	106	1
1527792587.614172000	72.491	79	0
1527792587.615080000	72.4919	100	1
1527792587.657966000	72.5348	338	0
1527792587.659085000	72.5359	100	1
1527792587.659376000	72.5362	147	0
1527792587.660151000	72.537	100	1
1527792587.661271000	72.5381	91	0
1527792587.662146000	72.539	100	1
1527792587.662732000	72.5396	244	0
1527792587.663224000	72.5401	100	1
1527792587.768802000	72.6456	388	1
1527792587.768866000	72.6457	257	1
1527792587.786284000	72.6631	87	0
1527792587.925395000	72.8022	234	0
1527792587.926468000	72.8033	103	1
1527792587.926811000	72.8036	147	0
1527792587.927159000	72.804	100	1
1527792587.931207000	72.808	91	0
1527792587.932173000	72.809	100	1
1527792587.932691000	72.8095	107	0
1527792587.933211000	72.81	100	1
1527792588.098036000	72.9749	386	1
1527792588.098085000	72.9749	259	1
1527792588.115214000	72.992	87	0
1527792588.601034000	73.4779	259	0
1527792588.602146000	73.479	103	1
1527792588.602436000	73.4793	147	0
1527792588.603227000	73.4801	100	1
1527792588.606083000	73.4829	91	0
1527792588.607202000	73.484	100	1
1527792588.607457000	73.4843	113	0
1527792588.608126000	73.485	100	1
1527792588.901361000	73.7782	386	1
1527792588.901423000	73.7783	260	1
1527792588.918602000	73.7954	87	0
1527792589.226178000	74.103	299	0
1527792589.227290000	74.1041	103	1
1527792589.227548000	74.1044	147	0
1527792589.228257000	74.1051	100	1
1527792589.230686000	74.1075	91	0
1527792589.231242000	74.1081	100	1
1527792589.232172000	74.109	152	0
1527792589.233170000	74.11	100	1
1527792595.452039000	80.3289	993	1
1527792595.452141000	80.329	260	1
1527792595.470148000	80.347	87	0
1527792595.635627000	80.5125	257	0
1527792595.636559000	80.5134	103	1
1527792595.637074000	80.5139	147	0
1527792595.638094000	80.5149	100	1
1527792595.639320000	80.5161	91	0
1527792595.640097000	80.5169	100	1
1527792595.640745000	80.5176	149	0
1527792595.641104000	80.5179	100	1
1527792595.701312000	80.5781	551	1
1527792595.701374000	80.5782	261	1
1527792595.720700000	80.5975	87	0
1527792595.861885000	80.7387	232	0
1527792595.863194000	80.74	103	1
1527792595.863231000	80.7401	147	0
1527792595.864194000	80.741	100	1
1527792595.872491000	80.7493	91	0
1527792595.873186000	80.75	100	1
1527792595.873955000	80.7508	249	0
1527792595.875116000	80.7519	100	1
1527792602.280235000	87.1571	819	1
1527792602.280315000	87.1571	259	1
1527792602.297499000	87.1743	87	0
1527792602.438258000	87.3151	254	0
1527792602.439378000	87.3162	103	1
1527792602.439591000	87.3164	147	0
1527792602.440747000	87.3176	100	1
1527792602.442029000	87.3189	91	0
1527792602.442744000	87.3196	100	1
1527792602.443433000	87.3203	131	0
1527792602.443933000	87.3208	100	1
1527792602.532147000	87.409	390	1
1527792602.532206000	87.409	262	1
1527792602.549626000	87.4265	87	0
1527792602.690003000	87.5668	348	0
1527792602.690765000	87.5676	103	1
1527792602.691450000	87.5683	147	0
1527792602.691746000	87.5686	100	1
1527792602.694025000	87.5709	91	0
1527792602.694757000	87.5716	100	1
1527792602.695447000	87.5723	219	0
1527792602.695918000	87.5727	100	1
1527792602.940795000	87.8176	390	1
1527792602.940881000	87.8177	257	1
1527792602.959521000	87.8364	87	0
1527792603.099657000	87.9765	266	0
1527792603.100787000	87.9776	103	1
1527792603.101078000	87.9779	147	0
1527792603.101783000	87.9786	100	1
1527792603.103384000	87.9802	91	0
1527792603.103790000	87.9806	100	1
1527792603.104883000	87.9817	177	0
1527792603.105711000	87.9825	100	1
1527792604.082701000	88.9595	388	1
1527792604.082794000	88.9596	260	1
1527792604.103177000	88.98	87	0
1527792604.242713000	89.1195	257	0
1527792604.243719000	89.1205	103	1
1527792604.244117000	89.1209	147	0
1527792604.244479000	89.1213	100	1
1527792604.247683000	89.1245	91	0
1527792604.248395000	89.1252	100	1
1527792604.249095000	89.1259	294	0
1527792604.249727000	89.1266	100	1
1527792604.385191000	89.262	388	1
1527792604.385266000	89.2621	262	1
1527792604.403351000	89.2802	87	0
1527792604.548812000	89.4256	232	0
1527792604.549750000	89.4266	103	1
1527792604.550218000	89.427	147	0
1527792604.550436000	89.4273	100	1
1527792604.552405000	89.4292	91	0
1527792604.553412000	89.4302	100	1
1527792604.553758000	89.4306	235	0
1527792604.554405000	89.4312	100	1
1527792604.618379000	89.4952	387	1
1527792604.618472000	89.4953	262	1
1527792604.636444000	89.5133	87	0
1527792604.803891000	89.6807	254	0
1527792604.804656000	89.6815	103	1
1527792604.805309000	89.6821	147	0
1527792604.806470000	89.6833	100	1
1527792604.809824000	89.6867	91	0
1527792604.810468000	89.6873	100	1
1527792604.814077000	89.6909	306	0
1527792604.814529000	89.6914	100	1
1527792604.979492000	89.8563	386	1
1527792604.979563000	89.8564	262	1
1527792604.997217000	89.874	87	0
1527792605.148592000	90.0254	232	0
1527792605.149481000	90.0263	103	1
1527792605.150054000	90.0269	147	0
1527792605.150398000	90.0272	100	1
1527792605.152922000	90.0298	91	0
1527792605.153420000	90.0303	100	1
1527792605.154354000	90.0312	302	0
1527792605.155416000	90.0322	100	1
1527792605.810410000	90.6872	388	1
1527792605.810492000	90.6873	260	1
1527792605.827751000	90.7046	87	0
1527792605.968270000	90.8451	255	0
1527792605.969511000	90.8463	103	1
1527792605.969652000	90.8465	147	0
1527792605.970493000	90.8473	100	1
1527792605.973443000	90.8503	91	0
1527792605.974487000	90.8513	100	1
1527792605.974878000	90.8517	196	0
1527792605.975467000	90.8523	100	1
1527792608.018194000	92.895	368	1
1527792608.018276000	92.8951	1412	1
1527792608.018301000	92.8951	1412	1
1527792608.018342000	92.8952	1412	1
1527792608.018381000	92.8952	267	1
1527792608.035243000	92.9121	87	0
1527792608.126631000	93.0035	408	0
1527792608.128060000	93.0049	103	1
1527792608.136606000	93.0134	79	0
1527792608.137276000	93.0141	100	1
1527792608.218074000	93.0949	388	1
1527792608.218138000	93.095	258	1
1527792608.236315000	93.1131	87	0
1527792608.380671000	93.2575	332	0
1527792608.382064000	93.2589	147	0
1527792608.382070000	93.2589	103	1
1527792608.383052000	93.2599	100	1
1527792608.383492000	93.2603	91	0
1527792608.384047000	93.2609	100	1
1527792608.384956000	93.2618	200	0
1527792608.386015000	93.2628	100	1
1527792608.697018000	93.5738	989	1
1527792608.697088000	93.5739	261	1
1527792608.715194000	93.592	87	0
1527792608.861205000	93.738	323	0
1527792608.862128000	93.739	103	1
1527792608.862661000	93.7395	147	0
1527792608.862991000	93.7398	100	1
1527792608.864060000	93.7409	91	0
1527792608.865003000	93.7418	100	1
1527792608.865461000	93.7423	228	0
1527792608.865991000	93.7428	100	1
1527792609.347878000	94.2247	550	1
1527792609.347937000	94.2248	259	1
1527792609.366241000	94.2431	87	0
1527792609.510471000	94.3873	230	0
1527792609.511405000	94.3882	103	1
1527792609.511975000	94.3888	147	0
1527792609.513034000	94.3899	100	1
1527792609.515492000	94.3923	91	0
1527792609.516043000	94.3929	100	1
1527792609.516916000	94.3937	266	0
1527792609.517421000	94.3943	100	1
1527792609.561001000	94.4378	821	1
1527792609.561075000	94.4379	260	1
1527792609.588543000	94.4654	87	0
1527792609.915601000	94.7924	257	0
1527792609.916326000	94.7932	103	1
1527792609.917021000	94.7939	147	0
1527792609.918154000	94.795	100	1
1527792609.918585000	94.7954	91	0
1527792609.919138000	94.796	100	1
1527792609.920061000	94.7969	238	0
1527792609.921070000	94.7979	100	1
1527792610.037198000	94.914	392	1
1527792610.037285000	94.9141	261	1
1527792610.055293000	94.9321	87	0
1527792610.205335000	95.0822	231	0
1527792610.206169000	95.083	103	1
1527792610.206813000	95.0836	147	0
1527792610.207161000	95.084	100	1
1527792610.209753000	95.0866	91	0
1527792610.210156000	95.087	100	1
1527792610.211131000	95.088	220	0
1527792610.212086000	95.0889	100	1
1527792610.754326000	95.6312	387	1
1527792610.754394000	95.6312	260	1
1527792610.772783000	95.6496	87	0
1527792610.913987000	95.7908	350	0
1527792610.915147000	95.792	103	1
1527792610.915402000	95.7922	147	0
1527792610.916211000	95.793	100	1
1527792610.918093000	95.7949	91	0
1527792610.919208000	95.796	100	1
1527792610.919462000	95.7963	121	0
1527792610.920119000	95.7969	100	1
1527792611.007310000	95.8841	391	1
1527792611.007375000	95.8842	257	1
1527792611.024827000	95.9017	87	0
1527792611.172949000	96.0498	264	0
1527792611.174158000	96.051	103	1
1527792611.174357000	96.0512	147	0
1527792611.175126000	96.052	100	1
1527792611.177461000	96.0543	91	0
1527792611.178129000	96.055	100	1
1527792611.178892000	96.0557	142	0
1527792611.179355000	96.0562	100	1
1527792611.575709000	96.4525	388	1
1527792611.575776000	96.4526	258	1
1527792611.593070000	96.4699	87	0
1527792611.738815000	96.6156	257	0
1527792611.739505000	96.6163	103	1
1527792611.740223000	96.6171	147	0
1527792611.741246000	96.6181	100	1
1527792611.741676000	96.6185	91	0
1527792611.742240000	96.6191	100	1
1527792611.743145000	96.62	321	0
1527792611.744173000	96.621	100	1
1527792611.955480000	96.8323	387	1
1527792611.955546000	96.8324	258	1
1527792611.974015000	96.8508	87	0
1527792612.117087000	96.9939	234	0
1527792612.118291000	96.9951	103	1
1527792612.118436000	96.9953	147	0
1527792612.119285000	96.9961	100	1
1527792612.122677000	96.9995	91	0
1527792612.123200000	97	100	1
1527792612.152722000	97.0296	325	0
1527792612.153295000	97.0301	100	1
1527792612.414594000	97.2914	392	1
1527792612.414685000	97.2915	266	1
1527792612.431894000	97.3087	87	0
1527792612.578468000	97.4553	255	0
1527792612.579346000	97.4562	103	1
1527792612.579942000	97.4568	147	0
1527792612.580425000	97.4573	100	1
1527792612.589819000	97.4666	91	0
1527792612.590295000	97.4671	100	1
1527792612.591242000	97.4681	274	0
1527792612.592222000	97.4691	100	1
1527792613.525381000	98.4022	386	1
1527792613.525437000	98.4023	257	1
1527792613.542891000	98.4197	87	0
1527792613.679022000	98.5559	255	0
1527792613.680362000	98.5572	147	0
1527792613.680388000	98.5572	103	1
1527792613.681359000	98.5582	100	1
1527792613.682188000	98.559	91	0
1527792613.683352000	98.5602	100	1
1527792613.683601000	98.5604	271	0
1527792613.684292000	98.5611	100	1
1527792613.954611000	98.8314	387	1
1527792613.954674000	98.8315	260	1
1527792613.972216000	98.849	87	0
1527792614.243405000	99.1202	232	0
1527792614.244327000	99.1212	103	1
1527792614.244885000	99.1217	147	0
1527792614.245308000	99.1221	100	1
1527792614.248291000	99.1251	91	0
1527792614.249385000	99.1262	100	1
1527792614.249723000	99.1266	292	0
1527792614.250313000	99.1271	100	1
1527792615.227582000	100.104	388	1
1527792615.227674000	100.105	259	1
1527792615.245238000	100.122	87	0
1527792615.389601000	100.266	255	0
1527792615.390639000	100.267	103	1
1527792615.390988000	100.268	147	0
1527792615.391243000	100.268	100	1
1527792615.392880000	100.27	91	0
1527792615.394206000	100.271	100	1
1527792615.394301000	100.271	127	0
1527792615.395173000	100.272	100	1
1527792615.583660000	100.46	994	1
1527792615.583723000	100.461	264	1
1527792615.600968000	100.478	87	0
1527792615.747162000	100.624	254	0
1527792615.748245000	100.625	103	1
1527792615.748534000	100.625	147	0
1527792615.749265000	100.626	100	1
1527792615.751239000	100.628	91	0
1527792615.752261000	100.629	100	1
1527792615.752746000	100.63	227	0
1527792615.753226000	100.63	100	1
1527792616.962604000	101.839	546	1
1527792616.962666000	101.839	257	1
1527792616.980052000	101.857	87	0
1527792617.125895000	102.003	352	0
1527792617.127141000	102.004	103	1
1527792617.127252000	102.004	147	0
1527792617.128133000	102.005	100	1
1527792617.136457000	102.013	91	0
1527792617.137476000	102.014	100	1
1527792617.137886000	102.015	266	0
1527792617.138341000	102.015	100	1
1527792617.370373000	102.247	818	1
1527792617.370471000	102.247	257	1
1527792617.387795000	102.265	87	0
1527792617.567665000	102.444	322	0
1527792617.568548000	102.445	103	1
1527792617.569085000	102.446	147	0
1527792617.570159000	102.447	100	1
1527792617.571843000	102.449	91	0
1527792617.572107000	102.449	100	1
1527792617.573272000	102.45	321	0
1527792617.574088000	102.451	100	1
1527792619.363297000	104.24	390	1
1527792619.363354000	104.24	259	1
1527792619.380242000	104.257	87	0
1527792619.523204000	104.4	257	0
1527792619.524222000	104.401	103	1
1527792619.524663000	104.401	147	0
1527792619.525271000	104.402	100	1
1527792619.526848000	104.404	91	0
1527792619.527299000	104.404	100	1
1527792619.528281000	104.405	286	0
1527792619.529210000	104.406	100	1
1527792619.721414000	104.598	387	1
1527792619.721479000	104.598	259	1
1527792619.738989000	104.616	87	0
1527792620.094183000	104.971	257	0
1527792620.095317000	104.972	103	1
1527792620.095605000	104.972	147	0
1527792620.096295000	104.973	100	1
1527792620.098025000	104.975	91	0
1527792620.098269000	104.975	100	1
1527792620.099450000	104.976	302	0
1527792620.100229000	104.977	100	1
1527792620.135202000	105.012	391	1
1527792620.135292000	105.012	262	1
1527792620.152870000	105.03	87	0
1527792620.298795000	105.176	257	0
1527792620.299793000	105.177	103	1
1527792620.300217000	105.177	147	0
1527792620.301326000	105.178	100	1
1527792620.303322000	105.18	91	0
1527792620.304309000	105.181	100	1
1527792620.304803000	105.182	197	0
1527792620.305329000	105.182	100	1
1527792620.414474000	105.291	393	1
1527792620.414538000	105.291	261	1
1527792620.441297000	105.318	87	0
1527792620.588364000	105.465	327	0
1527792620.589303000	105.466	103	1
1527792620.589781000	105.467	147	0
1527792620.590244000	105.467	100	1
1527792620.591989000	105.469	91	0
1527792620.592239000	105.469	100	1
1527792620.593417000	105.47	122	0
1527792620.594241000	105.471	100	1
1527792620.655794000	105.533	391	1
1527792620.655882000	105.533	263	1
1527792620.674108000	105.551	87	0
1527792620.814804000	105.692	264	0
1527792620.815818000	105.693	103	1
1527792620.816221000	105.693	147	0
1527792620.817337000	105.694	100	1
1527792620.818317000	105.695	91	0
1527792620.819338000	105.696	100	1
1527792620.819742000	105.697	104	0
1527792620.820262000	105.697	100	1
1527792621.336366000	106.213	387	1
1527792621.336456000	106.213	259	1
1527792621.354454000	106.231	87	0
1527792621.496103000	106.373	234	0
1527792621.497383000	106.374	103	1
1527792621.497417000	106.374	147	0
1527792621.498377000	106.375	100	1
1527792621.503697000	106.381	91	0
1527792621.504374000	106.381	100	1
1527792621.505117000	106.382	85	0
1527792621.505562000	106.382	100	1
1527792621.986209000	106.863	392	1
1527792621.986286000	106.863	260	1
1527792622.002950000	106.88	87	0
1527792622.149794000	107.027	254	0
1527792622.150665000	107.027	103	1
1527792622.151217000	107.028	147	0
1527792622.152415000	107.029	100	1
1527792622.153886000	107.031	91	0
1527792622.154412000	107.031	100	1
1527792622.155288000	107.032	89	0
1527792622.156344000	107.033	100	1
1527792622.865319000	107.742	389	1
1527792622.865403000	107.742	257	1
1527792622.882456000	107.759	87	0
1527792623.038332000	107.915	257	0
1527792623.039411000	107.916	103	1
1527792623.039747000	107.917	147	0
1527792623.040463000	107.917	100	1
1527792623.044924000	107.922	91	0
1527792623.045462000	107.922	100	1
1527792623.048274000	107.925	153	0
1527792623.049397000	107.926	100	1
1527792623.496703000	108.374	994	1
1527792623.496760000	108.374	267	1
1527792623.524398000	108.401	87	0
1527792623.675139000	108.552	254	0
1527792623.676481000	108.553	147	0
1527792623.676502000	108.553	103	1
1527792623.677470000	108.554	100	1
1527792623.679733000	108.557	91	0
1527792623.680479000	108.557	100	1
1527792623.681168000	108.558	309	0
1527792623.681627000	108.558	100	1
1527792624.667802000	109.545	547	1
1527792624.667894000	109.545	259	1
1527792624.685828000	109.563	87	0
1527792624.861224000	109.738	255	0
1527792624.862298000	109.739	103	1
1527792624.862709000	109.74	147	0
1527792624.863284000	109.74	100	1
1527792624.864112000	109.741	91	0
1527792624.865383000	109.742	100	1
1527792624.865431000	109.742	298	0
1527792624.866296000	109.743	100	1
1527792625.111917000	109.989	819	1
1527792625.111987000	109.989	262	1
1527792625.129385000	110.006	87	0
1527792625.270941000	110.148	232	0
1527792625.271797000	110.149	103	1
1527792625.272418000	110.149	147	0
1527792625.273390000	110.15	100	1
1527792625.277312000	110.154	91	0
1527792625.278389000	110.155	100	1
1527792625.278662000	110.155	232	0
1527792625.279299000	110.156	100	1
1527792625.769783000	110.647	388	1
1527792625.769844000	110.647	262	1
1527792625.787211000	110.664	87	0
1527792625.963473000	110.84	255	0
1527792625.964410000	110.841	103	1
1527792625.964936000	110.842	147	0
1527792625.965368000	110.842	100	1
1527792625.968440000	110.845	91	0
1527792625.969357000	110.846	100	1
1527792625.969861000	110.847	111	0
1527792625.970505000	110.847	100	1
1527792626.301576000	111.178	387	1
1527792626.301647000	111.178	261	1
1527792626.319352000	111.196	87	0
1527792626.461316000	111.338	331	0
1527792626.462560000	111.339	103	1
1527792626.462772000	111.34	147	0
1527792626.463387000	111.34	100	1
1527792626.467533000	111.344	91	0
[truncated: 69 more rows]
