# Supplementary material for: Method for multi-task learning fusion network traffic classification to address small sample labels
Source: Sci Rep. 2024 Jan 30;14:2518. doi: 10.1038/s41598-024-51933-8 (PMC10827795; doi:10.1038/s41598-024-51933-8)
Supplement: Supplementary file 2 — Supplementary Information 2. [file 41598_2024_51933_MOESM2_ESM.zip › QUIC Dataset/QUIC Dataset/pretraining/Google Doc/GoogleDoc-1014.txt]

1527781839.841857000	0	354	1
1527781839.861117000	0.0192599	87	0
1527781840.085047000	0.24319	304	0
1527781840.086476000	0.244619	1412	0
1527781840.088004000	0.246147	1412	0
1527781840.088184000	0.246327	107	1
1527781840.089425000	0.247568	1412	0
1527781840.090788000	0.248931	180	0
1527781840.092212000	0.250355	1412	0
1527781840.093604000	0.251747	1412	0
1527781840.093920000	0.252063	101	1
1527781840.094996000	0.253139	1412	0
1527781840.096170000	0.254313	104	1
1527781840.096368000	0.254511	787	0
1527781840.097836000	0.255979	1412	0
1527781840.099176000	0.257319	101	1
1527781840.099227000	0.25737	1412	0
1527781840.100605000	0.258748	693	0
1527781840.102078000	0.260221	1412	0
1527781840.102169000	0.260312	104	1
1527781840.103477000	0.26162	1412	0
1527781840.104868000	0.263011	1412	0
1527781840.106171000	0.264314	101	1
1527781840.106231000	0.264374	188	0
1527781840.107733000	0.265876	1193	0
1527781840.109170000	0.267313	101	1
1527781840.112490000	0.270633	1412	0
1527781840.113889000	0.272032	1412	0
1527781840.115195000	0.273338	101	1
1527781840.115299000	0.273442	1412	0
1527781840.116720000	0.274863	188	0
1527781840.118155000	0.276298	1241	0
1527781840.118206000	0.276349	101	1
1527781840.119602000	0.277745	1412	0
1527781840.121002000	0.279145	1412	0
1527781840.121214000	0.279357	104	1
1527781840.122419000	0.280562	1412	0
1527781840.123775000	0.281918	173	0
1527781840.125155000	0.283298	1412	0
1527781840.125215000	0.283358	101	1
1527781840.126565000	0.284708	466	0
1527781840.128016000	0.286159	1412	0
1527781840.128240000	0.286383	104	1
1527781840.129421000	0.287564	1412	0
1527781840.130817000	0.28896	1412	0
1527781840.132119000	0.290262	188	0
1527781840.132315000	0.290458	104	1
1527781840.133587000	0.29173	1412	0
1527781840.134955000	0.293098	170	0
1527781840.136207000	0.29435	101	1
1527781840.136341000	0.294484	1412	0
1527781840.137816000	0.295959	1412	0
1527781840.139151000	0.297294	1412	0
1527781840.139224000	0.297367	101	1
1527781840.140565000	0.298708	188	0
1527781840.141990000	0.300133	1412	0
1527781840.142211000	0.300354	104	1
1527781840.143295000	0.301438	153	0
1527781840.144771000	0.302914	1412	0
1527781840.146109000	0.304252	1412	0
1527781840.146347000	0.30449	104	1
1527781840.147607000	0.30575	1412	0
1527781840.148973000	0.307116	188	0
1527781840.150207000	0.30835	101	1
1527781840.150338000	0.308481	794	0
1527781840.152331000	0.310474	1412	0
1527781840.153207000	0.31135	101	1
1527781840.153764000	0.311907	1412	0
1527781840.155102000	0.313245	1412	0
1527781840.156217000	0.31436	115	1
1527781840.156514000	0.314657	188	0
1527781840.157978000	0.316121	673	0
1527781840.159209000	0.317352	101	1
1527781840.159731000	0.317874	169	0
1527781840.162207000	0.32035	98	1
1527781840.181575000	0.339718	87	0
1527781840.751739000	0.909882	538	1
1527781840.751865000	0.910008	1412	1
1527781840.751907000	0.91005	916	1
1527781840.772157000	0.9303	87	0
1527781840.779148000	0.937291	234	1
1527781840.801973000	0.960116	87	0
1527781840.962836000	1.12098	329	0
1527781840.964271000	1.12241	1412	0
1527781840.965249000	1.12339	104	1
1527781840.965665000	1.12381	1412	0
1527781840.967060000	1.1252	1412	0
1527781840.968232000	1.12637	101	1
1527781840.968475000	1.12662	180	0
1527781840.969902000	1.12805	1412	0
1527781840.971229000	1.12937	101	1
1527781840.971296000	1.12944	1412	0
1527781840.972684000	1.13083	1071	0
1527781840.974042000	1.13218	92	0
1527781840.974235000	1.13238	104	1
1527781840.975435000	1.13358	198	0
1527781840.978252000	1.13639	98	1
1527781841.052623000	1.21077	216	1
1527781841.074002000	1.23215	87	0
1527781841.117097000	1.27524	445	0
1527781841.121576000	1.27972	80	0
1527781841.124276000	1.28242	104	1
1527781841.193245000	1.35139	375	0
1527781841.194674000	1.35282	1113	0
1527781841.196038000	1.35418	92	0
1527781841.196259000	1.3544	101	1
1527781841.197553000	1.3557	289	0
1527781841.199265000	1.35741	101	1
1527781841.487050000	1.64519	570	1
1527781841.488771000	1.64691	719	1
1527781841.505148000	1.66329	87	0
1527781841.614171000	1.77231	328	1
1527781841.642527000	1.80067	87	0
1527781841.652785000	1.81093	304	0
1527781841.654190000	1.81233	498	0
1527781841.656361000	1.8145	107	1
1527781841.658988000	1.81713	481	0
1527781841.661347000	1.81949	98	1
1527781841.699911000	1.85805	1412	0
1527781841.701268000	1.85941	289	0
1527781841.703304000	1.86145	101	1
1527781841.855788000	2.01393	244	1
1527781841.855860000	2.014	144	1
1527781841.873479000	2.03162	87	0
1527781841.878283000	2.03643	87	0
1527781841.926407000	2.08455	1412	0
1527781841.927858000	2.086	1412	0
1527781841.929251000	2.08739	1412	0
1527781841.930627000	2.08877	580	0
1527781841.930858000	2.089	107	1
1527781841.932028000	2.09017	92	0
1527781841.933425000	2.09157	245	0
1527781841.935067000	2.09321	104	1
1527781841.937731000	2.09587	98	1
1527781841.971163000	2.12931	753	1
1527781841.971248000	2.12939	190	1
1527781841.989938000	2.14808	87	0
1527781842.078800000	2.23694	590	0
1527781842.080163000	2.23831	92	0
1527781842.081307000	2.23945	104	1
1527781842.081563000	2.23971	338	0
1527781842.084296000	2.24244	98	1
1527781842.732797000	2.89094	230	1
1527781842.745687000	2.90383	1263	1
1527781842.747794000	2.90594	1412	1
1527781842.747850000	2.90599	1412	1
1527781842.747996000	2.90614	425	1
1527781842.748037000	2.90618	843	1
1527781842.749644000	2.90779	87	0
1527781842.766698000	2.92484	87	0
1527781842.779758000	2.9379	87	0
1527781842.791572000	2.94972	511	0
1527781842.794465000	2.95261	107	1
1527781842.834255000	2.9924	325	0
1527781842.835678000	2.99382	1412	0
1527781842.837047000	2.99519	998	0
1527781842.838479000	2.99662	92	0
1527781842.842369000	3.00051	107	1
1527781842.876217000	3.03436	242	0
1527781842.879385000	3.03753	98	1
1527781843.132585000	3.29073	356	0
1527781843.133990000	3.29213	1412	0
1527781843.135350000	3.29349	101	1
1527781843.135410000	3.29355	1412	0
1527781843.136809000	3.29495	1412	0
1527781843.138230000	3.29637	188	0
1527781843.138368000	3.29651	101	1
1527781843.139617000	3.29776	269	0
1527781843.141371000	3.29951	101	1
1527781843.311344000	3.46949	1412	1
1527781843.311391000	3.46953	341	1
1527781843.329118000	3.48726	87	0
1527781843.613194000	3.77134	334	0
1527781843.614514000	3.77266	791	0
1527781843.615963000	3.77411	204	0
1527781843.620842000	3.77899	107	1
1527781843.774872000	3.93302	526	1
1527781843.774980000	3.93312	1412	1
1527781843.775006000	3.93315	1412	1
1527781843.775048000	3.93319	1412	1
1527781843.775100000	3.93324	1412	1
1527781843.775135000	3.93328	1412	1
1527781843.775172000	3.93332	1412	1
1527781843.775207000	3.93335	1412	1
1527781843.775246000	3.93339	1412	1
1527781843.775292000	3.93343	1412	1
1527781843.775315000	3.93346	1412	1
1527781843.775351000	3.93349	1412	1
1527781843.775384000	3.93353	1412	1
1527781843.775419000	3.93356	1280	1
1527781843.793530000	3.95167	87	0
1527781843.796106000	3.95425	87	0
1527781843.982095000	4.14024	396	0
1527781843.984939000	4.14308	80	0
1527781843.997646000	4.15579	107	1
1527781844.180060000	4.3382	1390	1
1527781844.200528000	4.35867	90	0
1527781844.203497000	4.36164	87	0
1527781844.205406000	4.36355	101	1
1527781844.343637000	4.50178	484	0
1527781844.349253000	4.5074	98	1
1527781845.616669000	5.77481	333	1
1527781845.616762000	5.7749	1412	1
1527781845.616798000	5.77494	988	1
1527781845.617346000	5.77549	223	1
1527781845.617386000	5.77553	1412	1
1527781845.617423000	5.77557	1412	1
1527781845.617474000	5.77562	767	1
1527781845.624769000	5.78291	101	1
1527781845.629239000	5.78738	251	1
1527781845.634595000	5.79274	87	0
1527781845.635975000	5.79412	90	0
1527781845.638353000	5.7965	87	0
1527781845.638481000	5.79662	101	1
1527781845.640900000	5.79904	94	0
1527781845.643302000	5.80145	87	0
1527781845.643466000	5.80161	104	1
1527781845.648358000	5.8065	87	0
1527781845.755786000	5.91393	406	0
1527781845.758420000	5.91656	101	1
1527781845.760323000	5.91847	80	0
1527781845.763399000	5.92154	98	1
1527781846.003023000	6.16117	541	0
1527781846.004400000	6.16254	300	0
1527781846.005258000	6.1634	115	1
1527781846.005812000	6.16395	187	0
1527781846.008304000	6.16645	268	1
1527781846.023355000	6.1815	87	0
1527781846.222650000	6.38079	942	0
1527781846.224046000	6.38219	1412	0
1527781846.225438000	6.38358	1412	0
1527781846.225775000	6.38392	104	1
1527781846.226861000	6.385	1412	0
1527781846.228335000	6.38648	1412	0
1527781846.228828000	6.38697	104	1
1527781846.229714000	6.38786	1412	0
1527781846.231084000	6.38923	125	0
1527781846.232472000	6.39061	101	1
1527781846.232579000	6.39072	1412	0
1527781846.233979000	6.39212	1412	0
1527781846.235385000	6.39353	1412	0
1527781846.235825000	6.39397	101	1
1527781846.236748000	6.39489	188	0
1527781846.238229000	6.39637	1227	0
1527781846.239651000	6.39779	104	1
1527781846.259093000	6.41724	1412	0
1527781846.260481000	6.41862	1412	0
1527781846.261871000	6.42001	1412	0
1527781846.263235000	6.42138	198	0
1527781846.264661000	6.4228	1412	0
1527781846.266060000	6.4242	1412	0
1527781846.267515000	6.42566	1412	0
1527781846.268909000	6.42705	1412	0
1527781846.269441000	6.42758	119	1
1527781846.270323000	6.42847	844	0
1527781846.271734000	6.42988	1412	0
1527781846.273129000	6.43127	1412	0
1527781846.274586000	6.43273	1412	0
1527781846.275441000	6.43358	107	1
1527781846.275887000	6.43403	180	0
1527781846.277360000	6.4355	1412	0
1527781846.278435000	6.43658	101	1
1527781846.278727000	6.43687	353	0
1527781846.280145000	6.43829	1412	0
1527781846.281477000	6.43962	101	1
1527781846.281535000	6.43968	1412	0
1527781846.282929000	6.44107	1412	0
1527781846.284293000	6.44244	188	0
1527781846.284463000	6.44261	101	1
1527781846.285715000	6.44386	1412	0
1527781846.287075000	6.44522	209	0
1527781846.288527000	6.44667	104	1
1527781846.288594000	6.44674	1412	0
1527781846.289991000	6.44813	1412	0
1527781846.291391000	6.44953	1412	0
1527781846.291454000	6.4496	101	1
1527781846.292753000	6.4509	188	0
1527781846.294177000	6.45232	1187	0
1527781846.295568000	6.45371	1412	0
1527781846.296959000	6.4551	1412	0
1527781846.298406000	6.45655	1412	0
1527781846.299768000	6.45791	188	0
1527781846.300591000	6.45873	101	1
1527781846.301180000	6.45932	996	0
1527781846.303044000	6.46119	1412	0
1527781846.303621000	6.46176	116	1
1527781846.304421000	6.46256	1250	0
1527781846.305805000	6.46395	743	0
1527781846.307322000	6.46547	1412	0
1527781846.307494000	6.46564	104	1
1527781846.308774000	6.46692	1330	0
1527781846.310180000	6.46832	1412	0
1527781846.311460000	6.4696	101	1
1527781846.311568000	6.46971	1412	0
1527781846.312936000	6.47108	336	0
1527781846.314314000	6.47246	108	0
1527781846.314454000	6.4726	104	1
1527781846.320506000	6.47865	1402	0
1527781846.331753000	6.4899	98	1
1527781847.534802000	7.69295	430	1
1527781847.534891000	7.69303	144	1
1527781847.554676000	7.71282	87	0
1527781847.559859000	7.718	87	0
1527781847.612197000	7.77034	1412	0
1527781847.613578000	7.77172	1412	0
1527781847.614975000	7.77312	1412	0
1527781847.615515000	7.77366	110	1
1527781847.616369000	7.77451	547	0
1527781847.617809000	7.77595	106	0
1527781847.618503000	7.77665	101	1
1527781848.614325000	8.77247	856	1
1527781848.614417000	8.77256	294	1
1527781848.617567000	8.77571	327	1
1527781848.617641000	8.77578	1412	1
1527781848.617666000	8.77581	1412	1
1527781848.617688000	8.77583	979	1
1527781848.637241000	8.79538	87	0
1527781848.640143000	8.79829	87	0
1527781848.650237000	8.80838	87	0
1527781848.680156000	8.8383	403	1
1527781848.697585000	8.85573	87	0
1527781848.791477000	8.94962	352	0
1527781848.792883000	8.95103	1400	0
1527781848.794257000	8.9524	513	0
1527781848.794659000	8.9528	107	1
1527781848.823676000	8.98182	592	0
1527781848.825085000	8.98323	1412	0
1527781848.826465000	8.98461	305	0
1527781848.826621000	8.98476	104	1
1527781848.828881000	8.98702	484	0
1527781848.830298000	8.98844	1412	0
1527781848.831571000	8.98971	101	1
1527781848.831682000	8.98983	866	0
1527781848.834583000	8.99273	98	1
1527781848.854581000	9.01272	711	0
1527781848.855983000	9.01413	1412	0
1527781848.857408000	9.01555	334	0
1527781848.857585000	9.01573	104	1
1527781848.859978000	9.01812	583	0
1527781848.861381000	9.01952	699	0
1527781848.862571000	9.02071	101	1
1527781848.862786000	9.02093	272	0
1527781848.865583000	9.02373	98	1
1527781848.925337000	9.08348	449	0
1527781848.928612000	9.08676	98	1
1527781848.931984000	9.09013	80	0
1527781848.935601000	9.09374	98	1
1527781848.993072000	9.15122	285	0
1527781848.994445000	9.15259	103	0
1527781848.995633000	9.15378	101	1
1527781848.996430000	9.15457	150	0
1527781848.999641000	9.15778	98	1
1527781849.037423000	9.19557	1412	1
1527781849.037501000	9.19564	1412	1
1527781849.037522000	9.19567	474	1
1527781849.037643000	9.19579	843	1
1527781849.059324000	9.21747	87	0
1527781849.081003000	9.23915	477	0
1527781849.083763000	9.24191	101	1
1527781850.491484000	10.6496	994	1
1527781850.491577000	10.6497	109	1
1527781850.508664000	10.6668	87	0
1527781850.523552000	10.6817	304	1
1527781850.527033000	10.6852	481	1
1527781850.527110000	10.6853	87	1
1527781850.541166000	10.6993	87	0
1527781850.547010000	10.7052	87	0
1527781850.788173000	10.9463	257	0
1527781850.789556000	10.9477	141	0
1527781850.791155000	10.9493	110	1
1527781850.793768000	10.9519	487	1
1527781850.793832000	10.952	94	1
1527781850.793842000	10.952	92	0
1527781850.795249000	10.9534	322	0
1527781850.796701000	10.9548	101	1
1527781850.816334000	10.9745	87	0
1527781850.931495000	11.0896	326	1
1527781850.931585000	11.0897	258	1
1527781850.948549000	11.1067	87	0
1527781850.990847000	11.149	291	0
1527781850.992234000	11.1504	152	0
1527781850.993732000	11.1519	107	1
1527781850.994186000	11.1523	92	0
1527781850.995601000	11.1537	230	0
1527781850.996720000	11.1549	101	1
1527781851.061848000	11.22	313	0
1527781851.063218000	11.2214	103	0
1527781851.064743000	11.2229	101	1
1527781851.065913000	11.2241	92	0
1527781851.067366000	11.2255	173	0
1527781851.068729000	11.2269	101	1
1527781851.164183000	11.3223	275	0
1527781851.165544000	11.3237	366	0
1527781851.166736000	11.3249	101	1
1527781851.168567000	11.3267	215	0
1527781851.171901000	11.33	98	1
1527781851.464395000	11.6225	245	0
1527781851.465772000	11.6239	146	0
1527781851.466738000	11.6249	101	1
1527781851.468294000	11.6264	92	0
1527781851.469616000	11.6278	134	0
1527781851.470786000	11.6289	101	1
1527781851.521892000	11.68	362	1
1527781851.522462000	11.6806	296	1
1527781851.545248000	11.7034	87	0
1527781851.565217000	11.7234	377	1
1527781851.591300000	11.7494	87	0
1527781851.596046000	11.7542	322	1
1527781851.596170000	11.7543	1412	1
1527781851.596196000	11.7543	1412	1
1527781851.596232000	11.7544	1412	1
1527781851.596282000	11.7544	1412	1
1527781851.596306000	11.7544	1412	1
1527781851.596350000	11.7545	1412	1
1527781851.596383000	11.7545	1412	1
1527781851.596419000	11.7546	1412	1
1527781851.596442000	11.7546	1412	1
1527781851.596488000	11.7546	1412	1
1527781851.596524000	11.7547	1412	1
1527781851.596561000	11.7547	1412	1
1527781851.596589000	11.7547	1412	1
1527781851.597752000	11.7559	1412	1
1527781851.597806000	11.7559	1412	1
1527781851.597843000	11.756	1412	1
1527781851.597877000	11.756	1412	1
1527781851.597914000	11.7561	1412	1
1527781851.597956000	11.7561	1412	1
1527781851.597989000	11.7561	1412	1
1527781851.599781000	11.7579	1412	1
1527781851.599849000	11.758	1412	1
1527781851.599887000	11.758	1412	1
1527781851.599922000	11.7581	1412	1
1527781851.599959000	11.7581	1412	1
1527781851.600001000	11.7581	1412	1
1527781851.600037000	11.7582	1412	1
1527781851.601808000	11.76	1412	1
1527781851.601854000	11.76	1412	1
1527781851.601893000	11.76	1412	1
1527781851.601931000	11.7601	1412	1
1527781851.601965000	11.7601	1412	1
1527781851.602001000	11.7601	1412	1
1527781851.602022000	11.7602	749	1
1527781851.615596000	11.7737	87	0
1527781851.616971000	11.7751	87	0
1527781851.620067000	11.7782	87	0
1527781851.623692000	11.7818	87	0
1527781851.626174000	11.7843	87	0
1527781851.640533000	11.7987	258	0
1527781851.641896000	11.8	118	0
1527781851.643288000	11.8014	233	0
1527781851.644008000	11.8022	119	1
1527781851.644708000	11.8029	279	0
1527781851.646092000	11.8042	92	0
1527781851.647540000	11.8057	92	0
1527781851.647751000	11.8059	104	1
1527781851.648940000	11.8071	150	0
1527781851.651791000	11.8099	98	1
1527781851.664244000	11.8224	392	1
1527781851.664305000	11.8224	269	1
1527781851.675802000	11.8339	264	0
1527781851.678780000	11.8369	98	1
1527781851.681640000	11.8398	87	0
1527781851.685304000	11.8434	505	1
1527781851.704412000	11.8626	87	0
1527781851.753092000	11.9112	525	0
1527781851.754054000	11.9122	121	1
1527781851.754464000	11.9126	80	0
1527781851.755890000	11.914	600	0
1527781851.757348000	11.9155	803	0
1527781851.758708000	11.9169	92	0
1527781851.760789000	11.9189	107	1
1527781851.777776000	11.9359	87	0
1527781851.794151000	11.9523	101	0
1527781851.796782000	11.9549	101	1
1527781851.808658000	11.9668	303	0
1527781851.810038000	11.9682	146	0
1527781851.811775000	11.9699	101	1
1527781851.812599000	11.9707	92	0
1527781851.814007000	11.9722	247	0
1527781851.814768000	11.9729	101	1
1527781851.922066000	12.0802	871	1
1527781851.922152000	12.0803	263	1
1527781851.947305000	12.1054	87	0
1527781851.969350000	12.1275	372	0
1527781851.971784000	12.1299	101	1
1527781851.973793000	12.1319	80	0
1527781851.977795000	12.1359	98	1
1527781852.088937000	12.2471	345	0
1527781852.090326000	12.2485	146	0
1527781852.091776000	12.2499	101	1
1527781852.092852000	12.251	92	0
1527781852.094466000	12.2526	145	0
1527781852.095789000	12.2539	101	1
1527781852.117235000	12.2754	1168	1
1527781852.134472000	12.2926	87	0
1527781852.257497000	12.4156	362	0
1527781852.258881000	12.417	466	0
1527781852.260255000	12.4184	88	0
1527781852.260786000	12.4189	107	1
1527781852.298588000	12.4567	469	1
1527781852.318506000	12.4766	87	0
1527781852.435707000	12.5939	726	0
1527781852.439181000	12.5973	101	1
1527781852.757959000	12.9161	794	1
1527781852.758047000	12.9162	286	1
1527781852.787533000	12.9457	87	0
1527781853.086096000	13.2442	280	0
1527781853.087599000	13.2457	146	0
1527781853.088845000	13.247	104	1
1527781853.089783000	13.2479	92	0
1527781853.091188000	13.2493	321	0
1527781853.092843000	13.251	101	1
1527781853.389694000	13.5478	516	1
1527781853.389767000	13.5479	271	1
1527781853.406711000	13.5649	87	0
1527781853.551086000	13.7092	235	0
1527781853.552461000	13.7106	146	0
1527781853.553864000	13.712	104	1
1527781853.555726000	13.7139	92	0
1527781853.557122000	13.7153	143	0
1527781853.558857000	13.717	101	1
1527781854.012839000	14.171	871	1
1527781854.012927000	14.1711	274	1
1527781854.031264000	14.1894	87	0
1527781854.154397000	14.3125	256	0
1527781854.155803000	14.3139	146	0
1527781854.156898000	14.315	104	1
1527781854.158432000	14.3166	92	0
1527781854.159837000	14.318	172	0
1527781854.160884000	14.319	101	1
1527781854.628026000	14.7862	393	1
1527781854.628097000	14.7862	275	1
1527781854.646417000	14.8046	87	0
1527781854.969756000	15.1279	283	0
1527781854.971146000	15.1293	146	0
1527781854.972937000	15.1311	104	1
1527781854.973989000	15.1321	92	0
1527781854.975394000	15.1335	296	0
1527781854.976925000	15.1351	101	1
1527781855.250350000	15.4085	392	1
1527781855.250424000	15.4086	278	1
1527781855.269282000	15.4274	87	0
1527781855.274385000	15.4325	87	0
1527781855.390656000	15.5488	261	0
1527781855.392032000	15.5502	146	0
1527781855.393975000	15.5521	107	1
1527781855.394117000	15.5523	92	0
1527781855.395522000	15.5537	310	0
1527781855.396984000	15.5551	101	1
1527781855.867418000	16.0256	393	1
1527781855.867505000	16.0256	277	1
1527781855.885232000	16.0434	87	0
1527781856.009030000	16.1672	256	0
1527781856.010410000	16.1686	148	0
1527781856.012024000	16.1702	104	1
1527781856.014928000	16.1731	92	0
1527781856.016327000	16.1745	268	0
1527781856.018005000	16.1761	101	1
1527781856.504567000	16.6627	390	1
1527781856.504614000	16.6628	274	1
1527781856.522356000	16.6805	87	0
1527781856.969684000	17.1278	300	0
1527781856.971015000	17.1292	148	0
1527781856.972093000	17.1302	104	1
1527781856.973336000	17.1315	92	0
1527781856.974733000	17.1329	131	0
1527781856.976063000	17.1342	101	1
1527781857.317171000	17.4753	482	1
1527781857.317262000	17.4754	257	1
1527781857.336915000	17.4951	87	0
1527781857.492525000	17.6507	279	0
1527781857.493917000	17.6521	148	0
1527781857.495128000	17.6533	104	1
1527781857.496387000	17.6545	92	0
1527781857.497848000	17.656	224	0
1527781857.499084000	17.6572	101	1
1527781862.531596000	22.6897	395	1
1527781862.531670000	22.6898	261	1
1527781862.548608000	22.7068	87	0
1527781862.694775000	22.8529	258	0
1527781862.696153000	22.8543	148	0
1527781862.697157000	22.8553	104	1
1527781862.699663000	22.8578	92	0
1527781862.701064000	22.8592	209	0
1527781862.702151000	22.8603	101	1
1527781862.770631000	22.9288	496	1
1527781862.770703000	22.9288	261	1
1527781862.796100000	22.9542	87	0
1527781862.797501000	22.9556	87	0
1527781862.912449000	23.0706	360	0
1527781862.913831000	23.072	148	0
1527781862.915197000	23.0733	107	1
1527781862.915220000	23.0734	92	0
1527781862.916633000	23.0748	93	0
1527781862.918163000	23.0763	101	1
1527781862.944566000	23.1027	92	0
1527781862.947261000	23.1054	98	1
1527781862.985586000	23.1437	393	1
1527781862.985673000	23.1438	263	1
1527781863.002919000	23.1611	87	0
1527781863.137155000	23.2953	235	0
1527781863.138644000	23.2968	148	0
1527781863.140272000	23.2984	104	1
1527781863.140322000	23.2985	92	0
1527781863.141861000	23.3	263	0
1527781863.143186000	23.3013	101	1
1527781863.423409000	23.5816	793	1
1527781863.423498000	23.5816	259	1
1527781863.440789000	23.5989	87	0
1527781863.657253000	23.8154	233	0
1527781863.658686000	23.8168	148	0
1527781863.660210000	23.8184	104	1
1527781863.660912000	23.8191	92	0
1527781863.662318000	23.8205	310	0
1527781863.663195000	23.8213	101	1
1527781863.924348000	24.0825	517	1
1527781863.924438000	24.0826	264	1
1527781863.942790000	24.1009	87	0
1527781864.269464000	24.4276	285	0
1527781864.270855000	24.429	148	0
1527781864.272249000	24.4304	104	1
1527781864.274816000	24.433	92	0
1527781864.276249000	24.4344	257	0
1527781864.277331000	24.4355	101	1
1527781864.550772000	24.7089	871	1
1527781864.550841000	24.709	276	1
1527781864.573558000	24.7317	87	0
1527781864.698189000	24.8563	233	0
1527781864.699587000	24.8577	148	0
1527781864.700967000	24.8591	92	0
1527781864.701347000	24.8595	107	1
1527781864.702313000	24.8605	256	0
1527781864.705353000	24.8635	98	1
1527781865.204420000	25.3626	389	1
1527781865.204513000	25.3627	257	1
1527781865.222645000	25.3808	87	0
1527781865.344298000	25.5024	282	0
1527781865.345679000	25.5038	148	0
1527781865.347390000	25.5055	104	1
1527781865.348771000	25.5069	92	0
1527781865.350175000	25.5083	129	0
1527781865.351311000	25.5095	101	1
1527781871.205551000	31.3637	393	1
1527781871.205727000	31.3639	260	1
1527781871.222471000	31.3806	87	0
1527781871.380061000	31.5382	255	0
1527781871.381495000	31.5396	148	0
1527781871.383064000	31.5412	104	1
1527781871.384548000	31.5427	92	0
1527781871.385952000	31.5441	293	0
1527781871.387061000	31.5452	101	1
1527781871.424531000	31.5827	393	1
1527781871.424594000	31.5827	256	1
1527781871.441331000	31.5995	87	0
1527781871.593941000	31.7521	235	0
1527781871.595338000	31.7535	148	0
1527781871.597075000	31.7552	104	1
1527781871.597748000	31.7559	92	0
1527781871.599118000	31.7573	180	0
1527781871.600040000	31.7582	101	1
1527781872.043355000	32.2015	393	1
1527781872.043746000	32.2019	262	1
1527781872.061823000	32.22	87	0
1527781872.170962000	32.3291	282	0
1527781872.172349000	32.3305	148	0
1527781872.174079000	32.3322	104	1
1527781872.175388000	32.3335	92	0
1527781872.176796000	32.3349	193	0
1527781872.178079000	32.3362	101	1
1527781872.653299000	32.8114	479	1
1527781872.653354000	32.8115	260	1
1527781872.670867000	32.829	87	0
1527781872.979426000	33.1376	282	0
1527781872.980824000	33.139	148	0
1527781872.982214000	33.1404	104	1
1527781872.983291000	33.1414	92	0
1527781872.984687000	33.1428	106	0
1527781872.986213000	33.1444	101	1
1527781873.103058000	33.2612	390	1
1527781873.103104000	33.2612	256	1
1527781873.120385000	33.2785	87	0
1527781873.289029000	33.4472	236	0
1527781873.290451000	33.4486	148	0
1527781873.292229000	33.4504	104	1
1527781873.292799000	33.4509	92	0
1527781873.294186000	33.4523	327	0
1527781873.295138000	33.4533	101	1
1527781873.612072000	33.7702	500	1
1527781873.612134000	33.7703	258	1
1527781873.631566000	33.7897	87	0
1527781873.758020000	33.9162	277	0
1527781873.759497000	33.9176	148	0
1527781873.761244000	33.9194	104	1
1527781873.762209000	33.9204	92	0
1527781873.765093000	33.9232	329	0
1527781873.765310000	33.9235	101	1
1527781875.067281000	35.2254	395	1
1527781875.067366000	35.2255	266	1
1527781875.085537000	35.2437	87	0
1527781875.212882000	35.371	302	0
1527781875.214256000	35.3724	148	0
1527781875.215526000	35.3737	104	1
1527781875.216774000	35.3749	92	0
1527781875.218229000	35.3764	207	0
1527781875.219480000	35.3776	101	1
1527781875.277024000	35.4352	789	1
1527781875.277099000	35.4352	258	1
1527781875.295027000	35.4532	87	0
1527781875.398645000	35.5568	232	0
1527781875.400037000	35.5582	148	0
1527781875.401444000	35.5596	104	1
1527781875.402281000	35.5604	92	0
1527781875.403682000	35.5618	332	0
1527781875.404444000	35.5626	101	1
1527781876.010921000	36.1691	516	1
1527781876.010983000	36.1691	270	1
1527781876.029655000	36.1878	87	0
1527781876.331840000	36.49	360	0
1527781876.333221000	36.4914	148	0
1527781876.334545000	36.4927	92	0
1527781876.334617000	36.4928	104	1
1527781876.336015000	36.4942	161	0
1527781876.337502000	36.4956	101	1
1527781876.450552000	36.6087	870	1
1527781876.450638000	36.6088	257	1
1527781876.468686000	36.6268	87	0
1527781876.579442000	36.7376	235	0
1527781876.580851000	36.739	148	0
1527781876.582587000	36.7407	104	1
1527781876.583300000	36.7414	92	0
1527781876.584703000	36.7428	140	0
1527781876.585510000	36.7437	101	1
1527781876.712782000	36.8709	390	1
1527781876.712842000	36.871	258	1
1527781876.731675000	36.8898	87	0
1527781876.891567000	37.0497	258	0
1527781876.892948000	37.0511	148	0
1527781876.894616000	37.0528	104	1
1527781876.897141000	37.0553	92	0
1527781876.898763000	37.0569	262	0
1527781876.899527000	37.0577	101	1
1527781877.050134000	37.2083	394	1
1527781877.050231000	37.2084	261	1
1527781877.067890000	37.226	87	0
1527781877.186844000	37.345	260	0
1527781877.188359000	37.3465	148	0
1527781877.189573000	37.3477	104	1
1527781877.192347000	37.3505	92	0
1527781877.193686000	37.3518	162	0
1527781877.194546000	37.3527	101	1
1527781877.713068000	37.8712	394	1
1527781877.713177000	37.8713	260	1
1527781877.730241000	37.8884	87	0
1527781877.844796000	38.0029	255	0
1527781877.846180000	38.0043	148	0
1527781877.847686000	38.0058	92	0
1527781877.847712000	38.0059	104	1
1527781877.849142000	38.0073	314	0
1527781877.850659000	38.0088	101	1
1527781877.945906000	38.104	393	1
1527781877.945984000	38.1041	262	1
1527781877.962568000	38.1207	87	0
1527781878.277905000	38.436	258	0
1527781878.279295000	38.4374	148	0
1527781878.280700000	38.4388	104	1
1527781878.282009000	38.4402	92	0
1527781878.283441000	38.4416	324	0
1527781878.284616000	38.4428	101	1
1527781878.758660000	38.9168	482	1
1527781878.758741000	38.9169	267	1
1527781878.776182000	38.9343	87	0
1527781878.886099000	39.0442	256	0
1527781878.887599000	39.0457	148	0
1527781878.888640000	39.0468	104	1
1527781878.889069000	39.0472	92	0
1527781878.890474000	39.0486	174	0
1527781878.891639000	39.0498	101	1
1527781879.240289000	39.3984	391	1
1527781879.240376000	39.3985	267	1
1527781879.257598000	39.4157	87	0
1527781879.364608000	39.5228	235	0
1527781879.365985000	39.5241	148	0
1527781879.367707000	39.5259	104	1
1527781879.370011000	39.5282	92	0
1527781879.371423000	39.5296	309	0
1527781879.372681000	39.5308	101	1
1527781879.865706000	40.0238	501	1
1527781879.865788000	40.0239	263	1
1527781879.883364000	40.0415	87	0
1527781880.006345000	40.1645	282	0
1527781880.007756000	40.1659	148	0
1527781880.008790000	40.1669	104	1
1527781880.010717000	40.1689	92	0
1527781880.012050000	40.1702	118	0
1527781880.013782000	40.1719	101	1
1527781880.150150000	40.3083	391	1
1527781880.150240000	40.3084	262	1
1527781880.168787000	40.3269	87	0
1527781880.302341000	40.4605	233	0
1527781880.303731000	40.4619	148	0
1527781880.304813000	40.463	104	1
1527781880.305082000	40.4632	92	0
1527781880.306541000	40.4647	291	0
1527781880.307727000	40.4659	101	1
1527781880.788033000	40.9462	794	1
1527781880.788127000	40.9463	265	1
1527781880.806139000	40.9643	87	0
1527781881.121034000	41.2792	282	0
1527781881.122478000	41.2806	148	0
1527781881.123861000	41.282	104	1
1527781881.125984000	41.2841	92	0
1527781881.127329000	41.2855	203	0
1527781881.128889000	41.287	101	1
1527781881.279863000	41.438	516	1
1527781881.279956000	41.4381	264	1
1527781881.297312000	41.4555	87	0
1527781881.414280000	41.5724	275	0
1527781881.415639000	41.5738	148	0
1527781881.416798000	41.5749	104	1
1527781881.417023000	41.5752	92	0
1527781881.418477000	41.5766	212	0
1527781881.419794000	41.5779	101	1
1527781881.432767000	41.5909	846	1
1527781881.432855000	41.591	1412	1
1527781881.432881000	41.591	1412	1
1527781881.432922000	41.5911	1412	1
1527781881.432948000	41.5911	553	1
1527781881.451302000	41.6094	87	0
1527781881.545846000	41.704	391	0
1527781881.548868000	41.707	101	1
1527781881.550843000	41.709	80	0
1527781881.553876000	41.712	98	1
1527781881.771855000	41.93	393	1
1527781881.771942000	41.9301	257	1
1527781881.788723000	41.9469	87	0
1527781881.920137000	42.0783	301	0
1527781881.921531000	42.0797	148	0
1527781881.922818000	42.081	104	1
1527781881.925327000	42.0835	92	0
1527781881.926727000	42.0849	199	0
1527781881.927804000	42.0859	101	1
1527781882.337076000	42.4952	391	1
1527781882.337146000	42.4953	265	1
1527781882.360673000	42.5188	87	0
1527781882.364462000	42.5226	87	0
1527781882.465570000	42.6237	334	0
1527781882.466964000	42.6251	148	0
1527781882.467862000	42.626	107	1
1527781882.470571000	42.6287	92	0
1527781882.471974000	42.6301	303	0
1527781882.472839000	42.631	101	1
1527781882.749975000	42.9081	390	1
1527781882.750054000	42.9082	262	1
1527781882.768009000	42.9262	87	0
1527781882.889367000	43.0475	258	0
1527781882.890752000	43.0489	148	0
1527781882.891874000	43.05	104	1
1527781882.893549000	43.0517	92	0
1527781882.894943000	43.0531	132	0
1527781882.895861000	43.054	101	1
1527781883.219238000	43.3774	394	1
1527781883.219301000	43.3774	266	1
1527781883.236212000	43.3944	87	0
1527781883.241421000	43.3996	87	0
1527781883.391178000	43.5493	260	0
1527781883.392594000	43.5507	148	0
1527781883.393982000	43.5521	107	1
1527781883.397768000	43.5559	92	0
1527781883.399194000	43.5573	197	0
1527781883.400980000	43.5591	101	1
1527781883.430016000	43.5882	92	0
1527781883.432932000	43.5911	98	1
1527781884.077145000	44.2353	389	1
1527781884.077238000	44.2354	264	1
1527781884.094316000	44.2525	87	0
1527781884.210055000	44.3682	256	0
1527781884.211516000	44.3697	148	0
1527781884.213036000	44.3712	104	1
1527781884.214243000	44.3724	92	0
1527781884.215649000	44.3738	314	0
1527781884.217025000	44.3752	101	1
1527781884.310088000	44.4682	484	1
1527781884.310181000	44.4683	256	1
1527781884.337351000	44.4955	87	0
1527781884.453019000	44.6112	258	0
1527781884.454359000	44.6125	148	0
1527781884.455945000	44.6141	92	0
1527781884.456039000	44.6142	104	1
1527781884.457362000	44.6155	220	0
1527781884.459037000	44.6172	101	1
1527781884.646696000	44.8048	500	1
1527781884.646811000	44.805	261	1
1527781884.664389000	44.8225	87	0
1527781884.988240000	45.1464	258	0
1527781884.989620000	45.1478	148	0
1527781884.990997000	45.1491	104	1
1527781884.991969000	45.1501	92	0
1527781884.993368000	45.1515	239	0
1527781884.995002000	45.1531	101	1
1527781885.674078000	45.8322	395	1
1527781885.674169000	45.8323	282	1
1527781885.692117000	45.8503	87	0
1527781886.013059000	46.1712	256	0
1527781886.014507000	46.1727	148	0
1527781886.016104000	46.1742	104	1
1527781886.016641000	46.1748	92	0
1527781886.018041000	46.1762	232	0
1527781886.019052000	46.1772	101	1
1527781886.191234000	46.3494	789	1
1527781886.191297000	46.3494	257	1
1527781886.209752000	46.3679	87	0
1527781886.312092000	46.4702	257	0
1527781886.313535000	46.4717	148	0
1527781886.315114000	46.4733	104	1
1527781886.315798000	46.4739	92	0
1527781886.317197000	46.4753	227	0
1527781886.318071000	46.4762	101	1
1527781887.834897000	47.993	390	1
1527781887.834989000	47.9931	257	1
1527781887.853017000	48.0112	87	0
1527781888.006730000	48.1649	259	0
1527781888.008189000	48.1663	148	0
1527781888.009624000	48.1678	104	1
1527781888.010397000	48.1685	92	0
1527781888.011790000	48.1699	183	0
1527781888.013619000	48.1718	101	1
1527781888.074557000	48.2327	515	1
1527781888.074639000	48.2328	259	1
1527781888.091941000	48.2501	87	0
1527781888.215050000	48.3732	261	0
1527781888.216483000	48.3746	148	0
1527781888.217585000	48.3757	104	1
1527781888.219573000	48.3777	92	0
1527781888.220988000	48.3791	216	0
1527781888.222638000	48.3808	101	1
1527781888.384847000	48.543	870	1
1527781888.384932000	48.5431	258	1
1527781888.402660000	48.5608	87	0
1527781888.408345000	48.5665	87	0
1527781888.520525000	48.6787	275	0
1527781888.521907000	48.6801	148	0
1527781888.523589000	48.6817	107	1
1527781888.524074000	48.6822	92	0
1527781888.525491000	48.6836	120	0
1527781888.526733000	48.6849	101	1
1527781888.616095000	48.7742	394	1
1527781888.616173000	48.7743	262	1
1527781888.634303000	48.7924	87	0
1527781888.638439000	48.7966	87	0
1527781888.755359000	48.9135	235	0
1527781888.756731000	48.9149	148	0
1527781888.758607000	48.9167	107	1
1527781888.759388000	48.9175	92	0
1527781888.760787000	48.9189	210	0
1527781888.762617000	48.9208	101	1
1527781888.832234000	48.9904	393	1
1527781888.832309000	48.9905	263	1
1527781888.849985000	49.0081	87	0
1527781889.165023000	49.3232	257	0
1527781889.166405000	49.3245	148	0
1527781889.167602000	49.3257	104	1
1527781889.169296000	49.3274	92	0
1527781889.170692000	49.3288	142	0
1527781889.171601000	49.3297	101	1
1527781889.287320000	49.4455	390	1
1527781889.287401000	49.4455	262	1
1527781889.305568000	49.4637	87	0
1527781889.310215000	49.4684	87	0
1527781889.425470000	49.5836	233	0
1527781889.426883000	49.585	148	0
1527781889.428711000	49.5869	107	1
1527781889.432361000	49.5905	92	0
1527781889.433715000	49.5919	278	0
1527781889.434623000	49.5928	101	1
1527781889.945872000	50.104	395	1
1527781889.945933000	50.1041	265	1
1527781889.962981000	50.1211	87	0
1527781890.096193000	50.2543	303	0
1527781890.097577000	50.2557	148	0
1527781890.098747000	50.2569	104	1
1527781890.099009000	50.2572	92	0
1527781890.100451000	50.2586	326	0
1527781890.101666000	50.2598	101	1
1527781890.164747000	50.3229	483	1
1527781890.164825000	50.323	257	1
1527781890.183639000	50.3418	87	0
1527781890.300734000	50.4589	338	0
1527781890.302112000	50.4603	148	0
1527781890.303764000	50.4619	104	1
1527781890.304232000	50.4624	92	0
1527781890.305632000	50.4638	85	0
1527781890.306673000	50.4648	101	1
1527781890.775961000	50.9341	496	1
1527781890.776023000	50.9342	262	1
1527781890.794647000	50.9528	87	0
1527781890.911533000	51.0697	257	0
1527781890.912851000	51.071	148	0
1527781890.914732000	51.0729	104	1
1527781890.915496000	51.0736	92	0
1527781890.916898000	51.075	242	0
1527781890.917705000	51.0758	101	1
1527781891.326400000	51.4845	394	1
1527781891.326461000	51.4846	260	1
1527781891.345704000	51.5038	87	0
1527781891.355588000	51.5137	87	0
1527781891.689155000	51.8473	262	0
1527781891.690575000	51.8487	148	0
1527781891.691842000	51.85	107	1
1527781891.694768000	51.8529	92	0
1527781891.696166000	51.8543	319	0
1527781891.697780000	51.8559	101	1
1527781891.756222000	51.9144	789	1
1527781891.756308000	51.9145	262	1
1527781891.773769000	51.9319	87	0
1527781891.889503000	52.0476	260	0
1527781891.890842000	52.049	148	0
1527781891.891841000	52.05	104	1
1527781891.893816000	52.052	92	0
1527781891.895226000	52.0534	94	0
1527781891.896844000	52.055	101	1
1527781892.504954000	52.6631	388	1
1527781892.505017000	52.6632	259	1
1527781892.523170000	52.6813	87	0
1527781892.534482000	52.6926	87	0
1527781892.640274000	52.7984	259	0
1527781892.642385000	52.8005	148	0
1527781892.642792000	52.8009	107	1
1527781892.643993000	52.8021	92	0
1527781892.645394000	52.8035	285	0
1527781892.646854000	52.805	101	1
1527781892.918330000	53.0765	391	1
1527781892.918390000	53.0765	262	1
1527781892.935487000	53.0936	87	0
1527781893.262123000	53.4203	257	0
1527781893.263549000	53.4217	148	0
1527781893.264948000	53.4231	104	1
1527781893.267273000	53.4254	92	0
1527781893.268729000	53.4269	115	0
1527781893.269878000	53.428	101	1
1527781893.277442000	53.4356	516	1
1527781893.277515000	53.4357	261	1
1527781893.295397000	53.4535	87	0
1527781893.468019000	53.6262	232	0
1527781893.469444000	53.6276	148	0
1527781893.470952000	53.6291	104	1
1527781893.473016000	53.6312	92	0
1527781893.474481000	53.6326	317	0
1527781893.475931000	53.6341	101	1
1527781893.686631000	53.8448	868	1
1527781893.686729000	53.8449	259	1
1527781893.705415000	53.8636	87	0
1527781893.817006000	53.9751	282	0
1527781893.818469000	53.9766	148	0
1527781893.819967000	53.9781	104	1
1527781893.821253000	53.9794	92	0
1527781893.822649000	53.9808	156	0
1527781893.823894000	53.982	101	1
1527781894.144885000	54.303	394	1
1527781894.144970000	54.3031	266	1
1527781894.162282000	54.3204	87	0
1527781894.276945000	54.4351	233	0
1527781894.278437000	54.4366	148	0
1527781894.279948000	54.4381	104	1
1527781894.280391000	54.4385	92	0
1527781894.281801000	54.4399	254	0
1527781894.282904000	54.441	101	1
1527781894.418134000	54.5763	394	1
1527781894.418204000	54.5763	262	1
1527781894.436047000	54.5942	87	0
1527781894.750440000	54.9086	261	0
1527781894.751830000	54.91	148	0
1527781894.753036000	54.9112	104	1
1527781894.753223000	54.9114	92	0
1527781894.754697000	54.9128	116	0
1527781894.755937000	54.9141	101	1
1527781894.915913000	55.0741	390	1
1527781894.915994000	55.0741	261	1
1527781894.933778000	55.0919	87	0
1527781895.067597000	55.2257	298	0
1527781895.068996000	55.2271	148	0
1527781895.070045000	55.2282	104	1
1527781895.072753000	55.2309	92	0
1527781895.074118000	55.2323	127	0
1527781895.074950000	55.2331	101	1
1527781895.719490000	55.8776	390	1
1527781895.719566000	55.8777	266	1
1527781895.740270000	55.8984	87	0
1527781895.857048000	56.0152	256	0
1527781895.858566000	56.0167	148	0
1527781895.860056000	56.0182	104	1
1527781895.860993000	56.0191	92	0
1527781895.862399000	56.0205	249	0
1527781895.864045000	56.0222	101	1
1527781896.585406000	56.7435	482	1
1527781896.585468000	56.7436	263	1
1527781896.602464000	56.7606	87	0
1527781896.723367000	56.8815	233	0
1527781896.724742000	56.8829	148	0
1527781896.726130000	56.8843	104	1
1527781896.726462000	56.8846	92	0
1527781896.727923000	56.8861	162	0
1527781896.729036000	56.8872	101	1
1527781897.005778000	57.1639	495	1
1527781897.005831000	57.164	261	1
1527781897.024130000	57.1823	87	0
1527781897.128044000	57.2862	301	0
1527781897.129476000	57.2876	148	0
1527781897.131109000	57.2893	104	1
1527781897.131278000	57.2894	92	0
1527781897.132681000	57.2908	214	0
1527781897.134094000	57.2922	101	1
1527781897.630125000	57.7883	395	1
1527781897.630212000	57.7884	260	1
1527781897.648706000	57.8068	87	0
1527781897.759936000	57.9181	337	0
1527781897.761310000	57.9195	148	0
1527781897.762926000	57.9211	92	0
1527781897.763105000	57.9212	107	1
1527781897.764325000	57.9225	287	0
1527781897.767119000	57.9253	98	1
1527781898.287640000	58.4458	793	1
1527781898.287695000	58.4458	271	1
1527781898.308180000	58.4663	87	0
1527781898.416162000	58.5743	257	0
1527781898.417581000	58.5757	148	0
1527781898.419361000	58.5775	104	1
1527781898.420375000	58.5785	92	0
1527781898.421775000	58.5799	292	0
1527781898.423230000	58.5814	101	1
1527781898.600616000	58.7588	393	1
1527781898.600678000	58.7588	258	1
1527781898.618809000	58.777	87	0
1527781898.624139000	58.7823	87	0
1527781898.763491000	58.9216	262	0
1527781898.764873000	58.923	148	0
1527781898.766189000	58.9243	107	1
1527781898.767488000	58.9256	92	0
1527781898.768947000	58.9271	329	0
1527781898.770165000	58.9283	101	1
1527781899.231576000	59.3897	515	1
1527781899.231665000	59.3898	269	1
1527781899.249249000	59.4074	87	0
1527781899.368645000	59.5268	260	0
1527781899.369961000	59.5281	148	0
1527781899.371212000	59.5294	104	1
1527781899.371913000	59.5301	92	0
1527781899.373248000	59.5314	233	0
1527781899.375328000	59.5335	101	1
1527781899.478914000	59.6371	871	1
1527781899.479012000	59.6372	261	1
1527781899.512293000	59.6704	871	1
1527781899.514251000	59.6724	87	0
1527781899.515750000	59.6739	87	0
1527781899.536495000	59.6946	87	0
1527781899.625373000	59.7835	256	0
1527781899.626754000	59.7849	148	0
1527781899.628212000	59.7864	110	1
1527781899.629594000	59.7877	92	0
1527781899.631009000	59.7892	219	0
1527781899.632223000	59.7904	101	1
1527781900.185453000	60.3436	391	1
1527781900.185541000	60.3437	262	1
1527781900.203342000	60.3615	87	0
1527781900.325985000	60.4841	259	0
1527781900.327308000	60.4855	148	0
1527781900.328823000	60.487	92	0
1527781900.329329000	60.4875	107	1
1527781900.330246000	60.4884	127	0
1527781900.333282000	60.4914	98	1
1527781900.700603000	60.8587	393	1
1527781900.700671000	60.8588	259	1
1527781900.718030000	60.8762	87	0
1527781900.826780000	60.9849	259	0
1527781900.829364000	60.9875	101	1
1527781900.829873000	60.988	148	0
1527781900.832345000	60.9905	98	1
1527781900.835528000	60.9937	92	0
1527781900.836871000	60.995	203	0
1527781900.838371000	60.9965	101	1
1527781901.150427000	61.3086	389	1
1527781901.150491000	61.3086	260	1
1527781901.167733000	61.3259	87	0
1527781901.279050000	61.4372	255	0
1527781901.280485000	61.4386	148	0
1527781901.282392000	61.4405	104	1
1527781901.283500000	61.4416	92	0
1527781901.284902000	61.443	219	0
1527781901.286309000	61.4445	101	1
1527781901.618391000	61.7765	389	1
1527781901.618469000	61.7766	263	1
1527781901.635633000	61.7938	87	0
1527781901.757874000	61.916	233	0
1527781901.759203000	61.9173	148	0
1527781901.760414000	61.9186	104	1
1527781901.760655000	61.9188	92	0
1527781901.762015000	61.9202	238	0
1527781901.763402000	61.9215	101	1
1527781902.054453000	62.2126	482	1
1527781902.054542000	62.2127	257	1
1527781902.072750000	62.2309	87	0
1527781902.204753000	62.3629	283	0
1527781902.206108000	62.3643	148	0
1527781902.207437000	62.3656	104	1
1527781902.208843000	62.367	92	0
1527781902.210244000	62.3684	239	0
1527781902.211356000	62.3695	101	1
1527781902.654772000	62.8129	495	1
1527781902.654833000	62.813	261	1
1527781902.672937000	62.8311	87	0
1527781902.793587000	62.9517	275	0
1527781902.795021000	62.9532	148	0
1527781902.796479000	62.9546	104	1
1527781902.798403000	62.9565	92	0
1527781902.799804000	62.9579	252	0
1527781902.801461000	62.9596	101	1
1527781902.874553000	63.0327	389	1
1527781902.874636000	63.0328	258	1
1527781902.892456000	63.0506	87	0
1527781903.053958000	63.2121	256	0
1527781903.055355000	63.2135	148	0
1527781903.056481000	63.2146	104	1
1527781903.059899000	63.218	92	0
1527781903.061305000	63.2194	274	0
1527781903.062411000	63.2206	101	1
1527781903.324616000	63.4828	389	1
1527781903.324709000	63.4829	258	1
1527781903.341674000	63.4998	87	0
1527781903.347912000	63.5061	87	0
1527781903.477938000	63.6361	233	0
1527781903.479335000	63.6375	148	0
1527781903.480426000	63.6386	107	1
1527781903.484920000	63.6431	92	0
1527781903.486327000	63.6445	290	0
1527781903.487421000	63.6456	101	1
1527781903.604640000	63.7628	792	1
1527781903.604740000	63.7629	260	1
1527781903.622832000	63.781	87	0
1527781903.744417000	63.9026	233	0
1527781903.745801000	63.9039	148	0
1527781903.747545000	63.9057	104	1
1527781903.748026000	63.9062	92	0
1527781903.750484000	63.9086	242	0
1527781903.750526000	63.9087	98	1
1527781903.753534000	63.9117	98	1
1527781903.834514000	63.9927	395	1
1527781903.834608000	63.9928	256	1
1527781903.851742000	64.0099	87	0
1527781903.981970000	64.1401	302	0
1527781903.983369000	64.1415	148	0
1527781903.984492000	64.1426	104	1
1527781903.986366000	64.1445	92	0
1527781903.987767000	64.1459	188	0
1527781903.989465000	64.1476	101	1
1527781908.530614000	68.6888	492	1
1527781908.530717000	68.6889	1412	1
1527781908.530755000	68.6889	1412	1
1527781908.530783000	68.6889	1412	1
1527781908.530826000	68.689	1412	1
1527781908.530850000	68.689	262	1
1527781908.548306000	68.7064	87	0
1527781908.676970000	68.8351	484	0
1527781908.679790000	68.8379	101	1
1527781908.684992000	68.8431	80	0
1527781908.687798000	68.8459	98	1
1527781908.833775000	68.9919	865	1
1527781908.833851000	68.992	260	1
1527781908.851008000	69.0092	87	0
1527781908.978200000	69.1363	316	0
1527781908.979583000	69.1377	148	0
1527781908.980804000	69.1389	104	1
1527781908.983040000	69.1412	92	0
1527781908.984506000	69.1426	203	0
1527781908.985752000	69.1439	101	1
1527781909.044020000	69.2022	393	1
1527781909.044088000	69.2022	258	1
1527781909.061277000	69.2194	87	0
1527781909.190775000	69.3489	256	0
1527781909.192179000	69.3503	148	0
1527781909.193758000	69.3519	104	1
1527781909.194097000	69.3522	92	0
1527781909.195489000	69.3536	88	0
1527781909.196731000	69.3549	101	1
1527781909.651716000	69.8099	393	1
1527781909.651797000	69.8099	262	1
1527781909.668815000	69.827	87	0
1527781909.836144000	69.9943	256	0
1527781909.837617000	69.9958	148	0
1527781909.838844000	69.997	104	1
1527781909.842812000	70.001	92	0
1527781909.844212000	70.0024	296	0
1527781909.845838000	70.004	101	1
1527781911.288331000	71.4465	620	1
1527781911.288420000	71.4466	217	1
1527781911.305501000	71.4636	87	0
1527781911.427740000	71.5859	499	0
1527781911.429094000	71.5872	113	0
1527781911.430567000	71.5887	338	0
1527781911.431074000	71.5892	107	1
1527781911.532806000	71.6909	479	1
1527781911.532909000	71.6911	1412	1
1527781911.532955000	71.6911	1412	1
1527781911.532988000	71.6911	1412	1
1527781911.533025000	71.6912	1412	1
1527781911.533047000	71.6912	1412	1
1527781911.533093000	71.6912	1412	1
1527781911.533128000	71.6913	1412	1
1527781911.533168000	71.6913	1412	1
1527781911.533201000	71.6913	1412	1
1527781911.533235000	71.6914	1412	1
1527781911.533271000	71.6914	1412	1
1527781911.533304000	71.6914	1412	1
1527781911.533340000	71.6915	1412	1
1527781911.534858000	71.693	134	1
1527781911.550560000	71.7087	87	0
1527781911.554890000	71.713	87	0
1527781911.696205000	71.8543	374	0
1527781911.698941000	71.8571	104	1
1527781911.703394000	71.8615	80	0
1527781911.705953000	71.8641	98	1
1527781913.861954000	74.0201	786	1
1527781913.862010000	74.0202	269	1
1527781913.879047000	74.0372	87	0
1527781914.193354000	74.3515	326	0
1527781914.194752000	74.3529	148	0
1527781914.196005000	74.3541	104	1
1527781914.199695000	74.3578	92	0
1527781914.201100000	74.3592	190	0
1527781914.202045000	74.3602	101	1
1527781914.227404000	74.3855	92	0
1527781914.229996000	74.3881	98	1
1527781914.314977000	74.4731	515	1
1527781914.315038000	74.4732	277	1
1527781914.342563000	74.5007	87	0
1527781914.472708000	74.6309	231	0
1527781914.474133000	74.6323	148	0
1527781914.475009000	74.6332	104	1
1527781914.475488000	74.6336	92	0
1527781914.476887000	74.635	280	0
1527781914.477995000	74.6361	101	1
1527781914.538156000	74.6963	868	1
1527781914.538249000	74.6964	266	1
1527781914.555816000	74.714	87	0
1527781914.676654000	74.8348	232	0
1527781914.678089000	74.8362	148	0
1527781914.679030000	74.8372	104	1
1527781914.682092000	74.8402	92	0
1527781914.683494000	74.8416	310	0
1527781914.685121000	74.8433	101	1
1527781914.957671000	75.1158	392	1
1527781914.957755000	75.1159	281	1
1527781914.975642000	75.1338	87	0
1527781915.103733000	75.2619	258	0
1527781915.106063000	75.2642	101	1
1527781915.106523000	75.2647	148	0
1527781915.107949000	75.2661	92	0
1527781915.109046000	75.2672	101	1
1527781915.109341000	75.2675	96	0
1527781915.112041000	75.2702	98	1
1527781915.374619000	75.5328	393	1
1527781915.374696000	75.5328	282	1
1527781915.395178000	75.5533	87	0
1527781915.553015000	75.7112	279	0
1527781915.554388000	75.7125	148	0
1527781915.556074000	75.7142	104	1
1527781915.557735000	75.7159	92	0
1527781915.559203000	75.7173	168	0
1527781915.560073000	75.7182	101	1
1527781915.799571000	75.9577	393	1
1527781915.799655000	75.9578	288	1
1527781915.817003000	75.9751	87	0
1527781915.943233000	76.1014	325	0
1527781915.944607000	76.1028	148	0
1527781915.946101000	76.1042	104	1
1527781915.948373000	76.1065	92	0
1527781915.949774000	76.1079	325	0
1527781915.951094000	76.1092	101	1
1527781916.431454000	76.5896	393	1
1527781916.431537000	76.5897	289	1
1527781916.449467000	76.6076	87	0
1527781916.454263000	76.6124	87	0
1527781916.712899000	76.871	233	0
1527781916.714206000	76.8723	148	0
1527781916.716187000	76.8743	92	0
1527781916.716249000	76.8744	107	1
1527781916.717652000	76.8758	272	0
1527781916.719231000	76.8774	101	1
1527781916.839103000	76.9972	483	1
1527781916.839193000	76.9973	263	1
1527781916.858411000	77.0166	87	0
1527781916.982315000	77.1405	317	0
1527781916.983704000	77.1418	148	0
1527781916.985037000	77.1432	92	0
1527781916.985221000	77.1434	107	1
1527781916.986522000	77.1447	333	0
1527781916.989232000	77.1474	98	1
1527781920.145157000	80.3033	392	1
1527781920.145232000	80.3034	263	1
1527781920.178565000	80.3367	392	1
1527781920.179905000	80.338	87	0
1527781920.202842000	80.361	87	0
1527781920.328527000	80.4867	279	0
1527781920.329921000	80.4881	148	0
1527781920.331612000	80.4898	107	1
1527781920.333302000	80.4914	92	0
1527781920.334627000	80.4928	90	0
1527781920.335530000	80.4937	101	1
1527781920.353585000	80.5117	499	1
1527781920.353673000	80.5118	257	1
1527781920.372788000	80.5309	87	0
1527781920.492043000	80.6502	236	0
1527781920.493421000	80.6516	148	0
1527781920.494534000	80.6527	104	1
1527781920.496993000	80.6551	92	0
1527781920.498446000	80.6566	86	0
1527781920.499540000	80.6577	101	1
1527781920.810858000	80.969	793	1
1527781920.810947000	80.9691	269	1
1527781920.828245000	80.9864	87	0
1527781920.960855000	81.119	255	0
1527781920.962233000	81.1204	148	0
1527781920.963566000	81.1217	104	1
1527781920.965002000	81.1231	92	0
1527781920.966394000	81.1245	242	0
1527781920.967622000	81.1258	101	1
1527781921.033977000	81.1921	514	1
1527781921.034061000	81.1922	258	1
1527781921.060609000	81.2188	87	0
1527781921.177049000	81.3352	259	0
1527781921.178553000	81.3367	148	0
1527781921.179657000	81.3378	104	1
1527781921.182018000	81.3402	92	0
1527781921.183460000	81.3416	119	0
1527781921.184606000	81.3427	101	1
1527781921.278732000	81.4369	389	1
1527781921.278818000	81.437	258	1
1527781921.296052000	81.4542	87	0
1527781921.606698000	81.7648	233	0
1527781921.608136000	81.7663	148	0
1527781921.609637000	81.7678	104	1
1527781921.610056000	81.7682	92	0
1527781921.611522000	81.7697	288	0
1527781921.612603000	81.7707	101	1
1527781921.708883000	81.867	870	1
1527781921.708946000	81.8671	266	1
1527781921.726916000	81.8851	87	0
1527781921.850647000	82.0088	255	0
1527781921.851974000	82.0101	148	0
1527781921.853717000	82.0119	104	1
1527781921.854478000	82.0126	92	0
1527781921.855879000	82.014	291	0
1527781921.857689000	82.0158	101	1
1527781921.997889000	82.156	394	1
1527781921.997962000	82.1561	261	1
1527781922.015894000	82.174	87	0
1527781922.020486000	82.1786	87	0
1527781922.155174000	82.3133	233	0
1527781922.156572000	82.3147	148	0
1527781922.157708000	82.3159	107	1
1527781922.158980000	82.3171	92	0
1527781922.160393000	82.3185	277	0
1527781922.161700000	82.3198	101	1
1527781922.377988000	82.5361	390	1
1527781922.378079000	82.5362	261	1
1527781922.396762000	82.5549	87	0
1527781922.604100000	82.7622	303	0
1527781922.605495000	82.7636	148	0
1527781922.606662000	82.7648	104	1
1527781922.608662000	82.7668	92	0
1527781922.610078000	82.7682	164	0
1527781922.611742000	82.7699	101	1
1527781923.198253000	83.3564	394	1
1527781923.198320000	83.3565	276	1
1527781923.215282000	83.3734	87	0
1527781923.347719000	83.5059	256	0
1527781923.349178000	83.5073	148	0
1527781923.350571000	83.5087	92	0
1527781923.350794000	83.5089	107	1
1527781923.351967000	83.5101	100	0
1527781923.354772000	83.5129	98	1
1527781923.608705000	83.7668	393	1
1527781923.608783000	83.7669	259	1
1527781923.627637000	83.7858	87	0
1527781923.737025000	83.8952	233	0
1527781923.738498000	83.8966	148	0
1527781923.739794000	83.8979	104	1
1527781923.739827000	83.898	92	0
1527781923.741280000	83.8994	272	0
1527781923.742794000	83.9009	101	1
1527781924.139735000	84.2979	478	1
1527781924.139816000	84.298	258	1
1527781924.174831000	84.333	478	1
1527781924.178015000	84.3362	87	0
1527781924.200987000	84.3591	87	0
1527781924.263574000	84.4217	301	0
1527781924.265007000	84.4232	148	0
1527781924.266388000	84.4245	92	0
1527781924.266849000	84.425	110	1
1527781924.267780000	84.4259	136	0
1527781924.270858000	84.429	98	1
1527781924.458532000	84.6167	390	1
1527781924.458575000	84.6167	261	1
1527781924.478323000	84.6365	87	0
1527781924.579785000	84.7379	303	0
1527781924.581247000	84.7394	148	0
1527781924.582847000	84.741	104	1
1527781924.583564000	84.7417	92	0
1527781924.584890000	84.743	128	0
1527781924.585771000	84.7439	101	1
1527781924.719539000	84.8777	390	1
1527781924.719631000	84.8778	261	1
1527781924.735110000	84.8933	100	0
1527781924.737861000	84.896	98	1
1527781924.866013000	85.0242	255	0
1527781924.867385000	85.0255	148	0
1527781924.868793000	85.0269	101	1
1527781924.868868000	85.027	92	0
1527781924.870275000	85.0284	284	0
1527781924.871779000	85.0299	101	1
1527781924.978989000	85.1371	495	1
1527781924.979076000	85.1372	266	1
1527781924.996906000	85.155	87	0
1527781925.100184000	85.2583	288	0
1527781925.101577000	85.2597	148	0
1527781925.102880000	85.261	104	1
1527781925.104760000	85.2629	92	0
1527781925.106122000	85.2643	243	0
1527781925.107885000	85.266	101	1
1527781927.273089000	87.4312	770	1
1527781927.273186000	87.4313	1412	1
1527781927.273226000	87.4314	1412	1
1527781927.273260000	87.4314	1412	1
1527781927.273293000	87.4314	260	1
1527781927.292111000	87.4503	87	0
1527781927.390024000	87.5482	419	0
1527781927.392949000	87.5511	101	1
1527781927.395494000	87.5536	80	0
1527781927.397945000	87.5561	98	1
1527781927.472402000	87.6305	513	1
1527781927.472463000	87.6306	259	1
1527781927.490534000	87.6487	87	0
1527781927.600949000	87.7591	258	0
1527781927.602338000	87.7605	148	0
1527781927.603951000	87.7621	104	1
1527781927.605186000	87.7633	92	0
1527781927.606577000	87.7647	106	0
1527781927.607949000	87.7661	101	1
1527781927.700418000	87.8586	393	1
1527781927.700512000	87.8587	267	1
1527781927.719526000	87.8777	87	0
1527781927.833591000	87.9917	282	0
1527781927.834982000	87.9931	148	0
1527781927.836037000	87.9942	104	1
1527781927.836577000	87.9947	92	0
1527781927.837974000	87.9961	147	0
1527781927.838958000	87.9971	101	1
1527781928.149453000	88.3076	871	1
1527781928.149516000	88.3077	262	1
1527781928.178772000	88.3369	87	0
1527781928.300637000	88.4588	233	0
1527781928.302022000	88.4602	148	0
1527781928.303066000	88.4612	104	1
1527781928.306031000	88.4642	92	0
1527781928.307493000	88.4656	188	0
1527781928.309058000	88.4672	101	1
1527781928.338219000	88.4964	92	0
1527781928.341024000	88.4992	98	1
1527781928.394338000	88.5525	390	1
1527781928.394416000	88.5526	259	1
1527781928.413393000	88.5715	87	0
1527781928.533641000	88.6918	233	0
1527781928.535017000	88.6932	148	0
1527781928.536072000	88.6942	104	1
1527781928.537479000	88.6956	92	0
1527781928.538943000	88.6971	202	0
1527781928.539993000	88.6981	101	1
1527781928.603638000	88.7618	389	1
1527781928.603700000	88.7618	262	1
1527781928.622024000	88.7802	87	0
1527781928.741110000	88.8993	235	0
1527781928.742495000	88.9006	148	0
1527781928.744011000	88.9022	104	1
1527781928.744603000	88.9027	92	0
1527781928.746009000	88.9042	296	0
1527781928.746990000	88.9051	101	1
1527781928.901538000	89.0597	394	1
1527781928.901621000	89.0598	265	1
1527781928.919672000	89.0778	87	0
1527781929.031249000	89.1894	326	0
1527781929.032687000	89.1908	148	0
1527781929.034032000	89.1922	104	1
1527781929.034066000	89.1922	92	0
1527781929.035510000	89.1937	206	0
1527781929.037015000	89.1952	101	1
1527781929.117243000	89.2754	394	1
1527781929.117333000	89.2755	260	1
1527781929.136458000	89.2946	87	0
1527781929.403485000	89.5616	233	0
1527781929.404849000	89.563	148	0
1527781929.406051000	89.5642	104	1
1527781929.409078000	89.5672	92	0
1527781929.410476000	89.5686	246	0
1527781929.412089000	89.5702	101	1
1527781929.567014000	89.7252	484	1
1527781929.567057000	89.7252	266	1
1527781929.586173000	89.7443	87	0
1527781929.694027000	89.8522	233	0
1527781929.695472000	89.8536	148	0
1527781929.697216000	89.8554	104	1
1527781929.699672000	89.8578	92	0
1527781929.701134000	89.8593	236	0
1527781929.702074000	89.8602	101	1
1527781929.996702000	90.1548	394	1
1527781929.996777000	90.1549	263	1
1527781930.014761000	90.1729	87	0
1527781930.147863000	90.306	256	0
1527781930.149320000	90.3075	148	0
1527781930.150893000	90.309	92	0
1527781930.151132000	90.3093	107	1
1527781930.152299000	90.3104	330	0
1527781930.155126000	90.3133	98	1
1527781930.249037000	90.4072	499	1
1527781930.249115000	90.4073	259	1
1527781930.266789000	90.4249	87	0
1527781930.387945000	90.5461	278	0
1527781930.389402000	90.5475	148	0
1527781930.391142000	90.5493	104	1
1527781930.391748000	90.5499	92	0
1527781930.393088000	90.5512	189	0
1527781930.394097000	90.5522	101	1
1527781930.769481000	90.9276	793	1
1527781930.769542000	90.9277	261	1
1527781930.788175000	90.9463	87	0
1527781930.901312000	91.0595	326	0
1527781930.902688000	91.0608	148	0
1527781930.904227000	91.0624	104	1
1527781930.905019000	91.0632	92	0
1527781930.906467000	91.0646	146	0
1527781930.908214000	91.0664	101	1
1527781931.060299000	91.2184	513	1
1527781931.060384000	91.2185	265	1
1527781931.077320000	91.2355	87	0
1527781931.199536000	91.3577	233	0
1527781931.200858000	91.359	148	0
1527781931.202252000	91.3604	104	1
1527781931.203963000	91.3621	92	0
1527781931.205376000	91.3635	109	0
1527781931.206141000	91.3643	101	1
1527781931.272196000	91.4303	389	1
1527781931.272274000	91.4304	266	1
1527781931.289021000	91.4472	87	0
1527781931.416357000	91.5745	290	0
1527781931.417866000	91.576	148	0
1527781931.419192000	91.5773	104	1
1527781931.420235000	91.5784	92	0
1527781931.421652000	91.5798	260	0
1527781931.423167000	91.5813	101	1
1527781931.512355000	91.6705	391	1
1527781931.512445000	91.6706	261	1
1527781931.530323000	91.6885	87	0
1527781931.654971000	91.8131	233	0
1527781931.656360000	91.8145	148	0
1527781931.658192000	91.8163	104	1
1527781931.658734000	91.8169	92	0
1527781931.660138000	91.8183	257	0
1527781931.661172000	91.8193	101	1
1527781931.771531000	91.9297	867	1
1527781931.771615000	91.9298	261	1
1527781931.789227000	91.9474	87	0
1527781931.898380000	92.0565	260	0
1527781931.899787000	92.0579	148	0
1527781931.901228000	92.0594	104	1
1527781931.904354000	92.0625	92	0
1527781931.905749000	92.0639	109	0
1527781931.907206000	92.0653	101	1
1527781932.026662000	92.1848	391	1
1527781932.026725000	92.1849	260	1
1527781932.044609000	92.2028	87	0
1527781932.211345000	92.3695	259	0
1527781932.212752000	92.3709	148	0
1527781932.214269000	92.3724	104	1
1527781932.215535000	92.3737	92	0
1527781932.216955000	92.3751	327	0
1527781932.218238000	92.3764	101	1
1527781932.872382000	93.0305	394	1
1527781932.872479000	93.0306	274	1
1527781932.890099000	93.0482	87	0
1527781933.011856000	93.17	282	0
1527781933.013250000	93.1714	148	0
1527781933.014335000	93.1725	104	1
1527781933.014856000	93.173	92	0
1527781933.016246000	93.1744	310	0
1527781933.017249000	93.1754	101	1
1527781933.092047000	93.2502	389	1
1527781933.092111000	93.2503	260	1
1527781933.111586000	93.2697	87	0
1527781933.429313000	93.5875	235	0
1527781933.430705000	93.5888	148	0
1527781933.432088000	93.5902	92	0
1527781933.432290000	93.5904	107	1
1527781933.433484000	93.5916	141	0
1527781933.436483000	93.5946	98	1
1527781933.733046000	93.8912	394	1
1527781933.733134000	93.8913	271	1
1527781933.751342000	93.9095	87	0
1527781933.867950000	94.0261	256	0
1527781933.869401000	94.0275	148	0
1527781933.870314000	94.0285	104	1
1527781933.873588000	94.0317	92	0
1527781933.874984000	94.0331	112	0
1527781933.876328000	94.0345	101	1
1527781934.192267000	94.3504	481	1
1527781934.192356000	94.3505	267	1
1527781934.212322000	94.3705	87	0
1527781934.313320000	94.4715	233	0
1527781934.314713000	94.4729	148	0
1527781934.316405000	94.4745	104	1
1527781934.316636000	94.4748	92	0
1527781934.318021000	94.4762	198	0
1527781934.319313000	94.4775	101	1
1527781934.761732000	94.9199	394	1
1527781934.761801000	94.9199	262	1
1527781934.779399000	94.9375	87	0
1527781934.901462000	95.0596	326	0
1527781934.902848000	95.061	148	0
1527781934.904374000	95.0625	104	1
1527781934.904494000	95.0626	92	0
1527781934.905898000	95.064	101	0
1527781934.907344000	95.0655	101	1
1527781935.034865000	95.193	501	1
1527781935.034952000	95.1931	266	1
1527781935.050183000	95.2083	100	0
1527781935.052513000	95.2107	87	0
1527781935.053470000	95.2116	101	1
1527781935.167432000	95.3256	235	0
1527781935.168930000	95.3271	148	0
1527781935.170461000	95.3286	101	1
1527781935.170799000	95.3289	92	0
1527781935.172197000	95.3303	112	0
1527781935.173373000	95.3315	101	1
1527781935.347038000	95.5052	793	1
1527781935.347124000	95.5053	260	1
1527781935.364964000	95.5231	87	0
1527781935.486879000	95.645	233	0
1527781935.488374000	95.6465	148	0
1527781935.489389000	95.6475	104	1
1527781935.491894000	95.65	92	0
1527781935.493311000	95.6515	335	0
1527781935.494386000	95.6525	101	1
1527781935.754452000	95.9126	516	1
1527781935.754508000	95.9127	264	1
1527781935.772245000	95.9304	87	0
1527781936.009010000	96.1672	256	0
1527781936.010385000	96.1685	148	0
1527781936.011441000	96.1696	104	1
1527781936.014935000	96.1731	92	0
1527781936.016392000	96.1745	217	0
1527781936.017462000	96.1756	101	1
1527781936.363771000	96.5219	394	1
1527781936.363833000	96.522	276	1
1527781936.382328000	96.5405	87	0
1527781936.505805000	96.6639	281	0
1527781936.507194000	96.6653	148	0
1527781936.508533000	96.6667	104	1
1527781936.508566000	96.6667	92	0
1527781936.510020000	96.6682	255	0
1527781936.511523000	96.6697	101	1
1527781936.774499000	96.9326	870	1
1527781936.774555000	96.9327	263	1
1527781936.792037000	96.9502	87	0
1527781936.914602000	97.0727	326	0
1527781936.916024000	97.0742	148	0
1527781936.917520000	97.0757	92	0
1527781936.917627000	97.0758	104	1
1527781936.919023000	97.0772	252	0
1527781936.920548000	97.0787	101	1
1527781937.354822000	97.513	392	1
1527781937.354901000	97.513	259	1
1527781937.372249000	97.5304	87	0
1527781937.479128000	97.6373	235	0
1527781937.480546000	97.6387	148	0
1527781937.481593000	97.6397	104	1
1527781937.483505000	97.6416	92	0
1527781937.484906000	97.643	105	0
1527781937.486586000	97.6447	101	1
1527781937.665488000	97.8236	394	1
1527781937.665565000	97.8237	265	1
1527781937.682456000	97.8406	87	0
1527781937.794132000	97.9523	313	0
1527781937.795558000	97.9537	148	0
1527781937.796598000	97.9547	104	1
1527781937.799565000	97.9577	92	0
1527781937.800933000	97.9591	209	0
1527781937.802535000	97.9607	101	1
1527781938.064876000	98.223	390	1
1527781938.064964000	98.2231	260	1
1527781938.082734000	98.2409	87	0
1527781938.205603000	98.3637	235	0
1527781938.207071000	98.3652	148	0
1527781938.208594000	98.3667	92	0
1527781938.208679000	98.3668	104	1
1527781938.210003000	98.3681	320	0
1527781938.211619000	98.3698	101	1
1527781946.011182000	106.169	389	1
1527781946.011258000	106.169	262	1
1527781946.029637000	106.188	87	0
1527781946.036239000	106.194	87	0
1527781946.151935000	106.31	262	0
1527781946.153328000	106.311	148	0
1527781946.154988000	106.313	107	1
1527781946.157832000	106.316	92	0
1527781946.159300000	106.317	340	0
1527781946.160979000	106.319	101	1
1527781946.221286000	106.379	480	1
1527781946.221461000	106.38	262	1
1527781946.238857000	106.397	87	0
1527781946.363839000	106.522	255	0
1527781946.365232000	106.523	148	0
1527781946.367083000	106.525	104	1
1527781946.367888000	106.526	92	0
1527781946.369350000	106.527	150	0
1527781946.371014000	106.529	101	1
1527781946.474616000	106.633	390	1
1527781946.474708000	106.633	266	1
1527781946.492898000	106.651	87	0
1527781946.603268000	106.761	256	0
1527781946.604653000	106.763	148	0
1527781946.606067000	106.764	104	1
1527781946.606121000	106.764	92	0
1527781946.607542000	106.766	317	0
1527781946.609099000	106.767	101	1
1527781946.775939000	106.934	497	1
1527781946.776000000	106.934	258	1
1527781946.793254000	106.951	87	0
1527781946.899605000	107.058	257	0
1527781946.901003000	107.059	148	0
1527781946.902050000	107.06	104	1
1527781946.903838000	107.062	92	0
1527781946.905259000	107.063	141	0
1527781946.906016000	107.064	101	1
1527781954.073156000	114.231	791	1
1527781954.073250000	114.231	267	1
1527781954.102944000	114.261	87	0
1527781954.209366000	114.368	259	0
1527781954.210747000	114.369	148	0
1527781954.211927000	114.37	104	1
1527781954.213386000	114.372	92	0
1527781954.214786000	114.373	125	0
1527781954.215834000	114.374	101	1
1527781954.283113000	114.441	518	1
1527781954.283185000	114.441	260	1
1527781954.300884000	114.459	87	0
1527781954.416382000	114.575	235	0
1527781954.417695000	114.576	148	0
1527781954.418852000	114.577	104	1
1527781954.420883000	114.579	92	0
1527781954.422307000	114.58	187	0
1527781954.423921000	114.582	101	1
1527781954.525462000	114.684	395	1
1527781954.525542000	114.684	261	1
1527781954.542759000	114.701	87	0
1527781954.680800000	114.839	300	0
1527781954.682176000	114.84	148	0
1527781954.683930000	114.842	104	1
1527781954.684492000	114.843	92	0
1527781954.685948000	114.844	123	0
1527781954.686852000	114.845	101	1
1527781955.145979000	115.304	869	1
1527781955.146067000	115.304	274	1
1527781955.163590000	115.322	87	0
1527781955.294625000	115.453	258	0
1527781955.295939000	115.454	148	0
1527781955.297985000	115.456	104	1
1527781955.298346000	115.456	92	0
1527781955.299748000	115.458	330	0
1527781955.300900000	115.459	101	1
1527781955.385208000	115.543	394	1
1527781955.385301000	115.543	262	1
1527781955.408686000	115.567	87	0
1527781955.535389000	115.694	232	0
1527781955.536763000	115.695	148	0
1527781955.538004000	115.696	104	1
1527781955.539716000	115.698	92	0
1527781955.541062000	115.699	165	0
1527781955.542990000	115.701	101	1
1527781955.685153000	115.843	395	1
1527781955.685229000	115.843	264	1
1527781955.704779000	115.863	87	0
1527781955.851217000	116.009	302	0
1527781955.852608000	116.011	148	0
1527781955.854014000	116.012	104	1
1527781955.855358000	116.014	92	0
1527781955.856760000	116.015	220	0
1527781955.858000000	116.016	101	1
