# Supplementary material for: Method for multi-task learning fusion network traffic classification to address small sample labels
Source: Sci Rep. 2024 Jan 30;14:2518. doi: 10.1038/s41598-024-51933-8 (PMC10827795; doi:10.1038/s41598-024-51933-8)
Supplement: Supplementary file 2 — Supplementary Information 2. [file 41598_2024_51933_MOESM2_ESM.zip › QUIC Dataset/QUIC Dataset/pretraining/Google Doc/GoogleDoc-1015.txt]

1527896754.691248000	0	276	1
1527896754.712220000	0.020972	67	0
1527896754.906002000	0.214754	306	0
1527896754.906317000	0.215069	1392	0
1527896754.906558000	0.21531	1392	0
1527896754.906940000	0.215692	1392	0
1527896754.907009000	0.215761	1392	0
1527896754.907077000	0.215829	1392	0
1527896754.907172000	0.215924	1392	0
1527896754.907174000	0.215926	266	0
1527896754.907245000	0.215997	701	0
1527896754.907353000	0.216105	1392	0
1527896754.907489000	0.216241	1392	0
1527896754.907561000	0.216313	674	0
1527896754.908324000	0.217076	110	1
1527896754.908858000	0.21761	1392	0
1527896754.909576000	0.218328	1392	0
1527896754.909834000	0.218586	1392	0
1527896754.909837000	0.218589	168	0
1527896754.912192000	0.220944	95	1
1527896754.949026000	0.257778	74	0
1527896754.949404000	0.258156	1392	0
1527896754.949705000	0.258457	1392	0
1527896754.950021000	0.258773	1392	0
1527896754.950286000	0.259038	1285	0
1527896754.950584000	0.259336	1221	0
1527896754.952983000	0.261735	1392	0
1527896754.952986000	0.261738	232	0
1527896754.954697000	0.263449	1392	0
1527896754.954849000	0.263601	782	0
1527896754.955199000	0.263951	1392	0
1527896754.955312000	0.264064	107	1
1527896754.955396000	0.264148	980	0
1527896754.958853000	0.267605	1392	0
1527896754.959065000	0.267817	1392	0
1527896754.959267000	0.268019	89	1
1527896754.959388000	0.26814	1392	0
1527896754.959391000	0.268143	168	0
1527896754.959759000	0.268511	1392	0
1527896754.959761000	0.268513	150	0
1527896754.961399000	0.270151	1392	0
1527896754.961696000	0.270448	1392	0
1527896754.962013000	0.270765	1392	0
1527896754.962016000	0.270768	168	0
1527896754.963131000	0.271883	101	1
1527896754.963217000	0.271969	1392	0
1527896754.963219000	0.271971	133	0
1527896754.966504000	0.275256	1392	0
1527896754.967076000	0.275828	86	1
1527896754.967357000	0.276109	1392	0
1527896754.967428000	0.27618	1392	0
1527896754.967430000	0.276182	168	0
1527896754.967499000	0.276251	774	0
1527896754.971115000	0.279867	89	1
1527896754.976970000	0.285722	1392	0
1527896754.977092000	0.285844	1392	0
1527896754.977095000	0.285847	1392	0
1527896754.977097000	0.285849	168	0
1527896754.977099000	0.285851	915	0
1527896754.981203000	0.289955	92	1
1527896755.428712000	0.737464	782	1
1527896755.428799000	0.737551	1392	1
1527896755.428825000	0.737577	888	1
1527896755.435597000	0.744349	211	1
1527896755.448599000	0.757351	67	0
1527896755.468610000	0.777362	67	0
1527896755.490018000	0.79877	67	0
1527896755.686002000	0.994754	151	1
1527896755.705576000	1.01433	67	0
1527896755.714349000	1.0231	421	0
1527896755.718455000	1.02721	60	0
1527896755.718827000	1.02758	83	1
1527896755.722103000	1.03086	80	1
1527896755.785778000	1.09453	663	1
1527896755.785986000	1.09474	745	1
1527896755.805227000	1.11398	67	0
1527896755.846273000	1.15503	452	0
1527896755.846514000	1.15527	1096	0
1527896755.848174000	1.15693	72	0
1527896755.849706000	1.15846	147	0
1527896755.852621000	1.16137	303	0
1527896755.853008000	1.16176	1392	0
1527896755.853309000	1.16206	1392	0
1527896755.853401000	1.16215	1392	0
1527896755.853405000	1.16216	160	0
1527896755.853704000	1.16246	1392	0
1527896755.854015000	1.16277	1392	0
1527896755.854226000	1.16298	1051	0
1527896755.858238000	1.16699	110	1
1527896755.858861000	1.16761	72	0
1527896755.858945000	1.1677	214	0
1527896755.862206000	1.17096	89	1
1527896756.036089000	1.34484	1392	0
1527896756.036092000	1.34484	98	0
1527896756.036203000	1.34495	188	0
1527896756.041523000	1.35028	343	0
1527896756.041596000	1.35035	60	0
1527896756.057439000	1.36619	92	1
1527896756.417103000	1.72586	321	1
1527896756.417201000	1.72595	125	1
1527896756.439986000	1.74874	67	0
1527896756.480229000	1.78898	136	1
1527896756.480307000	1.78906	171	1
1527896756.495209000	1.80396	1392	0
1527896756.495442000	1.80419	1392	0
1527896756.495782000	1.80453	1392	0
1527896756.495854000	1.80461	580	0
1527896756.495857000	1.80461	281	0
1527896756.499654000	1.80841	67	0
1527896756.504909000	1.81366	86	1
1527896756.509186000	1.81794	89	1
1527896756.509221000	1.81797	67	0
1527896756.618395000	1.92715	580	0
1527896756.618397000	1.92715	72	0
1527896756.618519000	1.92727	118	0
1527896756.622225000	1.93098	89	1
1527896757.411638000	2.72039	385	1
1527896757.431490000	2.74024	67	0
1527896757.454986000	2.76374	1392	1
1527896757.455030000	2.76378	1392	1
1527896757.455067000	2.76382	163	1
1527896757.455139000	2.76389	821	1
1527896757.458061000	2.76681	1392	1
1527896757.458110000	2.76686	262	1
1527896757.476501000	2.78525	67	0
1527896757.481633000	2.79039	67	0
1527896757.498099000	2.80685	508	0
1527896757.498197000	2.80695	318	0
1527896757.502228000	2.81098	92	1
1527896757.511180000	2.81993	350	0
1527896757.511534000	2.82029	1392	0
1527896757.512046000	2.8208	978	0
1527896757.512050000	2.8208	72	0
1527896757.512445000	2.8212	245	0
1527896757.515214000	2.82397	92	1
1527896757.732860000	3.04161	1321	1
1527896757.753895000	3.06265	67	0
1527896757.832041000	3.14079	335	0
1527896757.832363000	3.14111	1392	0
1527896757.832605000	3.14136	1392	0
1527896757.832889000	3.14164	1392	0
1527896757.832892000	3.14164	168	0
1527896757.832963000	3.14172	336	0
1527896757.836267000	3.14502	98	1
1527896757.915327000	3.22408	1220	0
1527896757.919253000	3.22801	80	1
1527896758.423280000	3.73203	507	1
1527896758.423383000	3.73214	1392	1
1527896758.423410000	3.73216	1392	1
1527896758.423451000	3.7322	1392	1
1527896758.423502000	3.73225	1392	1
1527896758.423531000	3.73228	1392	1
1527896758.423578000	3.73233	1392	1
1527896758.423605000	3.73236	1392	1
1527896758.423648000	3.7324	1392	1
1527896758.423700000	3.73245	1392	1
1527896758.423727000	3.73248	1392	1
1527896758.423775000	3.73253	1392	1
1527896758.423800000	3.73255	1392	1
1527896758.423839000	3.73259	1261	1
1527896758.442850000	3.7516	67	0
1527896758.446612000	3.75536	67	0
1527896758.564153000	3.87291	376	0
1527896758.568407000	3.87716	60	0
1527896758.581138000	3.88989	89	1
1527896758.722614000	4.03137	1372	1
1527896758.743817000	4.05257	67	0
1527896758.870639000	4.17939	527	0
1527896758.881510000	4.19026	83	1
1527896760.624736000	5.93349	314	1
1527896760.624820000	5.93357	1392	1
1527896760.624857000	5.93361	963	1
1527896760.627347000	5.9361	232	1
1527896760.645276000	5.95403	67	0
1527896760.772883000	6.08163	378	0
1527896760.775767000	6.08452	60	0
1527896760.776889000	6.08564	86	1
1527896761.172880000	6.48163	549	0
1527896761.172883000	6.48164	280	0
1527896761.173011000	6.48176	228	0
1527896761.176453000	6.48521	103	1
1527896761.179347000	6.4881	230	1
1527896761.195917000	6.50467	67	0
1527896761.200729000	6.50948	67	0
1527896761.402113000	6.71087	946	0
1527896761.402300000	6.71105	1392	0
1527896761.402413000	6.71116	1392	0
1527896761.402717000	6.71147	1392	0
1527896761.402720000	6.71147	160	0
1527896761.403049000	6.7118	1392	0
1527896761.403341000	6.71209	1334	0
1527896761.406709000	6.71546	104	1
1527896761.407074000	6.71583	1392	0
1527896761.407193000	6.71595	1392	0
1527896761.407358000	6.71611	1392	0
1527896761.407363000	6.71611	168	0
1527896761.407439000	6.71619	1213	0
1527896761.410951000	6.7197	92	1
1527896761.446218000	6.75497	1392	0
1527896761.446480000	6.75523	1392	0
1527896761.446564000	6.75532	1392	0
1527896761.446566000	6.75532	178	0
1527896761.446838000	6.75559	1392	0
1527896761.446841000	6.75559	713	0
1527896761.450247000	6.759	1392	0
1527896761.450552000	6.7593	1392	0
1527896761.450850000	6.7596	1392	0
1527896761.450853000	6.75961	168	0
1527896761.451013000	6.75977	757	0
1527896761.451267000	6.76002	107	1
1527896761.454934000	6.76369	80	1
1527896761.455049000	6.7638	1392	0
1527896761.455350000	6.7641	1392	0
1527896761.455780000	6.76453	1392	0
1527896761.455857000	6.76461	168	0
1527896761.455931000	6.76468	959	0
1527896761.458805000	6.76756	1392	0
1527896761.459040000	6.76779	95	1
1527896761.459141000	6.76789	1392	0
1527896761.459468000	6.76822	1392	0
1527896761.459540000	6.76829	168	0
1527896761.459542000	6.76829	64	0
1527896761.460693000	6.76944	1392	0
1527896761.460695000	6.76945	187	0
1527896761.462739000	6.77149	1392	0
1527896761.463025000	6.77178	1392	0
1527896761.463340000	6.77209	1392	0
1527896761.463342000	6.77209	168	0
1527896761.463410000	6.77216	64	0
1527896761.464482000	6.77323	1165	0
1527896761.466555000	6.77531	1392	0
1527896761.466825000	6.77558	1392	0
1527896761.467121000	6.77587	1392	0
1527896761.467124000	6.77588	168	0
1527896761.468532000	6.77728	976	0
1527896761.470077000	6.77883	1392	0
1527896761.470339000	6.77909	1230	0
1527896761.470454000	6.77921	723	0
1527896761.472074000	6.78083	1392	0
1527896761.472422000	6.78117	1318	0
1527896761.473994000	6.78275	1392	0
1527896761.474078000	6.78283	95	1
1527896761.474373000	6.78313	1392	0
1527896761.474376000	6.78313	315	0
1527896761.474450000	6.7832	308	0
1527896761.475073000	6.78383	107	1
1527896761.475244000	6.784	107	1
1527896762.853262000	8.16201	288	1
1527896762.853335000	8.16209	125	1
1527896762.874779000	8.18353	67	0
1527896762.929037000	8.23779	1392	0
1527896762.929266000	8.23802	1392	0
1527896762.929865000	8.23862	1392	0
1527896762.929968000	8.23872	646	0
1527896762.929969000	8.23872	72	0
1527896762.930039000	8.23879	268	0
1527896762.933036000	8.24179	98	1
1527896763.924080000	9.23283	962	1
1527896763.924159000	9.23291	275	1
1527896763.928097000	9.23685	439	1
1527896763.928179000	9.23693	1392	1
1527896763.928206000	9.23696	1392	1
1527896763.928247000	9.237	952	1
1527896763.945400000	9.25415	67	0
1527896763.952096000	9.26085	67	0
1527896763.966840000	9.27559	380	1
1527896763.987780000	9.29653	67	0
1527896764.097277000	9.40603	379	0
1527896764.101137000	9.40989	83	1
1527896764.103236000	9.41199	60	0
1527896764.106077000	9.41483	255	0
1527896764.106180000	9.41493	83	0
1527896764.107419000	9.41617	86	1
1527896764.110779000	9.41953	179	0
1527896764.115115000	9.42387	80	1
1527896764.268328000	9.57708	1392	1
1527896764.268427000	9.57718	1392	1
1527896764.268464000	9.57722	304	1
1527896764.268539000	9.57729	821	1
1527896764.289235000	9.59799	67	0
1527896764.294073000	9.60283	281	0
1527896764.294873000	9.60363	1380	0
1527896764.295306000	9.60406	493	0
1527896764.296757000	9.60551	572	0
1527896764.298079000	9.60683	92	1
1527896764.298700000	9.60745	615	0
1527896764.300427000	9.60918	447	0
1527896764.302055000	9.61081	83	1
1527896764.302701000	9.61145	677	0
1527896764.303586000	9.61234	464	0
1527896764.305895000	9.61465	815	0
1527896764.305965000	9.61472	629	0
1527896764.306083000	9.61484	86	1
1527896764.307233000	9.61599	499	0
1527896764.308534000	9.61729	419	0
1527896764.309018000	9.61777	440	0
1527896764.309091000	9.61784	193	0
1527896764.310094000	9.61885	92	1
1527896764.310811000	9.61956	681	0
1527896764.311954000	9.62071	596	0
1527896764.314082000	9.62283	83	1
1527896764.314520000	9.62327	538	0
1527896764.315586000	9.62434	634	0
1527896764.316956000	9.62571	563	0
1527896764.318076000	9.62683	86	1
1527896764.318374000	9.62713	669	0
1527896764.322073000	9.63083	80	1
1527896764.338386000	9.64714	82	0
1527896764.338699000	9.64745	238	0
1527896764.342093000	9.65085	83	1
1527896764.835081000	10.1438	967	1
1527896764.835174000	10.1439	90	1
1527896764.855789000	10.1645	67	0
1527896764.975753000	10.2845	456	1
1527896764.975837000	10.2846	68	1
1527896764.980498000	10.2893	282	1
1527896764.998578000	10.3073	67	0
1527896765.003368000	10.3121	67	0
1527896765.193333000	10.5021	280	0
1527896765.194120000	10.5029	131	0
1527896765.196057000	10.5048	72	0
1527896765.197149000	10.5059	101	0
1527896765.200161000	10.5089	98	1
1527896765.351618000	10.6604	247	0
1527896765.351731000	10.6605	83	0
1527896765.355162000	10.6639	83	1
1527896765.355733000	10.6645	72	0
1527896765.356703000	10.6655	72	0
1527896765.359146000	10.6679	83	1
1527896765.463763000	10.7725	295	0
1527896765.463880000	10.7726	121	0
1527896765.466981000	10.7757	72	0
1527896765.467437000	10.7762	281	0
1527896765.475302000	10.7841	89	1
1527896766.005202000	11.314	465	1
1527896766.005281000	11.314	75	1
1527896766.006577000	11.3153	305	1
1527896766.006649000	11.3154	235	1
1527896766.025805000	11.3346	67	0
1527896766.029560000	11.3383	67	0
1527896766.172506000	11.4813	293	0
1527896766.172626000	11.4814	347	0
1527896766.176229000	11.485	89	1
1527896766.177170000	11.4859	92	0
1527896766.181208000	11.49	80	1
1527896766.870943000	12.1797	350	1
1527896766.871056000	12.1798	1392	1
1527896766.871098000	12.1799	1392	1
1527896766.871148000	12.1799	1392	1
1527896766.871179000	12.1799	1392	1
1527896766.871231000	12.18	1392	1
1527896766.871256000	12.18	1392	1
1527896766.871293000	12.18	1392	1
1527896766.871347000	12.1801	1392	1
1527896766.871373000	12.1801	1392	1
1527896766.871422000	12.1802	1392	1
1527896766.871473000	12.1802	1392	1
1527896766.871498000	12.1803	1392	1
1527896766.871539000	12.1803	1392	1
1527896766.871579000	12.1803	1392	1
1527896766.871617000	12.1804	1392	1
1527896766.871665000	12.1804	1392	1
1527896766.873298000	12.182	1392	1
1527896766.873371000	12.1821	1392	1
1527896766.873411000	12.1822	1392	1
1527896766.873478000	12.1822	1392	1
1527896766.873516000	12.1823	1392	1
1527896766.873553000	12.1823	1392	1
1527896766.873602000	12.1824	1392	1
1527896766.873627000	12.1824	1392	1
1527896766.873654000	12.1824	1392	1
1527896766.873696000	12.1824	1392	1
1527896766.873725000	12.1825	1392	1
1527896766.873770000	12.1825	1392	1
1527896766.873802000	12.1826	1392	1
1527896766.875290000	12.184	1392	1
1527896766.875354000	12.1841	1392	1
1527896766.875395000	12.1841	1392	1
1527896766.875462000	12.1842	1392	1
1527896766.875498000	12.1843	761	1
1527896766.890269000	12.199	67	0
1527896766.894123000	12.2029	67	0
1527896766.896221000	12.205	67	0
1527896766.900013000	12.2088	67	0
1527896766.917373000	12.2261	1392	1
1527896766.920796000	12.2295	80	0
1527896766.924310000	12.2331	67	0
1527896766.925293000	12.234	95	1
1527896766.937536000	12.2463	67	0
1527896766.949925000	12.2587	215	0
1527896766.949927000	12.2587	126	0
1527896766.953335000	12.2621	86	1
1527896766.954273000	12.263	72	0
1527896766.954730000	12.2635	143	0
1527896766.958243000	12.267	83	1
1527896766.995252000	12.304	339	1
1527896766.996231000	12.305	274	1
1527896767.014564000	12.3233	67	0
1527896767.018531000	12.3273	67	0
1527896767.035674000	12.3444	375	1
1527896767.056366000	12.3651	67	0
1527896767.060700000	12.3695	352	0
1527896767.064270000	12.373	83	1
1527896767.065918000	12.3747	60	0
1527896767.069420000	12.3782	80	1
1527896767.111437000	12.4202	370	1
1527896767.111527000	12.4203	248	1
1527896767.131089000	12.4398	67	0
1527896767.226175000	12.5349	584	0
1527896767.226293000	12.535	781	0
1527896767.226922000	12.5357	72	0
1527896767.226993000	12.5357	81	0
1527896767.230280000	12.539	92	1
1527896767.234035000	12.5428	1392	1
1527896767.234093000	12.5428	391	1
1527896767.255856000	12.5646	67	0
1527896767.339477000	12.6482	238	0
1527896767.339653000	12.6484	98	0
1527896767.343290000	12.652	86	1
1527896767.344895000	12.6536	72	0
1527896767.345323000	12.6541	244	0
1527896767.348291000	12.657	83	1
1527896767.388731000	12.6975	271	0
1527896767.389131000	12.6979	259	0
1527896767.392310000	12.7011	83	1
1527896767.395806000	12.7046	72	0
1527896767.395919000	12.7047	167	0
1527896767.399326000	12.7081	83	1
1527896767.403164000	12.7119	318	0
1527896767.403276000	12.712	620	0
1527896767.407305000	12.7161	83	1
1527896767.438466000	12.7472	648	1
1527896767.457885000	12.7666	67	0
1527896767.471421000	12.7802	257	0
1527896767.471504000	12.7803	126	0
1527896767.475267000	12.784	86	1
1527896767.476749000	12.7855	72	0
1527896767.476832000	12.7856	289	0
1527896767.480339000	12.7891	83	1
1527896767.574212000	12.883	683	0
1527896767.578294000	12.887	80	1
1527896767.613430000	12.9222	767	1
1527896767.613514000	12.9223	237	1
1527896767.634320000	12.9431	67	0
1527896767.748971000	13.0577	318	0
1527896767.748973000	13.0577	126	0
1527896767.753304000	13.0621	72	0
1527896767.753307000	13.0621	159	0
1527896767.753408000	13.0622	86	1
1527896767.757345000	13.0661	83	1
1527896768.067165000	13.3759	372	1
1527896768.067227000	13.376	240	1
1527896768.086598000	13.3953	67	0
1527896768.243786000	13.5525	290	0
1527896768.243900000	13.5527	126	0
1527896768.247358000	13.5561	86	1
1527896768.247652000	13.5564	72	0
1527896768.248063000	13.5568	80	0
1527896768.251359000	13.5601	83	1
1527896768.489731000	13.7985	372	1
1527896768.489794000	13.7985	239	1
1527896768.509544000	13.8183	67	0
1527896768.628374000	13.9371	215	0
1527896768.628681000	13.9374	126	0
1527896768.632452000	13.9412	86	1
1527896768.632717000	13.9415	72	0
1527896768.633190000	13.9419	104	0
1527896768.636399000	13.9452	83	1
1527896768.742604000	14.0514	373	1
1527896768.742667000	14.0514	236	1
1527896768.763748000	14.0725	67	0
1527896769.096404000	14.4052	213	0
1527896769.097502000	14.4063	126	0
1527896769.100437000	14.4092	86	1
1527896769.102241000	14.411	72	0
1527896769.102317000	14.4111	274	0
1527896769.106430000	14.4152	83	1
1527896769.183786000	14.4925	371	1
1527896769.183867000	14.4926	289	1
1527896769.203700000	14.5125	67	0
1527896769.554707000	14.8635	236	0
1527896769.554709000	14.8635	126	0
1527896769.558489000	14.8672	86	1
1527896769.558842000	14.8676	72	0
1527896769.559102000	14.8679	249	0
1527896769.562463000	14.8712	83	1
1527896772.245797000	17.5545	367	1
1527896772.245875000	17.5546	237	1
1527896772.265205000	17.574	67	0
1527896772.631668000	17.9404	242	0
1527896772.631671000	17.9404	126	0
1527896772.635767000	17.9445	86	1
1527896772.637310000	17.9461	72	0
1527896772.637312000	17.9461	314	0
1527896772.640768000	17.9495	83	1
1527896772.677023000	17.9858	369	1
1527896772.677115000	17.9859	289	1
1527896772.701965000	18.0107	67	0
1527896773.040142000	18.3489	212	0
1527896773.040144000	18.3489	128	0
1527896773.043841000	18.3526	86	1
1527896773.044471000	18.3532	72	0
1527896773.044474000	18.3532	240	0
1527896773.047858000	18.3566	83	1
1527896773.326029000	18.6348	348	1
1527896773.326115000	18.6349	1392	1
1527896773.326143000	18.6349	1392	1
1527896773.326191000	18.6349	1392	1
1527896773.326227000	18.635	528	1
1527896773.346937000	18.6557	67	0
1527896773.670067000	18.9788	393	0
1527896773.673906000	18.9827	83	1
1527896773.677156000	18.9859	60	0
1527896773.680910000	18.9897	80	1
1527896773.774525000	19.0833	366	1
1527896773.774617000	19.0834	236	1
1527896773.794995000	19.1037	67	0
1527896774.138159000	19.4469	326	0
1527896774.138274000	19.447	128	0
1527896774.141897000	19.4506	86	1
1527896774.142571000	19.4513	72	0
1527896774.142997000	19.4517	116	0
1527896774.145862000	19.4546	83	1
1527896774.173258000	19.482	974	1
1527896774.173350000	19.4821	201	1
1527896774.194263000	19.503	67	0
1527896774.354088000	19.6628	212	0
1527896774.354090000	19.6628	128	0
1527896774.357940000	19.6667	86	1
1527896774.359108000	19.6679	72	0
1527896774.359213000	19.668	235	0
1527896774.362872000	19.6716	83	1
1527896774.448254000	19.757	565	1
1527896774.448343000	19.7571	291	1
1527896774.471203000	19.78	67	0
1527896774.809840000	20.1186	213	0
1527896774.809843000	20.1186	128	0
1527896774.813991000	20.1227	86	1
1527896774.815069000	20.1238	72	0
1527896774.815072000	20.1238	163	0
1527896774.818935000	20.1277	83	1
1527896774.868080000	20.1768	767	1
1527896774.868170000	20.1769	411	1
1527896774.887030000	20.1958	67	0
1527896775.045711000	20.3545	255	0
1527896775.045993000	20.3547	128	0
1527896775.049483000	20.3582	72	0
1527896775.049957000	20.3587	89	1
1527896775.050541000	20.3593	160	0
1527896775.054950000	20.3637	80	1
1527896775.108136000	20.4169	367	1
1527896775.108219000	20.417	291	1
1527896775.128580000	20.4373	67	0
1527896775.479536000	20.7883	238	0
1527896775.479539000	20.7883	128	0
1527896775.482929000	20.7917	86	1
1527896775.482994000	20.7917	72	0
1527896775.483423000	20.7922	101	0
1527896775.486921000	20.7957	83	1
1527896776.395119000	21.7039	369	1
1527896776.395207000	21.704	236	1
1527896776.414473000	21.7232	67	0
1527896776.758676000	22.0674	340	0
1527896776.759609000	22.0684	128	0
1527896776.762452000	22.0712	72	0
1527896776.762991000	22.0717	89	1
1527896776.763324000	22.0721	269	0
1527896776.766993000	22.0757	80	1
1527896776.844692000	22.1534	371	1
1527896776.844790000	22.1535	238	1
1527896776.864717000	22.1735	67	0
1527896776.871210000	22.18	67	0
1527896777.021227000	22.33	264	0
1527896777.021230000	22.33	128	0
1527896777.024921000	22.3337	72	0
1527896777.025036000	22.3338	89	1
1527896777.025339000	22.3341	101	0
1527896777.029029000	22.3378	83	1
1527896777.081401000	22.3902	372	1
1527896777.081479000	22.3902	236	1
1527896777.102280000	22.411	67	0
1527896777.107486000	22.4162	67	0
1527896777.434847000	22.7436	236	0
1527896777.434850000	22.7436	128	0
1527896777.438925000	22.7477	72	0
1527896777.438927000	22.7477	176	0
1527896777.439058000	22.7478	89	1
1527896777.443039000	22.7518	83	1
1527896777.609304000	22.9181	367	1
1527896777.609394000	22.9181	236	1
1527896777.630539000	22.9393	67	0
1527896777.766704000	23.0755	215	0
1527896777.766707000	23.0755	128	0
1527896777.770227000	23.079	72	0
1527896777.770630000	23.0794	120	0
1527896777.771169000	23.0799	92	1
1527896777.919299000	23.2281	372	1
1527896777.919394000	23.2281	237	1
1527896777.939440000	23.2482	67	0
1527896778.278675000	23.5874	236	0
1527896778.278678000	23.5874	128	0
1527896778.282113000	23.5909	86	1
1527896778.284629000	23.5934	72	0
1527896778.284727000	23.5935	247	0
1527896778.288085000	23.5968	83	1
1527896778.513497000	23.8222	368	1
1527896778.513591000	23.8223	236	1
1527896778.533503000	23.8423	67	0
1527896778.863519000	24.1723	219	0
1527896778.863522000	24.1723	128	0
1527896778.867174000	24.1759	86	1
1527896778.867735000	24.1765	72	0
1527896778.868077000	24.1768	125	0
1527896778.871161000	24.1799	83	1
1527896778.887572000	24.1963	349	1
1527896778.887666000	24.1964	1392	1
1527896778.887694000	24.1964	1392	1
1527896778.887737000	24.1965	1392	1
1527896778.887790000	24.1965	1062	1
1527896778.910271000	24.219	67	0
1527896778.915307000	24.2241	67	0
1527896778.932466000	24.2412	319	1
1527896778.932526000	24.2413	236	1
1527896778.953450000	24.2622	67	0
1527896779.022481000	24.3312	353	0
1527896779.026179000	24.3349	83	1
1527896779.027556000	24.3363	60	0
1527896779.031180000	24.3399	80	1
1527896779.076250000	24.385	225	0
1527896779.076252000	24.385	128	0
1527896779.079870000	24.3886	72	0
1527896779.080129000	24.3889	86	1
1527896779.080577000	24.3893	310	0
1527896779.084132000	24.3929	80	1
1527896779.192374000	24.5011	976	1
1527896779.192435000	24.5012	231	1
1527896779.211981000	24.5207	67	0
1527896779.570732000	24.8795	236	0
1527896779.570735000	24.8795	128	0
1527896779.574814000	24.8836	72	0
1527896779.575207000	24.884	89	1
1527896779.575893000	24.8846	144	0
1527896779.580205000	24.889	80	1
1527896780.034830000	25.3436	567	1
1527896780.034892000	25.3436	245	1
1527896780.054196000	25.3629	67	0
1527896780.179205000	25.488	327	0
1527896780.179300000	25.4881	128	0
1527896780.183244000	25.492	86	1
1527896780.184588000	25.4933	72	0
1527896780.184697000	25.4934	179	0
1527896780.188231000	25.497	83	1
1527896780.432639000	25.7414	379	1
1527896780.432702000	25.7415	236	1
1527896780.452552000	25.7613	67	0
1527896780.567974000	25.8767	212	0
1527896780.567977000	25.8767	128	0
1527896780.572164000	25.8809	72	0
1527896780.572167000	25.8809	162	0
1527896780.572276000	25.881	86	1
1527896780.576250000	25.885	83	1
1527896780.932562000	26.2413	751	1
1527896780.932626000	26.2414	236	1
1527896780.952753000	26.2615	67	0
1527896781.085194000	26.3939	254	0
1527896781.085197000	26.3939	128	0
1527896781.089255000	26.398	72	0
1527896781.089364000	26.3981	86	1
1527896781.090390000	26.3991	242	0
1527896781.093285000	26.402	83	1
1527896781.222497000	26.5312	367	1
1527896781.222565000	26.5313	237	1
1527896781.241522000	26.5503	67	0
1527896781.574478000	26.8832	235	0
1527896781.574480000	26.8832	128	0
1527896781.578265000	26.887	86	1
1527896781.579840000	26.8886	72	0
1527896781.579842000	26.8886	228	0
1527896781.583269000	26.892	83	1
1527896781.752676000	27.0614	370	1
1527896781.752736000	27.0615	248	1
1527896781.771843000	27.0806	67	0
1527896782.121183000	27.4299	340	0
1527896782.121185000	27.4299	128	0
1527896782.125137000	27.4339	72	0
1527896782.125249000	27.434	278	0
1527896782.125449000	27.4342	86	1
1527896782.129358000	27.4381	83	1
1527896782.172467000	27.4812	371	1
1527896782.172562000	27.4813	291	1
1527896782.191810000	27.5006	67	0
1527896782.310246000	27.619	266	0
1527896782.310249000	27.619	128	0
1527896782.313877000	27.6226	72	0
1527896782.313879000	27.6226	132	0
1527896782.314416000	27.6232	92	1
1527896783.498800000	28.8076	372	1
1527896783.498862000	28.8076	236	1
1527896783.518224000	28.827	67	0
1527896783.949611000	29.2584	239	0
1527896783.949613000	29.2584	128	0
1527896783.953006000	29.2618	86	1
1527896783.953611000	29.2624	72	0
1527896783.953690000	29.2624	121	0
1527896783.956999000	29.2658	83	1
1527896784.067347000	29.3761	373	1
1527896784.067409000	29.3762	237	1
1527896784.087683000	29.3964	67	0
1527896784.245870000	29.5546	239	0
1527896784.246196000	29.5549	128	0
1527896784.248738000	29.5575	72	0
1527896784.249205000	29.558	151	0
1527896784.250019000	29.5588	92	1
1527896784.439277000	29.748	369	1
1527896784.439370000	29.7481	236	1
1527896784.457205000	29.766	282	1
1527896784.457273000	29.766	1392	1
1527896784.457332000	29.7661	1392	1
1527896784.457357000	29.7661	1392	1
1527896784.457397000	29.7661	807	1
1527896784.461198000	29.77	67	0
1527896784.465119000	29.7739	67	0
1527896784.479369000	29.7881	67	0
1527896784.481782000	29.7905	67	0
1527896784.579686000	29.8884	216	0
1527896784.579689000	29.8884	128	0
1527896784.583614000	29.8924	72	0
1527896784.583616000	29.8924	89	0
1527896784.584131000	29.8929	101	1
1527896784.749161000	30.0579	372	1
1527896784.749261000	30.058	238	1
1527896784.769887000	30.0786	67	0
1527896784.798204000	30.107	353	0
1527896784.802043000	30.1108	83	1
1527896784.803988000	30.1127	60	0
1527896784.808029000	30.1168	80	1
1527896785.199076000	30.5078	250	0
1527896785.199078000	30.5078	128	0
1527896785.203048000	30.5118	72	0
1527896785.203050000	30.5118	112	0
1527896785.203160000	30.5119	83	1
1527896785.207084000	30.5158	83	1
1527896785.219429000	30.5282	240	0
1527896785.223064000	30.5318	80	1
1527896785.261225000	30.57	971	1
1527896785.261302000	30.5701	236	1
1527896785.291955000	30.6007	67	0
1527896785.668388000	30.9771	215	0
1527896785.668390000	30.9771	128	0
1527896785.672098000	30.9808	86	1
1527896785.678545000	30.9873	72	0
1527896785.679311000	30.9881	286	0
1527896785.682088000	30.9908	83	1
1527896785.724233000	31.033	72	0
1527896785.728083000	31.0368	80	1
1527896785.842215000	31.151	368	1
1527896785.842303000	31.1511	237	1
1527896785.891157000	31.1999	368	1
1527896785.906293000	31.215	67	0
1527896785.906295000	31.215	67	0
1527896785.940468000	31.2492	67	0
1527896786.071791000	31.3805	216	0
1527896786.071793000	31.3805	128	0
1527896786.075761000	31.3845	72	0
1527896786.075763000	31.3845	186	0
1527896786.076293000	31.385	98	1
1527896786.245430000	31.5542	564	1
1527896786.245507000	31.5543	236	1
1527896786.301729000	31.6105	67	0
1527896786.412705000	31.7215	329	0
1527896786.412707000	31.7215	128	0
1527896786.412709000	31.7215	72	0
1527896786.412842000	31.7216	99	0
1527896786.417212000	31.726	92	1
1527896786.705619000	32.0144	380	1
1527896786.705703000	32.0145	237	1
1527896786.726235000	32.035	67	0
1527896786.978847000	32.2876	215	0
1527896786.978850000	32.2876	128	0
1527896786.983230000	32.292	86	1
1527896786.987350000	32.2961	72	0
1527896786.987352000	32.2961	246	0
1527896786.991213000	32.3	83	1
1527896787.070575000	32.3793	215	0
1527896787.074222000	32.383	80	1
1527896787.177486000	32.4862	753	1
1527896787.177581000	32.4863	238	1
1527896787.247246000	32.556	753	1
1527896787.309206000	32.618	67	0
1527896787.313403000	32.6222	67	0
1527896787.346206000	32.655	67	0
1527896787.384266000	32.693	281	0
1527896787.384365000	32.6931	128	0
1527896787.388210000	32.697	72	0
1527896787.388212000	32.697	178	0
1527896787.388262000	32.697	92	1
1527896787.392236000	32.701	83	1
1527896787.647635000	32.9564	372	1
1527896787.647729000	32.9565	239	1
1527896787.767621000	33.0764	67	0
1527896787.828738000	33.1375	213	0
1527896787.828741000	33.1375	128	0
1527896787.832357000	33.1411	86	1
1527896787.832372000	33.1411	72	0
1527896787.832373000	33.1411	94	0
1527896787.836257000	33.145	83	1
1527896788.099492000	33.4082	367	1
1527896788.099582000	33.4083	236	1
1527896788.120142000	33.4289	67	0
1527896788.451443000	33.7602	341	0
1527896788.451446000	33.7602	128	0
1527896788.454176000	33.7629	72	0
1527896788.455211000	33.764	238	0
1527896788.455332000	33.7641	89	1
1527896788.459306000	33.7681	80	1
1527896788.520292000	33.829	369	1
1527896788.520354000	33.8291	238	1
1527896788.539274000	33.848	67	0
1527896788.696855000	34.0056	266	0
1527896788.696858000	34.0056	128	0
1527896788.700333000	34.0091	86	1
1527896788.701818000	34.0106	72	0
1527896788.701820000	34.0106	201	0
1527896788.705312000	34.0141	83	1
1527896789.941585000	35.2503	368	1
1527896789.941679000	35.2504	237	1
1527896789.962970000	35.2717	67	0
1527896790.292807000	35.6016	238	0
1527896790.292810000	35.6016	128	0
1527896790.297021000	35.6058	86	1
1527896790.297404000	35.6062	72	0
1527896790.297405000	35.6062	112	0
1527896790.300976000	35.6097	83	1
1527896790.343320000	35.6521	372	1
1527896790.343414000	35.6522	237	1
1527896790.362379000	35.6711	67	0
1527896790.476530000	35.7853	278	1
1527896790.476633000	35.7854	1392	1
1527896790.476672000	35.7854	1392	1
1527896790.476703000	35.7855	1392	1
1527896790.476749000	35.7855	807	1
1527896790.497872000	35.8066	67	0
1527896790.609031000	35.9178	355	0
1527896790.612932000	35.9217	86	1
1527896790.615867000	35.9246	60	0
1527896790.619981000	35.9287	80	1
1527896790.695459000	36.0042	225	0
1527896790.695570000	36.0043	128	0
1527896790.699021000	36.0078	83	1
1527896790.699846000	36.0086	72	0
1527896790.699848000	36.0086	197	0
1527896790.703985000	36.0127	83	1
1527896790.878711000	36.1875	372	1
1527896790.878802000	36.1876	471	1
1527896790.898400000	36.2072	67	0
1527896791.019644000	36.3284	215	0
1527896791.019647000	36.3284	128	0
1527896791.023869000	36.3326	72	0
1527896791.023872000	36.3326	128	0
1527896791.023973000	36.3327	86	1
1527896791.027987000	36.3367	83	1
1527896791.355298000	36.6641	372	1
1527896791.355391000	36.6641	351	1
1527896791.374955000	36.6837	67	0
1527896791.520971000	36.8297	236	0
1527896791.520974000	36.8297	128	0
1527896791.525033000	36.8338	86	1
1527896791.525684000	36.8344	72	0
1527896791.525761000	36.8345	203	0
1527896791.529002000	36.8378	83	1
1527896795.872657000	41.1814	976	1
1527896795.872733000	41.1815	231	1
1527896795.894229000	41.203	67	0
1527896796.019069000	41.3278	242	0
1527896796.019072000	41.3278	128	0
1527896796.023312000	41.3321	86	1
1527896796.023497000	41.3322	72	0
1527896796.023499000	41.3323	302	0
1527896796.027302000	41.3361	83	1
1527896796.157701000	41.4665	368	1
1527896796.157794000	41.4665	351	1
1527896796.190702000	41.4995	67	0
1527896796.524917000	41.8337	236	0
1527896796.525044000	41.8338	128	0
1527896796.527867000	41.8366	72	0
1527896796.527963000	41.8367	84	0
1527896796.529269000	41.838	92	1
1527896796.643804000	41.9526	562	1
1527896796.643899000	41.9527	471	1
1527896796.663323000	41.9721	67	0
1527896796.780199000	42.089	306	0
1527896796.780202000	42.089	128	0
1527896796.784355000	42.0931	86	1
1527896796.784658000	42.0934	72	0
1527896796.784660000	42.0934	123	0
1527896796.788262000	42.097	83	1
1527896797.193317000	42.5021	361	1
1527896797.193408000	42.5022	1392	1
1527896797.193434000	42.5022	1392	1
1527896797.193475000	42.5022	1392	1
1527896797.193503000	42.5023	526	1
1527896797.212350000	42.5211	67	0
1527896797.533611000	42.8424	685	1
1527896797.533672000	42.8424	237	1
1527896797.537507000	42.8463	420	0
1527896797.541380000	42.8501	83	1
1527896797.544703000	42.8535	60	0
1527896797.548384000	42.8571	80	1
1527896797.553874000	42.8626	67	0
1527896797.890136000	43.1989	222	0
1527896797.890139000	43.1989	128	0
1527896797.893378000	43.2021	72	0
1527896797.893930000	43.2027	268	0
1527896797.894493000	43.2032	92	1
1527896798.015857000	43.3246	371	1
1527896798.015949000	43.3247	236	1
1527896798.034904000	43.3437	67	0
1527896798.380104000	43.6889	338	0
1527896798.380107000	43.6889	128	0
1527896798.384247000	43.693	72	0
1527896798.384249000	43.693	208	0
1527896798.384506000	43.6933	92	1
1527896798.425558000	43.7343	370	1
1527896798.425624000	43.7344	239	1
1527896798.444841000	43.7536	67	0
1527896798.566633000	43.8754	267	0
1527896798.566636000	43.8754	128	0
1527896798.570470000	43.8792	86	1
1527896798.571288000	43.88	72	0
1527896798.572431000	43.8812	77	0
1527896798.575443000	43.8842	83	1
1527896798.655810000	43.9646	369	1
1527896798.655895000	43.9646	239	1
1527896798.681954000	43.9907	67	0
1527896798.807979000	44.1167	216	0
1527896798.807981000	44.1167	128	0
1527896798.811475000	44.1202	86	1
1527896798.812833000	44.1216	72	0
1527896798.813315000	44.1221	313	0
1527896798.816455000	44.1252	83	1
1527896802.040047000	47.3488	372	1
1527896802.040141000	47.3489	238	1
1527896802.061953000	47.3707	67	0
1527896802.318837000	47.6276	235	0
1527896802.322537000	47.6313	128	0
1527896802.322617000	47.6314	83	1
1527896802.326638000	47.6354	80	1
1527896802.338509000	47.6473	72	0
1527896802.338511000	47.6473	93	0
1527896802.342663000	47.6514	83	1
1527896802.392220000	47.701	235	0
1527896802.392321000	47.7011	128	0
1527896802.395600000	47.7044	83	1
1527896802.445295000	47.754	371	1
1527896802.445385000	47.7541	253	1
1527896802.464951000	47.7737	67	0
1527896802.615844000	47.9246	213	0
1527896802.615847000	47.9246	128	0
1527896802.618896000	47.9276	72	0
1527896802.618899000	47.9277	288	0
1527896802.619620000	47.9284	92	1
1527896802.906987000	48.2157	368	1
1527896802.907043000	48.2158	351	1
1527896802.926647000	48.2354	67	0
1527896803.276268000	48.585	238	0
1527896803.276508000	48.5853	128	0
1527896803.280760000	48.5895	86	1
1527896803.281336000	48.5901	72	0
1527896803.281338000	48.5901	181	0
1527896803.284709000	48.5935	83	1
1527896803.559043000	48.8678	368	1
1527896803.559106000	48.8679	236	1
1527896803.578287000	48.887	67	0
1527896803.930467000	49.2392	215	0
1527896803.930719000	49.2395	128	0
1527896803.934782000	49.2435	86	1
1527896803.935669000	49.2444	72	0
1527896803.935671000	49.2444	315	0
1527896803.939684000	49.2484	83	1
1527896803.972938000	49.2817	368	1
1527896803.973004000	49.2818	239	1
1527896803.993617000	49.3024	67	0
1527896804.331842000	49.6406	238	0
1527896804.331844000	49.6406	128	0
1527896804.335584000	49.6443	72	0
1527896804.335826000	49.6446	89	1
1527896804.336107000	49.6449	159	0
1527896804.339749000	49.6485	80	1
1527896804.504235000	49.813	976	1
1527896804.504329000	49.8131	237	1
1527896804.525743000	49.8345	67	0
1527896804.641477000	49.9502	216	0
1527896804.641480000	49.9502	128	0
1527896804.645760000	49.9545	86	1
1527896804.646128000	49.9549	72	0
1527896804.646826000	49.9556	242	0
1527896804.649748000	49.9585	83	1
1527896804.977141000	50.2859	564	1
1527896804.977229000	50.286	240	1
1527896804.998249000	50.307	67	0
1527896805.150396000	50.4591	238	0
1527896805.150398000	50.4592	128	0
1527896805.154837000	50.4636	86	1
1527896805.156322000	50.4651	72	0
1527896805.156966000	50.4657	139	0
1527896805.159820000	50.4686	83	1
1527896805.213916000	50.5227	380	1
1527896805.214003000	50.5228	239	1
1527896805.234195000	50.5429	67	0
1527896805.578122000	50.8869	306	0
1527896805.578237000	50.887	128	0
1527896805.581891000	50.8906	86	1
1527896805.582952000	50.8917	72	0
1527896805.583631000	50.8924	297	0
1527896805.586865000	50.8956	83	1
1527896805.745592000	51.0543	368	1
1527896805.745707000	51.0545	239	1
1527896805.765389000	51.0741	67	0
1527896805.883497000	51.1922	215	0
1527896805.883499000	51.1923	128	0
1527896805.887755000	51.1965	72	0
1527896805.887757000	51.1965	124	0
1527896805.887869000	51.1966	86	1
1527896805.891784000	51.2005	83	1
1527896806.105046000	51.4138	753	1
1527896806.105125000	51.4139	237	1
1527896806.124372000	51.4331	67	0
1527896806.460878000	51.7696	238	0
1527896806.460880000	51.7696	128	0
1527896806.464939000	51.7737	86	1
1527896806.465505000	51.7743	72	0
1527896806.465931000	51.7747	216	0
1527896806.468900000	51.7777	83	1
1527896806.653242000	51.962	372	1
1527896806.653305000	51.9621	236	1
1527896806.673031000	51.9818	67	0
1527896806.792892000	52.1016	257	0
1527896806.792900000	52.1017	128	0
1527896806.796952000	52.1057	86	1
1527896806.797293000	52.106	72	0
1527896806.797858000	52.1066	270	0
1527896806.800905000	52.1097	83	1
1527896810.494614000	55.8034	349	1
1527896810.494711000	55.8035	1392	1
1527896810.494750000	55.8035	1392	1
1527896810.494783000	55.8035	1392	1
1527896810.494817000	55.8036	226	1
1527896810.519572000	55.8283	67	0
1527896810.632275000	55.941	395	0
1527896810.636093000	55.9448	83	1
1527896810.638494000	55.9472	60	0
1527896810.642135000	55.9509	80	1
1527896810.694413000	56.0032	368	1
1527896810.694504000	56.0033	236	1
1527896810.715233000	56.024	67	0
1527896810.719675000	56.0284	67	0
1527896811.053789000	56.3625	365	0
1527896811.053895000	56.3626	128	0
1527896811.057783000	56.3665	72	0
1527896811.057910000	56.3667	178	0
1527896811.058165000	56.3669	95	1
1527896811.215454000	56.5242	366	1
1527896811.215545000	56.5243	240	1
1527896811.235241000	56.544	67	0
1527896811.582185000	56.8909	236	0
1527896811.582295000	56.891	128	0
1527896811.586146000	56.8949	86	1
1527896811.588435000	56.8972	72	0
1527896811.588520000	56.8973	266	0
1527896811.592131000	56.9009	83	1
1527896811.942582000	57.2513	372	1
1527896811.942676000	57.2514	238	1
1527896811.963179000	57.2719	67	0
1527896812.083059000	57.3918	216	0
1527896812.083061000	57.3918	128	0
1527896812.086476000	57.3952	72	0
1527896812.087124000	57.3959	232	0
1527896812.087345000	57.3961	89	1
1527896812.091198000	57.4	80	1
1527896812.376522000	57.6853	369	1
1527896812.376607000	57.6854	237	1
1527896812.396371000	57.7051	67	0
1527896812.513899000	57.8227	238	0
1527896812.513901000	57.8227	128	0
1527896812.518265000	57.827	86	1
1527896812.519926000	57.8287	72	0
1527896812.519928000	57.8287	141	0
1527896812.523241000	57.832	83	1
1527896812.955859000	58.2646	371	1
1527896812.955920000	58.2647	239	1
1527896812.985803000	58.2946	67	0
1527896813.098787000	58.4075	212	0
1527896813.098789000	58.4075	128	0
1527896813.102290000	58.411	86	1
1527896813.104382000	58.4131	72	0
1527896813.104629000	58.4134	273	0
1527896813.108381000	58.4171	83	1
1527896813.557763000	58.8665	971	1
1527896813.557856000	58.8666	236	1
1527896813.591288000	58.9	67	0
1527896813.712576000	59.0213	236	0
1527896813.712579000	59.0213	128	0
1527896813.716163000	59.0249	72	0
1527896813.716329000	59.0251	86	1
1527896813.716866000	59.0256	264	0
1527896813.718653000	59.0274	561	1
1527896813.718742000	59.0275	1392	1
1527896813.718783000	59.0275	1392	1
1527896813.718817000	59.0276	1392	1
1527896813.718856000	59.0276	1348	1
1527896813.741621000	59.0504	67	0
1527896813.780854000	59.0896	317	1
1527896813.780916000	59.0897	201	1
1527896813.801284000	59.11	67	0
1527896813.851863000	59.1606	352	0
1527896813.855299000	59.1641	86	1
1527896813.858243000	59.167	60	0
1527896813.862418000	59.1712	80	1
1527896814.134520000	59.4433	250	0
1527896814.134523000	59.4433	128	0
1527896814.138370000	59.4471	83	1
1527896814.138832000	59.4476	72	0
1527896814.138834000	59.4476	84	0
1527896814.142342000	59.4511	83	1
1527896814.250506000	59.5593	371	1
1527896814.250602000	59.5594	291	1
1527896814.272115000	59.5809	67	0
1527896814.402479000	59.7112	304	0
1527896814.402482000	59.7112	128	0
1527896814.406350000	59.7151	72	0
1527896814.406406000	59.7152	86	1
1527896814.406726000	59.7155	114	0
1527896814.410366000	59.7191	83	1
1527896815.326533000	60.6353	756	1
1527896815.326605000	60.6354	237	1
1527896815.347463000	60.6562	67	0
1527896815.506176000	60.8149	238	0
1527896815.506179000	60.8149	128	0
1527896815.510225000	60.819	86	1
1527896815.511306000	60.8201	72	0
1527896815.511307000	60.8201	312	0
1527896815.515215000	60.824	83	1
1527896815.689955000	60.9987	368	1
1527896815.690038000	60.9988	239	1
1527896815.709438000	61.0182	67	0
1527896815.714490000	61.0232	67	0
1527896815.826977000	61.1357	254	0
1527896815.826979000	61.1357	128	0
1527896815.831056000	61.1398	72	0
1527896815.831195000	61.1399	89	1
1527896815.831649000	61.1404	283	0
1527896815.835221000	61.144	83	1
1527896816.028523000	61.3373	371	1
1527896816.028615000	61.3374	236	1
1527896816.048589000	61.3573	67	0
1527896816.175573000	61.4843	236	0
1527896816.175576000	61.4843	128	0
1527896816.179216000	61.488	86	1
1527896816.179718000	61.4885	72	0
1527896816.179813000	61.4886	259	0
1527896816.183189000	61.4919	83	1
1527896816.444032000	61.7528	370	1
1527896816.444123000	61.7529	240	1
1527896816.463555000	61.7723	67	0
1527896816.582396000	61.8911	215	0
1527896816.582398000	61.8911	128	0
1527896816.586281000	61.895	86	1
1527896816.587340000	61.8961	72	0
1527896816.587342000	61.8961	234	0
1527896816.591271000	61.9	83	1
1527896816.880652000	62.1894	369	1
1527896816.880740000	62.1895	239	1
1527896816.901767000	62.2105	67	0
1527896817.017658000	62.3264	366	0
1527896817.017661000	62.3264	128	0
1527896817.021335000	62.3301	86	1
1527896817.022237000	62.331	72	0
1527896817.022239000	62.331	302	0
1527896817.026304000	62.3351	83	1
1527896817.648824000	62.9576	370	1
1527896817.648885000	62.9576	238	1
1527896817.668845000	62.9776	67	0
1527896817.784697000	63.0934	238	0
1527896817.784701000	63.0935	128	0
1527896817.788353000	63.0971	86	1
1527896817.789920000	63.0987	72	0
1527896817.790099000	63.0989	249	0
1527896817.794374000	63.1031	83	1
1527896817.903844000	63.2126	369	1
1527896817.903920000	63.2127	237	1
1527896817.925471000	63.2342	67	0
1527896817.929537000	63.2383	67	0
1527896818.044691000	63.3534	215	0
1527896818.044694000	63.3534	128	0
1527896818.048379000	63.3571	89	1
1527896818.048660000	63.3574	72	0
1527896818.048735000	63.3575	177	0
1527896818.052279000	63.361	83	1
1527896818.262017000	63.5708	368	1
1527896818.262111000	63.5709	238	1
1527896818.282354000	63.5911	67	0
1527896818.397691000	63.7064	238	0
1527896818.397694000	63.7064	128	0
1527896818.401385000	63.7101	86	1
1527896818.401737000	63.7105	72	0
1527896818.402037000	63.7108	239	0
1527896818.405369000	63.7141	83	1
1527896819.099080000	64.4078	973	1
1527896819.099145000	64.4079	240	1
1527896819.119719000	64.4285	67	0
1527896819.238252000	64.547	238	0
1527896819.238255000	64.547	128	0
1527896819.242082000	64.5508	72	0
1527896819.242084000	64.5508	244	0
1527896819.242383000	64.5511	92	1
1527896819.742768000	65.0515	368	1
1527896819.742862000	65.0516	201	1
1527896819.762470000	65.0712	67	0
1527896819.878647000	65.1874	215	0
1527896819.878725000	65.1875	128	0
1527896819.882484000	65.1912	86	1
1527896819.882860000	65.1916	72	0
1527896819.882862000	65.1916	224	0
1527896819.886481000	65.1952	83	1
1527896823.492885000	68.8016	544	1
1527896823.492991000	68.8017	1392	1
1527896823.493031000	68.8018	1392	1
1527896823.493062000	68.8018	1392	1
1527896823.493095000	68.8018	535	1
1527896823.511023000	68.8198	80	0
1527896823.513725000	68.8225	67	0
1527896823.514652000	68.8234	83	1
1527896823.518089000	68.8268	67	0
1527896823.638820000	68.9476	394	0
1527896823.642640000	68.9514	83	1
1527896823.645742000	68.9545	60	0
1527896823.649653000	68.9584	80	1
1527896823.694100000	69.0029	380	1
1527896823.694193000	69.0029	238	1
1527896823.726927000	69.0357	67	0
1527896823.841758000	69.1505	219	0
1527896823.842088000	69.1508	128	0
1527896823.845624000	69.1544	86	1
1527896823.847323000	69.1561	72	0
1527896823.847412000	69.1562	72	0
1527896823.850642000	69.1594	83	1
1527896824.044067000	69.3528	756	1
1527896824.044159000	69.3529	239	1
1527896824.065409000	69.3742	67	0
1527896824.397691000	69.7064	329	0
1527896824.397694000	69.7064	128	0
1527896824.401734000	69.7105	86	1
1527896824.403564000	69.7123	72	0
1527896824.403927000	69.7127	179	0
1527896824.407714000	69.7165	83	1
1527896824.533197000	69.8419	368	1
1527896824.533290000	69.842	239	1
1527896824.553454000	69.8622	67	0
1527896824.692133000	70.0009	213	0
1527896824.692136000	70.0009	128	0
1527896824.695750000	70.0045	86	1
1527896824.696542000	70.0053	72	0
1527896824.696543000	70.0053	76	0
1527896824.700755000	70.0095	83	1
1527896824.845470000	70.1542	368	1
1527896824.845532000	70.1543	238	1
1527896824.865642000	70.1744	67	0
1527896825.199054000	70.5078	281	0
1527896825.199057000	70.5078	128	0
1527896825.202803000	70.5116	86	1
1527896825.204738000	70.5135	72	0
1527896825.205482000	70.5142	96	0
1527896825.208695000	70.5174	83	1
1527896825.317805000	70.6266	369	1
1527896825.317905000	70.6267	239	1
1527896825.339707000	70.6485	67	0
1527896825.671594000	70.9803	215	0
1527896825.671723000	70.9805	128	0
1527896825.675749000	70.9845	86	1
1527896825.676823000	70.9856	72	0
1527896825.677527000	70.9863	270	0
1527896825.680753000	70.9895	83	1
1527896825.792979000	71.1017	368	1
1527896825.793065000	71.1018	238	1
1527896825.814157000	71.1229	67	0
1527896825.933260000	71.242	215	0
1527896825.933560000	71.2423	128	0
1527896825.936817000	71.2456	86	1
1527896825.937771000	71.2465	72	0
1527896825.937772000	71.2465	68	0
1527896825.941803000	71.2506	83	1
1527896826.008972000	71.3177	368	1
1527896826.009072000	71.3178	238	1
1527896826.029447000	71.3382	67	0
1527896826.361973000	71.6707	391	0
1527896826.362087000	71.6708	128	0
1527896826.365855000	71.6746	86	1
1527896826.366362000	71.6751	72	0
1527896826.366819000	71.6756	247	0
1527896826.369827000	71.6786	83	1
1527896826.492736000	71.8015	350	1
1527896826.492833000	71.8016	1392	1
1527896826.492862000	71.8016	1392	1
1527896826.492903000	71.8017	1392	1
1527896826.492950000	71.8017	1392	1
1527896826.492975000	71.8017	1392	1
1527896826.493019000	71.8018	1392	1
1527896826.493070000	71.8018	1392	1
1527896826.493109000	71.8019	1392	1
1527896826.493165000	71.8019	1392	1
1527896826.493190000	71.8019	1392	1
1527896826.493242000	71.802	1392	1
1527896826.493267000	71.802	1392	1
1527896826.493318000	71.8021	1392	1
1527896826.493342000	71.8021	983	1
1527896826.513280000	71.822	67	0
1527896826.515796000	71.8245	67	0
1527896826.574434000	71.8832	323	1
1527896826.574532000	71.8833	242	1
1527896826.593812000	71.9026	67	0
1527896826.664184000	71.9729	356	0
1527896826.667855000	71.9766	83	1
1527896826.671641000	71.9804	60	0
1527896826.675839000	71.9846	80	1
1527896826.709297000	72.018	225	0
1527896826.709300000	72.0181	128	0
1527896826.712876000	72.0216	83	1
1527896826.713402000	72.0222	72	0
1527896826.714455000	72.0232	219	0
1527896826.716839000	72.0256	83	1
1527896826.956124000	72.2649	373	1
1527896826.956208000	72.265	237	1
1527896826.976943000	72.2857	67	0
1527896827.091973000	72.4007	215	0
1527896827.093288000	72.402	128	0
1527896827.095882000	72.4046	86	1
1527896827.097253000	72.406	72	0
1527896827.097363000	72.4061	291	0
1527896827.100869000	72.4096	83	1
1527896827.191086000	72.4998	976	1
1527896827.191150000	72.4999	240	1
1527896827.211237000	72.52	67	0
1527896827.336255000	72.645	236	0
1527896827.336258000	72.645	128	0
1527896827.339922000	72.6487	86	1
1527896827.340284000	72.649	72	0
1527896827.340286000	72.649	75	0
1527896827.343915000	72.6527	83	1
1527896827.639305000	72.9481	370	1
1527896827.639368000	72.9481	238	1
1527896827.658837000	72.9676	67	0
1527896827.992198000	73.301	215	0
1527896827.992200000	73.301	128	0
1527896827.995515000	73.3043	72	0
1527896827.995517000	73.3043	271	0
1527896827.996072000	73.3048	92	1
1527896828.198026000	73.5068	564	1
1527896828.198120000	73.5069	237	1
1527896828.219184000	73.5279	67	0
1527896828.337475000	73.6462	236	0
1527896828.337590000	73.6463	128	0
1527896828.340918000	73.6497	86	1
1527896828.342104000	73.6509	72	0
1527896828.342809000	73.6516	235	0
1527896828.345916000	73.6547	83	1
1527896828.545239000	73.854	380	1
1527896828.545329000	73.8541	237	1
1527896828.566935000	73.8757	67	0
1527896828.688916000	73.9977	212	0
1527896828.688918000	73.9977	128	0
1527896828.692297000	74.001	72	0
1527896828.692299000	74.0011	149	0
1527896828.692935000	74.0017	92	1
1527896828.968321000	74.2771	751	1
1527896828.968411000	74.2772	238	1
1527896828.991733000	74.3005	67	0
1527896829.327508000	74.6363	242	0
1527896829.327512000	74.6363	128	0
1527896829.330902000	74.6397	72	0
1527896829.331524000	74.6403	203	0
1527896829.331959000	74.6407	92	1
1527896829.469384000	74.7781	369	1
1527896829.469447000	74.7782	238	1
1527896829.489951000	74.7987	67	0
1527896829.495885000	74.8046	67	0
1527896829.609982000	74.9187	307	0
1527896829.610089000	74.9188	128	0
1527896829.614023000	74.9228	89	1
1527896829.615554000	74.9243	72	0
1527896829.615651000	74.9244	143	0
1527896829.618991000	74.9277	83	1
1527896829.828206000	75.137	372	1
1527896829.828273000	75.137	239	1
1527896829.847971000	75.1567	67	0
1527896829.985725000	75.2945	215	0
1527896829.985727000	75.2945	128	0
1527896829.989865000	75.2986	72	0
1527896829.990094000	75.2988	243	0
1527896829.990145000	75.2989	86	1
1527896829.993997000	75.3027	83	1
1527896830.552565000	75.8613	369	1
1527896830.552632000	75.8614	238	1
1527896830.572639000	75.8814	67	0
1527896830.693891000	76.0026	280	0
1527896830.693893000	76.0026	128	0
1527896830.698064000	76.0068	86	1
1527896830.698343000	76.0071	72	0
1527896830.698755000	76.0075	159	0
1527896830.702024000	76.0108	83	1
1527896830.943397000	76.2521	369	1
1527896830.943458000	76.2522	237	1
1527896830.963853000	76.2726	67	0
1527896831.081570000	76.3903	215	0
1527896831.081573000	76.3903	128	0
1527896831.085057000	76.3938	86	1
1527896831.086609000	76.3954	72	0
1527896831.086705000	76.3955	211	0
1527896831.090039000	76.3988	83	1
1527896831.218294000	76.527	369	1
1527896831.218356000	76.5271	240	1
1527896831.237952000	76.5467	67	0
1527896831.592049000	76.9008	236	0
1527896831.592052000	76.9008	128	0
1527896831.596093000	76.9048	86	1
1527896831.597449000	76.9062	72	0
1527896831.597548000	76.9063	121	0
1527896831.601091000	76.9098	83	1
1527896831.728392000	77.0371	368	1
1527896831.728454000	77.0372	238	1
1527896831.748039000	77.0568	67	0
1527896831.889017000	77.1978	368	0
1527896831.891705000	77.2005	128	0
1527896831.893078000	77.2018	86	1
1527896831.895736000	77.2045	72	0
1527896831.895739000	77.2045	202	0
1527896831.899128000	77.2079	83	1
1527896832.564524000	77.8733	373	1
1527896832.564619000	77.8734	242	1
1527896832.583956000	77.8927	67	0
1527896832.589167000	77.8979	67	0
1527896832.929603000	78.2384	235	0
1527896832.929606000	78.2384	128	0
1527896832.931957000	78.2407	72	0
1527896832.932475000	78.2412	134	0
1527896832.933146000	78.2419	95	1
1527896833.043975000	78.3527	371	1
1527896833.044070000	78.3528	241	1
1527896833.063305000	78.3721	67	0
1527896833.181963000	78.4907	236	0
1527896833.181965000	78.4907	128	0
1527896833.186226000	78.495	86	1
1527896833.186263000	78.495	72	0
1527896833.186960000	78.4957	208	0
1527896833.190220000	78.499	83	1
1527896833.471605000	78.7804	971	1
1527896833.471658000	78.7804	242	1
1527896833.492686000	78.8014	67	0
1527896833.827615000	79.1364	215	0
1527896833.827734000	79.1365	128	0
1527896833.831271000	79.14	86	1
1527896833.832344000	79.1411	72	0
1527896833.832771000	79.1415	161	0
1527896833.836255000	79.145	83	1
1527896833.948819000	79.2576	371	1
1527896833.948918000	79.2577	240	1
1527896833.968238000	79.277	67	0
1527896834.085933000	79.3947	215	0
1527896834.085935000	79.3947	128	0
1527896834.090314000	79.3991	86	1
1527896834.090612000	79.3994	72	0
1527896834.090870000	79.3996	136	0
1527896834.094314000	79.4031	83	1
1527896834.273724000	79.5825	563	1
1527896834.273819000	79.5826	240	1
1527896834.293108000	79.6019	67	0
1527896834.413174000	79.7219	236	0
1527896834.413526000	79.7223	128	0
1527896834.417296000	79.726	86	1
1527896834.417314000	79.7261	72	0
1527896834.417316000	79.7261	102	0
1527896834.421242000	79.73	83	1
1527896834.620609000	79.9294	379	1
1527896834.620702000	79.9295	240	1
1527896834.639837000	79.9486	67	0
1527896834.759325000	80.0681	216	0
1527896834.759329000	80.0681	128	0
1527896834.763281000	80.072	86	1
1527896834.764341000	80.0731	72	0
1527896834.764343000	80.0731	299	0
1527896834.768309000	80.0771	83	1
1527896834.959724000	80.2685	753	1
1527896834.959813000	80.2686	239	1
1527896834.979957000	80.2887	67	0
1527896835.104285000	80.413	213	0
1527896835.104290000	80.413	128	0
1527896835.107829000	80.4166	72	0
1527896835.107831000	80.4166	71	0
1527896835.108359000	80.4171	92	1
1527896835.414454000	80.7232	368	1
1527896835.414546000	80.7233	239	1
1527896835.435800000	80.7446	67	0
1527896835.550203000	80.859	238	0
1527896835.550206000	80.859	128	0
1527896835.554393000	80.8631	86	1
1527896835.555104000	80.8639	72	0
1527896835.555628000	80.8644	149	0
1527896835.559347000	80.8681	83	1
1527896835.884540000	81.1933	372	1
1527896835.884626000	81.1934	239	1
1527896835.904221000	81.213	67	0
1527896836.025926000	81.3347	221	0
1527896836.025928000	81.3347	128	0
1527896836.029396000	81.3381	86	1
1527896836.032237000	81.341	72	0
1527896836.032239000	81.341	76	0
1527896836.036378000	81.3451	83	1
1527896836.249462000	81.5582	370	1
1527896836.249551000	81.5583	239	1
1527896836.270078000	81.5788	67	0
1527896836.280573000	81.5893	67	0
1527896836.393489000	81.7022	327	0
1527896836.394475000	81.7032	128	0
1527896836.397349000	81.7061	89	1
1527896836.397483000	81.7062	72	0
1527896836.397865000	81.7066	133	0
1527896836.401337000	81.7101	83	1
1527896836.694905000	82.0037	368	1
1527896836.694976000	82.0037	240	1
1527896836.715896000	82.0246	67	0
1527896836.835253000	82.144	213	0
1527896836.835256000	82.144	128	0
1527896836.839468000	82.1482	86	1
1527896836.839895000	82.1486	72	0
1527896836.839987000	82.1487	238	0
1527896836.843430000	82.1522	83	1
1527896836.994613000	82.3034	368	1
1527896836.994680000	82.3034	241	1
1527896837.016956000	82.3257	67	0
1527896837.156974000	82.4657	280	0
1527896837.158191000	82.4669	128	0
1527896837.160471000	82.4692	86	1
1527896837.161364000	82.4701	72	0
1527896837.161625000	82.4704	313	0
1527896837.165414000	82.4742	83	1
1527896837.338788000	82.6475	368	1
1527896837.338850000	82.6476	240	1
1527896837.358429000	82.6672	67	0
1527896837.475663000	82.7844	213	0
1527896837.475666000	82.7844	128	0
1527896837.479502000	82.7883	86	1
1527896837.479520000	82.7883	72	0
1527896837.479612000	82.7884	248	0
1527896837.483457000	82.7922	83	1
1527896837.641685000	82.9504	367	1
1527896837.641746000	82.9505	239	1
1527896837.662119000	82.9709	67	0
1527896837.838488000	83.1472	216	0
1527896837.838604000	83.1474	128	0
1527896837.842514000	83.1513	86	1
1527896837.842800000	83.1516	72	0
1527896837.842886000	83.1516	195	0
1527896837.846509000	83.1553	83	1
1527896838.133787000	83.4425	373	1
1527896838.133875000	83.4426	242	1
1527896838.156863000	83.4656	67	0
1527896838.295150000	83.6039	388	0
1527896838.295153000	83.6039	128	0
1527896838.299538000	83.6083	86	1
1527896838.300059000	83.6088	72	0
1527896838.300061000	83.6088	299	0
1527896838.303507000	83.6123	83	1
1527896838.407552000	83.7163	971	1
1527896838.407643000	83.7164	239	1
1527896838.428870000	83.7376	67	0
1527896838.548321000	83.8571	213	0
1527896838.548323000	83.8571	128	0
1527896838.552049000	83.8608	72	0
1527896838.552345000	83.8611	223	0
1527896838.552548000	83.8613	92	1
1527896838.802651000	84.1114	368	1
1527896838.802750000	84.1115	239	1
1527896838.824399000	84.1332	67	0
1527896838.990502000	84.2993	213	0
1527896838.990787000	84.2995	128	0
1527896838.994500000	84.3033	72	0
1527896838.994502000	84.3033	215	0
1527896838.994627000	84.3034	86	1
1527896838.998567000	84.3073	83	1
1527896839.267690000	84.5764	562	1
1527896839.267772000	84.5765	239	1
1527896839.288117000	84.5969	67	0
1527896839.407460000	84.7162	236	0
1527896839.407464000	84.7162	128	0
1527896839.411595000	84.7203	86	1
1527896839.415106000	84.7239	72	0
1527896839.415108000	84.7239	185	0
1527896839.418576000	84.7273	83	1
1527896839.723875000	85.0326	379	1
1527896839.723964000	85.0327	242	1
1527896839.743606000	85.0524	67	0
1527896839.860863000	85.1696	215	0
1527896839.861163000	85.1699	128	0
1527896839.864641000	85.1734	86	1
1527896839.865152000	85.1739	72	0
1527896839.865154000	85.1739	84	0
1527896839.868600000	85.1774	83	1
1527896840.134793000	85.4435	755	1
1527896840.134882000	85.4436	240	1
1527896840.155540000	85.4643	67	0
1527896840.275723000	85.5845	241	0
1527896840.275725000	85.5845	128	0
1527896840.279602000	85.5884	86	1
1527896840.280602000	85.5894	72	0
1527896840.280704000	85.5895	219	0
1527896840.284622000	85.5934	83	1
1527896840.391756000	85.7005	371	1
1527896840.391833000	85.7006	239	1
1527896840.412613000	85.7214	67	0
1527896840.527450000	85.8362	213	0
1527896840.527452000	85.8362	128	0
1527896840.531646000	85.8404	86	1
1527896840.532938000	85.8417	72	0
1527896840.533673000	85.8424	308	0
1527896840.536638000	85.8454	83	1
1527896840.826987000	86.1357	372	1
1527896840.827061000	86.1358	203	1
1527896840.848484000	86.1572	67	0
1527896840.964182000	86.2729	215	0
1527896840.964296000	86.273	128	0
1527896840.967621000	86.2764	86	1
1527896840.968362000	86.2771	72	0
1527896840.968432000	86.2772	112	0
1527896840.971584000	86.2803	83	1
1527896841.276848000	86.5856	372	1
1527896841.276928000	86.5857	421	1
1527896841.296670000	86.6054	67	0
1527896841.417328000	86.7261	236	0
1527896841.417331000	86.7261	128	0
1527896841.421728000	86.7305	86	1
1527896841.422845000	86.7316	72	0
1527896841.422944000	86.7317	277	0
1527896841.426702000	86.7355	83	1
1527896841.585718000	86.8945	370	1
1527896841.585795000	86.8945	297	1
1527896841.604819000	86.9136	67	0
1527896841.723623000	87.0324	219	0
1527896841.723627000	87.0324	128	0
1527896841.727773000	87.0365	86	1
1527896841.727791000	87.0365	72	0
1527896841.728458000	87.0372	281	0
1527896841.731701000	87.0405	83	1
1527896842.764122000	88.0729	373	1
1527896842.764216000	88.073	241	1
1527896842.785184000	88.0939	67	0
1527896842.921597000	88.2303	327	0
1527896842.921599000	88.2304	128	0
1527896842.925617000	88.2344	86	1
1527896842.926616000	88.2354	72	0
1527896842.926692000	88.2354	249	0
1527896842.930592000	88.2393	83	1
1527896843.294093000	88.6028	371	1
1527896843.294153000	88.6029	239	1
1527896843.314037000	88.6228	67	0
1527896843.323747000	88.6325	67	0
1527896843.435014000	88.7438	238	0
1527896843.435152000	88.7439	128	0
1527896843.438618000	88.7474	89	1
1527896843.439615000	88.7484	72	0
1527896843.440696000	88.7494	96	0
1527896843.443643000	88.7524	83	1
1527896843.535792000	88.8445	368	1
1527896843.535855000	88.8446	239	1
1527896843.554556000	88.8633	67	0
1527896843.672603000	88.9814	257	0
1527896843.672605000	88.9814	128	0
1527896843.676668000	88.9854	86	1
1527896843.677347000	88.9861	72	0
1527896843.677448000	88.9862	163	0
1527896843.681636000	88.9904	83	1
1527896843.842155000	89.1509	972	1
1527896843.842217000	89.151	240	1
1527896843.862786000	89.1715	67	0
1527896843.991937000	89.3007	213	0
1527896843.991939000	89.3007	128	0
1527896843.995598000	89.3044	86	1
1527896843.996537000	89.3053	72	0
1527896843.996609000	89.3054	266	0
1527896844.000580000	89.3093	83	1
1527896844.261880000	89.5706	368	1
1527896844.261965000	89.5707	239	1
1527896844.281152000	89.5899	67	0
1527896844.406644000	89.7154	239	0
1527896844.406775000	89.7155	128	0
1527896844.410713000	89.7195	86	1
1527896844.420795000	89.7295	72	0
1527896844.420797000	89.7295	114	0
1527896844.424656000	89.7334	83	1
1527896844.597995000	89.9067	564	1
1527896844.598057000	89.9068	240	1
1527896844.619198000	89.928	67	0
1527896844.734261000	90.043	366	0
1527896844.734263000	90.043	128	0
1527896844.738628000	90.0474	86	1
1527896844.739163000	90.0479	72	0
1527896844.739245000	90.048	90	0
1527896844.742629000	90.0514	83	1
1527896844.948209000	90.257	383	1
1527896844.948269000	90.257	242	1
1527896844.968039000	90.2768	67	0
1527896845.083794000	90.3925	216	0
1527896845.083796000	90.3925	128	0
1527896845.087719000	90.3965	86	1
1527896845.089161000	90.3979	72	0
1527896845.089163000	90.3979	133	0
1527896845.092698000	90.4015	83	1
1527896845.436926000	90.7457	756	1
1527896845.437015000	90.7458	240	1
1527896845.457969000	90.7667	67	0
1527896845.575907000	90.8847	238	0
1527896845.576036000	90.8848	128	0
1527896845.579745000	90.8885	86	1
1527896845.580680000	90.8894	72	0
1527896845.580793000	90.8895	71	0
1527896845.584721000	90.8935	83	1
1527896845.727009000	91.0358	368	1
1527896845.727082000	91.0358	242	1
1527896845.748963000	91.0577	67	0
1527896845.885675000	91.1944	215	0
1527896845.885678000	91.1944	128	0
1527896845.889221000	91.198	72	0
1527896845.889698000	91.1985	302	0
1527896845.889801000	91.1986	89	1
1527896845.893773000	91.2025	80	1
1527896846.257116000	91.5659	368	1
1527896846.257188000	91.5659	240	1
1527896846.276961000	91.5857	67	0
1527896846.393733000	91.7025	238	0
1527896846.393847000	91.7026	128	0
1527896846.397518000	91.7063	72	0
1527896846.397752000	91.7065	89	1
1527896846.398014000	91.7068	275	0
1527896846.401855000	91.7106	80	1
1527896846.590205000	91.899	368	1
1527896846.590266000	91.899	239	1
1527896846.613129000	91.9219	67	0
1527896846.946351000	92.2551	215	0
1527896846.946354000	92.2551	128	0
1527896846.949843000	92.2586	86	1
1527896846.950956000	92.2597	72	0
1527896846.950958000	92.2597	126	0
1527896846.954803000	92.2636	83	1
1527896847.055152000	92.3639	372	1
1527896847.055241000	92.364	243	1
1527896847.075351000	92.3841	67	0
1527896847.193947000	92.5027	238	0
1527896847.193949000	92.5027	128	0
1527896847.197856000	92.5066	86	1
1527896847.199432000	92.5082	72	0
1527896847.199515000	92.5083	80	0
1527896847.202826000	92.5116	83	1
1527896847.430224000	92.739	371	1
1527896847.430316000	92.7391	248	1
1527896847.451518000	92.7603	67	0
1527896847.594834000	92.9036	215	0
1527896847.594837000	92.9036	128	0
1527896847.597954000	92.9067	72	0
1527896847.598911000	92.9077	89	1
1527896847.598930000	92.9077	301	0
1527896847.602888000	92.9116	80	1
1527896847.980158000	93.2889	368	1
1527896847.980240000	93.289	240	1
1527896848.008250000	93.317	67	0
1527896848.120142000	93.4289	239	0
1527896848.120145000	93.4289	128	0
1527896848.123876000	93.4326	86	1
1527896848.125556000	93.4343	72	0
1527896848.126177000	93.4349	199	0
1527896848.128872000	93.4376	83	1
1527896848.401194000	93.7099	371	1
1527896848.401256000	93.71	241	1
1527896848.421015000	93.7298	67	0
1527896848.443434000	93.7522	67	0
1527896848.556753000	93.8655	238	0
1527896848.556755000	93.8655	128	0
1527896848.560948000	93.8697	89	1
1527896848.561906000	93.8707	72	0
1527896848.562003000	93.8708	80	0
1527896848.565890000	93.8746	83	1
1527896848.738051000	94.0468	975	1
1527896848.738132000	94.0469	250	1
1527896848.758526000	94.0673	67	0
1527896848.873564000	94.1823	281	0
1527896848.873567000	94.1823	128	0
1527896848.877936000	94.1867	86	1
1527896848.878753000	94.1875	72	0
1527896848.879375000	94.1881	285	0
1527896848.882924000	94.1917	83	1
1527896849.225348000	94.5341	367	1
1527896849.225426000	94.5342	240	1
1527896849.245629000	94.5544	67	0
1527896849.365426000	94.6742	236	0
1527896849.365428000	94.6742	128	0
1527896849.368977000	94.6777	86	1
1527896849.369601000	94.6784	72	0
1527896849.370407000	94.6792	112	0
1527896849.372942000	94.6817	83	1
1527896849.487212000	94.796	562	1
1527896849.487307000	94.7961	242	1
1527896849.507971000	94.8167	67	0
1527896849.631881000	94.9406	255	0
1527896849.631883000	94.9406	128	0
1527896849.635778000	94.9445	72	0
1527896849.636011000	94.9448	89	1
1527896849.636366000	94.9451	150	0
1527896849.639980000	94.9487	80	1
1527896849.787162000	95.0959	360	1
1527896849.787253000	95.096	1392	1
1527896849.787280000	95.096	1392	1
1527896849.787321000	95.0961	1392	1
1527896849.787373000	95.0961	816	1
1527896849.808926000	95.1177	67	0
1527896849.866230000	95.175	689	1
1527896849.866323000	95.1751	203	1
1527896849.896543000	95.2053	67	0
1527896849.918108000	95.2269	372	0
1527896849.921979000	95.2307	86	1
1527896849.924435000	95.2332	60	0
1527896849.928005000	95.2368	80	1
1527896850.016567000	95.3253	375	0
1527896850.016710000	95.3255	128	0
1527896850.020975000	95.3297	83	1
1527896850.021621000	95.3304	72	0
1527896850.022105000	95.3309	319	0
1527896850.025977000	95.3347	83	1
1527896850.096211000	95.405	370	1
1527896850.096303000	95.4051	297	1
1527896850.118290000	95.427	67	0
1527896850.237744000	95.5465	238	0
1527896850.237747000	95.5465	128	0
1527896850.241888000	95.5506	72	0
1527896850.242017000	95.5508	86	1
1527896850.242579000	95.5513	261	0
1527896850.245937000	95.5547	83	1
1527896850.326138000	95.6349	372	1
1527896850.326214000	95.635	235	1
1527896850.347319000	95.6561	67	0
1527896850.467006000	95.7758	215	0
1527896850.467116000	95.7759	128	0
1527896850.471016000	95.7798	86	1
1527896850.471576000	95.7803	72	0
1527896850.471960000	95.7807	288	0
1527896850.474987000	95.7837	83	1
1527896851.240555000	96.5493	371	1
1527896851.240617000	96.5494	240	1
1527896851.266328000	96.5751	67	0
1527896851.380000000	96.6888	238	0
1527896851.380129000	96.6889	128	0
1527896851.384018000	96.6928	86	1
1527896851.384600000	96.6934	72	0
1527896851.384602000	96.6934	105	0
1527896851.388011000	96.6968	83	1
1527896851.485289000	96.794	368	1
1527896851.485357000	96.7941	297	1
1527896851.506344000	96.8151	67	0
1527896851.619738000	96.9285	213	0
1527896851.619858000	96.9286	128	0
1527896851.624093000	96.9328	86	1
1527896851.624561000	96.9333	72	0
1527896851.624563000	96.9333	99	0
1527896851.628040000	96.9368	83	1
1527896851.712258000	97.021	367	1
1527896851.712345000	97.0211	297	1
1527896851.732159000	97.0409	67	0
1527896851.738353000	97.0471	67	0
1527896851.856188000	97.1649	215	0
1527896851.856190000	97.1649	128	0
1527896851.857960000	97.1667	72	0
1527896851.857962000	97.1667	87	0
1527896851.860044000	97.1688	95	1
1527896852.669505000	97.9783	369	1
1527896852.669566000	97.9783	239	1
1527896852.688756000	97.9975	67	0
1527896852.808444000	98.1172	238	0
1527896852.808447000	98.1172	128	0
1527896852.812115000	98.1209	86	1
1527896852.813907000	98.1227	72	0
1527896852.813910000	98.1227	307	0
1527896852.818135000	98.1269	83	1
1527896852.886519000	98.1953	368	1
1527896852.886613000	98.1954	240	1
1527896852.907614000	98.2164	67	0
1527896853.037331000	98.3461	215	0
1527896853.037333000	98.3461	128	0
1527896853.040960000	98.3497	72	0
1527896853.041220000	98.35	89	1
1527896853.041585000	98.3503	242	0
1527896853.045193000	98.3539	80	1
1527896853.215808000	98.5246	369	1
1527896853.215902000	98.5247	240	1
1527896853.237186000	98.5459	67	0
1527896853.572118000	98.8809	242	0
1527896853.572237000	98.881	128	0
1527896853.576200000	98.885	86	1
1527896853.578555000	98.8873	72	0
1527896853.578661000	98.8874	158	0
1527896853.582185000	98.8909	83	1
1527896853.722547000	99.0313	976	1
1527896853.722609000	99.0314	251	1
1527896853.743486000	99.0522	67	0
1527896853.869872000	99.1786	236	0
1527896853.869874000	99.1786	128	0
1527896853.874214000	99.183	86	1
1527896853.874585000	99.1833	72	0
1527896853.874586000	99.1833	131	0
1527896853.878205000	99.187	83	1
1527896854.350390000	99.6591	563	1
1527896854.350485000	99.6592	239	1
1527896854.369894000	99.6786	67	0
1527896854.491694000	99.8004	306	0
1527896854.491696000	99.8004	128	0
1527896854.495253000	99.804	86	1
1527896854.496149000	99.8049	72	0
1527896854.496614000	99.8054	315	0
1527896854.500238000	99.809	83	1
1527896854.615827000	99.9246	384	1
1527896854.615910000	99.9247	242	1
1527896854.636571000	99.9453	67	0
1527896854.754645000	100.063	215	0
1527896854.754648000	100.063	128	0
1527896854.757242000	100.066	72	0
1527896854.757353000	100.066	128	0
1527896854.758211000	100.067	92	1
1527896854.946401000	100.255	755	1
1527896854.946462000	100.255	248	1
1527896854.973535000	100.282	67	0
1527896855.087693000	100.396	257	0
1527896855.087696000	100.396	128	0
1527896855.091287000	100.4	86	1
1527896855.092666000	100.401	72	0
1527896855.092821000	100.402	256	0
1527896855.096305000	100.405	83	1
1527896855.265437000	100.574	368	1
1527896855.265504000	100.574	239	1
1527896855.285654000	100.594	67	0
1527896855.405741000	100.714	236	0
1527896855.405744000	100.714	128	0
1527896855.408991000	100.718	72	0
1527896855.409238000	100.718	89	1
1527896855.409685000	100.718	71	0
1527896855.413285000	100.722	80	1
1527896855.870846000	101.18	368	1
1527896855.870908000	101.18	239	1
1527896855.900345000	101.209	67	0
1527896856.016330000	101.325	213	0
1527896856.016332000	101.325	128	0
1527896856.019246000	101.328	72	0
1527896856.019721000	101.328	72	0
1527896856.020245000	101.329	92	1
1527896856.251769000	101.561	370	1
1527896856.251856000	101.561	240	1
1527896856.271954000	101.581	67	0
1527896856.389713000	101.698	392	0
1527896856.389716000	101.698	128	0
1527896856.393366000	101.702	86	1
1527896856.393772000	101.703	72	0
1527896856.394716000	101.703	105	0
1527896856.397346000	101.706	83	1
1527896856.575529000	101.884	373	1
1527896856.575619000	101.884	247	1
1527896856.597559000	101.906	67	0
1527896856.710608000	102.019	215	0
1527896856.710611000	102.019	128	0
1527896856.714383000	102.023	86	1
1527896856.715377000	102.024	72	0
1527896856.715379000	102.024	311	0
1527896856.719333000	102.028	83	1
1527896857.102344000	102.411	368	1
1527896857.102431000	102.411	242	1
1527896857.122678000	102.431	67	0
1527896857.238284000	102.547	236	0
1527896857.238287000	102.547	128	0
1527896857.242194000	102.551	72	0
1527896857.242476000	102.551	89	1
1527896857.242763000	102.552	296	0
1527896857.246400000	102.555	80	1
1527896857.486253000	102.795	367	1
1527896857.486339000	102.795	240	1
1527896857.505992000	102.815	67	0
1527896857.677350000	102.986	216	0
1527896857.677353000	102.986	128	0
1527896857.681449000	102.99	86	1
1527896857.682506000	102.991	72	0
1527896857.682508000	102.991	296	0
1527896857.686356000	102.995	83	1
1527896857.820769000	103.13	369	1
1527896857.820830000	103.13	242	1
1527896857.842400000	103.151	67	0
1527896857.851958000	103.161	67	0
1527896857.963195000	103.272	215	0
1527896857.963197000	103.272	128	0
[truncated: 273 more rows]
