# Supplementary material for: Method for multi-task learning fusion network traffic classification to address small sample labels
Source: Sci Rep. 2024 Jan 30;14:2518. doi: 10.1038/s41598-024-51933-8 (PMC10827795; doi:10.1038/s41598-024-51933-8)
Supplement: Supplementary file 2 — Supplementary Information 2. [file 41598_2024_51933_MOESM2_ESM.zip › QUIC Dataset/QUIC Dataset/pretraining/Google Doc/GoogleDoc-1016.txt]

1527818758.863905000	0	295	1
1527818758.882430000	0.0185251	89	0
1527818759.150047000	0.286142	303	0
1527818759.151079000	0.287174	103	1
1527818759.151465000	0.28756	1412	0
1527818759.152977000	0.289072	1412	0
1527818759.153202000	0.289297	103	1
1527818759.154343000	0.290438	1412	0
1527818759.155759000	0.291854	180	0
1527818759.156072000	0.292167	103	1
1527818759.157209000	0.293304	1412	0
1527818759.158706000	0.294801	1412	0
1527818759.160144000	0.296239	1412	0
1527818759.161554000	0.297649	188	0
1527818759.162350000	0.298445	100	1
1527818759.163081000	0.299176	1412	0
1527818759.164522000	0.300617	1412	0
1527818759.165949000	0.302044	1283	0
1527818759.167392000	0.303487	1412	0
1527818759.168869000	0.304964	1412	0
1527818759.170314000	0.306409	1412	0
1527818759.171513000	0.307608	124	1
1527818759.171742000	0.307837	1299	0
1527818759.172054000	0.308149	100	1
1527818759.173181000	0.309276	1412	0
1527818759.174061000	0.310156	100	1
1527818759.174618000	0.310713	1412	0
1527818759.175055000	0.31115	100	1
1527818759.176054000	0.312149	1412	0
1527818759.177100000	0.313195	100	1
1527818759.177455000	0.31355	188	0
1527818759.178055000	0.31415	100	1
1527818759.178963000	0.315058	1412	0
1527818759.180193000	0.316288	100	1
1527818759.180395000	0.31649	1412	0
1527818759.181055000	0.31715	100	1
1527818759.181829000	0.317924	1412	0
1527818759.182053000	0.318148	100	1
1527818759.183265000	0.31936	1412	0
1527818759.184701000	0.320796	1412	0
1527818759.185066000	0.321161	103	1
1527818759.186104000	0.322199	391	0
1527818759.187070000	0.323165	100	1
1527818759.187612000	0.323707	1412	0
1527818759.188054000	0.324149	100	1
1527818759.189048000	0.325143	1412	0
1527818759.190065000	0.32616	100	1
1527818759.190482000	0.326577	1412	0
1527818759.191066000	0.327161	100	1
1527818759.191884000	0.327979	190	0
1527818759.192059000	0.328154	100	1
1527818759.193355000	0.32945	1412	0
1527818759.194079000	0.330174	114	1
1527818759.194748000	0.330843	168	0
1527818759.195055000	0.33115	100	1
1527818759.196214000	0.332309	1412	0
1527818759.197090000	0.333185	100	1
1527818759.197701000	0.333796	1412	0
1527818759.198067000	0.334162	100	1
1527818759.199146000	0.335241	1412	0
1527818759.200118000	0.336213	100	1
1527818759.200564000	0.336659	1412	0
1527818759.201055000	0.33715	100	1
1527818759.201975000	0.33807	259	0
1527818759.203075000	0.33917	100	1
1527818759.203432000	0.339527	1412	0
1527818759.204058000	0.340153	100	1
1527818759.204866000	0.340961	1412	0
1527818759.205066000	0.341161	100	1
1527818759.206304000	0.342399	1412	0
1527818759.207099000	0.343194	100	1
1527818759.207787000	0.343882	1412	0
1527818759.208057000	0.344152	100	1
1527818759.209224000	0.345319	1412	0
1527818759.210068000	0.346163	100	1
1527818759.210658000	0.346753	1412	0
1527818759.211257000	0.347352	100	1
1527818759.212082000	0.348177	1008	0
1527818759.213060000	0.349155	100	1
1527818759.213509000	0.349604	834	0
1527818759.214240000	0.350335	100	1
1527818759.214928000	0.351023	303	0
1527818759.215066000	0.351161	100	1
1527818759.236250000	0.372345	89	0
1527818759.634906000	0.771001	317	1
1527818759.634991000	0.771086	1412	1
1527818759.635017000	0.771112	916	1
1527818759.642807000	0.778902	217	1
1527818759.652678000	0.788773	89	0
1527818759.660125000	0.79622	89	0
1527818759.757897000	0.893992	374	0
1527818759.759117000	0.895212	109	1
1527818759.762020000	0.898115	80	0
1527818759.763094000	0.899189	100	1
1527818759.767957000	0.904052	393	0
1527818759.769423000	0.905518	1412	0
1527818759.769463000	0.905558	100	1
1527818759.770093000	0.906188	100	1
1527818759.770900000	0.906995	1412	0
1527818759.771118000	0.907213	100	1
1527818759.772319000	0.908414	1412	0
1527818759.773476000	0.909571	100	1
1527818759.773718000	0.909813	180	0
1527818759.774163000	0.910258	100	1
1527818759.775195000	0.91129	1412	0
1527818759.776100000	0.912195	100	1
1527818759.776642000	0.912737	1412	0
1527818759.777121000	0.913216	100	1
1527818759.778168000	0.914263	1071	0
1527818759.779120000	0.915215	100	1
1527818759.779600000	0.915695	92	0
1527818759.780102000	0.916197	100	1
1527818759.781020000	0.917115	215	0
1527818759.782105000	0.9182	100	1
1527818759.892651000	1.02875	215	1
1527818759.919232000	1.05533	89	0
1527818760.016339000	1.15243	402	0
1527818760.017578000	1.15367	103	1
1527818760.017828000	1.15392	1116	0
1527818760.018112000	1.15421	100	1
1527818760.019238000	1.15533	92	0
1527818760.020245000	1.15634	100	1
1527818760.020670000	1.15676	129	0
1527818760.021143000	1.15724	100	1
1527818760.294814000	1.43091	1172	1
1527818760.324720000	1.46081	89	0
1527818760.349312000	1.48541	328	1
1527818760.350835000	1.48693	831	1
1527818760.368111000	1.50421	89	0
1527818760.390918000	1.52701	280	0
1527818760.392191000	1.52829	106	1
1527818760.392424000	1.52852	451	0
1527818760.393487000	1.52958	100	1
1527818760.615988000	1.75208	537	0
1527818760.617171000	1.75327	100	1
1527818760.617242000	1.75334	101	1
1527818760.617418000	1.75351	80	0
1527818760.619173000	1.75527	100	1
1527818760.634760000	1.77085	89	0
1527818760.641601000	1.7777	1296	0
1527818760.642994000	1.77909	184	0
1527818760.643171000	1.77927	103	1
1527818760.645322000	1.78142	100	1
1527818760.662107000	1.7982	351	1
1527818760.662197000	1.79829	144	1
1527818760.679112000	1.81521	89	0
1527818760.733420000	1.86951	1412	0
1527818760.734846000	1.87094	1412	0
1527818760.735483000	1.87158	103	1
1527818760.736298000	1.87239	1412	0
1527818760.737162000	1.87326	103	1
1527818760.737764000	1.87386	468	0
1527818760.738172000	1.87427	100	1
1527818760.739188000	1.87528	92	0
1527818760.740158000	1.87625	100	1
1527818760.740628000	1.87672	293	0
1527818760.741265000	1.87736	100	1
1527818760.777887000	1.91398	190	1
1527818760.777972000	1.91407	190	1
1527818760.795105000	1.9312	89	0
1527818760.870825000	2.00692	501	1
1527818760.888925000	2.02502	89	0
1527818760.911649000	2.04774	638	0
1527818760.912799000	2.04889	106	1
1527818760.913081000	2.04918	123	0
1527818760.914511000	2.05061	100	1
1527818760.929196000	2.06529	552	0
1527818760.929888000	2.06598	117	1
1527818760.930677000	2.06677	89	0
1527818760.932114000	2.06821	80	0
1527818760.933231000	2.06933	103	1
1527818760.962703000	2.0988	89	0
1527818761.521029000	2.65712	416	1
1527818761.527884000	2.66398	1290	1
1527818761.546930000	2.68303	89	0
1527818761.557385000	2.69348	89	0
1527818761.667202000	2.8033	1412	1
1527818761.667249000	2.80334	1412	1
1527818761.667290000	2.80339	265	1
1527818761.667351000	2.80345	844	1
1527818761.686790000	2.82289	89	0
1527818761.709332000	2.84543	439	0
1527818761.710293000	2.84639	103	1
1527818761.710744000	2.84684	117	0
1527818761.711298000	2.84739	100	1
1527818761.855257000	2.99135	1412	1
1527818761.855332000	2.99143	340	1
1527818761.874441000	3.01054	89	0
1527818761.894168000	3.03026	319	0
1527818761.895242000	3.03134	103	1
1527818761.895570000	3.03167	1412	0
1527818761.896577000	3.03267	100	1
1527818761.896995000	3.03309	998	0
1527818761.898504000	3.0346	92	0
1527818761.898715000	3.03481	100	1
1527818761.899942000	3.03604	130	0
1527818761.900884000	3.03698	103	1
1527818761.955249000	3.09134	485	0
1527818761.956517000	3.09261	100	1
1527818761.956717000	3.09281	1412	0
1527818761.957212000	3.09331	100	1
1527818761.958224000	3.09432	1412	0
1527818761.959244000	3.09534	100	1
1527818761.959664000	3.09576	1412	0
1527818761.961073000	3.09717	188	0
1527818761.961574000	3.09767	100	1
1527818761.962214000	3.09831	100	1
1527818761.962497000	3.09859	338	0
1527818761.963290000	3.09939	100	1
1527818762.642909000	3.779	526	1
1527818762.643010000	3.7791	1412	1
1527818762.643036000	3.77913	1412	1
1527818762.643077000	3.77917	1412	1
1527818762.643108000	3.7792	1412	1
1527818762.643144000	3.77924	1412	1
1527818762.643179000	3.77927	1412	1
1527818762.643226000	3.77932	1412	1
1527818762.643266000	3.77936	1412	1
1527818762.643305000	3.7794	1412	1
1527818762.643339000	3.77943	1412	1
1527818762.643376000	3.77947	1412	1
1527818762.643419000	3.77951	1412	1
1527818762.643451000	3.77955	1281	1
1527818762.660105000	3.7962	89	0
1527818762.661982000	3.79808	89	0
1527818762.809320000	3.94542	398	0
1527818762.812345000	3.94844	80	0
1527818762.815398000	3.95149	109	1
1527818764.773412000	5.90951	333	1
1527818764.773507000	5.9096	1412	1
1527818764.773542000	5.90964	989	1
1527818764.775384000	5.91148	223	1
1527818764.775461000	5.91156	1412	1
1527818764.775500000	5.9116	1412	1
1527818764.775551000	5.91165	768	1
1527818764.778648000	5.91474	101	1
1527818764.786176000	5.92227	251	1
1527818764.792136000	5.92823	89	0
1527818764.795440000	5.93154	89	0
1527818764.796881000	5.93298	94	0
1527818764.797468000	5.93356	106	1
1527818764.800359000	5.93645	89	0
1527818764.805894000	5.94199	89	0
1527818764.953587000	6.08968	535	0
1527818764.955012000	6.09111	535	0
1527818764.955122000	6.09122	106	1
1527818764.955977000	6.09207	117	1
1527818764.960603000	6.0967	252	1
1527818764.967939000	6.10403	373	0
1527818764.970874000	6.10697	80	0
1527818764.977449000	6.11354	100	1
1527818764.979015000	6.11511	100	1
1527818764.980389000	6.11648	89	0
1527818764.985055000	6.12115	89	0
1527818765.165580000	6.30168	888	0
1527818765.166804000	6.3029	106	1
1527818765.167029000	6.30312	1412	0
1527818765.168534000	6.30463	1412	0
1527818765.169027000	6.30512	100	1
1527818765.169971000	6.30607	1412	0
1527818765.170879000	6.30697	103	1
1527818765.171398000	6.30749	180	0
1527818765.172541000	6.30864	100	1
1527818765.172837000	6.30893	1412	0
1527818765.173477000	6.30957	100	1
1527818765.174290000	6.31038	1357	0
1527818765.175493000	6.31159	100	1
1527818765.175710000	6.31181	1412	0
1527818765.176491000	6.31259	100	1
1527818765.177146000	6.31324	1412	0
1527818765.177523000	6.31362	100	1
1527818765.178638000	6.31473	1412	0
1527818765.179495000	6.31559	100	1
1527818765.180041000	6.31614	188	0
1527818765.180759000	6.31685	100	1
1527818765.181497000	6.31759	1227	0
1527818765.182636000	6.31873	100	1
1527818765.182940000	6.31904	1412	0
1527818765.183560000	6.31965	100	1
1527818765.184372000	6.32047	1412	0
1527818765.185488000	6.32158	100	1
1527818765.185804000	6.3219	1412	0
1527818765.187237000	6.32333	1412	0
1527818765.187484000	6.32358	100	1
1527818765.188710000	6.32481	838	0
1527818765.189001000	6.3251	100	1
1527818765.190160000	6.32626	1412	0
1527818765.191591000	6.32769	1412	0
1527818765.192899000	6.32899	101	1
1527818765.193018000	6.32911	1412	0
1527818765.194468000	6.33056	1412	0
1527818765.195746000	6.33184	112	1
1527818765.195888000	6.33198	1412	0
1527818765.196481000	6.33258	100	1
1527818765.197326000	6.33342	1412	0
1527818765.198628000	6.33472	100	1
1527818765.198811000	6.33491	1412	0
1527818765.199476000	6.33557	100	1
1527818765.200253000	6.33635	1412	0
1527818765.200654000	6.33675	100	1
1527818765.201686000	6.33778	1412	0
1527818765.202489000	6.33858	100	1
1527818765.203111000	6.33921	1412	0
1527818765.203475000	6.33957	100	1
1527818765.204546000	6.34064	1412	0
1527818765.205965000	6.34206	739	0
1527818765.207426000	6.34352	1412	0
1527818765.207547000	6.34364	103	1
1527818765.208474000	6.34457	100	1
1527818765.208896000	6.34499	1412	0
1527818765.209493000	6.34559	100	1
1527818765.210333000	6.34643	1412	0
1527818765.210520000	6.34662	100	1
1527818765.211762000	6.34786	1301	0
1527818765.212475000	6.34857	100	1
1527818765.213197000	6.34929	1412	0
1527818765.213491000	6.34959	100	1
1527818765.214634000	6.35073	1412	0
1527818765.216067000	6.35216	1412	0
1527818765.217546000	6.35364	1093	0
1527818765.218991000	6.35509	1412	0
1527818765.220419000	6.35651	1262	0
1527818765.221839000	6.35793	744	0
1527818765.222955000	6.35905	100	1
1527818765.223290000	6.35939	1412	0
1527818765.224719000	6.36081	1329	0
1527818765.226155000	6.36225	1412	0
1527818765.226596000	6.36269	121	1
1527818765.227632000	6.36373	1412	0
1527818765.228484000	6.36458	100	1
1527818765.229038000	6.36513	337	0
1527818765.229590000	6.36568	100	1
1527818765.230454000	6.36655	92	0
1527818765.231484000	6.36758	100	1
1527818765.231885000	6.36798	104	0
1527818765.232480000	6.36858	100	1
1527818765.242831000	6.37893	876	0
1527818765.243507000	6.3796	114	1
1527818765.257388000	6.39348	106	0
1527818765.262799000	6.39889	100	1
1527818765.262893000	6.39899	89	0
1527818766.568512000	7.70461	309	1
1527818766.568600000	7.70469	144	1
1527818766.585816000	7.72191	89	0
1527818766.640200000	7.77629	1412	0
1527818766.641142000	7.77724	106	1
1527818766.641648000	7.77774	1412	0
1527818766.642554000	7.77865	100	1
1527818766.643085000	7.77918	1412	0
1527818766.643567000	7.77966	100	1
1527818766.644502000	7.7806	645	0
1527818766.645557000	7.78165	100	1
1527818766.645920000	7.78202	254	0
1527818766.646558000	7.78265	100	1
1527818766.800219000	7.93631	1412	1
1527818766.800302000	7.9364	1412	1
1527818766.800324000	7.93642	177	1
1527818766.800399000	7.93649	844	1
1527818766.818299000	7.95439	89	0
1527818766.839235000	7.97533	546	0
1527818766.840114000	7.97621	103	1
1527818766.840697000	7.97679	303	0
1527818766.841586000	7.97768	100	1
1527818767.801850000	8.93795	964	1
1527818767.801942000	8.93804	294	1
1527818767.805407000	8.9415	303	1
1527818767.805483000	8.94158	1412	1
1527818767.805509000	8.9416	1412	1
1527818767.805530000	8.94163	989	1
1527818767.821155000	8.95725	89	0
1527818767.828031000	8.96413	89	0
1527818767.862310000	8.9984	402	1
1527818767.880217000	9.01631	89	0
1527818767.903994000	9.04009	307	0
1527818767.905125000	9.04122	103	1
1527818767.905463000	9.04156	1400	0
1527818767.905778000	9.04187	100	1
1527818767.906876000	9.04297	513	0
1527818767.907647000	9.04374	100	1
1527818767.908371000	9.04447	592	0
1527818767.908641000	9.04474	100	1
1527818767.909813000	9.04591	635	0
1527818767.910643000	9.04674	100	1
1527818767.911237000	9.04733	467	0
1527818767.911667000	9.04776	100	1
1527818767.912676000	9.04877	697	0
1527818767.913661000	9.04976	100	1
1527818767.914100000	9.05019	375	0
1527818767.914880000	9.05098	100	1
1527818767.915534000	9.05163	484	0
1527818767.916674000	9.05277	100	1
1527818767.916975000	9.05307	835	0
1527818767.917629000	9.05372	100	1
1527818767.918457000	9.05455	649	0
1527818767.918640000	9.05473	100	1
1527818767.919884000	9.05598	519	0
1527818767.920630000	9.05673	100	1
1527818767.921301000	9.0574	80	0
1527818767.922076000	9.05817	100	1
1527818767.922747000	9.05884	439	0
1527818767.923634000	9.05973	100	1
1527818767.924187000	9.06028	701	0
1527818767.924638000	9.06073	100	1
1527818767.925617000	9.06171	616	0
1527818767.926644000	9.06274	100	1
1527818767.927050000	9.06315	558	0
1527818767.927628000	9.06372	100	1
1527818767.928531000	9.06463	654	0
1527818767.929632000	9.06573	100	1
1527818767.929961000	9.06606	583	0
1527818767.930626000	9.06672	100	1
1527818767.931398000	9.06749	689	0
1527818767.931635000	9.06773	114	1
1527818767.932811000	9.06891	92	0
1527818767.933635000	9.06973	100	1
1527818767.934249000	9.07034	235	0
1527818767.934815000	9.07091	100	1
1527818767.962168000	9.09826	89	0
1527818767.965174000	9.10127	302	0
1527818767.966120000	9.10222	103	1
1527818767.966612000	9.10271	103	0
1527818767.967641000	9.10374	100	1
1527818767.969942000	9.10604	145	0
1527818767.970646000	9.10674	100	1
1527818768.735154000	9.87125	485	1
1527818768.735229000	9.87132	94	1
1527818768.753370000	9.88947	89	0
1527818768.843273000	9.97937	238	0
1527818768.844263000	9.98036	103	1
1527818768.844701000	9.9808	366	0
1527818768.845699000	9.98179	100	1
1527818768.848602000	9.9847	110	0
1527818768.849743000	9.98584	100	1
1527818769.522226000	10.6583	399	1
1527818769.522302000	10.6584	109	1
1527818769.540201000	10.6763	89	0
1527818769.563506000	10.6996	478	1
1527818769.563594000	10.6997	87	1
1527818769.567816000	10.7039	303	1
1527818769.582378000	10.7185	89	0
1527818769.586939000	10.723	89	0
1527818769.622740000	10.7588	287	0
1527818769.623749000	10.7598	109	1
1527818769.624178000	10.7603	151	0
1527818769.624725000	10.7608	100	1
1527818769.625605000	10.7617	92	0
1527818769.625737000	10.7618	100	1
1527818769.627051000	10.7631	330	0
1527818769.627774000	10.7639	100	1
1527818769.705734000	10.8418	294	0
1527818769.706753000	10.8428	100	1
1527818769.707167000	10.8433	103	0
1527818769.707732000	10.8438	100	1
1527818769.709799000	10.8459	92	0
1527818769.710740000	10.8468	100	1
1527818769.711269000	10.8474	281	0
1527818769.712193000	10.8483	100	1
1527818769.729389000	10.8655	247	0
1527818769.730807000	10.8669	140	0
1527818769.732086000	10.8682	103	1
1527818769.732720000	10.8688	92	0
1527818769.734161000	10.8703	145	0
1527818769.734848000	10.8709	103	1
1527818770.168462000	11.3046	394	1
1527818770.168538000	11.3046	256	1
1527818770.186565000	11.3227	89	0
1527818770.752145000	11.8882	372	1
1527818770.752277000	11.8884	1412	1
1527818770.752303000	11.8884	1412	1
1527818770.752345000	11.8884	1412	1
1527818770.752400000	11.8885	1412	1
1527818770.752424000	11.8885	1412	1
1527818770.752459000	11.8886	1412	1
1527818770.752495000	11.8886	1412	1
1527818770.752532000	11.8886	1412	1
1527818770.752574000	11.8887	1412	1
1527818770.752626000	11.8887	1412	1
1527818770.752650000	11.8887	1412	1
1527818770.752687000	11.8888	1412	1
1527818770.752721000	11.8888	1412	1
1527818770.753832000	11.8899	1412	1
1527818770.753870000	11.89	1412	1
1527818770.753905000	11.89	1412	1
1527818770.753942000	11.89	1412	1
1527818770.753983000	11.8901	1412	1
1527818770.754039000	11.8901	1412	1
1527818770.754062000	11.8902	1412	1
1527818770.755839000	11.8919	1412	1
1527818770.755867000	11.892	1412	1
1527818770.755906000	11.892	1412	1
1527818770.755936000	11.892	1412	1
1527818770.755982000	11.8921	1412	1
1527818770.756009000	11.8921	1412	1
1527818770.756057000	11.8922	1412	1
1527818770.756079000	11.8922	1412	1
1527818770.757827000	11.8939	1412	1
1527818770.757866000	11.894	1412	1
1527818770.757895000	11.894	1412	1
1527818770.757940000	11.894	1412	1
1527818770.757962000	11.8941	1412	1
1527818770.757998000	11.8941	768	1
1527818770.768776000	11.9049	102	0
1527818770.769815000	11.9059	103	1
1527818770.772126000	11.9082	89	0
1527818770.775556000	11.9117	89	0
1527818770.779597000	11.9157	89	0
1527818770.918989000	12.0551	399	0
1527818770.919907000	12.056	109	1
1527818770.923057000	12.0592	80	0
1527818770.923946000	12.06	100	1
1527818771.236347000	12.3724	385	0
1527818771.237415000	12.3735	100	1
1527818771.237834000	12.3739	146	0
1527818771.238914000	12.375	100	1
1527818771.240339000	12.3764	92	0
1527818771.240904000	12.377	100	1
1527818771.241783000	12.3779	340	0
1527818771.242842000	12.3789	100	1
1527818771.286962000	12.4231	361	1
1527818771.288872000	12.425	295	1
1527818771.304308000	12.4404	89	0
1527818771.319202000	12.4553	376	1
1527818771.337768000	12.4739	89	0
1527818771.382426000	12.5185	235	0
1527818771.383488000	12.5196	106	1
1527818771.383870000	12.52	118	0
1527818771.384833000	12.5209	100	1
1527818771.386092000	12.5222	92	0
1527818771.386826000	12.5229	100	1
1527818771.387598000	12.5237	327	0
1527818771.388149000	12.5242	100	1
1527818771.484075000	12.6202	394	1
1527818771.484168000	12.6203	452	1
1527818771.496436000	12.6325	287	0
1527818771.497448000	12.6335	100	1
1527818771.497975000	12.6341	278	0
1527818771.498890000	12.635	100	1
1527818771.502908000	12.639	89	0
1527818771.508190000	12.6443	92	0
1527818771.508863000	12.645	103	1
1527818771.509645000	12.6457	144	0
1527818771.510210000	12.6463	100	1
1527818771.513278000	12.6494	1412	1
1527818771.513313000	12.6494	407	1
1527818771.516796000	12.6529	570	0
1527818771.517881000	12.654	100	1
1527818771.518304000	12.6544	803	0
1527818771.519904000	12.656	100	1
1527818771.521153000	12.6572	92	0
1527818771.521847000	12.6579	100	1
1527818771.522589000	12.6587	143	0
1527818771.523178000	12.6593	100	1
1527818771.532402000	12.6685	89	0
1527818771.625001000	12.7611	290	0
1527818771.625975000	12.7621	103	1
1527818771.626439000	12.7625	146	0
1527818771.626843000	12.7629	100	1
1527818771.629362000	12.7655	92	0
1527818771.629855000	12.7659	100	1
1527818771.630801000	12.7669	275	0
1527818771.631859000	12.768	100	1
1527818771.777033000	12.9131	354	0
1527818771.778040000	12.9141	100	1
1527818771.778541000	12.9146	604	0
1527818771.779213000	12.9153	100	1
1527818771.791665000	12.9278	667	1
1527818771.809724000	12.9458	89	0
1527818771.827359000	12.9635	725	1
1527818771.827431000	12.9635	253	1
1527818771.845913000	12.982	89	0
1527818771.941613000	13.0777	290	0
1527818771.942970000	13.0791	146	0
1527818771.943004000	13.0791	106	1
1527818771.943960000	13.0801	100	1
1527818771.945457000	13.0816	92	0
1527818771.945943000	13.082	100	1
1527818771.986681000	13.1228	158	0
1527818771.987881000	13.124	100	1
1527818772.011658000	13.1478	709	0
1527818772.012996000	13.1491	100	1
1527818772.241369000	13.3775	393	1
1527818772.241501000	13.3776	261	1
1527818772.270959000	13.4071	89	0
1527818772.371977000	13.5081	233	0
1527818772.373025000	13.5091	103	1
1527818772.373427000	13.5095	146	0
1527818772.373891000	13.51	100	1
1527818772.375838000	13.5119	92	0
1527818772.376971000	13.5131	100	1
1527818772.377287000	13.5134	237	0
1527818772.377912000	13.514	100	1
1527818772.695355000	13.8314	393	1
1527818772.695412000	13.8315	255	1
1527818772.725087000	13.8612	89	0
1527818772.828843000	13.9649	233	0
1527818772.829951000	13.966	103	1
1527818772.830289000	13.9664	146	0
1527818772.830922000	13.967	100	1
1527818772.833796000	13.9699	92	0
1527818772.835002000	13.9711	100	1
1527818772.835200000	13.9713	249	0
1527818772.835907000	13.972	100	1
1527818773.137630000	14.2737	389	1
1527818773.137717000	14.2738	261	1
1527818773.158284000	14.2944	89	0
1527818773.671798000	14.8079	258	0
1527818773.673004000	14.8091	103	1
1527818773.673235000	14.8093	146	0
1527818773.674053000	14.8101	100	1
1527818773.675426000	14.8115	92	0
1527818773.676044000	14.8121	100	1
1527818773.676874000	14.813	251	0
1527818773.677981000	14.8141	100	1
1527818774.082745000	15.2188	394	1
1527818774.082836000	15.2189	270	1
1527818774.102156000	15.2383	89	0
1527818774.225181000	15.3613	373	0
1527818774.226116000	15.3622	103	1
1527818774.226618000	15.3627	146	0
1527818774.226992000	15.3631	100	1
1527818774.229654000	15.3657	92	0
1527818774.230087000	15.3662	100	1
1527818774.231060000	15.3672	319	0
1527818774.232008000	15.3681	100	1
1527818774.360518000	15.4966	392	1
1527818774.360580000	15.4967	257	1
1527818774.381002000	15.5171	89	0
1527818774.468394000	15.6045	233	0
1527818774.469411000	15.6055	103	1
1527818774.469840000	15.6059	146	0
1527818774.471115000	15.6072	100	1
1527818774.472425000	15.6085	92	0
1527818774.473092000	15.6092	100	1
1527818774.473894000	15.61	336	0
1527818774.475025000	15.6111	100	1
1527818774.643357000	15.7795	393	1
1527818774.643448000	15.7795	254	1
1527818774.663335000	15.7994	89	0
1527818774.759434000	15.8955	274	0
1527818774.760430000	15.8965	103	1
1527818774.760903000	15.897	148	0
1527818774.762111000	15.8982	100	1
1527818774.763119000	15.8992	92	0
1527818774.764109000	15.9002	100	1
1527818774.764623000	15.9007	213	0
1527818774.765098000	15.9012	100	1
1527818775.463358000	16.5995	392	1
1527818775.463447000	16.5995	260	1
1527818775.482694000	16.6188	89	0
1527818775.569139000	16.7052	258	0
1527818775.570088000	16.7062	103	1
1527818775.570655000	16.7068	148	0
1527818775.571073000	16.7072	100	1
1527818775.574423000	16.7105	92	0
1527818775.575176000	16.7113	100	1
1527818775.575887000	16.712	190	0
1527818775.576346000	16.7124	100	1
1527818775.872321000	17.0084	393	1
1527818775.872393000	17.0085	258	1
1527818775.902382000	17.0385	89	0
1527818776.001132000	17.1372	262	0
1527818776.002119000	17.1382	103	1
1527818776.002594000	17.1387	148	0
1527818776.003108000	17.1392	100	1
1527818776.004876000	17.141	92	0
1527818776.005116000	17.1412	100	1
1527818776.006340000	17.1424	170	0
1527818776.007107000	17.1432	100	1
1527818776.629424000	17.7655	389	1
1527818776.629514000	17.7656	260	1
1527818776.647711000	17.7838	89	0
1527818776.792829000	17.9289	282	0
1527818776.794206000	17.9303	148	0
1527818776.794301000	17.9304	103	1
1527818776.795227000	17.9313	100	1
1527818776.796640000	17.9327	92	0
1527818776.797223000	17.9333	100	1
1527818776.798150000	17.9342	313	0
1527818776.799187000	17.9353	100	1
1527818776.880585000	18.0167	995	1
1527818776.880676000	18.0168	259	1
1527818776.899182000	18.0353	89	0
1527818777.007446000	18.1435	258	0
1527818777.008449000	18.1445	103	1
1527818777.008892000	18.145	148	0
1527818777.009162000	18.1453	100	1
1527818777.011759000	18.1479	92	0
1527818777.012168000	18.1483	100	1
1527818777.013239000	18.1493	325	0
1527818777.014181000	18.1503	100	1
1527818777.114501000	18.2506	584	1
1527818777.114566000	18.2507	260	1
1527818777.142156000	18.2783	89	0
1527818777.220652000	18.3567	235	0
1527818777.221715000	18.3578	103	1
1527818777.222094000	18.3582	148	0
1527818777.223252000	18.3593	100	1
1527818777.223475000	18.3596	92	0
1527818777.224252000	18.3603	100	1
1527818777.224961000	18.3611	184	0
1527818777.225409000	18.3615	100	1
1527818777.367831000	18.5039	793	1
1527818777.367895000	18.504	256	1
1527818777.390535000	18.5266	89	0
1527818777.394234000	18.5303	89	0
1527818777.501736000	18.6378	240	0
1527818777.502754000	18.6388	106	1
1527818777.503191000	18.6393	148	0
1527818777.504192000	18.6403	100	1
1527818777.505094000	18.6412	92	0
1527818777.506202000	18.6423	100	1
1527818777.506455000	18.6425	170	0
1527818777.507190000	18.6433	100	1
1527818777.681157000	18.8173	394	1
1527818777.681244000	18.8173	255	1
1527818777.698750000	18.8348	89	0
1527818777.789798000	18.9259	265	0
1527818777.790803000	18.9269	103	1
1527818777.791252000	18.9273	148	0
1527818777.792303000	18.9284	100	1
1527818777.794863000	18.931	92	0
1527818777.795282000	18.9314	100	1
1527818777.796271000	18.9324	295	0
1527818777.797215000	18.9333	100	1
1527818778.092289000	19.2284	389	1
1527818778.092340000	19.2284	255	1
1527818778.109279000	19.2454	89	0
1527818778.219621000	19.3557	256	0
1527818778.220633000	19.3567	103	1
1527818778.221067000	19.3572	148	0
1527818778.221355000	19.3575	100	1
1527818778.223394000	19.3595	92	0
1527818778.224246000	19.3603	100	1
1527818778.224874000	19.361	289	0
1527818778.225295000	19.3614	100	1
1527818778.553785000	19.6899	389	1
1527818778.553846000	19.6899	260	1
1527818778.571925000	19.708	89	0
1527818778.676116000	19.8122	279	0
1527818778.677271000	19.8134	103	1
1527818778.677620000	19.8137	148	0
1527818778.678341000	19.8144	100	1
1527818778.682110000	19.8182	92	0
1527818778.683335000	19.8194	100	1
1527818778.683531000	19.8196	253	0
1527818778.684264000	19.8204	100	1
1527818778.980166000	20.1163	388	1
1527818778.980263000	20.1164	259	1
1527818778.998140000	20.1342	89	0
1527818779.105080000	20.2412	258	0
1527818779.106376000	20.2425	103	1
1527818779.106462000	20.2426	148	0
1527818779.107366000	20.2435	100	1
1527818779.108821000	20.2449	92	0
1527818779.109358000	20.2455	100	1
1527818779.110270000	20.2464	252	0
1527818779.111289000	20.2474	100	1
1527818779.753697000	20.8898	390	1
1527818779.753767000	20.8899	255	1
1527818779.773968000	20.9101	89	0
1527818779.882770000	21.0189	233	0
1527818779.883751000	21.0198	103	1
1527818779.884218000	21.0203	148	0
1527818779.885324000	21.0214	100	1
1527818779.925086000	21.0612	92	0
1527818779.926344000	21.0624	100	1
1527818779.926543000	21.0626	292	0
1527818779.927320000	21.0634	100	1
1527818779.929866000	21.066	92	0
1527818779.930341000	21.0664	100	1
1527818780.210349000	21.3464	388	1
1527818780.210435000	21.3465	259	1
1527818780.228534000	21.3646	89	0
1527818780.338907000	21.475	256	0
1527818780.339982000	21.4761	103	1
1527818780.340354000	21.4764	148	0
1527818780.341432000	21.4775	100	1
1527818780.343218000	21.4793	92	0
1527818780.344433000	21.4805	100	1
1527818780.344687000	21.4808	325	0
1527818780.345352000	21.4814	100	1
1527818780.615119000	21.7512	388	1
1527818780.615195000	21.7513	256	1
1527818780.633574000	21.7697	89	0
1527818780.742037000	21.8781	350	0
1527818780.743024000	21.8791	103	1
1527818780.743463000	21.8796	148	0
1527818780.744389000	21.8805	100	1
1527818780.745871000	21.882	92	0
1527818780.746379000	21.8825	100	1
1527818780.747374000	21.8835	325	0
1527818780.748376000	21.8845	100	1
1527818780.936811000	22.0729	390	1
1527818780.936908000	22.073	258	1
1527818780.954115000	22.0902	89	0
1527818781.040233000	22.1763	300	0
1527818781.041407000	22.1775	103	1
1527818781.041673000	22.1778	148	0
1527818781.042383000	22.1785	100	1
1527818781.044119000	22.1802	92	0
1527818781.044380000	22.1805	100	1
1527818781.045587000	22.1817	159	0
1527818781.046396000	22.1825	100	1
1527818781.353878000	22.49	394	1
1527818781.353940000	22.49	262	1
1527818781.371501000	22.5076	89	0
1527818781.472033000	22.6081	236	0
1527818781.472904000	22.609	103	1
1527818781.473494000	22.6096	148	0
1527818781.474415000	22.6105	100	1
1527818781.476043000	22.6121	92	0
1527818781.476406000	22.6125	100	1
1527818781.477572000	22.6137	324	0
1527818781.478416000	22.6145	100	1
1527818781.787098000	22.9232	395	1
1527818781.787186000	22.9233	263	1
1527818781.806337000	22.9424	89	0
1527818781.899292000	23.0354	235	0
1527818781.900457000	23.0366	103	1
1527818781.900737000	23.0368	148	0
1527818781.901435000	23.0375	100	1
1527818781.904334000	23.0404	92	0
1527818781.904462000	23.0406	100	1
1527818781.905796000	23.0419	266	0
1527818781.906431000	23.0425	100	1
1527818782.222688000	23.3588	994	1
1527818782.222767000	23.3589	259	1
1527818782.241119000	23.3772	89	0
1527818782.354894000	23.491	260	0
1527818782.355826000	23.4919	103	1
1527818782.356355000	23.4924	148	0
1527818782.357494000	23.4936	100	1
1527818782.357854000	23.4939	92	0
1527818782.358487000	23.4946	100	1
1527818782.409935000	23.546	329	0
1527818782.410536000	23.5466	100	1
1527818782.627716000	23.7638	584	1
1527818782.627782000	23.7639	255	1
1527818782.648091000	23.7842	89	0
1527818782.755412000	23.8915	281	0
1527818782.756525000	23.8926	103	1
1527818782.756865000	23.893	148	0
1527818782.757516000	23.8936	100	1
1527818782.759435000	23.8955	92	0
1527818782.760530000	23.8966	100	1
1527818782.760955000	23.8971	198	0
1527818782.761481000	23.8976	100	1
1527818782.987877000	24.124	791	1
1527818782.987969000	24.1241	257	1
1527818783.005263000	24.1414	89	0
1527818783.106419000	24.2425	256	0
1527818783.107543000	24.2436	103	1
1527818783.107920000	24.244	148	0
1527818783.108537000	24.2446	100	1
1527818783.110205000	24.2463	92	0
1527818783.110537000	24.2466	100	1
1527818783.111672000	24.2478	137	0
1527818783.112516000	24.2486	100	1
1527818783.407163000	24.5433	393	1
1527818783.407228000	24.5433	260	1
1527818783.425431000	24.5615	89	0
1527818783.563955000	24.7001	235	0
1527818783.564994000	24.7011	103	1
1527818783.565394000	24.7015	148	0
1527818783.566635000	24.7027	100	1
1527818783.568026000	24.7041	92	0
1527818783.568631000	24.7047	100	1
1527818783.569431000	24.7055	291	0
1527818783.570586000	24.7067	100	1
1527818783.715911000	24.852	390	1
1527818783.716002000	24.8521	257	1
1527818783.734508000	24.8706	89	0
1527818783.832930000	24.969	239	0
1527818783.833958000	24.9701	103	1
1527818783.834429000	24.9705	148	0
1527818783.835612000	24.9717	100	1
1527818783.835856000	24.972	92	0
1527818783.836638000	24.9727	100	1
1527818783.837291000	24.9734	246	0
1527818783.837809000	24.9739	100	1
1527818783.926632000	25.0627	389	1
1527818783.926697000	25.0628	257	1
1527818783.944077000	25.0802	89	0
1527818784.043854000	25.1799	290	0
1527818784.044894000	25.181	103	1
1527818784.045346000	25.1814	148	0
1527818784.045670000	25.1818	100	1
1527818784.046776000	25.1829	92	0
1527818784.047642000	25.1837	100	1
1527818784.048271000	25.1844	233	0
1527818784.048739000	25.1848	100	1
1527818784.146935000	25.283	393	1
1527818784.147002000	25.2831	261	1
1527818784.164152000	25.3002	89	0
1527818784.263012000	25.3991	233	0
1527818784.264056000	25.4002	103	1
1527818784.264431000	25.4005	148	0
1527818784.265655000	25.4018	100	1
1527818784.267426000	25.4035	92	0
1527818784.268658000	25.4048	100	1
1527818784.268939000	25.405	256	0
1527818784.269585000	25.4057	100	1
1527818784.417321000	25.5534	389	1
1527818784.417411000	25.5535	261	1
1527818784.437654000	25.5737	89	0
1527818784.532413000	25.6685	280	0
1527818784.533694000	25.6698	103	1
1527818784.533810000	25.6699	148	0
1527818784.534670000	25.6708	100	1
1527818784.536527000	25.6726	92	0
1527818784.537668000	25.6738	100	1
1527818784.538084000	25.6742	317	0
1527818784.538586000	25.6747	100	1
1527818784.849980000	25.9861	388	1
1527818784.850069000	25.9862	261	1
1527818784.873447000	26.0095	89	0
1527818784.963136000	26.0992	255	0
1527818784.964230000	26.1003	103	1
1527818784.964580000	26.1007	148	0
1527818784.968225000	26.1043	92	0
1527818784.969723000	26.1058	141	0
1527818784.972633000	26.1087	106	1
1527818785.271882000	26.408	391	1
1527818785.271973000	26.4081	258	1
1527818785.290150000	26.4262	89	0
1527818785.378006000	26.5141	235	0
1527818785.379022000	26.5151	103	1
1527818785.379434000	26.5155	148	0
1527818785.379810000	26.5159	100	1
1527818785.383226000	26.5193	92	0
1527818785.383719000	26.5198	100	1
1527818785.385179000	26.5213	176	0
1527818785.385649000	26.5217	100	1
1527818785.532717000	26.6688	389	1
1527818785.532793000	26.6689	257	1
1527818785.551698000	26.6878	89	0
1527818785.738436000	26.8745	235	0
1527818785.739760000	26.8759	103	1
1527818785.739796000	26.8759	148	0
1527818785.740758000	26.8769	100	1
1527818785.741314000	26.8774	92	0
1527818785.741752000	26.8778	100	1
1527818785.742718000	26.8788	171	0
1527818785.743674000	26.8798	100	1
1527818785.941795000	27.0779	389	1
1527818785.941889000	27.078	260	1
1527818785.959350000	27.0954	89	0
1527818786.061297000	27.1974	373	0
1527818786.062147000	27.1982	103	1
1527818786.062737000	27.1988	148	0
1527818786.063758000	27.1999	100	1
1527818786.064939000	27.201	92	0
1527818786.065759000	27.2019	100	1
1527818786.104938000	27.241	102	0
1527818786.105700000	27.2418	100	1
1527818786.381004000	27.5171	994	1
1527818786.381066000	27.5172	259	1
1527818786.401182000	27.5373	89	0
1527818786.489784000	27.6259	278	0
1527818786.490788000	27.6269	103	1
1527818786.491283000	27.6274	148	0
1527818786.491705000	27.6278	100	1
1527818786.493693000	27.6298	92	0
1527818786.494781000	27.6309	100	1
1527818786.495162000	27.6313	112	0
1527818786.495712000	27.6318	100	1
1527818786.652620000	27.7887	585	1
1527818786.652715000	27.7888	261	1
1527818786.672003000	27.8081	89	0
1527818786.788451000	27.9245	233	0
1527818786.789813000	27.9259	103	1
1527818786.789848000	27.9259	148	0
1527818786.790801000	27.9269	100	1
1527818786.793423000	27.9295	92	0
1527818786.793795000	27.9299	100	1
1527818786.794925000	27.931	267	0
1527818786.795730000	27.9318	100	1
1527818787.122131000	28.2582	400	1
1527818787.122224000	28.2583	259	1
1527818787.140405000	28.2765	89	0
1527818787.241073000	28.3772	258	0
1527818787.242085000	28.3782	103	1
1527818787.242537000	28.3786	148	0
1527818787.243841000	28.3799	100	1
1527818787.244998000	28.3811	92	0
1527818787.245824000	28.3819	100	1
1527818787.246445000	28.3825	151	0
1527818787.246914000	28.383	100	1
1527818787.419012000	28.5551	776	1
1527818787.419110000	28.5552	258	1
1527818787.438267000	28.5744	89	0
1527818787.445708000	28.5818	89	0
1527818787.536636000	28.6727	236	0
1527818787.537870000	28.674	106	1
1527818787.538203000	28.6743	148	0
1527818787.538857000	28.675	100	1
1527818787.540790000	28.6769	92	0
1527818787.541844000	28.6779	100	1
1527818787.542247000	28.6783	103	0
1527818787.542763000	28.6789	100	1
1527818787.784343000	28.9204	388	1
1527818787.784408000	28.9205	258	1
1527818787.802265000	28.9384	89	0
1527818787.886438000	29.0225	281	0
1527818787.887417000	29.0235	103	1
1527818787.887943000	29.024	148	0
1527818787.888866000	29.025	100	1
1527818787.890862000	29.027	92	0
1527818787.891862000	29.028	100	1
1527818787.892387000	29.0285	220	0
1527818787.892842000	29.0289	100	1
1527818788.040168000	29.1763	390	1
1527818788.040231000	29.1763	259	1
1527818788.061447000	29.1975	89	0
1527818788.152787000	29.2889	259	0
1527818788.153910000	29.29	103	1
1527818788.154243000	29.2903	148	0
1527818788.154793000	29.2909	100	1
1527818788.158322000	29.2944	92	0
1527818788.158878000	29.295	100	1
1527818788.159782000	29.2959	86	0
1527818788.160814000	29.2969	100	1
1527818788.490281000	29.6264	390	1
1527818788.490370000	29.6265	258	1
1527818788.509148000	29.6452	89	0
1527818788.610394000	29.7465	231	0
1527818788.611241000	29.7473	103	1
1527818788.611850000	29.7479	148	0
1527818788.612930000	29.749	100	1
1527818788.613279000	29.7494	92	0
1527818788.613905000	29.75	100	1
1527818788.614723000	29.7508	338	0
1527818788.615848000	29.7519	100	1
1527818789.366507000	30.5026	387	1
1527818789.366606000	30.5027	259	1
1527818789.385623000	30.5217	89	0
1527818789.488604000	30.6247	262	0
1527818789.489923000	30.626	103	1
1527818789.490051000	30.6261	148	0
1527818789.490893000	30.627	100	1
1527818789.491458000	30.6276	92	0
1527818789.491886000	30.628	100	1
1527818789.492906000	30.629	120	0
1527818789.493894000	30.63	100	1
1527818789.610180000	30.7463	393	1
1527818789.610270000	30.7464	257	1
1527818789.637317000	30.7734	89	0
1527818789.728450000	30.8645	268	0
1527818789.729572000	30.8657	103	1
1527818789.729938000	30.866	148	0
1527818789.730973000	30.8671	100	1
1527818789.731366000	30.8675	92	0
1527818789.731970000	30.8681	100	1
1527818789.732731000	30.8688	120	0
1527818789.733938000	30.87	100	1
1527818789.917315000	31.0534	391	1
1527818789.917391000	31.0535	259	1
1527818789.945879000	31.082	89	0
1527818789.947374000	31.0835	89	0
1527818790.048269000	31.1844	254	0
1527818790.049202000	31.1853	106	1
1527818790.049725000	31.1858	148	0
1527818790.050047000	31.1861	100	1
1527818790.051943000	31.188	92	0
1527818790.052987000	31.1891	100	1
1527818790.053407000	31.1895	99	0
1527818790.053901000	31.19	100	1
1527818790.406373000	31.5425	387	1
1527818790.406440000	31.5425	257	1
1527818790.434313000	31.5704	89	0
1527818790.529146000	31.6652	282	0
1527818790.530185000	31.6663	103	1
1527818790.530589000	31.6667	148	0
1527818790.530996000	31.6671	100	1
1527818790.533274000	31.6694	92	0
1527818790.534034000	31.6701	100	1
1527818790.534741000	31.6708	132	0
1527818790.535205000	31.6713	100	1
1527818790.634122000	31.7702	394	1
1527818790.634214000	31.7703	260	1
1527818790.653335000	31.7894	89	0
1527818790.744923000	31.881	235	0
1527818790.746118000	31.8822	103	1
1527818790.746338000	31.8824	148	0
1527818790.746943000	31.883	100	1
1527818790.748651000	31.8847	92	0
1527818790.748973000	31.8851	100	1
1527818790.750124000	31.8862	238	0
1527818790.750964000	31.8871	100	1
1527818790.893127000	32.0292	392	1
1527818790.893227000	32.0293	258	1
1527818790.911475000	32.0476	89	0
1527818791.010778000	32.1469	256	0
1527818791.012006000	32.1481	103	1
1527818791.012228000	32.1483	148	0
1527818791.013066000	32.1492	100	1
1527818791.014427000	32.1505	92	0
1527818791.015057000	32.1512	100	1
1527818791.015915000	32.152	275	0
1527818791.016987000	32.1531	100	1
1527818791.766705000	32.9028	992	1
1527818791.766798000	32.9029	259	1
1527818791.785814000	32.9219	89	0
1527818791.871627000	33.0077	235	0
1527818791.872479000	33.0086	103	1
1527818791.873064000	33.0092	148	0
1527818791.874096000	33.0102	100	1
1527818791.874747000	33.0108	92	0
1527818791.875030000	33.0111	100	1
1527818791.876190000	33.0123	103	0
1527818791.877025000	33.0131	100	1
1527818795.896069000	37.0322	565	1
1527818795.896170000	37.0323	1412	1
1527818795.896212000	37.0323	1412	1
1527818795.896246000	37.0323	1412	1
1527818795.896283000	37.0324	1383	1
1527818795.913436000	37.0495	89	0
1527818795.917603000	37.0537	89	0
1527818796.014307000	37.1504	526	0
1527818796.015371000	37.1515	106	1
1527818796.020658000	37.1568	80	0
1527818796.021483000	37.1576	100	1
1527818796.097826000	37.2339	793	1
1527818796.097913000	37.234	261	1
1527818796.117512000	37.2536	89	0
1527818796.201739000	37.3378	278	0
1527818796.202710000	37.3388	103	1
1527818796.203196000	37.3393	148	0
1527818796.204338000	37.3404	100	1
1527818796.205081000	37.3412	92	0
1527818796.205305000	37.3414	100	1
1527818796.206466000	37.3426	126	0
1527818796.207266000	37.3434	100	1
1527818796.426713000	37.5628	393	1
1527818796.426788000	37.5629	262	1
1527818796.446203000	37.5823	89	0
1527818796.550383000	37.6865	233	0
1527818796.551404000	37.6875	103	1
1527818796.551848000	37.6879	148	0
1527818796.552287000	37.6884	100	1
1527818796.554196000	37.6903	92	0
1527818796.555301000	37.6914	100	1
1527818796.555660000	37.6918	319	0
1527818796.556418000	37.6925	100	1
1527818796.836760000	37.9729	393	1
1527818796.836817000	37.9729	264	1
1527818796.856252000	37.9923	89	0
1527818796.952751000	38.0888	260	0
1527818796.953742000	38.0898	103	1
1527818796.954206000	38.0903	148	0
1527818796.955319000	38.0914	100	1
1527818796.957276000	38.0934	92	0
1527818796.958385000	38.0945	100	1
1527818796.958746000	38.0948	111	0
1527818796.959314000	38.0954	100	1
1527818797.281165000	38.4173	392	1
1527818797.281245000	38.4173	272	1
1527818797.303573000	38.4397	89	0
1527818797.415541000	38.5516	281	0
1527818797.416550000	38.5526	103	1
1527818797.417042000	38.5531	148	0
1527818797.417318000	38.5534	100	1
1527818797.418545000	38.5546	92	0
1527818797.419323000	38.5554	100	1
1527818797.419988000	38.5561	160	0
1527818797.420534000	38.5566	100	1
1527818797.514790000	38.6509	394	1
1527818797.514861000	38.651	263	1
1527818797.533334000	38.6694	89	0
1527818797.624762000	38.7609	233	0
1527818797.625878000	38.762	103	1
1527818797.626206000	38.7623	148	0
1527818797.626441000	38.7625	100	1
1527818797.629277000	38.7654	92	0
1527818797.630351000	38.7664	100	1
1527818797.630737000	38.7668	133	0
1527818797.631333000	38.7674	100	1
1527818797.730698000	38.8668	391	1
1527818797.730772000	38.8669	268	1
1527818797.749166000	38.8853	89	0
1527818797.840857000	38.977	232	0
1527818797.841893000	38.978	103	1
1527818797.842304000	38.9784	148	0
1527818797.843431000	38.9795	100	1
1527818797.844394000	38.9805	92	0
1527818797.845430000	38.9815	100	1
1527818797.845836000	38.9819	255	0
1527818797.846355000	38.9825	100	1
1527818797.959910000	39.096	392	1
1527818797.960005000	39.0961	260	1
1527818797.979418000	39.1155	89	0
1527818798.083115000	39.2192	262	0
1527818798.084382000	39.2205	103	1
1527818798.084557000	39.2207	148	0
1527818798.085364000	39.2215	100	1
1527818798.085983000	39.2221	92	0
1527818798.086359000	39.2225	100	1
1527818798.087542000	39.2236	121	0
1527818798.088372000	39.2245	100	1
1527818798.210642000	39.3467	389	1
1527818798.210729000	39.3468	262	1
1527818798.229173000	39.3653	89	0
1527818798.321784000	39.4579	267	0
1527818798.322795000	39.4589	103	1
1527818798.323226000	39.4593	148	0
1527818798.324472000	39.4606	100	1
1527818798.325446000	39.4615	92	0
1527818798.326463000	39.4626	100	1
1527818798.326958000	39.4631	313	0
1527818798.327472000	39.4636	100	1
1527818798.471437000	39.6075	390	1
1527818798.471528000	39.6076	261	1
1527818798.489403000	39.6255	89	0
1527818798.583377000	39.7195	235	0
1527818798.584432000	39.7205	103	1
1527818798.584824000	39.7209	148	0
1527818798.585383000	39.7215	100	1
1527818798.588418000	39.7245	92	0
1527818798.589452000	39.7255	100	1
1527818798.589885000	39.726	234	0
1527818798.590392000	39.7265	100	1
1527818798.680671000	39.8168	995	1
1527818798.680763000	39.8169	256	1
1527818798.702111000	39.8382	89	0
1527818798.795357000	39.9315	282	0
1527818798.796435000	39.9325	103	1
1527818798.796814000	39.9329	148	0
1527818798.797453000	39.9335	100	1
1527818798.800913000	39.937	92	0
1527818798.801453000	39.9375	100	1
1527818798.802383000	39.9385	248	0
1527818798.803417000	39.9395	100	1
1527818803.078550000	44.2146	585	1
1527818803.078654000	44.2147	260	1
1527818803.108108000	44.2442	89	0
1527818803.208084000	44.3442	255	0
1527818803.209183000	44.3453	103	1
1527818803.209483000	44.3456	148	0
1527818803.209839000	44.3459	100	1
1527818803.213445000	44.3495	92	0
1527818803.213932000	44.35	100	1
1527818803.214914000	44.351	281	0
1527818803.215870000	44.352	100	1
1527818803.401393000	44.5375	790	1
1527818803.401484000	44.5376	258	1
1527818803.419253000	44.5553	89	0
1527818803.529929000	44.666	235	0
1527818803.530909000	44.667	103	1
1527818803.531366000	44.6675	148	0
1527818803.531880000	44.668	100	1
1527818803.533611000	44.6697	92	0
1527818803.533874000	44.67	100	1
1527818803.535078000	44.6712	241	0
1527818803.535863000	44.672	100	1
1527818803.857142000	44.9932	390	1
1527818803.857235000	44.9933	256	1
1527818803.885206000	45.0213	89	0
1527818804.062440000	45.1985	255	0
1527818804.063372000	45.1995	103	1
1527818804.063917000	45.2	148	0
1527818804.065003000	45.2011	100	1
1527818804.066005000	45.2021	92	0
1527818804.066995000	45.2031	100	1
1527818804.067505000	45.2036	317	0
1527818804.068024000	45.2041	100	1
1527818805.394721000	46.5308	391	1
1527818805.394816000	46.5309	257	1
1527818805.412215000	46.5483	89	0
1527818805.545053000	46.6811	329	0
1527818805.546100000	46.6822	103	1
1527818805.546526000	46.6826	148	0
1527818805.546991000	46.6831	100	1
1527818805.548038000	46.6841	92	0
1527818805.549020000	46.6851	100	1
1527818805.549482000	46.6856	326	0
1527818805.550130000	46.6862	100	1
1527818805.743452000	46.8795	391	1
1527818805.743559000	46.8797	258	1
1527818805.762253000	46.8983	89	0
1527818805.846230000	46.9823	277	0
1527818805.847241000	46.9833	103	1
1527818805.847725000	46.9838	148	0
1527818805.848028000	46.9841	100	1
1527818805.849156000	46.9853	92	0
1527818805.849992000	46.9861	100	1
1527818805.850594000	46.9867	213	0
1527818805.851137000	46.9872	100	1
1527818806.049453000	47.1855	389	1
1527818806.049549000	47.1856	256	1
1527818806.067615000	47.2037	89	0
1527818806.166258000	47.3024	303	0
1527818806.167209000	47.3033	103	1
1527818806.167772000	47.3039	148	0
1527818806.168112000	47.3042	100	1
1527818806.169676000	47.3058	92	0
1527818806.170096000	47.3062	100	1
1527818806.171070000	47.3072	137	0
1527818806.172024000	47.3081	100	1
1527818806.259463000	47.3956	390	1
1527818806.259523000	47.3956	258	1
1527818806.278689000	47.4148	89	0
1527818806.381410000	47.5175	236	0
1527818806.382234000	47.5183	103	1
1527818806.382942000	47.519	148	0
1527818806.384115000	47.5202	100	1
1527818806.384966000	47.5211	92	0
1527818806.386103000	47.5222	100	1
1527818806.386415000	47.5225	190	0
1527818806.387042000	47.5231	100	1
1527818807.394851000	48.5309	394	1
1527818807.394918000	48.531	261	1
1527818807.417277000	48.5534	89	0
1527818807.433967000	48.5701	89	0
1527818807.515419000	48.6515	260	0
1527818807.516326000	48.6524	106	1
1527818807.516944000	48.653	148	0
1527818807.518193000	48.6543	100	1
1527818807.519591000	48.6557	92	0
1527818807.520171000	48.6563	100	1
1527818807.521033000	48.6571	196	0
1527818807.522105000	48.6582	100	1
1527818807.880505000	49.0166	389	1
1527818807.880567000	49.0167	258	1
1527818807.898338000	49.0344	89	0
1527818807.996867000	49.133	302	0
1527818807.998193000	49.1343	103	1
1527818807.998359000	49.1345	148	0
1527818807.999114000	49.1352	100	1
1527818808.001626000	49.1377	92	0
1527818808.002135000	49.1382	100	1
1527818808.003090000	49.1392	174	0
1527818808.004138000	49.1402	100	1
1527818808.133577000	49.2697	391	1
1527818808.133638000	49.2697	259	1
1527818808.152496000	49.2886	89	0
1527818808.235462000	49.3716	235	0
1527818808.236529000	49.3726	103	1
1527818808.236960000	49.3731	148	0
1527818808.237265000	49.3734	100	1
1527818808.238430000	49.3745	92	0
1527818808.239209000	49.3753	100	1
1527818808.239884000	49.376	176	0
1527818808.240390000	49.3765	100	1
1527818808.344501000	49.4806	390	1
1527818808.344561000	49.4807	257	1
1527818808.364112000	49.5002	89	0
1527818808.475765000	49.6119	233	0
1527818808.476641000	49.6127	103	1
1527818808.477214000	49.6133	148	0
1527818808.478227000	49.6143	100	1
1527818808.479477000	49.6156	92	0
1527818808.480222000	49.6163	100	1
1527818808.480974000	49.6171	160	0
1527818808.481416000	49.6175	100	1
1527818808.724618000	49.8607	389	1
1527818808.724712000	49.8608	261	1
1527818808.742461000	49.8786	89	0
1527818808.829279000	49.9654	237	0
1527818808.830233000	49.9663	103	1
1527818808.830792000	49.9669	148	0
1527818808.831195000	49.9673	100	1
1527818808.833648000	49.9697	92	0
1527818808.834248000	49.9703	100	1
1527818808.835079000	49.9712	165	0
1527818808.836163000	49.9723	100	1
1527818809.114483000	50.2506	994	1
1527818809.114543000	50.2506	256	1
1527818809.134144000	50.2702	89	0
1527818809.224447000	50.3605	291	0
1527818809.225487000	50.3616	103	1
1527818809.225948000	50.362	148	0
1527818809.226302000	50.3624	100	1
1527818809.228657000	50.3648	92	0
1527818809.229288000	50.3654	100	1
1527818809.230118000	50.3662	170	0
1527818809.231239000	50.3673	100	1
1527818809.375419000	50.5115	585	1
1527818809.375495000	50.5116	258	1
1527818809.395746000	50.5318	89	0
1527818809.489565000	50.6257	282	0
1527818809.490668000	50.6268	103	1
1527818809.491041000	50.6271	148	0
1527818809.492304000	50.6284	100	1
1527818809.492411000	50.6285	92	0
1527818809.493283000	50.6294	100	1
1527818809.493900000	50.63	174	0
1527818809.494401000	50.6305	100	1
1527818809.673468000	50.8096	791	1
1527818809.673524000	50.8096	258	1
1527818809.693490000	50.8296	89	0
1527818809.791256000	50.9274	232	0
1527818809.792238000	50.9283	103	1
1527818809.792716000	50.9288	148	0
1527818809.793224000	50.9293	100	1
1527818809.794629000	50.9307	92	0
1527818809.795318000	50.9314	100	1
1527818809.796073000	50.9322	304	0
1527818809.797234000	50.9333	100	1
1527818812.008872000	53.145	371	1
1527818812.008966000	53.1451	1412	1
1527818812.008991000	53.1451	1412	1
1527818812.009018000	53.1451	1412	1
1527818812.009049000	53.1451	563	1
1527818812.026762000	53.1629	89	0
1527818812.105553000	53.2416	412	0
1527818812.106845000	53.2429	103	1
1527818812.111140000	53.2472	80	0
1527818812.111731000	53.2478	100	1
1527818812.210806000	53.3469	388	1
1527818812.210957000	53.3471	258	1
1527818812.227822000	53.3639	89	0
1527818812.316200000	53.4523	306	0
1527818812.317196000	53.4533	103	1
1527818812.317758000	53.4539	148	0
1527818812.318855000	53.455	100	1
1527818812.320128000	53.4562	92	0
1527818812.320833000	53.4569	100	1
1527818812.321536000	53.4576	211	0
1527818812.321994000	53.4581	100	1
1527818812.597381000	53.7335	393	1
1527818812.597456000	53.7336	257	1
1527818812.615834000	53.7519	89	0
1527818812.718552000	53.8546	233	0
1527818812.719878000	53.856	103	1
1527818812.720004000	53.8561	148	0
1527818812.720856000	53.857	100	1
1527818812.722835000	53.8589	92	0
1527818812.723856000	53.86	100	1
1527818812.724311000	53.8604	239	0
1527818812.724824000	53.8609	100	1
1527818813.056388000	54.1925	389	1
1527818813.056476000	54.1926	259	1
1527818813.075239000	54.2113	89	0
1527818813.187006000	54.3231	297	0
1527818813.187887000	54.324	103	1
1527818813.188477000	54.3246	148	0
1527818813.188790000	54.3249	100	1
1527818813.191253000	54.3273	92	0
1527818813.191882000	54.328	100	1
1527818813.192719000	54.3288	269	0
1527818813.193824000	54.3299	100	1
1527818813.517310000	54.6534	388	1
1527818813.517398000	54.6535	259	1
1527818813.541235000	54.6773	89	0
1527818813.632892000	54.769	278	0
1527818813.633949000	54.77	103	1
1527818813.634342000	54.7704	148	0
1527818813.634832000	54.7709	100	1
1527818813.637690000	54.7738	92	0
1527818813.638918000	54.775	100	1
1527818813.639221000	54.7753	325	0
1527818813.639834000	54.7759	100	1
1527818813.756297000	54.8924	389	1
1527818813.756358000	54.8925	257	1
1527818813.775458000	54.9116	89	0
1527818813.876869000	55.013	235	0
1527818813.877930000	55.014	103	1
1527818813.878377000	55.0145	148	0
1527818813.878848000	55.0149	100	1
1527818813.880285000	55.0164	92	0
1527818813.880948000	55.017	100	1
1527818813.881734000	55.0178	248	0
1527818813.882861000	55.019	100	1
1527818813.977297000	55.1134	389	1
1527818813.977358000	55.1135	257	1
1527818813.995203000	55.1313	89	0
1527818814.088146000	55.2242	260	0
1527818814.089179000	55.2253	103	1
1527818814.089598000	55.2257	148	0
1527818814.090958000	55.2271	100	1
1527818814.092715000	55.2288	92	0
1527818814.093935000	55.23	100	1
1527818814.094178000	55.2303	335	0
1527818814.094862000	55.231	100	1
1527818814.237349000	55.3734	392	1
1527818814.237441000	55.3735	259	1
1527818814.255169000	55.3913	89	0
1527818814.351845000	55.4879	279	0
1527818814.352901000	55.489	103	1
1527818814.353297000	55.4894	148	0
1527818814.353901000	55.49	100	1
1527818814.357089000	55.4932	92	0
1527818814.357950000	55.494	100	1
1527818814.358520000	55.4946	243	0
1527818814.358995000	55.4951	100	1
1527818814.637159000	55.7733	389	1
1527818814.637251000	55.7733	257	1
1527818814.655466000	55.7916	89	0
1527818814.788960000	55.9251	233	0
1527818814.789918000	55.926	103	1
1527818814.790440000	55.9265	148	0
1527818814.790897000	55.927	100	1
1527818814.792855000	55.929	92	0
1527818814.793973000	55.9301	100	1
1527818814.794298000	55.9304	99	0
1527818814.794884000	55.931	100	1
1527818815.078103000	56.2142	389	1
1527818815.078183000	56.2143	257	1
1527818815.097439000	56.2335	89	0
1527818815.192115000	56.3282	256	0
1527818815.193278000	56.3294	103	1
1527818815.193507000	56.3296	148	0
1527818815.193914000	56.33	100	1
1527818815.197307000	56.3334	92	0
1527818815.198020000	56.3341	100	1
1527818815.198714000	56.3348	316	0
1527818815.199920000	56.336	100	1
1527818815.297489000	56.4336	994	1
1527818815.297553000	56.4336	261	1
1527818815.316329000	56.4524	89	0
1527818815.429523000	56.5656	237	0
1527818815.430461000	56.5666	103	1
1527818815.430994000	56.5671	148	0
1527818815.432033000	56.5681	100	1
1527818815.434117000	56.5702	92	0
1527818815.435014000	56.5711	100	1
1527818815.435524000	56.5716	174	0
1527818815.436011000	56.5721	100	1
1527818815.668418000	56.8045	584	1
1527818815.668508000	56.8046	259	1
1527818815.686558000	56.8227	89	0
1527818815.778751000	56.9148	267	0
1527818815.780055000	56.9162	103	1
1527818815.780104000	56.9162	148	0
1527818815.781054000	56.9171	100	1
1527818815.781624000	56.9177	92	0
1527818815.782030000	56.9181	100	1
1527818815.783007000	56.9191	172	0
1527818815.783971000	56.9201	100	1
1527818816.096427000	57.2325	793	1
1527818816.096514000	57.2326	256	1
1527818816.114767000	57.2509	89	0
1527818816.205516000	57.3416	303	0
1527818816.206458000	57.3426	103	1
1527818816.207010000	57.3431	148	0
1527818816.208059000	57.3442	100	1
1527818816.210028000	57.3461	92	0
1527818816.211056000	57.3472	100	1
1527818816.211459000	57.3476	194	0
1527818816.211974000	57.3481	100	1
1527818816.479338000	57.6154	389	1
1527818816.479403000	57.6155	259	1
1527818816.498753000	57.6348	89	0
1527818816.613461000	57.7496	233	0
1527818816.614426000	57.7505	103	1
1527818816.614907000	57.751	148	0
1527818816.616020000	57.7521	100	1
1527818816.618167000	57.7543	92	0
1527818816.619018000	57.7551	100	1
1527818816.619649000	57.7557	262	0
1527818816.620081000	57.7562	100	1
1527818817.207408000	58.3435	388	1
1527818817.207500000	58.3436	256	1
1527818817.226692000	58.3628	89	0
1527818817.318445000	58.4545	255	0
1527818817.319520000	58.4556	103	1
1527818817.319899000	58.456	148	0
1527818817.321123000	58.4572	100	1
1527818817.321329000	58.4574	92	0
1527818817.322117000	58.4582	100	1
1527818817.322780000	58.4589	167	0
1527818817.323257000	58.4594	100	1
1527818817.437319000	58.5734	391	1
1527818817.437379000	58.5735	257	1
1527818817.455463000	58.5916	89	0
1527818817.556360000	58.6925	233	0
1527818817.557283000	58.6934	103	1
1527818817.557878000	58.694	148	0
1527818817.559142000	58.6952	100	1
1527818817.560826000	58.6969	92	0
1527818817.561072000	58.6972	100	1
1527818817.562297000	58.6984	320	0
1527818817.563068000	58.6992	100	1
1527818818.510764000	59.6469	389	1
1527818818.510858000	59.647	256	1
1527818818.529751000	59.6658	89	0
1527818818.611571000	59.7477	325	0
1527818818.612726000	59.7488	103	1
1527818818.613010000	59.7491	148	0
1527818818.613704000	59.7498	100	1
1527818818.614436000	59.7505	92	0
1527818818.614704000	59.7508	100	1
1527818818.615871000	59.752	126	0
1527818818.616706000	59.7528	100	1
1527818818.710123000	59.8462	388	1
1527818818.710185000	59.8463	261	1
1527818818.728274000	59.8644	89	0
1527818818.825346000	59.9614	233	0
1527818818.826377000	59.9625	103	1
1527818818.826781000	59.9629	148	0
1527818818.827838000	59.9639	100	1
1527818818.830869000	59.967	92	0
1527818818.831801000	59.9679	100	1
1527818818.832413000	59.9685	236	0
1527818818.832958000	59.9691	100	1
1527818818.979077000	60.1152	388	1
1527818818.979145000	60.1152	257	1
1527818819.001148000	60.1372	89	0
1527818819.094830000	60.2309	298	0
1527818819.095850000	60.2319	103	1
1527818819.096335000	60.2324	148	0
1527818819.096749000	60.2328	100	1
1527818819.098649000	60.2347	92	0
1527818819.099816000	60.2359	100	1
1527818819.100122000	60.2362	339	0
1527818819.100725000	60.2368	100	1
1527818819.499346000	60.6354	389	1
1527818819.499422000	60.6355	261	1
1527818819.518011000	60.6541	89	0
1527818819.604246000	60.7403	278	0
1527818819.605285000	60.7414	103	1
1527818819.605694000	60.7418	148	0
1527818819.606785000	60.7429	100	1
1527818819.607489000	60.7436	92	0
1527818819.607780000	60.7439	100	1
1527818819.608925000	60.745	260	0
1527818819.609777000	60.7459	100	1
1527818820.488211000	61.6243	392	1
1527818820.488273000	61.6244	258	1
1527818820.506254000	61.6423	89	0
1527818820.603280000	61.7394	256	0
1527818820.604140000	61.7402	103	1
1527818820.604737000	61.7408	148	0
1527818820.605903000	61.742	100	1
1527818820.606400000	61.7425	92	0
1527818820.606899000	61.743	100	1
1527818820.607877000	61.744	202	0
1527818820.608837000	61.7449	100	1
1527818823.734235000	64.8703	389	1
1527818823.734321000	64.8704	258	1
1527818823.752947000	64.889	89	0
1527818823.877429000	65.0135	308	0
1527818823.878699000	65.0148	103	1
1527818823.878946000	65.015	148	0
1527818823.879683000	65.0158	100	1
1527818823.881607000	65.0177	92	0
1527818823.882680000	65.0188	100	1
1527818823.883082000	65.0192	332	0
1527818823.883592000	65.0197	100	1
1527818824.144688000	65.2808	390	1
1527818824.144757000	65.2809	257	1
1527818824.163472000	65.2996	89	0
1527818824.250454000	65.3865	254	0
1527818824.251682000	65.3878	103	1
1527818824.251952000	65.388	148	0
1527818824.252705000	65.3888	100	1
1527818824.254211000	65.3903	92	0
1527818824.254720000	65.3908	100	1
1527818824.255654000	65.3917	212	0
1527818824.256633000	65.3927	100	1
1527818824.374769000	65.5109	988	1
1527818824.374833000	65.5109	257	1
1527818824.394017000	65.5301	89	0
1527818824.488166000	65.6243	233	0
1527818824.489125000	65.6252	103	1
1527818824.489628000	65.6257	148	0
1527818824.490645000	65.6267	100	1
1527818824.493275000	65.6294	92	0
1527818824.493721000	65.6298	100	1
1527818824.494698000	65.6308	229	0
1527818824.495648000	65.6317	100	1
1527818824.606004000	65.7421	587	1
1527818824.606066000	65.7422	259	1
1527818824.621459000	65.7576	102	0
1527818824.622744000	65.7588	100	1
1527818824.623487000	65.7596	89	0
1527818824.734704000	65.8708	237	0
1527818824.735738000	65.8718	103	1
1527818824.736155000	65.8723	148	0
1527818824.736683000	65.8728	100	1
1527818824.738880000	65.875	92	0
1527818824.739729000	65.8758	100	1
1527818824.740346000	65.8764	208	0
1527818824.740796000	65.8769	100	1
1527818824.917454000	66.0535	791	1
1527818824.917522000	66.0536	264	1
1527818824.939019000	66.0751	89	0
1527818824.943243000	66.0793	89	0
1527818825.043214000	66.1793	288	0
1527818825.044207000	66.1803	106	1
1527818825.044684000	66.1808	148	0
1527818825.045748000	66.1818	100	1
1527818825.047164000	66.1833	92	0
1527818825.047749000	66.1838	100	1
1527818825.048673000	66.1848	338	0
1527818825.049682000	66.1858	100	1
1527818825.342057000	66.4782	393	1
1527818825.342142000	66.4782	265	1
1527818825.359160000	66.4953	89	0
1527818825.446384000	66.5825	280	0
1527818825.447799000	66.5839	103	1
1527818825.447806000	66.5839	148	0
1527818825.448773000	66.5849	100	1
1527818825.449398000	66.5855	92	0
1527818825.449696000	66.5858	100	1
1527818825.450774000	66.5869	161	0
1527818825.451701000	66.5878	100	1
1527818825.759278000	66.8954	393	1
1527818825.759342000	66.8954	266	1
1527818825.778181000	66.9143	89	0
1527818825.878776000	67.0149	235	0
1527818825.879792000	67.0159	103	1
1527818825.880306000	67.0164	148	0
1527818825.880766000	67.0169	100	1
1527818825.883451000	67.0195	92	0
1527818825.883731000	67.0198	100	1
1527818825.884904000	67.021	301	0
1527818825.885728000	67.0218	100	1
1527818826.028950000	67.165	390	1
1527818826.029047000	67.1651	264	1
1527818826.048385000	67.1845	89	0
1527818826.149010000	67.2851	255	0
1527818826.150048000	67.2861	103	1
1527818826.150437000	67.2865	148	0
1527818826.150790000	67.2869	100	1
1527818826.152745000	67.2888	92	0
1527818826.153830000	67.2899	100	1
1527818826.154210000	67.2903	331	0
1527818826.154729000	67.2908	100	1
1527818826.301386000	67.4375	387	1
1527818826.301482000	67.4376	259	1
1527818826.319592000	67.4557	89	0
1527818826.418299000	67.5544	233	0
1527818826.419283000	67.5554	103	1
1527818826.419747000	67.5558	148	0
1527818826.420759000	67.5569	100	1
1527818826.422873000	67.559	92	0
1527818826.423769000	67.5599	100	1
1527818826.424353000	67.5604	250	0
1527818826.424907000	67.561	100	1
1527818826.581418000	67.7175	393	1
1527818826.581495000	67.7176	263	1
1527818826.598965000	67.7351	89	0
1527818826.689882000	67.826	303	0
1527818826.690907000	67.827	103	1
1527818826.691372000	67.8275	148	0
1527818826.691818000	67.8279	100	1
1527818826.693114000	67.8292	92	0
1527818826.693840000	67.8299	100	1
1527818826.694519000	67.8306	228	0
1527818826.694993000	67.8311	100	1
1527818827.051760000	68.1879	393	1
1527818827.051828000	68.1879	262	1
1527818827.068847000	68.2049	89	0
1527818827.172800000	68.3089	255	0
1527818827.173816000	68.3099	103	1
1527818827.174276000	68.3104	148	0
1527818827.174794000	68.3109	100	1
1527818827.177378000	68.3135	92	0
1527818827.177868000	68.314	100	1
1527818827.178875000	68.315	321	0
1527818827.179801000	68.3159	100	1
1527818827.415341000	68.5514	392	1
1527818827.415419000	68.5515	261	1
1527818827.434916000	68.571	89	0
1527818827.555734000	68.6918	233	0
1527818827.556961000	68.6931	103	1
1527818827.557298000	68.6934	148	0
1527818827.557805000	68.6939	100	1
1527818827.559083000	68.6952	92	0
1527818827.559800000	68.6959	100	1
1527818827.560542000	68.6966	239	0
1527818827.560916000	68.697	100	1
1527818827.576670000	68.7128	233	0
1527818827.577802000	68.7139	100	1
1527818827.742858000	68.879	370	1
1527818827.742917000	68.879	1412	1
1527818827.742962000	68.8791	1412	1
1527818827.742984000	68.8791	1155	1
1527818827.761173000	68.8973	89	0
1527818827.835394000	68.9715	433	0
1527818827.836330000	68.9724	103	1
1527818827.841471000	68.9776	80	0
1527818827.842019000	68.9781	100	1
1527818827.852997000	68.9891	990	1
1527818827.853062000	68.9892	264	1
1527818827.884178000	69.0203	89	0
1527818827.967349000	69.1034	299	0
1527818827.968368000	69.1045	103	1
1527818827.968796000	69.1049	148	0
1527818827.969934000	69.106	100	1
1527818827.974055000	69.1102	92	0
1527818827.974917000	69.111	100	1
1527818827.975465000	69.1116	89	0
1527818827.975950000	69.112	100	1
1527818828.267935000	69.404	582	1
1527818828.268012000	69.4041	261	1
1527818828.286925000	69.423	89	0
1527818828.390454000	69.5265	285	0
1527818828.391510000	69.5276	103	1
1527818828.391903000	69.528	148	0
1527818828.392939000	69.529	100	1
1527818828.393334000	69.5294	92	0
1527818828.393926000	69.53	100	1
1527818828.394770000	69.5309	304	0
1527818828.395875000	69.532	100	1
1527818828.499309000	69.6354	401	1
1527818828.499386000	69.6355	262	1
1527818828.519082000	69.6552	89	0
1527818828.599877000	69.736	233	0
1527818828.600913000	69.737	103	1
1527818828.601299000	69.7374	148	0
1527818828.601893000	69.738	100	1
1527818828.602744000	69.7388	92	0
1527818828.602866000	69.739	100	1
1527818828.604175000	69.7403	241	0
1527818828.604864000	69.741	100	1
1527818828.709085000	69.8452	776	1
1527818828.709175000	69.8453	262	1
1527818828.728228000	69.8643	89	0
1527818828.822380000	69.9585	235	0
1527818828.823225000	69.9593	103	1
1527818828.823834000	69.9599	148	0
1527818828.824980000	69.9611	100	1
1527818828.826294000	69.9624	92	0
1527818828.826977000	69.9631	100	1
1527818828.827797000	69.9639	323	0
1527818828.828896000	69.965	100	1
1527818830.744731000	71.8808	372	1
1527818830.744836000	71.8809	1412	1
1527818830.744860000	71.881	1412	1
1527818830.744884000	71.881	1412	1
1527818830.744906000	71.881	1412	1
1527818830.744946000	71.881	1412	1
1527818830.745004000	71.8811	1412	1
1527818830.745028000	71.8811	1412	1
1527818830.745051000	71.8811	1412	1
1527818830.745097000	71.8812	1412	1
1527818830.745132000	71.8812	1412	1
1527818830.745170000	71.8813	1412	1
1527818830.745199000	71.8813	1412	1
1527818830.745233000	71.8813	1412	1
1527818830.747112000	71.8832	150	1
1527818830.763355000	71.8995	89	0
1527818830.766511000	71.9026	89	0
1527818830.856110000	71.9922	398	0
1527818830.857042000	71.9931	106	1
1527818830.860717000	71.9968	80	0
1527818830.861248000	71.9973	100	1
1527818833.292756000	74.4289	393	1
1527818833.292850000	74.4289	258	1
1527818833.310434000	74.4465	89	0
1527818833.445641000	74.5817	339	0
1527818833.446714000	74.5828	103	1
1527818833.447140000	74.5832	148	0
1527818833.448166000	74.5843	100	1
1527818833.449827000	74.5859	92	0
1527818833.450161000	74.5863	100	1
1527818833.451276000	74.5874	212	0
1527818833.452152000	74.5882	100	1
1527818833.511422000	74.6475	392	1
1527818833.511512000	74.6476	259	1
1527818833.529831000	74.6659	89	0
1527818833.611656000	74.7478	233	0
1527818833.612466000	74.7486	103	1
1527818833.613119000	74.7492	148	0
1527818833.614258000	74.7504	100	1
1527818833.615937000	74.752	92	0
1527818833.616206000	74.7523	100	1
1527818833.617439000	74.7535	278	0
1527818833.618165000	74.7543	100	1
1527818833.892369000	75.0285	389	1
1527818833.892456000	75.0286	261	1
1527818833.910431000	75.0465	89	0
1527818834.010255000	75.1464	258	0
1527818834.011206000	75.1473	103	1
1527818834.011776000	75.1479	148	0
1527818834.012354000	75.1484	100	1
1527818834.015266000	75.1514	92	0
1527818834.016265000	75.1524	100	1
1527818834.016796000	75.1529	213	0
1527818834.017306000	75.1534	100	1
1527818834.261587000	75.3977	390	1
1527818834.261648000	75.3977	259	1
1527818834.280198000	75.4163	89	0
1527818834.372439000	75.5085	305	0
1527818834.373420000	75.5095	103	1
1527818834.373947000	75.51	148	0
1527818834.374439000	75.5105	100	1
1527818834.375978000	75.5121	92	0
1527818834.376225000	75.5123	100	1
1527818834.377437000	75.5135	239	0
1527818834.378219000	75.5143	100	1
1527818834.641724000	75.7778	390	1
1527818834.641803000	75.7779	259	1
1527818834.662482000	75.7986	89	0
1527818834.748801000	75.8849	236	0
1527818834.749820000	75.8859	103	1
1527818834.750253000	75.8863	148	0
1527818834.751322000	75.8874	100	1
1527818834.751925000	75.888	92	0
1527818834.752308000	75.8884	100	1
1527818834.753318000	75.8894	234	0
1527818834.754234000	75.8903	100	1
1527818835.083804000	76.2199	395	1
1527818835.083883000	76.22	261	1
1527818835.102643000	76.2387	89	0
1527818835.107370000	76.2435	89	0
1527818835.182311000	76.3184	258	0
1527818835.183293000	76.3194	106	1
1527818835.183820000	76.3199	148	0
1527818835.184250000	76.3203	100	1
1527818835.185251000	76.3213	92	0
1527818835.186328000	76.3224	100	1
1527818835.186686000	76.3228	300	0
1527818835.187243000	76.3233	100	1
1527818835.403795000	76.5399	394	1
1527818835.403892000	76.54	262	1
1527818835.424438000	76.5605	89	0
1527818835.522770000	76.6589	233	0
1527818835.523933000	76.66	103	1
1527818835.524284000	76.6604	148	0
1527818835.525297000	76.6614	100	1
1527818835.526326000	76.6624	92	0
1527818835.527347000	76.6634	100	1
1527818835.527876000	76.664	236	0
1527818835.528339000	76.6644	100	1
1527818835.715512000	76.8516	990	1
1527818835.715605000	76.8517	258	1
1527818835.737071000	76.8732	89	0
1527818835.845621000	76.9817	235	0
1527818835.846489000	76.9826	103	1
1527818835.847133000	76.9832	148	0
1527818835.848370000	76.9845	100	1
1527818835.855174000	76.9913	92	0
1527818835.856385000	76.9925	100	1
1527818835.856608000	76.9927	105	0
1527818835.857294000	76.9934	100	1
1527818836.103695000	77.2398	585	1
1527818836.103788000	77.2399	259	1
1527818836.121337000	77.2574	89	0
1527818836.205519000	77.3416	298	0
1527818836.206416000	77.3425	103	1
1527818836.207067000	77.3432	148	0
1527818836.207372000	77.3435	100	1
1527818836.209986000	77.3461	92	0
1527818836.210385000	77.3465	100	1
1527818836.211402000	77.3475	269	0
1527818836.212321000	77.3484	100	1
1527818836.523898000	77.66	381	1
1527818836.523979000	77.6601	1412	1
1527818836.524005000	77.6601	1412	1
1527818836.524028000	77.6601	1412	1
1527818836.524068000	77.6602	851	1
1527818836.543935000	77.68	89	0
1527818836.552088000	77.6882	89	0
1527818836.620171000	77.7563	373	0
1527818836.621434000	77.7575	106	1
1527818836.624768000	77.7609	80	0
1527818836.625320000	77.7614	100	1
1527818836.864100000	78.0002	780	1
1527818836.864194000	78.0003	264	1
1527818836.881818000	78.0179	89	0
1527818836.989095000	78.1252	353	0
1527818836.990452000	78.1265	148	0
1527818836.990460000	78.1266	103	1
1527818836.991435000	78.1275	100	1
1527818836.993279000	78.1294	92	0
1527818836.994447000	78.1305	100	1
1527818837.032462000	78.1686	119	0
1527818837.033370000	78.1695	100	1
1527818837.074453000	78.2105	394	1
1527818837.074518000	78.2106	260	1
1527818837.092657000	78.2288	89	0
1527818837.178536000	78.3146	235	0
1527818837.179758000	78.3159	103	1
1527818837.179955000	78.3161	148	0
1527818837.180444000	78.3165	100	1
1527818837.182906000	78.319	92	0
1527818837.183456000	78.3196	100	1
1527818837.184373000	78.3205	197	0
1527818837.185363000	78.3215	100	1
1527818837.313727000	78.4498	389	1
1527818837.313812000	78.4499	260	1
1527818837.333929000	78.47	89	0
1527818837.421802000	78.5579	233	0
1527818837.422830000	78.5589	103	1
1527818837.423262000	78.5594	148	0
1527818837.424460000	78.5606	100	1
1527818837.425215000	78.5613	92	0
1527818837.425440000	78.5615	100	1
1527818837.426661000	78.5628	310	0
1527818837.427382000	78.5635	100	1
1527818837.723802000	78.8599	389	1
1527818837.723868000	78.86	260	1
1527818837.741732000	78.8778	89	0
1527818837.819150000	78.9552	233	0
1527818837.820481000	78.9566	103	1
1527818837.820516000	78.9566	148	0
1527818837.821459000	78.9576	100	1
1527818837.822382000	78.9585	92	0
1527818837.823454000	78.9595	100	1
1527818837.823830000	78.9599	335	0
1527818837.824402000	78.9605	100	1
1527818838.787373000	79.9235	392	1
1527818838.787469000	79.9236	258	1
1527818838.806175000	79.9423	89	0
1527818838.903872000	80.04	339	0
1527818838.904876000	80.041	103	1
1527818838.905303000	80.0414	148	0
[truncated: 784 more rows]
