# Supplementary material for: Method for multi-task learning fusion network traffic classification to address small sample labels
Source: Sci Rep. 2024 Jan 30;14:2518. doi: 10.1038/s41598-024-51933-8 (PMC10827795; doi:10.1038/s41598-024-51933-8)
Supplement: Supplementary file 2 — Supplementary Information 2. [file 41598_2024_51933_MOESM2_ESM.zip › QUIC Dataset/QUIC Dataset/pretraining/Google Doc/GoogleDoc-1017.txt]

1527737318.163471000	0	295	1
1527737318.197549000	0.0340781	87	0
1527737318.484041000	0.32057	521	0
1527737318.485299000	0.321828	1412	0
1527737318.486565000	0.323094	1412	0
1527737318.487895000	0.324424	1412	0
1527737318.488525000	0.325054	110	1
1527737318.489197000	0.325726	1412	0
1527737318.490451000	0.32698	1412	0
1527737318.491758000	0.328287	1412	0
1527737318.493009000	0.329538	929	0
1527737318.493491000	0.33002	107	1
1527737318.494278000	0.330807	1412	0
1527737318.495488000	0.332017	1412	0
1527737318.496783000	0.333312	693	0
1527737318.499472000	0.336001	104	1
1527737318.542887000	0.379416	1412	0
1527737318.544098000	0.380627	1412	0
1527737318.545412000	0.381941	1412	0
1527737318.546650000	0.383179	198	0
1527737318.547466000	0.383995	107	1
1527737318.547956000	0.384485	1192	0
1527737318.549295000	0.385824	1412	0
1527737318.550503000	0.387032	1412	0
1527737318.551760000	0.388289	1412	0
1527737318.552987000	0.389516	188	0
1527737318.553330000	0.389859	104	1
1527737318.557034000	0.393563	1241	0
1527737318.558291000	0.39482	1412	0
1527737318.559626000	0.396155	252	0
1527737318.562066000	0.398595	101	1
1527737318.562303000	0.398832	1412	0
1527737318.563553000	0.400082	802	0
1527737318.566206000	0.402735	1412	0
1527737318.567456000	0.403985	1022	0
1527737318.568785000	0.405314	1412	0
1527737318.570051000	0.40658	1412	0
1527737318.571315000	0.407844	1412	0
1527737318.571449000	0.407978	125	1
1527737318.572575000	0.409104	1412	0
1527737318.573804000	0.410333	288	0
1527737318.575095000	0.411624	1412	0
1527737318.576356000	0.412885	1412	0
1527737318.577471000	0.414	104	1
1527737318.577612000	0.414141	1412	0
1527737318.578921000	0.41545	1412	0
1527737318.580196000	0.416725	1412	0
1527737318.581451000	0.41798	1412	0
1527737318.582526000	0.419055	110	1
1527737318.582711000	0.41924	1412	0
1527737318.583969000	0.420498	1068	0
1527737318.585238000	0.421767	1412	0
1527737318.586497000	0.423026	1412	0
1527737318.587756000	0.424285	1412	0
1527737318.588474000	0.425003	110	1
1527737318.589044000	0.425573	747	0
1527737318.590286000	0.426815	200	0
1527737318.593432000	0.429961	101	1
1527737319.058537000	0.895066	317	1
1527737319.058621000	0.89515	1412	1
1527737319.058645000	0.895174	916	1
1527737319.059657000	0.896186	216	1
1527737319.086664000	0.923193	87	0
1527737319.092038000	0.928567	87	0
1527737319.224691000	1.06122	399	0
1527737319.227302000	1.06383	80	0
1527737319.240319000	1.07685	107	1
1527737319.258494000	1.09502	235	0
1527737319.259780000	1.09631	1412	0
1527737319.261042000	1.09757	1412	0
1527737319.262304000	1.09883	1412	0
1527737319.263465000	1.09999	107	1
1527737319.263583000	1.10011	1412	0
1527737319.264848000	1.10138	1412	0
1527737319.266104000	1.10263	1169	0
1527737319.267422000	1.10395	92	0
1527737319.268460000	1.10499	107	1
1527737319.268746000	1.10527	227	0
1527737319.273608000	1.11014	98	1
1527737319.283798000	1.12033	217	1
1527737319.313466000	1.15	87	0
1527737319.427861000	1.26439	376	0
1527737319.430185000	1.26671	1114	0
1527737319.485985000	1.32251	92	0
1527737319.487216000	1.32375	197	0
1527737319.563536000	1.40006	376	0
1527737319.641228000	1.47776	1114	0
1527737319.654773000	1.4913	101	1
1527737319.659513000	1.49604	110	1
1527737321.191908000	3.02844	230	1
1527737321.218165000	3.05469	87	0
1527737321.568273000	3.4048	254	0
1527737321.569629000	3.40616	1412	0
1527737321.570880000	3.40741	995	0
1527737321.573785000	3.41031	107	1
1527737321.592312000	3.42884	92	0
1527737321.593583000	3.43011	119	0
1527737321.596605000	3.43313	101	1
1527737322.164157000	4.00069	290	1
1527737322.164247000	4.00078	1412	1
1527737322.164272000	4.0008	1412	1
1527737322.164308000	4.00084	1412	1
1527737322.164359000	4.00089	1412	1
1527737322.164382000	4.00091	1412	1
1527737322.164418000	4.00095	1412	1
1527737322.164462000	4.00099	1412	1
1527737322.164497000	4.00103	1412	1
1527737322.164533000	4.00106	1412	1
1527737322.164585000	4.00111	1412	1
1527737322.164621000	4.00115	1412	1
1527737322.166672000	4.0032	1412	1
1527737322.166711000	4.00324	1281	1
1527737322.237632000	4.07416	290	1
1527737322.258007000	4.09454	87	0
1527737322.262504000	4.09903	87	0
1527737322.296596000	4.13313	87	0
1527737322.738415000	4.57494	397	0
1527737322.742997000	4.57953	80	0
1527737322.749735000	4.58626	110	1
1527737324.061956000	5.89848	1228	1
1527737324.062049000	5.89858	1412	1
1527737324.062085000	5.89861	989	1
1527737324.066235000	5.90276	283	1
1527737324.066315000	5.90284	1412	1
1527737324.066341000	5.90287	1412	1
1527737324.066380000	5.90291	768	1
1527737324.090978000	5.92751	165	1
1527737324.097194000	5.93372	100	0
1527737324.101718000	5.93825	98	1
1527737324.105370000	5.9419	101	1
1527737324.105487000	5.94202	87	0
1527737324.127535000	5.96406	87	0
1527737324.149548000	5.98608	94	0
1527737324.153532000	5.99006	87	0
1527737324.154680000	5.99121	107	1
1527737324.297386000	6.13391	548	0
1527737324.298712000	6.13524	307	0
1527737324.299957000	6.13649	201	0
1527737324.302664000	6.13919	104	1
1527737324.439028000	6.27556	385	0
1527737324.441597000	6.27813	80	0
1527737324.443793000	6.28032	101	1
1527737324.728276000	6.56481	101	1
1527737324.731098000	6.56763	251	1
1527737324.760370000	6.5969	87	0
1527737324.964976000	6.80151	1089	0
1527737324.966293000	6.80282	1412	0
1527737324.967573000	6.8041	1412	0
1527737324.968911000	6.80544	1412	0
1527737324.970131000	6.80666	180	0
1527737324.971435000	6.80796	1412	0
1527737324.972698000	6.80923	1412	0
1527737324.973994000	6.81052	1412	0
1527737324.975189000	6.81172	180	0
1527737324.979230000	6.81576	1412	0
1527737324.980496000	6.81702	1412	0
1527737324.981739000	6.81827	1169	0
1527737324.984317000	6.82085	1412	0
1527737324.985579000	6.82211	1412	0
1527737324.988135000	6.82466	1412	0
1527737324.989427000	6.82596	188	0
1527737325.022443000	6.85897	101	1
1527737325.022831000	6.85936	125	1
1527737325.024008000	6.86054	1412	0
1527737325.025244000	6.86177	735	0
1527737325.026542000	6.86307	1412	0
1527737325.027787000	6.86432	1412	0
1527737325.028092000	6.86462	119	1
1527737325.030421000	6.86695	1412	0
1527737325.031683000	6.86821	1412	0
1527737325.032958000	6.86949	1412	0
1527737325.034201000	6.87073	1412	0
1527737325.034809000	6.87134	110	1
1527737325.035464000	6.87199	1412	0
1527737325.036727000	6.87326	1412	0
1527737325.037992000	6.87452	1412	0
1527737325.039770000	6.8763	104	1
1527737325.040605000	6.87713	1412	0
1527737325.041870000	6.8784	1412	0
1527737325.043113000	6.87964	777	0
1527737325.045695000	6.88222	1412	0
1527737325.046958000	6.88349	1412	0
1527737325.048316000	6.88485	1412	0
1527737325.049600000	6.88613	188	0
1527737325.052188000	6.88872	1199	0
1527737325.053449000	6.88998	1412	0
1527737325.054706000	6.89124	1412	0
1527737325.055976000	6.8925	1412	0
1527737325.057219000	6.89375	1069	0
1527737325.058560000	6.89509	1412	0
1527737325.059803000	6.89633	1307	0
1527737325.062347000	6.89888	749	0
1527737325.063621000	6.90015	1412	0
1527737325.064904000	6.90143	1326	0
1527737325.066156000	6.90268	1412	0
1527737325.067417000	6.90395	1412	0
1527737325.068717000	6.90525	386	0
1527737325.090688000	6.92722	101	1
1527737325.091546000	6.92808	125	1
1527737325.105343000	6.94187	119	1
1527737327.565013000	9.40154	597	1
1527737327.565093000	9.40162	294	1
1527737327.569902000	9.40643	302	1
1527737327.569980000	9.40651	1412	1
1527737327.570004000	9.40653	1412	1
1527737327.570026000	9.40655	989	1
1527737327.591282000	9.42781	87	0
1527737327.598181000	9.43471	87	0
1527737327.629331000	9.46586	399	1
1527737327.657224000	9.49375	87	0
1527737327.796337000	9.63287	397	0
1527737327.799879000	9.63641	275	0
1527737327.801121000	9.63765	103	0
1527737327.801467000	9.638	107	1
1527737327.802402000	9.63893	80	0
1527737327.803672000	9.6402	161	0
1527737327.807503000	9.64403	101	1
1527737327.809406000	9.64594	301	0
1527737327.810699000	9.64723	1400	0
1527737327.811940000	9.64847	513	0
1527737327.813307000	9.64984	592	0
1527737327.814471000	9.651	107	1
1527737327.814567000	9.6511	635	0
1527737327.815820000	9.65235	467	0
1527737327.817162000	9.65369	697	0
1527737327.819491000	9.65602	104	1
1527737327.819656000	9.65618	484	0
1527737327.820935000	9.65746	835	0
1527737327.822263000	9.65879	649	0
1527737327.823522000	9.66005	519	0
1527737327.824470000	9.661	107	1
1527737327.824776000	9.6613	439	0
1527737327.826043000	9.66257	701	0
1527737327.827299000	9.66383	616	0
1527737327.828604000	9.66513	558	0
1527737327.829470000	9.666	107	1
1527737327.829867000	9.6664	654	0
1527737327.831125000	9.66765	583	0
1527737327.832365000	9.66889	87	0
1527737327.833643000	9.67017	689	0
1527737327.834466000	9.67099	107	1
1527737327.867081000	9.70361	102	0
1527737327.868333000	9.70486	300	0
1527737327.871505000	9.70803	101	1
1527737329.506478000	11.343	398	1
1527737329.506572000	11.3431	109	1
1527737329.511851000	11.3484	302	1
1527737329.514012000	11.3505	477	1
1527737329.514084000	11.3506	87	1
1527737329.533033000	11.3696	87	0
1527737329.538037000	11.3746	87	0
1527737329.550775000	11.3873	87	0
1527737329.623235000	11.4598	355	0
1527737329.624477000	11.461	151	0
1527737329.627446000	11.464	92	0
1527737329.627587000	11.4641	113	1
1527737329.628794000	11.4653	166	0
1527737329.633613000	11.4701	98	1
1527737329.685583000	11.5221	243	0
1527737329.686832000	11.5234	103	0
1527737329.689516000	11.526	92	0
1527737329.690590000	11.5271	104	1
1527737329.690797000	11.5273	114	0
1527737329.695617000	11.5321	98	1
1527737329.779934000	11.6165	485	1
1527737329.780017000	11.6165	94	1
1527737329.789764000	11.6263	245	0
1527737329.791012000	11.6275	141	0
1527737329.794112000	11.6306	92	0
1527737329.794585000	11.6311	104	1
1527737329.795367000	11.6319	184	0
1527737329.799605000	11.6361	98	1
1527737329.806099000	11.6426	87	0
1527737329.902121000	11.7387	248	0
1527737329.903375000	11.7399	366	0
1527737329.905180000	11.7417	261	0
1527737329.931726000	11.7683	107	1
1527737329.932355000	11.7689	392	1
1527737329.932395000	11.7689	258	1
1527737329.958980000	11.7955	87	0
1527737330.513199000	12.3497	303	1
1527737330.513326000	12.3499	1412	1
1527737330.513351000	12.3499	1412	1
1527737330.513378000	12.3499	1412	1
1527737330.513412000	12.3499	1412	1
1527737330.513453000	12.35	1412	1
1527737330.513499000	12.35	1412	1
1527737330.513524000	12.3501	1412	1
1527737330.513561000	12.3501	1412	1
1527737330.513628000	12.3502	1412	1
1527737330.513651000	12.3502	1412	1
1527737330.513714000	12.3502	1412	1
1527737330.515691000	12.3522	1412	1
1527737330.515751000	12.3523	1412	1
1527737330.515788000	12.3523	1412	1
1527737330.517685000	12.3542	1412	1
1527737330.517721000	12.3542	1412	1
1527737330.519684000	12.3562	1412	1
1527737330.519720000	12.3562	1412	1
1527737330.519780000	12.3563	1412	1
1527737330.521646000	12.3582	1412	1
1527737330.521705000	12.3582	1412	1
1527737330.521736000	12.3583	1412	1
1527737330.521996000	12.3585	292	0
1527737330.523257000	12.3598	146	0
1527737330.523650000	12.3602	1412	1
1527737330.523677000	12.3602	1412	1
1527737330.525688000	12.3622	1412	1
1527737330.525749000	12.3623	1412	1
1527737330.525786000	12.3623	1412	1
1527737330.525822000	12.3624	92	0
1527737330.527163000	12.3637	298	0
1527737330.527659000	12.3642	1412	1
1527737330.527686000	12.3642	1412	1
1527737330.527726000	12.3643	1412	1
1527737330.529703000	12.3662	1412	1
1527737330.529746000	12.3663	1412	1
1527737330.531688000	12.3682	1412	1
1527737330.531745000	12.3683	816	1
1527737330.538390000	12.3749	87	0
1527737330.542958000	12.3795	87	0
1527737330.549470000	12.386	87	0
1527737330.556186000	12.3927	87	0
1527737330.695709000	12.5322	381	1
1527737330.701354000	12.5379	294	1
1527737330.701732000	12.5383	445	0
1527737330.706687000	12.5432	80	0
1527737330.708660000	12.5452	101	1
1527737330.721908000	12.5584	87	0
1527737330.728442000	12.565	87	0
1527737330.728765000	12.5653	443	1
1527737330.761094000	12.5976	87	0
1527737330.816601000	12.6531	267	0
1527737330.817843000	12.6544	279	0
1527737330.819609000	12.6561	92	0
1527737330.820869000	12.6574	89	0
1527737330.821651000	12.6582	116	1
1527737330.823728000	12.6603	348	0
1527737330.824983000	12.6615	118	0
1527737330.827571000	12.6641	92	0
1527737330.828638000	12.6652	104	1
1527737330.828917000	12.6654	286	0
1527737330.833672000	12.6702	98	1
1527737330.898713000	12.7352	1297	1
1527737330.898792000	12.7353	452	1
1527737330.926568000	12.7631	87	0
1527737330.969470000	12.806	556	0
1527737330.970743000	12.8073	801	0
1527737330.973415000	12.8099	92	0
1527737330.974672000	12.8112	266	0
1527737330.975649000	12.8122	110	1
1527737331.058294000	12.8948	257	0
1527737331.059619000	12.8961	146	0
1527737331.063847000	12.9004	92	0
1527737331.064655000	12.9012	104	1
1527737331.065108000	12.9016	112	0
1527737331.069721000	12.9062	98	1
1527737331.211142000	13.0477	452	1
1527737331.211212000	13.0477	253	1
1527737331.243016000	13.0795	87	0
1527737331.352282000	13.1888	304	0
1527737331.353522000	13.1901	146	0
1527737331.355559000	13.1921	92	0
1527737331.356666000	13.1932	107	1
1527737331.356836000	13.1934	97	0
1527737331.361745000	13.1983	98	1
1527737331.638603000	13.4751	620	1
1527737331.638695000	13.4752	267	1
1527737331.666187000	13.5027	87	0
1527737331.786117000	13.6226	280	0
1527737331.787382000	13.6239	146	0
1527737331.788697000	13.6252	92	0
1527737331.789967000	13.6265	257	0
1527737331.790715000	13.6272	110	1
1527737331.840523000	13.6771	280	0
1527737331.845833000	13.6824	98	1
1527737332.093220000	13.9297	388	1
1527737332.093307000	13.9298	258	1
1527737332.145783000	13.9823	388	1
1527737332.150922000	13.9875	87	0
1527737332.200581000	14.0371	87	0
1527737332.246995000	14.0835	259	0
1527737332.248675000	14.0852	146	0
1527737332.251728000	14.0883	107	1
1527737332.260975000	14.0975	92	0
1527737332.263585000	14.1001	234	0
1527737332.265745000	14.1023	101	1
1527737332.506260000	14.3428	392	1
1527737332.506351000	14.3429	257	1
1527737332.534741000	14.3713	87	0
1527737332.646505000	14.483	233	0
1527737332.647772000	14.4843	146	0
1527737332.651677000	14.4882	92	0
1527737332.651768000	14.4883	104	1
1527737332.652967000	14.4895	128	0
1527737332.656899000	14.4934	101	1
1527737332.891124000	14.7277	391	1
1527737332.891218000	14.7277	255	1
1527737332.919642000	14.7562	87	0
1527737333.028181000	14.8647	232	0
1527737333.029494000	14.866	146	0
1527737333.032009000	14.8685	92	0
1527737333.032872000	14.8694	107	1
1527737333.033341000	14.8699	222	0
1527737333.037843000	14.8744	98	1
1527737333.206476000	15.043	387	1
1527737333.206539000	15.0431	255	1
1527737333.233998000	15.0705	87	0
1527737333.372844000	15.2094	292	0
1527737333.375432000	15.212	146	0
1527737333.377864000	15.2144	104	1
1527737333.379494000	15.216	92	0
1527737333.382022000	15.2186	279	0
1527737333.383792000	15.2203	101	1
1527737333.692904000	15.5294	389	1
1527737333.693015000	15.5295	257	1
1527737333.721599000	15.5581	87	0
1527737333.845442000	15.682	305	0
1527737333.846697000	15.6832	148	0
1527737333.849673000	15.6862	92	0
1527737333.849934000	15.6865	107	1
1527737333.850876000	15.6874	198	0
1527737333.855905000	15.6924	98	1
1527737334.103334000	15.9399	392	1
1527737334.103421000	15.9399	259	1
1527737334.152973000	15.9895	87	0
1527737334.157644000	15.9942	87	0
1527737334.284224000	16.1208	259	0
1527737334.285554000	16.1221	148	0
1527737334.288218000	16.1247	92	0
1527737334.288934000	16.1255	110	1
1527737334.318275000	16.1548	318	0
1527737334.322942000	16.1595	98	1
1527737334.544498000	16.381	392	1
1527737334.544584000	16.3811	258	1
1527737334.574656000	16.4112	87	0
1527737334.699206000	16.5357	265	0
1527737334.700409000	16.5369	148	0
1527737334.703952000	16.5405	104	1
1527737334.704251000	16.5408	92	0
1527737334.705593000	16.5421	237	0
1527737334.708952000	16.5455	101	1
1527737334.774136000	16.6107	387	1
1527737334.774227000	16.6108	255	1
1527737334.800379000	16.6369	87	0
1527737335.122519000	16.959	373	0
1527737335.125079000	16.9616	148	0
1527737335.126905000	16.9634	104	1
1527737335.127754000	16.9643	92	0
1527737335.129085000	16.9656	323	0
1527737335.132893000	16.9694	101	1
1527737335.421917000	17.2584	1297	1
1527737335.421999000	17.2585	266	1
1527737335.453763000	17.2903	87	0
1527737335.561204000	17.3977	233	0
1527737335.562374000	17.3989	148	0
1527737335.565004000	17.4015	92	0
1527737335.565933000	17.4025	107	1
1527737335.567561000	17.4041	95	0
1527737335.572010000	17.4085	98	1
1527737335.932436000	17.769	453	1
1527737335.932496000	17.769	256	1
1527737335.963827000	17.8004	87	0
1527737336.059489000	17.896	255	0
1527737336.060754000	17.8973	148	0
1527737336.063388000	17.8999	92	0
1527737336.064038000	17.9006	107	1
1527737336.064689000	17.9012	262	0
1527737336.069003000	17.9055	98	1
1527737336.165483000	18.002	387	1
1527737336.165544000	18.0021	256	1
1527737336.201996000	18.0385	87	0
1527737336.315651000	18.1522	232	0
1527737336.316913000	18.1534	148	0
1527737336.319536000	18.1561	92	0
1527737336.320026000	18.1566	107	1
1527737336.320828000	18.1574	178	0
1527737336.326045000	18.1626	98	1
1527737336.595417000	18.4319	616	1
1527737336.595505000	18.432	255	1
1527737336.625058000	18.4616	87	0
1527737336.746220000	18.5827	232	0
1527737336.747554000	18.5841	148	0
1527737336.750497000	18.587	92	0
1527737336.751065000	18.5876	107	1
1527737336.751786000	18.5883	99	0
1527737336.756080000	18.5926	98	1
1527737337.285853000	19.1224	387	1
1527737337.285938000	19.1225	259	1
1527737337.314066000	19.1506	87	0
1527737337.438959000	19.2755	325	0
1527737337.440276000	19.2768	148	0
1527737337.443843000	19.2804	92	0
1527737337.444096000	19.2806	104	1
1527737337.445176000	19.2817	217	0
1527737337.449031000	19.2856	101	1
1527737337.498210000	19.3347	392	1
1527737337.498292000	19.3348	263	1
1527737337.525178000	19.3617	87	0
1527737337.635699000	19.4722	278	0
1527737337.636961000	19.4735	148	0
1527737337.639676000	19.4762	92	0
1527737337.640069000	19.4766	107	1
1527737337.641007000	19.4775	186	0
1527737337.646034000	19.4826	98	1
1527737338.438912000	20.2754	388	1
1527737338.438998000	20.2755	259	1
1527737338.465562000	20.3021	87	0
1527737338.651586000	20.4881	259	0
1527737338.652780000	20.4893	148	0
1527737338.656012000	20.4925	92	0
1527737338.656111000	20.4926	104	1
1527737338.657300000	20.4938	140	0
1527737338.661115000	20.4976	101	1
1527737338.849448000	20.686	390	1
1527737338.849515000	20.686	258	1
1527737338.879345000	20.7159	87	0
1527737339.002004000	20.8385	233	0
1527737339.003311000	20.8398	148	0
1527737339.007135000	20.8437	104	1
1527737339.007875000	20.8444	92	0
1527737339.009207000	20.8457	131	0
1527737339.012116000	20.8486	101	1
1527737339.371732000	21.2083	392	1
1527737339.371819000	21.2083	261	1
1527737339.399092000	21.2356	87	0
1527737339.407372000	21.2439	87	0
1527737339.509961000	21.3465	258	0
1527737339.511159000	21.3477	148	0
1527737339.514709000	21.3512	92	0
1527737339.515238000	21.3518	110	1
1527737339.516009000	21.3525	235	0
1527737339.521204000	21.3577	98	1
1527737339.599816000	21.4363	391	1
1527737339.599907000	21.4364	259	1
1527737339.627012000	21.4635	87	0
1527737339.765278000	21.6018	265	0
1527737339.767960000	21.6045	148	0
1527737339.769231000	21.6058	92	0
1527737339.770171000	21.6067	107	1
1527737339.770518000	21.607	110	0
1527737339.775190000	21.6117	98	1
1527737340.007616000	21.8441	387	1
1527737340.007691000	21.8442	259	1
1527737340.034369000	21.8709	87	0
1527737340.177742000	22.0143	326	0
1527737340.178930000	22.0155	148	0
1527737340.180258000	22.0168	92	0
1527737340.181525000	22.0181	156	0
1527737340.184200000	22.0207	110	1
1527737340.227740000	22.0643	326	0
1527737340.232203000	22.0687	98	1
1527737340.335531000	22.1721	392	1
1527737340.335607000	22.1721	260	1
1527737340.364129000	22.2007	87	0
1527737340.474839000	22.3114	235	0
1527737340.476103000	22.3126	148	0
1527737340.479201000	22.3157	104	1
1527737340.480553000	22.3171	92	0
1527737340.481824000	22.3184	181	0
1527737340.485199000	22.3217	101	1
1527737340.544723000	22.3813	1296	1
1527737340.544798000	22.3813	258	1
1527737340.574905000	22.4114	87	0
1527737340.685764000	22.5223	267	0
1527737340.686972000	22.5235	148	0
1527737340.690284000	22.5268	104	1
1527737340.690386000	22.5269	92	0
1527737340.691737000	22.5283	198	0
1527737340.695308000	22.5318	101	1
1527737341.015853000	22.8524	450	1
1527737341.015949000	22.8525	261	1
1527737341.041857000	22.8784	87	0
1527737341.151879000	22.9884	371	0
1527737341.153136000	22.9897	148	0
1527737341.154958000	22.9915	92	0
1527737341.156226000	22.9928	174	0
1527737341.156312000	22.9928	107	1
1527737341.161317000	22.9978	98	1
1527737341.346341000	23.1829	392	1
1527737341.346435000	23.183	256	1
1527737341.374710000	23.2112	87	0
1527737341.378204000	23.2147	87	0
1527737341.473483000	23.31	235	0
1527737341.474817000	23.3113	148	0
1527737341.477692000	23.3142	92	0
1527737341.478344000	23.3149	110	1
1527737341.479013000	23.3155	162	0
1527737341.483356000	23.3199	98	1
1527737341.730723000	23.5673	618	1
1527737341.730805000	23.5673	256	1
1527737341.758314000	23.5948	87	0
1527737341.868577000	23.7051	232	0
1527737341.869973000	23.7065	148	0
1527737341.873264000	23.7098	92	0
1527737341.873344000	23.7099	104	1
1527737341.874570000	23.7111	200	0
1527737341.878353000	23.7149	101	1
1527737342.029704000	23.8662	387	1
1527737342.029796000	23.8663	258	1
1527737342.056910000	23.8934	87	0
1527737342.170968000	24.0075	256	0
1527737342.172256000	24.0088	148	0
1527737342.173524000	24.0101	92	0
1527737342.174814000	24.0113	178	0
1527737342.176372000	24.0129	110	1
1527737342.518735000	24.3553	388	1
1527737342.518816000	24.3553	258	1
1527737342.546372000	24.3829	87	0
1527737342.552138000	24.3887	87	0
1527737342.685304000	24.5218	236	0
1527737342.686547000	24.5231	148	0
1527737342.689186000	24.5257	92	0
1527737342.690344000	24.5269	110	1
1527737342.690481000	24.527	105	0
1527737342.695327000	24.5319	98	1
1527737342.939073000	24.7756	393	1
1527737342.939139000	24.7757	264	1
1527737342.966383000	24.8029	87	0
1527737343.086968000	24.9235	325	0
1527737343.088271000	24.9248	148	0
1527737343.091504000	24.928	104	1
1527737343.092267000	24.9288	92	0
1527737343.093484000	24.93	234	0
1527737343.097429000	24.934	101	1
1527737343.249093000	25.0856	388	1
1527737343.249166000	25.0857	260	1
1527737343.278171000	25.1147	87	0
1527737343.400335000	25.2369	280	0
1527737343.401506000	25.238	148	0
1527737343.404667000	25.2412	92	0
1527737343.405465000	25.242	107	1
1527737343.405958000	25.2425	188	0
1527737343.410426000	25.247	98	1
1527737343.720860000	25.5574	392	1
1527737343.720952000	25.5575	262	1
1527737343.748985000	25.5855	87	0
1527737343.872517000	25.709	232	0
1527737343.873790000	25.7103	148	0
1527737343.877403000	25.7139	104	1
1527737343.877738000	25.7143	92	0
1527737343.879135000	25.7157	229	0
1527737343.882392000	25.7189	101	1
1527737344.017723000	25.8543	390	1
1527737344.017783000	25.8543	259	1
1527737344.047733000	25.8843	87	0
1527737344.163717000	26.0002	256	0
1527737344.165011000	26.0015	148	0
1527737344.167100000	26.0036	92	0
1527737344.168352000	26.0049	184	0
1527737344.168470000	26.005	107	1
1527737344.173501000	26.01	98	1
1527737344.450822000	26.2874	388	1
1527737344.450882000	26.2874	259	1
1527737344.477908000	26.3144	87	0
1527737344.582257000	26.4188	232	0
1527737344.583445000	26.42	148	0
1527737344.587348000	26.4239	92	0
1527737344.587467000	26.424	104	1
1527737344.588698000	26.4252	295	0
1527737344.592524000	26.4291	101	1
1527737344.922884000	26.7594	389	1
1527737344.922944000	26.7595	257	1
1527737344.951951000	26.7885	87	0
1527737345.064233000	26.9008	288	0
1527737345.065495000	26.902	148	0
1527737345.068011000	26.9045	92	0
1527737345.069384000	26.9059	103	0
1527737345.069482000	26.906	107	1
1527737345.074486000	26.911	98	1
1527737345.581351000	27.4179	1293	1
1527737345.581426000	27.418	257	1
1527737345.611821000	27.4483	87	0
1527737345.733324000	27.5699	303	0
1527737345.734506000	27.571	148	0
1527737345.737204000	27.5737	92	0
1527737345.738472000	27.575	135	0
1527737345.738565000	27.5751	107	1
1527737345.743568000	27.5801	98	1
1527737345.791609000	27.6281	449	1
1527737345.791698000	27.6282	259	1
1527737345.817930000	27.6545	87	0
1527737345.932051000	27.7686	233	0
1527737345.933365000	27.7699	148	0
1527737345.936162000	27.7727	92	0
1527737345.936585000	27.7731	107	1
1527737345.937497000	27.774	285	0
1527737345.942593000	27.7791	98	1
1527737346.190069000	28.0266	388	1
1527737346.190160000	28.0267	259	1
1527737346.229563000	28.0661	87	0
1527737346.352471000	28.189	288	0
1527737346.353642000	28.1902	148	0
1527737346.356790000	28.1933	92	0
1527737346.357546000	28.1941	107	1
1527737346.358079000	28.1946	197	0
1527737346.362568000	28.1991	98	1
1527737346.612072000	28.4486	619	1
1527737346.612161000	28.4487	258	1
1527737346.639111000	28.4756	87	0
1527737346.755606000	28.5921	348	0
1527737346.756923000	28.5935	148	0
1527737346.759581000	28.5961	92	0
1527737346.760647000	28.5972	107	1
1527737346.760891000	28.5974	135	0
1527737346.765611000	28.6021	98	1
1527737347.144907000	28.9814	387	1
1527737347.145004000	28.9815	259	1
1527737347.176789000	29.0133	87	0
1527737347.297875000	29.1344	256	0
1527737347.299182000	29.1357	148	0
1527737347.301949000	29.1385	92	0
1527737347.302687000	29.1392	107	1
1527737347.303087000	29.1396	340	0
1527737347.307684000	29.1442	98	1
1527737347.361807000	29.1983	256	0
1527737347.366679000	29.2032	98	1
1527737347.425749000	29.2623	82	0
1527737347.430674000	29.2672	98	1
1527737347.441823000	29.2784	388	1
1527737347.441905000	29.2784	257	1
1527737347.493664000	29.3302	388	1
1527737347.504638000	29.3412	87	0
1527737347.524667000	29.3612	87	0
1527737347.620844000	29.4574	235	0
1527737347.622129000	29.4587	148	0
1527737347.624154000	29.4607	92	0
1527737347.625445000	29.462	175	0
1527737347.625812000	29.4623	113	1
1527737349.729599000	31.5661	393	1
1527737349.729687000	31.5662	256	1
1527737349.774892000	31.6114	87	0
1527737349.898514000	31.735	258	0
1527737349.902946000	31.7395	101	1
1527737349.903108000	31.7396	148	0
1527737349.904376000	31.7409	92	0
1527737349.905645000	31.7422	247	0
1527737349.907938000	31.7445	104	1
1527737349.963745000	31.8003	392	1
1527737349.963805000	31.8003	260	1
1527737349.995701000	31.8322	87	0
1527737350.108592000	31.9451	258	0
1527737350.109919000	31.9464	148	0
1527737350.113012000	31.9495	104	1
1527737350.117489000	31.954	92	0
1527737350.118883000	31.9554	109	0
1527737350.122009000	31.9585	101	1
1527737350.852570000	32.6891	389	1
1527737350.852645000	32.6892	256	1
1527737350.880014000	32.7165	87	0
1527737351.121440000	32.958	325	0
1527737351.122699000	32.9592	148	0
1527737351.125010000	32.9615	92	0
1527737351.126067000	32.9626	107	1
1527737351.126380000	32.9629	136	0
1527737351.131095000	32.9676	98	1
1527737351.592535000	33.4291	387	1
1527737351.592602000	33.4291	256	1
1527737351.636988000	33.4735	87	0
1527737351.646475000	33.483	87	0
1527737351.777575000	33.6141	278	0
1527737351.778939000	33.6155	148	0
1527737351.782033000	33.6186	92	0
1527737351.782065000	33.6186	107	1
1527737351.783547000	33.6201	159	0
1527737351.787053000	33.6236	101	1
1527737352.242765000	34.0793	388	1
1527737352.242828000	34.0794	260	1
1527737352.273610000	34.1101	87	0
1527737352.380075000	34.2166	255	0
1527737352.381403000	34.2179	148	0
1527737352.383794000	34.2203	92	0
1527737352.385037000	34.2216	246	0
1527737352.385124000	34.2217	107	1
1527737352.390152000	34.2267	98	1
1527737352.484559000	34.3211	390	1
1527737352.484651000	34.3212	261	1
1527737352.512399000	34.3489	87	0
1527737352.605465000	34.442	233	0
1527737352.606759000	34.4433	148	0
1527737352.609857000	34.4464	92	0
1527737352.610102000	34.4466	107	1
1527737352.611096000	34.4476	155	0
1527737352.616099000	34.4526	98	1
1527737352.694356000	34.5309	1295	1
1527737352.694416000	34.5309	257	1
1527737352.724558000	34.5611	87	0
1527737352.829787000	34.6663	232	0
1527737352.831020000	34.6675	148	0
1527737352.832329000	34.6689	92	0
1527737352.833591000	34.6701	211	0
1527737352.834081000	34.6706	110	1
1527737353.253641000	35.0902	447	1
1527737353.253737000	35.0903	258	1
1527737353.285070000	35.1216	87	0
1527737353.415582000	35.2521	288	0
1527737353.416924000	35.2535	148	0
1527737353.418867000	35.2554	92	0
1527737353.420108000	35.2566	145	0
1527737353.420202000	35.2567	107	1
1527737353.425217000	35.2617	98	1
1527737353.574207000	35.4107	391	1
1527737353.574273000	35.4108	259	1
1527737353.603305000	35.4398	87	0
1527737353.704076000	35.5406	303	0
1527737353.705435000	35.542	148	0
1527737353.709216000	35.5457	104	1
1527737353.709478000	35.546	92	0
1527737353.710744000	35.5473	161	0
1527737353.714224000	35.5508	101	1
1527737353.993561000	35.8301	617	1
1527737353.993623000	35.8302	261	1
1527737354.022812000	35.8593	87	0
1527737354.133054000	35.9696	255	0
1527737354.134387000	35.9709	148	0
1527737354.137496000	35.974	92	0
1527737354.138267000	35.9748	107	1
1527737354.138835000	35.9754	277	0
1527737354.143238000	35.9798	98	1
1527737354.410719000	36.2472	391	1
1527737354.410788000	36.2473	262	1
1527737354.443543000	36.2801	87	0
1527737354.549666000	36.3862	267	0
1527737354.551416000	36.3879	148	0
1527737354.552607000	36.3891	92	0
1527737354.554209000	36.3907	107	1
1527737354.555209000	36.3917	318	0
1527737354.560254000	36.3968	98	1
1527737354.850646000	36.6872	389	1
1527737354.850737000	36.6873	259	1
1527737354.880328000	36.7169	87	0
1527737355.004572000	36.8411	351	0
1527737355.005815000	36.8423	148	0
1527737355.009293000	36.8458	104	1
1527737355.010696000	36.8472	92	0
1527737355.012014000	36.8485	214	0
1527737355.015278000	36.8518	101	1
1527737355.090282000	36.9268	393	1
1527737355.090343000	36.9269	256	1
1527737355.116863000	36.9534	87	0
1527737355.228438000	37.065	258	0
1527737355.229782000	37.0663	148	0
1527737355.233301000	37.0698	104	1
1527737355.234176000	37.0707	92	0
1527737355.235448000	37.072	220	0
1527737355.239314000	37.0758	101	1
1527737355.294633000	37.1312	370	1
1527737355.294739000	37.1313	1412	1
1527737355.294777000	37.1313	1412	1
1527737355.294806000	37.1313	1412	1
1527737355.294844000	37.1314	1380	1
1527737355.324284000	37.1608	87	0
1527737355.338605000	37.1751	87	0
1527737355.356699000	37.1932	87	0
1527737355.438248000	37.2748	389	0
1527737355.441968000	37.2785	80	0
1527737355.443272000	37.2798	110	1
1527737357.341983000	39.1785	388	1
1527737357.342047000	39.1786	257	1
1527737357.383743000	39.2203	87	0
1527737357.484353000	39.3209	259	0
1527737357.485524000	39.3221	148	0
1527737357.487597000	39.3241	92	0
1527737357.488918000	39.3254	108	0
1527737357.489184000	39.3257	110	1
1527737357.569273000	39.4058	389	1
1527737357.569347000	39.4059	259	1
1527737357.597708000	39.4342	87	0
1527737357.692304000	39.5288	304	0
1527737357.693629000	39.5302	148	0
1527737357.696323000	39.5329	92	0
1527737357.697179000	39.5337	107	1
1527737357.697608000	39.5341	223	0
1527737357.702237000	39.5388	98	1
1527737357.811508000	39.648	388	1
1527737357.811591000	39.6481	256	1
1527737357.842510000	39.679	87	0
1527737357.846378000	39.6829	87	0
1527737357.977012000	39.8135	280	0
1527737357.978322000	39.8149	148	0
1527737357.982175000	39.8187	92	0
1527737357.982275000	39.8188	107	1
1527737357.983470000	39.82	111	0
1527737357.987243000	39.8238	101	1
1527737358.132311000	39.9688	388	1
1527737358.132378000	39.9689	256	1
1527737358.173452000	40.01	87	0
1527737358.182861000	40.0194	87	0
1527737358.271575000	40.1081	258	0
1527737358.272860000	40.1094	148	0
1527737358.276273000	40.1128	107	1
1527737358.276770000	40.1133	92	0
1527737358.278043000	40.1146	223	0
1527737358.281222000	40.1178	101	1
1527737358.414925000	40.2515	1297	1
1527737358.415020000	40.2515	257	1
1527737358.447392000	40.2839	87	0
1527737358.544591000	40.3811	235	0
1527737358.545918000	40.3824	148	0
1527737358.549228000	40.3858	104	1
1527737358.550239000	40.3868	92	0
1527737358.551572000	40.3881	296	0
1527737358.555315000	40.3918	101	1
1527737358.924593000	40.7611	454	1
1527737358.924688000	40.7612	263	1
1527737358.953413000	40.7899	87	0
1527737359.073043000	40.9096	256	0
1527737359.074274000	40.9108	148	0
1527737359.078261000	40.9148	104	1
1527737359.078511000	40.915	92	0
1527737359.079821000	40.9164	120	0
1527737359.083237000	40.9198	101	1
1527737359.164634000	41.0012	392	1
1527737359.164718000	41.0012	261	1
1527737359.194006000	41.0305	87	0
1527737359.311912000	41.1484	267	0
1527737359.313165000	41.1497	148	0
1527737359.315555000	41.1521	92	0
1527737359.316819000	41.1533	138	0
1527737359.317307000	41.1538	110	1
1527737359.474775000	41.3113	618	1
1527737359.474838000	41.3114	256	1
1527737359.501857000	41.3384	87	0
1527737359.599763000	41.4363	303	0
1527737359.600946000	41.4375	148	0
1527737359.604304000	41.4408	104	1
1527737359.605101000	41.4416	92	0
1527737359.606370000	41.4429	219	0
1527737359.610282000	41.4468	101	1
1527737359.796749000	41.6333	387	1
1527737359.796812000	41.6333	261	1
1527737359.822945000	41.6595	87	0
1527737359.962802000	41.7993	233	0
1527737359.964049000	41.8006	148	0
1527737359.966942000	41.8035	92	0
1527737359.967307000	41.8038	107	1
1527737359.968217000	41.8047	260	0
1527737359.973404000	41.8099	98	1
1527737360.357735000	42.1943	390	1
1527737360.357830000	42.1944	259	1
1527737360.386498000	42.223	87	0
1527737360.517641000	42.3542	288	0
1527737360.518965000	42.3555	148	0
1527737360.522396000	42.3589	104	1
1527737360.522844000	42.3594	92	0
1527737360.524052000	42.3606	184	0
1527737360.527400000	42.3639	101	1
1527737360.744824000	42.5814	388	1
1527737360.744887000	42.5814	263	1
1527737360.785602000	42.6221	87	0
1527737360.915657000	42.7522	350	0
1527737360.916913000	42.7534	148	0
1527737360.919463000	42.756	92	0
1527737360.920429000	42.757	107	1
1527737360.920822000	42.7574	141	0
1527737360.925429000	42.762	98	1
1527737361.004650000	42.8412	388	1
1527737361.004748000	42.8413	259	1
1527737361.034280000	42.8708	87	0
1527737361.161396000	42.9979	256	0
1527737361.162646000	42.9992	148	0
1527737361.166439000	43.003	104	1
1527737361.166605000	43.0031	92	0
1527737361.167870000	43.0044	289	0
1527737361.171447000	43.008	101	1
1527737361.295799000	43.1323	392	1
1527737361.295861000	43.1324	260	1
1527737361.341857000	43.1784	87	0
1527737361.351963000	43.1885	87	0
1527737361.456790000	43.2933	233	0
1527737361.458034000	43.2946	148	0
1527737361.461409000	43.2979	107	1
1527737361.469335000	43.3059	92	0
1527737361.470660000	43.3072	303	0
1527737361.474406000	43.3109	101	1
1527737361.725918000	43.5624	388	1
1527737361.726003000	43.5625	260	1
1527737361.755629000	43.5922	87	0
1527737361.871363000	43.7079	233	0
1527737361.872682000	43.7092	148	0
1527737361.875253000	43.7118	92	0
1527737361.876458000	43.713	216	0
1527737361.876524000	43.7131	107	1
1527737361.881530000	43.7181	98	1
1527737362.365876000	44.2024	390	1
1527737362.365965000	44.2025	258	1
1527737362.397649000	44.2342	87	0
1527737362.532076000	44.3686	256	0
1527737362.533428000	44.37	148	0
1527737362.536508000	44.373	104	1
1527737362.537401000	44.3739	92	0
1527737362.538665000	44.3752	274	0
1527737362.542535000	44.3791	101	1
1527737362.684843000	44.5214	392	1
1527737362.684911000	44.5214	256	1
1527737362.716806000	44.5533	87	0
1527737362.819676000	44.6562	302	0
1527737362.820997000	44.6575	148	0
1527737362.824518000	44.661	104	1
1527737362.824834000	44.6614	92	0
1527737362.827480000	44.664	114	0
1527737362.829534000	44.6661	101	1
1527737362.879449000	44.716	302	0
1527737362.884508000	44.721	98	1
1527737362.939016000	44.7755	148	0
1527737362.943536000	44.7801	98	1
1527737363.174094000	45.0106	1297	1
1527737363.174187000	45.0107	262	1
1527737363.203396000	45.0399	87	0
1527737363.314199000	45.1507	301	0
1527737363.315506000	45.152	148	0
1527737363.319494000	45.156	104	1
1527737363.331238000	45.1678	92	0
1527737363.332512000	45.169	94	0
1527737363.335567000	45.1721	101	1
1527737363.486049000	45.3226	448	1
1527737363.486121000	45.3226	259	1
1527737363.512653000	45.3492	87	0
1527737363.621876000	45.4584	233	0
1527737363.623182000	45.4597	148	0
1527737363.624539000	45.4611	92	0
1527737363.625873000	45.4624	237	0
1527737363.626491000	45.463	110	1
1527737363.957228000	45.7938	391	1
1527737363.957288000	45.7938	261	1
1527737363.985429000	45.822	87	0
1527737364.099325000	45.9359	256	0
1527737364.100567000	45.9371	148	0
1527737364.102421000	45.939	92	0
1527737364.103690000	45.9402	193	0
1527737364.104534000	45.9411	110	1
1527737364.647083000	46.4836	619	1
1527737364.647175000	46.4837	257	1
1527737364.678470000	46.515	87	0
1527737364.801884000	46.6384	233	0
1527737364.803129000	46.6397	148	0
1527737364.805868000	46.6424	92	0
1527737364.806565000	46.6431	107	1
1527737364.807150000	46.6437	234	0
1527737364.811585000	46.6481	98	1
1527737364.871037000	46.7076	388	1
1527737364.871111000	46.7076	260	1
1527737364.899310000	46.7358	87	0
1527737365.021763000	46.8583	267	0
1527737365.023019000	46.8595	148	0
1527737365.026544000	46.8631	92	0
1527737365.026625000	46.8632	104	1
1527737365.027829000	46.8644	170	0
1527737365.031676000	46.8682	101	1
1527737365.495096000	47.3316	389	1
1527737365.495175000	47.3317	257	1
1527737365.521510000	47.358	87	0
1527737365.625917000	47.4624	326	0
1527737365.627103000	47.4636	148	0
1527737365.629646000	47.4662	92	0
1527737365.630684000	47.4672	107	1
1527737365.630930000	47.4675	85	0
1527737365.635605000	47.4721	98	1
1527737365.732832000	47.5694	387	1
1527737365.732928000	47.5695	256	1
1527737365.765298000	47.6018	87	0
1527737365.887058000	47.7236	235	0
1527737365.888365000	47.7249	148	0
1527737365.891700000	47.7282	104	1
1527737365.892819000	47.7293	92	0
1527737365.894045000	47.7306	268	0
1527737365.897628000	47.7342	101	1
1527737365.998821000	47.8354	388	1
1527737365.998914000	47.8354	257	1
1527737366.053762000	47.8903	388	1
1527737366.078250000	47.9148	87	0
1527737366.089599000	47.9261	87	0
1527737366.206811000	48.0433	287	0
1527737366.208031000	48.0446	148	0
1527737366.209976000	48.0465	92	0
1527737366.211237000	48.0478	232	0
1527737366.211654000	48.0482	113	1
1527737366.542907000	48.3794	360	1
1527737366.572114000	48.4086	87	0
1527737366.841757000	48.6783	970	0
1527737366.843039000	48.6796	1412	0
1527737366.844346000	48.6809	1412	0
1527737366.845613000	48.6821	1412	0
1527737366.847644000	48.6842	1412	0
1527737366.848658000	48.6852	1412	0
1527737366.849657000	48.6862	252	0
1527737366.851996000	48.6885	101	1
1527737366.852383000	48.6889	1412	0
1527737366.853637000	48.6902	1412	0
1527737366.854638000	48.6912	1412	0
1527737366.856643000	48.6932	188	0
1527737366.856769000	48.6933	122	1
1527737366.857639000	48.6942	1189	0
1527737366.861646000	48.6982	1412	0
1527737366.862640000	48.6992	1412	0
1527737366.863477000	48.7	101	1
1527737366.863639000	48.7002	1412	0
1527737366.865654000	48.7022	190	0
1527737366.872719000	48.7092	107	1
1527737366.875648000	48.7122	1412	0
1527737366.876639000	48.7132	702	0
1527737366.880715000	48.7172	101	1
1527737366.900306000	48.7368	1412	0
1527737366.901648000	48.7382	1412	0
1527737366.903654000	48.7402	1412	0
1527737366.904649000	48.7412	979	0
1527737366.904767000	48.7413	104	1
1527737366.908198000	48.7447	1412	0
1527737366.909332000	48.7459	1412	0
1527737366.909872000	48.7464	104	1
1527737366.911813000	48.7483	1412	0
1527737366.913658000	48.7502	1066	0
1527737366.915659000	48.7522	1412	0
1527737366.916786000	48.7533	104	1
1527737366.917349000	48.7539	1412	0
1527737366.919651000	48.7562	1412	0
1527737366.921658000	48.7582	190	0
1527737366.921836000	48.7584	98	1
1527737366.922648000	48.7592	1412	0
1527737366.923644000	48.7602	118	0
1527737366.924649000	48.7612	1412	0
1527737366.926645000	48.7632	1412	0
1527737366.927642000	48.7642	1412	0
1527737366.928641000	48.7652	188	0
1527737366.928699000	48.7652	116	1
1527737366.929642000	48.7662	1252	0
1527737366.931005000	48.7675	1412	0
1527737366.932641000	48.7692	1412	0
1527737366.933640000	48.7702	1412	0
1527737366.935642000	48.7722	188	0
1527737366.936478000	48.773	101	1
1527737366.936643000	48.7732	939	0
1527737366.937646000	48.7742	1412	0
1527737366.938648000	48.7752	1412	0
1527737366.940661000	48.7772	730	0
1527737366.940857000	48.7774	116	1
1527737366.941647000	48.7782	1412	0
1527737366.942645000	48.7792	1366	0
1527737366.944647000	48.7812	1412	0
1527737366.945644000	48.7822	1412	0
1527737366.945687000	48.7822	107	1
1527737366.946644000	48.7832	725	0
1527737366.950740000	48.7873	101	1
1527737369.765249000	51.6018	481	1
1527737369.765338000	51.6019	294	1
1527737369.766198000	51.6027	1206	1
1527737369.766263000	51.6028	1412	1
1527737369.766288000	51.6028	1412	1
1527737369.766329000	51.6029	950	1
1527737369.792271000	51.6288	87	0
1527737369.813569000	51.6501	87	0
1527737369.864960000	51.7015	422	1
1527737369.871636000	51.7082	291	1
1527737369.874250000	51.7108	293	1
1527737369.894445000	51.731	87	0
1527737369.900565000	51.7371	87	0
1527737369.916271000	51.7528	87	0
1527737369.936728000	51.7733	397	0
1527737369.941872000	51.7784	107	1
1527737369.944942000	51.7815	80	0
1527737369.949938000	51.7865	98	1
1527737369.973340000	51.8099	356	1
1527737370.008667000	51.8452	87	0
1527737370.028643000	51.8652	298	0
1527737370.029947000	51.8665	103	0
1527737370.031284000	51.8678	312	0
1527737370.032544000	51.8691	326	0
1527737370.033802000	51.8703	118	0
1527737370.034033000	51.8706	113	1
1527737370.042328000	51.8789	92	0
1527737370.043600000	51.8801	149	0
1527737370.046878000	51.8834	101	1
1527737370.052783000	51.8893	268	0
1527737370.052786000	51.8893	282	0
1527737370.055430000	51.892	92	0
1527737370.056693000	51.8932	328	0
1527737370.057889000	51.8944	107	1
1527737370.156537000	51.9931	336	0
1527737370.157813000	51.9943	1400	0
1527737370.159239000	51.9958	513	0
1527737370.160873000	51.9974	104	1
1527737370.162008000	51.9985	592	0
1527737370.163272000	51.9998	635	0
1527737370.166906000	52.0034	101	1
1527737370.168868000	52.0054	467	0
1527737370.170147000	52.0067	1099	0
1527737370.171423000	52.008	835	0
1527737370.172686000	52.0092	649	0
1527737370.173873000	52.0104	107	1
1527737370.173937000	52.0105	519	0
1527737370.175255000	52.0118	564	0
1527737370.176521000	52.0131	439	0
1527737370.177784000	52.0143	804	0
1527737370.179175000	52.0157	701	0
1527737370.180415000	52.0169	92	0
1527737370.181679000	52.0182	222	0
1527737370.182950000	52.0195	616	0
1527737370.184208000	52.0207	558	0
1527737370.184940000	52.0215	122	1
1527737370.185468000	52.022	654	0
1527737370.186383000	52.0229	426	1
1527737370.186424000	52.023	270	1
1527737370.188020000	52.0245	583	0
1527737370.189342000	52.0259	689	0
1527737370.190868000	52.0274	104	1
1527737370.194373000	52.0309	102	0
1527737370.195654000	52.0322	253	0
1527737370.198904000	52.0354	101	1
1527737370.228838000	52.0654	87	0
1527737370.635080000	52.4716	573	1
1527737370.635163000	52.4717	94	1
1527737370.665709000	52.5022	87	0
1527737370.771555000	52.6081	239	0
1527737370.772789000	52.6093	148	0
1527737370.774616000	52.6111	92	0
1527737370.775890000	52.6124	307	0
1527737370.775948000	52.6125	110	1
1527737370.780905000	52.6174	98	1
1527737370.850126000	52.6867	248	0
1527737370.851389000	52.6879	685	0
1527737370.854926000	52.6915	101	1
1527737370.855917000	52.6924	175	0
1527737370.860914000	52.6974	98	1
1527737371.985447000	53.822	417	1
1527737371.985535000	53.8221	109	1
1527737371.991863000	53.8284	301	1
1527737371.992827000	53.8294	478	1
1527737371.992880000	53.8294	87	1
1527737372.014659000	53.8512	87	0
1527737372.020891000	53.8574	87	0
1527737372.150996000	53.9875	308	0
1527737372.152245000	53.9888	151	0
1527737372.156019000	53.9925	107	1
1527737372.158469000	53.995	92	0
1527737372.159930000	53.9965	151	0
1527737372.163010000	53.9995	101	1
1527737372.220046000	54.0566	358	0
1527737372.221293000	54.0578	233	0
1527737372.222551000	54.0591	141	0
1527737372.223866000	54.0604	103	0
1527737372.224827000	54.0614	407	1
1527737372.224892000	54.0614	267	1
1527737372.225125000	54.0617	92	0
1527737372.226386000	54.0629	92	0
1527737372.227649000	54.0642	163	0
1527737372.228964000	54.0655	183	0
1527737372.235146000	54.0717	107	1
1527737372.241012000	54.0775	101	1
1527737372.278863000	54.1154	87	0
1527737372.279053000	54.1156	390	1
1527737372.307677000	54.1442	87	0
1527737372.430564000	54.2671	421	1
1527737372.430657000	54.2672	1412	1
1527737372.430694000	54.2672	1412	1
1527737372.430722000	54.2673	1073	1
1527737372.459826000	54.2964	87	0
1527737372.464990000	54.3015	233	0
1527737372.466230000	54.3028	148	0
1527737372.470119000	54.3066	104	1
1527737372.471110000	54.3076	92	0
1527737372.472381000	54.3089	338	0
1527737372.477041000	54.3136	101	1
1527737372.578040000	54.4146	386	0
1527737372.583037000	54.4196	98	1
1527737372.583588000	54.4201	80	0
1527737372.588039000	54.4246	98	1
1527737372.596341000	54.4329	370	1
1527737372.596464000	54.433	1412	1
1527737372.596492000	54.433	1412	1
1527737372.596515000	54.433	1412	1
1527737372.596576000	54.4331	1412	1
1527737372.596600000	54.4331	1412	1
1527737372.596623000	54.4332	1412	1
1527737372.596664000	54.4332	1412	1
1527737372.596701000	54.4332	1412	1
1527737372.596734000	54.4333	1412	1
1527737372.596768000	54.4333	1412	1
1527737372.596804000	54.4333	1412	1
1527737372.598004000	54.4345	1412	1
1527737372.598046000	54.4346	1412	1
1527737372.598099000	54.4346	1412	1
1527737372.600608000	54.4371	1412	1
1527737372.600650000	54.4372	1412	1
1527737372.600701000	54.4372	1412	1
1527737372.600750000	54.4373	1412	1
1527737372.602010000	54.4385	1412	1
1527737372.602041000	54.4386	1412	1
1527737372.602089000	54.4386	1412	1
1527737372.604030000	54.4406	1412	1
1527737372.604066000	54.4406	1412	1
1527737372.604105000	54.4406	1412	1
1527737372.606026000	54.4426	1412	1
1527737372.606084000	54.4426	1412	1
1527737372.606122000	54.4427	1412	1
1527737372.606155000	54.4427	1412	1
1527737372.608037000	54.4446	1412	1
1527737372.608096000	54.4446	1412	1
1527737372.608140000	54.4447	1412	1
1527737372.610013000	54.4465	1412	1
1527737372.610058000	54.4466	1412	1
1527737372.610114000	54.4466	1412	1
1527737372.612007000	54.4485	986	1
1527737372.623257000	54.4598	87	0
1527737372.626240000	54.4628	100	0
1527737372.630868000	54.4674	87	0
1527737372.631121000	54.4676	104	1
1527737372.638548000	54.4751	87	0
1527737372.772135000	54.6087	350	0
1527737372.773379000	54.6099	148	0
1527737372.776001000	54.6125	92	0
1527737372.777015000	54.6135	107	1
1527737372.777777000	54.6143	160	0
1527737372.782057000	54.6186	98	1
1527737372.803034000	54.6396	373	0
1527737372.808051000	54.6446	98	1
1527737372.811754000	54.6483	90	0
1527737372.817104000	54.6536	98	1
1527737373.043419000	54.8799	391	1
1527737373.043513000	54.88	261	1
1527737373.070799000	54.9073	87	0
1527737373.164037000	55.0006	361	0
1527737373.165305000	55.0018	148	0
1527737373.169084000	55.0056	104	1
1527737373.169957000	55.0065	92	0
1527737373.171228000	55.0078	157	0
1527737373.175049000	55.0116	101	1
1527737373.625923000	55.4625	510	1
1527737373.625986000	55.4625	256	1
1527737373.653687000	55.4902	87	0
1527737373.757541000	55.5941	235	0
1527737373.758907000	55.5954	148	0
1527737373.761557000	55.5981	92	0
1527737373.762073000	55.5986	107	1
1527737373.762813000	55.5993	152	0
1527737373.767122000	55.6037	98	1
1527737373.868030000	55.7046	1296	1
1527737373.868124000	55.7047	259	1
1527737373.896631000	55.7332	87	0
1527737373.991613000	55.8281	263	0
1527737373.992872000	55.8294	148	0
1527737373.996130000	55.8327	104	1
1527737373.996176000	55.8327	92	0
1527737373.997483000	55.834	245	0
1527737374.001163000	55.8377	101	1
1527737374.098962000	55.9355	452	1
1527737374.099059000	55.9356	257	1
1527737374.131041000	55.9676	87	0
1527737374.224364000	56.0609	261	0
1527737374.225680000	56.0622	148	0
1527737374.229137000	56.0657	104	1
1527737374.229538000	56.0661	92	0
1527737374.230759000	56.0673	139	0
1527737374.234125000	56.0707	101	1
1527737374.328313000	56.1648	476	1
1527737374.328409000	56.1649	257	1
1527737374.356724000	56.1933	87	0
1527737374.576886000	56.4134	233	0
1527737374.578170000	56.4147	148	0
1527737374.581727000	56.4183	92	0
1527737374.582217000	56.4187	107	1
1527737374.583015000	56.4195	201	0
1527737374.588148000	56.4247	98	1
1527737374.776613000	56.6131	413	1
1527737374.776706000	56.6132	258	1
1527737374.816187000	56.6527	87	0
1527737374.927185000	56.7637	235	0
1527737374.928443000	56.765	148	0
1527737374.932196000	56.7687	92	0
1527737374.932319000	56.7688	104	1
1527737374.933470000	56.77	239	0
1527737374.937160000	56.7737	101	1
1527737375.200536000	57.0371	392	1
1527737375.200597000	57.0371	260	1
1527737375.237612000	57.0741	87	0
1527737375.339433000	57.176	258	0
1527737375.340771000	57.1773	148	0
1527737375.344210000	57.1807	104	1
1527737375.344218000	57.1807	92	0
1527737375.345557000	57.1821	137	0
1527737375.349229000	57.1858	101	1
1527737375.714170000	57.5507	387	1
1527737375.714266000	57.5508	261	1
1527737375.743897000	57.5804	87	0
1527737375.880357000	57.7169	351	0
1527737375.881601000	57.7181	148	0
1527737375.884744000	57.7213	92	0
1527737375.885247000	57.7218	107	1
1527737375.887382000	57.7239	291	0
1527737375.892228000	57.7288	98	1
1527737376.006845000	57.8434	389	1
1527737376.006914000	57.8434	261	1
1527737376.060310000	57.8968	389	1
1527737376.086762000	57.9233	87	0
1527737376.125936000	57.9625	87	0
1527737376.177940000	58.0145	258	0
1527737376.179260000	58.0158	148	0
1527737376.181913000	58.0184	92	0
1527737376.183184000	58.0197	135	0
1527737376.183268000	58.0198	110	1
1527737376.188280000	58.0248	98	1
1527737376.449613000	58.2861	387	1
1527737376.449696000	58.2862	258	1
1527737376.475104000	58.3116	87	0
1527737376.688943000	58.5255	235	0
1527737376.690208000	58.5267	148	0
1527737376.692573000	58.5291	92	0
1527737376.693318000	58.5298	107	1
1527737376.693859000	58.5304	123	0
1527737376.698305000	58.5348	98	1
1527737376.890739000	58.7273	387	1
1527737376.890816000	58.7273	260	1
1527737376.927627000	58.7642	87	0
1527737377.023365000	58.8599	233	0
1527737377.024648000	58.8612	148	0
1527737377.028273000	58.8648	104	1
1527737377.028669000	58.8652	92	0
1527737377.030035000	58.8666	225	0
1527737377.033284000	58.8698	101	1
1527737377.203285000	59.0398	387	1
1527737377.203355000	59.0399	259	1
1527737377.248030000	59.0846	87	0
1527737377.358069000	59.1946	255	0
1527737377.359423000	59.196	148	0
1527737377.363384000	59.1999	104	1
1527737377.365847000	59.2024	92	0
1527737377.367101000	59.2036	148	0
1527737377.370379000	59.2069	101	1
1527737377.417986000	59.2545	255	0
1527737377.422352000	59.2589	98	1
1527737377.435604000	59.2721	386	1
1527737377.435672000	59.2722	259	1
1527737377.468011000	59.3045	148	0
1527737377.472352000	59.3089	98	1
1527737377.506382000	59.3429	386	1
1527737377.551026000	59.3876	87	0
1527737377.656746000	59.4933	349	0
1527737377.657993000	59.4945	148	0
1527737377.661300000	59.4978	104	1
1527737377.663954000	59.5005	92	0
1527737377.665211000	59.5017	139	0
1527737377.668384000	59.5049	101	1
1527737377.867989000	59.7045	387	1
1527737377.868063000	59.7046	260	1
1527737377.898514000	59.735	87	0
1527737378.063256000	59.8998	256	0
1527737378.064516000	59.901	148	0
1527737378.067196000	59.9037	92	0
1527737378.068394000	59.9049	107	0
1527737378.068445000	59.905	107	1
1527737378.073419000	59.9099	98	1
1527737378.418646000	60.2552	508	1
1527737378.418737000	60.2553	264	1
1527737378.447280000	60.2838	87	0
1527737378.583744000	60.4203	337	0
1527737378.586298000	60.4228	148	0
1527737378.588374000	60.4249	104	1
1527737378.589403000	60.4259	92	0
1527737378.590730000	60.4273	164	0
1527737378.594412000	60.4309	101	1
1527737378.840922000	60.6775	1295	1
1527737378.840983000	60.6775	259	1
1527737378.868890000	60.7054	87	0
1527737379.006381000	60.8429	233	0
1527737379.007646000	60.8442	148	0
1527737379.010805000	60.8473	92	0
1527737379.011445000	60.848	107	1
1527737379.012046000	60.8486	143	0
1527737379.016436000	60.853	98	1
1527737379.556031000	61.3926	448	1
1527737379.556098000	61.3926	258	1
1527737379.588256000	61.4248	87	0
1527737379.687304000	61.5238	285	0
1527737379.688526000	61.5251	148	0
1527737379.692487000	61.529	104	1
1527737379.696755000	61.5333	92	0
1527737379.698018000	61.5345	160	0
1527737379.701507000	61.538	101	1
1527737380.063849000	61.9004	480	1
1527737380.063937000	61.9005	262	1
1527737380.110992000	61.9475	87	0
1527737380.196026000	62.0326	263	0
1527737380.197285000	62.0338	148	0
1527737380.200434000	62.037	104	1
1527737380.203602000	62.0401	92	0
1527737380.204869000	62.0414	121	0
1527737380.208429000	62.045	101	1
1527737380.478104000	62.3146	415	1
1527737380.478165000	62.3147	256	1
1527737380.507025000	62.3436	87	0
1527737380.678523000	62.5151	233	0
1527737380.679844000	62.5164	148	0
1527737380.682790000	62.5193	92	0
1527737380.683556000	62.5201	107	1
1527737380.684026000	62.5206	241	0
1527737380.688554000	62.5251	98	1
1527737382.774155000	64.6107	367	1
1527737382.774255000	64.6108	1412	1
1527737382.774293000	64.6108	1412	1
1527737382.774327000	64.6109	1412	1
1527737382.774378000	64.6109	1344	1
1527737382.801303000	64.6378	87	0
1527737382.992720000	64.8292	324	1
1527737382.992810000	64.8293	260	1
1527737383.020110000	64.8566	87	0
1527737383.025030000	64.8616	87	0
1527737383.126920000	64.9634	412	0
1527737383.131467000	64.968	107	1
1527737383.134759000	64.9713	80	0
1527737383.139461000	64.976	98	1
1527737383.194294000	65.0308	358	0
1527737383.195853000	65.0324	148	0
1527737383.198930000	65.0355	92	0
1527737383.199477000	65.036	104	1
1527737383.200278000	65.0368	165	0
1527737383.205459000	65.042	98	1
1527737383.296895000	65.1334	390	1
1527737383.296977000	65.1335	257	1
1527737383.343956000	65.1805	87	0
1527737383.477779000	65.3143	235	0
1527737383.479181000	65.3157	148	0
1527737383.482492000	65.319	104	1
1527737383.484015000	65.3205	92	0
1527737383.485345000	65.3219	119	0
1527737383.488480000	65.325	101	1
1527737383.650551000	65.4871	390	1
1527737383.650642000	65.4872	258	1
1527737383.679991000	65.5165	87	0
1527737383.873829000	65.7104	232	0
1527737383.875032000	65.7116	148	0
1527737383.878506000	65.715	104	1
1527737383.880286000	65.7168	92	0
1527737383.881544000	65.7181	311	0
1527737383.885509000	65.722	101	1
1527737386.106603000	67.9431	385	1
1527737386.106699000	67.9432	258	1
1527737386.135034000	67.9716	87	0
1527737386.314652000	68.1512	256	0
1527737386.315897000	68.1524	148	0
1527737386.319574000	68.1561	104	1
1527737386.319691000	68.1562	92	0
1527737386.321018000	68.1575	172	0
1527737386.324594000	68.1611	101	1
1527737386.529043000	68.3656	386	1
1527737386.529119000	68.3656	262	1
1527737386.567407000	68.4039	87	0
1527737386.568669000	68.4052	87	0
1527737386.720865000	68.5574	235	0
1527737386.722118000	68.5586	148	0
1527737386.725650000	68.5622	107	1
1527737386.726295000	68.5628	92	0
1527737386.727616000	68.5641	137	0
1527737386.730609000	68.5671	101	1
1527737386.983289000	68.8198	388	1
1527737386.983385000	68.8199	260	1
1527737387.009771000	68.8463	87	0
1527737387.337667000	69.1742	373	0
1527737387.339068000	69.1756	148	0
1527737387.342625000	69.1792	104	1
1527737387.353397000	69.1899	92	0
1527737387.354736000	69.1913	109	0
1527737387.357617000	69.1941	101	1
1527737387.453741000	69.2903	507	1
1527737387.453806000	69.2903	259	1
1527737387.480547000	69.3171	87	0
1527737387.632264000	69.4688	232	0
1527737387.634808000	69.4713	148	0
1527737387.636701000	69.4732	104	1
1527737387.638621000	69.4752	92	0
1527737387.639963000	69.4765	271	0
1527737387.643639000	69.4802	101	1
1527737388.036248000	69.8728	1295	1
1527737388.036325000	69.8729	263	1
1527737388.081368000	69.9179	87	0
1527737388.217253000	70.0538	361	0
1527737388.218511000	70.055	148	0
1527737388.221733000	70.0583	104	1
1527737388.221767000	70.0583	92	0
1527737388.223099000	70.0596	233	0
1527737388.226722000	70.0633	101	1
1527737388.291375000	70.1279	541	1
1527737388.291471000	70.128	1412	1
1527737388.291508000	70.128	1412	1
1527737388.291541000	70.1281	1412	1
1527737388.291573000	70.1281	187	1
1527737388.320360000	70.1569	87	0
1527737388.423794000	70.2603	378	0
1527737388.428873000	70.2654	101	1
1527737388.429408000	70.2659	80	0
1527737388.433704000	70.2702	98	1
1527737388.457129000	70.2937	475	1
1527737388.457200000	70.2937	260	1
1527737388.486912000	70.3234	87	0
1527737388.621731000	70.4583	257	0
1527737388.623022000	70.4596	148	0
1527737388.626757000	70.4633	104	1
1527737388.626876000	70.4634	92	0
1527737388.628176000	70.4647	178	0
1527737388.631745000	70.4683	101	1
1527737388.790323000	70.6269	409	1
1527737388.790419000	70.6269	258	1
1527737388.819086000	70.6556	87	0
1527737388.967088000	70.8036	239	0
1527737388.968393000	70.8049	148	0
1527737388.971713000	70.8082	104	1
1527737388.971834000	70.8084	92	0
1527737388.973600000	70.8101	278	0
1527737388.976718000	70.8132	101	1
1527737389.089991000	70.9265	391	1
1527737389.090081000	70.9266	261	1
1527737389.117658000	70.9542	87	0
1527737389.249298000	71.0858	260	0
1527737389.250562000	71.0871	148	0
1527737389.253574000	71.0901	92	0
1527737389.253804000	71.0903	107	1
1527737389.254813000	71.0913	91	0
1527737389.259779000	71.0963	98	1
1527737389.480280000	71.3168	392	1
1527737389.480374000	71.3169	258	1
1527737389.509018000	71.3455	87	0
1527737389.690628000	71.5272	233	0
1527737389.691898000	71.5284	148	0
1527737389.695044000	71.5316	92	0
1527737389.695820000	71.5323	107	1
1527737389.696415000	71.5329	114	0
1527737389.700810000	71.5373	98	1
1527737389.740816000	71.5773	390	1
1527737389.740870000	71.5774	257	1
1527737389.767386000	71.6039	87	0
1527737389.772266000	71.6088	87	0
1527737389.862448000	71.699	233	0
1527737389.863694000	71.7002	148	0
1527737389.866818000	71.7033	107	1
1527737389.871343000	71.7079	92	0
1527737389.872652000	71.7092	312	0
1527737389.875819000	71.7123	101	1
1527737390.134824000	71.9714	368	1
1527737390.134924000	71.9715	1412	1
1527737390.134963000	71.9715	1412	1
1527737390.134997000	71.9715	1412	1
1527737390.135031000	71.9716	807	1
1527737390.164433000	72.001	87	0
1527737390.172937000	72.0095	87	0
1527737390.301257000	72.1378	510	0
1527737390.305876000	72.1424	104	1
1527737390.310944000	72.1475	80	0
1527737390.315841000	72.1524	98	1
1527737390.373940000	72.2105	502	1
1527737390.374005000	72.2105	259	1
1527737390.400552000	72.2371	87	0
1527737390.503274000	72.3398	235	0
1527737390.504599000	72.3411	148	0
1527737390.507501000	72.344	92	0
1527737390.507860000	72.3444	107	1
1527737390.508833000	72.3454	272	0
1527737390.513850000	72.3504	98	1
1527737391.047371000	72.8839	387	1
1527737391.047463000	72.884	258	1
1527737391.075928000	72.9125	87	0
1527737391.233282000	73.0698	259	0
1527737391.235787000	73.0723	148	0
1527737391.237920000	73.0744	104	1
1527737391.239767000	73.0763	92	0
1527737391.241018000	73.0775	338	0
1527737391.244896000	73.0814	101	1
1527737391.289278000	73.1258	1293	1
1527737391.289369000	73.1259	257	1
1527737391.317623000	73.1542	87	0
1527737391.424869000	73.2614	349	0
1527737391.426072000	73.2626	148	0
1527737391.429910000	73.2664	104	1
1527737391.437914000	73.2744	92	0
1527737391.439344000	73.2759	91	0
1527737391.442909000	73.2794	101	1
1527737392.177796000	74.0143	449	1
1527737392.177875000	74.0144	258	1
1527737392.203550000	74.0401	87	0
1527737392.294024000	74.1306	414	1
1527737392.294125000	74.1307	1412	1
1527737392.294163000	74.1307	1412	1
1527737392.294196000	74.1307	1412	1
1527737392.294231000	74.1308	1412	1
1527737392.294255000	74.1308	1412	1
1527737392.294309000	74.1308	1412	1
1527737392.294345000	74.1309	1412	1
1527737392.294385000	74.1309	1412	1
1527737392.294437000	74.131	1412	1
1527737392.294460000	74.131	1412	1
1527737392.294497000	74.131	1412	1
1527737392.295899000	74.1324	1412	1
1527737392.295925000	74.1325	1412	1
1527737392.295949000	74.1325	146	1
1527737392.297650000	74.1342	257	0
1527737392.298975000	74.1355	148	0
1527737392.301962000	74.1385	104	1
1527737392.302254000	74.1388	92	0
1527737392.303656000	74.1402	302	0
1527737392.306956000	74.1435	101	1
1527737392.320413000	74.1569	87	0
1527737392.324934000	74.1615	87	0
1527737392.333934000	74.1705	87	0
1527737392.387073000	74.2236	496	1
1527737392.387165000	74.2237	258	1
1527737392.415319000	74.2518	87	0
1527737392.577458000	74.414	446	0
1527737392.581986000	74.4185	101	1
1527737392.583686000	74.4202	80	0
1527737392.587976000	74.4245	98	1
1527737392.620939000	74.4575	281	0
1527737392.622231000	74.4588	148	0
1527737392.625376000	74.4619	92	0
1527737392.625930000	74.4625	104	1
1527737392.626670000	74.4632	170	0
1527737392.630914000	74.4674	98	1
1527737392.687351000	74.5239	415	1
1527737392.687411000	74.5239	260	1
1527737392.713692000	74.5502	87	0
1527737392.833838000	74.6704	259	0
1527737392.835120000	74.6716	148	0
1527737392.838950000	74.6755	104	1
1527737392.843285000	74.6798	92	0
1527737392.844559000	74.6811	272	0
1527737392.848125000	74.6847	101	1
1527737392.894671000	74.7312	92	0
1527737392.898919000	74.7354	98	1
1527737393.037987000	74.8745	391	1
1527737393.038062000	74.8746	261	1
1527737393.064261000	74.9008	87	0
1527737393.235196000	75.0717	264	0
1527737393.236439000	75.073	148	0
1527737393.240041000	75.0766	104	1
1527737393.240891000	75.0774	92	0
1527737393.242221000	75.0788	197	0
1527737393.246009000	75.0825	101	1
1527737393.476360000	75.3129	392	1
1527737393.476449000	75.313	263	1
1527737393.497811000	75.3343	100	0
1527737393.502621000	75.3391	87	0
1527737393.503045000	75.3396	101	1
1527737393.673841000	75.5104	233	0
1527737393.676409000	75.5129	148	0
1527737393.679016000	75.5155	92	0
1527737393.679102000	75.5156	101	1
1527737393.680292000	75.5168	269	0
1527737393.683993000	75.5205	101	1
1527737393.736844000	75.5734	389	1
1527737393.736906000	75.5734	258	1
1527737393.765555000	75.6021	87	0
1527737393.957932000	75.7945	233	0
1527737393.959315000	75.7958	148	0
1527737393.963068000	75.7996	104	1
1527737393.963724000	75.8003	92	0
1527737393.964985000	75.8015	214	0
1527737393.968053000	75.8046	101	1
1527737394.377435000	76.214	389	1
1527737394.377504000	76.214	257	1
1527737394.404024000	76.2406	87	0
1527737394.512771000	76.3493	260	0
1527737394.514018000	76.3505	148	0
1527737394.517018000	76.3535	92	0
1527737394.518046000	76.3546	107	1
1527737394.518371000	76.3549	296	0
1527737394.523044000	76.3596	98	1
1527737394.974148000	76.8107	501	1
1527737394.974240000	76.8108	257	1
1527737395.001053000	76.8376	87	0
1527737395.091862000	76.9284	255	0
1527737395.093124000	76.9297	148	0
1527737395.097088000	76.9336	104	1
1527737395.097227000	76.9338	92	0
1527737395.098577000	76.9351	191	0
1527737395.102113000	76.9386	101	1
1527737395.279763000	77.1163	386	1
1527737395.279823000	77.1164	261	1
1527737395.314226000	77.1508	87	0
1527737395.464721000	77.3012	348	0
1527737395.465950000	77.3025	148	0
1527737395.468358000	77.3049	92	0
1527737395.469809000	77.3063	96	0
1527737395.470093000	77.3066	110	1
1527737395.739383000	77.5759	1296	1
1527737395.739459000	77.576	265	1
1527737395.772977000	77.6095	87	0
1527737395.867997000	77.7045	232	0
1527737395.869348000	77.7059	148	0
1527737395.873144000	77.7097	104	1
1527737395.876628000	77.7132	92	0
1527737395.878396000	77.7149	179	0
1527737395.881129000	77.7177	101	1
1527737396.007211000	77.8437	448	1
1527737396.007299000	77.8438	261	1
1527737396.052371000	77.8889	87	0
1527737396.130676000	77.9672	259	0
1527737396.133184000	77.9697	148	0
1527737396.135118000	77.9716	104	1
1527737396.136701000	77.9732	92	0
1527737396.137974000	77.9745	180	0
1527737396.141154000	77.9777	101	1
1527737396.224680000	78.0612	389	1
1527737396.224796000	78.0613	263	1
1527737396.251390000	78.0879	87	0
1527737396.345761000	78.1823	347	0
1527737396.348257000	78.1848	148	0
1527737396.350216000	78.1867	104	1
1527737396.350983000	78.1875	92	0
1527737396.352250000	78.1888	85	0
1527737396.356194000	78.1927	101	1
1527737396.449014000	78.2855	387	1
1527737396.449112000	78.2856	261	1
1527737396.494364000	78.3309	87	0
1527737396.666378000	78.5029	233	0
1527737396.667641000	78.5042	148	0
1527737396.670251000	78.5068	92	0
1527737396.671157000	78.5077	107	1
1527737396.671609000	78.5081	287	0
1527737396.676148000	78.5127	98	1
1527737396.905869000	78.7424	476	1
1527737396.905932000	78.7425	258	1
1527737396.933018000	78.7695	87	0
1527737397.088439000	78.925	258	0
1527737397.091039000	78.9276	148	0
1527737397.093194000	78.9297	104	1
1527737397.094622000	78.9312	92	0
1527737397.095911000	78.9324	273	0
1527737397.099181000	78.9357	101	1
1527737397.225734000	79.0623	410	1
1527737397.225801000	79.0623	261	1
1527737397.258794000	79.0953	87	0
1527737397.536124000	79.3727	303	0
1527737397.537440000	79.374	148	0
1527737397.541261000	79.3778	104	1
1527737397.541369000	79.3779	92	0
1527737397.542734000	79.3793	96	0
1527737397.546257000	79.3828	101	1
1527737397.896250000	79.7328	390	1
1527737397.896327000	79.7329	259	1
1527737397.923017000	79.7595	87	0
1527737398.078945000	79.9155	291	0
1527737398.080176000	79.9167	148	0
1527737398.083258000	79.9198	92	0
1527737398.084300000	79.9208	107	1
1527737398.084563000	79.9211	305	0
1527737398.089294000	79.9258	98	1
1527737398.144343000	79.9809	390	1
1527737398.144442000	79.981	260	1
1527737398.172031000	80.0086	87	0
1527737398.276539000	80.1131	257	0
1527737398.277802000	80.1143	148	0
1527737398.281309000	80.1178	104	1
1527737398.287066000	80.1236	92	0
1527737398.288342000	80.1249	258	0
1527737398.292306000	80.1288	101	1
1527737398.389121000	80.2257	387	1
1527737398.389198000	80.2257	259	1
1527737398.422380000	80.2589	87	0
1527737398.444756000	80.2813	87	0
1527737398.535721000	80.3723	237	0
1527737398.536966000	80.3735	148	0
1527737398.540246000	80.3768	107	1
1527737398.542337000	80.3789	92	0
1527737398.543603000	80.3801	313	0
1527737398.547239000	80.3838	101	1
1527737398.810076000	80.6466	390	1
1527737398.810123000	80.6467	262	1
1527737398.847443000	80.684	87	0
1527737398.944298000	80.7808	231	0
1527737398.945568000	80.7821	148	0
1527737398.949344000	80.7859	104	1
1527737398.949411000	80.7859	92	0
1527737398.950673000	80.7872	104	0
1527737398.954343000	80.7909	101	1
1527737400.846256000	82.6828	485	1
1527737400.846359000	82.6829	1412	1
1527737400.846397000	82.6829	1412	1
1527737400.846425000	82.683	1412	1
1527737400.846458000	82.683	806	1
1527737400.874156000	82.7107	87	0
1527737400.966497000	82.803	414	0
1527737400.971047000	82.8076	101	1
1527737400.974622000	82.8112	80	0
1527737400.979041000	82.8156	98	1
1527737401.046308000	82.8828	391	1
1527737401.046381000	82.8829	258	1
1527737401.073272000	82.9098	87	0
1527737401.077969000	82.9145	87	0
1527737401.168749000	83.0053	258	0
1527737401.171334000	83.0079	148	0
1527737401.174012000	83.0105	107	1
1527737401.174366000	83.0109	92	0
1527737401.175635000	83.0122	134	0
1527737401.179101000	83.0156	101	1
1527737401.289387000	83.1259	1297	1
1527737401.289467000	83.126	263	1
1527737401.317132000	83.1537	87	0
1527737401.447154000	83.2837	348	0
1527737401.448486000	83.285	148	0
1527737401.452012000	83.2885	104	1
1527737401.452496000	83.289	92	0
1527737401.453771000	83.2903	176	0
1527737401.457008000	83.2935	101	1
1527737401.728408000	83.5649	451	1
1527737401.728499000	83.565	264	1
1527737401.774194000	83.6107	87	0
1527737401.871632000	83.7082	233	0
1527737401.872892000	83.7094	148	0
1527737401.876048000	83.7126	104	1
1527737401.876058000	83.7126	92	0
1527737401.877409000	83.7139	214	0
1527737401.881037000	83.7176	101	1
1527737402.160432000	83.997	386	1
1527737402.160528000	83.9971	259	1
1527737402.186946000	84.0235	87	0
1527737402.281272000	84.1178	255	0
1527737402.282460000	84.119	148	0
1527737402.285033000	84.1216	92	0
1527737402.286068000	84.1226	107	1
1527737402.286263000	84.1228	165	0
1527737402.291065000	84.1276	98	1
1527737404.629788000	86.4663	475	1
1527737404.629857000	86.4664	258	1
1527737404.656975000	86.4935	87	0
1527737404.839939000	86.6765	370	0
1527737404.841229000	86.6778	148	0
1527737404.844177000	86.6807	92	0
1527737404.845257000	86.6818	107	1
1527737404.845465000	86.682	143	0
1527737404.850250000	86.6868	98	1
1527737404.980389000	86.8169	410	1
1527737404.980478000	86.817	259	1
1527737405.008185000	86.8447	87	0
1527737405.105374000	86.9419	256	0
1527737405.106636000	86.9432	148	0
1527737405.110291000	86.9468	104	1
1527737405.110655000	86.9472	92	0
1527737405.111929000	86.9485	220	0
1527737405.115259000	86.9518	101	1
1527737405.295442000	87.132	391	1
1527737405.295536000	87.1321	261	1
1527737405.322571000	87.1591	87	0
1527737405.432658000	87.2692	236	0
1527737405.433858000	87.2704	148	0
1527737405.437291000	87.2738	104	1
1527737405.438203000	87.2747	92	0
1527737405.439583000	87.2761	140	0
1527737405.443288000	87.2798	101	1
1527737405.538561000	87.3751	389	1
1527737405.538621000	87.3751	258	1
1527737405.568412000	87.4049	87	0
1527737405.676552000	87.5131	303	0
1527737405.677786000	87.5143	148	0
1527737405.681328000	87.5179	104	1
1527737405.681831000	87.5184	92	0
1527737405.683036000	87.5196	87	0
1527737405.686340000	87.5229	101	1
1527737405.787725000	87.6243	389	1
1527737405.787817000	87.6243	259	1
1527737405.815047000	87.6516	87	0
1527737405.929549000	87.7661	268	0
1527737405.931187000	87.7677	148	0
1527737405.934357000	87.7709	104	1
1527737405.939323000	87.7759	92	0
1527737405.940642000	87.7772	91	0
1527737405.944309000	87.7808	101	1
1527737405.997493000	87.834	386	1
1527737405.997583000	87.8341	259	1
1527737406.029532000	87.8661	87	0
1527737406.165847000	88.0024	280	0
1527737406.167050000	88.0036	148	0
1527737406.169893000	88.0064	92	0
1527737406.170334000	88.0069	107	1
1527737406.171185000	88.0077	326	0
1527737406.176319000	88.0128	98	1
1527737406.469727000	88.3063	387	1
1527737406.469795000	88.3063	258	1
1527737406.496310000	88.3328	87	0
1527737406.602112000	88.4386	237	0
1527737406.603351000	88.4399	148	0
1527737406.606746000	88.4433	92	0
1527737406.607354000	88.4439	107	1
1527737406.608020000	88.4445	277	0
1527737406.612344000	88.4489	98	1
1527737407.142879000	88.9794	508	1
1527737407.142972000	88.9795	257	1
1527737407.170400000	89.0069	87	0
1527737407.268445000	89.105	259	0
1527737407.269795000	89.1063	148	0
1527737407.273421000	89.11	104	1
1527737407.274361000	89.1109	92	0
1527737407.275626000	89.1122	268	0
1527737407.279410000	89.1159	101	1
1527737407.370157000	89.2067	392	1
1527737407.370218000	89.2067	262	1
1527737407.420363000	89.2569	392	1
1527737407.469511000	89.306	87	0
1527737407.501188000	89.3377	87	0
1527737407.581617000	89.4181	233	0
1527737407.582933000	89.4195	148	0
1527737407.585409000	89.4219	92	0
1527737407.586426000	89.423	110	1
1527737407.586734000	89.4233	237	0
1527737407.591399000	89.4279	98	1
[truncated: 671 more rows]
