# Supplementary material for: Method for multi-task learning fusion network traffic classification to address small sample labels
Source: Sci Rep. 2024 Jan 30;14:2518. doi: 10.1038/s41598-024-51933-8 (PMC10827795; doi:10.1038/s41598-024-51933-8)
Supplement: Supplementary file 2 — Supplementary Information 2. [file 41598_2024_51933_MOESM2_ESM.zip › QUIC Dataset/QUIC Dataset/pretraining/Google Doc/GoogleDoc-1018.txt]

1527763914.873787000	0	445	1
1527763914.892277000	0.0184901	87	0
1527763915.125507000	0.25172	371	0
1527763915.126861000	0.253074	1412	0
1527763915.127675000	0.253888	104	1
1527763915.128225000	0.254438	1412	0
1527763915.129559000	0.255772	98	1
1527763915.129571000	0.255784	1412	0
1527763915.131521000	0.257734	98	1
1527763915.131834000	0.258047	180	0
1527763915.133222000	0.259435	1412	0
1527763915.134568000	0.260781	1412	0
1527763915.135916000	0.262129	1412	0
1527763915.137223000	0.263436	188	0
1527763915.138581000	0.264794	724	0
1527763915.139946000	0.266159	1412	0
1527763915.141401000	0.267614	1412	0
1527763915.141663000	0.267876	104	1
1527763915.142734000	0.268947	694	0
1527763915.144104000	0.270317	1412	0
1527763915.145442000	0.271655	1412	0
1527763915.146788000	0.273001	1412	0
1527763915.148130000	0.274343	1297	0
1527763915.148415000	0.274628	125	1
1527763915.155927000	0.28214	1412	0
1527763915.157268000	0.283481	1412	0
1527763915.157544000	0.283757	101	1
1527763915.158648000	0.284861	1412	0
1527763915.159993000	0.286206	1347	0
1527763915.160524000	0.286737	101	1
1527763915.161476000	0.287689	1412	0
1527763915.162797000	0.28901	252	0
1527763915.163634000	0.289847	101	1
1527763915.164170000	0.290383	1412	0
1527763915.165507000	0.29172	802	0
1527763915.165519000	0.291732	98	1
1527763915.166865000	0.293078	1412	0
1527763915.167511000	0.293724	101	1
1527763915.168199000	0.294412	999	0
1527763915.169559000	0.295772	1412	0
1527763915.169665000	0.295878	98	1
1527763915.170969000	0.297182	1412	0
1527763915.172317000	0.29853	1412	0
1527763915.173724000	0.299937	1412	0
1527763915.175045000	0.301258	286	0
1527763915.176420000	0.302633	1412	0
1527763915.177767000	0.30398	1412	0
1527763915.179113000	0.305326	1412	0
1527763915.180465000	0.306678	1412	0
1527763915.181824000	0.308037	259	0
1527763915.183194000	0.309407	1412	0
1527763915.184545000	0.310758	1412	0
1527763915.185900000	0.312113	1412	0
1527763915.187213000	0.313426	188	0
1527763915.188571000	0.314784	794	0
1527763915.189932000	0.316145	1412	0
1527763915.191324000	0.317537	1412	0
1527763915.192670000	0.318883	1412	0
1527763915.193981000	0.320194	188	0
1527763915.195337000	0.32155	673	0
1527763915.196673000	0.322886	340	0
1527763915.213176000	0.339389	98	1
1527763915.213496000	0.339709	125	1
1527763915.213698000	0.339911	125	1
1527763915.536317000	0.66253	470	1
1527763915.536417000	0.66263	1412	1
1527763915.536455000	0.662668	916	1
1527763915.542821000	0.669034	217	1
1527763915.554649000	0.680862	87	0
1527763915.561335000	0.687548	87	0
1527763915.829454000	0.955667	166	1
1527763915.847378000	0.973591	87	0
1527763915.921946000	1.04816	396	0
1527763915.923291000	1.0495	328	0
1527763915.923922000	1.05014	104	1
1527763915.924694000	1.05091	1412	0
1527763915.926045000	1.05226	1412	0
1527763915.926573000	1.05279	101	1
1527763915.927438000	1.05365	1412	0
1527763915.928753000	1.05497	180	0
1527763915.929573000	1.05579	101	1
1527763915.930129000	1.05634	1412	0
1527763915.931541000	1.05775	1412	0
1527763915.931587000	1.0578	98	1
1527763915.932865000	1.05908	1071	0
1527763915.933567000	1.05978	101	1
1527763915.934176000	1.06039	80	0
1527763915.935523000	1.06174	92	0
1527763915.935621000	1.06183	98	1
1527763915.936958000	1.06317	182	0
1527763915.937582000	1.0638	101	1
1527763915.944607000	1.07082	377	0
1527763915.946025000	1.07224	1115	0
1527763915.946588000	1.0728	98	1
1527763915.947611000	1.07382	92	0
1527763915.948567000	1.07478	101	1
1527763915.948958000	1.07517	157	0
1527763915.950587000	1.0768	98	1
1527763916.325963000	1.45218	863	1
1527763916.326399000	1.45261	427	1
1527763916.326846000	1.45306	328	1
1527763916.354029000	1.48024	87	0
1527763916.365991000	1.4922	343	0
1527763916.367348000	1.49356	496	0
1527763916.421017000	1.54723	343	0
1527763916.475389000	1.6016	367	0
1527763916.515545000	1.64176	476	0
1527763916.516933000	1.64315	80	0
1527763916.542501000	1.66871	453	0
1527763916.543887000	1.6701	961	0
1527763916.545154000	1.67137	235	0
1527763916.584032000	1.71025	101	1
1527763916.589790000	1.716	119	1
1527763916.598544000	1.72476	367	0
1527763916.600637000	1.72685	98	1
1527763916.701100000	1.82731	280	1
1527763916.701161000	1.82737	144	1
1527763916.718059000	1.84427	155	1
1527763916.718146000	1.84436	190	1
1527763916.720095000	1.84631	87	0
1527763916.724194000	1.85041	87	0
1527763916.735030000	1.86124	87	0
1527763916.770152000	1.89637	1412	0
1527763916.771546000	1.89776	1412	0
1527763916.772898000	1.89911	1412	0
1527763916.774217000	1.90043	571	0
1527763916.775638000	1.90185	311	0
1527763916.783730000	1.90994	119	1
1527763916.893524000	2.01974	593	0
1527763916.894849000	2.02106	92	0
1527763916.896306000	2.02252	232	0
1527763916.896647000	2.02286	101	1
1527763916.899140000	2.02535	98	1
1527763917.672930000	2.79914	344	1
1527763917.695157000	2.82137	87	0
1527763917.699561000	2.82577	1412	1
1527763917.699603000	2.82582	1412	1
1527763917.699626000	2.82584	201	1
1527763917.699701000	2.82591	843	1
1527763917.718883000	2.8451	87	0
1527763917.741111000	2.86732	483	0
1527763917.742427000	2.86864	122	0
1527763917.776205000	2.90242	278	0
1527763917.777566000	2.90378	1412	0
1527763917.778900000	2.90511	998	0
1527763917.780428000	2.90664	92	0
1527763917.781803000	2.90802	129	0
1527763917.827859000	2.95407	483	0
1527763917.888491000	3.0147	82	0
1527763917.904321000	3.03053	128	1
1527763917.908078000	3.03429	1412	1
1527763917.908120000	3.03433	280	1
1527763917.926760000	3.05297	87	0
1527763918.035854000	3.16207	1274	1
1527763918.055206000	3.18142	87	0
1527763918.246874000	3.37309	374	0
1527763918.248219000	3.37443	795	0
1527763918.248707000	3.37492	107	1
1527763918.249579000	3.37579	318	0
1527763918.251708000	3.37792	98	1
1527763918.255254000	3.38147	334	0
1527763918.256640000	3.38285	1412	0
1527763918.256711000	3.38292	98	1
1527763918.258006000	3.38422	1412	0
1527763918.258691000	3.3849	101	1
1527763918.259340000	3.38555	1412	0
1527763918.260687000	3.3869	98	1
1527763918.260715000	3.38693	188	0
1527763918.262080000	3.38829	360	0
1527763918.262692000	3.38891	101	1
1527763918.537739000	3.66395	525	1
1527763918.537851000	3.66406	1412	1
1527763918.537889000	3.6641	1412	1
1527763918.537924000	3.66414	1412	1
1527763918.537960000	3.66417	1412	1
1527763918.538001000	3.66421	1412	1
1527763918.538035000	3.66425	1412	1
1527763918.538070000	3.66428	1412	1
1527763918.538117000	3.66433	1412	1
1527763918.538150000	3.66436	1412	1
1527763918.538183000	3.6644	1412	1
1527763918.538220000	3.66443	1412	1
1527763918.539744000	3.66596	1412	1
1527763918.539803000	3.66602	1280	1
1527763918.555893000	3.68211	87	0
1527763918.559540000	3.68575	87	0
1527763918.680526000	3.80674	395	0
1527763918.682761000	3.80897	104	1
1527763918.683680000	3.80989	80	0
1527763918.685754000	3.81197	98	1
1527763918.898239000	4.02445	1389	1
1527763918.917284000	4.0435	87	0
1527763919.044454000	4.17067	540	0
1527763919.050189000	4.1764	101	1
1527763920.722457000	5.84867	333	1
1527763920.722518000	5.84873	1412	1
1527763920.722555000	5.84877	988	1
1527763920.733848000	5.86006	251	1
1527763920.742269000	5.86848	87	0
1527763920.754623000	5.88084	87	0
1527763920.922454000	6.04867	606	0
1527763920.923767000	6.04998	305	0
1527763920.924543000	6.05076	124	1
1527763920.925133000	6.05135	226	0
1527763920.926786000	6.053	98	1
1527763920.927666000	6.05388	252	1
1527763920.943706000	6.06992	87	0
1527763921.102813000	6.22903	373	0
1527763921.106431000	6.23264	80	0
1527763921.146819000	6.27303	373	0
1527763921.186418000	6.31263	80	0
1527763921.283045000	6.40926	110	1
1527763921.363680000	6.48989	896	0
1527763921.365084000	6.4913	1412	0
1527763921.366422000	6.49264	1412	0
1527763921.367798000	6.49401	1412	0
1527763921.369084000	6.4953	180	0
1527763921.370451000	6.49666	1412	0
1527763921.371827000	6.49804	1352	0
1527763921.373217000	6.49943	1412	0
1527763921.374510000	6.50072	1412	0
1527763921.375857000	6.50207	1412	0
1527763921.377225000	6.50344	188	0
1527763921.378550000	6.50476	1220	0
1527763921.399039000	6.52525	1412	0
1527763921.400435000	6.52665	1412	0
1527763921.401829000	6.52804	1412	0
1527763921.403130000	6.52934	1412	0
1527763921.404496000	6.53071	1412	0
1527763921.405841000	6.53205	1412	0
1527763921.407305000	6.53352	1412	0
1527763921.408663000	6.53488	1412	0
1527763921.410015000	6.53623	1412	0
1527763921.411383000	6.5376	1412	0
1527763921.412764000	6.53898	1412	0
1527763921.414106000	6.54032	1289	0
1527763921.415455000	6.54167	1412	0
1527763921.416792000	6.543	1412	0
1527763921.418148000	6.54436	1412	0
1527763921.419496000	6.54571	1412	0
1527763921.420829000	6.54704	1412	0
1527763921.422181000	6.54839	1412	0
1527763921.423533000	6.54975	1412	0
1527763921.424903000	6.55112	1412	0
1527763921.426282000	6.5525	1412	0
1527763921.427578000	6.55379	1412	0
1527763921.428977000	6.55519	1412	0
1527763921.430462000	6.55667	1412	0
1527763921.431829000	6.55804	1412	0
1527763921.433199000	6.55941	1064	0
1527763921.434499000	6.56071	749	0
1527763921.435840000	6.56205	1412	0
1527763921.437242000	6.56346	1327	0
1527763921.438589000	6.5648	1412	0
1527763921.439894000	6.56611	1412	0
1527763921.441307000	6.56752	472	0
1527763921.500761000	6.62697	896	0
1527763921.568774000	6.69499	1412	0
1527763921.666389000	6.7926	98	1
1527763921.666743000	6.79296	125	1
1527763921.666956000	6.79317	125	1
1527763921.667161000	6.79337	125	1
1527763921.667940000	6.79415	125	1
1527763921.669804000	6.79602	110	1
1527763923.240270000	8.36648	309	1
1527763923.240345000	8.36656	144	1
1527763923.259708000	8.38592	87	0
1527763923.314741000	8.44095	1412	0
1527763923.316074000	8.44229	1412	0
1527763923.316922000	8.44314	104	1
1527763923.317446000	8.44366	1412	0
1527763923.318775000	8.44499	604	0
1527763923.318919000	8.44513	101	1
1527763923.320098000	8.44631	92	0
1527763923.321510000	8.44772	121	0
1527763923.322079000	8.44829	101	1
1527763924.315607000	9.44182	980	1
1527763924.315682000	9.4419	294	1
1527763924.317893000	9.44411	304	1
1527763924.317973000	9.44419	1412	1
1527763924.317999000	9.44421	1412	1
1527763924.318040000	9.44425	979	1
1527763924.333139000	9.45935	87	0
1527763924.336835000	9.46305	87	0
1527763924.367403000	9.49362	401	1
1527763924.385513000	9.51173	87	0
1527763924.565352000	9.69157	303	0
1527763924.566713000	9.69293	1400	0
1527763924.567019000	9.69323	104	1
1527763924.568060000	9.69427	513	0
1527763924.569414000	9.69563	592	0
1527763924.569945000	9.69616	101	1
1527763924.570818000	9.69703	635	0
1527763924.571939000	9.69815	98	1
1527763924.572159000	9.69837	467	0
1527763924.573513000	9.69973	697	0
1527763924.573994000	9.70021	101	1
1527763924.574850000	9.70106	484	0
1527763924.575939000	9.70215	98	1
1527763924.576204000	9.70242	835	0
1527763924.577550000	9.70376	649	0
1527763924.577957000	9.70417	101	1
1527763924.578994000	9.70521	519	0
1527763924.580340000	9.70655	439	0
1527763924.580972000	9.70719	101	1
1527763924.581741000	9.70795	701	0
1527763924.582941000	9.70915	98	1
1527763924.583088000	9.7093	616	0
1527763924.584436000	9.71065	558	0
1527763924.584940000	9.71115	101	1
1527763924.586000000	9.71221	654	0
1527763924.587446000	9.71366	583	0
1527763924.587945000	9.71416	101	1
1527763924.588793000	9.71501	689	0
1527763924.589943000	9.71616	98	1
1527763924.600466000	9.72668	92	0
1527763924.601863000	9.72808	154	0
1527763924.601993000	9.72821	101	1
1527763924.656974000	9.78319	1412	1
1527763924.657016000	9.78323	1412	1
1527763924.657041000	9.78325	501	1
1527763924.657120000	9.78333	844	1
1527763924.669013000	9.79523	383	0
1527763924.670969000	9.79718	98	1
1527763924.674317000	9.80053	90	0
1527763924.675677000	9.80189	368	0
1527763924.676191000	9.8024	98	1
1527763924.677037000	9.80325	103	0
1527763924.679248000	9.80546	265	0
1527763924.682968000	9.80918	104	1
1527763924.699953000	9.82617	496	0
1527763924.701337000	9.82755	334	0
1527763924.701960000	9.82817	101	1
1527763925.307531000	10.4337	1004	1
1527763925.307604000	10.4338	94	1
1527763925.325328000	10.4515	87	0
1527763925.624787000	10.751	259	0
1527763925.626104000	10.7523	367	0
1527763925.627050000	10.7533	104	1
1527763925.627823000	10.754	118	0
1527763925.629081000	10.7553	98	1
1527763926.208751000	11.335	476	1
1527763926.208844000	11.3351	109	1
1527763926.216867000	11.3431	304	1
1527763926.220015000	11.3462	480	1
1527763926.220085000	11.3463	87	1
1527763926.235084000	11.3613	87	0
1527763926.240994000	11.3672	87	0
1527763926.252157000	11.3784	87	0
1527763926.449767000	11.576	288	0
1527763926.451164000	11.5774	103	0
1527763926.452068000	11.5783	110	1
1527763926.454126000	11.5803	92	0
1527763926.455479000	11.5817	125	0
1527763926.456056000	11.5823	101	1
1527763926.531048000	11.6573	272	0
1527763926.532378000	11.6586	141	0
1527763926.533068000	11.6593	101	1
1527763926.533906000	11.6601	92	0
1527763926.535050000	11.6613	98	1
1527763926.535262000	11.6615	240	0
1527763926.537051000	11.6633	98	1
1527763926.540963000	11.6672	233	0
1527763926.542306000	11.6685	151	0
1527763926.543065000	11.6693	101	1
1527763926.545456000	11.6717	92	0
1527763926.546811000	11.673	262	0
1527763926.551662000	11.6779	101	1
1527763926.754501000	11.8807	394	1
1527763926.754565000	11.8808	270	1
1527763926.774427000	11.9006	87	0
1527763927.264426000	12.3906	372	1
1527763927.264553000	12.3908	1412	1
1527763927.264578000	12.3908	1412	1
1527763927.264601000	12.3908	1412	1
1527763927.264648000	12.3909	1412	1
1527763927.264685000	12.3909	1412	1
1527763927.264720000	12.3909	1412	1
1527763927.264757000	12.391	1412	1
1527763927.264793000	12.391	1412	1
1527763927.264815000	12.391	1412	1
1527763927.264861000	12.3911	1412	1
1527763927.264898000	12.3911	1412	1
1527763927.264938000	12.3912	1412	1
1527763927.266126000	12.3923	1412	1
1527763927.266168000	12.3924	1412	1
1527763927.266309000	12.3925	1412	1
1527763927.266333000	12.3925	1412	1
1527763927.268108000	12.3943	1412	1
1527763927.268137000	12.3944	1412	1
1527763927.268187000	12.3944	1412	1
1527763927.268210000	12.3944	1412	1
1527763927.270151000	12.3964	1412	1
1527763927.270188000	12.3964	1412	1
1527763927.270216000	12.3964	1412	1
1527763927.270241000	12.3965	1412	1
1527763927.270269000	12.3965	1412	1
1527763927.272107000	12.3983	1412	1
1527763927.272156000	12.3984	1412	1
1527763927.272219000	12.3984	1412	1
1527763927.272243000	12.3985	1412	1
1527763927.274146000	12.4004	1412	1
1527763927.274209000	12.4004	1412	1
1527763927.274247000	12.4005	1412	1
1527763927.274281000	12.4005	1412	1
1527763927.276144000	12.4024	762	1
1527763927.283939000	12.4102	87	0
1527763927.287590000	12.4138	87	0
1527763927.291604000	12.4178	87	0
1527763927.294855000	12.4211	87	0
1527763927.316426000	12.4426	87	0
1527763927.559495000	12.6857	300	0
1527763927.560935000	12.6871	146	0
1527763927.561177000	12.6874	119	1
1527763927.564934000	12.6911	92	0
1527763927.566277000	12.6925	208	0
1527763927.567237000	12.6934	101	1
1527763927.617470000	12.7437	362	1
1527763927.619426000	12.7456	296	1
1527763927.635150000	12.7614	87	0
1527763927.664184000	12.7904	377	1
1527763927.664858000	12.7911	372	0
1527763927.666121000	12.7923	101	1
1527763927.670807000	12.797	80	0
1527763927.673175000	12.7994	98	1
1527763927.682704000	12.8089	87	0
1527763927.784402000	12.9106	304	0
1527763927.785733000	12.9119	279	0
1527763927.786141000	12.9124	104	1
1527763927.788722000	12.9149	92	0
1527763927.790065000	12.9163	165	0
1527763927.791452000	12.9177	101	1
1527763927.791686000	12.9179	395	1
1527763927.791736000	12.9179	286	1
1527763927.809682000	12.9359	87	0
1527763927.842446000	12.9687	556	0
1527763927.843789000	12.97	800	0
1527763927.844394000	12.9706	101	1
1527763927.845134000	12.9713	92	0
1527763927.846189000	12.9724	101	1
1527763927.846492000	12.9727	196	0
1527763927.848138000	12.9744	98	1
1527763927.932323000	13.0585	337	0
1527763927.933653000	13.0599	118	0
1527763927.934154000	13.0604	101	1
1527763927.937289000	13.0635	92	0
1527763927.938640000	13.0649	177	0
1527763927.939236000	13.0654	101	1
1527763928.132458000	13.2587	249	0
1527763928.133807000	13.26	146	0
1527763928.134225000	13.2604	101	1
1527763928.143017000	13.2692	92	0
1527763928.144364000	13.2706	302	0
1527763928.146046000	13.2723	98	1
1527763928.148189000	13.2744	98	1
1527763928.215161000	13.3414	1412	1
1527763928.215218000	13.3414	408	1
1527763928.234551000	13.3608	87	0
1527763928.276919000	13.4031	843	1
1527763928.277008000	13.4032	267	1
1527763928.294911000	13.4211	87	0
1527763928.355957000	13.4822	380	0
1527763928.357326000	13.4835	469	0
1527763928.358190000	13.4844	107	1
1527763928.358661000	13.4849	216	0
1527763928.360174000	13.4864	98	1
1527763928.384780000	13.511	470	1
1527763928.408049000	13.5343	87	0
1527763928.454955000	13.5812	265	0
1527763928.456302000	13.5825	146	0
1527763928.457176000	13.5834	104	1
1527763928.457651000	13.5839	92	0
1527763928.459009000	13.5852	228	0
1527763928.459258000	13.5855	101	1
1527763928.518694000	13.6449	273	0
1527763928.520031000	13.6462	506	0
1527763928.520208000	13.6464	101	1
1527763928.688119000	13.8143	470	1
1527763928.688195000	13.8144	269	1
1527763928.706289000	13.8325	87	0
1527763929.008675000	14.1349	233	0
1527763929.009938000	14.1362	146	0
1527763929.010293000	14.1365	104	1
1527763929.013007000	14.1392	92	0
1527763929.014363000	14.1406	333	0
1527763929.015226000	14.1414	101	1
1527763929.105672000	14.2319	394	1
1527763929.105733000	14.2319	262	1
1527763929.123758000	14.25	87	0
1527763929.433157000	14.5594	297	0
1527763929.434500000	14.5607	146	0
1527763929.435241000	14.5615	104	1
1527763929.437460000	14.5637	92	0
1527763929.438822000	14.565	232	0
1527763929.439215000	14.5654	101	1
1527763932.916580000	18.0428	370	1
1527763932.916683000	18.0429	1412	1
1527763932.916711000	18.0429	1412	1
1527763932.916757000	18.043	1412	1
1527763932.916798000	18.043	1367	1
1527763932.937728000	18.0639	87	0
1527763933.119284000	18.2455	323	1
1527763933.119361000	18.2456	262	1
1527763933.137530000	18.2637	87	0
1527763933.245548000	18.3718	395	0
1527763933.247664000	18.3739	104	1
1527763933.251838000	18.3781	80	0
1527763933.253670000	18.3799	98	1
1527763933.439846000	18.5661	335	0
1527763933.441233000	18.5674	146	0
1527763933.441656000	18.5679	101	1
1527763933.444131000	18.5703	92	0
1527763933.445487000	18.5717	195	0
1527763933.445632000	18.5718	101	1
1527763933.596130000	18.7223	393	1
1527763933.596216000	18.7224	268	1
1527763933.614455000	18.7407	87	0
1527763933.757415000	18.8836	233	0
1527763933.758744000	18.885	146	0
1527763933.759672000	18.8859	104	1
1527763933.761648000	18.8879	92	0
1527763933.763003000	18.8892	254	0
1527763933.763696000	18.8899	101	1
1527763934.090436000	19.2166	393	1
1527763934.090531000	19.2167	264	1
1527763934.121364000	19.2476	87	0
1527763934.268031000	19.3942	233	0
1527763934.269363000	19.3956	146	0
1527763934.269708000	19.3959	104	1
1527763934.271062000	19.3973	92	0
1527763934.272517000	19.3987	321	0
1527763934.273037000	19.3993	101	1
1527763934.516225000	19.6424	394	1
1527763934.516307000	19.6425	272	1
1527763934.534745000	19.661	87	0
1527763934.640976000	19.7672	256	0
1527763934.642297000	19.7685	148	0
1527763934.642852000	19.7691	104	1
1527763934.643708000	19.7699	92	0
1527763934.645084000	19.7713	181	0
1527763934.645726000	19.7719	101	1
1527763934.749078000	19.8753	394	1
1527763934.749137000	19.8753	260	1
1527763934.767655000	19.8939	87	0
1527763935.069380000	20.1956	329	0
1527763935.070779000	20.197	148	0
1527763935.070850000	20.1971	101	1
1527763935.072615000	20.1988	92	0
1527763935.072751000	20.199	101	1
1527763935.073984000	20.2002	139	0
1527763935.075738000	20.202	98	1
1527763935.166264000	20.2925	395	1
1527763935.166339000	20.2926	273	1
1527763935.184682000	20.3109	87	0
1527763935.616509000	20.7427	259	0
1527763935.617847000	20.7441	148	0
1527763935.618868000	20.7451	104	1
1527763935.620962000	20.7472	92	0
1527763935.622343000	20.7486	313	0
1527763935.623035000	20.7492	101	1
1527763935.790212000	20.9164	989	1
1527763935.790308000	20.9165	262	1
1527763935.812791000	20.939	87	0
1527763935.952586000	21.0788	233	0
1527763935.953967000	21.0802	148	0
1527763935.954889000	21.0811	104	1
1527763935.955495000	21.0817	92	0
1527763935.956845000	21.0831	139	0
1527763935.956899000	21.0831	98	1
1527763935.958850000	21.0851	98	1
1527763936.373785000	21.5	911	1
1527763936.373861000	21.5001	263	1
1527763936.405967000	21.5322	87	0
1527763936.724368000	21.8506	280	0
1527763936.725701000	21.8519	148	0
1527763936.725859000	21.8521	104	1
1527763936.729484000	21.8557	92	0
1527763936.730844000	21.8571	98	1
1527763936.730883000	21.8571	241	0
1527763936.732843000	21.8591	98	1
1527763936.893096000	22.0193	471	1
1527763936.893183000	22.0194	279	1
1527763936.911915000	22.0381	87	0
1527763937.054441000	22.1807	265	0
1527763937.055772000	22.182	148	0
1527763937.055916000	22.1821	104	1
1527763937.060029000	22.1862	92	0
1527763937.061434000	22.1876	247	0
1527763937.062149000	22.1884	101	1
1527763937.358302000	22.4845	390	1
1527763937.358378000	22.4846	268	1
1527763937.376712000	22.5029	87	0
1527763937.517638000	22.6439	282	0
1527763937.518991000	22.6452	148	0
1527763937.519930000	22.6461	104	1
1527763937.527116000	22.6533	92	0
1527763937.528449000	22.6547	222	0
1527763937.528995000	22.6552	101	1
1527763937.776941000	22.9032	392	1
1527763937.777020000	22.9032	277	1
1527763937.795201000	22.9214	87	0
1527763938.101540000	23.2278	232	0
1527763938.102873000	23.2291	148	0
1527763938.102933000	23.2291	101	1
1527763938.104925000	23.2311	92	0
1527763938.105033000	23.2312	98	1
1527763938.106279000	23.2325	121	0
1527763938.106910000	23.2331	101	1
1527763938.191450000	23.3177	392	1
1527763938.191513000	23.3177	269	1
1527763938.210644000	23.3369	87	0
1527763938.513864000	23.6401	300	0
1527763938.515198000	23.6414	148	0
1527763938.515944000	23.6422	104	1
1527763938.523263000	23.6495	92	0
1527763938.524602000	23.6508	311	0
1527763938.525246000	23.6515	101	1
1527763938.616003000	23.7422	390	1
1527763938.616079000	23.7423	277	1
1527763938.633941000	23.7602	87	0
1527763938.932638000	24.0589	233	0
1527763938.933987000	24.0602	101	1
1527763938.934015000	24.0602	148	0
1527763938.935990000	24.0622	98	1
1527763938.936987000	24.0632	92	0
1527763938.938402000	24.0646	249	0
1527763938.938969000	24.0652	101	1
1527763939.053359000	24.1796	389	1
1527763939.053436000	24.1796	272	1
1527763939.073110000	24.1993	87	0
1527763939.410483000	24.5367	256	0
1527763939.411897000	24.5381	148	0
1527763939.412141000	24.5384	104	1
1527763939.416965000	24.5432	92	0
1527763939.418423000	24.5446	119	0
1527763939.418999000	24.5452	101	1
1527763939.462137000	24.5884	394	1
1527763939.462221000	24.5884	262	1
1527763939.481394000	24.6076	87	0
1527763939.791490000	24.9177	258	0
1527763939.792839000	24.9191	148	0
1527763939.793101000	24.9193	104	1
1527763939.797851000	24.9241	92	0
1527763939.799091000	24.9253	98	1
1527763939.799140000	24.9254	308	0
1527763939.801095000	24.9273	98	1
1527763941.296754000	26.423	391	1
1527763941.296840000	26.4231	262	1
1527763941.315028000	26.4412	87	0
1527763941.614003000	26.7402	302	0
1527763941.615338000	26.7416	148	0
1527763941.616316000	26.7425	104	1
1527763941.617523000	26.7437	92	0
1527763941.618882000	26.7451	207	0
1527763941.619594000	26.7458	101	1
1527763941.747971000	26.8742	394	1
1527763941.748045000	26.8743	272	1
1527763941.766008000	26.8922	87	0
1527763941.908868000	27.0351	233	0
1527763941.910202000	27.0364	148	0
1527763941.910393000	27.0366	101	1
1527763941.912360000	27.0386	98	1
1527763941.918161000	27.0444	92	0
1527763941.919561000	27.0458	293	0
1527763941.920445000	27.0467	101	1
1527763942.159399000	27.2856	994	1
1527763942.159494000	27.2857	276	1
1527763942.178663000	27.3049	87	0
1527763942.491250000	27.6175	258	0
1527763942.492742000	27.619	148	0
1527763942.493363000	27.6196	104	1
1527763942.495275000	27.6215	92	0
1527763942.496629000	27.6228	214	0
1527763942.497426000	27.6236	101	1
1527763942.575544000	27.7018	911	1
1527763942.575632000	27.7018	268	1
1527763942.591046000	27.7173	100	0
1527763942.592345000	27.7186	98	1
1527763942.700044000	27.8263	326	0
1527763942.701489000	27.8277	148	0
1527763942.702381000	27.8286	101	1
1527763942.703796000	27.83	92	0
1527763942.705204000	27.8314	217	0
1527763942.705815000	27.832	101	1
1527763942.820824000	27.947	470	1
1527763942.820906000	27.9471	264	1
1527763942.839466000	27.9657	87	0
1527763942.980357000	28.1066	233	0
1527763942.981755000	28.108	148	0
1527763942.982404000	28.1086	104	1
1527763942.984268000	28.1105	92	0
1527763942.985691000	28.1119	206	0
1527763942.986394000	28.1126	101	1
1527763943.232059000	28.3583	393	1
1527763943.232154000	28.3584	267	1
1527763943.250304000	28.3765	87	0
1527763943.565058000	28.6913	262	0
1527763943.566397000	28.6926	148	0
1527763943.566438000	28.6927	101	1
1527763943.568417000	28.6946	98	1
1527763943.568825000	28.695	92	0
1527763943.570181000	28.6964	295	0
1527763943.570528000	28.6967	101	1
1527763943.654274000	28.7805	390	1
1527763943.654353000	28.7806	269	1
1527763943.672483000	28.7987	87	0
1527763943.818440000	28.9447	233	0
1527763943.819773000	28.946	148	0
1527763943.820441000	28.9467	104	1
1527763943.821392000	28.9476	92	0
1527763943.822751000	28.949	339	0
1527763943.823494000	28.9497	101	1
1527763943.864983000	28.9912	394	1
1527763943.865059000	28.9913	263	1
1527763943.882748000	29.009	87	0
1527763944.183385000	29.3096	254	0
1527763944.184728000	29.3109	148	0
1527763944.185473000	29.3117	104	1
1527763944.186100000	29.3123	92	0
1527763944.187432000	29.3136	145	0
1527763944.187460000	29.3137	98	1
1527763944.189450000	29.3157	98	1
1527763944.474914000	29.6011	392	1
1527763944.475011000	29.6012	282	1
1527763944.493533000	29.6197	87	0
1527763944.808992000	29.9352	287	0
1527763944.810406000	29.9366	148	0
1527763944.810656000	29.9369	104	1
1527763944.823787000	29.95	92	0
1527763944.825291000	29.9515	280	0
1527763944.825510000	29.9517	101	1
1527763944.937899000	30.0641	393	1
1527763944.937994000	30.0642	271	1
1527763944.956365000	30.0826	87	0
1527763944.960611000	30.0868	87	0
1527763945.275250000	30.4015	260	0
1527763945.276607000	30.4028	148	0
1527763945.277528000	30.4037	107	1
1527763945.280355000	30.4066	92	0
1527763945.281758000	30.408	142	0
1527763945.282516000	30.4087	101	1
1527763945.362021000	30.4882	393	1
1527763945.362093000	30.4883	269	1
1527763945.382399000	30.5086	87	0
1527763945.520650000	30.6469	256	0
1527763945.521987000	30.6482	148	0
1527763945.522533000	30.6487	104	1
1527763945.525181000	30.6514	92	0
1527763945.526537000	30.6528	238	0
1527763945.526618000	30.6528	98	1
1527763945.528554000	30.6548	98	1
1527763945.573296000	30.6995	390	1
1527763945.573414000	30.6996	264	1
1527763945.591475000	30.7177	87	0
1527763945.597477000	30.7237	87	0
1527763945.894225000	31.0204	277	0
1527763945.895557000	31.0218	148	0
1527763945.895661000	31.0219	104	1
1527763945.897579000	31.0238	98	1
1527763945.898188000	31.0244	92	0
1527763945.899547000	31.0258	333	0
1527763945.899589000	31.0258	98	1
1527763945.901548000	31.0278	98	1
1527763946.194706000	31.3209	393	1
1527763946.194797000	31.321	278	1
1527763946.228634000	31.3548	393	1
1527763946.228991000	31.3552	87	0
1527763946.234751000	31.361	87	0
1527763946.252396000	31.3786	87	0
1527763946.525433000	31.6516	256	0
1527763946.526777000	31.653	148	0
1527763946.527611000	31.6538	110	1
1527763946.532200000	31.6584	92	0
1527763946.533539000	31.6598	297	0
1527763946.533685000	31.6599	98	1
1527763946.535582000	31.6618	98	1
1527763946.607992000	31.7342	994	1
1527763946.608080000	31.7343	273	1
1527763946.626628000	31.7528	87	0
1527763946.944050000	32.0703	235	0
1527763946.945385000	32.0716	148	0
1527763946.945650000	32.0719	104	1
1527763946.948885000	32.0751	92	0
1527763946.950240000	32.0765	312	0
1527763946.950899000	32.0771	101	1
1527763947.031748000	32.158	911	1
1527763947.031820000	32.158	277	1
1527763947.057036000	32.1832	87	0
1527763947.222424000	32.3486	256	0
1527763947.223822000	32.35	148	0
1527763947.224736000	32.3509	104	1
1527763947.227315000	32.3535	92	0
1527763947.228629000	32.3548	98	1
1527763947.228659000	32.3549	113	0
1527763947.230634000	32.3568	98	1
1527763947.263030000	32.3892	471	1
1527763947.263120000	32.3893	265	1
1527763947.281563000	32.4078	87	0
1527763947.402373000	32.5286	304	0
1527763947.403692000	32.5299	148	0
1527763947.404677000	32.5309	104	1
1527763947.406841000	32.5331	92	0
1527763947.408195000	32.5344	233	0
1527763947.408793000	32.535	101	1
1527763947.493105000	32.6193	395	1
1527763947.493166000	32.6194	261	1
1527763947.512260000	32.6385	87	0
1527763947.516683000	32.6429	87	0
1527763947.674436000	32.8006	233	0
1527763947.675778000	32.802	148	0
1527763947.676746000	32.803	107	1
1527763947.677536000	32.8037	92	0
1527763947.678886000	32.8051	332	0
1527763947.679663000	32.8059	101	1
1527763951.043063000	36.1693	371	1
1527763951.043148000	36.1694	1412	1
1527763951.043176000	36.1694	1412	1
1527763951.043216000	36.1694	1412	1
1527763951.043268000	36.1695	834	1
1527763951.062953000	36.1892	87	0
1527763951.193764000	36.32	414	0
1527763951.195365000	36.3216	101	1
1527763951.199782000	36.326	80	0
1527763951.201281000	36.3275	98	1
1527763951.244516000	36.3707	394	1
1527763951.244605000	36.3708	262	1
1527763951.267802000	36.394	87	0
1527763951.586839000	36.7131	348	0
1527763951.588167000	36.7144	148	0
1527763951.588342000	36.7146	104	1
1527763951.590741000	36.717	92	0
1527763951.592100000	36.7183	175	0
1527763951.592425000	36.7186	101	1
1527763951.624803000	36.751	348	0
1527763951.626280000	36.7525	98	1
1527763951.664089000	36.7903	392	1
1527763951.664168000	36.7904	275	1
1527763951.682251000	36.8085	87	0
1527763951.994535000	37.1207	237	0
1527763951.995908000	37.1221	148	0
1527763951.996358000	37.1226	104	1
1527763951.998222000	37.1244	92	0
1527763951.999566000	37.1258	103	0
1527763952.000300000	37.1265	101	1
1527763952.081550000	37.2078	393	1
1527763952.081626000	37.2078	271	1
1527763952.103061000	37.2293	87	0
1527763952.108072000	37.2343	87	0
1527763952.412367000	37.5386	280	0
1527763952.413763000	37.54	148	0
1527763952.414333000	37.5405	107	1
1527763952.415728000	37.5419	92	0
1527763952.417082000	37.5433	152	0
1527763952.417775000	37.544	101	1
1527763952.522683000	37.6489	394	1
1527763952.522765000	37.649	269	1
1527763952.540476000	37.6667	87	0
1527763952.845558000	37.9718	265	0
1527763952.846873000	37.9731	148	0
1527763952.847374000	37.9736	104	1
1527763952.850979000	37.9772	92	0
1527763952.852336000	37.9785	172	0
1527763952.852341000	37.9786	98	1
1527763952.854345000	37.9806	98	1
1527763952.936868000	38.0631	390	1
1527763952.936959000	38.0632	277	1
1527763952.951192000	38.0774	100	0
1527763952.953365000	38.0796	98	1
1527763952.954977000	38.0812	87	0
1527763953.268147000	38.3944	262	0
1527763953.269474000	38.3957	148	0
1527763953.270410000	38.3966	104	1
1527763953.272613000	38.3988	92	0
1527763953.274019000	38.4002	197	0
1527763953.274579000	38.4008	101	1
1527763953.356815000	38.483	993	1
1527763953.356887000	38.4831	267	1
1527763953.375429000	38.5016	87	0
1527763953.523134000	38.6493	258	0
1527763953.524463000	38.6507	148	0
1527763953.525413000	38.6516	104	1
1527763953.526270000	38.6525	92	0
1527763953.527624000	38.6538	287	0
1527763953.528408000	38.6546	101	1
1527763953.587930000	38.7141	912	1
1527763953.587995000	38.7142	266	1
1527763953.607149000	38.7334	87	0
1527763953.759580000	38.8858	275	0
1527763953.761004000	38.8872	148	0
1527763953.761417000	38.8876	104	1
1527763953.763645000	38.8899	92	0
1527763953.764981000	38.8912	212	0
1527763953.765394000	38.8916	101	1
1527763953.796872000	38.9231	390	1
1527763953.796965000	38.9232	262	1
1527763953.816361000	38.9426	87	0
1527763954.123370000	39.2496	233	0
1527763954.124703000	39.2509	148	0
1527763954.125517000	39.2517	104	1
1527763954.127968000	39.2542	92	0
1527763954.129330000	39.2555	317	0
1527763954.129565000	39.2558	101	1
1527763954.305264000	39.4315	467	1
1527763954.305452000	39.4317	275	1
1527763954.323640000	39.4499	87	0
1527763954.631661000	39.7579	256	0
1527763954.632968000	39.7592	148	0
1527763954.633483000	39.7597	104	1
1527763954.635735000	39.7619	92	0
1527763954.637151000	39.7634	116	0
1527763954.637746000	39.764	101	1
1527763954.810961000	39.9372	393	1
1527763954.811024000	39.9372	265	1
1527763954.828224000	39.9544	87	0
1527763954.951055000	40.0773	258	0
1527763954.952387000	40.0786	148	0
1527763954.952550000	40.0788	104	1
1527763954.955575000	40.0818	92	0
1527763954.956983000	40.0832	133	0
1527763954.957649000	40.0839	101	1
1527763955.223782000	40.35	391	1
1527763955.223877000	40.3501	267	1
1527763955.241445000	40.3677	87	0
1527763955.546363000	40.6726	301	0
1527763955.547700000	40.6739	148	0
1527763955.548502000	40.6747	104	1
1527763955.551093000	40.6773	92	0
1527763955.552514000	40.6787	98	1
1527763955.552595000	40.6788	110	0
1527763955.554506000	40.6807	98	1
1527763955.718767000	40.845	393	1
1527763955.718859000	40.8451	274	1
1527763955.736320000	40.8625	87	0
1527763956.041653000	41.1679	233	0
1527763956.042998000	41.1692	148	0
1527763956.043522000	41.1697	104	1
1527763956.045044000	41.1713	92	0
1527763956.046418000	41.1726	186	0
1527763956.046571000	41.1728	101	1
1527763956.133901000	41.2601	390	1
1527763956.133962000	41.2602	269	1
1527763956.155291000	41.2815	87	0
1527763956.580308000	41.7065	259	0
1527763956.581715000	41.7079	148	0
1527763956.582556000	41.7088	104	1
1527763956.585685000	41.7119	92	0
1527763956.587051000	41.7133	325	0
1527763956.587679000	41.7139	101	1
1527763956.765011000	41.8912	395	1
1527763956.765088000	41.8913	280	1
1527763956.783215000	41.9094	87	0
1527763956.924942000	42.0512	232	0
1527763956.926271000	42.0525	148	0
1527763956.926575000	42.0528	104	1
1527763956.929012000	42.0552	92	0
1527763956.930417000	42.0566	224	0
1527763956.931020000	42.0572	101	1
1527763957.241497000	42.3677	388	1
1527763957.241557000	42.3678	269	1
1527763957.268423000	42.3946	87	0
1527763957.385613000	42.5118	256	0
1527763957.386947000	42.5132	148	0
1527763957.387607000	42.5138	104	1
1527763957.391493000	42.5177	92	0
1527763957.392838000	42.5191	235	0
1527763957.393676000	42.5199	101	1
1527763957.656898000	42.7831	390	1
1527763957.656982000	42.7832	274	1
1527763957.676079000	42.8023	87	0
1527763957.831010000	42.9572	325	0
1527763957.832343000	42.9586	148	0
1527763957.832630000	42.9588	104	1
1527763957.833827000	42.96	92	0
1527763957.835181000	42.9614	221	0
1527763957.835605000	42.9618	101	1
1527763957.893598000	43.0198	391	1
1527763957.893681000	43.0199	260	1
1527763957.911695000	43.0379	87	0
1527763958.212634000	43.3388	237	0
1527763958.213943000	43.3402	148	0
1527763958.214668000	43.3409	104	1
1527763958.215530000	43.3417	92	0
1527763958.216891000	43.3431	167	0
1527763958.217652000	43.3439	101	1
1527763958.357755000	43.484	993	1
1527763958.357845000	43.4841	277	1
1527763958.376642000	43.5029	87	0
1527763958.704495000	43.8307	280	0
1527763958.705826000	43.832	148	0
1527763958.706771000	43.833	104	1
1527763958.708121000	43.8343	92	0
1527763958.709471000	43.8357	209	0
1527763958.709700000	43.8359	101	1
1527763958.768896000	43.8951	912	1
1527763958.768959000	43.8952	263	1
1527763958.788500000	43.9147	87	0
1527763958.913665000	44.0399	267	0
1527763958.915007000	44.0412	148	0
1527763958.915770000	44.042	104	1
1527763958.917129000	44.0433	92	0
1527763958.918483000	44.0447	238	0
1527763958.918713000	44.0449	101	1
1527763961.954934000	47.0811	471	1
1527763961.955020000	47.0812	266	1
1527763961.987201000	47.1134	471	1
1527763961.992814000	47.119	87	0
1527763962.014401000	47.1406	87	0
1527763962.290282000	47.4165	283	0
1527763962.291645000	47.4179	148	0
1527763962.292097000	47.4183	107	1
1527763962.295312000	47.4215	92	0
1527763962.296737000	47.423	203	0
1527763962.297128000	47.4233	101	1
1527763962.395374000	47.5216	394	1
1527763962.395453000	47.5217	273	1
1527763962.415073000	47.5413	87	0
1527763962.718696000	47.8449	300	0
1527763962.720021000	47.8462	148	0
1527763962.720176000	47.8464	104	1
1527763962.723712000	47.8499	92	0
1527763962.725065000	47.8513	143	0
1527763962.725104000	47.8513	98	1
1527763962.727090000	47.8533	98	1
1527763962.814789000	47.941	394	1
1527763962.814864000	47.9411	276	1
1527763962.833389000	47.9596	87	0
1527763963.136180000	48.2624	235	0
1527763963.137509000	48.2637	148	0
1527763963.138129000	48.2643	104	1
1527763963.141268000	48.2675	92	0
1527763963.142552000	48.2688	282	0
1527763963.143146000	48.2694	101	1
1527763963.240578000	48.3668	395	1
1527763963.240653000	48.3669	275	1
1527763963.269212000	48.3954	87	0
1527763963.391334000	48.5175	256	0
1527763963.392685000	48.5189	148	0
1527763963.393141000	48.5194	104	1
1527763963.399303000	48.5255	92	0
1527763963.400709000	48.5269	219	0
1527763963.401347000	48.5276	101	1
1527763966.400849000	51.5271	394	1
1527763966.400937000	51.5272	265	1
1527763966.418721000	51.5449	87	0
1527763966.741316000	51.8675	279	0
1527763966.742655000	51.8689	148	0
1527763966.743353000	51.8696	104	1
1527763966.744976000	51.8712	92	0
1527763966.746313000	51.8725	92	0
1527763966.746368000	51.8726	98	1
1527763966.748410000	51.8746	98	1
1527763966.936848000	52.0631	393	1
1527763966.936935000	52.0631	329	1
1527763966.955752000	52.082	87	0
1527763967.094228000	52.2204	278	0
1527763967.095507000	52.2217	148	0
1527763967.096451000	52.2227	104	1
1527763967.099109000	52.2253	92	0
1527763967.100428000	52.2266	98	1
1527763967.100464000	52.2267	189	0
1527763967.102435000	52.2286	98	1
1527763968.645712000	53.7719	370	1
1527763968.645809000	53.772	1412	1
1527763968.645847000	53.7721	1412	1
1527763968.645882000	53.7721	1412	1
1527763968.645917000	53.7721	771	1
1527763968.667748000	53.794	87	0
1527763968.675216000	53.8014	87	0
1527763968.852515000	53.9787	344	1
1527763968.852681000	53.9789	271	1
1527763968.870012000	53.9962	87	0
1527763968.964595000	54.0908	412	0
1527763968.966025000	54.0922	101	1
1527763968.970024000	54.0962	80	0
1527763968.972035000	54.0982	98	1
1527763969.013020000	54.1392	245	0
1527763969.014358000	54.1406	148	0
1527763969.015035000	54.1412	101	1
1527763969.017564000	54.1438	92	0
1527763969.018920000	54.1451	263	0
1527763969.019049000	54.1453	101	1
1527763969.068089000	54.1943	394	1
1527763969.068153000	54.1944	262	1
1527763969.086253000	54.2125	87	0
1527763969.528786000	54.655	255	0
1527763969.530116000	54.6563	148	0
1527763969.531048000	54.6573	104	1
1527763969.533452000	54.6597	92	0
1527763969.534795000	54.661	107	0
1527763969.535324000	54.6615	101	1
1527763970.090834000	55.217	992	1
1527763970.090910000	55.2171	298	1
1527763970.111244000	55.2375	87	0
1527763970.256877000	55.3831	329	0
1527763970.258287000	55.3845	148	0
1527763970.259185000	55.3854	104	1
1527763970.259588000	55.3858	92	0
1527763970.261076000	55.3873	220	0
1527763970.261137000	55.3874	98	1
1527763970.263109000	55.3893	98	1
1527763970.320542000	55.4468	907	1
1527763970.320633000	55.4468	266	1
1527763970.339493000	55.4657	87	0
1527763970.640029000	55.7662	260	0
1527763970.641481000	55.7677	148	0
1527763970.642116000	55.7683	104	1
1527763970.644644000	55.7709	92	0
1527763970.646110000	55.7723	98	1
1527763970.646158000	55.7724	307	0
1527763970.648109000	55.7743	98	1
1527763970.730697000	55.8569	467	1
1527763970.730787000	55.857	275	1
1527763970.749525000	55.8757	87	0
1527763971.071360000	56.1976	255	0
1527763971.072692000	56.1989	148	0
1527763971.073147000	56.1994	104	1
1527763971.076437000	56.2027	92	0
1527763971.077880000	56.2041	151	0
1527763971.078460000	56.2047	101	1
1527763971.143605000	56.2698	393	1
1527763971.143691000	56.2699	273	1
1527763971.162228000	56.2884	87	0
1527763971.483681000	56.6099	288	0
1527763971.485009000	56.6112	148	0
1527763971.485160000	56.6114	104	1
1527763971.488782000	56.615	92	0
1527763971.490139000	56.6164	144	0
1527763971.490195000	56.6164	98	1
1527763971.492177000	56.6184	98	1
1527763971.572431000	56.6986	394	1
1527763971.572517000	56.6987	272	1
1527763971.591618000	56.7178	87	0
1527763971.890723000	57.0169	260	0
1527763971.892061000	57.0183	148	0
1527763971.892311000	57.0185	104	1
1527763971.895211000	57.0214	92	0
1527763971.896509000	57.0227	302	0
1527763971.897171000	57.0234	101	1
1527763971.982692000	57.1089	393	1
1527763971.982779000	57.109	267	1
1527763972.010162000	57.1364	87	0
1527763972.305178000	57.4314	277	0
1527763972.306507000	57.4327	148	0
1527763972.307234000	57.4334	104	1
1527763972.309766000	57.436	92	0
1527763972.311182000	57.4374	302	0
1527763972.311242000	57.4375	98	1
1527763972.313216000	57.4394	98	1
1527763972.403787000	57.53	390	1
1527763972.403887000	57.5301	272	1
1527763972.422312000	57.5485	87	0
1527763972.725045000	57.8513	255	0
1527763972.726378000	57.8526	148	0
1527763972.727234000	57.8534	104	1
1527763972.728647000	57.8549	92	0
1527763972.729990000	57.8562	135	0
1527763972.730560000	57.8568	101	1
1527763972.828849000	57.9551	393	1
1527763972.828938000	57.9552	276	1
1527763972.847052000	57.9733	87	0
1527763973.144745000	58.271	235	0
1527763973.146074000	58.2723	148	0
1527763973.146296000	58.2725	104	1
1527763973.148872000	58.2751	92	0
1527763973.150255000	58.2765	98	1
1527763973.151409000	58.2776	137	0
1527763973.153264000	58.2795	98	1
1527763973.253615000	58.3798	390	1
1527763973.253706000	58.3799	271	1
1527763973.271437000	58.3977	87	0
1527763973.621095000	58.7473	279	0
1527763973.622422000	58.7486	148	0
1527763973.623295000	58.7495	104	1
1527763973.628687000	58.7549	92	0
1527763973.630057000	58.7563	315	0
1527763973.630531000	58.7567	101	1
1527763973.685080000	58.8113	393	1
1527763973.685156000	58.8114	277	1
1527763973.702298000	58.8285	87	0
1527763974.019320000	59.1455	278	0
1527763974.020783000	59.147	148	0
1527763974.021318000	59.1475	104	1
1527763974.025124000	59.1513	92	0
1527763974.026392000	59.1526	98	1
1527763974.026417000	59.1526	225	0
1527763974.028336000	59.1545	98	1
1527763974.293715000	59.4199	393	1
1527763974.293803000	59.42	262	1
1527763974.324201000	59.4504	87	0
1527763974.467424000	59.5936	256	0
1527763974.468829000	59.595	148	0
1527763974.469338000	59.5956	104	1
1527763974.471597000	59.5978	92	0
1527763974.472985000	59.5992	313	0
1527763974.473487000	59.5997	101	1
1527763977.688196000	62.8144	994	1
1527763977.688288000	62.8145	266	1
1527763977.707601000	62.8338	87	0
1527763977.814799000	62.941	258	0
1527763977.816125000	62.9423	148	0
1527763977.816307000	62.9425	104	1
1527763977.819618000	62.9458	92	0
1527763977.821040000	62.9473	242	0
1527763977.821511000	62.9477	101	1
1527763977.898687000	63.0249	911	1
1527763977.898762000	63.025	265	1
1527763977.918545000	63.0448	87	0
1527763978.023631000	63.1498	236	0
1527763978.024990000	63.1512	148	0
1527763978.025320000	63.1515	104	1
1527763978.030781000	63.157	92	0
1527763978.032144000	63.1584	101	0
1527763978.032668000	63.1589	101	1
1527763978.149768000	63.276	468	1
1527763978.149908000	63.2761	265	1
1527763978.168784000	63.295	87	0
1527763978.468697000	63.5949	256	0
1527763978.470030000	63.5962	148	0
1527763978.470404000	63.5966	104	1
1527763978.472502000	63.5987	92	0
1527763978.473868000	63.6001	234	0
1527763978.474347000	63.6006	101	1
1527763978.579109000	63.7053	393	1
1527763978.579170000	63.7054	269	1
1527763978.596940000	63.7232	87	0
1527763978.603184000	63.7294	87	0
1527763978.699253000	63.8255	329	0
1527763978.700647000	63.8269	148	0
1527763978.701395000	63.8276	107	1
1527763978.703041000	63.8293	92	0
1527763978.704353000	63.8306	98	1
1527763978.704390000	63.8306	318	0
1527763978.706349000	63.8326	98	1
1527763978.803146000	63.9294	391	1
1527763978.803235000	63.9294	262	1
1527763978.821112000	63.9473	87	0
1527763979.141438000	64.2677	232	0
1527763979.142769000	64.269	148	0
1527763979.143398000	64.2696	104	1
1527763979.145677000	64.2719	92	0
1527763979.147029000	64.2732	284	0
1527763979.147509000	64.2737	101	1
1527763979.481641000	64.6079	393	1
1527763979.481728000	64.6079	286	1
1527763979.499814000	64.626	87	0
1527763979.823806000	64.95	284	0
1527763979.825138000	64.9514	148	0
1527763979.825495000	64.9517	104	1
1527763979.828732000	64.9549	92	0
1527763979.830063000	64.9563	163	0
1527763979.830530000	64.9567	101	1
1527763979.929008000	65.0552	395	1
1527763979.929100000	65.0553	271	1
1527763979.952259000	65.0785	87	0
1527763980.248709000	65.3749	265	0
1527763980.250038000	65.3763	148	0
1527763980.250446000	65.3767	104	1
1527763980.252971000	65.3792	92	0
1527763980.254323000	65.3805	292	0
1527763980.254489000	65.3807	101	1
1527763980.389849000	65.5161	394	1
1527763980.389910000	65.5161	272	1
1527763980.408080000	65.5343	87	0
1527763980.580909000	65.7071	256	0
1527763980.582234000	65.7084	148	0
1527763980.582467000	65.7087	104	1
1527763980.584893000	65.7111	92	0
1527763980.586239000	65.7125	162	0
1527763980.586466000	65.7127	101	1
1527763980.808999000	65.9352	393	1
1527763980.809084000	65.9353	268	1
1527763980.826915000	65.9531	87	0
1527763981.257422000	66.3836	302	0
1527763981.258754000	66.385	148	0
1527763981.259506000	66.3857	104	1
1527763981.261980000	66.3882	92	0
1527763981.263328000	66.3895	184	0
1527763981.263789000	66.39	101	1
1527763981.438833000	66.565	393	1
1527763981.438925000	66.5651	274	1
1527763981.456687000	66.5829	87	0
1527763981.562010000	66.6882	256	0
1527763981.563349000	66.6896	148	0
1527763981.563617000	66.6898	104	1
1527763981.566315000	66.6925	92	0
1527763981.567527000	66.6937	98	1
1527763981.567602000	66.6938	188	0
1527763981.569548000	66.6958	98	1
1527763984.243954000	69.3702	371	1
1527763984.244056000	69.3703	1412	1
1527763984.244094000	69.3703	1412	1
1527763984.244123000	69.3703	1361	1
1527763984.265750000	69.392	87	0
1527763984.366099000	69.4923	412	0
1527763984.367690000	69.4939	101	1
1527763984.371679000	69.4979	80	0
1527763984.373674000	69.4999	98	1
1527763984.526101000	69.6523	992	1
1527763984.526194000	69.6524	258	1
1527763984.545407000	69.6716	87	0
1527763984.661923000	69.7881	302	0
1527763984.663270000	69.7895	148	0
1527763984.663704000	69.7899	104	1
1527763984.666101000	69.7923	92	0
1527763984.667439000	69.7937	211	0
1527763984.667776000	69.794	98	1
1527763984.669692000	69.7959	98	1
1527763984.760266000	69.8865	910	1
1527763984.760353000	69.8866	266	1
1527763984.780084000	69.9063	87	0
1527763984.886649000	70.0129	233	0
1527763984.888042000	70.0143	148	0
1527763984.888786000	70.015	104	1
1527763984.892526000	70.0187	92	0
1527763984.893943000	70.0202	271	0
1527763984.894704000	70.0209	101	1
1527763985.006271000	70.1325	471	1
1527763985.006346000	70.1326	260	1
1527763985.024215000	70.1504	87	0
1527763985.137877000	70.2641	232	0
1527763985.139209000	70.2654	148	0
1527763985.139779000	70.266	104	1
1527763985.143301000	70.2695	92	0
1527763985.144648000	70.2709	191	0
1527763985.144701000	70.2709	98	1
1527763985.146724000	70.2729	98	1
1527763985.237821000	70.364	393	1
1527763985.237896000	70.3641	265	1
1527763985.258139000	70.3844	87	0
1527763985.262255000	70.3885	87	0
1527763985.379313000	70.5055	255	0
1527763985.380736000	70.5069	104	1
1527763985.380767000	70.507	148	0
1527763985.382732000	70.5089	98	1
1527763985.384560000	70.5108	92	0
1527763985.385935000	70.5121	238	0
1527763985.386740000	70.513	101	1
1527763985.466206000	70.5924	389	1
1527763985.466299000	70.5925	260	1
1527763985.484380000	70.6106	87	0
1527763985.591425000	70.7176	232	0
1527763985.592735000	70.7189	101	1
1527763985.592766000	70.719	148	0
1527763985.594722000	70.7209	98	1
1527763985.596052000	70.7223	92	0
1527763985.597403000	70.7236	117	0
1527763985.597741000	70.724	101	1
1527763985.686045000	70.8123	389	1
1527763985.686121000	70.8123	268	1
1527763985.704882000	70.8311	87	0
1527763985.808409000	70.9346	235	0
1527763985.809743000	70.936	148	0
1527763985.809774000	70.936	101	1
1527763985.811763000	70.938	98	1
1527763985.813424000	70.9396	92	0
1527763985.814739000	70.941	98	1
1527763985.814772000	70.941	213	0
1527763985.816765000	70.943	98	1
1527763985.936527000	71.0627	395	1
1527763985.936603000	71.0628	263	1
1527763985.954850000	71.0811	87	0
1527763986.072969000	71.1992	329	0
1527763986.074301000	71.2005	148	0
1527763986.074793000	71.201	104	1
1527763986.079786000	71.206	92	0
1527763986.081765000	71.208	98	1
1527763986.088074000	71.2143	123	0
1527763986.089871000	71.2161	98	1
1527763986.166987000	71.2932	391	1
1527763986.167062000	71.2933	266	1
1527763986.199803000	71.326	391	1
1527763986.202261000	71.3285	87	0
1527763986.230391000	71.3566	87	0
1527763986.297287000	71.4235	232	0
1527763986.298618000	71.4248	148	0
1527763986.298852000	71.4251	107	1
1527763986.300703000	71.4269	92	0
1527763986.302066000	71.4283	241	0
1527763986.302859000	71.4291	101	1
1527763986.406231000	71.5324	393	1
1527763986.406327000	71.5325	262	1
1527763986.424822000	71.551	87	0
1527763986.428947000	71.5552	87	0
1527763986.537585000	71.6638	282	0
1527763986.538910000	71.6651	148	0
1527763986.539799000	71.666	107	1
1527763986.542937000	71.6692	92	0
1527763986.544292000	71.6705	266	0
1527763986.544934000	71.6711	101	1
1527763986.628143000	71.7544	389	1
1527763986.628219000	71.7544	263	1
1527763986.646281000	71.7725	87	0
1527763986.751206000	71.8774	264	0
1527763986.752547000	71.8788	148	0
1527763986.752842000	71.8791	104	1
1527763986.755115000	71.8813	92	0
1527763986.756470000	71.8827	248	0
1527763986.756903000	71.8831	101	1
1527763987.246519000	72.3727	371	1
1527763987.246624000	72.3728	1412	1
1527763987.246661000	72.3729	1412	1
1527763987.246695000	72.3729	1412	1
1527763987.246731000	72.3729	1412	1
1527763987.246754000	72.373	1412	1
1527763987.246800000	72.373	1412	1
1527763987.246835000	72.373	1412	1
1527763987.246870000	72.3731	1412	1
1527763987.246910000	72.3731	1412	1
1527763987.246945000	72.3732	1412	1
1527763987.246980000	72.3732	1412	1
1527763987.247014000	72.3732	1412	1
1527763987.248855000	72.3751	1412	1
1527763987.248895000	72.3751	157	1
1527763987.264523000	72.3907	87	0
1527763987.267822000	72.394	87	0
1527763987.414513000	72.5407	440	0
1527763987.415925000	72.5421	104	1
1527763987.422888000	72.5491	80	0
1527763987.424925000	72.5511	98	1
1527763991.425827000	76.552	992	1
1527763991.425920000	76.5521	267	1
1527763991.445126000	76.5713	87	0
1527763991.564784000	76.691	279	0
1527763991.566114000	76.6923	148	0
1527763991.567189000	76.6934	104	1
1527763991.569960000	76.6962	92	0
1527763991.571373000	76.6976	120	0
1527763991.572057000	76.6983	101	1
1527763991.638741000	76.765	402	1
1527763991.638865000	76.7651	262	1
1527763991.657537000	76.7838	87	0
1527763991.772944000	76.8992	233	0
1527763991.774312000	76.9005	148	0
1527763991.775103000	76.9013	104	1
1527763991.776779000	76.903	92	0
1527763991.778136000	76.9043	98	1
1527763991.778149000	76.9044	268	0
1527763991.780081000	76.9063	98	1
1527763991.848355000	76.9746	895	1
1527763991.848444000	76.9747	263	1
1527763991.866899000	76.9931	87	0
1527763991.870657000	76.9969	87	0
1527763991.975522000	77.1017	235	0
1527763991.976922000	77.1031	148	0
1527763991.977197000	77.1034	107	1
1527763991.982678000	77.1089	92	0
1527763991.984049000	77.1103	307	0
1527763991.984142000	77.1104	98	1
1527763991.986183000	77.1124	98	1
1527763992.057782000	77.184	471	1
1527763992.057861000	77.1841	264	1
1527763992.084095000	77.2103	87	0
1527763992.184642000	77.3109	304	0
1527763992.186002000	77.3122	148	0
1527763992.186247000	77.3125	104	1
1527763992.187319000	77.3135	92	0
1527763992.188676000	77.3149	190	0
1527763992.189138000	77.3154	101	1
1527763992.469431000	77.5956	393	1
1527763992.469530000	77.5957	277	1
1527763992.488237000	77.6144	87	0
1527763992.602161000	77.7284	256	0
1527763992.603492000	77.7297	148	0
1527763992.604140000	77.7304	104	1
1527763992.606015000	77.7322	92	0
1527763992.607113000	77.7333	98	1
1527763992.607397000	77.7336	283	0
1527763992.609126000	77.7353	98	1
1527763992.890642000	78.0169	392	1
1527763992.890719000	78.0169	278	1
1527763992.909413000	78.0356	87	0
1527763993.053677000	78.1799	233	0
1527763993.055010000	78.1812	148	0
1527763993.055299000	78.1815	104	1
1527763993.057844000	78.1841	92	0
1527763993.059200000	78.1854	241	0
1527763993.059243000	78.1855	98	1
1527763993.061251000	78.1875	98	1
1527763993.320571000	78.4468	393	1
1527763993.320635000	78.4468	273	1
1527763993.338340000	78.4646	87	0
1527763993.460955000	78.5872	255	0
1527763993.462290000	78.5885	148	0
1527763993.463209000	78.5894	104	1
1527763993.465041000	78.5913	92	0
1527763993.466386000	78.5926	118	0
1527763993.467213000	78.5934	101	1
1527763993.729997000	78.8562	393	1
1527763993.730086000	78.8563	270	1
1527763993.748878000	78.8751	87	0
1527763993.854462000	78.9807	235	0
1527763993.855792000	78.982	148	0
1527763993.856226000	78.9824	104	1
1527763993.858654000	78.9849	92	0
1527763993.860010000	78.9862	255	0
1527763993.860234000	78.9864	101	1
1527763994.165311000	79.2915	395	1
1527763994.165397000	79.2916	260	1
1527763994.183614000	79.3098	87	0
1527763994.287095000	79.4133	235	0
1527763994.288702000	79.4149	148	0
1527763994.289262000	79.4155	104	1
1527763994.290942000	79.4172	92	0
1527763994.292290000	79.4185	171	0
1527763994.292345000	79.4186	98	1
1527763994.294330000	79.4205	98	1
1527763998.572596000	83.6988	394	1
1527763998.572692000	83.6989	266	1
1527763998.591267000	83.7175	87	0
1527763998.595156000	83.7214	87	0
1527763998.693924000	83.8201	352	0
1527763998.695319000	83.8215	148	0
1527763998.695682000	83.8219	107	1
1527763998.697690000	83.8239	92	0
1527763998.699047000	83.8253	233	0
1527763998.699662000	83.8259	101	1
1527763998.753286000	83.8795	391	1
1527763998.753361000	83.8796	266	1
1527763998.772014000	83.8982	87	0
1527763998.903226000	84.0294	233	0
1527763998.904581000	84.0308	148	0
1527763998.904730000	84.0309	101	1
1527763998.906325000	84.0325	92	0
1527763998.906728000	84.0329	101	1
1527763998.907690000	84.0339	185	0
1527763998.909679000	84.0359	98	1
1527763998.972921000	84.0991	993	1
1527763998.972978000	84.0992	265	1
1527763998.992450000	84.1187	87	0
1527763999.111602000	84.2378	259	0
1527763999.113700000	84.2399	101	1
1527763999.116008000	84.2422	148	0
1527763999.117353000	84.2436	92	0
1527763999.117699000	84.2439	98	1
1527763999.118702000	84.2449	275	0
1527763999.119680000	84.2459	101	1
1527763999.266245000	84.3925	402	1
1527763999.266320000	84.3925	266	1
1527763999.285370000	84.4116	87	0
1527763999.390369000	84.5166	290	0
1527763999.391700000	84.5179	148	0
1527763999.392713000	84.5189	104	1
1527763999.396485000	84.5227	92	0
1527763999.397726000	84.5239	98	1
1527763999.397854000	84.5241	157	0
1527763999.399735000	84.5259	98	1
1527763999.670775000	84.797	900	1
1527763999.670872000	84.7971	281	1
1527763999.690300000	84.8165	87	0
1527763999.802240000	84.9285	235	0
1527763999.803571000	84.9298	148	0
1527763999.807525000	84.9337	92	0
1527763999.809010000	84.9352	193	0
1527763999.809805000	84.936	110	1
1527764002.887364000	88.0136	471	1
1527764002.887448000	88.0137	268	1
1527764002.906466000	88.0327	87	0
1527764003.024397000	88.1506	301	0
1527764003.025723000	88.1519	148	0
1527764003.026136000	88.1523	104	1
1527764003.028369000	88.1546	92	0
1527764003.029720000	88.1559	262	0
1527764003.030095000	88.1563	101	1
1527764003.173503000	88.2997	391	1
1527764003.173581000	88.2998	358	1
1527764003.192248000	88.3185	87	0
1527764003.294139000	88.4204	258	0
1527764003.295408000	88.4216	148	0
1527764003.295951000	88.4222	104	1
1527764003.297647000	88.4239	92	0
1527764003.298936000	88.4251	98	1
1527764003.299019000	88.4252	284	0
1527764003.300933000	88.4271	98	1
1527764003.594680000	88.7209	395	1
1527764003.594743000	88.721	271	1
1527764003.612851000	88.7391	87	0
1527764003.719523000	88.8457	256	0
1527764003.720980000	88.8472	148	0
1527764003.721083000	88.8473	101	1
1527764003.723028000	88.8492	98	1
1527764003.723569000	88.8498	92	0
1527764003.724977000	88.8512	267	0
1527764003.725020000	88.8512	98	1
1527764003.726978000	88.8532	98	1
1527764004.059241000	89.1855	392	1
1527764004.059332000	89.1855	277	1
1527764004.076920000	89.2031	87	0
1527764004.173628000	89.2998	235	0
1527764004.174997000	89.3012	148	0
1527764004.175100000	89.3013	101	1
1527764004.177058000	89.3033	98	1
1527764004.177281000	89.3035	92	0
1527764004.178597000	89.3048	222	0
1527764004.179064000	89.3053	101	1
1527764005.256689000	90.3829	1412	1
1527764005.256726000	90.3829	223	1
1527764005.256796000	90.383	375	1
1527764005.276705000	90.4029	87	0
1527764005.335506000	90.4617	352	0
1527764005.336849000	90.4631	442	0
1527764005.338186000	90.4644	251	0
1527764005.340771000	90.467	107	1
1527764006.135752000	91.262	884	1
1527764006.135862000	91.2621	1412	1
1527764006.135902000	91.2621	1412	1
1527764006.135933000	91.2621	1412	1
1527764006.135954000	91.2622	261	1
1527764006.166015000	91.2922	87	0
1527764006.169175000	91.2954	87	0
1527764006.260349000	91.3866	391	0
1527764006.261896000	91.3881	104	1
1527764006.265275000	91.3915	80	0
1527764006.266885000	91.3931	98	1
1527764006.337721000	91.4639	471	1
1527764006.337797000	91.464	270	1
1527764006.367773000	91.494	87	0
1527764006.464268000	91.5905	327	0
1527764006.465594000	91.5918	148	0
1527764006.465889000	91.5921	104	1
1527764006.468612000	91.5948	92	0
1527764006.469906000	91.5961	98	1
1527764006.469942000	91.5962	196	0
1527764006.471986000	91.5982	98	1
1527764006.565508000	91.6917	394	1
1527764006.565572000	91.6918	266	1
1527764006.583114000	91.7093	87	0
1527764006.702506000	91.8287	327	0
1527764006.703831000	91.83	148	0
1527764006.703930000	91.8301	101	1
1527764006.705900000	91.8321	98	1
1527764006.706207000	91.8324	92	0
1527764006.707564000	91.8338	170	0
1527764006.708024000	91.8342	101	1
1527764006.775561000	91.9018	393	1
1527764006.775649000	91.9019	267	1
1527764006.793996000	91.9202	87	0
1527764006.928351000	92.0546	232	0
1527764006.929684000	92.0559	148	0
1527764006.929989000	92.0562	104	1
1527764006.932150000	92.0584	92	0
1527764006.933490000	92.0597	96	0
1527764006.933902000	92.0601	101	1
1527764007.016196000	92.1424	389	1
1527764007.016286000	92.1425	267	1
1527764007.035123000	92.1613	87	0
1527764007.139910000	92.2661	262	0
1527764007.141317000	92.2675	148	0
1527764007.141929000	92.2681	104	1
1527764007.144923000	92.2711	92	0
1527764007.146268000	92.2725	164	0
1527764007.146929000	92.2731	101	1
1527764007.229577000	92.3558	391	1
1527764007.229655000	92.3559	270	1
1527764007.247772000	92.374	87	0
1527764007.364917000	92.4911	291	0
1527764007.366248000	92.4925	148	0
1527764007.366938000	92.4932	104	1
1527764007.370777000	92.497	92	0
1527764007.372124000	92.4983	150	0
1527764007.372939000	92.4992	101	1
1527764007.450395000	92.5766	394	1
1527764007.450457000	92.5767	265	1
1527764007.468800000	92.595	87	0
1527764007.573884000	92.7001	232	0
1527764007.575242000	92.7015	148	0
1527764007.576045000	92.7023	104	1
1527764007.578313000	92.7045	92	0
1527764007.579613000	92.7058	324	0
1527764007.580104000	92.7063	101	1
1527764012.591196000	97.7174	392	1
1527764012.591273000	97.7175	264	1
1527764012.610277000	97.7365	87	0
1527764012.851831000	97.978	303	0
1527764012.853155000	97.9794	148	0
1527764012.853322000	97.9795	104	1
1527764012.856369000	97.9826	92	0
1527764012.857718000	97.9839	228	0
1527764012.858277000	97.9845	101	1
1527764013.050581000	98.1768	393	1
1527764013.050654000	98.1769	277	1
1527764013.068318000	98.1945	87	0
1527764013.188711000	98.3149	259	0
1527764013.190110000	98.3163	148	0
1527764013.190288000	98.3165	104	1
1527764013.194939000	98.3212	92	0
1527764013.196270000	98.3225	98	1
1527764013.196283000	98.3225	89	0
1527764013.198271000	98.3245	98	1
1527764013.469616000	98.5958	395	1
1527764013.469719000	98.5959	279	1
1527764013.487644000	98.6139	87	0
1527764013.597863000	98.7241	256	0
1527764013.599173000	98.7254	148	0
1527764013.600361000	98.7266	104	1
1527764013.603044000	98.7293	92	0
1527764013.604339000	98.7306	318	0
1527764013.604393000	98.7306	98	1
1527764013.606393000	98.7326	98	1
1527764013.896114000	99.0223	992	1
1527764013.896206000	99.0224	276	1
1527764013.929366000	99.0556	992	1
1527764013.933265000	99.0595	87	0
1527764013.970278000	99.0965	87	0
1527764014.038858000	99.1651	235	0
1527764014.040251000	99.1665	148	0
1527764014.040352000	99.1666	104	1
1527764014.042103000	99.1683	92	0
1527764014.042328000	99.1685	101	1
1527764014.043486000	99.1697	133	0
1527764014.045416000	99.1716	98	1
1527764014.378716000	99.5049	911	1
1527764014.378806000	99.505	272	1
1527764014.398598000	99.5248	87	0
1527764014.518648000	99.6449	255	0
1527764014.520022000	99.6462	148	0
1527764014.520388000	99.6466	104	1
1527764014.523233000	99.6494	92	0
1527764014.524580000	99.6508	215	0
1527764014.525336000	99.6515	101	1
1527764014.593660000	99.7199	469	1
1527764014.593754000	99.72	268	1
1527764014.611545000	99.7378	87	0
1527764014.734164000	99.8604	235	0
1527764014.735504000	99.8617	148	0
1527764014.736389000	99.8626	104	1
1527764014.738117000	99.8643	92	0
1527764014.739405000	99.8656	194	0
1527764014.739460000	99.8657	98	1
1527764014.741448000	99.8677	98	1
1527764014.805007000	99.9312	395	1
1527764014.805067000	99.9313	266	1
1527764014.822733000	99.9489	87	0
1527764014.925473000	100.052	235	0
1527764014.926799000	100.053	148	0
1527764014.927375000	100.054	104	1
1527764014.929163000	100.055	92	0
1527764014.930362000	100.057	98	1
1527764014.930597000	100.057	339	0
1527764014.932443000	100.059	98	1
1527764015.014908000	100.141	390	1
1527764015.014972000	100.141	264	1
1527764015.033199000	100.159	87	0
1527764015.042303000	100.169	87	0
1527764015.149620000	100.276	235	0
1527764015.151134000	100.277	148	0
1527764015.151467000	100.278	107	1
1527764015.154250000	100.28	92	0
1527764015.155588000	100.282	128	0
1527764015.156375000	100.283	101	1
1527764015.226495000	100.353	391	1
1527764015.226583000	100.353	272	1
1527764015.245373000	100.372	87	0
1527764015.357140000	100.483	256	0
1527764015.358475000	100.485	148	0
1527764015.359466000	100.486	104	1
1527764015.360129000	100.486	92	0
1527764015.361387000	100.488	98	1
1527764015.361489000	100.488	319	0
1527764015.363406000	100.49	98	1
1527764015.487904000	100.614	390	1
1527764015.487991000	100.614	268	1
1527764015.507562000	100.634	87	0
1527764015.611725000	100.738	305	0
1527764015.613054000	100.739	148	0
1527764015.613412000	100.74	104	1
1527764015.616808000	100.743	92	0
1527764015.618163000	100.744	261	0
1527764015.618561000	100.745	101	1
1527764015.710286000	100.836	391	1
1527764015.710376000	100.837	266	1
1527764015.728712000	100.855	87	0
1527764015.841746000	100.968	327	0
1527764015.843033000	100.969	148	0
1527764015.843481000	100.97	104	1
1527764015.846032000	100.972	92	0
1527764015.847377000	100.974	107	0
1527764015.847438000	100.974	98	1
1527764015.849508000	100.976	98	1
1527764015.935888000	101.062	390	1
1527764015.935975000	101.062	268	1
1527764015.954697000	101.081	87	0
1527764016.055426000	101.182	232	0
1527764016.056759000	101.183	148	0
1527764016.057433000	101.184	104	1
1527764016.058827000	101.185	92	0
1527764016.060256000	101.186	171	0
1527764016.060442000	101.187	101	1
1527764016.187790000	101.314	393	1
1527764016.187866000	101.314	271	1
1527764016.206463000	101.333	87	0
1527764016.338185000	101.464	282	0
1527764016.339500000	101.466	148	0
1527764016.340537000	101.467	104	1
1527764016.346824000	101.473	92	0
1527764016.348185000	101.474	339	0
1527764016.348739000	101.475	101	1
1527764016.373956000	101.5	282	0
1527764016.375529000	101.502	98	1
1527764016.422660000	101.549	394	1
1527764016.422760000	101.549	264	1
1527764016.452139000	101.578	87	0
1527764016.574064000	101.7	264	0
1527764016.575395000	101.702	148	0
1527764016.575610000	101.702	101	1
1527764016.577526000	101.704	98	1
1527764016.579359000	101.706	92	0
1527764016.580786000	101.707	279	0
1527764016.581461000	101.708	101	1
1527764016.688321000	101.815	388	1
1527764016.688397000	101.815	272	1
1527764016.706672000	101.833	87	0
1527764016.811388000	101.938	233	0
1527764016.812717000	101.939	148	0
1527764016.813478000	101.94	104	1
1527764016.814631000	101.941	92	0
1527764016.815979000	101.942	206	0
1527764016.816455000	101.943	101	1
1527764016.953075000	102.079	994	1
1527764016.953150000	102.079	270	1
1527764016.970935000	102.097	87	0
1527764017.100291000	102.227	279	0
1527764017.101584000	102.228	148	0
1527764017.102552000	102.229	104	1
1527764017.102986000	102.229	92	0
1527764017.104335000	102.231	230	0
1527764017.104566000	102.231	101	1
1527764017.172184000	102.298	907	1
1527764017.172286000	102.298	264	1
1527764017.191898000	102.318	87	0
1527764017.299073000	102.425	255	0
1527764017.300471000	102.427	148	0
1527764017.300539000	102.427	101	1
1527764017.302500000	102.429	98	1
1527764017.303707000	102.43	92	0
1527764017.305042000	102.431	120	0
1527764017.305550000	102.432	101	1
1527764017.405435000	102.532	470	1
1527764017.405528000	102.532	265	1
1527764017.423756000	102.55	87	0
1527764017.525182000	102.651	259	0
1527764017.526508000	102.653	148	0
1527764017.526628000	102.653	101	1
1527764017.528525000	102.655	98	1
1527764017.528908000	102.655	92	0
1527764017.530330000	102.657	323	0
1527764017.530845000	102.657	101	1
1527764017.624921000	102.751	393	1
1527764017.624997000	102.751	268	1
1527764017.642968000	102.769	87	0
1527764017.746486000	102.873	235	0
1527764017.747816000	102.874	148	0
1527764017.748540000	102.875	104	1
1527764017.751129000	102.877	92	0
1527764017.752511000	102.879	249	0
1527764017.752567000	102.879	98	1
1527764017.754559000	102.881	98	1
1527764017.834664000	102.961	390	1
1527764017.834754000	102.961	268	1
1527764017.853843000	102.98	87	0
1527764017.975400000	103.102	233	0
1527764017.976746000	103.103	148	0
1527764017.977558000	103.104	104	1
1527764017.988049000	103.114	92	0
1527764017.989550000	103.116	98	1
1527764017.994114000	103.12	222	0
1527764017.995547000	103.122	98	1
1527764018.106917000	103.233	390	1
1527764018.107004000	103.233	268	1
1527764018.125747000	103.252	87	0
1527764018.229263000	103.355	232	0
1527764018.230676000	103.357	148	0
1527764018.231588000	103.358	104	1
1527764018.233029000	103.359	92	0
1527764018.234379000	103.361	98	0
1527764018.234626000	103.361	101	1
1527764018.314714000	103.441	392	1
1527764018.314809000	103.441	263	1
1527764018.333042000	103.459	87	0
1527764018.436891000	103.563	257	0
1527764018.438237000	103.564	148	0
1527764018.438592000	103.565	104	1
1527764018.440529000	103.567	92	0
1527764018.441932000	103.568	108	0
1527764018.442579000	103.569	101	1
1527764020.607432000	105.734	390	1
1527764020.607531000	105.734	265	1
1527764020.626371000	105.753	87	0
1527764020.726873000	105.853	259	0
1527764020.728208000	105.854	148	0
1527764020.728703000	105.855	104	1
1527764020.730623000	105.857	92	0
1527764020.731990000	105.858	236	0
1527764020.732701000	105.859	101	1
1527764020.901586000	106.028	394	1
1527764020.901679000	106.028	269	1
1527764020.920330000	106.047	87	0
1527764021.021983000	106.148	235	0
1527764021.023473000	106.15	148	0
1527764021.023734000	106.15	104	1
1527764021.026715000	106.153	92	0
1527764021.028061000	106.154	178	0
1527764021.028716000	106.155	101	1
1527764021.310153000	106.436	393	1
1527764021.310228000	106.436	277	1
1527764021.327211000	106.453	87	0
1527764021.632490000	106.759	326	0
1527764021.633819000	106.76	148	0
1527764021.634760000	106.761	104	1
1527764021.640073000	106.766	92	0
1527764021.641410000	106.768	263	0
1527764021.641960000	106.768	101	1
1527764021.730113000	106.856	392	1
1527764021.730199000	106.856	278	1
1527764021.748140000	106.874	87	0
1527764021.874535000	107.001	326	0
1527764021.875895000	107.002	148	0
1527764021.876852000	107.003	104	1
1527764021.886323000	107.013	92	0
1527764021.887686000	107.014	337	0
1527764021.887989000	107.014	101	1
1527764022.105539000	107.232	993	1
1527764022.105616000	107.232	264	1
1527764022.125708000	107.252	87	0
1527764022.230085000	107.356	233	0
1527764022.231421000	107.358	148	0
1527764022.231789000	107.358	104	1
1527764022.234687000	107.361	92	0
1527764022.236039000	107.362	199	0
1527764022.236775000	107.363	101	1
1527764022.514666000	107.641	907	1
1527764022.514759000	107.641	268	1
1527764022.534471000	107.661	87	0
1527764022.638837000	107.765	283	0
1527764022.640228000	107.766	148	0
1527764022.640817000	107.767	104	1
1527764022.643908000	107.77	92	0
1527764022.645313000	107.772	210	0
1527764022.646001000	107.772	101	1
1527764023.554625000	108.681	389	1
1527764023.554713000	108.681	268	1
1527764023.574090000	108.7	87	0
1527764023.687776000	108.814	289	0
1527764023.689109000	108.815	148	0
1527764023.689871000	108.816	104	1
1527764023.694737000	108.821	92	0
1527764023.696086000	108.822	201	0
1527764023.696873000	108.823	101	1
1527764023.795403000	108.922	470	1
1527764023.795465000	108.922	267	1
1527764023.813401000	108.94	87	0
1527764023.919393000	109.046	235	0
1527764023.920791000	109.047	148	0
1527764023.920949000	109.047	104	1
1527764023.923492000	109.05	92	0
1527764023.924843000	109.051	221	0
1527764023.924898000	109.051	98	1
1527764023.926898000	109.053	98	1
1527764024.005692000	109.132	390	1
1527764024.005759000	109.132	269	1
1527764024.025270000	109.151	87	0
1527764024.134827000	109.261	281	0
1527764024.136159000	109.262	148	0
1527764024.136917000	109.263	104	1
1527764024.138528000	109.265	92	0
1527764024.139887000	109.266	89	0
1527764024.139923000	109.266	98	1
1527764024.141900000	109.268	98	1
1527764024.420447000	109.547	391	1
1527764024.420591000	109.547	278	1
1527764024.438681000	109.565	87	0
1527764024.540921000	109.667	281	0
1527764024.542254000	109.668	148	0
1527764024.542941000	109.669	104	1
1527764024.544760000	109.671	92	0
1527764024.545917000	109.672	98	1
1527764024.546306000	109.673	195	0
1527764024.547947000	109.674	98	1
1527764024.831551000	109.958	395	1
1527764024.831620000	109.958	276	1
1527764024.849923000	109.976	87	0
1527764024.960431000	110.087	233	0
1527764024.961774000	110.088	148	0
1527764024.962025000	110.088	104	1
1527764024.966150000	110.092	92	0
1527764024.967505000	110.094	199	0
1527764024.968137000	110.094	101	1
1527764025.292883000	110.419	393	1
1527764025.292990000	110.419	266	1
1527764025.310707000	110.437	87	0
1527764025.441798000	110.568	258	0
1527764025.443131000	110.569	148	0
1527764025.443971000	110.57	104	1
1527764025.446584000	110.573	92	0
1527764025.447977000	110.574	98	1
1527764025.448090000	110.574	154	0
1527764025.449990000	110.576	98	1
1527764025.582367000	110.709	394	1
1527764025.582428000	110.709	269	1
1527764025.600631000	110.727	87	0
1527764025.704559000	110.831	233	0
[truncated: 98 more rows]
