# Supplementary material for: Method for multi-task learning fusion network traffic classification to address small sample labels
Source: Sci Rep. 2024 Jan 30;14:2518. doi: 10.1038/s41598-024-51933-8 (PMC10827795; doi:10.1038/s41598-024-51933-8)
Supplement: Supplementary file 2 — Supplementary Information 2. [file 41598_2024_51933_MOESM2_ESM.zip › QUIC Dataset/QUIC Dataset/pretraining/Google Doc/GoogleDoc-1019.txt]

1527752531.640282000	0	300	1
1527752531.640349000	6.69956e-05	112	1
1527752531.666024000	0.0257421	74	0
1527752531.666026000	0.0257442	74	0
1527752531.666890000	0.026608	112	0
1527752531.883595000	0.243313	86	1
1527752532.031675000	0.391393	328	0
1527752532.031985000	0.391703	1294	0
1527752532.031998000	0.391716	74	1
1527752532.032322000	0.39204	1294	0
1527752532.032611000	0.392329	1294	0
1527752532.032625000	0.392343	74	1
1527752532.033228000	0.392946	1294	0
1527752532.033592000	0.39331	1294	0
1527752532.033614000	0.393332	74	1
1527752532.034749000	0.394467	1294	0
1527752532.034982000	0.3947	1294	0
1527752532.034994000	0.394712	74	1
1527752532.035696000	0.395414	797	0
1527752532.038068000	0.397786	1294	0
1527752532.038094000	0.397812	74	1
1527752532.038416000	0.398134	1294	0
1527752532.038567000	0.398285	1095	0
1527752532.038584000	0.398302	74	1
1527752532.041442000	0.40116	1294	0
1527752532.041708000	0.401426	1294	0
1527752532.041721000	0.401439	74	1
1527752532.042037000	0.401755	1294	0
1527752532.042867000	0.402585	855	0
1527752532.042883000	0.402601	74	1
1527752532.075090000	0.434808	1267	0
1527752532.079961000	0.439679	1294	0
1527752532.079979000	0.439697	74	1
1527752532.080238000	0.439956	1294	0
1527752532.080553000	0.440271	1294	0
1527752532.080572000	0.44029	74	1
1527752532.081179000	0.440897	1294	0
1527752532.081302000	0.44102	707	0
1527752532.081316000	0.441034	74	1
1527752532.082340000	0.442058	1294	0
1527752532.082526000	0.442244	1294	0
1527752532.082540000	0.442258	74	1
1527752532.082866000	0.442584	1294	0
1527752532.084063000	0.443781	1294	0
1527752532.084082000	0.4438	74	1
1527752532.084292000	0.44401	1288	0
1527752532.086319000	0.446037	1294	0
1527752532.086340000	0.446058	74	1
1527752532.086957000	0.446675	1294	0
1527752532.087259000	0.446977	1294	0
1527752532.087276000	0.446994	74	1
1527752532.087921000	0.447639	1294	0
1527752532.088184000	0.447902	1152	0
1527752532.088202000	0.44792	74	1
1527752532.089848000	0.449566	1294	0
1527752532.090534000	0.450252	1294	0
1527752532.090554000	0.450272	74	1
1527752532.090763000	0.450481	1294	0
1527752532.091342000	0.45106	766	0
1527752532.091362000	0.45108	74	1
1527752532.092063000	0.451781	1294	0
1527752532.092153000	0.451871	383	0
1527752532.092165000	0.451883	74	1
1527752532.094457000	0.454175	1294	0
1527752532.095061000	0.454779	1294	0
1527752532.095078000	0.454796	74	1
1527752532.095270000	0.454988	1294	0
1527752532.095401000	0.455119	681	0
1527752532.095417000	0.455135	74	1
1527752532.096060000	0.455778	862	0
1527752532.098057000	0.457775	1294	0
1527752532.098075000	0.457793	74	1
1527752532.098591000	0.458309	1294	0
1527752532.098855000	0.458573	1294	0
1527752532.098869000	0.458587	74	1
1527752532.099592000	0.45931	1294	0
1527752532.099688000	0.459406	777	0
1527752532.099700000	0.459418	74	1
1527752532.099891000	0.459609	112	1
1527752532.150581000	0.510299	74	0
1527752532.816667000	1.17639	325	1
1527752532.816761000	1.17648	1434	1
1527752532.816766000	1.17648	896	1
1527752532.823077000	1.1828	224	1
1527752532.830481000	1.1902	74	0
1527752532.830483000	1.1902	74	0
1527752532.830575000	1.19029	74	0
1527752532.836165000	1.19588	74	0
1527752532.936916000	1.29663	423	0
1527752532.939870000	1.29959	104	0
1527752532.939902000	1.29962	74	1
1527752532.939968000	1.29969	112	0
1527752532.940512000	1.30023	112	1
1527752532.953284000	1.313	74	0
1527752533.063372000	1.42309	222	1
1527752533.077641000	1.43736	74	0
1527752533.114687000	1.47441	280	0
1527752533.115023000	1.47474	1294	0
1527752533.115054000	1.47477	74	1
1527752533.115299000	1.47502	1294	0
1527752533.115591000	1.47531	1294	0
1527752533.115608000	1.47533	74	1
1527752533.115869000	1.47559	1294	0
1527752533.116167000	1.47589	1294	0
1527752533.116180000	1.4759	74	1
1527752533.116461000	1.47618	1294	0
1527752533.116608000	1.47633	786	0
1527752533.116620000	1.47634	74	1
1527752533.117630000	1.47735	340	0
1527752533.117720000	1.47744	187	0
1527752533.117732000	1.47745	74	1
1527752533.117793000	1.47751	112	0
1527752533.118785000	1.4785	112	1
1527752533.172720000	1.53244	74	0
1527752533.379475000	1.73919	425	0
1527752533.379766000	1.73948	1189	0
1527752533.379789000	1.73951	74	1
1527752533.382083000	1.7418	213	0
1527752533.382158000	1.74188	214	0
1527752533.382160000	1.74188	112	0
1527752533.382176000	1.74189	74	1
1527752533.384128000	1.74385	112	1
1527752533.397088000	1.75681	74	0
1527752534.614200000	2.97392	237	1
1527752534.626863000	2.98658	74	0
1527752534.706586000	3.0663	277	0
1527752534.706932000	3.06665	1294	0
1527752534.706959000	3.06668	74	1
1527752534.707517000	3.06723	1257	0
1527752534.708466000	3.06818	237	0
1527752534.708478000	3.0682	74	1
1527752534.708540000	3.06826	177	0
1527752534.708542000	3.06826	112	0
1527752534.708560000	3.06828	74	1
1527752534.709865000	3.06958	112	1
1527752534.725682000	3.0854	74	0
1527752535.818223000	4.17794	347	1
1527752535.818334000	4.17805	1434	1
1527752535.818339000	4.17806	1434	1
1527752535.818342000	4.17806	236	1
1527752535.818394000	4.17811	1434	1
1527752535.818403000	4.17812	1434	1
1527752535.818427000	4.17815	236	1
1527752535.818463000	4.17818	1434	1
1527752535.818473000	4.17819	1434	1
1527752535.818502000	4.17822	236	1
1527752535.818564000	4.17828	1434	1
1527752535.818569000	4.17829	1434	1
1527752535.818573000	4.17829	236	1
1527752535.832477000	4.1922	74	0
1527752535.832479000	4.1922	74	0
1527752535.832481000	4.1922	74	0
1527752535.832658000	4.19238	1434	1
1527752535.832664000	4.19238	1434	1
1527752535.832669000	4.19239	1434	1
1527752535.832678000	4.1924	1434	1
1527752535.832682000	4.1924	385	1
1527752535.834649000	4.19437	74	0
1527752535.834651000	4.19437	74	0
1527752535.834726000	4.19444	74	0
1527752535.834728000	4.19445	74	0
1527752535.835994000	4.19571	74	0
1527752535.835996000	4.19571	74	0
1527752535.836076000	4.19579	74	0
1527752535.846609000	4.20633	74	0
1527752535.846611000	4.20633	74	0
1527752535.846613000	4.20633	74	0
1527752535.846615000	4.20633	74	0
1527752535.986329000	4.34605	420	0
1527752535.988747000	4.34846	104	0
1527752535.988772000	4.34849	74	1
1527752535.989092000	4.34881	112	0
1527752535.989326000	4.34904	112	1
1527752536.002360000	4.36208	74	0
1527752537.511250000	5.87097	552	1
1527752537.511344000	5.87106	1434	1
1527752537.511349000	5.87107	968	1
1527752537.514046000	5.87376	921	1
1527752537.527483000	5.8872	74	0
1527752537.527486000	5.8872	74	0
1527752537.527585000	5.8873	74	0
1527752537.528167000	5.88789	74	0
1527752537.623524000	5.98324	423	0
1527752537.625818000	5.98554	104	0
1527752537.625856000	5.98557	74	1
1527752537.625932000	5.98565	112	0
1527752537.632229000	5.99195	112	1
1527752537.646191000	6.00591	74	0
1527752537.698724000	6.05844	527	0
1527752537.698876000	6.05859	795	0
1527752537.698879000	6.0586	112	0
1527752537.698915000	6.05863	74	1
1527752537.701078000	6.0608	112	1
1527752537.705290000	6.06501	256	1
1527752537.714405000	6.07412	74	0
1527752537.719419000	6.07914	74	0
1527752537.945402000	6.30512	856	0
1527752537.945652000	6.30537	1294	0
1527752537.945683000	6.3054	74	1
1527752537.946301000	6.30602	1294	0
1527752537.946594000	6.30631	1294	0
1527752537.946610000	6.30633	74	1
1527752537.946674000	6.30639	1294	0
1527752537.946898000	6.30662	1294	0
1527752537.946900000	6.30662	1084	0
1527752537.946917000	6.30664	74	1
1527752537.948826000	6.30854	1294	0
1527752537.949112000	6.30883	1294	0
1527752537.949139000	6.30886	74	1
1527752537.949383000	6.3091	1294	0
1527752537.950070000	6.30979	1294	0
1527752537.950088000	6.30981	74	1
1527752537.950193000	6.30991	700	0
1527752537.989239000	6.34896	1294	0
1527752537.989305000	6.34902	74	1
1527752537.989496000	6.34921	1294	0
1527752537.989774000	6.34949	1294	0
1527752537.989788000	6.34951	74	1
1527752537.989868000	6.34959	1294	0
1527752537.989933000	6.34965	729	0
1527752537.989949000	6.34967	74	1
1527752537.990812000	6.35053	1294	0
1527752537.991098000	6.35082	1294	0
1527752537.991110000	6.35083	74	1
1527752537.991166000	6.35088	1294	0
1527752537.991714000	6.35143	1294	0
1527752537.991726000	6.35144	74	1
1527752537.991819000	6.35154	1294	0
1527752537.991889000	6.35161	1294	0
1527752537.991901000	6.35162	74	1
1527752537.991973000	6.35169	1294	0
1527752537.992098000	6.35182	1294	0
1527752537.992113000	6.35183	74	1
1527752537.992173000	6.35189	1294	0
1527752537.992239000	6.35196	289	0
1527752537.992251000	6.35197	74	1
1527752537.992811000	6.35253	1294	0
1527752537.993094000	6.35281	1294	0
1527752537.993133000	6.35285	74	1
1527752537.993517000	6.35324	74	1
1527752537.993576000	6.35329	1294	0
1527752537.993703000	6.35342	707	0
1527752537.993705000	6.35342	208	0
1527752537.993717000	6.35344	74	1
1527752537.994541000	6.35426	1294	0
1527752537.995285000	6.355	525	0
1527752537.995311000	6.35503	74	1
1527752537.998531000	6.35825	1294	0
1527752537.998809000	6.35853	1294	0
1527752537.998838000	6.35856	74	1
1527752537.999083000	6.3588	1294	0
1527752538.000369000	6.36009	1294	0
1527752538.000407000	6.36013	74	1
1527752538.000520000	6.36024	794	0
1527752538.000833000	6.36055	1294	0
1527752538.000849000	6.36057	74	1
1527752538.001122000	6.36084	1294	0
1527752538.001400000	6.36112	1294	0
1527752538.001428000	6.36115	74	1
1527752538.001518000	6.36124	732	0
1527752538.001817000	6.36154	1151	0
1527752538.001832000	6.36155	74	1
1527752538.002101000	6.36182	1294	0
1527752538.002382000	6.3621	1294	0
1527752538.002397000	6.36212	74	1
1527752538.002464000	6.36218	373	0
1527752538.002637000	6.36235	885	0
1527752538.002650000	6.36237	74	1
1527752538.004120000	6.36384	1294	0
1527752538.005068000	6.36479	1294	0
1527752538.005100000	6.36482	74	1
1527752538.005166000	6.36488	467	0
1527752538.005867000	6.36559	1294	0
1527752538.005894000	6.36561	74	1
1527752538.006829000	6.36655	1294	0
1527752538.006911000	6.36663	671	0
1527752538.006925000	6.36664	74	1
1527752538.006990000	6.36671	343	0
1527752538.007468000	6.36719	248	0
1527752538.007471000	6.36719	112	0
1527752538.007488000	6.36721	74	1
1527752538.008156000	6.36787	112	1
1527752538.023134000	6.38285	74	0
1527752540.575087000	8.93481	549	1
1527752540.575137000	8.93485	311	1
1527752540.577704000	8.93742	308	1
1527752540.577790000	8.93751	1434	1
1527752540.577796000	8.93751	1434	1
1527752540.577799000	8.93752	236	1
1527752540.577829000	8.93755	790	1
1527752540.587851000	8.94757	74	0
1527752540.590365000	8.95008	74	0
1527752540.590444000	8.95016	74	0
1527752540.592381000	8.9521	74	0
1527752540.592456000	8.95217	74	0
1527752540.592457000	8.95218	74	0
1527752540.634963000	8.99468	386	1
1527752540.648821000	9.00854	74	0
1527752540.710030000	9.06975	280	0
1527752540.710377000	9.0701	1294	0
1527752540.710407000	9.07013	74	1
1527752540.710578000	9.0703	294	0
1527752540.712805000	9.07252	655	0
1527752540.712849000	9.07257	74	1
1527752540.714594000	9.07431	625	0
1527752540.715610000	9.07533	808	0
1527752540.715641000	9.07536	74	1
1527752540.716978000	9.0767	561	0
1527752540.721831000	9.08155	729	0
1527752540.721889000	9.08161	74	1
1527752540.723908000	9.08363	629	0
1527752540.725375000	9.08509	955	0
1527752540.725396000	9.08511	74	1
1527752540.726383000	9.0861	760	0
1527752540.727359000	9.08708	643	0
1527752540.727375000	9.08709	74	1
1527752540.728750000	9.08847	620	0
1527752540.728828000	9.08855	420	0
1527752540.728839000	9.08856	74	1
1527752540.730285000	9.09	894	0
1527752540.731760000	9.09148	688	0
1527752540.731789000	9.09151	74	1
1527752540.733429000	9.09315	304	0
1527752540.733629000	9.09335	792	0
1527752540.733655000	9.09337	74	1
1527752540.735487000	9.09521	104	0
1527752540.735567000	9.09529	112	0
1527752540.735581000	9.0953	74	1
1527752540.735726000	9.09544	757	0
1527752540.736189000	9.09591	112	1
1527752540.736588000	9.09631	830	0
1527752540.736776000	9.09649	797	0
1527752540.736791000	9.09651	74	1
1527752540.737217000	9.09694	351	0
1527752540.742897000	9.10262	170	0
1527752540.742951000	9.10267	74	1
1527752540.743016000	9.10273	306	0
1527752540.749567000	9.10929	74	0
1527752540.944985000	9.3047	74	1
1527752541.549842000	9.90956	489	1
1527752541.549886000	9.9096	111	1
1527752541.564683000	9.9244	74	0
1527752541.564685000	9.9244	74	0
1527752541.722557000	10.0823	284	0
1527752541.722657000	10.0824	528	0
1527752541.722677000	10.0824	74	1
1527752541.726829000	10.0865	342	0
1527752541.727268000	10.087	112	0
1527752541.727288000	10.087	74	1
1527752541.727442000	10.0872	112	1
1527752541.740862000	10.1006	74	0
1527752542.265762000	10.6255	402	1
1527752542.265838000	10.6256	126	1
1527752542.272626000	10.6323	308	1
1527752542.276039000	10.6358	482	1
1527752542.278117000	10.6378	74	0
1527752542.278526000	10.6382	74	0
1527752542.290557000	10.6503	74	0
1527752542.312142000	10.6719	74	0
1527752542.429706000	10.7894	334	0
1527752542.429831000	10.7895	429	0
1527752542.429854000	10.7896	74	1
1527752542.433728000	10.7934	174	0
1527752542.434190000	10.7939	316	0
1527752542.434193000	10.7939	112	0
1527752542.434220000	10.7939	74	1
1527752542.434682000	10.7944	112	1
1527752542.446844000	10.8066	74	0
1527752542.489878000	10.8496	281	0
1527752542.489982000	10.8497	390	0
1527752542.490001000	10.8497	74	1
1527752542.493951000	10.8537	170	0
1527752542.493953000	10.8537	114	0
1527752542.493994000	10.8537	74	1
1527752542.494059000	10.8538	112	0
1527752542.494495000	10.8542	112	1
1527752542.500374000	10.8601	281	0
1527752542.500737000	10.8605	158	0
1527752542.500791000	10.8605	74	1
1527752542.505398000	10.8651	199	0
1527752542.514420000	10.8741	74	0
1527752542.544639000	10.9044	307	0
1527752542.544642000	10.9044	112	0
1527752542.544706000	10.9044	74	1
1527752542.545297000	10.905	112	1
1527752542.610261000	10.97	74	0
1527752542.937103000	11.2968	397	1
1527752542.937148000	11.2969	272	1
1527752542.951829000	11.3115	74	0
1527752542.951832000	11.3116	74	0
1527752543.520617000	11.8803	377	1
1527752543.520714000	11.8804	1434	1
1527752543.520718000	11.8804	1434	1
1527752543.520722000	11.8804	236	1
1527752543.520762000	11.8805	1434	1
1527752543.520768000	11.8805	1434	1
1527752543.520771000	11.8805	236	1
1527752543.520825000	11.8805	1434	1
1527752543.520831000	11.8805	1434	1
1527752543.520838000	11.8806	236	1
1527752543.520904000	11.8806	1434	1
1527752543.520922000	11.8806	1434	1
1527752543.520932000	11.8807	236	1
1527752543.534855000	11.8946	74	0
1527752543.535078000	11.8948	1434	1
1527752543.535082000	11.8948	1434	1
1527752543.535086000	11.8948	1434	1
1527752543.535089000	11.8948	1434	1
1527752543.535093000	11.8948	1434	1
1527752543.535096000	11.8948	1434	1
1527752543.535100000	11.8948	1434	1
1527752543.535112000	11.8948	1434	1
1527752543.535116000	11.8948	1434	1
1527752543.535119000	11.8948	1434	1
1527752543.535123000	11.8948	1000	1
1527752543.536135000	11.8959	74	0
1527752543.536137000	11.8959	74	0
1527752543.536139000	11.8959	74	0
1527752543.536141000	11.8959	74	0
1527752543.536143000	11.8959	74	0
1527752543.536322000	11.896	1434	1
1527752543.536333000	11.8961	1434	1
1527752543.536336000	11.8961	236	1
1527752543.537099000	11.8968	74	0
1527752543.537100000	11.8968	74	0
1527752543.537102000	11.8968	74	0
1527752543.537104000	11.8968	74	0
1527752543.537249000	11.897	1434	1
1527752543.537256000	11.897	1434	1
1527752543.537261000	11.897	1434	1
1527752543.537266000	11.897	1434	1
1527752543.537270000	11.897	1434	1
1527752543.537275000	11.897	1434	1
1527752543.537281000	11.897	1434	1
1527752543.537286000	11.897	1434	1
1527752543.537291000	11.897	1434	1
1527752543.537301000	11.897	1434	1
1527752543.537309000	11.897	1000	1
1527752543.549579000	11.9093	74	0
1527752543.549582000	11.9093	74	0
1527752543.551311000	11.911	74	0
1527752543.551380000	11.9111	74	0
1527752543.551381000	11.9111	74	0
1527752543.551383000	11.9111	74	0
1527752543.551385000	11.9111	74	0
1527752543.552951000	11.9127	74	0
1527752543.552952000	11.9127	74	0
1527752543.553112000	11.9128	1434	1
1527752543.553119000	11.9128	92	1
1527752543.554468000	11.9142	74	0
1527752543.554470000	11.9142	74	0
1527752543.554548000	11.9143	74	0
1527752543.554550000	11.9143	74	0
1527752543.554551000	11.9143	74	0
1527752543.568052000	11.9278	74	0
1527752543.698634000	12.0584	421	0
1527752543.704416000	12.0641	104	0
1527752543.704418000	12.0641	112	0
1527752543.704454000	12.0642	74	1
1527752543.705099000	12.0648	112	1
1527752543.718720000	12.0784	74	0
1527752543.778642000	12.1384	281	0
1527752543.778749000	12.1385	350	0
1527752543.778768000	12.1385	74	1
1527752543.782901000	12.1426	198	0
1527752543.782980000	12.1427	260	0
1527752543.782982000	12.1427	112	0
1527752543.783001000	12.1427	74	1
1527752543.783461000	12.1432	112	1
1527752543.796598000	12.1563	74	0
1527752543.822227000	12.1819	364	1
1527752543.823618000	12.1833	325	1
1527752543.837150000	12.1969	74	0
1527752543.865941000	12.2257	381	1
1527752543.878520000	12.2382	74	0
1527752543.897653000	12.2574	442	1
1527752543.897734000	12.2575	476	1
1527752543.921839000	12.2816	74	0
1527752543.988406000	12.3481	283	0
1527752543.988511000	12.3482	261	0
1527752543.988528000	12.3482	74	1
1527752543.992387000	12.3521	130	0
1527752543.992484000	12.3522	249	0
1527752543.992502000	12.3522	74	1
1527752543.992875000	12.3526	112	0
1527752543.993102000	12.3528	112	1
1527752543.996234000	12.356	283	0
1527752543.996333000	12.3561	440	0
1527752543.996350000	12.3561	74	1
1527752544.000040000	12.3598	203	0
1527752544.000138000	12.3599	236	0
1527752544.000156000	12.3599	74	1
1527752544.005620000	12.3653	74	0
1527752544.043597000	12.4033	581	0
1527752544.043815000	12.4035	975	0
1527752544.043838000	12.4036	74	1
1527752544.047622000	12.4073	305	0
1527752544.060867000	12.4206	142	0
1527752544.060869000	12.4206	112	0
1527752544.060932000	12.4207	74	1
1527752544.061585000	12.4213	112	1
1527752544.094646000	12.4544	281	0
1527752544.094736000	12.4545	178	0
1527752544.094752000	12.4545	74	1
1527752544.100206000	12.4599	303	0
1527752544.138132000	12.4979	254	0
1527752544.138198000	12.4979	74	1
1527752544.138493000	12.4982	112	0
1527752544.138871000	12.4986	112	1
1527752544.192948000	12.5527	74	0
1527752544.371146000	12.7309	528	1
1527752544.371217000	12.7309	277	1
1527752544.385091000	12.7448	74	0
1527752544.385093000	12.7448	74	0
1527752544.664591000	13.0243	281	0
1527752544.664594000	13.0243	205	0
1527752544.664666000	13.0244	74	1
1527752544.670063000	13.0298	234	0
1527752544.670066000	13.0298	163	0
1527752544.670068000	13.0298	112	0
1527752544.670097000	13.0298	74	1
1527752544.670575000	13.0303	112	1
1527752544.683157000	13.0429	74	0
1527752544.779633000	13.1394	1146	1
1527752544.779683000	13.1394	274	1
1527752544.793594000	13.1533	74	0
1527752544.793596000	13.1533	74	0
1527752544.889277000	13.249	280	0
1527752544.889371000	13.2491	354	0
1527752544.889389000	13.2491	74	1
1527752544.892767000	13.2525	285	0
1527752544.892854000	13.2526	257	0
1527752544.892857000	13.2526	112	0
1527752544.892877000	13.2526	74	1
1527752544.893418000	13.2531	112	1
1527752544.911816000	13.2715	74	0
1527752545.103575000	13.4633	571	1
1527752545.103660000	13.4634	273	1
1527752545.128249000	13.488	74	0
1527752545.128252000	13.488	74	0
1527752545.238149000	13.5979	281	0
1527752545.238152000	13.5979	358	0
1527752545.238213000	13.5979	74	1
1527752545.242571000	13.6023	317	0
1527752545.281946000	13.6417	156	0
1527752545.281968000	13.6417	74	1
1527752545.282048000	13.6418	112	0
1527752545.282535000	13.6423	112	1
1527752545.294921000	13.6546	74	0
1527752545.643231000	14.0029	396	1
1527752545.643315000	14.003	275	1
1527752545.656989000	14.0167	74	0
1527752545.657483000	14.0172	74	0
1527752545.810994000	14.1707	283	0
1527752545.811335000	14.1711	185	0
1527752545.811355000	14.1711	74	1
1527752545.815178000	14.1749	324	0
1527752545.815267000	14.175	348	0
1527752545.815269000	14.175	112	0
1527752545.815286000	14.175	74	1
1527752545.815674000	14.1754	112	1
1527752545.838358000	14.1981	74	0
1527752545.892524000	14.2522	398	1
1527752545.892599000	14.2523	278	1
1527752545.908127000	14.2678	74	0
1527752545.908129000	14.2678	74	0
1527752546.068770000	14.4285	280	0
1527752546.068876000	14.4286	258	0
1527752546.068895000	14.4286	74	1
1527752546.072955000	14.4327	206	0
1527752546.073037000	14.4328	247	0
1527752546.073039000	14.4328	112	0
1527752546.073060000	14.4328	74	1
1527752546.073435000	14.4332	112	1
1527752546.086760000	14.4465	74	0
1527752546.122707000	14.4824	392	1
1527752546.122763000	14.4825	274	1
1527752546.137069000	14.4968	74	0
1527752546.307770000	14.6675	280	0
1527752546.307773000	14.6675	300	0
1527752546.307840000	14.6676	74	1
1527752546.311407000	14.6711	320	0
1527752546.311487000	14.6712	254	0
1527752546.311506000	14.6712	74	1
1527752546.311801000	14.6715	112	0
1527752546.311971000	14.6717	112	1
1527752546.327467000	14.6872	74	0
1527752546.402726000	14.7624	392	1
1527752546.402783000	14.7625	274	1
1527752546.416154000	14.7759	74	0
1527752546.512793000	14.8725	283	0
1527752546.512795000	14.8725	314	0
1527752546.512849000	14.8726	74	1
1527752546.517016000	14.8767	261	0
1527752546.517019000	14.8767	269	0
1527752546.517021000	14.8767	112	0
1527752546.517053000	14.8768	74	1
1527752546.517577000	14.8773	112	1
1527752546.530372000	14.8901	74	0
1527752546.683213000	15.0429	393	1
1527752546.683269000	15.043	273	1
1527752546.696538000	15.0563	74	0
1527752546.828927000	15.1886	281	0
1527752546.828930000	15.1886	276	0
1527752546.828991000	15.1887	74	1
1527752546.833379000	15.1931	154	0
1527752546.833381000	15.1931	260	0
1527752546.833407000	15.1931	74	1
1527752546.833473000	15.1932	112	0
1527752546.833866000	15.1936	112	1
1527752546.857814000	15.2175	74	0
1527752547.118556000	15.4783	393	1
1527752547.118636000	15.4784	274	1
1527752547.132595000	15.4923	74	0
1527752547.132597000	15.4923	74	0
1527752547.242419000	15.6021	281	0
1527752547.242885000	15.6026	408	0
1527752547.242905000	15.6026	74	1
1527752547.246896000	15.6066	204	0
1527752547.246899000	15.6066	107	0
1527752547.246901000	15.6066	112	0
1527752547.246933000	15.6067	74	1
1527752547.247461000	15.6072	112	1
1527752547.272594000	15.6323	74	0
1527752547.560063000	15.9198	397	1
1527752547.560118000	15.9198	281	1
1527752547.573790000	15.9335	74	0
1527752547.576313000	15.936	74	0
1527752547.853706000	16.2134	284	0
1527752547.853825000	16.2135	356	0
1527752547.853845000	16.2136	74	1
1527752547.857524000	16.2172	254	0
1527752547.857608000	16.2173	138	0
1527752547.857611000	16.2173	112	0
1527752547.857629000	16.2173	74	1
1527752547.858179000	16.2179	112	1
1527752547.873794000	16.2335	74	0
1527752547.995694000	16.3554	422	1
1527752547.995738000	16.3555	279	1
1527752548.019852000	16.3796	74	0
1527752548.024841000	16.3846	74	0
1527752548.176645000	16.5364	281	0
1527752548.176648000	16.5364	186	0
1527752548.176719000	16.5364	74	1
1527752548.181233000	16.541	184	0
1527752548.181323000	16.541	270	0
1527752548.181326000	16.541	112	0
1527752548.181347000	16.5411	74	1
1527752548.181860000	16.5416	112	1
1527752548.195275000	16.555	74	0
1527752548.490876000	16.8506	639	1
1527752548.490926000	16.8506	280	1
1527752548.504086000	16.8638	74	0
1527752548.504088000	16.8638	74	0
1527752548.627711000	16.9874	280	0
1527752548.627822000	16.9875	252	0
1527752548.627841000	16.9876	74	1
1527752548.631763000	16.9915	211	0
1527752548.631854000	16.9916	157	0
1527752548.631857000	16.9916	112	0
1527752548.631879000	16.9916	74	1
1527752548.632532000	16.9922	112	1
1527752548.647506000	17.0072	74	0
1527752548.756587000	17.1163	1144	1
1527752548.756664000	17.1164	277	1
1527752548.772335000	17.1321	74	0
1527752548.772337000	17.1321	74	0
1527752548.932031000	17.2917	282	0
1527752548.932150000	17.2919	419	0
1527752548.932174000	17.2919	74	1
1527752548.935982000	17.2957	320	0
1527752548.936348000	17.2961	261	0
1527752548.936350000	17.2961	112	0
1527752548.936379000	17.2961	74	1
1527752548.936916000	17.2966	112	1
1527752548.950243000	17.31	74	0
1527752549.169833000	17.5296	392	1
1527752549.169889000	17.5296	278	1
1527752549.183428000	17.5431	74	0
1527752549.186434000	17.5462	74	0
1527752549.350166000	17.7099	282	0
1527752549.351585000	17.7113	220	0
1527752549.351609000	17.7113	74	1
1527752549.354375000	17.7141	218	0
1527752549.355712000	17.7154	294	0
1527752549.355725000	17.7154	74	1
1527752549.357037000	17.7168	112	0
1527752549.357238000	17.717	112	1
1527752549.373315000	17.733	74	0
1527752549.840596000	18.2003	572	1
1527752549.840663000	18.2004	274	1
1527752549.856090000	18.2158	74	0
1527752549.857409000	18.2171	74	0
1527752549.981266000	18.341	282	0
1527752549.982624000	18.3423	340	0
1527752549.982656000	18.3424	74	1
1527752549.985355000	18.3451	126	0
1527752549.986691000	18.3464	205	0
1527752549.986708000	18.3464	74	1
1527752549.988045000	18.3478	112	0
1527752549.988213000	18.3479	112	1
1527752550.016001000	18.3757	74	0
1527752550.041469000	18.4012	393	1
1527752550.041542000	18.4013	277	1
1527752550.056096000	18.4158	74	0
1527752550.057421000	18.4171	74	0
1527752550.154874000	18.5146	282	0
1527752550.156156000	18.5159	181	0
1527752550.156189000	18.5159	74	1
1527752550.159153000	18.5189	297	0
1527752550.160538000	18.5203	239	0
1527752550.160562000	18.5203	74	1
1527752550.161874000	18.5216	112	0
1527752550.162048000	18.5218	112	1
1527752550.176573000	18.5363	74	0
1527752550.258068000	18.6178	393	1
1527752550.258138000	18.6179	274	1
1527752550.272655000	18.6324	74	0
1527752550.442011000	18.8017	284	0
1527752550.443415000	18.8031	414	0
1527752550.443445000	18.8032	74	1
1527752550.446029000	18.8057	158	0
1527752550.447370000	18.8071	281	0
1527752550.447390000	18.8071	74	1
1527752550.448701000	18.8084	112	0
1527752550.448838000	18.8086	112	1
1527752550.468167000	18.8279	74	0
1527752550.703798000	19.0635	398	1
1527752550.703882000	19.0636	278	1
1527752550.718482000	19.0782	74	0
1527752550.719820000	19.0795	74	0
1527752550.830828000	19.1905	284	0
1527752550.832224000	19.1919	317	0
1527752550.832259000	19.192	74	1
1527752550.835272000	19.195	357	0
1527752550.836625000	19.1963	197	0
1527752550.836655000	19.1964	74	1
1527752550.837942000	19.1977	112	0
1527752550.838091000	19.1978	112	1
1527752550.852917000	19.2126	74	0
1527752551.161860000	19.5216	394	1
1527752551.161940000	19.5217	277	1
1527752551.176377000	19.5361	74	0
1527752551.177702000	19.5374	74	0
1527752551.329299000	19.689	282	0
1527752551.330611000	19.6903	349	0
1527752551.330644000	19.6904	74	1
1527752551.334280000	19.694	144	0
1527752551.335638000	19.6954	291	0
1527752551.335671000	19.6954	74	1
1527752551.336968000	19.6967	112	0
1527752551.337121000	19.6968	112	1
1527752551.351799000	19.7115	74	0
1527752551.585335000	19.9451	397	1
1527752551.585421000	19.9451	289	1
1527752551.601147000	19.9609	74	0
1527752551.605347000	19.9651	74	0
1527752551.760715000	20.1204	284	0
1527752551.762104000	20.1218	217	0
1527752551.762128000	20.1218	74	1
1527752551.766037000	20.1258	166	0
1527752551.767374000	20.1271	204	0
1527752551.767403000	20.1271	74	1
1527752551.768729000	20.1284	112	0
1527752551.768875000	20.1286	112	1
1527752551.782800000	20.1425	74	0
1527752552.062887000	20.4226	397	1
1527752552.062931000	20.4226	281	1
1527752552.079687000	20.4394	74	0
1527752552.081096000	20.4408	74	0
1527752552.188025000	20.5477	282	0
1527752552.189355000	20.5491	416	0
1527752552.189387000	20.5491	74	1
1527752552.192847000	20.5526	310	0
1527752552.194148000	20.5539	159	0
1527752552.194167000	20.5539	74	1
1527752552.195494000	20.5552	112	0
1527752552.195641000	20.5554	112	1
1527752552.210419000	20.5701	74	0
1527752552.300358000	20.6601	421	1
1527752552.300442000	20.6602	276	1
1527752552.315154000	20.6749	74	0
1527752552.316544000	20.6763	74	0
1527752552.467124000	20.8268	284	0
1527752552.468448000	20.8282	211	0
1527752552.468480000	20.8282	74	1
1527752552.471283000	20.831	318	0
1527752552.472622000	20.8323	276	0
1527752552.472646000	20.8324	74	1
1527752552.473953000	20.8337	112	0
1527752552.474092000	20.8338	112	1
1527752552.492972000	20.8527	74	0
1527752552.790871000	21.1506	393	1
1527752552.790915000	21.1506	278	1
1527752552.805933000	21.1657	74	0
1527752552.807284000	21.167	74	0
1527752552.963721000	21.3234	284	0
1527752552.965065000	21.3248	353	0
1527752552.965093000	21.3248	74	1
1527752552.967733000	21.3275	175	0
1527752552.969094000	21.3288	154	0
1527752552.969116000	21.3288	74	1
1527752552.970356000	21.3301	112	0
1527752552.970519000	21.3302	112	1
1527752552.994672000	21.3544	74	0
1527752553.202543000	21.5623	641	1
1527752553.202590000	21.5623	279	1
1527752553.217501000	21.5772	74	0
1527752553.218809000	21.5785	74	0
1527752553.384049000	21.7438	281	0
1527752553.385378000	21.7451	375	0
1527752553.385408000	21.7451	74	1
1527752553.389489000	21.7492	307	0
1527752553.390827000	21.7505	287	0
1527752553.390850000	21.7506	74	1
1527752553.392239000	21.752	112	0
1527752553.392380000	21.7521	112	1
1527752553.406513000	21.7662	74	0
1527752553.626516000	21.9862	1145	1
1527752553.626567000	21.9863	286	1
1527752553.641987000	22.0017	74	0
1527752553.643323000	22.003	74	0
1527752553.804588000	22.1643	282	0
1527752553.805919000	22.1656	221	0
1527752553.805950000	22.1657	74	1
1527752553.809016000	22.1687	117	0
1527752553.810361000	22.1701	182	0
1527752553.810387000	22.1701	74	1
1527752553.811758000	22.1715	112	0
1527752553.811927000	22.1716	112	1
1527752553.827796000	22.1875	74	0
1527752554.021985000	22.3817	392	1
1527752554.022063000	22.3818	278	1
1527752554.037141000	22.3969	74	0
1527752554.038467000	22.3982	74	0
1527752554.208928000	22.5686	282	0
1527752554.210232000	22.57	296	0
1527752554.210250000	22.57	74	1
1527752554.213610000	22.5733	159	0
1527752554.214956000	22.5747	297	0
1527752554.214983000	22.5747	74	1
1527752554.216256000	22.576	112	0
1527752554.216387000	22.5761	112	1
1527752554.231201000	22.5909	74	0
1527752554.448484000	22.8082	569	1
1527752554.448571000	22.8083	278	1
1527752554.479743000	22.8395	74	0
1527752554.481087000	22.8408	74	0
1527752554.648443000	23.0082	280	0
1527752554.649772000	23.0095	396	0
1527752554.649799000	23.0095	74	1
1527752554.653843000	23.0136	255	0
1527752554.655185000	23.0149	131	0
1527752554.655214000	23.0149	74	1
1527752554.656515000	23.0162	112	0
1527752554.656687000	23.0164	112	1
1527752554.680468000	23.0402	74	0
1527752554.778195000	23.1379	396	1
1527752554.778284000	23.138	280	1
1527752554.792817000	23.1525	74	0
1527752554.797834000	23.1576	74	0
1527752554.884802000	23.2445	283	0
1527752554.886122000	23.2458	308	0
1527752554.886153000	23.2459	74	1
1527752554.888822000	23.2485	191	0
1527752554.890152000	23.2499	298	0
1527752554.890175000	23.2499	74	1
1527752554.904132000	23.2638	112	0
1527752554.904383000	23.2641	112	1
1527752554.919708000	23.2794	74	0
1527752555.033138000	23.3929	393	1
1527752555.033221000	23.3929	276	1
1527752555.051818000	23.4115	74	0
1527752555.053148000	23.4129	74	0
1527752555.217220000	23.5769	281	0
1527752555.218547000	23.5783	383	0
1527752555.218577000	23.5783	74	1
1527752555.221667000	23.5814	247	0
1527752555.223010000	23.5827	281	0
1527752555.223042000	23.5828	74	1
1527752555.224362000	23.5841	112	0
1527752555.224541000	23.5843	112	1
1527752555.241914000	23.6016	74	0
1527752555.448078000	23.8078	392	1
1527752555.448134000	23.8079	281	1
1527752555.462594000	23.8223	74	0
1527752555.463931000	23.8236	74	0
1527752555.618718000	23.9784	283	0
1527752555.620064000	23.9798	398	0
1527752555.620089000	23.9798	74	1
1527752555.623696000	23.9834	321	0
1527752555.625037000	23.9848	122	0
1527752555.625050000	23.9848	74	1
1527752555.626421000	23.9861	112	0
1527752555.626554000	23.9863	112	1
1527752555.641460000	24.0012	74	0
1527752555.913655000	24.2734	394	1
1527752555.913735000	24.2735	281	1
1527752555.928494000	24.2882	74	0
1527752555.929903000	24.2896	74	0
1527752556.107374000	24.4671	283	0
1527752556.108718000	24.4684	412	0
1527752556.108746000	24.4685	74	1
1527752556.111550000	24.4713	172	0
1527752556.112889000	24.4726	285	0
1527752556.112915000	24.4726	74	1
1527752556.114172000	24.4739	112	0
1527752556.114392000	24.4741	112	1
1527752556.131590000	24.4913	74	0
1527752556.333579000	24.6933	397	1
1527752556.333653000	24.6934	278	1
1527752556.348316000	24.708	74	0
1527752556.349634000	24.7094	74	0
1527752556.502146000	24.8619	280	0
1527752556.503476000	24.8632	352	0
1527752556.503499000	24.8632	74	1
1527752556.506531000	24.8662	206	0
1527752556.507869000	24.8676	202	0
1527752556.507883000	24.8676	74	1
1527752556.509229000	24.8689	112	0
1527752556.509346000	24.8691	112	1
1527752556.523466000	24.8832	74	0
1527752556.744690000	25.1044	395	1
1527752556.744776000	25.1045	285	1
1527752556.759820000	25.1195	74	0
1527752556.761172000	25.1209	74	0
1527752556.916358000	25.2761	283	0
1527752556.917680000	25.2774	295	0
1527752556.917710000	25.2774	74	1
1527752556.920374000	25.2801	204	0
1527752556.921790000	25.2815	236	0
1527752556.921814000	25.2815	74	1
1527752556.923114000	25.2828	112	0
1527752556.923263000	25.283	112	1
1527752556.942300000	25.302	74	0
1527752557.180459000	25.5402	421	1
1527752557.180535000	25.5403	284	1
1527752557.197395000	25.5571	74	0
1527752557.198723000	25.5584	74	0
1527752557.346583000	25.7063	280	0
1527752557.347918000	25.7076	325	0
1527752557.347949000	25.7077	74	1
1527752557.350864000	25.7106	280	0
1527752557.352307000	25.712	341	0
1527752557.352330000	25.712	74	1
1527752557.353649000	25.7134	112	0
1527752557.353892000	25.7136	112	1
1527752557.368965000	25.7287	74	0
1527752557.412140000	25.7719	396	1
1527752557.412214000	25.7719	277	1
1527752557.426424000	25.7861	74	0
1527752557.427692000	25.7874	74	0
1527752557.516723000	25.8764	284	0
1527752557.518051000	25.8778	335	0
1527752557.518074000	25.8778	74	1
1527752557.521415000	25.8811	147	0
1527752557.522755000	25.8825	227	0
1527752557.522783000	25.8825	74	1
1527752557.524115000	25.8838	112	0
1527752557.524265000	25.884	112	1
1527752557.539752000	25.8995	74	0
1527752557.725359000	26.0851	637	1
1527752557.725425000	26.0851	280	1
1527752557.744356000	26.1041	74	0
1527752557.745695000	26.1054	74	0
1527752557.894823000	26.2545	284	0
1527752557.896158000	26.2559	363	0
1527752557.896195000	26.2559	74	1
1527752557.899504000	26.2592	143	0
1527752557.900850000	26.2606	348	0
1527752557.900870000	26.2606	74	1
1527752557.902205000	26.2619	112	0
1527752557.902425000	26.2621	112	1
1527752557.919473000	26.2792	74	0
1527752558.372741000	26.7325	1148	1
1527752558.372822000	26.7325	273	1
1527752558.388598000	26.7483	74	0
1527752558.389937000	26.7497	74	0
1527752558.546146000	26.9059	282	0
1527752558.547525000	26.9072	203	0
1527752558.547559000	26.9073	74	1
1527752558.550168000	26.9099	240	0
1527752558.551622000	26.9113	263	0
1527752558.551654000	26.9114	74	1
1527752558.552956000	26.9127	112	0
1527752558.553131000	26.9128	112	1
1527752558.567425000	26.9271	74	0
1527752558.732267000	27.092	392	1
1527752558.732348000	27.0921	273	1
1527752558.749101000	27.1088	74	0
1527752558.750498000	27.1102	74	0
1527752558.910794000	27.2705	282	0
1527752558.912129000	27.2718	201	0
1527752558.912160000	27.2719	74	1
1527752558.915189000	27.2749	124	0
1527752558.916582000	27.2763	229	0
1527752558.916608000	27.2763	74	1
1527752558.917942000	27.2777	112	0
1527752558.918157000	27.2779	112	1
1527752558.932597000	27.2923	74	0
1527752559.044765000	27.4045	569	1
1527752559.044810000	27.4045	277	1
1527752559.059097000	27.4188	74	0
1527752559.069431000	27.4291	74	0
1527752559.185440000	27.5452	281	0
1527752559.186782000	27.5465	309	0
1527752559.186814000	27.5465	74	1
1527752559.189538000	27.5493	217	0
1527752559.190871000	27.5506	248	0
1527752559.190898000	27.5506	74	1
1527752559.192222000	27.5519	112	0
1527752559.192405000	27.5521	112	1
1527752559.207187000	27.5669	74	0
1527752559.382663000	27.7424	392	1
1527752559.382717000	27.7424	278	1
1527752559.397428000	27.7571	74	0
1527752559.398777000	27.7585	74	0
1527752559.489962000	27.8497	285	0
1527752559.491364000	27.8511	191	0
1527752559.491397000	27.8511	74	1
1527752559.494283000	27.854	237	0
1527752559.533266000	27.893	175	0
1527752559.533330000	27.893	74	1
1527752559.534622000	27.8943	112	0
1527752559.535225000	27.8949	112	1
1527752559.561015000	27.9207	74	0
1527752559.794577000	28.1543	399	1
1527752559.794665000	28.1544	279	1
1527752559.810137000	28.1699	74	0
1527752559.811594000	28.1713	74	0
1527752559.928057000	28.2878	284	0
1527752559.929380000	28.2891	199	0
1527752559.929410000	28.2891	74	1
1527752559.932898000	28.2926	270	0
1527752559.934233000	28.294	110	0
1527752559.934249000	28.294	74	1
1527752559.935590000	28.2953	112	0
1527752559.935727000	28.2954	112	1
1527752559.950640000	28.3104	74	0
1527752560.234430000	28.5941	397	1
1527752560.234485000	28.5942	286	1
1527752560.253880000	28.6136	74	0
1527752560.255221000	28.6149	74	0
1527752560.423350000	28.7831	284	0
1527752560.424673000	28.7844	240	0
1527752560.424702000	28.7844	74	1
1527752560.428002000	28.7877	369	0
1527752560.429336000	28.7891	141	0
1527752560.429366000	28.7891	74	1
1527752560.430688000	28.7904	112	0
1527752560.430824000	28.7905	112	1
1527752560.445871000	28.8056	74	0
1527752560.492346000	28.8521	397	1
1527752560.492428000	28.8521	275	1
1527752560.507314000	28.867	74	0
1527752560.508651000	28.8684	74	0
1527752560.607758000	28.9675	282	0
1527752560.609099000	28.9688	300	0
1527752560.609136000	28.9689	74	1
1527752560.612531000	28.9722	133	0
1527752560.613948000	28.9737	167	0
1527752560.613971000	28.9737	74	1
1527752560.615222000	28.9749	112	0
1527752560.615364000	28.9751	112	1
1527752560.630062000	28.9898	74	0
1527752560.778620000	29.1383	396	1
1527752560.778666000	29.1384	276	1
1527752560.794465000	29.1542	74	0
1527752560.795794000	29.1555	74	0
1527752560.960190000	29.3199	284	0
1527752560.961574000	29.3213	215	0
1527752560.961604000	29.3213	74	1
1527752560.964277000	29.324	223	0
1527752560.965616000	29.3253	210	0
1527752560.965645000	29.3254	74	1
1527752560.966948000	29.3267	112	0
1527752560.967054000	29.3268	112	1
1527752560.987950000	29.3477	74	0
1527752561.202369000	29.5621	422	1
1527752561.202446000	29.5622	289	1
1527752561.219952000	29.5797	74	0
1527752561.221350000	29.5811	74	0
1527752561.399278000	29.759	282	0
1527752561.400602000	29.7603	234	0
1527752561.400627000	29.7603	74	1
1527752561.403663000	29.7634	274	0
1527752561.404990000	29.7647	330	0
1527752561.405007000	29.7647	74	1
1527752561.406329000	29.766	112	0
1527752561.406501000	29.7662	112	1
1527752561.420450000	29.7802	74	0
1527752561.460518000	29.8202	392	1
1527752561.460605000	29.8203	276	1
1527752561.474983000	29.8347	74	0
1527752561.476322000	29.836	74	0
1527752561.641158000	30.0009	284	0
1527752561.642482000	30.0022	217	0
1527752561.642507000	30.0022	74	1
1527752561.645242000	30.005	140	0
1527752561.646609000	30.0063	327	0
1527752561.646625000	30.0063	74	1
1527752561.647937000	30.0077	112	0
1527752561.648140000	30.0079	112	1
1527752561.662116000	30.0218	74	0
1527752561.749595000	30.1093	641	1
1527752561.749645000	30.1094	280	1
1527752561.766988000	30.1267	74	0
1527752561.768279000	30.128	74	0
1527752561.888407000	30.2481	281	0
1527752561.889780000	30.2495	280	0
1527752561.889807000	30.2495	74	1
1527752561.892467000	30.2522	345	0
1527752561.893860000	30.2536	259	0
1527752561.893884000	30.2536	74	1
1527752561.895153000	30.2549	112	0
1527752561.895362000	30.2551	112	1
1527752561.910493000	30.2702	74	0
1527752561.991241000	30.351	1145	1
1527752561.991281000	30.351	274	1
1527752562.007076000	30.3668	74	0
1527752562.008416000	30.3681	74	0
1527752562.122060000	30.4818	284	0
1527752562.123406000	30.4831	271	0
1527752562.123433000	30.4832	74	1
1527752562.126851000	30.4866	359	0
1527752562.128155000	30.4879	175	0
1527752562.128181000	30.4879	74	1
1527752562.129490000	30.4892	112	0
1527752562.129679000	30.4894	112	1
1527752562.172059000	30.5318	74	0
1527752562.215115000	30.5748	397	1
1527752562.215160000	30.5749	278	1
1527752562.234491000	30.5942	74	0
1527752562.235835000	30.5956	74	0
1527752562.357762000	30.7175	284	0
1527752562.359108000	30.7188	405	0
1527752562.359135000	30.7189	74	1
1527752562.361791000	30.7215	208	0
1527752562.363131000	30.7228	237	0
1527752562.363159000	30.7229	74	1
1527752562.364465000	30.7242	112	0
1527752562.364589000	30.7243	112	1
1527752562.378099000	30.7378	74	0
1527752562.571822000	30.9315	570	1
1527752562.571869000	30.9316	279	1
1527752562.587705000	30.9474	74	0
1527752562.589055000	30.9488	74	0
1527752562.759036000	31.1188	285	0
1527752562.760306000	31.12	401	0
1527752562.760332000	31.1201	74	1
1527752562.763471000	31.1232	117	0
1527752562.764812000	31.1245	166	0
1527752562.764834000	31.1246	74	1
1527752562.766153000	31.1259	112	0
1527752562.766383000	31.1261	112	1
1527752562.781153000	31.1409	74	0
1527752562.850313000	31.21	394	1
1527752562.850355000	31.2101	274	1
1527752562.867104000	31.2268	74	0
1527752562.868438000	31.2282	74	0
1527752563.039187000	31.3989	284	0
1527752563.040580000	31.4003	400	0
1527752563.040612000	31.4003	74	1
1527752563.043592000	31.4033	117	0
1527752563.044935000	31.4047	335	0
1527752563.044958000	31.4047	74	1
1527752563.046192000	31.4059	112	0
1527752563.046339000	31.4061	112	1
1527752563.060429000	31.4201	74	0
1527752563.130954000	31.4907	394	1
1527752563.131043000	31.4908	276	1
1527752563.149707000	31.5094	74	0
1527752563.151087000	31.5108	74	0
1527752563.270315000	31.63	282	0
1527752563.271718000	31.6314	382	0
1527752563.271746000	31.6315	74	1
1527752563.274317000	31.634	243	0
1527752563.275725000	31.6354	170	0
1527752563.275750000	31.6355	74	1
1527752563.277061000	31.6368	112	0
1527752563.277330000	31.637	112	1
1527752563.292321000	31.652	74	0
1527752563.351445000	31.7112	396	1
1527752563.351488000	31.7112	273	1
1527752563.366271000	31.726	74	0
1527752563.367663000	31.7274	74	0
1527752563.525797000	31.8855	282	0
1527752563.527130000	31.8868	423	0
1527752563.527162000	31.8869	74	1
1527752563.530085000	31.8898	313	0
1527752563.531580000	31.8913	160	0
1527752563.531603000	31.8913	74	1
1527752563.532927000	31.8926	112	0
1527752563.533196000	31.8929	112	1
1527752563.548064000	31.9078	74	0
1527752563.611585000	31.9713	393	1
1527752563.611665000	31.9714	276	1
1527752563.627847000	31.9876	74	0
1527752563.629168000	31.9889	74	0
1527752563.813401000	32.1731	284	0
1527752563.814745000	32.1745	420	0
1527752563.814768000	32.1745	74	1
1527752563.817427000	32.1771	289	0
1527752563.818772000	32.1785	125	0
1527752563.818791000	32.1785	74	1
1527752563.820103000	32.1798	112	0
1527752563.820318000	32.18	112	1
1527752563.830211000	32.1899	394	1
1527752563.830264000	32.19	273	1
1527752563.834873000	32.1946	74	0
1527752563.845453000	32.2052	74	0
1527752563.846808000	32.2065	74	0
1527752563.994212000	32.3539	282	0
1527752563.995596000	32.3553	318	0
1527752563.995632000	32.3554	74	1
1527752563.998254000	32.358	327	0
1527752563.999622000	32.3593	158	0
1527752563.999648000	32.3594	74	1
1527752564.000884000	32.3606	112	0
1527752564.001022000	32.3607	112	1
1527752564.016023000	32.3757	74	0
1527752564.102477000	32.4622	393	1
1527752564.102560000	32.4623	274	1
1527752564.118720000	32.4784	74	0
1527752564.120061000	32.4798	74	0
1527752564.233531000	32.5932	282	0
1527752564.234887000	32.5946	254	0
1527752564.234917000	32.5946	74	1
1527752564.237485000	32.5972	117	0
1527752564.238893000	32.5986	312	0
1527752564.238914000	32.5986	74	1
1527752564.240166000	32.5999	112	0
1527752564.240387000	32.6001	112	1
1527752564.254941000	32.6147	74	0
1527752564.605078000	32.9648	422	1
1527752564.605167000	32.9649	281	1
1527752564.619628000	32.9793	74	0
1527752564.624549000	32.9843	74	0
1527752564.801635000	33.1614	281	0
1527752564.802962000	33.1627	204	0
1527752564.802988000	33.1627	74	1
1527752564.805947000	33.1657	180	0
1527752564.807313000	33.167	148	0
1527752564.807326000	33.167	74	1
1527752564.808653000	33.1684	112	0
1527752564.808777000	33.1685	112	1
1527752564.825623000	33.1853	74	0
1527752564.889117000	33.2488	393	1
1527752564.889173000	33.2489	278	1
1527752564.905536000	33.2653	74	0
1527752564.906859000	33.2666	74	0
1527752565.132257000	33.492	281	0
1527752565.133623000	33.4933	256	0
1527752565.133656000	33.4934	74	1
1527752565.136326000	33.496	298	0
1527752565.137584000	33.4973	211	0
1527752565.137602000	33.4973	74	1
1527752565.138989000	33.4987	112	0
1527752565.139286000	33.499	112	1
1527752565.179769000	33.5395	74	0
1527752565.306699000	33.6664	393	1
1527752565.306787000	33.6665	278	1
1527752565.321151000	33.6809	74	0
1527752565.322458000	33.6822	74	0
1527752565.427601000	33.7873	283	0
1527752565.428911000	33.7886	326	0
1527752565.428941000	33.7887	74	1
1527752565.431942000	33.7917	355	0
1527752565.433280000	33.793	160	0
1527752565.433305000	33.793	74	1
1527752565.434636000	33.7944	112	0
1527752565.434763000	33.7945	112	1
1527752565.460164000	33.8199	74	0
1527752565.567918000	33.9276	637	1
1527752565.567984000	33.9277	278	1
1527752565.584138000	33.9439	74	0
1527752565.585463000	33.9452	74	0
1527752565.738666000	34.0984	281	0
1527752565.740009000	34.0997	204	0
1527752565.740040000	34.0998	74	1
1527752565.742861000	34.1026	304	0
1527752565.744152000	34.1039	336	0
1527752565.744169000	34.1039	74	1
1527752565.745475000	34.1052	112	0
1527752565.745609000	34.1053	112	1
1527752565.760854000	34.1206	74	0
1527752565.988970000	34.3487	1146	1
1527752565.989019000	34.3487	277	1
1527752566.004258000	34.364	74	0
1527752566.005633000	34.3654	74	0
1527752566.156346000	34.5161	281	0
1527752566.157678000	34.5174	241	0
1527752566.157710000	34.5174	74	1
1527752566.161191000	34.5209	208	0
1527752566.162528000	34.5222	351	0
1527752566.162551000	34.5223	74	1
1527752566.163922000	34.5236	112	0
1527752566.164164000	34.5239	112	1
1527752566.178834000	34.5386	74	0
1527752566.448594000	34.8083	396	1
1527752566.448673000	34.8084	278	1
1527752566.462418000	34.8221	74	0
1527752566.463743000	34.8235	74	0
1527752566.593542000	34.9533	280	0
1527752566.594870000	34.9546	386	0
1527752566.594900000	34.9546	74	1
1527752566.597927000	34.9576	201	0
1527752566.599262000	34.959	116	0
1527752566.599285000	34.959	74	1
1527752566.600618000	34.9603	112	0
1527752566.600738000	34.9605	112	1
1527752566.615044000	34.9748	74	0
1527752566.740240000	35.1	570	1
1527752566.740285000	35.1	274	1
1527752566.758204000	35.1179	74	0
1527752566.759543000	35.1193	74	0
1527752566.946243000	35.306	281	0
1527752566.947547000	35.3073	307	0
1527752566.947580000	35.3073	74	1
1527752566.950303000	35.31	296	0
1527752566.951699000	35.3114	198	0
1527752566.951725000	35.3114	74	1
1527752566.953038000	35.3128	112	0
1527752566.953307000	35.313	112	1
1527752566.966725000	35.3264	74	0
1527752567.141078000	35.5008	393	1
1527752567.141134000	35.5009	277	1
1527752567.156468000	35.5162	74	0
1527752567.158003000	35.5177	74	0
1527752567.277832000	35.6376	283	0
1527752567.279176000	35.6389	211	0
1527752567.279210000	35.6389	74	1
1527752567.282160000	35.6419	336	0
1527752567.283551000	35.6433	195	0
1527752567.283576000	35.6433	74	1
1527752567.284887000	35.6446	112	0
1527752567.285145000	35.6449	112	1
1527752567.299791000	35.6595	74	0
1527752567.363657000	35.7234	393	1
1527752567.363741000	35.7235	274	1
1527752567.378248000	35.738	74	0
1527752567.555247000	35.915	284	0
1527752567.556565000	35.9163	386	0
1527752567.556600000	35.9163	74	1
1527752567.559259000	35.919	141	0
1527752567.560580000	35.9203	214	0
1527752567.560607000	35.9203	74	1
1527752567.562045000	35.9218	112	0
1527752567.562319000	35.922	112	1
1527752567.576177000	35.9359	74	0
1527752567.677674000	36.0374	397	1
1527752567.677718000	36.0374	275	1
1527752567.692449000	36.0522	74	0
1527752567.811030000	36.1707	282	0
1527752567.812426000	36.1721	421	0
1527752567.812452000	36.1722	74	1
1527752567.815500000	36.1752	162	0
1527752567.816834000	36.1766	110	0
1527752567.816859000	36.1766	74	1
1527752567.818191000	36.1779	112	0
1527752567.818325000	36.178	112	1
1527752567.832568000	36.1923	74	0
1527752567.939977000	36.2997	395	1
1527752567.940032000	36.2998	276	1
1527752567.954456000	36.3142	74	0
1527752568.073455000	36.4332	284	0
1527752568.074779000	36.4345	213	0
1527752568.074809000	36.4345	74	1
1527752568.077921000	36.4376	361	0
1527752568.079305000	36.439	105	0
1527752568.079331000	36.439	74	1
1527752568.080616000	36.4403	112	0
1527752568.080854000	36.4406	112	1
1527752568.095396000	36.4551	74	0
1527752568.241871000	36.6016	393	1
1527752568.241956000	36.6017	275	1
1527752568.257234000	36.617	74	0
1527752568.262118000	36.6218	74	0
1527752568.362638000	36.7224	282	0
1527752568.363999000	36.7237	416	0
1527752568.364031000	36.7237	74	1
1527752568.367122000	36.7268	148	0
1527752568.368444000	36.7282	355	0
1527752568.368476000	36.7282	74	1
1527752568.369799000	36.7295	112	0
1527752568.369977000	36.7297	112	1
1527752568.384249000	36.744	74	0
1527752568.662794000	37.0225	422	1
1527752568.662845000	37.0226	279	1
1527752568.677206000	37.0369	74	0
1527752568.678604000	37.0383	74	0
1527752568.850360000	37.2101	285	0
1527752568.851819000	37.2115	427	0
1527752568.851846000	37.2116	74	1
1527752568.855393000	37.2151	132	0
1527752568.856701000	37.2164	285	0
1527752568.856719000	37.2164	74	1
1527752568.858094000	37.2178	112	0
1527752568.858340000	37.2181	112	1
1527752568.873040000	37.2328	74	0
1527752569.110172000	37.4699	394	1
1527752569.110247000	37.47	278	1
1527752569.126801000	37.4865	74	0
1527752569.128122000	37.4878	74	0
1527752569.280862000	37.6406	284	0
1527752569.282236000	37.642	182	0
1527752569.282258000	37.642	74	1
1527752569.285507000	37.6452	135	0
1527752569.286914000	37.6466	307	0
1527752569.286936000	37.6467	74	1
1527752569.288203000	37.6479	112	0
1527752569.288336000	37.6481	112	1
1527752569.302163000	37.6619	74	0
1527752569.378983000	37.7387	394	1
1527752569.379068000	37.7388	274	1
1527752569.394035000	37.7538	74	0
1527752569.395375000	37.7551	74	0
1527752569.486292000	37.846	282	0
1527752569.487638000	37.8474	390	0
1527752569.487669000	37.8474	74	1
1527752569.490374000	37.8501	155	0
1527752569.491724000	37.8514	338	0
1527752569.491749000	37.8515	74	1
1527752569.493116000	37.8528	112	0
1527752569.493389000	37.8531	112	1
1527752569.519649000	37.8794	74	0
1527752569.680903000	38.0406	635	1
1527752569.680949000	38.0407	274	1
1527752569.696410000	38.0561	74	0
1527752569.816421000	38.1761	281	0
1527752569.817701000	38.1774	384	0
1527752569.817736000	38.1775	74	1
1527752569.820452000	38.1802	251	0
1527752569.821849000	38.1816	204	0
1527752569.821867000	38.1816	74	1
1527752569.823115000	38.1828	112	0
1527752569.823239000	38.183	112	1
1527752569.839542000	38.1993	74	0
1527752569.960169000	38.3199	1142	1
1527752569.960251000	38.32	278	1
1527752569.975407000	38.3351	74	0
1527752570.127160000	38.4869	282	0
1527752570.128600000	38.4883	196	0
1527752570.128634000	38.4884	74	1
1527752570.131896000	38.4916	128	0
1527752570.133191000	38.4929	267	0
1527752570.133214000	38.4929	74	1
1527752570.134605000	38.4943	112	0
1527752570.134863000	38.4946	112	1
1527752570.150067000	38.5098	74	0
1527752570.640273000	39	397	1
1527752570.640327000	39	277	1
1527752570.655027000	39.0147	74	0
1527752570.656364000	39.0161	74	0
1527752570.829508000	39.1892	282	0
1527752570.830843000	39.1906	392	0
1527752570.830883000	39.1906	74	1
1527752570.833612000	39.1933	322	0
1527752570.834923000	39.1946	264	0
1527752570.834957000	39.1947	74	1
1527752570.836261000	39.196	112	0
1527752570.836442000	39.1962	112	1
1527752570.851323000	39.211	74	0
1527752570.872122000	39.2318	572	1
1527752570.872171000	39.2319	274	1
1527752570.886925000	39.2466	74	0
1527752570.888304000	39.248	74	0
1527752571.052676000	39.4124	284	0
1527752571.053926000	39.4136	242	0
1527752571.053956000	39.4137	74	1
1527752571.056633000	39.4164	294	0
1527752571.057961000	39.4177	305	0
1527752571.057985000	39.4177	74	1
1527752571.059291000	39.419	112	0
1527752571.059427000	39.4191	112	1
1527752571.073912000	39.4336	74	0
1527752571.082070000	39.4418	397	1
1527752571.082155000	39.4419	282	1
1527752571.096423000	39.4561	74	0
1527752571.271689000	39.6314	284	0
1527752571.273040000	39.6328	301	0
1527752571.273067000	39.6328	74	1
1527752571.275736000	39.6355	330	0
1527752571.277069000	39.6368	217	0
1527752571.277096000	39.6368	74	1
1527752571.278335000	39.6381	112	0
1527752571.278478000	39.6382	112	1
1527752571.293153000	39.6529	74	0
1527752571.331244000	39.691	394	1
1527752571.331289000	39.691	275	1
1527752571.345304000	39.705	74	0
1527752571.346632000	39.7064	74	0
1527752571.441754000	39.8015	282	0
1527752571.443084000	39.8028	426	0
1527752571.443110000	39.8028	74	1
1527752571.445846000	39.8056	184	0
1527752571.447196000	39.8069	301	0
1527752571.447209000	39.8069	74	1
1527752571.448523000	39.8082	112	0
1527752571.448742000	39.8085	112	1
1527752571.464129000	39.8238	74	0
1527752571.559735000	39.9195	396	1
1527752571.559813000	39.9195	278	1
1527752571.579781000	39.9395	74	0
1527752571.594175000	39.9539	74	0
1527752571.740173000	40.0999	282	0
1527752571.741579000	40.1013	207	0
1527752571.741602000	40.1013	74	1
1527752571.745129000	40.1048	128	0
1527752571.746472000	40.1062	259	0
1527752571.746486000	40.1062	74	1
1527752571.747819000	40.1075	112	0
1527752571.748024000	40.1077	112	1
1527752571.763896000	40.1236	74	0
1527752571.983098000	40.3428	392	1
1527752571.983154000	40.3429	277	1
1527752571.997820000	40.3575	74	0
1527752571.999146000	40.3589	74	0
1527752572.158984000	40.5187	284	0
1527752572.160312000	40.52	240	0
1527752572.160344000	40.5201	74	1
1527752572.163016000	40.5227	315	0
1527752572.164408000	40.5241	292	0
1527752572.164432000	40.5242	74	1
1527752572.165733000	40.5255	112	0
1527752572.165941000	40.5257	112	1
1527752572.180145000	40.5399	74	0
1527752572.463057000	40.8228	396	1
1527752572.463141000	40.8229	276	1
1527752572.478318000	40.838	74	0
1527752572.479707000	40.8394	74	0
1527752572.590562000	40.9503	282	0
1527752572.591971000	40.9517	303	0
1527752572.592003000	40.9517	74	1
1527752572.594750000	40.9545	273	0
1527752572.596088000	40.9558	347	0
1527752572.596110000	40.9558	74	1
1527752572.597423000	40.9571	112	0
1527752572.597668000	40.9574	112	1
1527752572.611749000	40.9715	74	0
1527752573.104454000	41.4642	421	1
1527752573.104508000	41.4642	275	1
1527752573.119793000	41.4795	74	0
1527752573.121129000	41.4808	74	0
1527752573.273854000	41.6336	284	0
1527752573.275155000	41.6349	200	0
1527752573.275186000	41.6349	74	1
1527752573.277875000	41.6376	261	0
1527752573.279156000	41.6389	176	0
1527752573.279180000	41.6389	74	1
1527752573.280476000	41.6402	112	0
1527752573.280715000	41.6404	112	1
1527752573.299495000	41.6592	74	0
1527752573.365210000	41.7249	393	1
1527752573.365255000	41.725	277	1
1527752573.380390000	41.7401	74	0
1527752573.381772000	41.7415	74	0
1527752573.494396000	41.8541	284	0
1527752573.495726000	41.8554	342	0
1527752573.495753000	41.8555	74	1
1527752573.498430000	41.8581	306	0
1527752573.499765000	41.8595	278	0
1527752573.499802000	41.8595	74	1
1527752573.501147000	41.8609	112	0
1527752573.501295000	41.861	112	1
1527752573.515144000	41.8749	74	0
1527752573.574139000	41.9339	394	1
1527752573.574225000	41.9339	276	1
1527752573.589524000	41.9492	74	0
1527752573.741825000	42.1015	282	0
1527752573.743155000	42.1029	273	0
1527752573.743185000	42.1029	74	1
1527752573.746719000	42.1064	224	0
1527752573.748062000	42.1078	312	0
1527752573.748089000	42.1078	74	1
1527752573.749418000	42.1091	112	0
1527752573.749663000	42.1094	112	1
1527752573.764206000	42.1239	74	0
1527752573.825975000	42.1857	636	1
1527752573.826057000	42.1858	276	1
1527752573.841933000	42.2017	74	0
1527752573.939155000	42.2989	282	0
1527752573.940480000	42.3002	173	0
1527752573.940513000	42.3002	74	1
1527752573.943582000	42.3033	268	0
1527752573.944951000	42.3047	200	0
1527752573.944976000	42.3047	74	1
1527752573.946294000	42.306	112	0
1527752573.946422000	42.3061	112	1
1527752573.961892000	42.3216	74	0
1527752574.104328000	42.464	1143	1
1527752574.104412000	42.4641	275	1
1527752574.118945000	42.4787	74	0
1527752574.325554000	42.6853	282	0
1527752574.326891000	42.6866	394	0
1527752574.326924000	42.6866	74	1
1527752574.329583000	42.6893	168	0
1527752574.330915000	42.6906	163	0
1527752574.330941000	42.6907	74	1
1527752574.332360000	42.6921	112	0
1527752574.332617000	42.6923	112	1
1527752574.346958000	42.7067	74	0
1527752574.746542000	43.1063	397	1
1527752574.746630000	43.1063	279	1
1527752574.760631000	43.1203	74	0
1527752574.762019000	43.1217	74	0
1527752574.872266000	43.232	283	0
1527752574.873698000	43.2334	252	0
1527752574.873729000	43.2334	74	1
1527752574.876763000	43.2365	162	0
1527752574.878108000	43.2378	254	0
1527752574.878134000	43.2379	74	1
1527752574.879523000	43.2392	112	0
1527752574.879752000	43.2395	112	1
1527752574.894017000	43.2537	74	0
1527752574.963055000	43.3228	574	1
1527752574.963103000	43.3228	273	1
1527752574.981490000	43.3412	74	0
1527752574.982838000	43.3426	74	0
1527752575.104860000	43.4646	281	0
1527752575.106154000	43.4659	357	0
1527752575.106181000	43.4659	74	1
1527752575.109155000	43.4689	282	0
1527752575.110506000	43.4702	284	0
1527752575.110529000	43.4702	74	1
1527752575.111837000	43.4716	112	0
1527752575.111947000	43.4717	112	1
1527752575.136848000	43.4966	74	0
1527752575.193332000	43.5531	393	1
1527752575.193377000	43.5531	278	1
1527752575.208543000	43.5683	74	0
1527752575.209928000	43.5696	74	0
1527752575.361381000	43.7211	281	0
1527752575.362794000	43.7225	395	0
1527752575.362828000	43.7225	74	1
1527752575.365961000	43.7257	301	0
1527752575.367307000	43.727	355	0
1527752575.367331000	43.727	74	1
1527752575.368663000	43.7284	112	0
1527752575.368936000	43.7287	112	1
1527752575.383957000	43.7437	74	0
1527752575.740400000	44.1001	392	1
1527752575.740456000	44.1002	278	1
1527752575.756666000	44.1164	74	0
1527752575.758032000	44.1178	74	0
1527752575.873807000	44.2335	281	0
1527752575.875111000	44.2348	377	0
1527752575.875138000	44.2349	74	1
1527752575.877912000	44.2376	122	0
1527752575.879202000	44.2389	347	0
1527752575.879227000	44.2389	74	1
1527752575.880586000	44.2403	112	0
1527752575.880832000	44.2406	112	1
1527752575.895148000	44.2549	74	0
1527752576.306355000	44.6661	397	1
1527752576.306412000	44.6661	277	1
1527752576.321422000	44.6811	74	0
1527752576.322762000	44.6825	74	0
1527752576.499740000	44.8595	281	0
1527752576.501018000	44.8607	178	0
1527752576.501043000	44.8608	74	1
1527752576.503865000	44.8636	145	0
1527752576.505355000	44.8651	277	0
1527752576.505374000	44.8651	74	1
1527752576.506688000	44.8664	112	0
1527752576.506800000	44.8665	112	1
1527752576.521417000	44.8811	74	0
1527752576.629739000	44.9895	392	1
1527752576.629827000	44.9895	276	1
1527752576.643704000	45.0034	74	0
1527752576.645311000	45.005	74	0
1527752576.822949000	45.1827	283	0
1527752576.824243000	45.184	230	0
1527752576.824267000	45.184	74	1
1527752576.827207000	45.1869	272	0
1527752576.828548000	45.1883	310	0
1527752576.828564000	45.1883	74	1
1527752576.829889000	45.1896	112	0
1527752576.830039000	45.1898	112	1
1527752576.844491000	45.2042	74	0
1527752577.146451000	45.5062	397	1
1527752577.146507000	45.5062	283	1
1527752577.160950000	45.5207	74	0
1527752577.162404000	45.5221	74	0
1527752577.274277000	45.634	281	0
1527752577.275611000	45.6353	409	0
1527752577.275636000	45.6354	74	1
1527752577.279291000	45.639	210	0
1527752577.280628000	45.6403	243	0
1527752577.280655000	45.6404	74	1
1527752577.282065000	45.6418	112	0
1527752577.282776000	45.6425	112	1
1527752577.297184000	45.6569	74	0
1527752577.455426000	45.8151	420	1
1527752577.455514000	45.8152	276	1
1527752577.469522000	45.8292	74	0
1527752577.470859000	45.8306	74	0
1527752577.562620000	45.9223	281	0
1527752577.563966000	45.9237	284	0
1527752577.563992000	45.9237	74	1
1527752577.566902000	45.9266	307	0
1527752577.568162000	45.9279	204	0
1527752577.568183000	45.9279	74	1
1527752577.569572000	45.9293	112	0
1527752577.569820000	45.9295	112	1
1527752577.583867000	45.9436	74	0
1527752578.045569000	46.4053	393	1
1527752578.045626000	46.4053	279	1
1527752578.060318000	46.42	74	0
1527752578.061651000	46.4214	74	0
1527752578.173522000	46.5332	282	0
1527752578.174847000	46.5346	342	0
1527752578.174880000	46.5346	74	1
1527752578.178895000	46.5386	118	0
1527752578.180362000	46.5401	319	0
1527752578.180387000	46.5401	74	1
1527752578.181779000	46.5415	112	0
1527752578.182052000	46.5418	112	1
1527752578.197106000	46.5568	74	0
1527752578.310309000	46.67	393	1
1527752578.310395000	46.6701	276	1
1527752578.324389000	46.6841	74	0
1527752578.325726000	46.6854	74	0
1527752578.434156000	46.7939	282	0
1527752578.435528000	46.7952	340	0
1527752578.435555000	46.7953	74	1
1527752578.438245000	46.798	142	0
1527752578.439634000	46.7994	142	0
1527752578.439656000	46.7994	74	1
1527752578.440971000	46.8007	112	0
1527752578.441214000	46.8009	112	1
1527752578.456541000	46.8163	74	0
1527752578.564888000	46.9246	639	1
1527752578.564965000	46.9247	275	1
1527752578.579154000	46.9389	74	0
1527752578.679504000	47.0392	282	0
1527752578.680828000	47.0405	355	0
1527752578.680852000	47.0406	74	1
1527752578.683578000	47.0433	117	0
1527752578.684936000	47.0447	336	0
1527752578.684953000	47.0447	74	1
1527752578.686322000	47.046	112	0
1527752578.686588000	47.0463	112	1
1527752578.701350000	47.0611	74	0
1527752578.793807000	47.1535	1142	1
1527752578.793857000	47.1536	276	1
1527752578.808739000	47.1685	74	0
1527752578.903027000	47.2627	284	0
1527752578.904374000	47.2641	315	0
1527752578.904399000	47.2641	74	1
1527752578.907075000	47.2668	308	0
1527752578.908406000	47.2681	115	0
1527752578.908431000	47.2681	74	1
1527752578.909743000	47.2695	112	0
1527752578.910010000	47.2697	112	1
1527752578.924697000	47.2844	74	0
1527752579.297845000	47.6576	397	1
1527752579.297936000	47.6577	278	1
1527752579.312598000	47.6723	74	0
1527752579.314005000	47.6737	74	0
1527752579.420196000	47.7799	284	0
1527752579.421651000	47.7814	351	0
1527752579.421684000	47.7814	74	1
1527752579.423911000	47.7836	307	0
1527752579.425202000	47.7849	290	0
1527752579.425226000	47.7849	74	1
1527752579.426606000	47.7863	112	0
1527752579.426843000	47.7866	112	1
1527752579.446156000	47.8059	74	0
1527752579.606539000	47.9663	569	1
1527752579.606595000	47.9663	276	1
1527752579.620742000	47.9805	74	0
1527752579.622148000	47.9819	74	0
1527752579.712681000	48.0724	282	0
1527752579.714012000	48.0737	309	0
1527752579.714045000	48.0738	74	1
1527752579.717613000	48.0773	299	0
1527752579.718956000	48.0787	211	0
1527752579.718977000	48.0787	74	1
1527752579.720273000	48.08	112	0
1527752579.720476000	48.0802	112	1
1527752579.734817000	48.0945	74	0
1527752580.156600000	48.5163	396	1
1527752580.156656000	48.5164	279	1
1527752580.172670000	48.5324	74	0
1527752580.174003000	48.5337	74	0
1527752580.267819000	48.6275	282	0
1527752580.269159000	48.6289	395	0
1527752580.269184000	48.6289	74	1
1527752580.271989000	48.6317	142	0
1527752580.273265000	48.633	146	0
1527752580.273283000	48.633	74	1
1527752580.274663000	48.6344	112	0
1527752580.274894000	48.6346	112	1
1527752580.289954000	48.6497	74	0
1527752580.517716000	48.8774	397	1
1527752580.517771000	48.8775	281	1
1527752580.533064000	48.8928	74	0
1527752580.534453000	48.8942	74	0
1527752580.629022000	48.9887	284	0
1527752580.630350000	48.9901	275	0
1527752580.630380000	48.9901	74	1
1527752580.633430000	48.9931	324	0
1527752580.634764000	48.9945	207	0
1527752580.634781000	48.9945	74	1
1527752580.636097000	48.9958	112	0
1527752580.636216000	48.9959	112	1
1527752580.651367000	49.0111	74	0
1527752580.936818000	49.2965	397	1
1527752580.936874000	49.2966	282	1
1527752580.951326000	49.311	74	0
1527752580.955522000	49.3152	74	0
1527752581.044031000	49.4037	284	0
1527752581.045490000	49.4052	243	0
1527752581.045526000	49.4052	74	1
1527752581.048252000	49.408	121	0
1527752581.049625000	49.4093	236	0
1527752581.049646000	49.4094	74	1
1527752581.050964000	49.4107	112	0
1527752581.051185000	49.4109	112	1
1527752581.065764000	49.4255	74	0
1527752581.162628000	49.5223	394	1
1527752581.162706000	49.5224	279	1
1527752581.177555000	49.5373	74	0
1527752581.178888000	49.5386	74	0
1527752581.279179000	49.6389	284	0
1527752581.280501000	49.6402	277	0
1527752581.280533000	49.6403	74	1
1527752581.283228000	49.6429	225	0
1527752581.284562000	49.6443	245	0
1527752581.284591000	49.6443	74	1
1527752581.285895000	49.6456	112	0
1527752581.286029000	49.6457	112	1
1527752581.306768000	49.6665	74	0
1527752581.382742000	49.7425	398	1
1527752581.382820000	49.7425	277	1
1527752581.398111000	49.7578	74	0
1527752581.495717000	49.8554	284	0
1527752581.497044000	49.8568	402	0
1527752581.497080000	49.8568	74	1
1527752581.499955000	49.8597	365	0
1527752581.538422000	49.8981	254	0
1527752581.538485000	49.8982	74	1
1527752581.539749000	49.8995	112	0
1527752581.539932000	49.8997	112	1
1527752581.556213000	49.9159	74	0
1527752581.673077000	50.0328	423	1
1527752581.673153000	50.0329	280	1
1527752581.687348000	50.0471	74	0
1527752581.783700000	50.1434	282	0
1527752581.785027000	50.1447	269	0
1527752581.785050000	50.1448	74	1
1527752581.787800000	50.1475	249	0
1527752581.789129000	50.1488	126	0
1527752581.789142000	50.1489	74	1
1527752581.790469000	50.1502	112	0
1527752581.790628000	50.1503	112	1
1527752581.805576000	50.1653	74	0
1527752582.103806000	50.4635	396	1
1527752582.103860000	50.4636	283	1
1527752582.118502000	50.4782	74	0
1527752582.119829000	50.4795	74	0
1527752582.221796000	50.5815	284	0
1527752582.223122000	50.5828	195	0
1527752582.223147000	50.5829	74	1
1527752582.225822000	50.5855	233	0
1527752582.227153000	50.5869	128	0
1527752582.227171000	50.5869	74	1
1527752582.228483000	50.5882	112	0
1527752582.228672000	50.5884	112	1
1527752582.243663000	50.6034	74	0
1527752582.515041000	50.8748	637	1
1527752582.515091000	50.8748	279	1
1527752582.530126000	50.8898	74	0
1527752582.531569000	50.8913	74	0
1527752582.640616000	51.0003	282	0
1527752582.642017000	51.0017	360	0
1527752582.642050000	51.0018	74	1
1527752582.645252000	51.005	242	0
1527752582.646645000	51.0064	148	0
1527752582.646667000	51.0064	74	1
1527752582.648006000	51.0077	112	0
1527752582.648262000	51.008	112	1
1527752582.668909000	51.0286	74	0
1527752582.866835000	51.2266	1142	1
1527752582.866918000	51.2266	278	1
1527752582.883480000	51.2432	74	0
1527752582.884879000	51.2446	74	0
1527752582.975253000	51.335	282	0
1527752582.977578000	51.3373	418	0
1527752582.977612000	51.3373	74	1
1527752582.983085000	51.3428	297	0
1527752582.984412000	51.3441	149	0
1527752582.984436000	51.3442	74	1
1527752582.985753000	51.3455	112	0
1527752582.986016000	51.3457	112	1
1527752583.001091000	51.3608	74	0
1527752583.247340000	51.6071	395	1
1527752583.247398000	51.6071	276	1
1527752583.262786000	51.6225	74	0
1527752583.264152000	51.6239	74	0
1527752583.400869000	51.7606	281	0
1527752583.402311000	51.762	218	0
1527752583.402342000	51.7621	74	1
1527752583.407046000	51.7668	215	0
1527752583.408387000	51.7681	344	0
1527752583.408412000	51.7681	74	1
1527752583.409673000	51.7694	112	0
1527752583.409830000	51.7695	112	1
1527752583.424419000	51.7841	74	0
1527752583.586268000	51.946	568	1
1527752583.586319000	51.946	283	1
1527752583.601492000	51.9612	74	0
1527752583.602820000	51.9625	74	0
1527752583.715748000	52.0755	285	0
1527752583.717073000	52.0768	189	0
1527752583.717101000	52.0768	74	1
1527752583.720019000	52.0797	362	0
1527752583.721480000	52.0812	265	0
1527752583.721502000	52.0812	74	1
1527752583.722818000	52.0825	112	0
1527752583.723056000	52.0828	112	1
1527752583.737763000	52.0975	74	0
1527752583.826637000	52.1864	394	1
1527752583.826715000	52.1864	277	1
1527752583.840503000	52.2002	74	0
1527752583.841941000	52.2017	74	0
1527752583.957148000	52.3169	282	0
1527752583.958467000	52.3182	300	0
1527752583.958516000	52.3182	74	1
1527752583.962238000	52.322	296	0
1527752583.963574000	52.3233	330	0
1527752583.963602000	52.3233	74	1
1527752583.964939000	52.3247	112	0
1527752583.965081000	52.3248	112	1
1527752583.982162000	52.3419	74	0
1527752584.138809000	52.4985	392	1
1527752584.138896000	52.4986	281	1
1527752584.156922000	52.5166	74	0
1527752584.257314000	52.617	284	0
1527752584.258663000	52.6184	332	0
1527752584.258694000	52.6184	74	1
1527752584.261434000	52.6212	334	0
1527752584.262768000	52.6225	219	0
1527752584.262793000	52.6225	74	1
1527752584.264107000	52.6238	112	0
1527752584.264365000	52.6241	112	1
1527752584.280634000	52.6404	74	0
1527752584.609430000	52.9691	397	1
1527752584.609489000	52.9692	279	1
1527752584.624540000	52.9843	74	0
1527752584.625868000	52.9856	74	0
1527752584.718468000	53.0782	283	0
1527752584.719810000	53.0795	253	0
1527752584.719836000	53.0796	74	1
1527752584.722841000	53.0826	362	0
1527752584.724159000	53.0839	156	0
1527752584.724184000	53.0839	74	1
1527752584.725485000	53.0852	112	0
1527752584.725619000	53.0853	112	1
1527752584.740653000	53.1004	74	0
1527752584.874829000	53.2345	394	1
1527752584.874913000	53.2346	276	1
1527752584.889534000	53.2493	74	0
1527752584.890872000	53.2506	74	0
1527752585.006059000	53.3658	284	0
1527752585.007399000	53.3671	311	0
1527752585.007425000	53.3671	74	1
1527752585.009350000	53.3691	222	0
1527752585.010619000	53.3703	148	0
1527752585.010647000	53.3704	74	1
1527752585.012046000	53.3718	112	0
1527752585.012242000	53.372	112	1
1527752585.027996000	53.3877	74	0
1527752587.045512000	55.4052	394	1
1527752587.045606000	55.4053	276	1
1527752587.060582000	55.4203	74	0
1527752587.065395000	55.4251	74	0
1527752587.159881000	55.5196	284	0
1527752587.161151000	55.5209	285	0
1527752587.161180000	55.5209	74	1
1527752587.164314000	55.524	352	0
1527752587.165693000	55.5254	130	0
1527752587.165722000	55.5254	74	1
1527752587.167010000	55.5267	112	0
1527752587.167155000	55.5269	112	1
1527752587.182241000	55.542	74	0
1527752587.254982000	55.6147	394	1
1527752587.255062000	55.6148	280	1
1527752587.269194000	55.6289	74	0
1527752587.274305000	55.634	74	0
1527752587.369696000	55.7294	283	0
1527752587.371034000	55.7308	194	0
1527752587.371060000	55.7308	74	1
1527752587.373784000	55.7335	360	0
1527752587.375123000	55.7348	131	0
1527752587.375141000	55.7349	74	1
1527752587.376458000	55.7362	112	0
1527752587.376669000	55.7364	112	1
1527752587.391536000	55.7513	74	0
[truncated: 1,640 more rows]
