# Supplementary material for: Method for multi-task learning fusion network traffic classification to address small sample labels
Source: Sci Rep. 2024 Jan 30;14:2518. doi: 10.1038/s41598-024-51933-8 (PMC10827795; doi:10.1038/s41598-024-51933-8)
Supplement: Supplementary file 2 — Supplementary Information 2. [file 41598_2024_51933_MOESM2_ESM.zip › QUIC Dataset/QUIC Dataset/pretraining/Google Doc/GoogleDoc-102.txt]

1527750143.743324000	0	296	1
1527750143.762097000	0.0187728	87	0
1527750143.976253000	0.232929	372	0
1527750143.977592000	0.234268	1412	0
1527750143.978281000	0.234957	104	1
1527750143.979014000	0.23569	1412	0
1527750143.980239000	0.236915	98	1
1527750143.980284000	0.23696	1412	0
1527750143.981629000	0.238305	180	0
1527750143.982236000	0.238912	101	1
1527750143.983046000	0.239722	1412	0
1527750143.984317000	0.240993	1412	0
1527750143.985233000	0.241909	101	1
1527750143.985701000	0.242377	1412	0
1527750143.987074000	0.24375	837	0
1527750143.987293000	0.243969	101	1
1527750143.988348000	0.245024	1412	0
1527750143.989673000	0.246349	1412	0
1527750143.990377000	0.247053	101	1
1527750143.991038000	0.247714	693	0
1527750143.992317000	0.248993	1412	0
1527750143.993235000	0.249911	101	1
1527750143.993701000	0.250377	1412	0
1527750143.995084000	0.25176	1412	0
1527750143.995391000	0.252067	101	1
1527750143.996318000	0.252994	188	0
1527750143.998216000	0.254892	98	1
1527750144.016633000	0.273309	372	0
1527750144.018252000	0.274928	98	1
1527750144.025010000	0.281686	1201	0
1527750144.026236000	0.282912	98	1
1527750144.026286000	0.282962	1412	0
1527750144.027671000	0.284347	1412	0
1527750144.028214000	0.28489	101	1
1527750144.028949000	0.285625	1412	0
1527750144.030397000	0.287073	1412	0
1527750144.031238000	0.287914	101	1
1527750144.031717000	0.288393	1412	0
1527750144.033107000	0.289783	1412	0
1527750144.033251000	0.289927	101	1
1527750144.034421000	0.291097	907	0
1527750144.036379000	0.293055	98	1
1527750144.037117000	0.293793	1412	0
1527750144.038437000	0.295113	1001	0
1527750144.039369000	0.296045	101	1
1527750144.039765000	0.296441	1412	0
1527750144.041091000	0.297767	1412	0
1527750144.042227000	0.298903	101	1
1527750144.042411000	0.299087	1412	0
1527750144.043763000	0.300439	182	0
1527750144.044363000	0.301039	101	1
1527750144.045080000	0.301756	90	0
1527750144.046441000	0.303117	1412	0
1527750144.047319000	0.303995	101	1
1527750144.047729000	0.304405	168	0
1527750144.049100000	0.305776	1412	0
1527750144.049228000	0.305904	115	1
1527750144.050421000	0.307097	1412	0
1527750144.051727000	0.308403	1412	0
1527750144.052210000	0.308886	101	1
1527750144.053092000	0.309768	188	0
1527750144.054223000	0.310899	98	1
1527750144.054428000	0.311104	1412	0
1527750144.055735000	0.312411	153	0
1527750144.056222000	0.312898	101	1
1527750144.057326000	0.314002	1412	0
1527750144.058669000	0.315345	1412	0
1527750144.059224000	0.3159	101	1
1527750144.059976000	0.316652	1412	0
1527750144.061226000	0.317902	98	1
1527750144.061258000	0.317934	188	0
1527750144.062668000	0.319344	794	0
1527750144.063223000	0.319899	101	1
1527750144.066670000	0.323346	1412	0
1527750144.067975000	0.324651	1412	0
1527750144.068207000	0.324883	101	1
1527750144.069300000	0.325976	1412	0
1527750144.070603000	0.327279	188	0
1527750144.071226000	0.327902	101	1
1527750144.071926000	0.328602	786	0
1527750144.073228000	0.329904	98	1
1527750144.103094000	0.35977	87	0
1527750144.483407000	0.740083	368	1
1527750144.483504000	0.74018	1412	1
1527750144.483540000	0.740216	916	1
1527750144.485930000	0.742606	218	1
1527750144.501496000	0.758172	87	0
1527750144.601670000	0.858346	278	0
1527750144.603059000	0.859735	1412	0
1527750144.604385000	0.861061	1412	0
1527750144.605709000	0.862385	1412	0
1527750144.607015000	0.863691	186	0
1527750144.608364000	0.86504	1412	0
1527750144.609684000	0.86636	1412	0
1527750144.610997000	0.867673	1065	0
1527750144.612285000	0.868961	92	0
1527750144.613662000	0.870338	272	0
1527750144.614006000	0.870682	119	1
1527750144.615011000	0.871687	450	0
1527750144.615414000	0.87209	110	1
1527750144.618500000	0.875176	80	0
1527750144.625288000	0.881964	98	1
1527750144.748623000	1.0053	217	1
1527750144.766904000	1.02358	87	0
1527750144.943609000	1.20028	406	0
1527750144.944960000	1.20164	1114	0
1527750144.946263000	1.20294	92	0
1527750144.947578000	1.20425	127	0
1527750144.949937000	1.20661	101	1
1527750144.951774000	1.20845	104	1
1527750146.289842000	2.54652	395	1
1527750146.290793000	2.54747	504	1
1527750146.293754000	2.55043	719	1
1527750146.309110000	2.56579	87	0
1527750146.313809000	2.57048	87	0
1527750146.331560000	2.58824	301	0
1527750146.332944000	2.58962	360	0
1527750146.333658000	2.59033	104	1
1527750146.334288000	2.59096	186	0
1527750146.335521000	2.5922	101	1
1527750146.354303000	2.61098	845	1
1527750146.354377000	2.61105	144	1
1527750146.373048000	2.62972	87	0
1527750146.429895000	2.68657	1412	0
1527750146.431209000	2.68789	1412	0
1527750146.432372000	2.68905	104	1
1527750146.432612000	2.68929	1412	0
1527750146.433919000	2.69059	595	0
1527750146.434369000	2.69105	101	1
1527750146.435225000	2.6919	92	0
1527750146.436360000	2.69304	98	1
1527750146.436553000	2.69323	266	0
1527750146.438353000	2.69503	98	1
1527750146.470058000	2.72673	155	1
1527750146.470117000	2.72679	190	1
1527750146.487127000	2.7438	87	0
1527750146.490153000	2.74683	555	0
1527750146.492533000	2.74921	101	1
1527750146.585184000	2.84186	661	0
1527750146.586490000	2.84317	304	0
1527750146.587435000	2.84411	101	1
1527750146.588030000	2.84471	430	0
1527750146.589371000	2.84605	983	0
1527750146.589416000	2.84609	98	1
1527750146.590668000	2.84734	203	0
1527750146.591357000	2.84803	101	1
1527750147.313168000	3.56984	231	1
1527750147.328975000	3.58565	1375	1
1527750147.329951000	3.58663	87	0
1527750147.352652000	3.60933	87	0
1527750147.478337000	3.73501	1412	1
1527750147.478377000	3.73505	1412	1
1527750147.478420000	3.7351	331	1
1527750147.478480000	3.73516	844	1
1527750147.496749000	3.75342	87	0
1527750147.521036000	3.77771	483	0
1527750147.522344000	3.77902	312	0
1527750147.523436000	3.78011	104	1
1527750147.556864000	3.81354	1412	1
1527750147.556901000	3.81358	340	1
1527750147.583080000	3.83976	87	0
1527750147.603359000	3.86003	1181	0
1527750147.605447000	3.86212	101	1
1527750147.623715000	3.88039	527	1
1527750147.623797000	3.88047	1412	1
1527750147.623823000	3.8805	1412	1
1527750147.623844000	3.88052	965	1
1527750147.644241000	3.90092	87	0
1527750147.667507000	3.92418	344	0
1527750147.668849000	3.92552	1412	0
1527750147.669435000	3.92611	101	1
1527750147.670187000	3.92686	995	0
1527750147.671442000	3.92812	101	1
1527750147.671481000	3.92816	92	0
1527750147.672870000	3.92955	144	0
1527750147.673439000	3.93011	101	1
1527750147.747770000	4.00445	383	0
1527750147.749449000	4.00612	98	1
1527750147.751944000	4.00862	473	0
1527750147.753437000	4.01011	98	1
1527750147.753683000	4.01036	866	0
1527750147.754991000	4.01167	80	0
1527750147.755997000	4.01267	101	1
1527750148.540946000	4.79762	1389	1
1527750148.559843000	4.81652	87	0
1527750148.682211000	4.93889	308	0
1527750148.683275000	4.93995	101	1
1527750148.683550000	4.94023	162	0
1527750148.684949000	4.94162	158	0
1527750148.698563000	4.95524	101	1
1527750149.651154000	5.90783	331	1
1527750149.651237000	5.90791	1412	1
1527750149.651262000	5.90794	1018	1
1527750149.654874000	5.91155	225	1
1527750149.654965000	5.91164	1412	1
1527750149.654991000	5.91167	1412	1
1527750149.655026000	5.9117	1412	1
1527750149.655078000	5.91175	1412	1
1527750149.655103000	5.91178	1412	1
1527750149.655139000	5.91181	1412	1
1527750149.655187000	5.91186	1412	1
1527750149.655211000	5.91189	1412	1
1527750149.655246000	5.91192	1412	1
1527750149.656876000	5.91355	1412	1
1527750149.656930000	5.91361	1412	1
1527750149.656968000	5.91364	1412	1
1527750149.657019000	5.91369	993	1
1527750149.668047000	5.92472	87	0
1527750149.673468000	5.93014	87	0
1527750149.676335000	5.93301	268	1
1527750149.676471000	5.93315	87	0
1527750149.681143000	5.93782	101	1
1527750149.695486000	5.95216	87	0
1527750149.696798000	5.95347	94	0
1527750149.698909000	5.95559	104	1
1527750149.699015000	5.95569	87	0
1527750149.848138000	6.10481	579	0
1527750149.849441000	6.10612	303	0
1527750149.849913000	6.10659	104	1
1527750149.850036000	6.10671	101	1
1527750149.850789000	6.10747	275	0
1527750149.852180000	6.10886	268	1
1527750149.868163000	6.12484	87	0
1527750149.935373000	6.19205	373	0
1527750149.936910000	6.19359	101	1
1527750149.938043000	6.19472	80	0
1527750149.939983000	6.19666	98	1
1527750150.046434000	6.30311	845	0
1527750150.047769000	6.30445	1412	0
1527750150.048732000	6.30541	98	1
1527750150.049118000	6.30579	1412	0
1527750150.050446000	6.30712	1412	0
1527750150.050897000	6.30757	104	1
1527750150.051754000	6.30843	180	0
1527750150.053151000	6.30983	1412	0
1527750150.053903000	6.31058	98	1
1527750150.054470000	6.31115	1358	0
1527750150.055825000	6.3125	1412	0
1527750150.055883000	6.31256	101	1
1527750150.057151000	6.31383	1412	0
1527750150.058456000	6.31513	1412	0
1527750150.058596000	6.31527	101	1
1527750150.059740000	6.31642	188	0
1527750150.060904000	6.31758	101	1
1527750150.061089000	6.31776	1231	0
1527750150.062913000	6.31959	98	1
1527750150.094595000	6.35127	1412	0
1527750150.095910000	6.35259	98	1
1527750150.095923000	6.3526	1412	0
1527750150.097259000	6.35394	1412	0
1527750150.098115000	6.35479	101	1
1527750150.098557000	6.35523	198	0
1527750150.099911000	6.35659	1412	0
1527750150.101219000	6.35789	733	0
1527750150.104908000	6.36158	104	1
1527750150.105335000	6.36201	1412	0
1527750150.106666000	6.36334	1412	0
1527750150.107901000	6.36458	101	1
1527750150.107986000	6.36466	1412	0
1527750150.109284000	6.36596	188	0
1527750150.109885000	6.36656	101	1
1527750150.110612000	6.36729	748	0
1527750150.111989000	6.36866	98	1
1527750150.117718000	6.37439	1412	0
1527750150.119030000	6.37571	1412	0
1527750150.120313000	6.37699	98	1
1527750150.120354000	6.37703	1412	0
1527750150.121647000	6.37832	188	0
1527750150.121907000	6.37858	104	1
1527750150.123126000	6.3798	977	0
1527750150.124470000	6.38115	1412	0
1527750150.124984000	6.38166	101	1
1527750150.125790000	6.38247	1412	0
1527750150.127117000	6.38379	1412	0
1527750150.128408000	6.38508	188	0
1527750150.129375000	6.38605	104	1
1527750150.136636000	6.39331	1412	0
1527750150.137912000	6.39459	199	0
1527750150.138909000	6.39559	115	1
1527750150.139384000	6.39606	1412	0
1527750150.140709000	6.39738	1412	0
1527750150.140889000	6.39756	101	1
1527750150.142032000	6.39871	1412	0
1527750150.143370000	6.40005	188	0
1527750150.143877000	6.40055	101	1
1527750150.144723000	6.4014	1195	0
1527750150.145955000	6.40263	98	1
1527750150.146051000	6.40273	1412	0
1527750150.147381000	6.40406	1412	0
1527750150.147896000	6.40457	101	1
1527750150.148698000	6.40537	1412	0
1527750150.149985000	6.40666	188	0
1527750150.151330000	6.40801	987	0
1527750150.152710000	6.40939	1412	0
1527750150.153956000	6.41063	107	1
1527750150.154023000	6.4107	1262	0
1527750150.155357000	6.41203	744	0
1527750150.155913000	6.41259	101	1
1527750150.156792000	6.41347	1412	0
1527750150.158922000	6.4156	98	1
1527750150.162425000	6.4191	1332	0
1527750150.163905000	6.42058	98	1
1527750150.164312000	6.42099	1412	0
1527750150.165645000	6.42232	1412	0
1527750150.166943000	6.42362	339	0
1527750150.168262000	6.42494	306	0
1527750150.170059000	6.42673	1402	0
1527750150.173792000	6.43047	101	1
1527750150.177290000	6.43397	87	0
1527750150.178738000	6.43541	107	1
1527750151.452682000	7.70936	431	1
1527750151.452740000	7.70942	144	1
1527750151.479761000	7.73644	87	0
1527750151.490354000	7.74703	87	0
1527750151.570712000	7.82739	1412	0
1527750151.572036000	7.82871	1412	0
1527750151.572975000	7.82965	107	1
1527750151.573461000	7.83014	1412	0
1527750151.574767000	7.83144	601	0
1527750151.574954000	7.83163	101	1
1527750151.576078000	7.83275	92	0
1527750151.577421000	7.8341	109	0
1527750151.577956000	7.83463	101	1
1527750152.566148000	8.82282	860	1
1527750152.566237000	8.82291	294	1
1527750152.567077000	8.82375	328	1
1527750152.567146000	8.82382	1412	1
1527750152.567185000	8.82386	1412	1
1527750152.567213000	8.82389	989	1
1527750152.583747000	8.84042	87	0
1527750152.622698000	8.87937	385	1
1527750152.639992000	8.89667	87	0
1527750152.663430000	8.92011	512	0
1527750152.665055000	8.92173	104	1
1527750152.669089000	8.92577	80	0
1527750152.671055000	8.92773	98	1
1527750152.672332000	8.92901	304	0
1527750152.673742000	8.93042	1400	0
1527750152.674061000	8.93074	101	1
1527750152.675252000	8.93193	513	0
1527750152.676650000	8.93333	592	0
1527750152.677035000	8.93371	101	1
1527750152.677972000	8.93465	635	0
1527750152.679290000	8.93597	467	0
1527750152.680026000	8.9367	101	1
1527750152.680618000	8.93729	697	0
1527750152.681936000	8.93861	484	0
1527750152.682109000	8.93879	101	1
1527750152.683332000	8.94001	835	0
1527750152.684660000	8.94134	649	0
1527750152.685971000	8.94265	519	0
1527750152.686044000	8.94272	101	1
1527750152.687289000	8.94396	439	0
1527750152.688022000	8.9447	101	1
1527750152.688615000	8.94529	701	0
1527750152.689934000	8.94661	616	0
1527750152.690052000	8.94673	101	1
1527750152.691254000	8.94793	558	0
1527750152.692633000	8.94931	654	0
1527750152.693018000	8.94969	101	1
1527750152.693957000	8.95063	583	0
1527750152.695281000	8.95196	689	0
1527750152.696027000	8.9527	101	1
1527750152.698276000	8.95495	92	0
1527750152.699601000	8.95628	166	0
1527750152.700149000	8.95683	101	1
1527750152.719956000	8.97663	287	0
1527750152.721259000	8.97794	103	0
1527750152.722046000	8.97872	101	1
1527750152.723788000	8.98046	167	0
1527750152.725050000	8.98173	98	1
1527750152.849219000	9.1059	1412	1
1527750152.849292000	9.10597	1412	1
1527750152.849325000	9.106	479	1
1527750152.849383000	9.10606	844	1
1527750152.869005000	9.12568	87	0
1527750152.893820000	9.1505	576	0
1527750152.896067000	9.15274	101	1
1527750153.535222000	9.7919	1008	1
1527750153.535311000	9.79199	94	1
1527750153.572679000	9.82936	87	0
1527750153.651594000	9.90827	281	0
1527750153.652979000	9.90965	366	0
1527750153.653133000	9.90981	104	1
1527750153.656410000	9.91309	145	0
1527750153.658075000	9.91475	98	1
1527750154.365848000	10.6225	475	1
1527750154.365948000	10.6226	109	1
1527750154.376085000	10.6328	481	1
1527750154.376177000	10.6329	87	1
1527750154.376410000	10.6331	305	1
1527750154.382592000	10.6393	87	0
1527750154.393336000	10.65	87	0
1527750154.462048000	10.7187	271	0
1527750154.463423000	10.7201	151	0
1527750154.464149000	10.7208	107	1
1527750154.465040000	10.7217	92	0
1527750154.466377000	10.7231	136	0
1527750154.467141000	10.7238	101	1
1527750154.499601000	10.7563	249	0
1527750154.500915000	10.7576	233	0
1527750154.502240000	10.7589	103	0
1527750154.503627000	10.7603	140	0
1527750154.505245000	10.7619	92	0
1527750154.506153000	10.7628	107	1
1527750154.506567000	10.7632	105	0
1527750154.507889000	10.7646	92	0
1527750154.508762000	10.7654	101	1
1527750154.509218000	10.7659	167	0
1527750154.510142000	10.7668	101	1
1527750155.054502000	11.3112	395	1
1527750155.054575000	11.3113	255	1
1527750155.088068000	11.3447	87	0
1527750155.462791000	11.7195	372	1
1527750155.462924000	11.7196	1412	1
1527750155.462969000	11.7196	1412	1
1527750155.462992000	11.7197	1412	1
1527750155.463017000	11.7197	1412	1
1527750155.463065000	11.7197	1412	1
1527750155.463087000	11.7198	1412	1
1527750155.463117000	11.7198	1412	1
1527750155.463153000	11.7198	1412	1
1527750155.463194000	11.7199	1412	1
1527750155.463246000	11.7199	1412	1
1527750155.463269000	11.7199	1412	1
1527750155.463292000	11.72	1412	1
1527750155.465298000	11.722	1412	1
1527750155.465363000	11.722	1412	1
1527750155.465400000	11.7221	1412	1
1527750155.465458000	11.7221	1412	1
1527750155.467295000	11.724	1412	1
1527750155.467333000	11.724	1412	1
1527750155.467382000	11.7241	1412	1
1527750155.467440000	11.7241	1412	1
1527750155.469283000	11.726	1412	1
1527750155.469323000	11.726	1412	1
1527750155.469388000	11.7261	1412	1
1527750155.469451000	11.7261	1412	1
1527750155.471275000	11.728	1412	1
1527750155.471335000	11.728	1412	1
1527750155.471371000	11.728	1412	1
1527750155.471430000	11.7281	1412	1
1527750155.473296000	11.73	1412	1
1527750155.473335000	11.73	1412	1
1527750155.473401000	11.7301	1412	1
1527750155.473438000	11.7301	1412	1
1527750155.475275000	11.732	1412	1
1527750155.475332000	11.732	770	1
1527750155.482235000	11.7389	87	0
1527750155.483628000	11.7403	100	0
1527750155.485203000	11.7419	104	1
1527750155.486248000	11.7429	87	0
1527750155.490259000	11.7469	87	0
1527750155.492699000	11.7494	87	0
1527750155.623797000	11.8805	398	0
1527750155.625211000	11.8819	107	1
1527750155.629794000	11.8865	80	0
1527750155.631218000	11.8879	98	1
1527750155.843036000	12.0997	362	0
1527750155.844351000	12.101	146	0
1527750155.845307000	12.102	101	1
1527750155.846922000	12.1036	92	0
1527750155.848219000	12.1049	98	1
1527750155.848241000	12.1049	143	0
1527750155.850221000	12.1069	98	1
1527750155.886254000	12.1429	363	1
1527750155.887356000	12.144	297	1
1527750155.903981000	12.1607	87	0
1527750155.915323000	12.172	377	1
1527750155.936362000	12.193	87	0
1527750155.946693000	12.2034	344	1
1527750155.946766000	12.2034	258	1
1527750155.964193000	12.2209	87	0
1527750155.978161000	12.2348	347	0
1527750155.979442000	12.2361	118	0
1527750155.980248000	12.2369	104	1
1527750155.982285000	12.239	92	0
1527750155.983676000	12.2404	194	0
1527750155.984475000	12.2412	101	1
1527750155.986176000	12.2429	303	0
1527750155.987496000	12.2442	279	0
1527750155.988234000	12.2449	101	1
1527750155.991010000	12.2477	92	0
1527750155.992244000	12.2489	98	1
1527750155.992351000	12.249	169	0
1527750155.994246000	12.2509	98	1
1527750156.079785000	12.3365	1412	1
1527750156.079825000	12.3365	408	1
1527750156.079932000	12.3366	243	0
1527750156.081261000	12.3379	146	0
1527750156.082231000	12.3389	101	1
1527750156.085359000	12.342	92	0
1527750156.086689000	12.3434	316	0
1527750156.087316000	12.344	101	1
1527750156.107806000	12.3645	556	0
1527750156.109138000	12.3658	803	0
1527750156.109859000	12.3665	98	1
1527750156.111218000	12.3679	98	1
1527750156.113275000	12.37	92	0
1527750156.114615000	12.3713	260	0
1527750156.115253000	12.3719	101	1
1527750156.116231000	12.3729	1412	1
1527750156.148509000	12.4052	87	0
1527750156.275559000	12.5322	382	0
1527750156.276877000	12.5336	625	0
1527750156.277401000	12.5341	101	1
1527750156.279260000	12.5359	98	1
1527750156.294315000	12.551	666	1
1527750156.317799000	12.5745	87	0
1527750156.441728000	12.6984	527	0
1527750156.443122000	12.6998	107	0
1527750156.443275000	12.7	104	1
1527750156.872426000	13.1291	795	1
1527750156.872485000	13.1292	253	1
1527750156.891986000	13.1487	87	0
1527750156.984413000	13.2411	290	0
1527750156.985735000	13.2424	146	0
1527750156.986285000	13.243	104	1
1527750156.989040000	13.2457	92	0
1527750156.990294000	13.247	98	1
1527750156.990374000	13.2471	169	0
1527750156.992315000	13.249	98	1
1527750157.138608000	13.3953	393	1
1527750157.138689000	13.3954	256	1
1527750157.156409000	13.4131	87	0
1527750157.249853000	13.5065	232	0
1527750157.251178000	13.5079	146	0
1527750157.252305000	13.509	104	1
1527750157.252550000	13.5092	92	0
1527750157.253904000	13.5106	274	0
1527750157.254320000	13.511	101	1
1527750157.550512000	13.8072	393	1
1527750157.550570000	13.8072	258	1
1527750157.568853000	13.8255	87	0
1527750157.654200000	13.9109	259	0
1527750157.655493000	13.9122	146	0
1527750157.656353000	13.913	104	1
1527750157.659386000	13.9161	92	0
1527750157.660722000	13.9174	106	0
1527750157.661316000	13.918	101	1
1527750158.030883000	14.2876	392	1
1527750158.030950000	14.2876	256	1
1527750158.049136000	14.3058	87	0
1527750158.057712000	14.3144	87	0
1527750158.132978000	14.3897	326	0
1527750158.134291000	14.391	146	0
1527750158.134440000	14.3911	104	1
1527750158.136343000	14.393	98	1
1527750158.137285000	14.394	92	0
1527750158.138620000	14.3953	278	0
1527750158.139347000	14.396	101	1
1527750158.457614000	14.7143	391	1
1527750158.457690000	14.7144	258	1
1527750158.476147000	14.7328	87	0
1527750158.568441000	14.8251	233	0
1527750158.569716000	14.8264	146	0
1527750158.570472000	14.8271	104	1
1527750158.571112000	14.8278	92	0
1527750158.572425000	14.8291	243	0
1527750158.572476000	14.8292	98	1
1527750158.574451000	14.8311	98	1
1527750158.718723000	14.9754	394	1
1527750158.718804000	14.9755	254	1
1527750158.737970000	14.9946	87	0
1527750159.027451000	15.2841	371	0
1527750159.028704000	15.2854	146	0
1527750159.029492000	15.2862	104	1
1527750159.033402000	15.2901	92	0
1527750159.034716000	15.2914	244	0
1527750159.035401000	15.2921	101	1
1527750159.250340000	15.507	395	1
1527750159.250411000	15.5071	262	1
1527750159.267785000	15.5245	87	0
1527750159.363472000	15.6201	305	0
1527750159.364826000	15.6215	148	0
1527750159.365500000	15.6222	104	1
1527750159.369355000	15.626	92	0
1527750159.370695000	15.6274	263	0
1527750159.371418000	15.6281	101	1
1527750160.312120000	16.5688	395	1
1527750160.312215000	16.5689	257	1
1527750160.329538000	16.5862	87	0
1527750160.422358000	16.679	259	0
1527750160.423720000	16.6804	148	0
1527750160.424567000	16.6812	104	1
1527750160.427766000	16.6844	92	0
1527750160.429153000	16.6858	140	0
1527750160.429599000	16.6863	101	1
1527750160.719935000	16.9766	392	1
1527750160.719982000	16.9767	258	1
1527750160.737283000	16.994	87	0
1527750160.845542000	17.1022	258	0
1527750160.846808000	17.1035	148	0
1527750160.847617000	17.1043	104	1
1527750160.850726000	17.1074	92	0
1527750160.852055000	17.1087	286	0
1527750160.852500000	17.1092	101	1
1527750160.970716000	17.2274	997	1
1527750160.970772000	17.2274	255	1
1527750160.989578000	17.2463	87	0
1527750161.088385000	17.3451	235	0
1527750161.089705000	17.3464	148	0
1527750161.090623000	17.3473	104	1
1527750161.094528000	17.3512	92	0
1527750161.095830000	17.3525	319	0
1527750161.096524000	17.3532	101	1
1527750161.671380000	17.9281	590	1
1527750161.671473000	17.9281	259	1
1527750161.689830000	17.9465	87	0
1527750161.790137000	18.0468	258	0
1527750161.791450000	18.0481	148	0
1527750161.791702000	18.0484	104	1
1527750161.792790000	18.0495	92	0
1527750161.794123000	18.0508	220	0
1527750161.794647000	18.0513	101	1
1527750161.972002000	18.2287	791	1
1527750161.972094000	18.2288	258	1
1527750161.991742000	18.2484	87	0
1527750162.083606000	18.3403	233	0
1527750162.084867000	18.3415	148	0
1527750162.085590000	18.3423	104	1
1527750162.086206000	18.3429	92	0
1527750162.087584000	18.3443	159	0
1527750162.087629000	18.3443	98	1
1527750162.089652000	18.3463	98	1
1527750162.120015000	18.3767	233	0
1527750162.121572000	18.3782	98	1
1527750162.342325000	18.599	391	1
1527750162.342403000	18.5991	257	1
1527750162.362080000	18.6188	87	0
1527750162.452567000	18.7092	278	0
1527750162.453870000	18.7105	148	0
1527750162.454603000	18.7113	104	1
1527750162.456662000	18.7133	92	0
1527750162.458053000	18.7147	256	0
1527750162.458598000	18.7153	101	1
1527750162.684154000	18.9408	394	1
1527750162.684249000	18.9409	256	1
1527750162.701123000	18.9578	87	0
1527750162.797441000	19.0541	260	0
1527750162.798752000	19.0554	148	0
1527750162.799638000	19.0563	104	1
1527750162.802846000	19.0595	92	0
1527750162.804176000	19.0609	209	0
1527750162.804603000	19.0613	101	1
1527750163.166198000	19.4229	391	1
1527750163.166260000	19.4229	259	1
1527750163.199749000	19.4564	391	1
1527750163.224302000	19.481	87	0
1527750163.231395000	19.4881	87	0
1527750163.238525000	19.4952	87	0
1527750163.300361000	19.557	269	0
1527750163.301676000	19.5584	148	0
1527750163.302741000	19.5594	110	1
1527750163.308417000	19.5651	92	0
1527750163.309694000	19.5664	161	0
1527750163.309746000	19.5664	98	1
1527750163.311746000	19.5684	98	1
1527750163.457980000	19.7147	391	1
1527750163.458078000	19.7148	256	1
1527750163.489376000	19.7461	87	0
1527750163.602247000	19.8589	235	0
1527750163.603640000	19.8603	148	0
1527750163.603721000	19.8604	101	1
1527750163.605734000	19.8624	98	1
1527750163.607389000	19.8641	92	0
1527750163.608723000	19.8654	331	0
1527750163.608759000	19.8654	98	1
1527750163.610736000	19.8674	98	1
1527750163.910257000	20.1669	391	1
1527750163.910317000	20.167	256	1
1527750163.933161000	20.1898	87	0
1527750164.025001000	20.2817	258	0
1527750164.026323000	20.283	148	0
1527750164.026724000	20.2834	104	1
1527750164.029614000	20.2863	92	0
1527750164.030949000	20.2876	286	0
1527750164.031683000	20.2884	101	1
1527750164.327208000	20.5839	391	1
1527750164.327279000	20.584	257	1
1527750164.361650000	20.6183	87	0
1527750164.447672000	20.7043	326	0
1527750164.448980000	20.7057	148	0
1527750164.449716000	20.7064	104	1
1527750164.452092000	20.7088	92	0
1527750164.453492000	20.7102	327	0
1527750164.454116000	20.7108	101	1
1527750164.744527000	21.0012	390	1
1527750164.744591000	21.0013	255	1
1527750164.762546000	21.0192	87	0
1527750164.854126000	21.1108	255	0
1527750164.855457000	21.1121	148	0
1527750164.855825000	21.1125	104	1
1527750164.858180000	21.1149	92	0
1527750164.859508000	21.1162	197	0
1527750164.859742000	21.1164	101	1
1527750169.184485000	25.4412	389	1
1527750169.184563000	25.4412	256	1
1527750169.201647000	25.4583	87	0
1527750169.312699000	25.5694	370	0
1527750169.314019000	25.5707	148	0
1527750169.314292000	25.571	104	1
1527750169.316893000	25.5736	92	0
1527750169.318224000	25.5749	279	0
1527750169.318283000	25.575	98	1
1527750169.320260000	25.5769	98	1
1527750169.600898000	25.8576	394	1
1527750169.600954000	25.8576	261	1
1527750169.621458000	25.8781	87	0
1527750169.717225000	25.9739	326	0
1527750169.718481000	25.9752	148	0
1527750169.719200000	25.9759	104	1
1527750169.721323000	25.978	92	0
1527750169.722758000	25.9794	228	0
1527750169.723191000	25.9799	101	1
1527750169.937699000	26.1944	395	1
1527750169.937777000	26.1945	260	1
1527750169.954905000	26.2116	87	0
1527750170.050846000	26.3075	235	0
1527750170.052150000	26.3088	148	0
1527750170.052231000	26.3089	101	1
1527750170.054289000	26.311	98	1
1527750170.054714000	26.3114	92	0
1527750170.056078000	26.3128	268	0
1527750170.056365000	26.313	101	1
1527750170.348140000	26.6048	993	1
1527750170.348241000	26.6049	260	1
1527750170.367837000	26.6245	87	0
1527750170.461854000	26.7185	236	0
1527750170.463213000	26.7199	148	0
1527750170.463261000	26.7199	101	1
1527750170.465238000	26.7219	98	1
1527750170.467251000	26.7239	92	0
1527750170.468592000	26.7253	179	0
1527750170.469245000	26.7259	101	1
1527750170.783699000	27.0404	588	1
1527750170.783757000	27.0404	256	1
1527750170.802308000	27.059	87	0
1527750170.883672000	27.1403	258	0
1527750170.884985000	27.1417	148	0
1527750170.885286000	27.142	104	1
1527750170.890336000	27.147	92	0
1527750170.891719000	27.1484	271	0
1527750170.892259000	27.1489	101	1
1527750171.021340000	27.278	794	1
1527750171.021397000	27.2781	255	1
1527750171.041093000	27.2978	87	0
1527750171.044935000	27.3016	87	0
1527750171.147342000	27.404	235	0
1527750171.148648000	27.4053	148	0
1527750171.149293000	27.406	107	1
1527750171.154479000	27.4112	92	0
1527750171.155806000	27.4125	179	0
1527750171.156278000	27.413	101	1
1527750171.351285000	27.608	392	1
1527750171.351390000	27.6081	255	1
1527750171.380742000	27.6374	87	0
1527750171.476523000	27.7332	233	0
1527750171.477815000	27.7345	148	0
1527750171.478299000	27.735	104	1
1527750171.481073000	27.7377	92	0
1527750171.482345000	27.739	221	0
1527750171.482386000	27.7391	98	1
1527750171.484363000	27.741	98	1
1527750171.751829000	28.0085	394	1
1527750171.751891000	28.0086	257	1
1527750171.770829000	28.0275	87	0
1527750171.854078000	28.1108	300	0
1527750171.855328000	28.112	148	0
1527750171.856416000	28.1131	104	1
1527750171.859526000	28.1162	92	0
1527750171.860823000	28.1175	245	0
1527750171.861333000	28.118	101	1
1527750172.202752000	28.4594	394	1
1527750172.202814000	28.4595	263	1
1527750172.220970000	28.4776	87	0
1527750172.226717000	28.4834	87	0
1527750172.311387000	28.5681	236	0
1527750172.312724000	28.5694	148	0
1527750172.313442000	28.5701	107	1
1527750172.316570000	28.5732	92	0
1527750172.317835000	28.5745	96	0
1527750172.318336000	28.575	101	1
1527750172.692160000	28.9488	389	1
1527750172.692246000	28.9489	257	1
1527750172.713369000	28.97	87	0
1527750172.815958000	29.0726	294	0
1527750172.817268000	29.0739	148	0
1527750172.817498000	29.0742	104	1
1527750172.821006000	29.0777	92	0
1527750172.822344000	29.079	289	0
1527750172.822414000	29.0791	98	1
1527750172.824408000	29.0811	98	1
1527750172.904461000	29.1611	395	1
1527750172.904525000	29.1612	256	1
1527750172.924109000	29.1808	87	0
1527750173.013738000	29.2704	233	0
1527750173.015127000	29.2718	148	0
1527750173.015489000	29.2722	104	1
1527750173.017271000	29.2739	92	0
1527750173.018533000	29.2752	185	0
1527750173.019398000	29.2761	101	1
1527750173.161772000	29.4184	394	1
1527750173.161834000	29.4185	258	1
1527750173.181869000	29.4385	87	0
1527750173.185093000	29.4418	87	0
1527750173.270826000	29.5275	237	0
1527750173.272138000	29.5288	148	0
1527750173.272454000	29.5291	107	1
1527750173.274619000	29.5313	92	0
1527750173.276009000	29.5327	94	0
1527750173.276380000	29.5331	101	1
1527750173.612766000	29.8694	393	1
1527750173.612828000	29.8695	260	1
1527750173.631478000	29.8882	87	0
1527750173.634367000	29.891	87	0
1527750173.715989000	29.9727	351	0
1527750173.717356000	29.974	148	0
1527750173.717495000	29.9742	104	1
1527750173.719502000	29.9762	98	1
1527750173.720713000	29.9774	92	0
1527750173.722057000	29.9787	151	0
1527750173.722550000	29.9792	101	1
1527750173.871488000	30.1282	392	1
1527750173.871580000	30.1283	255	1
1527750173.888909000	30.1456	87	0
1527750173.980045000	30.2367	233	0
1527750173.981369000	30.238	148	0
1527750173.981459000	30.2381	101	1
1527750173.983523000	30.2402	98	1
1527750173.985165000	30.2418	92	0
1527750173.986500000	30.2432	183	0
1527750173.986510000	30.2432	98	1
1527750173.988533000	30.2452	98	1
1527750174.371722000	30.6284	390	1
1527750174.371783000	30.6285	255	1
1527750174.408619000	30.6653	390	1
1527750174.414996000	30.6717	87	0
1527750174.495841000	30.7525	87	0
1527750174.497239000	30.7539	348	0
1527750174.498481000	30.7552	148	0
1527750174.499565000	30.7562	107	1
1527750174.499854000	30.7565	92	0
1527750174.501179000	30.7579	100	0
1527750174.501565000	30.7582	101	1
1527750174.803663000	31.0603	996	1
1527750174.803751000	31.0604	261	1
1527750174.837122000	31.0938	87	0
1527750174.919683000	31.1764	326	0
1527750174.921004000	31.1777	148	0
1527750174.921512000	31.1782	104	1
1527750174.923890000	31.1806	92	0
1527750174.925372000	31.182	230	0
1527750174.925611000	31.1823	101	1
1527750175.202624000	31.4593	585	1
1527750175.202685000	31.4594	256	1
1527750175.221707000	31.4784	87	0
1527750175.313895000	31.5706	233	0
1527750175.315211000	31.5719	148	0
1527750175.315571000	31.5722	104	1
1527750175.319211000	31.5759	92	0
1527750175.320564000	31.5772	199	0
1527750175.320618000	31.5773	98	1
1527750175.322587000	31.5793	98	1
1527750175.572006000	31.8287	790	1
1527750175.572098000	31.8288	257	1
1527750175.590859000	31.8475	87	0
1527750175.685741000	31.9424	258	0
1527750175.687084000	31.9438	148	0
1527750175.687598000	31.9443	104	1
1527750175.688598000	31.9453	92	0
1527750175.690001000	31.9467	314	0
1527750175.690518000	31.9472	101	1
1527750175.858309000	32.115	392	1
1527750175.858381000	32.1151	261	1
1527750175.880533000	32.1372	87	0
1527750175.967291000	32.224	233	0
1527750175.968620000	32.2253	148	0
1527750175.969637000	32.2263	104	1
1527750175.971758000	32.2284	92	0
1527750175.973224000	32.2299	317	0
1527750175.973657000	32.2303	101	1
1527750176.191951000	32.4486	394	1
1527750176.192041000	32.4487	257	1
1527750176.209180000	32.4659	87	0
1527750176.294381000	32.5511	232	0
1527750176.295646000	32.5523	148	0
1527750176.296655000	32.5533	104	1
1527750176.300100000	32.5568	92	0
1527750176.301434000	32.5581	291	0
1527750176.301663000	32.5583	101	1
1527750176.612332000	32.869	390	1
1527750176.612397000	32.8691	261	1
1527750176.632811000	32.8895	87	0
1527750176.730159000	32.9868	256	0
1527750176.731433000	32.9881	148	0
1527750176.731648000	32.9883	104	1
1527750176.735645000	32.9923	92	0
1527750176.736994000	32.9937	100	0
1527750176.737593000	32.9943	101	1
1527750177.042076000	33.2988	390	1
1527750177.042168000	33.2988	258	1
1527750177.059506000	33.3162	87	0
1527750177.153305000	33.41	278	0
1527750177.154602000	33.4113	148	0
1527750177.154663000	33.4113	101	1
1527750177.156662000	33.4133	98	1
1527750177.157926000	33.4146	92	0
1527750177.159267000	33.4159	340	0
1527750177.159791000	33.4165	101	1
1527750177.351992000	33.6087	391	1
1527750177.352059000	33.6087	256	1
1527750177.369908000	33.6266	87	0
1527750177.454285000	33.711	237	0
1527750177.455611000	33.7123	148	0
1527750177.455692000	33.7124	101	1
1527750177.457063000	33.7137	92	0
1527750177.457711000	33.7144	101	1
1527750177.458389000	33.7151	160	0
1527750177.459716000	33.7164	98	1
1527750177.822895000	34.0796	394	1
1527750177.822987000	34.0797	256	1
1527750177.841642000	34.0983	87	0
1527750177.937171000	34.1938	294	0
1527750177.938490000	34.1952	148	0
1527750177.938729000	34.1954	104	1
1527750177.943692000	34.2004	92	0
1527750177.945031000	34.2017	275	0
1527750177.945661000	34.2023	101	1
1527750178.192061000	34.4487	394	1
1527750178.192126000	34.4488	258	1
1527750178.210106000	34.4668	87	0
1527750178.323130000	34.5798	235	0
1527750178.324455000	34.5811	148	0
1527750178.324704000	34.5814	104	1
1527750178.327818000	34.5845	92	0
1527750178.329188000	34.5859	293	0
1527750178.329687000	34.5864	101	1
1527750178.653215000	34.9099	392	1
1527750178.653289000	34.91	261	1
1527750178.670696000	34.9274	87	0
1527750178.766387000	35.0231	255	0
1527750178.767710000	35.0244	148	0
1527750178.767791000	35.0245	101	1
1527750178.769443000	35.0261	92	0
1527750178.769712000	35.0264	101	1
1527750178.770740000	35.0274	280	0
1527750178.772763000	35.0294	98	1
1527750184.077946000	40.3346	393	1
1527750184.078019000	40.3347	259	1
1527750184.118028000	40.3747	393	1
1527750184.145099000	40.4018	87	0
1527750184.147744000	40.4044	87	0
1527750184.188925000	40.4456	87	0
1527750184.232753000	40.4894	349	0
1527750184.234081000	40.4908	148	0
1527750184.234185000	40.4909	107	1
1527750184.236117000	40.4928	98	1
1527750184.239062000	40.4957	92	0
1527750184.240402000	40.4971	220	0
1527750184.241009000	40.4977	101	1
1527750184.266666000	40.5233	349	0
1527750184.268118000	40.5248	98	1
1527750184.298743000	40.5554	148	0
1527750184.300113000	40.5568	98	1
1527750184.344264000	40.6009	391	1
1527750184.344327000	40.601	256	1
1527750184.399998000	40.6567	87	0
1527750184.494417000	40.7511	235	0
1527750184.495736000	40.7524	148	0
1527750184.496038000	40.7527	104	1
1527750184.498746000	40.7554	92	0
1527750184.500078000	40.7568	315	0
1527750184.500113000	40.7568	98	1
1527750184.502036000	40.7587	98	1
1527750184.714580000	40.9713	992	1
1527750184.714673000	40.9713	259	1
1527750184.734394000	40.9911	87	0
1527750184.832597000	41.0893	371	0
1527750184.833933000	41.0906	148	0
1527750184.834201000	41.0909	104	1
1527750184.837055000	41.0937	92	0
1527750184.838331000	41.095	200	0
1527750184.839061000	41.0957	101	1
1527750185.115713000	41.3724	586	1
1527750185.115787000	41.3725	256	1
1527750185.147393000	41.4041	87	0
1527750185.248645000	41.5053	303	0
1527750185.249965000	41.5066	148	0
1527750185.250190000	41.5069	104	1
1527750185.254119000	41.5108	92	0
1527750185.255442000	41.5121	94	0
1527750185.256079000	41.5128	101	1
1527750185.310316000	41.567	303	0
1527750185.312198000	41.5689	98	1
1527750185.467534000	41.7242	789	1
1527750185.467596000	41.7243	256	1
1527750185.489487000	41.7462	87	0
1527750185.598826000	41.8555	235	0
1527750185.600183000	41.8569	148	0
1527750185.601195000	41.8579	104	1
1527750185.601569000	41.8582	92	0
1527750185.603175000	41.8599	98	1
1527750185.603221000	41.8599	155	0
1527750185.605178000	41.8619	98	1
1527750185.823442000	42.0801	392	1
1527750185.823537000	42.0802	256	1
1527750185.840881000	42.0976	87	0
1527750185.928610000	42.1853	256	0
1527750185.929939000	42.1866	148	0
1527750185.930157000	42.1868	104	1
1527750185.932171000	42.1888	92	0
1527750185.933514000	42.1902	272	0
1527750185.934138000	42.1908	101	1
1527750186.385619000	42.6423	393	1
1527750186.385714000	42.6424	257	1
1527750186.407753000	42.6644	87	0
1527750186.493267000	42.7499	233	0
1527750186.494648000	42.7513	148	0
1527750186.495199000	42.7519	104	1
1527750186.498360000	42.755	92	0
1527750186.499723000	42.7564	247	0
1527750186.500204000	42.7569	101	1
1527750186.795431000	43.0521	372	1
1527750186.795515000	43.0522	1412	1
1527750186.795542000	43.0522	1412	1
1527750186.795583000	43.0523	1412	1
1527750186.795637000	43.0523	564	1
1527750186.817393000	43.0741	87	0
1527750186.900206000	43.1569	410	0
1527750186.902263000	43.1589	101	1
1527750186.904236000	43.1609	80	0
1527750186.906259000	43.1629	98	1
1527750186.962056000	43.2187	410	0
1527750186.964255000	43.2209	98	1
1527750187.449748000	43.7064	390	1
1527750187.449815000	43.7065	257	1
1527750187.504299000	43.761	390	1
1527750187.528339000	43.785	87	0
1527750187.533771000	43.7904	87	0
1527750187.667582000	43.9243	87	0
1527750187.708129000	43.9648	277	0
1527750187.709450000	43.9661	148	0
1527750187.710333000	43.967	110	1
1527750187.710718000	43.9674	92	0
1527750187.712093000	43.9688	95	0
1527750187.712310000	43.969	101	1
1527750187.715272000	43.9719	277	0
1527750187.717239000	43.9739	98	1
1527750187.719384000	43.9761	394	1
1527750187.719432000	43.9761	256	1
1527750187.743574000	44.0002	87	0
1527750187.843824000	44.1005	259	0
1527750187.845203000	44.1019	148	0
1527750187.845283000	44.102	101	1
1527750187.847305000	44.104	98	1
1527750187.850488000	44.1072	92	0
1527750187.851909000	44.1086	329	0
1527750187.852386000	44.1091	101	1
1527750188.170489000	44.4272	394	1
1527750188.170586000	44.4273	261	1
1527750188.251525000	44.5082	87	0
1527750188.347682000	44.6044	271	0
1527750188.348984000	44.6057	148	0
1527750188.349298000	44.606	104	1
1527750188.356171000	44.6128	92	0
1527750188.357602000	44.6143	189	0
1527750188.358259000	44.6149	101	1
1527750188.658637000	44.9153	391	1
1527750188.658704000	44.9154	257	1
1527750188.681895000	44.9386	87	0
1527750188.778009000	45.0347	256	0
1527750188.779325000	45.036	148	0
1527750188.780378000	45.0371	104	1
1527750188.783349000	45.04	92	0
1527750188.784725000	45.0414	239	0
1527750188.785267000	45.0419	101	1
1527750188.890491000	45.1472	394	1
1527750188.890583000	45.1473	259	1
1527750188.918190000	45.1749	87	0
1527750189.014718000	45.2714	235	0
1527750189.016068000	45.2727	148	0
1527750189.016330000	45.273	104	1
1527750189.017505000	45.2742	92	0
1527750189.018850000	45.2755	211	0
1527750189.019328000	45.276	101	1
1527750189.227387000	45.4841	395	1
1527750189.227474000	45.4841	260	1
1527750189.246027000	45.5027	87	0
1527750189.252262000	45.5089	87	0
1527750189.339074000	45.5957	326	0
1527750189.340367000	45.597	148	0
1527750189.341401000	45.5981	107	1
1527750189.343722000	45.6004	92	0
1527750189.345076000	45.6018	132	0
1527750189.345511000	45.6022	101	1
1527750189.581757000	45.8384	991	1
1527750189.581849000	45.8385	256	1
1527750189.662466000	45.9191	991	1
1527750189.709366000	45.966	100	0
1527750189.711431000	45.9681	98	1
1527750189.765427000	46.0221	256	1
1527750189.772386000	46.0291	87	0
1527750189.792138000	46.0488	255	0
1527750189.792391000	46.0491	104	1
1527750189.793527000	46.0502	148	0
1527750189.793699000	46.0504	101	1
1527750189.795631000	46.0523	92	0
1527750189.795825000	46.0525	101	1
1527750189.797034000	46.0537	187	0
1527750189.798423000	46.0551	101	1
1527750189.902983000	46.1597	255	0
1527750189.904441000	46.1611	101	1
1527750189.922401000	46.1791	87	0
1527750190.078765000	46.3354	585	1
1527750190.078825000	46.3355	257	1
1527750190.135573000	46.3922	87	0
1527750190.210088000	46.4668	348	0
1527750190.211414000	46.4681	148	0
1527750190.212459000	46.4691	107	1
1527750190.214695000	46.4714	92	0
1527750190.216023000	46.4727	308	0
1527750190.216480000	46.4732	101	1
1527750190.595826000	46.8525	793	1
1527750190.595918000	46.8526	258	1
1527750190.685307000	46.942	87	0
1527750190.768743000	47.0254	325	0
1527750190.770056000	47.0267	148	0
1527750190.770416000	47.0271	104	1
1527750190.782581000	47.0393	92	0
1527750190.783890000	47.0406	158	0
1527750190.784711000	47.0414	101	1
1527750190.948970000	47.2056	390	1
1527750190.949064000	47.2057	258	1
1527750190.974122000	47.2308	87	0
1527750191.133946000	47.3906	233	0
1527750191.135319000	47.392	148	0
1527750191.135552000	47.3922	104	1
1527750191.148727000	47.4054	92	0
1527750191.150129000	47.4068	142	0
1527750191.150655000	47.4073	101	1
1527750191.375589000	47.6323	391	1
1527750191.375653000	47.6323	256	1
1527750191.393247000	47.6499	87	0
1527750191.489528000	47.7462	233	0
1527750191.490912000	47.7476	148	0
1527750191.491445000	47.7481	104	1
1527750191.494037000	47.7507	92	0
1527750191.495378000	47.7521	194	0
1527750191.495599000	47.7523	101	1
1527750191.840793000	48.0975	391	1
1527750191.840885000	48.0976	261	1
1527750191.857514000	48.1142	87	0
1527750191.941534000	48.1982	258	0
1527750191.942959000	48.1996	148	0
1527750191.943487000	48.2002	104	1
1527750191.948620000	48.2053	92	0
1527750191.949903000	48.2066	131	0
1527750191.950457000	48.2071	101	1
1527750192.198874000	48.4555	392	1
1527750192.198938000	48.4556	259	1
1527750192.242622000	48.4993	87	0
1527750192.325446000	48.5821	235	0
1527750192.326714000	48.5834	148	0
1527750192.327582000	48.5843	104	1
1527750192.329724000	48.5864	92	0
1527750192.331121000	48.5878	85	0
1527750192.331573000	48.5882	101	1
1527750192.639815000	48.8965	395	1
1527750192.639878000	48.8966	256	1
1527750192.657528000	48.9142	87	0
1527750192.741738000	48.9984	258	0
1527750192.743151000	48.9998	148	0
1527750192.743552000	49.0002	104	1
1527750192.746545000	49.0032	92	0
1527750192.747912000	49.0046	316	0
1527750192.748511000	49.0052	101	1
1527750193.602018000	49.8587	391	1
1527750193.602093000	49.8588	258	1
1527750193.676589000	49.9333	87	0
1527750193.772011000	50.0287	300	0
1527750193.773406000	50.0301	148	0
1527750193.773984000	50.0307	104	1
1527750193.789377000	50.0461	92	0
1527750193.790720000	50.0474	168	0
1527750193.791188000	50.0479	101	1
1527750193.887985000	50.1447	92	0
1527750193.890059000	50.1467	98	1
1527750195.202824000	51.4595	390	1
1527750195.202907000	51.4596	256	1
1527750195.224114000	51.4808	87	0
1527750195.333238000	51.5899	262	0
1527750195.334553000	51.5912	148	0
1527750195.335076000	51.5918	104	1
1527750195.352547000	51.6092	92	0
1527750195.353847000	51.6105	211	0
1527750195.354391000	51.6111	101	1
1527750195.450200000	51.7069	392	1
1527750195.450261000	51.7069	260	1
1527750195.473302000	51.73	87	0
1527750195.575086000	51.8318	269	0
1527750195.576400000	51.8331	148	0
1527750195.577096000	51.8338	104	1
1527750195.580321000	51.837	92	0
1527750195.581662000	51.8383	287	0
1527750195.582181000	51.8389	101	1
1527750195.690310000	51.947	391	1
1527750195.690376000	51.9471	256	1
1527750195.707635000	51.9643	87	0
1527750195.713402000	51.9701	87	0
1527750195.802533000	52.0592	256	0
1527750195.803829000	52.0605	148	0
1527750195.804100000	52.0608	107	1
1527750195.808304000	52.065	92	0
1527750195.809643000	52.0663	285	0
1527750195.810129000	52.0668	101	1
1527750196.230670000	52.4873	394	1
1527750196.230766000	52.4874	259	1
1527750196.249167000	52.5058	87	0
1527750196.341410000	52.5981	232	0
1527750196.342792000	52.5995	148	0
1527750196.343167000	52.5998	104	1
1527750196.346161000	52.6028	92	0
1527750196.347556000	52.6042	184	0
1527750196.348110000	52.6048	101	1
1527750196.785562000	53.0422	994	1
1527750196.785626000	53.0423	257	1
1527750196.814082000	53.0708	87	0
1527750196.815418000	53.0721	87	0
1527750196.912613000	53.1693	351	0
1527750196.913984000	53.1707	148	0
1527750196.914216000	53.1709	107	1
1527750196.917042000	53.1737	92	0
1527750196.918435000	53.1751	153	0
1527750196.919148000	53.1758	101	1
1527750197.081370000	53.338	587	1
1527750197.081465000	53.3381	256	1
1527750197.105207000	53.3619	87	0
1527750197.109815000	53.3665	87	0
1527750197.209421000	53.4661	235	0
1527750197.210759000	53.4674	148	0
1527750197.211184000	53.4679	107	1
1527750197.212207000	53.4689	92	0
1527750197.213560000	53.4702	221	0
1527750197.214153000	53.4708	101	1
1527750197.521749000	53.7784	795	1
1527750197.521835000	53.7785	261	1
1527750197.539111000	53.7958	87	0
1527750197.625989000	53.8827	350	0
1527750197.627241000	53.8839	148	0
1527750197.628277000	53.885	104	1
1527750197.630399000	53.8871	92	0
1527750197.631720000	53.8884	182	0
1527750197.632201000	53.8889	101	1
1527750197.932386000	54.1891	395	1
1527750197.932457000	54.1891	258	1
1527750197.950277000	54.207	87	0
1527750198.068419000	54.3251	328	0
1527750198.069698000	54.3264	148	0
1527750198.070299000	54.327	104	1
1527750198.078070000	54.3347	92	0
1527750198.079413000	54.3361	139	0
1527750198.080211000	54.3369	101	1
1527750198.592815000	54.8495	391	1
1527750198.592911000	54.8496	256	1
1527750198.610921000	54.8676	87	0
1527750198.697418000	54.9541	256	0
1527750198.698732000	54.9554	148	0
1527750198.699312000	54.956	104	1
1527750198.704279000	54.961	92	0
1527750198.705613000	54.9623	116	0
1527750198.706240000	54.9629	101	1
1527750198.864461000	55.1211	391	1
1527750198.864539000	55.1212	259	1
1527750198.881381000	55.1381	87	0
1527750198.975867000	55.2325	233	0
1527750198.977183000	55.2339	148	0
1527750198.977344000	55.234	104	1
1527750198.982077000	55.2388	92	0
1527750198.983468000	55.2401	192	0
1527750198.984284000	55.241	101	1
1527750199.277625000	55.5343	395	1
1527750199.277716000	55.5344	264	1
1527750199.299686000	55.5564	87	0
1527750199.387357000	55.644	233	0
1527750199.388726000	55.6454	148	0
1527750199.389315000	55.646	104	1
1527750199.392923000	55.6496	92	0
1527750199.394271000	55.6509	331	0
1527750199.394343000	55.651	98	1
1527750199.396373000	55.653	98	1
1527750199.711941000	55.9686	395	1
1527750199.712020000	55.9687	260	1
1527750199.731368000	55.988	87	0
1527750199.736034000	55.9927	87	0
1527750199.817978000	56.0747	258	0
1527750199.819315000	56.076	148	0
1527750199.819418000	56.0761	104	1
1527750199.820717000	56.0774	92	0
1527750199.821326000	56.078	101	1
1527750199.859348000	56.116	282	0
1527750199.861419000	56.1181	98	1
1527750200.914225000	57.1709	391	1
1527750200.914324000	57.171	258	1
1527750200.934624000	57.1913	87	0
1527750201.023356000	57.28	256	0
1527750201.024687000	57.2814	148	0
1527750201.025187000	57.2819	104	1
1527750201.050685000	57.3074	92	0
1527750201.052038000	57.3087	135	0
1527750201.052285000	57.309	101	1
1527750201.115242000	57.3719	256	0
1527750201.117290000	57.374	98	1
1527750201.147646000	57.4043	390	1
1527750201.147724000	57.4044	261	1
1527750201.189255000	57.4459	390	1
1527750201.228771000	57.4854	87	0
1527750201.262153000	57.5188	87	0
1527750201.283913000	57.5406	280	0
1527750201.285230000	57.5419	148	0
1527750201.286285000	57.543	107	1
1527750201.292234000	57.5489	92	0
1527750201.293669000	57.5503	306	0
1527750201.294193000	57.5509	101	1
1527750201.348745000	57.6054	280	0
1527750201.350291000	57.607	98	1
1527750201.863667000	58.1203	396	1
1527750201.863757000	58.1204	256	1
1527750201.930314000	58.187	396	1
1527750201.948384000	58.2051	87	0
1527750201.963960000	58.2206	87	0
1527750201.983242000	58.2399	262	0
1527750201.984490000	58.2412	148	0
1527750201.985323000	58.242	107	1
1527750201.987002000	58.2437	92	0
1527750201.988284000	58.245	234	0
1527750201.988299000	58.245	98	1
1527750201.990306000	58.247	98	1
1527750202.165692000	58.4224	392	1
1527750202.165768000	58.4224	257	1
1527750202.185619000	58.4423	87	0
1527750202.190108000	58.4468	87	0
1527750202.277633000	58.5343	271	0
1527750202.278963000	58.5356	148	0
1527750202.279397000	58.5361	107	1
1527750202.281798000	58.5385	92	0
1527750202.283292000	58.54	219	0
1527750202.283354000	58.54	98	1
1527750202.285324000	58.542	98	1
1527750202.506512000	58.7632	992	1
1527750202.506606000	58.7633	261	1
1527750202.533819000	58.7905	87	0
1527750202.619603000	58.8763	235	0
1527750202.620924000	58.8776	148	0
1527750202.621263000	58.8779	104	1
1527750202.624904000	58.8816	92	0
1527750202.626258000	58.8829	272	0
1527750202.626344000	58.883	98	1
1527750202.628338000	58.885	98	1
1527750202.826834000	59.0835	587	1
1527750202.826897000	59.0836	260	1
1527750202.848721000	59.1054	87	0
1527750202.854611000	59.1113	87	0
1527750202.936156000	59.1928	256	0
1527750202.937483000	59.1942	148	0
1527750202.938364000	59.195	107	1
1527750202.942325000	59.199	92	0
1527750202.943721000	59.2004	90	0
1527750202.944272000	59.2009	101	1
1527750203.291585000	59.5483	793	1
1527750203.291664000	59.5483	262	1
1527750203.325161000	59.5818	87	0
1527750203.431411000	59.6881	328	0
1527750203.432801000	59.6895	148	0
1527750203.433339000	59.69	104	1
1527750203.435990000	59.6927	92	0
1527750203.437319000	59.694	303	0
1527750203.437351000	59.694	98	1
1527750203.439386000	59.6961	98	1
1527750203.650772000	59.9074	395	1
1527750203.650832000	59.9075	257	1
1527750203.679949000	59.9366	87	0
1527750203.763729000	60.0204	258	0
1527750203.765161000	60.0218	148	0
1527750203.765404000	60.0221	104	1
1527750203.769334000	60.026	92	0
1527750203.770672000	60.0273	186	0
1527750203.771326000	60.028	101	1
1527750204.000603000	60.2573	392	1
1527750204.000665000	60.2573	256	1
1527750204.018901000	60.2756	87	0
1527750204.102873000	60.3595	348	0
1527750204.104236000	60.3609	148	0
1527750204.104486000	60.3612	104	1
1527750204.107454000	60.3641	92	0
1527750204.108781000	60.3655	313	0
1527750204.109338000	60.366	101	1
1527750204.889567000	61.1462	394	1
1527750204.889632000	61.1463	259	1
1527750204.907145000	61.1638	87	0
1527750204.915918000	61.1726	87	0
1527750204.995360000	61.252	325	0
1527750204.996686000	61.2534	148	0
1527750204.997476000	61.2542	107	1
1527750204.999730000	61.2564	92	0
1527750205.001138000	61.2578	254	0
1527750205.001389000	61.2581	101	1
1527750205.320869000	61.5775	390	1
1527750205.320952000	61.5776	256	1
1527750205.339246000	61.5959	87	0
1527750205.425781000	61.6825	233	0
1527750205.427154000	61.6838	148	0
1527750205.427520000	61.6842	104	1
1527750205.430318000	61.687	92	0
1527750205.431723000	61.6884	295	0
1527750205.432467000	61.6891	101	1
1527750205.601099000	61.8578	391	1
1527750205.601191000	61.8579	257	1
1527750205.619484000	61.8762	87	0
1527750205.710228000	61.9669	256	0
1527750205.711490000	61.9682	148	0
1527750205.712510000	61.9692	104	1
1527750205.715427000	61.9721	92	0
1527750205.716766000	61.9734	146	0
1527750205.717440000	61.9741	101	1
1527750206.320992000	62.5777	391	1
1527750206.321056000	62.5777	259	1
1527750206.338916000	62.5956	87	0
1527750206.447005000	62.7037	233	0
1527750206.448326000	62.705	148	0
1527750206.448600000	62.7053	104	1
1527750206.452358000	62.709	92	0
1527750206.453724000	62.7104	136	0
1527750206.454478000	62.7112	101	1
1527750206.535934000	62.7926	394	1
1527750206.535996000	62.7927	258	1
1527750206.562932000	62.8196	87	0
1527750206.668737000	62.9254	258	0
1527750206.670051000	62.9267	148	0
1527750206.670492000	62.9272	104	1
1527750206.673606000	62.9303	92	0
1527750206.674942000	62.9316	144	0
1527750206.675573000	62.9322	101	1
1527750206.870952000	63.1276	392	1
1527750206.871043000	63.1277	259	1
1527750206.890171000	63.1468	87	0
1527750206.971736000	63.2284	236	0
1527750206.973150000	63.2298	148	0
1527750206.973519000	63.2302	104	1
1527750206.976046000	63.2327	92	0
1527750206.977365000	63.234	141	0
1527750206.977704000	63.2344	101	1
1527750207.170934000	63.4276	392	1
1527750207.170994000	63.4277	258	1
1527750207.196881000	63.4536	87	0
1527750207.289517000	63.5462	278	0
1527750207.290807000	63.5475	148	0
1527750207.291631000	63.5483	104	1
1527750207.294227000	63.5509	92	0
1527750207.295577000	63.5523	100	0
1527750207.295613000	63.5523	98	1
1527750207.297604000	63.5543	98	1
1527750207.584040000	63.8407	391	1
1527750207.584104000	63.8408	259	1
1527750207.602778000	63.8595	87	0
1527750207.686017000	63.9427	263	0
1527750207.687346000	63.944	148	0
1527750207.687589000	63.9443	104	1
1527750207.691044000	63.9477	92	0
1527750207.692620000	63.9493	98	1
1527750207.692737000	63.9494	328	0
1527750207.694623000	63.9513	98	1
1527750207.993797000	64.2505	992	1
1527750207.993888000	64.2506	257	1
1527750208.015226000	64.2719	87	0
1527750208.103116000	64.3598	271	0
1527750208.104447000	64.3611	148	0
1527750208.104701000	64.3614	104	1
1527750208.115741000	64.3724	92	0
1527750208.117083000	64.3738	236	0
1527750208.117649000	64.3743	101	1
1527750208.313987000	64.5707	591	1
1527750208.314049000	64.5707	260	1
1527750208.332351000	64.589	87	0
1527750208.430474000	64.6872	233	0
1527750208.431751000	64.6884	148	0
1527750208.432690000	64.6894	104	1
1527750208.435485000	64.6922	92	0
1527750208.436776000	64.6935	328	0
1527750208.437598000	64.6943	101	1
1527750208.716352000	64.973	789	1
1527750208.716435000	64.9731	259	1
1527750208.735909000	64.9926	87	0
1527750208.817295000	65.074	259	0
1527750208.818615000	65.0753	148	0
1527750208.818686000	65.0754	101	1
1527750208.820617000	65.0773	98	1
1527750208.822528000	65.0792	92	0
1527750208.823874000	65.0805	279	0
1527750208.824609000	65.0813	101	1
1527750209.075899000	65.3326	392	1
1527750209.075990000	65.3327	260	1
1527750209.094024000	65.3507	87	0
1527750209.099228000	65.3559	87	0
1527750209.178329000	65.435	328	0
1527750209.179658000	65.4363	148	0
1527750209.179712000	65.4364	104	1
1527750209.181672000	65.4383	98	1
1527750209.182558000	65.4392	92	0
1527750209.183902000	65.4406	140	0
1527750209.184622000	65.4413	101	1
1527750209.567898000	65.8246	392	1
1527750209.567961000	65.8246	258	1
1527750209.585719000	65.8424	87	0
1527750209.670258000	65.9269	259	0
1527750209.671576000	65.9283	148	0
1527750209.671844000	65.9285	104	1
1527750209.675823000	65.9325	92	0
1527750209.677199000	65.9339	251	0
1527750209.677708000	65.9344	101	1
1527750209.979141000	66.2358	395	1
1527750209.979241000	66.2359	262	1
1527750209.998965000	66.2556	87	0
1527750210.085200000	66.3419	350	0
1527750210.086529000	66.3432	148	0
1527750210.086774000	66.3435	104	1
1527750210.090725000	66.3474	92	0
1527750210.092105000	66.3488	232	0
1527750210.092682000	66.3494	101	1
1527750210.302271000	66.5589	394	1
1527750210.302369000	66.559	259	1
1527750210.319722000	66.5764	87	0
1527750210.402746000	66.6594	303	0
1527750210.404096000	66.6608	148	0
1527750210.404732000	66.6614	104	1
1527750210.407442000	66.6641	92	0
1527750210.408728000	66.6654	87	0
1527750210.408767000	66.6654	98	1
1527750210.410769000	66.6674	98	1
1527750210.730999000	66.9877	390	1
1527750210.731091000	66.9878	260	1
1527750210.748656000	67.0053	87	0
1527750210.835576000	67.0923	259	0
1527750210.836913000	67.0936	148	0
1527750210.837765000	67.0944	104	1
1527750210.840447000	67.0971	92	0
1527750210.841725000	67.0984	150	0
1527750210.841777000	67.0985	98	1
1527750210.843761000	67.1004	98	1
1527750211.202582000	67.4593	391	1
1527750211.202680000	67.4594	260	1
1527750211.220352000	67.477	87	0
1527750211.311738000	67.5684	236	0
1527750211.313134000	67.5698	148	0
1527750211.313788000	67.5705	104	1
1527750211.315611000	67.5723	92	0
1527750211.316952000	67.5736	181	0
1527750211.317766000	67.5744	101	1
1527750211.428107000	67.6848	392	1
1527750211.428199000	67.6849	259	1
1527750211.447699000	67.7044	87	0
1527750211.451724000	67.7084	87	0
1527750211.529638000	67.7863	231	0
1527750211.530969000	67.7876	148	0
1527750211.531799000	67.7885	107	1
1527750211.534282000	67.791	92	0
1527750211.535625000	67.7923	237	0
1527750211.535854000	67.7925	101	1
1527750211.771177000	68.0279	393	1
1527750211.771239000	68.0279	261	1
1527750211.789522000	68.0462	87	0
1527750211.890934000	68.1476	257	0
1527750211.892268000	68.1489	148	0
1527750211.892794000	68.1495	104	1
1527750211.896074000	68.1528	92	0
1527750211.897410000	68.1541	250	0
1527750211.897903000	68.1546	101	1
1527750212.140925000	68.3976	394	1
1527750212.140992000	68.3977	258	1
1527750212.158234000	68.4149	87	0
1527750212.240321000	68.497	235	0
1527750212.241645000	68.4983	148	0
1527750212.241893000	68.4986	104	1
1527750212.245531000	68.5022	92	0
1527750212.246805000	68.5035	252	0
1527750212.246847000	68.5035	98	1
1527750212.248824000	68.5055	98	1
1527750212.460007000	68.7167	973	1
1527750212.460100000	68.7168	1412	1
1527750212.460124000	68.7168	1412	1
1527750212.460152000	68.7168	1412	1
1527750212.460184000	68.7169	1166	1
1527750212.478601000	68.7353	87	0
1527750212.552672000	68.8093	392	0
1527750212.554830000	68.8115	101	1
1527750212.559627000	68.8163	80	0
1527750212.560835000	68.8175	98	1
1527750212.564985000	68.8217	590	1
1527750212.565076000	68.8218	266	1
1527750212.583566000	68.8402	87	0
1527750212.691346000	68.948	306	0
1527750212.692720000	68.9494	148	0
1527750212.692983000	68.9497	104	1
1527750212.696130000	68.9528	92	0
1527750212.697469000	68.9541	250	0
1527750212.697912000	68.9546	101	1
1527750212.840952000	69.0976	794	1
1527750212.841045000	69.0977	260	1
1527750212.860260000	69.1169	87	0
1527750212.946138000	69.2028	271	0
1527750212.947462000	69.2041	148	0
1527750212.947886000	69.2046	104	1
1527750212.951603000	69.2083	92	0
1527750212.952912000	69.2096	98	1
1527750212.952949000	69.2096	292	0
1527750212.954930000	69.2116	98	1
1527750213.841862000	70.0985	391	1
1527750213.841959000	70.0986	260	1
1527750213.860589000	70.1173	87	0
1527750213.946294000	70.203	257	0
1527750213.947621000	70.2043	148	0
1527750213.948350000	70.205	104	1
1527750213.950848000	70.2075	92	0
1527750213.952186000	70.2089	327	0
1527750213.952339000	70.209	101	1
1527750214.192609000	70.4493	390	1
1527750214.192701000	70.4494	260	1
1527750214.211849000	70.4685	87	0
1527750214.301396000	70.5581	326	0
1527750214.302762000	70.5594	148	0
1527750214.303361000	70.56	104	1
1527750214.305572000	70.5622	92	0
1527750214.306907000	70.5636	179	0
1527750214.307378000	70.5641	101	1
1527750214.432960000	70.6896	391	1
1527750214.433160000	70.6898	259	1
1527750214.452024000	70.7087	87	0
1527750214.539033000	70.7957	235	0
1527750214.540360000	70.797	148	0
1527750214.540448000	70.7971	101	1
1527750214.542408000	70.7991	98	1
1527750214.543391000	70.8001	92	0
1527750214.544725000	70.8014	315	0
1527750214.545324000	70.802	101	1
1527750214.812987000	71.0697	392	1
1527750214.813062000	71.0697	261	1
1527750214.835656000	71.0923	87	0
1527750214.933367000	71.19	371	0
1527750214.934700000	71.1914	148	0
1527750214.935381000	71.1921	104	1
1527750214.938293000	71.195	92	0
1527750214.939647000	71.1963	240	0
1527750214.940342000	71.197	101	1
1527750215.460501000	71.7172	373	1
1527750215.460582000	71.7173	1412	1
1527750215.460621000	71.7173	1412	1
1527750215.460663000	71.7173	1412	1
1527750215.460699000	71.7174	1412	1
1527750215.460741000	71.7174	1412	1
1527750215.460775000	71.7175	1412	1
1527750215.460810000	71.7175	1412	1
1527750215.460832000	71.7175	1412	1
1527750215.460877000	71.7176	1412	1
1527750215.460910000	71.7176	1412	1
1527750215.460946000	71.7176	1412	1
1527750215.460979000	71.7177	1412	1
1527750215.462395000	71.7191	1412	1
1527750215.462451000	71.7191	144	1
1527750215.478691000	71.7354	87	0
1527750215.481725000	71.7384	87	0
1527750215.605274000	71.8619	375	0
1527750215.607425000	71.8641	104	1
1527750215.612362000	71.869	80	0
1527750215.613084000	71.8698	408	1
1527750215.613154000	71.8698	259	1
1527750215.630240000	71.8869	87	0
1527750215.727877000	71.9846	328	0
1527750215.729212000	71.9859	148	0
1527750215.729493000	71.9862	104	1
1527750215.732400000	71.9891	92	0
1527750215.733749000	71.9904	332	0
1527750215.734397000	71.9911	101	1
1527750215.973985000	72.2307	395	1
1527750215.974082000	72.2308	262	1
1527750215.995233000	72.2519	87	0
1527750216.021464000	72.2781	87	0
1527750216.077441000	72.3341	235	0
1527750216.078731000	72.3354	148	0
1527750216.079509000	72.3362	107	1
1527750216.082278000	72.339	92	0
1527750216.083690000	72.3404	266	0
1527750216.084438000	72.3411	101	1
1527750216.463759000	72.7204	392	1
1527750216.463818000	72.7205	259	1
1527750216.480348000	72.737	87	0
1527750216.592248000	72.8489	233	0
1527750216.593649000	72.8503	148	0
1527750216.594551000	72.8512	104	1
1527750216.597378000	72.8541	92	0
1527750216.598645000	72.8553	150	0
1527750216.599464000	72.8561	101	1
1527750216.683827000	72.9405	393	1
1527750216.683913000	72.9406	258	1
1527750216.703307000	72.96	87	0
1527750216.708635000	72.9653	87	0
1527750216.786519000	73.0432	256	0
1527750216.787968000	73.0446	148	0
1527750216.788473000	73.0451	107	1
1527750216.790784000	73.0475	92	0
1527750216.792177000	73.0489	270	0
1527750216.792640000	73.0493	101	1
1527750217.046619000	73.3033	996	1
1527750217.046731000	73.3034	261	1
1527750217.083270000	73.3399	87	0
1527750217.181952000	73.4386	235	0
1527750217.183356000	73.44	148	0
1527750217.183633000	73.4403	104	1
1527750217.187807000	73.4445	92	0
1527750217.189187000	73.4459	112	0
1527750217.189672000	73.4463	101	1
1527750217.295731000	73.5524	590	1
1527750217.295799000	73.5525	263	1
1527750217.312973000	73.5696	87	0
1527750217.317978000	73.5747	87	0
1527750217.400929000	73.6576	235	0
1527750217.402320000	73.659	148	0
1527750217.402533000	73.6592	107	1
1527750217.405555000	73.6622	92	0
1527750217.406930000	73.6636	158	0
1527750217.407484000	73.6642	101	1
1527750217.646996000	73.9037	790	1
1527750217.647059000	73.9037	259	1
1527750217.665322000	73.922	87	0
1527750217.670940000	73.9276	87	0
1527750217.779176000	74.0359	306	0
1527750217.780509000	74.0372	148	0
1527750217.780597000	74.0373	104	1
1527750217.782615000	74.0393	98	1
1527750217.783768000	74.0404	92	0
1527750217.785168000	74.0418	309	0
1527750217.785624000	74.0423	101	1
1527750218.024875000	74.2816	391	1
1527750218.024971000	74.2816	259	1
1527750218.041591000	74.2983	87	0
1527750218.129668000	74.3863	271	0
1527750218.131067000	74.3877	148	0
1527750218.131568000	74.3882	104	1
1527750218.134375000	74.3911	92	0
1527750218.135615000	74.3923	98	1
1527750218.135714000	74.3924	292	0
1527750218.137619000	74.3943	98	1
1527750218.805044000	75.0617	391	1
1527750218.805104000	75.0618	259	1
1527750218.823475000	75.0802	87	0
1527750218.910014000	75.1667	256	0
1527750218.911350000	75.168	148	0
1527750218.911699000	75.1684	104	1
1527750218.914508000	75.1712	92	0
1527750218.915794000	75.1725	299	0
1527750218.916602000	75.1733	101	1
1527750219.175080000	75.4318	394	1
1527750219.175147000	75.4318	260	1
1527750219.193935000	75.4506	87	0
1527750219.282082000	75.5388	329	0
1527750219.283446000	75.5401	148	0
1527750219.283618000	75.5403	101	1
1527750219.285614000	75.5423	98	1
1527750219.286939000	75.5436	92	0
1527750219.288264000	75.5449	206	0
1527750219.288638000	75.5453	101	1
1527750219.403815000	75.6605	392	1
1527750219.403912000	75.6606	262	1
1527750219.421733000	75.6784	87	0
1527750219.511659000	75.7683	233	0
1527750219.513058000	75.7697	148	0
1527750219.513719000	75.7704	104	1
1527750219.516944000	75.7736	92	0
1527750219.518416000	75.7751	291	0
1527750219.518644000	75.7753	101	1
1527750219.885221000	76.1419	391	1
1527750219.885282000	76.142	259	1
1527750219.902475000	76.1592	87	0
1527750220.007121000	76.2638	372	0
1527750220.008770000	76.2654	101	1
1527750220.010974000	76.2676	148	0
1527750220.012599000	76.2693	92	0
1527750220.012698000	76.2694	98	1
1527750220.013939000	76.2706	232	0
1527750220.014634000	76.2713	101	1
1527750220.186309000	76.443	394	1
1527750220.186376000	76.4431	259	1
1527750220.203627000	76.4603	87	0
1527750220.287725000	76.5444	235	0
1527750220.289081000	76.5458	148	0
1527750220.289773000	76.5464	104	1
1527750220.292718000	76.5494	92	0
1527750220.294078000	76.5508	151	0
1527750220.294658000	76.5513	101	1
1527750220.574864000	76.8315	391	1
1527750220.574950000	76.8316	259	1
1527750220.595456000	76.8521	87	0
1527750220.692689000	76.9494	257	0
1527750220.693972000	76.9506	148	0
1527750220.694769000	76.9514	104	1
1527750220.698614000	76.9553	92	0
1527750220.699981000	76.9567	222	0
1527750220.700688000	76.9574	101	1
1527750220.987317000	77.244	390	1
1527750220.987401000	77.2441	261	1
1527750221.014876000	77.2716	87	0
1527750221.092124000	77.3488	303	0
1527750221.093502000	77.3502	148	0
1527750221.093775000	77.3505	104	1
1527750221.097424000	77.3541	92	0
1527750221.098727000	77.3554	263	0
1527750221.098769000	77.3554	98	1
1527750221.100764000	77.3574	98	1
1527750221.396225000	77.6529	395	1
1527750221.396310000	77.653	264	1
1527750221.413285000	77.67	87	0
1527750221.499132000	77.7558	231	0
1527750221.500520000	77.7572	148	0
1527750221.500779000	77.7575	104	1
1527750221.502542000	77.7592	92	0
1527750221.503766000	77.7604	98	1
1527750221.503815000	77.7605	255	0
1527750221.505754000	77.7624	98	1
1527750221.874112000	78.1308	389	1
1527750221.874172000	78.1308	259	1
1527750221.893518000	78.1502	87	0
1527750221.977124000	78.2338	256	0
1527750221.978454000	78.2351	148	0
1527750221.978783000	78.2355	104	1
1527750221.981477000	78.2382	92	0
1527750221.982769000	78.2394	98	1
1527750221.982796000	78.2395	186	0
1527750221.984792000	78.2415	98	1
1527750222.244136000	78.5008	990	1
1527750222.244228000	78.5009	263	1
1527750222.264298000	78.521	87	0
1527750222.350787000	78.6075	235	0
1527750222.352156000	78.6088	148	0
1527750222.352817000	78.6095	104	1
1527750222.355726000	78.6124	92	0
1527750222.357124000	78.6138	124	0
1527750222.357780000	78.6145	101	1
1527750222.685489000	78.9422	590	1
1527750222.685581000	78.9423	261	1
1527750222.704281000	78.961	87	0
1527750222.791811000	79.0485	257	0
1527750222.793250000	79.0499	148	0
1527750222.793844000	79.0505	104	1
1527750222.794945000	79.0516	92	0
1527750222.796284000	79.053	104	0
1527750222.796829000	79.0535	101	1
1527750223.193983000	79.4507	790	1
1527750223.194075000	79.4508	260	1
1527750223.217679000	79.4744	87	0
1527750223.301011000	79.5577	233	0
1527750223.302327000	79.559	148	0
1527750223.302861000	79.5595	104	1
1527750223.306982000	79.5637	92	0
1527750223.308307000	79.565	197	0
1527750223.308953000	79.5656	101	1
1527750223.496050000	79.7527	393	1
1527750223.496104000	79.7528	258	1
1527750223.513211000	79.7699	87	0
1527750223.517725000	79.7744	87	0
1527750223.597922000	79.8546	284	0
1527750223.599246000	79.8559	148	0
1527750223.599878000	79.8566	107	1
1527750223.604257000	79.8609	92	0
1527750223.605588000	79.8623	86	0
1527750223.606242000	79.8629	101	1
1527750223.794208000	80.0509	391	1
1527750223.794305000	80.051	258	1
1527750223.812891000	80.0696	87	0
1527750223.904797000	80.1615	293	0
1527750223.906180000	80.1629	148	0
1527750223.906955000	80.1636	104	1
1527750223.909924000	80.1666	92	0
1527750223.911282000	80.168	147	0
1527750223.911859000	80.1685	101	1
1527750224.044079000	80.3008	390	1
1527750224.044174000	80.3008	258	1
1527750224.061728000	80.3184	87	0
1527750224.146620000	80.4033	235	0
1527750224.147885000	80.4046	148	0
1527750224.148996000	80.4057	104	1
1527750224.152020000	80.4087	92	0
1527750224.153471000	80.4101	174	0
1527750224.153959000	80.4106	101	1
1527750224.314129000	80.5708	392	1
1527750224.314210000	80.5709	259	1
1527750224.332883000	80.5896	87	0
1527750224.419959000	80.6766	328	0
1527750224.421314000	80.678	148	0
1527750224.421994000	80.6787	104	1
1527750224.424415000	80.6811	92	0
1527750224.425726000	80.6824	134	0
1527750224.425968000	80.6826	101	1
1527750225.214717000	81.4714	391	1
1527750225.214784000	81.4715	261	1
1527750225.232567000	81.4892	87	0
1527750225.343824000	81.6005	255	0
1527750225.345178000	81.6019	148	0
1527750225.346130000	81.6028	104	1
1527750225.348532000	81.6052	92	0
1527750225.349840000	81.6065	236	0
1527750225.350072000	81.6067	101	1
1527750225.436449000	81.6931	394	1
1527750225.436511000	81.6932	262	1
1527750225.455015000	81.7117	87	0
1527750225.544512000	81.8012	350	0
1527750225.545753000	81.8024	148	0
1527750225.546074000	81.8027	104	1
1527750225.548749000	81.8054	92	0
1527750225.550051000	81.8067	205	0
1527750225.550067000	81.8067	98	1
1527750225.552001000	81.8087	98	1
1527750225.685776000	81.9425	395	1
1527750225.685846000	81.9425	259	1
1527750225.704393000	81.9611	87	0
1527750225.797497000	82.0542	256	0
1527750225.798824000	82.0555	148	0
1527750225.799040000	82.0557	104	1
1527750225.802185000	82.0589	92	0
1527750225.803584000	82.0603	264	0
1527750225.804084000	82.0608	101	1
1527750225.925077000	82.1818	391	1
1527750225.925166000	82.1818	258	1
1527750225.942029000	82.1987	87	0
1527750226.035566000	82.2922	235	0
1527750226.036963000	82.2936	148	0
1527750226.037054000	82.2937	101	1
1527750226.039068000	82.2957	98	1
1527750226.041047000	82.2977	92	0
1527750226.042512000	82.2992	228	0
1527750226.042987000	82.2997	101	1
1527750226.364687000	82.6214	392	1
1527750226.364753000	82.6214	261	1
1527750226.382647000	82.6393	87	0
1527750226.400227000	82.6569	87	0
1527750226.482834000	82.7395	303	0
1527750226.484189000	82.7409	148	0
1527750226.485112000	82.7418	107	1
1527750226.487724000	82.7444	92	0
1527750226.489078000	82.7458	263	0
1527750226.489130000	82.7458	98	1
1527750226.491116000	82.7478	98	1
1527750226.614485000	82.8712	390	1
1527750226.614547000	82.8712	261	1
1527750226.631727000	82.8884	87	0
1527750226.636749000	82.8934	87	0
1527750226.807741000	83.0644	256	0
1527750226.809050000	83.0657	148	0
1527750226.810070000	83.0667	107	1
1527750226.811725000	83.0684	92	0
1527750226.813109000	83.0698	232	0
1527750226.813237000	83.0699	98	1
1527750226.815138000	83.0718	98	1
1527750226.904559000	83.1612	992	1
1527750226.904705000	83.1614	261	1
1527750226.922707000	83.1794	87	0
1527750227.015990000	83.2727	235	0
1527750227.017319000	83.274	148	0
1527750227.018077000	83.2748	104	1
1527750227.020373000	83.277	92	0
1527750227.021711000	83.2784	228	0
1527750227.022358000	83.279	101	1
1527750227.355492000	83.6122	591	1
1527750227.355584000	83.6123	263	1
1527750227.372902000	83.6296	87	0
1527750227.461742000	83.7184	233	0
1527750227.463128000	83.7198	148	0
1527750227.464172000	83.7208	104	1
1527750227.467131000	83.7238	92	0
1527750227.468536000	83.7252	169	0
1527750227.469086000	83.7258	101	1
1527750227.795521000	84.0522	790	1
1527750227.795607000	84.0523	262	1
1527750227.814635000	84.0713	87	0
1527750227.818436000	84.0751	87	0
1527750227.899372000	84.156	255	0
1527750227.900689000	84.1574	148	0
1527750227.901155000	84.1578	107	1
1527750227.904165000	84.1608	92	0
1527750227.905577000	84.1623	237	0
1527750227.906090000	84.1628	101	1
1527750228.054307000	84.311	389	1
1527750228.054377000	84.3111	259	1
1527750228.073424000	84.3301	87	0
1527750228.183740000	84.4404	235	0
1527750228.185109000	84.4418	148	0
1527750228.185213000	84.4419	101	1
1527750228.187196000	84.4439	98	1
1527750228.188624000	84.4453	92	0
1527750228.190189000	84.4469	98	1
1527750228.190225000	84.4469	181	0
1527750228.192201000	84.4489	98	1
[truncated: 571 more rows]
