# Supplementary material for: Method for multi-task learning fusion network traffic classification to address small sample labels
Source: Sci Rep. 2024 Jan 30;14:2518. doi: 10.1038/s41598-024-51933-8 (PMC10827795; doi:10.1038/s41598-024-51933-8)
Supplement: Supplementary file 2 — Supplementary Information 2. [file 41598_2024_51933_MOESM2_ESM.zip › QUIC Dataset/QUIC Dataset/pretraining/Google Doc/GoogleDoc-1020.txt]

1527741140.544085000	0	404	1
1527741140.590022000	0.0459371	87	0
1527741140.646786000	0.102701	289	0
1527741140.656610000	0.112525	101	1
1527741140.658558000	0.114473	100	0
1527741140.659846000	0.115761	237	0
1527741140.668594000	0.124509	101	1
1527741142.899539000	2.35545	425	1
1527741142.945445000	2.40136	87	0
1527741143.002239000	2.45815	585	0
1527741143.007317000	2.46323	100	0
1527741143.008582000	2.4645	176	0
1527741143.011720000	2.46763	107	1
1527741143.731375000	3.18729	425	1
1527741143.787513000	3.24343	87	0
1527741143.842530000	3.29844	106	0
1527741143.850611000	3.30653	100	0
1527741143.851937000	3.30785	110	0
1527741143.852771000	3.30869	107	1
1527741144.415730000	3.87164	425	1
1527741144.462808000	3.91872	87	0
1527741144.520500000	3.97641	288	0
1527741144.528512000	3.98443	100	0
1527741144.530844000	3.98676	104	1
1527741144.532804000	3.98872	219	0
1527741144.542819000	3.99873	98	1
1527741144.756413000	4.21233	426	1
1527741144.815196000	4.27111	87	0
1527741144.872619000	4.32853	266	0
1527741144.881428000	4.33734	100	0
1527741144.882767000	4.33868	95	0
1527741144.882871000	4.33879	104	1
1527741144.892832000	4.34875	98	1
1527741145.436208000	4.89212	425	1
1527741145.485412000	4.94133	87	0
1527741145.543725000	4.99964	289	0
1527741145.549348000	5.00526	100	0
1527741145.550640000	5.00656	278	0
1527741145.553917000	5.00983	107	1
1527741146.117566000	5.57348	426	1
1527741146.166911000	5.62283	87	0
1527741146.223718000	5.67963	289	0
1527741146.230577000	5.68649	100	0
1527741146.231809000	5.68772	133	0
1527741146.233983000	5.6899	107	1
1527741146.796905000	6.25282	426	1
1527741146.841265000	6.29718	87	0
1527741146.901118000	6.35703	266	0
1527741146.911027000	6.36694	101	1
1527741146.914759000	6.37067	100	0
1527741146.915986000	6.3719	211	0
1527741146.924996000	6.38091	101	1
1527741147.158716000	6.61463	427	1
1527741147.206020000	6.66194	87	0
1527741147.262293000	6.71821	289	0
1527741147.268811000	6.72473	100	0
1527741147.271246000	6.72716	232	0
1527741147.272440000	6.72835	107	1
1527741147.867796000	7.32371	427	1
1527741147.926563000	7.38248	87	0
1527741148.006043000	7.46196	291	0
1527741148.015817000	7.47173	100	0
1527741148.016078000	7.47199	104	1
1527741148.017184000	7.4731	171	0
1527741148.027054000	7.48297	98	1
1527741148.574761000	8.03068	426	1
1527741148.621107000	8.07702	87	0
1527741148.678091000	8.13401	266	0
1527741148.688041000	8.14396	100	0
1527741148.688095000	8.14401	101	1
1527741148.689399000	8.14531	283	0
1527741148.698072000	8.15399	101	1
1527741148.838629000	8.29454	426	1
1527741148.899723000	8.35564	87	0
1527741148.955091000	8.41101	291	0
1527741148.965147000	8.42106	101	1
1527741148.965229000	8.42114	100	0
1527741148.966581000	8.4225	189	0
1527741148.975107000	8.43102	101	1
1527741149.569674000	9.02559	426	1
1527741149.632556000	9.08847	87	0
1527741149.688243000	9.14416	266	0
1527741149.697881000	9.1538	100	0
1527741149.698107000	9.15402	104	1
1527741149.699168000	9.15508	225	0
1527741149.709095000	9.16501	98	1
1527741150.399696000	9.85561	427	1
1527741150.467559000	9.92347	87	0
1527741150.526668000	9.98258	291	0
1527741150.532433000	9.98835	100	0
1527741150.533704000	9.98962	107	0
1527741150.537160000	9.99307	107	1
1527741150.688809000	10.1447	426	1
1527741150.755056000	10.211	87	0
1527741150.796649000	10.2526	560	0
1527741150.806200000	10.2621	101	1
1527741150.807479000	10.2634	100	0
1527741150.808773000	10.2647	184	0
1527741150.817152000	10.2731	101	1
1527741151.372826000	10.8287	426	1
1527741151.420804000	10.8767	87	0
1527741151.478799000	10.9347	291	0
1527741151.487817000	10.9437	100	0
1527741151.488258000	10.9442	104	1
1527741151.489188000	10.9451	185	0
1527741151.499273000	10.9552	98	1
1527741152.046177000	11.5021	427	1
1527741152.093234000	11.5491	87	0
1527741152.153669000	11.6096	291	0
1527741152.163316000	11.6192	101	1
1527741152.164253000	11.6202	100	0
1527741152.165546000	11.6215	267	0
1527741152.174286000	11.6302	101	1
1527741152.409692000	11.8656	427	1
1527741152.456862000	11.9128	87	0
1527741152.513699000	11.9696	266	0
1527741152.523243000	11.9792	101	1
1527741152.524117000	11.98	100	0
1527741152.525403000	11.9813	140	0
1527741152.534265000	11.9902	101	1
1527741152.682381000	12.1383	426	1
1527741152.746438000	12.2024	87	0
1527741152.799050000	12.255	267	0
1527741152.807033000	12.2629	100	0
1527741152.808297000	12.2642	97	0
1527741152.809311000	12.2652	107	1
1527741153.386752000	12.8427	427	1
1527741153.439180000	12.8951	87	0
1527741153.495807000	12.9517	290	0
1527741153.504085000	12.96	100	0
1527741153.505354000	12.9613	327	0
1527741153.505437000	12.9614	104	1
1527741153.515390000	12.9713	98	1
1527741154.124400000	13.5803	427	1
1527741154.175642000	13.6316	87	0
1527741154.220062000	13.676	291	0
1527741154.226563000	13.6825	100	0
1527741154.227772000	13.6837	261	0
1527741154.230369000	13.6863	107	1
1527741154.789782000	14.2457	427	1
1527741154.834610000	14.2905	87	0
1527741154.892165000	14.3481	266	0
1527741154.898400000	14.3543	100	0
1527741154.899689000	14.3556	291	0
1527741154.902417000	14.3583	107	1
1527741155.455204000	14.9111	427	1
1527741155.509359000	14.9653	87	0
1527741155.569355000	15.0253	289	0
1527741155.577843000	15.0338	100	0
1527741155.579207000	15.0351	333	0
1527741155.579443000	15.0354	107	1
1527741155.781872000	15.2378	427	1
1527741155.839338000	15.2953	87	0
1527741155.882806000	15.3387	265	0
1527741155.890678000	15.3466	100	0
1527741155.891970000	15.3479	286	0
1527741155.892443000	15.3484	107	1
1527741156.452343000	15.9083	427	1
1527741156.500605000	15.9565	87	0
1527741156.557445000	16.0134	289	0
1527741156.560018000	16.0159	101	1
1527741156.564796000	16.0207	100	0
1527741156.566072000	16.022	229	0
1527741156.575612000	16.0315	101	1
1527741157.079143000	16.5351	427	1
1527741157.126805000	16.5827	87	0
1527741157.183257000	16.6392	289	0
1527741157.192900000	16.6488	100	0
1527741157.193567000	16.6495	104	1
1527741157.194304000	16.6502	267	0
1527741157.204533000	16.6604	98	1
1527741157.749246000	17.2052	427	1
1527741157.796312000	17.2522	87	0
1527741157.857413000	17.3133	560	0
1527741157.867268000	17.3232	100	0
1527741157.867540000	17.3235	104	1
1527741157.868575000	17.3245	99	0
1527741157.878615000	17.3345	98	1
1527741158.464912000	17.9208	427	1
1527741158.510799000	17.9667	87	0
1527741158.553860000	18.0098	290	0
1527741158.560902000	18.0168	100	0
1527741158.562222000	18.0181	260	0
1527741158.563589000	18.0195	107	1
1527741159.116737000	18.5727	427	1
1527741159.165485000	18.6214	87	0
1527741159.222491000	18.6784	291	0
1527741159.229213000	18.6851	100	0
1527741159.230496000	18.6864	272	0
1527741159.232636000	18.6886	107	1
1527741159.795899000	19.2518	427	1
1527741159.843233000	19.2991	87	0
1527741159.902676000	19.3586	266	0
1527741159.911667000	19.3676	100	0
1527741159.912684000	19.3686	104	1
1527741159.913000000	19.3689	321	0
1527741159.922660000	19.3786	98	1
1527741160.324327000	19.7802	427	1
1527741160.377664000	19.8336	87	0
1527741160.452712000	19.9086	290	0
1527741160.461092000	19.917	100	0
1527741160.462384000	19.9183	139	0
1527741160.462959000	19.9189	107	1
1527741160.685431000	20.1413	426	1
1527741160.742839000	20.1988	87	0
1527741160.794451000	20.2504	266	0
1527741160.802795000	20.2587	100	0
1527741160.804209000	20.2601	304	0
1527741160.804700000	20.2606	107	1
1527741161.388816000	20.8447	426	1
1527741161.461992000	20.9179	87	0
1527741161.505207000	20.9611	290	0
1527741161.511158000	20.9671	100	0
1527741161.512473000	20.9684	172	0
1527741161.514905000	20.9708	107	1
1527741162.063592000	21.5195	426	1
1527741162.110481000	21.5664	87	0
1527741162.153205000	21.6091	290	0
1527741162.160024000	21.6159	100	0
1527741162.161297000	21.6172	152	0
1527741162.162821000	21.6187	107	1
1527741162.722439000	22.1784	426	1
1527741162.777575000	22.2335	87	0
1527741162.835019000	22.2909	266	0
1527741162.844851000	22.3008	101	1
1527741162.844929000	22.3008	100	0
1527741162.846234000	22.3021	240	0
1527741162.854840000	22.3108	101	1
1527741163.407528000	22.8634	426	1
1527741163.462010000	22.9179	87	0
1527741163.521294000	22.9772	291	0
1527741163.530906000	22.9868	101	1
1527741163.537382000	22.9933	100	0
1527741163.538673000	22.9946	279	0
1527741163.546900000	23.0028	101	1
1527741163.686419000	23.1423	426	1
1527741163.733326000	23.1892	87	0
1527741163.791410000	23.2473	268	0
1527741163.799950000	23.2559	100	0
1527741163.800922000	23.2568	104	1
1527741163.801295000	23.2572	315	0
1527741163.810928000	23.2668	98	1
1527741164.368906000	23.8248	426	1
1527741164.430964000	23.8869	87	0
1527741164.488531000	23.9444	292	0
1527741164.497966000	23.9539	100	0
1527741164.498007000	23.9539	101	1
1527741164.499293000	23.9552	114	0
1527741164.507987000	23.9639	101	1
1527741164.727623000	24.1835	427	1
1527741164.785477000	24.2414	87	0
1527741164.837837000	24.2938	561	0
1527741164.844349000	24.3003	100	0
1527741164.845624000	24.3015	306	0
1527741164.847974000	24.3039	107	1
1527741165.036040000	24.492	426	1
1527741165.091381000	24.5473	87	0
1527741165.154375000	24.6103	290	0
1527741165.160948000	24.6169	100	0
1527741165.163502000	24.6194	152	0
1527741165.164075000	24.62	107	1
1527741165.333633000	24.7895	426	1
1527741165.421078000	24.877	87	0
1527741165.469578000	24.9255	268	0
1527741165.474982000	24.9309	100	0
1527741165.476224000	24.9321	139	0
1527741165.479172000	24.9351	107	1
1527741166.058582000	25.5145	427	1
1527741166.135083000	25.591	87	0
1527741166.198693000	25.6546	290	0
1527741166.207274000	25.6632	100	0
1527741166.208100000	25.664	104	1
1527741166.208610000	25.6645	289	0
1527741166.218096000	25.674	98	1
1527741166.790550000	26.2465	427	1
1527741166.863411000	26.3193	87	0
1527741166.912805000	26.3687	266	0
1527741166.923156000	26.3791	101	1
1527741166.931089000	26.387	100	0
1527741166.932453000	26.3884	167	0
1527741166.941146000	26.3971	101	1
1527741167.523834000	26.9797	426	1
1527741167.575051000	27.031	87	0
1527741167.635147000	27.0911	290	0
1527741167.645190000	27.1011	101	1
1527741167.647804000	27.1037	100	0
1527741167.649134000	27.105	218	0
1527741167.657159000	27.1131	101	1
1527741168.291272000	27.7472	427	1
1527741168.337815000	27.7937	87	0
1527741168.379622000	27.8355	292	0
1527741168.389276000	27.8452	101	1
1527741168.389733000	27.8456	100	0
1527741168.391077000	27.847	106	0
1527741168.399241000	27.8552	101	1
1527741168.948786000	28.4047	427	1
1527741168.996535000	28.4525	87	0
1527741169.055202000	28.5111	290	0
1527741169.065273000	28.5212	101	1
1527741169.070619000	28.5265	100	0
1527741169.071844000	28.5278	160	0
1527741169.080270000	28.5362	101	1
1527741169.637268000	29.0932	427	1
1527741169.691389000	29.1473	87	0
1527741169.746838000	29.2028	267	0
1527741169.754656000	29.2106	100	0
1527741169.755904000	29.2118	211	0
1527741169.756493000	29.2124	107	1
1527741170.051216000	29.5071	427	1
1527741170.096865000	29.5528	87	0
1527741170.159901000	29.6158	291	0
1527741170.169345000	29.6253	101	1
1527741170.172393000	29.6283	100	0
1527741170.173686000	29.6296	125	0
1527741170.182335000	29.6382	101	1
1527741170.323830000	29.7797	427	1
1527741170.370154000	29.8261	87	0
1527741170.429339000	29.8853	268	0
1527741170.436856000	29.8928	100	0
1527741170.438197000	29.8941	129	0
1527741170.439307000	29.8952	107	1
1527741170.991733000	30.4476	426	1
1527741171.044051000	30.5	87	0
1527741171.101070000	30.557	292	0
1527741171.106884000	30.5628	100	0
1527741171.108205000	30.5641	92	0
1527741171.111363000	30.5673	107	1
1527741171.199315000	30.6552	292	0
1527741171.209368000	30.6653	98	1
1527741171.710099000	31.166	426	1
1527741171.764391000	31.2203	87	0
1527741171.816725000	31.2726	562	0
1527741171.825611000	31.2815	100	0
1527741171.826425000	31.2823	104	1
1527741171.829905000	31.2858	262	0
1527741171.839399000	31.2953	98	1
1527741172.392058000	31.848	427	1
1527741172.449887000	31.9058	87	0
1527741172.505577000	31.9615	291	0
1527741172.515090000	31.971	100	0
1527741172.515434000	31.9713	104	1
1527741172.516387000	31.9723	197	0
1527741172.526445000	31.9824	98	1
1527741172.778095000	32.234	426	1
1527741172.836388000	32.2923	87	0
1527741172.877133000	32.333	267	0
1527741172.884207000	32.3401	100	0
1527741172.885457000	32.3414	198	0
1527741172.887421000	32.3433	107	1
1527741173.489520000	32.9454	427	1
1527741173.539746000	32.9957	87	0
1527741173.597809000	33.0537	291	0
1527741173.607547000	33.0635	101	1
1527741173.607738000	33.0637	100	0
1527741173.609024000	33.0649	239	0
1527741173.617754000	33.0737	101	1
1527741174.177207000	33.6331	427	1
1527741174.222329000	33.6782	87	0
1527741174.281802000	33.7377	292	0
1527741174.291554000	33.7475	101	1
1527741174.291685000	33.7476	100	0
1527741174.293002000	33.7489	100	0
1527741174.301544000	33.7575	101	1
1527741174.713247000	34.1692	427	1
1527741174.762319000	34.2182	87	0
1527741174.819313000	34.2752	267	0
1527741174.828935000	34.2848	100	0
1527741174.829594000	34.2855	104	1
1527741174.830283000	34.2862	264	0
1527741174.839602000	34.2955	98	1
1527741175.077545000	34.5335	426	1
1527741175.151869000	34.6078	87	0
1527741175.227711000	34.6836	291	0
1527741175.237614000	34.6935	101	1
1527741175.238689000	34.6946	100	0
1527741175.239980000	34.6959	193	0
1527741175.248600000	34.7045	101	1
1527741175.301628000	34.7575	100	0
1527741175.311620000	34.7675	98	1
1527741175.416403000	34.8723	428	1
1527741175.501693000	34.9576	87	0
1527741175.556324000	35.0122	267	0
1527741175.564115000	35.02	100	0
1527741175.565407000	35.0213	130	0
1527741175.567025000	35.0229	107	1
1527741175.812238000	35.2682	428	1
1527741175.879320000	35.3352	87	0
1527741175.943215000	35.3991	268	0
1527741175.951325000	35.4072	100	0
1527741175.952566000	35.4085	249	0
1527741175.953904000	35.4098	107	1
1527741176.513573000	35.9695	428	1
1527741176.589806000	36.0457	87	0
1527741176.643636000	36.0996	290	0
1527741176.653721000	36.1096	101	1
1527741176.654660000	36.1106	100	0
1527741176.656015000	36.1119	288	0
1527741176.664632000	36.1205	101	1
1527741176.844599000	36.3005	427	1
1527741176.954377000	36.4103	87	0
1527741176.996801000	36.4527	290	0
1527741177.005876000	36.4618	100	0
1527741177.006813000	36.4627	104	1
1527741177.007250000	36.4632	106	0
1527741177.016727000	36.4726	98	1
1527741177.158238000	36.6142	427	1
1527741177.217943000	36.6739	87	0
1527741177.280591000	36.7365	268	0
1527741177.286696000	36.7426	100	0
1527741177.288024000	36.7439	189	0
1527741177.290665000	36.7466	107	1
1527741177.470270000	36.9262	427	1
1527741177.535449000	36.9914	87	0
1527741177.588336000	37.0443	561	0
1527741177.593612000	37.0495	100	0
1527741177.594962000	37.0509	340	0
1527741177.597688000	37.0536	107	1
1527741178.153108000	37.609	428	1
1527741178.200629000	37.6565	87	0
1527741178.260521000	37.7164	292	0
1527741178.266804000	37.7227	100	0
1527741178.268075000	37.724	234	0
1527741178.270736000	37.7267	107	1
1527741178.433192000	37.8891	427	1
1527741178.501589000	37.9575	87	0
1527741178.559614000	38.0155	267	0
1527741178.569836000	38.0258	101	1
1527741178.572428000	38.0283	100	0
1527741178.573772000	38.0297	315	0
1527741178.581814000	38.0377	101	1
1527741178.736274000	38.1922	427	1
1527741178.785749000	38.2417	87	0
1527741178.850703000	38.3066	268	0
1527741178.854599000	38.3105	100	0
1527741178.855844000	38.3118	169	0
1527741178.860746000	38.3167	107	1
1527741179.412791000	38.8687	427	1
1527741179.461277000	38.9172	87	0
1527741179.519471000	38.9754	293	0
1527741179.528759000	38.9847	100	0
1527741179.528832000	38.9847	101	1
1527741179.530068000	38.986	218	0
1527741179.538785000	38.9947	101	1
1527741180.087460000	39.5434	427	1
1527741180.135464000	39.5914	87	0
1527741180.192022000	39.6479	291	0
1527741180.198983000	39.6549	100	0
1527741180.200271000	39.6562	243	0
1527741180.201837000	39.6578	107	1
1527741180.755399000	40.2113	427	1
1527741180.807286000	40.2632	87	0
1527741180.869339000	40.3253	268	0
1527741180.870941000	40.3269	100	0
1527741180.872224000	40.3281	163	0
1527741180.878861000	40.3348	107	1
1527741181.518767000	40.9747	428	1
1527741181.563734000	41.0196	87	0
1527741181.627160000	41.0831	291	0
1527741181.635306000	41.0912	100	0
1527741181.636591000	41.0925	86	0
1527741181.637107000	41.093	107	1
1527741181.803538000	41.2595	427	1
1527741181.861237000	41.3172	87	0
1527741181.916571000	41.3725	267	0
1527741181.921432000	41.3773	100	0
1527741181.922717000	41.3786	133	0
1527741181.925998000	41.3819	107	1
1527741182.475610000	41.9315	428	1
1527741182.533601000	41.9895	87	0
1527741182.579812000	42.0357	292	0
1527741182.587994000	42.0439	100	0
1527741182.589283000	42.0452	268	0
1527741182.589964000	42.0459	107	1
1527741183.147706000	42.6036	427	1
1527741183.200598000	42.6565	87	0
1527741183.253326000	42.7092	292	0
1527741183.263119000	42.719	101	1
1527741183.263140000	42.7191	100	0
1527741183.264553000	42.7205	190	0
1527741183.273087000	42.729	101	1
1527741183.435718000	42.8916	428	1
1527741183.485346000	42.9413	87	0
1527741183.543393000	42.9993	268	0
1527741183.552853000	43.0088	100	0
1527741183.553117000	43.009	104	1
1527741183.554313000	43.0102	211	0
1527741183.564094000	43.02	98	1
1527741184.113934000	43.5698	427	1
1527741184.164796000	43.6207	87	0
1527741184.222759000	43.6787	586	0
1527741184.229995000	43.6859	100	0
1527741184.231277000	43.6872	291	0
1527741184.233093000	43.689	107	1
1527741184.721618000	44.1775	427	1
1527741184.768385000	44.2243	87	0
1527741184.823250000	44.2792	268	0
1527741184.833015000	44.2889	100	0
1527741184.833107000	44.289	101	1
1527741184.834379000	44.2903	278	0
1527741184.843152000	44.2991	101	1
1527741185.045172000	44.5011	427	1
1527741185.091435000	44.5473	87	0
1527741185.134408000	44.5903	290	0
1527741185.141358000	44.5973	100	0
1527741185.142572000	44.5985	119	0
1527741185.144121000	44.6	107	1
1527741185.699713000	45.1556	428	1
1527741185.769028000	45.2249	87	0
1527741185.830292000	45.2862	269	0
1527741185.840261000	45.2962	101	1
1527741185.840961000	45.2969	100	0
1527741185.842239000	45.2982	90	0
1527741185.851206000	45.3071	101	1
1527741186.281924000	45.7378	428	1
1527741186.330747000	45.7867	87	0
1527741186.398227000	45.8541	290	0
1527741186.399555000	45.8555	100	0
1527741186.400807000	45.8567	92	0
1527741186.408234000	45.8641	107	1
1527741186.557286000	46.0132	428	1
1527741186.614476000	46.0704	87	0
1527741186.696369000	46.1523	268	0
1527741186.701243000	46.1572	100	0
1527741186.702592000	46.1585	148	0
1527741186.706254000	46.1622	107	1
1527741187.252972000	46.7089	428	1
1527741187.299812000	46.7557	87	0
1527741187.356515000	46.8124	290	0
1527741187.363510000	46.8194	100	0
1527741187.364858000	46.8208	185	0
1527741187.366235000	46.8221	107	1
1527741187.929940000	47.3859	427	1
1527741187.980280000	47.4362	87	0
1527741188.032848000	47.4888	292	0
1527741188.042034000	47.4979	100	0
1527741188.042271000	47.4982	104	1
1527741188.043314000	47.4992	90	0
1527741188.053329000	47.5092	98	1
1527741188.206757000	47.6627	427	1
1527741188.261389000	47.7173	87	0
1527741188.317125000	47.773	268	0
1527741188.322991000	47.7789	100	0
1527741188.324327000	47.7802	224	0
1527741188.327350000	47.7833	107	1
1527741188.545047000	48.001	428	1
1527741188.598107000	48.054	87	0
1527741188.654274000	48.1102	267	0
1527741188.660242000	48.1162	100	0
1527741188.661535000	48.1174	202	0
1527741188.664353000	48.1203	107	1
1527741189.218797000	48.6747	427	1
1527741189.264584000	48.7205	87	0
1527741189.323850000	48.7798	290	0
1527741189.333374000	48.7893	101	1
1527741189.336501000	48.7924	100	0
1527741189.337783000	48.7937	120	0
1527741189.346445000	48.8024	101	1
1527741189.695298000	49.1512	428	1
1527741189.740415000	49.1963	87	0
1527741189.784156000	49.2401	268	0
1527741189.792389000	49.2483	100	0
1527741189.793604000	49.2495	99	0
1527741189.794845000	49.2508	107	1
1527741189.966786000	49.4227	426	1
1527741190.029326000	49.4852	87	0
1527741190.081029000	49.5369	585	0
1527741190.090481000	49.5464	101	1
1527741190.090982000	49.5469	100	0
1527741190.092270000	49.5482	206	0
1527741190.100449000	49.5564	101	1
1527741190.350995000	49.8069	427	1
1527741190.400094000	49.856	87	0
1527741190.459225000	49.9151	267	0
1527741190.468578000	49.9245	100	0
1527741190.469473000	49.9254	104	1
1527741190.469839000	49.9258	214	0
1527741190.479496000	49.9354	98	1
1527741190.619904000	50.0758	427	1
1527741190.672214000	50.1281	87	0
1527741190.732010000	50.1879	267	0
1527741190.739735000	50.1956	100	0
1527741190.741025000	50.1969	118	0
1527741190.741513000	50.1974	107	1
1527741190.895102000	50.351	427	1
1527741190.940307000	50.3962	87	0
1527741190.995586000	50.4515	290	0
1527741191.000305000	50.4562	100	0
1527741191.001582000	50.4575	305	0
1527741191.005458000	50.4614	107	1
1527741191.610074000	51.066	428	1
1527741191.665960000	51.1219	87	0
1527741191.724765000	51.1807	267	0
1527741191.734529000	51.1904	100	0
1527741191.734632000	51.1905	101	1
1527741191.735811000	51.1917	204	0
1527741191.744557000	51.2005	101	1
1527741192.303158000	51.7591	426	1
1527741192.351543000	51.8075	87	0
1527741192.419295000	51.8752	292	0
1527741192.424139000	51.8801	100	0
1527741192.425432000	51.8813	214	0
1527741192.429622000	51.8855	107	1
1527741192.668194000	52.1241	428	1
1527741192.715745000	52.1717	87	0
1527741192.776328000	52.2322	267	0
1527741192.783885000	52.2398	100	0
1527741192.785187000	52.2411	205	0
1527741192.786691000	52.2426	107	1
1527741192.940697000	52.3966	428	1
1527741192.986070000	52.442	87	0
1527741193.044691000	52.5006	291	0
1527741193.050193000	52.5061	100	0
1527741193.051481000	52.5074	338	0
1527741193.054700000	52.5106	107	1
1527741193.604233000	53.0601	428	1
1527741193.651520000	53.1074	87	0
1527741193.710462000	53.1664	268	0
1527741193.720690000	53.1766	101	1
1527741193.721057000	53.177	100	0
1527741193.722350000	53.1783	158	0
1527741193.730682000	53.1866	101	1
1527741194.274969000	53.7309	427	1
1527741194.350495000	53.8064	87	0
1527741194.407924000	53.8638	291	0
1527741194.417738000	53.8737	101	1
1527741194.433902000	53.8898	100	0
1527741194.435309000	53.8912	197	0
1527741194.443707000	53.8996	101	1
1527741194.911261000	54.3672	427	1
1527741194.959617000	54.4155	87	0
1527741195.015490000	54.4714	289	0
1527741195.025147000	54.4811	100	0
1527741195.025748000	54.4817	104	1
1527741195.026528000	54.4824	288	0
1527741195.036762000	54.4927	98	1
1527741195.184203000	54.6401	428	1
1527741195.229412000	54.6853	87	0
1527741195.298604000	54.7545	268	0
1527741195.304999000	54.7609	100	0
1527741195.306287000	54.7622	171	0
1527741195.308766000	54.7647	107	1
1527741195.454132000	54.91	428	1
1527741195.512730000	54.9686	87	0
1527741195.569416000	55.0253	561	0
1527741195.579774000	55.0357	101	1
1527741195.580425000	55.0363	100	0
1527741195.581708000	55.0376	139	0
1527741195.589790000	55.0457	101	1
1527741196.159087000	55.615	428	1
1527741196.211651000	55.6676	87	0
1527741196.273901000	55.7298	290	0
1527741196.281856000	55.7378	100	0
1527741196.283166000	55.7391	103	0
1527741196.283755000	55.7397	107	1
1527741196.566072000	56.022	427	1
1527741196.611322000	56.0672	87	0
1527741196.667888000	56.1238	268	0
1527741196.677856000	56.1338	101	1
1527741196.678746000	56.1347	100	0
1527741196.679959000	56.1359	269	0
1527741196.688844000	56.1448	101	1
1527741196.849253000	56.3052	428	1
1527741196.903616000	56.3595	87	0
1527741196.960782000	56.4167	291	0
1527741196.970611000	56.4265	100	0
1527741196.970903000	56.4268	104	1
1527741196.971885000	56.4278	183	0
1527741196.981835000	56.4377	98	1
1527741197.146557000	56.6025	427	1
1527741197.193222000	56.6491	87	0
1527741197.251049000	56.707	267	0
1527741197.259064000	56.715	100	0
1527741197.260376000	56.7163	86	0
1527741197.260909000	56.7168	107	1
1527741197.816275000	57.2722	427	1
1527741197.864813000	57.3207	87	0
1527741197.922217000	57.3781	267	0
1527741197.928813000	57.3847	100	0
1527741197.930130000	57.386	112	0
1527741197.931862000	57.3878	107	1
1527741198.102977000	57.5589	427	1
1527741198.150625000	57.6065	87	0
1527741198.216379000	57.6723	292	0
1527741198.218763000	57.6747	100	0
1527741198.220053000	57.676	214	0
1527741198.225866000	57.6818	107	1
1527741198.773446000	58.2294	427	1
1527741198.820399000	58.2763	87	0
1527741198.877172000	58.3331	267	0
1527741198.885030000	58.3409	100	0
1527741198.886331000	58.3422	310	0
1527741198.886840000	58.3428	107	1
1527741199.185145000	58.6411	427	1
1527741199.232400000	58.6883	87	0
1527741199.290043000	58.746	290	0
1527741199.296629000	58.7525	100	0
1527741199.297919000	58.7538	125	0
1527741199.299743000	58.7557	107	1
1527741199.855685000	59.3116	427	1
1527741199.904734000	59.3606	87	0
1527741199.962741000	59.4187	291	0
1527741199.972140000	59.4281	100	0
1527741199.972827000	59.4287	104	1
1527741199.973455000	59.4294	276	0
1527741199.982836000	59.4388	98	1
1527741200.203171000	59.6591	427	1
1527741200.280614000	59.7365	87	0
1527741200.339818000	59.7957	268	0
1527741200.349847000	59.8058	101	1
1527741200.366904000	59.8228	100	0
1527741200.368235000	59.8242	123	0
1527741200.376839000	59.8328	101	1
1527741200.503691000	59.9596	100	0
1527741200.513815000	59.9697	98	1
1527741200.801263000	60.2572	428	1
1527741200.970869000	60.4268	428	1
1527741201.063866000	60.5198	428	1
1527741201.122108000	60.578	87	0
1527741201.138008000	60.5939	290	0
1527741201.139335000	60.5952	99	0
1527741201.140624000	60.5965	215	0
1527741201.147850000	60.6038	107	1
1527741201.194586000	60.6505	290	0
1527741201.204823000	60.6607	98	1
1527741201.267426000	60.7233	88	0
1527741201.443774000	60.8997	427	1
1527741201.633895000	61.0898	427	1
1527741201.819537000	61.2755	85	0
1527741201.864596000	61.3205	561	0
1527741201.874882000	61.3308	104	1
1527741201.876322000	61.3322	100	0
1527741201.877612000	61.3335	232	0
1527741201.885861000	61.3418	101	1
1527741201.999902000	61.4558	87	0
1527741202.017848000	61.4738	561	0
1527741202.027915000	61.4838	101	1
1527741202.189467000	61.6454	100	0
1527741202.198905000	61.6548	98	1
1527741202.402642000	61.8586	427	1
1527741202.740003000	62.1959	427	1
1527741202.876755000	62.3327	87	0
1527741202.953623000	62.4095	291	0
1527741202.964003000	62.4199	101	1
1527741202.967851000	62.4238	100	0
1527741202.969203000	62.4251	263	0
1527741202.977998000	62.4339	101	1
1527741203.304522000	62.7604	291	0
1527741203.313977000	62.7699	98	1
1527741203.595887000	63.0518	427	1
1527741203.909835000	63.3658	90	0
1527741204.421511000	63.8774	291	0
1527741204.421842000	63.8778	104	1
1527741204.507632000	63.9635	100	0
1527741204.507828000	63.9637	101	1
1527741204.511631000	63.9675	82	0
1527741204.511767000	63.9677	101	1
1527741204.894863000	64.3508	428	1
1527741205.318132000	64.774	428	1
1527741205.650426000	65.1063	88	0
1527741205.707988000	65.1639	291	0
1527741205.716967000	65.1729	100	0
1527741205.718155000	65.1741	104	1
1527741205.718221000	65.1741	258	0
1527741205.728165000	65.1841	98	1
1527741206.399598000	65.8555	427	1
1527741206.670749000	66.1267	87	0
1527741206.750487000	66.2064	292	0
1527741206.760226000	66.2161	101	1
1527741206.762132000	66.218	100	0
1527741206.763405000	66.2193	163	0
1527741206.772197000	66.2281	101	1
1527741207.251023000	66.7069	428	1
1527741207.400817000	66.8567	87	0
1527741207.460961000	66.9169	292	0
1527741207.471278000	66.9272	101	1
1527741207.472579000	66.9285	100	0
1527741207.473857000	66.9298	209	0
1527741207.482264000	66.9382	101	1
1527741208.368711000	67.8246	427	1
1527741208.808395000	68.2643	427	1
1527741208.814143000	68.2701	87	0
1527741208.851578000	68.3075	291	0
1527741208.861283000	68.3172	101	1
1527741208.865819000	68.3217	100	0
1527741208.872056000	68.328	321	0
1527741208.875260000	68.3312	101	1
1527741209.257703000	68.7136	87	0
1527741209.380239000	68.8362	427	1
1527741209.714312000	69.1702	87	0
1527741209.780117000	69.236	291	0
1527741209.789149000	69.2451	100	0
1527741209.790331000	69.2462	107	1
1527741209.790431000	69.2463	320	0
1527741209.800362000	69.2563	98	1
1527741210.323012000	69.7789	427	1
1527741210.742743000	70.1987	87	0
1527741210.744816000	70.2007	291	0
1527741210.746143000	70.2021	100	0
1527741210.747406000	70.2033	187	0
1527741210.754426000	70.2103	107	1
1527741210.910024000	70.3659	427	1
1527741210.960883000	70.4168	87	0
1527741211.005203000	70.4611	292	0
1527741211.011896000	70.4678	100	0
1527741211.013232000	70.4691	145	0
1527741211.015470000	70.4714	107	1
1527741211.182075000	70.638	427	1
1527741211.241167000	70.6971	87	0
1527741211.301690000	70.7576	268	0
1527741211.311489000	70.7674	101	1
1527741211.314427000	70.7703	100	0
1527741211.315994000	70.7719	318	0
1527741211.324458000	70.7804	101	1
1527741211.865968000	71.3219	427	1
1527741211.924754000	71.3807	87	0
1527741211.985391000	71.4413	586	0
1527741211.995536000	71.4515	101	1
1527741211.996811000	71.4527	100	0
1527741211.998158000	71.4541	165	0
1527741212.006528000	71.4624	101	1
1527741212.352950000	71.8089	428	1
1527741212.401669000	71.8576	87	0
1527741212.530547000	71.9865	267	0
1527741212.531800000	71.9877	100	0
1527741212.533099000	71.989	146	0
1527741212.540519000	71.9964	107	1
1527741212.741998000	72.1979	427	1
1527741212.778736000	72.2347	90	0
1527741212.788523000	72.2444	87	0
1527741212.788614000	72.2445	98	1
1527741212.846500000	72.3024	268	0
1527741212.856052000	72.312	100	0
1527741212.856552000	72.3125	104	1
1527741212.857360000	72.3133	250	0
1527741212.867575000	72.3235	98	1
1527741213.054145000	72.5101	427	1
1527741213.111499000	72.5674	87	0
1527741213.167667000	72.6236	292	0
1527741213.177053000	72.633	100	0
1527741213.177582000	72.6335	104	1
1527741213.178364000	72.6343	144	0
1527741213.188594000	72.6445	98	1
1527741213.324064000	72.78	428	1
1527741213.382574000	72.8385	87	0
1527741213.441184000	72.8971	268	0
1527741213.446814000	72.9027	100	0
1527741213.448151000	72.9041	210	0
1527741213.450576000	72.9065	107	1
1527741213.593202000	73.0491	427	1
1527741213.654836000	73.1108	87	0
1527741213.709842000	73.1658	269	0
1527741213.714297000	73.1702	100	0
1527741213.715594000	73.1715	119	0
1527741213.719525000	73.1754	107	1
1527741213.860843000	73.3168	427	1
1527741213.914291000	73.3702	87	0
1527741213.971086000	73.427	292	0
1527741213.980654000	73.4366	101	1
1527741213.988129000	73.444	100	0
1527741213.989431000	73.4453	280	0
1527741213.997624000	73.4535	101	1
1527741214.547106000	74.003	428	1
1527741214.590896000	74.0468	87	0
1527741214.651633000	74.1075	267	0
1527741214.661465000	74.1174	100	0
1527741214.661714000	74.1176	104	1
1527741214.662775000	74.1187	117	0
1527741214.672654000	74.1286	98	1
1527741214.937111000	74.393	428	1
1527741214.988183000	74.4441	87	0
1527741215.047831000	74.5037	291	0
1527741215.057590000	74.5135	100	0
1527741215.057629000	74.5135	101	1
1527741215.058849000	74.5148	271	0
1527741215.067676000	74.5236	101	1
1527741215.208239000	74.6642	427	1
1527741215.256318000	74.7122	87	0
1527741215.313172000	74.7691	268	0
1527741215.320506000	74.7764	100	0
1527741215.321789000	74.7777	147	0
1527741215.323006000	74.7789	107	1
1527741215.793361000	75.2493	427	1
1527741215.858447000	75.3144	87	0
1527741215.914769000	75.3707	266	0
1527741215.923759000	75.3797	100	0
1527741215.924867000	75.3808	104	1
1527741215.925034000	75.3809	186	0
1527741215.934875000	75.3908	98	1
1527741216.077262000	75.5332	427	1
1527741216.122422000	75.5783	87	0
1527741216.194523000	75.6504	290	0
1527741216.203921000	75.6598	101	1
1527741216.204665000	75.6606	100	0
1527741216.205884000	75.6618	102	0
1527741216.213908000	75.6698	101	1
1527741216.973977000	76.4299	427	1
1527741217.020237000	76.4762	87	0
1527741217.076453000	76.5324	586	0
1527741217.086461000	76.5424	101	1
1527741217.088519000	76.5444	100	0
1527741217.089775000	76.5457	187	0
1527741217.098381000	76.5543	101	1
1527741217.243111000	76.699	427	1
1527741217.297780000	76.7537	87	0
1527741217.359291000	76.8152	267	0
1527741217.366896000	76.8228	100	0
1527741217.368219000	76.8241	160	0
1527741217.369421000	76.8253	107	1
1527741217.544142000	77.0001	428	1
1527741217.606196000	77.0621	87	0
1527741217.657698000	77.1136	267	0
1527741217.663340000	77.1193	100	0
1527741217.664691000	77.1206	238	0
1527741217.667429000	77.1233	107	1
1527741217.861961000	77.3179	427	1
1527741217.917543000	77.3735	87	0
1527741217.970429000	77.4263	292	0
1527741217.979818000	77.4357	100	0
1527741217.980373000	77.4363	104	1
1527741217.981071000	77.437	202	0
1527741217.990402000	77.4463	98	1
1527741218.216994000	77.6729	427	1
1527741218.275735000	77.7316	87	0
1527741218.387749000	77.8437	268	0
1527741218.397485000	77.8534	101	1
1527741218.404692000	77.8606	100	0
1527741218.406001000	77.8619	243	0
1527741218.414464000	77.8704	101	1
1527741218.543327000	77.9992	268	0
1527741218.551300000	78.0072	100	0
1527741218.553406000	78.0093	101	1
1527741218.769117000	78.225	427	1
1527741218.806691000	78.2626	87	0
1527741218.967717000	78.4236	293	0
1527741218.977188000	78.4331	100	0
1527741218.977427000	78.4333	104	1
1527741218.978500000	78.4344	305	0
1527741218.988407000	78.4443	98	1
1527741219.128201000	78.5841	428	1
1527741219.176523000	78.6324	87	0
1527741219.260607000	78.7165	267	0
1527741219.270547000	78.7265	101	1
1527741219.272850000	78.7288	100	0
1527741219.274254000	78.7302	145	0
1527741219.282443000	78.7384	101	1
1527741219.437027000	78.8929	428	1
1527741219.510372000	78.9663	87	0
1527741219.576077000	79.032	268	0
1527741219.585564000	79.0415	101	1
1527741219.585962000	79.0419	100	0
1527741219.587255000	79.0432	223	0
1527741219.595548000	79.0515	101	1
1527741219.759917000	79.2158	428	1
1527741219.808853000	79.2648	87	0
1527741219.871256000	79.3272	268	0
1527741219.881593000	79.3375	101	1
1527741219.883470000	79.3394	100	0
1527741219.884811000	79.3407	97	0
1527741219.893553000	79.3495	101	1
1527741220.116097000	79.572	428	1
1527741220.163034000	79.6189	87	0
1527741220.219478000	79.6754	292	0
1527741220.228882000	79.6848	100	0
1527741220.229570000	79.6855	104	1
1527741220.230250000	79.6862	243	0
1527741220.239557000	79.6955	98	1
1527741220.395161000	79.8511	428	1
1527741220.441631000	79.8975	87	0
1527741220.502674000	79.9586	268	0
1527741220.512553000	79.9685	101	1
1527741220.514124000	79.97	100	0
1527741220.515466000	79.9714	241	0
1527741220.523591000	79.9795	101	1
1527741220.672992000	80.1289	428	1
1527741220.736492000	80.1924	87	0
1527741220.796033000	80.2519	268	0
1527741220.804145000	80.2601	100	0
1527741220.805437000	80.2614	248	0
1527741220.805552000	80.2615	104	1
1527741220.815596000	80.2715	98	1
1527741221.363617000	80.8195	427	1
1527741221.410749000	80.8667	87	0
1527741221.467860000	80.9238	586	0
1527741221.476559000	80.9325	100	0
1527741221.477635000	80.9335	104	1
1527741221.477814000	80.9337	312	0
1527741221.487633000	80.9435	98	1
1527741221.652158000	81.1081	427	1
1527741221.706565000	81.1625	87	0
1527741221.759078000	81.215	268	0
1527741221.764833000	81.2207	100	0
1527741221.766186000	81.2221	273	0
1527741221.768739000	81.2247	107	1
1527741221.937105000	81.393	428	1
1527741221.982971000	81.4389	87	0
1527741222.040647000	81.4966	292	0
1527741222.047409000	81.5033	100	0
1527741222.048642000	81.5046	218	0
1527741222.050585000	81.5065	107	1
1527741222.201431000	81.6573	428	1
1527741222.254844000	81.7108	87	0
1527741222.294590000	81.7505	267	0
1527741222.297792000	81.7537	100	0
1527741222.299076000	81.755	156	0
1527741222.304672000	81.7606	107	1
1527741222.551456000	82.0074	428	1
1527741222.615924000	82.0718	87	0
1527741222.671161000	82.1271	267	0
1527741222.678551000	82.1345	100	0
1527741222.679830000	82.1357	307	0
1527741222.681158000	82.1371	107	1
1527741222.837147000	82.2931	427	1
1527741222.884692000	82.3406	87	0
1527741222.945075000	82.401	290	0
1527741222.954759000	82.4107	101	1
1527741222.954958000	82.4109	100	0
1527741222.956250000	82.4122	128	0
1527741222.964759000	82.4207	101	1
1527741223.101912000	82.5578	428	1
1527741223.151790000	82.6077	87	0
1527741223.210025000	82.6659	268	0
1527741223.219192000	82.6751	100	0
1527741223.219740000	82.6757	104	1
1527741223.220484000	82.6764	281	0
1527741223.230759000	82.6867	98	1
1527741223.366137000	82.8221	427	1
1527741223.413124000	82.869	87	0
1527741223.473047000	82.929	267	0
1527741223.482778000	82.9387	101	1
1527741223.485965000	82.9419	100	0
1527741223.487267000	82.9432	134	0
1527741223.495762000	82.9517	101	1
1527741223.673167000	83.1291	427	1
1527741223.721352000	83.1773	87	0
1527741223.782320000	83.2382	267	0
1527741223.790206000	83.2461	100	0
1527741223.791492000	83.2474	146	0
1527741223.791718000	83.2476	107	1
1527741224.997313000	84.4532	428	1
1527741225.072128000	84.528	87	0
1527741225.127108000	84.583	291	0
1527741225.132432000	84.5883	100	0
1527741225.133721000	84.5896	114	0
1527741225.136862000	84.5928	107	1
1527741225.277391000	84.7333	427	1
1527741225.332585000	84.7885	87	0
1527741225.387381000	84.8433	268	0
1527741225.391815000	84.8477	100	0
1527741225.393144000	84.8491	282	0
1527741225.396864000	84.8528	107	1
1527741225.547331000	85.0032	427	1
1527741225.601005000	85.0569	87	0
1527741225.656660000	85.1126	267	0
1527741225.664063000	85.12	100	0
1527741225.665444000	85.1214	306	0
1527741225.666897000	85.1228	107	1
1527741225.729535000	85.1855	267	0
1527741225.738833000	85.1947	98	1
1527741225.846453000	85.3024	428	1
1527741225.892132000	85.348	87	0
1527741225.936697000	85.3926	584	0
1527741225.943802000	85.3997	100	0
1527741225.945149000	85.4011	183	0
1527741225.946846000	85.4028	107	1
1527741226.089287000	85.5452	427	1
1527741226.137607000	85.5935	87	0
1527741226.194387000	85.6503	268	0
1527741226.203758000	85.6597	100	0
1527741226.203864000	85.6598	101	1
1527741226.205121000	85.661	117	0
1527741226.213851000	85.6698	101	1
1527741226.354373000	85.8103	427	1
1527741226.398851000	85.8548	87	0
1527741226.456161000	85.9121	267	0
1527741226.465450000	85.9214	100	0
1527741226.465860000	85.9218	104	1
1527741226.466762000	85.9227	237	0
1527741226.476875000	85.9328	98	1
1527741226.615308000	86.0712	427	1
1527741226.665813000	86.1217	87	0
1527741226.724084000	86.18	267	0
1527741226.733904000	86.1898	101	1
1527741226.734505000	86.1904	100	0
1527741226.735798000	86.1917	260	0
1527741226.743894000	86.1998	101	1
1527741227.600315000	87.0562	427	1
1527741227.645465000	87.1014	87	0
1527741227.705241000	87.1612	291	0
1527741227.710767000	87.1667	100	0
1527741227.712054000	87.168	328	0
1527741227.715635000	87.1716	107	1
1527741227.858248000	87.3142	427	1
1527741227.911044000	87.367	87	0
1527741227.964084000	87.42	291	0
1527741227.972030000	87.4279	100	0
1527741227.973319000	87.4292	201	0
1527741227.974533000	87.4304	107	1
1527741228.537995000	87.9939	428	1
1527741228.585228000	88.0411	87	0
1527741228.644408000	88.1003	267	0
1527741228.654483000	88.1104	101	1
1527741228.656553000	88.1125	100	0
1527741228.657827000	88.1137	144	0
1527741228.666462000	88.1224	101	1
1527741228.885900000	88.3418	427	1
1527741228.935038000	88.391	87	0
1527741228.993384000	88.4493	291	0
1527741229.003771000	88.4597	101	1
1527741229.004010000	88.4599	100	0
1527741229.005350000	88.4613	262	0
1527741229.013481000	88.4694	101	1
1527741229.151247000	88.6072	428	1
1527741229.199815000	88.6557	87	0
1527741229.259467000	88.7154	268	0
1527741229.269497000	88.7254	101	1
1527741229.273449000	88.7294	100	0
1527741229.275760000	88.7317	151	0
1527741229.283474000	88.7394	101	1
1527741229.452848000	88.9088	427	1
1527741229.517659000	88.9736	87	0
1527741229.577576000	89.0335	267	0
1527741229.587514000	89.0434	101	1
1527741229.587739000	89.0437	100	0
1527741229.589021000	89.0449	93	0
1527741229.597511000	89.0534	101	1
1527741229.795056000	89.251	427	1
1527741229.843944000	89.2999	87	0
1527741229.899022000	89.3549	267	0
1527741229.907832000	89.3637	100	0
1527741229.908456000	89.3644	104	1
1527741229.909170000	89.3651	322	0
1527741229.918443000	89.3744	98	1
1527741230.092235000	89.5482	427	1
1527741230.139475000	89.5954	87	0
1527741230.195170000	89.6511	292	0
1527741230.203666000	89.6596	100	0
1527741230.205015000	89.6609	297	0
1527741230.205586000	89.6615	107	1
1527741230.599957000	90.0559	427	1
1527741230.648301000	90.1042	87	0
1527741230.709539000	90.1655	561	0
1527741230.716139000	90.1721	100	0
1527741230.717425000	90.1733	337	0
1527741230.719514000	90.1754	107	1
1527741230.872987000	90.3289	428	1
1527741230.917796000	90.3737	87	0
1527741230.976907000	90.4328	291	0
1527741230.986592000	90.4425	101	1
1527741230.988740000	90.4447	100	0
1527741230.990086000	90.446	102	0
1527741230.998592000	90.4545	101	1
1527741231.137742000	90.5937	427	1
1527741231.195788000	90.6517	87	0
1527741231.250789000	90.7067	268	0
1527741231.260613000	90.7165	101	1
1527741231.272328000	90.7282	100	0
1527741231.273562000	90.7295	330	0
1527741231.282752000	90.7387	101	1
1527741231.436193000	90.8921	427	1
1527741231.483589000	90.9395	87	0
1527741231.544745000	91.0007	267	0
1527741231.552439000	91.0084	100	0
1527741231.553726000	91.0096	315	0
1527741231.554893000	91.0108	107	1
1527741231.701027000	91.1569	428	1
1527741231.758811000	91.2147	87	0
1527741231.816500000	91.2724	267	0
1527741231.824175000	91.2801	100	0
1527741231.825563000	91.2815	301	0
1527741231.826813000	91.2827	107	1
1527741231.998173000	91.4541	428	1
1527741232.059386000	91.5153	87	0
1527741232.114167000	91.5701	291	0
1527741232.120270000	91.5762	100	0
1527741232.121558000	91.5775	238	0
1527741232.123597000	91.5795	107	1
1527741232.268139000	91.7241	427	1
1527741232.313182000	91.7691	87	0
1527741232.374822000	91.8307	269	0
1527741232.383627000	91.8395	100	0
1527741232.384660000	91.8406	104	1
1527741232.385002000	91.8409	156	0
1527741232.394675000	91.8506	98	1
1527741232.950277000	92.4062	428	1
1527741233.027156000	92.4831	87	0
1527741233.165367000	92.6213	292	0
1527741233.175479000	92.6314	100	0
1527741233.175646000	92.6316	104	1
1527741233.176758000	92.6327	335	0
1527741233.186632000	92.6425	98	1
1527741233.432136000	92.8881	427	1
1527741233.481648000	92.9376	87	0
1527741233.540389000	92.9963	268	0
1527741233.550672000	93.0066	101	1
1527741233.551620000	93.0075	100	0
1527741233.552906000	93.0088	100	0
1527741233.561666000	93.0176	101	1
1527741233.698704000	93.1546	427	1
1527741233.746901000	93.2028	87	0
1527741233.790515000	93.2464	267	0
1527741233.799875000	93.2558	100	0
1527741233.800682000	93.2566	104	1
1527741233.801189000	93.2571	222	0
1527741233.810692000	93.2666	98	1
1527741234.236384000	93.6923	427	1
1527741234.285390000	93.7413	87	0
1527741234.341285000	93.7972	291	0
1527741234.350741000	93.8067	100	0
1527741234.350837000	93.8068	101	1
1527741234.352066000	93.808	134	0
1527741234.360708000	93.8166	101	1
1527741234.502096000	93.958	427	1
1527741234.550628000	94.0065	87	0
1527741234.607702000	94.0636	267	0
1527741234.616693000	94.0726	100	0
1527741234.617727000	94.0736	104	1
1527741234.618001000	94.0739	159	0
1527741234.627755000	94.0837	98	1
1527741234.770032000	94.2259	428	1
1527741234.829634000	94.2855	87	0
1527741234.891929000	94.3478	562	0
1527741234.898126000	94.354	100	0
1527741234.899409000	94.3553	140	0
1527741234.901738000	94.3577	107	1
1527741235.057253000	94.5132	427	1
1527741235.102840000	94.5588	87	0
1527741235.159945000	94.6159	289	0
1527741235.169742000	94.6257	101	1
1527741235.170036000	94.626	100	0
1527741235.171317000	94.6272	104	0
1527741235.179745000	94.6357	101	1
1527741235.323286000	94.7792	427	1
1527741235.376243000	94.8322	87	0
1527741235.428130000	94.884	268	0
1527741235.432227000	94.8881	100	0
1527741235.433513000	94.8894	230	0
1527741235.437773000	94.8937	107	1
1527741235.581733000	95.0376	427	1
1527741235.748847000	95.2048	427	1
1527741235.763604000	95.2195	87	0
1527741235.829627000	95.2855	268	0
1527741235.834164000	95.2901	100	0
1527741235.835456000	95.2914	194	0
1527741235.836867000	95.2928	268	0
1527741235.843008000	95.2989	110	1
1527741235.870836000	95.3268	100	0
1527741235.875186000	95.3311	98	1
1527741235.891196000	95.3471	87	0
1527741236.582729000	96.0386	427	1
1527741236.630104000	96.086	87	0
1527741236.684544000	96.1405	290	0
1527741236.693168000	96.1491	100	0
1527741236.694418000	96.1503	107	1
1527741236.694518000	96.1504	124	0
1527741236.704522000	96.1604	98	1
1527741236.845923000	96.3018	427	1
1527741236.902391000	96.3583	87	0
1527741236.963098000	96.419	290	0
1527741236.973069000	96.429	100	0
1527741236.973447000	96.4294	104	1
1527741236.974423000	96.4303	314	0
1527741236.984435000	96.4404	98	1
1527741237.126363000	96.5823	426	1
1527741237.172491000	96.6284	87	0
1527741237.233054000	96.689	268	0
1527741237.242477000	96.6984	101	1
1527741237.243339000	96.6993	100	0
1527741237.244707000	96.7006	247	0
1527741237.253528000	96.7094	101	1
1527741237.401936000	96.8579	427	1
1527741237.447744000	96.9037	87	0
1527741237.507042000	96.963	267	0
1527741237.513511000	96.9694	100	0
1527741237.514810000	96.9707	95	0
1527741237.516477000	96.9724	107	1
1527741237.678066000	97.134	427	1
1527741237.727912000	97.1838	87	0
1527741237.782135000	97.238	267	0
1527741237.790336000	97.2463	100	0
1527741237.791499000	97.2474	104	1
1527741237.791536000	97.2475	198	0
1527741237.801506000	97.2574	98	1
1527741237.941008000	97.3969	428	1
1527741237.986305000	97.4422	87	0
1527741238.052820000	97.5087	291	0
1527741238.059814000	97.5157	100	0
1527741238.061124000	97.517	162	0
1527741238.062512000	97.5184	107	1
1527741238.215580000	97.6715	427	1
1527741238.270690000	97.7266	87	0
1527741238.334824000	97.7907	267	0
1527741238.344605000	97.8005	101	1
1527741238.345446000	97.8014	100	0
1527741238.346738000	97.8027	218	0
1527741238.355600000	97.8115	101	1
1527741238.528418000	97.9843	427	1
1527741238.580829000	98.0367	87	0
1527741238.639542000	98.0955	268	0
1527741238.648738000	98.1047	100	0
1527741238.649614000	98.1055	104	1
1527741238.649963000	98.1059	184	0
1527741238.659551000	98.1155	98	1
1527741238.807263000	98.2632	428	1
1527741238.858188000	98.3141	87	0
1527741238.903366000	98.3593	561	0
1527741238.913636000	98.3696	101	1
1527741238.914207000	98.3701	100	0
1527741238.915498000	98.3714	113	0
1527741238.923610000	98.3795	101	1
1527741239.061053000	98.517	428	1
1527741239.113134000	98.569	87	0
1527741239.179018000	98.6349	292	0
1527741239.181404000	98.6373	100	0
1527741239.182758000	98.6387	173	0
1527741239.188562000	98.6445	107	1
1527741239.333043000	98.789	427	1
1527741239.380493000	98.8364	87	0
1527741239.436290000	98.8922	268	0
1527741239.445505000	98.9014	100	0
1527741239.446635000	98.9025	104	1
1527741239.446779000	98.9027	293	0
1527741239.456635000	98.9125	98	1
1527741240.009410000	99.4653	427	1
1527741240.058592000	99.5145	87	0
1527741240.115300000	99.5712	290	0
1527741240.122025000	99.5779	100	0
1527741240.123316000	99.5792	290	0
1527741240.124644000	99.5806	107	1
1527741240.336169000	99.7921	428	1
1527741240.379939000	99.8359	87	0
1527741240.437815000	99.8937	268	0
1527741240.444536000	99.9005	100	0
1527741240.445816000	99.9017	337	0
1527741240.447656000	99.9036	107	1
1527741240.595157000	100.051	427	1
1527741240.648315000	100.104	87	0
1527741240.705106000	100.161	267	0
1527741240.712418000	100.168	100	0
1527741240.713690000	100.17	264	0
1527741240.714842000	100.171	107	1
1527741241.277311000	100.733	428	1
1527741241.335993000	100.792	87	0
1527741241.391029000	100.847	291	0
1527741241.399080000	100.855	100	0
1527741241.400367000	100.856	255	0
1527741241.400874000	100.857	107	1
1527741241.608274000	101.064	428	1
1527741241.657992000	101.114	87	0
1527741241.717560000	101.173	268	0
1527741241.722964000	101.179	100	0
1527741241.724367000	101.18	208	0
1527741241.727793000	101.184	107	1
1527741241.872136000	101.328	428	1
1527741241.924204000	101.38	87	0
1527741241.980133000	101.436	291	0
1527741241.989803000	101.446	101	1
1527741241.990776000	101.447	100	0
1527741241.992086000	101.448	117	0
1527741242.000782000	101.457	101	1
1527741242.139190000	101.595	428	1
1527741242.185783000	101.642	87	0
1527741242.242524000	101.698	268	0
1527741242.247744000	101.704	100	0
1527741242.249032000	101.705	288	0
1527741242.252812000	101.709	107	1
1527741242.806425000	102.262	428	1
1527741242.861628000	102.318	87	0
1527741242.920775000	102.377	266	0
1527741242.929578000	102.385	100	0
1527741242.930811000	102.387	326	0
1527741242.930857000	102.387	104	1
1527741242.940838000	102.397	98	1
1527741243.502471000	102.958	428	1
1527741243.588473000	103.044	87	0
1527741243.680295000	103.136	290	0
1527741243.689920000	103.146	101	1
1527741243.697512000	103.153	100	0
1527741243.698805000	103.155	312	0
1527741243.706851000	103.163	101	1
1527741243.728102000	103.184	290	0
1527741243.737841000	103.194	98	1
1527741244.043842000	103.5	428	1
1527741244.091141000	103.547	87	0
1527741244.148206000	103.604	585	0
1527741244.155313000	103.611	100	0
1527741244.156602000	103.613	282	0
1527741244.157854000	103.614	107	1
1527741244.367314000	103.823	428	1
1527741244.413297000	103.869	87	0
1527741244.469949000	103.926	268	0
1527741244.479908000	103.936	101	1
1527741244.484909000	103.941	100	0
1527741244.486181000	103.942	170	0
1527741244.494908000	103.951	101	1
1527741244.645385000	104.101	428	1
1527741244.695329000	104.151	87	0
1527741244.752371000	104.208	267	0
1527741244.759451000	104.215	100	0
1527741244.760740000	104.217	307	0
1527741244.762042000	104.218	107	1
1527741244.908463000	104.364	428	1
1527741244.968083000	104.424	87	0
1527741245.028894000	104.485	289	0
1527741245.036265000	104.492	100	0
1527741245.037546000	104.493	266	0
1527741245.038911000	104.495	107	1
1527741245.193518000	104.649	429	1
1527741245.242658000	104.699	87	0
1527741245.299918000	104.756	268	0
1527741245.309956000	104.766	101	1
1527741245.312054000	104.768	100	0
1527741245.313345000	104.769	262	0
1527741245.321957000	104.778	101	1
1527741245.628405000	105.084	429	1
1527741245.676967000	105.133	87	0
1527741245.733575000	105.189	267	0
1527741245.742109000	105.198	100	0
1527741245.742948000	105.199	104	1
1527741245.743481000	105.199	292	0
1527741245.753015000	105.209	98	1
1527741245.892588000	105.349	428	1
1527741245.942265000	105.398	87	0
1527741245.985687000	105.442	291	0
1527741245.994772000	105.451	100	0
1527741245.996001000	105.452	115	0
1527741245.996082000	105.452	104	1
1527741246.006035000	105.462	98	1
1527741246.143580000	105.599	429	1
1527741246.189307000	105.645	87	0
1527741246.247362000	105.703	267	0
1527741246.257110000	105.713	101	1
1527741246.258020000	105.714	100	0
1527741246.259320000	105.715	275	0
1527741246.268038000	105.724	101	1
1527741246.423635000	105.88	429	1
1527741246.469364000	105.925	87	0
1527741246.528454000	105.984	267	0
1527741246.535018000	105.991	100	0
1527741246.536306000	105.992	305	0
1527741246.537998000	105.994	107	1
1527741246.684520000	106.14	429	1
1527741246.730319000	106.186	87	0
1527741246.784758000	106.241	268	0
1527741246.793044000	106.249	100	0
1527741246.794442000	106.25	234	0
1527741246.795007000	106.251	107	1
1527741246.974825000	106.431	428	1
1527741247.033093000	106.489	87	0
1527741247.065704000	106.522	289	0
1527741247.071696000	106.528	100	0
1527741247.072993000	106.529	308	0
1527741247.075038000	106.531	107	1
1527741247.230724000	106.687	429	1
1527741247.291256000	106.747	87	0
1527741247.348828000	106.805	267	0
1527741247.355787000	106.812	100	0
1527741247.357077000	106.813	269	0
1527741247.359051000	106.815	107	1
1527741247.507634000	106.964	429	1
1527741247.555099000	107.011	87	0
1527741247.599340000	107.055	356	0
1527741247.605345000	107.061	100	0
1527741247.606642000	107.063	152	0
1527741247.609072000	107.065	107	1
1527741247.765154000	107.221	428	1
1527741247.810941000	107.267	87	0
1527741247.871469000	107.327	473	0
1527741247.879717000	107.336	100	0
1527741247.880993000	107.337	330	0
1527741247.881123000	107.337	104	1
1527741247.891135000	107.347	98	1
1527741248.035548000	107.491	428	1
1527741248.085594000	107.542	87	0
1527741248.128115000	107.584	291	0
1527741248.134117000	107.59	100	0
1527741248.135463000	107.591	315	0
1527741248.138135000	107.594	107	1
1527741248.290622000	107.747	429	1
1527741248.340503000	107.796	87	0
1527741248.399135000	107.855	267	0
1527741248.407589000	107.864	100	0
1527741248.408823000	107.865	202	0
1527741248.409316000	107.865	107	1
1527741248.578417000	108.034	428	1
1527741248.625803000	108.082	87	0
1527741248.685450000	108.141	268	0
1527741248.694818000	108.151	100	0
1527741248.695095000	108.151	104	1
1527741248.696144000	108.152	318	0
1527741248.706175000	108.162	98	1
1527741248.841797000	108.298	428	1
1527741248.889730000	108.346	87	0
1527741248.948829000	108.405	291	0
