# Supplementary material for: Method for multi-task learning fusion network traffic classification to address small sample labels
Source: Sci Rep. 2024 Jan 30;14:2518. doi: 10.1038/s41598-024-51933-8 (PMC10827795; doi:10.1038/s41598-024-51933-8)
Supplement: Supplementary file 2 — Supplementary Information 2. [file 41598_2024_51933_MOESM2_ESM.zip › QUIC Dataset/QUIC Dataset/pretraining/Google Doc/GoogleDoc-1021.txt]

1527838650.779019000	0	362	1
1527838650.779060000	4.07696e-05	112	1
1527838650.794223000	0.015204	74	0
1527838650.795740000	0.0167208	74	0
1527838650.797301000	0.0182819	112	0
1527838650.996681000	0.217662	74	1
1527838651.200549000	0.42153	328	0
1527838651.202029000	0.42301	1294	0
1527838651.202065000	0.423046	74	1
1527838651.203556000	0.424537	1294	0
1527838651.205108000	0.426089	1294	0
1527838651.205130000	0.426111	74	1
1527838651.206592000	0.427573	1294	0
1527838651.208150000	0.429131	1294	0
1527838651.208170000	0.429151	74	1
1527838651.209657000	0.430638	1294	0
1527838651.211162000	0.432143	1294	0
1527838651.211188000	0.432169	74	1
1527838651.212663000	0.433644	964	0
1527838651.214161000	0.435142	1294	0
1527838651.214182000	0.435163	74	1
1527838651.215657000	0.436638	1294	0
1527838651.217148000	0.438129	1071	0
1527838651.217168000	0.438149	74	1
1527838651.218631000	0.439612	1294	0
1527838651.220155000	0.441136	1294	0
1527838651.220174000	0.441155	74	1
1527838651.221657000	0.442638	1294	0
1527838651.223152000	0.444133	614	0
1527838651.223174000	0.444155	74	1
1527838651.236148000	0.457129	1289	0
1527838651.237590000	0.458571	1294	0
1527838651.237612000	0.458593	74	1
1527838651.239163000	0.460144	1294	0
1527838651.240657000	0.461638	1294	0
1527838651.240682000	0.461663	74	1
1527838651.242157000	0.463138	1294	0
1527838651.243653000	0.464634	1294	0
1527838651.243673000	0.464654	74	1
1527838651.245148000	0.466129	1294	0
1527838651.246630000	0.467611	1294	0
1527838651.246650000	0.467631	74	1
1527838651.248155000	0.469136	1294	0
1527838651.249657000	0.470638	1294	0
1527838651.249678000	0.470659	74	1
1527838651.251154000	0.472135	701	0
1527838651.252660000	0.473641	1294	0
1527838651.252678000	0.473659	74	1
1527838651.254157000	0.475138	1294	0
1527838651.255653000	0.476634	1294	0
1527838651.255673000	0.476654	74	1
1527838651.257147000	0.478128	1294	0
1527838651.258622000	0.479603	1186	0
1527838651.258642000	0.479623	74	1
1527838651.260156000	0.481137	1294	0
1527838651.261656000	0.482637	1294	0
1527838651.261675000	0.482656	74	1
1527838651.263116000	0.484097	1294	0
1527838651.264595000	0.485576	1025	0
1527838651.264618000	0.485599	74	1
1527838651.266092000	0.487073	1294	0
1527838651.267559000	0.48854	458	0
1527838651.267591000	0.488572	74	1
1527838651.269112000	0.490093	1294	0
1527838651.270601000	0.491582	1294	0
1527838651.270635000	0.491616	74	1
1527838651.272087000	0.493068	1294	0
1527838651.273582000	0.494563	1294	0
1527838651.273598000	0.494579	74	1
1527838651.275033000	0.496014	329	0
1527838651.276549000	0.49753	1294	0
1527838651.276580000	0.497561	74	1
1527838651.278032000	0.499013	1294	0
1527838651.279626000	0.500607	1294	0
1527838651.279656000	0.500637	74	1
1527838651.281117000	0.502098	1294	0
1527838651.282578000	0.503559	488	0
1527838651.282591000	0.503572	74	1
1527838651.284464000	0.505445	112	1
1527838651.339893000	0.560874	74	0
1527838651.701880000	0.922861	486	1
1527838651.701975000	0.922956	1434	1
1527838651.701980000	0.922961	896	1
1527838651.708274000	0.929255	1022	1
1527838651.717574000	0.938555	74	0
1527838651.719171000	0.940152	74	0
1527838651.720678000	0.941659	74	0
1527838651.723511000	0.944492	74	0
1527838652.001118000	1.2221	155	1
1527838652.033875000	1.25486	74	0
1527838652.047110000	1.26809	283	0
1527838652.048667000	1.26965	1294	0
1527838652.048702000	1.26968	74	1
1527838652.050235000	1.27122	1294	0
1527838652.051727000	1.27271	1294	0
1527838652.051763000	1.27274	74	1
1527838652.053228000	1.27421	1294	0
1527838652.054717000	1.2757	1294	0
1527838652.054787000	1.27577	74	1
1527838652.056203000	1.27718	1294	0
1527838652.057663000	1.27864	853	0
1527838652.057695000	1.27868	74	1
1527838652.059193000	1.28017	198	0
1527838652.060685000	1.28167	189	0
1527838652.060717000	1.2817	74	1
1527838652.062172000	1.28315	112	0
1527838652.067073000	1.28805	112	1
1527838652.085705000	1.30669	419	0
1527838652.089135000	1.31012	104	0
1527838652.089196000	1.31018	74	1
1527838652.090642000	1.31162	112	0
1527838652.090834000	1.31181	112	1
1527838652.124786000	1.34577	427	0
1527838652.126293000	1.34727	1141	0
1527838652.126325000	1.34731	74	1
1527838652.127843000	1.34882	231	0
1527838652.129402000	1.35038	154	0
1527838652.129442000	1.35042	74	1
1527838652.130889000	1.35187	112	0
1527838652.133632000	1.35461	112	1
1527838652.193518000	1.4145	74	0
1527838653.714788000	2.93577	235	1
1527838653.731372000	2.95235	74	0
1527838654.159615000	3.3806	280	0
1527838654.161122000	3.3821	1294	0
1527838654.161154000	3.38213	74	1
1527838654.162634000	3.38361	1294	0
1527838654.164100000	3.38508	141	0
1527838654.164125000	3.38511	74	1
1527838654.165594000	3.38657	230	0
1527838654.170040000	3.39102	160	0
1527838654.170081000	3.39106	74	1
1527838654.171531000	3.39251	112	0
1527838654.171650000	3.39263	112	1
1527838654.186398000	3.40738	74	0
1527838654.703798000	3.92478	321	1
1527838654.703915000	3.9249	1434	1
1527838654.703920000	3.9249	1434	1
1527838654.703923000	3.9249	236	1
1527838654.703976000	3.92496	1434	1
1527838654.703983000	3.92496	1434	1
1527838654.703986000	3.92497	236	1
1527838654.704034000	3.92501	1434	1
1527838654.704042000	3.92502	1434	1
1527838654.704071000	3.92505	236	1
1527838654.704136000	3.92512	1434	1
1527838654.704140000	3.92512	1434	1
1527838654.704143000	3.92512	236	1
1527838654.718497000	3.93948	74	0
1527838654.719138000	3.94012	1434	1
1527838654.719145000	3.94013	1434	1
1527838654.719149000	3.94013	1434	1
1527838654.719153000	3.94013	1434	1
1527838654.719156000	3.94014	844	1
1527838654.720066000	3.94105	74	0
1527838654.721559000	3.94254	74	0
1527838654.723032000	3.94401	74	0
1527838654.729773000	3.95075	74	0
1527838654.732837000	3.95382	74	0
1527838654.734328000	3.95531	74	0
1527838654.735812000	3.95679	74	0
1527838654.737298000	3.95828	74	0
1527838654.739461000	3.96044	74	0
1527838654.740963000	3.96194	74	0
1527838654.742434000	3.96341	74	0
1527838654.743933000	3.96491	74	0
1527838654.842243000	4.06322	420	0
1527838654.845312000	4.06629	104	0
1527838654.845342000	4.06632	74	1
1527838654.846827000	4.06781	112	0
1527838654.847010000	4.06799	112	1
1527838654.861055000	4.08204	74	0
1527838656.682365000	5.90335	331	1
1527838656.682452000	5.90343	1434	1
1527838656.682456000	5.90344	999	1
1527838656.684958000	5.90594	229	1
1527838656.685018000	5.906	1434	1
1527838656.685023000	5.906	1434	1
1527838656.685026000	5.90601	236	1
1527838656.685063000	5.90604	579	1
1527838656.687252000	5.90823	108	1
1527838656.696024000	5.917	74	0
1527838656.696221000	5.9172	171	1
1527838656.698061000	5.91904	74	0
1527838656.701501000	5.92248	74	0
1527838656.703005000	5.92399	74	0
1527838656.704491000	5.92547	74	0
1527838656.705975000	5.92696	74	0
1527838656.707451000	5.92843	74	0
1527838656.709002000	5.92998	74	0
1527838656.784561000	6.00554	421	0
1527838656.788335000	6.00932	104	0
1527838656.788396000	6.00938	74	1
1527838656.789895000	6.01088	112	0
1527838656.790047000	6.01103	112	1
1527838656.804104000	6.02508	74	0
1527838656.879530000	6.10051	511	0
1527838656.881081000	6.10206	371	0
1527838656.881134000	6.10211	74	1
1527838656.882579000	6.10356	149	0
1527838656.883472000	6.10445	112	1
1527838656.888474000	6.10945	258	1
1527838656.897786000	6.11877	74	0
1527838656.902444000	6.12342	74	0
1527838657.346288000	6.56727	861	0
1527838657.347713000	6.56869	1294	0
1527838657.347750000	6.56873	74	1
1527838657.349298000	6.57028	1294	0
1527838657.350844000	6.57182	1294	0
1527838657.350879000	6.57186	74	1
1527838657.352357000	6.57334	1294	0
1527838657.353842000	6.57482	1294	0
1527838657.353868000	6.57485	74	1
1527838657.355301000	6.57628	1064	0
1527838657.356797000	6.57778	1294	0
1527838657.356826000	6.57781	74	1
1527838657.358284000	6.57926	1294	0
1527838657.359843000	6.58082	1294	0
1527838657.359870000	6.58085	74	1
1527838657.361338000	6.58232	1294	0
1527838657.362789000	6.58377	826	0
1527838657.362816000	6.5838	74	1
1527838657.381287000	6.60227	1294	0
1527838657.382765000	6.60375	1294	0
1527838657.382794000	6.60377	74	1
1527838657.384301000	6.60528	1294	0
1527838657.385794000	6.60677	1294	0
1527838657.385817000	6.6068	74	1
1527838657.387284000	6.60826	1294	0
1527838657.388751000	6.60973	542	0
1527838657.388780000	6.60976	74	1
1527838657.390312000	6.61129	1294	0
1527838657.391809000	6.61279	1294	0
1527838657.391839000	6.61282	74	1
1527838657.393359000	6.61434	1294	0
1527838657.394835000	6.61582	811	0
1527838657.394865000	6.61585	74	1
1527838657.396337000	6.61732	1294	0
1527838657.397823000	6.6188	1294	0
1527838657.397853000	6.61883	74	1
1527838657.399409000	6.62039	1294	0
1527838657.400889000	6.62187	786	0
1527838657.400914000	6.62189	74	1
1527838657.402394000	6.62337	1294	0
1527838657.403861000	6.62484	688	0
1527838657.403892000	6.62487	74	1
1527838657.405361000	6.62634	1294	0
1527838657.406846000	6.62783	1294	0
1527838657.406882000	6.62786	74	1
1527838657.408327000	6.62931	1294	0
1527838657.409867000	6.63085	1040	0
1527838657.409893000	6.63087	74	1
1527838657.411365000	6.63235	1294	0
1527838657.412823000	6.6338	341	0
1527838657.412853000	6.63383	74	1
1527838657.414340000	6.63532	1294	0
1527838657.415819000	6.6368	1294	0
1527838657.415841000	6.63682	74	1
1527838657.417307000	6.63829	1294	0
1527838657.418784000	6.63976	911	0
1527838657.418815000	6.6398	74	1
1527838657.420377000	6.64136	1254	0
1527838657.421870000	6.64285	1294	0
1527838657.421901000	6.64288	74	1
1527838657.423362000	6.64434	1294	0
1527838657.424844000	6.64582	1294	0
1527838657.424871000	6.64585	74	1
1527838657.426333000	6.64731	1294	0
1527838657.427797000	6.64878	597	0
1527838657.427830000	6.64881	74	1
1527838657.429349000	6.65033	1294	0
1527838657.430861000	6.65184	1294	0
1527838657.430891000	6.65187	74	1
1527838657.432322000	6.6533	288	0
1527838657.433838000	6.65482	1294	0
1527838657.433864000	6.65484	74	1
1527838657.435326000	6.65631	1294	0
1527838657.436806000	6.65779	986	0
1527838657.436846000	6.65783	74	1
1527838657.438309000	6.65929	1294	0
1527838657.439843000	6.66082	1294	0
1527838657.439887000	6.66087	74	1
1527838657.441318000	6.6623	809	0
1527838657.442784000	6.66376	356	0
1527838657.442808000	6.66379	74	1
1527838657.443319000	6.6643	112	1
1527838657.459884000	6.68086	74	0
1527838659.718207000	8.93919	518	1
1527838659.718252000	8.93923	311	1
1527838659.721937000	8.94292	309	1
1527838659.722020000	8.943	1434	1
1527838659.722025000	8.94301	1434	1
1527838659.722029000	8.94301	236	1
1527838659.722058000	8.94304	800	1
1527838659.732128000	8.95311	74	0
1527838659.741131000	8.96211	74	0
1527838659.742607000	8.96359	74	0
1527838659.744086000	8.96507	74	0
1527838659.745568000	8.96655	74	0
1527838659.747053000	8.96803	74	0
1527838659.784937000	9.00592	388	1
1527838659.798954000	9.01993	74	0
1527838659.863490000	9.08447	280	0
1527838659.864991000	9.08597	1294	0
1527838659.865023000	9.086	74	1
1527838659.866485000	9.08747	410	0
1527838659.867977000	9.08896	665	0
1527838659.868008000	9.08899	74	1
1527838659.885992000	9.10697	422	0
1527838659.892859000	9.11384	104	0
1527838659.892919000	9.1139	74	1
1527838659.894359000	9.11534	112	0
1527838659.894502000	9.11548	112	1
1527838659.901048000	9.12203	816	0
1527838659.902539000	9.12352	1294	0
1527838659.902569000	9.12355	74	1
1527838659.904053000	9.12503	1294	0
1527838659.905522000	9.1265	462	0
1527838659.905551000	9.12653	74	1
1527838659.907015000	9.128	801	0
1527838659.908509000	9.12949	975	0
1527838659.908548000	9.12953	74	1
1527838659.910088000	9.13107	74	0
1527838659.935160000	9.15614	800	0
1527838659.936643000	9.15762	1294	0
1527838659.936675000	9.15766	74	1
1527838659.938160000	9.15914	1294	0
1527838659.939689000	9.16067	537	0
1527838659.939714000	9.16069	74	1
1527838659.941173000	9.16215	480	0
1527838659.942652000	9.16363	112	0
1527838659.942677000	9.16366	74	1
1527838659.942917000	9.1639	112	1
1527838659.996404000	9.21738	74	0
1527838660.129957000	9.35094	323	0
1527838660.131441000	9.35242	272	0
1527838660.131476000	9.35246	74	1
1527838660.135216000	9.3562	161	0
1527838660.136695000	9.35768	112	0
1527838660.136725000	9.35771	74	1
1527838660.137501000	9.35848	112	1
1527838660.151940000	9.37292	74	0
1527838661.471388000	10.6924	403	1
1527838661.471466000	10.6924	126	1
1527838661.480285000	10.7013	321	1
1527838661.485575000	10.7066	483	1
1527838661.486731000	10.7077	74	0
1527838661.488288000	10.7093	74	0
1527838661.494559000	10.7155	74	0
1527838661.503778000	10.7248	74	0
1527838661.655531000	10.8765	485	1
1527838661.655610000	10.8766	111	1
1527838661.670036000	10.891	74	0
1527838661.671510000	10.8925	74	0
1527838661.940666000	11.1616	336	0
1527838661.942142000	11.1631	182	0
1527838661.942175000	11.1632	74	1
1527838661.944909000	11.1659	398	1
1527838661.944950000	11.1659	270	1
1527838661.946055000	11.167	194	0
1527838661.947544000	11.1685	252	0
1527838661.947565000	11.1685	74	1
1527838661.949102000	11.1701	112	0
1527838661.949204000	11.1702	112	1
1527838661.963469000	11.1844	74	0
1527838661.964944000	11.1859	74	0
1527838661.966489000	11.1875	74	0
1527838661.967995000	11.189	285	0
1527838661.969538000	11.1905	218	0
1527838661.969566000	11.1905	74	1
1527838661.973260000	11.1942	173	0
1527838661.974729000	11.1957	131	0
1527838661.974756000	11.1957	74	1
1527838661.976242000	11.1972	112	0
1527838661.993535000	11.2145	112	1
1527838662.006451000	11.2274	288	0
1527838662.007932000	11.2289	568	0
1527838662.007965000	11.2289	74	1
1527838662.010460000	11.2314	148	0
1527838662.050900000	11.2719	74	0
1527838662.210622000	11.4316	74	1
1527838662.282121000	11.5031	285	0
1527838662.283600000	11.5046	298	0
1527838662.283631000	11.5046	74	1
1527838662.286401000	11.5074	250	0
1527838662.287883000	11.5089	185	0
1527838662.287909000	11.5089	74	1
1527838662.289464000	11.5104	112	0
1527838662.289640000	11.5106	112	1
1527838662.325646000	11.5466	74	0
1527838662.634804000	11.8558	540	1
1527838662.634908000	11.8559	1434	1
1527838662.634913000	11.8559	1434	1
1527838662.634917000	11.8559	236	1
1527838662.634975000	11.856	1434	1
1527838662.634979000	11.856	1434	1
1527838662.634983000	11.856	236	1
1527838662.635032000	11.856	1434	1
1527838662.635038000	11.856	1434	1
1527838662.635041000	11.856	236	1
1527838662.635106000	11.8561	1434	1
1527838662.635111000	11.8561	1434	1
1527838662.635113000	11.8561	236	1
1527838662.651443000	11.8724	74	0
1527838662.651751000	11.8727	1434	1
1527838662.651757000	11.8727	1434	1
1527838662.651761000	11.8727	1434	1
1527838662.651765000	11.8727	1434	1
1527838662.651768000	11.8727	1434	1
1527838662.651772000	11.8728	1434	1
1527838662.651777000	11.8728	1434	1
1527838662.651780000	11.8728	1434	1
1527838662.651783000	11.8728	1434	1
1527838662.651787000	11.8728	1434	1
1527838662.651791000	11.8728	1000	1
1527838662.653628000	11.8746	285	0
1527838662.655114000	11.8761	378	0
1527838662.655142000	11.8761	74	1
1527838662.656733000	11.8777	74	0
1527838662.656955000	11.8779	1434	1
1527838662.656961000	11.8779	1434	1
1527838662.656965000	11.8779	236	1
1527838662.658283000	11.8793	74	0
1527838662.658479000	11.8795	1434	1
1527838662.658489000	11.8795	1434	1
1527838662.658492000	11.8795	1434	1
1527838662.658496000	11.8795	1434	1
1527838662.658506000	11.8795	1434	1
1527838662.658510000	11.8795	1434	1
1527838662.658514000	11.8795	1434	1
1527838662.658518000	11.8795	1434	1
1527838662.658521000	11.8795	1434	1
1527838662.658532000	11.8795	1434	1
1527838662.658535000	11.8795	1000	1
1527838662.659787000	11.8808	74	0
1527838662.659957000	11.8809	1434	1
1527838662.659961000	11.8809	94	1
1527838662.661340000	11.8823	238	0
1527838662.662769000	11.8837	218	0
1527838662.662792000	11.8838	74	1
1527838662.664231000	11.8852	112	0
1527838662.664376000	11.8854	112	1
1527838662.665722000	11.8867	74	0
1527838662.682601000	11.9036	74	0
1527838662.684074000	11.9051	74	0
1527838662.685560000	11.9065	74	0
1527838662.687041000	11.908	74	0
1527838662.688527000	11.9095	74	0
1527838662.690078000	11.9111	74	0
1527838662.691565000	11.9125	74	0
1527838662.693047000	11.914	74	0
1527838662.694531000	11.9155	74	0
1527838662.695947000	11.9169	74	0
1527838662.697503000	11.9185	74	0
1527838662.699105000	11.9201	74	0
1527838662.700591000	11.9216	74	0
1527838662.798233000	12.0192	1164	1
1527838662.800458000	12.0214	301	1
1527838662.815006000	12.036	74	0
1527838662.822340000	12.0433	383	1
1527838662.841406000	12.0624	425	0
1527838662.845997000	12.067	104	0
1527838662.846029000	12.067	74	1
1527838662.847547000	12.0685	112	0
1527838662.847670000	12.0687	112	1
1527838662.875093000	12.0961	421	1
1527838662.875140000	12.0961	462	1
1527838662.894498000	12.1155	74	0
1527838662.926020000	12.147	282	0
1527838662.927502000	12.1485	282	0
1527838662.927532000	12.1485	74	1
1527838662.930553000	12.1515	192	0
1527838662.932044000	12.153	211	0
1527838662.932074000	12.1531	74	1
1527838662.933555000	12.1545	112	0
1527838662.933678000	12.1547	112	1
1527838662.988096000	12.2091	74	0
1527838663.020988000	12.242	283	0
1527838663.022476000	12.2435	282	0
1527838663.022505000	12.2435	74	1
1527838663.023982000	12.245	181	0
1527838663.025464000	12.2464	265	0
1527838663.025483000	12.2465	74	1
1527838663.026950000	12.2479	112	0
1527838663.027087000	12.2481	112	1
1527838663.028442000	12.2494	586	0
1527838663.030004000	12.251	1079	0
1527838663.030035000	12.251	74	1
1527838663.031476000	12.2525	344	0
1527838663.034494000	12.2555	174	0
1527838663.034532000	12.2555	74	1
1527838663.056882000	12.2779	74	0
1527838663.165298000	12.3863	284	0
1527838663.169847000	12.3908	556	0
1527838663.169912000	12.3909	74	1
1527838663.171349000	12.3923	356	0
1527838663.172831000	12.3938	128	0
1527838663.172862000	12.3938	74	1
1527838663.174382000	12.3954	112	0
1527838663.174519000	12.3955	112	1
1527838663.195308000	12.4163	74	0
1527838663.367484000	12.5885	397	1
1527838663.367540000	12.5885	273	1
1527838663.382974000	12.604	74	0
1527838663.555604000	12.7766	286	0
1527838663.557102000	12.7781	387	0
1527838663.557138000	12.7781	74	1
1527838663.560321000	12.7813	318	0
1527838663.567613000	12.7886	269	0
1527838663.567638000	12.7886	74	1
1527838663.569168000	12.7901	112	0
1527838663.569443000	12.7904	112	1
1527838663.591753000	12.8127	74	0
1527838663.797537000	13.0185	398	1
1527838663.797592000	13.0186	271	1
1527838663.812600000	13.0336	74	0
1527838663.920947000	13.1419	286	0
1527838663.922435000	13.1434	378	0
1527838663.922469000	13.1434	74	1
1527838663.924449000	13.1454	305	0
1527838663.925928000	13.1469	121	0
1527838663.925947000	13.1469	74	1
1527838663.927437000	13.1484	112	0
1527838663.927684000	13.1487	112	1
1527838663.944113000	13.1651	74	0
1527838664.157137000	13.3781	535	1
1527838664.157227000	13.3782	273	1
1527838664.172491000	13.3935	74	0
1527838664.177181000	13.3982	74	0
1527838664.507971000	13.729	286	0
1527838664.509508000	13.7305	208	0
1527838664.509540000	13.7305	74	1
1527838664.511386000	13.7324	259	0
1527838664.512807000	13.7338	225	0
1527838664.512829000	13.7338	74	1
1527838664.514378000	13.7354	112	0
1527838664.514587000	13.7356	112	1
1527838664.539342000	13.7603	74	0
1527838667.145384000	16.3664	398	1
1527838667.145440000	16.3664	275	1
1527838667.159513000	16.3805	74	0
1527838667.160959000	16.3819	74	0
1527838667.537990000	16.759	284	0
1527838667.539466000	16.7604	308	0
1527838667.539496000	16.7605	74	1
1527838667.545117000	16.7661	225	0
1527838667.546534000	16.7675	181	0
1527838667.546568000	16.7675	74	1
1527838667.548059000	16.769	112	0
1527838667.548321000	16.7693	112	1
1527838667.576057000	16.797	74	0
1527838667.773384000	16.9944	397	1
1527838667.773467000	16.9944	278	1
1527838667.798513000	17.0195	74	0
1527838667.800099000	17.0211	74	0
1527838668.148773000	17.3698	286	0
1527838668.150372000	17.3714	359	0
1527838668.150403000	17.3714	74	1
1527838668.151828000	17.3728	168	0
1527838668.153373000	17.3744	285	0
1527838668.153397000	17.3744	74	1
1527838668.154788000	17.3758	112	0
1527838668.154993000	17.376	112	1
1527838668.170801000	17.3918	74	0
1527838668.319093000	17.5401	470	1
1527838668.319143000	17.5401	272	1
1527838668.333591000	17.5546	74	0
1527838668.335073000	17.5561	74	0
1527838668.665600000	17.8866	287	0
1527838668.667092000	17.8881	338	0
1527838668.667119000	17.8881	74	1
1527838668.673592000	17.8946	195	0
1527838668.675075000	17.8961	317	0
1527838668.675097000	17.8961	74	1
1527838668.676498000	17.8975	112	0
1527838668.677092000	17.8981	112	1
1527838668.712967000	17.9339	74	0
1527838669.350044000	18.571	398	1
1527838669.350120000	18.5711	276	1
1527838669.364205000	18.5852	74	0
1527838669.365673000	18.5867	74	0
1527838669.707013000	18.928	286	0
1527838669.708438000	18.9294	400	0
1527838669.708470000	18.9295	74	1
1527838669.710523000	18.9315	229	0
1527838669.712013000	18.933	261	0
1527838669.712033000	18.933	74	1
1527838669.713525000	18.9345	112	0
1527838669.713672000	18.9347	112	1
1527838669.728210000	18.9492	74	0
1527838669.784030000	19.005	557	1
1527838669.784121000	19.0051	273	1
1527838669.798705000	19.0197	74	0
1527838669.800316000	19.0213	74	0
1527838670.135234000	19.3562	286	0
1527838670.136712000	19.3577	374	0
1527838670.136746000	19.3577	74	1
1527838670.139498000	19.3605	189	0
1527838670.140991000	19.362	266	0
1527838670.141016000	19.362	74	1
1527838670.142497000	19.3635	112	0
1527838670.142722000	19.3637	112	1
1527838670.158664000	19.3796	74	0
1527838670.263920000	19.4849	1196	1
1527838670.263971000	19.485	274	1
1527838670.278225000	19.4992	74	0
1527838670.283434000	19.5044	74	0
1527838670.431777000	19.6528	284	0
1527838670.433318000	19.6543	192	0
1527838670.433346000	19.6543	74	1
1527838670.435173000	19.6562	157	0
1527838670.436666000	19.6576	316	0
1527838670.436686000	19.6577	74	1
1527838670.438165000	19.6591	112	0
1527838670.438408000	19.6594	112	1
1527838670.457796000	19.6788	74	0
1527838670.705055000	19.926	397	1
1527838670.705133000	19.9261	277	1
1527838670.720487000	19.9415	74	0
1527838670.721916000	19.9429	74	0
1527838671.053073000	20.2741	286	0
1527838671.054993000	20.276	339	0
1527838671.055027000	20.276	74	1
1527838671.057751000	20.2787	339	0
1527838671.059304000	20.2803	165	0
1527838671.059330000	20.2803	74	1
1527838671.060764000	20.2817	112	0
1527838671.061017000	20.282	112	1
1527838671.077003000	20.298	74	0
1527838671.155877000	20.3769	417	1
1527838671.155967000	20.3769	274	1
1527838671.171231000	20.3922	74	0
1527838671.172708000	20.3937	74	0
1527838671.531408000	20.7524	286	0
1527838671.532884000	20.7539	355	0
1527838671.532907000	20.7539	74	1
1527838671.534391000	20.7554	249	0
1527838671.535878000	20.7569	244	0
1527838671.535898000	20.7569	74	1
1527838671.537359000	20.7583	112	0
1527838671.537478000	20.7585	112	1
1527838671.552229000	20.7732	74	0
1527838671.641442000	20.8624	394	1
1527838671.641517000	20.8625	278	1
1527838671.655879000	20.8769	74	0
1527838671.657355000	20.8783	74	0
1527838672.011791000	21.2328	286	0
1527838672.013303000	21.2343	225	0
1527838672.013338000	21.2343	74	1
1527838672.017782000	21.2388	270	0
1527838672.019317000	21.2403	312	0
1527838672.019342000	21.2403	74	1
1527838672.020826000	21.2418	112	0
1527838672.020975000	21.242	112	1
1527838672.036657000	21.2576	74	0
1527838672.066000000	21.287	395	1
1527838672.066079000	21.2871	276	1
1527838672.080239000	21.3012	74	0
1527838672.081722000	21.3027	74	0
1527838672.421314000	21.6423	286	0
1527838672.422742000	21.6437	192	0
1527838672.422777000	21.6438	74	1
1527838672.425172000	21.6462	146	0
1527838672.426656000	21.6476	113	0
1527838672.426683000	21.6477	74	1
1527838672.428169000	21.6491	112	0
1527838672.428414000	21.6494	112	1
1527838672.443651000	21.6646	74	0
1527838672.620415000	21.8414	539	1
1527838672.620501000	21.8415	279	1
1527838672.635681000	21.8567	74	0
1527838672.637170000	21.8582	74	0
1527838672.999778000	22.2208	286	0
1527838673.001292000	22.2223	416	0
1527838673.001321000	22.2223	74	1
1527838673.003323000	22.2243	315	0
1527838673.004776000	22.2258	125	0
1527838673.004802000	22.2258	74	1
1527838673.006319000	22.2273	112	0
1527838673.006567000	22.2275	112	1
1527838673.022928000	22.2439	74	0
1527838673.083995000	22.305	394	1
1527838673.084038000	22.305	276	1
1527838673.098634000	22.3196	74	0
1527838673.100184000	22.3212	74	0
1527838673.463788000	22.6848	286	0
1527838673.465272000	22.6863	405	0
1527838673.465306000	22.6863	74	1
1527838673.468080000	22.6891	237	0
1527838673.469630000	22.6906	270	0
1527838673.469655000	22.6906	74	1
1527838673.471137000	22.6921	112	0
1527838673.471370000	22.6924	112	1
1527838673.496360000	22.7173	74	0
1527838673.644274000	22.8653	397	1
1527838673.644327000	22.8653	275	1
1527838673.659867000	22.8808	74	0
1527838673.661403000	22.8824	74	0
1527838674.014072000	23.2351	284	0
1527838674.015556000	23.2365	209	0
1527838674.015589000	23.2366	74	1
1527838674.018229000	23.2392	176	0
1527838674.019777000	23.2408	220	0
1527838674.019802000	23.2408	74	1
1527838674.021296000	23.2423	112	0
1527838674.021541000	23.2425	112	1
1527838674.042566000	23.2635	74	0
1527838674.352082000	23.5731	394	1
1527838674.352159000	23.5731	276	1
1527838674.366272000	23.5873	74	0
1527838674.368816000	23.5898	74	0
1527838674.708638000	23.9296	287	0
1527838674.710189000	23.9312	319	0
1527838674.710221000	23.9312	74	1
1527838674.712457000	23.9334	138	0
1527838674.713931000	23.9349	299	0
1527838674.713955000	23.9349	74	1
1527838674.715461000	23.9364	112	0
1527838674.715711000	23.9367	112	1
1527838674.744774000	23.9658	74	0
1527838674.779584000	24.0006	471	1
1527838674.779626000	24.0006	272	1
1527838674.809988000	24.031	74	0
1527838674.811489000	24.0325	74	0
1527838674.922299000	24.1433	284	0
1527838674.923779000	24.1448	231	0
1527838674.923812000	24.1448	74	1
1527838674.927145000	24.1481	207	0
1527838674.928632000	24.1496	226	0
1527838674.928654000	24.1496	74	1
1527838674.930197000	24.1512	112	0
1527838674.930439000	24.1514	112	1
1527838674.946767000	24.1677	74	0
1527838674.995167000	24.2161	397	1
1527838674.995209000	24.2162	276	1
1527838675.010303000	24.2313	74	0
1527838675.011770000	24.2328	74	0
1527838675.267794000	24.4888	286	0
1527838675.269317000	24.4903	263	0
1527838675.269352000	24.4903	74	1
1527838675.272857000	24.4938	319	0
1527838675.274340000	24.4953	268	0
1527838675.274369000	24.4953	74	1
1527838675.275843000	24.4968	112	0
1527838675.275990000	24.497	112	1
1527838675.291785000	24.5128	74	0
1527838675.451845000	24.6728	557	1
1527838675.451927000	24.6729	275	1
1527838675.466618000	24.6876	74	0
1527838675.468055000	24.689	74	0
1527838675.608415000	24.8294	284	0
1527838675.610024000	24.831	198	0
1527838675.610061000	24.831	74	1
1527838675.611456000	24.8324	360	0
1527838675.612993000	24.834	300	0
1527838675.613012000	24.834	74	1
1527838675.614478000	24.8355	112	0
1527838675.614750000	24.8357	112	1
1527838675.630915000	24.8519	74	0
1527838675.800522000	25.0215	1192	1
1527838675.800604000	25.0216	275	1
1527838675.815340000	25.0363	74	0
1527838675.816775000	25.0378	74	0
1527838676.174763000	25.3957	286	0
1527838676.176245000	25.3972	332	0
1527838676.176271000	25.3973	74	1
1527838676.178505000	25.3995	121	0
1527838676.180068000	25.401	121	0
1527838676.180086000	25.4011	74	1
1527838676.181569000	25.4025	112	0
1527838676.181721000	25.4027	112	1
1527838676.198338000	25.4193	74	0
1527838676.239248000	25.4602	397	1
1527838676.239324000	25.4603	285	1
1527838676.253511000	25.4745	74	0
1527838676.255001000	25.476	74	0
1527838676.641688000	25.8627	283	0
1527838676.643121000	25.8641	346	0
1527838676.643153000	25.8641	74	1
1527838676.644701000	25.8657	208	0
1527838676.646145000	25.8671	160	0
1527838676.646169000	25.8671	74	1
1527838676.647672000	25.8687	112	0
1527838676.647914000	25.8689	112	1
1527838676.667545000	25.8885	74	0
1527838676.780280000	26.0013	419	1
1527838676.780357000	26.0013	274	1
1527838676.795094000	26.0161	74	0
1527838676.796629000	26.0176	74	0
1527838677.129783000	26.3508	284	0
1527838677.131255000	26.3522	205	0
1527838677.131287000	26.3523	74	1
1527838677.134404000	26.3554	114	0
1527838677.135936000	26.3569	151	0
1527838677.135963000	26.3569	74	1
1527838677.137424000	26.3584	112	0
1527838677.137693000	26.3587	112	1
1527838677.159053000	26.38	74	0
1527838677.219491000	26.4405	397	1
1527838677.219566000	26.4405	278	1
1527838677.234655000	26.4556	74	0
1527838677.236140000	26.4571	74	0
1527838677.568758000	26.7897	284	0
1527838677.570326000	26.7913	384	0
1527838677.570358000	26.7913	74	1
1527838677.573049000	26.794	282	0
1527838677.574545000	26.7955	341	0
1527838677.574571000	26.7956	74	1
1527838677.576040000	26.797	112	0
1527838677.576297000	26.7973	112	1
1527838677.596491000	26.8175	74	0
1527838677.704867000	26.9258	394	1
1527838677.704910000	26.9259	276	1
1527838677.720463000	26.9414	74	0
1527838677.721944000	26.9429	74	0
1527838678.075048000	27.296	284	0
1527838678.076522000	27.2975	284	0
1527838678.076557000	27.2975	74	1
1527838678.080035000	27.301	234	0
1527838678.081513000	27.3025	239	0
1527838678.081541000	27.3025	74	1
1527838678.083022000	27.304	112	0
1527838678.083152000	27.3041	112	1
1527838678.099151000	27.3201	74	0
1527838678.135662000	27.3566	539	1
1527838678.135722000	27.3567	277	1
1527838678.150057000	27.371	74	0
1527838678.151566000	27.3725	74	0
1527838678.505040000	27.726	286	0
1527838678.506508000	27.7275	210	0
1527838678.506543000	27.7275	74	1
1527838678.509640000	27.7306	143	0
1527838678.511136000	27.7321	358	0
1527838678.511165000	27.7321	74	1
1527838678.512642000	27.7336	112	0
1527838678.512878000	27.7339	112	1
1527838678.528571000	27.7496	74	0
1527838678.581329000	27.8023	394	1
1527838678.581384000	27.8024	274	1
1527838678.595940000	27.8169	74	0
1527838678.597423000	27.8184	74	0
1527838678.945352000	28.1663	286	0
1527838678.946835000	28.1678	381	0
1527838678.946866000	28.1678	74	1
1527838678.948343000	28.1693	207	0
1527838678.949891000	28.1709	226	0
1527838678.949922000	28.1709	74	1
1527838678.951383000	28.1724	112	0
1527838678.951578000	28.1726	112	1
1527838678.967421000	28.1884	74	0
1527838679.029407000	28.2504	395	1
1527838679.029468000	28.2504	277	1
1527838679.043494000	28.2645	74	0
1527838679.045033000	28.266	74	0
1527838679.387417000	28.6084	284	0
1527838679.388875000	28.6099	183	0
1527838679.388902000	28.6099	74	1
1527838679.392270000	28.6133	242	0
1527838679.393780000	28.6148	242	0
1527838679.393804000	28.6148	74	1
1527838679.395252000	28.6162	112	0
1527838679.395579000	28.6166	112	1
1527838679.411241000	28.6322	74	0
1527838679.536524000	28.7575	397	1
1527838679.536610000	28.7576	275	1
1527838679.551583000	28.7726	74	0
1527838679.553056000	28.774	74	0
1527838679.905889000	29.1269	283	0
1527838679.907366000	29.1283	262	0
1527838679.907396000	29.1284	74	1
1527838679.911058000	29.132	163	0
1527838679.912537000	29.1335	335	0
1527838679.912570000	29.1336	74	1
1527838679.914041000	29.135	112	0
1527838679.914182000	29.1352	112	1
1527838679.931767000	29.1527	74	0
1527838679.954531000	29.1755	469	1
1527838679.954608000	29.1756	282	1
1527838679.969176000	29.1902	74	0
1527838679.970825000	29.1918	74	0
1527838680.202444000	29.4234	472	1
1527838680.202533000	29.4235	1434	1
1527838680.202538000	29.4235	1434	1
1527838680.202541000	29.4235	236	1
1527838680.202593000	29.4236	1434	1
1527838680.202598000	29.4236	1152	1
1527838680.216472000	29.4375	74	0
1527838680.218102000	29.4391	74	0
1527838680.219649000	29.4406	74	0
1527838680.221153000	29.4421	74	0
1527838680.324289000	29.5453	425	0
1527838680.332037000	29.553	104	0
1527838680.332064000	29.553	74	1
1527838680.333556000	29.5545	112	0
1527838680.333802000	29.5548	112	1
1527838680.335046000	29.556	287	0
1527838680.336535000	29.5575	370	0
1527838680.336561000	29.5575	74	1
1527838680.339510000	29.5605	351	0
1527838680.340998000	29.562	239	0
1527838680.341023000	29.562	74	1
1527838680.350566000	29.5715	74	0
1527838680.408105000	29.6291	399	1
1527838680.408159000	29.6291	280	1
1527838680.422910000	29.6439	74	0
1527838680.427855000	29.6488	74	0
1527838680.549165000	29.7701	287	0
1527838680.550640000	29.7716	334	0
1527838680.550674000	29.7717	74	1
1527838680.553223000	29.7742	300	0
1527838680.554710000	29.7757	133	0
1527838680.554735000	29.7757	74	1
1527838680.556185000	29.7772	112	0
1527838680.556333000	29.7773	112	1
1527838680.573288000	29.7943	74	0
1527838680.630474000	29.8515	1197	1
1527838680.630557000	29.8515	276	1
1527838680.646032000	29.867	74	0
1527838680.654616000	29.8756	74	0
1527838680.814783000	30.0358	286	0
1527838680.816262000	30.0372	352	0
1527838680.816288000	30.0373	74	1
1527838680.819180000	30.0402	179	0
1527838680.820692000	30.0417	137	0
1527838680.820707000	30.0417	74	1
1527838680.822180000	30.0432	112	0
1527838680.822356000	30.0433	112	1
1527838680.837859000	30.0588	74	0
1527838680.900439000	30.1214	394	1
1527838680.900481000	30.1215	277	1
1527838680.918278000	30.1393	74	0
1527838681.277375000	30.4984	286	0
1527838681.278914000	30.4999	224	0
1527838681.278948000	30.4999	74	1
1527838681.283585000	30.5046	202	0
1527838681.285060000	30.506	128	0
1527838681.285088000	30.5061	74	1
1527838681.286499000	30.5075	112	0
1527838681.286652000	30.5076	112	1
1527838681.302347000	30.5233	74	0
1527838681.358358000	30.5793	422	1
1527838681.358406000	30.5794	279	1
1527838681.372364000	30.5933	74	0
1527838681.377232000	30.5982	74	0
1527838681.717067000	30.938	284	0
1527838681.718546000	30.9395	242	0
1527838681.718580000	30.9396	74	1
1527838681.720109000	30.9411	324	0
1527838681.721659000	30.9426	226	0
1527838681.721684000	30.9427	74	1
1527838681.723078000	30.9441	112	0
1527838681.723217000	30.9442	112	1
1527838681.740599000	30.9616	74	0
1527838682.395810000	31.6168	397	1
1527838682.395870000	31.6169	273	1
1527838682.410687000	31.6317	74	0
1527838682.412168000	31.6331	74	0
1527838682.545069000	31.766	284	0
1527838682.546550000	31.7675	321	0
1527838682.546582000	31.7676	74	1
1527838682.548929000	31.7699	277	0
1527838682.550418000	31.7714	306	0
1527838682.550441000	31.7714	74	1
1527838682.551891000	31.7729	112	0
1527838682.552162000	31.7731	112	1
1527838682.568327000	31.7893	74	0
1527838683.468284000	32.6893	398	1
1527838683.468330000	32.6893	278	1
1527838683.482489000	32.7035	74	0
1527838683.483967000	32.7049	74	0
1527838683.656972000	32.878	284	0
1527838683.658446000	32.8794	211	0
1527838683.658471000	32.8795	74	1
1527838683.660955000	32.8819	322	0
1527838683.662440000	32.8834	154	0
1527838683.662466000	32.8834	74	1
1527838683.663951000	32.8849	112	0
1527838683.664190000	32.8852	112	1
1527838683.679940000	32.9009	74	0
1527838683.681945000	32.9029	539	1
1527838683.681997000	32.903	281	1
1527838683.696674000	32.9177	74	0
1527838683.698171000	32.9192	74	0
1527838683.871180000	33.0922	284	0
1527838683.872667000	33.0936	217	0
1527838683.872704000	33.0937	74	1
1527838683.874562000	33.0955	156	0
1527838683.876054000	33.097	300	0
1527838683.876079000	33.0971	74	1
1527838683.877563000	33.0985	112	0
1527838683.877827000	33.0988	112	1
1527838683.892379000	33.1134	74	0
1527838683.945911000	33.1669	393	1
1527838683.945991000	33.167	273	1
1527838683.962003000	33.183	74	0
1527838684.307512000	33.5285	284	0
1527838684.309056000	33.53	364	0
1527838684.309096000	33.5301	74	1
1527838684.310537000	33.5315	128	0
1527838684.311952000	33.5329	198	0
1527838684.311984000	33.533	74	1
1527838684.313505000	33.5345	112	0
1527838684.313785000	33.5348	112	1
1527838684.330650000	33.5516	74	0
1527838684.517242000	33.7382	397	1
1527838684.517287000	33.7383	274	1
1527838684.532121000	33.7531	74	0
1527838684.533601000	33.7546	74	0
1527838684.702209000	33.9232	287	0
1527838684.703687000	33.9247	205	0
1527838684.703724000	33.9247	74	1
1527838684.706490000	33.9275	265	0
1527838684.707941000	33.9289	236	0
1527838684.707968000	33.9289	74	1
1527838684.709536000	33.9305	112	0
1527838684.709765000	33.9307	112	1
1527838684.724151000	33.9451	74	0
1527838684.927112000	34.1481	408	1
1527838684.927192000	34.1482	273	1
1527838684.943162000	34.1641	74	0
1527838684.944574000	34.1656	74	0
1527838685.299155000	34.5201	286	0
1527838685.300632000	34.5216	313	0
1527838685.300659000	34.5216	74	1
1527838685.304925000	34.5259	293	0
1527838685.306423000	34.5274	311	0
1527838685.306443000	34.5274	74	1
1527838685.307920000	34.5289	112	0
1527838685.308108000	34.5291	112	1
1527838685.316814000	34.5378	454	1
1527838685.316867000	34.5378	273	1
1527838685.328387000	34.5494	74	0
1527838685.333930000	34.5549	74	0
1527838685.335428000	34.5564	74	0
1527838685.474771000	34.6958	284	0
1527838685.476243000	34.6972	245	0
1527838685.476283000	34.6973	74	1
1527838685.478107000	34.6991	367	0
1527838685.479716000	34.7007	308	0
1527838685.479742000	34.7007	74	1
1527838685.481224000	34.7022	112	0
1527838685.481470000	34.7025	112	1
1527838685.495530000	34.7165	74	0
1527838685.839796000	35.0608	560	1
1527838685.839885000	35.0609	277	1
1527838685.854942000	35.0759	74	0
1527838685.856430000	35.0774	74	0
1527838686.224707000	35.4457	286	0
1527838686.226249000	35.4472	330	0
1527838686.226287000	35.4473	74	1
1527838686.230778000	35.4518	289	0
1527838686.232306000	35.4533	255	0
1527838686.232332000	35.4533	74	1
1527838686.233817000	35.4548	112	0
1527838686.234076000	35.4551	112	1
1527838686.249752000	35.4707	74	0
1527838686.358780000	35.5798	394	1
1527838686.358828000	35.5798	279	1
1527838686.375638000	35.5966	74	0
1527838686.386140000	35.6071	74	0
1527838686.727575000	35.9486	286	0
1527838686.729061000	35.95	176	0
1527838686.729104000	35.9501	74	1
1527838686.730626000	35.9516	206	0
1527838686.732058000	35.953	300	0
1527838686.732087000	35.9531	74	1
1527838686.733523000	35.9545	112	0
1527838686.733684000	35.9547	112	1
1527838686.753985000	35.975	74	0
1527838686.770307000	35.9913	1196	1
1527838686.770356000	35.9913	276	1
1527838686.786324000	36.0073	74	0
1527838686.787770000	36.0088	74	0
1527838686.898008000	36.119	286	0
1527838686.899569000	36.1205	391	0
1527838686.899602000	36.1206	74	1
1527838686.901554000	36.1225	177	0
1527838686.903250000	36.1242	344	0
1527838686.903275000	36.1243	74	1
1527838686.904754000	36.1257	112	0
1527838686.904982000	36.126	112	1
1527838686.927406000	36.1484	74	0
1527838688.431184000	37.6522	421	1
1527838688.431228000	37.6522	279	1
1527838688.445687000	37.6667	74	0
1527838688.447166000	37.6681	74	0
1527838688.808007000	38.029	286	0
1527838688.809544000	38.0305	203	0
1527838688.809585000	38.0306	74	1
1527838688.812221000	38.0332	190	0
1527838688.813712000	38.0347	252	0
1527838688.813739000	38.0347	74	1
1527838688.815171000	38.0362	112	0
1527838688.815402000	38.0364	112	1
1527838688.837632000	38.0586	74	0
1527838688.933131000	38.1541	398	1
1527838688.933216000	38.1542	280	1
1527838688.949011000	38.17	74	0
1527838688.950502000	38.1715	74	0
1527838689.082677000	38.3037	287	0
1527838689.084212000	38.3052	369	0
1527838689.084249000	38.3052	74	1
1527838689.086700000	38.3077	339	0
1527838689.088113000	38.3091	299	0
1527838689.088130000	38.3091	74	1
1527838689.089747000	38.3107	112	0
1527838689.090016000	38.311	112	1
1527838689.111913000	38.3329	74	0
1527838689.252214000	38.4732	400	1
1527838689.252295000	38.4733	278	1
1527838689.266379000	38.4874	74	0
1527838689.267882000	38.4889	74	0
1527838689.627623000	38.8486	284	0
1527838689.629161000	38.8501	253	0
1527838689.629194000	38.8502	74	1
1527838689.630688000	38.8517	131	0
1527838689.632222000	38.8532	139	0
1527838689.632245000	38.8532	74	1
1527838689.633715000	38.8547	112	0
1527838689.633946000	38.8549	112	1
1527838689.653826000	38.8748	74	0
1527838689.771265000	38.9922	393	1
1527838689.771344000	38.9923	280	1
1527838689.785457000	39.0064	74	0
1527838689.786945000	39.0079	74	0
1527838690.259524000	39.4805	284	0
1527838690.261003000	39.482	349	0
1527838690.261033000	39.482	74	1
1527838690.263421000	39.4844	257	0
1527838690.264925000	39.4859	294	0
1527838690.264944000	39.4859	74	1
1527838690.266418000	39.4874	112	0
1527838690.266597000	39.4876	112	1
1527838690.281374000	39.5024	74	0
1527838690.300930000	39.5219	537	1
1527838690.300987000	39.522	285	1
1527838690.344359000	39.5653	74	0
1527838690.345809000	39.5668	74	0
1527838690.685486000	39.9065	284	0
1527838690.687020000	39.908	244	0
1527838690.687059000	39.908	74	1
1527838690.690604000	39.9116	257	0
1527838690.692081000	39.9131	240	0
1527838690.692113000	39.9131	74	1
1527838690.693589000	39.9146	112	0
1527838690.693714000	39.9147	112	1
1527838690.712643000	39.9336	74	0
1527838690.920235000	40.1412	398	1
1527838690.920323000	40.1413	283	1
1527838690.934799000	40.1558	74	0
1527838690.936387000	40.1574	74	0
1527838691.060655000	40.2816	286	0
1527838691.062062000	40.283	176	0
1527838691.062092000	40.2831	74	1
1527838691.063991000	40.285	133	0
1527838691.065467000	40.2864	148	0
1527838691.065489000	40.2865	74	1
1527838691.066960000	40.2879	112	0
1527838691.067118000	40.2881	112	1
1527838691.084261000	40.3052	74	0
1527838691.331569000	40.5525	410	1
1527838691.331641000	40.5526	281	1
1527838691.346316000	40.5673	74	0
1527838691.347792000	40.5688	74	0
1527838691.685790000	40.9068	286	0
1527838691.687191000	40.9082	232	0
1527838691.687222000	40.9082	74	1
1527838691.690711000	40.9117	358	0
1527838691.692191000	40.9132	185	0
1527838691.692215000	40.9132	74	1
1527838691.693706000	40.9147	112	0
1527838691.693932000	40.9149	112	1
1527838691.731362000	40.9523	74	0
1527838691.743270000	40.9643	454	1
1527838691.743353000	40.9643	277	1
1527838691.758367000	40.9793	74	0
1527838691.759881000	40.9809	74	0
1527838692.109046000	41.33	287	0
1527838692.110525000	41.3315	254	0
1527838692.110565000	41.3315	74	1
1527838692.114294000	41.3353	160	0
1527838692.144252000	41.3652	178	0
1527838692.144296000	41.3653	74	1
1527838692.145709000	41.3667	112	0
1527838692.145862000	41.3668	112	1
1527838692.160510000	41.3815	74	0
1527838692.289907000	41.5109	558	1
1527838692.289989000	41.511	279	1
1527838692.304815000	41.5258	74	0
1527838692.306352000	41.5273	74	0
1527838692.437795000	41.6588	287	0
1527838692.439361000	41.6603	296	0
1527838692.439395000	41.6604	74	1
1527838692.442218000	41.6632	267	0
1527838692.443702000	41.6647	221	0
1527838692.443725000	41.6647	74	1
1527838692.445210000	41.6662	112	0
1527838692.445444000	41.6664	112	1
1527838692.462200000	41.6832	74	0
1527838692.781610000	42.0026	395	1
1527838692.781654000	42.0026	283	1
1527838692.797610000	42.0186	74	0
1527838692.799211000	42.0202	74	0
1527838693.140973000	42.362	284	0
1527838693.142457000	42.3634	354	0
1527838693.142496000	42.3635	74	1
1527838693.145915000	42.3669	350	0
1527838693.147415000	42.3684	356	0
1527838693.147447000	42.3684	74	1
1527838693.148960000	42.3699	112	0
1527838693.149103000	42.3701	112	1
1527838693.168348000	42.3893	74	0
1527838693.199209000	42.4202	1196	1
1527838693.199279000	42.4203	284	1
1527838693.213768000	42.4347	74	0
1527838693.218301000	42.4393	74	0
1527838693.564426000	42.7854	283	0
1527838693.566474000	42.7875	420	0
1527838693.566500000	42.7875	74	1
1527838693.573922000	42.7949	327	0
1527838693.575403000	42.7964	344	0
1527838693.575418000	42.7964	74	1
1527838693.577376000	42.7984	112	0
1527838693.577545000	42.7985	112	1
1527838693.603320000	42.8243	74	0
1527838693.619201000	42.8402	419	1
1527838693.619243000	42.8402	286	1
1527838693.633558000	42.8545	74	0
1527838693.635042000	42.856	74	0
1527838693.969699000	43.1907	284	0
1527838693.971107000	43.1921	206	0
1527838693.971142000	43.1921	74	1
1527838693.972613000	43.1936	265	0
1527838693.974214000	43.1952	335	0
1527838693.974240000	43.1952	74	1
1527838693.975699000	43.1967	112	0
1527838693.975939000	43.1969	112	1
1527838693.992631000	43.2136	74	0
1527838694.229520000	43.4505	394	1
1527838694.229605000	43.4506	281	1
1527838694.244333000	43.4653	74	0
1527838694.245876000	43.4669	74	0
1527838694.574609000	43.7956	286	0
1527838694.576098000	43.7971	289	0
1527838694.576129000	43.7971	74	1
1527838694.580003000	43.801	142	0
1527838694.581502000	43.8025	165	0
1527838694.581527000	43.8025	74	1
1527838694.582911000	43.8039	112	0
1527838694.583074000	43.8041	112	1
1527838694.604909000	43.8259	74	0
1527838694.625108000	43.8461	395	1
1527838694.625190000	43.8462	278	1
1527838694.640325000	43.8613	74	0
1527838694.641780000	43.8628	74	0
1527838694.982856000	44.2038	286	0
1527838694.984310000	44.2053	283	0
1527838694.984340000	44.2053	74	1
1527838694.987036000	44.208	332	0
1527838694.988444000	44.2094	174	0
1527838694.988461000	44.2094	74	1
1527838694.990019000	44.211	112	0
1527838694.990203000	44.2112	112	1
1527838695.006275000	44.2273	74	0
1527838695.273538000	44.4945	394	1
1527838695.273613000	44.4946	283	1
1527838695.288488000	44.5095	74	0
1527838695.294303000	44.5153	74	0
1527838695.645172000	44.8662	286	0
1527838695.646742000	44.8677	211	0
1527838695.646777000	44.8678	74	1
1527838695.649004000	44.87	368	0
1527838695.650486000	44.8715	134	0
1527838695.650511000	44.8715	74	1
1527838695.651998000	44.873	112	0
1527838695.652238000	44.8732	112	1
1527838695.668108000	44.8891	74	0
1527838695.696512000	44.9175	398	1
1527838695.696586000	44.9176	280	1
1527838695.711388000	44.9324	74	0
1527838695.712823000	44.9338	74	0
1527838696.068171000	45.2892	286	0
1527838696.069708000	45.2907	238	0
1527838696.069743000	45.2907	74	1
1527838696.071153000	45.2921	160	0
1527838696.072704000	45.2937	281	0
1527838696.072729000	45.2937	74	1
1527838696.074198000	45.2952	112	0
1527838696.074422000	45.2954	112	1
1527838696.089736000	45.3107	74	0
1527838696.334891000	45.5559	535	1
1527838696.334970000	45.556	283	1
1527838696.350373000	45.5714	74	0
1527838696.351858000	45.5728	74	0
1527838696.462301000	45.6833	282	0
1527838696.463760000	45.6847	371	0
1527838696.463801000	45.6848	74	1
1527838696.465317000	45.6863	193	0
1527838696.466938000	45.6879	346	0
1527838696.466962000	45.6879	74	1
1527838696.468427000	45.6894	112	0
1527838696.468672000	45.6897	112	1
1527838696.483154000	45.7041	74	0
1527838696.751683000	45.9727	392	1
1527838696.751729000	45.9727	286	1
1527838696.766688000	45.9877	74	0
1527838696.768181000	45.9892	74	0
1527838696.880486000	46.1015	284	0
1527838696.881930000	46.1029	190	0
1527838696.881961000	46.1029	74	1
1527838696.884216000	46.1052	189	0
1527838696.885703000	46.1067	178	0
1527838696.885727000	46.1067	74	1
1527838696.888233000	46.1092	112	0
1527838696.888461000	46.1094	112	1
1527838696.911944000	46.1329	74	0
1527838697.116758000	46.3377	409	1
1527838697.116835000	46.3378	275	1
1527838697.132605000	46.3536	74	0
1527838697.136775000	46.3578	74	0
1527838697.513689000	46.7347	286	0
1527838697.515170000	46.7362	306	0
1527838697.515206000	46.7362	74	1
1527838697.516624000	46.7376	335	0
1527838697.518166000	46.7391	237	0
1527838697.518190000	46.7392	74	1
1527838697.519653000	46.7406	112	0
1527838697.519796000	46.7408	112	1
1527838697.537090000	46.7581	74	0
1527838697.578652000	46.7996	458	1
1527838697.578728000	46.7997	282	1
1527838697.596450000	46.8174	74	0
1527838697.604538000	46.8255	74	0
1527838697.709506000	46.9305	286	0
1527838697.711014000	46.932	426	0
1527838697.711049000	46.932	74	1
1527838697.712872000	46.9339	215	0
1527838697.714318000	46.9353	287	0
1527838697.714341000	46.9353	74	1
1527838697.715828000	46.9368	112	0
1527838697.715969000	46.9369	112	1
1527838697.729926000	46.9509	74	0
1527838697.898995000	47.12	562	1
1527838697.899052000	47.12	279	1
1527838697.913320000	47.1343	74	0
1527838697.914825000	47.1358	74	0
1527838698.264334000	47.4853	283	0
1527838698.265794000	47.4868	376	0
1527838698.265825000	47.4868	74	1
1527838698.267669000	47.4886	152	0
1527838698.269221000	47.4902	302	0
1527838698.269255000	47.4902	74	1
1527838698.270659000	47.4916	112	0
1527838698.270851000	47.4918	112	1
1527838698.285797000	47.5068	74	0
1527838698.331669000	47.5526	393	1
1527838698.331713000	47.5527	280	1
1527838698.346253000	47.5672	74	0
1527838698.350866000	47.5718	74	0
1527838698.713484000	47.9345	284	0
1527838698.715038000	47.936	267	0
1527838698.715074000	47.9361	74	1
1527838698.716523000	47.9375	341	0
1527838698.718004000	47.939	162	0
1527838698.718025000	47.939	74	1
1527838698.719509000	47.9405	112	0
1527838698.719749000	47.9407	112	1
1527838698.769839000	47.9908	1192	1
1527838698.769889000	47.9909	282	1
1527838698.812573000	48.0336	74	0
1527838698.814041000	48.035	74	0
1527838698.815531000	48.0365	74	0
1527838698.929167000	48.1501	284	0
1527838698.930581000	48.1516	298	0
1527838698.930617000	48.1516	74	1
1527838698.932398000	48.1534	157	0
1527838698.933883000	48.1549	216	0
1527838698.933913000	48.1549	74	1
1527838698.935365000	48.1563	112	0
1527838698.935496000	48.1565	112	1
1527838698.954347000	48.1753	74	0
1527838698.998692000	48.2197	417	1
1527838698.998748000	48.2197	279	1
1527838699.013780000	48.2348	74	0
1527838699.015320000	48.2363	74	0
1527838699.374062000	48.595	286	0
1527838699.375544000	48.5965	412	0
1527838699.375576000	48.5966	74	1
1527838699.378298000	48.5993	317	0
1527838699.379791000	48.6008	197	0
1527838699.379814000	48.6008	74	1
1527838699.381355000	48.6023	112	0
1527838699.381596000	48.6026	112	1
1527838699.396963000	48.6179	74	0
1527838699.484917000	48.7059	394	1
1527838699.484998000	48.706	282	1
1527838699.499134000	48.7201	74	0
1527838699.500613000	48.7216	74	0
1527838699.872234000	49.0932	286	0
1527838699.873714000	49.0947	277	0
1527838699.873746000	49.0947	74	1
1527838699.879095000	49.1001	152	0
1527838699.880583000	49.1016	167	0
1527838699.880609000	49.1016	74	1
1527838699.882069000	49.103	112	0
1527838699.882317000	49.1033	112	1
1527838699.898981000	49.12	74	0
1527838699.938544000	49.1595	394	1
1527838699.938622000	49.1596	282	1
1527838699.959367000	49.1803	74	0
1527838699.960777000	49.1818	74	0
1527838700.113007000	49.334	283	0
1527838700.114412000	49.3354	205	0
1527838700.114446000	49.3354	74	1
1527838700.117692000	49.3387	319	0
1527838700.119241000	49.3402	223	0
1527838700.119266000	49.3402	74	1
1527838700.120681000	49.3417	112	0
1527838700.120828000	49.3418	112	1
1527838700.137649000	49.3586	74	0
1527838700.197463000	49.4184	396	1
1527838700.197549000	49.4185	276	1
1527838700.211950000	49.4329	74	0
1527838700.215523000	49.4365	74	0
1527838700.646240000	49.8672	284	0
1527838700.647577000	49.8686	236	0
1527838700.647606000	49.8686	74	1
1527838700.649600000	49.8706	162	0
1527838700.651094000	49.8721	232	0
1527838700.651122000	49.8721	74	1
1527838700.652642000	49.8736	112	0
1527838700.652775000	49.8738	112	1
1527838700.677804000	49.8988	74	0
1527838700.837841000	50.0588	393	1
1527838700.837920000	50.0589	282	1
1527838700.852469000	50.0734	74	0
1527838700.853944000	50.0749	74	0
1527838700.978891000	50.1999	286	0
1527838700.980412000	50.2014	286	0
1527838700.980444000	50.2014	74	1
1527838700.983586000	50.2046	171	0
1527838700.985064000	50.206	187	0
1527838700.985093000	50.2061	74	1
1527838700.986553000	50.2075	112	0
1527838700.986881000	50.2079	112	1
1527838701.003260000	50.2242	74	0
1527838701.256857000	50.4778	539	1
1527838701.256919000	50.4779	281	1
1527838701.271048000	50.492	74	0
1527838701.274193000	50.4952	74	0
1527838701.425640000	50.6466	286	0
1527838701.427121000	50.6481	393	0
1527838701.427154000	50.6481	74	1
1527838701.430489000	50.6515	254	0
1527838701.431997000	50.653	302	0
1527838701.432023000	50.653	74	1
1527838701.433489000	50.6545	112	0
1527838701.433714000	50.6547	112	1
1527838701.449413000	50.6704	74	0
1527838701.657274000	50.8783	398	1
1527838701.657330000	50.8783	274	1
1527838701.672604000	50.8936	74	0
1527838701.674062000	50.895	74	0
1527838701.797977000	51.019	287	0
1527838701.799518000	51.0205	372	0
1527838701.799558000	51.0205	74	1
1527838701.801987000	51.023	316	0
1527838701.803471000	51.0245	352	0
1527838701.803498000	51.0245	74	1
1527838701.804985000	51.026	112	0
1527838701.805261000	51.0262	112	1
1527838701.828939000	51.0499	74	0
1527838702.067651000	51.2886	411	1
1527838702.067716000	51.2887	283	1
1527838702.082101000	51.3031	74	0
1527838702.083527000	51.3045	74	0
1527838702.193656000	51.4146	286	0
1527838702.195193000	51.4162	393	0
1527838702.195227000	51.4162	74	1
1527838702.196700000	51.4177	220	0
1527838702.198190000	51.4192	244	0
1527838702.198212000	51.4192	74	1
1527838702.199802000	51.4208	112	0
1527838702.200045000	51.421	112	1
1527838702.218019000	51.439	74	0
1527838702.496821000	51.7178	455	1
1527838702.496904000	51.7179	276	1
1527838702.511047000	51.732	74	0
1527838702.512534000	51.7335	74	0
1527838702.645816000	51.8668	286	0
1527838702.647308000	51.8683	207	0
1527838702.647337000	51.8683	74	1
1527838702.649650000	51.8706	244	0
1527838702.651183000	51.8722	248	0
1527838702.651199000	51.8722	74	1
1527838702.652645000	51.8736	112	0
1527838702.652883000	51.8739	112	1
1527838702.668262000	51.8892	74	0
1527838702.745350000	51.9663	561	1
1527838702.745395000	51.9664	279	1
1527838702.760559000	51.9815	74	0
1527838702.762027000	51.983	74	0
1527838702.871898000	52.0929	286	0
1527838702.873357000	52.0943	260	0
1527838702.873388000	52.0944	74	1
1527838702.875299000	52.0963	333	0
1527838702.876767000	52.0977	192	0
1527838702.876784000	52.0978	74	1
1527838702.878275000	52.0993	112	0
1527838702.878455000	52.0994	112	1
1527838702.893712000	52.1147	74	0
1527838702.998018000	52.219	398	1
1527838702.998096000	52.2191	277	1
1527838703.014251000	52.2352	74	0
1527838703.354308000	52.5753	284	0
1527838703.355784000	52.5768	320	0
1527838703.355815000	52.5768	74	1
1527838703.359017000	52.58	144	0
1527838703.360521000	52.5815	290	0
1527838703.360544000	52.5815	74	1
1527838703.362523000	52.5835	112	0
1527838703.362790000	52.5838	112	1
1527838703.379807000	52.6008	74	0
1527838703.550303000	52.7713	1196	1
1527838703.550382000	52.7714	286	1
1527838703.567893000	52.7889	74	0
1527838703.579112000	52.8001	74	0
1527838704.013094000	53.2341	286	0
1527838704.014640000	53.2356	236	0
1527838704.014682000	53.2357	74	1
1527838704.016088000	53.2371	333	0
1527838704.017636000	53.2386	305	0
1527838704.017665000	53.2386	74	1
1527838704.019128000	53.2401	112	0
1527838704.019278000	53.2403	112	1
1527838704.035996000	53.257	74	0
1527838704.216644000	53.4376	421	1
1527838704.216689000	53.4377	289	1
1527838704.231631000	53.4526	74	0
1527838704.236058000	53.457	74	0
1527838704.343357000	53.5643	287	0
1527838704.344822000	53.5658	295	0
1527838704.344859000	53.5658	74	1
1527838704.346382000	53.5674	262	0
1527838704.347815000	53.5688	323	0
1527838704.347839000	53.5688	74	1
1527838704.349409000	53.5704	112	0
1527838704.349692000	53.5707	112	1
1527838704.366119000	53.5871	74	0
1527838704.672146000	53.8931	395	1
1527838704.672220000	53.8932	281	1
1527838704.687824000	53.9088	74	0
1527838704.689427000	53.9104	74	0
1527838704.833468000	54.0544	286	0
1527838704.834895000	54.0559	353	0
1527838704.834931000	54.0559	74	1
1527838704.837938000	54.0589	308	0
1527838704.839484000	54.0605	324	0
1527838704.839504000	54.0605	74	1
1527838704.840979000	54.062	112	0
1527838704.841135000	54.0621	112	1
1527838704.858691000	54.0797	74	0
1527838704.961120000	54.1821	395	1
1527838704.961176000	54.1822	277	1
1527838704.976033000	54.197	74	0
1527838704.977518000	54.1985	74	0
1527838705.317569000	54.5385	286	0
1527838705.319111000	54.5401	207	0
1527838705.319143000	54.5401	74	1
1527838705.321584000	54.5426	165	0
1527838705.323059000	54.544	168	0
1527838705.323089000	54.5441	74	1
1527838705.324540000	54.5455	112	0
1527838705.324678000	54.5457	112	1
1527838705.342164000	54.5631	74	0
1527838705.601791000	54.8228	398	1
1527838705.601868000	54.8228	284	1
1527838705.616309000	54.8373	74	0
1527838705.617735000	54.8387	74	0
1527838705.961397000	55.1824	284	0
1527838705.962831000	55.1838	393	0
1527838705.962865000	55.1838	74	1
1527838705.964435000	55.1854	287	0
1527838705.965890000	55.1869	158	0
1527838705.965905000	55.1869	74	1
1527838705.967404000	55.1884	112	0
1527838705.967651000	55.1886	112	1
1527838706.006097000	55.2271	74	0
1527838706.447809000	55.6688	538	1
1527838706.447887000	55.6689	292	1
1527838706.462429000	55.6834	74	0
1527838706.463902000	55.6849	74	0
1527838706.574094000	55.7951	287	0
1527838706.575586000	55.7966	294	0
1527838706.575617000	55.7966	74	1
1527838706.577074000	55.7981	150	0
1527838706.578610000	55.7996	221	0
1527838706.578627000	55.7996	74	1
1527838706.580104000	55.8011	112	0
1527838706.580272000	55.8013	112	1
1527838706.594082000	55.8151	74	0
1527838706.681048000	55.902	399	1
1527838706.681125000	55.9021	273	1
1527838706.695622000	55.9166	74	0
1527838706.697107000	55.9181	74	0
1527838706.816026000	56.037	286	0
1527838706.817510000	56.0385	316	0
1527838706.817562000	56.0385	74	1
1527838706.820576000	56.0416	286	0
1527838706.822066000	56.043	297	0
1527838706.822092000	56.0431	74	1
1527838706.823519000	56.0445	112	0
1527838706.823726000	56.0447	112	1
1527838706.839730000	56.0607	74	0
1527838706.960952000	56.1819	410	1
1527838706.960995000	56.182	274	1
1527838706.981108000	56.2021	74	0
1527838707.085564000	56.3065	287	0
1527838707.086971000	56.308	218	0
1527838707.087008000	56.308	74	1
1527838707.088847000	56.3098	155	0
1527838707.090412000	56.3114	111	0
1527838707.090436000	56.3114	74	1
1527838707.091864000	56.3128	112	0
1527838707.092133000	56.3131	112	1
1527838707.106474000	56.3275	74	0
1527838707.381030000	56.602	459	1
1527838707.381105000	56.6021	280	1
1527838707.395937000	56.6169	74	0
1527838707.397422000	56.6184	74	0
1527838707.506512000	56.7275	284	0
1527838707.507986000	56.729	226	0
1527838707.508019000	56.729	74	1
1527838707.515868000	56.7368	117	0
1527838707.517436000	56.7384	110	0
1527838707.517475000	56.7385	74	1
1527838707.518925000	56.7399	112	0
1527838707.519211000	56.7402	112	1
1527838707.534331000	56.7553	74	0
1527838707.716436000	56.9374	557	1
1527838707.716483000	56.9375	277	1
1527838707.730818000	56.9518	74	0
1527838707.732313000	56.9533	74	0
1527838707.865816000	57.0868	288	0
1527838707.867345000	57.0883	377	0
1527838707.867379000	57.0884	74	1
1527838707.870534000	57.0915	132	0
1527838707.872024000	57.093	113	0
1527838707.872048000	57.093	74	1
1527838707.873531000	57.0945	112	0
1527838707.873777000	57.0948	112	1
1527838707.889209000	57.1102	74	0
1527838707.932080000	57.1531	396	1
1527838707.932134000	57.1531	274	1
1527838707.947565000	57.1685	74	0
1527838708.062970000	57.284	287	0
1527838708.064448000	57.2854	246	0
1527838708.064483000	57.2855	74	1
1527838708.067082000	57.2881	226	0
1527838708.068632000	57.2896	294	0
1527838708.068650000	57.2896	74	1
1527838708.070127000	57.2911	112	0
1527838708.070262000	57.2912	112	1
1527838708.090788000	57.3118	74	0
1527838708.195596000	57.4166	1197	1
1527838708.195644000	57.4166	285	1
1527838708.210485000	57.4315	74	0
1527838708.236273000	57.4573	74	0
1527838708.350714000	57.5717	284	0
1527838708.352194000	57.5732	281	0
1527838708.352228000	57.5732	74	1
1527838708.354526000	57.5755	122	0
1527838708.356011000	57.577	226	0
1527838708.356036000	57.577	74	1
1527838708.357519000	57.5785	112	0
1527838708.357791000	57.5788	112	1
1527838708.373353000	57.5943	74	0
1527838708.646379000	57.8674	393	1
1527838708.646457000	57.8674	280	1
1527838708.661252000	57.8822	74	0
1527838708.665411000	57.8864	74	0
1527838708.778215000	57.9992	286	0
1527838708.779749000	58.0007	391	0
1527838708.779781000	58.0008	74	1
1527838708.783486000	58.0045	256	0
1527838708.784915000	58.0059	195	0
1527838708.784940000	58.0059	74	1
1527838708.786451000	58.0074	112	0
1527838708.786697000	58.0077	112	1
1527838708.806880000	58.0279	74	0
1527838708.916053000	58.137	421	1
1527838708.916115000	58.1371	278	1
1527838708.930758000	58.1517	74	0
1527838708.932243000	58.1532	74	0
1527838709.039894000	58.2609	286	0
1527838709.041371000	58.2624	275	0
1527838709.041403000	58.2624	74	1
1527838709.042880000	58.2639	328	0
1527838709.044360000	58.2653	200	0
1527838709.044389000	58.2654	74	1
1527838709.045847000	58.2668	112	0
1527838709.046005000	58.267	112	1
1527838709.060828000	58.2818	74	0
1527838709.158260000	58.3792	399	1
1527838709.158336000	58.3793	277	1
1527838709.174462000	58.3954	74	0
1527838709.291451000	58.5124	286	0
1527838709.292892000	58.5139	374	0
1527838709.292927000	58.5139	74	1
1527838709.298492000	58.5195	209	0
1527838709.300055000	58.521	106	0
1527838709.300084000	58.5211	74	1
1527838709.303056000	58.524	112	0
1527838709.303209000	58.5242	112	1
1527838709.317763000	58.5387	74	0
1527838709.366888000	58.5879	394	1
1527838709.366980000	58.588	280	1
1527838709.381782000	58.6028	74	0
1527838709.383726000	58.6047	74	0
1527838709.503314000	58.7243	286	0
1527838709.504716000	58.7257	246	0
1527838709.504752000	58.7257	74	1
1527838709.506987000	58.728	303	0
1527838709.508477000	58.7295	352	0
1527838709.508506000	58.7295	74	1
1527838709.510176000	58.7312	112	0
1527838709.510390000	58.7314	112	1
1527838709.526838000	58.7478	74	0
1527838709.630233000	58.8512	539	1
1527838709.630312000	58.8513	283	1
1527838709.658282000	58.8793	74	0
1527838709.770415000	58.9914	284	0
1527838709.771836000	58.9928	414	0
1527838709.771872000	58.9929	74	1
1527838709.773828000	58.9948	331	0
1527838709.775394000	58.9964	253	0
1527838709.775416000	58.9964	74	1
1527838709.776885000	58.9979	112	0
1527838709.777146000	58.9981	112	1
1527838709.794984000	59.016	74	0
1527838709.894243000	59.1152	394	1
1527838709.894300000	59.1153	274	1
1527838709.909263000	59.1302	74	0
1527838710.034697000	59.2557	284	0
1527838710.036185000	59.2572	400	0
1527838710.036218000	59.2572	74	1
1527838710.039075000	59.2601	242	0
1527838710.040615000	59.2616	172	0
1527838710.040640000	59.2616	74	1
1527838710.042129000	59.2631	112	0
1527838710.042398000	59.2634	112	1
1527838710.067616000	59.2886	74	0
1527838710.314985000	59.536	393	1
1527838710.315067000	59.536	274	1
1527838710.330215000	59.5512	74	0
1527838710.331711000	59.5527	74	0
1527838710.456074000	59.6771	284	0
1527838710.457603000	59.6786	234	0
1527838710.457637000	59.6786	74	1
1527838710.459523000	59.6805	232	0
1527838710.461005000	59.682	199	0
1527838710.461027000	59.682	74	1
1527838710.462523000	59.6835	112	0
1527838710.462796000	59.6838	112	1
1527838710.477735000	59.6987	74	0
1527838710.525195000	59.7462	406	1
1527838710.525250000	59.7462	280	1
1527838710.540783000	59.7618	74	0
1527838710.542337000	59.7633	74	0
1527838710.666580000	59.8876	284	0
1527838710.668015000	59.889	317	0
1527838710.668049000	59.889	74	1
1527838710.669943000	59.8909	350	0
1527838710.671434000	59.8924	331	0
1527838710.671459000	59.8924	74	1
1527838710.672943000	59.8939	112	0
1527838710.673193000	59.8942	112	1
1527838710.689330000	59.9103	74	0
1527838710.788909000	60.0099	457	1
1527838710.788966000	60.0099	279	1
1527838710.806091000	60.0271	74	0
1527838710.934492000	60.1555	284	0
1527838710.935970000	60.157	357	0
1527838710.936005000	60.157	74	1
1527838710.938304000	60.1593	224	0
1527838710.939854000	60.1608	235	0
1527838710.939884000	60.1609	74	1
1527838710.941362000	60.1623	112	0
1527838710.941501000	60.1625	112	1
1527838710.957513000	60.1785	74	0
1527838711.029599000	60.2506	560	1
1527838711.029644000	60.2506	281	1
1527838711.043956000	60.2649	74	0
1527838711.055010000	60.276	74	0
1527838711.159914000	60.3809	287	0
1527838711.161387000	60.3824	401	0
1527838711.161410000	60.3824	74	1
1527838711.163207000	60.3842	134	0
1527838711.164703000	60.3857	321	0
1527838711.164717000	60.3857	74	1
1527838711.169246000	60.3902	112	0
1527838711.169469000	60.3905	112	1
1527838711.192780000	60.4138	74	0
1527838711.249159000	60.4701	395	1
1527838711.249228000	60.4702	279	1
1527838711.264384000	60.4854	74	0
1527838711.373822000	60.5948	286	0
1527838711.375298000	60.5963	366	0
1527838711.375332000	60.5963	74	1
1527838711.378844000	60.5998	176	0
1527838711.380372000	60.6014	204	0
1527838711.380399000	60.6014	74	1
1527838711.381815000	60.6028	112	0
1527838711.381995000	60.603	112	1
1527838711.397668000	60.6186	74	0
1527838711.490059000	60.711	1193	1
1527838711.490134000	60.7111	277	1
1527838711.505242000	60.7262	74	0
1527838711.846108000	61.0671	286	0
1527838711.847529000	61.0685	425	0
1527838711.847566000	61.0685	74	1
1527838711.849396000	61.0704	200	0
1527838711.850939000	61.0719	192	0
1527838711.850962000	61.0719	74	1
1527838711.852446000	61.0734	112	0
1527838711.852689000	61.0737	112	1
1527838711.878498000	61.0995	74	0
1527838712.049750000	61.2707	398	1
1527838712.049800000	61.2708	288	1
1527838712.065058000	61.286	74	0
1527838712.066530000	61.2875	74	0
1527838712.186792000	61.4078	286	0
1527838712.190630000	61.4116	287	0
1527838712.190668000	61.4116	74	1
1527838712.192110000	61.4131	213	0
1527838712.193627000	61.4146	112	0
1527838712.193655000	61.4146	74	1
1527838712.193958000	61.4149	112	1
1527838712.211105000	61.4321	74	0
1527838712.487234000	61.7082	417	1
1527838712.487309000	61.7083	279	1
1527838712.502435000	61.7234	74	0
1527838712.503908000	61.7249	74	0
1527838712.610423000	61.8314	284	0
1527838712.611864000	61.8328	342	0
1527838712.611896000	61.8329	74	1
1527838712.613362000	61.8343	362	0
1527838712.614870000	61.8359	240	0
1527838712.614896000	61.8359	74	1
1527838712.616405000	61.8374	112	0
1527838712.616641000	61.8376	112	1
1527838712.639787000	61.8608	74	0
1527838712.907650000	62.1286	397	1
1527838712.907730000	62.1287	278	1
1527838712.931045000	62.152	74	0
1527838712.932516000	62.1535	74	0
1527838713.066802000	62.2878	286	0
1527838713.068271000	62.2893	298	0
1527838713.068304000	62.2893	74	1
1527838713.071799000	62.2928	245	0
1527838713.073344000	62.2943	255	0
1527838713.073370000	62.2944	74	1
1527838713.074782000	62.2958	112	0
1527838713.074935000	62.2959	112	1
1527838713.092783000	62.3138	74	0
1527838714.484945000	63.7059	394	1
1527838714.484988000	63.706	278	1
1527838714.502020000	63.723	74	0
1527838714.503489000	63.7245	74	0
1527838714.632535000	63.8535	286	0
1527838714.634014000	63.855	300	0
1527838714.634046000	63.855	74	1
1527838714.636375000	63.8574	317	0
1527838714.637799000	63.8588	155	0
1527838714.637823000	63.8588	74	1
1527838714.639428000	63.8604	112	0
1527838714.639675000	63.8607	112	1
1527838714.655611000	63.8766	74	0
1527838714.720249000	63.9412	539	1
1527838714.720312000	63.9413	280	1
1527838714.737010000	63.958	74	0
1527838714.738459000	63.9594	74	0
1527838714.847844000	64.0688	283	0
1527838714.849427000	64.0704	306	0
1527838714.849468000	64.0704	74	1
1527838714.851667000	64.0726	332	0
1527838714.853152000	64.0741	228	0
1527838714.853177000	64.0742	74	1
1527838714.854598000	64.0756	112	0
1527838714.854753000	64.0757	112	1
1527838714.875376000	64.0964	74	0
1527838714.979126000	64.2001	397	1
1527838714.979206000	64.2002	277	1
1527838714.993393000	64.2144	74	0
1527838715.115778000	64.3368	284	0
1527838715.117262000	64.3382	247	0
1527838715.117293000	64.3383	74	1
1527838715.121606000	64.3426	300	0
1527838715.123091000	64.3441	235	0
1527838715.123114000	64.3441	74	1
1527838715.124575000	64.3456	112	0
1527838715.124817000	64.3458	112	1
1527838715.144735000	64.3657	74	0
1527838715.389083000	64.6101	398	1
1527838715.389138000	64.6101	282	1
1527838715.404799000	64.6258	74	0
1527838715.406270000	64.6273	74	0
1527838715.526802000	64.7478	286	0
1527838715.531156000	64.7521	401	0
1527838715.531193000	64.7522	74	1
1527838715.534506000	64.7555	315	0
1527838715.535986000	64.757	112	0
1527838715.536013000	64.757	74	1
1527838715.536264000	64.7572	112	1
1527838715.551372000	64.7724	74	0
1527838715.850282000	65.0713	407	1
1527838715.850362000	65.0713	282	1
1527838715.865017000	65.086	74	0
1527838715.866500000	65.0875	74	0
1527838715.976743000	65.1977	283	0
1527838715.978211000	65.1992	234	0
1527838715.978245000	65.1992	74	1
1527838715.980993000	65.202	295	0
1527838715.982403000	65.2034	165	0
1527838715.982423000	65.2034	74	1
1527838715.983986000	65.205	112	0
1527838715.984230000	65.2052	112	1
1527838715.999700000	65.2207	74	0
1527838716.159340000	65.3803	453	1
1527838716.159396000	65.3804	280	1
1527838716.175023000	65.396	74	0
1527838716.176492000	65.3975	74	0
1527838716.288833000	65.5098	282	0
1527838716.290382000	65.5114	421	0
1527838716.290413000	65.5114	74	1
1527838716.292828000	65.5138	349	0
1527838716.294382000	65.5154	156	0
1527838716.294407000	65.5154	74	1
1527838716.295846000	65.5168	112	0
1527838716.296074000	65.5171	112	1
1527838716.312095000	65.5331	74	0
1527838716.369029000	65.59	557	1
1527838716.369083000	65.5901	275	1
1527838716.383655000	65.6046	74	0
1527838716.720753000	65.9417	286	0
1527838716.722242000	65.9432	403	0
1527838716.722287000	65.9433	74	1
1527838716.725166000	65.9461	325	0
1527838716.756386000	65.9774	120	0
1527838716.756424000	65.9774	74	1
1527838716.757864000	65.9788	112	0
1527838716.758129000	65.9791	112	1
1527838716.776331000	65.9973	74	0
1527838716.789429000	66.0104	395	1
1527838716.789504000	66.0105	280	1
1527838716.805203000	66.0262	74	0
1527838716.806679000	66.0277	74	0
1527838716.924670000	66.1457	284	0
1527838716.926150000	66.1471	323	0
1527838716.926183000	66.1472	74	1
1527838716.927659000	66.1486	281	0
1527838716.929217000	66.1502	166	0
1527838716.929236000	66.1502	74	1
1527838716.930707000	66.1517	112	0
1527838716.930858000	66.1518	112	1
1527838716.947320000	66.1683	74	0
1527838717.010103000	66.2311	1197	1
1527838717.010185000	66.2312	281	1
1527838717.027148000	66.2481	74	0
1527838717.028696000	66.2497	74	0
1527838717.149296000	66.3703	286	0
1527838717.150833000	66.3718	334	0
1527838717.150867000	66.3718	74	1
1527838717.152553000	66.3735	190	0
1527838717.153968000	66.3749	209	0
1527838717.153997000	66.375	74	1
1527838717.155455000	66.3764	112	0
1527838717.155636000	66.3766	112	1
1527838717.170511000	66.3915	74	0
1527838717.439194000	66.6602	395	1
1527838717.439263000	66.6602	280	1
1527838717.455356000	66.6763	74	0
1527838717.456982000	66.678	74	0
1527838717.581041000	66.802	286	0
1527838717.582580000	66.8036	305	0
1527838717.582615000	66.8036	74	1
1527838717.584055000	66.805	271	0
1527838717.585593000	66.8066	199	0
1527838717.585617000	66.8066	74	1
1527838717.587012000	66.808	112	0
1527838717.587243000	66.8082	112	1
1527838717.601064000	66.822	74	0
1527838717.850633000	67.0716	421	1
1527838717.850707000	67.0717	283	1
1527838717.865011000	67.086	74	0
1527838717.870780000	67.0918	74	0
1527838718.001891000	67.2229	288	0
1527838718.003415000	67.2244	173	0
1527838718.003447000	67.2244	74	1
1527838718.005319000	67.2263	117	0
[truncated: 1,252 more rows]
