# Supplementary material for: Method for multi-task learning fusion network traffic classification to address small sample labels
Source: Sci Rep. 2024 Jan 30;14:2518. doi: 10.1038/s41598-024-51933-8 (PMC10827795; doi:10.1038/s41598-024-51933-8)
Supplement: Supplementary file 2 — Supplementary Information 2. [file 41598_2024_51933_MOESM2_ESM.zip › QUIC Dataset/QUIC Dataset/pretraining/Google Doc/GoogleDoc-1022.txt]

1527750290.021881000	0	295	1
1527750290.041692000	0.0198109	87	0
1527750290.411243000	0.389362	511	0
1527750290.412753000	0.390872	1412	0
1527750290.413119000	0.391238	101	1
1527750290.414130000	0.392249	1412	0
1527750290.414737000	0.392856	101	1
1527750290.415549000	0.393668	1412	0
1527750290.416797000	0.394916	180	0
1527750290.417734000	0.395853	101	1
1527750290.418156000	0.396275	1412	0
1527750290.419541000	0.39766	1412	0
1527750290.419748000	0.397867	101	1
1527750290.420812000	0.398931	1412	0
1527750290.422133000	0.400252	188	0
1527750290.422731000	0.40085	101	1
1527750290.423512000	0.401631	730	0
1527750290.424730000	0.402849	98	1
1527750290.424918000	0.403037	1412	0
1527750290.426195000	0.404314	1412	0
1527750290.426731000	0.40485	101	1
1527750290.427625000	0.405744	693	0
1527750290.428969000	0.407088	1412	0
1527750290.429731000	0.40785	101	1
1527750290.430271000	0.40839	1412	0
1527750290.431638000	0.409757	1412	0
1527750290.431850000	0.409969	101	1
1527750290.432938000	0.411057	188	0
1527750290.434238000	0.412357	1190	0
1527750290.434731000	0.41285	101	1
1527750290.438495000	0.416614	1412	0
1527750290.439750000	0.417869	98	1
1527750290.439774000	0.417893	1412	0
1527750290.441145000	0.419264	1412	0
1527750290.441733000	0.419852	101	1
1527750290.442563000	0.420682	188	0
1527750290.443926000	0.422045	1240	0
1527750290.444732000	0.422851	101	1
1527750290.445292000	0.423411	1412	0
1527750290.446659000	0.424778	252	0
1527750290.446863000	0.424982	101	1
1527750290.448023000	0.426142	1412	0
1527750290.449341000	0.42746	802	0
1527750290.449732000	0.427851	101	1
1527750290.450688000	0.428807	1412	0
1527750290.452009000	0.430128	1000	0
1527750290.452735000	0.430854	101	1
1527750290.453350000	0.431469	1412	0
1527750290.454712000	0.432831	1412	0
1527750290.454757000	0.432876	98	1
1527750290.456064000	0.434183	1412	0
1527750290.456732000	0.434851	101	1
1527750290.457359000	0.435478	188	0
1527750290.458686000	0.436805	84	0
1527750290.458746000	0.436865	98	1
1527750290.460049000	0.438168	1412	0
1527750290.460742000	0.438861	115	1
1527750290.461348000	0.439467	168	0
1527750290.462707000	0.440826	1412	0
1527750290.462743000	0.440862	98	1
1527750290.464030000	0.442149	1412	0
1527750290.464733000	0.442852	101	1
1527750290.465424000	0.443543	1412	0
1527750290.466754000	0.444873	98	1
1527750290.467092000	0.445211	188	0
1527750290.468047000	0.446166	84	0
1527750290.468739000	0.446858	101	1
1527750290.469411000	0.44753	1412	0
1527750290.470706000	0.448825	151	0
1527750290.470757000	0.448876	98	1
1527750290.472072000	0.450191	1412	0
1527750290.472734000	0.450853	101	1
1527750290.473399000	0.451518	1412	0
1527750290.474723000	0.452842	1412	0
1527750290.474771000	0.45289	98	1
1527750290.476085000	0.454204	198	0
1527750290.476733000	0.454852	101	1
1527750290.477435000	0.455554	794	0
1527750290.478713000	0.456832	1412	0
1527750290.478751000	0.45687	98	1
1527750290.480104000	0.458223	1412	0
1527750290.480735000	0.458854	101	1
1527750290.481443000	0.459562	1412	0
1527750290.482705000	0.460824	188	0
1527750290.482751000	0.46087	98	1
1527750290.484088000	0.462207	863	0
1527750290.484735000	0.462854	101	1
1527750290.504494000	0.482613	87	0
1527750291.052842000	1.03096	514	1
1527750291.052922000	1.03104	1412	1
1527750291.052946000	1.03106	916	1
1527750291.058945000	1.03706	303	1
1527750291.070663000	1.04878	87	0
1527750291.077495000	1.05561	87	0
1527750291.180911000	1.15903	395	0
1527750291.183810000	1.16193	80	0
1527750291.201759000	1.17988	324	0
1527750291.203119000	1.18124	1412	0
1527750291.204504000	1.18262	1412	0
1527750291.205859000	1.18398	1412	0
1527750291.207150000	1.18527	186	0
1527750291.208509000	1.18663	1412	0
1527750291.209832000	1.18795	1412	0
1527750291.211163000	1.18928	1065	0
1527750291.212464000	1.19058	92	0
1527750291.213788000	1.19191	151	0
1527750291.239824000	1.21794	134	1
1527750291.241863000	1.21998	101	1
1527750291.508586000	1.4867	215	1
1527750291.525184000	1.5033	87	0
1527750291.820192000	1.79831	405	0
1527750291.821553000	1.79967	1118	0
1527750291.822249000	1.80037	101	1
1527750291.823800000	1.80192	92	0
1527750291.823954000	1.80207	98	1
1527750291.825221000	1.80334	100	0
1527750291.825796000	1.80391	101	1
1527750291.881967000	1.86009	886	1
1527750291.883593000	1.86171	427	1
1527750291.899967000	1.87809	87	0
1527750292.030316000	2.00844	328	1
1527750292.052088000	2.03021	87	0
1527750292.072162000	2.05028	281	0
1527750292.073487000	2.05161	379	0
1527750292.073817000	2.05194	104	1
1527750292.075809000	2.05393	98	1
1527750292.183373000	2.16149	497	0
1527750292.210286000	2.1884	1412	0
1527750292.211569000	2.18969	201	0
1527750292.231664000	2.20978	98	1
1527750292.234375000	2.21249	101	1
1527750292.289712000	2.26783	280	1
1527750292.289800000	2.26792	144	1
1527750292.307755000	2.28587	87	0
1527750292.362582000	2.3407	1412	0
1527750292.363905000	2.34202	1412	0
1527750292.365313000	2.34343	1412	0
1527750292.366055000	2.34417	104	1
1527750292.366653000	2.34477	826	0
1527750292.368086000	2.3462	92	0
1527750292.369370000	2.34749	104	1
1527750292.369409000	2.34753	185	0
1527750292.371158000	2.34928	98	1
1527750292.383515000	2.36163	155	1
1527750292.383573000	2.36169	190	1
1527750292.402277000	2.3804	87	0
1527750292.485066000	2.46318	592	0
1527750292.486370000	2.46449	92	0
1527750292.486840000	2.46496	104	1
1527750292.487778000	2.4659	255	0
1527750292.489841000	2.46796	98	1
1527750293.112346000	3.09046	346	1
1527750293.117495000	3.09561	1412	1
1527750293.117546000	3.09566	541	1
1527750293.121039000	3.09916	1412	1
1527750293.121119000	3.09924	992	1
1527750293.121185000	3.0993	839	1
1527750293.131303000	3.10942	87	0
1527750293.138444000	3.11656	87	0
1527750293.164137000	3.14226	512	0
1527750293.165507000	3.14363	155	0
1527750293.166062000	3.14418	107	1
1527750293.252128000	3.23025	252	0
1527750293.253477000	3.2316	1412	0
1527750293.254117000	3.23224	98	1
1527750293.254881000	3.233	998	0
1527750293.255874000	3.23399	101	1
1527750293.269219000	3.24734	102	0
1527750293.270594000	3.24871	229	0
1527750293.271068000	3.24919	101	1
1527750293.370848000	3.34897	1412	1
1527750293.370908000	3.34903	943	1
1527750293.391632000	3.36975	87	0
1527750293.412661000	3.39078	1412	0
1527750293.413947000	3.39207	81	0
1527750293.416390000	3.39451	104	1
1527750293.604650000	3.58277	1059	0
1527750293.605966000	3.58408	250	0
1527750293.607189000	3.58531	98	1
1527750293.611167000	3.58929	98	1
1527750294.048933000	4.02705	526	1
1527750294.049030000	4.02715	1412	1
1527750294.049068000	4.02719	1412	1
1527750294.049121000	4.02724	1412	1
1527750294.049146000	4.02726	1412	1
1527750294.049181000	4.0273	1412	1
1527750294.049237000	4.02736	1412	1
1527750294.049273000	4.02739	1412	1
1527750294.049321000	4.02744	1412	1
1527750294.049357000	4.02748	1412	1
1527750294.049385000	4.0275	1412	1
1527750294.049432000	4.02755	1412	1
1527750294.049455000	4.02757	1412	1
1527750294.050534000	4.02865	1412	1
1527750294.050557000	4.02868	418	1
1527750294.067603000	4.04572	87	0
1527750294.070967000	4.04909	87	0
1527750294.270672000	4.24879	400	0
1527750294.274545000	4.25266	80	0
1527750294.285487000	4.26361	107	1
1527750294.309441000	4.28756	1391	1
1527750294.329707000	4.30783	87	0
1527750294.473355000	4.45147	597	0
1527750294.477637000	4.45576	101	1
1527750295.911848000	5.88997	334	1
1527750295.911929000	5.89005	1412	1
1527750295.911953000	5.89007	1018	1
1527750295.912465000	5.89058	224	1
1527750295.912527000	5.89065	1412	1
1527750295.912550000	5.89067	1412	1
1527750295.912571000	5.89069	767	1
1527750295.919832000	5.89795	101	1
1527750295.923860000	5.90198	251	1
1527750295.928901000	5.90702	87	0
1527750295.931806000	5.90992	87	0
1527750295.933136000	5.91125	94	0
1527750295.935128000	5.91325	104	1
1527750295.935695000	5.91381	87	0
1527750295.941285000	5.9194	87	0
1527750296.041766000	6.01988	583	0
1527750296.044178000	6.0223	80	0
1527750296.046693000	6.02481	104	1
1527750296.048176000	6.02629	98	1
1527750296.148451000	6.12657	560	0
1527750296.149695000	6.12781	306	0
1527750296.150150000	6.12827	101	1
1527750296.150584000	6.1287	101	1
1527750296.151051000	6.12917	271	0
1527750296.153040000	6.13116	263	1
1527750296.168953000	6.14707	87	0
1527750296.331908000	6.31003	844	0
1527750296.333180000	6.3113	1412	0
1527750296.334325000	6.31244	101	1
1527750296.334646000	6.31276	1412	0
1527750296.335985000	6.3141	1412	0
1527750296.336159000	6.31428	104	1
1527750296.337285000	6.3154	180	0
1527750296.338649000	6.31677	1412	0
1527750296.339143000	6.31726	101	1
1527750296.339974000	6.31809	1357	0
1527750296.341328000	6.31945	1412	0
1527750296.342177000	6.3203	101	1
1527750296.342635000	6.32075	1412	0
1527750296.343972000	6.32209	1412	0
1527750296.344157000	6.32228	101	1
1527750296.345377000	6.3235	188	0
1527750296.346741000	6.32486	1227	0
1527750296.348425000	6.32654	101	1
1527750296.375112000	6.35323	1412	0
1527750296.376436000	6.35455	1412	0
1527750296.377768000	6.35589	1412	0
1527750296.379071000	6.35719	198	0
1527750296.380433000	6.35855	1412	0
1527750296.381745000	6.35986	735	0
1527750296.383099000	6.36122	1412	0
1527750296.383218000	6.36134	113	1
1527750296.384454000	6.36257	1412	0
1527750296.385148000	6.36327	101	1
1527750296.385843000	6.36396	1412	0
1527750296.387144000	6.36526	98	1
1527750296.387150000	6.36527	188	0
1527750296.388512000	6.36663	1412	0
1527750296.389224000	6.36734	101	1
1527750296.389845000	6.36796	1412	0
1527750296.391178000	6.3693	98	1
1527750296.391193000	6.36931	1412	0
1527750296.392493000	6.37061	844	0
1527750296.393151000	6.37127	101	1
1527750296.393822000	6.37194	979	0
1527750296.395149000	6.37327	98	1
1527750296.395215000	6.37333	1412	0
1527750296.396561000	6.37468	1412	0
1527750296.397148000	6.37527	101	1
1527750296.397887000	6.37601	1412	0
1527750296.399187000	6.37731	188	0
1527750296.399363000	6.37748	98	1
1527750296.400549000	6.37867	1412	0
1527750296.401142000	6.37926	101	1
1527750296.401842000	6.37996	212	0
1527750296.403157000	6.38128	98	1
1527750296.403213000	6.38133	1412	0
1527750296.404533000	6.38265	1412	0
1527750296.405145000	6.38326	101	1
1527750296.405909000	6.38403	1412	0
1527750296.407149000	6.38527	98	1
1527750296.407198000	6.38532	188	0
1527750296.408619000	6.38674	1185	0
1527750296.409966000	6.38808	1412	0
1527750296.411298000	6.38942	1412	0
1527750296.412632000	6.39075	1412	0
1527750296.413174000	6.39129	124	1
1527750296.413930000	6.39205	188	0
1527750296.415338000	6.39346	1000	0
1527750296.416671000	6.39479	1412	0
1527750296.418006000	6.39612	1249	0
1527750296.418390000	6.39651	98	1
1527750296.419589000	6.39771	744	0
1527750296.420145000	6.39826	107	1
1527750296.420941000	6.39906	1412	0
1527750296.422143000	6.40026	98	1
1527750296.422271000	6.40039	1331	0
1527750296.423608000	6.40173	1412	0
1527750296.424142000	6.40226	101	1
1527750296.425003000	6.40312	1412	0
1527750296.426140000	6.40426	98	1
1527750296.426309000	6.40443	336	0
1527750296.427633000	6.40575	128	0
1527750296.432120000	6.41024	101	1
1527750296.446703000	6.42482	87	0
1527750297.754426000	7.73254	307	1
1527750297.754513000	7.73263	144	1
1527750297.773991000	7.75211	87	0
1527750297.830595000	7.80871	1412	0
1527750297.831916000	7.81003	1412	0
1527750297.832248000	7.81037	104	1
1527750297.833280000	7.8114	1412	0
1527750297.834233000	7.81235	101	1
1527750297.834652000	7.81277	606	0
1527750297.835973000	7.81409	92	0
1527750297.836226000	7.81434	101	1
1527750297.837303000	7.81542	130	0
1527750297.839247000	7.81737	98	1
1527750298.881074000	8.85919	378	1
1527750298.881149000	8.85927	294	1
1527750298.883154000	8.86127	325	1
1527750298.883228000	8.86135	1412	1
1527750298.883255000	8.86137	1412	1
1527750298.883295000	8.86141	979	1
1527750298.901919000	8.88004	87	0
1527750298.905729000	8.88385	87	0
1527750298.933926000	8.91205	397	1
1527750298.965907000	8.94403	87	0
1527750298.996723000	8.97484	402	0
1527750298.998384000	8.9765	101	1
1527750299.007592000	8.98571	80	0
1527750299.009314000	8.98743	98	1
1527750299.027935000	9.00605	375	0
1527750299.029286000	9.0074	1400	0
1527750299.030314000	9.00843	101	1
1527750299.030585000	9.0087	513	0
1527750299.031922000	9.01004	592	0
1527750299.032300000	9.01042	101	1
1527750299.033247000	9.01137	635	0
1527750299.034642000	9.01276	467	0
1527750299.035297000	9.01342	101	1
1527750299.035980000	9.0141	697	0
1527750299.037281000	9.0154	98	1
1527750299.037302000	9.01542	484	0
1527750299.039281000	9.0174	98	1
1527750299.040073000	9.01819	835	0
1527750299.041288000	9.01941	98	1
1527750299.041399000	9.01952	649	0
1527750299.042722000	9.02084	519	0
1527750299.043339000	9.02146	101	1
1527750299.044178000	9.0223	439	0
1527750299.045321000	9.02344	98	1
1527750299.045709000	9.02383	701	0
1527750299.047039000	9.02516	616	0
1527750299.047287000	9.02541	101	1
1527750299.048475000	9.02659	558	0
1527750299.049911000	9.02803	654	0
1527750299.050307000	9.02843	101	1
1527750299.051233000	9.02935	583	0
1527750299.052565000	9.03068	689	0
1527750299.053289000	9.03141	101	1
1527750299.053937000	9.03206	92	0
1527750299.055287000	9.03341	98	1
1527750299.055316000	9.03343	145	0
1527750299.056659000	9.03478	404	0
1527750299.057530000	9.03565	101	1
1527750299.057984000	9.0361	103	0
1527750299.059291000	9.03741	98	1
1527750299.059537000	9.03766	206	0
1527750299.061297000	9.03942	98	1
1527750299.132643000	9.11076	1412	1
1527750299.132681000	9.1108	1412	1
1527750299.132707000	9.11083	481	1
1527750299.132771000	9.11089	844	1
1527750299.150953000	9.12907	87	0
1527750299.162422000	9.14054	87	0
1527750299.199420000	9.17754	570	0
1527750299.201321000	9.17944	104	1
1527750299.836252000	9.81437	999	1
1527750299.836326000	9.81444	94	1
1527750299.853726000	9.83184	87	0
1527750299.937342000	9.91546	285	0
1527750299.938647000	9.91677	364	0
1527750299.939372000	9.91749	104	1
1527750299.940750000	9.91887	324	0
1527750299.942352000	9.92047	98	1
1527750300.622180000	10.6003	473	1
1527750300.622254000	10.6004	109	1
1527750300.627302000	10.6054	302	1
1527750300.629553000	10.6077	474	1
1527750300.629619000	10.6077	87	1
1527750300.640312000	10.6184	87	0
1527750300.646621000	10.6247	87	0
1527750300.649190000	10.6273	87	0
1527750300.726931000	10.705	288	0
1527750300.728264000	10.7064	151	0
1527750300.728418000	10.7065	110	1
1527750300.729611000	10.7077	92	0
1527750300.730949000	10.7091	205	0
1527750300.731514000	10.7096	101	1
1527750300.750720000	10.7288	235	0
1527750300.752025000	10.7301	103	0
1527750300.753410000	10.7315	101	1
1527750300.766842000	10.745	243	0
1527750300.768168000	10.7463	140	0
1527750300.768398000	10.7465	101	1
1527750300.769509000	10.7476	92	0
1527750300.770849000	10.749	105	0
1527750300.771398000	10.7495	101	1
1527750300.772190000	10.7503	92	0
1527750300.773383000	10.7515	98	1
1527750300.773545000	10.7517	166	0
1527750300.775390000	10.7535	98	1
1527750301.243773000	11.2219	391	1
1527750301.243878000	11.222	254	1
1527750301.261320000	11.2394	87	0
1527750301.780633000	11.7588	255	0
1527750301.782025000	11.7601	146	0
1527750301.782540000	11.7607	104	1
1527750301.785394000	11.7635	92	0
1527750301.786733000	11.7649	185	0
1527750301.787455000	11.7656	101	1
1527750301.804152000	11.7823	369	1
1527750301.804273000	11.7824	1412	1
1527750301.804300000	11.7824	1412	1
1527750301.804341000	11.7825	1412	1
1527750301.804393000	11.7825	1412	1
1527750301.804416000	11.7825	1412	1
1527750301.804493000	11.7826	1412	1
1527750301.804529000	11.7826	1412	1
1527750301.804564000	11.7827	1412	1
1527750301.804600000	11.7827	1412	1
1527750301.804635000	11.7828	1412	1
1527750301.804669000	11.7828	1412	1
1527750301.804705000	11.7828	1412	1
1527750301.806525000	11.7846	1412	1
1527750301.806585000	11.7847	1412	1
1527750301.806609000	11.7847	1412	1
1527750301.806632000	11.7848	1412	1
1527750301.809049000	11.7872	1412	1
1527750301.809082000	11.7872	1412	1
1527750301.809123000	11.7872	1412	1
1527750301.809178000	11.7873	1412	1
1527750301.810454000	11.7886	1412	1
1527750301.810505000	11.7886	1412	1
1527750301.810528000	11.7886	1412	1
1527750301.810565000	11.7887	1412	1
1527750301.812474000	11.7906	1412	1
1527750301.812514000	11.7906	1412	1
1527750301.812543000	11.7907	1412	1
1527750301.812581000	11.7907	1412	1
1527750301.814524000	11.7926	1412	1
1527750301.814562000	11.7927	1412	1
1527750301.814597000	11.7927	1412	1
1527750301.814632000	11.7928	1412	1
1527750301.816467000	11.7946	1412	1
1527750301.816503000	11.7946	757	1
1527750301.823946000	11.8021	87	0
1527750301.826057000	11.8042	87	0
1527750301.828919000	11.807	87	0
1527750301.833536000	11.8117	87	0
1527750301.840534000	11.8187	315	1
1527750301.841748000	11.8199	294	1
1527750301.858949000	11.8371	87	0
1527750301.865729000	11.8438	375	1
1527750301.882752000	11.8609	87	0
1527750301.898875000	11.877	87	0
1527750301.918802000	11.8969	340	1
1527750301.918892000	11.897	254	1
1527750301.936479000	11.9146	87	0
1527750301.941126000	11.9192	256	0
1527750301.942441000	11.9206	118	0
1527750301.943031000	11.9211	101	1
1527750301.943916000	11.922	92	0
1527750301.944459000	11.9226	101	1
1527750301.945308000	11.9234	133	0
1527750301.946471000	11.9246	98	1
1527750301.953729000	11.9318	374	0
1527750301.956801000	11.9349	98	1
1527750301.958415000	11.9365	80	0
1527750301.959753000	11.9379	239	0
1527750301.960474000	11.9386	101	1
1527750301.961110000	11.9392	280	0
1527750301.962456000	11.9406	98	1
1527750301.962629000	11.9407	92	0
1527750301.963964000	11.9421	124	0
1527750301.964535000	11.9427	101	1
1527750302.029119000	12.0072	388	0
1527750302.030436000	12.0086	146	0
1527750302.031495000	12.0096	101	1
1527750302.032837000	12.011	92	0
1527750302.034179000	12.0123	166	0
1527750302.034844000	12.013	101	1
1527750302.036427000	12.0145	1412	1
1527750302.036455000	12.0146	406	1
1527750302.054698000	12.0328	87	0
1527750302.063851000	12.042	670	0
1527750302.065237000	12.0434	802	0
1527750302.065518000	12.0436	101	1
1527750302.066861000	12.045	92	0
1527750302.068198000	12.0463	146	0
1527750302.068760000	12.0469	104	1
1527750302.168474000	12.1466	782	0
1527750302.169706000	12.1478	189	0
1527750302.170501000	12.1486	101	1
1527750302.182146000	12.1603	666	1
1527750302.199670000	12.1778	87	0
1527750302.308699000	12.2868	640	1
1527750302.308785000	12.2869	254	1
1527750302.321834000	12.3	645	0
1527750302.323501000	12.3016	101	1
1527750302.327570000	12.3057	87	0
1527750302.417629000	12.3957	267	0
1527750302.418980000	12.3971	146	0
1527750302.419510000	12.3976	104	1
1527750302.421352000	12.3995	92	0
1527750302.422694000	12.4008	340	0
1527750302.423495000	12.4016	101	1
1527750303.012016000	12.9901	469	1
1527750303.012077000	12.9902	255	1
1527750303.030126000	13.0082	87	0
1527750303.123009000	13.1011	256	0
1527750303.124278000	13.1024	146	0
1527750303.124575000	13.1027	104	1
1527750303.125806000	13.1039	92	0
1527750303.127137000	13.1053	144	0
1527750303.127611000	13.1057	101	1
1527750303.310813000	13.2889	391	1
1527750303.310874000	13.289	252	1
1527750303.328425000	13.3065	87	0
1527750303.419966000	13.3981	235	0
1527750303.421250000	13.3994	146	0
1527750303.421555000	13.3997	104	1
1527750303.423671000	13.4018	92	0
1527750303.425073000	13.4032	120	0
1527750303.425695000	13.4038	101	1
1527750303.742026000	13.7201	391	1
1527750303.742085000	13.7202	257	1
1527750303.759068000	13.7372	87	0
1527750303.853166000	13.8313	281	0
1527750303.854558000	13.8327	146	0
1527750303.854638000	13.8328	101	1
1527750303.856522000	13.8346	92	0
1527750303.856598000	13.8347	98	1
1527750303.857876000	13.836	107	0
1527750303.858595000	13.8367	101	1
1527750304.174156000	14.1523	391	1
1527750304.174250000	14.1524	254	1
1527750304.191977000	14.1701	87	0
1527750304.296246000	14.2744	233	0
1527750304.297601000	14.2757	146	0
1527750304.298726000	14.2768	104	1
1527750304.300754000	14.2789	92	0
1527750304.302098000	14.2802	276	0
1527750304.302583000	14.2807	101	1
1527750304.472100000	14.4502	387	1
1527750304.472160000	14.4503	254	1
1527750304.498939000	14.4771	87	0
1527750304.583189000	14.5613	232	0
1527750304.584572000	14.5627	146	0
1527750304.584645000	14.5628	101	1
1527750304.586329000	14.5644	92	0
1527750304.586604000	14.5647	101	1
1527750304.587698000	14.5658	298	0
1527750304.589611000	14.5677	98	1
1527750304.994318000	14.9724	389	1
1527750304.994410000	14.9725	261	1
1527750305.014234000	14.9924	87	0
1527750305.117534000	15.0957	263	0
1527750305.118851000	15.097	148	0
1527750305.119739000	15.0979	104	1
1527750305.120995000	15.0991	92	0
1527750305.122443000	15.1006	276	0
1527750305.122671000	15.1008	101	1
1527750305.251109000	15.2292	393	1
1527750305.251194000	15.2293	253	1
1527750305.269084000	15.2472	87	0
1527750305.392225000	15.3703	378	0
1527750305.393597000	15.3717	148	0
1527750305.393697000	15.3718	101	1
1527750305.395448000	15.3736	92	0
1527750305.395670000	15.3738	101	1
1527750305.396780000	15.3749	176	0
1527750305.398755000	15.3769	98	1
1527750305.550917000	15.529	388	1
1527750305.550982000	15.5291	254	1
1527750305.569053000	15.5472	87	0
1527750305.653127000	15.6312	256	0
1527750305.654461000	15.6326	148	0
1527750305.654703000	15.6328	104	1
1527750305.656716000	15.6348	92	0
1527750305.658054000	15.6362	161	0
1527750305.658687000	15.6368	101	1
1527750306.222202000	16.2003	390	1
1527750306.222295000	16.2004	258	1
1527750306.243192000	16.2213	87	0
1527750306.322059000	16.3002	233	0
1527750306.323391000	16.3015	148	0
1527750306.323924000	16.302	104	1
1527750306.326681000	16.3048	92	0
1527750306.328020000	16.3061	205	0
1527750306.328724000	16.3068	101	1
1527750306.821787000	16.7999	988	1
1527750306.821868000	16.8	258	1
1527750306.839943000	16.8181	87	0
1527750307.021639000	16.9998	371	0
1527750307.022964000	17.0011	148	0
1527750307.023772000	17.0019	104	1
1527750307.025457000	17.0036	92	0
1527750307.026754000	17.0049	98	1
1527750307.026772000	17.0049	98	0
1527750307.028761000	17.0069	98	1
1527750307.223189000	17.2013	586	1
1527750307.223280000	17.2014	263	1
1527750307.240736000	17.2189	87	0
1527750307.318470000	17.2966	235	0
1527750307.319796000	17.2979	148	0
1527750307.320786000	17.2989	104	1
1527750307.321744000	17.2999	92	0
1527750307.323081000	17.3012	291	0
1527750307.323762000	17.3019	101	1
1527750307.684594000	17.6627	707	1
1527750307.684682000	17.6628	254	1
1527750307.702867000	17.681	87	0
1527750307.707370000	17.6855	87	0
1527750307.801706000	17.7798	305	0
1527750307.803094000	17.7812	148	0
1527750307.803893000	17.782	107	1
1527750307.804785000	17.7829	92	0
1527750307.806127000	17.7842	324	0
1527750307.806803000	17.7849	101	1
1527750308.295288000	18.2734	469	1
1527750308.295349000	18.2735	256	1
1527750308.314541000	18.2927	87	0
1527750308.398684000	18.3768	236	0
1527750308.400074000	18.3782	148	0
1527750308.400929000	18.379	104	1
1527750308.401536000	18.3797	92	0
1527750308.402873000	18.381	177	0
1527750308.402924000	18.381	98	1
1527750308.404914000	18.383	98	1
1527750308.590327000	18.5684	389	1
1527750308.590418000	18.5685	258	1
1527750308.608218000	18.5863	87	0
1527750308.613845000	18.592	87	0
1527750308.693479000	18.6716	288	0
1527750308.694868000	18.673	148	0
1527750308.694905000	18.673	104	1
1527750308.696929000	18.675	98	1
1527750308.697729000	18.6758	92	0
1527750308.699071000	18.6772	112	0
1527750308.699857000	18.678	101	1
1527750309.020222000	18.9983	391	1
1527750309.020281000	18.9984	255	1
1527750309.039132000	19.0173	87	0
1527750309.150337000	19.1285	237	0
1527750309.151715000	19.1298	148	0
1527750309.151948000	19.1301	104	1
1527750309.153950000	19.1321	92	0
1527750309.155372000	19.1335	134	0
1527750309.155955000	19.1341	101	1
1527750309.379382000	19.3575	389	1
1527750309.379475000	19.3576	258	1
1527750309.397359000	19.3755	87	0
1527750309.501964000	19.4801	232	0
1527750309.503366000	19.4815	148	0
1527750309.503920000	19.482	104	1
1527750309.504744000	19.4829	92	0
1527750309.506090000	19.4842	278	0
1527750309.506904000	19.485	101	1
1527750310.296212000	20.2743	389	1
1527750310.296308000	20.2744	259	1
1527750310.313620000	20.2917	87	0
1527750310.401548000	20.3797	282	0
1527750310.402861000	20.381	148	0
1527750310.403077000	20.3812	104	1
1527750310.405236000	20.3834	92	0
1527750310.406608000	20.3847	103	0
1527750310.407055000	20.3852	101	1
1527750310.536713000	20.5148	388	1
1527750310.536805000	20.5149	255	1
1527750310.557792000	20.5359	87	0
1527750310.679755000	20.6579	256	0
1527750310.681089000	20.6592	148	0
1527750310.682002000	20.6601	104	1
1527750310.682544000	20.6607	92	0
1527750310.683894000	20.662	200	0
1527750310.684033000	20.6622	101	1
1527750310.697993000	20.6761	256	0
1527750310.699987000	20.6781	98	1
1527750310.798420000	20.7765	387	1
1527750310.798512000	20.7766	258	1
1527750310.819433000	20.7976	87	0
1527750310.824064000	20.8022	87	0
1527750310.912533000	20.8907	233	0
1527750310.913891000	20.892	148	0
1527750310.914109000	20.8922	107	1
1527750310.918453000	20.8966	92	0
1527750310.919810000	20.8979	133	0
1527750310.920055000	20.8982	101	1
1527750311.406486000	21.3846	386	1
1527750311.406581000	21.3847	258	1
1527750311.423795000	21.4019	87	0
1527750311.513940000	21.4921	240	0
1527750311.515328000	21.4934	148	0
1527750311.516108000	21.4942	104	1
1527750311.516678000	21.4948	92	0
1527750311.518014000	21.4961	280	0
1527750311.518054000	21.4962	98	1
1527750311.520093000	21.4982	98	1
1527750311.658514000	21.6366	388	1
1527750311.658611000	21.6367	255	1
1527750311.676797000	21.6549	87	0
1527750311.766103000	21.7442	399	0
1527750311.767484000	21.7456	148	0
1527750311.768043000	21.7462	104	1
1527750311.769711000	21.7478	92	0
1527750311.771047000	21.7492	140	0
1527750311.771108000	21.7492	98	1
1527750311.773106000	21.7512	98	1
1527750311.908083000	21.8862	387	1
1527750311.908168000	21.8863	255	1
1527750311.925091000	21.9032	87	0
1527750312.016889000	21.995	233	0
1527750312.018298000	21.9964	148	0
1527750312.019144000	21.9973	104	1
1527750312.019624000	21.9977	92	0
1527750312.020963000	21.9991	201	0
1527750312.021203000	21.9993	101	1
1527750312.781012000	22.7591	990	1
1527750312.781106000	22.7592	257	1
1527750312.800623000	22.7787	87	0
1527750312.911473000	22.8896	256	0
1527750312.912793000	22.8909	148	0
1527750312.913148000	22.8913	104	1
1527750312.914139000	22.8923	92	0
1527750312.915537000	22.8937	125	0
1527750312.916083000	22.8942	101	1
1527750313.005125000	22.9832	582	1
1527750313.005212000	22.9833	259	1
1527750313.023269000	23.0014	87	0
1527750313.031931000	23.01	87	0
1527750313.128153000	23.1063	350	0
1527750313.129526000	23.1076	148	0
1527750313.130127000	23.1082	107	1
1527750313.131823000	23.1099	92	0
1527750313.133137000	23.1113	167	0
1527750313.133193000	23.1113	98	1
1527750313.135122000	23.1132	98	1
1527750313.232359000	23.2105	712	1
1527750313.232419000	23.2105	254	1
1527750313.250555000	23.2287	87	0
1527750313.336139000	23.3143	236	0
1527750313.337538000	23.3157	148	0
1527750313.338173000	23.3163	104	1
1527750313.339101000	23.3172	92	0
1527750313.340439000	23.3186	241	0
1527750313.341119000	23.3192	101	1
1527750313.962699000	23.9408	465	1
1527750313.962795000	23.9409	254	1
1527750313.979819000	23.9579	87	0
1527750314.070342000	24.0485	304	0
1527750314.071730000	24.0498	148	0
1527750314.072171000	24.0503	104	1
1527750314.073868000	24.052	92	0
1527750314.075176000	24.0533	98	1
1527750314.075213000	24.0533	233	0
1527750314.077181000	24.0553	98	1
1527750314.313104000	24.2912	388	1
1527750314.313218000	24.2913	257	1
1527750314.330433000	24.3086	87	0
1527750314.431039000	24.4092	233	0
1527750314.432380000	24.4105	148	0
1527750314.433212000	24.4113	104	1
1527750314.434361000	24.4125	92	0
1527750314.435761000	24.4139	231	0
1527750314.436246000	24.4144	101	1
1527750314.714392000	24.6925	387	1
1527750314.714460000	24.6926	254	1
1527750314.748290000	24.7264	387	1
1527750314.756523000	24.7346	87	0
1527750314.769092000	24.7472	87	0
1527750314.814172000	24.7923	287	0
1527750314.815629000	24.7937	148	0
1527750314.816240000	24.7944	107	1
1527750314.816953000	24.7951	92	0
1527750314.818227000	24.7963	262	0
1527750314.818236000	24.7964	98	1
1527750314.820243000	24.7984	98	1
1527750315.105584000	25.0837	390	1
1527750315.105655000	25.0838	261	1
1527750315.125508000	25.1036	87	0
1527750315.209234000	25.1874	233	0
1527750315.210602000	25.1887	148	0
1527750315.211262000	25.1894	104	1
1527750315.213003000	25.1911	92	0
1527750315.214267000	25.1924	94	0
1527750315.214347000	25.1925	98	1
1527750315.216290000	25.1944	98	1
1527750315.364860000	25.343	387	1
1527750315.364934000	25.3431	254	1
1527750315.383017000	25.3611	87	0
1527750315.487242000	25.4654	233	0
1527750315.488580000	25.4667	148	0
1527750315.489277000	25.4674	104	1
1527750315.490388000	25.4685	92	0
1527750315.491725000	25.4698	138	0
1527750315.492226000	25.4703	101	1
1527750315.575270000	25.5534	390	1
1527750315.575357000	25.5535	260	1
1527750315.592452000	25.5706	87	0
1527750315.679643000	25.6578	279	0
1527750315.680973000	25.6591	148	0
1527750315.681315000	25.6594	104	1
1527750315.683328000	25.6614	92	0
1527750315.684791000	25.6629	271	0
1527750315.685264000	25.6634	101	1
1527750315.899807000	25.8779	390	1
1527750315.899901000	25.878	255	1
1527750315.917078000	25.8952	87	0
1527750316.013107000	25.9912	232	0
1527750316.014376000	25.9925	148	0
1527750316.015374000	25.9935	104	1
1527750316.015834000	25.994	92	0
1527750316.017139000	25.9953	268	0
1527750316.017365000	25.9955	101	1
1527750316.292548000	26.2707	386	1
1527750316.292633000	26.2708	254	1
1527750316.311563000	26.2897	87	0
1527750316.389385000	26.3675	231	0
1527750316.390707000	26.3688	148	0
1527750316.391324000	26.3694	104	1
1527750316.392377000	26.3705	92	0
1527750316.393731000	26.3719	204	0
1527750316.394283000	26.3724	101	1
1527750316.571437000	26.5496	385	1
1527750316.571516000	26.5496	255	1
1527750316.588972000	26.5671	87	0
1527750316.683124000	26.6612	262	0
1527750316.684396000	26.6625	148	0
1527750316.685402000	26.6635	104	1
1527750316.687071000	26.6652	92	0
1527750316.688361000	26.6665	102	0
1527750316.688415000	26.6665	98	1
1527750316.690314000	26.6684	98	1
1527750316.775477000	26.7536	387	1
1527750316.775578000	26.7537	260	1
1527750316.810463000	26.7886	387	1
1527750316.812776000	26.7909	87	0
1527750316.830720000	26.8088	87	0
1527750316.887142000	26.8653	376	0
1527750316.888528000	26.8666	148	0
1527750316.889430000	26.8675	107	1
1527750316.890533000	26.8687	92	0
1527750316.891889000	26.87	273	0
1527750316.892389000	26.8705	101	1
1527750317.100934000	27.0791	990	1
1527750317.101000000	27.0791	257	1
1527750317.118139000	27.0963	87	0
1527750317.125953000	27.1041	87	0
1527750317.231159000	27.2093	232	0
1527750317.232430000	27.2105	148	0
1527750317.233369000	27.2115	107	1
1527750317.234450000	27.2126	92	0
1527750317.235837000	27.214	129	0
1527750317.236374000	27.2145	101	1
1527750317.438646000	27.4168	581	1
1527750317.438739000	27.4169	257	1
1527750317.456240000	27.4344	87	0
1527750317.579433000	27.5576	235	0
1527750317.580816000	27.5589	148	0
1527750317.581405000	27.5595	104	1
1527750317.583048000	27.5612	92	0
1527750317.584384000	27.5625	302	0
1527750317.584432000	27.5626	98	1
1527750317.586454000	27.5646	98	1
1527750317.841776000	27.8199	710	1
1527750317.841869000	27.82	259	1
1527750317.861864000	27.84	87	0
1527750317.949920000	27.928	374	0
1527750317.951183000	27.9293	148	0
1527750317.951416000	27.9295	104	1
1527750317.953438000	27.9316	92	0
1527750317.954915000	27.933	325	0
1527750317.955374000	27.9335	101	1
1527750318.274518000	28.2526	465	1
1527750318.274585000	28.2527	257	1
1527750318.292138000	28.2703	87	0
1527750318.385400000	28.3635	233	0
1527750318.386720000	28.3648	148	0
1527750318.387513000	28.3656	104	1
1527750318.388229000	28.3663	92	0
1527750318.389481000	28.3676	98	1
1527750318.389525000	28.3676	229	0
1527750318.391490000	28.3696	98	1
1527750318.722997000	28.7011	391	1
1527750318.723062000	28.7012	256	1
1527750318.740476000	28.7186	87	0
1527750318.819706000	28.7978	302	0
1527750318.821039000	28.7992	148	0
1527750318.821473000	28.7996	104	1
1527750318.822664000	28.8008	92	0
1527750318.824002000	28.8021	301	0
1527750318.824487000	28.8026	101	1
1527750319.182320000	29.1604	389	1
1527750319.182415000	29.1605	258	1
1527750319.199950000	29.1781	87	0
1527750319.204468000	29.1826	87	0
1527750319.297185000	29.2753	233	0
1527750319.298516000	29.2766	148	0
1527750319.299570000	29.2777	107	1
1527750319.300509000	29.2786	92	0
1527750319.301919000	29.28	222	0
1527750319.302446000	29.2806	101	1
1527750319.468879000	29.447	386	1
1527750319.468941000	29.4471	256	1
1527750319.486141000	29.4643	87	0
1527750319.579390000	29.5575	267	0
1527750319.580680000	29.5588	148	0
1527750319.581574000	29.5597	104	1
1527750319.582680000	29.5608	92	0
1527750319.584025000	29.5621	264	0
1527750319.584531000	29.5626	101	1
1527750319.941966000	29.9201	388	1
1527750319.942052000	29.9202	258	1
1527750319.960797000	29.9389	87	0
1527750320.086903000	30.065	259	0
1527750320.088230000	30.0663	148	0
1527750320.088526000	30.0666	104	1
1527750320.090286000	30.0684	92	0
1527750320.091513000	30.0696	98	1
1527750320.091701000	30.0698	133	0
1527750320.093543000	30.0717	98	1
1527750320.381598000	30.3597	371	1
1527750320.381693000	30.3598	1412	1
1527750320.381730000	30.3598	1412	1
1527750320.381764000	30.3599	1412	1
1527750320.381800000	30.3599	1412	1
1527750320.381819000	30.3599	327	1
1527750320.399228000	30.3773	100	0
1527750320.400611000	30.3787	98	1
1527750320.485059000	30.4632	390	0
1527750320.486610000	30.4647	98	1
1527750320.490719000	30.4688	80	0
1527750320.492597000	30.4707	98	1
1527750324.033218000	34.0113	391	1
1527750324.033287000	34.0114	261	1
1527750324.052175000	34.0303	87	0
1527750324.177580000	34.1557	279	0
1527750324.178974000	34.1571	148	0
1527750324.179522000	34.1576	104	1
1527750324.180877000	34.159	92	0
1527750324.182169000	34.1603	320	0
1527750324.182625000	34.1607	101	1
1527750324.395956000	34.3741	391	1
1527750324.396044000	34.3742	260	1
1527750324.414372000	34.3925	87	0
1527750324.420071000	34.3982	87	0
1527750324.496927000	34.475	232	0
1527750324.498319000	34.4764	148	0
1527750324.498591000	34.4767	107	1
1527750324.500434000	34.4786	92	0
1527750324.501779000	34.4799	330	0
1527750324.502552000	34.4807	101	1
1527750324.816281000	34.7944	386	1
1527750324.816428000	34.7945	260	1
1527750324.833787000	34.8119	87	0
1527750324.930402000	34.9085	260	0
1527750324.931714000	34.9098	148	0
1527750324.932576000	34.9107	104	1
1527750324.934294000	34.9124	92	0
1527750324.935583000	34.9137	98	1
1527750324.936071000	34.9142	94	0
1527750324.937568000	34.9157	98	1
1527750325.136333000	35.1145	987	1
1527750325.136398000	35.1145	256	1
1527750325.153608000	35.1317	87	0
1527750325.160465000	35.1386	87	0
1527750325.249030000	35.2271	376	0
1527750325.250359000	35.2285	148	0
1527750325.250619000	35.2287	107	1
1527750325.252821000	35.2309	92	0
1527750325.254158000	35.2323	157	0
1527750325.254831000	35.2329	101	1
1527750325.575929000	35.554	585	1
1527750325.575994000	35.5541	257	1
1527750325.594011000	35.5721	87	0
1527750325.679504000	35.6576	258	0
1527750325.680737000	35.6589	148	0
1527750325.681725000	35.6598	104	1
1527750325.682841000	35.661	92	0
1527750325.684140000	35.6623	332	0
1527750325.684642000	35.6628	101	1
1527750326.046999000	36.0251	711	1
1527750326.047089000	36.0252	267	1
1527750326.064867000	36.043	87	0
1527750326.170921000	36.149	233	0
1527750326.172181000	36.1503	148	0
1527750326.172642000	36.1508	104	1
1527750326.174358000	36.1525	92	0
1527750326.175693000	36.1538	207	0
1527750326.175731000	36.1538	98	1
1527750326.177642000	36.1558	98	1
1527750326.288710000	36.2668	464	1
1527750326.288800000	36.2669	260	1
1527750326.316444000	36.2946	87	0
1527750326.320444000	36.2986	87	0
1527750326.400602000	36.3787	350	0
1527750326.401928000	36.38	148	0
1527750326.402744000	36.3809	107	1
1527750326.404322000	36.3824	92	0
1527750326.405707000	36.3838	298	0
1527750326.405758000	36.3839	98	1
1527750326.407731000	36.3858	98	1
1527750326.677792000	36.6559	388	1
1527750326.677871000	36.656	258	1
1527750326.695731000	36.6738	87	0
1527750326.781190000	36.7593	258	0
1527750326.782575000	36.7607	148	0
1527750326.782821000	36.7609	104	1
1527750326.784498000	36.7626	92	0
1527750326.785906000	36.764	327	0
1527750326.786679000	36.7648	101	1
1527750327.070987000	37.0491	390	1
1527750327.071072000	37.0492	259	1
1527750327.088613000	37.0667	87	0
1527750327.099555000	37.0777	87	0
1527750327.189569000	37.1677	278	0
1527750327.190828000	37.1689	148	0
1527750327.191790000	37.1699	107	1
1527750327.192560000	37.1707	92	0
1527750327.193899000	37.172	167	0
1527750327.194703000	37.1728	101	1
1527750327.329918000	37.308	390	1
1527750327.330006000	37.3081	255	1
1527750327.351331000	37.3294	87	0
1527750327.447681000	37.4258	233	0
1527750327.448996000	37.4271	148	0
1527750327.449717000	37.4278	104	1
1527750327.451319000	37.4294	92	0
1527750327.452656000	37.4308	229	0
1527750327.452738000	37.4309	98	1
1527750327.454732000	37.4329	98	1
1527750327.601182000	37.5793	386	1
1527750327.601248000	37.5794	257	1
1527750327.618140000	37.5963	87	0
1527750327.699970000	37.6781	291	0
1527750327.701307000	37.6794	148	0
1527750327.701749000	37.6799	104	1
1527750327.702651000	37.6808	92	0
1527750327.703960000	37.6821	157	0
1527750327.704740000	37.6829	101	1
1527750327.742947000	37.7211	92	0
1527750327.744834000	37.723	98	1
1527750327.857553000	37.8357	391	1
1527750327.857632000	37.8358	262	1
1527750327.875873000	37.854	87	0
1527750327.957973000	37.9361	235	0
1527750327.959308000	37.9374	148	0
1527750327.959776000	37.9379	104	1
1527750327.962105000	37.9402	92	0
1527750327.963444000	37.9416	285	0
1527750327.963925000	37.942	101	1
1527750328.080979000	38.0591	388	1
1527750328.081040000	38.0592	255	1
1527750328.098818000	38.0769	87	0
1527750328.186645000	38.1648	232	0
1527750328.187966000	38.1661	148	0
1527750328.188786000	38.1669	104	1
1527750328.189981000	38.1681	92	0
1527750328.191320000	38.1694	266	0
1527750328.191786000	38.1699	101	1
1527750328.558307000	38.5364	390	1
1527750328.558401000	38.5365	260	1
1527750328.576448000	38.5546	87	0
1527750328.586407000	38.5645	87	0
1527750328.683158000	38.6613	259	0
1527750328.684478000	38.6626	148	0
1527750328.684854000	38.663	107	1
1527750328.686524000	38.6646	92	0
1527750328.687854000	38.666	89	0
1527750328.687971000	38.6661	98	1
1527750328.689867000	38.668	98	1
1527750328.810366000	38.7885	992	1
1527750328.810429000	38.7885	258	1
1527750328.829221000	38.8073	87	0
1527750328.837988000	38.8161	87	0
1527750328.932521000	38.9106	259	0
1527750328.933853000	38.912	148	0
1527750328.934912000	38.913	107	1
1527750328.959636000	38.9378	92	0
1527750328.961010000	38.9391	239	0
1527750328.961809000	38.9399	101	1
1527750328.979473000	38.9576	92	0
1527750328.980804000	38.9589	98	1
1527750329.217380000	39.1955	587	1
1527750329.217454000	39.1956	256	1
1527750329.237142000	39.2153	87	0
1527750329.321272000	39.2994	233	0
1527750329.322646000	39.3008	148	0
1527750329.322884000	39.301	104	1
1527750329.325138000	39.3033	92	0
1527750329.326489000	39.3046	106	0
1527750329.326941000	39.3051	101	1
1527750332.866477000	42.8446	399	1
1527750332.866538000	42.8447	262	1
1527750332.885076000	42.8632	87	0
1527750332.895970000	42.8741	87	0
1527750332.968852000	42.947	263	0
1527750332.970183000	42.9483	148	0
1527750332.971049000	42.9492	107	1
1527750332.971787000	42.9499	92	0
1527750332.973016000	42.9511	98	1
1527750332.973124000	42.9512	177	0
1527750332.975035000	42.9532	98	1
1527750333.049829000	43.0279	699	1
1527750333.049906000	43.028	290	1
1527750333.067791000	43.0459	87	0
1527750333.172541000	43.1507	378	0
1527750333.173867000	43.152	148	0
1527750333.174141000	43.1523	104	1
1527750333.175440000	43.1536	92	0
1527750333.176780000	43.1549	207	0
1527750333.177266000	43.1554	101	1
1527750336.281592000	46.2597	464	1
1527750336.281680000	46.2598	256	1
1527750336.300735000	46.2789	87	0
1527750336.305838000	46.284	87	0
1527750336.379011000	46.3571	256	0
1527750336.380329000	46.3584	148	0
1527750336.381235000	46.3594	107	1
1527750336.381916000	46.36	92	0
1527750336.383225000	46.3613	98	1
1527750336.383249000	46.3614	106	0
1527750336.385218000	46.3633	98	1
1527750336.513429000	46.4915	390	1
1527750336.513516000	46.4916	295	1
1527750336.532832000	46.511	87	0
1527750336.639897000	46.618	255	0
1527750336.641241000	46.6194	148	0
1527750336.641317000	46.6194	101	1
1527750336.643328000	46.6214	98	1
1527750336.644292000	46.6224	92	0
1527750336.645727000	46.6238	229	0
1527750336.646256000	46.6244	101	1
1527750336.755838000	46.734	389	1
1527750336.755917000	46.734	257	1
1527750336.773551000	46.7517	87	0
1527750336.896102000	46.8742	351	0
1527750336.897429000	46.8755	148	0
1527750336.898286000	46.8764	104	1
1527750336.900643000	46.8788	92	0
1527750336.901981000	46.8801	326	0
1527750336.902365000	46.8805	101	1
1527750336.997396000	46.9755	391	1
1527750336.997480000	46.9756	259	1
1527750337.017498000	46.9956	87	0
1527750337.104145000	47.0823	235	0
1527750337.105647000	47.0838	148	0
1527750337.106355000	47.0845	104	1
1527750337.108050000	47.0862	92	0
1527750337.109329000	47.0874	307	0
1527750337.109379000	47.0875	98	1
1527750337.111346000	47.0895	98	1
1527750337.385784000	47.3639	388	1
1527750337.385844000	47.364	256	1
1527750337.405626000	47.3837	87	0
1527750337.485699000	47.4638	279	0
1527750337.487036000	47.4652	148	0
1527750337.487377000	47.4655	104	1
1527750337.489140000	47.4673	92	0
1527750337.490523000	47.4686	304	0
1527750337.491293000	47.4694	101	1
1527750337.935725000	47.9138	386	1
1527750337.935816000	47.9139	256	1
1527750337.954142000	47.9323	87	0
1527750338.037816000	48.0159	257	0
1527750338.039142000	48.0173	148	0
1527750338.039393000	48.0175	104	1
1527750338.041709000	48.0198	92	0
1527750338.043042000	48.0212	103	0
1527750338.043523000	48.0216	101	1
1527750342.219439000	52.1976	391	1
1527750342.219532000	52.1977	260	1
1527750342.254667000	52.2328	391	1
1527750342.287521000	52.2656	87	0
1527750342.391604000	52.3697	288	0
1527750342.392857000	52.371	148	0
1527750342.393665000	52.3718	104	1
1527750342.395045000	52.3732	92	0
1527750342.396323000	52.3744	88	0
1527750342.396741000	52.3749	101	1
1527750342.577895000	52.556	386	1
1527750342.577984000	52.5561	256	1
1527750342.598688000	52.5768	87	0
1527750342.694718000	52.6728	257	0
1527750342.696018000	52.6741	148	0
1527750342.696631000	52.6747	104	1
1527750342.697371000	52.6755	92	0
1527750342.698588000	52.6767	98	1
1527750342.698691000	52.6768	101	0
1527750342.700586000	52.6787	98	1
1527750342.856221000	52.8343	989	1
1527750342.856298000	52.8344	259	1
1527750342.874028000	52.8521	87	0
1527750342.968278000	52.9464	233	0
1527750342.969655000	52.9478	148	0
1527750342.969753000	52.9479	101	1
1527750342.971002000	52.9491	92	0
1527750342.971676000	52.9498	101	1
1527750342.972345000	52.9505	334	0
1527750342.973609000	52.9517	98	1
1527750343.339171000	53.3173	585	1
1527750343.339262000	53.3174	263	1
1527750343.356804000	53.3349	87	0
1527750343.445126000	53.4232	235	0
1527750343.446392000	53.4245	148	0
1527750343.446713000	53.4248	104	1
1527750343.447981000	53.4261	92	0
1527750343.449396000	53.4275	313	0
1527750343.449876000	53.428	101	1
1527750343.554683000	53.5328	399	1
1527750343.554741000	53.5329	257	1
1527750343.577145000	53.5553	87	0
1527750343.666001000	53.6441	280	0
1527750343.667333000	53.6455	148	0
1527750343.667677000	53.6458	104	1
1527750343.668850000	53.647	92	0
1527750343.670142000	53.6483	229	0
1527750343.670640000	53.6488	101	1
1527750344.015283000	53.9934	694	1
1527750344.015355000	53.9935	257	1
1527750344.034385000	54.0125	87	0
1527750344.136056000	54.1142	233	0
1527750344.137372000	54.1155	148	0
1527750344.137675000	54.1158	104	1
1527750344.139270000	54.1174	92	0
1527750344.140625000	54.1187	121	0
1527750344.140659000	54.1188	98	1
1527750344.142676000	54.1208	98	1
1527750344.245807000	54.2239	464	1
1527750344.245889000	54.224	259	1
1527750344.264143000	54.2423	87	0
1527750344.346355000	54.3245	239	0
1527750344.347688000	54.3258	148	0
1527750344.348769000	54.3269	104	1
1527750344.349018000	54.3271	92	0
1527750344.350350000	54.3285	197	0
1527750344.350830000	54.3289	101	1
1527750344.596313000	54.5744	392	1
1527750344.596384000	54.5745	256	1
1527750344.625707000	54.6038	87	0
1527750344.704801000	54.6829	399	0
1527750344.706144000	54.6843	148	0
1527750344.706728000	54.6848	104	1
1527750344.708098000	54.6862	92	0
1527750344.709775000	54.6879	98	1
1527750344.712056000	54.6902	287	0
1527750344.713731000	54.6918	98	1
1527750345.022830000	55.0009	387	1
1527750345.022925000	55.001	263	1
1527750345.040148000	55.0183	87	0
1527750345.124975000	55.1031	236	0
1527750345.126312000	55.1044	148	0
1527750345.126737000	55.1049	104	1
1527750345.128920000	55.107	92	0
1527750345.130278000	55.1084	109	0
1527750345.130713000	55.1088	101	1
1527750345.261323000	55.2394	388	1
1527750345.261409000	55.2395	259	1
1527750345.278853000	55.257	87	0
1527750345.388399000	55.3665	236	0
1527750345.389708000	55.3678	148	0
1527750345.389801000	55.3679	101	1
1527750345.391735000	55.3699	98	1
1527750345.392885000	55.371	92	0
1527750345.394603000	55.3727	204	0
1527750345.394736000	55.3729	101	1
1527750345.512508000	55.4906	391	1
1527750345.512600000	55.4907	259	1
1527750345.530266000	55.5084	87	0
1527750345.633142000	55.6113	370	0
1527750345.634456000	55.6126	148	0
1527750345.634763000	55.6129	104	1
1527750345.636214000	55.6143	92	0
1527750345.637621000	55.6157	273	0
1527750345.637806000	55.6159	101	1
1527750345.781147000	55.7593	389	1
1527750345.781206000	55.7593	257	1
1527750345.801689000	55.7798	87	0
1527750345.925627000	55.9037	235	0
1527750345.926948000	55.9051	148	0
1527750345.927788000	55.9059	104	1
1527750345.928424000	55.9065	92	0
1527750345.929753000	55.9079	195	0
1527750345.930042000	55.9082	98	1
1527750345.931779000	55.9099	98	1
1527750346.007291000	55.9854	391	1
1527750346.007352000	55.9855	260	1
1527750346.025831000	56.0039	87	0
1527750346.105833000	56.084	278	0
1527750346.107186000	56.0853	148	0
1527750346.107823000	56.0859	104	1
1527750346.108836000	56.087	92	0
1527750346.110180000	56.0883	205	0
1527750346.110763000	56.0889	101	1
1527750346.343600000	56.3217	386	1
1527750346.343677000	56.3218	257	1
1527750346.361236000	56.3394	87	0
1527750346.438486000	56.4166	233	0
1527750346.439808000	56.4179	148	0
1527750346.440912000	56.419	104	1
1527750346.442564000	56.4207	92	0
1527750346.443854000	56.422	191	0
1527750346.443906000	56.422	98	1
1527750346.445901000	56.424	98	1
1527750346.564126000	56.5422	990	1
1527750346.564205000	56.5423	258	1
1527750346.581884000	56.56	87	0
1527750346.663840000	56.642	288	0
1527750346.665211000	56.6433	148	0
1527750346.665855000	56.644	104	1
1527750346.666615000	56.6447	92	0
1527750346.667881000	56.646	117	0
1527750346.667932000	56.6461	98	1
1527750346.669894000	56.648	98	1
1527750346.814331000	56.7924	586	1
1527750346.814423000	56.7925	262	1
1527750346.847928000	56.826	586	1
1527750346.856336000	56.8345	87	0
1527750346.865602000	56.8437	87	0
1527750346.940506000	56.9186	233	0
1527750346.941765000	56.9199	148	0
1527750346.941889000	56.92	104	1
1527750346.943517000	56.9216	92	0
1527750346.943905000	56.922	101	1
1527750346.944918000	56.923	173	0
1527750346.946919000	56.925	98	1
1527750347.304118000	57.2822	399	1
1527750347.304178000	57.2823	256	1
1527750347.323700000	57.3018	87	0
1527750347.403922000	57.382	232	0
1527750347.405352000	57.3835	148	0
1527750347.405875000	57.384	104	1
1527750347.406705000	57.3848	92	0
1527750347.408036000	57.3862	263	0
1527750347.408861000	57.387	101	1
1527750347.715528000	57.6936	693	1
1527750347.715589000	57.6937	257	1
1527750347.732656000	57.7108	87	0
1527750347.918615000	57.8967	257	0
1527750347.919934000	57.8981	148	0
1527750347.920981000	57.8991	104	1
1527750347.921235000	57.8994	92	0
1527750347.922621000	57.9007	218	0
1527750347.923094000	57.9012	101	1
1527750348.136272000	58.1144	464	1
1527750348.136363000	58.1145	258	1
1527750348.153891000	58.132	87	0
1527750348.264615000	58.2427	256	0
1527750348.265934000	58.2441	148	0
1527750348.267002000	58.2451	104	1
1527750348.268508000	58.2466	92	0
1527750348.269848000	58.248	257	0
1527750348.269949000	58.2481	98	1
1527750348.271987000	58.2501	98	1
1527750348.405560000	58.3837	390	1
1527750348.405647000	58.3838	256	1
1527750348.420293000	58.3984	100	0
1527750348.421941000	58.4001	98	1
1527750348.423762000	58.4019	87	0
1527750348.507987000	58.4861	235	0
1527750348.509420000	58.4875	148	0
1527750348.509939000	58.4881	104	1
1527750348.511136000	58.4893	92	0
1527750348.512502000	58.4906	158	0
1527750348.512980000	58.4911	101	1
1527750348.638809000	58.6169	391	1
1527750348.638884000	58.617	261	1
1527750348.657457000	58.6356	87	0
1527750348.774409000	58.7525	263	0
1527750348.775798000	58.7539	148	0
1527750348.776050000	58.7542	104	1
1527750348.778052000	58.7562	92	0
1527750348.779389000	58.7575	321	0
1527750348.779943000	58.7581	101	1
1527750348.839166000	58.8173	387	1
1527750348.839261000	58.8174	258	1
1527750348.864026000	58.8421	87	0
1527750348.865963000	58.8441	87	0
1527750348.936756000	58.9149	326	0
1527750348.938014000	58.9161	148	0
1527750348.939044000	58.9172	107	1
1527750348.939570000	58.9177	92	0
1527750348.940909000	58.919	202	0
1527750348.940959000	58.9191	98	1
1527750348.943023000	58.9211	98	1
1527750349.306664000	59.2848	386	1
1527750349.306724000	59.2848	256	1
1527750349.333592000	59.3117	87	0
1527750349.437704000	59.4158	285	0
1527750349.439018000	59.4171	148	0
1527750349.440067000	59.4182	104	1
1527750349.440850000	59.419	92	0
1527750349.442143000	59.4203	147	0
1527750349.442978000	59.4211	101	1
1527750349.609170000	59.5873	391	1
1527750349.609239000	59.5874	257	1
1527750349.636892000	59.615	87	0
1527750349.722142000	59.7003	259	0
1527750349.723452000	59.7016	148	0
1527750349.724006000	59.7021	104	1
1527750349.725086000	59.7032	92	0
1527750349.726426000	59.7045	275	0
1527750349.726977000	59.7051	101	1
1527750350.037636000	60.0158	391	1
1527750350.037728000	60.0158	260	1
1527750350.055342000	60.0335	87	0
1527750350.180799000	60.1589	236	0
1527750350.182116000	60.1602	148	0
1527750350.183042000	60.1612	104	1
1527750350.183712000	60.1618	92	0
1527750350.185023000	60.1631	98	1
1527750350.185117000	60.1632	287	0
1527750350.187058000	60.1652	98	1
1527750350.345296000	60.3234	388	1
1527750350.345386000	60.3235	258	1
1527750350.377702000	60.3558	87	0
1527750350.454740000	60.4329	347	0
1527750350.456041000	60.4342	148	0
1527750350.456109000	60.4342	101	1
1527750350.457927000	60.436	92	0
1527750350.458154000	60.4363	101	1
1527750350.459255000	60.4374	242	0
1527750350.461105000	60.4392	98	1
1527750350.609528000	60.5876	990	1
1527750350.609624000	60.5877	258	1
1527750350.650783000	60.6289	87	0
1527750350.734508000	60.7126	305	0
1527750350.735931000	60.714	148	0
1527750350.736198000	60.7143	104	1
1527750350.737862000	60.716	92	0
1527750350.739155000	60.7173	272	0
1527750350.740054000	60.7182	101	1
1527750351.458167000	61.4363	583	1
1527750351.458235000	61.4364	260	1
1527750351.475153000	61.4533	87	0
1527750351.579400000	61.5575	236	0
1527750351.580788000	61.5589	148	0
1527750351.581134000	61.5593	104	1
1527750351.582996000	61.5611	92	0
1527750351.584337000	61.5625	205	0
1527750351.585107000	61.5632	101	1
1527750351.707551000	61.6857	401	1
1527750351.707611000	61.6857	258	1
1527750351.742502000	61.7206	87	0
1527750351.831172000	61.8093	289	0
1527750351.832544000	61.8107	148	0
1527750351.833126000	61.8112	104	1
1527750351.834182000	61.8123	92	0
1527750351.835645000	61.8138	279	0
1527750351.836145000	61.8143	101	1
1527750351.957585000	61.9357	694	1
1527750351.957649000	61.9358	257	1
1527750351.976144000	61.9543	87	0
1527750352.060220000	62.0383	235	0
1527750352.061588000	62.0397	148	0
1527750352.062132000	62.0403	104	1
1527750352.063456000	62.0416	92	0
1527750352.064986000	62.0431	281	0
1527750352.065208000	62.0433	101	1
1527750352.278779000	62.2569	464	1
1527750352.278836000	62.257	260	1
1527750352.295938000	62.2741	87	0
1527750352.383948000	62.3621	235	0
1527750352.385353000	62.3635	148	0
1527750352.386174000	62.3643	104	1
1527750352.388988000	62.3671	92	0
1527750352.390134000	62.3683	98	1
1527750352.390419000	62.3685	333	0
1527750352.392136000	62.3703	98	1
1527750352.600406000	62.5785	387	1
1527750352.600491000	62.5786	261	1
1527750352.637901000	62.616	87	0
1527750352.722213000	62.7003	256	0
1527750352.723528000	62.7016	148	0
1527750352.724164000	62.7023	104	1
1527750352.724978000	62.7031	92	0
1527750352.726152000	62.7043	98	1
1527750352.726319000	62.7044	109	0
1527750352.728159000	62.7063	98	1
1527750353.132607000	63.1107	390	1
1527750353.132667000	63.1108	265	1
1527750353.150503000	63.1286	87	0
1527750353.159756000	63.1379	87	0
1527750353.234937000	63.2131	258	0
1527750353.236190000	63.2143	148	0
1527750353.237232000	63.2154	107	1
1527750353.238209000	63.2163	92	0
1527750353.239608000	63.2177	91	0
1527750353.240173000	63.2183	101	1
1527750353.368397000	63.3465	391	1
1527750353.368495000	63.3466	261	1
1527750353.390332000	63.3685	87	0
1527750353.394946000	63.3731	87	0
1527750353.473099000	63.4512	235	0
1527750353.474414000	63.4525	148	0
1527750353.475339000	63.4535	107	1
1527750353.476489000	63.4546	92	0
1527750353.477827000	63.4559	105	0
1527750353.478312000	63.4564	101	1
1527750353.629196000	63.6073	387	1
1527750353.629284000	63.6074	261	1
1527750353.648101000	63.6262	87	0
1527750353.653528000	63.6316	87	0
1527750353.735913000	63.714	263	0
1527750353.737257000	63.7154	104	1
1527750353.737312000	63.7154	148	0
1527750353.739257000	63.7174	98	1
1527750353.740557000	63.7187	92	0
1527750353.741904000	63.72	218	0
1527750353.742527000	63.7206	101	1
1527750353.957899000	63.936	387	1
1527750353.957989000	63.9361	258	1
1527750353.975354000	63.9535	87	0
1527750354.055311000	64.0334	325	0
1527750354.056648000	64.0348	148	0
1527750354.057260000	64.0354	104	1
1527750354.058004000	64.0361	92	0
1527750354.059244000	64.0374	98	1
1527750354.059393000	64.0375	142	0
1527750354.061267000	64.0394	98	1
1527750354.388525000	64.3666	390	1
1527750354.388584000	64.3667	264	1
1527750354.405234000	64.3834	87	0
1527750354.411765000	64.3899	87	0
1527750354.488139000	64.4663	286	0
1527750354.489453000	64.4676	148	0
1527750354.490358000	64.4685	107	1
1527750354.491155000	64.4693	92	0
1527750354.492538000	64.4707	108	0
1527750354.493269000	64.4714	101	1
1527750354.658919000	64.637	388	1
1527750354.658984000	64.6371	258	1
1527750354.686343000	64.6645	87	0
1527750354.752965000	64.7311	258	0
1527750354.754280000	64.7324	148	0
1527750354.755375000	64.7335	104	1
1527750354.756518000	64.7346	92	0
1527750354.757868000	64.736	329	0
1527750354.758331000	64.7364	101	1
1527750354.868442000	64.8466	392	1
1527750354.868534000	64.8467	260	1
1527750354.885377000	64.8635	87	0
1527750354.968152000	64.9463	236	0
1527750354.969452000	64.9476	148	0
1527750354.970321000	64.9484	104	1
1527750354.971266000	64.9494	92	0
1527750354.972601000	64.9507	223	0
1527750354.973295000	64.9514	101	1
1527750355.149660000	65.1278	992	1
1527750355.149751000	65.1279	259	1
1527750355.169479000	65.1476	87	0
1527750355.249644000	65.2278	348	0
1527750355.250980000	65.2291	148	0
1527750355.251297000	65.2294	104	1
1527750355.259059000	65.2372	92	0
1527750355.260407000	65.2385	155	0
1527750355.261322000	65.2394	101	1
1527750355.536768000	65.5149	586	1
1527750355.536827000	65.5149	266	1
1527750355.556184000	65.5343	87	0
1527750355.637963000	65.6161	304	0
1527750355.639348000	65.6175	148	0
1527750355.639438000	65.6176	101	1
1527750355.641402000	65.6195	98	1
1527750355.641449000	65.6196	92	0
1527750355.642863000	65.621	146	0
1527750355.643350000	65.6215	101	1
1527750356.015075000	65.9932	711	1
1527750356.015166000	65.9933	258	1
1527750356.033715000	66.0118	87	0
1527750356.110978000	66.0891	235	0
1527750356.112368000	66.0905	148	0
1527750356.112479000	66.0906	101	1
1527750356.114439000	66.0926	98	1
1527750356.115017000	66.0931	92	0
1527750356.116363000	66.0945	97	0
1527750356.116413000	66.0945	98	1
1527750356.118432000	66.0966	98	1
1527750356.470933000	66.4491	465	1
1527750356.471100000	66.4492	261	1
1527750356.487858000	66.466	87	0
1527750356.573177000	66.5513	265	0
1527750356.574625000	66.5527	148	0
1527750356.575471000	66.5536	104	1
1527750356.576078000	66.5542	92	0
1527750356.577412000	66.5555	169	0
1527750356.577453000	66.5556	98	1
1527750356.579478000	66.5576	98	1
1527750356.899056000	66.8772	387	1
1527750356.899124000	66.8772	264	1
1527750356.917453000	66.8956	87	0
1527750357.013476000	66.9916	258	0
1527750357.014848000	66.993	148	0
1527750357.015411000	66.9935	104	1
1527750357.016809000	66.9949	92	0
1527750357.018151000	66.9963	180	0
1527750357.018670000	66.9968	101	1
1527750357.177822000	67.1559	390	1
1527750357.177886000	67.156	268	1
1527750357.198040000	67.1762	87	0
1527750357.206706000	67.1848	87	0
1527750357.256805000	67.2349	319	1
1527750357.256902000	67.235	1412	1
1527750357.256939000	67.2351	1412	1
1527750357.256967000	67.2351	1412	1
1527750357.256999000	67.2351	771	1
1527750357.276107000	67.2542	87	0
1527750357.289301000	67.2674	233	0
1527750357.290616000	67.2687	148	0
1527750357.291451000	67.2696	104	1
1527750357.293155000	67.2713	92	0
1527750357.294424000	67.2725	98	1
1527750357.294574000	67.2727	133	0
1527750357.296437000	67.2746	98	1
1527750357.348148000	67.3263	400	0
1527750357.349514000	67.3276	98	1
1527750357.353210000	67.3313	80	0
1527750357.354514000	67.3326	98	1
1527750357.628797000	67.6069	391	1
1527750357.628886000	67.607	261	1
1527750357.646644000	67.6248	87	0
1527750357.767733000	67.7459	279	0
1527750357.769069000	67.7472	148	0
1527750357.769510000	67.7476	104	1
1527750357.770391000	67.7485	92	0
1527750357.771725000	67.7498	329	0
1527750357.772447000	67.7506	101	1
1527750357.798306000	67.7764	279	0
1527750357.800525000	67.7786	98	1
1527750358.040049000	68.0182	386	1
1527750358.040117000	68.0182	261	1
1527750358.063599000	68.0417	87	0
1527750358.276847000	68.255	233	0
1527750358.278157000	68.2563	148	0
1527750358.278608000	68.2567	104	1
1527750358.287179000	68.2653	92	0
1527750358.288494000	68.2666	98	1
1527750358.288499000	68.2666	179	0
1527750358.290490000	68.2686	98	1
1527750358.505148000	68.4833	391	1
1527750358.505223000	68.4833	275	1
1527750358.523843000	68.502	87	0
1527750358.601057000	68.5792	237	0
1527750358.602322000	68.5804	148	0
1527750358.602541000	68.5807	104	1
1527750358.604416000	68.5825	92	0
1527750358.605813000	68.5839	223	0
1527750358.606497000	68.5846	101	1
1527750358.758771000	68.7369	387	1
1527750358.758830000	68.7369	258	1
1527750358.783932000	68.7621	87	0
1527750358.859360000	68.8375	398	0
1527750358.860801000	68.8389	148	0
1527750358.861627000	68.8397	104	1
1527750358.863427000	68.8415	92	0
1527750358.864821000	68.8429	105	0
1527750358.865514000	68.8436	101	1
1527750359.013006000	68.9911	390	1
1527750359.013068000	68.9912	262	1
1527750359.030838000	69.009	87	0
1527750359.112510000	69.0906	232	0
1527750359.113843000	69.092	148	0
1527750359.114619000	69.0927	104	1
1527750359.116580000	69.0947	92	0
1527750359.117924000	69.096	158	0
1527750359.118518000	69.0966	101	1
1527750359.425961000	69.4041	987	1
1527750359.426047000	69.4042	258	1
1527750359.444019000	69.4221	87	0
1527750359.539148000	69.5173	233	0
1527750359.540530000	69.5186	148	0
1527750359.540615000	69.5187	101	1
1527750359.542632000	69.5208	98	1
1527750359.543389000	69.5215	92	0
1527750359.544801000	69.5229	237	0
1527750359.545588000	69.5237	101	1
1527750360.017012000	69.9951	586	1
1527750360.017073000	69.9952	260	1
1527750360.034851000	70.013	87	0
1527750360.037621000	70.0157	87	0
1527750360.144803000	70.1229	373	0
1527750360.146067000	70.1242	148	0
1527750360.146642000	70.1248	107	1
1527750360.148611000	70.1267	92	0
1527750360.149960000	70.1281	243	0
1527750360.150578000	70.1287	101	1
1527750360.257265000	70.2354	690	1
1527750360.257361000	70.2355	1412	1
1527750360.257387000	70.2355	1412	1
1527750360.257429000	70.2355	1412	1
1527750360.257462000	70.2356	1412	1
1527750360.257503000	70.2356	1412	1
1527750360.257537000	70.2357	1412	1
1527750360.257573000	70.2357	1412	1
1527750360.257614000	70.2357	1412	1
1527750360.257648000	70.2358	1412	1
1527750360.257685000	70.2358	1412	1
1527750360.257722000	70.2358	1412	1
1527750360.257755000	70.2359	1412	1
1527750360.259622000	70.2377	1412	1
1527750360.259659000	70.2378	133	1
1527750360.275422000	70.2535	87	0
1527750360.278575000	70.2567	87	0
1527750360.281280000	70.2594	87	0
1527750360.308770000	70.2869	420	1
1527750360.308833000	70.287	257	1
1527750360.326455000	70.3046	87	0
1527750360.394852000	70.373	371	0
1527750360.396708000	70.3748	101	1
1527750360.401300000	70.3794	80	0
1527750360.402703000	70.3808	98	1
1527750360.410457000	70.3886	279	0
1527750360.411729000	70.3898	148	0
1527750360.412690000	70.3908	101	1
1527750360.415425000	70.3935	92	0
1527750360.416692000	70.3948	98	1
1527750360.416759000	70.3949	265	0
1527750360.418694000	70.3968	98	1
1527750360.729183000	70.7073	389	1
1527750360.729270000	70.7074	258	1
1527750360.746171000	70.7243	87	0
1527750360.851907000	70.83	290	0
1527750360.853220000	70.8313	148	0
1527750360.853638000	70.8318	104	1
1527750360.854941000	70.8331	92	0
1527750360.856284000	70.8344	166	0
1527750360.856723000	70.8348	101	1
1527750361.061283000	71.0394	388	1
1527750361.061346000	71.0395	261	1
1527750361.078239000	71.0564	87	0
1527750361.181928000	71.16	233	0
1527750361.183240000	71.1614	148	0
1527750361.183658000	71.1618	104	1
1527750361.186240000	71.1644	92	0
1527750361.187584000	71.1657	291	0
1527750361.187682000	71.1658	101	1
1527750361.328996000	71.3071	390	1
1527750361.329089000	71.3072	259	1
1527750361.347368000	71.3255	87	0
1527750361.450668000	71.4288	231	0
1527750361.451994000	71.4301	148	0
1527750361.452815000	71.4309	104	1
1527750361.454070000	71.4322	92	0
1527750361.455480000	71.4336	283	0
1527750361.455720000	71.4338	101	1
1527750361.628907000	71.607	385	1
1527750361.628981000	71.6071	257	1
1527750361.647855000	71.626	87	0
1527750361.727442000	71.7056	256	0
1527750361.728719000	71.7068	148	0
1527750361.729775000	71.7079	104	1
1527750361.731733000	71.7099	92	0
1527750361.733118000	71.7112	230	0
1527750361.733665000	71.7118	101	1
1527750362.008616000	71.9867	387	1
1527750362.008802000	71.9869	260	1
1527750362.028800000	72.0069	87	0
1527750362.111759000	72.0899	255	0
1527750362.113148000	72.0913	148	0
1527750362.113790000	72.0919	104	1
1527750362.114619000	72.0927	92	0
1527750362.115962000	72.0941	160	0
1527750362.116704000	72.0948	101	1
1527750362.368013000	72.3461	386	1
1527750362.368076000	72.3462	257	1
1527750362.385280000	72.3634	87	0
1527750362.490850000	72.469	235	0
1527750362.492137000	72.4703	148	0
1527750362.492739000	72.4709	104	1
1527750362.495667000	72.4738	92	0
1527750362.497024000	72.4751	137	0
1527750362.497720000	72.4758	101	1
1527750362.658184000	72.6363	391	1
1527750362.658277000	72.6364	261	1
1527750362.689299000	72.6674	87	0
1527750362.716593000	72.6947	87	0
1527750362.764934000	72.7431	263	0
1527750362.766204000	72.7443	148	0
1527750362.766849000	72.745	107	1
1527750362.769191000	72.7473	92	0
1527750362.770583000	72.7487	214	0
1527750362.770826000	72.7489	101	1
1527750363.004778000	72.9829	388	1
1527750363.004870000	72.983	261	1
1527750363.022920000	73.001	87	0
1527750363.100812000	73.0789	325	0
1527750363.102146000	73.0803	148	0
1527750363.102769000	73.0809	104	1
1527750363.105490000	73.0836	92	0
1527750363.106807000	73.0849	213	0
1527750363.106849000	73.085	98	1
1527750363.108839000	73.087	98	1
1527750363.217858000	73.196	386	1
1527750363.217927000	73.196	257	1
1527750363.235401000	73.2135	87	0
1527750363.349243000	73.3274	285	0
1527750363.350608000	73.3287	148	0
1527750363.350871000	73.329	104	1
1527750363.353092000	73.3312	92	0
1527750363.354491000	73.3326	97	0
1527750363.354958000	73.3331	101	1
1527750363.725243000	73.7034	989	1
1527750363.725308000	73.7034	260	1
1527750363.742869000	73.721	87	0
1527750363.824998000	73.8031	258	0
1527750363.826307000	73.8044	148	0
1527750363.826828000	73.8049	104	1
1527750363.834045000	73.8122	92	0
1527750363.835484000	73.8136	284	0
1527750363.836083000	73.8142	101	1
1527750363.862301000	73.8404	92	0
1527750363.863840000	73.842	98	1
1527750363.964247000	73.9424	583	1
1527750363.964308000	73.9424	259	1
1527750363.997737000	73.9759	87	0
1527750364.012992000	73.9911	87	0
1527750364.107244000	74.0854	232	0
1527750364.108562000	74.0867	148	0
1527750364.108986000	74.0871	107	1
1527750364.111749000	74.0899	92	0
1527750364.113083000	74.0912	171	0
1527750364.113819000	74.0919	101	1
1527750364.374600000	74.3527	710	1
1527750364.374649000	74.3528	262	1
1527750364.392719000	74.3708	87	0
1527750364.481950000	74.4601	350	0
1527750364.483321000	74.4614	148	0
1527750364.483842000	74.462	104	1
1527750364.485717000	74.4638	92	0
1527750364.486818000	74.4649	98	1
1527750364.487099000	74.4652	211	0
1527750364.488834000	74.467	98	1
1527750364.792404000	74.7705	468	1
1527750364.792467000	74.7706	266	1
1527750364.810033000	74.7882	87	0
1527750364.902080000	74.8802	258	0
1527750364.903402000	74.8815	148	0
1527750364.903879000	74.882	104	1
1527750364.906618000	74.8847	92	0
1527750364.907910000	74.886	223	0
1527750364.907959000	74.8861	98	1
1527750364.909941000	74.8881	98	1
1527750365.255323000	75.2334	391	1
1527750365.255395000	75.2335	268	1
1527750365.272341000	75.2505	87	0
1527750365.362187000	75.3403	279	0
1527750365.363598000	75.3417	148	0
1527750365.363932000	75.3421	104	1
1527750365.368665000	75.3468	92	0
1527750365.369891000	75.348	98	1
1527750365.370054000	75.3482	329	0
1527750365.371899000	75.35	98	1
1527750365.607275000	75.5854	389	1
1527750365.607372000	75.5855	259	1
1527750365.626560000	75.6047	87	0
1527750365.703574000	75.6817	288	0
1527750365.704951000	75.6831	148	0
1527750365.705999000	75.6841	104	1
1527750365.707138000	75.6853	92	0
1527750365.708532000	75.6867	304	0
1527750365.708984000	75.6871	101	1
1527750365.989064000	75.9672	390	1
1527750365.989117000	75.9672	257	1
1527750366.008201000	75.9863	87	0
1527750366.013050000	75.9912	87	0
1527750366.134876000	76.113	235	0
1527750366.136156000	76.1143	148	0
1527750366.137022000	76.1151	107	1
1527750366.139374000	76.1175	92	0
1527750366.140702000	76.1188	105	0
1527750366.140934000	76.1191	101	1
1527750366.397393000	76.3755	391	1
1527750366.397488000	76.3756	264	1
1527750366.420582000	76.3987	87	0
1527750366.521085000	76.4992	235	0
1527750366.522465000	76.5006	148	0
1527750366.522965000	76.5011	104	1
1527750366.525110000	76.5032	92	0
1527750366.526445000	76.5046	95	0
1527750366.526955000	76.5051	101	1
1527750367.136236000	77.1144	391	1
1527750367.136305000	77.1144	260	1
1527750367.154045000	77.1322	87	0
1527750367.233796000	77.2119	256	0
1527750367.235149000	77.2133	148	0
1527750367.236097000	77.2142	104	1
1527750367.236968000	77.2151	92	0
1527750367.238304000	77.2164	293	0
1527750367.238989000	77.2171	101	1
1527750367.380391000	77.3585	387	1
1527750367.380453000	77.3586	260	1
1527750367.398360000	77.3765	87	0
1527750367.473845000	77.452	256	0
1527750367.475243000	77.4534	148	0
1527750367.476111000	77.4542	104	1
1527750367.477990000	77.4561	92	0
1527750367.479265000	77.4574	170	0
1527750367.480019000	77.4581	101	1
1527750367.601344000	77.5795	390	1
1527750367.601437000	77.5796	258	1
1527750367.620077000	77.5982	87	0
1527750367.701884000	77.68	258	0
1527750367.703153000	77.6813	148	0
1527750367.704113000	77.6822	104	1
1527750367.704866000	77.683	92	0
1527750367.706226000	77.6843	204	0
1527750367.707022000	77.6851	101	1
1527750367.932496000	77.9106	988	1
1527750367.932572000	77.9107	259	1
1527750367.951319000	77.9294	87	0
1527750368.032318000	78.0104	237	0
1527750368.033600000	78.0117	148	0
1527750368.034061000	78.0122	104	1
1527750368.035776000	78.0139	92	0
1527750368.037091000	78.0152	248	0
1527750368.037128000	78.0152	98	1
1527750368.039119000	78.0172	98	1
1527750368.210329000	78.1884	582	1
1527750368.210391000	78.1885	258	1
1527750368.227564000	78.2057	87	0
1527750368.319014000	78.2971	328	0
1527750368.320402000	78.2985	148	0
1527750368.321144000	78.2993	104	1
1527750368.322264000	78.3004	92	0
1527750368.323656000	78.3018	209	0
1527750368.324063000	78.3022	101	1
1527750368.631493000	78.6096	711	1
1527750368.631553000	78.6097	261	1
1527750368.659014000	78.6371	87	0
1527750368.740089000	78.7182	308	0
1527750368.741415000	78.7195	148	0
1527750368.742171000	78.7203	104	1
1527750368.743540000	78.7217	92	0
1527750368.744942000	78.7231	243	0
1527750368.745178000	78.7233	101	1
1527750368.962340000	78.9405	465	1
1527750368.962428000	78.9405	258	1
1527750368.980113000	78.9582	87	0
1527750369.062157000	79.0403	233	0
1527750369.063497000	79.0416	148	0
1527750369.064120000	79.0422	104	1
1527750369.065550000	79.0437	92	0
1527750369.066895000	79.045	238	0
1527750369.067410000	79.0455	101	1
1527750369.200236000	79.1784	387	1
1527750369.200302000	79.1784	260	1
1527750369.219026000	79.1971	87	0
1527750369.223409000	79.2015	87	0
1527750369.301022000	79.2791	232	0
1527750369.302282000	79.2804	148	0
1527750369.303180000	79.2813	107	1
1527750369.303700000	79.2818	92	0
1527750369.305102000	79.2832	182	0
1527750369.305146000	79.2833	98	1
1527750369.307168000	79.2853	98	1
1527750370.040612000	80.0187	386	1
1527750370.040676000	80.0188	257	1
1527750370.057422000	80.0355	87	0
1527750370.159798000	80.1379	370	0
1527750370.161114000	80.1392	148	0
1527750370.161214000	80.1393	101	1
1527750370.163186000	80.1413	98	1
1527750370.163370000	80.1415	92	0
1527750370.164790000	80.1429	185	0
1527750370.165267000	80.1434	101	1
1527750370.330527000	80.3086	386	1
1527750370.330592000	80.3087	258	1
1527750370.349170000	80.3273	87	0
1527750370.442546000	80.4207	235	0
1527750370.443881000	80.422	148	0
1527750370.444169000	80.4223	104	1
1527750370.445962000	80.4241	92	0
1527750370.447174000	80.4253	98	1
1527750370.447337000	80.4255	245	0
1527750370.449178000	80.4273	98	1
1527750370.653383000	80.6315	392	1
1527750370.653480000	80.6316	262	1
1527750370.673267000	80.6514	87	0
1527750370.770803000	80.7489	304	0
1527750370.772132000	80.7503	148	0
1527750370.772216000	80.7503	101	1
1527750370.773696000	80.7518	92	0
1527750370.774230000	80.7523	101	1
1527750370.775102000	80.7532	318	0
[truncated: 723 more rows]
