# Supplementary material for: Method for multi-task learning fusion network traffic classification to address small sample labels
Source: Sci Rep. 2024 Jan 30;14:2518. doi: 10.1038/s41598-024-51933-8 (PMC10827795; doi:10.1038/s41598-024-51933-8)
Supplement: Supplementary file 2 — Supplementary Information 2. [file 41598_2024_51933_MOESM2_ESM.zip › QUIC Dataset/QUIC Dataset/pretraining/Google Doc/GoogleDoc-1023.txt]

1527804578.146915000	0	295	1
1527804578.168334000	0.021419	87	0
1527804578.333598000	0.186683	305	0
1527804578.335050000	0.188135	1412	0
1527804578.336003000	0.189088	103	1
1527804578.336614000	0.189699	1412	0
1527804578.337441000	0.190526	103	1
1527804578.338046000	0.191131	1412	0
1527804578.339444000	0.192529	180	0
1527804578.340905000	0.19399	1412	0
1527804578.341730000	0.194815	103	1
1527804578.342331000	0.195416	1412	0
1527804578.343461000	0.196546	103	1
1527804578.343760000	0.196845	1412	0
1527804578.345163000	0.198248	188	0
1527804578.345445000	0.19853	103	1
1527804578.346658000	0.199743	685	0
1527804578.348107000	0.201192	1412	0
1527804578.348437000	0.201522	103	1
1527804578.349531000	0.202616	1412	0
1527804578.350940000	0.204025	693	0
1527804578.351435000	0.20452	103	1
1527804578.352384000	0.205469	1412	0
1527804578.353815000	0.2069	1412	0
1527804578.354445000	0.20753	103	1
1527804578.355238000	0.208323	1412	0
1527804578.356441000	0.209526	100	1
1527804578.356683000	0.209768	188	0
1527804578.358133000	0.211218	1193	0
1527804578.358440000	0.211525	103	1
1527804578.359568000	0.212653	1412	0
1527804578.360992000	0.214077	1412	0
1527804578.361451000	0.214536	103	1
1527804578.362420000	0.215505	1412	0
1527804578.363813000	0.216898	188	0
1527804578.364443000	0.217528	103	1
1527804578.365261000	0.218346	1241	0
1527804578.366450000	0.219535	100	1
1527804578.366790000	0.219875	1412	0
1527804578.368192000	0.221277	252	0
1527804578.368461000	0.221546	103	1
1527804578.369648000	0.222733	1412	0
1527804578.371062000	0.224147	802	0
1527804578.371458000	0.224543	103	1
1527804578.372497000	0.225582	1412	0
1527804578.373915000	0.227	1000	0
1527804578.374463000	0.227548	103	1
1527804578.375352000	0.228437	1412	0
1527804578.376833000	0.229918	1412	0
1527804578.378255000	0.23134	1412	0
1527804578.379293000	0.232378	103	1
1527804578.379651000	0.232736	188	0
1527804578.380598000	0.233683	103	1
1527804578.381111000	0.234196	1412	0
1527804578.382506000	0.235591	170	0
1527804578.383511000	0.236596	103	1
1527804578.383955000	0.23704	1412	0
1527804578.385382000	0.238467	1412	0
1527804578.385508000	0.238593	117	1
1527804578.386903000	0.239988	1412	0
1527804578.388335000	0.24142	1412	0
1527804578.388467000	0.241552	103	1
1527804578.389764000	0.242849	1412	0
1527804578.391186000	0.244271	1412	0
1527804578.391442000	0.244527	103	1
1527804578.392615000	0.2457	1412	0
1527804578.394014000	0.247099	367	0
1527804578.394459000	0.247544	103	1
1527804578.395451000	0.248536	792	0
1527804578.396936000	0.250021	1412	0
1527804578.397437000	0.250522	103	1
1527804578.398366000	0.251451	1412	0
1527804578.399787000	0.252872	1412	0
1527804578.400438000	0.253523	103	1
1527804578.401197000	0.254282	822	0
1527804578.402446000	0.255531	100	1
1527804578.406850000	0.259935	305	0
1527804578.408453000	0.261538	100	1
1527804578.427759000	0.280844	87	0
1527804579.699827000	1.55291	575	1
1527804579.699908000	1.55299	1412	1
1527804579.699932000	1.55302	918	1
1527804579.705999000	1.55908	368	1
1527804579.717207000	1.57029	87	0
1527804579.724994000	1.57808	87	0
1527804579.923422000	1.77651	396	0
1527804579.924822000	1.77791	80	0
1527804579.925894000	1.77898	112	1
1527804579.958779000	1.81186	217	1
1527804579.976628000	1.82971	87	0
1527804580.080334000	1.93342	500	0
1527804580.081824000	1.93491	1113	0
1527804580.082574000	1.93566	106	1
1527804580.083395000	1.93648	92	0
1527804580.084627000	1.93771	100	1
1527804580.084822000	1.93791	88	0
1527804580.086569000	1.93965	100	1
1527804580.090742000	1.94383	230	0
1527804580.092190000	1.94528	1412	0
1527804580.092637000	1.94572	103	1
1527804580.093647000	1.94673	1412	0
1527804580.095075000	1.94816	1412	0
1527804580.095544000	1.94863	103	1
1527804580.096530000	1.94962	180	0
1527804580.097984000	1.95107	1412	0
1527804580.098537000	1.95162	103	1
1527804580.099420000	1.95251	1412	0
1527804580.100852000	1.95394	1071	0
1527804580.102236000	1.95532	92	0
1527804580.103674000	1.95676	187	0
1527804580.103858000	1.95694	100	1
1527804580.105554000	1.95864	106	1
1527804580.167814000	2.0209	571	1
1527804580.169161000	2.02225	720	1
1527804580.186549000	2.03963	87	0
1527804580.427473000	2.28056	329	1
1527804580.444171000	2.29726	87	0
1527804580.446858000	2.29994	566	0
1527804580.448259000	2.30134	80	0
1527804580.448578000	2.30166	109	1
1527804580.464116000	2.3172	102	1
1527804580.465307000	2.31839	255	0
1527804580.466803000	2.31989	360	0
1527804580.468228000	2.32131	264	0
1527804580.480692000	2.33378	106	1
1527804580.484765000	2.33785	87	0
1527804580.508704000	2.36179	430	0
1527804580.510135000	2.36322	1054	0
1527804580.511706000	2.36479	103	1
1527804580.513595000	2.36668	100	1
1527804580.634112000	2.4872	282	1
1527804580.634170000	2.48726	145	1
1527804580.652193000	2.50528	87	0
1527804580.692811000	2.5459	156	1
1527804580.692886000	2.54597	191	1
1527804580.707985000	2.56107	1412	0
1527804580.709404000	2.56249	1412	0
1527804580.709924000	2.56301	103	1
1527804580.710859000	2.56394	1412	0
1527804580.711584000	2.56467	103	1
1527804580.712261000	2.56535	541	0
1527804580.713604000	2.56669	100	1
1527804580.713669000	2.56675	92	0
1527804580.715101000	2.56819	146	0
1527804580.715751000	2.56884	103	1
1527804580.716574000	2.56966	87	0
1527804580.803864000	2.65695	646	0
1527804580.805274000	2.65836	163	0
1527804580.807668000	2.66075	106	1
1527804581.647215000	3.5003	1412	1
1527804581.647255000	3.50034	1412	1
1527804581.647279000	3.50036	250	1
1527804581.647341000	3.50043	844	1
1527804581.665682000	3.51877	87	0
1527804581.685263000	3.53835	1412	1
1527804581.685320000	3.5384	215	1
1527804581.685578000	3.53866	437	1
1527804581.692344000	3.54543	481	0
1527804581.693655000	3.54674	103	1
1527804581.693793000	3.54688	303	0
1527804581.695733000	3.54882	100	1
1527804581.703401000	3.55649	87	0
1527804581.998151000	3.85124	1340	1
1527804581.998206000	3.85129	1412	0
1527804581.999663000	3.85275	1412	0
1527804581.999712000	3.8528	103	1
1527804582.001077000	3.85416	816	0
1527804582.001657000	3.85474	103	1
1527804582.002507000	3.85559	211	0
1527804582.003657000	3.85674	100	1
1527804582.020579000	3.87366	87	0
1527804582.167877000	4.02096	319	0
1527804582.169319000	4.0224	1412	0
1527804582.169870000	4.02295	103	1
1527804582.170761000	4.02385	996	0
1527804582.171663000	4.02475	103	1
1527804582.185010000	4.03809	92	0
1527804582.186488000	4.03957	121	0
1527804582.186720000	4.0398	103	1
1527804582.343099000	4.19618	1228	0
1527804582.344948000	4.19803	100	1
1527804582.700731000	4.55382	341	1
1527804582.700835000	4.55392	1412	1
1527804582.700860000	4.55395	1412	1
1527804582.700888000	4.55397	1412	1
1527804582.700922000	4.55401	1412	1
1527804582.700950000	4.55403	1412	1
1527804582.701018000	4.5541	1412	1
1527804582.701042000	4.55413	1412	1
1527804582.701065000	4.55415	1412	1
1527804582.701127000	4.55421	1412	1
1527804582.701149000	4.55423	1412	1
1527804582.701185000	4.55427	1412	1
1527804582.701214000	4.5543	1412	1
1527804582.701236000	4.55432	1292	1
1527804582.718719000	4.5718	87	0
1527804582.722059000	4.57514	87	0
1527804582.991317000	4.8444	1341	1
1527804583.012399000	4.86548	87	0
1527804583.092271000	4.94536	374	0
1527804583.094597000	4.94768	103	1
1527804583.096371000	4.94946	80	0
1527804583.110218000	4.9633	100	1
1527804583.211576000	5.06466	568	0
1527804583.223350000	5.07644	100	1
1527804584.067575000	5.92066	335	1
1527804584.067653000	5.92074	1412	1
1527804584.067699000	5.92078	991	1
1527804584.077522000	5.93061	166	1
1527804584.085450000	5.93853	87	0
1527804584.095399000	5.94848	87	0
1527804584.299994000	6.15308	531	0
1527804584.301463000	6.15455	306	0
1527804584.301779000	6.15486	106	1
1527804584.301985000	6.15507	117	1
1527804584.302911000	6.156	172	0
1527804584.305360000	6.15845	268	1
1527804584.322944000	6.17603	87	0
1527804584.433266000	6.28635	398	0
1527804584.434731000	6.28782	103	1
1527804584.436204000	6.28929	80	0
1527804584.437819000	6.2909	100	1
1527804584.506839000	6.35992	896	0
1527804584.508264000	6.36135	1412	0
1527804584.508739000	6.36182	103	1
1527804584.509724000	6.36281	1412	0
1527804584.511161000	6.36425	1412	0
1527804584.511790000	6.36488	103	1
1527804584.512606000	6.36569	1412	0
1527804584.514019000	6.3671	1412	0
1527804584.514748000	6.36783	103	1
1527804584.515426000	6.36851	123	0
1527804584.516722000	6.36981	100	1
1527804584.516936000	6.37002	1412	0
1527804584.518416000	6.3715	1412	0
1527804584.518728000	6.37181	103	1
1527804584.519843000	6.37293	1412	0
1527804584.521287000	6.37437	1412	0
1527804584.522703000	6.37579	1412	0
1527804584.523871000	6.37696	106	1
1527804584.524128000	6.37721	1412	0
1527804584.525559000	6.37864	1412	0
1527804584.526013000	6.3791	100	1
1527804584.527049000	6.38013	1412	0
1527804584.528193000	6.38128	103	1
1527804584.528468000	6.38155	1412	0
1527804584.529895000	6.38298	1412	0
1527804584.531324000	6.38441	1412	0
1527804584.531483000	6.38457	100	1
1527804584.532750000	6.38583	1412	0
1527804584.534147000	6.38723	200	0
1527804584.534777000	6.38786	106	1
1527804584.535599000	6.38868	1412	0
1527804584.536751000	6.38984	103	1
1527804584.537069000	6.39015	1412	0
1527804584.538500000	6.39159	1412	0
1527804584.538737000	6.39182	103	1
1527804584.539917000	6.393	1082	0
1527804584.541351000	6.39444	1412	0
1527804584.542781000	6.39587	1412	0
1527804584.544203000	6.39729	1412	0
1527804584.545598000	6.39868	188	0
1527804584.547103000	6.40019	1412	0
1527804584.548499000	6.40158	199	0
1527804584.549956000	6.40304	1412	0
1527804584.551384000	6.40447	1412	0
1527804584.552516000	6.4056	103	1
1527804584.552809000	6.40589	1412	0
1527804584.554206000	6.40729	188	0
1527804584.555563000	6.40865	121	1
1527804584.555927000	6.40901	1195	0
1527804584.557422000	6.41051	1412	0
1527804584.557723000	6.41081	106	1
1527804584.558853000	6.41194	1412	0
1527804584.560281000	6.41337	1412	0
1527804584.560748000	6.41383	103	1
1527804584.561672000	6.41476	188	0
1527804584.563118000	6.4162	987	0
1527804584.563730000	6.41682	103	1
1527804584.564555000	6.41764	1412	0
1527804584.565979000	6.41906	1262	0
1527804584.567486000	6.42057	744	0
1527804584.568935000	6.42202	1412	0
1527804584.570357000	6.42344	1327	0
1527804584.571788000	6.42487	1412	0
1527804584.573005000	6.42609	117	1
1527804584.573214000	6.4263	1412	0
1527804584.574623000	6.42771	350	0
1527804584.574844000	6.42793	115	1
1527804584.576091000	6.42918	92	0
1527804584.577526000	6.43061	308	0
1527804584.577845000	6.43093	103	1
1527804584.579067000	6.43215	886	0
1527804584.581751000	6.43484	100	1
1527804584.600171000	6.45326	87	0
1527804585.801037000	7.65412	310	1
1527804585.801124000	7.65421	145	1
1527804585.819366000	7.67245	87	0
1527804585.871903000	7.72499	1412	0
1527804585.873324000	7.72641	1412	0
1527804585.873819000	7.7269	109	1
1527804585.874776000	7.72786	1412	0
1527804585.876254000	7.72934	688	0
1527804585.876812000	7.7299	103	1
1527804585.877669000	7.73075	206	0
1527804585.878794000	7.73188	100	1
1527804586.896966000	8.75005	985	1
1527804586.897044000	8.75013	295	1
1527804586.897777000	8.75086	304	1
1527804586.897842000	8.75093	1412	1
1527804586.897867000	8.75095	1412	1
1527804586.897889000	8.75097	992	1
1527804586.915568000	8.76865	87	0
1527804586.958054000	8.81114	383	1
1527804586.975991000	8.82908	87	0
1527804586.988355000	8.84144	398	0
1527804586.989887000	8.84297	106	1
1527804586.994352000	8.84744	80	0
1527804586.995887000	8.84897	100	1
1527804587.019713000	8.8728	312	0
1527804587.021218000	8.8743	1400	0
1527804587.021923000	8.87501	103	1
1527804587.022649000	8.87573	513	0
1527804587.023875000	8.87696	100	1
1527804587.024076000	8.87716	592	0
1527804587.025499000	8.87858	635	0
1527804587.025897000	8.87898	103	1
1527804587.027439000	8.88052	467	0
1527804587.028876000	8.88196	100	1
1527804587.028888000	8.88197	697	0
1527804587.030296000	8.88338	484	0
1527804587.030858000	8.88394	103	1
1527804587.031796000	8.88488	835	0
1527804587.033220000	8.88631	649	0
1527804587.033862000	8.88695	103	1
1527804587.034641000	8.88773	519	0
1527804587.035862000	8.88895	100	1
1527804587.036114000	8.8892	439	0
1527804587.037546000	8.89063	701	0
1527804587.037878000	8.89096	103	1
1527804587.038968000	8.89205	616	0
1527804587.040393000	8.89348	558	0
1527804587.040870000	8.89395	103	1
1527804587.041821000	8.89491	654	0
1527804587.043237000	8.89632	285	0
1527804587.044177000	8.89726	103	1
1527804587.044666000	8.89775	583	0
1527804587.045873000	8.89896	100	1
1527804587.046148000	8.89923	689	0
1527804587.047555000	8.90064	103	0
1527804587.047875000	8.90096	103	1
1527804587.048986000	8.90207	302	0
1527804587.050403000	8.90349	92	0
1527804587.050867000	8.90395	103	1
1527804587.051834000	8.90492	286	0
1527804587.053858000	8.90694	100	1
1527804587.172705000	9.02579	1412	1
1527804587.172779000	9.02586	1412	1
1527804587.172812000	9.0259	421	1
1527804587.172871000	9.02596	844	1
1527804587.192895000	9.04598	87	0
1527804587.218244000	9.07133	460	0
1527804587.219668000	9.07275	335	0
1527804587.220265000	9.07335	106	1
1527804587.784340000	9.63742	1003	1
1527804587.784413000	9.6375	95	1
1527804587.801915000	9.655	87	0
1527804587.873300000	9.72639	258	0
1527804587.874674000	9.72776	367	0
1527804587.875970000	9.72905	106	1
1527804587.876513000	9.7296	246	0
1527804587.877929000	9.73101	100	1
1527804588.616654000	10.4697	474	1
1527804588.616742000	10.4698	110	1
1527804588.641478000	10.4946	87	0
1527804588.650413000	10.5035	474	1
1527804588.668965000	10.5221	87	0
1527804588.702887000	10.556	291	0
1527804588.704295000	10.5574	151	0
1527804588.708139000	10.5612	92	0
1527804588.709557000	10.5626	137	0
1527804588.711679000	10.5648	106	1
1527804588.714127000	10.5672	106	1
1527804588.740199000	10.5933	544	1
1527804588.740288000	10.5934	88	1
1527804588.740673000	10.5938	304	1
1527804588.757897000	10.611	87	0
1527804588.852351000	10.7054	286	0
1527804588.853757000	10.7068	103	0
1527804588.858374000	10.7115	106	1
1527804588.862602000	10.7157	235	0
1527804588.864030000	10.7171	92	0
1527804588.864982000	10.7181	103	1
1527804588.865522000	10.7186	259	0
1527804588.867013000	10.7201	140	0
1527804588.868439000	10.7215	92	0
1527804588.869875000	10.723	276	0
1527804588.871247000	10.7243	109	1
1527804589.299619000	11.1527	394	1
1527804589.299687000	11.1528	255	1
1527804589.318695000	11.1718	87	0
1527804589.819127000	11.6722	372	1
1527804589.819247000	11.6723	1412	1
1527804589.819272000	11.6724	1412	1
1527804589.819311000	11.6724	1412	1
1527804589.819361000	11.6724	1412	1
1527804589.819383000	11.6725	1412	1
1527804589.819406000	11.6725	1412	1
1527804589.819455000	11.6725	1412	1
1527804589.819489000	11.6726	1412	1
1527804589.819525000	11.6726	1412	1
1527804589.819548000	11.6726	1412	1
1527804589.819593000	11.6727	1412	1
1527804589.819629000	11.6727	1412	1
1527804589.819665000	11.6727	1412	1
1527804589.819713000	11.6728	1412	1
1527804589.819736000	11.6728	1412	1
1527804589.819759000	11.6728	1412	1
1527804589.819800000	11.6729	1412	1
1527804589.821141000	11.6742	1412	1
1527804589.821206000	11.6743	1412	1
1527804589.821243000	11.6743	1412	1
1527804589.821307000	11.6744	1412	1
1527804589.821341000	11.6744	1412	1
1527804589.821374000	11.6745	1412	1
1527804589.821419000	11.6745	1412	1
1527804589.821441000	11.6745	1412	1
1527804589.821464000	11.6745	1412	1
1527804589.821504000	11.6746	1412	1
1527804589.821550000	11.6746	1412	1
1527804589.821572000	11.6747	1412	1
1527804589.821606000	11.6747	1412	1
1527804589.821642000	11.6747	1412	1
1527804589.821678000	11.6748	1412	1
1527804589.823117000	11.6762	1412	1
1527804589.823148000	11.6762	308	1
1527804589.836342000	11.6894	87	0
1527804589.838419000	11.6915	87	0
1527804589.841992000	11.6951	87	0
1527804589.844422000	11.6975	87	0
1527804589.950387000	11.8035	396	0
1527804589.952157000	11.8052	115	1
1527804589.955757000	11.8088	80	0
1527804589.957047000	11.8101	100	1
1527804590.188122000	12.0412	381	0
1527804590.189463000	12.0425	146	0
1527804590.190148000	12.0432	103	1
1527804590.191916000	12.045	92	0
1527804590.193356000	12.0464	321	0
1527804590.194052000	12.0471	103	1
1527804590.235532000	12.0886	363	1
1527804590.236245000	12.0893	296	1
1527804590.251879000	12.105	87	0
1527804590.262056000	12.1151	377	1
1527804590.279292000	12.1324	87	0
1527804590.294509000	12.1476	343	1
1527804590.294595000	12.1477	258	1
1527804590.312940000	12.166	87	0
1527804590.318822000	12.1719	233	0
1527804590.320233000	12.1733	118	0
1527804590.321389000	12.1745	106	1
1527804590.322016000	12.1751	92	0
1527804590.323458000	12.1765	334	0
1527804590.324081000	12.1772	100	1
1527804590.326110000	12.1792	100	1
1527804590.475118000	12.3282	266	0
1527804590.476598000	12.3297	146	0
1527804590.477073000	12.3302	103	1
1527804590.478056000	12.3311	303	0
1527804590.479483000	12.3326	280	0
1527804590.480078000	12.3332	103	1
1527804590.480898000	12.334	92	0
1527804590.482083000	12.3352	100	1
1527804590.483756000	12.3368	172	0
1527804590.485087000	12.3382	100	1
1527804590.485167000	12.3383	92	0
1527804590.486652000	12.3397	129	0
1527804590.487197000	12.3403	103	1
1527804590.519229000	12.3723	1412	1
1527804590.519303000	12.3724	413	1
1527804590.536441000	12.3895	87	0
1527804590.578426000	12.4315	839	1
1527804590.578501000	12.4316	255	1
1527804590.592450000	12.4455	554	0
1527804590.593874000	12.447	803	0
1527804590.594550000	12.4476	103	1
1527804590.595745000	12.4488	102	0
1527804590.597087000	12.4502	103	1
1527804590.597236000	12.4503	312	0
1527804590.599095000	12.4522	100	1
1527804590.681864000	12.5349	243	0
1527804590.683274000	12.5364	146	0
1527804590.684184000	12.5373	103	1
1527804590.686151000	12.5392	92	0
1527804590.687584000	12.5407	292	0
1527804590.688161000	12.5412	103	1
1527804590.778943000	12.632	469	1
1527804590.779004000	12.6321	256	1
1527804590.797879000	12.651	87	0
1527804590.871634000	12.7247	724	0
1527804590.872977000	12.7261	195	0
1527804590.873171000	12.7263	106	1
1527804590.879500000	12.7326	320	0
1527804590.880914000	12.734	146	0
1527804590.881136000	12.7342	103	1
1527804590.883139000	12.7362	92	0
1527804590.884490000	12.7376	94	0
1527804590.885509000	12.7386	103	1
1527804590.887103000	12.7402	471	1
1527804590.904294000	12.7574	87	0
1527804591.113073000	12.9662	236	0
1527804591.114428000	12.9675	360	0
1527804591.115200000	12.9683	106	1
1527804591.115946000	12.969	124	0
1527804591.118200000	12.9713	100	1
1527804592.046188000	13.8993	393	1
1527804592.046261000	13.8993	255	1
1527804592.063818000	13.9169	87	0
1527804592.152957000	14.006	258	0
1527804592.154376000	14.0075	146	0
1527804592.155256000	14.0083	106	1
1527804592.156670000	14.0098	92	0
1527804592.158109000	14.0112	231	0
1527804592.158169000	14.0113	100	1
1527804592.160252000	14.0133	100	1
1527804593.155871000	15.009	390	1
1527804593.155946000	15.009	256	1
1527804593.175699000	15.0288	87	0
1527804593.294300000	15.1474	258	0
1527804593.295783000	15.1489	146	0
1527804593.296253000	15.1493	106	1
1527804593.298522000	15.1516	92	0
1527804593.299958000	15.153	177	0
1527804593.300437000	15.1535	103	1
1527804596.350095000	18.2032	393	1
1527804596.350169000	18.2033	259	1
1527804596.367873000	18.221	87	0
1527804596.460756000	18.3138	390	0
1527804596.462161000	18.3152	146	0
1527804596.462306000	18.3154	106	1
1527804596.464659000	18.3177	92	0
1527804596.466155000	18.3192	116	0
1527804596.466255000	18.3193	103	1
1527804596.562745000	18.4158	392	1
1527804596.562836000	18.4159	261	1
1527804596.580674000	18.4338	87	0
1527804596.680281000	18.5334	233	0
1527804596.681721000	18.5348	146	0
1527804596.682239000	18.5353	106	1
1527804596.684355000	18.5374	92	0
1527804596.685798000	18.5389	269	0
1527804596.686341000	18.5394	103	1
1527804596.789854000	18.6429	389	1
1527804596.789929000	18.643	256	1
1527804596.807494000	18.6606	87	0
1527804596.891595000	18.7447	233	0
1527804596.893007000	18.7461	148	0
1527804596.893290000	18.7464	106	1
1527804596.896352000	18.7494	92	0
1527804596.897840000	18.7509	235	0
1527804596.898342000	18.7514	103	1
1527804596.996461000	18.8495	393	1
1527804596.996557000	18.8496	257	1
1527804597.013889000	18.867	87	0
1527804597.107328000	18.9604	301	0
1527804597.108740000	18.9618	148	0
1527804597.109253000	18.9623	106	1
1527804597.111441000	18.9645	92	0
1527804597.112876000	18.966	253	0
1527804597.113235000	18.9663	103	1
1527804597.241484000	19.0946	392	1
1527804597.241578000	19.0947	260	1
1527804597.259099000	19.1122	87	0
1527804597.365399000	19.2185	258	0
1527804597.366916000	19.22	148	0
1527804597.367400000	19.2205	106	1
1527804597.369542000	19.2226	92	0
1527804597.370978000	19.2241	279	0
1527804597.371711000	19.2248	103	1
1527804597.541705000	19.3948	390	1
1527804597.541798000	19.3949	260	1
1527804597.559011000	19.4121	87	0
1527804597.664280000	19.5174	233	0
1527804597.665712000	19.5188	148	0
1527804597.666358000	19.5194	106	1
1527804597.668314000	19.5214	92	0
1527804597.669756000	19.5228	87	0
1527804597.670271000	19.5234	103	1
1527804598.123583000	19.9767	389	1
1527804598.123645000	19.9767	256	1
1527804598.141136000	19.9942	87	0
1527804598.238589000	20.0917	233	0
1527804598.240013000	20.0931	148	0
1527804598.240354000	20.0934	106	1
1527804598.242652000	20.0957	92	0
1527804598.244158000	20.0972	228	0
1527804598.244394000	20.0975	103	1
1527804598.473369000	20.3265	993	1
1527804598.473463000	20.3265	261	1
1527804598.491424000	20.3445	87	0
1527804598.588649000	20.4417	258	0
1527804598.590040000	20.4431	148	0
1527804598.590353000	20.4434	106	1
1527804598.593002000	20.4461	92	0
1527804598.594333000	20.4474	100	1
1527804598.594454000	20.4475	90	0
1527804598.596327000	20.4494	100	1
1527804598.902423000	20.7555	907	1
1527804598.902499000	20.7556	259	1
1527804598.920712000	20.7738	87	0
1527804599.012256000	20.8653	233	0
1527804599.013684000	20.8668	148	0
1527804599.014381000	20.8675	106	1
1527804599.015761000	20.8688	92	0
1527804599.017313000	20.8704	172	0
1527804599.017400000	20.8705	100	1
1527804599.019380000	20.8725	100	1
1527804599.219046000	21.0721	470	1
1527804599.219138000	21.0722	262	1
1527804599.237348000	21.0904	87	0
1527804599.328021000	21.1811	232	0
1527804599.329418000	21.1825	103	1
1527804599.329424000	21.1825	148	0
1527804599.331395000	21.1845	100	1
1527804599.332161000	21.1852	92	0
1527804599.333392000	21.1865	100	1
1527804599.333599000	21.1867	141	0
1527804599.335387000	21.1885	100	1
1527804599.682508000	21.5356	392	1
1527804599.682582000	21.5357	263	1
1527804599.699294000	21.5524	87	0
1527804599.795860000	21.6489	256	0
1527804599.797335000	21.6504	148	0
1527804599.797416000	21.6505	103	1
1527804599.798779000	21.6519	92	0
1527804599.799402000	21.6525	103	1
1527804599.800215000	21.6533	124	0
1527804599.801399000	21.6545	100	1
1527804600.018081000	21.8712	389	1
1527804600.018143000	21.8712	259	1
1527804600.037386000	21.8905	87	0
1527804600.124360000	21.9774	319	0
1527804600.125702000	21.9788	148	0
1527804600.126443000	21.9795	106	1
1527804600.128352000	21.9814	92	0
1527804600.129769000	21.9829	125	0
1527804600.130420000	21.9835	103	1
1527804600.235978000	22.0891	388	1
1527804600.236041000	22.0891	261	1
1527804600.253160000	22.1062	87	0
1527804600.360367000	22.2135	256	0
1527804600.361781000	22.2149	148	0
1527804600.362465000	22.2155	106	1
1527804600.365228000	22.2183	92	0
1527804600.366445000	22.2195	100	1
1527804600.366780000	22.2199	103	0
1527804600.368475000	22.2216	100	1
1527804600.494908000	22.348	388	1
1527804600.494968000	22.3481	257	1
1527804600.511851000	22.3649	87	0
1527804600.608071000	22.4612	233	0
1527804600.609483000	22.4626	148	0
1527804600.609529000	22.4626	103	1
1527804600.611434000	22.4645	100	1
1527804600.612294000	22.4654	92	0
1527804600.613441000	22.4665	100	1
1527804600.613732000	22.4668	316	0
1527804600.615439000	22.4685	100	1
1527804600.735237000	22.5883	393	1
1527804600.735364000	22.5884	261	1
1527804600.753526000	22.6066	87	0
1527804600.854367000	22.7075	233	0
1527804600.855785000	22.7089	148	0
1527804600.856511000	22.7096	106	1
1527804600.858293000	22.7114	92	0
1527804600.859710000	22.7128	165	0
1527804600.860469000	22.7136	103	1
1527804600.965848000	22.8189	389	1
1527804600.965911000	22.819	261	1
1527804600.983761000	22.8368	87	0
1527804601.078303000	22.9314	368	0
1527804601.079714000	22.9328	148	0
1527804601.080519000	22.9336	106	1
1527804601.083309000	22.9364	92	0
1527804601.084743000	22.9378	273	0
1527804601.085459000	22.9385	103	1
1527804601.224453000	23.0775	393	1
1527804601.224542000	23.0776	264	1
1527804601.242079000	23.0952	87	0
1527804601.319500000	23.1726	236	0
1527804601.320919000	23.174	148	0
1527804601.321502000	23.1746	106	1
1527804601.322392000	23.1755	92	0
1527804601.323838000	23.1769	175	0
1527804601.324491000	23.1776	103	1
1527804601.438711000	23.2918	390	1
1527804601.438788000	23.2919	262	1
1527804601.456597000	23.3097	87	0
1527804601.567744000	23.4208	256	0
1527804601.569156000	23.4222	148	0
1527804601.569512000	23.4226	106	1
1527804601.573171000	23.4263	92	0
1527804601.574481000	23.4276	100	1
1527804601.574629000	23.4277	135	0
1527804601.576504000	23.4296	100	1
1527804601.654719000	23.5078	392	1
1527804601.654807000	23.5079	259	1
1527804601.672896000	23.526	87	0
1527804601.757940000	23.611	304	0
1527804601.759351000	23.6124	148	0
1527804601.759756000	23.6128	106	1
1527804601.762273000	23.6154	92	0
1527804601.763491000	23.6166	100	1
1527804601.763733000	23.6168	311	0
1527804601.765499000	23.6186	100	1
1527804601.877774000	23.7309	995	1
1527804601.877859000	23.7309	263	1
1527804601.897464000	23.7505	87	0
1527804601.985830000	23.8389	235	0
1527804601.987363000	23.8404	148	0
1527804601.987592000	23.8407	106	1
1527804601.992292000	23.8454	92	0
1527804601.993529000	23.8466	100	1
1527804601.993709000	23.8468	154	0
1527804601.995513000	23.8486	100	1
1527804602.007759000	23.8608	889	1
1527804602.007840000	23.8609	1412	1
1527804602.007866000	23.861	1412	1
1527804602.007907000	23.861	1412	1
1527804602.007959000	23.861	848	1
1527804602.024492000	23.8776	100	0
1527804602.026544000	23.8796	100	1
1527804602.030141000	23.8832	87	0
1527804602.101320000	23.9544	390	0
1527804602.103547000	23.9566	103	1
1527804602.109642000	23.9627	80	0
1527804602.111543000	23.9646	100	1
1527804602.365940000	24.219	470	1
1527804602.366027000	24.2191	266	1
1527804602.383376000	24.2365	87	0
1527804602.502188000	24.3553	258	0
1527804602.503605000	24.3567	148	0
1527804602.503702000	24.3568	103	1
1527804602.505622000	24.3587	100	1
1527804602.506608000	24.3597	92	0
1527804602.508122000	24.3612	207	0
1527804602.508612000	24.3617	103	1
1527804602.789208000	24.6423	394	1
1527804602.789292000	24.6424	267	1
1527804602.807785000	24.6609	87	0
1527804602.894126000	24.7472	233	0
1527804602.895544000	24.7486	148	0
1527804602.895900000	24.749	103	1
1527804602.897577000	24.7507	100	1
1527804602.898322000	24.7514	92	0
1527804602.899577000	24.7527	100	1
1527804602.899716000	24.7528	283	0
1527804602.901579000	24.7547	100	1
1527804603.205444000	25.0585	393	1
1527804603.205522000	25.0586	273	1
1527804603.223650000	25.0767	87	0
1527804603.310499000	25.1636	236	0
1527804603.311952000	25.165	148	0
1527804603.312688000	25.1658	106	1
1527804603.314961000	25.168	92	0
1527804603.316403000	25.1695	280	0
1527804603.316647000	25.1697	103	1
1527804603.450185000	25.3033	393	1
1527804603.450272000	25.3034	258	1
1527804603.468924000	25.322	87	0
1527804603.577650000	25.4307	255	0
1527804603.579062000	25.4321	148	0
1527804603.579611000	25.4327	106	1
1527804603.581680000	25.4348	92	0
1527804603.583109000	25.4362	155	0
1527804603.583684000	25.4368	103	1
1527804603.670064000	25.5231	391	1
1527804603.670140000	25.5232	269	1
1527804603.689180000	25.5423	87	0
1527804603.775782000	25.6289	320	0
1527804603.777255000	25.6303	148	0
1527804603.777625000	25.6307	106	1
1527804603.780265000	25.6334	92	0
1527804603.781618000	25.6347	100	1
1527804603.781787000	25.6349	90	0
1527804603.783706000	25.6368	100	1
1527804603.890162000	25.7432	392	1
1527804603.890228000	25.7433	260	1
1527804603.907334000	25.7604	87	0
1527804604.023862000	25.8769	232	0
1527804604.025270000	25.8784	148	0
1527804604.025640000	25.8787	106	1
1527804604.029298000	25.8824	92	0
1527804604.030638000	25.8837	100	1
1527804604.030758000	25.8838	198	0
1527804604.032660000	25.8857	100	1
1527804604.314513000	26.1676	388	1
1527804604.314602000	26.1677	267	1
1527804604.332171000	26.1853	87	0
1527804604.418838000	26.2719	256	0
1527804604.420252000	26.2733	148	0
1527804604.420659000	26.2737	106	1
1527804604.423707000	26.2768	92	0
1527804604.425126000	26.2782	319	0
1527804604.425659000	26.2787	103	1
1527804604.525621000	26.3787	389	1
1527804604.525694000	26.3788	259	1
1527804604.544731000	26.3978	87	0
1527804604.644727000	26.4978	235	0
1527804604.646267000	26.4994	148	0
1527804604.646690000	26.4998	106	1
1527804604.649533000	26.5026	92	0
1527804604.650973000	26.5041	319	0
1527804604.651692000	26.5048	103	1
1527804604.755279000	26.6084	390	1
1527804604.755355000	26.6084	266	1
1527804604.772322000	26.6254	87	0
1527804604.880485000	26.7336	368	0
1527804604.881995000	26.7351	148	0
1527804604.882794000	26.7359	106	1
1527804604.885878000	26.739	92	0
1527804604.887376000	26.7405	118	0
1527804604.887844000	26.7409	103	1
1527804605.023132000	26.8762	997	1
1527804605.023196000	26.8763	257	1
1527804605.041465000	26.8946	87	0
1527804605.156494000	27.0096	235	0
1527804605.157963000	27.011	148	0
1527804605.158704000	27.0118	106	1
1527804605.159410000	27.0125	92	0
1527804605.160694000	27.0138	100	1
1527804605.160840000	27.0139	340	0
1527804605.162776000	27.0159	100	1
1527804605.283306000	27.1364	907	1
1527804605.283381000	27.1365	260	1
1527804605.301325000	27.1544	87	0
1527804605.399776000	27.2529	256	0
1527804605.401231000	27.2543	148	0
1527804605.401741000	27.2548	106	1
1527804605.403936000	27.257	92	0
1527804605.405368000	27.2585	144	0
1527804605.405865000	27.2589	103	1
1527804605.495952000	27.349	389	1
1527804605.496007000	27.3491	257	1
1527804605.515043000	27.3681	87	0
1527804605.601788000	27.4549	300	0
1527804605.603217000	27.4563	148	0
1527804605.603755000	27.4568	106	1
1527804605.606058000	27.4591	92	0
1527804605.607557000	27.4606	151	0
1527804605.607743000	27.4608	103	1
1527804605.825319000	27.6784	469	1
1527804605.825408000	27.6785	261	1
1527804605.842293000	27.6954	87	0
1527804605.947928000	27.801	233	0
1527804605.949331000	27.8024	148	0
1527804605.949793000	27.8029	106	1
1527804605.951571000	27.8047	92	0
1527804605.953002000	27.8061	282	0
1527804605.953765000	27.8068	103	1
1527804606.257145000	28.1102	393	1
1527804606.257211000	28.1103	265	1
1527804606.275644000	28.1287	87	0
1527804606.369393000	28.2225	256	0
1527804606.370824000	28.2239	148	0
1527804606.370887000	28.224	103	1
1527804606.372848000	28.2259	100	1
1527804606.373166000	28.2263	92	0
1527804606.374599000	28.2277	286	0
1527804606.374830000	28.2279	103	1
1527804606.680443000	28.5335	392	1
1527804606.680519000	28.5336	270	1
1527804606.698094000	28.5512	87	0
1527804606.791580000	28.6447	235	0
1527804606.792988000	28.6461	148	0
1527804606.794096000	28.6472	106	1
1527804606.796274000	28.6494	92	0
1527804606.797759000	28.6508	149	0
1527804606.797812000	28.6509	100	1
1527804606.799801000	28.6529	100	1
1527804606.910948000	28.764	390	1
1527804606.911023000	28.7641	265	1
1527804606.928241000	28.7813	87	0
1527804606.938697000	28.7918	87	0
1527804607.034370000	28.8875	233	0
1527804607.035784000	28.8889	148	0
1527804607.035838000	28.8889	106	1
1527804607.037792000	28.8909	100	1
1527804607.039744000	28.8928	92	0
1527804607.041178000	28.8943	132	0
1527804607.041830000	28.8949	103	1
1527804607.123466000	28.9766	393	1
1527804607.123560000	28.9766	263	1
1527804607.141522000	28.9946	87	0
1527804607.249005000	29.1021	232	0
1527804607.250420000	29.1035	148	0
1527804607.250844000	29.1039	106	1
1527804607.253323000	29.1064	92	0
1527804607.254759000	29.1078	287	0
1527804607.254808000	29.1079	100	1
1527804607.256826000	29.1099	100	1
1527804607.355323000	29.2084	388	1
1527804607.355418000	29.2085	261	1
1527804607.372824000	29.2259	87	0
1527804607.475185000	29.3283	255	0
1527804607.476734000	29.3298	148	0
1527804607.476967000	29.3301	106	1
1527804607.479373000	29.3325	92	0
1527804607.480836000	29.3339	220	0
1527804607.480888000	29.334	100	1
1527804607.482920000	29.336	100	1
1527804607.753082000	29.6062	391	1
1527804607.753179000	29.6063	259	1
1527804607.769905000	29.623	87	0
1527804607.879786000	29.7329	235	0
1527804607.881269000	29.7344	148	0
1527804607.881949000	29.735	106	1
1527804607.884201000	29.7373	92	0
1527804607.885636000	29.7387	162	0
1527804607.885874000	29.739	103	1
1527804608.024494000	29.8776	393	1
1527804608.024580000	29.8777	268	1
1527804608.042177000	29.8953	87	0
1527804608.126074000	29.9792	322	0
1527804608.127562000	29.9806	148	0
1527804608.127887000	29.981	106	1
1527804608.130208000	29.9833	92	0
1527804608.131718000	29.9848	317	0
1527804608.131861000	29.9849	103	1
1527804608.255287000	30.1084	997	1
1527804608.255377000	30.1085	260	1
1527804608.272809000	30.1259	87	0
1527804608.386311000	30.2394	258	0
1527804608.387732000	30.2408	148	0
1527804608.388003000	30.2411	106	1
1527804608.390641000	30.2437	92	0
1527804608.391976000	30.2451	100	1
1527804608.392002000	30.2451	164	0
1527804608.393972000	30.2471	100	1
1527804608.475514000	30.3286	907	1
1527804608.475592000	30.3287	260	1
1527804608.493569000	30.3467	87	0
1527804608.583215000	30.4363	233	0
1527804608.584687000	30.4378	148	0
1527804608.584960000	30.438	106	1
1527804608.588535000	30.4416	92	0
1527804608.589895000	30.443	100	1
1527804608.589994000	30.4431	308	0
1527804608.591943000	30.445	100	1
1527804608.685398000	30.5385	389	1
1527804608.685463000	30.5385	261	1
1527804608.702387000	30.5555	87	0
1527804608.780427000	30.6335	233	0
1527804608.781897000	30.635	148	0
1527804608.781993000	30.6351	103	1
1527804608.783978000	30.6371	100	1
1527804608.784860000	30.6379	92	0
1527804608.786419000	30.6395	145	0
1527804608.786903000	30.64	103	1
1527804608.916073000	30.7692	388	1
1527804608.916160000	30.7692	259	1
1527804608.934927000	30.788	87	0
1527804609.037602000	30.8907	368	0
1527804609.038973000	30.8921	148	0
1527804609.039064000	30.8921	103	1
1527804609.040995000	30.8941	100	1
1527804609.041928000	30.895	92	0
1527804609.043365000	30.8965	217	0
1527804609.043911000	30.897	103	1
1527804609.255279000	31.1084	466	1
1527804609.255377000	31.1085	259	1
1527804609.272418000	31.1255	87	0
1527804609.359979000	31.2131	258	0
1527804609.361391000	31.2145	148	0
1527804609.361944000	31.215	106	1
1527804609.364409000	31.2175	92	0
1527804609.365841000	31.2189	214	0
1527804609.365999000	31.2191	103	1
1527804609.536307000	31.3894	393	1
1527804609.536392000	31.3895	269	1
1527804609.554843000	31.4079	87	0
1527804609.641997000	31.4951	235	0
1527804609.643400000	31.4965	148	0
1527804609.644036000	31.4971	106	1
1527804609.645855000	31.4989	92	0
1527804609.647352000	31.5004	260	0
1527804609.647938000	31.501	103	1
1527804609.752147000	31.6052	393	1
1527804609.752221000	31.6053	258	1
1527804609.768708000	31.6218	87	0
1527804609.877372000	31.7305	303	0
1527804609.878783000	31.7319	148	0
1527804609.879037000	31.7321	106	1
1527804609.882139000	31.7352	92	0
1527804609.883531000	31.7366	97	0
1527804609.884006000	31.7371	103	1
1527804609.986751000	31.8398	390	1
1527804609.986839000	31.8399	263	1
1527804610.004729000	31.8578	87	0
1527804610.094782000	31.9479	235	0
1527804610.096256000	31.9493	148	0
1527804610.097094000	31.9502	106	1
1527804610.100055000	31.9531	92	0
1527804610.101544000	31.9546	109	0
1527804610.102004000	31.9551	103	1
1527804610.217140000	32.0702	394	1
1527804610.217202000	32.0703	257	1
1527804610.234618000	32.0877	87	0
1527804610.307861000	32.1609	233	0
1527804610.309293000	32.1624	148	0
1527804610.310084000	32.1632	106	1
1527804610.311841000	32.1649	92	0
1527804610.313277000	32.1664	268	0
1527804610.313991000	32.1671	103	1
1527804610.550881000	32.404	388	1
1527804610.550963000	32.404	260	1
1527804610.568971000	32.4221	87	0
1527804610.575627000	32.4287	87	0
1527804610.677279000	32.5304	256	0
1527804610.678693000	32.5318	148	0
1527804610.679025000	32.5321	109	1
1527804610.680932000	32.534	92	0
1527804610.682361000	32.5354	306	0
1527804610.683001000	32.5361	103	1
1527804610.970410000	32.8235	389	1
1527804610.970503000	32.8236	268	1
1527804610.987030000	32.8401	87	0
1527804611.080795000	32.9339	233	0
1527804611.082196000	32.9353	148	0
1527804611.083058000	32.9361	106	1
1527804611.083641000	32.9367	92	0
1527804611.085091000	32.9382	243	0
1527804611.085132000	32.9382	100	1
1527804611.087106000	32.9402	100	1
1527804611.273568000	33.1267	393	1
1527804611.273655000	33.1267	265	1
1527804611.292181000	33.1453	87	0
1527804611.394298000	33.2474	256	0
1527804611.395798000	33.2489	148	0
1527804611.396063000	33.2491	106	1
1527804611.399335000	33.2524	92	0
1527804611.400765000	33.2538	251	0
1527804611.401295000	33.2544	103	1
1527804611.681614000	33.5347	997	1
1527804611.681676000	33.5348	263	1
1527804611.700411000	33.5535	87	0
1527804611.830395000	33.6835	233	0
1527804611.831917000	33.685	148	0
1527804611.832187000	33.6853	106	1
1527804611.834317000	33.6874	92	0
1527804611.835754000	33.6888	171	0
1527804611.836198000	33.6893	103	1
1527804612.222613000	34.0757	910	1
1527804612.222727000	34.0758	261	1
1527804612.240885000	34.094	87	0
1527804612.245077000	34.0982	87	0
1527804612.322869000	34.176	232	0
1527804612.324306000	34.1774	148	0
1527804612.325280000	34.1784	109	1
1527804612.326603000	34.1797	92	0
1527804612.328117000	34.1812	132	0
1527804612.328198000	34.1813	100	1
1527804612.330208000	34.1833	100	1
1527804612.451667000	34.3048	392	1
1527804612.451759000	34.3048	262	1
1527804612.469370000	34.3225	87	0
1527804612.565196000	34.4183	343	0
1527804612.566812000	34.4199	148	0
1527804612.567164000	34.4202	106	1
1527804612.570316000	34.4234	92	0
1527804612.571773000	34.4249	85	0
1527804612.572284000	34.4254	103	1
1527804612.609286000	34.4624	343	0
1527804612.611142000	34.4642	100	1
1527804612.648880000	34.502	148	0
1527804612.650158000	34.5032	100	1
1527804612.724914000	34.578	470	1
1527804612.725000000	34.5781	264	1
1527804612.757181000	34.6103	470	1
1527804612.790204000	34.6433	264	1
1527804612.867173000	34.7203	87	0
1527804612.891081000	34.7442	87	0
1527804612.932674000	34.7858	87	0
1527804612.960834000	34.8139	233	0
1527804612.962232000	34.8153	148	0
1527804612.962293000	34.8154	109	1
1527804612.964196000	34.8173	92	0
1527804612.964249000	34.8173	100	1
1527804612.966088000	34.8192	186	0
1527804612.966159000	34.8192	100	1
1527804612.968226000	34.8213	100	1
1527804613.169992000	35.0231	393	1
1527804613.170071000	35.0232	267	1
1527804613.187122000	35.0402	87	0
1527804613.293352000	35.1464	232	0
1527804613.294766000	35.1479	148	0
1527804613.295167000	35.1483	106	1
1527804613.298089000	35.1512	92	0
1527804613.299519000	35.1526	273	0
1527804613.300167000	35.1533	103	1
1527804613.590816000	35.4439	391	1
1527804613.590893000	35.444	270	1
1527804613.608477000	35.4616	87	0
1527804613.683246000	35.5363	258	0
1527804613.684660000	35.5377	148	0
1527804613.685191000	35.5383	106	1
1527804613.688294000	35.5414	92	0
1527804613.689781000	35.5429	130	0
1527804613.690433000	35.5435	103	1
1527804614.002106000	35.8552	393	1
1527804614.002172000	35.8553	268	1
1527804614.094354000	35.9474	393	1
1527804614.145681000	35.9988	87	0
1527804614.148745000	36.0018	87	0
1527804614.231996000	36.0851	370	0
1527804614.233390000	36.0865	148	0
1527804614.234314000	36.0874	109	1
1527804614.236156000	36.0892	87	0
1527804614.237669000	36.0908	92	0
1527804614.239119000	36.0922	239	0
1527804614.239361000	36.0924	106	1
1527804614.341579000	36.1947	370	0
1527804614.343312000	36.1964	100	1
1527804614.440480000	36.2936	393	1
1527804614.440563000	36.2936	259	1
1527804614.520107000	36.3732	87	0
1527804614.620272000	36.4734	258	0
1527804614.621700000	36.4748	148	0
1527804614.622265000	36.4754	106	1
1527804614.626097000	36.4792	92	0
1527804614.627590000	36.4807	299	0
1527804614.628234000	36.4813	103	1
1527804617.185724000	39.0388	393	1
1527804617.185795000	39.0389	258	1
1527804617.203304000	39.0564	87	0
1527804617.293687000	39.1468	255	0
1527804617.295166000	39.1483	148	0
1527804617.295874000	39.149	106	1
1527804617.298803000	39.1519	92	0
1527804617.300239000	39.1533	184	0
1527804617.300764000	39.1538	103	1
1527804617.402854000	39.2559	392	1
1527804617.402946000	39.256	257	1
1527804617.420077000	39.2732	87	0
1527804617.526831000	39.3799	323	0
1527804617.528250000	39.3813	148	0
1527804617.528829000	39.3819	106	1
1527804617.530151000	39.3832	92	0
1527804617.531593000	39.3847	185	0
1527804617.531817000	39.3849	103	1
1527804617.703303000	39.5564	995	1
1527804617.703364000	39.5564	260	1
1527804617.721547000	39.5746	87	0
1527804617.823463000	39.6765	233	0
1527804617.824883000	39.678	148	0
1527804617.824930000	39.678	103	1
1527804617.826826000	39.6799	100	1
1527804617.827743000	39.6808	92	0
1527804617.829168000	39.6823	236	0
1527804617.829813000	39.6829	103	1
1527804618.022095000	39.8752	906	1
1527804618.022185000	39.8753	258	1
1527804618.040331000	39.8934	87	0
1527804618.128861000	39.9819	233	0
1527804618.130292000	39.9834	148	0
1527804618.130910000	39.984	106	1
1527804618.132665000	39.9857	92	0
1527804618.134100000	39.9872	181	0
1527804618.134826000	39.9879	103	1
1527804618.612408000	40.4655	389	1
1527804618.612501000	40.4656	257	1
1527804618.630285000	40.4834	87	0
1527804618.705687000	40.5588	258	0
1527804618.707159000	40.5602	148	0
1527804618.707973000	40.5611	106	1
1527804618.708923000	40.562	92	0
1527804618.710377000	40.5635	187	0
1527804618.710864000	40.5639	103	1
1527804619.022222000	40.8753	394	1
1527804619.022292000	40.8754	261	1
1527804619.040367000	40.8935	87	0
1527804619.055995000	40.9091	87	0
1527804619.155376000	41.0085	233	0
1527804619.156943000	41.01	148	0
1527804619.157031000	41.0101	106	1
1527804619.158962000	41.012	100	1
1527804619.159301000	41.0124	92	0
1527804619.160737000	41.0138	251	0
1527804619.160982000	41.0141	103	1
1527804619.453085000	41.3062	466	1
1527804619.453147000	41.3062	260	1
1527804619.470916000	41.324	87	0
1527804619.554286000	41.4074	256	0
1527804619.555715000	41.4088	148	0
1527804619.555923000	41.409	106	1
1527804619.558317000	41.4114	92	0
1527804619.559749000	41.4128	167	0
1527804619.560187000	41.4133	103	1
1527804619.764504000	41.6176	389	1
1527804619.764600000	41.6177	258	1
1527804619.782308000	41.6354	87	0
1527804619.857467000	41.7106	233	0
1527804619.858933000	41.712	148	0
1527804619.859020000	41.7121	103	1
1527804619.861000000	41.7141	100	1
1527804619.861235000	41.7143	92	0
1527804619.862662000	41.7157	195	0
1527804619.863132000	41.7162	103	1
1527804620.183293000	42.0364	389	1
1527804620.183378000	42.0365	259	1
1527804620.202364000	42.0554	87	0
1527804620.281457000	42.1345	288	0
1527804620.282924000	42.136	148	0
1527804620.283046000	42.1361	103	1
1527804620.284955000	42.138	100	1
1527804620.286884000	42.14	92	0
1527804620.288371000	42.1415	323	0
1527804620.288937000	42.142	103	1
1527804620.453247000	42.3063	389	1
1527804620.453313000	42.3064	257	1
1527804620.470594000	42.3237	87	0
1527804620.556555000	42.4096	288	0
1527804620.558003000	42.4111	148	0
1527804620.558063000	42.4111	103	1
1527804620.560043000	42.4131	100	1
1527804620.561211000	42.4143	92	0
1527804620.562649000	42.4157	249	0
1527804620.563111000	42.4162	103	1
1527804620.818774000	42.6719	388	1
1527804620.818844000	42.6719	260	1
1527804620.836545000	42.6896	87	0
1527804620.943418000	42.7965	232	0
1527804620.944888000	42.798	148	0
1527804620.945140000	42.7982	106	1
1527804620.948384000	42.8015	92	0
1527804620.949825000	42.8029	282	0
1527804620.950258000	42.8033	103	1
1527804621.056313000	42.9094	392	1
1527804621.056410000	42.9095	262	1
1527804621.073681000	42.9268	87	0
1527804621.155456000	43.0085	233	0
1527804621.157054000	43.0101	148	0
1527804621.157136000	43.0102	103	1
1527804621.159092000	43.0122	100	1
1527804621.159653000	43.0127	92	0
1527804621.161053000	43.0141	146	0
1527804621.161100000	43.0142	100	1
1527804621.163086000	43.0162	100	1
1527804621.305664000	43.1587	392	1
1527804621.305756000	43.1588	258	1
1527804621.322759000	43.1758	87	0
1527804621.401727000	43.2548	256	0
1527804621.403091000	43.2562	148	0
1527804621.404111000	43.2572	106	1
1527804621.404599000	43.2577	92	0
1527804621.406063000	43.2591	272	0
1527804621.406103000	43.2592	100	1
1527804621.408118000	43.2612	100	1
1527804621.797417000	43.6505	389	1
1527804621.797479000	43.6506	258	1
1527804621.814414000	43.6675	87	0
1527804621.911802000	43.7649	370	0
1527804621.913220000	43.7663	148	0
1527804621.914153000	43.7672	106	1
1527804621.914669000	43.7678	92	0
1527804621.916096000	43.7692	238	0
1527804621.916137000	43.7692	100	1
1527804621.918125000	43.7712	100	1
1527804622.166452000	44.0195	390	1
1527804622.166513000	44.0196	262	1
1527804622.193575000	44.0467	87	0
1527804622.274816000	44.1279	233	0
1527804622.276287000	44.1294	148	0
1527804622.277184000	44.1303	106	1
1527804622.278121000	44.1312	92	0
1527804622.279560000	44.1326	291	0
1527804622.280097000	44.1332	103	1
1527804622.586537000	44.4396	996	1
1527804622.586615000	44.4397	257	1
1527804622.604739000	44.4578	87	0
1527804622.698806000	44.5519	256	0
1527804622.700154000	44.5532	148	0
1527804622.701186000	44.5543	106	1
1527804622.701977000	44.5551	92	0
1527804622.703379000	44.5565	326	0
1527804622.704088000	44.5572	103	1
1527804622.835263000	44.6883	909	1
1527804622.835326000	44.6884	260	1
1527804622.852056000	44.7051	87	0
1527804622.936280000	44.7894	301	0
1527804622.937710000	44.7908	148	0
1527804622.938226000	44.7913	106	1
1527804622.940623000	44.7937	92	0
1527804622.942064000	44.7951	316	0
1527804622.942119000	44.7952	100	1
1527804622.944105000	44.7972	100	1
1527804623.406532000	45.2596	389	1
1527804623.406597000	45.2597	258	1
1527804623.424018000	45.2771	87	0
1527804623.497101000	45.3502	258	0
1527804623.498539000	45.3516	148	0
1527804623.499227000	45.3523	106	1
1527804623.501186000	45.3543	92	0
1527804623.502683000	45.3558	181	0
1527804623.503154000	45.3562	103	1
1527804623.756528000	45.6096	467	1
1527804623.756621000	45.6097	260	1
1527804623.774510000	45.6276	87	0
1527804623.879346000	45.7324	232	0
1527804623.880815000	45.7339	148	0
1527804623.881163000	45.7342	106	1
1527804623.883776000	45.7369	92	0
1527804623.885210000	45.7383	152	0
1527804623.885262000	45.7383	100	1
1527804623.887255000	45.7403	100	1
1527804623.976474000	45.8296	388	1
1527804623.976537000	45.8296	257	1
1527804623.993381000	45.8465	87	0
1527804624.092288000	45.9454	232	0
1527804624.093753000	45.9468	148	0
1527804624.094174000	45.9473	106	1
1527804624.095672000	45.9488	92	0
1527804624.097172000	45.9503	272	0
1527804624.097208000	45.9503	100	1
1527804624.099248000	45.9523	100	1
1527804624.376504000	46.2296	388	1
1527804624.376566000	46.2297	260	1
1527804624.393569000	46.2467	87	0
1527804624.484184000	46.3373	259	0
1527804624.485602000	46.3387	148	0
1527804624.486197000	46.3393	106	1
1527804624.496394000	46.3495	92	0
1527804624.497803000	46.3509	102	0
1527804624.498370000	46.3515	103	1
1527804624.709625000	46.5627	395	1
1527804624.709726000	46.5628	261	1
1527804624.727571000	46.5807	87	0
1527804624.819175000	46.6723	235	0
1527804624.820655000	46.6737	148	0
1527804624.821303000	46.6744	106	1
1527804624.823878000	46.677	92	0
1527804624.825277000	46.6784	86	0
1527804624.825309000	46.6784	100	1
1527804624.827309000	46.6804	100	1
1527804625.135755000	46.9888	390	1
1527804625.135822000	46.9889	260	1
1527804625.153636000	47.0067	87	0
1527804625.258658000	47.1117	235	0
1527804625.260072000	47.1132	148	0
1527804625.260291000	47.1134	106	1
1527804625.261591000	47.1147	92	0
1527804625.263017000	47.1161	202	0
1527804625.263264000	47.1163	103	1
1527804625.385423000	47.2385	389	1
1527804625.385519000	47.2386	258	1
1527804625.403297000	47.2564	87	0
1527804625.494771000	47.3479	311	0
1527804625.496194000	47.3493	148	0
1527804625.496302000	47.3494	103	1
1527804625.497699000	47.3508	92	0
1527804625.498325000	47.3514	103	1
1527804625.499134000	47.3522	339	0
1527804625.501274000	47.3544	100	1
1527804625.786677000	47.6398	392	1
1527804625.786765000	47.6399	258	1
1527804625.805759000	47.6588	87	0
1527804625.892167000	47.7453	267	0
1527804625.893592000	47.7467	148	0
1527804625.894360000	47.7474	106	1
1527804625.896641000	47.7497	92	0
1527804625.898009000	47.7511	151	0
1527804625.898480000	47.7516	103	1
1527804626.107569000	47.9607	390	1
1527804626.107645000	47.9607	257	1
1527804626.125624000	47.9787	87	0
1527804626.226002000	48.0791	232	0
1527804626.227441000	48.0805	148	0
1527804626.228378000	48.0815	106	1
1527804626.229319000	48.0824	92	0
1527804626.230752000	48.0838	234	0
1527804626.231297000	48.0844	103	1
1527804626.488111000	48.3412	388	1
1527804626.488189000	48.3413	258	1
1527804626.504841000	48.3579	87	0
1527804626.579733000	48.4328	256	0
1527804626.581153000	48.4342	148	0
1527804626.581330000	48.4344	106	1
1527804626.582592000	48.4357	92	0
1527804626.584026000	48.4371	242	0
1527804626.584471000	48.4376	103	1
1527804626.952207000	48.8053	388	1
1527804626.952285000	48.8054	258	1
1527804626.970123000	48.8232	87	0
1527804626.985584000	48.8387	87	0
1527804627.087996000	48.9411	235	0
1527804627.089394000	48.9425	148	0
1527804627.089503000	48.9426	106	1
1527804627.090905000	48.944	92	0
1527804627.091403000	48.9445	103	1
1527804627.092266000	48.9454	209	0
1527804627.094381000	48.9475	100	1
1527804627.190254000	49.0433	997	1
1527804627.190331000	49.0434	262	1
1527804627.210682000	49.0638	87	0
1527804627.281928000	49.135	368	0
1527804627.283553000	49.1366	148	0
1527804627.283662000	49.1367	103	1
1527804627.285057000	49.1381	92	0
1527804627.285369000	49.1385	103	1
1527804627.286631000	49.1397	276	0
1527804627.288410000	49.1415	100	1
1527804627.564738000	49.4178	909	1
1527804627.564830000	49.4179	259	1
1527804627.586793000	49.4399	87	0
1527804627.689849000	49.5429	256	0
1527804627.691189000	49.5443	148	0
1527804627.691415000	49.5445	103	1
1527804627.693379000	49.5465	100	1
1527804627.694300000	49.5474	92	0
1527804627.695736000	49.5488	202	0
1527804627.696457000	49.5495	103	1
1527804627.798708000	49.6518	469	1
1527804627.798807000	49.6519	260	1
1527804627.813119000	49.6662	100	0
1527804627.814408000	49.6675	100	1
1527804627.816699000	49.6698	87	0
1527804627.902905000	49.756	233	0
1527804627.904335000	49.7574	148	0
1527804627.904429000	49.7575	103	1
1527804627.906413000	49.7595	100	1
1527804627.906741000	49.7598	92	0
1527804627.908414000	49.7615	100	1
1527804627.940014000	49.7931	205	0
1527804627.941463000	49.7945	100	1
1527804628.300113000	50.1532	389	1
1527804628.300264000	50.1533	260	1
1527804628.328419000	50.1815	87	0
1527804628.425290000	50.2784	324	0
1527804628.426763000	50.2798	148	0
1527804628.427449000	50.2805	106	1
1527804628.430111000	50.2832	92	0
1527804628.431441000	50.2845	100	1
1527804628.431485000	50.2846	240	0
1527804628.433457000	50.2865	100	1
1527804628.519815000	50.3729	389	1
1527804628.519878000	50.373	261	1
1527804628.537906000	50.391	87	0
1527804628.623174000	50.4763	233	0
1527804628.624510000	50.4776	148	0
1527804628.625463000	50.4785	106	1
1527804628.627275000	50.4804	92	0
1527804628.628713000	50.4818	243	0
1527804628.629445000	50.4825	103	1
1527804628.729692000	50.5828	388	1
1527804628.729785000	50.5829	262	1
1527804628.747425000	50.6005	87	0
1527804628.847395000	50.7005	232	0
1527804628.848825000	50.7019	148	0
1527804628.849493000	50.7026	106	1
1527804628.850602000	50.7037	92	0
1527804628.852042000	50.7051	318	0
1527804628.852504000	50.7056	103	1
1527804629.198920000	51.052	392	1
1527804629.199009000	51.0521	263	1
1527804629.215631000	51.0687	87	0
1527804629.293815000	51.1469	233	0
1527804629.295231000	51.1483	148	0
1527804629.295605000	51.1487	106	1
1527804629.296949000	51.15	92	0
1527804629.298379000	51.1515	290	0
1527804629.298591000	51.1517	103	1
1527804629.641372000	51.4945	389	1
1527804629.641439000	51.4945	260	1
1527804629.659105000	51.5122	87	0
1527804629.738012000	51.5911	259	0
1527804629.739351000	51.5924	148	0
1527804629.739579000	51.5927	106	1
1527804629.742538000	51.5956	92	0
1527804629.744037000	51.5971	334	0
1527804629.744581000	51.5977	103	1
1527804629.929728000	51.7828	390	1
1527804629.929797000	51.7829	260	1
1527804629.946835000	51.7999	87	0
1527804630.068954000	51.922	235	0
1527804630.070381000	51.9235	148	0
1527804630.070664000	51.9237	106	1
1527804630.072134000	51.9252	92	0
1527804630.073573000	51.9267	116	0
1527804630.073615000	51.9267	100	1
1527804630.075549000	51.9286	100	1
1527804630.339793000	52.1929	389	1
1527804630.339888000	52.193	262	1
1527804630.357107000	52.2102	87	0
1527804630.442823000	52.2959	256	0
1527804630.444240000	52.2973	148	0
1527804630.444607000	52.2977	106	1
1527804630.445641000	52.2987	92	0
1527804630.447233000	52.3003	246	0
1527804630.447708000	52.3008	103	1
1527804631.001130000	52.8542	389	1
1527804631.001196000	52.8543	263	1
1527804631.018184000	52.8713	87	0
1527804631.119838000	52.9729	291	0
1527804631.121251000	52.9743	148	0
1527804631.121635000	52.9747	106	1
1527804631.123670000	52.9768	92	0
1527804631.125185000	52.9783	285	0
1527804631.125651000	52.9787	103	1
1527804631.239184000	53.0923	390	1
1527804631.239268000	53.0924	260	1
1527804631.258384000	53.1115	87	0
1527804631.342556000	53.1956	290	0
1527804631.343967000	53.1971	148	0
1527804631.344687000	53.1978	106	1
1527804631.346599000	53.1997	92	0
1527804631.348035000	53.2011	121	0
1527804631.348591000	53.2017	103	1
1527804631.509067000	53.3622	390	1
1527804631.509127000	53.3622	260	1
1527804631.526907000	53.38	87	0
1527804631.729949000	53.583	233	0
1527804631.731377000	53.5845	148	0
1527804631.731625000	53.5847	106	1
1527804631.733670000	53.5868	92	0
1527804631.735172000	53.5883	319	0
1527804631.735606000	53.5887	103	1
1527804632.161103000	54.0142	997	1
1527804632.161167000	54.0143	264	1
1527804632.179197000	54.0323	87	0
1527804632.274055000	54.1271	235	0
1527804632.275598000	54.1287	148	0
1527804632.275696000	54.1288	103	1
1527804632.277100000	54.1302	92	0
1527804632.277718000	54.1308	103	1
1527804632.278538000	54.1316	177	0
1527804632.280730000	54.1338	100	1
1527804632.398902000	54.252	910	1
1527804632.398991000	54.2521	259	1
1527804632.417011000	54.2701	87	0
1527804632.488320000	54.3414	258	0
1527804632.489705000	54.3428	148	0
1527804632.489757000	54.3428	103	1
1527804632.491165000	54.3442	92	0
1527804632.491729000	54.3448	103	1
1527804632.492661000	54.3457	234	0
1527804632.494731000	54.3478	100	1
1527804632.990297000	54.8434	470	1
1527804632.990388000	54.8435	261	1
1527804633.008231000	54.8613	87	0
1527804633.099337000	54.9524	368	0
1527804633.100742000	54.9538	148	0
1527804633.100833000	54.9539	103	1
1527804633.102724000	54.9558	92	0
1527804633.102765000	54.9559	100	1
1527804633.104166000	54.9573	265	0
1527804633.104683000	54.9578	103	1
1527804633.320085000	55.1732	389	1
1527804633.320146000	55.1732	261	1
1527804633.337026000	55.1901	87	0
1527804633.426394000	55.2795	255	0
1527804633.427789000	55.2809	103	1
1527804633.427816000	55.2809	148	0
1527804633.429685000	55.2828	92	0
1527804633.429723000	55.2828	100	1
1527804633.431198000	55.2843	310	0
1527804633.431698000	55.2848	103	1
1527804633.649925000	55.503	392	1
1527804633.649995000	55.5031	262	1
1527804633.667581000	55.5207	87	0
1527804633.754997000	55.6081	233	0
1527804633.756436000	55.6095	148	0
1527804633.756769000	55.6099	106	1
1527804633.758542000	55.6116	92	0
1527804633.759983000	55.6131	322	0
1527804633.760730000	55.6138	103	1
1527804633.868926000	55.722	389	1
1527804633.869012000	55.7221	261	1
1527804633.887899000	55.741	87	0
1527804633.967942000	55.821	301	0
1527804633.969369000	55.8225	148	0
1527804633.969731000	55.8228	106	1
1527804633.971042000	55.8241	92	0
1527804633.972451000	55.8255	89	0
1527804633.973072000	55.8262	100	1
1527804633.975168000	55.8283	100	1
1527804633.975392000	55.8285	371	1
1527804633.975450000	55.8285	1412	1
1527804633.975475000	55.8286	1412	1
1527804633.975507000	55.8286	1412	1
1527804633.975570000	55.8287	1412	1
1527804633.975590000	55.8287	278	1
1527804633.996351000	55.8494	87	0
1527804634.083629000	55.9367	391	0
1527804634.085840000	55.9389	103	1
1527804634.088253000	55.9413	80	0
1527804634.089825000	55.9429	100	1
1527804634.689379000	56.5425	390	1
1527804634.689474000	56.5426	259	1
1527804634.706564000	56.5596	87	0
1527804634.781139000	56.6342	258	0
1527804634.782521000	56.6356	148	0
1527804634.782850000	56.6359	106	1
1527804634.784843000	56.6379	92	0
1527804634.786379000	56.6395	212	0
1527804634.786842000	56.6399	103	1
1527804634.962857000	56.8159	394	1
1527804634.962930000	56.816	266	1
1527804634.979601000	56.8327	87	0
1527804635.073918000	56.927	232	0
1527804635.075392000	56.9285	148	0
1527804635.075801000	56.9289	106	1
1527804635.078483000	56.9316	92	0
1527804635.079804000	56.9329	100	1
1527804635.079937000	56.933	307	0
1527804635.081810000	56.9349	100	1
1527804635.281313000	57.1344	392	1
1527804635.281374000	57.1345	263	1
1527804635.298668000	57.1518	87	0
1527804635.396571000	57.2497	255	0
1527804635.398003000	57.2511	148	0
1527804635.398900000	57.252	106	1
1527804635.399394000	57.2525	92	0
1527804635.400872000	57.254	290	0
1527804635.400916000	57.254	100	1
1527804635.402919000	57.256	100	1
1527804635.494027000	57.3471	391	1
1527804635.494093000	57.3472	260	1
1527804635.511378000	57.3645	87	0
1527804635.611953000	57.465	232	0
1527804635.613381000	57.4665	148	0
1527804635.613848000	57.4669	106	1
1527804635.615724000	57.4688	92	0
1527804635.617220000	57.4703	316	0
1527804635.617813000	57.4709	103	1
1527804635.991466000	57.8446	994	1
1527804635.991542000	57.8446	270	1
1527804636.009469000	57.8626	87	0
1527804636.102140000	57.9552	288	0
1527804636.103561000	57.9566	148	0
1527804636.103898000	57.957	106	1
1527804636.106063000	57.9591	92	0
1527804636.107533000	57.9606	323	0
1527804636.107958000	57.961	103	1
1527804636.907321000	58.7604	909	1
1527804636.907397000	58.7605	259	1
1527804636.925168000	58.7783	87	0
1527804637.008736000	58.8618	291	0
1527804637.010163000	58.8632	148	0
1527804637.010996000	58.8641	106	1
1527804637.011958000	58.865	92	0
1527804637.013371000	58.8665	107	0
1527804637.013905000	58.867	103	1
1527804637.602361000	59.4554	468	1
1527804637.602419000	59.4555	259	1
1527804637.620676000	59.4738	87	0
1527804637.703199000	59.5563	256	0
1527804637.704678000	59.5578	148	0
1527804637.705046000	59.5581	106	1
1527804637.707050000	59.5601	92	0
1527804637.708496000	59.5616	217	0
1527804637.709004000	59.5621	103	1
1527804637.864424000	59.7175	389	1
1527804637.864515000	59.7176	263	1
1527804637.882378000	59.7355	87	0
1527804637.984132000	59.8372	232	0
1527804637.985559000	59.8386	148	0
1527804637.985993000	59.8391	106	1
1527804637.988305000	59.8414	92	0
1527804637.989746000	59.8428	310	0
1527804637.989979000	59.8431	103	1
1527804638.221558000	60.0746	392	1
1527804638.221621000	60.0747	261	1
1527804638.239900000	60.093	87	0
1527804638.308909000	60.162	233	0
1527804638.310383000	60.1635	148	0
1527804638.311076000	60.1642	106	1
1527804638.311946000	60.165	92	0
1527804638.313379000	60.1665	116	0
1527804638.313986000	60.1671	103	1
1527804638.572674000	60.4258	388	1
1527804638.572762000	60.4258	260	1
1527804638.591342000	60.4444	87	0
1527804638.672601000	60.5257	391	0
1527804638.673940000	60.527	148	0
1527804638.674210000	60.5273	103	1
1527804638.676001000	60.5291	100	1
1527804638.676825000	60.5299	92	0
1527804638.677996000	60.5311	100	1
1527804638.678258000	60.5313	201	0
1527804638.680004000	60.5331	100	1
1527804639.033836000	60.8869	389	1
1527804639.033921000	60.887	266	1
1527804639.054091000	60.9072	87	0
1527804639.154670000	61.0078	233	0
1527804639.156089000	61.0092	148	0
1527804639.156172000	61.0093	103	1
1527804639.158111000	61.0112	100	1
1527804639.159264000	61.0123	92	0
1527804639.160701000	61.0138	259	0
1527804639.161191000	61.0143	103	1
1527804639.433657000	61.2867	392	1
1527804639.433700000	61.2868	262	1
1527804639.452388000	61.3055	87	0
1527804639.523780000	61.3769	324	0
1527804639.525173000	61.3783	148	0
1527804639.526147000	61.3792	106	1
1527804639.529387000	61.3825	92	0
1527804639.530876000	61.384	289	0
1527804639.531107000	61.3842	103	1
1527804639.823491000	61.6766	393	1
1527804639.823554000	61.6766	271	1
1527804639.840989000	61.6941	87	0
1527804639.913828000	61.7669	233	0
1527804639.915309000	61.7684	148	0
1527804639.916171000	61.7693	106	1
1527804639.924106000	61.7772	92	0
1527804639.925542000	61.7786	227	0
1527804639.926089000	61.7792	103	1
1527804640.155430000	62.0085	393	1
1527804640.155501000	62.0086	263	1
1527804640.182189000	62.0353	87	0
1527804640.265929000	62.119	233	0
1527804640.267411000	62.1205	148	0
1527804640.268118000	62.1212	106	1
1527804640.269850000	62.1229	92	0
1527804640.271095000	62.1242	100	1
1527804640.271308000	62.1244	153	0
1527804640.273110000	62.1262	100	1
1527804640.589745000	62.4428	392	1
1527804640.589810000	62.4429	264	1
1527804640.610123000	62.4632	87	0
1527804640.696954000	62.55	256	0
1527804640.698365000	62.5515	148	0
1527804640.699217000	62.5523	106	1
1527804640.701145000	62.5542	92	0
1527804640.702575000	62.5557	237	0
1527804640.703120000	62.5562	103	1
1527804641.015321000	62.8684	388	1
1527804641.015398000	62.8685	261	1
1527804641.033664000	62.8867	87	0
1527804641.105392000	62.9585	232	0
1527804641.106923000	62.96	148	0
1527804641.107180000	62.9603	106	1
1527804641.109373000	62.9625	92	0
1527804641.110916000	62.964	312	0
1527804641.111163000	62.9642	103	1
1527804641.344540000	63.1976	992	1
1527804641.344632000	63.1977	259	1
1527804641.361922000	63.215	87	0
1527804641.491308000	63.3444	259	0
1527804641.492795000	63.3459	148	0
1527804641.493167000	63.3463	106	1
1527804641.495653000	63.3487	92	0
1527804641.497154000	63.3502	128	0
1527804641.497200000	63.3503	100	1
1527804641.499169000	63.3523	100	1
1527804641.705722000	63.5588	907	1
1527804641.705777000	63.5589	264	1
1527804641.723364000	63.5764	87	0
1527804641.826888000	63.68	233	0
1527804641.828244000	63.6813	148	0
1527804641.828272000	63.6814	103	1
1527804641.830262000	63.6833	100	1
1527804641.830707000	63.6838	92	0
1527804641.832138000	63.6852	174	0
1527804641.832221000	63.6853	100	1
1527804641.834203000	63.6873	100	1
1527804642.073679000	63.9268	466	1
1527804642.073757000	63.9268	263	1
1527804642.091254000	63.9443	87	0
1527804642.178414000	64.0315	233	0
1527804642.179886000	64.033	148	0
1527804642.180230000	64.0333	106	1
1527804642.182075000	64.0352	92	0
1527804642.183476000	64.0366	317	0
1527804642.184210000	64.0373	103	1
1527804642.498467000	64.3516	389	1
1527804642.498559000	64.3516	263	1
1527804642.515267000	64.3684	87	0
1527804642.621543000	64.4746	311	0
1527804642.622966000	64.4761	148	0
1527804642.623305000	64.4764	106	1
1527804642.624381000	64.4775	92	0
1527804642.625882000	64.479	237	0
1527804642.626402000	64.4795	103	1
1527804642.844789000	64.6979	389	1
1527804642.844883000	64.698	264	1
1527804642.862921000	64.716	87	0
1527804642.955623000	64.8087	264	0
1527804642.957052000	64.8101	148	0
1527804642.957372000	64.8105	106	1
1527804642.959719000	64.8128	92	0
1527804642.961151000	64.8142	216	0
1527804642.961388000	64.8145	103	1
1527804643.123753000	64.9768	388	1
1527804643.123844000	64.9769	262	1
1527804643.140556000	64.9936	87	0
1527804643.222064000	65.0751	233	0
1527804643.223418000	65.0765	148	0
1527804643.224381000	65.0775	106	1
1527804643.229462000	65.0825	92	0
1527804643.230942000	65.084	265	0
1527804643.231440000	65.0845	103	1
1527804643.344398000	65.1975	392	1
1527804643.344463000	65.1975	259	1
1527804643.361095000	65.2142	87	0
1527804643.433505000	65.2866	256	0
1527804643.434956000	65.288	148	0
1527804643.435346000	65.2884	106	1
1527804643.436810000	65.2899	92	0
1527804643.438245000	65.2913	212	0
1527804643.438346000	65.2914	100	1
1527804643.440427000	65.2935	100	1
1527804643.554722000	65.4078	389	1
1527804643.554810000	65.4079	263	1
1527804643.571467000	65.4246	87	0
1527804643.662751000	65.5158	233	0
1527804643.664167000	65.5173	148	0
1527804643.664423000	65.5175	106	1
1527804643.667575000	65.5207	92	0
1527804643.669010000	65.5221	163	0
1527804643.669492000	65.5226	103	1
1527804643.834450000	65.6875	389	1
1527804643.834515000	65.6876	259	1
1527804643.851713000	65.7048	87	0
1527804643.940368000	65.7935	367	0
1527804643.941810000	65.7949	148	0
1527804643.942336000	65.7954	106	1
1527804643.944396000	65.7975	92	0
1527804643.945881000	65.799	147	0
1527804643.946340000	65.7994	103	1
1527804644.993394000	66.8465	392	1
1527804644.993481000	66.8466	262	1
1527804645.009941000	66.863	87	0
1527804645.096653000	66.9497	256	0
1527804645.098066000	66.9512	148	0
1527804645.098861000	66.9519	106	1
1527804645.101814000	66.9549	92	0
1527804645.103254000	66.9563	104	0
1527804645.103748000	66.9568	103	1
1527804645.250001000	67.1031	389	1
1527804645.250070000	67.1032	259	1
1527804645.267186000	67.1203	87	0
1527804645.341194000	67.1943	326	0
1527804645.342626000	67.1957	148	0
1527804645.342863000	67.1959	106	1
1527804645.344833000	67.1979	92	0
1527804645.346381000	67.1995	235	0
1527804645.346851000	67.1999	103	1
1527804645.632872000	67.486	394	1
1527804645.632934000	67.486	261	1
1527804645.650658000	67.5037	87	0
1527804645.757328000	67.6104	233	0
1527804645.758811000	67.6119	148	0
1527804645.758894000	67.612	103	1
1527804645.760923000	67.614	100	1
1527804645.762320000	67.6154	92	0
1527804645.763763000	67.6168	302	0
1527804645.763825000	67.6169	100	1
1527804645.765892000	67.619	100	1
1527804646.100382000	67.9535	389	1
1527804646.100475000	67.9536	261	1
1527804646.117599000	67.9707	87	0
1527804646.213300000	68.0664	233	0
1527804646.214723000	68.0678	148	0
1527804646.214972000	68.0681	106	1
1527804646.217720000	68.0708	92	0
1527804646.219160000	68.0722	178	0
1527804646.219830000	68.0729	103	1
1527804646.810175000	68.6633	974	1
1527804646.810275000	68.6634	1412	1
1527804646.810312000	68.6634	1412	1
1527804646.810340000	68.6634	1412	1
1527804646.810357000	68.6634	137	1
1527804646.830665000	68.6838	87	0
1527804646.900123000	68.7532	412	0
1527804646.901954000	68.755	103	1
1527804646.907367000	68.7605	80	0
1527804646.908955000	68.762	100	1
1527804647.216726000	69.0698	910	1
1527804647.216790000	69.0699	264	1
1527804647.234141000	69.0872	87	0
1527804647.305388000	69.1585	232	0
1527804647.306890000	69.16	148	0
1527804647.307140000	69.1602	106	1
1527804647.309910000	69.163	92	0
1527804647.311168000	69.1643	100	1
1527804647.311369000	69.1645	242	0
1527804647.313172000	69.1663	100	1
1527804647.572669000	69.4258	465	1
1527804647.572761000	69.4258	262	1
1527804647.591299000	69.4444	87	0
1527804647.665849000	69.5189	255	0
1527804647.667384000	69.5205	148	0
1527804647.668195000	69.5213	106	1
1527804647.669409000	69.5225	92	0
1527804647.670897000	69.524	166	0
1527804647.671126000	69.5242	103	1
1527804648.204735000	70.0578	390	1
1527804648.204824000	70.0579	260	1
1527804648.223484000	70.0766	87	0
1527804648.343971000	70.1971	311	0
1527804648.345384000	70.1985	148	0
1527804648.346188000	70.1993	106	1
1527804648.346886000	70.2	92	0
1527804648.348221000	70.2013	100	1
1527804648.348261000	70.2013	272	0
1527804648.350230000	70.2033	100	1
1527804648.472386000	70.3255	389	1
1527804648.472472000	70.3256	261	1
1527804648.490819000	70.3439	87	0
1527804648.563260000	70.4163	267	0
1527804648.564728000	70.4178	148	0
1527804648.565182000	70.4183	106	1
1527804648.567653000	70.4207	92	0
1527804648.569081000	70.4222	101	0
1527804648.569292000	70.4224	103	1
1527804648.732528000	70.5856	389	1
1527804648.732589000	70.5857	260	1
1527804648.750798000	70.6039	87	0
1527804648.832046000	70.6851	235	0
1527804648.833475000	70.6866	148	0
1527804648.834293000	70.6874	106	1
1527804648.835087000	70.6882	92	0
1527804648.836573000	70.6897	104	0
1527804648.837173000	70.6903	103	1
1527804649.182642000	71.0357	390	1
1527804649.182736000	71.0358	264	1
1527804649.200548000	71.0536	87	0
1527804649.282502000	71.1356	235	0
1527804649.283910000	71.137	148	0
1527804649.284206000	71.1373	106	1
1527804649.286404000	71.1395	92	0
1527804649.287905000	71.141	268	0
1527804649.288302000	71.1414	103	1
1527804649.641996000	71.4951	389	1
1527804649.642065000	71.4952	260	1
1527804649.660170000	71.5133	87	0
1527804649.755282000	71.6084	256	0
1527804649.756780000	71.6099	148	0
1527804649.757271000	71.6104	106	1
1527804649.759358000	71.6124	92	0
1527804649.760844000	71.6139	85	0
1527804649.761315000	71.6144	103	1
1527804649.811459000	71.6645	372	1
1527804649.811571000	71.6647	1412	1
1527804649.811608000	71.6647	1412	1
1527804649.811636000	71.6647	1412	1
1527804649.811659000	71.6647	1412	1
1527804649.811699000	71.6648	1412	1
1527804649.811762000	71.6648	1412	1
1527804649.811799000	71.6649	1412	1
1527804649.811849000	71.6649	1412	1
1527804649.811871000	71.665	1412	1
1527804649.811894000	71.665	1412	1
1527804649.811939000	71.665	1412	1
1527804649.811975000	71.6651	1412	1
1527804649.812011000	71.6651	1412	1
1527804649.812046000	71.6651	155	1
1527804649.829903000	71.683	87	0
1527804649.832318000	71.6854	87	0
1527804649.901803000	71.7549	374	0
1527804649.903324000	71.7564	106	1
1527804649.907177000	71.7603	80	0
1527804649.909335000	71.7624	100	1
1527804652.740657000	74.5937	393	1
1527804652.740742000	74.5938	262	1
1527804652.758044000	74.6111	87	0
1527804652.848995000	74.7021	393	0
1527804652.850383000	74.7035	148	0
1527804652.851079000	74.7042	106	1
1527804652.853927000	74.707	92	0
1527804652.855363000	74.7084	298	0
1527804652.856018000	74.7091	103	1
1527804653.148948000	75.002	394	1
1527804653.149044000	75.0021	265	1
1527804653.182130000	75.0352	394	1
1527804653.186066000	75.0392	87	0
1527804653.199665000	75.0528	87	0
1527804653.266001000	75.1191	303	0
1527804653.267420000	75.1205	148	0
1527804653.268058000	75.1211	109	1
1527804653.269243000	75.1223	92	0
1527804653.270627000	75.1237	164	0
1527804653.271057000	75.1241	103	1
1527804653.403483000	75.2566	389	1
1527804653.403573000	75.2567	262	1
1527804653.421086000	75.2742	87	0
1527804653.493537000	75.3466	258	0
1527804653.494946000	75.348	148	0
1527804653.495127000	75.3482	106	1
1527804653.497632000	75.3507	92	0
1527804653.499084000	75.3522	92	0
1527804653.499153000	75.3522	100	1
1527804653.501055000	75.3541	100	1
1527804653.643827000	75.4969	994	1
1527804653.643892000	75.497	265	1
1527804653.661369000	75.5145	87	0
1527804653.750890000	75.604	233	0
1527804653.752386000	75.6055	148	0
[truncated: 835 more rows]
