# Supplementary material for: Method for multi-task learning fusion network traffic classification to address small sample labels
Source: Sci Rep. 2024 Jan 30;14:2518. doi: 10.1038/s41598-024-51933-8 (PMC10827795; doi:10.1038/s41598-024-51933-8)
Supplement: Supplementary file 2 — Supplementary Information 2. [file 41598_2024_51933_MOESM2_ESM.zip › QUIC Dataset/QUIC Dataset/pretraining/Google Doc/GoogleDoc-1024.txt]

1527766312.198937000	0	301	1
1527766312.198972000	3.50475e-05	112	1
1527766312.213097000	0.0141602	74	0
1527766312.214509000	0.0155721	74	0
1527766312.215872000	0.0169351	112	0
1527766312.411653000	0.212716	280	0
1527766312.411714000	0.212777	74	1
1527766312.413059000	0.214122	1294	0
1527766312.414417000	0.21548	1294	0
1527766312.414451000	0.215514	74	1
1527766312.415794000	0.216857	1294	0
1527766312.417252000	0.218315	672	0
1527766312.417274000	0.218337	74	1
1527766312.418629000	0.219692	1294	0
1527766312.419927000	0.22099	1294	0
1527766312.419946000	0.221009	74	1
1527766312.421303000	0.222366	1294	0
1527766312.422648000	0.223711	1294	0
1527766312.422668000	0.223731	74	1
1527766312.424020000	0.225083	1294	0
1527766312.425343000	0.226406	1294	0
1527766312.425366000	0.226429	74	1
1527766312.426786000	0.227849	1294	0
1527766312.428096000	0.229159	77	0
1527766312.428115000	0.229178	74	1
1527766312.429523000	0.230586	1294	0
1527766312.430817000	0.23188	1294	0
1527766312.430837000	0.2319	74	1
1527766312.432294000	0.233357	1294	0
1527766312.433632000	0.234695	1294	0
1527766312.433650000	0.234713	74	1
1527766312.434935000	0.235998	759	0
1527766312.440816000	0.241879	86	1
1527766312.454800000	0.255863	86	1
1527766312.456144000	0.257207	86	1
1527766312.457636000	0.258699	86	1
1527766312.458890000	0.259953	86	1
1527766312.460282000	0.261345	86	1
1527766312.461645000	0.262708	86	1
1527766312.463004000	0.264067	86	1
1527766312.464344000	0.265407	86	1
1527766312.465691000	0.266754	86	1
1527766312.467103000	0.268166	1294	0
1527766312.468579000	0.269642	1294	0
1527766312.468611000	0.269674	74	1
1527766312.469933000	0.270996	1294	0
1527766312.471286000	0.272349	1294	0
1527766312.471312000	0.272375	74	1
1527766312.472640000	0.273703	1294	0
1527766312.474135000	0.275198	1294	0
1527766312.474161000	0.275224	74	1
1527766312.475491000	0.276554	1294	0
1527766312.476902000	0.277965	1217	0
1527766312.476927000	0.27799	74	1
1527766312.492534000	0.293597	1294	0
1527766312.493871000	0.294934	1236	0
1527766312.493900000	0.294963	74	1
1527766312.507510000	0.308573	1294	0
1527766312.509090000	0.310153	1294	0
1527766312.509115000	0.310178	74	1
1527766312.510472000	0.311535	1294	0
1527766312.511819000	0.312882	856	0
1527766312.511831000	0.312894	74	1
1527766312.526076000	0.327139	1294	0
1527766312.527468000	0.328531	358	0
1527766312.527495000	0.328558	74	1
1527766312.540781000	0.341844	1294	0
1527766312.542134000	0.343197	1294	0
1527766312.542154000	0.343217	74	1
1527766312.543579000	0.344642	1294	0
1527766312.544931000	0.345994	884	0
1527766312.544958000	0.346021	74	1
1527766312.561378000	0.362441	1294	0
1527766312.562716000	0.363779	313	0
1527766312.562753000	0.363816	74	1
1527766312.569285000	0.370348	1294	0
1527766312.570625000	0.371688	1294	0
1527766312.570659000	0.371722	74	1
1527766312.576640000	0.377703	1294	0
1527766312.577984000	0.379047	1294	0
1527766312.578013000	0.379076	74	1
1527766312.584896000	0.385959	556	0
1527766312.601305000	0.402368	1294	0
1527766312.601370000	0.402433	74	1
1527766312.602671000	0.403734	1294	0
1527766312.604034000	0.405097	1294	0
1527766312.604062000	0.405125	74	1
1527766312.618054000	0.419117	1294	0
1527766312.619367000	0.42043	481	0
1527766312.619402000	0.420465	74	1
1527766312.627947000	0.42901	112	1
1527766312.681529000	0.482592	74	0
1527766312.947003000	0.748066	323	1
1527766312.947085000	0.748148	1434	1
1527766312.947091000	0.748154	896	1
1527766312.949021000	0.750084	223	1
1527766312.961724000	0.762787	74	0
1527766312.963071000	0.764134	74	0
1527766312.964559000	0.765622	74	0
1527766313.067635000	0.868698	419	0
1527766313.070475000	0.871538	104	0
1527766313.070505000	0.871568	74	1
1527766313.071841000	0.872904	112	0
1527766313.071971000	0.873034	112	1
1527766313.086403000	0.887466	74	0
1527766313.116292000	0.917355	282	0
1527766313.117702000	0.918765	1294	0
1527766313.117737000	0.9188	74	1
1527766313.119088000	0.920151	1294	0
1527766313.120446000	0.921509	1294	0
1527766313.120463000	0.921526	74	1
1527766313.121788000	0.922851	780	0
1527766313.123155000	0.924218	1294	0
1527766313.123172000	0.924235	74	1
1527766313.124510000	0.925573	1294	0
1527766313.125865000	0.926928	1294	0
1527766313.125883000	0.926946	74	1
1527766313.127332000	0.928395	215	0
1527766313.128660000	0.929723	223	0
1527766313.128694000	0.929757	74	1
1527766313.130032000	0.931095	231	0
1527766313.131364000	0.932427	112	0
1527766313.131384000	0.932447	74	1
1527766313.131508000	0.932571	112	1
1527766313.186223000	0.987286	74	0
1527766313.271274000	1.07234	222	1
1527766313.302454000	1.10352	74	0
1527766313.473631000	1.27469	426	0
1527766313.474998000	1.27606	1294	0
1527766313.475022000	1.27609	74	1
1527766313.476350000	1.27741	177	0
1527766313.479746000	1.28081	165	0
1527766313.479790000	1.28085	74	1
1527766313.481119000	1.28218	186	0
1527766313.482479000	1.28354	112	0
1527766313.482505000	1.28357	74	1
1527766313.482776000	1.28384	112	1
1527766313.501337000	1.3024	74	0
1527766317.732469000	5.53353	249	1
1527766317.750982000	5.55205	74	0
1527766318.092093000	5.89316	278	0
1527766318.093464000	5.89453	1294	0
1527766318.093496000	5.89456	74	1
1527766318.094848000	5.89591	1294	0
1527766318.096180000	5.89724	155	0
1527766318.096198000	5.89726	74	1
1527766318.097697000	5.89876	165	0
1527766318.099048000	5.90011	114	0
1527766318.099065000	5.90013	74	1
1527766318.100412000	5.90147	112	0
1527766318.101204000	5.90227	112	1
1527766318.115910000	5.91697	74	0
1527766318.122287000	5.92335	562	1
1527766318.122380000	5.92344	1434	1
1527766318.122384000	5.92345	1434	1
1527766318.122389000	5.92345	236	1
1527766318.122422000	5.92349	1072	1
1527766318.137867000	5.93893	74	0
1527766318.139211000	5.94027	74	0
1527766318.140566000	5.94163	74	0
1527766318.141918000	5.94298	74	0
1527766318.240965000	6.04203	421	0
1527766318.242307000	6.04337	104	0
1527766318.242369000	6.04343	74	1
1527766318.243673000	6.04474	112	0
1527766318.243818000	6.04488	112	1
1527766318.258594000	6.05966	74	0
1527766318.335082000	6.13615	1106	1
1527766318.335205000	6.13627	1434	1
1527766318.335212000	6.13628	968	1
1527766318.342696000	6.14376	230	1
1527766318.342805000	6.14387	1434	1
1527766318.342810000	6.14387	1434	1
1527766318.342813000	6.14388	236	1
1527766318.342868000	6.14393	1434	1
1527766318.342873000	6.14394	1434	1
1527766318.342877000	6.14394	236	1
1527766318.342928000	6.14399	1434	1
1527766318.342933000	6.144	1434	1
1527766318.342937000	6.144	236	1
1527766318.342992000	6.14406	1434	1
1527766318.342997000	6.14406	1434	1
1527766318.343000000	6.14406	236	1
1527766318.343052000	6.14411	1434	1
1527766318.343056000	6.14412	1434	1
1527766318.343059000	6.14412	236	1
1527766318.343107000	6.14417	1434	1
1527766318.343123000	6.14419	508	1
1527766318.350531000	6.15159	74	0
1527766318.351873000	6.15294	74	0
1527766318.358447000	6.15951	74	0
1527766318.359790000	6.16085	74	0
1527766318.361147000	6.16221	74	0
1527766318.362604000	6.16367	171	1
1527766318.362619000	6.16368	74	0
1527766318.363959000	6.16502	74	0
1527766318.365299000	6.16636	74	0
1527766318.366716000	6.16778	74	0
1527766318.368071000	6.16913	74	0
1527766318.369496000	6.17056	74	0
1527766318.370847000	6.17191	74	0
1527766318.385609000	6.18667	74	0
1527766318.397998000	6.19906	108	1
1527766318.420964000	6.22203	74	0
1527766318.447205000	6.24827	421	0
1527766318.450861000	6.25192	104	0
1527766318.450915000	6.25198	74	1
1527766318.452233000	6.2533	112	0
1527766318.452687000	6.25375	112	1
1527766318.507518000	6.30858	74	0
1527766318.660995000	6.46206	507	0
1527766318.662347000	6.46341	630	0
1527766318.662379000	6.46344	74	1
1527766318.663707000	6.46477	112	0
1527766318.666711000	6.46777	112	1
1527766318.671938000	6.473	255	1
1527766318.680839000	6.4819	74	0
1527766318.685493000	6.48656	74	0
1527766318.909798000	6.71086	683	0
1527766318.911178000	6.71224	1294	0
1527766318.911221000	6.71228	74	1
1527766318.912524000	6.71359	1294	0
1527766318.913877000	6.71494	1294	0
1527766318.913909000	6.71497	74	1
1527766318.915220000	6.71628	780	0
1527766318.916759000	6.71782	1294	0
1527766318.916789000	6.71785	74	1
1527766318.918113000	6.71918	1294	0
1527766318.919453000	6.72052	484	0
1527766318.919472000	6.72054	74	1
1527766318.920826000	6.72189	1294	0
1527766318.922188000	6.72325	1294	0
1527766318.922217000	6.72328	74	1
1527766318.923550000	6.72461	1294	0
1527766318.924901000	6.72596	777	0
1527766318.924944000	6.72601	74	1
1527766318.926228000	6.72729	235	0
1527766318.927664000	6.72873	1294	0
1527766318.927698000	6.72876	74	1
1527766318.929011000	6.73007	214	0
1527766318.944760000	6.74582	1294	0
1527766318.944821000	6.74588	74	1
1527766318.946131000	6.74719	1294	0
1527766318.947557000	6.74862	1294	0
1527766318.947582000	6.74865	74	1
1527766318.948921000	6.74998	1294	0
1527766318.950286000	6.75135	1294	0
1527766318.950315000	6.75138	74	1
1527766318.951624000	6.75269	664	0
1527766318.952996000	6.75406	1294	0
1527766318.953028000	6.75409	74	1
1527766318.954356000	6.75542	1294	0
1527766318.955712000	6.75678	1294	0
1527766318.955733000	6.7568	74	1
1527766318.957179000	6.75824	1294	0
1527766318.958549000	6.75961	1294	0
1527766318.958574000	6.75964	74	1
1527766318.959915000	6.76098	1294	0
1527766318.961266000	6.76233	1294	0
1527766318.961290000	6.76235	74	1
1527766318.962595000	6.76366	290	0
1527766318.963978000	6.76504	1294	0
1527766318.964000000	6.76506	74	1
1527766318.965335000	6.7664	1294	0
1527766318.966752000	6.76782	1294	0
1527766318.966779000	6.76784	74	1
1527766318.968097000	6.76916	600	0
1527766318.969472000	6.77053	1294	0
1527766318.969500000	6.77056	74	1
1527766318.970806000	6.77187	643	0
1527766318.972179000	6.77324	1294	0
1527766318.972208000	6.77327	74	1
1527766318.973509000	6.77457	458	0
1527766318.974893000	6.77596	1294	0
1527766318.974927000	6.77599	74	1
1527766318.976247000	6.77731	1294	0
1527766318.977651000	6.77871	1294	0
1527766318.977683000	6.77875	74	1
1527766318.978995000	6.78006	784	0
1527766318.980360000	6.78142	1246	0
1527766318.980390000	6.78145	74	1
1527766318.981716000	6.78278	1294	0
1527766318.983154000	6.78422	1294	0
1527766318.983188000	6.78425	74	1
1527766318.984577000	6.78564	1294	0
1527766318.985935000	6.787	1294	0
1527766318.985967000	6.78703	74	1
1527766318.987331000	6.78839	378	0
1527766318.988707000	6.78977	1294	0
1527766318.988751000	6.78981	74	1
1527766318.990174000	6.79124	1294	0
1527766318.991513000	6.79258	250	0
1527766318.991565000	6.79263	74	1
1527766318.992879000	6.79394	938	0
1527766318.994524000	6.79559	1294	0
1527766318.994585000	6.79565	74	1
1527766318.995870000	6.79693	1294	0
1527766318.997273000	6.79834	1294	0
1527766318.997302000	6.79837	74	1
1527766318.998631000	6.79969	1294	0
1527766318.999980000	6.80104	1294	0
1527766319.000007000	6.80107	74	1
1527766319.001310000	6.80237	227	0
1527766319.002660000	6.80372	112	0
1527766319.002692000	6.80376	74	1
1527766319.007091000	6.80815	112	1
1527766319.021459000	6.82252	74	0
1527766321.453100000	9.25416	517	1
1527766321.453179000	9.25424	311	1
1527766321.456921000	9.25798	309	1
1527766321.457038000	9.2581	1434	1
1527766321.457044000	9.25811	1434	1
1527766321.457048000	9.25811	236	1
1527766321.457096000	9.25816	790	1
1527766321.467772000	9.26884	74	0
1527766321.469113000	9.27018	74	0
1527766321.474170000	9.27523	74	0
1527766321.475516000	9.27658	74	0
1527766321.476928000	9.27799	74	0
1527766321.478288000	9.27935	74	0
1527766321.514719000	9.31578	389	1
1527766321.529200000	9.33026	74	0
1527766321.562036000	9.3631	421	0
1527766321.568921000	9.36998	104	0
1527766321.568979000	9.37004	74	1
1527766321.570271000	9.37133	112	0
1527766321.570419000	9.37148	112	1
1527766321.571627000	9.37269	282	0
1527766321.573006000	9.37407	1294	0
1527766321.573040000	9.3741	74	1
1527766321.574337000	9.3754	258	0
1527766321.575696000	9.37676	677	0
1527766321.575727000	9.37679	74	1
1527766321.577107000	9.37817	677	0
1527766321.578463000	9.37953	682	0
1527766321.578486000	9.37955	74	1
1527766321.579814000	9.38088	653	0
1527766321.581176000	9.38224	925	0
1527766321.581193000	9.38226	74	1
1527766321.582523000	9.38359	609	0
1527766321.583881000	9.38494	873	0
1527766321.583904000	9.38497	74	1
1527766321.587156000	9.38822	895	0
1527766321.588546000	9.38961	1294	0
1527766321.588579000	9.38964	74	1
1527766321.589896000	9.39096	889	0
1527766321.591268000	9.39233	1244	0
1527766321.591292000	9.39235	74	1
1527766321.592700000	9.39376	1294	0
1527766321.594087000	9.39515	120	0
1527766321.594113000	9.39518	74	1
1527766321.595446000	9.39651	325	0
1527766321.596861000	9.39792	235	0
1527766321.596891000	9.39795	74	1
1527766321.640549000	9.44161	74	0
1527766321.670890000	9.47195	283	0
1527766321.672243000	9.47331	219	0
1527766321.672275000	9.47334	74	1
1527766321.673602000	9.47467	285	0
1527766321.674954000	9.47602	112	0
1527766321.674982000	9.47605	74	1
1527766321.675238000	9.4763	112	1
1527766321.697042000	9.49811	74	0
1527766322.390073000	10.1911	492	1
1527766322.390117000	10.1912	111	1
1527766322.404115000	10.2052	74	0
1527766322.405456000	10.2065	74	0
1527766322.488653000	10.2897	284	0
1527766322.490003000	10.2911	497	0
1527766322.490028000	10.2911	74	1
1527766322.493641000	10.2947	308	0
1527766322.494995000	10.2961	112	0
1527766322.495011000	10.2961	74	1
1527766322.495115000	10.2962	112	1
1527766322.509644000	10.3107	74	0
1527766323.077866000	10.8789	404	1
1527766323.077931000	10.879	126	1
1527766323.092204000	10.8933	74	0
1527766323.093541000	10.8946	74	0
1527766323.112912000	10.914	309	1
1527766323.116275000	10.9173	484	1
1527766323.127242000	10.9283	74	0
1527766323.132413000	10.9335	74	0
1527766323.214346000	11.0154	280	0
1527766323.215684000	11.0167	133	0
1527766323.215712000	11.0168	74	1
1527766323.217130000	11.0182	270	0
1527766323.218486000	11.0195	135	0
1527766323.218521000	11.0196	74	1
1527766323.219835000	11.0209	112	0
1527766323.219962000	11.021	112	1
1527766323.226577000	11.0276	281	0
1527766323.227924000	11.029	257	0
1527766323.227952000	11.029	74	1
1527766323.230415000	11.0315	268	0
1527766323.231763000	11.0328	164	0
1527766323.231791000	11.0329	74	1
1527766323.234020000	11.0351	74	0
1527766323.267342000	11.0684	279	0
1527766323.268701000	11.0698	334	0
1527766323.268740000	11.0698	74	1
1527766323.270334000	11.0714	227	0
1527766323.271677000	11.0727	139	0
1527766323.271709000	11.0728	74	1
1527766323.273030000	11.0741	112	0
1527766323.275205000	11.0763	112	1
1527766323.333634000	11.1347	74	0
1527766323.809343000	11.6104	397	1
1527766323.809420000	11.6105	277	1
1527766323.824149000	11.6252	74	0
1527766323.825509000	11.6266	74	0
1527766324.401828000	12.2029	378	1
1527766324.401944000	12.203	1434	1
1527766324.401949000	12.203	1434	1
1527766324.401952000	12.203	236	1
1527766324.402005000	12.2031	1434	1
1527766324.402014000	12.2031	1434	1
1527766324.402017000	12.2031	236	1
1527766324.402065000	12.2031	1434	1
1527766324.402071000	12.2031	1434	1
1527766324.402078000	12.2031	236	1
1527766324.402142000	12.2032	1434	1
1527766324.402147000	12.2032	1434	1
1527766324.402163000	12.2032	236	1
1527766324.402227000	12.2033	1434	1
1527766324.402232000	12.2033	1434	1
1527766324.402235000	12.2033	236	1
1527766324.402291000	12.2034	1434	1
1527766324.402296000	12.2034	868	1
1527766324.402342000	12.2034	1434	1
1527766324.402348000	12.2034	1434	1
1527766324.402351000	12.2034	236	1
1527766324.402423000	12.2035	1434	1
1527766324.402427000	12.2035	1434	1
1527766324.402430000	12.2035	236	1
1527766324.402484000	12.2035	1434	1
1527766324.402489000	12.2036	1434	1
1527766324.402493000	12.2036	236	1
1527766324.402555000	12.2036	1434	1
1527766324.402559000	12.2036	1434	1
1527766324.402562000	12.2036	236	1
1527766324.402614000	12.2037	1434	1
1527766324.402618000	12.2037	1434	1
1527766324.402625000	12.2037	236	1
1527766324.402677000	12.2037	1434	1
1527766324.402681000	12.2037	868	1
1527766324.402730000	12.2038	1434	1
1527766324.402735000	12.2038	1434	1
1527766324.402738000	12.2038	236	1
1527766324.402800000	12.2039	1434	1
1527766324.402804000	12.2039	1434	1
1527766324.402807000	12.2039	236	1
1527766324.402857000	12.2039	1434	1
1527766324.402863000	12.2039	1434	1
1527766324.402866000	12.2039	236	1
1527766324.402915000	12.204	1434	1
1527766324.402919000	12.204	1434	1
1527766324.402923000	12.204	236	1
1527766324.402956000	12.204	256	1
1527766324.417428000	12.2185	74	0
1527766324.418774000	12.2198	74	0
1527766324.420149000	12.2212	74	0
1527766324.421768000	12.2228	74	0
1527766324.423117000	12.2242	74	0
1527766324.424473000	12.2255	74	0
1527766324.425774000	12.2268	74	0
1527766324.427232000	12.2283	74	0
1527766324.428687000	12.2298	74	0
1527766324.430004000	12.2311	74	0
1527766324.431486000	12.2325	74	0
1527766324.432772000	12.2338	74	0
1527766324.434185000	12.2352	74	0
1527766324.435538000	12.2366	74	0
1527766324.436877000	12.2379	74	0
1527766324.438395000	12.2395	74	0
1527766324.439750000	12.2408	74	0
1527766324.441099000	12.2422	74	0
1527766324.442450000	12.2435	74	0
1527766324.443774000	12.2448	74	0
1527766324.445155000	12.2462	74	0
1527766324.446566000	12.2476	74	0
1527766324.447897000	12.249	74	0
1527766324.449270000	12.2503	74	0
1527766324.450622000	12.2517	74	0
1527766324.451919000	12.253	74	0
1527766324.453337000	12.2544	283	0
1527766324.454695000	12.2558	320	0
1527766324.454726000	12.2558	74	1
1527766324.455972000	12.257	217	0
1527766324.457451000	12.2585	131	0
1527766324.457476000	12.2585	74	1
1527766324.458750000	12.2598	112	0
1527766324.458886000	12.2599	112	1
1527766324.502089000	12.3032	379	1
1527766324.503565000	12.3046	404	1
1527766324.514500000	12.3156	74	0
1527766324.518116000	12.3192	74	0
1527766324.547061000	12.3481	484	1
1527766324.561483000	12.3625	74	0
1527766324.584776000	12.3858	423	0
1527766324.592503000	12.3936	280	0
1527766324.592556000	12.3936	74	1
1527766324.593867000	12.3949	198	0
1527766324.595218000	12.3963	104	0
1527766324.595241000	12.3963	74	1
1527766324.596636000	12.3977	112	0
1527766324.596766000	12.3978	112	1
1527766324.598000000	12.3991	327	0
1527766324.599353000	12.4004	300	0
1527766324.599374000	12.4004	74	1
1527766324.641745000	12.4428	1235	1
1527766324.641791000	12.4429	284	1
1527766324.653430000	12.4545	74	0
1527766324.654947000	12.456	281	0
1527766324.656309000	12.4574	518	0
1527766324.656341000	12.4574	74	1
1527766324.657776000	12.4588	74	0
1527766324.659149000	12.4602	360	0
1527766324.660507000	12.4616	349	0
1527766324.660549000	12.4616	74	1
1527766324.661849000	12.4629	112	0
1527766324.661984000	12.463	112	1
1527766324.717236000	12.5183	74	0
1527766324.736560000	12.5376	582	0
1527766324.737934000	12.539	858	0
1527766324.737973000	12.539	74	1
1527766324.739633000	12.5407	148	0
1527766324.740987000	12.5421	292	0
1527766324.741019000	12.5421	74	1
1527766324.742337000	12.5434	112	0
1527766324.742494000	12.5436	112	1
1527766324.757016000	12.5581	283	0
1527766324.758360000	12.5594	210	0
1527766324.758392000	12.5595	74	1
1527766324.761133000	12.5622	322	0
1527766324.762490000	12.5636	344	0
1527766324.762529000	12.5636	74	1
1527766324.765220000	12.5663	112	0
1527766324.765381000	12.5664	112	1
1527766324.820152000	12.6212	74	0
1527766324.926054000	12.7271	399	1
1527766324.926097000	12.7272	272	1
1527766324.940768000	12.7418	74	0
1527766325.099486000	12.9005	281	0
1527766325.100832000	12.9019	360	0
1527766325.100861000	12.9019	74	1
1527766325.102492000	12.9036	190	0
1527766325.103851000	12.9049	292	0
1527766325.103866000	12.9049	74	1
1527766325.105226000	12.9063	112	0
1527766325.105367000	12.9064	112	1
1527766325.119607000	12.9207	74	0
1527766325.262030000	13.0631	539	1
1527766325.262164000	13.0632	276	1
1527766325.277723000	13.0788	74	0
1527766325.282507000	13.0836	74	0
1527766325.368827000	13.1699	281	0
1527766325.370187000	13.1713	378	0
1527766325.370221000	13.1713	74	1
1527766325.371844000	13.1729	255	0
1527766325.373273000	13.1743	249	0
1527766325.373299000	13.1744	74	1
1527766325.374646000	13.1757	112	0
1527766325.374896000	13.176	112	1
1527766325.389201000	13.1903	74	0
1527766325.601564000	13.4026	395	1
1527766325.601650000	13.4027	277	1
1527766325.615530000	13.4166	74	0
1527766325.616937000	13.418	74	0
1527766325.766517000	13.5676	283	0
1527766325.767854000	13.5689	197	0
1527766325.767880000	13.5689	74	1
1527766325.770616000	13.5717	212	0
1527766325.771975000	13.573	266	0
1527766325.771993000	13.5731	74	1
1527766325.773412000	13.5745	112	0
1527766325.773531000	13.5746	112	1
1527766325.787203000	13.5883	74	0
1527766325.837415000	13.6385	399	1
1527766325.837494000	13.6386	278	1
1527766325.851627000	13.6527	74	0
1527766325.852987000	13.6541	74	0
1527766325.948896000	13.75	284	0
1527766325.950315000	13.7514	316	0
1527766325.950351000	13.7514	74	1
1527766325.951690000	13.7528	134	0
1527766325.953009000	13.7541	139	0
1527766325.953029000	13.7541	74	1
1527766325.954353000	13.7554	112	0
1527766325.954500000	13.7556	112	1
1527766325.981425000	13.7825	74	0
1527766326.096265000	13.8973	397	1
1527766326.096353000	13.8974	272	1
1527766326.110925000	13.912	74	0
1527766326.195435000	13.9965	283	0
1527766326.196856000	13.9979	228	0
1527766326.196886000	13.9979	74	1
1527766326.200441000	14.0015	123	0
1527766326.201794000	14.0029	269	0
1527766326.201819000	14.0029	74	1
1527766326.203170000	14.0042	112	0
1527766326.203382000	14.0044	112	1
1527766326.228947000	14.03	74	0
1527766326.316457000	14.1175	396	1
1527766326.316533000	14.1176	278	1
1527766326.331050000	14.1321	74	0
1527766326.433173000	14.2342	283	0
1527766326.434535000	14.2356	394	0
1527766326.434568000	14.2356	74	1
1527766326.435891000	14.237	355	0
1527766326.437297000	14.2384	126	0
1527766326.437316000	14.2384	74	1
1527766326.438677000	14.2397	112	0
1527766326.438831000	14.2399	112	1
1527766326.452835000	14.2539	74	0
1527766326.536398000	14.3375	400	1
1527766326.536444000	14.3375	281	1
1527766326.550523000	14.3516	74	0
1527766326.646217000	14.4473	280	0
1527766326.647617000	14.4487	245	0
1527766326.647651000	14.4487	74	1
1527766326.649292000	14.4504	359	0
1527766326.650646000	14.4517	237	0
1527766326.650664000	14.4517	74	1
1527766326.652018000	14.4531	112	0
1527766326.652150000	14.4532	112	1
1527766326.666096000	14.4672	74	0
1527766326.753330000	14.5544	397	1
1527766326.753418000	14.5545	274	1
1527766326.767383000	14.5684	74	0
1527766326.973218000	14.7743	281	0
1527766326.974540000	14.7756	214	0
1527766326.974566000	14.7756	74	1
1527766326.975917000	14.777	205	0
1527766326.977337000	14.7784	281	0
1527766326.977351000	14.7784	74	1
1527766326.978693000	14.7798	112	0
1527766326.978879000	14.7799	112	1
1527766326.995133000	14.7962	74	0
1527766327.196109000	14.9972	411	1
1527766327.196197000	14.9973	283	1
1527766327.211990000	15.0131	74	0
1527766327.213328000	15.0144	74	0
1527766327.310007000	15.1111	283	0
1527766327.311354000	15.1124	328	0
1527766327.311385000	15.1124	74	1
1527766327.313397000	15.1145	317	0
1527766327.314751000	15.1158	288	0
1527766327.314782000	15.1158	74	1
1527766327.316127000	15.1172	112	0
1527766327.316335000	15.1174	112	1
1527766327.331361000	15.1324	74	0
1527766327.433763000	15.2348	497	1
1527766327.433810000	15.2349	281	1
1527766327.449923000	15.251	74	0
1527766327.451267000	15.2523	74	0
1527766327.732413000	15.5335	284	0
1527766327.733771000	15.5348	302	0
1527766327.733801000	15.5349	74	1
1527766327.736032000	15.5371	243	0
1527766327.737463000	15.5385	318	0
1527766327.737495000	15.5386	74	1
1527766327.738825000	15.5399	112	0
1527766327.738982000	15.54	112	1
1527766327.768584000	15.5696	74	0
1527766328.066217000	15.8673	502	1
1527766328.066270000	15.8673	279	1
1527766328.080492000	15.8816	74	0
1527766328.081848000	15.8829	74	0
1527766328.172134000	15.9732	283	0
1527766328.173485000	15.9745	336	0
1527766328.173515000	15.9746	74	1
1527766328.180938000	15.982	185	0
1527766328.182359000	15.9834	310	0
1527766328.182380000	15.9834	74	1
1527766328.183736000	15.9848	112	0
1527766328.184019000	15.9851	112	1
1527766328.203935000	16.005	74	0
1527766328.416306000	16.2174	1233	1
1527766328.416388000	16.2175	276	1
1527766328.431267000	16.2323	74	0
1527766328.435849000	16.2369	74	0
1527766328.538949000	16.34	281	0
1527766328.540353000	16.3414	316	0
1527766328.540383000	16.3414	74	1
1527766328.542904000	16.344	221	0
1527766328.544287000	16.3454	357	0
1527766328.544310000	16.3454	74	1
1527766328.545662000	16.3467	112	0
1527766328.545902000	16.347	112	1
1527766328.567563000	16.3686	74	0
1527766328.838678000	16.6397	399	1
1527766328.838751000	16.6398	273	1
1527766328.853899000	16.655	74	0
1527766328.855301000	16.6564	74	0
1527766329.000373000	16.8014	280	0
1527766329.001735000	16.8028	410	0
1527766329.001763000	16.8028	74	1
1527766329.003463000	16.8045	340	0
1527766329.004817000	16.8059	187	0
1527766329.004842000	16.8059	74	1
1527766329.006189000	16.8073	112	0
1527766329.006462000	16.8075	112	1
1527766329.021071000	16.8221	74	0
1527766329.295826000	17.0969	516	1
1527766329.295936000	17.097	1434	1
1527766329.295940000	17.097	1434	1
1527766329.295944000	17.097	236	1
1527766329.296011000	17.0971	1434	1
1527766329.296015000	17.0971	1422	1
1527766329.311355000	17.1124	74	0
1527766329.312698000	17.1138	74	0
1527766329.317548000	17.1186	74	0
1527766329.318897000	17.12	74	0
1527766329.439735000	17.2408	422	0
1527766329.443812000	17.2449	104	0
1527766329.443845000	17.2449	74	1
1527766329.445145000	17.2462	112	0
1527766329.445315000	17.2464	112	1
1527766329.460594000	17.2617	74	0
1527766331.884654000	19.6857	399	1
1527766331.884741000	19.6858	280	1
1527766331.899220000	19.7003	74	0
1527766331.900580000	19.7016	74	0
1527766332.004024000	19.8051	280	0
1527766332.005369000	19.8064	208	0
1527766332.005399000	19.8065	74	1
1527766332.007404000	19.8085	326	0
1527766332.008764000	19.8098	305	0
1527766332.008793000	19.8099	74	1
1527766332.010159000	19.8112	112	0
1527766332.010301000	19.8114	112	1
1527766332.025241000	19.8263	74	0
1527766332.167176000	19.9682	394	1
1527766332.167259000	19.9683	280	1
1527766332.182621000	19.9837	74	0
1527766332.183967000	19.985	74	0
1527766332.366600000	20.1677	283	0
1527766332.367950000	20.169	365	0
1527766332.367982000	20.169	74	1
1527766332.370017000	20.1711	250	0
1527766332.371377000	20.1724	337	0
1527766332.371404000	20.1725	74	1
1527766332.372749000	20.1738	112	0
1527766332.372906000	20.174	112	1
1527766332.386901000	20.188	74	0
1527766332.633959000	20.435	399	1
1527766332.634023000	20.4351	285	1
1527766332.647911000	20.449	74	0
1527766332.649309000	20.4504	74	0
1527766332.793248000	20.5943	283	0
1527766332.794583000	20.5956	245	0
1527766332.794614000	20.5957	74	1
1527766332.797117000	20.5982	145	0
1527766332.798478000	20.5995	280	0
1527766332.798506000	20.5996	74	1
1527766332.799852000	20.6009	112	0
1527766332.800001000	20.6011	112	1
1527766332.817597000	20.6187	74	0
1527766333.085248000	20.8863	399	1
1527766333.085286000	20.8863	287	1
1527766333.100145000	20.9012	74	0
1527766333.101483000	20.9025	74	0
1527766333.212776000	21.0138	280	0
1527766333.214112000	21.0152	189	0
1527766333.214138000	21.0152	74	1
1527766333.215765000	21.0168	220	0
1527766333.217248000	21.0183	230	0
1527766333.217276000	21.0183	74	1
1527766333.218624000	21.0197	112	0
1527766333.219289000	21.0204	112	1
1527766333.233923000	21.035	74	0
1527766333.299503000	21.1006	397	1
1527766333.299584000	21.1006	281	1
1527766333.313568000	21.1146	74	0
1527766333.314925000	21.116	74	0
1527766333.422600000	21.2237	281	0
1527766333.423957000	21.225	254	0
1527766333.423984000	21.225	74	1
1527766333.425534000	21.2266	234	0
1527766333.426950000	21.228	280	0
1527766333.426964000	21.228	74	1
1527766333.428287000	21.2294	112	0
1527766333.428475000	21.2295	112	1
1527766333.443569000	21.2446	74	0
1527766333.550390000	21.3515	411	1
1527766333.550467000	21.3515	282	1
1527766333.564348000	21.3654	74	0
1527766333.567221000	21.3683	74	0
1527766333.728742000	21.5298	284	0
1527766333.730097000	21.5312	363	0
1527766333.730129000	21.5312	74	1
1527766333.731836000	21.5329	114	0
1527766333.733144000	21.5342	344	0
1527766333.733165000	21.5342	74	1
1527766333.734571000	21.5356	112	0
1527766333.734820000	21.5359	112	1
1527766333.749511000	21.5506	74	0
1527766333.992590000	21.7937	498	1
1527766333.992676000	21.7937	280	1
1527766334.007542000	21.8086	74	0
1527766334.008898000	21.81	74	0
1527766334.104893000	21.906	281	0
1527766334.106253000	21.9073	415	0
1527766334.106284000	21.9073	74	1
1527766334.108831000	21.9099	313	0
1527766334.110130000	21.9112	178	0
1527766334.110159000	21.9112	74	1
1527766334.111498000	21.9126	112	0
1527766334.111704000	21.9128	112	1
1527766334.126188000	21.9273	74	0
1527766334.501694000	22.3028	500	1
1527766334.501774000	22.3028	279	1
1527766334.516672000	22.3177	74	0
1527766334.517988000	22.3191	74	0
1527766334.761012000	22.5621	281	0
1527766334.762393000	22.5635	209	0
1527766334.762425000	22.5635	74	1
1527766334.765164000	22.5662	199	0
1527766334.766618000	22.5677	197	0
1527766334.766645000	22.5677	74	1
1527766334.767921000	22.569	112	0
1527766334.768052000	22.5691	112	1
1527766334.790700000	22.5918	74	0
1527766334.791370000	22.5924	1236	1
1527766334.791435000	22.5925	274	1
1527766334.806245000	22.6073	74	0
1527766334.807672000	22.6087	74	0
1527766334.947097000	22.7482	281	0
1527766334.948445000	22.7495	270	0
1527766334.948471000	22.7495	74	1
1527766334.950446000	22.7515	245	0
1527766334.951797000	22.7529	113	0
1527766334.951825000	22.7529	74	1
1527766334.953177000	22.7542	112	0
1527766334.953320000	22.7544	112	1
1527766334.967743000	22.7688	74	0
1527766335.006625000	22.8077	399	1
1527766335.006703000	22.8078	283	1
1527766335.021214000	22.8223	74	0
1527766335.022570000	22.8236	74	0
1527766335.182239000	22.9833	279	0
1527766335.183583000	22.9846	214	0
1527766335.183614000	22.9847	74	1
1527766335.186272000	22.9873	187	0
1527766335.187687000	22.9887	192	0
1527766335.187718000	22.9888	74	1
1527766335.189047000	22.9901	112	0
1527766335.189196000	22.9903	112	1
1527766335.203858000	23.0049	74	0
1527766335.436381000	23.2374	537	1
1527766335.436457000	23.2375	284	1
1527766335.451351000	23.2524	74	0
1527766335.452705000	23.2538	74	0
1527766335.562484000	23.3635	280	0
1527766335.563837000	23.3649	321	0
1527766335.563870000	23.3649	74	1
1527766335.565719000	23.3668	270	0
1527766335.567162000	23.3682	211	0
1527766335.567178000	23.3682	74	1
1527766335.568548000	23.3696	112	0
1527766335.568730000	23.3698	112	1
1527766335.594094000	23.3952	74	0
1527766335.681240000	23.4823	398	1
1527766335.681286000	23.4823	277	1
1527766335.695475000	23.4965	74	0
1527766335.696877000	23.4979	74	0
1527766335.806607000	23.6077	281	0
1527766335.808014000	23.6091	235	0
1527766335.808039000	23.6091	74	1
1527766335.809480000	23.6105	325	0
1527766335.810832000	23.6119	343	0
1527766335.810851000	23.6119	74	1
1527766335.812185000	23.6132	112	0
1527766335.812302000	23.6134	112	1
1527766335.838964000	23.64	74	0
1527766335.888947000	23.69	395	1
1527766335.888992000	23.6901	274	1
1527766335.914849000	23.7159	74	0
1527766335.996199000	23.7973	281	0
1527766335.997628000	23.7987	360	0
1527766335.997658000	23.7987	74	1
1527766335.999677000	23.8007	201	0
1527766336.000997000	23.8021	354	0
1527766336.001021000	23.8021	74	1
1527766336.002411000	23.8035	112	0
1527766336.002647000	23.8037	112	1
1527766336.017436000	23.8185	74	0
1527766337.378177000	25.1792	399	1
1527766337.378225000	25.1793	278	1
1527766337.393022000	25.1941	74	0
1527766337.395169000	25.1962	74	0
1527766337.512039000	25.3131	281	0
1527766337.513394000	25.3145	400	0
1527766337.513420000	25.3145	74	1
1527766337.514751000	25.3158	273	0
1527766337.516105000	25.3172	138	0
1527766337.516119000	25.3172	74	1
1527766337.517584000	25.3186	112	0
1527766337.517728000	25.3188	112	1
1527766337.533043000	25.3341	74	0
1527766337.603303000	25.4044	394	1
1527766337.603392000	25.4045	278	1
1527766337.618040000	25.4191	74	0
1527766337.619383000	25.4204	74	0
1527766337.766663000	25.5677	283	0
1527766337.767933000	25.569	256	0
1527766337.767965000	25.569	74	1
1527766337.769392000	25.5705	256	0
1527766337.770860000	25.5719	269	0
1527766337.770884000	25.5719	74	1
1527766337.772134000	25.5732	112	0
1527766337.772288000	25.5734	112	1
1527766337.794533000	25.5956	74	0
1527766337.843360000	25.6444	398	1
1527766337.843436000	25.6445	275	1
1527766337.858441000	25.6595	74	0
1527766337.952667000	25.7537	281	0
1527766337.954087000	25.7552	190	0
1527766337.954123000	25.7552	74	1
1527766337.957703000	25.7588	205	0
1527766337.959105000	25.7602	153	0
1527766337.959128000	25.7602	74	1
1527766337.960390000	25.7615	112	0
1527766337.960550000	25.7616	112	1
1527766337.997402000	25.7985	74	0
1527766338.057623000	25.8587	409	1
1527766338.057705000	25.8588	276	1
1527766338.072797000	25.8739	74	0
1527766338.219307000	26.0204	283	0
1527766338.220652000	26.0217	263	0
1527766338.220688000	26.0218	74	1
1527766338.222135000	26.0232	271	0
1527766338.223419000	26.0245	228	0
1527766338.223444000	26.0245	74	1
1527766338.224775000	26.0258	112	0
1527766338.224895000	26.026	112	1
1527766338.240815000	26.0419	74	0
1527766338.537128000	26.3382	502	1
1527766338.537202000	26.3383	280	1
1527766338.555911000	26.357	74	0
1527766338.557378000	26.3584	74	0
1527766338.659350000	26.4604	281	0
1527766338.660684000	26.4617	181	0
1527766338.660707000	26.4618	74	1
1527766338.662338000	26.4634	138	0
1527766338.663694000	26.4648	171	0
1527766338.663717000	26.4648	74	1
1527766338.665067000	26.4661	112	0
1527766338.665214000	26.4663	112	1
1527766338.680589000	26.4817	74	0
1527766338.980881000	26.7819	500	1
1527766338.980933000	26.782	288	1
1527766338.995234000	26.7963	74	0
1527766338.996647000	26.7977	74	0
1527766339.151339000	26.9524	281	0
1527766339.152622000	26.9537	328	0
1527766339.152665000	26.9537	74	1
1527766339.154768000	26.9558	298	0
1527766339.156184000	26.9572	111	0
1527766339.156208000	26.9573	74	1
1527766339.157692000	26.9588	112	0
1527766339.157944000	26.959	112	1
1527766339.171917000	26.973	74	0
1527766339.261383000	27.0624	1233	1
1527766339.261459000	27.0625	278	1
1527766339.275903000	27.077	74	0
1527766339.277359000	27.0784	74	0
1527766339.438710000	27.2398	281	0
1527766339.440101000	27.2412	325	0
1527766339.440139000	27.2412	74	1
1527766339.441858000	27.2429	201	0
1527766339.443210000	27.2443	172	0
1527766339.443231000	27.2443	74	1
1527766339.444557000	27.2456	112	0
1527766339.444776000	27.2458	112	1
1527766339.459531000	27.2606	74	0
1527766339.749019000	27.5501	399	1
1527766339.749105000	27.5502	279	1
1527766339.762985000	27.564	74	0
1527766339.768452000	27.5695	74	0
1527766339.850472000	27.6515	283	0
1527766339.851852000	27.6529	399	0
1527766339.851886000	27.6529	74	1
1527766339.853234000	27.6543	311	0
1527766339.854532000	27.6556	153	0
1527766339.854554000	27.6556	74	1
1527766339.855904000	27.657	112	0
1527766339.856136000	27.6572	112	1
1527766339.874760000	27.6758	74	0
1527766340.207866000	28.0089	540	1
1527766340.207916000	28.009	283	1
1527766340.222646000	28.0237	74	0
1527766340.224061000	28.0251	74	0
1527766340.304012000	28.1051	283	0
1527766340.305403000	28.1065	349	0
1527766340.305436000	28.1065	74	1
1527766340.307391000	28.1085	328	0
1527766340.308757000	28.1098	317	0
1527766340.308777000	28.1098	74	1
1527766340.310182000	28.1112	112	0
1527766340.310353000	28.1114	112	1
1527766340.325773000	28.1268	74	0
1527766340.439020000	28.2401	399	1
1527766340.439066000	28.2401	277	1
1527766340.453396000	28.2545	74	0
1527766340.454747000	28.2558	74	0
1527766340.602790000	28.4039	281	0
1527766340.604200000	28.4053	297	0
1527766340.604234000	28.4053	74	1
1527766340.606323000	28.4074	206	0
1527766340.607805000	28.4089	302	0
1527766340.607829000	28.4089	74	1
1527766340.609107000	28.4102	112	0
1527766340.609253000	28.4103	112	1
1527766340.623533000	28.4246	74	0
1527766340.718988000	28.5201	395	1
1527766340.719067000	28.5201	278	1
1527766340.733443000	28.5345	74	0
1527766340.888492000	28.6896	283	0
1527766340.889845000	28.6909	400	0
1527766340.889873000	28.6909	74	1
1527766340.891634000	28.6927	339	0
1527766340.892994000	28.6941	153	0
1527766340.893026000	28.6941	74	1
1527766340.894345000	28.6954	112	0
1527766340.894503000	28.6956	112	1
1527766340.909048000	28.7101	74	0
1527766341.139840000	28.9409	395	1
1527766341.139896000	28.941	279	1
1527766341.154864000	28.9559	74	0
1527766341.156224000	28.9573	74	0
1527766341.244694000	29.0458	283	0
1527766341.245997000	29.0471	228	0
1527766341.246031000	29.0471	74	1
1527766341.247465000	29.0485	208	0
1527766341.248766000	29.0498	256	0
1527766341.248780000	29.0498	74	1
1527766341.250177000	29.0512	112	0
1527766341.250538000	29.0516	112	1
1527766341.268534000	29.0696	74	0
1527766341.628251000	29.4293	400	1
1527766341.628329000	29.4294	282	1
1527766341.642989000	29.4441	74	0
1527766341.644317000	29.4454	74	0
1527766341.797596000	29.5987	281	0
1527766341.798955000	29.6	305	0
1527766341.798981000	29.6	74	1
1527766341.801519000	29.6026	343	0
1527766341.802913000	29.604	225	0
1527766341.802931000	29.604	74	1
1527766341.804279000	29.6053	112	0
1527766341.804490000	29.6056	112	1
1527766341.823943000	29.625	74	0
1527766341.872850000	29.6739	395	1
1527766341.872906000	29.674	280	1
1527766341.895401000	29.6965	74	0
1527766341.896832000	29.6979	74	0
1527766342.044805000	29.8459	284	0
1527766342.046153000	29.8472	312	0
1527766342.046184000	29.8472	74	1
1527766342.048535000	29.8496	284	0
1527766342.052380000	29.8534	181	0
1527766342.052422000	29.8535	74	1
1527766342.053756000	29.8548	112	0
1527766342.053882000	29.8549	112	1
1527766342.071604000	29.8727	74	0
1527766342.183695000	29.9848	411	1
1527766342.183744000	29.9848	276	1
1527766342.198597000	29.9997	74	0
1527766342.340641000	30.1417	281	0
1527766342.341994000	30.1431	197	0
1527766342.342018000	30.1431	74	1
1527766342.343654000	30.1447	151	0
1527766342.345088000	30.1462	280	0
1527766342.345102000	30.1462	74	1
1527766342.346522000	30.1476	112	0
1527766342.346712000	30.1478	112	1
1527766342.361208000	30.1623	74	0
1527766342.591942000	30.393	501	1
1527766342.592029000	30.3931	280	1
1527766342.606091000	30.4072	74	0
1527766342.607505000	30.4086	74	0
1527766342.704214000	30.5053	280	0
1527766342.705560000	30.5066	188	0
1527766342.705588000	30.5067	74	1
1527766342.707103000	30.5082	207	0
1527766342.708476000	30.5095	200	0
1527766342.708508000	30.5096	74	1
1527766342.709875000	30.5109	112	0
1527766342.710333000	30.5114	112	1
1527766342.724963000	30.526	74	0
1527766342.817012000	30.6181	394	1
1527766342.817092000	30.6182	280	1
1527766342.833099000	30.6342	74	0
1527766342.834448000	30.6355	74	0
1527766342.972545000	30.7736	281	0
1527766342.973897000	30.775	363	0
1527766342.973932000	30.775	74	1
1527766342.976876000	30.7779	197	0
1527766342.978232000	30.7793	220	0
1527766342.978262000	30.7793	74	1
1527766342.979637000	30.7807	112	0
1527766342.979864000	30.7809	112	1
1527766342.993799000	30.7949	74	0
1527766343.251301000	31.0524	496	1
1527766343.251373000	31.0524	279	1
1527766343.265457000	31.0665	74	0
1527766343.266865000	31.0679	74	0
1527766343.426201000	31.2273	281	0
1527766343.427546000	31.2286	421	0
1527766343.427580000	31.2286	74	1
1527766343.429021000	31.2301	288	0
1527766343.430449000	31.2315	300	0
1527766343.430473000	31.2315	74	1
1527766343.431731000	31.2328	112	0
1527766343.431865000	31.2329	112	1
1527766343.450805000	31.2519	74	0
1527766343.672203000	31.4733	1233	1
1527766343.672285000	31.4733	282	1
1527766343.689071000	31.4901	74	0
1527766343.694840000	31.4959	74	0
1527766343.847501000	31.6486	283	0
1527766343.848851000	31.6499	404	0
1527766343.848882000	31.6499	74	1
1527766343.850914000	31.652	297	0
1527766343.852262000	31.6533	149	0
1527766343.852284000	31.6533	74	1
1527766343.853643000	31.6547	112	0
1527766343.853788000	31.6549	112	1
1527766343.868581000	31.6696	74	0
1527766344.083339000	31.8844	400	1
1527766344.083425000	31.8845	281	1
1527766344.098083000	31.8991	74	0
1527766344.099437000	31.9005	74	0
1527766344.253977000	32.055	281	0
1527766344.255376000	32.0564	291	0
1527766344.255414000	32.0565	74	1
1527766344.256923000	32.058	192	0
1527766344.258340000	32.0594	340	0
1527766344.258365000	32.0594	74	1
1527766344.259614000	32.0607	112	0
1527766344.259785000	32.0608	112	1
1527766344.274480000	32.0755	74	0
1527766344.539136000	32.3402	539	1
1527766344.539216000	32.3403	283	1
1527766344.553163000	32.3542	74	0
1527766344.554633000	32.3557	74	0
1527766344.698020000	32.4991	283	0
1527766344.699361000	32.5004	330	0
1527766344.699386000	32.5004	74	1
1527766344.701015000	32.5021	265	0
1527766344.702390000	32.5035	119	0
1527766344.702406000	32.5035	74	1
1527766344.703763000	32.5048	112	0
1527766344.703921000	32.505	112	1
1527766344.720303000	32.5214	74	0
1527766349.341836000	37.1429	400	1
1527766349.341913000	37.143	278	1
1527766349.362611000	37.1637	74	0
1527766349.363966000	37.165	74	0
1527766349.543212000	37.3443	283	0
1527766349.544574000	37.3456	357	0
1527766349.544609000	37.3457	74	1
1527766349.545905000	37.347	146	0
1527766349.547322000	37.3484	302	0
1527766349.547344000	37.3484	74	1
1527766349.548741000	37.3498	112	0
1527766349.548978000	37.35	112	1
1527766349.563835000	37.3649	74	0
1527766349.580842000	37.3819	400	1
1527766349.580915000	37.382	277	1
1527766349.595799000	37.3969	74	0
1527766349.599903000	37.401	74	0
1527766349.699678000	37.5007	280	0
1527766349.701025000	37.5021	202	0
1527766349.701054000	37.5021	74	1
1527766349.706836000	37.5079	187	0
1527766349.708205000	37.5093	106	0
1527766349.708228000	37.5093	74	1
1527766349.709504000	37.5106	112	0
1527766349.709711000	37.5108	112	1
1527766349.729536000	37.5306	74	0
1527766350.020215000	37.8213	398	1
1527766350.020281000	37.8213	273	1
1527766350.035536000	37.8366	74	0
1527766350.036943000	37.838	74	0
1527766350.129359000	37.9304	283	0
1527766350.130702000	37.9318	239	0
1527766350.130737000	37.9318	74	1
1527766350.132385000	37.9334	197	0
1527766350.133750000	37.9348	290	0
1527766350.133772000	37.9348	74	1
1527766350.135059000	37.9361	112	0
1527766350.135265000	37.9363	112	1
1527766350.150769000	37.9518	74	0
1527766350.240351000	38.0414	398	1
1527766350.240438000	38.0415	274	1
1527766350.254650000	38.0557	74	0
1527766350.255954000	38.057	74	0
1527766350.400225000	38.2013	283	0
1527766350.401562000	38.2026	303	0
1527766350.401600000	38.2027	74	1
1527766350.403424000	38.2045	338	0
1527766350.404836000	38.2059	305	0
1527766350.404868000	38.2059	74	1
1527766350.406150000	38.2072	112	0
1527766350.406376000	38.2074	112	1
1527766350.421123000	38.2222	74	0
1527766350.750745000	38.5518	411	1
1527766350.750821000	38.5519	286	1
1527766350.765097000	38.5662	74	0
1527766350.767214000	38.5683	74	0
1527766350.846709000	38.6478	283	0
1527766350.848115000	38.6492	427	0
1527766350.848140000	38.6492	74	1
1527766350.849494000	38.6506	273	0
1527766350.850848000	38.6519	247	0
1527766350.850864000	38.6519	74	1
1527766350.852204000	38.6533	112	0
1527766350.852346000	38.6534	112	1
1527766350.866855000	38.6679	74	0
1527766351.061125000	38.8622	501	1
1527766351.061182000	38.8622	276	1
1527766351.076075000	38.8771	74	0
1527766351.077492000	38.8786	74	0
1527766351.215465000	39.0165	280	0
1527766351.216805000	39.0179	407	0
1527766351.216840000	39.0179	74	1
1527766351.218489000	39.0196	309	0
1527766351.219905000	39.021	115	0
1527766351.219934000	39.021	74	1
1527766351.221225000	39.0223	112	0
1527766351.221371000	39.0224	112	1
1527766351.243901000	39.045	74	0
1527766351.543684000	39.3447	393	1
1527766351.543740000	39.3448	283	1
1527766351.558543000	39.3596	74	0
1527766351.560470000	39.3615	74	0
1527766351.704773000	39.5058	283	0
1527766351.706124000	39.5072	182	0
1527766351.706156000	39.5072	74	1
1527766351.708138000	39.5092	333	0
1527766351.709527000	39.5106	218	0
1527766351.709549000	39.5106	74	1
1527766351.710909000	39.512	112	0
1527766351.711151000	39.5122	112	1
1527766351.726077000	39.5271	74	0
1527766351.970131000	39.7712	496	1
1527766351.970209000	39.7713	277	1
1527766351.995917000	39.797	74	0
1527766351.997327000	39.7984	74	0
1527766352.126666000	39.9277	284	0
1527766352.128008000	39.9291	265	0
1527766352.128034000	39.9291	74	1
1527766352.129675000	39.9307	241	0
1527766352.131034000	39.9321	287	0
1527766352.131066000	39.9321	74	1
1527766352.132401000	39.9335	112	0
1527766352.132563000	39.9336	112	1
1527766352.146656000	39.9477	74	0
1527766352.390470000	40.1915	1237	1
1527766352.390550000	40.1916	284	1
1527766352.406849000	40.2079	74	0
1527766352.408954000	40.21	74	0
1527766352.518585000	40.3196	284	0
1527766352.519933000	40.321	277	0
1527766352.519959000	40.321	74	1
1527766352.521316000	40.3224	293	0
1527766352.522669000	40.3237	138	0
1527766352.522682000	40.3237	74	1
1527766352.524020000	40.3251	112	0
1527766352.524211000	40.3253	112	1
1527766352.538302000	40.3394	74	0
1527766352.801379000	40.6024	401	1
1527766352.801443000	40.6025	279	1
1527766352.816137000	40.6172	74	0
1527766352.817504000	40.6186	74	0
1527766352.959409000	40.7605	283	0
1527766352.960750000	40.7618	284	0
1527766352.960781000	40.7618	74	1
1527766352.962532000	40.7636	131	0
1527766352.963890000	40.765	312	0
1527766352.963919000	40.765	74	1
1527766352.965245000	40.7663	112	0
1527766352.965419000	40.7665	112	1
1527766352.988535000	40.7896	74	0
1527766353.081996000	40.8831	536	1
1527766353.082042000	40.8831	279	1
1527766353.096818000	40.8979	74	0
1527766353.098163000	40.8992	74	0
1527766353.381683000	41.1827	283	0
1527766353.382959000	41.184	322	0
1527766353.382994000	41.1841	74	1
1527766353.385694000	41.1868	130	0
1527766353.387106000	41.1882	272	0
1527766353.387135000	41.1882	74	1
1527766353.388545000	41.1896	112	0
1527766353.388698000	41.1898	112	1
1527766353.402958000	41.204	74	0
1527766353.556729000	41.3578	396	1
1527766353.556808000	41.3579	277	1
1527766353.571615000	41.3727	74	0
1527766353.573648000	41.3747	74	0
1527766353.667541000	41.4686	281	0
1527766353.668906000	41.47	387	0
1527766353.668924000	41.47	74	1
1527766353.673096000	41.4742	277	0
1527766353.674454000	41.4755	334	0
1527766353.674476000	41.4755	74	1
1527766353.675803000	41.4769	112	0
1527766353.675920000	41.477	112	1
1527766353.689862000	41.4909	74	0
1527766353.777120000	41.5782	399	1
1527766353.777174000	41.5782	283	1
1527766353.791069000	41.5921	74	0
1527766353.809511000	41.6106	74	0
1527766353.884037000	41.6851	283	0
1527766353.885357000	41.6864	313	0
1527766353.885383000	41.6864	74	1
1527766353.887287000	41.6883	273	0
1527766353.888648000	41.6897	284	0
1527766353.888665000	41.6897	74	1
1527766353.890021000	41.6911	112	0
1527766353.890194000	41.6913	112	1
1527766353.904325000	41.7054	74	0
1527766353.996507000	41.7976	399	1
1527766353.996562000	41.7976	280	1
1527766354.013140000	41.8142	74	0
1527766354.153410000	41.9545	283	0
1527766354.154790000	41.9559	376	0
1527766354.154820000	41.9559	74	1
1527766354.156882000	41.9579	177	0
1527766354.158245000	41.9593	213	0
1527766354.158277000	41.9593	74	1
1527766354.159618000	41.9607	112	0
1527766354.159798000	41.9609	112	1
1527766354.173835000	41.9749	74	0
1527766354.328473000	42.1295	395	1
1527766354.328562000	42.1296	279	1
1527766354.342480000	42.1435	74	0
1527766354.427723000	42.2288	283	0
1527766354.429065000	42.2301	412	0
1527766354.429094000	42.2302	74	1
1527766354.430728000	42.2318	143	0
1527766354.432157000	42.2332	159	0
1527766354.432184000	42.2332	74	1
1527766354.433519000	42.2346	112	0
1527766354.433669000	42.2347	112	1
1527766354.448985000	42.25	74	0
1527766354.587542000	42.3886	399	1
1527766354.587629000	42.3887	275	1
1527766354.602303000	42.4034	74	0
1527766354.704883000	42.5059	283	0
1527766354.706321000	42.5074	265	0
1527766354.706347000	42.5074	74	1
1527766354.709156000	42.5102	367	0
1527766354.710506000	42.5116	255	0
1527766354.710529000	42.5116	74	1
1527766354.711883000	42.5129	112	0
1527766354.712042000	42.5131	112	1
1527766354.726977000	42.528	74	0
1527766355.115014000	42.9161	407	1
1527766355.115059000	42.9161	284	1
1527766355.129308000	42.9304	74	0
1527766355.130720000	42.9318	74	0
1527766355.266815000	43.0679	283	0
1527766355.268177000	43.0692	414	0
1527766355.268209000	43.0693	74	1
1527766355.269662000	43.0707	359	0
1527766355.271048000	43.0721	209	0
1527766355.271071000	43.0721	74	1
1527766355.272385000	43.0734	112	0
1527766355.272621000	43.0737	112	1
1527766355.288111000	43.0892	74	0
1527766357.159860000	44.9609	478	1
1527766357.159958000	44.961	1434	1
1527766357.159963000	44.961	1434	1
1527766357.159967000	44.961	236	1
1527766357.160013000	44.9611	1386	1
1527766357.175976000	44.977	74	0
1527766357.177432000	44.9785	74	0
1527766357.178793000	44.9799	74	0
1527766357.186460000	44.9875	74	0
1527766357.250513000	45.0516	422	0
1527766357.254101000	45.0552	104	0
1527766357.254127000	45.0552	74	1
1527766357.255481000	45.0565	112	0
1527766357.255635000	45.0567	112	1
1527766357.271819000	45.0729	74	0
1527766357.359687000	45.1608	500	1
1527766357.359739000	45.1608	274	1
1527766357.375464000	45.1765	74	0
1527766357.376943000	45.178	74	0
1527766357.479675000	45.2807	281	0
1527766357.480987000	45.2821	323	0
1527766357.481013000	45.2821	74	1
1527766357.483099000	45.2842	181	0
1527766357.484466000	45.2855	281	0
1527766357.484492000	45.2856	74	1
1527766357.485831000	45.2869	112	0
1527766357.486439000	45.2875	112	1
1527766357.501282000	45.3023	74	0
1527766357.664925000	45.466	393	1
1527766357.665008000	45.4661	283	1
1527766357.682044000	45.4831	74	0
1527766357.779804000	45.5809	282	0
1527766357.781173000	45.5822	383	0
1527766357.781203000	45.5823	74	1
1527766357.782774000	45.5838	165	0
1527766357.784142000	45.5852	272	0
1527766357.784170000	45.5852	74	1
1527766357.785506000	45.5866	112	0
1527766357.785667000	45.5867	112	1
1527766357.819324000	45.6204	74	0
1527766358.108957000	45.91	1235	1
1527766358.109039000	45.9101	285	1
1527766358.123508000	45.9246	74	0
1527766358.124869000	45.9259	74	0
1527766358.202780000	46.0038	285	0
1527766358.204200000	46.0053	285	0
1527766358.204237000	46.0053	74	1
1527766358.206128000	46.0072	245	0
1527766358.207508000	46.0086	222	0
1527766358.207535000	46.0086	74	1
1527766358.208876000	46.0099	112	0
1527766358.209085000	46.0101	112	1
1527766358.222940000	46.024	74	0
1527766358.539918000	46.341	541	1
1527766358.540006000	46.3411	281	1
1527766358.555415000	46.3565	74	0
1527766358.556844000	46.3579	74	0
1527766358.662901000	46.464	284	0
1527766358.664231000	46.4653	403	0
1527766358.664264000	46.4653	74	1
1527766358.665658000	46.4667	190	0
1527766358.667142000	46.4682	242	0
1527766358.667174000	46.4682	74	1
1527766358.668443000	46.4695	112	0
1527766358.668634000	46.4697	112	1
1527766358.691692000	46.4928	74	0
1527766358.953771000	46.7548	398	1
1527766358.953819000	46.7549	286	1
1527766358.970563000	46.7716	74	0
1527766358.972005000	46.7731	74	0
1527766359.120578000	46.9216	282	0
1527766359.121921000	46.923	181	0
1527766359.121955000	46.923	74	1
1527766359.124407000	46.9255	304	0
1527766359.125760000	46.9268	153	0
1527766359.125780000	46.9268	74	1
1527766359.127123000	46.9282	112	0
1527766359.127294000	46.9284	112	1
1527766359.149015000	46.9501	74	0
1527766359.232292000	47.0334	394	1
1527766359.232366000	47.0334	275	1
1527766359.250920000	47.052	74	0
1527766359.252317000	47.0534	74	0
1527766359.337595000	47.1387	284	0
1527766359.338924000	47.14	341	0
1527766359.338958000	47.14	74	1
1527766359.341109000	47.1422	322	0
1527766359.342467000	47.1435	328	0
1527766359.342480000	47.1435	74	1
1527766359.343816000	47.1449	112	0
1527766359.343969000	47.145	112	1
1527766359.360191000	47.1613	74	0
1527766359.463998000	47.2651	399	1
1527766359.464076000	47.2651	278	1
1527766359.479750000	47.2808	74	0
1527766359.586076000	47.3871	281	0
1527766359.587577000	47.3886	427	0
1527766359.587612000	47.3887	74	1
1527766359.589609000	47.3907	297	0
1527766359.590982000	47.392	221	0
1527766359.591006000	47.3921	74	1
1527766359.592411000	47.3935	112	0
1527766359.592660000	47.3937	112	1
1527766359.607000000	47.4081	74	0
1527766359.683069000	47.4841	394	1
1527766359.683125000	47.4842	278	1
1527766359.697647000	47.4987	74	0
1527766359.778771000	47.5798	284	0
1527766359.780195000	47.5813	281	0
1527766359.780231000	47.5813	74	1
1527766359.782214000	47.5833	205	0
1527766359.783577000	47.5846	311	0
1527766359.783607000	47.5847	74	1
1527766359.784894000	47.586	112	0
1527766359.785025000	47.5861	112	1
1527766359.810169000	47.6112	74	0
1527766359.925044000	47.7261	399	1
1527766359.925127000	47.7262	279	1
1527766359.952073000	47.7531	74	0
1527766359.953440000	47.7545	74	0
1527766360.036110000	47.8372	285	0
1527766360.037526000	47.8386	316	0
1527766360.037564000	47.8386	74	1
1527766360.039117000	47.8402	295	0
1527766360.040466000	47.8415	110	0
1527766360.040490000	47.8416	74	1
1527766360.041791000	47.8429	112	0
1527766360.042012000	47.8431	112	1
1527766360.056964000	47.858	74	0
1527766360.215776000	48.0168	408	1
1527766360.215824000	48.0169	274	1
1527766360.230481000	48.0315	74	0
1527766360.318500000	48.1196	284	0
1527766360.319863000	48.1209	251	0
1527766360.319893000	48.121	74	1
1527766360.321857000	48.1229	365	0
1527766360.323210000	48.1243	126	0
1527766360.323232000	48.1243	74	1
1527766360.324590000	48.1257	112	0
1527766360.324758000	48.1258	112	1
1527766360.343323000	48.1444	74	0
1527766360.644379000	48.4454	501	1
1527766360.644424000	48.4455	277	1
1527766360.659309000	48.4604	74	0
1527766360.660643000	48.4617	74	0
1527766360.819677000	48.6207	282	0
1527766360.821027000	48.6221	230	0
1527766360.821059000	48.6221	74	1
1527766360.823354000	48.6244	186	0
1527766360.824699000	48.6258	159	0
1527766360.824731000	48.6258	74	1
1527766360.826073000	48.6271	112	0
1527766360.826911000	48.628	112	1
1527766360.844076000	48.6451	74	0
1527766360.966973000	48.768	395	1
1527766360.967016000	48.7681	281	1
1527766360.981289000	48.7824	74	0
1527766360.982646000	48.7837	74	0
1527766361.076801000	48.8779	284	0
1527766361.078169000	48.8792	228	0
1527766361.078194000	48.8793	74	1
1527766361.079523000	48.8806	245	0
1527766361.080926000	48.882	144	0
1527766361.080945000	48.882	74	1
1527766361.082288000	48.8834	112	0
1527766361.082436000	48.8835	112	1
1527766361.097675000	48.8987	74	0
1527766361.189984000	48.991	497	1
1527766361.190049000	48.9911	278	1
1527766361.205681000	49.0067	74	0
1527766361.313601000	49.1147	282	0
1527766361.314911000	49.116	412	0
1527766361.314943000	49.116	74	1
1527766361.316689000	49.1178	121	0
1527766361.318064000	49.1191	289	0
1527766361.318087000	49.1192	74	1
1527766361.319385000	49.1204	112	0
1527766361.319546000	49.1206	112	1
1527766361.334622000	49.1357	74	0
1527766361.420110000	49.2212	394	1
1527766361.420195000	49.2213	277	1
1527766361.435251000	49.2363	74	0
1527766361.531635000	49.3327	282	0
1527766361.532929000	49.334	287	0
1527766361.532957000	49.334	74	1
1527766361.534363000	49.3354	248	0
1527766361.535711000	49.3368	189	0
1527766361.535734000	49.3368	74	1
1527766361.537200000	49.3383	112	0
1527766361.537447000	49.3385	112	1
1527766361.552055000	49.3531	74	0
1527766361.780081000	49.5811	1237	1
1527766361.780171000	49.5812	273	1
1527766361.794914000	49.596	74	0
1527766361.796386000	49.5974	74	0
1527766361.882547000	49.6836	282	0
1527766361.883906000	49.685	237	0
1527766361.883938000	49.685	74	1
1527766361.885832000	49.6869	357	0
1527766361.887323000	49.6884	290	0
1527766361.887351000	49.6884	74	1
1527766361.888671000	49.6897	112	0
1527766361.888821000	49.6899	112	1
1527766361.903529000	49.7046	74	0
1527766362.018840000	49.8199	540	1
1527766362.018920000	49.82	281	1
1527766362.033451000	49.8345	74	0
1527766362.034800000	49.8359	74	0
1527766362.193182000	49.9942	284	0
1527766362.194611000	49.9957	340	0
1527766362.194640000	49.9957	74	1
1527766362.195915000	49.997	191	0
1527766362.197403000	49.9985	136	0
1527766362.197427000	49.9985	74	1
1527766362.198702000	49.9998	112	0
1527766362.198870000	49.9999	112	1
1527766362.213099000	50.0142	74	0
1527766362.437658000	50.2387	399	1
1527766362.437731000	50.2388	289	1
1527766362.452886000	50.2539	74	0
1527766362.463448000	50.2645	74	0
1527766362.606099000	50.4072	282	0
1527766362.607634000	50.4087	173	0
1527766362.607660000	50.4087	74	1
1527766362.610754000	50.4118	289	0
1527766362.612113000	50.4132	218	0
1527766362.612127000	50.4132	74	1
1527766362.613485000	50.4145	112	0
1527766362.613618000	50.4147	112	1
1527766362.629970000	50.431	74	0
1527766362.858019000	50.6591	395	1
1527766362.858101000	50.6592	278	1
1527766362.872774000	50.6738	74	0
1527766362.874142000	50.6752	74	0
1527766362.961408000	50.7625	282	0
1527766362.962797000	50.7639	369	0
1527766362.962825000	50.7639	74	1
1527766362.964935000	50.766	258	0
1527766362.966358000	50.7674	327	0
1527766362.966386000	50.7674	74	1
1527766362.967736000	50.7688	112	0
1527766362.967861000	50.7689	112	1
1527766362.982374000	50.7834	74	0
1527766363.174267000	50.9753	398	1
1527766363.174312000	50.9754	276	1
1527766363.188538000	50.9896	74	0
1527766363.189852000	50.9909	74	0
1527766363.266463000	51.0675	284	0
1527766363.267802000	51.0689	306	0
1527766363.267831000	51.0689	74	1
1527766363.269448000	51.0705	365	0
1527766363.270816000	51.0719	208	0
1527766363.270841000	51.0719	74	1
1527766363.272224000	51.0733	112	0
1527766363.272476000	51.0735	112	1
1527766363.287197000	51.0883	74	0
1527766363.616592000	51.4177	399	1
1527766363.616678000	51.4177	280	1
1527766363.648293000	51.4494	74	0
1527766363.649649000	51.4507	74	0
1527766363.741903000	51.543	284	0
1527766363.743384000	51.5444	348	0
1527766363.743415000	51.5445	74	1
1527766363.744751000	51.5458	150	0
1527766363.746146000	51.5472	129	0
1527766363.746170000	51.5472	74	1
1527766363.747484000	51.5485	112	0
1527766363.747676000	51.5487	112	1
1527766363.771453000	51.5725	74	0
1527766364.028081000	51.8291	399	1
1527766364.028134000	51.8292	274	1
1527766364.042271000	51.8433	74	0
1527766364.043618000	51.8447	74	0
1527766364.156702000	51.9578	284	0
1527766364.158066000	51.9591	415	0
1527766364.158096000	51.9592	74	1
1527766364.159447000	51.9605	347	0
1527766364.160797000	51.9619	196	0
1527766364.160820000	51.9619	74	1
1527766364.162154000	51.9632	112	0
1527766364.162388000	51.9635	112	1
1527766364.178391000	51.9795	74	0
1527766366.762197000	54.5633	408	1
1527766366.762241000	54.5633	280	1
1527766366.777320000	54.5784	74	0
1527766366.778669000	54.5797	74	0
1527766366.877905000	54.679	281	0
1527766366.879253000	54.6803	198	0
1527766366.879295000	54.6804	74	1
1527766366.880594000	54.6817	281	0
1527766366.881938000	54.683	308	0
1527766366.881966000	54.683	74	1
1527766366.883343000	54.6844	112	0
1527766366.883575000	54.6846	112	1
1527766366.902765000	54.7038	74	0
1527766366.980071000	54.7811	496	1
1527766366.980156000	54.7812	276	1
1527766366.995142000	54.7962	74	0
1527766366.996593000	54.7977	74	0
1527766367.099491000	54.9006	281	0
1527766367.100911000	54.902	394	0
1527766367.100947000	54.902	74	1
1527766367.102908000	54.904	185	0
1527766367.104326000	54.9054	268	0
1527766367.104354000	54.9054	74	1
1527766367.105708000	54.9068	112	0
1527766367.105949000	54.907	112	1
1527766367.119901000	54.921	74	0
1527766367.350695000	55.1518	394	1
1527766367.350753000	55.1518	280	1
1527766367.386402000	55.1875	74	0
1527766367.387773000	55.1888	74	0
1527766367.545863000	55.3469	285	0
1527766367.547275000	55.3483	220	0
1527766367.547313000	55.3484	74	1
1527766367.548662000	55.3497	325	0
1527766367.550083000	55.3511	181	0
1527766367.550113000	55.3512	74	1
1527766367.551440000	55.3525	112	0
1527766367.551694000	55.3528	112	1
1527766367.570347000	55.3714	74	0
1527766367.794999000	55.5961	500	1
1527766367.795053000	55.5961	285	1
1527766367.820586000	55.6216	74	0
1527766367.825107000	55.6262	74	0
1527766367.946414000	55.7475	281	0
1527766367.947702000	55.7488	316	0
1527766367.947738000	55.7488	74	1
1527766367.949086000	55.7501	243	0
1527766367.950510000	55.7516	327	0
1527766367.950539000	55.7516	74	1
1527766367.951790000	55.7529	112	0
1527766367.951950000	55.753	112	1
1527766367.966580000	55.7676	74	0
1527766368.222313000	56.0234	394	1
1527766368.222393000	56.0235	280	1
1527766368.237173000	56.0382	74	0
1527766368.238535000	56.0396	74	0
1527766368.331172000	56.1322	281	0
1527766368.332637000	56.1337	400	0
1527766368.332666000	56.1337	74	1
1527766368.334605000	56.1357	139	0
1527766368.335944000	56.137	325	0
1527766368.335974000	56.137	74	1
1527766368.337477000	56.1385	112	0
1527766368.337615000	56.1387	112	1
1527766368.357164000	56.1582	74	0
1527766368.454410000	56.2555	1236	1
1527766368.454481000	56.2555	279	1
1527766368.469655000	56.2707	74	0
1527766368.470950000	56.272	74	0
1527766368.552616000	56.3537	284	0
1527766368.553911000	56.355	336	0
1527766368.553940000	56.355	74	1
1527766368.555508000	56.3566	212	0
1527766368.556917000	56.358	136	0
1527766368.556941000	56.358	74	1
1527766368.558333000	56.3594	112	0
1527766368.558571000	56.3596	112	1
1527766368.572507000	56.3736	74	0
1527766368.693168000	56.4942	539	1
1527766368.693252000	56.4943	275	1
1527766368.707378000	56.5084	74	0
1527766368.788147000	56.5892	282	0
1527766368.789485000	56.5905	369	0
1527766368.789522000	56.5906	74	1
1527766368.792605000	56.5937	192	0
1527766368.793947000	56.595	151	0
1527766368.793982000	56.595	74	1
1527766368.795321000	56.5964	112	0
1527766368.795471000	56.5965	112	1
1527766368.814705000	56.6158	74	0
1527766368.984129000	56.7852	395	1
1527766368.984204000	56.7853	274	1
1527766368.998138000	56.7992	74	0
1527766369.077254000	56.8783	282	0
1527766369.078600000	56.8797	208	0
1527766369.078639000	56.8797	74	1
1527766369.079992000	56.8811	353	0
1527766369.081349000	56.8824	357	0
1527766369.081369000	56.8824	74	1
1527766369.082683000	56.8837	112	0
1527766369.082802000	56.8839	112	1
1527766369.098304000	56.8994	74	0
1527766369.393247000	57.1943	398	1
1527766369.393333000	57.1944	286	1
1527766369.407268000	57.2083	74	0
1527766369.408615000	57.2097	74	0
1527766369.516129000	57.3172	282	0
1527766369.517552000	57.3186	424	0
1527766369.517592000	57.3187	74	1
1527766369.519572000	57.3206	292	0
1527766369.520908000	57.322	233	0
1527766369.520931000	57.322	74	1
1527766369.522232000	57.3233	112	0
1527766369.522384000	57.3234	112	1
1527766369.536748000	57.3378	74	0
1527766369.603326000	57.4044	398	1
1527766369.603382000	57.4044	278	1
1527766369.618222000	57.4193	74	0
1527766369.619576000	57.4206	74	0
1527766369.729025000	57.5301	282	0
1527766369.730416000	57.5315	426	0
1527766369.730454000	57.5315	74	1
1527766369.731876000	57.5329	244	0
1527766369.733247000	57.5343	192	0
1527766369.733274000	57.5343	74	1
1527766369.734530000	57.5356	112	0
1527766369.734704000	57.5358	112	1
1527766369.754073000	57.5551	74	0
1527766369.833466000	57.6345	395	1
1527766369.833512000	57.6346	278	1
1527766369.848197000	57.6493	74	0
1527766369.952172000	57.7532	282	0
1527766369.953587000	57.7547	234	0
1527766369.953627000	57.7547	74	1
1527766369.955468000	57.7565	305	0
1527766369.956940000	57.758	171	0
1527766369.956972000	57.758	74	1
1527766369.958298000	57.7594	112	0
1527766369.958433000	57.7595	112	1
1527766369.972765000	57.7738	74	0
1527766370.149088000	57.9502	399	1
1527766370.149168000	57.9502	280	1
1527766370.163660000	57.9647	74	0
1527766370.176613000	57.9777	74	0
1527766370.307120000	58.1082	284	0
1527766370.308466000	58.1095	234	0
1527766370.308508000	58.1096	74	1
1527766370.309856000	58.1109	187	0
1527766370.311198000	58.1123	215	0
1527766370.311224000	58.1123	74	1
1527766370.312549000	58.1136	112	0
1527766370.312798000	58.1139	112	1
1527766370.329260000	58.1303	74	0
1527766370.505069000	58.3061	408	1
1527766370.505117000	58.3062	278	1
1527766370.520323000	58.3214	74	0
1527766370.606283000	58.4073	282	0
1527766370.607689000	58.4088	209	0
1527766370.607730000	58.4088	74	1
1527766370.609441000	58.4105	360	0
1527766370.610794000	58.4119	303	0
1527766370.610864000	58.4119	74	1
1527766370.612099000	58.4132	112	0
1527766370.612286000	58.4133	112	1
1527766370.626514000	58.4276	74	0
1527766370.745174000	58.5462	501	1
1527766370.745220000	58.5463	282	1
1527766370.759360000	58.5604	74	0
1527766370.839426000	58.6405	282	0
1527766370.840782000	58.6418	346	0
1527766370.840818000	58.6419	74	1
1527766370.842283000	58.6433	236	0
1527766370.843642000	58.6447	306	0
1527766370.843668000	58.6447	74	1
1527766370.844934000	58.646	112	0
1527766370.845125000	58.6462	112	1
1527766370.859336000	58.6604	74	0
1527766371.084770000	58.8858	395	1
1527766371.084882000	58.8859	282	1
1527766371.099097000	58.9002	74	0
1527766371.100459000	58.9015	74	0
1527766371.186626000	58.9877	281	0
1527766371.187934000	58.989	286	0
1527766371.187965000	58.989	74	1
1527766371.189368000	58.9904	244	0
1527766371.190722000	58.9918	130	0
1527766371.190745000	58.9918	74	1
1527766371.192076000	58.9931	112	0
1527766371.192309000	58.9934	112	1
1527766371.210392000	59.0115	74	0
1527766371.477048000	59.2781	495	1
1527766371.477125000	59.2782	280	1
1527766371.491590000	59.2927	74	0
1527766371.493136000	59.2942	74	0
1527766371.597368000	59.3984	284	0
1527766371.598718000	59.3998	300	0
1527766371.598743000	59.3998	74	1
1527766371.608561000	59.4096	114	0
1527766371.609933000	59.411	273	0
1527766371.609951000	59.411	74	1
1527766371.611296000	59.4124	112	0
1527766371.611458000	59.4125	112	1
1527766371.633715000	59.4348	74	0
1527766371.699184000	59.5002	400	1
1527766371.699271000	59.5003	281	1
1527766371.713907000	59.515	74	0
1527766371.715313000	59.5164	74	0
1527766371.893940000	59.695	285	0
1527766371.895356000	59.6964	177	0
1527766371.895385000	59.6964	74	1
1527766371.899621000	59.7007	164	0
1527766371.900922000	59.702	139	0
1527766371.900946000	59.702	74	1
1527766371.902261000	59.7033	112	0
1527766371.902418000	59.7035	112	1
1527766371.918621000	59.7197	74	0
1527766372.159585000	59.9606	1238	1
1527766372.159635000	59.9607	287	1
1527766372.176056000	59.9771	74	0
1527766372.177471000	59.9785	74	0
1527766372.284810000	60.0859	285	0
1527766372.286157000	60.0872	242	0
1527766372.286193000	60.0873	74	1
1527766372.288248000	60.0893	267	0
1527766372.289600000	60.0907	120	0
1527766372.289622000	60.0907	74	1
1527766372.290913000	60.092	112	0
1527766372.291116000	60.0922	112	1
1527766372.306345000	60.1074	74	0
1527766372.514148000	60.3152	537	1
1527766372.514224000	60.3153	281	1
1527766372.528982000	60.33	74	0
1527766372.530323000	60.3314	74	0
1527766372.631487000	60.4325	284	0
1527766372.632851000	60.4339	366	0
1527766372.632883000	60.4339	74	1
1527766372.634568000	60.4356	292	0
1527766372.635910000	60.437	357	0
1527766372.635936000	60.437	74	1
1527766372.637353000	60.4384	112	0
1527766372.637598000	60.4387	112	1
1527766372.651924000	60.453	74	0
1527766372.734161000	60.5352	399	1
1527766372.734211000	60.5353	275	1
1527766372.748201000	60.5493	74	0
1527766372.854663000	60.6557	282	0
1527766372.856086000	60.6571	341	0
1527766372.856105000	60.6572	74	1
1527766372.857650000	60.6587	359	0
1527766372.858991000	60.6601	227	0
1527766372.859005000	60.6601	74	1
1527766372.860350000	60.6614	112	0
1527766372.860554000	60.6616	112	1
1527766372.874936000	60.676	74	0
1527766377.223743000	65.0248	375	1
1527766377.223835000	65.0249	1434	1
1527766377.223840000	65.0249	1434	1
1527766377.223844000	65.0249	236	1
1527766377.223895000	65.025	1434	1
1527766377.223900000	65.025	545	1
1527766377.237657000	65.0387	74	0
1527766377.239329000	65.0404	74	0
1527766377.240699000	65.0418	74	0
1527766377.242031000	65.0431	74	0
1527766377.327517000	65.1286	423	0
1527766377.332107000	65.1332	104	0
1527766377.332161000	65.1332	74	1
1527766377.333473000	65.1345	112	0
1527766377.333655000	65.1347	112	1
1527766377.349086000	65.1501	74	0
1527766377.424911000	65.226	397	1
1527766377.425015000	65.2261	280	1
1527766377.442785000	65.2438	74	0
1527766377.444141000	65.2452	74	0
1527766377.525396000	65.3265	283	0
1527766377.526806000	65.3279	289	0
1527766377.526841000	65.3279	74	1
1527766377.529654000	65.3307	263	0
1527766377.531064000	65.3321	112	0
1527766377.531098000	65.3322	74	1
1527766377.532348000	65.3334	112	0
1527766377.532504000	65.3336	112	1
1527766377.548938000	65.35	74	0
1527766377.643294000	65.4444	399	1
1527766377.643339000	65.4444	278	1
1527766377.661655000	65.4627	74	0
1527766377.758771000	65.5598	283	0
1527766377.760187000	65.5612	414	0
1527766377.760219000	65.5613	74	1
1527766377.761896000	65.563	298	0
1527766377.763312000	65.5644	273	0
1527766377.763339000	65.5644	74	1
1527766377.764666000	65.5657	112	0
1527766377.764837000	65.5659	112	1
1527766377.784335000	65.5854	74	0
1527766377.916153000	65.7172	398	1
1527766377.916209000	65.7173	280	1
1527766377.938822000	65.7399	74	0
1527766378.014794000	65.8159	283	0
1527766378.016144000	65.8172	252	0
1527766378.016179000	65.8172	74	1
1527766378.017838000	65.8189	309	0
1527766378.019181000	65.8202	338	0
1527766378.019198000	65.8203	74	1
1527766378.020626000	65.8217	112	0
1527766378.020879000	65.8219	112	1
1527766378.035229000	65.8363	74	0
1527766378.161738000	65.9628	512	1
1527766378.161827000	65.9629	276	1
1527766378.182920000	65.984	74	0
1527766378.187967000	65.989	74	0
1527766378.281707000	66.0828	285	0
1527766378.283123000	66.0842	250	0
1527766378.283157000	66.0842	74	1
1527766378.284508000	66.0856	297	0
1527766378.285842000	66.0869	124	0
1527766378.285869000	66.0869	74	1
1527766378.287275000	66.0883	112	0
1527766378.287572000	66.0886	112	1
1527766378.302178000	66.1032	74	0
1527766378.394797000	66.1959	395	1
1527766378.394850000	66.1959	278	1
1527766378.408892000	66.21	74	0
1527766378.410259000	66.2113	74	0
1527766378.487780000	66.2888	285	0
1527766378.489125000	66.2902	192	0
1527766378.489146000	66.2902	74	1
1527766378.490589000	66.2917	189	0
1527766378.491933000	66.293	222	0
1527766378.491947000	66.293	74	1
1527766378.493290000	66.2944	112	0
1527766378.493510000	66.2946	112	1
1527766378.507516000	66.3086	74	0
1527766378.742938000	66.544	501	1
1527766378.742988000	66.5441	283	1
1527766378.758976000	66.56	74	0
1527766378.760332000	66.5614	74	0
1527766378.857054000	66.6581	283	0
1527766378.858405000	66.6595	413	0
1527766378.858436000	66.6595	74	1
1527766378.860442000	66.6615	343	0
1527766378.861790000	66.6629	254	0
1527766378.861823000	66.6629	74	1
[truncated: 1,129 more rows]
