# Supplementary material for: Method for multi-task learning fusion network traffic classification to address small sample labels
Source: Sci Rep. 2024 Jan 30;14:2518. doi: 10.1038/s41598-024-51933-8 (PMC10827795; doi:10.1038/s41598-024-51933-8)
Supplement: Supplementary file 2 — Supplementary Information 2. [file 41598_2024_51933_MOESM2_ESM.zip › QUIC Dataset/QUIC Dataset/pretraining/Google Doc/GoogleDoc-1025.txt]

1527753442.141221000	0	296	1
1527753442.166648000	0.0254269	87	0
1527753442.348234000	0.207013	336	0
1527753442.349603000	0.208382	1412	0
1527753442.350901000	0.20968	106	1
1527753442.350942000	0.209721	1412	0
1527753442.352303000	0.211082	1412	0
1527753442.353609000	0.212388	180	0
1527753442.353785000	0.212564	106	1
1527753442.354975000	0.213754	1412	0
1527753442.356311000	0.21509	1412	0
1527753442.357650000	0.216429	1412	0
1527753442.357780000	0.216559	106	1
1527753442.359073000	0.217852	830	0
1527753442.360429000	0.219208	1412	0
1527753442.361769000	0.220548	1412	0
1527753442.361767000	0.220546	103	1
1527753442.363084000	0.221863	693	0
1527753442.364441000	0.22322	1412	0
1527753442.364766000	0.223545	106	1
1527753442.365799000	0.224578	1412	0
1527753442.367108000	0.225887	1412	0
1527753442.368462000	0.227241	188	0
1527753442.368765000	0.227544	106	1
1527753442.369826000	0.228605	1187	0
1527753442.372761000	0.23154	100	1
1527753442.390818000	0.249597	1412	0
1527753442.392161000	0.25094	1412	0
1527753442.393500000	0.252279	1412	0
1527753442.393763000	0.252542	106	1
1527753442.394830000	0.253609	188	0
1527753442.396190000	0.254969	1241	0
1527753442.397536000	0.256315	1412	0
1527753442.397764000	0.256543	106	1
1527753442.398909000	0.257688	252	0
1527753442.400278000	0.259057	1412	0
1527753442.401600000	0.260379	812	0
1527753442.401763000	0.260542	106	1
1527753442.402952000	0.261731	1412	0
1527753442.404278000	0.263057	1001	0
1527753442.405625000	0.264404	1412	0
1527753442.405790000	0.264569	106	1
1527753442.406964000	0.265743	1412	0
1527753442.408375000	0.267154	1412	0
1527753442.409676000	0.268455	188	0
1527753442.409885000	0.268664	106	1
1527753442.411102000	0.269881	1412	0
1527753442.412367000	0.271146	170	0
1527753442.413733000	0.272512	1412	0
1527753442.413781000	0.27256	103	1
1527753442.415107000	0.273886	1412	0
1527753442.416442000	0.275221	1412	0
1527753442.416795000	0.275574	106	1
1527753442.417691000	0.27647	198	0
1527753442.419152000	0.277931	1412	0
1527753442.420442000	0.279221	153	0
1527753442.420862000	0.279641	106	1
1527753442.421826000	0.280605	1412	0
1527753442.423175000	0.281954	1412	0
1527753442.424454000	0.283233	1412	0
1527753442.424781000	0.28356	106	1
1527753442.425828000	0.284607	188	0
1527753442.427233000	0.286012	794	0
1527753442.428595000	0.287374	1412	0
1527753442.428783000	0.287562	106	1
1527753442.429966000	0.288745	1412	0
1527753442.431254000	0.290033	1412	0
1527753442.432593000	0.291372	188	0
1527753442.432823000	0.291602	106	1
1527753442.433919000	0.292698	919	0
1527753442.436861000	0.29564	100	1
1527753443.698718000	1.5575	1360	1
1527753443.698814000	1.55759	1412	1
1527753443.698854000	1.55763	918	1
1527753443.704902000	1.56368	218	1
1527753443.717476000	1.57625	87	0
1527753443.721526000	1.5803	87	0
1527753443.822443000	1.68122	327	0
1527753443.823803000	1.68258	1412	0
1527753443.824874000	1.68365	109	1
1527753443.825156000	1.68393	1412	0
1527753443.826502000	1.68528	1412	0
1527753443.827805000	1.68658	180	0
1527753443.828013000	1.68679	106	1
1527753443.829240000	1.68802	1412	0
1527753443.830582000	1.68936	1412	0
1527753443.831860000	1.69064	103	1
1527753443.831911000	1.69069	1071	0
1527753443.833217000	1.692	92	0
1527753443.834550000	1.69333	107	0
1527753443.835174000	1.69395	106	1
1527753443.878777000	1.73756	385	0
1527753443.881779000	1.74056	80	0
1527753443.881936000	1.74072	103	1
1527753443.950701000	1.80948	218	1
1527753443.971275000	1.83005	87	0
1527753444.099144000	1.95792	376	0
1527753444.100493000	1.95927	1116	0
1527753444.101905000	1.96068	106	1
1527753444.102954000	1.96173	92	0
1527753444.104303000	1.96308	310	0
1527753444.106092000	1.96487	103	1
1527753444.729953000	2.58873	246	1
1527753444.730039000	2.58882	145	1
1527753444.747082000	2.60586	87	0
1527753444.801508000	2.66029	1412	0
1527753444.802830000	2.66161	1412	0
1527753444.803932000	2.66271	106	1
1527753444.804192000	2.66297	1412	0
1527753444.805517000	2.6643	732	0
1527753444.806838000	2.66562	189	0
1527753444.807014000	2.66579	106	1
1527753444.828998000	2.68778	156	1
1527753444.829074000	2.68785	191	1
1527753444.846198000	2.70498	87	0
1527753444.933690000	2.79247	592	0
1527753444.934998000	2.79378	92	0
1527753444.936338000	2.79512	301	0
1527753444.936942000	2.79572	109	1
1527753445.619325000	3.4781	232	1
1527753445.637020000	3.4958	87	0
1527753445.765407000	3.62419	256	0
1527753445.766773000	3.62555	1412	0
1527753445.769405000	3.62818	106	1
1527753445.771622000	3.6304	996	0
1527753445.772941000	3.63172	92	0
1527753445.774275000	3.63305	143	0
1527753445.779007000	3.63779	106	1
1527753446.707029000	4.56581	292	1
1527753446.707148000	4.56593	1412	1
1527753446.707185000	4.56596	1412	1
1527753446.707223000	4.566	1412	1
1527753446.707247000	4.56603	1412	1
1527753446.707292000	4.56607	1412	1
1527753446.707335000	4.56611	1412	1
1527753446.707369000	4.56615	1412	1
1527753446.707405000	4.56618	1412	1
1527753446.707427000	4.56621	1412	1
1527753446.707489000	4.56627	1412	1
1527753446.707514000	4.56629	1412	1
1527753446.707550000	4.56633	1412	1
1527753446.707579000	4.56636	1294	1
1527753446.724769000	4.58355	87	0
1527753446.727962000	4.58674	87	0
1527753446.877449000	4.73623	513	0
1527753446.881027000	4.73981	80	0
1527753446.891916000	4.75069	109	1
1527753448.045955000	5.90473	325	1
1527753448.046048000	5.90483	1412	1
1527753448.046074000	5.90485	990	1
1527753448.049103000	5.90788	166	1
1527753448.065289000	5.92407	87	0
1527753448.071491000	5.93027	87	0
1527753448.336051000	6.19483	401	0
1527753448.339034000	6.19781	106	1
1527753448.339823000	6.1986	80	0
1527753448.342882000	6.20166	100	1
1527753448.387145000	6.24592	569	0
1527753448.388476000	6.24725	305	0
1527753448.389820000	6.2486	303	0
1527753448.390261000	6.24904	123	1
1527753448.392735000	6.25151	253	1
1527753448.408050000	6.26683	87	0
1527753448.611767000	6.47055	917	0
1527753448.613096000	6.47187	1412	0
1527753448.614438000	6.47322	1412	0
1527753448.614901000	6.47368	109	1
1527753448.615804000	6.47458	1412	0
1527753448.617145000	6.47592	1412	0
1527753448.618537000	6.47732	1412	0
1527753448.618977000	6.47776	106	1
1527753448.619841000	6.47862	124	0
1527753448.621515000	6.48029	1412	0
1527753448.622850000	6.48163	1412	0
1527753448.622932000	6.48171	103	1
1527753448.624245000	6.48302	1412	0
1527753448.625551000	6.48433	188	0
1527753448.626858000	6.48564	106	1
1527753448.626922000	6.4857	1228	0
1527753448.629877000	6.48866	100	1
1527753448.655162000	6.51394	1412	0
1527753448.656490000	6.51527	1412	0
1527753448.657825000	6.5166	1412	0
1527753448.657938000	6.51672	103	1
1527753448.659215000	6.51799	198	0
1527753448.660587000	6.51937	1412	0
1527753448.660913000	6.51969	106	1
1527753448.661921000	6.5207	1412	0
1527753448.663259000	6.52204	1412	0
1527753448.664596000	6.52338	1412	0
1527753448.664859000	6.52364	106	1
1527753448.665924000	6.5247	837	0
1527753448.667278000	6.52606	1412	0
1527753448.668671000	6.52745	1412	0
1527753448.668936000	6.52771	106	1
1527753448.670002000	6.52878	1412	0
1527753448.671313000	6.53009	180	0
1527753448.672733000	6.53151	1412	0
1527753448.672932000	6.53171	106	1
1527753448.674042000	6.53282	320	0
1527753448.675407000	6.53419	1412	0
1527753448.676742000	6.53552	1412	0
1527753448.676882000	6.53566	106	1
1527753448.678077000	6.53686	1412	0
1527753448.679432000	6.53821	188	0
1527753448.680801000	6.53958	1412	0
1527753448.680937000	6.53972	106	1
1527753448.682136000	6.54092	1412	0
1527753448.683471000	6.54225	1412	0
1527753448.684776000	6.54356	180	0
1527753448.684908000	6.54369	106	1
1527753448.686142000	6.54492	1412	0
1527753448.687478000	6.54626	1412	0
1527753448.688851000	6.54763	103	1
1527753448.688864000	6.54764	1412	0
1527753448.690168000	6.54895	180	0
1527753448.691531000	6.55031	1412	0
1527753448.691850000	6.55063	106	1
1527753448.692870000	6.55165	1412	0
1527753448.694207000	6.55299	1412	0
1527753448.695512000	6.55429	181	0
1527753448.695875000	6.55465	106	1
1527753448.696876000	6.55566	1412	0
1527753448.698247000	6.55703	653	0
1527753448.699586000	6.55836	743	0
1527753448.699850000	6.55863	106	1
1527753448.700938000	6.55972	1412	0
1527753448.702270000	6.56105	1329	0
1527753448.703636000	6.56241	1412	0
1527753448.703924000	6.5627	106	1
1527753448.704947000	6.56373	1412	0
1527753448.706260000	6.56504	337	0
1527753448.707586000	6.56637	270	0
1527753448.708183000	6.56696	106	1
1527753450.081310000	7.94009	295	1
1527753450.081396000	7.94018	145	1
1527753450.100894000	7.95967	87	0
1527753450.104513000	7.96329	87	0
1527753450.165532000	8.02431	1412	0
1527753450.166861000	8.02564	1412	0
1527753450.168253000	8.02703	1412	0
1527753450.169537000	8.02832	112	1
1527753450.169574000	8.02835	830	0
1527753450.170914000	8.02969	92	0
1527753450.172243000	8.03102	86	0
1527753450.174979000	8.03376	106	1
1527753451.276151000	9.13493	392	1
1527753451.276231000	9.13501	295	1
1527753451.278946000	9.13772	303	1
1527753451.279038000	9.13782	1412	1
1527753451.279078000	9.13786	1412	1
1527753451.279106000	9.13788	982	1
1527753451.293735000	9.15251	87	0
1527753451.300747000	9.15953	87	0
1527753451.324630000	9.18341	400	1
1527753451.342092000	9.20087	87	0
1527753451.402818000	9.2616	512	0
1527753451.406040000	9.26482	103	1
1527753451.412060000	9.27084	80	0
1527753451.415046000	9.27382	100	1
1527753451.445912000	9.30469	288	0
1527753451.447208000	9.30599	103	0
1527753451.449075000	9.30785	103	1
1527753451.451634000	9.31041	217	0
1527753451.454045000	9.31282	100	1
1527753451.596970000	9.45575	316	0
1527753451.598387000	9.45717	1400	0
1527753451.599812000	9.45859	513	0
1527753451.600023000	9.4588	106	1
1527753451.601253000	9.46003	592	0
1527753451.602685000	9.46146	635	0
1527753451.604014000	9.46279	103	1
1527753451.604019000	9.4628	467	0
1527753451.605377000	9.46416	697	0
1527753451.606700000	9.46548	484	0
1527753451.607020000	9.4658	106	1
1527753451.608029000	9.46681	835	0
1527753451.609419000	9.4682	649	0
1527753451.610752000	9.46953	519	0
1527753451.611065000	9.46984	106	1
1527753451.612098000	9.47088	439	0
1527753451.613437000	9.47222	701	0
1527753451.615020000	9.4738	103	1
1527753451.616065000	9.47484	616	0
1527753451.617592000	9.47637	558	0
1527753451.619013000	9.47779	654	0
1527753451.619056000	9.47783	103	1
1527753451.620368000	9.47915	583	0
1527753451.621707000	9.48049	689	0
1527753451.622020000	9.4808	106	1
1527753451.641556000	9.50033	102	0
1527753451.642883000	9.50166	258	0
1527753451.644037000	9.50282	103	1
1527753452.139274000	9.99805	397	1
1527753452.139360000	9.99814	110	1
1527753452.154262000	10.013	316	1
1527753452.158489000	10.0173	1412	1
1527753452.158544000	10.0173	185	1
1527753452.158607000	10.0174	88	1
1527753452.159283000	10.0181	87	0
1527753452.178927000	10.0377	87	0
1527753452.186494000	10.0453	87	0
1527753452.428698000	10.2875	232	0
1527753452.430021000	10.2888	151	0
1527753452.432182000	10.291	237	0
1527753452.433080000	10.2919	115	1
1527753452.433530000	10.2923	103	0
1527753452.434871000	10.2936	92	0
1527753452.436152000	10.2949	103	1
1527753452.436191000	10.295	316	0
1527753452.437533000	10.2963	92	0
1527753452.438960000	10.2977	129	0
1527753452.439110000	10.2979	103	1
1527753452.442085000	10.3009	100	1
1527753452.587217000	10.446	313	0
1527753452.588598000	10.4474	141	0
1527753452.590286000	10.4491	103	1
1527753452.593333000	10.4521	92	0
1527753452.594684000	10.4535	284	0
1527753452.597089000	10.4559	103	1
1527753453.409161000	11.2679	485	1
1527753453.409246000	11.268	95	1
1527753453.425696000	11.2845	87	0
1527753453.504795000	11.3636	326	1
1527753453.504867000	11.3636	254	1
1527753453.522088000	11.3809	87	0
1527753453.530222000	11.389	270	0
1527753453.531536000	11.3903	365	0
1527753453.533136000	11.3919	109	1
1527753453.534678000	11.3935	142	0
1527753453.537139000	11.3959	100	1
1527753454.152098000	12.0109	371	1
1527753454.152238000	12.011	1412	1
1527753454.152264000	12.011	1412	1
1527753454.152306000	12.0111	1412	1
1527753454.152361000	12.0111	1412	1
1527753454.152385000	12.0112	1412	1
1527753454.152409000	12.0112	1412	1
1527753454.152471000	12.0113	1412	1
1527753454.152507000	12.0113	1412	1
1527753454.152535000	12.0113	1412	1
1527753454.152573000	12.0114	1412	1
1527753454.152626000	12.0114	1412	1
1527753454.152662000	12.0114	1412	1
1527753454.152711000	12.0115	1412	1
1527753454.152747000	12.0115	1412	1
1527753454.152796000	12.0116	1412	1
1527753454.152834000	12.0116	1412	1
1527753454.152887000	12.0117	1412	1
1527753454.154171000	12.0129	1412	1
1527753454.154216000	12.013	1412	1
1527753454.154270000	12.013	1412	1
1527753454.154292000	12.0131	1412	1
1527753454.154328000	12.0131	1412	1
1527753454.154362000	12.0131	1412	1
1527753454.154397000	12.0132	1412	1
1527753454.154420000	12.0132	1412	1
1527753454.154466000	12.0132	1412	1
1527753454.154502000	12.0133	1412	1
1527753454.154543000	12.0133	1412	1
1527753454.154571000	12.0134	1412	1
1527753454.154610000	12.0134	1412	1
1527753454.154643000	12.0134	1412	1
1527753454.154678000	12.0135	1412	1
1527753454.154712000	12.0135	1412	1
1527753454.156167000	12.0149	787	1
1527753454.170184000	12.029	87	0
1527753454.171817000	12.0306	87	0
1527753454.174582000	12.0334	87	0
1527753454.175914000	12.0347	87	0
1527753454.180067000	12.0388	87	0
1527753454.316167000	12.1749	329	0
1527753454.317461000	12.1762	146	0
1527753454.319266000	12.178	118	1
1527753454.320444000	12.1792	92	0
1527753454.321794000	12.1806	321	0
1527753454.323170000	12.1819	103	1
1527753454.458837000	12.3176	359	1
1527753454.459978000	12.3188	295	1
1527753454.477921000	12.3367	87	0
1527753454.496088000	12.3549	377	1
1527753454.517826000	12.3766	87	0
1527753454.533281000	12.3921	372	0
1527753454.536228000	12.395	106	1
1527753454.539533000	12.3983	392	1
1527753454.539603000	12.3984	447	1
1527753454.541641000	12.4004	80	0
1527753454.544197000	12.403	100	1
1527753454.560789000	12.4196	87	0
1527753454.594132000	12.4529	282	0
1527753454.595457000	12.4542	118	0
1527753454.597210000	12.456	106	1
1527753454.600567000	12.4593	92	0
1527753454.601896000	12.4607	292	0
1527753454.603217000	12.462	103	1
1527753454.621374000	12.4802	246	0
1527753454.622695000	12.4815	279	0
1527753454.624200000	12.483	103	1
1527753454.626039000	12.4848	92	0
1527753454.627378000	12.4862	195	0
1527753454.629203000	12.488	103	1
1527753454.687960000	12.5467	702	0
1527753454.689348000	12.5481	803	0
1527753454.690663000	12.5494	92	0
1527753454.691316000	12.5501	106	1
1527753454.705013000	12.5638	185	0
1527753454.708229000	12.567	100	1
1527753454.866952000	12.7257	245	0
1527753454.870258000	12.729	100	1
1527753454.872065000	12.7308	146	0
1527753454.873408000	12.7322	92	0
1527753454.874753000	12.7335	291	0
1527753454.875226000	12.734	106	1
1527753455.043336000	12.9021	392	1
1527753455.043396000	12.9022	260	1
1527753455.061291000	12.9201	87	0
1527753455.218051000	13.0768	285	0
1527753455.219425000	13.0782	146	0
1527753455.221326000	13.0801	106	1
1527753455.223267000	13.082	92	0
1527753455.224633000	13.0834	123	0
1527753455.226265000	13.085	103	1
1527753455.494814000	13.3536	393	1
1527753455.494902000	13.3537	258	1
1527753455.511499000	13.3703	87	0
1527753455.779793000	13.6386	260	0
1527753455.781119000	13.6399	146	0
1527753455.782321000	13.6411	106	1
1527753455.783198000	13.642	92	0
1527753455.784615000	13.6434	140	0
1527753455.786297000	13.6451	103	1
1527753455.988774000	13.8476	455	1
1527753455.988835000	13.8476	258	1
1527753456.015266000	13.874	87	0
1527753456.479255000	14.338	239	0
1527753456.480642000	14.3394	146	0
1527753456.482342000	14.3411	106	1
1527753456.483267000	14.342	92	0
1527753456.484618000	14.3434	216	0
1527753456.486341000	14.3451	103	1
1527753456.877917000	14.7367	483	1
1527753456.877975000	14.7368	261	1
1527753456.894681000	14.7535	87	0
1527753457.011709000	14.8705	304	0
1527753457.013119000	14.8719	146	0
1527753457.014385000	14.8732	106	1
1527753457.016784000	14.8756	92	0
1527753457.018123000	14.8769	109	0
1527753457.019338000	14.8781	103	1
1527753457.298985000	15.1578	405	1
1527753457.299073000	15.1579	255	1
1527753457.316625000	15.1754	87	0
1527753457.321500000	15.1803	87	0
1527753457.602896000	15.4617	291	0
1527753457.604228000	15.463	146	0
1527753457.605454000	15.4642	109	1
1527753457.607866000	15.4666	92	0
1527753457.609268000	15.468	189	0
1527753457.610403000	15.4692	103	1
1527753457.919052000	15.7778	1412	1
1527753457.919105000	15.7779	96	1
1527753457.919174000	15.778	258	1
1527753457.936937000	15.7957	87	0
1527753458.203946000	16.0627	305	0
1527753458.205270000	16.064	146	0
1527753458.206498000	16.0653	106	1
1527753458.208357000	16.0671	92	0
1527753458.209701000	16.0685	220	0
1527753458.211400000	16.0702	103	1
1527753458.229968000	16.0887	394	1
1527753458.230061000	16.0888	256	1
1527753458.247167000	16.1059	87	0
1527753458.531280000	16.3901	236	0
1527753458.532665000	16.3914	148	0
1527753458.534511000	16.3933	106	1
1527753458.538468000	16.3972	92	0
1527753458.539854000	16.3986	237	0
1527753458.541514000	16.4003	103	1
1527753458.779008000	16.6378	394	1
1527753458.779099000	16.6379	257	1
1527753458.796654000	16.6554	87	0
1527753459.065679000	16.9245	259	0
1527753459.067005000	16.9258	148	0
1527753459.068539000	16.9273	106	1
1527753459.070236000	16.929	92	0
1527753459.071528000	16.9303	231	0
1527753459.072460000	16.9312	103	1
1527753459.139572000	16.9984	390	1
1527753459.139637000	16.9984	256	1
1527753459.157772000	17.0166	87	0
1527753459.162080000	17.0209	87	0
1527753459.296855000	17.1556	256	0
1527753459.298267000	17.157	148	0
1527753459.299551000	17.1583	109	1
1527753459.309346000	17.1681	92	0
1527753459.312023000	17.1708	273	0
1527753459.312459000	17.1712	103	1
1527753459.409882000	17.2687	389	1
1527753459.409976000	17.2688	258	1
1527753459.427638000	17.2864	87	0
1527753459.697745000	17.5565	260	0
1527753459.699122000	17.5579	148	0
1527753459.700518000	17.5593	106	1
1527753459.702300000	17.5611	92	0
1527753459.703626000	17.5624	96	0
1527753459.704494000	17.5633	103	1
1527753459.850589000	17.7094	390	1
1527753459.850653000	17.7094	257	1
1527753459.868499000	17.7273	87	0
1527753460.146131000	18.0049	235	0
1527753460.147454000	18.0062	148	0
1527753460.148555000	18.0073	106	1
1527753460.151209000	18.01	92	0
1527753460.152566000	18.0113	182	0
1527753460.153514000	18.0123	103	1
1527753460.293986000	18.1528	389	1
1527753460.294078000	18.1529	258	1
1527753460.311124000	18.1699	87	0
1527753460.579635000	18.4384	260	0
1527753460.581012000	18.4398	148	0
1527753460.582645000	18.4414	106	1
1527753460.584717000	18.4435	92	0
1527753460.586064000	18.4448	287	0
1527753460.587600000	18.4464	103	1
1527753460.733247000	18.592	394	1
1527753460.733321000	18.5921	263	1
1527753460.751496000	18.6103	87	0
1527753461.017904000	18.8767	372	0
1527753461.019260000	18.878	148	0
1527753461.020634000	18.8794	106	1
1527753461.023549000	18.8823	92	0
1527753461.024893000	18.8837	337	0
1527753461.026559000	18.8853	103	1
1527753461.158157000	19.0169	393	1
1527753461.158252000	19.017	262	1
1527753461.176299000	19.0351	87	0
1527753461.443676000	19.3025	235	0
1527753461.445011000	19.3038	148	0
1527753461.446607000	19.3054	106	1
1527753461.448476000	19.3073	92	0
1527753461.449827000	19.3086	280	0
1527753461.451593000	19.3104	103	1
1527753461.662163000	19.5209	456	1
1527753461.662225000	19.521	259	1
1527753461.679284000	19.5381	87	0
1527753461.949551000	19.8083	309	0
1527753461.950885000	19.8097	148	0
1527753461.952708000	19.8115	106	1
1527753461.955137000	19.8139	92	0
1527753461.956477000	19.8153	236	0
1527753461.957605000	19.8164	103	1
1527753462.142095000	20.0009	481	1
1527753462.142184000	20.001	260	1
1527753462.160363000	20.0191	87	0
1527753462.452697000	20.3115	233	0
1527753462.454097000	20.3129	148	0
1527753462.455731000	20.3145	106	1
1527753462.457693000	20.3165	92	0
1527753462.459692000	20.3185	302	0
1527753462.460680000	20.3195	103	1
1527753462.584842000	20.4436	402	1
1527753462.584926000	20.4437	256	1
1527753462.602904000	20.4617	87	0
1527753462.868669000	20.7274	260	0
1527753462.870006000	20.7288	148	0
1527753462.871761000	20.7305	106	1
1527753462.873714000	20.7325	92	0
1527753462.875089000	20.7339	131	0
1527753462.876752000	20.7355	103	1
1527753463.374396000	21.2332	1412	1
1527753463.374472000	21.2333	95	1
1527753463.374532000	21.2333	259	1
1527753463.392151000	21.2509	87	0
1527753463.797973000	21.6568	307	0
1527753463.799369000	21.6581	148	0
1527753463.800730000	21.6595	106	1
1527753463.803114000	21.6619	92	0
1527753463.804455000	21.6632	161	0
1527753463.805729000	21.6645	103	1
1527753463.988898000	21.8477	390	1
1527753463.988965000	21.8477	260	1
1527753464.006763000	21.8655	87	0
1527753464.148498000	22.0073	267	0
1527753464.149842000	22.0086	148	0
1527753464.151755000	22.0105	106	1
1527753464.152209000	22.011	92	0
1527753464.153552000	22.0123	149	0
1527753464.154732000	22.0135	103	1
1527753464.299336000	22.1581	392	1
1527753464.299397000	22.1582	258	1
1527753464.316640000	22.1754	87	0
1527753464.583709000	22.4425	327	0
1527753464.585029000	22.4438	148	0
1527753464.586808000	22.4456	106	1
1527753464.587966000	22.4467	92	0
1527753464.589365000	22.4481	284	0
1527753464.590783000	22.4496	103	1
1527753464.718665000	22.5774	389	1
1527753464.718759000	22.5775	260	1
1527753464.736524000	22.5953	87	0
1527753465.027094000	22.8859	236	0
1527753465.028530000	22.8873	148	0
1527753465.029881000	22.8887	106	1
1527753465.033026000	22.8918	92	0
1527753465.034320000	22.8931	129	0
1527753465.035811000	22.8946	103	1
1527753465.211394000	23.0702	391	1
1527753465.211470000	23.0702	258	1
1527753465.229519000	23.0883	87	0
1527753465.338885000	23.1977	235	0
1527753465.340269000	23.199	148	0
1527753465.341900000	23.2007	106	1
1527753465.343283000	23.2021	92	0
1527753465.344627000	23.2034	293	0
1527753465.345820000	23.2046	103	1
1527753465.541150000	23.3999	390	1
1527753465.541210000	23.4	258	1
1527753465.558269000	23.417	87	0
1527753465.683725000	23.5425	282	0
1527753465.685041000	23.5438	148	0
1527753465.686833000	23.5456	106	1
1527753465.688416000	23.5472	92	0
1527753465.689760000	23.5485	163	0
1527753465.690826000	23.5496	103	1
1527753465.885318000	23.7441	390	1
1527753465.885406000	23.7442	260	1
1527753465.901807000	23.7606	87	0
1527753466.186837000	24.0456	232	0
1527753466.188171000	24.0469	148	0
1527753466.189825000	24.0486	92	0
1527753466.189906000	24.0487	106	1
1527753466.191167000	24.0499	178	0
1527753466.192966000	24.0517	103	1
1527753466.326085000	24.1849	392	1
1527753466.326177000	24.185	261	1
1527753466.344077000	24.2029	87	0
1527753466.634110000	24.4929	257	0
1527753466.635440000	24.4942	148	0
1527753466.636769000	24.4955	92	0
1527753466.637032000	24.4958	109	1
1527753466.638358000	24.4971	337	0
1527753466.640958000	24.4997	100	1
1527753466.778140000	24.6369	389	1
1527753466.778222000	24.637	260	1
1527753466.795657000	24.6544	87	0
1527753466.931578000	24.7904	235	0
1527753466.932921000	24.7917	148	0
1527753466.935010000	24.7938	106	1
1527753466.935391000	24.7942	92	0
1527753466.936771000	24.7955	325	0
1527753466.937909000	24.7967	103	1
1527753467.738560000	25.5973	394	1
1527753467.738625000	25.5974	256	1
1527753467.755800000	25.6146	87	0
1527753467.896277000	25.7551	396	0
1527753467.897592000	25.7564	148	0
1527753467.899051000	25.7578	106	1
1527753467.901462000	25.7602	92	0
1527753467.902793000	25.7616	107	0
1527753467.903962000	25.7627	103	1
1527753467.989428000	25.8482	457	1
1527753467.989527000	25.8483	257	1
1527753468.007663000	25.8664	87	0
1527753468.160500000	26.0193	233	0
1527753468.161753000	26.0205	148	0
1527753468.163005000	26.0218	106	1
1527753468.164667000	26.0234	92	0
1527753468.166007000	26.0248	298	0
1527753468.166977000	26.0258	103	1
1527753468.249111000	26.1079	477	1
1527753468.249207000	26.108	257	1
1527753468.266290000	26.1251	87	0
1527753468.532859000	26.3916	286	0
1527753468.534186000	26.393	148	0
1527753468.536082000	26.3949	106	1
1527753468.537317000	26.3961	92	0
1527753468.538818000	26.3976	141	0
1527753468.539998000	26.3988	103	1
1527753468.676437000	26.5352	1412	1
1527753468.676490000	26.5353	113	1
1527753468.676547000	26.5353	260	1
1527753468.694056000	26.5528	87	0
1527753468.960189000	26.819	257	0
1527753468.961465000	26.8202	148	0
1527753468.963106000	26.8219	106	1
1527753468.964759000	26.8235	92	0
1527753468.966068000	26.8248	129	0
1527753468.967020000	26.8258	103	1
1527753469.213542000	27.0723	388	1
1527753469.213609000	27.0724	256	1
1527753469.231422000	27.0902	87	0
1527753469.503981000	27.3628	239	0
1527753469.505272000	27.3641	148	0
1527753469.507153000	27.3659	106	1
1527753469.509071000	27.3679	92	0
1527753469.510373000	27.3692	92	0
1527753469.512051000	27.3708	103	1
1527753469.683358000	27.5421	390	1
1527753469.683423000	27.5422	257	1
1527753469.701662000	27.5604	87	0
1527753469.984142000	27.8429	303	0
1527753469.985545000	27.8443	148	0
1527753469.987175000	27.846	106	1
1527753469.988979000	27.8478	92	0
1527753469.990272000	27.8491	232	0
1527753469.992123000	27.8509	103	1
1527753470.082311000	27.9411	387	1
1527753470.082376000	27.9412	257	1
1527753470.100992000	27.9598	87	0
1527753470.239306000	28.0981	265	0
1527753470.240635000	28.0994	148	0
1527753470.242127000	28.1009	106	1
1527753470.243027000	28.1018	92	0
1527753470.244364000	28.1031	300	0
1527753470.246132000	28.1049	103	1
1527753470.435365000	28.2941	392	1
1527753470.435457000	28.2942	258	1
1527753470.452702000	28.3115	87	0
1527753470.724101000	28.5829	327	0
1527753470.725379000	28.5842	148	0
1527753470.727268000	28.586	106	1
1527753470.728990000	28.5878	92	0
1527753470.730282000	28.5891	200	0
1527753470.732225000	28.591	103	1
1527753470.875354000	28.7341	388	1
1527753470.875451000	28.7342	257	1
1527753470.893157000	28.7519	87	0
1527753471.180509000	29.0393	236	0
1527753471.181834000	29.0406	148	0
1527753471.183237000	29.042	106	1
1527753471.184376000	29.0432	92	0
1527753471.185755000	29.0445	142	0
1527753471.187220000	29.046	103	1
1527753471.525535000	29.3843	393	1
1527753471.525602000	29.3844	259	1
1527753471.543092000	29.4019	87	0
1527753471.819632000	29.6784	259	0
1527753471.820953000	29.6797	148	0
1527753471.822285000	29.6811	106	1
1527753471.824006000	29.6828	92	0
1527753471.825281000	29.6841	97	0
1527753471.827261000	29.686	103	1
1527753472.018523000	29.8773	393	1
1527753472.018614000	29.8774	264	1
1527753472.036110000	29.8949	87	0
1527753472.298896000	30.1577	256	0
1527753472.300220000	30.159	148	0
1527753472.302233000	30.161	106	1
1527753472.303872000	30.1627	92	0
1527753472.305204000	30.164	285	0
1527753472.306694000	30.1655	103	1
1527753472.427814000	30.2866	392	1
1527753472.427901000	30.2867	261	1
1527753472.445729000	30.3045	87	0
1527753472.562601000	30.4214	235	0
1527753472.563934000	30.4227	148	0
1527753472.565326000	30.4241	106	1
1527753472.565540000	30.4243	92	0
1527753472.566881000	30.4257	144	0
1527753472.568301000	30.4271	103	1
1527753472.637678000	30.4965	389	1
1527753472.637738000	30.4965	260	1
1527753472.654345000	30.5131	87	0
1527753472.917275000	30.7761	257	0
1527753472.918659000	30.7774	148	0
1527753472.920377000	30.7792	106	1
1527753472.921843000	30.7806	92	0
1527753472.923185000	30.782	314	0
1527753472.924247000	30.783	103	1
1527753473.194455000	31.0532	453	1
1527753473.194528000	31.0533	258	1
1527753473.212793000	31.0716	87	0
1527753473.482921000	31.3417	233	0
1527753473.484240000	31.343	148	0
1527753473.485328000	31.3441	106	1
1527753473.487571000	31.3463	92	0
1527753473.488977000	31.3478	105	0
1527753473.490290000	31.3491	103	1
1527753473.959867000	31.8186	477	1
1527753473.959946000	31.8187	260	1
1527753473.977612000	31.8364	87	0
1527753474.257197000	32.116	396	0
1527753474.258599000	32.1174	148	0
1527753474.260381000	32.1192	106	1
1527753474.261944000	32.1207	92	0
1527753474.263288000	32.1221	287	0
1527753474.264330000	32.1231	103	1
1527753474.397024000	32.2558	1412	1
1527753474.397060000	32.2558	112	1
1527753474.397096000	32.2559	268	1
1527753474.415262000	32.274	87	0
1527753474.681059000	32.5398	256	0
1527753474.682362000	32.5411	148	0
1527753474.684492000	32.5433	106	1
1527753474.686096000	32.5449	92	0
1527753474.687515000	32.5463	323	0
1527753474.688358000	32.5471	103	1
1527753474.833634000	32.6924	392	1
1527753474.833723000	32.6925	260	1
1527753474.856429000	32.7152	87	0
1527753475.020229000	32.879	283	0
1527753475.021548000	32.8803	148	0
1527753475.023414000	32.8822	106	1
1527753475.025081000	32.8839	92	0
1527753475.026375000	32.8852	110	0
1527753475.027373000	32.8862	103	1
1527753475.203598000	33.0624	392	1
1527753475.203662000	33.0624	257	1
1527753475.221426000	33.0802	87	0
1527753475.510363000	33.3691	235	0
1527753475.511727000	33.3705	148	0
1527753475.513486000	33.3723	106	1
1527753475.515869000	33.3746	92	0
1527753475.517214000	33.376	307	0
1527753475.518411000	33.3772	103	1
1527753475.718103000	33.5769	390	1
1527753475.718176000	33.577	259	1
1527753475.736559000	33.5953	87	0
1527753476.020785000	33.8796	260	0
1527753476.022183000	33.881	148	0
1527753476.023518000	33.8823	106	1
1527753476.025201000	33.884	92	0
1527753476.026481000	33.8853	303	0
1527753476.027431000	33.8862	103	1
1527753476.244177000	34.103	389	1
1527753476.244231000	34.103	261	1
1527753476.261671000	34.1205	87	0
1527753476.267013000	34.1258	87	0
1527753476.537608000	34.3964	280	0
1527753476.539041000	34.3978	148	0
1527753476.540542000	34.3993	109	1
1527753476.542372000	34.4012	92	0
1527753476.543703000	34.4025	319	0
1527753476.545547000	34.4043	103	1
1527753476.686918000	34.5457	389	1
1527753476.687011000	34.5458	261	1
1527753476.704439000	34.5632	87	0
1527753476.708988000	34.5678	87	0
1527753476.973725000	34.8325	288	0
1527753476.975057000	34.8338	148	0
1527753476.976594000	34.8354	109	1
1527753476.981290000	34.8401	92	0
1527753476.982696000	34.8415	173	0
1527753476.984492000	34.8433	103	1
1527753477.793852000	35.6526	392	1
1527753477.793934000	35.6527	259	1
1527753477.810852000	35.6696	87	0
1527753478.081856000	35.9406	326	0
1527753478.083176000	35.942	148	0
1527753478.084635000	35.9434	106	1
1527753478.086587000	35.9454	92	0
1527753478.087951000	35.9467	241	0
1527753478.089551000	35.9483	103	1
1527753478.233004000	36.0918	388	1
1527753478.233094000	36.0919	261	1
1527753478.249807000	36.1086	87	0
1527753478.544170000	36.4029	232	0
1527753478.545517000	36.4043	148	0
1527753478.546597000	36.4054	106	1
1527753478.548275000	36.4071	92	0
1527753478.549607000	36.4084	173	0
1527753478.550575000	36.4094	103	1
1527753478.666148000	36.5249	392	1
1527753478.666214000	36.525	262	1
1527753478.685465000	36.5442	87	0
1527753478.809858000	36.6686	256	0
1527753478.811171000	36.67	148	0
1527753478.812616000	36.6714	106	1
1527753478.815970000	36.6747	92	0
1527753478.818661000	36.6774	183	0
1527753478.818703000	36.6775	100	1
1527753478.821659000	36.6804	100	1
1527753479.055973000	36.9148	391	1
1527753479.056034000	36.9148	261	1
1527753479.073654000	36.9324	87	0
1527753479.079428000	36.9382	87	0
1527753479.349475000	37.2083	255	0
1527753479.350867000	37.2096	148	0
1527753479.352708000	37.2115	109	1
1527753479.354422000	37.2132	92	0
1527753479.355767000	37.2145	205	0
1527753479.356620000	37.2154	103	1
1527753479.468848000	37.3276	455	1
1527753479.468935000	37.3277	258	1
1527753479.487352000	37.3461	87	0
1527753479.491938000	37.3507	87	0
1527753479.623213000	37.482	256	0
1527753479.624549000	37.4833	148	0
1527753479.625733000	37.4845	109	1
1527753479.629577000	37.4884	92	0
1527753479.630923000	37.4897	291	0
1527753479.632710000	37.4915	103	1
1527753480.368716000	38.2275	477	1
1527753480.368777000	38.2276	257	1
1527753480.388121000	38.2469	87	0
1527753480.666395000	38.5252	259	0
1527753480.667691000	38.5265	148	0
1527753480.669186000	38.528	106	1
1527753480.670856000	38.5296	92	0
1527753480.672143000	38.5309	335	0
1527753480.673088000	38.5319	103	1
1527753480.757944000	38.6167	1412	1
1527753480.757999000	38.6168	110	1
1527753480.758067000	38.6168	261	1
1527753480.775076000	38.6339	87	0
1527753480.920377000	38.7792	235	0
1527753480.921711000	38.7805	148	0
1527753480.923133000	38.7819	106	1
1527753480.924869000	38.7836	92	0
1527753480.926193000	38.785	258	0
1527753480.927111000	38.7859	103	1
1527753480.995588000	38.8544	389	1
1527753480.995672000	38.8545	258	1
1527753481.013813000	38.8726	87	0
1527753481.126929000	38.9857	369	0
1527753481.128374000	38.9872	148	0
1527753481.130143000	38.9889	106	1
1527753481.132532000	38.9913	92	0
1527753481.133882000	38.9927	335	0
1527753481.135142000	38.9939	103	1
1527753481.445674000	39.3045	387	1
1527753481.445771000	39.3045	262	1
1527753481.463881000	39.3227	87	0
1527753481.592638000	39.4514	257	0
1527753481.593936000	39.4527	148	0
1527753481.595224000	39.454	106	1
1527753481.596834000	39.4556	92	0
1527753481.598173000	39.457	104	0
1527753481.599141000	39.4579	103	1
1527753482.037515000	39.8963	389	1
1527753482.037605000	39.8964	262	1
1527753482.055363000	39.9141	87	0
1527753482.342811000	40.2016	285	0
1527753482.344150000	40.2029	148	0
1527753482.345268000	40.204	106	1
1527753482.347307000	40.2061	92	0
1527753482.349982000	40.2088	297	0
1527753482.350196000	40.209	103	1
1527753483.738715000	41.5975	390	1
1527753483.738802000	41.5976	258	1
1527753483.755683000	41.6145	87	0
1527753483.869093000	41.7279	256	0
1527753483.870404000	41.7292	148	0
1527753483.872074000	41.7309	106	1
1527753483.872861000	41.7316	92	0
1527753483.874206000	41.733	130	0
1527753483.875048000	41.7338	103	1
1527753484.061010000	41.9198	388	1
1527753484.061103000	41.9199	261	1
1527753484.078326000	41.9371	87	0
1527753484.083155000	41.9419	87	0
1527753484.351272000	42.2101	239	0
1527753484.352651000	42.2114	148	0
1527753484.354171000	42.2129	109	1
1527753484.356347000	42.2151	92	0
1527753484.357725000	42.2165	111	0
1527753484.359164000	42.2179	103	1
1527753484.477682000	42.3365	393	1
1527753484.477771000	42.3365	257	1
1527753484.498633000	42.3574	87	0
1527753484.634111000	42.4929	303	0
1527753484.635492000	42.4943	148	0
1527753484.637124000	42.4959	106	1
1527753484.638356000	42.4971	92	0
1527753484.639704000	42.4985	278	0
1527753484.641104000	42.4999	103	1
1527753484.788793000	42.6476	391	1
1527753484.788860000	42.6476	260	1
1527753484.806107000	42.6649	87	0
1527753485.095341000	42.9541	267	0
1527753485.096717000	42.9555	148	0
1527753485.098238000	42.957	106	1
1527753485.101389000	42.9602	92	0
1527753485.102714000	42.9615	326	0
1527753485.104114000	42.9629	103	1
1527753485.228707000	43.0875	393	1
1527753485.228768000	43.0875	259	1
1527753485.246506000	43.1053	87	0
1527753485.361550000	43.2203	305	0
1527753485.362884000	43.2217	148	0
1527753485.364238000	43.223	106	1
1527753485.365215000	43.224	92	0
1527753485.366614000	43.2254	196	0
1527753485.368218000	43.227	103	1
1527753485.840087000	43.6989	393	1
1527753485.840163000	43.6989	262	1
1527753485.857886000	43.7167	87	0
1527753486.132452000	43.9912	256	0
1527753486.133792000	43.9926	148	0
1527753486.135118000	43.9939	92	0
1527753486.135224000	43.994	106	1
1527753486.136458000	43.9952	298	0
1527753486.138264000	43.997	103	1
1527753486.164541000	44.0233	256	0
1527753486.167263000	44.026	100	1
1527753486.256424000	44.1152	456	1
1527753486.256520000	44.1153	258	1
1527753486.273953000	44.1327	87	0
1527753486.279479000	44.1383	87	0
1527753486.405203000	44.264	235	0
1527753486.406540000	44.2653	148	0
1527753486.408286000	44.2671	109	1
1527753486.411758000	44.2705	92	0
1527753486.413112000	44.2719	258	0
1527753486.414222000	44.273	103	1
1527753486.775672000	44.6345	479	1
1527753486.775734000	44.6345	257	1
1527753486.793266000	44.652	87	0
1527753486.905300000	44.7641	279	0
1527753486.906678000	44.7655	148	0
1527753486.908310000	44.7671	106	1
1527753486.910115000	44.7689	92	0
1527753486.911413000	44.7702	175	0
1527753486.913248000	44.772	103	1
1527753487.106132000	44.9649	1412	1
1527753487.106170000	44.9649	109	1
1527753487.106230000	44.965	259	1
1527753487.124141000	44.9829	87	0
1527753487.401656000	45.2604	233	0
1527753487.402979000	45.2618	148	0
1527753487.404266000	45.263	106	1
1527753487.405380000	45.2642	92	0
1527753487.406722000	45.2655	122	0
1527753487.408275000	45.2671	103	1
1527753487.451939000	45.3107	388	1
1527753487.451999000	45.3108	260	1
1527753487.468797000	45.3276	87	0
1527753487.583287000	45.4421	259	0
1527753487.584627000	45.4434	148	0
1527753487.586312000	45.4451	106	1
1527753487.588270000	45.447	92	0
1527753487.589633000	45.4484	238	0
1527753487.591265000	45.45	103	1
1527753487.705295000	45.5641	389	1
1527753487.705349000	45.5641	260	1
1527753487.723160000	45.5819	87	0
1527753487.862274000	45.7211	233	0
1527753487.863611000	45.7224	148	0
1527753487.865318000	45.7241	106	1
1527753487.866423000	45.7252	92	0
1527753487.867767000	45.7265	284	0
1527753487.869431000	45.7282	103	1
1527753488.724974000	46.5838	393	1
1527753488.725068000	46.5838	261	1
1527753488.743509000	46.6023	87	0
1527753488.856153000	46.7149	394	0
1527753488.857469000	46.7162	148	0
1527753488.859415000	46.7182	106	1
1527753488.860212000	46.719	92	0
1527753488.861562000	46.7203	278	0
1527753488.863382000	46.7222	103	1
1527753488.975487000	46.8343	389	1
1527753488.975551000	46.8343	257	1
1527753488.993739000	46.8525	87	0
1527753488.999343000	46.8581	87	0
1527753489.270770000	47.1295	235	0
1527753489.272090000	47.1309	148	0
1527753489.273438000	47.1322	109	1
1527753489.274051000	47.1328	92	0
1527753489.275388000	47.1342	229	0
1527753489.276378000	47.1352	103	1
1527753489.395968000	47.2547	389	1
1527753489.396063000	47.2548	261	1
1527753489.413080000	47.2719	87	0
1527753489.418097000	47.2769	87	0
1527753489.541536000	47.4003	283	0
1527753489.542850000	47.4016	148	0
1527753489.544440000	47.4032	109	1
1527753489.547450000	47.4062	92	0
1527753489.548865000	47.4076	280	0
1527753489.550489000	47.4093	103	1
1527753489.632654000	47.4914	392	1
1527753489.632737000	47.4915	257	1
1527753489.662805000	47.5216	87	0
1527753489.767848000	47.6266	259	0
1527753489.769246000	47.628	148	0
1527753489.770478000	47.6293	106	1
1527753489.771948000	47.6307	92	0
1527753489.773270000	47.632	229	0
1527753489.774397000	47.6332	103	1
1527753490.115857000	47.9746	389	1
1527753490.115948000	47.9747	259	1
1527753490.132856000	47.9916	87	0
1527753490.249834000	48.1086	237	0
1527753490.251173000	48.11	148	0
1527753490.252502000	48.1113	106	1
1527753490.255216000	48.114	92	0
1527753490.256509000	48.1153	332	0
1527753490.257428000	48.1162	103	1
1527753490.724844000	48.5836	389	1
1527753490.724922000	48.5837	262	1
1527753490.741809000	48.6006	87	0
1527753490.852931000	48.7117	307	0
1527753490.854185000	48.713	148	0
1527753490.855546000	48.7143	106	1
1527753490.856950000	48.7157	92	0
1527753490.858360000	48.7171	176	0
1527753490.859461000	48.7182	103	1
1527753490.993365000	48.8521	394	1
1527753490.993435000	48.8522	259	1
1527753491.011270000	48.87	87	0
1527753491.126656000	48.9854	267	0
1527753491.128007000	48.9868	148	0
1527753491.129565000	48.9883	106	1
1527753491.132052000	48.9908	92	0
1527753491.133360000	48.9921	304	0
1527753491.134475000	48.9933	103	1
1527753491.453018000	49.3118	394	1
1527753491.453102000	49.3119	263	1
1527753491.470099000	49.3289	87	0
1527753491.475165000	49.3339	87	0
1527753491.598298000	49.4571	327	0
1527753491.599681000	49.4585	148	0
1527753491.601548000	49.4603	92	0
1527753491.601640000	49.4604	109	1
1527753491.602977000	49.4618	256	0
1527753491.604577000	49.4634	103	1
1527753491.894463000	49.7532	456	1
1527753491.894549000	49.7533	258	1
1527753491.911625000	49.7704	87	0
1527753492.026585000	49.8854	236	0
1527753492.027942000	49.8867	148	0
1527753492.029615000	49.8884	106	1
1527753492.032822000	49.8916	92	0
1527753492.034165000	49.8929	228	0
1527753492.035680000	49.8945	103	1
1527753492.263977000	50.1228	479	1
1527753492.264038000	50.1228	261	1
1527753492.282030000	50.1408	87	0
1527753492.394370000	50.2531	236	0
1527753492.395791000	50.2546	148	0
1527753492.397652000	50.2564	106	1
1527753492.398266000	50.257	92	0
1527753492.399591000	50.2584	191	0
1527753492.400548000	50.2593	103	1
1527753492.533133000	50.3919	1412	1
1527753492.533186000	50.392	111	1
1527753492.533255000	50.392	258	1
1527753492.550607000	50.4094	87	0
1527753492.661927000	50.5207	279	0
1527753492.663269000	50.522	148	0
1527753492.664581000	50.5234	106	1
1527753492.666218000	50.525	92	0
1527753492.667559000	50.5263	179	0
1527753492.668591000	50.5274	103	1
1527753492.806212000	50.665	391	1
1527753492.806272000	50.6651	262	1
1527753492.823610000	50.6824	87	0
1527753492.950699000	50.8095	232	0
1527753492.952015000	50.8108	148	0
1527753492.953588000	50.8124	106	1
1527753492.956999000	50.8158	92	0
1527753492.958464000	50.8172	114	0
1527753492.959644000	50.8184	103	1
1527753493.655962000	51.5147	393	1
1527753493.656024000	51.5148	261	1
1527753493.673145000	51.5319	87	0
1527753493.786445000	51.6452	256	0
1527753493.787765000	51.6465	148	0
1527753493.789725000	51.6485	106	1
1527753493.792030000	51.6508	92	0
1527753493.793358000	51.6521	204	0
1527753493.794615000	51.6534	103	1
1527753493.982149000	51.8409	391	1
1527753493.982234000	51.841	260	1
1527753493.999629000	51.8584	87	0
1527753494.127589000	51.9864	233	0
1527753494.129038000	51.9878	148	0
1527753494.130744000	51.9895	106	1
1527753494.131940000	51.9907	92	0
1527753494.133275000	51.9921	150	0
1527753494.134722000	51.9935	103	1
1527753494.394151000	52.2529	392	1
1527753494.394223000	52.253	257	1
1527753494.411589000	52.2704	87	0
1527753494.555169000	52.4139	370	0
1527753494.556489000	52.4153	148	0
1527753494.557696000	52.4165	106	1
1527753494.561335000	52.4201	92	0
1527753494.562674000	52.4215	258	0
1527753494.563676000	52.4225	103	1
1527753494.832916000	52.6917	389	1
1527753494.832984000	52.6918	257	1
1527753494.850876000	52.7097	87	0
1527753494.960017000	52.8188	258	0
1527753494.961421000	52.8202	148	0
1527753494.962722000	52.8215	106	1
1527753494.964125000	52.8229	92	0
1527753494.965519000	52.8243	170	0
1527753494.966694000	52.8255	103	1
1527753495.263435000	53.1222	389	1
1527753495.263523000	53.1223	260	1
1527753495.282914000	53.1417	87	0
1527753495.547486000	53.4063	285	0
1527753495.548823000	53.4076	148	0
1527753495.550816000	53.4096	106	1
1527753495.551937000	53.4107	92	0
1527753495.553273000	53.4121	257	0
1527753495.554803000	53.4136	103	1
1527753495.712398000	53.5712	390	1
1527753495.712490000	53.5713	260	1
1527753495.730791000	53.5896	87	0
1527753495.836579000	53.6954	256	0
1527753495.837909000	53.6967	148	0
1527753495.839850000	53.6986	106	1
1527753495.840442000	53.6992	92	0
1527753495.841789000	53.7006	256	0
1527753495.842778000	53.7016	103	1
1527753496.155249000	54.014	389	1
1527753496.155342000	54.0141	262	1
1527753496.172597000	54.0314	87	0
1527753496.308464000	54.1672	239	0
1527753496.309790000	54.1686	148	0
1527753496.311859000	54.1706	106	1
1527753496.313546000	54.1723	92	0
1527753496.314826000	54.1736	301	0
1527753496.315772000	54.1746	103	1
1527753496.442880000	54.3017	390	1
1527753496.442967000	54.3017	257	1
1527753496.459885000	54.3187	87	0
1527753496.576665000	54.4354	306	0
1527753496.578004000	54.4368	148	0
1527753496.579864000	54.4386	106	1
1527753496.581686000	54.4405	92	0
1527753496.583032000	54.4418	206	0
1527753496.584876000	54.4437	103	1
1527753497.394520000	55.2533	458	1
1527753497.394614000	55.2534	258	1
1527753497.411462000	55.2702	87	0
1527753497.525038000	55.3838	265	0
1527753497.526433000	55.3852	148	0
1527753497.527921000	55.3867	106	1
1527753497.530276000	55.3891	92	0
1527753497.531676000	55.3905	283	0
1527753497.532841000	55.3916	103	1
1527753497.863134000	55.7219	477	1
1527753497.863232000	55.722	257	1
1527753497.880662000	55.7394	87	0
1527753497.992159000	55.8509	330	0
1527753497.993414000	55.8522	148	0
1527753497.994928000	55.8537	106	1
1527753497.997512000	55.8563	92	0
1527753497.998925000	55.8577	311	0
1527753497.999867000	55.8586	103	1
1527753498.093446000	55.9522	1412	1
1527753498.093485000	55.9523	110	1
1527753498.093542000	55.9523	261	1
1527753498.111985000	55.9708	87	0
1527753498.380935000	56.2397	233	0
1527753498.382258000	56.241	148	0
1527753498.383977000	56.2428	106	1
1527753498.386275000	56.2451	92	0
1527753498.387665000	56.2464	159	0
1527753498.388893000	56.2477	103	1
1527753498.502182000	56.361	389	1
1527753498.502276000	56.3611	258	1
1527753498.520829000	56.3796	87	0
1527753498.650005000	56.5088	257	0
1527753498.651324000	56.5101	148	0
1527753498.652992000	56.5118	106	1
1527753498.655070000	56.5138	92	0
1527753498.656484000	56.5153	329	0
1527753498.657973000	56.5168	103	1
1527753498.793432000	56.6522	389	1
1527753498.793509000	56.6523	260	1
1527753498.821822000	56.6806	87	0
1527753498.943507000	56.8023	258	0
1527753498.944842000	56.8036	148	0
1527753498.946007000	56.8048	106	1
1527753498.948964000	56.8077	92	0
1527753498.950365000	56.8091	336	0
1527753498.952143000	56.8109	103	1
1527753499.283358000	57.1421	389	1
1527753499.283452000	57.1422	260	1
1527753499.300440000	57.1592	87	0
1527753499.409026000	57.2678	233	0
1527753499.410453000	57.2692	148	0
1527753499.412035000	57.2708	106	1
1527753499.413712000	57.2725	92	0
1527753499.414985000	57.2738	199	0
1527753499.415942000	57.2747	103	1
1527753499.624654000	57.4834	392	1
1527753499.624717000	57.4835	260	1
1527753499.642543000	57.5013	87	0
1527753499.754329000	57.6131	259	0
1527753499.755701000	57.6145	148	0
1527753499.757058000	57.6158	106	1
1527753499.759406000	57.6182	92	0
1527753499.760813000	57.6196	320	0
1527753499.761975000	57.6208	103	1
1527753499.972347000	57.8311	390	1
1527753499.972412000	57.8312	258	1
1527753499.990230000	57.849	87	0
1527753500.126577000	57.9854	235	0
1527753500.127976000	57.9868	148	0
1527753500.129080000	57.9879	106	1
1527753500.131430000	57.9902	92	0
1527753500.132723000	57.9915	163	0
1527753500.134085000	57.9929	103	1
1527753500.422312000	58.2811	392	1
1527753500.422400000	58.2812	259	1
1527753500.439908000	58.2987	87	0
1527753500.553696000	58.4125	369	0
1527753500.554949000	58.4137	148	0
1527753500.557023000	58.4158	106	1
1527753500.557054000	58.4158	92	0
1527753500.558480000	58.4173	236	0
1527753500.560019000	58.4188	103	1
1527753500.882613000	58.7414	392	1
1527753500.882706000	58.7415	266	1
1527753500.900315000	58.7591	87	0
1527753500.905037000	58.7638	87	0
1527753501.023276000	58.8821	261	0
1527753501.024624000	58.8834	148	0
1527753501.026125000	58.8849	109	1
1527753501.027369000	58.8861	92	0
1527753501.028823000	58.8876	161	0
1527753501.030052000	58.8888	103	1
1527753501.703575000	59.5624	395	1
1527753501.703635000	59.5624	263	1
1527753501.725267000	59.584	87	0
1527753501.835148000	59.6939	307	0
1527753501.836468000	59.6952	148	0
1527753501.837890000	59.6967	92	0
1527753501.838154000	59.6969	109	1
1527753501.839272000	59.6981	207	0
1527753501.842224000	59.701	100	1
1527753501.993690000	59.8525	393	1
1527753501.993765000	59.8525	264	1
1527753502.011702000	59.8705	87	0
1527753502.270897000	60.1297	236	0
1527753502.272166000	60.1309	148	0
1527753502.274207000	60.133	106	1
1527753502.275599000	60.1344	92	0
1527753502.276874000	60.1357	221	0
1527753502.278124000	60.1369	103	1
1527753502.334235000	60.193	454	1
1527753502.334300000	60.1931	259	1
1527753502.351086000	60.2099	87	0
1527753502.458947000	60.3177	237	0
1527753502.460274000	60.3191	148	0
1527753502.462205000	60.321	106	1
1527753502.463522000	60.3223	92	0
1527753502.464865000	60.3236	101	0
1527753502.466198000	60.325	103	1
1527753502.746282000	60.6051	481	1
1527753502.746352000	60.6051	261	1
1527753502.764186000	60.623	87	0
1527753502.877445000	60.7362	304	0
1527753502.878839000	60.7376	148	0
1527753502.880225000	60.739	106	1
1527753502.880783000	60.7396	92	0
1527753502.882133000	60.7409	289	0
1527753502.883149000	60.7419	103	1
1527753503.325222000	61.184	1412	1
1527753503.325266000	61.184	109	1
1527753503.325323000	61.1841	260	1
1527753503.343429000	61.2022	87	0
1527753503.474132000	61.3329	268	0
1527753503.475453000	61.3342	148	0
1527753503.477288000	61.3361	106	1
1527753503.479006000	61.3378	92	0
1527753503.480294000	61.3391	109	0
1527753503.482229000	61.341	103	1
1527753503.573612000	61.4324	390	1
1527753503.573672000	61.4325	263	1
1527753503.591515000	61.4503	87	0
1527753503.755057000	61.6138	327	0
1527753503.756381000	61.6152	148	0
1527753503.758300000	61.6171	106	1
1527753503.760055000	61.6188	92	0
1527753503.761354000	61.6201	97	0
1527753503.763278000	61.6221	103	1
1527753503.817120000	61.6759	389	1
1527753503.817224000	61.676	260	1
1527753503.835257000	61.694	87	0
1527753503.844995000	61.7038	87	0
1527753504.104582000	61.9634	235	0
1527753504.105974000	61.9648	148	0
1527753504.107219000	61.966	109	1
1527753504.108952000	61.9677	92	0
1527753504.110261000	61.969	334	0
1527753504.111224000	61.97	103	1
1527753504.464671000	62.3234	389	1
1527753504.464757000	62.3235	260	1
1527753504.482172000	62.341	87	0
1527753504.591543000	62.4503	259	0
1527753504.592883000	62.4517	148	0
1527753504.594312000	62.4531	106	1
1527753504.595601000	62.4544	92	0
1527753504.596951000	62.4557	226	0
1527753504.598252000	62.457	103	1
1527753504.676537000	62.5353	392	1
1527753504.676612000	62.5354	260	1
1527753504.696017000	62.5548	87	0
1527753504.814440000	62.6732	258	0
1527753504.815757000	62.6745	148	0
1527753504.817277000	62.6761	106	1
1527753504.820813000	62.6796	92	0
1527753504.822198000	62.681	140	0
1527753504.823281000	62.6821	103	1
1527753505.015635000	62.8744	390	1
1527753505.015695000	62.8745	263	1
1527753505.032546000	62.8913	87	0
1527753505.036534000	62.8953	87	0
1527753505.210740000	63.0695	231	0
1527753505.212063000	63.0708	148	0
1527753505.213334000	63.0721	109	1
1527753505.215083000	63.0739	92	0
1527753505.216355000	63.0751	151	0
1527753505.217289000	63.0761	103	1
1527753505.314429000	63.1732	387	1
1527753505.314494000	63.1733	263	1
1527753505.331488000	63.1903	87	0
1527753505.440656000	63.2994	233	0
1527753505.441984000	63.3008	148	0
1527753505.443330000	63.3021	106	1
1527753505.444977000	63.3038	92	0
1527753505.446278000	63.3051	123	0
1527753505.447294000	63.3061	103	1
1527753505.664845000	63.5236	389	1
1527753505.664939000	63.5237	261	1
1527753505.690140000	63.5489	100	0
1527753505.693328000	63.5521	100	1
1527753505.693452000	63.5522	87	0
1527753505.981593000	63.8404	256	0
1527753505.982932000	63.8417	148	0
1527753505.984356000	63.8431	106	1
1527753505.984664000	63.8434	92	0
1527753505.986007000	63.8448	196	0
1527753505.987346000	63.8461	103	1
1527753506.085649000	63.9444	388	1
1527753506.085741000	63.9445	263	1
1527753506.103263000	63.962	87	0
1527753506.227355000	64.0861	370	0
1527753506.228816000	64.0876	148	0
1527753506.230387000	64.0892	106	1
1527753506.232085000	64.0909	92	0
1527753506.233378000	64.0922	315	0
1527753506.234322000	64.0931	103	1
1527753506.614569000	64.4733	389	1
1527753506.614634000	64.4734	260	1
1527753506.632177000	64.491	87	0
1527753506.742395000	64.6012	259	0
1527753506.743749000	64.6025	148	0
1527753506.745418000	64.6042	106	1
1527753506.748104000	64.6069	92	0
1527753506.749463000	64.6082	298	0
1527753506.750388000	64.6092	103	1
1527753506.910239000	64.769	393	1
1527753506.910348000	64.7691	266	1
1527753506.928294000	64.7871	87	0
1527753507.067633000	64.9264	282	0
1527753507.069012000	64.9278	148	0
1527753507.070406000	64.9292	106	1
1527753507.073434000	64.9322	92	0
1527753507.074798000	64.9336	206	0
1527753507.076397000	64.9352	103	1
1527753507.408662000	65.2674	456	1
1527753507.408751000	65.2675	264	1
1527753507.426312000	65.2851	87	0
1527753507.533640000	65.3924	235	0
1527753507.534964000	65.3937	148	0
1527753507.536441000	65.3952	106	1
1527753507.538112000	65.3969	92	0
1527753507.539545000	65.3983	228	0
1527753507.540411000	65.3992	103	1
1527753507.628658000	65.4874	479	1
1527753507.628724000	65.4875	260	1
1527753507.646602000	65.5054	87	0
1527753507.758819000	65.6176	263	0
1527753507.760212000	65.619	148	0
1527753507.761424000	65.6202	106	1
1527753507.763046000	65.6218	92	0
1527753507.764392000	65.6232	180	0
1527753507.765427000	65.6242	103	1
1527753507.969921000	65.8287	1412	1
1527753507.969969000	65.8287	114	1
1527753507.970037000	65.8288	263	1
1527753507.988987000	65.8478	87	0
1527753508.108218000	65.967	282	0
1527753508.109609000	65.9684	148	0
1527753508.111534000	65.9703	106	1
1527753508.112978000	65.9718	92	0
1527753508.114274000	65.9731	194	0
1527753508.115447000	65.9742	103	1
1527753509.250971000	67.1098	393	1
1527753509.251064000	67.1098	261	1
1527753509.267476000	67.1263	87	0
1527753509.382692000	67.2415	291	0
1527753509.384014000	67.2428	148	0
1527753509.385941000	67.2447	106	1
1527753509.388053000	67.2468	92	0
1527753509.389456000	67.2482	288	0
1527753509.390995000	67.2498	103	1
1527753509.534428000	67.3932	389	1
1527753509.534521000	67.3933	263	1
1527753509.551123000	67.4099	87	0
1527753509.557434000	67.4162	87	0
1527753509.675216000	67.534	329	0
1527753509.676545000	67.5353	148	0
1527753509.678021000	67.5368	109	1
1527753509.682148000	67.5409	92	0
1527753509.683490000	67.5423	233	0
1527753509.684975000	67.5438	103	1
1527753510.220519000	68.0793	392	1
1527753510.220613000	68.0794	260	1
1527753510.238131000	68.0969	87	0
1527753510.355771000	68.2146	235	0
1527753510.357038000	68.2158	148	0
1527753510.359077000	68.2179	106	1
1527753510.361303000	68.2201	92	0
1527753510.362698000	68.2215	171	0
1527753510.363994000	68.2228	103	1
1527753510.451516000	68.3103	389	1
1527753510.451605000	68.3104	260	1
1527753510.469149000	68.3279	87	0
1527753510.585731000	68.4445	260	0
1527753510.587033000	68.4458	148	0
1527753510.589086000	68.4479	106	1
1527753510.590716000	68.4495	92	0
1527753510.592029000	68.4508	163	0
1527753510.592975000	68.4518	103	1
1527753510.702361000	68.5611	394	1
1527753510.702422000	68.5612	265	1
1527753510.719040000	68.5778	87	0
1527753511.034470000	68.8932	256	0
1527753511.035792000	68.8946	148	0
1527753511.037101000	68.8959	106	1
1527753511.039716000	68.8985	92	0
1527753511.041057000	68.8998	90	0
1527753511.042011000	68.9008	103	1
1527753511.190342000	69.0491	389	1
1527753511.190440000	69.0492	263	1
1527753511.208221000	69.067	87	0
1527753511.342086000	69.2009	232	0
1527753511.343409000	69.2022	148	0
1527753511.345112000	69.2039	106	1
1527753511.346828000	69.2056	92	0
1527753511.348138000	69.2069	165	0
1527753511.349027000	69.2078	103	1
1527753511.611706000	69.4705	387	1
1527753511.611768000	69.4705	261	1
1527753511.629218000	69.488	87	0
1527753511.756904000	69.6157	257	0
1527753511.758278000	69.6171	148	0
1527753511.760144000	69.6189	106	1
1527753511.762069000	69.6208	92	0
1527753511.763371000	69.6221	168	0
1527753511.765069000	69.6238	103	1
1527753511.981332000	69.8401	391	1
1527753511.981393000	69.8402	259	1
1527753511.999261000	69.858	87	0
1527753512.139137000	69.9979	235	0
1527753512.140515000	69.9993	148	0
1527753512.142244000	70.001	106	1
1527753512.143880000	70.0027	92	0
1527753512.145267000	70.004	99	0
1527753512.146071000	70.0048	103	1
1527753512.492739000	70.3515	390	1
1527753512.492814000	70.3516	265	1
1527753512.509388000	70.3682	87	0
1527753512.639734000	70.4985	397	0
1527753512.641063000	70.4998	148	0
1527753512.642144000	70.5009	106	1
1527753512.648630000	70.5074	92	0
1527753512.649979000	70.5088	310	0
1527753512.651109000	70.5099	103	1
1527753512.903128000	70.7619	454	1
1527753512.903222000	70.762	261	1
1527753512.920174000	70.779	87	0
1527753513.036398000	70.8952	236	0
1527753513.037685000	70.8965	148	0
1527753513.039217000	70.898	106	1
1527753513.041275000	70.9001	92	0
1527753513.042615000	70.9014	85	0
1527753513.044320000	70.9031	103	1
1527753513.153820000	71.0126	484	1
1527753513.153910000	71.0127	264	1
1527753513.171645000	71.0304	87	0
1527753513.291917000	71.1507	283	0
1527753513.293258000	71.152	148	0
1527753513.295173000	71.154	106	1
1527753513.296927000	71.1557	92	0
1527753513.298268000	71.157	95	0
1527753513.299251000	71.158	103	1
1527753513.477136000	71.3359	1412	1
1527753513.477177000	71.336	113	1
1527753513.477230000	71.336	263	1
1527753513.497618000	71.3564	87	0
1527753513.502540000	71.3613	87	0
1527753513.635320000	71.4941	257	0
1527753513.636710000	71.4955	148	0
1527753513.638248000	71.497	109	1
1527753513.640244000	71.499	92	0
1527753513.641647000	71.5004	276	0
1527753513.643155000	71.5019	103	1
1527753513.976263000	71.835	392	1
1527753513.976374000	71.8352	261	1
1527753513.995858000	71.8546	87	0
1527753513.998907000	71.8577	90	0
1527753514.001255000	71.86	103	1
1527753514.001466000	71.8602	87	0
1527753514.115010000	71.9738	237	0
1527753514.116299000	71.9751	148	0
1527753514.118274000	71.9771	106	1
1527753514.120536000	71.9793	92	0
1527753514.121884000	71.9807	260	0
1527753514.123226000	71.982	103	1
1527753514.143727000	72.0025	371	1
1527753514.143823000	72.0026	1412	1
1527753514.143848000	72.0026	1412	1
1527753514.143875000	72.0027	1412	1
1527753514.143909000	72.0027	1412	1
1527753514.143938000	72.0027	1412	1
1527753514.143995000	72.0028	1412	1
1527753514.144031000	72.0028	1412	1
1527753514.144079000	72.0029	1412	1
1527753514.144102000	72.0029	1412	1
1527753514.144124000	72.0029	1412	1
1527753514.144189000	72.003	1412	1
1527753514.144212000	72.003	1412	1
1527753514.144234000	72.003	1412	1
1527753514.144255000	72.003	149	1
1527753514.164010000	72.0228	87	0
1527753514.165331000	72.0241	87	0
1527753514.221455000	72.0802	343	1
1527753514.221547000	72.0803	260	1
1527753514.238568000	72.0973	87	0
1527753514.290610000	72.1494	392	0
1527753514.293284000	72.1521	103	1
1527753514.298190000	72.157	80	0
1527753514.301272000	72.1601	100	1
1527753514.370933000	72.2297	394	0
1527753514.372248000	72.231	148	0
1527753514.374214000	72.233	103	1
1527753514.375911000	72.2347	92	0
1527753514.377257000	72.236	302	0
1527753514.378212000	72.237	103	1
1527753514.531587000	72.3904	393	1
1527753514.531664000	72.3904	262	1
1527753514.551879000	72.4107	87	0
1527753514.687277000	72.5461	257	0
1527753514.688675000	72.5475	148	0
1527753514.690309000	72.5491	106	1
1527753514.693492000	72.5523	92	0
1527753514.694840000	72.5536	264	0
1527753514.696283000	72.5551	103	1
1527753514.972688000	72.8315	389	1
1527753514.972777000	72.8316	260	1
1527753514.989691000	72.8485	87	0
1527753515.098382000	72.9572	232	0
1527753515.099749000	72.9585	148	0
1527753515.101314000	72.9601	106	1
1527753515.103056000	72.9618	92	0
1527753515.104360000	72.9631	94	0
1527753515.105244000	72.964	103	1
1527753515.413501000	73.2723	388	1
1527753515.413568000	73.2723	262	1
1527753515.431339000	73.2901	87	0
1527753515.713580000	73.5724	257	0
1527753515.714911000	73.5737	148	0
1527753515.716316000	73.5751	106	1
1527753515.719272000	73.5781	92	0
1527753515.720676000	73.5795	312	0
1527753515.722282000	73.5811	103	1
1527753515.795417000	73.6542	389	1
1527753515.795510000	73.6543	260	1
1527753515.813271000	73.672	87	0
1527753515.924093000	73.7829	255	0
1527753515.925373000	73.7842	148	0
1527753515.927317000	73.7861	106	1
1527753515.928993000	73.7878	92	0
1527753515.930282000	73.7891	229	0
1527753515.931293000	73.7901	103	1
1527753516.225170000	74.0839	387	1
1527753516.225242000	74.084	260	1
1527753516.253475000	74.1123	87	0
1527753516.373483000	74.2323	235	0
1527753516.374810000	74.2336	148	0
1527753516.376354000	74.2351	106	1
1527753516.377959000	74.2367	92	0
1527753516.379308000	74.2381	151	0
1527753516.380316000	74.2391	103	1
1527753516.644968000	74.5037	393	1
1527753516.645055000	74.5038	267	1
1527753516.663063000	74.5218	87	0
1527753516.790694000	74.6495	257	0
1527753516.792028000	74.6508	148	0
1527753516.793395000	74.6522	106	1
1527753516.795055000	74.6538	92	0
1527753516.796349000	74.6551	268	0
1527753516.797340000	74.6561	103	1
1527753517.173754000	75.0325	453	1
1527753517.173847000	75.0326	260	1
1527753517.192316000	75.0511	87	0
1527753517.195278000	75.0541	87	0
1527753517.311000000	75.1698	236	0
1527753517.312275000	75.1711	148	0
1527753517.313434000	75.1722	109	1
1527753517.316857000	75.1756	92	0
1527753517.318197000	75.177	149	0
1527753517.319379000	75.1782	103	1
1527753517.443925000	75.3027	402	1
1527753517.444022000	75.3028	263	1
1527753517.460408000	75.3192	87	0
1527753517.727551000	75.5863	394	0
1527753517.728927000	75.5877	148	0
1527753517.730499000	75.5893	106	1
1527753517.732352000	75.5911	92	0
1527753517.733729000	75.5925	90	0
1527753517.735404000	75.5942	103	1
1527753517.863629000	75.7224	469	1
1527753517.863725000	75.7225	259	1
1527753517.882552000	75.7413	87	0
1527753518.149933000	76.0087	283	0
1527753518.151278000	76.0101	148	0
1527753518.152507000	76.0113	106	1
1527753518.154885000	76.0137	92	0
1527753518.156228000	76.015	137	0
1527753518.157424000	76.0162	103	1
1527753518.483921000	76.3427	1412	1
1527753518.483955000	76.3427	108	1
1527753518.484018000	76.3428	260	1
1527753518.502273000	76.3611	87	0
1527753518.614490000	76.4733	259	0
1527753518.615814000	76.4746	148	0
1527753518.617530000	76.4763	106	1
1527753518.619156000	76.4779	92	0
1527753518.620485000	76.4793	137	0
1527753518.621446000	76.4802	103	1
1527753518.713710000	76.5725	393	1
1527753518.713771000	76.5726	261	1
1527753518.734320000	76.5931	87	0
1527753518.871774000	76.7306	237	0
1527753518.873097000	76.7319	148	0
1527753518.874550000	76.7333	106	1
1527753518.876733000	76.7355	92	0
1527753518.878278000	76.7371	335	0
1527753518.879467000	76.7382	103	1
1527753518.993693000	76.8525	388	1
1527753518.993756000	76.8525	260	1
1527753519.011194000	76.87	87	0
1527753519.425723000	77.2845	233	0
1527753519.427042000	77.2858	148	0
1527753519.428583000	77.2874	106	1
1527753519.430325000	77.2891	92	0
1527753519.431725000	77.2905	247	0
1527753519.433516000	77.2923	103	1
1527753519.685292000	77.5441	388	1
1527753519.685389000	77.5442	261	1
1527753519.704562000	77.5633	87	0
1527753519.709915000	77.5687	87	0
1527753519.814473000	77.6733	257	0
1527753519.815812000	77.6746	148	0
1527753519.817597000	77.6764	109	1
1527753519.819560000	77.6783	92	0
1527753519.820922000	77.6797	122	0
1527753519.822593000	77.6814	103	1
1527753520.376044000	78.2348	393	1
1527753520.376119000	78.2349	263	1
1527753520.395541000	78.2543	87	0
1527753520.687970000	78.5467	406	0
1527753520.689296000	78.5481	148	0
1527753520.690650000	78.5494	106	1
1527753520.692482000	78.5513	92	0
1527753520.693826000	78.5526	254	0
1527753520.695649000	78.5544	103	1
1527753520.946051000	78.8048	388	1
1527753520.946111000	78.8049	261	1
1527753520.964132000	78.8229	87	0
1527753521.076585000	78.9354	235	0
1527753521.077919000	78.9367	148	0
1527753521.079691000	78.9385	106	1
1527753521.082530000	78.9413	92	0
1527753521.083874000	78.9427	169	0
1527753521.085675000	78.9445	103	1
1527753521.110781000	78.9696	370	1
1527753521.110867000	78.9696	1412	1
1527753521.110891000	78.9697	1412	1
1527753521.110914000	78.9697	1412	1
1527753521.110961000	78.9697	1412	1
1527753521.110993000	78.9698	547	1
1527753521.129920000	78.9887	87	0
1527753521.155792000	79.0146	322	1
1527753521.155877000	79.0147	259	1
1527753521.173595000	79.0324	87	0
1527753521.235280000	79.0941	388	0
1527753521.237673000	79.0965	106	1
1527753521.242131000	79.1009	80	0
1527753521.244673000	79.1035	100	1
1527753521.282697000	79.1415	266	0
1527753521.284030000	79.1428	148	0
1527753521.285674000	79.1445	103	1
1527753521.286845000	79.1456	92	0
1527753521.288178000	79.147	108	0
1527753521.289673000	79.1485	103	1
1527753521.807521000	79.6663	392	1
1527753521.807587000	79.6664	260	1
1527753521.824477000	79.6833	87	0
1527753521.981088000	79.8399	257	0
1527753521.982370000	79.8411	148	0
1527753521.983686000	79.8425	92	0
1527753521.983777000	79.8426	106	1
1527753521.985107000	79.8439	339	0
1527753521.986798000	79.8456	103	1
1527753522.027513000	79.8863	393	1
1527753522.027606000	79.8864	264	1
1527753522.045561000	79.9043	87	0
1527753522.179081000	80.0379	235	0
1527753522.180386000	80.0392	148	0
1527753522.181668000	80.0404	106	1
1527753522.185216000	80.044	92	0
1527753522.186560000	80.0453	247	0
1527753522.187660000	80.0464	103	1
1527753522.277003000	80.1358	453	1
1527753522.277061000	80.1358	264	1
1527753522.295766000	80.1545	87	0
1527753522.412092000	80.2709	235	0
1527753522.413381000	80.2722	148	0
1527753522.414749000	80.2735	106	1
1527753522.416651000	80.2754	92	0
1527753522.417928000	80.2767	227	0
1527753522.419649000	80.2784	103	1
1527753522.628136000	80.4869	401	1
1527753522.628226000	80.487	260	1
1527753522.645684000	80.5045	87	0
1527753522.795442000	80.6542	396	0
1527753522.796765000	80.6555	148	0
1527753522.798772000	80.6576	106	1
1527753522.800596000	80.6594	92	0
1527753522.801945000	80.6607	314	0
1527753522.803778000	80.6626	103	1
1527753523.167187000	81.026	470	1
1527753523.167253000	81.026	259	1
1527753523.199835000	81.0586	470	1
1527753523.207943000	81.0667	87	0
1527753523.216676000	81.0755	87	0
1527753523.331598000	81.1904	283	0
1527753523.332926000	81.1917	148	0
1527753523.334742000	81.1935	109	1
1527753523.336936000	81.1957	92	0
1527753523.338360000	81.1971	133	0
1527753523.339737000	81.1985	103	1
1527753523.670385000	81.5292	1412	1
1527753523.670423000	81.5292	109	1
1527753523.670480000	81.5293	260	1
1527753523.688804000	81.5476	87	0
1527753523.956937000	81.8157	257	0
1527753523.958478000	81.8173	148	0
1527753523.959758000	81.8185	106	1
1527753523.961900000	81.8207	92	0
1527753523.963221000	81.822	142	0
1527753523.964786000	81.8236	103	1
1527753524.080370000	81.9391	388	1
1527753524.080446000	81.9392	264	1
1527753524.097780000	81.9566	87	0
1527753524.210208000	82.069	240	0
1527753524.211550000	82.0703	148	0
1527753524.212782000	82.0716	106	1
1527753524.216168000	82.0749	92	0
1527753524.217505000	82.0763	308	0
1527753524.218770000	82.0775	103	1
1527753524.291127000	82.1499	390	1
1527753524.291216000	82.15	260	1
1527753524.308047000	82.1668	87	0
1527753524.423216000	82.282	235	0
1527753524.424505000	82.2833	148	0
1527753524.425869000	82.2846	106	1
1527753524.427824000	82.2866	92	0
1527753524.429276000	82.2881	249	0
1527753524.430887000	82.2897	103	1
1527753524.763163000	82.6219	390	1
1527753524.763240000	82.622	263	1
1527753524.781673000	82.6405	87	0
1527753524.786494000	82.6453	87	0
1527753524.896740000	82.7555	259	0
1527753524.898076000	82.7569	148	0
1527753524.899820000	82.7586	109	1
1527753524.902521000	82.7613	92	0
1527753524.903860000	82.7626	274	0
1527753524.904805000	82.7636	103	1
1527753525.197819000	83.0566	389	1
1527753525.197905000	83.0567	259	1
1527753525.215277000	83.0741	87	0
1527753525.337324000	83.1961	357	0
1527753525.338805000	83.1976	148	0
1527753525.339934000	83.1987	106	1
1527753525.341900000	83.2007	92	0
1527753525.343280000	83.2021	256	0
1527753525.345147000	83.2039	103	1
1527753525.438934000	83.2977	388	1
1527753525.439001000	83.2978	259	1
1527753525.456444000	83.3152	87	0
1527753525.570648000	83.4294	259	0
1527753525.571953000	83.4307	148	0
1527753525.573922000	83.4327	106	1
1527753525.578492000	83.4373	92	0
1527753525.579835000	83.4386	136	0
1527753525.580847000	83.4396	103	1
1527753529.083412000	86.9422	393	1
1527753529.083590000	86.9424	263	1
1527753529.100925000	86.9597	87	0
1527753529.113103000	86.9719	87	0
1527753529.226842000	87.0856	259	0
1527753529.228195000	87.087	148	0
1527753529.229586000	87.0884	92	0
1527753529.229694000	87.0885	109	1
1527753529.230929000	87.0897	113	0
1527753529.232721000	87.0915	103	1
1527753529.292973000	87.1518	389	1
1527753529.293064000	87.1518	260	1
1527753529.312459000	87.1712	87	0
1527753529.435537000	87.2943	232	0
1527753529.436878000	87.2957	148	0
1527753529.438732000	87.2975	106	1
1527753529.440012000	87.2988	92	0
1527753529.441308000	87.3001	174	0
1527753529.442648000	87.3014	103	1
1527753529.693185000	87.552	391	1
1527753529.693247000	87.552	260	1
1527753529.710474000	87.5693	87	0
1527753529.822124000	87.6809	283	0
1527753529.823352000	87.6821	148	0
1527753529.824777000	87.6836	106	1
1527753529.826958000	87.6857	92	0
1527753529.828334000	87.6871	181	0
1527753529.829733000	87.6885	103	1
1527753530.015156000	87.8739	390	1
1527753530.015218000	87.874	260	1
1527753530.032319000	87.8911	87	0
1527753530.166687000	88.0255	235	0
1527753530.168006000	88.0268	148	0
1527753530.169786000	88.0286	106	1
1527753530.172458000	88.0312	92	0
1527753530.173737000	88.0325	249	0
1527753530.174729000	88.0335	103	1
1527753530.963372000	88.8222	457	1
1527753530.963435000	88.8222	264	1
1527753530.981559000	88.8403	87	0
1527753531.123245000	88.982	259	0
1527753531.124577000	88.9834	148	0
1527753531.125829000	88.9846	106	1
1527753531.126943000	88.9857	92	0
1527753531.128366000	88.9871	307	0
1527753531.129844000	88.9886	103	1
1527753531.343406000	89.2022	401	1
1527753531.343472000	89.2023	260	1
1527753531.360690000	89.2195	87	0
1527753531.469823000	89.3286	233	0
1527753531.471164000	89.3299	148	0
1527753531.472857000	89.3316	106	1
1527753531.474810000	89.3336	92	0
1527753531.476156000	89.3349	314	0
1527753531.477806000	89.3366	103	1
1527753534.401973000	92.2608	446	1
1527753534.402055000	92.2608	1412	1
1527753534.402079000	92.2609	1412	1
1527753534.402102000	92.2609	1412	1
1527753534.402139000	92.2609	559	1
1527753534.420558000	92.2793	87	0
1527753534.518860000	92.3776	532	0
1527753534.522043000	92.3808	103	1
1527753534.526631000	92.3854	80	0
1527753534.530031000	92.3888	100	1
1527753534.602205000	92.461	1412	1
1527753534.602237000	92.461	113	1
1527753534.602299000	92.4611	259	1
1527753534.619995000	92.4788	87	0
1527753534.743732000	92.6025	330	0
1527753534.745044000	92.6038	148	0
1527753534.747043000	92.6058	106	1
1527753534.749553000	92.6083	92	0
1527753534.750909000	92.6097	338	0
1527753534.751956000	92.6107	103	1
1527753535.011394000	92.8702	390	1
1527753535.011478000	92.8703	259	1
1527753535.035567000	92.8943	87	0
1527753535.168934000	93.0277	239	0
1527753535.170279000	93.0291	148	0
1527753535.172062000	93.0308	106	1
1527753535.174003000	93.0328	92	0
1527753535.175286000	93.0341	274	0
1527753535.177065000	93.0358	103	1
1527753535.424532000	93.2833	390	1
1527753535.424627000	93.2834	259	1
1527753535.441022000	93.2998	87	0
1527753535.552966000	93.4117	235	0
1527753535.554282000	93.4131	148	0
1527753535.556091000	93.4149	106	1
1527753535.557758000	93.4165	92	0
1527753535.559171000	93.4179	255	0
1527753535.560001000	93.4188	103	1
1527753535.663446000	93.5222	390	1
1527753535.663537000	93.5223	263	1
1527753535.680458000	93.5392	87	0
1527753535.796890000	93.6557	256	0
1527753535.798278000	93.6571	148	0
1527753535.800106000	93.6589	106	1
1527753535.802244000	93.661	92	0
[truncated: 438 more rows]
