# Supplementary material for: Method for multi-task learning fusion network traffic classification to address small sample labels
Source: Sci Rep. 2024 Jan 30;14:2518. doi: 10.1038/s41598-024-51933-8 (PMC10827795; doi:10.1038/s41598-024-51933-8)
Supplement: Supplementary file 2 — Supplementary Information 2. [file 41598_2024_51933_MOESM2_ESM.zip › QUIC Dataset/QUIC Dataset/pretraining/Google Doc/GoogleDoc-1026.txt]

1527755220.274686000	0	361	1
1527755220.274721000	3.48091e-05	112	1
1527755220.294802000	0.0201159	74	0
1527755220.296142000	0.021456	74	0
1527755220.297662000	0.0229759	112	0
1527755220.497509000	0.222823	74	1
1527755220.507965000	0.233279	325	0
1527755220.532283000	0.257597	1294	0
1527755220.532326000	0.25764	74	1
1527755220.533636000	0.25895	1294	0
1527755220.534986000	0.2603	1294	0
1527755220.535000000	0.260314	74	1
1527755220.536332000	0.261646	1294	0
1527755220.537761000	0.263075	610	0
1527755220.537773000	0.263087	74	1
1527755220.539129000	0.264443	1294	0
1527755220.540475000	0.265789	1294	0
1527755220.540490000	0.265804	74	1
1527755220.541818000	0.267132	1294	0
1527755220.543160000	0.268474	1294	0
1527755220.543173000	0.268487	74	1
1527755220.544505000	0.269819	1294	0
1527755220.545841000	0.271155	1294	0
1527755220.545855000	0.271169	74	1
1527755220.547240000	0.272554	1294	0
1527755220.548566000	0.27388	1294	0
1527755220.548580000	0.273894	74	1
1527755220.549924000	0.275238	1294	0
1527755220.551263000	0.276577	1294	0
1527755220.551274000	0.276588	74	1
1527755220.552802000	0.278116	728	0
1527755220.554158000	0.279472	1294	0
1527755220.554170000	0.279484	74	1
1527755220.555504000	0.280818	1294	0
1527755220.556935000	0.282249	1294	0
1527755220.556947000	0.282261	74	1
1527755220.558319000	0.283633	907	0
1527755220.559660000	0.284974	1294	0
1527755220.559674000	0.284988	74	1
1527755220.574031000	0.299345	1294	0
1527755220.575366000	0.30068	1294	0
1527755220.575397000	0.300711	74	1
1527755220.576733000	0.302047	1294	0
1527755220.578128000	0.303442	1294	0
1527755220.578149000	0.303463	74	1
1527755220.579475000	0.304789	1294	0
1527755220.580822000	0.306136	1294	0
1527755220.580852000	0.306166	74	1
1527755220.582167000	0.307481	1294	0
1527755220.583518000	0.308832	1294	0
1527755220.583576000	0.30889	74	1
1527755220.584851000	0.310165	1294	0
1527755220.586186000	0.3115	1294	0
1527755220.586223000	0.311537	74	1
1527755220.587576000	0.31289	1294	0
1527755220.588917000	0.314231	1294	0
1527755220.588945000	0.314259	74	1
1527755220.590261000	0.315575	1294	0
1527755220.591595000	0.316909	1294	0
1527755220.591625000	0.316939	74	1
1527755220.592943000	0.318257	1294	0
1527755220.594289000	0.319603	1294	0
1527755220.594320000	0.319634	74	1
1527755220.595625000	0.320939	1294	0
1527755220.597022000	0.322336	1294	0
1527755220.597048000	0.322362	74	1
1527755220.598369000	0.323683	1294	0
1527755220.599712000	0.325026	1294	0
1527755220.599746000	0.32506	74	1
1527755220.601052000	0.326366	1294	0
1527755220.602390000	0.327704	1294	0
1527755220.602418000	0.327732	74	1
1527755220.603730000	0.329044	1294	0
1527755220.605034000	0.330348	154	0
1527755220.605064000	0.330378	74	1
1527755220.605558000	0.330872	112	1
1527755220.660111000	0.385425	74	0
1527755220.981696000	0.70701	1193	1
1527755220.981780000	0.707094	1434	1
1527755220.981795000	0.707109	896	1
1527755220.988682000	0.713996	224	1
1527755220.997394000	0.722708	74	0
1527755220.998725000	0.724039	74	0
1527755221.000064000	0.725378	74	0
1527755221.004282000	0.729596	74	0
1527755221.099240000	0.824554	283	0
1527755221.100598000	0.825912	1294	0
1527755221.100631000	0.825945	74	1
1527755221.101962000	0.827276	1294	0
1527755221.103326000	0.82864	1294	0
1527755221.103351000	0.828665	74	1
1527755221.104646000	0.82996	1294	0
1527755221.106001000	0.831315	1294	0
1527755221.106019000	0.831333	74	1
1527755221.107396000	0.83271	1294	0
1527755221.108732000	0.834046	951	0
1527755221.108762000	0.834076	74	1
1527755221.110072000	0.835386	435	0
1527755221.110485000	0.835799	112	1
1527755221.124650000	0.849964	74	0
1527755221.160464000	0.885778	422	0
1527755221.163038000	0.888352	104	0
1527755221.163068000	0.888382	74	1
1527755221.164399000	0.889713	112	0
1527755221.178804000	0.904118	112	1
1527755221.234140000	0.959454	74	0
1527755221.291642000	1.01696	222	1
1527755221.307050000	1.03236	74	0
1527755221.417795000	1.14311	423	0
1527755221.419143000	1.14446	1250	0
1527755221.419173000	1.14449	74	1
1527755221.420995000	1.14631	158	0
1527755221.422331000	1.14764	220	0
1527755221.422361000	1.14767	74	1
1527755221.423694000	1.14901	112	0
1527755221.423892000	1.14921	112	1
1527755221.440211000	1.16552	74	0
1527755222.929181000	2.6545	237	1
1527755222.942764000	2.66808	74	0
1527755223.283890000	3.0092	280	0
1527755223.285246000	3.01056	1294	0
1527755223.285276000	3.01059	74	1
1527755223.286612000	3.01193	1294	0
1527755223.287981000	3.01329	190	0
1527755223.288014000	3.01333	74	1
1527755223.289322000	3.01464	117	0
1527755223.290660000	3.01597	152	0
1527755223.290688000	3.016	74	1
1527755223.291996000	3.01731	112	0
1527755223.292140000	3.01745	112	1
1527755223.306130000	3.03144	74	0
1527755223.977127000	3.70244	297	1
1527755223.977244000	3.70256	1434	1
1527755223.977249000	3.70256	1434	1
1527755223.977253000	3.70257	236	1
1527755223.977304000	3.70262	1434	1
1527755223.977314000	3.70263	1434	1
1527755223.977317000	3.70263	236	1
1527755223.977366000	3.70268	1434	1
1527755223.977372000	3.70269	1434	1
1527755223.977375000	3.70269	236	1
1527755223.977458000	3.70277	1434	1
1527755223.977463000	3.70278	1434	1
1527755223.977466000	3.70278	236	1
1527755223.994345000	3.71966	74	0
1527755223.994468000	3.71978	1434	1
1527755223.994473000	3.71979	1434	1
1527755223.994477000	3.71979	1434	1
1527755223.994482000	3.7198	1434	1
1527755223.994486000	3.7198	385	1
1527755223.995738000	3.72105	74	0
1527755223.997139000	3.72245	74	0
1527755223.998481000	3.72379	74	0
1527755223.999814000	3.72513	74	0
1527755224.001153000	3.72647	74	0
1527755224.002490000	3.7278	74	0
1527755224.003827000	3.72914	74	0
1527755224.022039000	3.74735	74	0
1527755224.023389000	3.7487	74	0
1527755224.024728000	3.75004	74	0
1527755224.026056000	3.75137	74	0
1527755224.027454000	3.75277	74	0
1527755224.109934000	3.83525	420	0
1527755224.113198000	3.83851	104	0
1527755224.113227000	3.83854	74	1
1527755224.114525000	3.83984	112	0
1527755224.114692000	3.84001	112	1
1527755224.136357000	3.86167	74	0
1527755226.199520000	5.92483	333	1
1527755226.199601000	5.92491	1434	1
1527755226.199606000	5.92492	968	1
1527755226.210877000	5.93619	171	1
1527755226.214999000	5.94031	74	0
1527755226.216332000	5.94165	74	0
1527755226.224971000	5.95028	74	0
1527755226.330988000	6.0563	418	0
1527755226.334412000	6.05973	104	0
1527755226.334433000	6.05975	74	1
1527755226.335777000	6.06109	112	0
1527755226.336455000	6.06177	112	1
1527755226.354055000	6.07937	74	0
1527755226.569931000	6.29524	509	0
1527755226.571191000	6.2965	385	0
1527755226.571222000	6.29654	74	1
1527755226.571881000	6.29719	108	1
1527755226.572547000	6.29786	240	0
1527755226.572686000	6.298	112	1
1527755226.574113000	6.29943	258	1
1527755226.587211000	6.31252	74	0
1527755226.588500000	6.31381	74	0
1527755226.591961000	6.31727	74	0
1527755226.842976000	6.56829	859	0
1527755226.844341000	6.56965	1294	0
1527755226.844366000	6.56968	74	1
1527755226.845703000	6.57102	1294	0
1527755226.847111000	6.57242	1294	0
1527755226.847144000	6.57246	74	1
1527755226.848456000	6.57377	1294	0
1527755226.849792000	6.57511	1294	0
1527755226.849821000	6.57513	74	1
1527755226.851130000	6.57644	941	0
1527755226.852477000	6.57779	1294	0
1527755226.852530000	6.57784	74	1
1527755226.853810000	6.57912	1294	0
1527755226.855147000	6.58046	1294	0
1527755226.855177000	6.58049	74	1
1527755226.856578000	6.58189	1294	0
1527755226.858022000	6.58334	908	0
1527755226.858055000	6.58337	74	1
1527755226.886838000	6.61215	1294	0
1527755226.888227000	6.61354	1294	0
1527755226.888253000	6.61357	74	1
1527755226.889608000	6.61492	1294	0
1527755226.890948000	6.61626	1294	0
1527755226.890974000	6.61629	74	1
1527755226.892288000	6.6176	1294	0
1527755226.893640000	6.61895	1294	0
1527755226.893667000	6.61898	74	1
1527755226.894998000	6.62031	1294	0
1527755226.896322000	6.62164	1294	0
1527755226.896355000	6.62167	74	1
1527755226.897728000	6.62304	1294	0
1527755226.899189000	6.6245	1294	0
1527755226.899223000	6.62454	74	1
1527755226.900525000	6.62584	1294	0
1527755226.902002000	6.62732	1294	0
1527755226.902038000	6.62735	74	1
1527755226.903345000	6.62866	1294	0
1527755226.904835000	6.63015	1294	0
1527755226.904871000	6.63018	74	1
1527755226.906178000	6.63149	1294	0
1527755226.907566000	6.63288	1294	0
1527755226.907597000	6.63291	74	1
1527755226.908911000	6.63422	1294	0
1527755226.910359000	6.63567	1294	0
1527755226.910400000	6.63571	74	1
1527755226.911694000	6.63701	1294	0
1527755226.913138000	6.63845	1294	0
1527755226.913178000	6.63849	74	1
1527755226.914540000	6.63985	1294	0
1527755226.915987000	6.6413	1294	0
1527755226.916034000	6.64135	74	1
1527755226.917379000	6.64269	1294	0
1527755226.918721000	6.64403	1294	0
1527755226.918753000	6.64407	74	1
1527755226.920062000	6.64538	1294	0
1527755226.924875000	6.65019	1294	0
1527755226.924960000	6.65027	74	1
1527755226.926201000	6.65152	1294	0
1527755226.927597000	6.65291	1294	0
1527755226.927628000	6.65294	74	1
1527755226.928938000	6.65425	1294	0
1527755226.930277000	6.65559	1294	0
1527755226.930308000	6.65562	74	1
1527755226.931616000	6.65693	1294	0
1527755226.932953000	6.65827	1294	0
1527755226.932972000	6.65829	74	1
1527755226.934289000	6.6596	1034	0
1527755226.935633000	6.66095	1294	0
1527755226.935664000	6.66098	74	1
1527755226.936979000	6.66229	1294	0
1527755226.938411000	6.66372	814	0
1527755226.938473000	6.66379	74	1
1527755226.939732000	6.66505	310	0
1527755226.944952000	6.67027	112	1
1527755226.960687000	6.686	74	0
1527755229.451203000	9.17652	518	1
1527755229.451281000	9.17659	311	1
1527755229.456017000	9.18133	345	1
1527755229.456103000	9.18142	1434	1
1527755229.456108000	9.18142	1434	1
1527755229.456111000	9.18142	236	1
1527755229.456144000	9.18146	790	1
1527755229.465408000	9.19072	74	0
1527755229.466734000	9.19205	74	0
1527755229.471700000	9.19701	74	0
1527755229.473029000	9.19834	74	0
1527755229.474363000	9.19968	74	0
1527755229.475700000	9.20101	74	0
1527755229.511163000	9.23648	389	1
1527755229.526077000	9.25139	74	0
1527755229.613013000	9.33833	420	0
1527755229.618647000	9.34396	104	0
1527755229.618696000	9.34401	74	1
1527755229.620003000	9.34532	112	0
1527755229.620125000	9.34544	112	1
1527755229.634699000	9.36001	282	0
1527755229.636117000	9.36143	1294	0
1527755229.636144000	9.36146	74	1
1527755229.637590000	9.3629	480	0
1527755229.638921000	9.36423	74	0
1527755229.640278000	9.36559	648	0
1527755229.640307000	9.36562	74	1
1527755229.641617000	9.36693	713	0
1527755229.642960000	9.36827	839	0
1527755229.642982000	9.3683	74	1
1527755229.644290000	9.3696	530	0
1527755229.645640000	9.37095	903	0
1527755229.645667000	9.37098	74	1
1527755229.646976000	9.37229	669	0
1527755229.648380000	9.37369	973	0
1527755229.648410000	9.37372	74	1
1527755229.649833000	9.37515	692	0
1527755229.651174000	9.37649	754	0
1527755229.651203000	9.37652	74	1
1527755229.652508000	9.37782	462	0
1527755229.653847000	9.37916	856	0
1527755229.653870000	9.37918	74	1
1527755229.655185000	9.3805	646	0
1527755229.656528000	9.38184	810	0
1527755229.656556000	9.38187	74	1
1527755229.657927000	9.38324	722	0
1527755229.659263000	9.38458	698	0
1527755229.659291000	9.3846	74	1
1527755229.660609000	9.38592	751	0
1527755229.664262000	9.38958	360	0
1527755229.664303000	9.38962	74	1
1527755229.665595000	9.39091	238	0
1527755229.666931000	9.39224	112	0
1527755229.666958000	9.39227	74	1
1527755229.667079000	9.39239	112	1
1527755229.677845000	9.40316	323	0
1527755229.679239000	9.40455	190	0
1527755229.679272000	9.40459	74	1
1527755229.680609000	9.40592	356	0
1527755229.720825000	9.44614	74	0
1527755229.880544000	9.60586	74	1
1527755230.497150000	10.2225	492	1
1527755230.497191000	10.2225	111	1
1527755230.528012000	10.2533	74	0
1527755230.529345000	10.2547	74	0
1527755230.679148000	10.4045	286	0
1527755230.680488000	10.4058	643	0
1527755230.680523000	10.4058	74	1
1527755230.682612000	10.4079	272	0
1527755230.683978000	10.4093	112	0
1527755230.684007000	10.4093	74	1
1527755230.684117000	10.4094	112	1
1527755230.699409000	10.4247	74	0
1527755231.287537000	11.0129	555	1
1527755231.287653000	11.013	126	1
1527755231.292140000	11.0175	323	1
1527755231.294141000	11.0195	567	1
1527755231.301903000	11.0272	74	0
1527755231.303237000	11.0286	74	0
1527755231.307578000	11.0329	74	0
1527755231.308910000	11.0342	74	0
1527755231.394226000	11.1195	335	0
1527755231.395581000	11.1209	257	0
1527755231.395615000	11.1209	74	1
1527755231.398862000	11.1242	216	0
1527755231.400197000	11.1255	232	0
1527755231.400218000	11.1255	74	1
1527755231.401558000	11.1269	112	0
1527755231.401693000	11.127	112	1
1527755231.415755000	11.1411	74	0
1527755231.493174000	11.2185	283	0
1527755231.494498000	11.2198	281	0
1527755231.494526000	11.2198	74	1
1527755231.497957000	11.2233	298	0
1527755231.499278000	11.2246	246	0
1527755231.499310000	11.2246	74	1
1527755231.500638000	11.226	112	0
1527755231.500817000	11.2261	112	1
1527755231.501982000	11.2273	281	0
1527755231.503315000	11.2286	184	0
1527755231.503349000	11.2287	74	1
1527755231.504650000	11.23	118	0
1527755231.505990000	11.2313	115	0
1527755231.506045000	11.2314	74	1
1527755231.520348000	11.2457	74	0
1527755231.777756000	11.5031	1174	1
1527755231.777833000	11.5031	274	1
1527755231.792677000	11.518	74	0
1527755231.794016000	11.5193	74	0
1527755232.396488000	12.1218	377	1
1527755232.396601000	12.1219	1434	1
1527755232.396606000	12.1219	1434	1
1527755232.396609000	12.1219	236	1
1527755232.396686000	12.122	1434	1
1527755232.396690000	12.122	1434	1
1527755232.396694000	12.122	236	1
1527755232.396745000	12.1221	1434	1
1527755232.396753000	12.1221	1434	1
1527755232.396756000	12.1221	236	1
1527755232.396819000	12.1221	1434	1
1527755232.396824000	12.1221	1434	1
1527755232.396827000	12.1221	236	1
1527755232.412318000	12.1376	74	0
1527755232.412536000	12.1378	1434	1
1527755232.412541000	12.1379	1434	1
1527755232.412544000	12.1379	1434	1
1527755232.412548000	12.1379	1434	1
1527755232.412559000	12.1379	1434	1
1527755232.412562000	12.1379	1434	1
1527755232.412565000	12.1379	1434	1
1527755232.412568000	12.1379	1434	1
1527755232.412571000	12.1379	1434	1
1527755232.412582000	12.1379	1434	1
1527755232.412586000	12.1379	1000	1
1527755232.413635000	12.1389	74	0
1527755232.415027000	12.1403	74	0
1527755232.416365000	12.1417	74	0
1527755232.416542000	12.1419	1434	1
1527755232.416548000	12.1419	1434	1
1527755232.416552000	12.1419	236	1
1527755232.417700000	12.143	74	0
1527755232.419103000	12.1444	74	0
1527755232.419255000	12.1446	1434	1
1527755232.419262000	12.1446	1434	1
1527755232.419267000	12.1446	1434	1
1527755232.419272000	12.1446	1434	1
1527755232.419276000	12.1446	1434	1
1527755232.419281000	12.1446	1434	1
1527755232.419287000	12.1446	1434	1
1527755232.419293000	12.1446	1434	1
1527755232.419298000	12.1446	1434	1
1527755232.419308000	12.1446	1434	1
1527755232.419311000	12.1446	1000	1
1527755232.420446000	12.1458	74	0
1527755232.421726000	12.147	74	0
1527755232.421903000	12.1472	1434	1
1527755232.421906000	12.1472	95	1
1527755232.423118000	12.1484	74	0
1527755232.424449000	12.1498	74	0
1527755232.440570000	12.1659	74	0
1527755232.441912000	12.1672	74	0
1527755232.443246000	12.1686	74	0
1527755232.444594000	12.1699	74	0
1527755232.445995000	12.1713	74	0
1527755232.447395000	12.1727	74	0
1527755232.448700000	12.174	74	0
1527755232.450073000	12.1754	74	0
1527755232.451408000	12.1767	74	0
1527755232.452700000	12.178	74	0
1527755232.454081000	12.1794	74	0
1527755232.455416000	12.1807	74	0
1527755232.464584000	12.1899	74	0
1527755232.465922000	12.1912	74	0
1527755232.467327000	12.1926	74	0
1527755232.468613000	12.1939	74	0
1527755232.585444000	12.3108	420	0
1527755232.591272000	12.3166	104	0
1527755232.591301000	12.3166	74	1
1527755232.592563000	12.3179	112	0
1527755232.592757000	12.3181	112	1
1527755232.606748000	12.3321	74	0
1527755232.624886000	12.3502	283	0
1527755232.626221000	12.3515	183	0
1527755232.626250000	12.3516	74	1
1527755232.629248000	12.3546	273	0
1527755232.630586000	12.3559	203	0
1527755232.630610000	12.3559	74	1
1527755232.631945000	12.3573	112	0
1527755232.632058000	12.3574	112	1
1527755232.678287000	12.4036	367	1
1527755232.680255000	12.4056	302	1
1527755232.688486000	12.4138	74	0
1527755232.692100000	12.4174	74	0
1527755232.698091000	12.4234	74	0
1527755232.707314000	12.4326	383	1
1527755232.722857000	12.4482	74	0
1527755232.845464000	12.5708	280	0
1527755232.846783000	12.5721	242	0
1527755232.846819000	12.5721	74	1
1527755232.848589000	12.5739	150	0
1527755232.849928000	12.5752	314	0
1527755232.849954000	12.5753	74	1
1527755232.851292000	12.5766	112	0
1527755232.851416000	12.5767	112	1
1527755232.856267000	12.5816	281	0
1527755232.857712000	12.583	469	0
1527755232.857743000	12.5831	74	1
1527755232.857852000	12.5832	399	1
1527755232.857907000	12.5832	270	1
1527755232.860069000	12.5854	219	0
1527755232.861409000	12.5867	172	0
1527755232.861436000	12.5867	74	1
1527755232.862759000	12.5881	581	0
1527755232.864107000	12.5894	1024	0
1527755232.864134000	12.5894	74	1
1527755232.865426000	12.5907	141	0
1527755232.866838000	12.5922	74	0
1527755232.872553000	12.5979	74	0
1527755232.873877000	12.5992	74	0
1527755232.879485000	12.6048	245	0
1527755232.879537000	12.6049	74	1
1527755232.880834000	12.6061	112	0
1527755232.880959000	12.6063	112	1
1527755232.935561000	12.6609	74	0
1527755233.061140000	12.7865	281	0
1527755233.062481000	12.7878	355	0
1527755233.062512000	12.7878	74	1
1527755233.064555000	12.7899	263	0
1527755233.065901000	12.7912	269	0
1527755233.065936000	12.7912	74	1
1527755233.067321000	12.7926	112	0
1527755233.067449000	12.7928	112	1
1527755233.083650000	12.809	74	0
1527755233.319521000	13.0448	396	1
1527755233.319603000	13.0449	274	1
1527755233.333805000	13.0591	74	0
1527755233.335208000	13.0605	74	0
1527755233.519293000	13.2446	281	0
1527755233.520616000	13.2459	247	0
1527755233.520646000	13.246	74	1
1527755233.523903000	13.2492	231	0
1527755233.525227000	13.2505	113	0
1527755233.525255000	13.2506	74	1
1527755233.526595000	13.2519	112	0
1527755233.526740000	13.2521	112	1
1527755233.540933000	13.2662	74	0
1527755233.643590000	13.3689	399	1
1527755233.643644000	13.369	271	1
1527755233.658692000	13.384	74	0
1527755233.660065000	13.3854	74	0
1527755233.853110000	13.5784	281	0
1527755233.854456000	13.5798	396	0
1527755233.854483000	13.5798	74	1
1527755233.858371000	13.5837	249	0
1527755233.859663000	13.585	183	0
1527755233.859685000	13.585	74	1
1527755233.861006000	13.5863	112	0
1527755233.861169000	13.5865	112	1
1527755233.875759000	13.6011	74	0
1527755234.525249000	14.2506	538	1
1527755234.525331000	14.2506	271	1
1527755234.540205000	14.2655	74	0
1527755234.541797000	14.2671	74	0
1527755234.730778000	14.4561	281	0
1527755234.732100000	14.4574	176	0
1527755234.732130000	14.4574	74	1
1527755234.734809000	14.4601	252	0
1527755234.736137000	14.4615	168	0
1527755234.736162000	14.4615	74	1
1527755234.737582000	14.4629	112	0
1527755234.737844000	14.4632	112	1
1527755234.755020000	14.4803	74	0
1527755234.865124000	14.5904	431	1
1527755234.865208000	14.5905	270	1
1527755234.880018000	14.6053	74	0
1527755234.881359000	14.6067	74	0
1527755235.066608000	14.7919	283	0
1527755235.068015000	14.7933	366	0
1527755235.068044000	14.7934	74	1
1527755235.072487000	14.7978	324	0
1527755235.073828000	14.7991	269	0
1527755235.073852000	14.7992	74	1
1527755235.075187000	14.8005	112	0
1527755235.075423000	14.8007	112	1
1527755235.093892000	14.8192	74	0
1527755235.836600000	15.5619	400	1
1527755235.836650000	15.562	276	1
1527755235.851057000	15.5764	74	0
1527755235.852395000	15.5777	74	0
1527755236.068481000	15.7938	283	0
1527755236.069821000	15.7951	388	0
1527755236.069844000	15.7952	74	1
1527755236.073100000	15.7984	120	0
1527755236.074448000	15.7998	301	0
1527755236.074461000	15.7998	74	1
1527755236.075801000	15.8011	112	0
1527755236.076020000	15.8013	112	1
1527755236.090228000	15.8155	74	0
1527755236.115904000	15.8412	546	1
1527755236.115960000	15.8413	270	1
1527755236.131085000	15.8564	74	0
1527755236.132421000	15.8577	74	0
1527755236.314132000	16.0394	283	0
1527755236.315475000	16.0408	333	0
1527755236.315503000	16.0408	74	1
1527755236.319080000	16.0444	314	0
1527755236.320419000	16.0457	251	0
1527755236.320443000	16.0458	74	1
1527755236.321788000	16.0471	112	0
1527755236.322027000	16.0473	112	1
1527755236.335969000	16.0613	74	0
1527755236.606521000	16.3318	494	1
1527755236.606572000	16.3319	273	1
1527755236.625250000	16.3506	74	0
1527755236.626579000	16.3519	74	0
1527755236.807801000	16.5331	281	0
1527755236.809134000	16.5344	180	0
1527755236.809166000	16.5345	74	1
1527755236.812344000	16.5377	304	0
1527755236.813624000	16.5389	257	0
1527755236.813650000	16.539	74	1
1527755236.814996000	16.5403	112	0
1527755236.815218000	16.5405	112	1
1527755236.830083000	16.5554	74	0
1527755236.976621000	16.7019	1171	1
1527755236.976668000	16.702	271	1
1527755236.992622000	16.7179	74	0
1527755236.994001000	16.7193	74	0
1527755237.177423000	16.9027	281	0
1527755237.178682000	16.904	231	0
1527755237.178712000	16.904	74	1
1527755237.181830000	16.9071	251	0
1527755237.183170000	16.9085	191	0
1527755237.183195000	16.9085	74	1
1527755237.184479000	16.9098	112	0
1527755237.184698000	16.91	112	1
1527755237.198710000	16.924	74	0
1527755237.497397000	17.2227	400	1
1527755237.497451000	17.2228	278	1
1527755237.514043000	17.2394	74	0
1527755237.515370000	17.2407	74	0
1527755237.745055000	17.4704	283	0
1527755237.746389000	17.4717	315	0
1527755237.746425000	17.4717	74	1
1527755237.750483000	17.4758	294	0
1527755237.751816000	17.4771	202	0
1527755237.751838000	17.4772	74	1
1527755237.753109000	17.4784	112	0
1527755237.753326000	17.4786	112	1
1527755237.767021000	17.4923	74	0
1527755237.997839000	17.7232	396	1
1527755237.997895000	17.7232	278	1
1527755238.012882000	17.7382	74	0
1527755238.014225000	17.7395	74	0
1527755238.196609000	17.9219	281	0
1527755238.198010000	17.9233	278	0
1527755238.198040000	17.9234	74	1
1527755238.201804000	17.9271	189	0
1527755238.203106000	17.9284	304	0
1527755238.203130000	17.9284	74	1
1527755238.204511000	17.9298	112	0
1527755238.204771000	17.9301	112	1
1527755238.219520000	17.9448	74	0
1527755238.538353000	18.2637	400	1
1527755238.538440000	18.2638	272	1
1527755238.552849000	18.2782	74	0
1527755238.554143000	18.2795	74	0
1527755238.741224000	18.4665	281	0
1527755238.742551000	18.4679	192	0
1527755238.742583000	18.4679	74	1
1527755238.745257000	18.4706	358	0
1527755238.746584000	18.4719	140	0
1527755238.746609000	18.4719	74	1
1527755238.747935000	18.4732	112	0
1527755238.748114000	18.4734	112	1
1527755238.762180000	18.4875	74	0
1527755238.816190000	18.5415	396	1
1527755238.816229000	18.5415	272	1
1527755238.830798000	18.5561	74	0
1527755238.835730000	18.561	74	0
1527755238.963544000	18.6889	281	0
1527755238.964882000	18.6902	266	0
1527755238.964910000	18.6902	74	1
1527755238.967849000	18.6932	118	0
1527755238.969137000	18.6945	163	0
1527755238.969161000	18.6945	74	1
1527755238.970556000	18.6959	112	0
1527755238.970766000	18.6961	112	1
1527755238.984680000	18.71	74	0
1527755239.437615000	19.1629	398	1
1527755239.437701000	19.163	274	1
1527755239.457308000	19.1826	74	0
1527755239.458597000	19.1839	74	0
1527755239.647308000	19.3726	283	0
1527755239.648603000	19.3739	377	0
1527755239.648636000	19.374	74	1
1527755239.651698000	19.377	266	0
1527755239.653090000	19.3784	141	0
1527755239.653114000	19.3784	74	1
1527755239.654454000	19.3798	112	0
1527755239.654683000	19.38	112	1
1527755239.669945000	19.3953	74	0
1527755239.727554000	19.4529	399	1
1527755239.727641000	19.453	275	1
1527755239.741987000	19.4673	74	0
1527755239.743328000	19.4686	74	0
1527755239.872079000	19.5974	284	0
1527755239.873422000	19.5987	385	0
1527755239.873451000	19.5988	74	1
1527755239.877564000	19.6029	138	0
1527755239.878914000	19.6042	329	0
1527755239.878941000	19.6043	74	1
1527755239.880231000	19.6055	112	0
1527755239.880447000	19.6058	112	1
1527755239.894345000	19.6197	74	0
1527755240.096619000	19.8219	543	1
1527755240.096669000	19.822	277	1
1527755240.111122000	19.8364	74	0
1527755240.112468000	19.8378	74	0
1527755240.255891000	19.9812	281	0
1527755240.257313000	19.9826	426	0
1527755240.257345000	19.9827	74	1
1527755240.259986000	19.9853	294	0
1527755240.261246000	19.9866	196	0
1527755240.261268000	19.9866	74	1
1527755240.262606000	19.9879	112	0
1527755240.262820000	19.9881	112	1
1527755240.287069000	20.0124	74	0
1527755240.530749000	20.2561	435	1
1527755240.530827000	20.2561	281	1
1527755240.544901000	20.2702	74	0
1527755240.546227000	20.2715	74	0
1527755240.730019000	20.4553	283	0
1527755240.731349000	20.4567	379	0
1527755240.731380000	20.4567	74	1
1527755240.734372000	20.4597	313	0
1527755240.735807000	20.4611	278	0
1527755240.735835000	20.4611	74	1
1527755240.737218000	20.4625	112	0
1527755240.737462000	20.4628	112	1
1527755240.751450000	20.4768	74	0
1527755240.948405000	20.6737	548	1
1527755240.948485000	20.6738	276	1
1527755240.962808000	20.6881	74	0
1527755240.964133000	20.6894	74	0
1527755241.163947000	20.8893	283	0
1527755241.165337000	20.8907	323	0
1527755241.165369000	20.8907	74	1
1527755241.168101000	20.8934	198	0
1527755241.169442000	20.8948	220	0
1527755241.169470000	20.8948	74	1
1527755241.170778000	20.8961	112	0
1527755241.170906000	20.8962	112	1
1527755241.185705000	20.911	74	0
1527755241.374897000	21.1002	494	1
1527755241.374975000	21.1003	279	1
1527755241.389938000	21.1153	74	0
1527755241.391280000	21.1166	74	0
1527755241.521489000	21.2468	283	0
1527755241.522822000	21.2481	377	0
1527755241.522847000	21.2482	74	1
1527755241.526471000	21.2518	155	0
1527755241.527877000	21.2532	316	0
1527755241.527892000	21.2532	74	1
1527755241.529217000	21.2545	112	0
1527755241.529366000	21.2547	112	1
1527755241.543246000	21.2686	74	0
1527755241.882038000	21.6074	1172	1
1527755241.882119000	21.6074	272	1
1527755241.904239000	21.6296	74	0
1527755241.905577000	21.6309	74	0
1527755242.089227000	21.8145	283	0
1527755242.090547000	21.8159	218	0
1527755242.090572000	21.8159	74	1
1527755242.093355000	21.8187	221	0
1527755242.132827000	21.8581	325	0
1527755242.132858000	21.8582	74	1
1527755242.134132000	21.8594	112	0
1527755242.134276000	21.8596	112	1
1527755242.148261000	21.8736	74	0
1527755242.205042000	21.9304	397	1
1527755242.205091000	21.9304	272	1
1527755242.235212000	21.9605	74	0
1527755242.236547000	21.9619	74	0
1527755242.417899000	22.1432	281	0
1527755242.419237000	22.1446	296	0
1527755242.419267000	22.1446	74	1
1527755242.422809000	22.1481	161	0
1527755242.424151000	22.1495	206	0
1527755242.424181000	22.1495	74	1
1527755242.425508000	22.1508	112	0
1527755242.425647000	22.151	112	1
1527755242.439974000	22.1653	74	0
1527755242.629792000	22.3551	396	1
1527755242.629879000	22.3552	274	1
1527755242.644614000	22.3699	74	0
1527755242.646015000	22.3713	74	0
1527755242.848033000	22.5733	281	0
1527755242.849338000	22.5747	386	0
1527755242.849372000	22.5747	74	1
1527755242.852589000	22.5779	297	0
1527755242.853919000	22.5792	158	0
1527755242.853940000	22.5793	74	1
1527755242.855187000	22.5805	112	0
1527755242.855368000	22.5807	112	1
1527755242.869859000	22.5952	74	0
1527755243.069610000	22.7949	400	1
1527755243.069708000	22.795	273	1
1527755243.084052000	22.8094	74	0
1527755243.085359000	22.8107	74	0
1527755243.269297000	22.9946	283	0
1527755243.270634000	22.9959	395	0
1527755243.270666000	22.996	74	1
1527755243.273512000	22.9988	300	0
1527755243.274845000	23.0002	158	0
1527755243.274873000	23.0002	74	1
1527755243.276115000	23.0014	112	0
1527755243.276255000	23.0016	112	1
1527755243.291071000	23.0164	74	0
1527755243.381931000	23.1072	396	1
1527755243.381974000	23.1073	274	1
1527755243.396414000	23.1217	74	0
1527755243.397789000	23.1231	74	0
1527755243.585883000	23.3112	281	0
1527755243.587271000	23.3126	247	0
1527755243.587313000	23.3126	74	1
1527755243.590271000	23.3156	292	0
1527755243.591604000	23.3169	295	0
1527755243.591627000	23.3169	74	1
1527755243.592896000	23.3182	112	0
1527755243.593108000	23.3184	112	1
1527755243.611530000	23.3368	74	0
1527755243.952757000	23.6781	396	1
1527755243.952810000	23.6781	276	1
1527755243.970251000	23.6956	74	0
1527755243.971578000	23.6969	74	0
1527755244.158078000	23.8834	281	0
1527755244.159417000	23.8847	370	0
1527755244.159450000	23.8848	74	1
1527755244.162482000	23.8878	362	0
1527755244.163828000	23.8891	356	0
1527755244.163862000	23.8892	74	1
1527755244.165184000	23.8905	112	0
1527755244.165337000	23.8907	112	1
1527755244.179702000	23.905	74	0
1527755244.221532000	23.9468	395	1
1527755244.221605000	23.9469	277	1
1527755244.235471000	23.9608	74	0
1527755244.236871000	23.9622	74	0
1527755244.426238000	24.1516	283	0
1527755244.427607000	24.1529	322	0
1527755244.427642000	24.153	74	1
1527755244.430986000	24.1563	248	0
1527755244.432383000	24.1577	245	0
1527755244.432409000	24.1577	74	1
1527755244.433706000	24.159	112	0
1527755244.433953000	24.1593	112	1
1527755244.449818000	24.1751	74	0
1527755244.526205000	24.2515	396	1
1527755244.526262000	24.2516	273	1
1527755244.540444000	24.2658	74	0
1527755244.541804000	24.2671	74	0
1527755244.725573000	24.4509	281	0
1527755244.726916000	24.4522	404	0
1527755244.726946000	24.4523	74	1
1527755244.729701000	24.455	164	0
1527755244.731144000	24.4565	327	0
1527755244.731170000	24.4565	74	1
1527755244.732422000	24.4577	112	0
1527755244.732576000	24.4579	112	1
1527755244.746898000	24.4722	74	0
1527755245.056904000	24.7822	542	1
1527755245.056956000	24.7823	278	1
1527755245.071503000	24.7968	74	0
1527755245.076193000	24.8015	74	0
1527755245.240123000	24.9654	281	0
1527755245.241461000	24.9668	267	0
1527755245.241492000	24.9668	74	1
1527755245.244227000	24.9695	214	0
1527755245.245520000	24.9708	321	0
1527755245.245546000	24.9709	74	1
1527755245.246872000	24.9722	112	0
1527755245.247091000	24.9724	112	1
1527755245.261217000	24.9865	74	0
1527755245.476829000	25.2021	433	1
1527755245.476916000	25.2022	275	1
1527755245.493489000	25.2188	74	0
1527755245.494805000	25.2201	74	0
1527755245.676133000	25.4014	281	0
1527755245.677501000	25.4028	238	0
1527755245.677535000	25.4028	74	1
1527755245.680316000	25.4056	244	0
1527755245.681592000	25.4069	140	0
1527755245.681616000	25.4069	74	1
1527755245.682990000	25.4083	112	0
1527755245.683232000	25.4085	112	1
1527755245.697500000	25.4228	74	0
1527755245.767605000	25.4929	549	1
1527755245.767647000	25.493	272	1
1527755245.783201000	25.5085	74	0
1527755245.784506000	25.5098	74	0
1527755245.911531000	25.6368	283	0
1527755245.912843000	25.6382	263	0
1527755245.912875000	25.6382	74	1
1527755245.915917000	25.6412	296	0
1527755245.917309000	25.6426	104	0
1527755245.917336000	25.6426	74	1
1527755245.918598000	25.6439	112	0
1527755245.918803000	25.6441	112	1
1527755245.934364000	25.6597	74	0
1527755246.080630000	25.8059	396	1
1527755246.080672000	25.806	272	1
1527755246.106918000	25.8322	74	0
1527755246.108327000	25.8336	74	0
1527755246.233313000	25.9586	283	0
1527755246.234599000	25.9599	199	0
1527755246.234629000	25.9599	74	1
1527755246.237426000	25.9627	259	0
1527755246.238763000	25.9641	278	0
1527755246.238789000	25.9641	74	1
1527755246.240102000	25.9654	112	0
1527755246.240336000	25.9656	112	1
1527755246.255218000	25.9805	74	0
1527755246.489127000	26.2144	490	1
1527755246.489211000	26.2145	275	1
1527755246.503920000	26.2292	74	0
1527755246.505262000	26.2306	74	0
1527755246.696350000	26.4217	283	0
1527755246.697744000	26.4231	358	0
1527755246.697767000	26.4231	74	1
1527755246.701194000	26.4265	227	0
1527755246.702507000	26.4278	144	0
1527755246.702521000	26.4278	74	1
1527755246.703897000	26.4292	112	0
1527755246.704108000	26.4294	112	1
1527755246.720240000	26.4456	74	0
1527755246.940960000	26.6663	1173	1
1527755246.941040000	26.6664	272	1
1527755246.956210000	26.6815	74	0
1527755246.957567000	26.6829	74	0
1527755247.152607000	26.8779	281	0
1527755247.154004000	26.8793	317	0
1527755247.154039000	26.8794	74	1
1527755247.158143000	26.8835	145	0
1527755247.159495000	26.8848	353	0
1527755247.159515000	26.8848	74	1
1527755247.160853000	26.8862	112	0
1527755247.161110000	26.8864	112	1
1527755247.174939000	26.9003	74	0
1527755248.249094000	27.9744	396	1
1527755248.249137000	27.9745	273	1
1527755248.263541000	27.9889	74	0
1527755248.264810000	27.9901	74	0
1527755248.393027000	28.1183	281	0
1527755248.394300000	28.1196	201	0
1527755248.394332000	28.1196	74	1
1527755248.397996000	28.1233	180	0
1527755248.399270000	28.1246	212	0
1527755248.399292000	28.1246	74	1
1527755248.400649000	28.126	112	0
1527755248.400891000	28.1262	112	1
1527755248.414629000	28.1399	74	0
1527755248.488421000	28.2137	398	1
1527755248.488469000	28.2138	274	1
1527755248.503089000	28.2284	74	0
1527755248.504429000	28.2297	74	0
1527755248.687982000	28.4133	285	0
1527755248.689261000	28.4146	418	0
1527755248.689295000	28.4146	74	1
1527755248.692213000	28.4175	218	0
1527755248.693558000	28.4189	222	0
1527755248.693583000	28.4189	74	1
1527755248.694824000	28.4201	112	0
1527755248.694985000	28.4203	112	1
1527755248.709383000	28.4347	74	0
1527755248.731374000	28.4567	398	1
1527755248.731448000	28.4568	272	1
1527755248.745879000	28.4712	74	0
1527755248.747264000	28.4726	74	0
1527755248.936177000	28.6615	284	0
1527755248.937671000	28.663	321	0
1527755248.937703000	28.663	74	1
1527755248.941560000	28.6669	361	0
1527755248.942916000	28.6682	183	0
1527755248.942933000	28.6682	74	1
1527755248.944262000	28.6696	112	0
1527755248.944434000	28.6697	112	1
1527755248.960149000	28.6855	74	0
1527755249.061835000	28.7871	400	1
1527755249.061916000	28.7872	276	1
1527755249.088083000	28.8134	74	0
1527755249.102647000	28.828	74	0
1527755249.272775000	28.9981	282	0
1527755249.274117000	28.9994	401	0
1527755249.274147000	28.9995	74	1
1527755249.275408000	29.0007	354	0
1527755249.276813000	29.0021	236	0
1527755249.276835000	29.0021	74	1
1527755249.278147000	29.0035	112	0
1527755249.278323000	29.0036	112	1
1527755249.292295000	29.0176	74	0
1527755249.685624000	29.4109	396	1
1527755249.685713000	29.411	272	1
1527755249.701200000	29.4265	74	0
1527755249.702540000	29.4279	74	0
1527755249.886147000	29.6115	282	0
1527755249.887521000	29.6128	226	0
1527755249.887554000	29.6129	74	1
1527755249.896495000	29.6218	136	0
1527755249.897940000	29.6233	216	0
1527755249.897958000	29.6233	74	1
1527755249.899277000	29.6246	112	0
1527755249.899394000	29.6247	112	1
1527755249.925497000	29.6508	74	0
1527755249.977446000	29.7028	396	1
1527755249.977490000	29.7028	274	1
1527755249.991540000	29.7169	74	0
1527755249.992867000	29.7182	74	0
1527755250.188038000	29.9134	284	0
1527755250.189347000	29.9147	224	0
1527755250.189379000	29.9147	74	1
1527755250.192080000	29.9174	310	0
1527755250.193353000	29.9187	280	0
1527755250.193375000	29.9187	74	1
1527755250.194699000	29.92	112	0
1527755250.194862000	29.9202	112	1
1527755250.212136000	29.9374	74	0
1527755250.400838000	30.1262	543	1
1527755250.400882000	30.1262	279	1
1527755250.448074000	30.1734	74	0
1527755250.461904000	30.1872	74	0
1527755250.639002000	30.3643	284	0
1527755250.640328000	30.3656	333	0
1527755250.640362000	30.3657	74	1
1527755250.643129000	30.3684	279	0
1527755250.644402000	30.3697	241	0
1527755250.644427000	30.3697	74	1
1527755250.645758000	30.3711	112	0
1527755250.645929000	30.3712	112	1
1527755250.661112000	30.3864	74	0
1527755250.772043000	30.4974	408	1
1527755250.772089000	30.4974	274	1
1527755250.786288000	30.5116	74	0
1527755250.787629000	30.5129	74	0
1527755250.978235000	30.7035	282	0
1527755250.979568000	30.7049	228	0
1527755250.979599000	30.7049	74	1
1527755250.983652000	30.709	195	0
1527755250.985051000	30.7104	287	0
1527755250.985078000	30.7104	74	1
1527755250.986330000	30.7116	112	0
1527755250.986519000	30.7118	112	1
1527755251.000421000	30.7257	74	0
1527755251.239708000	30.965	422	1
1527755251.239765000	30.9651	275	1
1527755251.254392000	30.9797	74	0
1527755251.255721000	30.981	74	0
1527755251.440407000	31.1657	284	0
1527755251.441703000	31.167	421	0
1527755251.441727000	31.167	74	1
1527755251.444576000	31.1699	195	0
1527755251.445986000	31.1713	238	0
1527755251.446010000	31.1713	74	1
1527755251.447405000	31.1727	112	0
1527755251.447613000	31.1729	112	1
1527755251.461397000	31.1867	74	0
1527755251.654611000	31.3799	550	1
1527755251.654668000	31.38	280	1
1527755251.669199000	31.3945	74	0
1527755251.670666000	31.396	74	0
1527755251.810194000	31.5355	282	0
1527755251.811469000	31.5368	399	0
1527755251.811501000	31.5368	74	1
1527755251.814603000	31.5399	195	0
1527755251.815993000	31.5413	292	0
1527755251.816018000	31.5413	74	1
1527755251.817407000	31.5427	112	0
1527755251.817656000	31.543	112	1
1527755251.832269000	31.5576	74	0
1527755252.234668000	31.96	490	1
1527755252.234725000	31.96	276	1
1527755252.248936000	31.9742	74	0
1527755252.254206000	31.9795	74	0
1527755252.549797000	32.2751	284	0
1527755252.551130000	32.2764	202	0
1527755252.551163000	32.2765	74	1
1527755252.555881000	32.2812	237	0
1527755252.557223000	32.2825	134	0
1527755252.557247000	32.2826	74	1
1527755252.558607000	32.2839	112	0
1527755252.558847000	32.2842	112	1
1527755252.572483000	32.2978	74	0
1527755253.105958000	32.8313	1172	1
1527755253.106008000	32.8313	275	1
1527755253.121477000	32.8468	74	0
1527755253.122816000	32.8481	74	0
1527755253.254990000	32.9803	284	0
1527755253.256317000	32.9816	273	0
1527755253.256352000	32.9817	74	1
1527755253.258865000	32.9842	359	0
1527755253.260202000	32.9855	156	0
1527755253.260226000	32.9855	74	1
1527755253.261489000	32.9868	112	0
1527755253.261634000	32.9869	112	1
1527755253.275580000	33.0009	74	0
1527755253.366709000	33.092	400	1
1527755253.366792000	33.0921	273	1
1527755253.381462000	33.1068	74	0
1527755253.382799000	33.1081	74	0
1527755253.486644000	33.212	284	0
1527755253.488087000	33.2134	334	0
1527755253.488117000	33.2134	74	1
1527755253.489454000	33.2148	232	0
1527755253.490788000	33.2161	115	0
1527755253.490812000	33.2161	74	1
1527755253.492053000	33.2174	112	0
1527755253.492223000	33.2175	112	1
1527755253.507318000	33.2326	74	0
1527755253.676142000	33.4015	399	1
1527755253.676219000	33.4015	274	1
1527755253.690741000	33.4161	74	0
1527755253.802339000	33.5277	282	0
1527755253.803627000	33.5289	210	0
1527755253.803653000	33.529	74	1
1527755253.805953000	33.5313	209	0
1527755253.807352000	33.5327	180	0
1527755253.807373000	33.5327	74	1
1527755253.808658000	33.534	112	0
1527755253.808859000	33.5342	112	1
1527755253.836678000	33.562	74	0
1527755254.085817000	33.8111	396	1
1527755254.085871000	33.8112	276	1
1527755254.100486000	33.8258	74	0
1527755254.101825000	33.8271	74	0
1527755254.398696000	34.124	284	0
1527755254.400063000	34.1254	377	0
1527755254.400095000	34.1254	74	1
1527755254.403086000	34.1284	230	0
1527755254.404431000	34.1297	267	0
1527755254.404455000	34.1298	74	1
1527755254.405796000	34.1311	112	0
1527755254.406026000	34.1313	112	1
1527755254.420208000	34.1455	74	0
1527755254.574702000	34.3	397	1
1527755254.574744000	34.3001	275	1
1527755254.589292000	34.3146	74	0
1527755254.590621000	34.3159	74	0
1527755254.711269000	34.4366	281	0
1527755254.712703000	34.438	253	0
1527755254.712734000	34.438	74	1
1527755254.717854000	34.4432	331	0
1527755254.719189000	34.4445	118	0
1527755254.719212000	34.4445	74	1
1527755254.720542000	34.4459	112	0
1527755254.720726000	34.446	112	1
1527755254.735843000	34.4612	74	0
1527755254.995020000	34.7203	396	1
1527755254.995074000	34.7204	274	1
1527755255.010828000	34.7361	74	0
1527755255.012169000	34.7375	74	0
1527755255.118057000	34.8434	281	0
1527755255.119392000	34.8447	252	0
1527755255.119423000	34.8447	74	1
1527755255.122227000	34.8475	158	0
1527755255.123575000	34.8489	300	0
1527755255.123598000	34.8489	74	1
1527755255.124934000	34.8502	112	0
1527755255.125201000	34.8505	112	1
1527755255.139215000	34.8645	74	0
1527755255.364784000	35.0901	396	1
1527755255.364872000	35.0902	273	1
1527755255.381625000	35.1069	74	0
1527755255.383040000	35.1084	74	0
1527755255.500012000	35.2253	285	0
1527755255.501344000	35.2267	215	0
1527755255.501373000	35.2267	74	1
1527755255.503339000	35.2287	185	0
1527755255.504619000	35.2299	189	0
1527755255.504643000	35.23	74	1
1527755255.505971000	35.2313	112	0
1527755255.506309000	35.2316	112	1
1527755255.520300000	35.2456	74	0
1527755255.721090000	35.4464	543	1
1527755255.721144000	35.4465	276	1
1527755255.735474000	35.4608	74	0
1527755255.748636000	35.4739	74	0
1527755255.858950000	35.5843	283	0
1527755255.860296000	35.5856	292	0
1527755255.860323000	35.5856	74	1
1527755255.863297000	35.5886	352	0
1527755255.864606000	35.5899	345	0
1527755255.864630000	35.5899	74	1
1527755255.865996000	35.5913	112	0
1527755255.866225000	35.5915	112	1
1527755255.881456000	35.6068	74	0
1527755256.683265000	36.4086	409	1
1527755256.683321000	36.4086	276	1
1527755256.707740000	36.4331	74	0
1527755256.709342000	36.4347	74	0
1527755256.822250000	36.5476	281	0
1527755256.823582000	36.5489	363	0
1527755256.823615000	36.5489	74	1
1527755256.824873000	36.5502	278	0
1527755256.826209000	36.5515	143	0
1527755256.826234000	36.5515	74	1
1527755256.827602000	36.5529	112	0
1527755256.827743000	36.5531	112	1
1527755256.842523000	36.5678	74	0
1527755257.013095000	36.7384	422	1
1527755257.013152000	36.7385	277	1
1527755257.028338000	36.7537	74	0
1527755257.037135000	36.7624	74	0
1527755257.144712000	36.87	283	0
1527755257.146089000	36.8714	205	0
1527755257.146119000	36.8714	74	1
1527755257.150701000	36.876	274	0
1527755257.152085000	36.8774	216	0
1527755257.152109000	36.8774	74	1
1527755257.153446000	36.8788	112	0
1527755257.153678000	36.879	112	1
1527755257.167655000	36.893	74	0
1527755257.437313000	37.1626	396	1
1527755257.437352000	37.1627	273	1
1527755257.466480000	37.1918	74	0
1527755257.467888000	37.1932	74	0
1527755257.584904000	37.3102	281	0
1527755257.586248000	37.3116	425	0
1527755257.586279000	37.3116	74	1
1527755257.589203000	37.3145	322	0
1527755257.590541000	37.3159	330	0
1527755257.590564000	37.3159	74	1
1527755257.591904000	37.3172	112	0
1527755257.592020000	37.3173	112	1
1527755257.606135000	37.3314	74	0
1527755257.797222000	37.5225	543	1
1527755257.797276000	37.5226	274	1
1527755257.821598000	37.5469	74	0
1527755257.822980000	37.5483	74	0
1527755257.934980000	37.6603	281	0
1527755257.936325000	37.6616	297	0
1527755257.936355000	37.6617	74	1
1527755257.939293000	37.6646	134	0
1527755257.940597000	37.6659	107	0
1527755257.940619000	37.6659	74	1
1527755257.942046000	37.6674	112	0
1527755257.942275000	37.6676	112	1
1527755257.957144000	37.6825	74	0
1527755258.236949000	37.9623	488	1
1527755258.236990000	37.9623	276	1
1527755258.273641000	37.999	74	0
1527755258.275032000	38.0003	74	0
1527755258.399822000	38.1251	284	0
1527755258.401156000	38.1265	325	0
1527755258.401187000	38.1265	74	1
1527755258.405324000	38.1306	355	0
1527755258.406607000	38.1319	188	0
1527755258.406627000	38.1319	74	1
1527755258.408080000	38.1334	112	0
1527755258.408349000	38.1337	112	1
1527755258.422517000	38.1478	74	0
1527755258.518194000	38.2435	1172	1
1527755258.518277000	38.2436	274	1
1527755258.532604000	38.2579	74	0
1527755258.533979000	38.2593	74	0
1527755258.792817000	38.5181	282	0
1527755258.794077000	38.5194	260	0
1527755258.794104000	38.5194	74	1
1527755258.797235000	38.5225	122	0
1527755258.798643000	38.524	346	0
1527755258.798668000	38.524	74	1
1527755258.800002000	38.5253	112	0
1527755258.800134000	38.5254	112	1
1527755258.814236000	38.5395	74	0
1527755258.977408000	38.7027	398	1
1527755258.977453000	38.7028	275	1
1527755258.992467000	38.7178	74	0
1527755258.993807000	38.7191	74	0
1527755259.108785000	38.8341	282	0
1527755259.110068000	38.8354	424	0
1527755259.110095000	38.8354	74	1
1527755259.113484000	38.8388	145	0
1527755259.114827000	38.8401	295	0
1527755259.114848000	38.8402	74	1
1527755259.116191000	38.8415	112	0
1527755259.116444000	38.8418	112	1
1527755259.131408000	38.8567	74	0
1527755259.387030000	39.1123	395	1
1527755259.387110000	39.1124	275	1
1527755259.401465000	39.1268	74	0
1527755259.402829000	39.1281	74	0
1527755259.512894000	39.2382	285	0
1527755259.514229000	39.2395	281	0
1527755259.514260000	39.2396	74	1
1527755259.519015000	39.2443	214	0
1527755259.520357000	39.2457	282	0
1527755259.520376000	39.2457	74	1
1527755259.521655000	39.247	112	0
1527755259.521875000	39.2472	112	1
1527755259.536866000	39.2622	74	0
1527755259.687178000	39.4125	400	1
1527755259.687234000	39.4125	274	1
1527755259.701555000	39.4269	74	0
1527755259.702909000	39.4282	74	0
1527755259.811486000	39.5368	284	0
1527755259.812901000	39.5382	244	0
1527755259.812929000	39.5382	74	1
1527755259.816334000	39.5416	206	0
1527755259.817705000	39.543	280	0
1527755259.817730000	39.543	74	1
1527755259.819102000	39.5444	112	0
1527755259.819347000	39.5447	112	1
1527755259.833277000	39.5586	74	0
1527755260.079927000	39.8052	400	1
1527755260.080005000	39.8053	278	1
1527755260.095712000	39.821	74	0
1527755260.097054000	39.8224	74	0
1527755260.220615000	39.9459	281	0
1527755260.221925000	39.9472	251	0
1527755260.221956000	39.9473	74	1
1527755260.225470000	39.9508	209	0
1527755260.226815000	39.9521	321	0
1527755260.226842000	39.9522	74	1
1527755260.228152000	39.9535	112	0
1527755260.228307000	39.9536	112	1
1527755260.244308000	39.9696	74	0
1527755260.399049000	40.1244	394	1
1527755260.399091000	40.1244	275	1
1527755260.413153000	40.1385	74	0
1527755260.414490000	40.1398	74	0
1527755260.533709000	40.259	282	0
1527755260.535083000	40.2604	173	0
1527755260.535111000	40.2604	74	1
1527755260.537977000	40.2633	337	0
1527755260.539369000	40.2647	157	0
1527755260.539392000	40.2647	74	1
1527755260.540699000	40.266	112	0
1527755260.540903000	40.2662	112	1
1527755260.555228000	40.2805	74	0
1527755261.189862000	40.9152	395	1
1527755261.189939000	40.9153	274	1
1527755261.204988000	40.9303	74	0
1527755261.209991000	40.9353	74	0
1527755261.326005000	41.0513	285	0
1527755261.327369000	41.0527	223	0
1527755261.327394000	41.0527	74	1
1527755261.329463000	41.0548	303	0
1527755261.330806000	41.0561	334	0
1527755261.330832000	41.0561	74	1
1527755261.332167000	41.0575	112	0
1527755261.332401000	41.0577	112	1
1527755261.358542000	41.0839	74	0
1527755261.420377000	41.1457	543	1
1527755261.420431000	41.1457	273	1
1527755261.434948000	41.1603	74	0
1527755261.436285000	41.1616	74	0
1527755261.562733000	41.288	284	0
1527755261.564043000	41.2894	213	0
1527755261.564075000	41.2894	74	1
1527755261.567552000	41.2929	281	0
1527755261.568885000	41.2942	127	0
1527755261.568904000	41.2942	74	1
1527755261.570290000	41.2956	112	0
1527755261.570520000	41.2958	112	1
1527755261.586027000	41.3113	74	0
1527755261.720240000	41.4456	435	1
1527755261.720285000	41.4456	276	1
1527755261.734706000	41.46	74	0
1527755261.851493000	41.5768	284	0
1527755261.852815000	41.5781	419	0
1527755261.852847000	41.5782	74	1
1527755261.855207000	41.5805	316	0
1527755261.856537000	41.5819	107	0
1527755261.856564000	41.5819	74	1
1527755261.858006000	41.5833	112	0
1527755261.858240000	41.5836	112	1
1527755261.872685000	41.598	74	0
1527755262.001128000	41.7264	397	1
1527755262.001170000	41.7265	273	1
1527755262.015281000	41.7406	74	0
1527755262.016622000	41.7419	74	0
1527755262.146018000	41.8713	284	0
1527755262.147430000	41.8727	322	0
1527755262.147451000	41.8728	74	1
1527755262.150220000	41.8755	194	0
1527755262.151557000	41.8769	109	0
1527755262.151569000	41.8769	74	1
1527755262.152921000	41.8782	112	0
1527755262.153113000	41.8784	112	1
1527755262.167460000	41.8928	74	0
1527755262.301456000	42.0268	546	1
1527755262.301542000	42.0269	276	1
1527755262.315601000	42.0409	74	0
1527755262.432938000	42.1583	284	0
1527755262.434274000	42.1596	374	0
1527755262.434300000	42.1596	74	1
1527755262.437165000	42.1625	132	0
1527755262.438594000	42.1639	110	0
1527755262.438609000	42.1639	74	1
1527755262.439935000	42.1652	112	0
1527755262.440145000	42.1655	112	1
1527755262.458515000	42.1838	74	0
1527755262.511236000	42.2365	490	1
1527755262.511320000	42.2366	273	1
1527755262.526030000	42.2513	74	0
1527755262.642023000	42.3673	282	0
1527755262.643479000	42.3688	293	0
1527755262.643511000	42.3688	74	1
1527755262.645488000	42.3708	219	0
1527755262.646828000	42.3721	314	0
1527755262.646848000	42.3722	74	1
1527755262.648245000	42.3736	112	0
1527755262.648485000	42.3738	112	1
1527755262.663289000	42.3886	74	0
1527755262.731333000	42.4566	1172	1
1527755262.731413000	42.4567	273	1
1527755262.746839000	42.4722	74	0
1527755262.862556000	42.5879	281	0
1527755262.863892000	42.5892	291	0
1527755262.863923000	42.5892	74	1
1527755262.866458000	42.5918	336	0
1527755262.867857000	42.5932	320	0
1527755262.867953000	42.5933	74	1
1527755262.869237000	42.5946	112	0
1527755262.869409000	42.5947	112	1
1527755262.883601000	42.6089	74	0
1527755263.011506000	42.7368	395	1
1527755263.011549000	42.7369	278	1
1527755263.026536000	42.7518	74	0
1527755263.132129000	42.8574	284	0
1527755263.133481000	42.8588	373	0
1527755263.133507000	42.8588	74	1
1527755263.136262000	42.8616	170	0
1527755263.137733000	42.863	112	0
1527755263.137748000	42.8631	74	1
1527755263.139091000	42.8644	112	0
1527755263.139274000	42.8646	112	1
1527755263.154370000	42.8797	74	0
1527755263.681819000	43.4071	396	1
1527755263.681873000	43.4072	274	1
1527755263.696121000	43.4214	74	0
1527755263.697550000	43.4229	74	0
1527755263.864482000	43.5898	285	0
1527755263.865808000	43.5911	391	0
1527755263.865843000	43.5912	74	1
1527755263.870101000	43.5954	125	0
1527755263.871451000	43.5968	245	0
1527755263.871476000	43.5968	74	1
1527755263.872738000	43.5981	112	0
1527755263.872931000	43.5982	112	1
1527755263.888244000	43.6136	74	0
1527755263.911297000	43.6366	401	1
1527755263.911378000	43.6367	277	1
1527755263.930138000	43.6555	74	0
1527755263.931488000	43.6568	74	0
1527755264.053223000	43.7785	282	0
1527755264.054609000	43.7799	356	0
1527755264.054643000	43.78	74	1
1527755264.058639000	43.784	294	0
1527755264.060032000	43.7853	247	0
1527755264.060059000	43.7854	74	1
1527755264.061346000	43.7867	112	0
1527755264.061510000	43.7868	112	1
1527755264.080914000	43.8062	74	0
1527755264.226221000	43.9515	396	1
1527755264.226262000	43.9516	273	1
1527755264.239874000	43.9652	74	0
1527755264.241149000	43.9665	74	0
1527755264.364939000	44.0903	282	0
1527755264.366271000	44.0916	246	0
1527755264.366302000	44.0916	74	1
1527755264.372106000	44.0974	159	0
1527755264.373453000	44.0988	347	0
1527755264.373475000	44.0988	74	1
1527755264.374813000	44.1001	112	0
1527755264.375049000	44.1004	112	1
1527755264.399068000	44.1244	74	0
1527755269.291285000	49.0166	398	1
1527755269.291327000	49.0166	274	1
1527755269.306099000	49.0314	74	0
1527755269.307558000	49.0329	74	0
1527755269.483484000	49.2088	282	0
1527755269.484825000	49.2101	425	0
1527755269.484856000	49.2102	74	1
1527755269.488112000	49.2134	367	0
1527755269.489459000	49.2148	343	0
1527755269.489483000	49.2148	74	1
1527755269.490819000	49.2161	112	0
1527755269.491058000	49.2164	112	1
1527755269.505528000	49.2308	74	0
1527755270.688899000	50.4142	395	1
1527755270.688976000	50.4143	277	1
1527755270.703936000	50.4293	74	0
1527755270.705261000	50.4306	74	0
1527755270.811469000	50.5368	282	0
1527755270.812796000	50.5381	269	0
1527755270.812827000	50.5381	74	1
1527755270.815912000	50.5412	337	0
1527755270.817245000	50.5426	199	0
1527755270.817271000	50.5426	74	1
1527755270.818603000	50.5439	112	0
1527755270.818807000	50.5441	112	1
1527755270.833347000	50.5587	74	0
1527755270.908600000	50.6339	396	1
1527755270.908640000	50.634	273	1
1527755270.925454000	50.6508	74	0
1527755270.926785000	50.6521	74	0
1527755271.035857000	50.7612	284	0
1527755271.037186000	50.7625	297	0
1527755271.037220000	50.7625	74	1
1527755271.040776000	50.7661	230	0
1527755271.042120000	50.7674	290	0
1527755271.042143000	50.7675	74	1
1527755271.043425000	50.7687	112	0
1527755271.043575000	50.7689	112	1
1527755271.067838000	50.7932	74	0
1527755271.146695000	50.872	543	1
1527755271.146738000	50.8721	273	1
1527755271.161771000	50.8871	74	0
1527755271.291023000	51.0163	282	0
1527755271.292296000	51.0176	224	0
1527755271.292330000	51.0176	74	1
1527755271.294488000	51.0198	119	0
1527755271.295921000	51.0212	285	0
1527755271.295948000	51.0213	74	1
1527755271.297472000	51.0228	112	0
1527755271.297730000	51.023	112	1
1527755271.313385000	51.0387	74	0
1527755271.466867000	51.1922	434	1
1527755271.466946000	51.1923	276	1
1527755271.481486000	51.2068	74	0
1527755271.591703000	51.317	284	0
1527755271.593084000	51.3184	389	0
1527755271.593115000	51.3184	74	1
1527755271.595563000	51.3209	271	0
1527755271.596913000	51.3222	330	0
1527755271.596938000	51.3223	74	1
1527755271.598273000	51.3236	112	0
1527755271.598492000	51.3238	112	1
1527755271.624702000	51.35	74	0
1527755271.928369000	51.6537	397	1
1527755271.928441000	51.6538	274	1
1527755271.943569000	51.6689	74	0
1527755271.944907000	51.6702	74	0
1527755272.050848000	51.7762	282	0
1527755272.052184000	51.7775	234	0
1527755272.052214000	51.7775	74	1
1527755272.054838000	51.7802	348	0
1527755272.056201000	51.7815	239	0
1527755272.056224000	51.7815	74	1
1527755272.057586000	51.7829	112	0
1527755272.057858000	51.7832	112	1
1527755272.073854000	51.7992	74	0
1527755272.980125000	52.7054	546	1
1527755272.980211000	52.7055	274	1
1527755272.994604000	52.7199	74	0
1527755272.995972000	52.7213	74	0
1527755273.127665000	52.853	285	0
1527755273.129048000	52.8544	173	0
1527755273.129081000	52.8544	74	1
1527755273.133193000	52.8585	176	0
1527755273.134490000	52.8598	206	0
1527755273.134510000	52.8598	74	1
1527755273.135898000	52.8612	112	0
1527755273.136320000	52.8616	112	1
1527755273.151526000	52.8768	74	0
1527755273.308999000	53.0343	1271	1
1527755273.309073000	53.0344	279	1
1527755273.324246000	53.0496	74	0
1527755273.329208000	53.0545	74	0
1527755273.433780000	53.1591	281	0
1527755273.435125000	53.1604	353	0
1527755273.435155000	53.1605	74	1
1527755273.438606000	53.1639	250	0
1527755273.439952000	53.1653	172	0
1527755273.439972000	53.1653	74	1
1527755273.441319000	53.1666	112	0
1527755273.441558000	53.1669	112	1
1527755273.455982000	53.1813	74	0
1527755273.838660000	53.564	398	1
1527755273.838716000	53.564	275	1
1527755273.853419000	53.5787	74	0
1527755273.854757000	53.5801	74	0
1527755273.969506000	53.6948	285	0
1527755273.970869000	53.6962	185	0
1527755273.970902000	53.6962	74	1
1527755273.972916000	53.6982	234	0
1527755273.974319000	53.6996	257	0
1527755273.974340000	53.6997	74	1
1527755273.975633000	53.7009	112	0
1527755273.975792000	53.7011	112	1
1527755273.990875000	53.7162	74	0
1527755274.089013000	53.8143	397	1
1527755274.089068000	53.8144	274	1
1527755274.103219000	53.8285	74	0
1527755274.104495000	53.8298	74	0
1527755274.214617000	53.9399	282	0
1527755274.216028000	53.9413	364	0
1527755274.216058000	53.9414	74	1
1527755274.217805000	53.9431	175	0
1527755274.219153000	53.9445	203	0
1527755274.219176000	53.9445	74	1
1527755274.220487000	53.9458	112	0
1527755274.220709000	53.946	112	1
1527755274.234484000	53.9598	74	0
1527755275.077992000	54.8033	395	1
1527755275.078080000	54.8034	274	1
1527755275.095542000	54.8209	74	0
1527755275.096859000	54.8222	74	0
1527755275.207553000	54.9329	280	0
1527755275.208900000	54.9342	328	0
1527755275.208930000	54.9342	74	1
1527755275.212562000	54.9379	145	0
1527755275.213954000	54.9393	349	0
1527755275.213978000	54.9393	74	1
1527755275.215314000	54.9406	112	0
1527755275.215587000	54.9409	112	1
1527755275.229829000	54.9551	74	0
1527755275.437986000	55.1633	395	1
1527755275.438029000	55.1633	274	1
1527755275.454755000	55.1801	74	0
1527755275.456089000	55.1814	74	0
1527755275.558419000	55.2837	281	0
1527755275.559754000	55.2851	315	0
1527755275.559781000	55.2851	74	1
1527755275.561614000	55.2869	241	0
1527755275.562962000	55.2883	184	0
1527755275.562976000	55.2883	74	1
1527755275.564318000	55.2896	112	0
1527755275.564542000	55.2899	112	1
1527755275.578958000	55.3043	74	0
1527755275.689210000	55.4145	399	1
1527755275.689267000	55.4146	274	1
1527755275.704892000	55.4302	74	0
1527755275.706228000	55.4315	74	0
1527755275.812908000	55.5382	283	0
1527755275.814239000	55.5396	368	0
1527755275.814275000	55.5396	74	1
1527755275.816335000	55.5416	237	0
1527755275.817698000	55.543	305	0
1527755275.817718000	55.543	74	1
1527755275.819097000	55.5444	112	0
1527755275.819348000	55.5447	112	1
1527755275.834813000	55.5601	74	0
1527755275.927820000	55.6531	397	1
1527755275.927868000	55.6532	273	1
1527755275.942108000	55.6674	74	0
1527755276.075553000	55.8009	284	0
1527755276.076820000	55.8021	270	0
1527755276.076842000	55.8022	74	1
1527755276.080466000	55.8058	345	0
1527755276.081865000	55.8072	119	0
1527755276.081886000	55.8072	74	1
1527755276.083235000	55.8085	112	0
1527755276.083485000	55.8088	112	1
1527755276.097428000	55.8227	74	0
1527755276.388184000	56.1135	402	1
1527755276.388270000	56.1136	278	1
1527755276.402943000	56.1283	74	0
1527755276.404271000	56.1296	74	0
1527755276.514969000	56.2403	280	0
1527755276.516293000	56.2416	350	0
1527755276.516322000	56.2416	74	1
1527755276.518858000	56.2442	240	0
1527755276.520201000	56.2455	168	0
1527755276.520231000	56.2455	74	1
1527755276.521563000	56.2469	112	0
1527755276.521732000	56.247	112	1
1527755276.536209000	56.2615	74	0
1527755276.807829000	56.5331	537	1
1527755276.807883000	56.5332	275	1
1527755276.822081000	56.5474	74	0
1527755276.823426000	56.5487	74	0
1527755276.948465000	56.6738	280	0
1527755276.949793000	56.6751	288	0
1527755276.949827000	56.6751	74	1
1527755276.951782000	56.6771	138	0
1527755276.953117000	56.6784	224	0
1527755276.953142000	56.6785	74	1
1527755276.954441000	56.6798	112	0
1527755276.954591000	56.6799	112	1
1527755276.969043000	56.6944	74	0
1527755277.346759000	57.0721	434	1
1527755277.346846000	57.0722	273	1
1527755277.361300000	57.0866	74	0
1527755277.362601000	57.0879	74	0
1527755277.482915000	57.2082	281	0
1527755277.484245000	57.2096	311	0
1527755277.484279000	57.2096	74	1
1527755277.486311000	57.2116	227	0
1527755277.487645000	57.213	221	0
1527755277.487669000	57.213	74	1
1527755277.489134000	57.2144	112	0
1527755277.489407000	57.2147	112	1
1527755277.504486000	57.2298	74	0
1527755277.650576000	57.3759	399	1
1527755277.650649000	57.376	276	1
1527755277.664558000	57.3899	74	0
1527755277.665884000	57.3912	74	0
1527755277.777885000	57.5032	283	0
1527755277.779213000	57.5045	336	0
1527755277.779236000	57.5045	74	1
1527755277.781328000	57.5066	238	0
1527755277.782693000	57.508	270	0
1527755277.782706000	57.508	74	1
1527755277.784034000	57.5093	112	0
1527755277.784200000	57.5095	112	1
1527755277.798456000	57.5238	74	0
1527755278.070939000	57.7963	545	1
1527755278.071020000	57.7963	276	1
1527755278.084575000	57.8099	74	0
1527755278.086161000	57.8115	74	0
1527755278.195818000	57.9211	281	0
1527755278.197310000	57.9226	384	0
1527755278.197344000	57.9227	74	1
1527755278.199223000	57.9245	317	0
1527755278.200564000	57.9259	229	0
1527755278.200587000	57.9259	74	1
1527755278.201925000	57.9272	112	0
1527755278.202161000	57.9275	112	1
1527755278.216383000	57.9417	74	0
1527755278.416929000	58.1422	1266	1
1527755278.416980000	58.1423	276	1
1527755278.431280000	58.1566	74	0
1527755278.432604000	58.1579	74	0
1527755278.547162000	58.2725	283	0
1527755278.548533000	58.2738	287	0
1527755278.548566000	58.2739	74	1
1527755278.552047000	58.2774	242	0
1527755278.553428000	58.2787	343	0
1527755278.553463000	58.2788	74	1
1527755278.554712000	58.28	112	0
1527755278.554878000	58.2802	112	1
1527755278.570603000	58.2959	74	0
1527755278.858957000	58.5843	400	1
1527755278.859010000	58.5843	277	1
1527755278.872579000	58.5979	74	0
1527755278.874047000	58.5994	74	0
1527755278.982129000	58.7074	284	0
1527755278.983461000	58.7088	291	0
1527755278.983492000	58.7088	74	1
1527755278.986340000	58.7117	175	0
1527755278.987692000	58.713	141	0
1527755278.987714000	58.713	74	1
1527755278.989109000	58.7144	112	0
1527755278.989336000	58.7146	112	1
1527755279.003818000	58.7291	74	0
1527755279.208114000	58.9334	397	1
1527755279.208192000	58.9335	278	1
1527755279.222050000	58.9474	74	0
1527755279.223390000	58.9487	74	0
1527755279.330117000	59.0554	280	0
1527755279.331443000	59.0568	261	0
1527755279.331476000	59.0568	74	1
1527755279.336168000	59.0615	227	0
1527755279.337610000	59.0629	158	0
1527755279.337634000	59.0629	74	1
1527755279.338978000	59.0643	112	0
1527755279.339215000	59.0645	112	1
1527755279.355632000	59.0809	74	0
1527755279.483174000	59.2085	394	1
1527755279.483260000	59.2086	273	1
1527755279.497851000	59.2232	74	0
1527755279.499250000	59.2246	74	0
1527755279.604225000	59.3295	281	0
1527755279.605569000	59.3309	396	0
1527755279.605597000	59.3309	74	1
1527755279.608825000	59.3341	368	0
1527755279.610262000	59.3356	207	0
1527755279.610280000	59.3356	74	1
1527755279.611615000	59.3369	112	0
1527755279.611875000	59.3372	112	1
1527755279.626998000	59.3523	74	0
1527755280.527384000	60.2527	399	1
1527755280.527429000	60.2527	279	1
1527755280.543255000	60.2686	74	0
1527755280.544560000	60.2699	74	0
1527755280.657611000	60.3829	281	0
1527755280.658884000	60.3842	421	0
1527755280.658918000	60.3842	74	1
1527755280.664059000	60.3894	198	0
1527755280.665402000	60.3907	278	0
1527755280.665425000	60.3907	74	1
1527755280.666761000	60.3921	112	0
1527755280.667023000	60.3923	112	1
1527755280.682331000	60.4076	74	0
1527755280.763328000	60.4886	396	1
1527755280.763414000	60.4887	276	1
1527755280.778002000	60.5033	74	0
1527755280.779342000	60.5047	74	0
1527755281.087054000	60.8124	281	0
1527755281.088447000	60.8138	312	0
1527755281.088484000	60.8138	74	1
1527755281.091384000	60.8167	204	0
1527755281.092653000	60.818	269	0
1527755281.092678000	60.818	74	1
1527755281.094017000	60.8193	112	0
1527755281.094159000	60.8195	112	1
1527755281.109255000	60.8346	74	0
1527755281.221106000	60.9464	395	1
1527755281.221161000	60.9465	279	1
1527755281.235811000	60.9611	74	0
1527755281.237148000	60.9625	74	0
1527755281.344227000	61.0695	281	0
1527755281.345557000	61.0709	260	0
1527755281.345588000	61.0709	74	1
1527755281.349912000	61.0752	285	0
1527755281.351429000	61.0767	346	0
1527755281.351456000	61.0768	74	1
1527755281.352713000	61.078	112	0
1527755281.352933000	61.0782	112	1
1527755281.368598000	61.0939	74	0
1527755281.471279000	61.1966	396	1
1527755281.471323000	61.1966	279	1
1527755281.486579000	61.2119	74	0
1527755281.487915000	61.2132	74	0
1527755281.606688000	61.332	283	0
1527755281.608120000	61.3334	196	0
1527755281.608151000	61.3335	74	1
1527755281.611254000	61.3366	271	0
1527755281.612599000	61.3379	251	0
1527755281.612624000	61.3379	74	1
1527755281.613931000	61.3392	112	0
1527755281.614096000	61.3394	112	1
1527755281.628803000	61.3541	74	0
1527755281.903234000	61.6285	397	1
1527755281.903383000	61.6287	279	1
1527755281.917628000	61.6429	74	0
1527755281.919086000	61.6444	74	0
1527755282.035333000	61.7606	280	0
1527755282.036637000	61.762	274	0
1527755282.036669000	61.762	74	1
1527755282.038299000	61.7636	253	0
1527755282.039606000	61.7649	358	0
1527755282.039628000	61.7649	74	1
1527755282.040905000	61.7662	112	0
1527755282.041032000	61.7663	112	1
1527755282.056330000	61.7816	74	0
1527755282.203370000	61.9287	537	1
1527755282.203422000	61.9287	276	1
1527755282.217866000	61.9432	74	0
1527755282.219143000	61.9445	74	0
1527755282.380988000	62.1063	280	0
1527755282.382376000	62.1077	372	0
1527755282.382409000	62.1077	74	1
1527755282.386170000	62.1115	249	0
1527755282.387655000	62.113	200	0
1527755282.387680000	62.113	74	1
1527755282.389051000	62.1144	112	0
1527755282.389299000	62.1146	112	1
1527755282.404970000	62.1303	74	0
1527755282.512096000	62.2374	433	1
1527755282.512138000	62.2375	275	1
1527755282.526273000	62.2516	74	0
1527755282.527705000	62.253	74	0
1527755282.634662000	62.36	280	0
1527755282.635995000	62.3613	383	0
1527755282.636025000	62.3613	74	1
1527755282.638376000	62.3637	297	0
1527755282.639684000	62.365	250	0
1527755282.639707000	62.365	74	1
1527755282.641016000	62.3663	112	0
1527755282.641284000	62.3666	112	1
1527755282.656150000	62.3815	74	0
1527755282.951497000	62.6768	399	1
1527755282.951581000	62.6769	281	1
1527755282.965837000	62.6912	74	0
1527755282.969266000	62.6946	74	0
1527755283.086253000	62.8116	283	0
1527755283.087620000	62.8129	307	0
1527755283.087654000	62.813	74	1
1527755283.092576000	62.8179	282	0
1527755283.093917000	62.8192	273	0
1527755283.093947000	62.8193	74	1
1527755283.095277000	62.8206	112	0
1527755283.095550000	62.8209	112	1
1527755283.111482000	62.8368	74	0
1527755284.031625000	63.7569	548	1
1527755284.031711000	63.757	276	1
1527755284.045812000	63.7711	74	0
1527755284.047081000	63.7724	74	0
1527755284.162291000	63.8876	280	0
1527755284.163610000	63.8889	244	0
1527755284.163634000	63.8889	74	1
1527755284.167906000	63.8932	282	0
1527755284.169327000	63.8946	352	0
1527755284.169356000	63.8947	74	1
1527755284.170606000	63.8959	112	0
1527755284.170736000	63.896	112	1
1527755284.186484000	63.9118	74	0
1527755284.280481000	64.0058	1268	1
1527755284.280563000	64.0059	280	1
1527755284.297085000	64.0224	74	0
1527755284.298549000	64.0239	74	0
1527755284.417101000	64.1424	283	0
1527755284.418570000	64.1439	385	0
1527755284.418599000	64.1439	74	1
1527755284.423088000	64.1484	330	0
1527755284.424473000	64.1498	297	0
1527755284.424494000	64.1498	74	1
1527755284.425837000	64.1512	112	0
1527755284.426089000	64.1514	112	1
1527755284.441233000	64.1665	74	0
1527755285.651732000	65.377	396	1
1527755285.651817000	65.3771	275	1
1527755285.666987000	65.3923	74	0
1527755285.668512000	65.3938	74	0
1527755285.786766000	65.5121	283	0
1527755285.788165000	65.5135	195	0
1527755285.788197000	65.5135	74	1
1527755285.794336000	65.5196	261	0
1527755285.795626000	65.5209	275	0
1527755285.795652000	65.521	74	1
1527755285.797044000	65.5224	112	0
1527755285.797276000	65.5226	112	1
1527755285.813209000	65.5385	74	0
1527755286.844436000	66.5697	401	1
1527755286.844521000	66.5698	277	1
1527755286.860248000	66.5856	74	0
1527755286.861592000	66.5869	74	0
1527755287.138102000	66.8634	283	0
1527755287.139435000	66.8647	308	0
1527755287.139468000	66.8648	74	1
1527755287.143622000	66.8689	239	0
1527755287.144944000	66.8703	262	0
1527755287.144970000	66.8703	74	1
1527755287.146310000	66.8716	112	0
1527755287.146489000	66.8718	112	1
1527755287.160408000	66.8857	74	0
1527755287.502674000	67.228	401	1
1527755287.502743000	67.2281	279	1
1527755287.531067000	67.2564	74	0
1527755287.532394000	67.2577	74	0
1527755287.653723000	67.379	281	0
1527755287.655105000	67.3804	400	0
1527755287.655135000	67.3804	74	1
1527755287.659051000	67.3844	288	0
1527755287.660469000	67.3858	331	0
1527755287.660493000	67.3858	74	1
1527755287.661797000	67.3871	112	0
1527755287.662016000	67.3873	112	1
1527755287.677464000	67.4028	74	0
1527755287.772075000	67.4974	395	1
1527755287.772158000	67.4975	275	1
1527755287.786180000	67.5115	74	0
1527755287.787569000	67.5129	74	0
1527755287.925404000	67.6507	283	0
1527755287.926750000	67.6521	392	0
1527755287.926780000	67.6521	74	1
1527755287.930853000	67.6562	120	0
1527755287.932184000	67.6575	359	0
1527755287.932215000	67.6575	74	1
1527755287.933543000	67.6589	112	0
1527755287.933658000	67.659	112	1
1527755287.947896000	67.6732	74	0
1527755287.993724000	67.719	397	1
1527755287.993813000	67.7191	280	1
1527755288.008139000	67.7335	74	0
1527755288.139613000	67.8649	281	0
1527755288.140939000	67.8663	288	0
1527755288.140970000	67.8663	74	1
1527755288.148608000	67.8739	347	0
1527755288.149898000	67.8752	193	0
1527755288.149928000	67.8752	74	1
1527755288.151332000	67.8766	112	0
1527755288.151576000	67.8769	112	1
1527755288.167146000	67.8925	74	0
1527755288.222962000	67.9483	396	1
1527755288.223037000	67.9484	277	1
1527755288.237885000	67.9632	74	0
1527755288.367060000	68.0924	281	0
1527755288.368481000	68.0938	260	0
1527755288.368513000	68.0938	74	1
1527755288.370910000	68.0962	337	0
1527755288.372258000	68.0976	235	0
1527755288.372283000	68.0976	74	1
1527755288.373612000	68.0989	112	0
1527755288.373841000	68.0992	112	1
1527755288.388183000	68.1135	74	0
1527755288.843780000	68.5691	396	1
1527755288.843864000	68.5692	276	1
1527755288.868610000	68.5939	74	0
1527755288.869933000	68.5952	74	0
1527755288.990262000	68.7156	283	0
1527755288.991597000	68.7169	368	0
1527755288.991629000	68.7169	74	1
1527755288.994143000	68.7195	143	0
1527755288.995490000	68.7208	320	0
1527755288.995514000	68.7208	74	1
1527755288.996849000	68.7222	112	0
1527755288.997104000	68.7224	112	1
1527755289.021413000	68.7467	74	0
1527755289.112708000	68.838	538	1
1527755289.112772000	68.8381	277	1
1527755289.128390000	68.8537	74	0
1527755289.129702000	68.855	74	0
1527755289.254056000	68.9794	281	0
1527755289.255442000	68.9808	188	0
1527755289.255467000	68.9808	74	1
1527755289.259283000	68.9846	365	0
1527755289.260618000	68.9859	228	0
1527755289.260633000	68.9859	74	1
1527755289.261980000	68.9873	112	0
1527755289.262162000	68.9875	112	1
1527755289.280978000	69.0063	74	0
1527755289.388495000	69.1138	412	1
1527755289.388596000	69.1139	1434	1
1527755289.388600000	69.1139	1434	1
1527755289.388603000	69.1139	236	1
1527755289.388633000	69.1139	956	1
1527755289.406430000	69.1317	74	0
1527755289.408627000	69.1339	74	0
1527755289.413023000	69.1383	333	1
1527755289.413106000	69.1384	283	1
1527755289.427915000	69.1532	74	0
1527755289.432090000	69.1574	74	0
1527755289.485691000	69.211	418	0
1527755289.492305000	69.2176	104	0
1527755289.492329000	69.2176	74	1
1527755289.493713000	69.219	112	0
1527755289.493916000	69.2192	112	1
1527755289.508274000	69.2336	74	0
1527755289.579828000	69.3051	281	0
1527755289.581165000	69.3065	359	0
1527755289.581199000	69.3065	74	1
1527755289.584225000	69.3095	144	0
1527755289.585552000	69.3109	253	0
1527755289.585583000	69.3109	74	1
1527755289.586911000	69.3122	112	0
1527755289.587082000	69.3124	112	1
1527755289.601686000	69.327	74	0
1527755289.922370000	69.6477	395	1
1527755289.922450000	69.6478	279	1
1527755289.938236000	69.6635	74	0
1527755289.939578000	69.6649	74	0
[truncated: 1,275 more rows]
