# Supplementary material for: Method for multi-task learning fusion network traffic classification to address small sample labels
Source: Sci Rep. 2024 Jan 30;14:2518. doi: 10.1038/s41598-024-51933-8 (PMC10827795; doi:10.1038/s41598-024-51933-8)
Supplement: Supplementary file 2 — Supplementary Information 2. [file 41598_2024_51933_MOESM2_ESM.zip › QUIC Dataset/QUIC Dataset/pretraining/Google Doc/GoogleDoc-1027.txt]

1527920405.994481000	0	898	1
1527920406.035984000	0.041503	87	0
1527920406.279475000	0.284994	325	0
1527920406.282747000	0.288266	103	1
1527920406.313376000	0.318895	1412	0
1527920406.314050000	0.319569	1412	0
1527920406.314713000	0.320232	1412	0
1527920406.315331000	0.32085	186	0
1527920406.316025000	0.321544	1412	0
1527920406.316690000	0.322209	1412	0
1527920406.317357000	0.322876	1412	0
1527920406.317985000	0.323504	188	0
1527920406.322867000	0.328386	1412	0
1527920406.323588000	0.329107	1412	0
1527920406.324269000	0.329788	1412	0
1527920406.324881000	0.3304	173	0
1527920406.325579000	0.331098	1412	0
1527920406.326239000	0.331758	1412	0
1527920406.326399000	0.331918	109	1
1527920406.326778000	0.332297	127	1
1527920406.326931000	0.33245	1412	0
1527920406.327560000	0.333079	188	0
1527920406.328274000	0.333793	1016	0
1527920406.331346000	0.336865	103	1
1527920406.331376000	0.336895	1412	0
1527920406.332070000	0.337589	1412	0
1527920406.332737000	0.338256	1412	0
1527920406.333432000	0.338951	188	0
1527920406.334088000	0.339607	84	0
1527920406.339957000	0.345476	115	1
1527920406.356918000	0.362437	1249	0
1527920406.357581000	0.3631	1412	0
1527920406.358243000	0.363762	1412	0
1527920406.358904000	0.364423	1412	0
1527920406.359430000	0.364949	109	1
1527920406.359593000	0.365112	1412	0
1527920406.360242000	0.365761	562	0
1527920406.360928000	0.366447	1412	0
1527920406.361591000	0.36711	1412	0
1527920406.362260000	0.367779	1412	0
1527920406.362957000	0.368476	188	0
1527920406.363187000	0.368706	109	1
1527920406.363662000	0.369181	1412	0
1527920406.364295000	0.369814	170	0
1527920406.365053000	0.370572	1412	0
1527920406.365419000	0.370938	112	1
1527920406.365715000	0.371234	1412	0
1527920406.366381000	0.3719	1412	0
1527920406.367012000	0.372531	188	0
1527920406.367704000	0.373223	1412	0
1527920406.368339000	0.373858	153	0
1527920406.368449000	0.373968	112	1
1527920406.369030000	0.374549	1412	0
1527920406.369700000	0.375219	1412	0
1527920406.370381000	0.3759	1412	0
1527920406.370989000	0.376508	188	0
1527920406.371421000	0.37694	109	1
1527920406.371668000	0.377187	794	0
1527920406.372347000	0.377866	1412	0
1527920406.373066000	0.378585	1412	0
1527920406.373738000	0.379257	1412	0
1527920406.374379000	0.379898	188	0
1527920406.374424000	0.379943	106	1
1527920406.375045000	0.380564	712	0
1527920406.380439000	0.385958	106	1
1527920406.776159000	0.781678	319	1
1527920406.776256000	0.781775	1412	1
1527920406.776287000	0.781806	908	1
1527920406.788876000	0.794395	412	1
1527920406.795620000	0.801139	87	0
1527920406.806005000	0.811524	87	0
1527920407.074101000	1.07962	277	0
1527920407.074786000	1.0803	1412	0
1527920407.075451000	1.08097	1412	0
1527920407.076115000	1.08163	1412	0
1527920407.076751000	1.08227	180	0
1527920407.077440000	1.08296	1412	0
1527920407.078118000	1.08364	1412	0
1527920407.078475000	1.08399	124	1
1527920407.078767000	1.08429	1071	0
1527920407.079483000	1.085	92	0
1527920407.080148000	1.08567	168	0
1527920407.081476000	1.08699	106	1
1527920407.107230000	1.11275	383	0
1527920407.110616000	1.11613	100	1
1527920407.112108000	1.11763	80	0
1527920407.115501000	1.12102	100	1
1527920407.119832000	1.12535	216	1
1527920407.137425000	1.14294	87	0
1527920407.255900000	1.26142	383	0
1527920407.256525000	1.26204	1115	0
1527920407.258495000	1.26401	106	1
1527920407.259096000	1.26461	92	0
1527920407.259795000	1.26531	338	0
1527920407.261707000	1.26723	103	1
1527920407.591644000	1.59716	634	1
1527920407.593963000	1.59948	720	1
1527920407.608561000	1.61408	87	0
1527920407.612727000	1.61825	87	0
1527920407.930896000	1.93641	299	1
1527920407.930982000	1.9365	145	1
1527920407.934440000	1.93996	527	0
1527920407.937591000	1.94311	100	1
1527920407.948440000	1.95396	87	0
1527920407.971536000	1.97705	437	0
1527920407.972198000	1.97772	961	0
1527920407.972837000	1.97836	262	0
1527920407.992563000	1.99808	109	1
1527920408.007535000	2.01305	1412	0
1527920408.008184000	2.0137	1412	0
1527920408.008847000	2.01437	1412	0
1527920408.009485000	2.015	586	0
1527920408.010132000	2.01565	92	0
1527920408.010801000	2.01632	259	0
1527920408.016560000	2.02208	115	1
1527920408.021408000	2.02693	247	1
1527920408.021482000	2.027	191	1
1527920408.039039000	2.04456	87	0
1527920408.149867000	2.15539	705	0
1527920408.150511000	2.15603	92	0
1527920408.151160000	2.15668	176	0
1527920408.152533000	2.15805	109	1
1527920408.217957000	2.22348	569	1
1527920408.235909000	2.24143	87	0
1527920408.276424000	2.28194	437	0
1527920408.277063000	2.28258	80	0
1527920408.277149000	2.28267	120	1
1527920408.279536000	2.28505	100	1
1527920408.293653000	2.29917	87	0
1527920408.657134000	2.66265	970	1
1527920408.676676000	2.68219	87	0
1527920408.768233000	2.77375	178	0
1527920408.768876000	2.77439	80	0
1527920408.769975000	2.77549	126	1
1527920408.786525000	2.79204	87	0
1527920408.918069000	2.92359	1412	1
1527920408.918113000	2.92363	1412	1
1527920408.918153000	2.92367	411	1
1527920408.918201000	2.92372	844	1
1527920408.935430000	2.94095	87	0
1527920408.942287000	2.94781	672	1
1527920408.959476000	2.96499	87	0
1527920408.961727000	2.96725	439	0
1527920408.962372000	2.96789	273	0
1527920408.964606000	2.97012	106	1
1527920408.984750000	2.99027	1385	1
1527920409.008052000	3.01357	87	0
1527920409.086967000	3.09249	253	0
1527920409.087669000	3.09319	1412	0
1527920409.088323000	3.09384	997	0
1527920409.088957000	3.09448	92	0
1527920409.089675000	3.09519	103	1
1527920409.092592000	3.09811	106	1
1527920409.127927000	3.13345	207	0
1527920409.130606000	3.13612	100	1
1527920409.399164000	3.40468	1390	1
1527920409.410445000	3.41596	542	0
1527920409.411116000	3.41663	1412	0
1527920409.411778000	3.4173	1412	0
1527920409.412468000	3.41799	1412	0
1527920409.413168000	3.41869	188	0
1527920409.413602000	3.41912	112	1
1527920409.413837000	3.41936	191	0
1527920409.414494000	3.42001	145	0
1527920409.415150000	3.42067	90	0
1527920409.416601000	3.42212	106	1
1527920409.418192000	3.42371	87	0
1527920409.586856000	3.59237	252	0
1527920409.587525000	3.59304	978	0
1527920409.589630000	3.59515	106	1
1527920409.971671000	3.97719	342	1
1527920409.971782000	3.9773	1412	1
1527920409.971821000	3.97734	1412	1
1527920409.971855000	3.97737	1412	1
1527920409.971892000	3.97741	1412	1
1527920409.971927000	3.97745	1412	1
1527920409.971956000	3.97747	1412	1
1527920409.971994000	3.97751	1412	1
1527920409.972022000	3.97754	1412	1
1527920409.972060000	3.97758	1412	1
1527920409.972093000	3.97761	1412	1
1527920409.972136000	3.97765	1412	1
1527920409.972158000	3.97768	1412	1
1527920409.972204000	3.97772	1285	1
1527920409.987842000	3.99336	100	0
1527920409.990646000	3.99616	100	1
1527920409.991167000	3.99669	87	0
1527920410.006627000	4.01215	87	0
1527920410.037857000	4.04338	87	0
1527920410.151678000	4.1572	443	0
1527920410.153618000	4.15914	80	0
1527920410.153859000	4.15938	112	1
1527920410.346936000	4.35245	1390	1
1527920410.364516000	4.37003	87	0
1527920410.638313000	4.64383	372	0
1527920410.638986000	4.64451	399	0
1527920410.640859000	4.64638	106	1
1527920411.880468000	5.88599	333	1
1527920411.880549000	5.88607	1412	1
1527920411.880573000	5.88609	984	1
1527920411.884618000	5.89014	224	1
1527920411.884693000	5.89021	1412	1
1527920411.884718000	5.89024	1412	1
1527920411.884757000	5.89028	762	1
1527920411.894322000	5.89984	166	1
1527920411.902397000	5.90792	87	0
1527920411.908806000	5.91432	87	0
1527920411.914234000	5.91975	87	0
1527920411.915249000	5.92077	123	1
1527920411.928300000	5.93382	87	0
1527920411.942585000	5.9481	94	0
1527920411.945049000	5.95057	87	0
1527920411.945440000	5.95096	106	1
1527920412.206050000	6.21157	398	0
1527920412.207936000	6.21345	80	0
1527920412.220771000	6.22629	103	1
1527920412.300851000	6.30637	517	0
1527920412.301432000	6.30695	303	0
1527920412.302092000	6.30761	195	0
1527920412.302896000	6.30841	123	1
1527920412.305034000	6.31055	252	1
1527920412.321354000	6.32687	87	0
1527920412.592471000	6.59799	871	0
1527920412.593346000	6.59887	1412	0
1527920412.593993000	6.59951	1412	0
1527920412.594656000	6.60017	1412	0
1527920412.595285000	6.6008	180	0
1527920412.595367000	6.60089	112	1
1527920412.595975000	6.60149	1412	0
1527920412.596634000	6.60215	1352	0
1527920412.597298000	6.60282	1412	0
1527920412.597962000	6.60348	1412	0
1527920412.598296000	6.60381	106	1
1527920412.598624000	6.60414	1412	0
1527920412.599253000	6.60477	188	0
1527920412.599941000	6.60546	1222	0
1527920412.601314000	6.60683	112	1
1527920412.637801000	6.64332	1412	0
1527920412.638454000	6.64397	1412	0
1527920412.639124000	6.64464	1412	0
1527920412.639754000	6.64527	198	0
1527920412.640447000	6.64597	1412	0
1527920412.641091000	6.64661	736	0
1527920412.642339000	6.64786	115	1
1527920412.642720000	6.64824	1412	0
1527920412.643508000	6.64903	1412	0
1527920412.644182000	6.6497	1412	0
1527920412.644813000	6.65033	188	0
1527920412.645318000	6.65084	109	1
1527920412.651877000	6.6574	1412	0
1527920412.652523000	6.65804	1412	0
1527920412.653308000	6.65883	1412	0
1527920412.653948000	6.65947	180	0
1527920412.654643000	6.66016	103	1
1527920412.654656000	6.66017	1412	0
1527920412.655278000	6.6608	362	0
1527920412.656055000	6.66157	1412	0
1527920412.656718000	6.66224	1412	0
1527920412.657290000	6.66281	115	1
1527920412.657379000	6.6629	1412	0
1527920412.658010000	6.66353	188	0
1527920412.658705000	6.66422	1412	0
1527920412.659335000	6.66485	182	0
1527920412.660032000	6.66555	1412	0
1527920412.660294000	6.66581	112	1
1527920412.660692000	6.66621	1412	0
1527920412.661356000	6.66687	1412	0
1527920412.661986000	6.66751	188	0
1527920412.662674000	6.66819	1199	0
1527920412.663408000	6.66893	1412	0
1527920412.664082000	6.6696	1412	0
1527920412.664739000	6.67026	1412	0
1527920412.665371000	6.67089	188	0
1527920412.666063000	6.67158	1412	0
1527920412.666723000	6.67224	1412	0
1527920412.667371000	6.67289	857	0
1527920412.668027000	6.67355	749	0
1527920412.668707000	6.67423	1412	0
1527920412.669024000	6.67454	127	1
1527920412.669368000	6.67489	1326	0
1527920412.670031000	6.67555	1412	0
1527920412.670695000	6.67621	1412	0
1527920412.671326000	6.67684	343	0
1527920412.671986000	6.67751	301	0
1527920412.672054000	6.67757	106	1
1527920412.678343000	6.68386	112	1
1527920414.040850000	8.04637	910	1
1527920414.040925000	8.04644	145	1
1527920414.057788000	8.06331	87	0
1527920414.114378000	8.1199	1412	0
1527920414.115055000	8.12057	1412	0
1527920414.115723000	8.12124	1412	0
1527920414.116367000	8.12189	687	0
1527920414.117006000	8.12252	92	0
1527920414.117384000	8.1229	115	1
1527920414.117673000	8.12319	170	0
1527920414.120369000	8.12589	100	1
1527920415.111000000	9.11652	755	1
1527920415.111055000	9.11657	295	1
1527920415.111854000	9.11737	302	1
1527920415.111920000	9.11744	1412	1
1527920415.111958000	9.11748	1412	1
1527920415.111986000	9.1175	982	1
1527920415.134992000	9.14051	87	0
1527920415.159664000	9.16518	87	0
1527920415.188697000	9.19422	399	1
1527920415.209637000	9.21516	87	0
1527920415.351981000	9.3575	321	0
1527920415.352616000	9.35813	103	0
1527920415.354475000	9.35999	106	1
1527920415.356008000	9.36153	264	0
1527920415.358475000	9.36399	100	1
1527920415.464434000	9.46995	374	0
1527920415.465111000	9.47063	1400	0
1527920415.466009000	9.47153	513	0
1527920415.467380000	9.4729	592	0
1527920415.467477000	9.473	106	1
1527920415.469597000	9.47512	635	0
1527920415.470536000	9.47605	103	1
1527920415.470947000	9.47647	467	0
1527920415.471607000	9.47713	373	0
1527920415.472782000	9.4783	697	0
1527920415.473483000	9.479	103	1
1527920415.475127000	9.48065	484	0
1527920415.476509000	9.48203	103	1
1527920415.477383000	9.4829	835	0
1527920415.478058000	9.48358	649	0
1527920415.478137000	9.48366	1412	1
1527920415.478182000	9.4837	1412	1
1527920415.478207000	9.48373	290	1
1527920415.478268000	9.48379	845	1
1527920415.478706000	9.48422	80	0
1527920415.479910000	9.48543	519	0
1527920415.481478000	9.487	109	1
1527920415.481672000	9.48719	439	0
1527920415.484700000	9.49022	100	1
1527920415.485494000	9.49101	701	0
1527920415.487175000	9.49269	616	0
1527920415.487839000	9.49336	558	0
1527920415.488598000	9.49412	106	1
1527920415.489275000	9.49479	664	0
1527920415.490748000	9.49627	583	0
1527920415.491745000	9.49726	689	0
1527920415.492468000	9.49799	106	1
1527920415.498216000	9.50373	87	0
1527920415.498879000	9.5044	92	0
1527920415.499547000	9.50507	214	0
1527920415.501448000	9.50697	106	1
1527920415.521141000	9.52666	472	0
1527920415.521793000	9.52731	171	0
1527920415.523458000	9.52898	103	1
1527920416.203859000	10.2094	988	1
1527920416.203946000	10.2095	110	1
1527920416.221612000	10.2271	87	0
1527920416.305327000	10.3108	475	1
1527920416.305410000	10.3109	88	1
1527920416.307729000	10.3132	302	1
1527920416.322238000	10.3278	87	0
1527920416.326684000	10.3322	87	0
1527920416.517055000	10.5226	288	0
1527920416.517698000	10.5232	151	0
1527920416.519535000	10.5251	112	1
1527920416.522652000	10.5282	92	0
1527920416.523372000	10.5289	105	0
1527920416.525534000	10.5311	103	1
1527920416.584415000	10.5899	246	0
1527920416.585067000	10.5906	103	0
1527920416.587666000	10.5932	103	1
1527920416.588977000	10.5945	92	0
1527920416.589644000	10.5952	117	0
1527920416.591534000	10.5971	103	1
1527920416.640643000	10.6462	487	1
1527920416.640717000	10.6462	95	1
1527920416.667838000	10.6734	87	0
1527920416.676977000	10.6825	235	0
1527920416.677623000	10.6831	140	0
1527920416.679533000	10.6851	106	1
1527920416.681494000	10.687	92	0
1527920416.682162000	10.6877	110	0
1527920416.685554000	10.6911	103	1
1527920416.968283000	10.9738	252	0
1527920416.968933000	10.9745	363	0
1527920416.971552000	10.9771	103	1
1527920416.972914000	10.9784	317	0
1527920416.975537000	10.9811	100	1
1527920417.354546000	11.3601	391	1
1527920417.354612000	11.3601	258	1
1527920417.371538000	11.3771	87	0
1527920418.036727000	12.0422	254	0
1527920418.037433000	12.043	146	0
1527920418.039632000	12.0452	106	1
1527920418.042001000	12.0475	92	0
1527920418.042720000	12.0482	211	0
1527920418.044618000	12.0501	103	1
1527920418.058050000	12.0636	368	1
1527920418.058185000	12.0637	1412	1
1527920418.058210000	12.0637	1412	1
1527920418.058238000	12.0638	1412	1
1527920418.058272000	12.0638	1412	1
1527920418.058304000	12.0638	1412	1
1527920418.058359000	12.0639	1412	1
1527920418.058384000	12.0639	1412	1
1527920418.058407000	12.0639	1412	1
1527920418.058454000	12.064	1412	1
1527920418.058490000	12.064	1412	1
1527920418.058525000	12.064	1412	1
1527920418.058558000	12.0641	1412	1
1527920418.058602000	12.0641	1412	1
1527920418.058649000	12.0642	1412	1
1527920418.058682000	12.0642	1412	1
1527920418.060619000	12.0661	1412	1
1527920418.060643000	12.0662	1412	1
1527920418.060678000	12.0662	1412	1
1527920418.060706000	12.0662	1412	1
1527920418.060752000	12.0663	1412	1
1527920418.060786000	12.0663	1412	1
1527920418.062614000	12.0681	1412	1
1527920418.062637000	12.0682	1412	1
1527920418.062684000	12.0682	1412	1
1527920418.062706000	12.0682	1412	1
1527920418.062729000	12.0682	1412	1
1527920418.062765000	12.0683	1412	1
1527920418.064617000	12.0701	1412	1
1527920418.064656000	12.0702	1412	1
1527920418.064711000	12.0702	1412	1
1527920418.064736000	12.0703	1412	1
1527920418.064777000	12.0703	1412	1
1527920418.064810000	12.0703	1412	1
1527920418.066621000	12.0721	797	1
1527920418.076496000	12.082	87	0
1527920418.078805000	12.0843	87	0
1527920418.081316000	12.0868	87	0
1527920418.083529000	12.089	87	0
1527920418.089059000	12.0946	87	0
1527920418.193994000	12.1995	319	1
1527920418.194828000	12.2003	294	1
1527920418.211402000	12.2169	87	0
1527920418.223987000	12.2295	376	1
1527920418.245641000	12.2512	87	0
1527920418.285799000	12.2913	342	1
1527920418.285873000	12.2914	453	1
1527920418.303830000	12.3093	87	0
1527920418.418917000	12.4244	580	0
1527920418.419576000	12.4251	800	0
1527920418.421649000	12.4272	106	1
1527920418.422249000	12.4278	92	0
1527920418.422989000	12.4285	274	0
1527920418.424274000	12.4298	443	0
1527920418.424904000	12.4304	106	1
1527920418.430202000	12.4357	80	0
1527920418.436690000	12.4422	100	1
1527920418.454815000	12.4603	1412	1
1527920418.454870000	12.4604	408	1
1527920418.474963000	12.4805	87	0
1527920418.487937000	12.4935	417	0
1527920418.488618000	12.4941	146	0
1527920418.490637000	12.4962	106	1
1527920418.493125000	12.4986	92	0
1527920418.493815000	12.4993	184	0
1527920418.495635000	12.5012	103	1
1527920418.516631000	12.5221	243	0
1527920418.517275000	12.5228	118	0
1527920418.518129000	12.5236	92	0
1527920418.518802000	12.5243	180	0
1527920418.519647000	12.5252	109	1
1527920418.552663000	12.5582	233	0
1527920418.553407000	12.5589	279	0
1527920418.555658000	12.5612	103	1
1527920418.555828000	12.5613	92	0
1527920418.556505000	12.562	252	0
1527920418.558667000	12.5642	103	1
1527920418.710755000	12.7163	736	0
1527920418.712735000	12.7183	271	0
1527920418.713651000	12.7192	103	1
1527920418.725218000	12.7307	633	1
1527920418.742130000	12.7476	87	0
1527920418.837001000	12.8425	755	1
1527920418.837076000	12.8426	489	1
1527920418.854386000	12.8599	87	0
1527920418.863974000	12.8695	238	0
1527920418.864625000	12.8701	360	0
1527920418.865332000	12.8709	222	0
1527920418.866694000	12.8722	112	1
1527920419.020035000	13.0256	267	0
1527920419.020607000	13.0261	146	0
1527920419.022747000	13.0283	103	1
1527920419.024421000	13.0299	92	0
1527920419.025099000	13.0306	248	0
1527920419.026734000	13.0323	103	1
1527920419.049012000	13.0545	392	1
1527920419.049076000	13.0546	367	1
1527920419.067748000	13.0733	87	0
1527920419.179394000	13.1849	239	0
1527920419.180017000	13.1855	146	0
1527920419.182753000	13.1883	106	1
1527920419.183441000	13.189	92	0
1527920419.184169000	13.1897	241	0
1527920419.185693000	13.1912	103	1
1527920419.518220000	13.5237	391	1
1527920419.518315000	13.5238	257	1
1527920419.536852000	13.5424	87	0
1527920419.837241000	13.8428	258	0
1527920419.837877000	13.8434	146	0
1527920419.839793000	13.8453	106	1
1527920419.842938000	13.8485	92	0
1527920419.843626000	13.8491	294	0
1527920419.845781000	13.8513	103	1
1527920419.913982000	13.9195	392	1
1527920419.914045000	13.9196	256	1
1527920419.930766000	13.9363	87	0
1527920420.080012000	14.0855	232	0
1527920420.080667000	14.0862	146	0
1527920420.082824000	14.0883	106	1
1527920420.086771000	14.0923	92	0
1527920420.087421000	14.0929	160	0
1527920420.089742000	14.0953	103	1
1527920420.284481000	14.29	390	1
1527920420.284565000	14.2901	255	1
1527920420.301609000	14.3071	87	0
1527920420.417537000	14.4231	255	0
1527920420.418171000	14.4237	146	0
1527920420.418914000	14.4244	92	0
1527920420.419616000	14.4251	160	0
1527920420.420868000	14.4264	112	1
1527920420.714390000	14.7199	390	1
1527920420.714455000	14.72	262	1
1527920420.733765000	14.7393	87	0
1527920421.039544000	15.0451	233	0
1527920421.040147000	15.0457	146	0
1527920421.041527000	15.047	92	0
1527920421.042256000	15.0478	338	0
1527920421.042797000	15.0483	112	1
1527920421.185031000	15.1905	390	1
1527920421.185126000	15.1906	260	1
1527920421.202446000	15.208	87	0
1527920421.330446000	15.336	232	0
1527920421.331093000	15.3366	148	0
1527920421.333877000	15.3394	106	1
1527920421.336471000	15.342	92	0
1527920421.337101000	15.3426	307	0
1527920421.338871000	15.3444	103	1
1527920421.352389000	15.3579	368	1
1527920421.352475000	15.358	1412	1
1527920421.352500000	15.358	1412	1
1527920421.352523000	15.358	1412	1
1527920421.352545000	15.3581	1372	1
1527920421.370770000	15.3763	87	0
1527920421.479099000	15.4846	483	0
1527920421.481888000	15.4874	103	1
1527920421.486424000	15.4919	80	0
1527920421.488881000	15.4944	100	1
1527920421.644248000	15.6498	389	1
1527920421.644307000	15.6498	310	1
1527920421.663506000	15.669	87	0
1527920421.835324000	15.8408	417	0
1527920421.835898000	15.8414	148	0
1527920421.837914000	15.8434	106	1
1527920421.841414000	15.8469	92	0
1527920421.842155000	15.8477	130	0
1527920421.843896000	15.8494	103	1
1527920422.060555000	16.0661	994	1
1527920422.060633000	16.0662	491	1
1527920422.077909000	16.0834	87	0
1527920422.194551000	16.2001	235	0
1527920422.195211000	16.2007	148	0
1527920422.197938000	16.2035	106	1
1527920422.198767000	16.2043	92	0
1527920422.199495000	16.205	241	0
1527920422.201939000	16.2075	103	1
1527920426.345248000	20.3508	547	1
1527920426.345333000	20.3509	257	1
1527920426.363192000	20.3687	87	0
1527920426.664995000	20.6705	259	0
1527920426.665585000	20.6711	148	0
1527920426.667559000	20.6731	106	1
1527920426.669083000	20.6746	92	0
1527920426.669686000	20.6752	162	0
1527920426.671554000	20.6771	103	1
1527920426.757169000	20.7627	821	1
1527920426.757229000	20.7627	260	1
1527920426.774417000	20.7799	87	0
1527920426.889680000	20.8952	233	0
1527920426.890324000	20.8958	148	0
1527920426.891882000	20.8974	92	0
1527920426.892541000	20.8981	109	1
1527920426.892794000	20.8983	317	0
1527920426.895583000	20.9011	100	1
1527920427.041962000	21.0475	387	1
1527920427.042032000	21.0476	256	1
1527920427.058886000	21.0644	87	0
1527920427.175632000	21.1812	235	0
1527920427.176244000	21.1818	148	0
1527920427.178559000	21.1841	106	1
1527920427.179773000	21.1853	92	0
1527920427.180499000	21.186	153	0
1527920427.182554000	21.1881	103	1
1527920427.292098000	21.2976	392	1
1527920427.292190000	21.2977	257	1
1527920427.310815000	21.3163	87	0
1527920427.617669000	21.6232	256	0
1527920427.618311000	21.6238	148	0
1527920427.620579000	21.6261	106	1
1527920427.622302000	21.6278	92	0
1527920427.623042000	21.6286	179	0
1527920427.624573000	21.6301	103	1
1527920427.768496000	21.774	391	1
1527920427.768591000	21.7741	261	1
1527920427.785808000	21.7913	87	0
1527920427.900433000	21.906	265	0
1527920427.901004000	21.9065	148	0
1527920427.903608000	21.9091	106	1
1527920427.904724000	21.9102	92	0
1527920427.905406000	21.9109	297	0
1527920427.907591000	21.9131	103	1
1527920427.937930000	21.9434	369	1
1527920427.938026000	21.9435	1412	1
1527920427.938064000	21.9436	1412	1
1527920427.938098000	21.9436	1412	1
1527920427.938132000	21.9437	556	1
1527920427.954759000	21.9603	87	0
1527920428.059797000	22.0653	324	1
1527920428.059893000	22.0654	221	1
1527920428.076513000	22.082	87	0
1527920428.083820000	22.0893	87	0
1527920428.190533000	22.1961	236	0
1527920428.191122000	22.1966	148	0
1527920428.193610000	22.1991	112	1
1527920428.194738000	22.2003	92	0
1527920428.195409000	22.2009	179	0
1527920428.197600000	22.2031	103	1
1527920428.241867000	22.2474	384	0
1527920428.244610000	22.2501	100	1
1527920428.247580000	22.2531	80	0
1527920428.250603000	22.2561	100	1
1527920431.063610000	25.0691	388	1
1527920431.063690000	25.0692	257	1
1527920431.079590000	25.0851	87	0
1527920431.221082000	25.2266	255	0
1527920431.221666000	25.2272	148	0
1527920431.223842000	25.2294	106	1
1527920431.224870000	25.2304	92	0
1527920431.225556000	25.2311	191	0
1527920431.227837000	25.2334	103	1
1527920431.360221000	25.3657	389	1
1527920431.360315000	25.3658	259	1
1527920431.377599000	25.3831	87	0
1527920431.526537000	25.5321	258	0
1527920431.527141000	25.5327	148	0
1527920431.529868000	25.5354	106	1
1527920431.529953000	25.5355	92	0
1527920431.531361000	25.5369	92	0
1527920431.532772000	25.5383	103	1
1527920431.773811000	25.7793	391	1
1527920431.773899000	25.7794	260	1
1527920431.792063000	25.7976	87	0
1527920431.906837000	25.9124	302	0
1527920431.907446000	25.913	148	0
1527920431.909847000	25.9154	92	0
1527920431.909914000	25.9154	106	1
1527920431.910541000	25.9161	90	0
1527920431.912823000	25.9183	103	1
1527920432.129232000	26.1348	390	1
1527920432.129319000	26.1348	256	1
1527920432.148809000	26.1543	87	0
1527920432.456074000	26.4616	256	0
1527920432.456678000	26.4622	148	0
1527920432.458930000	26.4644	106	1
1527920432.459760000	26.4653	92	0
1527920432.461097000	26.4666	160	0
1527920432.462907000	26.4684	103	1
1527920432.622382000	26.6279	993	1
1527920432.622477000	26.628	258	1
1527920432.640830000	26.6463	87	0
1527920432.937179000	26.9427	233	0
1527920432.937828000	26.9433	148	0
1527920432.939978000	26.9455	106	1
1527920432.940629000	26.9461	92	0
1527920432.941338000	26.9469	258	0
1527920432.942932000	26.9485	103	1
1527920433.121653000	27.1272	546	1
1527920433.121732000	27.1273	258	1
1527920433.139227000	27.1447	87	0
1527920433.255473000	27.261	419	0
1527920433.256043000	27.2616	148	0
1527920433.257925000	27.2634	106	1
1527920433.258855000	27.2644	92	0
1527920433.259536000	27.2651	185	0
1527920433.261955000	27.2675	103	1
1527920433.334578000	27.3401	819	1
1527920433.334655000	27.3402	257	1
1527920433.353189000	27.3587	87	0
1527920433.469571000	27.4751	256	0
1527920433.470224000	27.4757	148	0
1527920433.472972000	27.4785	106	1
1527920433.474808000	27.4803	92	0
1527920433.475489000	27.481	268	0
1527920433.477960000	27.4835	103	1
1527920433.825361000	27.8309	387	1
1527920433.825452000	27.831	261	1
1527920433.841767000	27.8473	87	0
1527920434.144795000	28.1503	235	0
1527920434.145428000	28.1509	148	0
1527920434.146182000	28.1517	92	0
1527920434.146916000	28.1524	290	0
1527920434.147961000	28.1535	112	1
1527920434.301648000	28.3072	387	1
1527920434.301714000	28.3072	261	1
1527920434.319290000	28.3248	87	0
1527920434.626314000	28.6318	256	0
1527920434.626914000	28.6324	148	0
1527920434.629046000	28.6346	106	1
1527920434.630310000	28.6358	92	0
1527920434.631609000	28.6371	121	0
1527920434.632976000	28.6385	103	1
1527920434.823493000	28.829	387	1
1527920434.823580000	28.8291	258	1
1527920434.841366000	28.8469	87	0
1527920435.143531000	29.149	235	0
1527920435.144174000	29.1497	148	0
1527920435.146081000	29.1516	106	1
1527920435.148358000	29.1539	92	0
1527920435.149026000	29.1545	306	0
1527920435.151074000	29.1566	103	1
1527920435.237591000	29.2431	388	1
1527920435.237681000	29.2432	260	1
1527920435.256404000	29.2619	87	0
1527920435.556964000	29.5625	256	0
1527920435.557588000	29.5631	148	0
1527920435.559987000	29.5655	92	0
1527920435.560025000	29.5655	106	1
1527920435.560653000	29.5662	109	0
1527920435.563037000	29.5686	103	1
1527920435.769553000	29.7751	386	1
1527920435.769652000	29.7752	259	1
1527920435.788252000	29.7938	87	0
1527920436.093215000	30.0987	272	0
1527920436.093818000	30.0993	148	0
1527920436.096120000	30.1016	106	1
1527920436.097746000	30.1033	92	0
1527920436.098414000	30.1039	88	0
1527920436.100105000	30.1056	103	1
1527920436.363386000	30.3689	388	1
1527920436.363467000	30.369	256	1
1527920436.380685000	30.3862	87	0
1527920436.681786000	30.6873	256	0
1527920436.682413000	30.6879	148	0
1527920436.685151000	30.6907	106	1
1527920436.685713000	30.6912	92	0
1527920436.686387000	30.6919	184	0
1527920436.688078000	30.6936	103	1
1527920436.784521000	30.79	387	1
1527920436.784581000	30.7901	259	1
1527920436.801448000	30.807	87	0
1527920436.957798000	30.9633	233	0
1527920436.958402000	30.9639	148	0
1527920436.961170000	30.9667	106	1
1527920436.962694000	30.9682	92	0
1527920436.963559000	30.9691	234	0
1527920436.965169000	30.9707	103	1
1527920437.285336000	31.2909	390	1
1527920437.285389000	31.2909	257	1
1527920437.303935000	31.3095	87	0
1527920437.619262000	31.6248	255	0
1527920437.619915000	31.6254	148	0
1527920437.622136000	31.6277	106	1
1527920437.623177000	31.6287	92	0
1527920437.623859000	31.6294	204	0
1527920437.626158000	31.6317	103	1
1527920437.707766000	31.7133	386	1
1527920437.707829000	31.7133	258	1
1527920437.727848000	31.7334	87	0
1527920437.877373000	31.8829	233	0
1527920437.877979000	31.8835	148	0
1527920437.880223000	31.8857	106	1
1527920437.882416000	31.8879	92	0
1527920437.883148000	31.8887	115	0
1527920437.885167000	31.8907	103	1
1527920437.980442000	31.986	391	1
1527920437.980508000	31.986	256	1
1527920438.002427000	32.0079	87	0
1527920438.013912000	32.0194	87	0
1527920438.299246000	32.3048	235	0
1527920438.299893000	32.3054	148	0
1527920438.302198000	32.3077	109	1
1527920438.302681000	32.3082	92	0
1527920438.303510000	32.309	224	0
1527920438.305305000	32.3108	103	1
1527920438.651642000	32.6572	994	1
1527920438.651733000	32.6573	261	1
1527920438.669043000	32.6746	87	0
1527920438.780718000	32.7862	326	0
1527920438.781294000	32.7868	148	0
1527920438.783274000	32.7888	106	1
1527920438.783808000	32.7893	92	0
1527920438.784431000	32.7899	312	0
1527920438.786276000	32.7918	103	1
1527920438.938052000	32.9436	547	1
1527920438.938149000	32.9437	257	1
1527920438.956705000	32.9622	87	0
1527920438.965760000	32.9713	87	0
1527920439.074852000	33.0804	233	0
1527920439.075444000	33.081	148	0
1527920439.077287000	33.0828	109	1
1527920439.090938000	33.0965	92	0
1527920439.091550000	33.0971	310	0
1527920439.093293000	33.0988	103	1
1527920439.198689000	33.2042	819	1
1527920439.198781000	33.2043	257	1
1527920439.215769000	33.2213	87	0
1527920439.370499000	33.376	235	0
1527920439.371161000	33.3767	148	0
1527920439.373332000	33.3789	106	1
1527920439.375149000	33.3807	92	0
1527920439.375843000	33.3814	288	0
1527920439.378318000	33.3838	103	1
1527920439.682788000	33.6883	387	1
1527920439.682858000	33.6884	257	1
1527920439.701316000	33.7068	87	0
1527920440.004349000	34.0099	439	0
1527920440.004977000	34.0105	148	0
1527920440.006529000	34.012	92	0
1527920440.007248000	34.0128	337	0
1527920440.007300000	34.0128	109	1
1527920440.010331000	34.0158	100	1
1527920440.120763000	34.1263	386	1
1527920440.120853000	34.1264	256	1
1527920440.136916000	34.1424	87	0
1527920440.454892000	34.4604	258	0
1527920440.455567000	34.4611	148	0
1527920440.457369000	34.4629	106	1
1527920440.460208000	34.4657	92	0
1527920440.461014000	34.4665	226	0
1527920440.463357000	34.4689	103	1
1527920440.951751000	34.9573	388	1
1527920440.951842000	34.9574	257	1
1527920440.969725000	34.9752	87	0
1527920441.270009000	35.2755	233	0
1527920441.270586000	35.2761	148	0
1527920441.273413000	35.2789	106	1
1527920441.274288000	35.2798	92	0
1527920441.274963000	35.2805	117	0
1527920441.277432000	35.283	103	1
1527920441.323949000	35.3295	390	1
1527920441.324040000	35.3296	259	1
1527920441.340601000	35.3461	87	0
1527920441.487073000	35.4926	255	0
1527920441.487662000	35.4932	148	0
1527920441.490427000	35.4959	106	1
1527920441.491006000	35.4965	92	0
1527920441.491680000	35.4972	227	0
1527920441.493414000	35.4989	103	1
1527920441.617790000	35.6233	386	1
1527920441.617881000	35.6234	257	1
1527920441.639276000	35.6448	87	0
1527920441.790820000	35.7963	232	0
1527920441.791452000	35.797	148	0
1527920441.793447000	35.799	106	1
1527920441.795340000	35.8009	92	0
1527920441.796103000	35.8016	332	0
1527920441.798434000	35.804	103	1
1527920441.947753000	35.9533	386	1
1527920441.947843000	35.9534	259	1
1527920441.965407000	35.9709	87	0
1527920442.114729000	36.1202	233	0
1527920442.115383000	36.1209	148	0
1527920442.117465000	36.123	106	1
1527920442.119464000	36.125	92	0
1527920442.120214000	36.1257	222	0
1527920442.122455000	36.128	103	1
1527920442.440027000	36.4455	387	1
1527920442.440093000	36.4456	257	1
1527920442.458225000	36.4637	87	0
1527920442.761561000	36.7671	294	0
1527920442.762208000	36.7677	148	0
1527920442.764504000	36.77	106	1
1527920442.765856000	36.7714	92	0
1527920442.767196000	36.7727	210	0
1527920442.768429000	36.7739	103	1
1527920442.913154000	36.9187	387	1
1527920442.913222000	36.9187	259	1
1527920442.930478000	36.936	87	0
1527920443.231706000	37.2372	235	0
1527920443.232379000	37.2379	148	0
1527920443.234532000	37.2401	106	1
1527920443.235118000	37.2406	92	0
1527920443.235732000	37.2413	218	0
1527920443.237455000	37.243	103	1
1527920443.264912000	37.2704	392	1
1527920443.264978000	37.2705	257	1
1527920443.285761000	37.2913	87	0
1527920443.585161000	37.5907	258	0
1527920443.585749000	37.5913	148	0
1527920443.588546000	37.5941	106	1
1527920443.589987000	37.5955	92	0
1527920443.590587000	37.5961	308	0
1527920443.592534000	37.5981	103	1
1527920443.715803000	37.7213	391	1
1527920443.715891000	37.7214	258	1
1527920443.733942000	37.7395	87	0
1527920444.039493000	38.045	235	0
1527920444.040065000	38.0456	148	0
1527920444.042562000	38.0481	106	1
1527920444.043816000	38.0493	92	0
1527920444.044488000	38.05	316	0
1527920444.046550000	38.0521	103	1
1527920444.130893000	38.1364	994	1
1527920444.130981000	38.1365	263	1
1527920444.149344000	38.1549	87	0
1527920444.305525000	38.311	235	0
1527920444.306133000	38.3117	148	0
1527920444.308558000	38.3141	106	1
1527920444.311342000	38.3169	92	0
1527920444.312032000	38.3176	302	0
1527920444.314511000	38.32	103	1
1527920444.525052000	38.5306	548	1
1527920444.525134000	38.5307	257	1
1527920444.541810000	38.5473	87	0
1527920444.546200000	38.5517	87	0
1527920444.847441000	38.853	260	0
1527920444.848021000	38.8535	148	0
1527920444.850591000	38.8561	109	1
1527920444.852518000	38.858	92	0
1527920444.853193000	38.8587	275	0
1527920444.855556000	38.8611	103	1
1527920445.027276000	39.0328	821	1
1527920445.027360000	39.0329	259	1
1527920445.059595000	39.0651	821	1
1527920445.071746000	39.0773	87	0
1527920445.076221000	39.0817	87	0
1527920445.105238000	39.1108	87	0
1527920445.228542000	39.2341	303	0
1527920445.229134000	39.2347	148	0
1527920445.231589000	39.2371	112	1
1527920445.232040000	39.2376	92	0
1527920445.233499000	39.239	149	0
1527920445.234566000	39.2401	103	1
1527920445.514154000	39.5197	387	1
1527920445.514226000	39.5197	258	1
1527920445.531416000	39.5369	87	0
1527920445.835487000	39.841	259	0
1527920445.836064000	39.8416	148	0
1527920445.838605000	39.8441	106	1
1527920445.842055000	39.8476	92	0
1527920445.842751000	39.8483	238	0
1527920445.844643000	39.8502	103	1
1527920445.977075000	39.9826	392	1
1527920445.977140000	39.9827	261	1
1527920445.993816000	39.9993	87	0
1527920446.147194000	40.1527	278	0
1527920446.147820000	40.1533	148	0
1527920446.149646000	40.1552	106	1
1527920446.152412000	40.1579	92	0
1527920446.153140000	40.1587	215	0
1527920446.154622000	40.1601	103	1
1527920446.399087000	40.4046	385	1
1527920446.399161000	40.4047	258	1
1527920446.417076000	40.4226	87	0
1527920446.534841000	40.5404	394	0
1527920446.535413000	40.5409	148	0
1527920446.537664000	40.5432	106	1
1527920446.539312000	40.5448	92	0
1527920446.540617000	40.5461	170	0
1527920446.541829000	40.5473	103	1
1527920446.751961000	40.7575	387	1
1527920446.752053000	40.7576	257	1
1527920446.769898000	40.7754	87	0
1527920447.078133000	41.0837	233	0
1527920447.078778000	41.0843	148	0
1527920447.080745000	41.0863	106	1
1527920447.083168000	41.0887	92	0
1527920447.083827000	41.0893	227	0
1527920447.085747000	41.0913	103	1
1527920447.234887000	41.2404	390	1
1527920447.234956000	41.2405	262	1
1527920447.252799000	41.2583	87	0
1527920447.368185000	41.3737	235	0
1527920447.368774000	41.3743	148	0
1527920447.370766000	41.3763	106	1
1527920447.372417000	41.3779	92	0
1527920447.373169000	41.3787	336	0
1527920447.374751000	41.3803	103	1
1527920447.827234000	41.8328	388	1
1527920447.827324000	41.8328	258	1
1527920447.850737000	41.8563	87	0
1527920448.024180000	42.0297	256	0
1527920448.024784000	42.0303	148	0
1527920448.026817000	42.0323	106	1
1527920448.030302000	42.0358	92	0
1527920448.031047000	42.0366	265	0
1527920448.032791000	42.0383	103	1
1527920448.157100000	42.1626	386	1
1527920448.157194000	42.1627	257	1
1527920448.174003000	42.1795	87	0
1527920448.298092000	42.3036	233	0
1527920448.298746000	42.3043	148	0
1527920448.300824000	42.3063	106	1
1527920448.307428000	42.3129	92	0
1527920448.308104000	42.3136	282	0
1527920448.309761000	42.3153	103	1
1527920448.580421000	42.5859	390	1
1527920448.580504000	42.586	259	1
1527920448.599541000	42.6051	87	0
1527920448.728888000	42.7344	258	0
1527920448.729499000	42.735	148	0
1527920448.730901000	42.7364	92	0
1527920448.731582000	42.7371	153	0
1527920448.731857000	42.7374	112	1
1527920449.022353000	43.0279	387	1
1527920449.022416000	43.0279	263	1
1527920449.041846000	43.0474	87	0
1527920449.353387000	43.3589	272	0
1527920449.353987000	43.3595	148	0
1527920449.355878000	43.3614	106	1
1527920449.358842000	43.3644	92	0
1527920449.359460000	43.365	315	0
1527920449.361834000	43.3674	103	1
1527920449.544194000	43.5497	391	1
1527920449.544286000	43.5498	258	1
1527920449.564038000	43.5696	87	0
1527920449.890333000	43.8959	256	0
1527920449.890964000	43.8965	148	0
1527920449.892907000	43.8984	106	1
1527920449.895857000	43.9014	92	0
1527920449.896524000	43.902	250	0
1527920449.898898000	43.9044	103	1
1527920450.176263000	44.1818	989	1
1527920450.176352000	44.1819	258	1
1527920450.195249000	44.2008	87	0
1527920450.199521000	44.205	87	0
1527920450.346320000	44.3518	233	0
1527920450.346934000	44.3525	148	0
1527920450.348936000	44.3545	109	1
1527920450.351523000	44.357	92	0
1527920450.352215000	44.3577	103	0
1527920450.353900000	44.3594	103	1
1527920450.460417000	44.4659	549	1
1527920450.460508000	44.466	260	1
1527920450.477056000	44.4826	87	0
1527920450.491977000	44.4975	734	1
1527920450.492071000	44.4976	1412	1
1527920450.492110000	44.4976	1412	1
1527920450.492162000	44.4977	1412	1
1527920450.492181000	44.4977	556	1
1527920450.512136000	44.5177	87	0
1527920450.517525000	44.523	87	0
1527920450.628406000	44.6339	414	0
1527920450.630952000	44.6365	109	1
1527920450.634559000	44.6401	306	0
1527920450.635225000	44.6407	148	0
1527920450.636016000	44.6415	80	0
1527920450.636885000	44.6424	106	1
1527920450.638878000	44.6444	92	0
1527920450.639533000	44.6451	192	0
1527920450.641977000	44.6475	103	1
1527920450.693353000	44.6989	393	1
1527920450.693444000	44.699	377	1
1527920450.710871000	44.7164	87	0
1527920451.019980000	45.0255	233	0
1527920451.020623000	45.0261	148	0
1527920451.022975000	45.0285	106	1
1527920451.024937000	45.0305	92	0
1527920451.025592000	45.0311	322	0
1527920451.027896000	45.0334	103	1
1527920451.164725000	45.1702	391	1
1527920451.164815000	45.1703	501	1
1527920451.182963000	45.1885	87	0
1527920451.341385000	45.3469	235	0
1527920451.341970000	45.3475	148	0
1527920451.343989000	45.3495	106	1
1527920451.347744000	45.3533	92	0
1527920451.349015000	45.3545	217	0
1527920451.350980000	45.3565	103	1
1527920451.988709000	45.9942	388	1
1527920451.988777000	45.9943	258	1
1527920452.006214000	46.0117	87	0
1527920452.162533000	46.1681	301	0
1527920452.163191000	46.1687	148	0
1527920452.165034000	46.1706	106	1
1527920452.168405000	46.1739	92	0
1527920452.169116000	46.1746	135	0
1527920452.171040000	46.1766	103	1
1527920452.500213000	46.5057	386	1
1527920452.500309000	46.5058	258	1
1527920452.517610000	46.5231	87	0
1527920452.527545000	46.5331	87	0
1527920452.648486000	46.654	396	0
1527920452.649059000	46.6546	148	0
1527920452.650544000	46.6561	92	0
1527920452.651064000	46.6566	112	1
1527920452.651199000	46.6567	251	0
1527920452.654082000	46.6596	100	1
1527920452.992570000	46.9981	388	1
1527920452.992654000	46.9982	258	1
1527920453.010183000	47.0157	87	0
1527920453.327402000	47.3329	232	0
1527920453.327985000	47.3335	148	0
1527920453.330106000	47.3356	106	1
1527920453.333017000	47.3385	92	0
1527920453.333625000	47.3391	247	0
1527920453.336099000	47.3416	103	1
1527920453.474693000	47.4802	386	1
1527920453.474785000	47.4803	260	1
1527920453.495946000	47.5015	87	0
1527920453.829022000	47.8345	256	0
1527920453.829598000	47.8351	148	0
1527920453.832135000	47.8377	106	1
1527920453.841893000	47.8474	92	0
1527920453.842529000	47.848	252	0
1527920453.845148000	47.8507	103	1
1527920454.016769000	48.0223	391	1
1527920454.016836000	48.0224	262	1
1527920454.035147000	48.0407	87	0
1527920454.151595000	48.1571	236	0
1527920454.152307000	48.1578	148	0
1527920454.154161000	48.1597	106	1
1527920454.156796000	48.1623	92	0
1527920454.157552000	48.1631	270	0
1527920454.159147000	48.1647	103	1
1527920454.331478000	48.337	389	1
1527920454.331567000	48.3371	260	1
1527920454.347851000	48.3534	87	0
1527920454.657803000	48.6633	255	0
1527920454.658386000	48.6639	148	0
1527920454.661183000	48.6667	106	1
1527920454.663005000	48.6685	92	0
1527920454.663704000	48.6692	186	0
1527920454.666170000	48.6717	103	1
1527920454.832457000	48.838	389	1
1527920454.832548000	48.8381	259	1
1527920454.861897000	48.8674	87	0
1527920454.866707000	48.8722	87	0
1527920454.981639000	48.9872	269	0
1527920454.982281000	48.9878	148	0
1527920454.984202000	48.9897	109	1
1527920454.986767000	48.9923	92	0
1527920454.987442000	48.993	280	0
1527920454.989193000	48.9947	103	1
1527920455.145847000	49.1514	992	1
1527920455.145936000	49.1515	258	1
1527920455.163975000	49.1695	87	0
1527920455.477400000	49.4829	256	0
1527920455.478000000	49.4835	148	0
1527920455.480229000	49.4857	106	1
1527920455.483604000	49.4891	92	0
1527920455.484312000	49.4898	247	0
1527920455.486217000	49.4917	103	1
1527920455.968965000	49.9745	386	1
1527920455.969061000	49.9746	377	1
1527920455.985532000	49.9911	87	0
1527920456.108513000	50.114	236	0
1527920456.109098000	50.1146	148	0
1527920456.111271000	50.1168	106	1
1527920456.114580000	50.1201	92	0
1527920456.115245000	50.1208	126	0
1527920456.117255000	50.1228	103	1
1527920456.966949000	50.9725	548	1
1527920456.967035000	50.9726	258	1
1527920456.983504000	50.989	87	0
1527920457.299995000	51.3055	255	0
1527920457.300611000	51.3061	148	0
1527920457.303360000	51.3089	106	1
1527920457.305827000	51.3113	92	0
1527920457.306425000	51.3119	274	0
1527920457.308328000	51.3138	103	1
1527920457.451920000	51.4574	821	1
1527920457.452014000	51.4575	263	1
1527920457.471947000	51.4775	87	0
1527920457.590808000	51.5963	258	0
1527920457.591526000	51.597	148	0
1527920457.593274000	51.5988	106	1
1527920457.596816000	51.6023	92	0
1527920457.597560000	51.6031	109	0
1527920457.599301000	51.6048	103	1
1527920457.801532000	51.8071	387	1
1527920457.801603000	51.8071	258	1
1527920457.819724000	51.8252	87	0
1527920458.126433000	52.132	303	0
1527920458.127124000	52.1326	148	0
1527920458.129382000	52.1349	106	1
1527920458.131623000	52.1371	92	0
1527920458.133300000	52.1388	171	0
1527920458.134305000	52.1398	103	1
1527920458.274744000	52.2803	387	1
1527920458.274836000	52.2804	262	1
1527920458.291212000	52.2967	87	0
1527920458.408810000	52.4143	256	0
1527920458.409395000	52.4149	148	0
1527920458.411424000	52.4169	106	1
1527920458.413582000	52.4191	92	0
1527920458.414967000	52.4205	87	0
1527920458.416325000	52.4218	103	1
1527920458.505652000	52.5112	390	1
1527920458.505714000	52.5112	260	1
1527920458.524276000	52.5298	87	0
1527920458.528154000	52.5337	87	0
1527920458.637804000	52.6433	233	0
1527920458.638456000	52.644	148	0
1527920458.640411000	52.6459	109	1
1527920458.643066000	52.6486	92	0
1527920458.645393000	52.6509	100	1
1527920458.653531000	52.659	94	0
1527920458.656399000	52.6619	100	1
1527920458.928651000	52.9342	387	1
1527920458.928710000	52.9342	259	1
1527920458.955503000	52.961	87	0
1527920459.084579000	53.0901	279	0
1527920459.085281000	53.0908	148	0
1527920459.087385000	53.0929	106	1
1527920459.090509000	53.096	92	0
1527920459.091313000	53.0968	329	0
1527920459.093358000	53.0989	103	1
1527920459.376460000	53.382	387	1
1527920459.376535000	53.3821	258	1
1527920459.393695000	53.3992	87	0
1527920459.696661000	53.7022	396	0
1527920459.697287000	53.7028	148	0
1527920459.699470000	53.705	106	1
1527920459.700886000	53.7064	92	0
1527920459.701559000	53.7071	204	0
1527920459.703552000	53.7091	103	1
1527920459.987578000	53.9931	387	1
1527920459.987653000	53.9932	263	1
1527920460.005377000	54.0109	87	0
1527920460.122164000	54.1277	233	0
1527920460.122857000	54.1284	148	0
1527920460.125471000	54.131	106	1
1527920460.127859000	54.1334	92	0
1527920460.128545000	54.1341	202	0
1527920460.130494000	54.136	103	1
1527920460.285727000	54.2912	387	1
1527920460.285804000	54.2913	258	1
1527920460.304281000	54.3098	87	0
1527920460.423712000	54.4292	258	0
1527920460.424308000	54.4298	148	0
1527920460.426509000	54.432	106	1
1527920460.428354000	54.4339	92	0
1527920460.429802000	54.4353	96	0
1527920460.431520000	54.437	103	1
1527920460.816919000	54.8224	388	1
1527920460.816979000	54.8225	260	1
1527920460.834373000	54.8399	87	0
1527920460.837604000	54.8431	87	0
1527920460.949100000	54.9546	233	0
1527920460.949732000	54.9553	148	0
1527920460.951556000	54.9571	109	1
1527920460.954076000	54.9596	92	0
1527920460.954815000	54.9603	304	0
1527920460.956544000	54.9621	103	1
1527920461.235793000	55.2413	391	1
1527920461.235881000	55.2414	261	1
1527920461.255348000	55.2609	87	0
1527920461.373140000	55.3787	233	0
1527920461.373723000	55.3792	148	0
1527920461.376572000	55.3821	106	1
1527920461.377911000	55.3834	92	0
1527920461.378532000	55.3841	295	0
1527920461.380548000	55.3861	103	1
1527920462.095206000	56.1007	993	1
1527920462.095265000	56.1008	258	1
1527920462.112471000	56.118	87	0
1527920462.232592000	56.2381	256	0
1527920462.233299000	56.2388	148	0
1527920462.235576000	56.2411	106	1
1527920462.237909000	56.2434	92	0
1527920462.238644000	56.2442	283	0
1527920462.240557000	56.2461	103	1
1527920462.337356000	56.3429	387	1
1527920462.337416000	56.3429	258	1
1527920462.355609000	56.3611	87	0
1527920462.662525000	56.668	292	0
1527920462.663183000	56.6687	148	0
1527920462.665590000	56.6711	106	1
1527920462.667549000	56.6731	92	0
1527920462.668285000	56.6738	195	0
1527920462.670607000	56.6761	103	1
1527920462.790958000	56.7965	547	1
1527920462.791020000	56.7965	261	1
1527920462.809482000	56.815	87	0
1527920462.931422000	56.9369	233	0
1527920462.932041000	56.9376	148	0
1527920462.934693000	56.9402	106	1
1527920462.935846000	56.9414	92	0
1527920462.936511000	56.942	108	0
1527920462.938617000	56.9441	103	1
1527920463.126093000	57.1316	818	1
1527920463.126184000	57.1317	258	1
1527920463.144743000	57.1503	87	0
1527920463.263446000	57.269	232	0
1527920463.264029000	57.2695	148	0
1527920463.266636000	57.2722	106	1
1527920463.268347000	57.2739	92	0
1527920463.268941000	57.2745	176	0
1527920463.270618000	57.2761	103	1
1527920463.540204000	57.5457	390	1
1527920463.540279000	57.5458	263	1
1527920463.560887000	57.5664	87	0
1527920463.677454000	57.683	256	0
1527920463.678046000	57.6836	148	0
1527920463.680685000	57.6862	106	1
1527920463.681193000	57.6867	92	0
1527920463.681791000	57.6873	126	0
1527920463.683660000	57.6892	103	1
1527920463.962497000	57.968	386	1
1527920463.962588000	57.9681	258	1
1527920463.981682000	57.9872	87	0
1527920464.096483000	58.102	232	0
1527920464.097070000	58.1026	148	0
1527920464.099722000	58.1052	106	1
1527920464.100991000	58.1065	92	0
1527920464.101688000	58.1072	208	0
1527920464.103717000	58.1092	103	1
1527920464.244096000	58.2496	389	1
1527920464.244163000	58.2497	260	1
1527920464.261383000	58.2669	87	0
1527920464.383721000	58.3892	303	0
1527920464.384376000	58.3899	148	0
1527920464.386740000	58.3923	106	1
1527920464.388705000	58.3942	92	0
1527920464.389447000	58.395	127	0
1527920464.391736000	58.3973	103	1
1527920464.458181000	58.4637	386	1
1527920464.458241000	58.4638	258	1
1527920464.477492000	58.483	87	0
1527920464.591238000	58.5968	258	0
1527920464.591899000	58.5974	148	0
1527920464.593688000	58.5992	106	1
1527920464.597472000	58.603	92	0
1527920464.598399000	58.6039	124	0
1527920464.599673000	58.6052	103	1
1527920464.935754000	58.9413	391	1
1527920464.935846000	58.9414	315	1
1527920464.955113000	58.9606	87	0
1527920465.065221000	59.0707	235	0
1527920465.065791000	59.0713	148	0
1527920465.067780000	59.0733	106	1
1527920465.068456000	59.074	92	0
1527920465.069063000	59.0746	337	0
1527920465.070689000	59.0762	103	1
1527920465.206903000	59.2124	392	1
1527920465.207001000	59.2125	377	1
1527920465.226438000	59.232	87	0
1527920465.346709000	59.3522	281	0
1527920465.347351000	59.3529	148	0
1527920465.349791000	59.3553	106	1
1527920465.352067000	59.3576	92	0
1527920465.352850000	59.3584	265	0
1527920465.354788000	59.3603	103	1
1527920465.422960000	59.4285	388	1
1527920465.423057000	59.4286	377	1
1527920465.445326000	59.4508	87	0
1527920465.449429000	59.4549	87	0
1527920465.565252000	59.5708	396	0
1527920465.566208000	59.5717	148	0
1527920465.567800000	59.5733	109	1
1527920465.569165000	59.5747	92	0
1527920465.570555000	59.5761	261	0
1527920465.571739000	59.5773	103	1
1527920465.994277000	59.9998	390	1
1527920465.994337000	59.9999	259	1
1527920466.011561000	60.0171	87	0
1527920466.022334000	60.0279	87	0
1527920466.132746000	60.1383	236	0
1527920466.133392000	60.1389	148	0
1527920466.135841000	60.1414	109	1
1527920466.137042000	60.1426	92	0
1527920466.137678000	60.1432	277	0
1527920466.139826000	60.1453	103	1
1527920466.399977000	60.4055	995	1
1527920466.400077000	60.4056	261	1
1527920466.415542000	60.4211	100	0
1527920466.418948000	60.4245	100	1
1527920466.536469000	60.542	256	0
1527920466.537046000	60.5426	148	0
1527920466.539864000	60.5454	103	1
1527920466.540359000	60.5459	92	0
1527920466.541034000	60.5466	281	0
1527920466.542848000	60.5484	103	1
1527920466.685519000	60.691	387	1
1527920466.685596000	60.6911	261	1
1527920466.707533000	60.7131	87	0
1527920466.824415000	60.8299	233	0
1527920466.825067000	60.8306	148	0
1527920466.826874000	60.8324	106	1
1527920466.828844000	60.8344	92	0
1527920466.829533000	60.8351	270	0
1527920466.831900000	60.8374	103	1
1527920467.051092000	61.0566	546	1
1527920467.051167000	61.0567	261	1
1527920467.068936000	61.0745	87	0
1527920467.183054000	61.1886	233	0
1527920467.183675000	61.1892	148	0
1527920467.185900000	61.1914	106	1
1527920467.187304000	61.1928	92	0
1527920467.187910000	61.1934	321	0
1527920467.189885000	61.1954	103	1
1527920467.428413000	61.4339	822	1
1527920467.428474000	61.434	266	1
1527920467.463904000	61.4694	822	1
1527920467.466632000	61.4722	87	0
1527920467.475580000	61.4811	87	0
1527920467.508892000	61.5144	87	0
1527920467.594293000	61.5998	258	0
1527920467.594994000	61.6005	148	0
1527920467.596845000	61.6024	112	1
1527920467.598514000	61.604	92	0
1527920467.599193000	61.6047	195	0
1527920467.600874000	61.6064	103	1
1527920467.663917000	61.6694	369	1
1527920467.664014000	61.6695	1412	1
1527920467.664069000	61.6696	1412	1
1527920467.664097000	61.6696	1412	1
1527920467.664124000	61.6696	555	1
1527920467.684049000	61.6896	87	0
1527920467.792061000	61.7976	395	0
1527920467.794977000	61.8005	103	1
1527920467.799856000	61.8054	80	0
1527920467.802897000	61.8084	100	1
1527920467.849320000	61.8548	391	1
1527920467.849411000	61.8549	262	1
1527920467.866989000	61.8725	87	0
1527920467.985254000	61.9908	264	0
1527920467.985908000	61.9914	148	0
1527920467.987940000	61.9935	106	1
1527920467.990528000	61.996	92	0
1527920467.991284000	61.9968	209	0
1527920467.992935000	61.9985	103	1
1527920468.208397000	62.2139	389	1
1527920468.208455000	62.214	260	1
1527920468.227858000	62.2334	87	0
1527920468.394572000	62.4001	236	0
1527920468.395219000	62.4007	148	0
1527920468.397971000	62.4035	106	1
1527920468.399704000	62.4052	92	0
1527920468.400376000	62.4059	208	0
1527920468.401960000	62.4075	103	1
1527920468.651426000	62.6569	393	1
1527920468.651489000	62.657	263	1
1527920468.668767000	62.6743	87	0
1527920468.785508000	62.791	256	0
1527920468.786084000	62.7916	148	0
1527920468.787991000	62.7935	106	1
1527920468.789244000	62.7948	92	0
1527920468.789915000	62.7954	177	0
1527920468.791907000	62.7974	103	1
1527920468.999374000	63.0049	387	1
1527920468.999433000	63.005	260	1
1527920469.019048000	63.0246	87	0
1527920469.135484000	63.141	303	0
1527920469.136129000	63.1416	148	0
1527920469.138025000	63.1435	106	1
1527920469.140968000	63.1465	92	0
1527920469.141717000	63.1472	332	0
1527920469.144011000	63.1495	103	1
1527920469.442378000	63.4479	387	1
1527920469.442465000	63.448	262	1
1527920469.462999000	63.4685	87	0
1527920469.585642000	63.5912	256	0
1527920469.586342000	63.5919	148	0
1527920469.589036000	63.5946	106	1
1527920469.591526000	63.597	92	0
1527920469.592195000	63.5977	166	0
1527920469.594026000	63.5995	103	1
1527920469.831603000	63.8371	390	1
1527920469.831669000	63.8372	270	1
1527920469.848577000	63.8541	87	0
1527920469.965247000	63.9708	235	0
1527920469.965880000	63.9714	148	0
1527920469.968060000	63.9736	106	1
1527920469.969070000	63.9746	92	0
1527920469.969811000	63.9753	332	0
1527920469.972094000	63.9776	103	1
1527920470.090151000	64.0957	994	1
1527920470.090237000	64.0958	259	1
1527920470.107911000	64.1134	87	0
1527920470.219867000	64.2254	281	0
1527920470.220587000	64.2261	148	0
1527920470.223077000	64.2286	106	1
1527920470.224084000	64.2296	92	0
1527920470.224817000	64.2303	298	0
1527920470.227072000	64.2326	103	1
1527920470.308295000	64.3138	387	1
1527920470.308358000	64.3139	260	1
1527920470.326415000	64.3319	87	0
1527920470.443417000	64.4489	394	0
1527920470.444024000	64.4495	148	0
1527920470.446079000	64.4516	106	1
1527920470.447412000	64.4529	92	0
1527920470.448053000	64.4536	340	0
1527920470.450071000	64.4556	103	1
1527920470.592463000	64.598	547	1
1527920470.592555000	64.5981	263	1
1527920470.610440000	64.616	87	0
1527920470.725565000	64.7311	235	0
1527920470.726220000	64.7317	148	0
1527920470.728102000	64.7336	106	1
1527920470.728620000	64.7341	92	0
1527920470.729321000	64.7348	107	0
1527920470.731035000	64.7366	103	1
1527920470.890578000	64.8961	400	1
1527920470.890673000	64.8962	260	1
1527920470.907468000	64.913	87	0
1527920471.023476000	65.029	233	0
1527920471.024084000	65.0296	148	0
1527920471.026114000	65.0316	106	1
1527920471.027841000	65.0334	92	0
1527920471.029145000	65.0347	206	0
1527920471.030040000	65.0356	103	1
1527920471.301304000	65.3068	811	1
1527920471.301367000	65.3069	261	1
1527920471.318471000	65.324	87	0
1527920471.437586000	65.4431	258	0
1527920471.438232000	65.4438	148	0
1527920471.440140000	65.4457	106	1
1527920471.442799000	65.4483	92	0
1527920471.443534000	65.4491	147	0
1527920471.445054000	65.4506	103	1
1527920471.893635000	65.8992	388	1
1527920471.893699000	65.8992	259	1
1527920471.914931000	65.9204	87	0
1527920472.035164000	66.0407	233	0
1527920472.035828000	66.0413	148	0
1527920472.038183000	66.0437	106	1
1527920472.040155000	66.0457	92	0
1527920472.040895000	66.0464	177	0
1527920472.043170000	66.0487	103	1
1527920472.177263000	66.1828	387	1
1527920472.177319000	66.1828	259	1
1527920472.199052000	66.2046	87	0
1527920472.317548000	66.3231	233	0
1527920472.318181000	66.3237	148	0
1527920472.320198000	66.3257	106	1
1527920472.323073000	66.3286	92	0
1527920472.323752000	66.3293	234	0
1527920472.326186000	66.3317	103	1
1527920472.699847000	66.7054	389	1
1527920472.699937000	66.7055	260	1
1527920472.719886000	66.7254	87	0
1527920472.832839000	66.8384	255	0
1527920472.833487000	66.839	148	0
1527920472.836246000	66.8418	106	1
1527920472.837635000	66.8432	92	0
1527920472.838306000	66.8438	145	0
1527920472.840140000	66.8457	103	1
1527920472.963604000	66.9691	390	1
1527920472.963700000	66.9692	262	1
1527920472.981959000	66.9875	87	0
1527920473.096213000	67.1017	237	0
1527920473.096859000	67.1024	148	0
1527920473.098294000	67.1038	92	0
1527920473.098982000	67.1045	194	0
1527920473.099415000	67.1049	112	1
1527920473.427519000	67.433	387	1
1527920473.427576000	67.4331	262	1
1527920473.445058000	67.4506	87	0
1527920473.555451000	67.561	288	0
1527920473.556116000	67.5616	148	0
1527920473.558208000	67.5637	106	1
1527920473.560942000	67.5665	92	0
1527920473.562023000	67.5675	195	0
1527920473.563203000	67.5687	103	1
1527920473.745731000	67.7513	387	1
1527920473.745792000	67.7513	259	1
1527920473.762493000	67.768	87	0
1527920473.878446000	67.884	235	0
1527920473.879048000	67.8846	148	0
1527920473.881278000	67.8868	106	1
1527920473.884747000	67.8903	92	0
1527920473.885358000	67.8909	114	0
1527920473.887277000	67.8928	103	1
1527920474.427777000	68.4333	388	1
1527920474.427842000	68.4334	262	1
1527920474.444157000	68.4497	87	0
1527920474.564800000	68.5703	258	0
1527920474.565401000	68.5709	148	0
1527920474.567350000	68.5729	106	1
1527920474.569488000	68.575	92	0
1527920474.570162000	68.5757	168	0
1527920474.572315000	68.5778	103	1
1527920474.731690000	68.7372	388	1
1527920474.731780000	68.7373	260	1
1527920474.748634000	68.7542	87	0
1527920474.865155000	68.8707	303	0
1527920474.865803000	68.8713	148	0
1527920474.868340000	68.8739	106	1
1527920474.870462000	68.876	92	0
1527920474.871194000	68.8767	106	0
1527920474.873326000	68.8788	103	1
1527920475.051173000	69.0567	972	1
1527920475.051259000	69.0568	1412	1
1527920475.051286000	69.0568	1412	1
1527920475.051307000	69.0568	1148	1
1527920475.071457000	69.077	87	0
1527920475.177093000	69.1826	391	0
1527920475.180357000	69.1859	103	1
1527920475.184275000	69.1898	80	0
1527920475.185554000	69.1911	402	1
1527920475.185618000	69.1911	261	1
1527920475.203063000	69.2086	87	0
1527920475.356314000	69.3618	279	0
1527920475.356926000	69.3624	148	0
1527920475.359394000	69.3649	106	1
1527920475.360346000	69.3659	92	0
1527920475.361088000	69.3666	109	0
1527920475.363356000	69.3689	103	1
1527920475.492665000	69.4982	550	1
1527920475.492747000	69.4983	259	1
1527920475.511553000	69.5171	87	0
1527920475.631955000	69.6375	394	0
1527920475.632605000	69.6381	148	0
1527920475.635325000	69.6408	106	1
1527920475.636669000	69.6422	92	0
1527920475.637333000	69.6429	159	0
1527920475.639321000	69.6448	103	1
1527920475.984268000	69.9898	823	1
1527920475.984374000	69.9899	264	1
1527920476.003634000	70.0092	87	0
1527920476.010732000	70.0163	87	0
1527920476.122537000	70.1281	232	0
1527920476.123255000	70.1288	148	0
1527920476.125438000	70.131	109	1
1527920476.127105000	70.1326	92	0
1527920476.127771000	70.1333	289	0
1527920476.129329000	70.1348	103	1
1527920476.433032000	70.4386	386	1
1527920476.433107000	70.4386	262	1
1527920476.451577000	70.4571	87	0
1527920476.566018000	70.5715	258	0
1527920476.566665000	70.5722	148	0
1527920476.568381000	70.5739	106	1
1527920476.570941000	70.5765	92	0
1527920476.571615000	70.5771	329	0
1527920476.573368000	70.5789	103	1
1527920476.766863000	70.7724	388	1
1527920476.766924000	70.7724	260	1
1527920476.785583000	70.7911	87	0
1527920476.901266000	70.9068	233	0
1527920476.901963000	70.9075	148	0
1527920476.904457000	70.91	106	1
1527920476.905266000	70.9108	92	0
1527920476.906549000	70.9121	109	0
1527920476.908445000	70.914	103	1
1527920477.183632000	71.1892	386	1
1527920477.183724000	71.1892	262	1
1527920477.202447000	71.208	87	0
1527920477.206769000	71.2123	87	0
1527920477.316552000	71.3221	235	0
1527920477.317204000	71.3227	148	0
1527920477.319516000	71.325	109	1
1527920477.322253000	71.3278	92	0
1527920477.322985000	71.3285	265	0
1527920477.325467000	71.331	103	1
1527920477.496627000	71.5021	390	1
1527920477.496693000	71.5022	260	1
1527920477.514574000	71.5201	87	0
1527920477.648896000	71.6544	256	0
1527920477.649499000	71.655	148	0
1527920477.651519000	71.657	106	1
1527920477.654639000	71.6602	92	0
1527920477.655385000	71.6609	113	0
1527920477.657489000	71.663	103	1
1527920477.980474000	71.986	387	1
1527920477.980550000	71.9861	264	1
1527920478.000458000	72.006	87	0
1527920478.052263000	72.0578	303	1
1527920478.052373000	72.0579	1412	1
1527920478.052413000	72.0579	1412	1
1527920478.052474000	72.058	1412	1
1527920478.052497000	72.058	1412	1
1527920478.052543000	72.0581	1412	1
1527920478.052565000	72.0581	1412	1
1527920478.052627000	72.0581	1412	1
1527920478.052649000	72.0582	1412	1
1527920478.052685000	72.0582	1412	1
1527920478.052719000	72.0582	1412	1
1527920478.052756000	72.0583	1412	1
1527920478.052792000	72.0583	1412	1
1527920478.052826000	72.0583	1412	1
1527920478.052860000	72.0584	773	1
1527920478.071354000	72.0769	87	0
1527920478.072988000	72.0785	87	0
1527920478.112987000	72.1185	233	0
1527920478.113641000	72.1192	148	0
1527920478.115519000	72.121	112	1
1527920478.118467000	72.124	92	0
1527920478.119131000	72.1247	139	0
1527920478.121512000	72.127	103	1
1527920478.221879000	72.2274	387	0
1527920478.224536000	72.2301	100	1
1527920478.228178000	72.2337	80	0
1527920478.230525000	72.236	100	1
1527920478.240536000	72.2461	386	1
1527920478.240599000	72.2461	260	1
1527920478.257574000	72.2631	87	0
1527920478.367532000	72.3731	264	0
1527920478.368182000	72.3737	148	0
1527920478.370545000	72.3761	106	1
1527920478.371630000	72.3771	92	0
1527920478.372347000	72.3779	288	0
1527920478.374479000	72.38	103	1
1527920478.505698000	72.5112	386	1
1527920478.505772000	72.5113	259	1
1527920478.524932000	72.5305	87	0
1527920478.639866000	72.6454	258	0
1527920478.640506000	72.646	148	0
1527920478.642495000	72.648	106	1
1527920478.657402000	72.6629	92	0
1527920478.658729000	72.6642	205	0
1527920478.660491000	72.666	103	1
1527920478.970209000	72.9757	392	1
1527920478.970277000	72.9758	441	1
1527920478.990307000	72.9958	87	0
1527920479.103876000	73.1094	303	0
1527920479.104521000	73.11	148	0
1527920479.106516000	73.112	106	1
1527920479.108390000	73.1139	92	0
1527920479.109056000	73.1146	167	0
1527920479.111528000	73.117	103	1
1527920479.147190000	73.1527	92	0
1527920479.149568000	73.1551	100	1
1527920479.403862000	73.4094	993	1
1527920479.403953000	73.4095	317	1
1527920479.421935000	73.4275	87	0
1527920479.531895000	73.5374	256	0
1527920479.532548000	73.5381	148	0
1527920479.534578000	73.5401	106	1
1527920479.536108000	73.5416	92	0
1527920479.536786000	73.5423	337	0
1527920479.538555000	73.5441	103	1
1527920483.494824000	77.5003	386	1
1527920483.494883000	77.5004	259	1
1527920483.509003000	77.5145	100	0
1527920483.512033000	77.5176	87	0
1527920483.512246000	77.5178	103	1
1527920483.626984000	77.6325	255	0
1527920483.627628000	77.6331	148	0
1527920483.630223000	77.6357	92	0
1527920483.630280000	77.6358	103	1
1527920483.630985000	77.6365	173	0
1527920483.633222000	77.6387	103	1
1527920483.851887000	77.8574	549	1
1527920483.851947000	77.8575	259	1
1527920483.870187000	77.8757	87	0
1527920483.985086000	77.9906	278	0
1527920483.985686000	77.9912	148	0
1527920483.988262000	77.9938	106	1
1527920483.990382000	77.9959	92	0
1527920483.991121000	77.9966	143	0
1527920483.993236000	77.9988	103	1
1527920484.960089000	78.9656	818	1
1527920484.960182000	78.9657	259	1
1527920484.978644000	78.9842	87	0
1527920485.098035000	79.1036	394	0
1527920485.098639000	79.1042	148	0
1527920485.100507000	79.106	106	1
1527920485.102415000	79.1079	92	0
1527920485.103173000	79.1087	131	0
1527920485.105503000	79.111	103	1
1527920485.250792000	79.2563	391	1
1527920485.250868000	79.2564	262	1
1527920485.271535000	79.2771	87	0
1527920485.272396000	79.2779	87	0
1527920485.384191000	79.3897	233	0
1527920485.384862000	79.3904	148	0
1527920485.387470000	79.393	109	1
1527920485.388608000	79.3941	92	0
1527920485.389299000	79.3948	249	0
1527920485.391470000	79.397	103	1
1527920485.715834000	79.7214	386	1
1527920485.715925000	79.7214	260	1
1527920485.732758000	79.7383	87	0
1527920485.738819000	79.7443	87	0
1527920485.779544000	79.7851	320	1
1527920485.779629000	79.7851	1412	1
1527920485.779654000	79.7852	1412	1
1527920485.779690000	79.7852	1412	1
1527920485.779740000	79.7853	848	1
1527920485.798967000	79.8045	87	0
1527920485.851852000	79.8574	258	0
1527920485.852438000	79.858	148	0
1527920485.854551000	79.8601	106	1
1527920485.857059000	79.8626	92	0
1527920485.857678000	79.8632	333	0
1527920485.859539000	79.8651	103	1
1527920485.908111000	79.9136	384	0
1527920485.911564000	79.9171	100	1
1527920485.914227000	79.9197	80	0
1527920485.916568000	79.9221	100	1
1527920486.160862000	80.1664	388	1
1527920486.160954000	80.1665	262	1
1527920486.180336000	80.1859	87	0
1527920486.299712000	80.3052	233	0
1527920486.300308000	80.3058	148	0
1527920486.302569000	80.3081	106	1
1527920486.304611000	80.3101	92	0
1527920486.305313000	80.3108	95	0
1527920486.307552000	80.3131	103	1
1527920486.439875000	80.4454	390	1
1527920486.439936000	80.4455	260	1
1527920486.456700000	80.4622	87	0
1527920486.572952000	80.5785	256	0
1527920486.573570000	80.5791	148	0
1527920486.575568000	80.5811	106	1
1527920486.576658000	80.5822	92	0
1527920486.577391000	80.5829	301	0
1527920486.579558000	80.5851	103	1
1527920486.713833000	80.7194	386	1
1527920486.713918000	80.7194	259	1
1527920486.732536000	80.7381	87	0
1527920486.866426000	80.8719	237	0
1527920486.867014000	80.8725	148	0
1527920486.869555000	80.8751	106	1
1527920486.871131000	80.8766	92	0
1527920486.871804000	80.8773	161	0
1527920486.873537000	80.8791	103	1
1527920487.149086000	81.1546	390	1
1527920487.149158000	81.1547	263	1
1527920487.166188000	81.1717	87	0
1527920487.168851000	81.1744	87	0
1527920487.277906000	81.2834	267	0
1527920487.278500000	81.284	148	0
1527920487.280598000	81.2861	109	1
1527920487.281673000	81.2872	92	0
1527920487.282366000	81.2879	183	0
1527920487.284575000	81.2901	103	1
1527920487.815867000	81.8214	388	1
1527920487.815952000	81.8215	262	1
1527920487.834583000	81.8401	87	0
1527920487.839305000	81.8448	87	0
1527920487.949141000	81.9547	255	0
1527920487.949702000	81.9552	148	0
1527920487.951621000	81.9571	109	1
1527920487.953118000	81.9586	92	0
1527920487.953804000	81.9593	227	0
1527920487.955601000	81.9611	103	1
1527920488.111683000	82.1172	386	1
1527920488.111779000	82.1173	259	1
1527920488.139799000	82.1453	87	0
1527920488.253158000	82.2587	303	0
1527920488.253752000	82.2593	148	0
1527920488.255684000	82.2612	106	1
1527920488.258170000	82.2637	92	0
1527920488.258768000	82.2643	208	0
1527920488.260646000	82.2662	103	1
1527920488.540148000	82.5457	994	1
1527920488.540212000	82.5457	261	1
1527920488.558010000	82.5635	87	0
1527920488.671257000	82.6768	256	0
1527920488.671825000	82.6773	148	0
1527920488.673667000	82.6792	106	1
1527920488.675641000	82.6812	92	0
1527920488.677057000	82.6826	181	0
1527920488.678668000	82.6842	103	1
1527920489.014129000	83.0196	386	1
1527920489.014198000	83.0197	263	1
1527920489.030851000	83.0364	87	0
1527920489.148103000	83.1536	236	0
1527920489.148675000	83.1542	148	0
1527920489.150759000	83.1563	106	1
1527920489.153202000	83.1587	92	0
1527920489.153885000	83.1594	330	0
1527920489.155680000	83.1612	103	1
1527920489.348034000	83.3536	548	1
1527920489.348128000	83.3536	260	1
1527920489.365571000	83.3711	87	0
1527920489.480593000	83.4861	256	0
1527920489.481282000	83.4868	148	0
1527920489.483766000	83.4893	106	1
1527920489.484925000	83.4904	92	0
1527920489.485591000	83.4911	175	0
1527920489.487760000	83.4933	103	1
1527920489.634290000	83.6398	819	1
1527920489.634381000	83.6399	260	1
1527920489.651752000	83.6573	87	0
1527920489.660532000	83.6661	87	0
1527920489.774078000	83.7796	278	0
1527920489.774679000	83.7802	148	0
1527920489.776787000	83.7823	109	1
1527920489.778698000	83.7842	92	0
1527920489.779368000	83.7849	150	0
1527920489.781779000	83.7873	103	1
1527920490.081060000	84.0866	386	1
1527920490.081143000	84.0867	260	1
1527920490.097758000	84.1033	87	0
1527920490.213808000	84.2193	373	0
1527920490.214454000	84.22	148	0
1527920490.216789000	84.2223	106	1
1527920490.219121000	84.2246	92	0
1527920490.219915000	84.2254	130	0
1527920490.221812000	84.2273	103	1
1527920490.408997000	84.4145	388	1
1527920490.409064000	84.4146	261	1
1527920490.426708000	84.4322	87	0
1527920490.537363000	84.5429	258	0
1527920490.538007000	84.5435	148	0
1527920490.540492000	84.546	92	0
1527920490.540748000	84.5463	109	1
1527920490.541174000	84.5467	137	0
1527920490.543751000	84.5493	100	1
1527920490.725198000	84.7307	388	1
1527920490.725265000	84.7308	260	1
1527920490.742052000	84.7476	87	0
1527920490.773493000	84.779	302	1
1527920490.773619000	84.7791	1412	1
1527920490.773652000	84.7792	1412	1
1527920490.773691000	84.7792	1412	1
1527920490.773753000	84.7793	1380	1
1527920490.793290000	84.7988	87	0
1527920490.853226000	84.8587	235	0
1527920490.853822000	84.8593	148	0
1527920490.855773000	84.8613	109	1
1527920490.857484000	84.863	92	0
1527920490.858842000	84.8644	100	0
1527920490.859756000	84.8653	103	1
1527920490.905341000	84.9109	400	0
1527920490.907840000	84.9134	100	1
1527920490.910995000	84.9165	80	0
1527920490.913828000	84.9193	100	1
1527920490.962011000	84.9675	389	1
1527920490.962095000	84.9676	317	1
1527920490.980825000	84.9863	87	0
1527920491.088658000	85.0942	233	0
1527920491.089313000	85.0948	148	0
1527920491.091937000	85.0975	106	1
1527920491.092673000	85.0982	92	0
1527920491.093417000	85.0989	125	0
1527920491.095786000	85.1013	103	1
1527920491.172064000	85.1776	387	1
1527920491.172158000	85.1777	317	1
1527920491.190912000	85.1964	87	0
1527920491.307488000	85.313	235	0
1527920491.308092000	85.3136	148	0
1527920491.310804000	85.3163	106	1
1527920491.312880000	85.3184	92	0
1527920491.313573000	85.3191	234	0
1527920491.315860000	85.3214	103	1
1527920491.587265000	85.5928	391	1
1527920491.587325000	85.5928	441	1
1527920491.605860000	85.6114	87	0
1527920491.720748000	85.7263	262	0
1527920491.721334000	85.7269	148	0
1527920491.723892000	85.7294	106	1
1527920491.725354000	85.7309	92	0
1527920491.726725000	85.7322	206	0
1527920491.727810000	85.7333	103	1
1527920492.020336000	86.0259	391	1
1527920492.020401000	86.0259	255	1
1527920492.040325000	86.0458	87	0
1527920492.149838000	86.1554	265	0
1527920492.150486000	86.156	148	0
1527920492.152910000	86.1584	106	1
1527920492.154040000	86.1596	92	0
1527920492.154715000	86.1602	320	0
1527920492.156903000	86.1624	103	1
1527920492.377239000	86.3828	390	1
1527920492.377297000	86.3828	260	1
1527920492.399061000	86.4046	87	0
1527920492.410659000	86.4162	87	0
1527920492.517086000	86.5226	258	0
1527920492.517669000	86.5232	148	0
1527920492.519879000	86.5254	109	1
1527920492.520412000	86.5259	92	0
1527920492.521086000	86.5266	151	0
1527920492.522919000	86.5284	103	1
1527920492.817628000	86.8231	994	1
1527920492.817763000	86.8233	263	1
1527920492.836380000	86.8419	87	0
1527920492.843501000	86.849	87	0
1527920492.953943000	86.9595	305	0
1527920492.954575000	86.9601	148	0
1527920492.956918000	86.9624	109	1
1527920492.958477000	86.964	92	0
1527920492.959194000	86.9647	192	0
1527920492.960877000	86.9664	103	1
1527920493.147556000	87.1531	388	1
1527920493.147623000	87.1531	260	1
1527920493.166899000	87.1724	87	0
1527920493.279750000	87.2853	233	0
1527920493.280351000	87.2859	148	0
1527920493.282919000	87.2884	106	1
1527920493.283432000	87.289	92	0
1527920493.284131000	87.2896	195	0
1527920493.285966000	87.2915	103	1
1527920493.464121000	87.4696	551	1
1527920493.464192000	87.4697	262	1
1527920493.482967000	87.4885	87	0
1527920493.603477000	87.609	254	0
1527920493.604057000	87.6096	148	0
1527920493.606025000	87.6115	106	1
1527920493.607528000	87.613	92	0
1527920493.608856000	87.6144	254	0
1527920493.609930000	87.6154	103	1
1527920493.790221000	87.7957	817	1
1527920493.790309000	87.7958	260	1
1527920493.806921000	87.8124	87	0
1527920493.925170000	87.9307	235	0
1527920493.925820000	87.9313	148	0
1527920493.927970000	87.9335	106	1
1527920493.929728000	87.9352	92	0
1527920493.930400000	87.9359	272	0
1527920493.931936000	87.9375	103	1
[truncated: 679 more rows]
