# Supplementary material for: Method for multi-task learning fusion network traffic classification to address small sample labels
Source: Sci Rep. 2024 Jan 30;14:2518. doi: 10.1038/s41598-024-51933-8 (PMC10827795; doi:10.1038/s41598-024-51933-8)
Supplement: Supplementary file 2 — Supplementary Information 2. [file 41598_2024_51933_MOESM2_ESM.zip › QUIC Dataset/QUIC Dataset/pretraining/Google Doc/GoogleDoc-1028.txt]

1528144005.351284000	0	301	1
1528144005.351313000	2.90871e-05	112	1
1528144005.373874000	0.0225899	74	0
1528144005.375432000	0.024148	74	0
1528144005.377025000	0.0257409	112	0
1528144005.574882000	0.223598	74	1
1528144005.821339000	0.470055	328	0
1528144005.822904000	0.47162	1294	0
1528144005.822934000	0.47165	74	1
1528144005.824557000	0.473273	1294	0
1528144005.826138000	0.474854	1294	0
1528144005.826168000	0.474884	74	1
1528144005.827779000	0.476495	1294	0
1528144005.829349000	0.478065	1294	0
1528144005.829371000	0.478087	74	1
1528144005.830920000	0.479636	1294	0
1528144005.832490000	0.481206	1294	0
1528144005.832519000	0.481235	74	1
1528144005.834137000	0.482853	1089	0
1528144005.835708000	0.484424	1294	0
1528144005.835735000	0.484451	74	1
1528144005.837281000	0.485997	1294	0
1528144005.838892000	0.487608	1294	0
1528144005.838919000	0.487635	74	1
1528144005.840461000	0.489177	1294	0
1528144005.840866000	0.489582	74	1
1528144005.842027000	0.490743	1294	0
1528144005.843593000	0.492309	1294	0
1528144005.843611000	0.492327	74	1
1528144005.845161000	0.493877	1294	0
1528144005.846706000	0.495422	685	0
1528144005.846721000	0.495437	74	1
1528144005.865438000	0.514154	1294	0
1528144005.867081000	0.515797	1294	0
1528144005.867103000	0.515819	74	1
1528144005.868771000	0.517487	1294	0
1528144005.870316000	0.519032	679	0
1528144005.870332000	0.519048	74	1
1528144005.871900000	0.520616	1294	0
1528144005.873467000	0.522183	1294	0
1528144005.873485000	0.522201	74	1
1528144005.874123000	0.522839	74	1
1528144005.875036000	0.523752	1294	0
1528144005.876605000	0.525321	1294	0
1528144005.876632000	0.525348	74	1
1528144005.878224000	0.52694	1294	0
1528144005.879790000	0.528506	1165	0
1528144005.879822000	0.528538	74	1
1528144005.881358000	0.530074	1294	0
1528144005.882919000	0.531635	1294	0
1528144005.882947000	0.531663	74	1
1528144005.884485000	0.533201	1294	0
1528144005.886050000	0.534766	1294	0
1528144005.886076000	0.534792	74	1
1528144005.887668000	0.536384	1294	0
1528144005.889238000	0.537954	1294	0
1528144005.889265000	0.537981	74	1
1528144005.890804000	0.53952	1294	0
1528144005.892369000	0.541085	1294	0
1528144005.892396000	0.541112	74	1
1528144005.893936000	0.542652	1294	0
1528144005.895501000	0.544217	1294	0
1528144005.895537000	0.544253	74	1
1528144005.897069000	0.545785	1294	0
1528144005.898678000	0.547394	1294	0
1528144005.898711000	0.547427	74	1
1528144005.900243000	0.548959	1294	0
1528144005.901807000	0.550523	1294	0
1528144005.901826000	0.550542	74	1
1528144005.903372000	0.552088	1294	0
1528144005.904982000	0.553698	1294	0
1528144005.905032000	0.553748	74	1
1528144005.906540000	0.555256	1294	0
1528144005.908153000	0.556869	1294	0
1528144005.908209000	0.556925	74	1
1528144005.908896000	0.557612	74	1
1528144005.909683000	0.558399	279	0
1528144005.916654000	0.56537	112	1
1528144005.969654000	0.61837	74	0
1528144006.286939000	0.935655	323	1
1528144006.287023000	0.935739	1434	1
1528144006.287029000	0.935745	806	1
1528144006.289578000	0.938294	223	1
1528144006.302933000	0.951649	74	0
1528144006.304505000	0.953221	74	0
1528144006.306056000	0.954772	74	0
1528144006.307698000	0.956414	74	0
1528144006.396844000	1.04556	423	0
1528144006.401109000	1.04982	104	0
1528144006.401200000	1.04992	74	1
1528144006.402690000	1.05141	112	0
1528144006.403959000	1.05268	112	1
1528144006.418713000	1.06743	74	0
1528144006.437107000	1.08582	283	0
1528144006.470142000	1.11886	1294	0
1528144006.470198000	1.11891	74	1
1528144006.471746000	1.12046	1294	0
1528144006.473313000	1.12203	1294	0
1528144006.473325000	1.12204	74	1
1528144006.474855000	1.12357	722	0
1528144006.476509000	1.12523	1294	0
1528144006.476523000	1.12524	74	1
1528144006.478140000	1.12686	1294	0
1528144006.479710000	1.12843	1294	0
1528144006.479718000	1.12843	74	1
1528144006.481254000	1.12997	485	0
1528144006.509583000	1.1583	112	1
1528144006.564497000	1.21321	74	0
1528144006.640340000	1.28906	223	1
1528144006.654179000	1.3029	74	0
1528144006.745375000	1.39409	425	0
1528144006.746969000	1.39568	1242	0
1528144006.747001000	1.39572	74	1
1528144006.748651000	1.39737	149	0
1528144006.750227000	1.39894	353	0
1528144006.750260000	1.39898	74	1
1528144006.751786000	1.4005	112	0
1528144006.751951000	1.40067	112	1
1528144006.767605000	1.41632	74	0
1528144008.355056000	3.00377	237	1
1528144008.370121000	3.01884	74	0
1528144008.457545000	3.10626	280	0
1528144008.459155000	3.10787	1294	0
1528144008.459203000	3.10792	74	1
1528144008.460749000	3.10946	1294	0
1528144008.462270000	3.11099	167	0
1528144008.462305000	3.11102	74	1
1528144008.463836000	3.11255	306	0
1528144008.465400000	3.11412	264	0
1528144008.465431000	3.11415	74	1
1528144008.466956000	3.11567	112	0
1528144008.467076000	3.11579	112	1
1528144008.486230000	3.13495	74	0
1528144009.381040000	4.02976	297	1
1528144009.381148000	4.02986	1434	1
1528144009.381153000	4.02987	1434	1
1528144009.381156000	4.02987	236	1
1528144009.381220000	4.02994	1434	1
1528144009.381226000	4.02994	1434	1
1528144009.381229000	4.02994	236	1
1528144009.381278000	4.02999	1434	1
1528144009.381283000	4.03	1434	1
1528144009.381286000	4.03	236	1
1528144009.381355000	4.03007	1434	1
1528144009.381359000	4.03008	1434	1
1528144009.381362000	4.03008	236	1
1528144009.397769000	4.04648	74	0
1528144009.398009000	4.04673	1434	1
1528144009.398016000	4.04673	1434	1
1528144009.398020000	4.04674	1434	1
1528144009.398024000	4.04674	1434	1
1528144009.398027000	4.04674	296	1
1528144009.399317000	4.04803	74	0
1528144009.400883000	4.0496	74	0
1528144009.402450000	4.05117	74	0
1528144009.404020000	4.05274	74	0
1528144009.405572000	4.05429	74	0
1528144009.407131000	4.05585	74	0
1528144009.408759000	4.05748	74	0
1528144009.424691000	4.07341	74	0
1528144009.426261000	4.07498	74	0
1528144009.427909000	4.07662	74	0
1528144009.429478000	4.07819	74	0
1528144009.495381000	4.1441	422	0
1528144009.498003000	4.14672	104	0
1528144009.498033000	4.14675	74	1
1528144009.499593000	4.14831	112	0
1528144009.499740000	4.14846	112	1
1528144009.519532000	4.16825	74	0
1528144011.375695000	6.02441	561	1
1528144011.375780000	6.0245	1434	1
1528144011.375785000	6.0245	896	1
1528144011.378282000	6.027	1068	1
1528144011.378368000	6.02708	1434	1
1528144011.378374000	6.02709	1434	1
1528144011.378377000	6.02709	236	1
1528144011.378407000	6.02712	488	1
1528144011.380796000	6.02951	108	1
1528144011.391321000	6.04004	171	1
1528144011.393807000	6.04252	74	0
1528144011.395375000	6.04409	74	0
1528144011.396944000	6.04566	74	0
1528144011.399268000	6.04798	74	0
1528144011.400830000	6.04955	74	0
1528144011.402393000	6.05111	74	0
1528144011.404035000	6.05275	74	0
1528144011.405634000	6.05435	74	0
1528144011.407175000	6.05589	74	0
1528144011.408804000	6.05752	74	0
1528144011.484788000	6.1335	419	0
1528144011.487844000	6.13656	104	0
1528144011.487890000	6.13661	74	1
1528144011.489427000	6.13814	112	0
1528144011.489571000	6.13829	112	1
1528144011.506972000	6.15569	74	0
1528144011.752941000	6.40166	510	0
1528144011.754562000	6.40328	559	0
1528144011.754594000	6.40331	74	1
1528144011.754734000	6.40345	108	1
1528144011.757661000	6.40638	258	1
1528144011.769486000	6.4182	74	0
1528144011.772783000	6.4215	74	0
1528144012.229680000	6.8784	856	0
1528144012.231245000	6.87996	1294	0
1528144012.231277000	6.87999	74	1
1528144012.232837000	6.88155	1294	0
1528144012.234413000	6.88313	1294	0
1528144012.234443000	6.88316	74	1
1528144012.235958000	6.88467	666	0
1528144012.237628000	6.88634	1294	0
1528144012.237697000	6.88641	74	1
1528144012.239211000	6.88793	1294	0
1528144012.240844000	6.88956	1294	0
1528144012.240877000	6.88959	74	1
1528144012.242412000	6.89113	1294	0
1528144012.243990000	6.89271	1294	0
1528144012.244017000	6.89273	74	1
1528144012.245566000	6.89428	1294	0
1528144012.247106000	6.89582	1266	0
1528144012.247135000	6.89585	74	1
1528144012.248729000	6.89744	1294	0
1528144012.250300000	6.89902	1294	0
1528144012.250329000	6.89904	74	1
1528144012.251864000	6.90058	1294	0
1528144012.253427000	6.90214	1081	0
1528144012.253456000	6.90217	74	1
1528144012.254994000	6.90371	1294	0
1528144012.256556000	6.90527	1132	0
1528144012.256588000	6.9053	74	1
1528144012.264435000	6.91315	1294	0
1528144012.265995000	6.91471	1294	0
1528144012.266029000	6.91474	74	1
1528144012.267710000	6.91643	1294	0
1528144012.269271000	6.91799	637	0
1528144012.269295000	6.91801	74	1
1528144012.270860000	6.91958	1294	0
1528144012.272443000	6.92116	1294	0
1528144012.272469000	6.92119	74	1
1528144012.274030000	6.92275	1294	0
1528144012.275693000	6.92441	1294	0
1528144012.275719000	6.92443	74	1
1528144012.277252000	6.92597	1070	0
1528144012.278909000	6.92762	1294	0
1528144012.278939000	6.92765	74	1
1528144012.280473000	6.92919	1294	0
1528144012.282037000	6.93075	1294	0
1528144012.282064000	6.93078	74	1
1528144012.283596000	6.93231	984	0
1528144012.285163000	6.93388	1294	0
1528144012.285191000	6.93391	74	1
1528144012.286709000	6.93543	436	0
1528144012.288355000	6.93707	1294	0
1528144012.288388000	6.9371	74	1
1528144012.289916000	6.93863	1294	0
1528144012.291478000	6.94019	1294	0
1528144012.291503000	6.94022	74	1
1528144012.293078000	6.94179	1294	0
1528144012.294596000	6.94331	735	0
1528144012.294630000	6.94335	74	1
1528144012.296175000	6.94489	1294	0
1528144012.297790000	6.94651	1294	0
1528144012.297823000	6.94654	74	1
1528144012.299356000	6.94807	1294	0
1528144012.300905000	6.94962	686	0
1528144012.300932000	6.94965	74	1
1528144012.302482000	6.9512	1208	0
1528144012.304056000	6.95277	1294	0
1528144012.304088000	6.9528	74	1
1528144012.305617000	6.95433	1294	0
1528144012.307178000	6.95589	1188	0
1528144012.307210000	6.95593	74	1
1528144012.308802000	6.95752	1294	0
1528144012.310369000	6.95908	1294	0
1528144012.310402000	6.95912	74	1
1528144012.311908000	6.96062	286	0
1528144012.313493000	6.96221	1294	0
1528144012.313510000	6.96223	74	1
1528144012.315067000	6.96378	1294	0
1528144012.316616000	6.96533	768	0
1528144012.316636000	6.96535	74	1
1528144012.318245000	6.96696	365	0
1528144012.319803000	6.96852	203	0
1528144012.319862000	6.96858	74	1
1528144012.320614000	6.96933	112	1
1528144012.342423000	6.99114	74	0
1528144014.761631000	9.41035	515	1
1528144014.761677000	9.41039	311	1
1528144014.764176000	9.41289	309	1
1528144014.764260000	9.41298	1434	1
1528144014.764265000	9.41298	1434	1
1528144014.764268000	9.41298	236	1
1528144014.764298000	9.41301	710	1
1528144014.776553000	9.42527	74	0
1528144014.778221000	9.42694	74	0
1528144014.783140000	9.43186	74	0
1528144014.784724000	9.43344	74	0
1528144014.786287000	9.435	74	0
1528144014.787910000	9.43663	74	0
1528144014.863008000	9.51172	388	1
1528144014.875579000	9.5243	418	0
1528144014.877291000	9.52601	74	0
1528144014.879096000	9.52781	104	0
1528144014.879128000	9.52784	74	1
1528144014.880674000	9.52939	112	0
1528144014.880817000	9.52953	112	1
1528144014.884377000	9.53309	280	0
1528144014.885998000	9.53471	1294	0
1528144014.886031000	9.53475	74	1
1528144014.887594000	9.53631	232	0
1528144014.889172000	9.53789	601	0
1528144014.889193000	9.53791	74	1
1528144014.890744000	9.53946	653	0
1528144014.892311000	9.54103	792	0
1528144014.892338000	9.54105	74	1
1528144014.893862000	9.54258	514	0
1528144014.895438000	9.54415	954	0
1528144014.895462000	9.54418	74	1
1528144014.897075000	9.54579	661	0
1528144014.898710000	9.54743	999	0
1528144014.898744000	9.54746	74	1
1528144014.900267000	9.54898	679	0
1528144014.901831000	9.55055	761	0
1528144014.901855000	9.55057	74	1
1528144014.903386000	9.5521	473	0
1528144014.904976000	9.55369	873	0
1528144014.905010000	9.55373	74	1
1528144014.906542000	9.55526	893	0
1528144014.908164000	9.55688	675	0
1528144014.908189000	9.55691	74	1
1528144014.909808000	9.55852	816	0
1528144014.911371000	9.56009	739	0
1528144014.911401000	9.56012	74	1
1528144014.912946000	9.56166	953	0
1528144014.914484000	9.5632	171	0
1528144014.914515000	9.56323	74	1
1528144014.916109000	9.56483	177	0
1528144014.917740000	9.56646	112	0
1528144014.917767000	9.56648	74	1
1528144014.917885000	9.5666	112	1
1528144014.973629000	9.62234	74	0
1528144015.167777000	9.81649	323	0
1528144015.169339000	9.81805	212	0
1528144015.169371000	9.81809	74	1
1528144015.171057000	9.81977	139	0
1528144015.172629000	9.82135	112	0
1528144015.172662000	9.82138	74	1
1528144015.172853000	9.82157	112	1
1528144015.187209000	9.83592	74	0
1528144016.600562000	11.2493	403	1
1528144016.600649000	11.2494	126	1
1528144016.607488000	11.2562	309	1
1528144016.609303000	11.258	483	1
1528144016.615651000	11.2644	74	0
1528144016.617202000	11.2659	74	0
1528144016.622113000	11.2708	74	0
1528144016.625711000	11.2744	74	0
1528144016.710096000	11.3588	332	0
1528144016.711647000	11.3604	232	0
1528144016.711677000	11.3604	74	1
1528144016.713275000	11.362	159	0
1528144016.714836000	11.3636	192	0
1528144016.714864000	11.3636	74	1
1528144016.716462000	11.3652	112	0
1528144016.716625000	11.3653	112	1
1528144016.731006000	11.3797	74	0
1528144016.822005000	11.4707	281	0
1528144016.823562000	11.4723	134	0
1528144016.823599000	11.4723	74	1
1528144016.825638000	11.4744	191	0
1528144016.827204000	11.4759	343	0
1528144016.827231000	11.4759	74	1
1528144016.828830000	11.4775	112	0
1528144016.866586000	11.5153	112	1
1528144016.880728000	11.5294	74	0
1528144017.001247000	11.65	281	0
1528144017.002802000	11.6515	324	0
1528144017.002833000	11.6515	74	1
1528144017.004390000	11.6531	249	0
1528144017.005956000	11.6547	325	0
1528144017.005983000	11.6547	74	1
1528144017.007584000	11.6563	112	0
1528144017.007713000	11.6564	112	1
1528144017.022690000	11.6714	74	0
1528144017.121018000	11.7697	491	1
1528144017.121065000	11.7698	111	1
1528144017.121600000	11.7703	332	1
1528144017.121651000	11.7704	271	1
1528144017.136275000	11.785	74	0
1528144017.137956000	11.7867	74	0
1528144017.510954000	12.1597	284	0
1528144017.512515000	12.1612	580	0
1528144017.512549000	12.1613	74	1
1528144017.514102000	12.1628	285	0
1528144017.515670000	12.1644	112	0
1528144017.515696000	12.1644	74	1
1528144017.515821000	12.1645	112	1
1528144017.529706000	12.1784	74	0
1528144017.654654000	12.3034	377	1
1528144017.654751000	12.3035	1434	1
1528144017.654757000	12.3035	1434	1
1528144017.654761000	12.3035	236	1
1528144017.654818000	12.3035	1434	1
1528144017.654825000	12.3035	1434	1
1528144017.654828000	12.3035	236	1
1528144017.654883000	12.3036	1434	1
1528144017.654888000	12.3036	1434	1
1528144017.654902000	12.3036	236	1
1528144017.654958000	12.3037	1434	1
1528144017.654962000	12.3037	1434	1
1528144017.654965000	12.3037	236	1
1528144017.669148000	12.3179	74	0
1528144017.669283000	12.318	1434	1
1528144017.669288000	12.318	1434	1
1528144017.669291000	12.318	1434	1
1528144017.669294000	12.318	1434	1
1528144017.669298000	12.318	1434	1
1528144017.669301000	12.318	1434	1
1528144017.669306000	12.318	1434	1
1528144017.669309000	12.318	1434	1
1528144017.669313000	12.318	1434	1
1528144017.669318000	12.318	1434	1
1528144017.669322000	12.318	1000	1
1528144017.670821000	12.3195	74	0
1528144017.670962000	12.3197	1434	1
1528144017.670969000	12.3197	1434	1
1528144017.670973000	12.3197	236	1
1528144017.672391000	12.3211	74	0
1528144017.673948000	12.3227	74	0
1528144017.674147000	12.3229	1434	1
1528144017.674154000	12.3229	1434	1
1528144017.674159000	12.3229	1434	1
1528144017.674164000	12.3229	1434	1
1528144017.674170000	12.3229	1434	1
1528144017.674174000	12.3229	1434	1
1528144017.674184000	12.3229	1434	1
1528144017.674193000	12.3229	1434	1
1528144017.674197000	12.3229	1434	1
1528144017.674200000	12.3229	1434	1
1528144017.674204000	12.3229	1000	1
1528144017.675516000	12.3242	74	0
1528144017.677078000	12.3258	74	0
1528144017.677251000	12.326	843	1
1528144017.678694000	12.3274	74	0
1528144017.680212000	12.3289	74	0
1528144017.696164000	12.3449	74	0
1528144017.697756000	12.3465	74	0
1528144017.699359000	12.3481	74	0
1528144017.700921000	12.3496	74	0
1528144017.702514000	12.3512	74	0
1528144017.704075000	12.3528	74	0
1528144017.705641000	12.3544	74	0
1528144017.707188000	12.3559	74	0
1528144017.708813000	12.3575	74	0
1528144017.710384000	12.3591	74	0
1528144017.711949000	12.3607	74	0
1528144017.713504000	12.3622	74	0
1528144017.715069000	12.3638	74	0
1528144017.716630000	12.3653	74	0
1528144017.718274000	12.367	74	0
1528144017.719880000	12.3686	74	0
1528144017.820520000	12.4692	420	0
1528144017.823637000	12.4724	104	0
1528144017.823671000	12.4724	74	1
1528144017.825206000	12.4739	112	0
1528144017.825451000	12.4742	112	1
1528144017.840710000	12.4894	74	0
1528144017.951802000	12.6005	281	0
1528144017.953418000	12.6021	268	0
1528144017.953452000	12.6022	74	1
1528144017.956063000	12.6048	256	0
1528144017.957710000	12.6064	285	0
1528144017.957736000	12.6065	74	1
1528144017.959255000	12.608	112	0
1528144017.959407000	12.6081	112	1
1528144017.973505000	12.6222	74	0
1528144018.158633000	12.8073	366	1
1528144018.159862000	12.8086	301	1
1528144018.173235000	12.822	74	0
1528144018.179859000	12.8286	74	0
1528144018.202687000	12.8514	382	1
1528144018.217506000	12.8662	74	0
1528144018.279611000	12.9283	280	0
1528144018.281174000	12.9299	518	0
1528144018.281207000	12.9299	74	1
1528144018.282755000	12.9315	288	0
1528144018.284316000	12.933	110	0
1528144018.284348000	12.9331	74	1
1528144018.285880000	12.9346	112	0
1528144018.286017000	12.9347	112	1
1528144018.303594000	12.9523	280	0
1528144018.305175000	12.9539	352	0
1528144018.305217000	12.9539	74	1
1528144018.306750000	12.9555	74	0
1528144018.308697000	12.9574	204	0
1528144018.310267000	12.959	111	0
1528144018.310309000	12.959	74	1
1528144018.311824000	12.9605	112	0
1528144018.311974000	12.9607	112	1
1528144018.372284000	13.021	74	0
1528144018.411601000	13.0603	522	1
1528144018.411686000	13.0604	277	1
1528144018.426755000	13.0755	74	0
1528144018.511463000	13.1602	584	0
1528144018.513027000	13.1617	858	0
1528144018.513064000	13.1618	74	1
1528144018.514649000	13.1634	215	0
1528144018.559830000	13.2085	108	1
1528144018.571872000	13.2206	279	0
1528144018.573422000	13.2221	112	0
1528144018.573453000	13.2222	74	1
1528144018.573548000	13.2223	112	1
1528144018.577479000	13.2262	74	0
1528144018.589414000	13.2381	74	0
1528144018.748575000	13.3973	280	0
1528144018.750137000	13.3989	174	0
1528144018.750169000	13.3989	74	1
1528144018.751784000	13.4005	215	0
1528144018.753357000	13.4021	250	0
1528144018.753391000	13.4021	74	1
1528144018.754897000	13.4036	112	0
1528144018.755108000	13.4038	112	1
1528144018.772809000	13.4215	74	0
1528144018.837283000	13.486	501	1
1528144018.837333000	13.486	271	1
1528144018.852287000	13.501	74	0
1528144018.979573000	13.6283	281	0
1528144018.981204000	13.6299	261	0
1528144018.981235000	13.63	74	1
1528144018.982771000	13.6315	203	0
1528144018.984363000	13.6331	233	0
1528144018.984385000	13.6331	74	1
1528144018.985854000	13.6346	112	0
1528144018.986018000	13.6347	112	1
1528144019.000532000	13.6492	74	0
1528144019.196051000	13.8448	395	1
1528144019.196122000	13.8448	271	1
1528144019.212635000	13.8614	74	0
1528144019.526521000	14.1752	283	0
1528144019.528147000	14.1769	313	0
1528144019.528178000	14.1769	74	1
1528144019.529717000	14.1784	264	0
1528144019.531360000	14.1801	285	0
1528144019.531381000	14.1801	74	1
1528144019.532846000	14.1816	112	0
1528144019.533004000	14.1817	112	1
1528144019.548294000	14.197	74	0
1528144019.572039000	14.2208	1238	1
1528144019.572117000	14.2208	270	1
1528144019.587188000	14.2359	74	0
1528144019.588775000	14.2375	74	0
1528144019.684118000	14.3328	281	0
1528144019.685672000	14.3344	303	0
1528144019.685703000	14.3344	74	1
1528144019.687394000	14.3361	303	0
1528144019.688954000	14.3377	157	0
1528144019.688974000	14.3377	74	1
1528144019.690519000	14.3392	112	0
1528144019.690748000	14.3395	112	1
1528144019.705713000	14.3544	74	0
1528144019.785140000	14.4339	534	1
1528144019.785216000	14.4339	271	1
1528144019.800361000	14.4491	74	0
1528144019.801857000	14.4506	74	0
1528144020.108163000	14.7569	283	0
1528144020.109669000	14.7584	367	0
1528144020.109700000	14.7584	74	1
1528144020.111274000	14.76	303	0
1528144020.112835000	14.7616	259	0
1528144020.112864000	14.7616	74	1
1528144020.114453000	14.7632	112	0
1528144020.114697000	14.7634	112	1
1528144020.128843000	14.7776	74	0
1528144020.341405000	14.9901	399	1
1528144020.341490000	14.9902	274	1
1528144020.355486000	15.0042	74	0
1528144020.357053000	15.0058	74	0
1528144020.646047000	15.2948	309	1
1528144020.646143000	15.2949	1434	1
1528144020.646148000	15.2949	1434	1
1528144020.646151000	15.2949	236	1
1528144020.646189000	15.2949	1434	1
1528144020.646197000	15.2949	1342	1
1528144020.661533000	15.3102	74	0
1528144020.663172000	15.3119	74	0
1528144020.664755000	15.3135	74	0
1528144020.666297000	15.315	280	0
1528144020.667998000	15.3167	245	0
1528144020.668029000	15.3167	74	1
1528144020.669523000	15.3182	74	0
1528144020.671052000	15.3198	142	0
1528144020.672616000	15.3213	307	0
1528144020.672635000	15.3214	74	1
1528144020.674184000	15.3229	112	0
1528144020.674368000	15.3231	112	1
1528144020.729199000	15.3779	74	0
1528144020.777629000	15.4263	419	0
1528144020.781282000	15.43	104	0
1528144020.781314000	15.43	74	1
1528144020.782877000	15.4316	112	0
1528144020.783116000	15.4318	112	1
1528144020.797343000	15.4461	74	0
1528144020.910939000	15.5597	394	1
1528144020.911026000	15.5597	274	1
1528144020.925161000	15.5739	74	0
1528144020.926785000	15.5755	74	0
1528144021.231862000	15.8806	283	0
1528144021.233495000	15.8822	212	0
1528144021.233518000	15.8822	74	1
1528144021.235061000	15.8838	357	0
1528144021.236647000	15.8854	285	0
1528144021.236674000	15.8854	74	1
1528144021.238269000	15.887	112	0
1528144021.238419000	15.8871	112	1
1528144021.253000000	15.9017	74	0
1528144021.400207000	16.0489	395	1
1528144021.400292000	16.049	274	1
1528144021.415524000	16.0642	74	0
1528144021.417086000	16.0658	74	0
1528144021.591606000	16.2403	283	0
1528144021.593163000	16.2419	284	0
1528144021.593194000	16.2419	74	1
1528144021.594756000	16.2435	306	0
1528144021.596282000	16.245	275	0
1528144021.596304000	16.245	74	1
1528144021.597902000	16.2466	112	0
1528144021.598292000	16.247	112	1
1528144021.612787000	16.2615	74	0
1528144021.732644000	16.3814	399	1
1528144021.732720000	16.3814	272	1
1528144021.747422000	16.3961	74	0
1528144021.748936000	16.3977	74	0
1528144021.850200000	16.4989	283	0
1528144021.851791000	16.5005	185	0
1528144021.851823000	16.5005	74	1
1528144021.853306000	16.502	246	0
1528144021.854885000	16.5036	310	0
1528144021.854904000	16.5036	74	1
1528144021.856451000	16.5052	112	0
1528144021.856624000	16.5053	112	1
1528144021.873787000	16.5225	74	0
1528144022.154245000	16.803	399	1
1528144022.154330000	16.803	273	1
1528144022.168492000	16.8172	74	0
1528144022.170092000	16.8188	74	0
1528144022.269198000	16.9179	283	0
1528144022.270824000	16.9195	243	0
1528144022.270859000	16.9196	74	1
1528144022.272315000	16.921	173	0
1528144022.273947000	16.9227	295	0
1528144022.273969000	16.9227	74	1
1528144022.275511000	16.9242	112	0
1528144022.275718000	16.9244	112	1
1528144022.290712000	16.9394	74	0
1528144022.411428000	17.0601	399	1
1528144022.411483000	17.0602	275	1
1528144022.437101000	17.0858	74	0
1528144022.438723000	17.0874	74	0
1528144022.754396000	17.4031	281	0
1528144022.755956000	17.4047	306	0
1528144022.755983000	17.4047	74	1
1528144022.757738000	17.4065	161	0
1528144022.759252000	17.408	148	0
1528144022.759277000	17.408	74	1
1528144022.760876000	17.4096	112	0
1528144022.761122000	17.4098	112	1
1528144022.775580000	17.4243	74	0
1528144022.927270000	17.576	521	1
1528144022.927320000	17.576	276	1
1528144022.945182000	17.5939	74	0
1528144022.946748000	17.5955	74	0
1528144023.101446000	17.7502	281	0
1528144023.103002000	17.7517	316	0
1528144023.103037000	17.7518	74	1
1528144023.198602000	17.8473	288	0
1528144023.200175000	17.8489	252	0
1528144023.200201000	17.8489	74	1
1528144023.201767000	17.8505	112	0
1528144023.201994000	17.8507	112	1
1528144023.218591000	17.8673	74	0
1528144023.426613000	18.0753	502	1
1528144023.426668000	18.0754	274	1
1528144023.442374000	18.0911	74	0
1528144023.443928000	18.0926	74	0
1528144023.553805000	18.2025	280	0
1528144023.555370000	18.2041	254	0
1528144023.555402000	18.2041	74	1
1528144023.556964000	18.2057	366	0
1528144023.558586000	18.2073	241	0
1528144023.558611000	18.2073	74	1
1528144023.560094000	18.2088	112	0
1528144023.560323000	18.209	112	1
1528144023.576476000	18.2252	74	0
1528144023.797410000	18.4461	394	1
1528144023.797496000	18.4462	275	1
1528144023.811689000	18.4604	74	0
1528144023.813201000	18.4619	74	0
1528144024.136649000	18.7854	283	0
1528144024.138215000	18.7869	229	0
1528144024.138246000	18.787	74	1
1528144024.139938000	18.7887	293	0
1528144024.141499000	18.7902	126	0
1528144024.141518000	18.7902	74	1
1528144024.143062000	18.7918	112	0
1528144024.143302000	18.792	112	1
1528144024.158376000	18.8071	74	0
1528144024.176016000	18.8247	395	1
1528144024.176090000	18.8248	272	1
1528144024.190223000	18.8389	74	0
1528144024.191911000	18.8406	74	0
1528144024.293880000	18.9426	280	0
1528144024.295439000	18.9442	186	0
1528144024.295472000	18.9442	74	1
1528144024.297507000	18.9462	263	0
1528144024.299088000	18.9478	136	0
1528144024.299117000	18.9478	74	1
1528144024.300662000	18.9494	112	0
1528144024.300784000	18.9495	112	1
1528144024.317095000	18.9658	74	0
1528144024.478061000	19.1268	1233	1
1528144024.478140000	19.1269	275	1
1528144024.493579000	19.1423	74	0
1528144024.498297000	19.147	74	0
1528144024.618169000	19.2669	283	0
1528144024.619727000	19.2684	248	0
1528144024.619762000	19.2685	74	1
1528144024.621319000	19.27	345	0
1528144024.622891000	19.2716	149	0
1528144024.622918000	19.2716	74	1
1528144024.624453000	19.2732	112	0
1528144024.624655000	19.2734	112	1
1528144024.640693000	19.2894	74	0
1528144024.825950000	19.4747	536	1
1528144024.826014000	19.4747	273	1
1528144024.840487000	19.4892	74	0
1528144024.842037000	19.4908	74	0
1528144025.156420000	19.8051	280	0
1528144025.158054000	19.8068	355	0
1528144025.158079000	19.8068	74	1
1528144025.159941000	19.8087	329	0
1528144025.191845000	19.8406	332	0
1528144025.191868000	19.8406	74	1
1528144025.194308000	19.843	112	0
1528144025.194526000	19.8432	112	1
1528144025.212284000	19.861	74	0
1528144026.081866000	20.7306	394	1
1528144026.081942000	20.7307	273	1
1528144026.097101000	20.7458	74	0
1528144026.098723000	20.7474	74	0
1528144026.202571000	20.8513	281	0
1528144026.204124000	20.8528	192	0
1528144026.204158000	20.8529	74	1
1528144026.206147000	20.8549	118	0
1528144026.207787000	20.8565	248	0
1528144026.207809000	20.8565	74	1
1528144026.209277000	20.858	112	0
1528144026.209480000	20.8582	112	1
1528144026.225075000	20.8738	74	0
1528144026.342600000	20.9913	395	1
1528144026.342672000	20.9914	275	1
1528144026.357556000	21.0063	74	0
1528144026.359119000	21.0078	74	0
1528144026.680346000	21.3291	281	0
1528144026.681903000	21.3306	377	0
1528144026.681934000	21.3307	74	1
1528144026.687341000	21.3361	221	0
1528144026.688912000	21.3376	219	0
1528144026.688933000	21.3376	74	1
1528144026.690477000	21.3392	112	0
1528144026.690602000	21.3393	112	1
1528144026.705033000	21.3537	74	0
1528144026.885461000	21.5342	398	1
1528144026.885539000	21.5343	274	1
1528144026.900786000	21.5495	74	0
1528144026.902315000	21.551	74	0
1528144027.012437000	21.6612	281	0
1528144027.014050000	21.6628	180	0
1528144027.014082000	21.6628	74	1
1528144027.015643000	21.6644	173	0
1528144027.017201000	21.6659	132	0
1528144027.017226000	21.6659	74	1
1528144027.018842000	21.6676	112	0
1528144027.019100000	21.6678	112	1
1528144027.034861000	21.6836	74	0
1528144027.238137000	21.8869	395	1
1528144027.238192000	21.8869	273	1
1528144027.252765000	21.9015	74	0
1528144027.254290000	21.903	74	0
1528144027.423962000	22.0727	283	0
1528144027.425520000	22.0742	426	0
1528144027.425548000	22.0743	74	1
1528144027.427106000	22.0758	277	0
1528144027.428731000	22.0774	179	0
1528144027.428758000	22.0775	74	1
1528144027.430297000	22.079	112	0
1528144027.430449000	22.0792	112	1
1528144027.445740000	22.0945	74	0
1528144028.655910000	23.3046	396	1
1528144028.655963000	23.3047	275	1
1528144028.670428000	23.3191	74	0
1528144028.672022000	23.3207	74	0
1528144028.796545000	23.4453	281	0
1528144028.798210000	23.4469	374	0
1528144028.798243000	23.447	74	1
1528144028.800666000	23.4494	309	0
1528144028.802160000	23.4509	197	0
1528144028.802185000	23.4509	74	1
1528144028.803745000	23.4525	112	0
1528144028.803892000	23.4526	112	1
1528144028.818525000	23.4672	74	0
1528144028.978119000	23.6268	399	1
1528144028.978173000	23.6269	273	1
1528144028.992976000	23.6417	74	0
1528144028.994532000	23.6432	74	0
1528144029.298358000	23.9471	284	0
1528144029.299934000	23.9486	255	0
1528144029.299965000	23.9487	74	1
1528144029.301501000	23.9502	279	0
1528144029.303086000	23.9518	224	0
1528144029.303111000	23.9518	74	1
1528144029.304638000	23.9534	112	0
1528144029.304786000	23.9535	112	1
1528144029.320720000	23.9694	74	0
1528144029.323139000	23.9719	397	1
1528144029.323196000	23.9719	273	1
1528144029.338255000	23.987	74	0
1528144029.339873000	23.9886	74	0
1528144029.482465000	24.1312	281	0
1528144029.484022000	24.1327	299	0
1528144029.484055000	24.1328	74	1
1528144029.486151000	24.1349	305	0
1528144029.518448000	24.1672	160	0
1528144029.518513000	24.1672	74	1
1528144029.519973000	24.1687	112	0
1528144029.520176000	24.1689	112	1
1528144029.534588000	24.1833	74	0
1528144029.680048000	24.3288	523	1
1528144029.680124000	24.3288	272	1
1528144029.704148000	24.3529	74	0
1528144029.705709000	24.3544	74	0
1528144029.848247000	24.497	281	0
1528144029.849876000	24.4986	286	0
1528144029.849905000	24.4986	74	1
1528144029.852395000	24.5011	360	0
1528144029.853888000	24.5026	152	0
1528144029.853906000	24.5026	74	1
1528144029.855446000	24.5042	112	0
1528144029.855612000	24.5043	112	1
1528144029.875220000	24.5239	74	0
1528144030.103884000	24.7526	505	1
1528144030.103928000	24.7526	276	1
1528144030.131107000	24.7798	74	0
1528144030.132597000	24.7813	74	0
1528144030.239189000	24.8879	281	0
1528144030.240740000	24.8895	260	0
1528144030.240774000	24.8895	74	1
1528144030.242471000	24.8912	295	0
1528144030.244035000	24.8928	172	0
1528144030.244058000	24.8928	74	1
1528144030.245596000	24.8943	112	0
1528144030.245885000	24.8946	112	1
1528144030.260799000	24.9095	74	0
1528144030.421892000	25.0706	394	1
1528144030.421970000	25.0707	273	1
1528144030.435992000	25.0847	74	0
1528144030.437616000	25.0863	74	0
1528144030.602389000	25.2511	283	0
1528144030.603941000	25.2527	198	0
1528144030.603973000	25.2527	74	1
1528144030.605529000	25.2542	136	0
1528144030.607028000	25.2557	285	0
1528144030.607050000	25.2558	74	1
1528144030.608702000	25.2574	112	0
1528144030.608880000	25.2576	112	1
1528144030.624796000	25.2735	74	0
1528144030.820396000	25.4691	1235	1
1528144030.820470000	25.4692	272	1
1528144030.836972000	25.4857	74	0
1528144030.842171000	25.4909	74	0
1528144031.166142000	25.8149	281	0
1528144031.167711000	25.8164	246	0
1528144031.167742000	25.8165	74	1
1528144031.169299000	25.818	335	0
1528144031.170830000	25.8195	347	0
1528144031.170862000	25.8196	74	1
1528144031.172458000	25.8212	112	0
1528144031.172733000	25.8214	112	1
1528144031.193077000	25.8418	74	0
1528144031.231589000	25.8803	534	1
1528144031.231668000	25.8804	272	1
1528144031.246096000	25.8948	74	0
1528144031.247668000	25.8964	74	0
1528144031.576686000	26.2254	280	0
1528144031.578361000	26.2271	203	0
1528144031.578388000	26.2271	74	1
1528144031.580199000	26.2289	169	0
1528144031.611934000	26.2606	333	0
1528144031.611958000	26.2607	74	1
1528144031.613525000	26.2622	112	0
1528144031.613795000	26.2625	112	1
1528144031.628438000	26.2772	74	0
1528144032.004371000	26.6531	394	1
1528144032.004454000	26.6532	273	1
1528144032.018904000	26.6676	74	0
1528144032.020474000	26.6692	74	0
1528144032.133524000	26.7822	283	0
1528144032.135026000	26.7837	334	0
1528144032.135055000	26.7838	74	1
1528144032.136679000	26.7854	285	0
1528144032.138234000	26.7869	238	0
1528144032.138252000	26.787	74	1
1528144032.139798000	26.7885	112	0
1528144032.139953000	26.7887	112	1
1528144032.154464000	26.8032	74	0
1528144032.354059000	27.0028	399	1
1528144032.354138000	27.0029	275	1
1528144032.368630000	27.0173	74	0
1528144032.379747000	27.0285	74	0
1528144032.505382000	27.1541	281	0
1528144032.506967000	27.1557	312	0
1528144032.506998000	27.1557	74	1
1528144032.509577000	27.1583	173	0
1528144032.511161000	27.1599	134	0
1528144032.511183000	27.1599	74	1
1528144032.512728000	27.1614	112	0
1528144032.512959000	27.1617	112	1
1528144032.527734000	27.1765	74	0
1528144032.647153000	27.2959	395	1
1528144032.647238000	27.296	273	1
1528144032.662392000	27.3111	74	0
1528144032.663956000	27.3127	74	0
1528144032.829773000	27.4785	281	0
1528144032.831305000	27.48	401	0
1528144032.831335000	27.4801	74	1
1528144032.833003000	27.4817	132	0
1528144032.834572000	27.4833	169	0
1528144032.834594000	27.4833	74	1
1528144032.836140000	27.4849	112	0
1528144032.836430000	27.4851	112	1
1528144032.854743000	27.5035	74	0
1528144033.143812000	27.7925	397	1
1528144033.143890000	27.7926	274	1
1528144033.158479000	27.8072	74	0
1528144033.160040000	27.8088	74	0
1528144033.279298000	27.928	281	0
1528144033.280859000	27.9296	283	0
1528144033.280888000	27.9296	74	1
1528144033.282590000	27.9313	310	0
1528144033.284156000	27.9329	247	0
1528144033.284174000	27.9329	74	1
1528144033.285719000	27.9344	112	0
1528144033.287086000	27.9358	112	1
1528144033.301863000	27.9506	74	0
1528144033.492133000	28.1408	395	1
1528144033.492183000	28.1409	275	1
1528144033.506375000	28.1551	74	0
1528144033.508005000	28.1567	74	0
1528144033.609039000	28.2578	281	0
1528144033.610994000	28.2597	393	0
1528144033.611028000	28.2597	74	1
1528144033.612666000	28.2614	270	0
1528144033.614199000	28.2629	259	0
1528144033.614224000	28.2629	74	1
1528144033.615730000	28.2644	112	0
1528144033.616039000	28.2648	112	1
1528144033.631293000	28.28	74	0
1528144033.957418000	28.6061	395	1
1528144033.957463000	28.6062	272	1
1528144033.972091000	28.6208	74	0
1528144033.973646000	28.6224	74	0
1528144034.296496000	28.9452	283	0
1528144034.298119000	28.9468	384	0
1528144034.298152000	28.9469	74	1
1528144034.300203000	28.9489	211	0
1528144034.301800000	28.9505	358	0
1528144034.301825000	28.9505	74	1
1528144034.303387000	28.9521	112	0
1528144034.303618000	28.9523	112	1
1528144034.317822000	28.9665	74	0
1528144034.372839000	29.0216	399	1
1528144034.372884000	29.0216	447	1
1528144034.390190000	29.0389	74	0
1528144034.391738000	29.0405	74	0
1528144034.538173000	29.1869	283	0
1528144034.539735000	29.1885	380	0
1528144034.539766000	29.1885	74	1
1528144034.541893000	29.1906	183	0
1528144034.573344000	29.2221	118	0
1528144034.573374000	29.2221	74	1
1528144034.574970000	29.2237	112	0
1528144034.575202000	29.2239	112	1
1528144034.596974000	29.2457	74	0
1528144034.696183000	29.3449	523	1
1528144034.696241000	29.345	327	1
1528144034.710641000	29.3594	74	0
1528144034.712199000	29.3609	74	0
1528144035.064753000	29.7135	281	0
1528144035.066250000	29.715	186	0
1528144035.066283000	29.715	74	1
1528144035.068017000	29.7167	320	0
1528144035.069643000	29.7184	325	0
1528144035.069668000	29.7184	74	1
1528144035.071204000	29.7199	112	0
1528144035.071445000	29.7202	112	1
1528144035.086909000	29.7356	74	0
1528144035.158935000	29.8077	501	1
1528144035.159020000	29.8077	327	1
1528144035.179773000	29.8285	74	0
1528144035.181283000	29.83	74	0
1528144035.288217000	29.9369	281	0
1528144035.289841000	29.9386	178	0
1528144035.289869000	29.9386	74	1
1528144035.291450000	29.9402	140	0
1528144035.293076000	29.9418	322	0
1528144035.293100000	29.9418	74	1
1528144035.294580000	29.9433	112	0
1528144035.294722000	29.9434	112	1
1528144035.309762000	29.9585	74	0
1528144037.442160000	32.0909	399	1
1528144037.442235000	32.091	272	1
1528144037.457441000	32.1062	74	0
1528144037.459061000	32.1078	74	0
1528144037.570224000	32.2189	283	0
1528144037.571839000	32.2206	381	0
1528144037.571870000	32.2206	74	1
1528144037.573429000	32.2221	153	0
1528144037.575054000	32.2238	110	0
1528144037.575074000	32.2238	74	1
1528144037.576620000	32.2253	112	0
1528144037.576982000	32.2257	112	1
1528144037.616767000	32.2655	74	0
1528144037.691756000	32.3405	1239	1
1528144037.691806000	32.3405	273	1
1528144037.708293000	32.357	74	0
1528144037.709863000	32.3586	74	0
1528144037.852965000	32.5017	283	0
1528144037.854457000	32.5032	201	0
1528144037.854487000	32.5032	74	1
1528144037.856323000	32.505	198	0
1528144037.857952000	32.5067	278	0
1528144037.857974000	32.5067	74	1
1528144037.859533000	32.5082	112	0
1528144037.859646000	32.5084	112	1
1528144037.873584000	32.5223	74	0
1528144038.067670000	32.7164	535	1
1528144038.067714000	32.7164	272	1
1528144038.083195000	32.7319	74	0
1528144038.219739000	32.8685	283	0
1528144038.221239000	32.87	232	0
1528144038.221271000	32.87	74	1
1528144038.222814000	32.8715	360	0
1528144038.224447000	32.8732	218	0
1528144038.224467000	32.8732	74	1
1528144038.226016000	32.8747	112	0
1528144038.226421000	32.8751	112	1
1528144038.241047000	32.8898	74	0
1528144039.316092000	33.9648	396	1
1528144039.316178000	33.9649	275	1
1528144039.330981000	33.9797	74	0
1528144039.332547000	33.9813	74	0
1528144039.478434000	34.1272	283	0
1528144039.479995000	34.1287	405	0
1528144039.480029000	34.1287	74	1
1528144039.481577000	34.1303	217	0
1528144039.483144000	34.1319	307	0
1528144039.483165000	34.1319	74	1
1528144039.484649000	34.1334	112	0
1528144039.484833000	34.1335	112	1
1528144039.499279000	34.148	74	0
1528144039.631890000	34.2806	396	1
1528144039.631967000	34.2807	273	1
1528144039.648616000	34.2973	74	0
1528144039.650182000	34.2989	74	0
1528144039.769972000	34.4187	280	0
1528144039.771515000	34.4202	425	0
1528144039.771549000	34.4203	74	1
1528144039.801675000	34.4504	252	0
1528144039.803224000	34.4519	317	0
1528144039.803239000	34.452	74	1
1528144039.804878000	34.4536	112	0
1528144039.805107000	34.4538	112	1
1528144039.819635000	34.4684	74	0
1528144039.924728000	34.5734	394	1
1528144039.924811000	34.5735	272	1
1528144039.940176000	34.5889	74	0
1528144039.950037000	34.5988	74	0
1528144040.267045000	34.9158	283	0
1528144040.268742000	34.9175	232	0
1528144040.268774000	34.9175	74	1
1528144040.270296000	34.919	303	0
1528144040.271899000	34.9206	143	0
1528144040.271918000	34.9206	74	1
1528144040.273464000	34.9222	112	0
1528144040.273778000	34.9225	112	1
1528144040.289046000	34.9378	74	0
1528144040.565203000	35.2139	398	1
1528144040.565254000	35.214	275	1
1528144040.579811000	35.2285	74	0
1528144040.584531000	35.2332	74	0
1528144040.901619000	35.5503	283	0
1528144040.903176000	35.5519	382	0
1528144040.903201000	35.5519	74	1
1528144040.904747000	35.5535	352	0
1528144040.906316000	35.555	335	0
1528144040.906330000	35.555	74	1
1528144040.907938000	35.5567	112	0
1528144040.908105000	35.5568	112	1
1528144040.922933000	35.5716	74	0
1528144041.044814000	35.6935	400	1
1528144041.044897000	35.6936	277	1
1528144041.062972000	35.7117	74	0
1528144041.064543000	35.7133	74	0
1528144041.191485000	35.8402	279	0
1528144041.193947000	35.8427	378	0
1528144041.193978000	35.8427	74	1
1528144041.196478000	35.8452	202	0
1528144041.199075000	35.8478	359	0
1528144041.199111000	35.8478	74	1
1528144041.200644000	35.8494	112	0
1528144041.200862000	35.8496	112	1
1528144041.218230000	35.8669	74	0
1528144041.258735000	35.9075	393	1
1528144041.258817000	35.9075	273	1
1528144041.273956000	35.9227	74	0
1528144041.275505000	35.9242	74	0
1528144041.406357000	36.0551	309	1
1528144041.406458000	36.0552	1434	1
1528144041.406463000	36.0552	1434	1
1528144041.406467000	36.0552	236	1
1528144041.406514000	36.0552	1434	1
1528144041.406518000	36.0552	245	1
1528144041.420781000	36.0695	74	0
1528144041.425171000	36.0739	74	0
1528144041.426717000	36.0754	74	0
1528144041.508480000	36.1572	283	0
1528144041.510034000	36.1588	175	0
1528144041.510066000	36.1588	74	1
1528144041.511696000	36.1604	250	0
1528144041.513206000	36.1619	159	0
1528144041.513228000	36.1619	74	1
1528144041.514797000	36.1635	112	0
1528144041.515150000	36.1639	112	1
1528144041.518405000	36.1671	422	0
1528144041.524114000	36.1728	104	0
1528144041.524139000	36.1729	74	1
1528144041.529420000	36.1781	74	0
1528144041.623252000	36.272	395	1
1528144041.623339000	36.2721	275	1
1528144041.637844000	36.2866	74	0
1528144041.640077000	36.2888	74	0
1528144041.947382000	36.5961	283	0
1528144041.948879000	36.5976	343	0
1528144041.948912000	36.5976	74	1
1528144041.951487000	36.6002	154	0
1528144041.953155000	36.6019	271	0
1528144041.953179000	36.6019	74	1
1528144041.954721000	36.6034	112	0
1528144041.954990000	36.6037	112	1
1528144041.970090000	36.6188	74	0
1528144042.175148000	36.8239	523	1
1528144042.175234000	36.824	274	1
1528144042.190230000	36.8389	74	0
1528144042.192870000	36.8416	74	0
1528144042.303312000	36.952	283	0
1528144042.304891000	36.9536	362	0
1528144042.304922000	36.9536	74	1
1528144042.306468000	36.9552	150	0
1528144042.308084000	36.9568	331	0
1528144042.308102000	36.9568	74	1
1528144042.309658000	36.9584	112	0
1528144042.309885000	36.9586	112	1
1528144042.325203000	36.9739	74	0
1528144042.515508000	37.1642	503	1
1528144042.515558000	37.1643	275	1
1528144042.531872000	37.1806	74	0
1528144042.538440000	37.1872	74	0
1528144042.865220000	37.5139	281	0
1528144042.866800000	37.5155	255	0
1528144042.866832000	37.5155	74	1
1528144042.868780000	37.5175	336	0
1528144042.900412000	37.5491	255	0
1528144042.900454000	37.5492	74	1
1528144042.901931000	37.5506	112	0
1528144042.902136000	37.5509	112	1
1528144042.916850000	37.5656	74	0
1528144042.918245000	37.567	398	1
1528144042.918304000	37.567	237	1
1528144042.933181000	37.5819	74	0
1528144042.934744000	37.5835	74	0
1528144043.055580000	37.7043	281	0
1528144043.057133000	37.7058	240	0
1528144043.057165000	37.7059	74	1
1528144043.059803000	37.7085	226	0
1528144043.061329000	37.71	107	0
1528144043.061350000	37.7101	74	1
1528144043.062925000	37.7116	112	0
1528144043.063145000	37.7119	112	1
1528144043.077428000	37.7261	74	0
1528144043.181267000	37.83	1236	1
1528144043.181315000	37.83	327	1
1528144043.196870000	37.8456	74	0
1528144043.199110000	37.8478	74	0
1528144043.519476000	38.1682	283	0
1528144043.520968000	38.1697	288	0
1528144043.520999000	38.1697	74	1
1528144043.522621000	38.1713	274	0
1528144043.524183000	38.1729	139	0
1528144043.524209000	38.1729	74	1
1528144043.525673000	38.1744	112	0
1528144043.525831000	38.1745	112	1
1528144043.542678000	38.1914	74	0
1528144043.645070000	38.2938	535	1
1528144043.645125000	38.2938	327	1
1528144043.660956000	38.3097	74	0
1528144043.662592000	38.3113	74	0
1528144043.781909000	38.4306	281	0
1528144043.783480000	38.4322	280	0
1528144043.783507000	38.4322	74	1
1528144043.785070000	38.4338	362	0
1528144043.786631000	38.4353	120	0
1528144043.786653000	38.4354	74	1
1528144043.788233000	38.4369	112	0
1528144043.788571000	38.4373	112	1
1528144043.808705000	38.4574	74	0
1528144044.406764000	39.0555	375	1
1528144044.406860000	39.0556	1434	1
1528144044.406864000	39.0556	1434	1
1528144044.406868000	39.0556	236	1
1528144044.406905000	39.0556	1434	1
1528144044.406910000	39.0556	526	1
1528144044.424816000	39.0735	74	0
1528144044.426382000	39.0751	74	0
1528144044.427997000	39.0767	74	0
1528144044.429583000	39.0783	74	0
1528144044.431144000	39.0799	74	0
1528144044.522711000	39.1714	421	0
1528144044.529755000	39.1785	104	0
1528144044.529818000	39.1785	74	1
1528144044.531307000	39.18	112	0
1528144044.531523000	39.1802	112	1
1528144044.545987000	39.1947	74	0
1528144044.548577000	39.1973	398	1
1528144044.548629000	39.1973	273	1
1528144044.563959000	39.2127	74	0
1528144044.565521000	39.2142	74	0
1528144044.679163000	39.3279	281	0
1528144044.680786000	39.3295	330	0
1528144044.680814000	39.3295	74	1
1528144044.682318000	39.331	238	0
1528144044.683997000	39.3327	359	0
1528144044.684021000	39.3327	74	1
1528144044.685509000	39.3342	112	0
1528144044.685649000	39.3344	112	1
1528144044.701955000	39.3507	74	0
1528144044.992239000	39.641	399	1
1528144044.992287000	39.641	272	1
1528144045.007947000	39.6567	74	0
1528144045.009508000	39.6582	74	0
1528144045.122891000	39.7716	283	0
1528144045.124452000	39.7732	391	0
1528144045.124484000	39.7732	74	1
1528144045.127042000	39.7758	230	0
1528144045.128688000	39.7774	261	0
1528144045.128713000	39.7774	74	1
1528144045.130211000	39.7789	112	0
1528144045.130337000	39.7791	112	1
1528144045.146729000	39.7954	74	0
1528144045.204387000	39.8531	396	1
1528144045.204422000	39.8531	272	1
1528144045.219466000	39.8682	74	0
1528144045.223856000	39.8726	74	0
1528144045.338064000	39.9868	281	0
1528144045.339672000	39.9884	397	0
1528144045.339702000	39.9884	74	1
1528144045.341206000	39.9899	289	0
1528144045.342822000	39.9915	239	0
1528144045.342846000	39.9916	74	1
1528144045.344387000	39.9931	112	0
1528144045.344608000	39.9933	112	1
1528144045.359200000	40.0079	74	0
1528144045.647061000	40.2958	397	1
1528144045.647200000	40.2959	276	1
1528144045.662178000	40.3109	74	0
1528144045.663808000	40.3125	74	0
1528144045.774891000	40.4236	283	0
1528144045.776443000	40.4252	263	0
1528144045.776473000	40.4252	74	1
1528144045.778442000	40.4272	325	0
1528144045.780015000	40.4287	175	0
1528144045.780037000	40.4288	74	1
1528144045.781601000	40.4303	112	0
1528144045.781825000	40.4305	112	1
1528144045.798904000	40.4476	74	0
1528144046.056106000	40.7048	396	1
1528144046.056150000	40.7049	273	1
1528144046.083361000	40.7321	74	0
1528144046.088675000	40.7374	74	0
1528144046.231499000	40.8802	281	0
1528144046.233043000	40.8818	188	0
1528144046.233077000	40.8818	74	1
1528144046.234707000	40.8834	252	0
1528144046.236292000	40.885	321	0
1528144046.236316000	40.885	74	1
1528144046.237876000	40.8866	112	0
1528144046.238102000	40.8868	112	1
1528144046.252214000	40.9009	74	0
1528144046.435504000	41.0842	522	1
1528144046.435553000	41.0843	275	1
1528144046.454815000	41.1035	74	0
1528144046.456365000	41.1051	74	0
1528144046.574633000	41.2233	283	0
1528144046.576131000	41.2248	317	0
1528144046.576160000	41.2249	74	1
1528144046.577822000	41.2265	192	0
1528144046.579388000	41.2281	245	0
1528144046.579413000	41.2281	74	1
1528144046.580949000	41.2297	112	0
1528144046.581207000	41.2299	112	1
1528144046.601913000	41.2506	74	0
1528144046.858301000	41.507	506	1
1528144046.858386000	41.5071	274	1
1528144046.872271000	41.521	74	0
1528144046.877520000	41.5262	74	0
1528144046.995582000	41.6443	283	0
1528144046.997134000	41.6458	343	0
1528144046.997164000	41.6459	74	1
1528144046.999115000	41.6478	150	0
1528144047.000685000	41.6494	211	0
1528144047.000705000	41.6494	74	1
1528144047.002200000	41.6509	112	0
1528144047.002425000	41.6511	112	1
1528144047.017009000	41.6657	74	0
1528144047.271428000	41.9201	396	1
1528144047.271510000	41.9202	276	1
1528144047.286096000	41.9348	74	0
1528144047.294424000	41.9431	74	0
1528144047.599265000	42.248	281	0
1528144047.600812000	42.2495	245	0
1528144047.600842000	42.2496	74	1
1528144047.603878000	42.2526	130	0
1528144047.605375000	42.2541	322	0
1528144047.605402000	42.2541	74	1
1528144047.606938000	42.2557	112	0
1528144047.607083000	42.2558	112	1
1528144047.634817000	42.2835	74	0
1528144047.754575000	42.4033	395	1
1528144047.754650000	42.4034	275	1
1528144047.772203000	42.4209	74	0
1528144047.773819000	42.4225	74	0
1528144047.963968000	42.6127	281	0
1528144047.965555000	42.6143	346	0
1528144047.965588000	42.6143	74	1
1528144047.967556000	42.6163	261	0
1528144047.969126000	42.6178	211	0
1528144047.969147000	42.6179	74	1
1528144047.970685000	42.6194	112	0
1528144047.970937000	42.6197	112	1
1528144047.987077000	42.6358	74	0
1528144048.121465000	42.7702	1233	1
1528144048.121547000	42.7703	274	1
1528144048.136201000	42.7849	74	0
1528144048.137868000	42.7866	74	0
1528144048.258320000	42.907	281	0
1528144048.259916000	42.9086	282	0
1528144048.259946000	42.9087	74	1
1528144048.261928000	42.9106	249	0
1528144048.263492000	42.9122	285	0
1528144048.263512000	42.9122	74	1
1528144048.265058000	42.9138	112	0
1528144048.265368000	42.9141	112	1
1528144048.280033000	42.9287	74	0
1528144048.434368000	43.0831	535	1
1528144048.434455000	43.0832	273	1
1528144048.450823000	43.0995	74	0
1528144048.567823000	43.2165	280	0
1528144048.569375000	43.2181	182	0
1528144048.569405000	43.2181	74	1
1528144048.572127000	43.2208	185	0
1528144048.573759000	43.2225	228	0
1528144048.573779000	43.2225	74	1
1528144048.575272000	43.224	112	0
1528144048.575415000	43.2241	112	1
1528144048.590208000	43.2389	74	0
1528144048.667535000	43.3163	394	1
1528144048.667591000	43.3163	276	1
1528144048.682646000	43.3314	74	0
1528144048.684958000	43.3337	74	0
1528144048.987010000	43.6357	281	0
1528144048.988651000	43.6374	352	0
1528144048.988683000	43.6374	74	1
1528144048.990207000	43.6389	201	0
1528144049.022233000	43.6709	114	0
1528144049.022261000	43.671	74	1
1528144049.023944000	43.6727	112	0
1528144049.024166000	43.6729	112	1
1528144049.039463000	43.6882	74	0
1528144049.252452000	43.9012	395	1
1528144049.252504000	43.9012	274	1
1528144049.268108000	43.9168	74	0
1528144049.269681000	43.9184	74	0
1528144049.378768000	44.0275	284	0
1528144049.380381000	44.0291	365	0
1528144049.380412000	44.0291	74	1
1528144049.382584000	44.0313	206	0
1528144049.384155000	44.0329	131	0
1528144049.384182000	44.0329	74	1
1528144049.385720000	44.0344	112	0
1528144049.385946000	44.0347	112	1
1528144049.401047000	44.0498	74	0
1528144049.695488000	44.3442	396	1
1528144049.695573000	44.3443	274	1
1528144049.723309000	44.372	74	0
1528144049.724927000	44.3736	74	0
1528144049.827323000	44.476	283	0
1528144049.828939000	44.4777	352	0
1528144049.828969000	44.4777	74	1
1528144049.831671000	44.4804	315	0
1528144049.833205000	44.4819	278	0
1528144049.833227000	44.4819	74	1
1528144049.834764000	44.4835	112	0
1528144049.835033000	44.4837	112	1
1528144049.849708000	44.4984	74	0
1528144050.111703000	44.7604	396	1
1528144050.111776000	44.7605	274	1
1528144050.126673000	44.7754	74	0
1528144050.128285000	44.777	74	0
1528144050.282516000	44.9312	283	0
1528144050.284078000	44.9328	378	0
1528144050.284112000	44.9328	74	1
1528144050.285599000	44.9343	220	0
1528144050.287244000	44.936	329	0
1528144050.287269000	44.936	74	1
1528144050.288850000	44.9376	112	0
1528144050.289095000	44.9378	112	1
1528144050.304204000	44.9529	74	0
1528144050.432369000	45.0811	399	1
1528144050.432456000	45.0812	273	1
1528144050.447587000	45.0963	74	0
1528144050.449156000	45.0979	74	0
1528144050.774576000	45.4233	283	0
1528144050.776146000	45.4249	241	0
1528144050.776172000	45.4249	74	1
1528144050.779364000	45.4281	168	0
1528144050.780940000	45.4297	325	0
1528144050.780982000	45.4297	74	1
1528144050.782486000	45.4312	112	0
1528144050.782622000	45.4313	112	1
1528144050.796993000	45.4457	74	0
1528144050.884739000	45.5335	399	1
1528144050.884824000	45.5335	276	1
1528144050.898874000	45.5476	74	0
1528144050.900370000	45.5491	74	0
1528144051.009325000	45.658	284	0
1528144051.010942000	45.6597	202	0
1528144051.010967000	45.6597	74	1
1528144051.012619000	45.6613	261	0
1528144051.014185000	45.6629	325	0
1528144051.014204000	45.6629	74	1
1528144051.015748000	45.6645	112	0
1528144051.016002000	45.6647	112	1
1528144051.042974000	45.6917	74	0
1528144051.098748000	45.7475	408	1
1528144051.098835000	45.7476	274	1
1528144051.113377000	45.7621	74	0
1528144051.114938000	45.7637	74	0
1528144051.234254000	45.883	280	0
1528144051.235864000	45.8846	210	0
1528144051.235893000	45.8846	74	1
1528144051.237661000	45.8864	221	0
1528144051.239204000	45.8879	307	0
1528144051.239228000	45.8879	74	1
1528144051.240763000	45.8895	112	0
1528144051.241062000	45.8898	112	1
1528144051.257443000	45.9062	74	0
1528144051.435477000	46.0842	402	1
1528144051.452784000	46.1015	74	0
1528144051.463406000	46.1121	458	1
1528144051.463451000	46.1122	273	1
1528144051.479961000	46.1287	74	0
1528144051.563257000	46.212	281	0
1528144051.564838000	46.2136	1294	0
1528144051.564865000	46.2136	74	1
1528144051.566409000	46.2151	1294	0
1528144051.568002000	46.2167	140	0
1528144051.568028000	46.2167	74	1
1528144051.569567000	46.2183	179	0
1528144051.580670000	46.2294	284	0
1528144051.580729000	46.2294	74	1
1528144051.582254000	46.231	340	0
1528144051.583819000	46.2325	340	0
1528144051.583859000	46.2326	74	1
1528144051.585381000	46.2341	120	0
1528144051.586950000	46.2357	112	0
1528144051.586990000	46.2357	74	1
1528144051.587730000	46.2364	112	1
1528144051.605062000	46.2538	275	0
1528144051.616708000	46.2654	74	0
1528144051.703005000	46.3517	399	1
1528144051.703048000	46.3518	275	1
1528144051.718465000	46.3672	74	0
1528144051.745183000	46.3939	173	1
1528144051.761424000	46.4101	74	0
1528144051.855189000	46.5039	284	0
1528144051.856744000	46.5055	399	0
1528144051.856773000	46.5055	74	1
1528144051.858360000	46.5071	119	0
1528144051.859926000	46.5086	137	0
1528144051.859942000	46.5087	74	1
1528144051.861489000	46.5102	112	0
1528144051.861597000	46.5103	112	1
1528144051.877251000	46.526	74	0
1528144051.881733000	46.5304	279	0
1528144051.883332000	46.532	1294	0
1528144051.883356000	46.5321	74	1
1528144051.884925000	46.5336	1294	0
1528144051.886457000	46.5352	203	0
1528144051.886484000	46.5352	74	1
1528144051.888082000	46.5368	232	0
1528144051.889643000	46.5384	118	0
1528144051.889664000	46.5384	74	1
1528144051.891207000	46.5399	112	0
1528144051.891398000	46.5401	112	1
1528144051.946020000	46.5947	74	0
1528144052.115736000	46.7645	1233	1
1528144052.115783000	46.7645	275	1
1528144052.131556000	46.7803	74	0
1528144052.244421000	46.8931	280	0
1528144052.246013000	46.8947	185	0
1528144052.246041000	46.8948	74	1
1528144052.247627000	46.8963	193	0
1528144052.249199000	46.8979	338	0
1528144052.249224000	46.8979	74	1
1528144052.250768000	46.8995	112	0
1528144052.250908000	46.8996	112	1
1528144052.265641000	46.9144	74	0
1528144052.540614000	47.1893	534	1
1528144052.540699000	47.1894	275	1
1528144052.556049000	47.2048	74	0
1528144052.557666000	47.2064	74	0
1528144052.664109000	47.3128	281	0
1528144052.665692000	47.3144	393	0
1528144052.665723000	47.3144	74	1
1528144052.669206000	47.3179	277	0
1528144052.670798000	47.3195	292	0
1528144052.670824000	47.3195	74	1
1528144052.672385000	47.3211	112	0
1528144052.672648000	47.3214	112	1
1528144052.687769000	47.3365	74	0
1528144052.962842000	47.6116	398	1
1528144052.962896000	47.6116	274	1
1528144052.977730000	47.6264	74	0
1528144052.979246000	47.628	74	0
1528144053.089677000	47.7384	284	0
1528144053.091206000	47.7399	195	0
1528144053.091239000	47.74	74	1
1528144053.092952000	47.7417	196	0
1528144053.094506000	47.7432	278	0
1528144053.094525000	47.7432	74	1
1528144053.096079000	47.7448	112	0
1528144053.096319000	47.745	112	1
1528144053.110498000	47.7592	74	0
1528144053.426936000	48.0757	396	1
1528144053.427018000	48.0757	274	1
1528144053.441514000	48.0902	74	0
1528144053.445131000	48.0938	74	0
1528144053.583736000	48.2325	281	0
1528144053.585307000	48.234	178	0
1528144053.585335000	48.2341	74	1
1528144053.586863000	48.2356	253	0
1528144053.588519000	48.2372	106	0
1528144053.588540000	48.2373	74	1
1528144053.590072000	48.2388	112	0
1528144053.590230000	48.2389	112	1
1528144053.605218000	48.2539	74	0
1528144053.660641000	48.3094	394	1
1528144053.660726000	48.3094	273	1
1528144053.675959000	48.3247	74	0
1528144053.677575000	48.3263	74	0
1528144053.801803000	48.4505	280	0
1528144053.803376000	48.4521	295	0
1528144053.803404000	48.4521	74	1
1528144053.806732000	48.4554	187	0
1528144053.808397000	48.4571	167	0
1528144053.808420000	48.4571	74	1
1528144053.810014000	48.4587	112	0
1528144053.810274000	48.459	112	1
1528144053.827999000	48.4767	74	0
1528144053.873453000	48.5222	394	1
1528144053.873535000	48.5223	275	1
1528144053.888490000	48.5372	74	0
1528144054.010490000	48.6592	283	0
1528144054.012048000	48.6608	380	0
1528144054.012079000	48.6608	74	1
1528144054.013585000	48.6623	363	0
1528144054.015195000	48.6639	285	0
1528144054.015216000	48.6639	74	1
1528144054.016691000	48.6654	112	0
1528144054.016900000	48.6656	112	1
1528144054.031203000	48.6799	74	0
1528144054.093113000	48.7418	395	1
1528144054.093158000	48.7419	276	1
1528144054.108256000	48.757	74	0
1528144054.222382000	48.8711	281	0
1528144054.223995000	48.8727	288	0
1528144054.224020000	48.8727	74	1
1528144054.226185000	48.8749	165	0
1528144054.227825000	48.8765	212	0
1528144054.227840000	48.8766	74	1
1528144054.229450000	48.8782	112	0
1528144054.229610000	48.8783	112	1
1528144054.245136000	48.8939	74	0
1528144054.502050000	49.1508	395	1
1528144054.502094000	49.1508	274	1
1528144054.517270000	49.166	74	0
1528144054.518893000	49.1676	74	0
1528144054.838399000	49.4871	281	0
1528144054.839965000	49.4887	258	0
1528144054.839993000	49.4887	74	1
1528144054.842293000	49.491	169	0
1528144054.843901000	49.4926	216	0
1528144054.843925000	49.4926	74	1
1528144054.845487000	49.4942	112	0
1528144054.845742000	49.4945	112	1
1528144054.859760000	49.5085	74	0
1528144054.910877000	49.5596	398	1
1528144054.910922000	49.5596	276	1
1528144054.926048000	49.5748	74	0
1528144054.927623000	49.5763	74	0
1528144055.029267000	49.678	283	0
1528144055.030882000	49.6796	222	0
1528144055.030915000	49.6796	74	1
1528144055.032605000	49.6813	284	0
1528144055.034141000	49.6829	301	0
1528144055.034158000	49.6829	74	1
1528144055.035756000	49.6845	112	0
1528144055.036011000	49.6847	112	1
1528144055.050686000	49.6994	74	0
1528144055.306615000	49.9553	500	1
1528144055.306663000	49.9554	273	1
1528144055.321443000	49.9702	74	0
1528144055.323005000	49.9717	74	0
1528144055.475241000	50.124	281	0
1528144055.476911000	50.1256	370	0
1528144055.476933000	50.1256	74	1
1528144055.478539000	50.1273	240	0
1528144055.480169000	50.1289	112	0
1528144055.480203000	50.1289	74	1
1528144055.480332000	50.129	112	1
1528144055.495720000	50.1444	74	0
1528144055.530435000	50.1792	395	1
1528144055.530490000	50.1792	276	1
1528144055.546621000	50.1953	74	0
1528144055.556594000	50.2053	74	0
1528144055.668459000	50.3172	281	0
1528144055.670034000	50.3187	183	0
1528144055.670061000	50.3188	74	1
1528144055.671649000	50.3204	203	0
1528144055.673210000	50.3219	113	0
1528144055.673235000	50.322	74	1
1528144055.674833000	50.3235	112	0
1528144055.675088000	50.3238	112	1
1528144055.695236000	50.344	74	0
1528144055.943890000	50.5926	525	1
1528144055.943969000	50.5927	273	1
1528144055.960156000	50.6089	74	0
1528144055.961711000	50.6104	74	0
1528144056.080138000	50.7289	281	0
1528144056.081666000	50.7304	212	0
1528144056.081701000	50.7304	74	1
1528144056.083206000	50.7319	118	0
1528144056.084819000	50.7335	359	0
1528144056.084844000	50.7336	74	1
1528144056.086380000	50.7351	112	0
1528144056.086649000	50.7354	112	1
1528144056.101287000	50.75	74	0
1528144056.165622000	50.8143	395	1
1528144056.165703000	50.8144	273	1
1528144056.180670000	50.8294	74	0
1528144056.182213000	50.8309	74	0
1528144056.317978000	50.9667	281	0
1528144056.319552000	50.9683	326	0
1528144056.319581000	50.9683	74	1
1528144056.321917000	50.9706	267	0
1528144056.323485000	50.9722	212	0
1528144056.323508000	50.9722	74	1
1528144056.324974000	50.9737	112	0
1528144056.325105000	50.9738	112	1
1528144056.339671000	50.9884	74	0
1528144056.418661000	51.0674	1233	1
1528144056.418736000	51.0675	276	1
1528144056.433727000	51.0824	74	0
1528144056.571295000	51.22	283	0
1528144056.572953000	51.2217	355	0
1528144056.572985000	51.2217	74	1
1528144056.574534000	51.2232	115	0
1528144056.576096000	51.2248	189	0
1528144056.576122000	51.2248	74	1
1528144056.577695000	51.2264	112	0
1528144056.578064000	51.2268	112	1
1528144056.593693000	51.2424	74	0
1528144056.842611000	51.4913	536	1
1528144056.842700000	51.4914	273	1
1528144056.859512000	51.5082	74	0
1528144056.861078000	51.5098	74	0
1528144056.964421000	51.6131	281	0
1528144056.965999000	51.6147	222	0
1528144056.966030000	51.6147	74	1
1528144056.969984000	51.6187	149	0
1528144056.971582000	51.6203	217	0
1528144056.971603000	51.6203	74	1
1528144056.973149000	51.6219	112	0
1528144056.973400000	51.6221	112	1
1528144056.987992000	51.6367	74	0
1528144057.305378000	51.9541	398	1
1528144057.305453000	51.9542	275	1
1528144057.320881000	51.9696	74	0
1528144057.322437000	51.9712	74	0
1528144057.428610000	52.0773	280	0
1528144057.430206000	52.0789	305	0
1528144057.430234000	52.0789	74	1
1528144057.431773000	52.0805	237	0
1528144057.433339000	52.0821	352	0
1528144057.433369000	52.0821	74	1
1528144057.434894000	52.0836	112	0
1528144057.435022000	52.0837	112	1
1528144057.459889000	52.1086	74	0
1528144057.636770000	52.2855	394	1
1528144057.636811000	52.2855	276	1
1528144057.653003000	52.3017	74	0
1528144057.654594000	52.3033	74	0
1528144057.786780000	52.4355	280	0
1528144057.788507000	52.4372	203	0
1528144057.788541000	52.4373	74	1
1528144057.789999000	52.4387	219	0
1528144057.791635000	52.4404	190	0
1528144057.791660000	52.4404	74	1
1528144057.793197000	52.4419	112	0
1528144057.793459000	52.4422	112	1
1528144057.808188000	52.4569	74	0
1528144058.045941000	52.6947	394	1
1528144058.046001000	52.6947	273	1
1528144058.060549000	52.7093	74	0
1528144058.066159000	52.7149	74	0
1528144058.172317000	52.821	281	0
1528144058.173932000	52.8226	274	0
1528144058.173966000	52.8227	74	1
1528144058.175493000	52.8242	168	0
1528144058.177054000	52.8258	134	0
1528144058.177079000	52.8258	74	1
1528144058.178734000	52.8275	112	0
1528144058.179056000	52.8278	112	1
1528144058.194799000	52.8435	74	0
1528144058.490973000	53.1397	398	1
1528144058.491052000	53.1398	274	1
1528144058.507962000	53.1567	74	0
1528144058.509535000	53.1583	74	0
1528144058.636530000	53.2852	280	0
1528144058.638174000	53.2869	277	0
1528144058.638208000	53.2869	74	1
1528144058.640184000	53.2889	158	0
1528144058.641758000	53.2905	200	0
1528144058.641783000	53.2905	74	1
1528144058.643313000	53.292	112	0
1528144058.643577000	53.2923	112	1
1528144058.658054000	53.3068	74	0
1528144058.922110000	53.5708	394	1
1528144058.922193000	53.5709	275	1
1528144058.936997000	53.5857	74	0
1528144058.938617000	53.5873	74	0
1528144059.065815000	53.7145	280	0
1528144059.067477000	53.7162	334	0
1528144059.067515000	53.7162	74	1
1528144059.068987000	53.7177	231	0
1528144059.070548000	53.7193	233	0
1528144059.070569000	53.7193	74	1
1528144059.072092000	53.7208	112	0
1528144059.072218000	53.7209	112	1
1528144059.087885000	53.7366	74	0
1528144059.238374000	53.8871	394	1
1528144059.238429000	53.8871	275	1
1528144059.253484000	53.9022	74	0
1528144059.255076000	53.9038	74	0
1528144059.377219000	54.0259	283	0
1528144059.378838000	54.0276	367	0
1528144059.378871000	54.0276	74	1
1528144059.380422000	54.0291	184	0
1528144059.381992000	54.0307	312	0
1528144059.382017000	54.0307	74	1
1528144059.383553000	54.0323	112	0
1528144059.383822000	54.0325	112	1
1528144059.407564000	54.0563	74	0
1528144059.680258000	54.329	396	1
1528144059.680311000	54.329	274	1
1528144059.694935000	54.3437	74	0
1528144059.696502000	54.3452	74	0
1528144059.811129000	54.4598	281	0
1528144059.812687000	54.4614	392	0
1528144059.812721000	54.4614	74	1
1528144059.814835000	54.4636	208	0
1528144059.816398000	54.4651	350	0
1528144059.816420000	54.4651	74	1
1528144059.817980000	54.4667	112	0
1528144059.818106000	54.4668	112	1
1528144059.832386000	54.4811	74	0
1528144060.105189000	54.7539	496	1
1528144060.105270000	54.754	274	1
1528144060.119740000	54.7685	74	0
1528144060.121255000	54.77	74	0
1528144060.217259000	54.866	281	0
1528144060.218899000	54.8676	363	0
1528144060.218933000	54.8676	74	1
1528144060.221102000	54.8698	135	0
1528144060.222672000	54.8714	251	0
1528144060.222696000	54.8714	74	1
1528144060.224217000	54.8729	112	0
1528144060.224528000	54.8732	112	1
1528144060.238663000	54.8874	74	0
1528144060.538127000	55.1868	397	1
1528144060.538206000	55.1869	276	1
1528144060.552708000	55.2014	74	0
1528144060.554215000	55.2029	74	0
1528144060.685688000	55.3344	283	0
1528144060.687378000	55.3361	180	0
1528144060.687409000	55.3361	74	1
1528144060.691037000	55.3398	180	0
1528144060.692608000	55.3413	302	0
1528144060.692632000	55.3413	74	1
1528144060.694173000	55.3429	112	0
1528144060.694416000	55.3431	112	1
1528144060.709797000	55.3585	74	0
1528144060.820998000	55.4697	530	1
1528144060.821053000	55.4698	273	1
1528144060.835418000	55.4841	74	0
1528144060.837001000	55.4857	74	0
1528144060.956213000	55.6049	281	0
1528144060.957920000	55.6066	284	0
1528144060.957952000	55.6067	74	1
1528144060.960399000	55.6091	138	0
1528144060.961946000	55.6107	354	0
1528144060.961966000	55.6107	74	1
1528144060.963540000	55.6123	112	0
1528144060.963678000	55.6124	112	1
1528144060.979155000	55.6279	74	0
1528144061.075419000	55.7241	1237	1
1528144061.075469000	55.7242	277	1
1528144061.090896000	55.7396	74	0
1528144061.211880000	55.8606	280	0
1528144061.213438000	55.8622	332	0
1528144061.213471000	55.8622	74	1
1528144061.214957000	55.8637	229	0
1528144061.216593000	55.8653	315	0
1528144061.216617000	55.8653	74	1
1528144061.218150000	55.8669	112	0
1528144061.218319000	55.867	112	1
1528144061.237203000	55.8859	74	0
1528144061.468279000	56.117	534	1
1528144061.468328000	56.117	275	1
1528144061.483806000	56.1325	74	0
1528144061.485338000	56.1341	74	0
1528144061.604996000	56.2537	284	0
1528144061.606585000	56.2553	294	0
1528144061.606619000	56.2553	74	1
1528144061.608254000	56.257	164	0
1528144061.610204000	56.2589	311	0
1528144061.610228000	56.2589	74	1
1528144061.611735000	56.2605	112	0
1528144061.612043000	56.2608	112	1
1528144061.627204000	56.2759	74	0
1528144061.910440000	56.5592	396	1
1528144061.910491000	56.5592	276	1
1528144061.971490000	56.6202	74	0
1528144061.973002000	56.6217	74	0
1528144062.072980000	56.7217	283	0
1528144062.074555000	56.7233	258	0
1528144062.074585000	56.7233	74	1
1528144062.076118000	56.7248	224	0
1528144062.077746000	56.7265	177	0
1528144062.077771000	56.7265	74	1
1528144062.079258000	56.728	112	0
1528144062.079500000	56.7282	112	1
1528144062.101563000	56.7503	74	0
1528144062.183958000	56.8327	398	1
1528144062.184017000	56.8327	275	1
1528144062.198756000	56.8475	74	0
1528144062.200259000	56.849	74	0
1528144062.316803000	56.9655	281	0
1528144062.318446000	56.9672	406	0
1528144062.318478000	56.9672	74	1
1528144062.320743000	56.9695	275	0
1528144062.322294000	56.971	105	0
1528144062.322319000	56.971	74	1
1528144062.323906000	56.9726	112	0
1528144062.324185000	56.9729	112	1
1528144062.338565000	56.9873	74	0
1528144062.396153000	57.0449	395	1
1528144062.396238000	57.045	277	1
1528144062.411205000	57.0599	74	0
1528144062.420371000	57.0691	74	0
1528144062.541490000	57.1902	281	0
1528144062.543037000	57.1918	404	0
1528144062.543070000	57.1918	74	1
1528144062.544633000	57.1933	262	0
1528144062.546194000	57.1949	146	0
1528144062.546216000	57.1949	74	1
1528144062.547819000	57.1965	112	0
1528144062.548065000	57.1968	112	1
1528144062.562061000	57.2108	74	0
1528144062.658202000	57.3069	394	1
1528144062.658287000	57.307	275	1
1528144062.673046000	57.3218	74	0
1528144062.775659000	57.4244	281	0
1528144062.777225000	57.4259	242	0
1528144062.777256000	57.426	74	1
1528144062.778866000	57.4276	273	0
1528144062.780429000	57.4291	270	0
1528144062.780451000	57.4292	74	1
1528144062.781996000	57.4307	112	0
1528144062.782219000	57.4309	112	1
1528144062.796220000	57.4449	74	0
1528144063.111956000	57.7607	394	1
1528144063.112022000	57.7607	276	1
1528144063.126817000	57.7755	74	0
1528144063.128417000	57.7771	74	0
1528144063.236027000	57.8847	281	0
1528144063.237647000	57.8864	405	0
1528144063.237679000	57.8864	74	1
1528144063.239209000	57.8879	200	0
1528144063.240770000	57.8895	220	0
1528144063.240795000	57.8895	74	1
1528144063.242387000	57.8911	112	0
1528144063.242683000	57.8914	112	1
1528144063.261207000	57.9099	74	0
1528144063.528724000	58.1774	399	1
1528144063.528811000	58.1775	279	1
1528144063.545007000	58.1937	74	0
1528144063.546559000	58.1953	74	0
1528144063.863068000	58.5118	284	0
1528144063.864632000	58.5133	332	0
1528144063.864663000	58.5134	74	1
1528144063.866160000	58.5149	133	0
1528144063.867887000	58.5166	195	0
1528144063.867909000	58.5166	74	1
1528144063.869454000	58.5182	112	0
1528144063.869695000	58.5184	112	1
1528144063.879038000	58.5278	397	1
1528144063.879128000	58.5278	275	1
1528144063.885683000	58.5344	74	0
1528144063.894123000	58.5428	74	0
1528144063.895693000	58.5444	74	0
1528144064.022606000	58.6713	283	0
1528144064.024189000	58.6729	191	0
1528144064.024223000	58.6729	74	1
1528144064.026487000	58.6752	127	0
1528144064.028122000	58.6768	274	0
1528144064.028146000	58.6769	74	1
1528144064.029720000	58.6784	112	0
1528144064.029992000	58.6787	112	1
1528144064.046378000	58.6951	74	0
1528144064.142252000	58.791	497	1
1528144064.142292000	58.791	275	1
1528144064.156852000	58.8056	74	0
1528144064.158474000	58.8072	74	0
1528144064.259750000	58.9085	281	0
1528144064.261240000	58.91	202	0
1528144064.261274000	58.91	74	1
1528144064.263167000	58.9119	269	0
1528144064.264770000	58.9135	275	0
1528144064.264791000	58.9135	74	1
1528144064.266385000	58.9151	112	0
1528144064.266658000	58.9154	112	1
1528144064.283143000	58.9319	74	0
1528144064.396147000	59.0449	398	1
1528144064.396225000	59.0449	278	1
1528144064.411901000	59.0606	74	0
1528144064.426767000	59.0755	74	0
1528144064.527910000	59.1766	281	0
1528144064.529484000	59.1782	378	0
1528144064.529517000	59.1782	74	1
1528144064.531118000	59.1798	366	0
1528144064.532685000	59.1814	266	0
1528144064.532713000	59.1814	74	1
1528144064.534175000	59.1829	112	0
1528144064.534349000	59.1831	112	1
1528144064.551170000	59.1999	74	0
1528144064.928600000	59.5773	528	1
1528144064.928680000	59.5774	276	1
1528144064.946112000	59.5948	74	0
1528144064.947737000	59.5965	74	0
1528144065.072089000	59.7208	283	0
1528144065.073657000	59.7224	422	0
1528144065.073688000	59.7224	74	1
1528144065.075182000	59.7239	221	0
1528144065.076710000	59.7254	267	0
1528144065.076737000	59.7255	74	1
1528144065.078333000	59.727	112	0
1528144065.078496000	59.7272	112	1
1528144065.094569000	59.7433	74	0
1528144065.145580000	59.7943	1234	1
1528144065.145630000	59.7943	278	1
1528144065.161019000	59.8097	74	0
1528144065.162591000	59.8113	74	0
[truncated: 1,643 more rows]
