# Supplementary material for: Method for multi-task learning fusion network traffic classification to address small sample labels
Source: Sci Rep. 2024 Jan 30;14:2518. doi: 10.1038/s41598-024-51933-8 (PMC10827795; doi:10.1038/s41598-024-51933-8)
Supplement: Supplementary file 2 — Supplementary Information 2. [file 41598_2024_51933_MOESM2_ESM.zip › QUIC Dataset/QUIC Dataset/pretraining/Google Doc/GoogleDoc-1029.txt]

1527985149.438104000	0	295	1
1527985149.458799000	0.020695	87	0
1527985149.687709000	0.249605	299	0
1527985149.688845000	0.250741	1412	0
1527985149.690037000	0.251933	1412	0
1527985149.690244000	0.25214	107	1
1527985149.691258000	0.253154	1412	0
1527985149.692374000	0.25427	180	0
1527985149.693586000	0.255482	1412	0
1527985149.694213000	0.256109	104	1
1527985149.694760000	0.256656	1412	0
1527985149.695941000	0.257837	1412	0
1527985149.697086000	0.258982	188	0
1527985149.698331000	0.260227	687	0
1527985149.699533000	0.261429	1412	0
1527985149.700738000	0.262634	1412	0
1527985149.700775000	0.262671	98	1
1527985149.701892000	0.263788	694	0
1527985149.703088000	0.264984	1412	0
1527985149.704260000	0.266156	1412	0
1527985149.705441000	0.267337	1412	0
1527985149.706584000	0.26848	188	0
1527985149.711927000	0.273823	125	1
1527985149.723346000	0.285242	1205	0
1527985149.724518000	0.286414	1412	0
1527985149.725698000	0.287594	1412	0
1527985149.726228000	0.288124	104	1
1527985149.726955000	0.288851	1412	0
1527985149.728191000	0.290087	1345	0
1527985149.729254000	0.29115	101	1
1527985149.740205000	0.302101	1412	0
1527985149.741396000	0.303292	252	0
1527985149.743272000	0.305168	101	1
1527985149.747527000	0.309423	1412	0
1527985149.748837000	0.310733	812	0
1527985149.750033000	0.311929	1412	0
1527985149.750264000	0.31216	104	1
1527985149.751224000	0.31312	1004	0
1527985149.762323000	0.324219	98	1
1527985149.774922000	0.336818	1412	0
1527985149.776087000	0.337983	1412	0
1527985149.777211000	0.339107	101	1
1527985149.777270000	0.339166	1412	0
1527985149.778519000	0.340415	1412	0
1527985149.779670000	0.341566	287	0
1527985149.780216000	0.342112	104	1
1527985149.801091000	0.362987	1412	0
1527985149.802313000	0.364209	1412	0
1527985149.803494000	0.36539	1412	0
1527985149.804332000	0.366228	104	1
1527985149.804662000	0.366558	198	0
1527985149.805872000	0.367768	1412	0
1527985149.807013000	0.368909	156	0
1527985149.808251000	0.370147	104	1
1527985149.827677000	0.389573	1412	0
1527985149.828853000	0.390749	1412	0
1527985149.830035000	0.391931	1412	0
1527985149.830270000	0.392166	104	1
1527985149.831199000	0.393095	188	0
1527985149.832392000	0.394288	791	0
1527985149.834255000	0.396151	101	1
1527985149.854070000	0.415966	1412	0
1527985149.855206000	0.417102	1412	0
1527985149.856390000	0.418286	1412	0
1527985149.857582000	0.419478	198	0
1527985149.858225000	0.420121	107	1
1527985149.858793000	0.420689	667	0
1527985149.859956000	0.421852	147	0
1527985149.861244000	0.42314	101	1
1527985150.217267000	0.779163	1361	1
1527985150.217350000	0.779246	1412	1
1527985150.217375000	0.779271	906	1
1527985150.224025000	0.785921	217	1
1527985150.236607000	0.798503	87	0
1527985150.241037000	0.802933	87	0
1527985150.341613000	0.903509	512	0
1527985150.344245000	0.906141	104	1
1527985150.344719000	0.906615	80	0
1527985150.346270000	0.908166	280	0
1527985150.347220000	0.909116	101	1
1527985150.347642000	0.909538	1412	0
1527985150.348832000	0.910728	1412	0
1527985150.350010000	0.911906	1412	0
1527985150.350226000	0.912122	104	1
1527985150.351153000	0.913049	180	0
1527985150.352361000	0.914257	1412	0
1527985150.353539000	0.915435	1412	0
1527985150.354243000	0.916139	104	1
1527985150.354705000	0.916601	1071	0
1527985150.355853000	0.917749	92	0
1527985150.357037000	0.918933	281	0
1527985150.357393000	0.919289	101	1
1527985150.360234000	0.92213	98	1
1527985150.465516000	1.02741	215	1
1527985150.485326000	1.04722	87	0
1527985150.846419000	1.40832	377	0
1527985150.847677000	1.40957	1126	0
1527985150.848826000	1.41072	268	0
1527985150.849294000	1.41119	107	1
1527985151.246023000	1.80792	244	1
1527985151.246102000	1.808	144	1
1527985151.263482000	1.82538	87	0
1527985151.287751000	1.84965	155	1
1527985151.287828000	1.84972	190	1
1527985151.309139000	1.87104	87	0
1527985151.320734000	1.88263	1412	0
1527985151.321902000	1.8838	1412	0
1527985151.323077000	1.88497	1412	0
1527985151.324287000	1.88618	534	0
1527985151.325461000	1.88736	92	0
1527985151.326641000	1.88854	183	0
1527985151.327314000	1.88921	119	1
1527985151.410486000	1.97238	593	0
1527985151.411630000	1.97353	92	0
1527985151.412806000	1.9747	87	0
1527985151.413330000	1.97523	104	1
1527985152.071118000	2.63301	233	1
1527985152.095262000	2.65716	87	0
1527985152.452593000	3.01449	251	0
1527985152.453784000	3.01568	1412	0
1527985152.454950000	3.01685	995	0
1527985152.455783000	3.01768	107	1
1527985152.456121000	3.01802	92	0
1527985152.457311000	3.01921	116	0
1527985152.459405000	3.0213	101	1
1527985153.457296000	4.01919	291	1
1527985153.457404000	4.0193	1412	1
1527985153.457444000	4.01934	1412	1
1527985153.457498000	4.01939	1412	1
1527985153.457523000	4.01942	1412	1
1527985153.457565000	4.01946	1412	1
1527985153.457598000	4.01949	1412	1
1527985153.457643000	4.01954	1412	1
1527985153.457680000	4.01958	1412	1
1527985153.457721000	4.01962	1412	1
1527985153.457754000	4.01965	1412	1
1527985153.457791000	4.01969	1412	1
1527985153.457838000	4.01973	1412	1
1527985153.457863000	4.01976	1271	1
1527985153.474878000	4.03677	87	0
1527985153.476035000	4.03793	100	0
1527985153.478997000	4.04089	101	1
1527985153.591801000	4.1537	395	0
1527985153.595346000	4.15724	80	0
1527985153.599452000	4.16135	101	1
1527985155.283796000	5.84569	324	1
1527985155.283879000	5.84578	1412	1
1527985155.283902000	5.8458	981	1
1527985155.294068000	5.85596	165	1
1527985155.304730000	5.86663	87	0
1527985155.312114000	5.87401	87	0
1527985155.386394000	5.94829	395	0
1527985155.388079000	5.94998	80	0
1527985155.389646000	5.95154	107	1
1527985155.476447000	6.03834	643	0
1527985155.477608000	6.0395	304	0
1527985155.478850000	6.04075	258	0
1527985155.480915000	6.04281	98	1
1527985155.483184000	6.04508	118	1
1527985155.487907000	6.0498	251	1
1527985155.500323000	6.06222	87	0
1527985155.506296000	6.06819	87	0
1527985155.895558000	6.45745	898	0
1527985155.896732000	6.45863	1412	0
1527985155.897998000	6.45989	1412	0
1527985155.899164000	6.46106	1412	0
1527985155.900310000	6.46221	180	0
1527985155.900581000	6.46248	104	1
1527985155.901534000	6.46343	1412	0
1527985155.902713000	6.46461	1355	0
1527985155.903653000	6.46555	113	1
1527985155.903915000	6.46581	1412	0
1527985155.905127000	6.46702	1412	0
1527985155.906308000	6.4682	1412	0
1527985155.906633000	6.46853	104	1
1527985155.908952000	6.47085	188	0
1527985155.911307000	6.4732	1220	0
1527985155.912031000	6.47393	101	1
1527985155.931829000	6.49373	1412	0
1527985155.932996000	6.49489	1412	0
1527985155.934173000	6.49607	1412	0
1527985155.935318000	6.49721	198	0
1527985155.935692000	6.49759	107	1
1527985155.936546000	6.49844	1412	0
1527985155.937709000	6.49961	740	0
1527985155.939046000	6.50094	1412	0
1527985155.940223000	6.50212	1412	0
1527985155.941429000	6.50332	1412	0
1527985155.942582000	6.50448	188	0
1527985155.943790000	6.50569	1412	0
1527985155.944963000	6.50686	1412	0
1527985155.946145000	6.50804	1412	0
1527985155.946261000	6.50816	101	1
1527985155.947388000	6.50928	1412	0
1527985155.948653000	6.51055	456	0
1527985155.949923000	6.51182	1412	0
1527985155.951110000	6.51301	1412	0
1527985155.951174000	6.51307	125	1
1527985155.952289000	6.51419	1412	0
1527985155.953465000	6.51536	1412	0
1527985155.953775000	6.51567	101	1
1527985155.954613000	6.51651	291	0
1527985155.955816000	6.51771	1412	0
1527985155.956643000	6.51854	104	1
1527985155.956991000	6.51889	1412	0
1527985155.958223000	6.52012	1412	0
1527985155.959398000	6.52129	1303	0
1527985155.959651000	6.52155	104	1
1527985155.960578000	6.52247	1412	0
1527985155.961773000	6.52367	1412	0
1527985155.962934000	6.52483	1412	0
1527985155.963644000	6.52554	104	1
1527985155.964109000	6.52601	1412	0
1527985155.965286000	6.52718	1412	0
1527985155.966465000	6.52836	1412	0
1527985155.966717000	6.52861	104	1
1527985155.967638000	6.52953	1412	0
1527985155.968869000	6.53077	1412	0
1527985155.970017000	6.53191	212	0
1527985155.970643000	6.53254	104	1
1527985155.971223000	6.53312	1412	0
1527985155.972400000	6.5343	1412	0
1527985155.973548000	6.53544	340	0
1527985155.973668000	6.53556	104	1
1527985155.974781000	6.53668	189	0
1527985155.977686000	6.53958	98	1
1527985157.201572000	7.76347	297	1
1527985157.201646000	7.76354	144	1
1527985157.220124000	7.78202	87	0
1527985157.278010000	7.83991	1412	0
1527985157.279177000	7.84107	1412	0
1527985157.280354000	7.84225	1412	0
1527985157.280755000	7.84265	104	1
1527985157.281536000	7.84343	606	0
1527985157.282695000	7.84459	92	0
1527985157.283717000	7.84561	104	1
1527985157.283927000	7.84582	90	0
1527985157.286729000	7.84863	98	1
1527985158.427535000	8.98943	394	1
1527985158.427626000	8.98952	294	1
1527985158.430258000	8.99215	306	1
1527985158.430355000	8.99225	1412	1
1527985158.430394000	8.99229	1412	1
1527985158.430423000	8.99232	969	1
1527985158.444354000	9.00625	87	0
1527985158.451854000	9.01375	87	0
1527985158.548305000	9.1102	402	1
1527985158.565703000	9.1276	87	0
1527985158.566960000	9.12886	302	0
1527985158.568226000	9.13012	1400	0
1527985158.569385000	9.13128	513	0
1527985158.569858000	9.13175	107	1
1527985158.593126000	9.15502	592	0
1527985158.594319000	9.15622	1412	0
1527985158.595495000	9.15739	1412	0
1527985158.595808000	9.1577	104	1
1527985158.596661000	9.15856	130	0
1527985158.597936000	9.15983	1412	0
1527985158.599151000	9.16105	732	0
1527985158.600342000	9.16224	1412	0
1527985158.600449000	9.16235	104	1
1527985158.601522000	9.16342	1412	0
1527985158.602660000	9.16456	112	0
1527985158.603801000	9.1657	104	1
1527985158.603826000	9.16572	92	0
1527985158.605005000	9.1669	89	0
1527985158.606808000	9.1687	101	1
1527985158.704986000	9.26688	382	0
1527985158.707804000	9.2697	98	1
1527985158.711087000	9.27298	80	0
1527985158.714184000	9.27608	98	1
1527985158.828024000	9.38992	286	0
1527985158.829186000	9.39108	103	0
1527985158.830843000	9.39274	101	1
1527985158.831075000	9.39297	188	0
1527985158.833820000	9.39572	98	1
1527985159.915344000	10.4772	400	1
1527985159.915419000	10.4773	109	1
1527985159.917341000	10.4792	319	1
1527985159.924011000	10.4859	1412	1
1527985159.924076000	10.486	191	1
1527985159.924128000	10.486	87	1
1527985159.933138000	10.495	87	0
1527985159.942654000	10.5045	87	0
1527985160.207453000	10.7693	325	0
1527985160.208673000	10.7706	151	0
1527985160.209901000	10.7718	107	1
1527985160.211736000	10.7736	92	0
1527985160.213140000	10.775	167	0
1527985160.214918000	10.7768	101	1
1527985160.250932000	10.8128	242	0
1527985160.252088000	10.814	103	0
1527985160.253967000	10.8159	92	0
1527985160.254024000	10.8159	101	1
1527985160.255166000	10.8171	95	0
1527985160.256892000	10.8188	101	1
1527985160.272793000	10.8347	312	0
1527985160.273963000	10.8359	141	0
1527985160.275904000	10.8378	101	1
1527985160.276518000	10.8384	92	0
1527985160.277711000	10.8396	253	0
1527985160.278890000	10.8408	101	1
1527985160.315524000	10.8774	92	0
1527985160.317907000	10.8798	98	1
1527985160.379894000	10.9418	490	1
1527985160.379968000	10.9419	94	1
1527985160.397888000	10.9598	87	0
1527985160.665909000	11.2278	266	0
1527985160.667081000	11.229	368	0
1527985160.669133000	11.231	104	1
1527985160.670227000	11.2321	227	0
1527985160.673974000	11.2359	98	1
1527985160.675933000	11.2378	394	1
1527985160.676018000	11.2379	252	1
1527985160.693348000	11.2552	87	0
1527985161.293920000	11.8558	307	1
1527985161.294064000	11.856	1412	1
1527985161.294102000	11.856	1412	1
1527985161.294137000	11.856	1412	1
1527985161.294172000	11.8561	1412	1
1527985161.294208000	11.8561	1412	1
1527985161.294240000	11.8561	1412	1
1527985161.294276000	11.8562	1412	1
1527985161.294311000	11.8562	1412	1
1527985161.294345000	11.8562	1412	1
1527985161.294381000	11.8563	1412	1
1527985161.294430000	11.8563	1412	1
1527985161.294453000	11.8563	1412	1
1527985161.294490000	11.8564	1412	1
1527985161.294538000	11.8564	1412	1
1527985161.295965000	11.8579	1412	1
1527985161.296013000	11.8579	1412	1
1527985161.296069000	11.858	1412	1
1527985161.296093000	11.858	1412	1
1527985161.296131000	11.858	1412	1
1527985161.296154000	11.8581	1412	1
1527985161.296190000	11.8581	1412	1
1527985161.296248000	11.8581	1412	1
1527985161.297960000	11.8599	1412	1
1527985161.298007000	11.8599	1412	1
1527985161.298064000	11.86	1412	1
1527985161.298087000	11.86	1412	1
1527985161.298135000	11.86	1412	1
1527985161.298158000	11.8601	1412	1
1527985161.298182000	11.8601	1412	1
1527985161.298227000	11.8601	1412	1
1527985161.298263000	11.8602	1412	1
1527985161.300351000	11.8622	1412	1
1527985161.300391000	11.8623	1412	1
1527985161.300426000	11.8623	745	1
1527985161.318837000	11.8807	87	0
1527985161.323778000	11.8857	87	0
1527985161.337104000	11.899	1412	1
1527985161.351256000	11.9132	87	0
1527985161.352865000	11.9148	87	0
1527985161.356553000	11.9184	87	0
1527985161.458548000	12.0204	262	0
1527985161.459768000	12.0217	146	0
1527985161.460982000	12.0229	119	1
1527985161.461957000	12.0239	92	0
1527985161.463151000	12.025	172	0
1527985161.464974000	12.0269	101	1
1527985161.504290000	12.0662	381	0
1527985161.506972000	12.0689	98	1
1527985161.519904000	12.0818	80	0
1527985161.522992000	12.0849	98	1
1527985161.563211000	12.1251	363	1
1527985161.564268000	12.1262	298	1
1527985161.580660000	12.1426	87	0
1527985161.592544000	12.1544	378	1
1527985161.619968000	12.1819	87	0
1527985161.625511000	12.1874	345	1
1527985161.625585000	12.1875	445	1
1527985161.643871000	12.2058	87	0
1527985161.810512000	12.3724	601	0
1527985161.811683000	12.3736	804	0
1527985161.812980000	12.3749	104	1
1527985161.813196000	12.3751	92	0
1527985161.816003000	12.3779	98	1
1527985161.827447000	12.3893	320	0
1527985161.829995000	12.3919	98	1
1527985162.016588000	12.5785	311	0
1527985162.017765000	12.5797	118	0
1527985162.019073000	12.581	101	1
1527985162.022618000	12.5845	92	0
1527985162.023831000	12.5857	213	0
1527985162.024994000	12.5869	232	0
1527985162.025044000	12.5869	101	1
1527985162.026269000	12.5882	280	0
1527985162.028050000	12.5899	101	1
1527985162.029717000	12.5916	92	0
1527985162.030909000	12.5928	145	0
1527985162.031991000	12.5939	101	1
1527985162.094984000	12.6569	265	0
1527985162.096206000	12.6581	146	0
1527985162.098009000	12.6599	101	1
1527985162.099656000	12.6616	92	0
1527985162.100903000	12.6628	332	0
1527985162.102046000	12.6639	101	1
1527985162.246492000	12.8084	395	1
1527985162.246582000	12.8085	254	1
1527985162.265864000	12.8278	87	0
1527985162.533991000	13.0959	231	0
1527985162.535080000	13.097	146	0
1527985162.537044000	13.0989	104	1
1527985162.538958000	13.1009	92	0
1527985162.540194000	13.1021	332	0
1527985162.542025000	13.1039	101	1
1527985162.745641000	13.3075	394	1
1527985162.745734000	13.3076	255	1
1527985162.763042000	13.3249	87	0
1527985162.898006000	13.4599	304	0
1527985162.899166000	13.4611	146	0
1527985162.901127000	13.463	104	1
1527985162.902662000	13.4646	92	0
1527985162.903846000	13.4657	308	0
1527985162.905043000	13.4669	101	1
1527985163.116514000	13.6784	392	1
1527985163.116605000	13.6785	255	1
1527985163.134452000	13.6963	87	0
1527985163.404021000	13.9659	255	0
1527985163.405134000	13.967	146	0
1527985163.407147000	13.969	104	1
1527985163.409005000	13.9709	92	0
1527985163.410430000	13.9723	135	0
1527985163.412098000	13.974	101	1
1527985163.447185000	14.0091	457	1
1527985163.447277000	14.0092	255	1
1527985163.465267000	14.0272	87	0
1527985163.746748000	14.3086	300	0
1527985163.747861000	14.3098	146	0
1527985163.749159000	14.3111	104	1
1527985163.751879000	14.3138	92	0
1527985163.753129000	14.315	288	0
1527985163.754095000	14.316	101	1
1527985164.097622000	14.6595	483	1
1527985164.097689000	14.6596	262	1
1527985164.116431000	14.6783	87	0
1527985164.385785000	14.9477	289	0
1527985164.386899000	14.9488	146	0
1527985164.389172000	14.9511	92	0
1527985164.389260000	14.9512	104	1
1527985164.390395000	14.9523	325	0
1527985164.392193000	14.9541	101	1
1527985164.826720000	15.3886	408	1
1527985164.826786000	15.3887	253	1
1527985164.856474000	15.4184	87	0
1527985165.151340000	15.7132	258	0
1527985165.152437000	15.7143	146	0
1527985165.154256000	15.7162	104	1
1527985165.156765000	15.7187	92	0
1527985165.157952000	15.7198	179	0
1527985165.159197000	15.7211	101	1
1527985165.295599000	15.8575	1412	1
1527985165.295643000	15.8575	103	1
1527985165.295707000	15.8576	256	1
1527985165.325710000	15.8876	87	0
1527985165.458811000	16.0207	231	0
1527985165.459976000	16.0219	148	0
1527985165.461187000	16.0231	104	1
1527985165.463099000	16.025	92	0
1527985165.464285000	16.0262	186	0
1527985165.466194000	16.0281	101	1
1527985165.839835000	16.4017	394	1
1527985165.839928000	16.4018	266	1
1527985165.860659000	16.4226	87	0
1527985166.135284000	16.6972	258	0
1527985166.136410000	16.6983	148	0
1527985166.138305000	16.7002	104	1
1527985166.140445000	16.7023	92	0
1527985166.141766000	16.7037	224	0
1527985166.143294000	16.7052	101	1
1527985166.388937000	16.9508	393	1
1527985166.389001000	16.9509	255	1
1527985166.406134000	16.968	87	0
1527985166.417197000	16.9791	87	0
1527985166.677847000	17.2397	231	0
1527985166.679023000	17.2409	148	0
1527985166.680336000	17.2422	107	1
1527985166.682148000	17.244	92	0
1527985166.683305000	17.2452	101	0
1527985166.685291000	17.2472	101	1
1527985166.737696000	17.2996	390	1
1527985166.737786000	17.2997	255	1
1527985166.755219000	17.3171	87	0
1527985167.022571000	17.5845	231	0
1527985167.023710000	17.5856	148	0
1527985167.025292000	17.5872	104	1
1527985167.026407000	17.5883	92	0
1527985167.027581000	17.5895	143	0
1527985167.029280000	17.5912	101	1
1527985167.228660000	17.7906	394	1
1527985167.228728000	17.7906	270	1
1527985167.247531000	17.8094	87	0
1527985167.519291000	18.0812	257	0
1527985167.520453000	18.0823	148	0
1527985167.522307000	18.0842	104	1
1527985167.524768000	18.0867	92	0
1527985167.525951000	18.0878	151	0
1527985167.527314000	18.0892	101	1
1527985167.731192000	18.2931	394	1
1527985167.731289000	18.2932	257	1
1527985167.748470000	18.3104	87	0
1527985168.018899000	18.5808	279	0
1527985168.020016000	18.5819	148	0
1527985168.021414000	18.5833	104	1
1527985168.023912000	18.5858	92	0
1527985168.025102000	18.587	250	0
1527985168.026339000	18.5882	101	1
1527985168.144939000	18.7068	395	1
1527985168.145005000	18.7069	263	1
1527985168.162748000	18.7246	87	0
1527985168.433528000	18.9954	326	0
1527985168.434678000	18.9966	148	0
1527985168.436438000	18.9983	104	1
1527985168.438720000	19.0006	92	0
1527985168.439907000	19.0018	109	0
1527985168.441431000	19.0033	101	1
1527985168.673185000	19.2351	395	1
1527985168.673244000	19.2351	258	1
1527985168.691029000	19.2529	87	0
1527985168.963073000	19.525	234	0
1527985168.964182000	19.5261	148	0
1527985168.966467000	19.5284	104	1
1527985168.967112000	19.529	92	0
1527985168.968295000	19.5302	315	0
1527985168.969375000	19.5313	101	1
1527985169.128747000	19.6906	458	1
1527985169.128822000	19.6907	256	1
1527985169.146572000	19.7085	87	0
1527985169.251103000	19.813	254	0
1527985169.252273000	19.8142	148	0
1527985169.253410000	19.8153	104	1
1527985169.256513000	19.8184	92	0
1527985169.259426000	19.8213	98	1
1527985169.259526000	19.8214	311	0
1527985169.262415000	19.8243	98	1
1527985169.584908000	20.1468	481	1
1527985169.584971000	20.1469	267	1
1527985169.604861000	20.1668	87	0
1527985169.871373000	20.4333	302	0
1527985169.872470000	20.4344	148	0
1527985169.874467000	20.4364	104	1
1527985169.875215000	20.4371	92	0
1527985169.876406000	20.4383	340	0
1527985169.877442000	20.4393	101	1
1527985170.075773000	20.6377	404	1
1527985170.075839000	20.6377	257	1
1527985170.093749000	20.6556	87	0
1527985170.362744000	20.9246	254	0
1527985170.363849000	20.9257	148	0
1527985170.365486000	20.9274	104	1
1527985170.367089000	20.929	92	0
1527985170.368273000	20.9302	278	0
1527985170.369513000	20.9314	101	1
1527985170.405800000	20.9677	1412	1
1527985170.405853000	20.9677	103	1
1527985170.405919000	20.9678	255	1
1527985170.424993000	20.9869	87	0
1527985170.694352000	21.2562	299	0
1527985170.695462000	21.2574	148	0
1527985170.697510000	21.2594	104	1
1527985170.699131000	21.261	92	0
1527985170.700375000	21.2623	163	0
1527985170.701491000	21.2634	101	1
1527985171.174933000	21.7368	394	1
1527985171.175024000	21.7369	266	1
1527985171.193131000	21.755	87	0
1527985171.462710000	22.0246	286	0
1527985171.463797000	22.0257	148	0
1527985171.465571000	22.0275	104	1
1527985171.467357000	22.0293	92	0
1527985171.468585000	22.0305	106	0
1527985171.469540000	22.0314	101	1
1527985171.717929000	22.2798	390	1
1527985171.718022000	22.2799	255	1
1527985171.735891000	22.2978	87	0
1527985172.010978000	22.5729	232	0
1527985172.012083000	22.574	148	0
1527985172.013640000	22.5755	104	1
1527985172.016943000	22.5788	92	0
1527985172.018124000	22.58	289	0
1527985172.019546000	22.5814	101	1
1527985172.028697000	22.5906	395	1
1527985172.028759000	22.5907	256	1
1527985172.046268000	22.6082	87	0
1527985172.319169000	22.8811	261	0
1527985172.320283000	22.8822	148	0
1527985172.321649000	22.8835	104	1
1527985172.323007000	22.8849	92	0
1527985172.325051000	22.8869	89	0
1527985172.325559000	22.8875	101	1
1527985172.599552000	23.1614	392	1
1527985172.599623000	23.1615	255	1
1527985172.617953000	23.1798	87	0
1527985172.721214000	23.2831	231	0
1527985172.722303000	23.2842	148	0
1527985172.723688000	23.2856	104	1
1527985172.724996000	23.2869	92	0
1527985172.726175000	23.2881	125	0
1527985172.727672000	23.2896	101	1
1527985173.061434000	23.6233	394	1
1527985173.061507000	23.6234	260	1
1527985173.079369000	23.6413	87	0
1527985173.347311000	23.9092	255	0
1527985173.348588000	23.9105	148	0
1527985173.350715000	23.9126	104	1
1527985173.352425000	23.9143	92	0
1527985173.353637000	23.9155	182	0
1527985173.354643000	23.9165	101	1
1527985173.523857000	24.0858	391	1
1527985173.523950000	24.0858	258	1
1527985173.540607000	24.1025	87	0
1527985173.833117000	24.395	232	0
1527985173.834311000	24.3962	148	0
1527985173.835746000	24.3976	104	1
1527985173.838428000	24.4003	92	0
1527985173.839724000	24.4016	219	0
1527985173.840668000	24.4026	101	1
1527985173.998817000	24.5607	391	1
1527985173.998907000	24.5608	260	1
1527985174.022728000	24.5846	87	0
1527985174.174267000	24.7362	254	0
1527985174.175366000	24.7373	148	0
1527985174.176773000	24.7387	104	1
1527985174.178025000	24.7399	92	0
1527985174.179273000	24.7412	170	0
1527985174.180753000	24.7426	101	1
1527985174.638970000	25.2009	390	1
1527985174.639061000	25.201	255	1
1527985174.657440000	25.2193	87	0
1527985174.928777000	25.4907	281	0
1527985174.929868000	25.4918	148	0
1527985174.931807000	25.4937	104	1
1527985174.932424000	25.4943	92	0
1527985174.933643000	25.4955	324	0
1527985174.934738000	25.4966	101	1
1527985175.058147000	25.62	458	1
1527985175.058238000	25.6201	260	1
1527985175.076655000	25.6386	87	0
1527985175.343133000	25.905	323	0
1527985175.344244000	25.9061	148	0
1527985175.345822000	25.9077	104	1
1527985175.347342000	25.9092	92	0
1527985175.348473000	25.9104	251	0
1527985175.349821000	25.9117	101	1
1527985175.537955000	26.0999	402	1
1527985175.538020000	26.0999	255	1
1527985175.555951000	26.1178	87	0
1527985175.690002000	26.2519	232	0
1527985175.691160000	26.2531	148	0
1527985175.692782000	26.2547	104	1
1527985175.694680000	26.2566	92	0
1527985175.695855000	26.2578	96	0
1527985175.697779000	26.2597	101	1
1527985175.963738000	26.5256	467	1
1527985175.963819000	26.5257	255	1
1527985175.982245000	26.5441	87	0
1527985176.249530000	26.8114	257	0
1527985176.250723000	26.8126	148	0
1527985176.252888000	26.8148	104	1
1527985176.254166000	26.8161	92	0
1527985176.255349000	26.8172	202	0
1527985176.256877000	26.8188	101	1
1527985176.376661000	26.9386	408	1
1527985176.376749000	26.9386	259	1
1527985176.396920000	26.9588	87	0
1527985176.670068000	27.232	304	0
1527985176.671229000	27.2331	148	0
1527985176.673834000	27.2357	104	1
1527985176.675269000	27.2372	92	0
1527985176.676448000	27.2383	149	0
1527985176.677828000	27.2397	101	1
1527985176.889874000	27.4518	1412	1
1527985176.889908000	27.4518	104	1
1527985176.889965000	27.4519	258	1
1527985176.909893000	27.4718	87	0
1527985176.915442000	27.4773	87	0
1527985177.342374000	27.9043	257	0
1527985177.343461000	27.9054	148	0
1527985177.344914000	27.9068	92	0
1527985177.344986000	27.9069	107	1
1527985177.346164000	27.9081	298	0
1527985177.347941000	27.9098	101	1
1527985177.522145000	28.084	391	1
1527985177.522240000	28.0841	258	1
1527985177.541433000	28.1033	87	0
1527985177.827714000	28.3896	300	0
1527985177.828945000	28.3908	148	0
1527985177.830973000	28.3929	104	1
1527985177.833297000	28.3952	92	0
1527985177.834491000	28.3964	334	0
1527985177.835906000	28.3978	101	1
1527985178.016345000	28.5782	391	1
1527985178.016437000	28.5783	258	1
1527985178.034955000	28.5969	87	0
1527985178.300767000	28.8627	287	0
1527985178.301868000	28.8638	148	0
1527985178.304006000	28.8659	104	1
1527985178.306886000	28.8688	92	0
1527985178.308033000	28.8699	304	0
1527985178.309927000	28.8718	101	1
1527985178.465950000	29.0278	395	1
1527985178.466045000	29.0279	265	1
1527985178.483405000	29.0453	87	0
1527985178.752117000	29.314	234	0
1527985178.753275000	29.3152	148	0
1527985178.755041000	29.3169	104	1
1527985178.756799000	29.3187	92	0
1527985178.757979000	29.3199	106	0
1527985178.760032000	29.3219	101	1
1527985178.923142000	29.485	396	1
1527985178.923231000	29.4851	255	1
1527985178.942367000	29.5043	87	0
1527985178.950333000	29.5122	87	0
1527985179.072328000	29.6342	232	0
1527985179.073452000	29.6353	148	0
1527985179.075052000	29.6369	107	1
1527985179.075364000	29.6373	92	0
1527985179.076513000	29.6384	180	0
1527985179.078037000	29.6399	101	1
1527985179.462258000	30.0242	394	1
1527985179.462358000	30.0243	257	1
1527985179.479702000	30.0416	87	0
1527985179.491811000	30.0537	87	0
1527985179.746157000	30.3081	259	0
1527985179.747392000	30.3093	148	0
1527985179.749090000	30.311	107	1
1527985179.750795000	30.3127	92	0
1527985179.751986000	30.3139	258	0
1527985179.753014000	30.3149	101	1
1527985179.879558000	30.4415	395	1
1527985179.879620000	30.4415	256	1
1527985179.898041000	30.4599	87	0
1527985180.165525000	30.7274	257	0
1527985180.166680000	30.7286	148	0
1527985180.168128000	30.73	104	1
1527985180.169005000	30.7309	92	0
1527985180.170183000	30.7321	119	0
1527985180.172109000	30.734	101	1
1527985180.378249000	30.9401	462	1
1527985180.378349000	30.9402	262	1
1527985180.397258000	30.9592	87	0
1527985180.661900000	31.2238	230	0
1527985180.663065000	31.225	148	0
1527985180.665097000	31.227	104	1
1527985180.665658000	31.2276	92	0
1527985180.666848000	31.2287	137	0
1527985180.668096000	31.23	101	1
1527985180.862744000	31.4246	401	1
1527985180.862832000	31.4247	259	1
1527985180.881007000	31.4429	87	0
1527985181.148451000	31.7103	254	0
1527985181.149809000	31.7117	148	0
1527985181.151187000	31.7131	104	1
1527985181.152345000	31.7142	92	0
1527985181.153468000	31.7154	98	0
1527985181.155161000	31.7171	101	1
1527985181.322435000	31.8843	466	1
1527985181.322522000	31.8844	257	1
1527985181.342520000	31.9044	87	0
1527985181.445139000	32.007	281	0
1527985181.446227000	32.0081	148	0
1527985181.448188000	32.0101	104	1
1527985181.448769000	32.0107	92	0
1527985181.450080000	32.012	189	0
1527985181.451152000	32.013	101	1
1527985181.812529000	32.3744	392	1
1527985181.812623000	32.3745	257	1
1527985181.829707000	32.3916	87	0
1527985182.100187000	32.6621	324	0
1527985182.101311000	32.6632	148	0
1527985182.103223000	32.6651	104	1
1527985182.103998000	32.6659	92	0
1527985182.105181000	32.6671	180	0
1527985182.107212000	32.6691	101	1
1527985183.077830000	33.6397	408	1
1527985183.077892000	33.6398	260	1
1527985183.096385000	33.6583	87	0
1527985183.381539000	33.9434	257	0
1527985183.382694000	33.9446	148	0
1527985183.384476000	33.9464	104	1
1527985183.384707000	33.9466	92	0
1527985183.385817000	33.9477	159	0
1527985183.387446000	33.9493	101	1
1527985183.498821000	34.0607	1412	1
1527985183.498872000	34.0608	104	1
1527985183.498940000	34.0608	259	1
1527985183.517719000	34.0796	87	0
1527985183.789550000	34.3514	231	0
1527985183.790685000	34.3526	148	0
1527985183.792464000	34.3544	104	1
1527985183.792695000	34.3546	92	0
1527985183.793876000	34.3558	146	0
1527985183.795452000	34.3573	101	1
1527985184.038910000	34.6008	394	1
1527985184.039003000	34.6009	261	1
1527985184.057546000	34.6194	87	0
1527985184.326241000	34.8881	327	0
1527985184.327325000	34.8892	148	0
1527985184.329474000	34.8914	104	1
1527985184.330991000	34.8929	92	0
1527985184.332173000	34.8941	231	0
1527985184.333502000	34.8954	101	1
1527985184.527984000	35.0899	391	1
1527985184.528080000	35.09	256	1
1527985184.549699000	35.1116	87	0
1527985184.679609000	35.2415	234	0
1527985184.680715000	35.2426	148	0
1527985184.682488000	35.2444	104	1
1527985184.684382000	35.2463	92	0
1527985184.685507000	35.2474	335	0
1527985184.687610000	35.2495	101	1
1527985184.979853000	35.5417	392	1
1527985184.979917000	35.5418	260	1
1527985184.997324000	35.5592	87	0
1527985185.126403000	35.6883	323	0
1527985185.127540000	35.6894	148	0
1527985185.129520000	35.6914	104	1
1527985185.131446000	35.6933	92	0
1527985185.132687000	35.6946	220	0
1527985185.134564000	35.6965	101	1
1527985185.297784000	35.8597	391	1
1527985185.297850000	35.8597	257	1
1527985185.330044000	35.8919	87	0
1527985185.338651000	35.9005	87	0
1527985185.599277000	36.1612	263	0
1527985185.600377000	36.1623	148	0
1527985185.602545000	36.1644	107	1
1527985185.603891000	36.1658	92	0
1527985185.605071000	36.167	143	0
1527985185.606549000	36.1684	101	1
1527985187.245561000	37.8075	390	1
1527985187.245626000	37.8075	259	1
1527985187.263785000	37.8257	87	0
1527985187.378422000	37.9403	255	0
1527985187.379653000	37.9415	148	0
1527985187.380824000	37.9427	92	0
1527985187.381411000	37.9433	107	1
1527985187.382029000	37.9439	280	0
1527985187.384475000	37.9464	98	1
1527985187.588860000	38.1508	394	1
1527985187.588920000	38.1508	258	1
1527985187.606526000	38.1684	87	0
1527985187.709665000	38.2716	234	0
1527985187.710771000	38.2727	148	0
1527985187.712462000	38.2744	104	1
1527985187.714334000	38.2762	92	0
1527985187.715461000	38.2774	180	0
1527985187.717456000	38.2794	101	1
1527985188.186917000	38.7488	461	1
1527985188.186977000	38.7489	257	1
1527985188.206165000	38.7681	87	0
1527985188.341972000	38.9039	258	0
1527985188.343072000	38.905	148	0
1527985188.344501000	38.9064	104	1
1527985188.345319000	38.9072	92	0
1527985188.346452000	38.9083	306	0
1527985188.348488000	38.9104	101	1
1527985188.416747000	38.9786	402	1
1527985188.416833000	38.9787	258	1
1527985188.448740000	39.0106	87	0
1527985188.719728000	39.2816	232	0
1527985188.720815000	39.2827	148	0
1527985188.722514000	39.2844	104	1
1527985188.723412000	39.2853	92	0
1527985188.726497000	39.2884	98	1
1527985188.754858000	39.3168	176	0
1527985188.757507000	39.3194	98	1
1527985188.826686000	39.3886	467	1
1527985188.826752000	39.3886	258	1
1527985188.846792000	39.4087	87	0
1527985189.177819000	39.7397	255	0
1527985189.178904000	39.7408	148	0
1527985189.180558000	39.7425	104	1
1527985189.181682000	39.7436	92	0
1527985189.182870000	39.7448	123	0
1527985189.184564000	39.7465	101	1
1527985189.992356000	40.5543	391	1
1527985189.992421000	40.5543	258	1
1527985190.010484000	40.5724	87	0
1527985190.028633000	40.5905	87	0
1527985190.275355000	40.8373	257	0
1527985190.276446000	40.8383	148	0
1527985190.277879000	40.8398	107	1
1527985190.279430000	40.8413	92	0
1527985190.280695000	40.8426	269	0
1527985190.281775000	40.8437	101	1
1527985190.451027000	41.0129	392	1
1527985190.451110000	41.013	258	1
1527985190.469106000	41.031	87	0
1527985190.476887000	41.0388	87	0
1527985190.741863000	41.3038	281	0
1527985190.743022000	41.3049	148	0
1527985190.744276000	41.3062	92	0
1527985190.744886000	41.3068	110	1
1527985190.745435000	41.3073	127	0
1527985190.747866000	41.3098	98	1
1527985190.923319000	41.4852	405	1
1527985190.923388000	41.4853	258	1
1527985190.941173000	41.5031	87	0
1527985191.209144000	41.771	324	0
1527985191.210298000	41.7722	148	0
1527985191.211906000	41.7738	104	1
1527985191.213718000	41.7756	92	0
1527985191.214871000	41.7768	211	0
1527985191.216893000	41.7788	101	1
1527985191.265011000	41.8269	1412	1
1527985191.265043000	41.8269	104	1
1527985191.265107000	41.827	256	1
1527985191.283890000	41.8458	87	0
1527985191.414404000	41.9763	232	0
1527985191.415523000	41.9774	148	0
1527985191.416917000	41.9788	104	1
1527985191.417233000	41.9791	92	0
1527985191.418423000	41.9803	166	0
1527985191.419922000	41.9818	101	1
1527985191.795957000	42.3579	396	1
1527985191.796024000	42.3579	261	1
1527985191.814554000	42.3765	87	0
1527985192.084506000	42.6464	257	0
1527985192.085662000	42.6476	148	0
1527985192.086882000	42.6488	104	1
1527985192.089951000	42.6518	92	0
1527985192.091139000	42.653	244	0
1527985192.092889000	42.6548	101	1
1527985192.264513000	42.8264	392	1
1527985192.264610000	42.8265	258	1
1527985192.281964000	42.8439	87	0
1527985192.562744000	43.1246	301	0
1527985192.563898000	43.1258	148	0
1527985192.565988000	43.1279	104	1
1527985192.566382000	43.1283	92	0
1527985192.567525000	43.1294	203	0
1527985192.568910000	43.1308	101	1
1527985192.683540000	43.2454	394	1
1527985192.683630000	43.2455	262	1
1527985192.702187000	43.2641	87	0
1527985192.970300000	43.5322	232	0
1527985192.971462000	43.5334	148	0
1527985192.972927000	43.5348	104	1
1527985192.976136000	43.538	92	0
1527985192.977313000	43.5392	111	0
1527985192.978926000	43.5408	101	1
1527985193.139335000	43.7012	391	1
1527985193.139401000	43.7013	261	1
1527985193.156876000	43.7188	87	0
1527985193.514575000	44.0765	325	0
1527985193.515704000	44.0776	148	0
1527985193.518036000	44.0799	104	1
1527985193.519134000	44.081	92	0
1527985193.520321000	44.0822	282	0
1527985193.522027000	44.0839	101	1
1527985193.659129000	44.221	395	1
1527985193.659204000	44.2211	258	1
1527985193.676819000	44.2387	87	0
1527985193.813464000	44.3754	263	0
1527985193.814697000	44.3766	148	0
1527985193.816042000	44.3779	104	1
1527985193.817600000	44.3795	92	0
1527985193.818784000	44.3807	126	0
1527985193.820000000	44.3819	101	1
1527985194.126506000	44.6884	390	1
1527985194.126569000	44.6885	261	1
1527985194.145854000	44.7078	87	0
1527985194.418453000	44.9803	255	0
1527985194.419677000	44.9816	148	0
1527985194.421022000	44.9829	104	1
1527985194.421690000	44.9836	92	0
1527985194.422876000	44.9848	305	0
1527985194.424009000	44.9859	101	1
1527985194.627692000	45.1896	461	1
1527985194.627787000	45.1897	260	1
1527985194.646112000	45.208	87	0
1527985194.918958000	45.4809	232	0
1527985194.920122000	45.482	148	0
1527985194.922119000	45.484	104	1
1527985194.922832000	45.4847	92	0
1527985194.924020000	45.4859	256	0
1527985194.925039000	45.4869	101	1
1527985195.124427000	45.6863	479	1
1527985195.124520000	45.6864	261	1
1527985195.142866000	45.7048	87	0
1527985195.414835000	45.9767	259	0
1527985195.415932000	45.9778	148	0
1527985195.418167000	45.9801	104	1
1527985195.419134000	45.981	92	0
1527985195.420436000	45.9823	161	0
1527985195.422134000	45.984	101	1
1527985195.598504000	46.1604	394	1
1527985195.598564000	46.1605	259	1
1527985195.617280000	46.1792	87	0
1527985195.754138000	46.316	234	0
1527985195.755367000	46.3173	148	0
1527985195.757158000	46.3191	104	1
1527985195.758086000	46.32	92	0
1527985195.759270000	46.3212	268	0
1527985195.761153000	46.323	101	1
1527985196.021644000	46.5835	408	1
1527985196.021741000	46.5836	257	1
1527985196.040153000	46.602	87	0
1527985196.176103000	46.738	255	0
1527985196.177192000	46.7391	148	0
1527985196.179192000	46.7411	104	1
1527985196.180385000	46.7423	92	0
1527985196.181524000	46.7434	86	0
1527985196.183176000	46.7451	101	1
1527985196.215353000	46.7772	92	0
1527985196.218175000	46.7801	98	1
1527985196.682571000	47.2445	391	1
1527985196.682663000	47.2446	259	1
1527985196.700931000	47.2628	87	0
1527985196.975955000	47.5379	231	0
1527985196.977101000	47.539	148	0
1527985196.979237000	47.5411	104	1
1527985196.981038000	47.5429	92	0
1527985196.982204000	47.5441	165	0
1527985196.984224000	47.5461	101	1
1527985197.024436000	47.5863	1412	1
1527985197.024467000	47.5864	100	1
1527985197.024531000	47.5864	257	1
1527985197.043352000	47.6052	87	0
1527985197.149751000	47.7116	255	0
1527985197.150847000	47.7127	148	0
1527985197.152253000	47.7141	104	1
1527985197.154499000	47.7164	92	0
1527985197.155730000	47.7176	90	0
1527985197.157235000	47.7191	101	1
1527985197.246889000	47.8088	391	1
1527985197.246984000	47.8089	259	1
1527985197.267604000	47.8295	87	0
1527985197.530389000	48.0923	279	0
1527985197.531477000	48.0934	148	0
1527985197.533268000	48.0952	104	1
1527985197.534726000	48.0966	92	0
1527985197.535983000	48.0979	141	0
1527985197.537194000	48.0991	101	1
1527985197.737723000	48.2996	395	1
1527985197.737814000	48.2997	314	1
1527985197.762380000	48.3243	87	0
1527985197.897071000	48.459	300	0
1527985197.898160000	48.4601	148	0
1527985197.900295000	48.4622	104	1
1527985197.901992000	48.4639	92	0
1527985197.903173000	48.4651	87	0
1527985197.904213000	48.4661	101	1
1527985198.195799000	48.7577	394	1
1527985198.195891000	48.7578	376	1
1527985198.215350000	48.7772	87	0
1527985198.319913000	48.8818	257	0
1527985198.321008000	48.8829	148	0
1527985198.323315000	48.8852	104	1
1527985198.324149000	48.886	92	0
1527985198.325281000	48.8872	161	0
1527985198.327301000	48.8892	101	1
1527985198.446431000	49.0083	396	1
1527985198.446527000	49.0084	252	1
1527985198.471436000	49.0333	87	0
1527985198.574468000	49.1364	232	0
1527985198.575702000	49.1376	148	0
1527985198.577323000	49.1392	104	1
1527985198.578498000	49.1404	92	0
1527985198.579811000	49.1417	337	0
1527985198.581317000	49.1432	101	1
1527985203.100129000	53.662	373	1
1527985203.100212000	53.6621	1412	1
1527985203.100236000	53.6621	1412	1
1527985203.100271000	53.6622	1412	1
1527985203.100320000	53.6622	1363	1
1527985203.120235000	53.6821	87	0
1527985203.234598000	53.7965	481	0
1527985203.237211000	53.7991	101	1
1527985203.242367000	53.8043	80	0
1527985203.245184000	53.8071	98	1
1527985203.300339000	53.8622	461	1
1527985203.300433000	53.8623	256	1
1527985203.336198000	53.8981	461	1
1527985203.358279000	53.9202	87	0
1527985203.464134000	54.026	300	0
1527985203.465221000	54.0271	148	0
1527985203.466433000	54.0283	92	0
1527985203.467212000	54.0291	107	1
1527985203.467595000	54.0295	145	0
1527985203.470216000	54.0321	98	1
1527985203.599922000	54.1618	479	1
1527985203.599995000	54.1619	259	1
1527985203.619447000	54.1813	87	0
1527985203.724788000	54.2867	264	0
1527985203.725882000	54.2878	148	0
1527985203.728053000	54.2899	92	0
1527985203.728179000	54.2901	104	1
1527985203.729195000	54.2911	135	0
1527985203.731138000	54.293	101	1
1527985203.989528000	54.5514	392	1
1527985203.989590000	54.5515	256	1
1527985204.008219000	54.5701	87	0
1527985204.112987000	54.6749	255	0
1527985204.114081000	54.676	148	0
1527985204.116238000	54.6781	104	1
1527985204.118040000	54.6799	92	0
1527985204.119206000	54.6811	213	0
1527985204.121174000	54.6831	101	1
1527985204.489413000	55.0513	391	1
1527985204.489500000	55.0514	256	1
1527985204.510142000	55.072	87	0
1527985204.614135000	55.176	232	0
1527985204.615370000	55.1773	148	0
1527985204.617265000	55.1792	104	1
1527985204.618094000	55.18	92	0
1527985204.619235000	55.1811	236	0
1527985204.621258000	55.1832	101	1
1527985205.002647000	55.5645	404	1
1527985205.002739000	55.5646	256	1
1527985205.031513000	55.5934	87	0
1527985205.135104000	55.697	259	0
1527985205.136213000	55.6981	148	0
1527985205.138286000	55.7002	104	1
1527985205.148368000	55.7103	92	0
1527985205.149612000	55.7115	130	0
1527985205.151217000	55.7131	101	1
1527985205.253359000	55.8153	390	1
1527985205.253423000	55.8153	256	1
1527985205.282440000	55.8443	87	0
1527985205.371164000	55.9331	231	0
1527985205.372338000	55.9342	148	0
1527985205.374304000	55.9362	104	1
1527985205.375094000	55.937	92	0
1527985205.376278000	55.9382	286	0
1527985205.378295000	55.9402	101	1
1527985205.752711000	56.3146	1412	1
1527985205.752745000	56.3146	99	1
1527985205.752808000	56.3147	256	1
1527985205.771886000	56.3338	87	0
1527985205.904802000	56.4667	232	0
1527985205.905932000	56.4678	148	0
1527985205.907342000	56.4692	104	1
1527985205.912075000	56.474	92	0
1527985205.914511000	56.4764	243	0
1527985205.915264000	56.4772	101	1
1527985206.012514000	56.5744	391	1
1527985206.012608000	56.5745	256	1
1527985206.031359000	56.5933	87	0
1527985206.038321000	56.6002	87	0
1527985206.134394000	56.6963	255	0
1527985206.135548000	56.6974	148	0
1527985206.137310000	56.6992	107	1
1527985206.139045000	56.7009	92	0
1527985206.140329000	56.7022	243	0
1527985206.141279000	56.7032	101	1
1527985206.344812000	56.9067	391	1
1527985206.344907000	56.9068	256	1
1527985206.364494000	56.9264	87	0
1527985206.467764000	57.0297	232	0
1527985206.468992000	57.0309	148	0
1527985206.470375000	57.0323	104	1
1527985206.474163000	57.0361	92	0
1527985206.475347000	57.0372	331	0
1527985206.477359000	57.0393	101	1
1527985206.803612000	57.3655	394	1
1527985206.803704000	57.3656	258	1
1527985206.823743000	57.3856	87	0
1527985206.930363000	57.4923	279	0
1527985206.931460000	57.4934	148	0
1527985206.933399000	57.4953	104	1
1527985206.934832000	57.4967	92	0
1527985206.936090000	57.498	264	0
1527985206.937343000	57.4992	101	1
1527985207.180757000	57.7427	391	1
1527985207.180815000	57.7427	256	1
1527985207.208720000	57.7706	87	0
1527985207.312749000	57.8746	324	0
1527985207.313836000	57.8757	148	0
1527985207.315423000	57.8773	104	1
1527985207.317347000	57.8792	92	0
1527985207.318595000	57.8805	285	0
1527985207.320349000	57.8822	101	1
1527985207.433688000	57.9956	394	1
1527985207.433762000	57.9957	259	1
1527985207.451650000	58.0135	87	0
1527985207.555434000	58.1173	231	0
1527985207.556664000	58.1186	148	0
1527985207.558457000	58.1204	104	1
1527985207.560741000	58.1226	92	0
1527985207.561933000	58.1238	331	0
1527985207.563354000	58.1253	101	1
1527985207.800701000	58.3626	390	1
1527985207.800777000	58.3627	256	1
1527985207.820474000	58.3824	87	0
1527985207.926026000	58.4879	232	0
1527985207.927131000	58.489	148	0
1527985207.928462000	58.4904	104	1
1527985207.930102000	58.492	92	0
1527985207.931292000	58.4932	241	0
1527985207.932379000	58.4943	101	1
1527985208.260993000	58.8229	460	1
1527985208.261055000	58.823	257	1
1527985208.278892000	58.8408	87	0
1527985208.385694000	58.9476	325	0
1527985208.386811000	58.9487	148	0
1527985208.388473000	58.9504	104	1
1527985208.389683000	58.9516	92	0
1527985208.390921000	58.9528	92	0
1527985208.392465000	58.9544	101	1
1527985208.651018000	59.2129	479	1
1527985208.651110000	59.213	259	1
1527985208.686544000	59.2484	479	1
1527985208.687197000	59.2491	87	0
1527985208.695931000	59.2578	87	0
1527985208.705251000	59.2671	87	0
1527985208.953469000	59.5154	231	0
1527985208.954640000	59.5165	148	0
1527985208.956477000	59.5184	110	1
1527985208.958474000	59.5204	92	0
1527985208.959706000	59.5216	117	0
1527985208.961457000	59.5234	101	1
1527985209.320769000	59.8827	394	1
1527985209.320864000	59.8828	256	1
1527985209.339400000	59.9013	87	0
1527985209.610225000	60.1721	323	0
1527985209.611333000	60.1732	148	0
1527985209.613503000	60.1754	104	1
1527985209.615664000	60.1776	92	0
1527985209.616847000	60.1787	221	0
1527985209.618502000	60.1804	101	1
1527985209.902247000	60.4641	391	1
1527985209.902315000	60.4642	257	1
1527985209.919474000	60.4814	87	0
1527985210.023677000	60.5856	261	0
1527985210.024808000	60.5867	148	0
1527985210.026529000	60.5884	104	1
1527985210.028369000	60.5903	92	0
1527985210.029489000	60.5914	162	0
1527985210.031539000	60.5934	101	1
1527985210.063449000	60.6253	261	0
1527985210.066510000	60.6284	98	1
1527985210.500887000	61.0628	405	1
1527985210.500980000	61.0629	220	1
1527985210.520140000	61.082	87	0
1527985210.624291000	61.1862	254	0
1527985210.625381000	61.1873	148	0
1527985210.627581000	61.1895	104	1
1527985210.628803000	61.1907	92	0
1527985210.630044000	61.1919	204	0
1527985210.631566000	61.1935	101	1
1527985210.801098000	61.363	1412	1
1527985210.801171000	61.3631	102	1
1527985210.801230000	61.3631	314	1
1527985210.820854000	61.3828	87	0
1527985210.930447000	61.4923	232	0
1527985210.932354000	61.4943	148	0
1527985210.933584000	61.4955	104	1
1527985210.934257000	61.4962	92	0
1527985210.935437000	61.4973	155	0
1527985210.936559000	61.4985	101	1
1527985211.102009000	61.6639	391	1
1527985211.102104000	61.664	314	1
1527985211.119849000	61.6817	87	0
1527985211.254352000	61.8162	259	0
1527985211.255438000	61.8173	148	0
1527985211.257657000	61.8196	104	1
1527985211.258577000	61.8205	92	0
1527985211.261628000	61.8235	98	1
1527985211.289395000	61.8513	152	0
1527985211.292657000	61.8546	98	1
1527985211.402890000	61.9648	391	1
1527985211.402951000	61.9648	314	1
1527985211.420763000	61.9827	87	0
1527985211.525041000	62.0869	231	0
1527985211.526158000	62.0881	148	0
1527985211.527672000	62.0896	104	1
1527985211.530504000	62.0924	92	0
1527985211.531702000	62.0936	182	0
1527985211.533652000	62.0955	101	1
1527985211.701879000	62.2638	390	1
1527985211.701958000	62.2639	314	1
1527985211.721862000	62.2838	87	0
1527985211.992635000	62.5545	234	0
1527985211.993732000	62.5556	148	0
1527985211.995699000	62.5576	104	1
1527985211.996671000	62.5586	92	0
1527985211.997919000	62.5598	157	0
1527985211.999693000	62.5616	101	1
1527985212.202857000	62.7648	396	1
1527985212.202954000	62.7649	252	1
1527985212.223284000	62.7852	87	0
1527985212.234671000	62.7966	87	0
1527985212.344878000	62.9068	255	0
1527985212.346055000	62.908	148	0
1527985212.347712000	62.9096	107	1
1527985212.348850000	62.9107	92	0
1527985212.350062000	62.912	110	0
1527985212.351707000	62.9136	101	1
1527985212.781966000	63.3439	391	1
1527985212.782036000	63.3439	256	1
1527985212.799518000	63.3614	87	0
1527985212.904131000	63.466	231	0
1527985212.905234000	63.4671	148	0
1527985212.906745000	63.4686	104	1
1527985212.908744000	63.4706	92	0
1527985212.909977000	63.4719	172	0
1527985212.911734000	63.4736	101	1
1527985213.271143000	63.833	393	1
1527985213.271235000	63.8331	258	1
1527985213.289317000	63.8512	87	0
1527985213.393218000	63.9551	302	0
1527985213.394306000	63.9562	148	0
1527985213.395773000	63.9577	104	1
1527985213.397519000	63.9594	92	0
1527985213.398975000	63.9609	288	0
1527985213.400697000	63.9626	101	1
1527985213.560980000	64.1229	460	1
1527985213.561044000	64.1229	257	1
1527985213.581184000	64.1431	87	0
1527985213.693060000	64.255	299	0
1527985213.694175000	64.2561	148	0
1527985213.695781000	64.2577	104	1
1527985213.699142000	64.261	92	0
1527985213.700391000	64.2623	318	0
1527985213.701776000	64.2637	101	1
1527985214.012424000	64.5743	460	1
1527985214.012514000	64.5744	1412	1
1527985214.012538000	64.5744	1412	1
1527985214.012561000	64.5745	1412	1
1527985214.012581000	64.5745	241	1
1527985214.031031000	64.5929	87	0
1527985214.060984000	64.6229	328	1
1527985214.061054000	64.623	222	1
1527985214.080425000	64.6423	87	0
1527985214.128454000	64.6904	412	0
1527985214.131839000	64.6937	104	1
1527985214.135474000	64.6974	80	0
1527985214.137802000	64.6997	98	1
1527985214.183086000	64.745	310	0
1527985214.184223000	64.7461	148	0
1527985214.185755000	64.7477	101	1
1527985214.186230000	64.7481	92	0
1527985214.187413000	64.7493	136	0
1527985214.188752000	64.7506	101	1
1527985214.296317000	64.8582	392	1
1527985214.296384000	64.8583	378	1
1527985214.313310000	64.8752	87	0
1527985214.418780000	64.9807	232	0
1527985214.419871000	64.9818	148	0
1527985214.421828000	64.9837	104	1
1527985214.423310000	64.9852	92	0
1527985214.424442000	64.9863	255	0
1527985214.425759000	64.9877	101	1
1527985214.551087000	65.113	408	1
1527985214.551181000	65.1131	254	1
1527985214.568806000	65.1307	87	0
1527985214.838403000	65.4003	300	0
1527985214.839514000	65.4014	148	0
1527985214.840872000	65.4028	104	1
1527985214.844594000	65.4065	92	0
1527985214.845775000	65.4077	246	0
1527985214.847839000	65.4097	101	1
1527985218.042575000	68.6045	1412	1
1527985218.042646000	68.6045	105	1
1527985218.042703000	68.6046	261	1
1527985218.062970000	68.6249	87	0
1527985218.165878000	68.7278	287	0
1527985218.166967000	68.7289	148	0
1527985218.168435000	68.7303	104	1
1527985218.172113000	68.734	92	0
1527985218.174351000	68.7362	98	1
1527985218.174654000	68.7366	205	0
1527985218.177415000	68.7393	98	1
1527985218.270344000	68.8322	374	1
1527985218.272103000	68.834	1412	1
1527985218.272156000	68.8341	1412	1
1527985218.272220000	68.8341	1348	1
1527985218.288855000	68.8508	87	0
1527985218.330589000	68.8925	327	1
1527985218.330665000	68.8926	259	1
1527985218.348745000	68.9106	87	0
1527985218.357674000	68.9196	87	0
1527985218.457227000	69.0191	232	0
1527985218.458339000	69.0202	148	0
1527985218.460836000	69.0227	110	1
1527985218.462174000	69.0241	92	0
1527985218.463362000	69.0253	192	0
1527985218.464369000	69.0263	101	1
1527985218.546777000	69.1087	383	0
1527985218.549467000	69.1114	98	1
1527985218.554062000	69.116	80	0
1527985218.556448000	69.1183	98	1
1527985218.770769000	69.3327	395	1
1527985218.770829000	69.3327	260	1
1527985218.790176000	69.3521	87	0
1527985218.900049000	69.4619	236	0
1527985218.901223000	69.4631	148	0
1527985218.902444000	69.4643	92	0
1527985218.902531000	69.4644	104	1
1527985218.903669000	69.4656	122	0
1527985218.905456000	69.4674	101	1
1527985219.236217000	69.7981	394	1
1527985219.236304000	69.7982	263	1
1527985219.254435000	69.8163	87	0
1527985219.360322000	69.9222	256	0
1527985219.361440000	69.9233	148	0
1527985219.363555000	69.9255	104	1
1527985219.365041000	69.9269	92	0
1527985219.366247000	69.9281	112	0
1527985219.367425000	69.9293	101	1
1527985219.535828000	70.0977	391	1
1527985219.535921000	70.0978	261	1
1527985219.552762000	70.1147	87	0
1527985219.657816000	70.2197	231	0
1527985219.658997000	70.2209	148	0
1527985219.660495000	70.2224	104	1
1527985219.662457000	70.2244	92	0
1527985219.663604000	70.2255	321	0
1527985219.665466000	70.2274	101	1
1527985219.857647000	70.4195	393	1
1527985219.857740000	70.4196	258	1
1527985219.872121000	70.434	100	0
1527985219.874463000	70.4364	98	1
1527985219.875433000	70.4373	87	0
1527985219.999434000	70.5613	232	0
1527985220.000593000	70.5625	148	0
1527985220.001783000	70.5637	92	0
1527985220.002481000	70.5644	107	1
1527985220.002951000	70.5648	293	0
1527985220.005464000	70.5674	98	1
1527985220.031494000	70.5934	232	0
1527985220.034492000	70.5964	98	1
1527985220.120770000	70.6827	456	1
1527985220.120867000	70.6828	259	1
1527985220.139442000	70.7013	87	0
1527985220.242413000	70.8043	305	0
1527985220.243510000	70.8054	148	0
1527985220.245494000	70.8074	104	1
1527985220.247016000	70.8089	92	0
1527985220.248204000	70.8101	209	0
1527985220.249480000	70.8114	101	1
1527985220.394842000	70.9567	481	1
1527985220.394898000	70.9568	259	1
1527985220.412508000	70.9744	87	0
1527985220.517446000	71.0793	302	0
1527985220.518602000	71.0805	148	0
1527985220.520508000	71.0824	104	1
1527985220.522019000	71.0839	92	0
1527985220.523206000	71.0851	169	0
1527985220.524504000	71.0864	101	1
1527985220.830868000	71.3928	391	1
1527985220.830928000	71.3928	260	1
1527985220.850647000	71.4125	87	0
1527985220.980039000	71.5419	233	0
1527985220.981190000	71.5431	148	0
1527985220.982556000	71.5445	104	1
1527985220.985647000	71.5475	92	0
1527985220.986763000	71.5487	238	0
1527985220.988545000	71.5504	101	1
1527985221.275038000	71.8369	374	1
1527985221.275132000	71.837	1412	1
1527985221.275157000	71.8371	1412	1
1527985221.275199000	71.8371	1412	1
1527985221.275222000	71.8371	1412	1
1527985221.275245000	71.8371	1412	1
1527985221.275292000	71.8372	1412	1
1527985221.275327000	71.8372	1412	1
1527985221.275350000	71.8372	1412	1
1527985221.275396000	71.8373	1412	1
1527985221.275431000	71.8373	1412	1
1527985221.275466000	71.8374	1412	1
1527985221.275507000	71.8374	1412	1
1527985221.275541000	71.8374	1412	1
1527985221.275568000	71.8375	726	1
1527985221.286039000	71.8479	337	1
1527985221.286132000	71.848	259	1
1527985221.292080000	71.854	87	0
1527985221.293261000	71.8552	100	0
1527985221.295551000	71.8574	101	1
1527985221.296141000	71.858	87	0
1527985221.305012000	71.8669	87	0
1527985221.421163000	71.9831	255	0
1527985221.422260000	71.9842	148	0
1527985221.423623000	71.9855	107	1
1527985221.424718000	71.9866	92	0
1527985221.425903000	71.9878	289	0
1527985221.427608000	71.9895	101	1
1527985221.435101000	71.997	441	0
1527985221.437604000	71.9995	98	1
1527985221.443336000	72.0052	90	0
1527985221.445606000	72.0075	98	1
1527985221.717469000	72.2794	389	1
1527985221.717562000	72.2795	263	1
1527985221.750674000	72.3126	389	1
1527985221.753516000	72.3154	87	0
1527985221.778895000	72.3408	87	0
1527985221.856153000	72.418	300	0
1527985221.857272000	72.4192	148	0
1527985221.858600000	72.4205	107	1
1527985221.859744000	72.4216	92	0
1527985221.860994000	72.4229	321	0
1527985221.862628000	72.4245	101	1
1527985222.076003000	72.6379	390	1
1527985222.076095000	72.638	259	1
1527985222.094106000	72.656	87	0
1527985222.197342000	72.7592	290	0
1527985222.198481000	72.7604	148	0
1527985222.200608000	72.7625	104	1
1527985222.201383000	72.7633	92	0
1527985222.202572000	72.7645	259	0
1527985222.203588000	72.7655	101	1
1527985222.375098000	72.937	1412	1
1527985222.375150000	72.937	101	1
1527985222.375202000	72.9371	259	1
1527985222.394506000	72.9564	87	0
1527985222.514869000	73.0768	235	0
1527985222.516036000	73.0779	148	0
1527985222.517684000	73.0796	104	1
1527985222.519341000	73.0812	92	0
1527985222.520546000	73.0824	175	0
1527985222.521603000	73.0835	101	1
1527985222.686674000	73.2486	396	1
1527985222.686735000	73.2486	261	1
1527985222.704253000	73.2661	87	0
1527985222.807351000	73.3692	232	0
1527985222.808469000	73.3704	148	0
1527985222.810692000	73.3726	104	1
1527985222.812292000	73.3742	92	0
1527985222.813436000	73.3753	101	0
1527985222.814625000	73.3765	101	1
1527985223.158936000	73.7208	393	1
1527985223.159029000	73.7209	316	1
1527985223.177543000	73.7394	87	0
1527985223.282705000	73.8446	256	0
1527985223.283821000	73.8457	148	0
1527985223.285071000	73.847	92	0
1527985223.285722000	73.8476	107	1
1527985223.286248000	73.8481	238	0
1527985223.288733000	73.8506	98	1
1527985227.469021000	78.0309	394	1
1527985227.469089000	78.031	259	1
1527985227.487325000	78.0492	87	0
1527985227.599449000	78.1613	260	0
1527985227.600687000	78.1626	148	0
1527985227.602360000	78.1643	104	1
1527985227.604712000	78.1666	92	0
1527985227.605899000	78.1678	127	0
1527985227.607278000	78.1692	101	1
1527985227.904670000	78.4666	391	1
1527985227.904763000	78.4667	261	1
1527985227.923974000	78.4859	87	0
1527985228.033350000	78.5952	233	0
1527985228.034465000	78.5964	148	0
1527985228.036382000	78.5983	104	1
1527985228.040205000	78.6021	92	0
1527985228.041403000	78.6033	328	0
1527985228.043395000	78.6053	101	1
1527985228.330937000	78.8928	394	1
1527985228.331034000	78.8929	258	1
1527985228.348934000	78.9108	87	0
1527985228.468975000	79.0309	255	0
1527985228.470078000	79.032	148	0
1527985228.471454000	79.0333	104	1
1527985228.473777000	79.0357	92	0
1527985228.474964000	79.0369	308	0
1527985228.476354000	79.0382	101	1
1527985228.558854000	79.1208	456	1
1527985228.558928000	79.1208	261	1
1527985228.576125000	79.138	87	0
1527985228.682933000	79.2448	258	0
1527985228.684023000	79.2459	148	0
1527985228.685362000	79.2473	104	1
1527985228.687264000	79.2492	92	0
1527985228.688442000	79.2503	90	0
1527985228.690348000	79.2522	101	1
1527985229.275735000	79.8376	480	1
1527985229.275794000	79.8377	259	1
1527985229.294016000	79.8559	87	0
1527985229.341800000	79.9037	306	1
1527985229.341884000	79.9038	1412	1
1527985229.341910000	79.9038	1412	1
1527985229.341933000	79.9038	1412	1
1527985229.341993000	79.9039	549	1
1527985229.366245000	79.9281	87	0
1527985229.376682000	79.9386	87	0
1527985229.428884000	79.9908	280	0
1527985229.430003000	79.9919	148	0
1527985229.431459000	79.9934	110	1
1527985229.434038000	79.9959	92	0
1527985229.435471000	79.9974	133	0
1527985229.436374000	79.9983	101	1
1527985229.549748000	80.1116	394	1
1527985229.549846000	80.1117	378	1
1527985229.568081000	80.13	87	0
1527985229.623812000	80.1857	374	0
1527985229.626469000	80.1884	101	1
1527985229.631613000	80.1935	80	0
1527985229.634466000	80.1964	98	1
1527985229.674461000	80.2364	311	0
1527985229.675600000	80.2375	148	0
1527985229.677470000	80.2394	101	1
1527985229.679183000	80.2411	92	0
1527985229.680394000	80.2423	266	0
1527985229.682463000	80.2444	101	1
1527985229.847782000	80.4097	407	1
1527985229.847870000	80.4098	254	1
1527985229.867076000	80.429	87	0
1527985229.982324000	80.5442	303	0
1527985229.983422000	80.5453	148	0
1527985229.985454000	80.5474	104	1
1527985229.990777000	80.5527	92	0
1527985229.993151000	80.555	229	0
1527985229.993401000	80.5553	101	1
1527985231.156645000	81.7185	391	1
1527985231.156712000	81.7186	258	1
1527985231.175221000	81.7371	87	0
1527985231.295839000	81.8577	324	0
1527985231.297018000	81.8589	148	0
1527985231.298972000	81.8609	104	1
1527985231.300108000	81.862	92	0
1527985231.301359000	81.8633	329	0
1527985231.302930000	81.8648	101	1
1527985231.566311000	82.1282	1412	1
1527985231.566369000	82.1283	101	1
1527985231.566436000	82.1283	259	1
1527985231.585651000	82.1475	87	0
1527985231.746390000	82.3083	264	0
1527985231.747544000	82.3094	148	0
1527985231.748946000	82.3108	104	1
1527985231.751677000	82.3136	92	0
1527985231.752919000	82.3148	133	0
1527985231.754989000	82.3169	101	1
1527985231.868346000	82.4302	395	1
1527985231.868435000	82.4303	263	1
1527985231.886118000	82.448	87	0
1527985231.992383000	82.5543	233	0
1527985231.993478000	82.5554	148	0
1527985231.995012000	82.5569	104	1
1527985231.996071000	82.558	92	0
1527985231.997262000	82.5592	296	0
1527985231.999011000	82.5609	101	1
1527985232.141274000	82.7032	391	1
1527985232.141341000	82.7032	259	1
1527985232.159860000	82.7218	87	0
1527985232.262803000	82.8247	258	0
1527985232.263976000	82.8259	148	0
1527985232.266028000	82.8279	104	1
1527985232.266426000	82.8283	92	0
1527985232.267672000	82.8296	336	0
1527985232.268946000	82.8308	101	1
1527985232.424372000	82.9863	374	1
1527985232.424467000	82.9864	1412	1
1527985232.424506000	82.9864	1412	1
1527985232.424539000	82.9864	1412	1
1527985232.424573000	82.9865	1114	1
1527985232.444887000	83.0068	87	0
1527985232.542074000	83.104	371	0
1527985232.545037000	83.1069	101	1
1527985232.549870000	83.1118	80	0
1527985232.553034000	83.1149	98	1
1527985232.574079000	83.136	390	1
1527985232.574157000	83.1361	258	1
1527985232.600832000	83.1627	87	0
1527985232.704978000	83.2669	236	0
1527985232.706057000	83.268	148	0
1527985232.708071000	83.27	104	1
1527985232.709244000	83.2711	92	0
1527985232.710429000	83.2723	323	0
1527985232.712033000	83.2739	101	1
1527985233.006974000	83.5689	394	1
1527985233.007050000	83.5689	262	1
1527985233.025116000	83.587	87	0
1527985233.128563000	83.6905	256	0
1527985233.129801000	83.6917	148	0
1527985233.131070000	83.693	104	1
1527985233.132370000	83.6943	92	0
1527985233.133480000	83.6954	197	0
1527985233.135069000	83.697	101	1
1527985233.558586000	84.1205	461	1
1527985233.558681000	84.1206	261	1
1527985233.576863000	84.1388	87	0
1527985233.848943000	84.4108	232	0
1527985233.850109000	84.412	148	0
1527985233.852056000	84.414	104	1
1527985233.854052000	84.4159	92	0
1527985233.856301000	84.4182	149	0
1527985233.857079000	84.419	101	1
1527985234.012421000	84.5743	482	1
1527985234.012481000	84.5744	260	1
1527985234.030374000	84.5923	87	0
1527985234.136458000	84.6984	279	0
1527985234.137633000	84.6995	148	0
1527985234.139132000	84.701	104	1
1527985234.140714000	84.7026	92	0
1527985234.141995000	84.7039	143	0
1527985234.143049000	84.7049	101	1
1527985234.242185000	84.8041	394	1
1527985234.242276000	84.8042	258	1
1527985234.261136000	84.823	87	0
1527985234.530010000	85.0919	257	0
1527985234.531252000	85.0931	148	0
1527985234.533140000	85.095	104	1
1527985234.535063000	85.097	92	0
1527985234.536177000	85.0981	193	0
1527985234.538098000	85.1	101	1
1527985234.681511000	85.2434	407	1
1527985234.681575000	85.2435	259	1
1527985234.699985000	85.2619	87	0
1527985234.817912000	85.3798	232	0
1527985234.819000000	85.3809	148	0
1527985234.821193000	85.3831	104	1
1527985234.823129000	85.385	92	0
1527985234.824411000	85.3863	234	0
1527985234.826176000	85.3881	101	1
1527985235.008568000	85.5705	390	1
1527985235.008660000	85.5706	261	1
1527985235.026277000	85.5882	87	0
1527985235.138094000	85.7	256	0
1527985235.139188000	85.7011	148	0
1527985235.141186000	85.7031	104	1
1527985235.143151000	85.705	92	0
1527985235.144442000	85.7063	303	0
1527985235.146108000	85.708	101	1
1527985235.382126000	85.944	1412	1
1527985235.382161000	85.9441	100	1
1527985235.382218000	85.9441	259	1
1527985235.408632000	85.9705	87	0
1527985235.511885000	86.0738	302	0
1527985235.513003000	86.0749	148	0
1527985235.515199000	86.0771	104	1
1527985235.516041000	86.0779	92	0
1527985235.517173000	86.0791	288	0
1527985235.519288000	86.0812	101	1
1527985235.770720000	86.3326	391	1
1527985235.770815000	86.3327	261	1
1527985235.787816000	86.3497	87	0
1527985235.922458000	86.4844	303	0
1527985235.923552000	86.4854	148	0
1527985235.925240000	86.4871	104	1
1527985235.926816000	86.4887	92	0
1527985235.928002000	86.4899	142	0
1527985235.929184000	86.4911	101	1
1527985236.062643000	86.6245	391	1
1527985236.062733000	86.6246	259	1
1527985236.082025000	86.6439	87	0
1527985236.186022000	86.7479	326	0
1527985236.187124000	86.749	148	0
1527985236.189244000	86.7511	104	1
1527985236.190272000	86.7522	92	0
1527985236.191543000	86.7534	117	0
1527985236.193192000	86.7551	101	1
1527985236.304668000	86.8666	392	1
1527985236.304766000	86.8667	261	1
1527985236.322445000	86.8843	87	0
1527985236.457623000	87.0195	267	0
1527985236.458786000	87.0207	148	0
1527985236.460209000	87.0221	104	1
1527985236.465559000	87.0275	92	0
1527985236.466738000	87.0286	110	0
1527985236.468210000	87.0301	101	1
1527985236.649560000	87.2115	396	1
1527985236.649650000	87.2115	254	1
1527985236.667507000	87.2294	87	0
1527985236.769445000	87.3313	232	0
1527985236.770557000	87.3325	148	0
1527985236.772278000	87.3342	104	1
1527985236.774187000	87.3361	92	0
1527985236.775366000	87.3373	119	0
1527985236.777252000	87.3391	101	1
1527985237.593651000	88.1555	390	1
1527985237.593742000	88.1556	261	1
1527985237.610850000	88.1727	87	0
1527985237.744663000	88.3066	256	0
1527985237.745891000	88.3078	148	0
1527985237.747280000	88.3092	104	1
1527985237.749189000	88.3111	92	0
1527985237.750365000	88.3123	233	0
1527985237.752269000	88.3142	101	1
1527985237.863735000	88.4256	391	1
1527985237.863799000	88.4257	259	1
1527985237.881514000	88.4434	87	0
1527985237.986608000	88.5485	231	0
1527985237.987748000	88.5496	148	0
1527985237.989353000	88.5512	104	1
1527985237.991612000	88.5535	92	0
1527985237.992814000	88.5547	330	0
1527985237.994267000	88.5562	101	1
1527985238.081627000	88.6435	389	1
1527985238.081714000	88.6436	259	1
1527985238.103294000	88.6652	87	0
1527985238.205888000	88.7678	258	0
1527985238.206980000	88.7689	148	0
1527985238.208367000	88.7703	104	1
1527985238.209631000	88.7715	92	0
1527985238.210814000	88.7727	162	0
1527985238.212348000	88.7742	101	1
1527985238.583678000	89.1456	458	1
1527985238.583737000	89.1456	259	1
1527985238.601375000	89.1633	87	0
1527985238.709437000	89.2713	236	0
1527985238.710594000	89.2725	148	0
1527985238.712394000	89.2743	104	1
1527985238.714957000	89.2769	92	0
1527985238.716151000	89.278	297	0
1527985238.717362000	89.2793	101	1
1527985238.825464000	89.3874	478	1
1527985238.825529000	89.3874	258	1
1527985238.858402000	89.4203	478	1
1527985238.871488000	89.4334	87	0
1527985238.876538000	89.4384	87	0
1527985238.973380000	89.5353	233	0
1527985238.974469000	89.5364	148	0
1527985238.976415000	89.5383	107	1
1527985238.978057000	89.54	92	0
1527985238.979246000	89.5411	297	0
1527985238.980331000	89.5422	101	1
1527985239.156770000	89.7187	395	1
1527985239.156863000	89.7188	261	1
1527985239.174359000	89.7363	87	0
1527985239.278114000	89.84	256	0
1527985239.279238000	89.8411	148	0
1527985239.281419000	89.8433	104	1
1527985239.281626000	89.8435	92	0
1527985239.282729000	89.8446	140	0
1527985239.284414000	89.8463	101	1
1527985239.408675000	89.9706	407	1
1527985239.408737000	89.9706	259	1
1527985239.425683000	89.9876	87	0
1527985239.449998000	90.0119	87	0
1527985239.548687000	90.1106	255	0
1527985239.549785000	90.1117	148	0
1527985239.551367000	90.1133	107	1
1527985239.553018000	90.1149	92	0
1527985239.554202000	90.1161	233	0
1527985239.555361000	90.1173	101	1
1527985239.630591000	90.1925	390	1
1527985239.630656000	90.1926	259	1
1527985239.651208000	90.2131	87	0
1527985239.758869000	90.3208	257	0
1527985239.759987000	90.3219	148	0
1527985239.761453000	90.3233	104	1
1527985239.763250000	90.3251	92	0
1527985239.764415000	90.3263	162	0
1527985239.766451000	90.3283	101	1
1527985240.083911000	90.6458	1412	1
1527985240.083961000	90.6459	100	1
1527985240.084027000	90.6459	261	1
1527985240.102299000	90.6642	87	0
1527985240.208208000	90.7701	256	0
1527985240.209317000	90.7712	148	0
1527985240.211479000	90.7734	104	1
1527985240.212468000	90.7744	92	0
1527985240.213708000	90.7756	160	0
1527985240.215416000	90.7773	101	1
1527985240.470634000	91.0325	391	1
1527985240.470703000	91.0326	261	1
1527985240.498919000	91.0608	87	0
1527985240.614194000	91.1761	232	0
1527985240.615354000	91.1773	148	0
1527985240.617451000	91.1793	104	1
1527985240.618892000	91.1808	92	0
1527985240.620096000	91.182	312	0
1527985240.621441000	91.1833	101	1
1527985240.819806000	91.3817	390	1
1527985240.819895000	91.3818	259	1
1527985240.837299000	91.3992	87	0
1527985241.108835000	91.6707	324	0
1527985241.109923000	91.6718	148	0
1527985241.111482000	91.6734	104	1
1527985241.112421000	91.6743	92	0
1527985241.113608000	91.6755	169	0
1527985241.115450000	91.6773	101	1
1527985241.391731000	91.9536	390	1
1527985241.391826000	91.9537	259	1
1527985241.409963000	91.9719	87	0
1527985241.517098000	92.079	303	0
1527985241.518207000	92.0801	148	0
1527985241.519510000	92.0814	104	1
1527985241.522013000	92.0839	92	0
1527985241.523200000	92.0851	259	0
1527985241.524455000	92.0864	101	1
1527985241.736713000	92.2986	395	1
1527985241.736813000	92.2987	260	1
1527985241.753724000	92.3156	87	0
1527985241.861467000	92.4234	300	0
1527985241.862568000	92.4245	148	0
1527985241.864398000	92.4263	92	0
1527985241.864637000	92.4265	107	1
1527985241.865603000	92.4275	182	0
1527985241.868507000	92.4304	98	1
1527985242.053641000	92.6155	393	1
1527985242.053738000	92.6156	258	1
1527985242.070817000	92.6327	87	0
1527985242.176729000	92.7386	290	0
1527985242.177840000	92.7397	148	0
1527985242.179561000	92.7415	104	1
1527985242.180483000	92.7424	92	0
1527985242.181779000	92.7437	142	0
1527985242.183532000	92.7454	101	1
1527985242.324729000	92.8866	392	1
1527985242.324826000	92.8867	258	1
1527985242.341961000	92.9039	87	0
1527985242.611864000	93.1738	233	0
1527985242.612970000	93.1749	148	0
1527985242.614592000	93.1765	104	1
1527985242.616838000	93.1787	92	0
1527985242.618095000	93.18	237	0
1527985242.619561000	93.1815	101	1
1527985242.843290000	93.4052	391	1
1527985242.843390000	93.4053	260	1
1527985242.861615000	93.4235	87	0
1527985242.967493000	93.5294	235	0
1527985242.969336000	93.5312	148	0
1527985242.970441000	93.5323	92	0
1527985242.970596000	93.5325	107	1
1527985242.971707000	93.5336	232	0
1527985242.974574000	93.5365	98	1
1527985243.980245000	94.5421	460	1
1527985243.980309000	94.5422	265	1
1527985243.998180000	94.5601	87	0
1527985244.105881000	94.6678	256	0
1527985244.106972000	94.6689	148	0
1527985244.108695000	94.6706	104	1
1527985244.110657000	94.6726	92	0
1527985244.111904000	94.6738	298	0
1527985244.113616000	94.6755	101	1
1527985244.626002000	95.1879	479	1
1527985244.626064000	95.188	260	1
1527985244.643285000	95.2052	87	0
1527985244.783032000	95.3449	235	0
1527985244.784127000	95.346	148	0
1527985244.785735000	95.3476	104	1
1527985244.785926000	95.3478	92	0
1527985244.787109000	95.349	323	0
1527985244.788730000	95.3506	101	1
1527985244.867846000	95.4297	392	1
1527985244.867911000	95.4298	258	1
1527985244.885719000	95.4476	87	0
1527985244.991089000	95.553	237	0
1527985244.992334000	95.5542	148	0
1527985244.993741000	95.5556	104	1
1527985244.995280000	95.5572	92	0
1527985244.996443000	95.5583	179	0
1527985244.997670000	95.5596	101	1
1527985245.207858000	95.7698	404	1
1527985245.207955000	95.7699	258	1
1527985245.226331000	95.7882	87	0
1527985245.497056000	96.059	256	0
1527985245.498161000	96.0601	148	0
1527985245.499785000	96.0617	104	1
1527985245.501742000	96.0636	92	0
1527985245.502959000	96.0649	119	0
1527985245.504789000	96.0667	101	1
1527985245.779059000	96.341	394	1
1527985245.779123000	96.341	259	1
1527985245.796924000	96.3588	87	0
1527985245.901149000	96.463	233	0
1527985245.902377000	96.4643	148	0
1527985245.903799000	96.4657	104	1
1527985245.906915000	96.4688	92	0
1527985245.908102000	96.47	314	0
1527985245.909788000	96.4717	101	1
1527985246.022269000	96.5842	1412	1
1527985246.022302000	96.5842	100	1
1527985246.022366000	96.5843	259	1
1527985246.041166000	96.6031	87	0
1527985246.144725000	96.7066	279	0
1527985246.145962000	96.7079	148	0
1527985246.147820000	96.7097	104	1
1527985246.149751000	96.7116	92	0
1527985246.150929000	96.7128	268	0
1527985246.152824000	96.7147	101	1
1527985246.363915000	96.9258	391	1
1527985246.364012000	96.9259	259	1
1527985246.380927000	96.9428	87	0
1527985246.485913000	97.0478	259	0
1527985246.487032000	97.0489	148	0
1527985246.488830000	97.0507	104	1
1527985246.490863000	97.0528	92	0
1527985246.492154000	97.054	310	0
1527985246.493821000	97.0557	101	1
1527985246.807079000	97.369	396	1
1527985246.807143000	97.369	262	1
1527985246.826812000	97.3887	87	0
1527985246.949425000	97.5113	233	0
1527985246.950530000	97.5124	148	0
1527985246.952856000	97.5148	104	1
1527985246.954592000	97.5165	92	0
1527985246.955828000	97.5177	255	0
1527985246.957852000	97.5197	101	1
1527985247.078138000	97.64	391	1
1527985247.078199000	97.6401	258	1
1527985247.109901000	97.6718	391	1
1527985247.112736000	97.6746	87	0
1527985247.127604000	97.6895	87	0
1527985247.219459000	97.7814	255	0
1527985247.220643000	97.7825	148	0
1527985247.221884000	97.7838	107	1
1527985247.223728000	97.7856	92	0
1527985247.224893000	97.7868	306	0
1527985247.226885000	97.7888	101	1
1527985247.274734000	97.8366	372	1
1527985247.274834000	97.8367	1412	1
1527985247.274872000	97.8368	1412	1
1527985247.274921000	97.8368	1412	1
1527985247.274940000	97.8368	550	1
[truncated: 463 more rows]
