# Supplementary material for: Method for multi-task learning fusion network traffic classification to address small sample labels
Source: Sci Rep. 2024 Jan 30;14:2518. doi: 10.1038/s41598-024-51933-8 (PMC10827795; doi:10.1038/s41598-024-51933-8)
Supplement: Supplementary file 2 — Supplementary Information 2. [file 41598_2024_51933_MOESM2_ESM.zip › QUIC Dataset/QUIC Dataset/pretraining/Google Doc/GoogleDoc-103.txt]

1527884337.082672000	0	294	1
1527884337.098839000	0.0161669	87	0
1527884337.296490000	0.213818	325	0
1527884337.296911000	0.214239	1412	0
1527884337.297261000	0.214589	1412	0
1527884337.297507000	0.214835	103	1
1527884337.297621000	0.214949	1412	0
1527884337.297945000	0.215273	180	0
1527884337.298323000	0.215651	1412	0
1527884337.298477000	0.215805	106	1
1527884337.298670000	0.215998	1412	0
1527884337.299031000	0.216359	1412	0
1527884337.299099000	0.216427	106	1
1527884337.299353000	0.216681	188	0
1527884337.300176000	0.217504	103	1
1527884337.301278000	0.218606	1412	0
1527884337.301631000	0.218959	1412	0
1527884337.301976000	0.219304	1336	0
1527884337.304277000	0.221605	1412	0
1527884337.304614000	0.221942	1412	0
1527884337.304960000	0.222288	1412	0
1527884337.305094000	0.222422	109	1
1527884337.305296000	0.222624	188	0
1527884337.305635000	0.222963	84	0
1527884337.307632000	0.22496	1199	0
1527884337.320022000	0.23735	112	1
1527884337.341951000	0.259279	1412	0
1527884337.342291000	0.259619	1412	0
1527884337.342635000	0.259963	1412	0
1527884337.342950000	0.260278	198	0
1527884337.343149000	0.260477	109	1
1527884337.343348000	0.260676	1412	0
1527884337.343698000	0.261026	1412	0
1527884337.344084000	0.261412	103	1
1527884337.344716000	0.262044	1412	0
1527884337.345048000	0.262376	802	0
1527884337.345075000	0.262403	100	1
1527884337.345432000	0.26276	1412	0
1527884337.345769000	0.263097	1003	0
1527884337.346072000	0.2634	106	1
1527884337.349219000	0.266547	1412	0
1527884337.349562000	0.26689	1412	0
1527884337.349912000	0.26724	1412	0
1527884337.350085000	0.267413	106	1
1527884337.350247000	0.267575	188	0
1527884337.350591000	0.267919	84	0
1527884337.351119000	0.268447	103	1
1527884337.351376000	0.268704	1412	0
1527884337.351698000	0.269026	168	0
1527884337.352078000	0.269406	103	1
1527884337.353231000	0.270559	1412	0
1527884337.353582000	0.27091	1412	0
1527884337.353930000	0.271258	1412	0
1527884337.354114000	0.271442	106	1
1527884337.354280000	0.271608	188	0
1527884337.354609000	0.271937	84	0
1527884337.354993000	0.272321	1412	0
1527884337.355104000	0.272432	106	1
1527884337.355306000	0.272634	151	0
1527884337.357020000	0.274348	1412	0
1527884337.357381000	0.274709	1412	0
1527884337.357731000	0.275059	1412	0
1527884337.358045000	0.275373	188	0
1527884337.358381000	0.275709	84	0
1527884337.358751000	0.276079	802	0
1527884337.362519000	0.279847	1412	0
1527884337.362706000	0.280034	100	1
1527884337.362882000	0.28021	1412	0
1527884337.363234000	0.280562	1412	0
1527884337.363470000	0.280798	121	1
1527884337.363547000	0.280875	198	0
1527884337.363903000	0.281231	673	0
1527884337.364078000	0.281406	106	1
1527884337.364231000	0.281559	171	0
1527884337.365094000	0.282422	100	1
1527884337.782952000	0.70028	378	1
1527884337.783035000	0.700363	1412	1
1527884337.783058000	0.700386	908	1
1527884337.789702000	0.70703	219	1
1527884337.799916000	0.717244	87	0
1527884337.806045000	0.723373	87	0
1527884337.924206000	0.841534	398	0
1527884337.925123000	0.842451	106	1
1527884337.928465000	0.845793	80	0
1527884337.929119000	0.846447	100	1
1527884337.975238000	0.892566	338	0
1527884337.975599000	0.892927	1412	0
1527884337.975945000	0.893273	1412	0
1527884337.976293000	0.893621	1412	0
1527884337.976353000	0.893681	100	1
1527884337.976625000	0.893953	180	0
1527884337.977067000	0.894395	1412	0
1527884337.977119000	0.894447	109	1
1527884337.977424000	0.894752	1412	0
1527884337.977759000	0.895087	1071	0
1527884337.978107000	0.895435	106	1
1527884337.978765000	0.896093	92	0
1527884337.979110000	0.896438	100	1
1527884337.979449000	0.896777	136	0
1527884337.980108000	0.897436	100	1
1527884338.040709000	0.958037	216	1
1527884338.060203000	0.977531	87	0
1527884338.247260000	1.16459	380	0
1527884338.247617000	1.16494	1116	0
1527884338.250082000	1.16741	106	1
1527884338.252554000	1.16988	92	0
1527884338.252895000	1.17022	287	0
1527884338.254172000	1.1715	103	1
1527884338.370777000	1.2881	1412	1
1527884338.370811000	1.28814	144	1
1527884338.370999000	1.28833	562	1
1527884338.387212000	1.30454	87	0
1527884338.584422000	1.50175	522	0
1527884338.584737000	1.50206	80	0
1527884338.585265000	1.50259	106	1
1527884338.605969000	1.5233	455	0
1527884338.606318000	1.52365	1063	0
1527884338.607630000	1.52496	103	1
1527884338.788154000	1.70548	246	1
1527884338.788229000	1.70556	145	1
1527884338.804931000	1.72226	87	0
1527884338.825203000	1.74253	156	1
1527884338.825276000	1.7426	191	1
1527884338.841392000	1.75872	87	0
1527884338.862243000	1.77957	1412	0
1527884338.862575000	1.7799	1412	0
1527884338.862915000	1.78024	1412	0
1527884338.863241000	1.78057	533	0
1527884338.863337000	1.78066	106	1
1527884338.863592000	1.78092	92	0
1527884338.863946000	1.78127	144	0
1527884338.864379000	1.78171	112	1
1527884338.930902000	1.84823	622	0
1527884338.931217000	1.84854	92	0
1527884338.931564000	1.84889	170	0
1527884338.932236000	1.84956	103	1
1527884338.933173000	1.8505	100	1
1527884339.606587000	2.52391	244	1
1527884339.627753000	2.54508	87	0
1527884339.633968000	2.5513	1326	1
1527884339.650431000	2.56776	87	0
1527884339.713705000	2.63103	272	0
1527884339.714060000	2.63139	1412	0
1527884339.714395000	2.63172	997	0
1527884339.714856000	2.63218	106	1
1527884339.715489000	2.63282	92	0
1527884339.715841000	2.63317	328	0
1527884339.717222000	2.63455	109	1
1527884340.001223000	2.91855	1342	1
1527884340.011962000	2.92929	414	0
1527884340.012322000	2.92965	1412	0
1527884340.012671000	2.93	1412	0
1527884340.013018000	2.93035	1412	0
1527884340.013334000	2.93066	188	0
1527884340.013683000	2.93101	475	0
1527884340.014949000	2.93228	115	1
1527884340.017646000	2.93497	87	0
1527884340.427534000	3.34486	960	0
1527884340.427785000	3.34511	145	0
1527884340.428267000	3.34559	106	1
1527884340.786424000	3.70375	479	1
1527884340.786502000	3.70383	1412	1
1527884340.786551000	3.70388	1412	1
1527884340.786599000	3.70393	1412	1
1527884340.786635000	3.70396	1412	1
1527884340.786669000	3.704	1412	1
1527884340.786705000	3.70403	1412	1
1527884340.786746000	3.70407	1412	1
1527884340.786797000	3.70412	1412	1
1527884340.786820000	3.70415	1412	1
1527884340.786866000	3.70419	1412	1
1527884340.786903000	3.70423	1412	1
1527884340.786938000	3.70427	1412	1
1527884340.786966000	3.70429	1284	1
1527884340.803901000	3.72123	87	0
1527884340.807966000	3.72529	87	0
1527884340.933860000	3.85119	1342	1
1527884340.937597000	3.85492	396	0
1527884340.939730000	3.85706	100	1
1527884340.941685000	3.85901	80	0
1527884340.953664000	3.87099	87	0
1527884340.955297000	3.87262	103	1
1527884341.087056000	4.00438	481	0
1527884341.087401000	4.00473	108	0
1527884341.099792000	4.01712	103	1
1527884343.020252000	5.93758	335	1
1527884343.020336000	5.93766	1412	1
1527884343.020381000	5.93771	983	1
1527884343.025766000	5.94309	311	1
1527884343.025861000	5.94319	1412	1
1527884343.025899000	5.94323	1412	1
1527884343.025926000	5.94325	761	1
1527884343.037861000	5.95519	87	0
1527884343.038809000	5.95614	252	1
1527884343.043419000	5.96075	87	0
1527884343.049959000	5.96729	120	1
1527884343.055184000	5.97251	87	0
1527884343.063849000	5.98118	94	0
1527884343.064908000	5.98224	103	1
1527884343.065536000	5.98286	87	0
1527884343.154790000	6.07212	442	0
1527884343.157522000	6.07485	80	0
1527884343.187175000	6.1045	442	0
1527884343.192034000	6.10936	103	1
1527884343.192885000	6.11021	103	1
1527884344.074511000	6.99184	632	0
1527884344.074850000	6.99218	305	0
1527884344.075270000	6.9926	112	0
1527884344.075805000	6.99313	100	1
1527884344.076433000	6.99376	102	1
1527884344.076929000	6.99426	103	1
1527884344.083071000	7.0004	252	1
1527884344.091392000	7.00872	87	0
1527884344.099894000	7.01722	87	0
1527884344.337804000	7.25513	894	0
1527884344.338147000	7.25547	1412	0
1527884344.338494000	7.25582	1412	0
1527884344.338844000	7.25617	1412	0
1527884344.339157000	7.25648	180	0
1527884344.339447000	7.25677	109	1
1527884344.339533000	7.25686	1412	0
1527884344.339905000	7.25723	1357	0
1527884344.340255000	7.25758	1412	0
1527884344.340601000	7.25793	1412	0
1527884344.340946000	7.25827	1412	0
1527884344.341255000	7.25858	188	0
1527884344.342671000	7.26	1231	0
1527884344.342774000	7.2601	127	1
1527884344.381460000	7.29879	1412	0
1527884344.381786000	7.29911	1412	0
1527884344.382136000	7.29946	1412	0
1527884344.382453000	7.29978	198	0
1527884344.382827000	7.30015	1412	0
1527884344.383155000	7.30048	732	0
1527884344.383518000	7.30085	1412	0
1527884344.383683000	7.30101	109	1
1527884344.383884000	7.30121	1412	0
1527884344.384146000	7.30147	106	1
1527884344.384235000	7.30156	1412	0
1527884344.384550000	7.30188	180	0
1527884344.384930000	7.30226	1412	0
1527884344.384983000	7.30231	106	1
1527884344.385273000	7.3026	1412	0
1527884344.385620000	7.30295	1412	0
1527884344.385938000	7.30327	180	0
1527884344.385988000	7.30332	106	1
1527884344.386310000	7.30364	1412	0
1527884344.386630000	7.30396	367	0
1527884344.386948000	7.30428	106	1
1527884344.387117000	7.30444	1412	0
1527884344.387475000	7.3048	1412	0
1527884344.387818000	7.30515	1412	0
1527884344.387952000	7.30528	106	1
1527884344.388134000	7.30546	188	0
1527884344.388510000	7.30584	1412	0
1527884344.388825000	7.30615	208	0
1527884344.388949000	7.30628	106	1
1527884344.391982000	7.30931	1412	0
1527884344.392325000	7.30965	1412	0
1527884344.392669000	7.31	1412	0
1527884344.392981000	7.31031	188	0
1527884344.393356000	7.31068	1186	0
1527884344.394463000	7.31179	1412	0
1527884344.394792000	7.31212	1412	0
1527884344.395139000	7.31247	1412	0
1527884344.395452000	7.31278	188	0
1527884344.395815000	7.31314	997	0
1527884344.396478000	7.31381	1412	0
1527884344.396871000	7.3142	1251	0
1527884344.398548000	7.31588	744	0
1527884344.400487000	7.31781	1412	0
1527884344.400827000	7.31815	1330	0
1527884344.402351000	7.31968	1412	0
1527884344.402696000	7.32002	1412	0
1527884344.402865000	7.32019	127	1
1527884344.403028000	7.32036	347	0
1527884344.403149000	7.32048	118	1
1527884344.403378000	7.32071	134	0
1527884344.406037000	7.32336	103	1
1527884345.605191000	8.52252	895	1
1527884345.605279000	8.52261	145	1
1527884345.622841000	8.54017	87	0
1527884345.681119000	8.59845	1412	0
1527884345.681454000	8.59878	1412	0
1527884345.681800000	8.59913	1412	0
1527884345.682120000	8.59945	541	0
1527884345.682309000	8.59964	106	1
1527884345.682471000	8.5998	92	0
1527884345.682823000	8.60015	106	0
1527884345.683237000	8.60056	109	1
1527884346.858680000	9.77601	513	1
1527884346.858755000	9.77608	295	1
1527884346.863338000	9.78067	303	1
1527884346.863428000	9.78076	1412	1
1527884346.863473000	9.7808	1412	1
1527884346.863495000	9.78082	972	1
1527884346.876643000	9.79397	87	0
1527884346.883578000	9.80091	87	0
1527884346.900390000	9.81772	513	1
1527884346.917745000	9.83507	87	0
1527884346.939335000	9.85666	404	1
1527884346.956061000	9.87339	87	0
1527884347.060479000	9.97781	300	0
1527884347.060800000	9.97813	103	0
1527884347.061493000	9.97882	103	1
1527884347.062103000	9.97943	100	1
1527884347.064838000	9.98217	137	0
1527884347.065445000	9.98277	100	1
1527884347.173024000	10.0904	386	0
1527884347.174160000	10.0915	100	1
1527884347.178032000	10.0954	80	0
1527884347.185997000	10.1033	100	1
1527884347.194183000	10.1115	323	0
1527884347.194878000	10.1122	1400	0
1527884347.195243000	10.1126	100	1
1527884347.195370000	10.1127	513	0
1527884347.196109000	10.1134	103	1
1527884347.196789000	10.1141	592	0
1527884347.197107000	10.1144	100	1
1527884347.197815000	10.1151	635	0
1527884347.198105000	10.1154	100	1
1527884347.199618000	10.1169	477	0
1527884347.200104000	10.1174	100	1
1527884347.200912000	10.1182	697	0
1527884347.201179000	10.1185	100	1
1527884347.202672000	10.12	484	0
1527884347.203106000	10.1204	100	1
1527884347.204172000	10.1215	835	0
1527884347.205101000	10.1224	649	0
1527884347.205144000	10.1225	100	1
1527884347.206103000	10.1234	100	1
1527884347.206969000	10.1243	519	0
1527884347.207133000	10.1245	100	1
1527884347.207990000	10.1253	439	0
1527884347.208140000	10.1255	100	1
1527884347.209287000	10.1266	711	0
1527884347.210104000	10.1274	100	1
1527884347.210715000	10.128	616	0
1527884347.211104000	10.1284	100	1
1527884347.212076000	10.1294	568	0
1527884347.213499000	10.1308	654	0
1527884347.213655000	10.131	100	1
1527884347.214119000	10.1314	114	1
1527884347.214799000	10.1321	583	0
1527884347.215105000	10.1324	100	1
1527884347.215155000	10.1325	689	0
1527884347.216104000	10.1334	100	1
1527884347.231463000	10.1488	87	0
1527884347.238199000	10.1555	92	0
1527884347.238558000	10.1559	338	0
1527884347.239127000	10.1565	106	1
1527884347.911006000	10.8283	396	1
1527884347.911093000	10.8284	110	1
1527884347.927343000	10.8447	87	0
1527884347.942464000	10.8598	315	1
1527884347.945334000	10.8627	477	1
1527884347.945399000	10.8627	88	1
1527884347.958758000	10.8761	87	0
1527884347.961425000	10.8788	87	0
1527884348.066955000	10.9843	328	0
1527884348.067295000	10.9846	151	0
1527884348.068193000	10.9855	112	1
1527884348.071162000	10.9885	92	0
1527884348.071539000	10.9889	117	0
1527884348.072478000	10.9898	103	1
1527884348.137968000	11.0553	242	0
1527884348.138293000	11.0556	103	0
1527884348.139229000	11.0566	103	1
1527884348.141960000	11.0593	92	0
1527884348.142302000	11.0596	175	0
1527884348.143200000	11.0605	103	1
1527884348.273897000	11.1912	243	0
1527884348.274225000	11.1916	141	0
1527884348.275205000	11.1925	103	1
1527884348.277718000	11.195	92	0
1527884348.278046000	11.1954	114	0
1527884348.279068000	11.1964	103	1
1527884349.023784000	11.9411	454	1
1527884349.023870000	11.9412	259	1
1527884349.040017000	11.9573	87	0
1527884349.123441000	12.0408	605	1
1527884349.123532000	12.0409	95	1
1527884349.140614000	12.0579	87	0
1527884349.445529000	12.3629	259	0
1527884349.445859000	12.3632	368	0
1527884349.446602000	12.3639	106	1
1527884349.447236000	12.3646	100	1
1527884349.449197000	12.3665	129	0
1527884349.450241000	12.3676	100	1
1527884349.762381000	12.6797	371	1
1527884349.762554000	12.6799	1412	1
1527884349.762595000	12.6799	1412	1
1527884349.762629000	12.68	1412	1
1527884349.762666000	12.68	1412	1
1527884349.762702000	12.68	1412	1
1527884349.762737000	12.6801	1412	1
1527884349.762774000	12.6801	1412	1
1527884349.762815000	12.6801	1412	1
1527884349.762868000	12.6802	1412	1
1527884349.762892000	12.6802	1412	1
1527884349.762929000	12.6803	1412	1
1527884349.762982000	12.6803	1412	1
1527884349.763018000	12.6803	1412	1
1527884349.763052000	12.6804	1412	1
1527884349.763089000	12.6804	1412	1
1527884349.763130000	12.6805	1412	1
1527884349.763181000	12.6805	1412	1
1527884349.763217000	12.6805	1412	1
1527884349.763251000	12.6806	1412	1
1527884349.763290000	12.6806	1412	1
1527884349.763343000	12.6807	1412	1
1527884349.763368000	12.6807	1412	1
1527884349.763405000	12.6807	1412	1
1527884349.763456000	12.6808	1412	1
1527884349.763493000	12.6808	1412	1
1527884349.763544000	12.6809	1412	1
1527884349.763576000	12.6809	1412	1
1527884349.763611000	12.6809	1412	1
1527884349.765331000	12.6827	1412	1
1527884349.765402000	12.6827	1412	1
1527884349.765441000	12.6828	1412	1
1527884349.765475000	12.6828	1412	1
1527884349.765511000	12.6828	1412	1
1527884349.765552000	12.6829	786	1
1527884349.778320000	12.6956	87	0
1527884349.779355000	12.6967	87	0
1527884349.781006000	12.6983	87	0
1527884349.783296000	12.7006	87	0
1527884349.940576000	12.8579	309	0
1527884349.940833000	12.8582	146	0
1527884349.941868000	12.8592	115	1
1527884349.944270000	12.8616	92	0
1527884349.944729000	12.8621	306	0
1527884349.945326000	12.8627	103	1
1527884350.116301000	13.0336	359	1
1527884350.118400000	13.0357	295	1
1527884350.134640000	13.052	87	0
1527884350.151189000	13.0685	290	1
1527884350.157628000	13.075	372	0
1527884350.158461000	13.0758	103	1
1527884350.164698000	13.082	80	0
1527884350.165414000	13.0827	100	1
1527884350.167236000	13.0846	87	0
1527884350.182052000	13.0994	392	1
1527884350.182139000	13.0995	264	1
1527884350.199092000	13.1164	87	0
1527884350.284917000	13.2022	284	0
1527884350.285242000	13.2026	118	0
1527884350.285964000	13.2033	106	1
1527884350.286291000	13.2036	100	1
1527884350.289120000	13.2064	92	0
1527884350.289290000	13.2066	100	1
1527884350.289498000	13.2068	282	0
1527884350.290284000	13.2076	100	1
1527884350.345038000	13.2624	567	0
1527884350.345378000	13.2627	800	0
1527884350.347049000	13.2644	103	1
1527884350.347726000	13.2651	92	0
1527884350.348092000	13.2654	297	0
1527884350.348370000	13.2657	100	1
1527884350.349288000	13.2666	100	1
1527884350.435594000	13.3529	269	0
1527884350.435929000	13.3533	279	0
1527884350.436667000	13.354	100	1
1527884350.437291000	13.3546	100	1
1527884350.438706000	13.356	92	0
1527884350.439058000	13.3564	159	0
1527884350.439521000	13.3568	103	1
1527884350.456235000	13.3736	1412	1
1527884350.456275000	13.3736	410	1
1527884350.472267000	13.3896	87	0
1527884350.602268000	13.5196	981	0
1527884350.603528000	13.5209	103	1
1527884350.616407000	13.5337	606	1
1527884350.625173000	13.5425	349	0
1527884350.625445000	13.5428	146	0
1527884350.626403000	13.5437	103	1
1527884350.630157000	13.5475	102	0
1527884350.630439000	13.5478	125	0
1527884350.631323000	13.5487	103	1
1527884350.753225000	13.6706	246	0
1527884350.753548000	13.6709	538	0
1527884350.754485000	13.6718	103	1
1527884350.794814000	13.7121	776	1
1527884350.794878000	13.7122	268	1
1527884350.811514000	13.7288	87	0
1527884351.211869000	14.1292	235	0
1527884351.212127000	14.1295	146	0
1527884351.213053000	14.1304	106	1
1527884351.215621000	14.1329	92	0
1527884351.216013000	14.1333	162	0
1527884351.216526000	14.1339	103	1
1527884351.287389000	14.2047	466	1
1527884351.287475000	14.2048	265	1
1527884351.303934000	14.2213	87	0
1527884351.550189000	14.4675	258	0
1527884351.550453000	14.4678	146	0
1527884351.551401000	14.4687	106	1
1527884351.553980000	14.4713	92	0
1527884351.554387000	14.4717	100	1
1527884351.555295000	14.4726	139	0
1527884351.556374000	14.4737	100	1
1527884351.698861000	14.6162	394	1
1527884351.698946000	14.6163	256	1
1527884351.715338000	14.6327	87	0
1527884352.231261000	15.1486	286	0
1527884352.231517000	15.1488	146	0
1527884352.232657000	15.15	106	1
1527884352.233460000	15.1508	92	0
1527884352.233808000	15.1511	130	0
1527884352.234463000	15.1518	103	1
1527884352.340639000	15.258	388	1
1527884352.340705000	15.258	268	1
1527884352.367043000	15.2844	87	0
1527884352.625182000	15.5425	256	0
1527884352.625455000	15.5428	146	0
1527884352.626462000	15.5438	106	1
1527884352.628498000	15.5458	92	0
1527884352.628912000	15.5462	148	0
1527884352.629462000	15.5468	103	1
1527884352.773987000	15.6913	393	1
1527884352.774078000	15.6914	261	1
1527884352.791471000	15.7088	87	0
1527884353.193627000	16.111	232	0
1527884353.193958000	16.1113	146	0
1527884353.195489000	16.1128	106	1
1527884353.197900000	16.1152	92	0
1527884353.198253000	16.1156	298	0
1527884353.198670000	16.116	103	1
1527884353.274601000	16.1919	391	1
1527884353.274686000	16.192	309	1
1527884353.292000000	16.2093	87	0
1527884353.699253000	16.6166	307	0
1527884353.699512000	16.6168	146	0
1527884353.700503000	16.6178	106	1
1527884353.706258000	16.6236	92	0
1527884353.706524000	16.6239	100	1
1527884353.706589000	16.6239	147	0
1527884353.707498000	16.6248	100	1
1527884356.009617000	18.9269	393	1
1527884356.009728000	18.9271	255	1
1527884356.026414000	18.9437	87	0
1527884356.272639000	19.19	258	0
1527884356.272923000	19.1903	148	0
1527884356.273793000	19.1911	106	1
1527884356.276261000	19.1936	92	0
1527884356.276669000	19.194	253	0
1527884356.277221000	19.1945	103	1
1527884356.612515000	19.5298	390	1
1527884356.612604000	19.5299	255	1
1527884356.629870000	19.5472	87	0
1527884356.879871000	19.7972	255	0
1527884356.880199000	19.7975	148	0
1527884356.881177000	19.7985	106	1
1527884356.881421000	19.7987	92	0
1527884356.881766000	19.7991	102	0
1527884356.882306000	19.7996	103	1
1527884357.646053000	20.5634	391	1
1527884357.646163000	20.5635	259	1
1527884357.663250000	20.5806	87	0
1527884358.059947000	20.9773	281	0
1527884358.060276000	20.9776	148	0
1527884358.060991000	20.9783	106	1
1527884358.064813000	20.9821	92	0
1527884358.065167000	20.9825	340	0
1527884358.065730000	20.9831	103	1
1527884358.184266000	21.1016	991	1
1527884358.184333000	21.1017	256	1
1527884358.202697000	21.12	87	0
1527884358.601427000	21.5188	258	0
1527884358.601700000	21.519	148	0
1527884358.602611000	21.5199	106	1
1527884358.605117000	21.5224	92	0
1527884358.605368000	21.5227	100	1
1527884358.605408000	21.5227	124	0
1527884358.606371000	21.5237	100	1
1527884358.763604000	21.6809	528	1
1527884358.763671000	21.681	257	1
1527884358.780136000	21.6975	87	0
1527884358.785448000	21.7028	87	0
1527884359.178297000	22.0956	233	0
1527884359.178618000	22.0959	148	0
1527884359.179438000	22.0968	109	1
1527884359.182159000	22.0995	92	0
1527884359.182403000	22.0997	100	1
1527884359.182526000	22.0999	245	0
1527884359.183517000	22.1008	100	1
1527884359.291071000	22.2084	773	1
1527884359.291163000	22.2085	257	1
1527884359.308341000	22.2257	87	0
1527884359.468941000	22.3863	376	1
1527884359.469040000	22.3864	1412	1
1527884359.469067000	22.3864	1412	1
1527884359.469110000	22.3864	1412	1
1527884359.469144000	22.3865	1362	1
1527884359.486478000	22.4038	87	0
1527884359.705222000	22.6225	304	0
1527884359.705480000	22.6228	148	0
1527884359.706442000	22.6238	109	1
1527884359.709486000	22.6268	92	0
1527884359.709902000	22.6272	107	0
1527884359.710440000	22.6278	103	1
1527884359.750387000	22.6677	392	1
1527884359.750487000	22.6678	258	1
1527884359.767131000	22.6845	87	0
1527884359.774192000	22.6915	458	0
1527884359.775510000	22.6928	103	1
1527884359.778780000	22.6961	80	0
1527884359.779418000	22.6967	100	1
1527884360.016508000	22.9338	288	0
1527884360.016879000	22.9342	148	0
1527884360.018288000	22.9356	103	1
1527884360.021684000	22.939	92	0
1527884360.022166000	22.9395	161	0
1527884360.022576000	22.9399	103	1
1527884360.189679000	23.107	388	1
1527884360.189745000	23.1071	258	1
1527884360.207028000	23.1244	87	0
1527884360.609507000	23.5268	259	0
1527884360.609786000	23.5271	148	0
1527884360.610681000	23.528	106	1
1527884360.613763000	23.5311	92	0
1527884360.614408000	23.5317	243	0
1527884360.614580000	23.5319	103	1
1527884360.809935000	23.7273	391	1
1527884360.810020000	23.7273	258	1
1527884360.827678000	23.745	87	0
1527884361.242808000	24.1601	289	0
1527884361.243081000	24.1604	148	0
1527884361.244177000	24.1615	106	1
1527884361.247533000	24.1649	92	0
1527884361.247889000	24.1652	252	0
1527884361.248582000	24.1659	103	1
1527884361.273071000	24.1904	393	1
1527884361.273159000	24.1905	256	1
1527884361.290243000	24.2076	87	0
1527884361.500230000	24.4176	258	0
1527884361.500547000	24.4179	148	0
1527884361.501573000	24.4189	106	1
1527884361.506190000	24.4235	92	0
1527884361.506604000	24.4239	100	1
1527884361.506651000	24.424	280	0
1527884361.507533000	24.4249	100	1
1527884361.531870000	24.4492	393	1
1527884361.531927000	24.4493	221	1
1527884361.548215000	24.4655	87	0
1527884361.774537000	24.6919	232	0
1527884361.774846000	24.6922	148	0
1527884361.775555000	24.6929	103	1
1527884361.776554000	24.6939	100	1
1527884361.778571000	24.6959	92	0
1527884361.778918000	24.6962	140	0
1527884361.779647000	24.697	103	1
1527884361.989937000	24.9073	391	1
1527884361.990030000	24.9074	371	1
1527884362.007577000	24.9249	87	0
1527884362.407181000	25.3245	284	0
1527884362.407441000	25.3248	148	0
1527884362.408514000	25.3258	106	1
1527884362.411350000	25.3287	92	0
1527884362.411590000	25.3289	100	1
1527884362.411715000	25.329	187	0
1527884362.412575000	25.3299	100	1
1527884366.447175000	29.3645	370	1
1527884366.447264000	29.3646	1412	1
1527884366.447290000	29.3646	1412	1
1527884366.447326000	29.3647	1412	1
1527884366.447352000	29.3647	546	1
1527884366.466887000	29.3842	87	0
1527884366.648521000	29.5658	322	1
1527884366.648616000	29.5659	256	1
1527884366.664967000	29.5823	87	0
1527884366.767366000	29.6847	394	0
1527884366.768217000	29.6855	106	1
1527884366.776827000	29.6942	80	0
1527884366.777411000	29.6947	100	1
1527884367.066911000	29.9842	268	0
1527884367.067247000	29.9846	148	0
1527884367.068071000	29.9854	103	1
1527884367.072501000	29.9898	92	0
1527884367.072929000	29.9903	167	0
1527884367.073509000	29.9908	103	1
1527884367.191463000	30.1088	392	1
1527884367.191527000	30.1089	259	1
1527884367.208257000	30.1256	87	0
1527884367.610492000	30.5278	256	0
1527884367.610767000	30.5281	148	0
1527884367.611817000	30.5291	106	1
1527884367.616234000	30.5336	92	0
1527884367.616647000	30.534	303	0
1527884367.617254000	30.5346	103	1
1527884367.786853000	30.7042	994	1
1527884367.786929000	30.7043	260	1
1527884367.804167000	30.7215	87	0
1527884368.049729000	30.9671	233	0
1527884368.050059000	30.9674	148	0
1527884368.050760000	30.9681	103	1
1527884368.051267000	30.9686	100	1
1527884368.054360000	30.9717	92	0
1527884368.055130000	30.9725	322	0
1527884368.055694000	30.973	103	1
1527884368.138527000	31.0559	523	1
1527884368.138595000	31.0559	259	1
1527884368.155295000	31.0726	87	0
1527884368.562842000	31.4802	302	0
1527884368.563105000	31.4804	148	0
1527884368.564046000	31.4814	106	1
1527884368.566270000	31.4836	92	0
1527884368.566733000	31.4841	186	0
1527884368.567371000	31.4847	103	1
1527884368.616825000	31.5342	773	1
1527884368.616899000	31.5342	256	1
1527884368.645393000	31.5627	773	1
1527884368.645576000	31.5629	87	0
1527884368.663202000	31.5805	87	0
1527884368.891360000	31.8087	303	0
1527884368.891682000	31.809	148	0
1527884368.892563000	31.8099	109	1
1527884368.894977000	31.8123	92	0
1527884368.895338000	31.8127	100	1
1527884368.895441000	31.8128	337	0
1527884368.896327000	31.8137	100	1
1527884369.040451000	31.9578	462	1
1527884369.040519000	31.9578	258	1
1527884369.056835000	31.9742	87	0
1527884369.302412000	32.2197	232	0
1527884369.302733000	32.2201	148	0
1527884369.303603000	32.2209	106	1
1527884369.306312000	32.2236	92	0
1527884369.306725000	32.2241	124	0
1527884369.307361000	32.2247	103	1
1527884369.535038000	32.4524	392	1
1527884369.535125000	32.4525	257	1
1527884369.551615000	32.4689	87	0
1527884369.799450000	32.7168	305	0
1527884369.799724000	32.7171	148	0
1527884369.800876000	32.7182	106	1
1527884369.803858000	32.7212	92	0
1527884369.804154000	32.7215	151	0
1527884369.804666000	32.722	103	1
1527884370.035927000	32.9533	391	1
1527884370.035987000	32.9533	257	1
1527884370.052945000	32.9703	87	0
1527884370.298130000	33.2155	236	0
1527884370.298401000	33.2157	148	0
1527884370.299505000	33.2168	106	1
1527884370.302221000	33.2195	92	0
1527884370.302524000	33.2199	320	0
1527884370.303417000	33.2207	103	1
1527884370.588346000	33.5057	394	1
1527884370.588410000	33.5057	256	1
1527884370.604455000	33.5218	87	0
1527884370.833925000	33.7513	258	0
1527884370.834267000	33.7516	148	0
1527884370.834969000	33.7523	106	1
1527884370.838262000	33.7556	92	0
1527884370.838950000	33.7563	163	0
1527884370.839437000	33.7568	103	1
1527884370.905773000	33.8231	389	1
1527884370.905843000	33.8232	256	1
1527884370.924444000	33.8418	87	0
1527884371.319288000	34.2366	287	0
1527884371.319613000	34.2369	148	0
1527884371.320476000	34.2378	106	1
1527884371.323262000	34.2406	92	0
1527884371.323496000	34.2408	100	1
1527884371.323676000	34.241	262	0
1527884371.324453000	34.2418	100	1
1527884371.373919000	34.2912	392	1
1527884371.374010000	34.2913	261	1
1527884371.390692000	34.308	87	0
1527884371.788253000	34.7056	258	0
1527884371.788569000	34.7059	148	0
1527884371.789566000	34.7069	106	1
1527884371.793080000	34.7104	92	0
1527884371.793424000	34.7108	286	0
1527884371.793600000	34.7109	103	1
1527884371.892064000	34.8094	392	1
1527884371.892129000	34.8095	258	1
1527884371.908878000	34.8262	87	0
1527884372.157559000	35.0749	287	0
1527884372.157836000	35.0752	148	0
1527884372.158764000	35.0761	106	1
1527884372.161561000	35.0789	92	0
1527884372.161855000	35.0792	117	0
1527884372.162503000	35.0798	103	1
1527884372.328033000	35.2454	390	1
1527884372.328169000	35.2455	261	1
1527884372.344593000	35.2619	87	0
1527884372.561200000	35.4785	258	0
1527884372.561471000	35.4788	148	0
1527884372.562609000	35.4799	106	1
1527884372.564036000	35.4814	92	0
1527884372.564432000	35.4818	102	0
1527884372.564573000	35.4819	103	1
1527884372.860982000	35.7783	389	1
1527884372.861045000	35.7784	258	1
1527884372.879615000	35.7969	87	0
1527884372.887109000	35.8044	87	0
1527884373.125109000	36.0424	233	0
1527884373.125377000	36.0427	148	0
1527884373.126479000	36.0438	109	1
1527884373.130209000	36.0475	92	0
1527884373.130619000	36.0479	132	0
1527884373.130651000	36.048	100	1
1527884373.131575000	36.0489	100	1
1527884373.189655000	36.107	388	1
1527884373.189726000	36.1071	256	1
1527884373.206869000	36.1242	87	0
1527884373.556100000	36.4734	258	0
1527884373.556411000	36.4737	148	0
1527884373.557163000	36.4745	103	1
1527884373.557601000	36.4749	100	1
1527884373.560900000	36.4782	92	0
1527884373.561290000	36.4786	134	0
1527884373.561809000	36.4791	103	1
1527884373.669295000	36.5866	995	1
1527884373.669387000	36.5867	311	1
1527884373.685913000	36.6032	87	0
1527884373.934914000	36.8522	258	0
1527884373.935202000	36.8525	148	0
1527884373.936047000	36.8534	92	0
1527884373.936183000	36.8535	109	1
1527884373.936403000	36.8537	182	0
1527884373.936790000	36.8541	100	1
1527884374.091944000	37.0093	523	1
1527884374.092035000	37.0094	311	1
1527884374.109082000	37.0264	87	0
1527884374.322097000	37.2394	233	0
1527884374.322362000	37.2397	148	0
1527884374.323458000	37.2408	106	1
1527884374.326294000	37.2436	92	0
1527884374.326720000	37.244	100	1
1527884374.326730000	37.2441	328	0
1527884374.327645000	37.245	100	1
1527884376.215424000	39.1328	753	1
1527884376.215661000	39.133	1412	1
1527884376.215700000	39.133	1412	1
1527884376.215729000	39.1331	1412	1
1527884376.215762000	39.1331	546	1
1527884376.232577000	39.1499	87	0
1527884376.413926000	39.3313	398	1
1527884376.414018000	39.3313	259	1
1527884376.430405000	39.3477	87	0
1527884376.518549000	39.4359	461	0
1527884376.520378000	39.4377	106	1
1527884376.524922000	39.4422	80	0
1527884376.525671000	39.443	100	1
1527884376.828284000	39.7456	313	0
1527884376.828594000	39.7459	148	0
1527884376.829676000	39.747	103	1
1527884376.832401000	39.7497	92	0
1527884376.832737000	39.7501	239	0
1527884376.833583000	39.7509	103	1
1527884376.839338000	39.7567	393	1
1527884376.839423000	39.7568	263	1
1527884376.858252000	39.7756	87	0
1527884377.075274000	39.9926	232	0
1527884377.075563000	39.9929	148	0
1527884377.076598000	39.9939	106	1
1527884377.077293000	39.9946	92	0
1527884377.077632000	39.995	210	0
1527884377.077726000	39.9951	100	1
1527884377.078574000	39.9959	100	1
1527884377.086692000	40.004	388	1
1527884377.086739000	40.0041	258	1
1527884377.103987000	40.0213	87	0
1527884377.507461000	40.4248	302	0
1527884377.507728000	40.4251	148	0
1527884377.508840000	40.4262	106	1
1527884377.512257000	40.4296	92	0
1527884377.512657000	40.43	319	0
1527884377.512700000	40.43	100	1
1527884377.513603000	40.4309	100	1
1527884379.476564000	42.3939	389	1
1527884379.476638000	42.394	259	1
1527884379.492711000	42.41	87	0
1527884379.707374000	42.6247	256	0
1527884379.707698000	42.625	148	0
1527884379.708892000	42.6262	106	1
1527884379.713313000	42.6306	92	0
1527884379.713741000	42.6311	165	0
1527884379.713779000	42.6311	100	1
1527884379.714704000	42.632	100	1
1527884379.896170000	42.8135	389	1
1527884379.896231000	42.8136	259	1
1527884379.912265000	42.8296	87	0
1527884379.924053000	42.8414	87	0
1527884380.326521000	43.2438	287	0
1527884380.326867000	43.2442	148	0
1527884380.327975000	43.2453	109	1
1527884380.331183000	43.2485	92	0
1527884380.331536000	43.2489	302	0
1527884380.331781000	43.2491	103	1
1527884380.352232000	43.2696	392	1
1527884380.352324000	43.2697	262	1
1527884380.370322000	43.2876	87	0
1527884380.770884000	43.6882	256	0
1527884380.772231000	43.6896	103	1
1527884380.772367000	43.6897	148	0
1527884380.773781000	43.6911	100	1
1527884380.775234000	43.6926	92	0
1527884380.775514000	43.6928	268	0
1527884380.776002000	43.6933	103	1
1527884380.842120000	43.7594	388	1
1527884380.842187000	43.7595	263	1
1527884380.858834000	43.7762	87	0
1527884381.067328000	43.9847	284	0
1527884381.067636000	43.985	148	0
1527884381.068496000	43.9858	106	1
1527884381.070980000	43.9883	92	0
1527884381.071261000	43.9886	252	0
1527884381.071778000	43.9891	103	1
1527884381.109177000	44.0265	392	1
1527884381.109270000	44.0266	258	1
1527884381.125975000	44.0433	87	0
1527884381.338026000	44.2554	233	0
1527884381.338289000	44.2556	148	0
1527884381.339244000	44.2566	106	1
1527884381.340676000	44.258	92	0
1527884381.341330000	44.2587	161	0
1527884381.341782000	44.2591	103	1
1527884381.603945000	44.5213	388	1
1527884381.604031000	44.5214	262	1
1527884381.620491000	44.5378	87	0
1527884381.843247000	44.7606	255	0
1527884381.843576000	44.7609	148	0
1527884381.844662000	44.762	106	1
1527884381.848513000	44.7658	92	0
1527884381.848911000	44.7662	100	1
1527884381.849384000	44.7667	98	0
1527884381.849969000	44.7673	100	1
1527884382.018105000	44.9354	388	1
1527884382.018177000	44.9355	259	1
1527884382.034364000	44.9517	87	0
1527884382.251064000	45.1684	232	0
1527884382.251342000	45.1687	148	0
1527884382.252272000	45.1696	106	1
1527884382.255802000	45.1731	92	0
1527884382.256499000	45.1738	260	0
1527884382.256932000	45.1743	103	1
1527884382.429301000	45.3466	994	1
1527884382.429389000	45.3467	261	1
1527884382.445833000	45.3632	87	0
1527884382.667065000	45.5844	256	0
1527884382.667382000	45.5847	148	0
1527884382.668109000	45.5854	103	1
1527884382.670036000	45.5874	100	1
1527884382.671737000	45.5891	92	0
1527884382.672159000	45.5895	311	0
1527884382.672872000	45.5902	103	1
1527884382.918819000	45.8361	523	1
1527884382.918921000	45.8362	262	1
1527884382.935125000	45.8525	87	0
1527884382.939950000	45.8573	87	0
1527884383.150993000	46.0683	256	0
1527884383.151316000	46.0686	148	0
1527884383.152232000	46.0696	109	1
1527884383.155093000	46.0724	92	0
1527884383.155735000	46.0731	199	0
1527884383.155914000	46.0732	103	1
1527884383.204059000	46.1214	773	1
1527884383.204150000	46.1215	261	1
1527884383.220265000	46.1376	87	0
1527884383.430543000	46.3479	235	0
1527884383.430868000	46.3482	148	0
1527884383.431621000	46.3489	103	1
1527884383.431974000	46.3493	100	1
1527884383.434765000	46.3521	92	0
1527884383.435178000	46.3525	151	0
1527884383.435917000	46.3532	103	1
1527884383.492170000	46.4095	389	1
1527884383.492255000	46.4096	261	1
1527884383.508126000	46.4255	87	0
1527884383.723638000	46.641	256	0
1527884383.723920000	46.6412	148	0
1527884383.724948000	46.6423	106	1
1527884383.728835000	46.6462	92	0
1527884383.729160000	46.6465	207	0
1527884383.729935000	46.6473	103	1
1527884383.758975000	46.6763	92	0
1527884383.759995000	46.6773	100	1
1527884383.920579000	46.8379	462	1
1527884383.920666000	46.838	263	1
1527884383.937999000	46.8553	87	0
1527884384.151878000	47.0692	279	0
1527884384.152144000	47.0695	148	0
1527884384.153054000	47.0704	106	1
1527884384.155176000	47.0725	92	0
1527884384.155562000	47.0729	98	0
1527884384.156131000	47.0735	103	1
1527884384.310668000	47.228	391	1
1527884384.310734000	47.2281	259	1
1527884384.328741000	47.2461	87	0
1527884384.543942000	47.4613	328	0
1527884384.544274000	47.4616	148	0
1527884384.545013000	47.4623	103	1
1527884384.545983000	47.4633	100	1
1527884384.548138000	47.4655	92	0
1527884384.548527000	47.4659	223	0
1527884384.549079000	47.4664	103	1
1527884384.775520000	47.6928	389	1
1527884384.775581000	47.6929	262	1
1527884384.792883000	47.7102	87	0
1527884385.003721000	47.921	233	0
1527884385.003998000	47.9213	148	0
1527884385.005037000	47.9224	106	1
1527884385.008435000	47.9258	92	0
1527884385.008765000	47.9261	188	0
1527884385.009275000	47.9266	103	1
1527884385.103480000	48.0208	392	1
1527884385.103541000	48.0209	260	1
1527884385.121602000	48.0389	87	0
1527884385.330272000	48.2476	281	0
1527884385.330530000	48.2479	148	0
1527884385.331488000	48.2488	106	1
1527884385.335112000	48.2524	92	0
1527884385.335452000	48.2528	126	0
1527884385.336013000	48.2533	103	1
1527884385.358070000	48.2754	390	1
1527884385.358133000	48.2755	258	1
1527884385.373818000	48.2911	87	0
1527884385.587000000	48.5043	256	0
1527884385.587278000	48.5046	148	0
1527884385.588160000	48.5055	106	1
1527884385.590940000	48.5083	92	0
1527884385.591279000	48.5086	243	0
1527884385.592049000	48.5094	103	1
1527884385.771500000	48.6888	393	1
1527884385.771593000	48.6889	263	1
1527884385.787666000	48.705	87	0
1527884386.006776000	48.9241	289	0
1527884386.007108000	48.9244	148	0
1527884386.008308000	48.9256	106	1
1527884386.011047000	48.9284	92	0
1527884386.011330000	48.9287	174	0
1527884386.012062000	48.9294	103	1
1527884386.232370000	49.1497	393	1
1527884386.232459000	49.1498	258	1
1527884386.248422000	49.1657	87	0
1527884386.644802000	49.5621	255	0
1527884386.645094000	49.5624	148	0
1527884386.646149000	49.5635	106	1
1527884386.648658000	49.566	92	0
1527884386.649176000	49.5665	100	1
1527884386.649271000	49.5666	339	0
1527884386.650099000	49.5674	100	1
1527884386.665167000	49.5825	388	1
1527884386.665247000	49.5826	259	1
1527884386.682078000	49.5994	87	0
1527884386.888976000	49.8063	287	0
1527884386.889243000	49.8066	148	0
1527884386.890170000	49.8075	106	1
1527884386.893814000	49.8111	92	0
1527884386.894159000	49.8115	98	0
1527884386.894192000	49.8115	100	1
1527884386.895114000	49.8124	100	1
1527884387.072001000	49.9893	390	1
1527884387.072076000	49.9894	258	1
1527884387.089521000	50.0068	87	0
1527884387.299625000	50.217	235	0
1527884387.299949000	50.2173	148	0
1527884387.300746000	50.2181	106	1
1527884387.308014000	50.2253	92	0
1527884387.308132000	50.2255	100	1
1527884387.308402000	50.2257	176	0
1527884387.309143000	50.2265	100	1
1527884387.535721000	50.453	992	1
1527884387.535787000	50.4531	263	1
1527884387.552863000	50.4702	87	0
1527884387.855623000	50.773	437	1
1527884387.855706000	50.773	1412	1
1527884387.855733000	50.7731	1412	1
1527884387.855775000	50.7731	1412	1
1527884387.855815000	50.7731	244	1
1527884387.871561000	50.7889	87	0
1527884387.871848000	50.7892	90	0
1527884387.872265000	50.7896	106	1
1527884387.874132000	50.7915	87	0
1527884387.951605000	50.8689	255	0
1527884387.951894000	50.8692	148	0
1527884387.952779000	50.8701	106	1
1527884387.956114000	50.8734	92	0
1527884387.956691000	50.874	281	0
1527884387.957200000	50.8745	103	1
1527884387.980801000	50.8981	402	0
1527884387.981588000	50.8989	100	1
1527884387.987188000	50.9045	80	0
1527884387.988192000	50.9055	100	1
1527884388.036650000	50.954	778	1
1527884388.036712000	50.954	257	1
1527884388.055025000	50.9724	87	0
1527884388.266836000	51.1842	258	0
1527884388.267130000	51.1845	148	0
1527884388.267844000	51.1852	106	1
1527884388.270900000	51.1882	92	0
1527884388.271198000	51.1885	100	1
1527884388.271325000	51.1887	135	0
1527884388.272197000	51.1895	100	1
1527884388.730731000	51.6481	467	1
1527884388.730793000	51.6481	265	1
1527884388.749473000	51.6668	87	0
1527884388.964806000	51.8821	258	0
1527884388.965064000	51.8824	148	0
1527884388.965998000	51.8833	106	1
1527884388.968073000	51.8854	92	0
1527884388.968873000	51.8862	193	0
1527884388.969250000	51.8866	103	1
1527884388.980245000	51.8976	390	1
1527884388.980310000	51.8976	258	1
1527884388.997728000	51.9151	87	0
1527884389.247277000	52.1646	235	0
1527884389.247633000	52.165	148	0
1527884389.248393000	52.1657	106	1
1527884389.251176000	52.1685	92	0
1527884389.251533000	52.1689	178	0
1527884389.252238000	52.1696	103	1
1527884389.413592000	52.3309	393	1
1527884389.413710000	52.331	261	1
1527884389.429709000	52.347	87	0
1527884389.659590000	52.5769	304	0
1527884389.659926000	52.5773	148	0
1527884389.660706000	52.578	103	1
1527884389.661260000	52.5786	100	1
1527884389.665244000	52.5826	92	0
1527884389.665592000	52.5829	241	0
1527884389.666290000	52.5836	103	1
1527884390.066288000	52.9836	393	1
1527884390.066421000	52.9837	264	1
1527884390.083836000	53.0012	87	0
1527884390.483503000	53.4008	328	0
1527884390.483827000	53.4012	148	0
1527884390.484573000	53.4019	103	1
1527884390.485319000	53.4026	100	1
1527884390.488399000	53.4057	92	0
1527884390.488750000	53.4061	204	0
1527884390.489425000	53.4068	103	1
1527884390.578139000	53.4955	394	1
1527884390.578229000	53.4956	266	1
1527884390.594640000	53.512	87	0
1527884390.811848000	53.7292	278	0
1527884390.812110000	53.7294	148	0
1527884390.813075000	53.7304	106	1
1527884390.816526000	53.7339	92	0
1527884390.816896000	53.7342	152	0
1527884390.817409000	53.7347	103	1
1527884390.826343000	53.7437	387	1
1527884390.826395000	53.7437	258	1
1527884390.843135000	53.7605	87	0
1527884391.056292000	53.9736	232	0
1527884391.056683000	53.974	148	0
1527884391.057386000	53.9747	106	1
1527884391.060519000	53.9778	92	0
1527884391.060877000	53.9782	114	0
1527884391.061463000	53.9788	103	1
1527884391.280584000	54.1979	388	1
1527884391.280675000	54.198	261	1
1527884391.298005000	54.2153	87	0
1527884391.511004000	54.4283	256	0
1527884391.511264000	54.4286	148	0
1527884391.512413000	54.4297	106	1
1527884391.514915000	54.4322	92	0
1527884391.515210000	54.4325	116	0
1527884391.515418000	54.4327	103	1
1527884391.687864000	54.6052	389	1
1527884391.687958000	54.6053	261	1
1527884391.705126000	54.6225	87	0
1527884391.918057000	54.8354	287	0
1527884391.918405000	54.8357	148	0
1527884391.919066000	54.8364	103	1
1527884391.919383000	54.8367	100	1
1527884391.923170000	54.8405	92	0
1527884391.923502000	54.8408	100	1
1527884391.923517000	54.8408	110	0
1527884391.924393000	54.8417	100	1
1527884392.046955000	54.9643	389	1
1527884392.047036000	54.9644	261	1
1527884392.063314000	54.9806	87	0
1527884392.277047000	55.1944	233	0
1527884392.277399000	55.1947	148	0
1527884392.278149000	55.1955	103	1
1527884392.278453000	55.1958	100	1
1527884392.280316000	55.1976	92	0
1527884392.280647000	55.198	193	0
1527884392.281461000	55.1988	103	1
1527884392.391671000	55.309	994	1
1527884392.391740000	55.3091	259	1
1527884392.409266000	55.3266	87	0
1527884392.813368000	55.7307	307	0
1527884392.813677000	55.731	148	0
1527884392.814741000	55.7321	106	1
1527884392.817052000	55.7344	92	0
1527884392.817340000	55.7347	322	0
1527884392.817521000	55.7348	103	1
1527884392.980019000	55.8973	526	1
1527884392.980097000	55.8974	258	1
1527884392.996737000	55.9141	87	0
1527884393.242404000	56.1597	235	0
1527884393.242731000	56.1601	148	0
1527884393.243478000	56.1608	103	1
1527884393.244464000	56.1618	100	1
1527884393.246009000	56.1633	92	0
1527884393.246494000	56.1638	100	1
1527884393.246797000	56.1641	163	0
1527884393.247463000	56.1648	100	1
1527884393.410110000	56.3274	773	1
1527884393.410211000	56.3275	264	1
1527884393.426688000	56.344	87	0
1527884393.637823000	56.5552	255	0
1527884393.638081000	56.5554	148	0
1527884393.639032000	56.5564	106	1
1527884393.642672000	56.56	92	0
1527884393.643024000	56.5604	328	0
1527884393.643586000	56.5609	103	1
1527884393.726814000	56.6441	461	1
1527884393.726881000	56.6442	258	1
1527884393.744200000	56.6615	87	0
1527884394.143266000	57.0606	235	0
1527884394.143526000	57.0609	148	0
1527884394.144679000	57.062	106	1
1527884394.147832000	57.0652	92	0
1527884394.148118000	57.0654	157	0
1527884394.148543000	57.0659	103	1
1527884394.288961000	57.2063	394	1
1527884394.289023000	57.2064	265	1
1527884394.305496000	57.2228	87	0
1527884394.557460000	57.4748	258	0
1527884394.557713000	57.475	148	0
1527884394.558710000	57.476	106	1
1527884394.560257000	57.4776	92	0
1527884394.560547000	57.4779	100	1
1527884394.560657000	57.478	261	0
1527884394.561556000	57.4789	100	1
1527884394.709010000	57.6263	393	1
1527884394.709100000	57.6264	263	1
1527884394.725616000	57.6429	87	0
1527884394.940156000	57.8575	255	0
1527884394.940430000	57.8578	148	0
1527884394.941384000	57.8587	106	1
1527884394.944264000	57.8616	92	0
1527884394.944625000	57.862	135	0
1527884394.944680000	57.862	100	1
1527884394.945578000	57.8629	100	1
1527884395.209334000	58.1267	388	1
1527884395.209408000	58.1267	263	1
1527884395.225581000	58.1429	87	0
1527884395.436931000	58.3543	233	0
1527884395.437198000	58.3545	148	0
1527884395.438162000	58.3555	106	1
1527884395.442123000	58.3595	92	0
1527884395.442463000	58.3598	261	0
1527884395.442595000	58.3599	103	1
1527884395.469087000	58.3864	391	1
1527884395.469149000	58.3865	260	1
1527884395.485345000	58.4027	87	0
1527884395.697681000	58.615	256	0
1527884395.697994000	58.6153	148	0
1527884395.698975000	58.6163	106	1
1527884395.703114000	58.6204	92	0
1527884395.703453000	58.6208	254	0
1527884395.703913000	58.6212	103	1
1527884395.786738000	58.7041	388	1
1527884395.786830000	58.7042	258	1
1527884395.803263000	58.7206	87	0
1527884395.807463000	58.7248	87	0
1527884396.210156000	59.1275	281	0
1527884396.210418000	59.1277	148	0
1527884396.211524000	59.1289	109	1
1527884396.213913000	59.1312	92	0
1527884396.214271000	59.1316	155	0
1527884396.214806000	59.1321	103	1
1527884396.461252000	59.3786	389	1
1527884396.461314000	59.3786	265	1
1527884396.477431000	59.3948	87	0
1527884396.705368000	59.6227	326	0
1527884396.705670000	59.623	148	0
1527884396.706756000	59.6241	106	1
1527884396.709261000	59.6266	92	0
1527884396.709556000	59.6269	111	0
1527884396.709739000	59.6271	103	1
1527884396.774994000	59.6923	389	1
1527884396.775076000	59.6924	259	1
1527884396.790687000	59.708	87	0
1527884396.795262000	59.7126	87	0
1527884397.187654000	60.105	281	0
1527884397.187910000	60.1052	148	0
1527884397.188845000	60.1062	109	1
1527884397.190740000	60.1081	92	0
1527884397.191136000	60.1085	228	0
1527884397.191713000	60.109	103	1
1527884397.196776000	60.1141	390	1
1527884397.196867000	60.1142	260	1
1527884397.214477000	60.1318	87	0
1527884397.436121000	60.3534	235	0
1527884397.436452000	60.3538	148	0
1527884397.437218000	60.3545	106	1
1527884397.440199000	60.3575	92	0
1527884397.440515000	60.3578	230	0
1527884397.440717000	60.358	103	1
1527884397.475848000	60.3932	996	1
1527884397.475942000	60.3933	261	1
1527884397.493587000	60.4109	87	0
1527884397.706406000	60.6237	256	0
1527884397.706727000	60.6241	148	0
1527884397.707813000	60.6251	106	1
1527884397.711104000	60.6284	92	0
1527884397.711419000	60.6287	272	0
1527884397.711840000	60.6292	103	1
1527884397.961148000	60.8785	389	1
1527884397.961213000	60.8785	261	1
1527884397.977502000	60.8948	87	0
1527884398.189194000	61.1065	287	0
1527884398.189455000	61.1068	148	0
1527884398.190398000	61.1077	106	1
1527884398.193543000	61.1109	92	0
1527884398.193817000	61.1111	100	1
1527884398.193835000	61.1112	164	0
1527884398.194763000	61.1121	100	1
1527884398.421612000	61.3389	527	1
1527884398.421687000	61.339	262	1
1527884398.438085000	61.3554	87	0
1527884398.664749000	61.5821	255	0
1527884398.665010000	61.5823	148	0
1527884398.666210000	61.5835	106	1
1527884398.668814000	61.5861	92	0
1527884398.669106000	61.5864	273	0
1527884398.670147000	61.5875	103	1
1527884398.803346000	61.7207	775	1
1527884398.803438000	61.7208	259	1
1527884398.820194000	61.7375	87	0
1527884398.835195000	61.7525	87	0
1527884399.039057000	61.9564	282	0
1527884399.039340000	61.9567	148	0
1527884399.040261000	61.9576	109	1
1527884399.043110000	61.9604	92	0
1527884399.043468000	61.9608	265	0
1527884399.044091000	61.9614	103	1
1527884399.301288000	62.2186	460	1
1527884399.301348000	62.2187	261	1
1527884399.317875000	62.2352	87	0
1527884399.531379000	62.4487	258	0
1527884399.531685000	62.449	148	0
1527884399.532554000	62.4499	106	1
1527884399.536578000	62.4539	92	0
1527884399.536830000	62.4542	100	1
1527884399.536877000	62.4542	122	0
1527884399.537829000	62.4552	100	1
1527884399.930472000	62.8478	393	1
1527884399.930549000	62.8479	268	1
1527884399.949088000	62.8664	87	0
1527884400.160764000	63.0781	235	0
1527884400.161039000	63.0784	148	0
1527884400.161990000	63.0793	106	1
1527884400.165345000	63.0827	92	0
1527884400.165722000	63.083	106	0
1527884400.165904000	63.0832	103	1
1527884400.278720000	63.196	390	1
1527884400.278806000	63.1961	262	1
1527884400.294539000	63.2119	87	0
1527884400.508100000	63.4254	256	0
1527884400.508432000	63.4258	148	0
1527884400.509113000	63.4264	103	1
1527884400.509876000	63.4272	100	1
1527884400.511085000	63.4284	92	0
1527884400.511440000	63.4288	212	0
1527884400.511921000	63.4292	103	1
1527884400.644719000	63.562	388	1
1527884400.644812000	63.5621	261	1
1527884400.661969000	63.5793	87	0
1527884400.876934000	63.7943	235	0
1527884400.877219000	63.7945	148	0
1527884400.878096000	63.7954	106	1
1527884400.880689000	63.798	92	0
1527884400.880946000	63.7983	100	1
1527884400.880990000	63.7983	315	0
1527884400.881954000	63.7993	100	1
1527884401.092509000	64.0098	393	1
1527884401.092605000	64.0099	260	1
1527884401.111129000	64.0285	87	0
1527884401.324715000	64.242	258	0
1527884401.324973000	64.2423	148	0
1527884401.325980000	64.2433	106	1
1527884401.328278000	64.2456	92	0
1527884401.328689000	64.246	224	0
1527884401.329232000	64.2466	103	1
1527884401.518591000	64.4359	390	1
1527884401.518653000	64.436	262	1
1527884401.534662000	64.452	87	0
1527884402.065864000	64.9832	258	0
1527884402.066149000	64.9835	148	0
1527884402.067091000	64.9844	106	1
1527884402.069036000	64.9864	92	0
1527884402.069415000	64.9867	101	0
1527884402.069979000	64.9873	103	1
1527884402.136602000	65.0539	394	1
1527884402.136669000	65.054	264	1
1527884402.154178000	65.0715	87	0
1527884402.555563000	65.4729	302	0
1527884402.555850000	65.4732	148	0
1527884402.556817000	65.4741	106	1
1527884402.559184000	65.4765	92	0
1527884402.559537000	65.4769	206	0
1527884402.560117000	65.4774	103	1
1527884402.757463000	65.6748	393	1
1527884402.757525000	65.6749	263	1
1527884402.774568000	65.6919	87	0
1527884402.991489000	65.9088	305	0
1527884402.991770000	65.9091	148	0
1527884402.992714000	65.91	106	1
1527884402.996698000	65.914	92	0
1527884402.997058000	65.9144	257	0
1527884402.997112000	65.9144	100	1
1527884402.998026000	65.9154	100	1
1527884403.052326000	65.9697	995	1
1527884403.052418000	65.9697	258	1
1527884403.068899000	65.9862	87	0
1527884403.301964000	66.2193	235	0
1527884403.302232000	66.2196	148	0
1527884403.303291000	66.2206	106	1
1527884403.306054000	66.2234	92	0
1527884403.306527000	66.2239	296	0
1527884403.307041000	66.2244	103	1
1527884403.333195000	66.2505	390	1
1527884403.333280000	66.2506	259	1
1527884403.349507000	66.2668	87	0
1527884403.568271000	66.4856	304	0
1527884403.568537000	66.4859	148	0
1527884403.569492000	66.4868	106	1
1527884403.573483000	66.4908	92	0
1527884403.573895000	66.4912	278	0
1527884403.574153000	66.4915	103	1
1527884403.765453000	66.6828	524	1
1527884403.765531000	66.6829	259	1
1527884403.781452000	66.6988	87	0
1527884403.999775000	66.9171	235	0
1527884404.000105000	66.9174	148	0
1527884404.000857000	66.9182	103	1
1527884404.001175000	66.9185	100	1
1527884404.004185000	66.9215	92	0
1527884404.004553000	66.9219	168	0
1527884404.005091000	66.9224	103	1
1527884404.112515000	67.0298	773	1
1527884404.112602000	67.0299	258	1
1527884404.129161000	67.0465	87	0
1527884404.344663000	67.262	232	0
1527884404.344993000	67.2623	148	0
1527884404.345656000	67.263	103	1
1527884404.346287000	67.2636	100	1
1527884404.347880000	67.2652	92	0
1527884404.348097000	67.2654	100	1
1527884404.348254000	67.2656	263	0
1527884404.349110000	67.2664	100	1
1527884404.416316000	67.3336	465	1
1527884404.416408000	67.3337	262	1
1527884404.434312000	67.3516	87	0
1527884404.663207000	67.5805	312	0
1527884404.663535000	67.5809	148	0
1527884404.664502000	67.5818	106	1
1527884404.669532000	67.5869	92	0
1527884404.669900000	67.5872	147	0
1527884404.670322000	67.5876	103	1
1527884404.752592000	67.6699	390	1
1527884404.752653000	67.67	263	1
1527884404.769301000	67.6866	87	0
1527884405.170587000	68.0879	233	0
1527884405.170854000	68.0882	148	0
1527884405.171822000	68.0891	106	1
1527884405.174500000	68.0918	92	0
1527884405.174922000	68.0922	140	0
1527884405.175154000	68.0925	103	1
1527884405.212214000	68.1295	393	1
1527884405.212305000	68.1296	261	1
1527884405.228561000	68.1459	87	0
1527884405.301489000	68.2188	303	1
1527884405.301585000	68.2189	1412	1
1527884405.301624000	68.219	1412	1
1527884405.301652000	68.219	1412	1
1527884405.301688000	68.219	827	1
1527884405.319524000	68.2369	87	0
1527884405.444060000	68.3614	283	0
1527884405.444332000	68.3617	148	0
1527884405.445428000	68.3628	109	1
1527884405.445582000	68.3629	92	0
1527884405.446221000	68.3635	278	0
1527884405.446274000	68.3636	100	1
1527884405.447178000	68.3645	100	1
1527884405.617786000	68.5351	425	0
1527884405.618688000	68.536	100	1
1527884405.627785000	68.5451	80	0
1527884405.628296000	68.5456	100	1
1527884405.644301000	68.5616	394	1
1527884405.644362000	68.5617	317	1
1527884405.662286000	68.5796	87	0
1527884405.876239000	68.7936	233	0
1527884405.876594000	68.7939	148	0
1527884405.877310000	68.7946	106	1
1527884405.879727000	68.7971	92	0
1527884405.880085000	68.7974	192	0
1527884405.880304000	68.7976	103	1
1527884408.304103000	71.2214	370	1
1527884408.304180000	71.2215	1412	1
1527884408.304219000	71.2215	1412	1
1527884408.304272000	71.2216	1412	1
1527884408.304294000	71.2216	1412	1
1527884408.304316000	71.2216	1412	1
1527884408.304357000	71.2217	1412	1
1527884408.304394000	71.2217	1412	1
1527884408.304422000	71.2217	1412	1
1527884408.304459000	71.2218	1412	1
1527884408.304492000	71.2218	1412	1
1527884408.304548000	71.2219	1412	1
1527884408.304584000	71.2219	1412	1
1527884408.304606000	71.2219	1412	1
1527884408.304666000	71.222	777	1
1527884408.321272000	71.2386	87	0
1527884408.324168000	71.2415	87	0
1527884408.639611000	71.5569	396	0
1527884408.640591000	71.5579	106	1
1527884408.646448000	71.5638	80	0
1527884408.647591000	71.5649	100	1
1527884408.989794000	71.9071	392	1
1527884408.989868000	71.9072	223	1
1527884409.005683000	71.923	87	0
1527884409.224483000	72.1418	256	0
1527884409.224765000	72.1421	148	0
1527884409.225713000	72.143	106	1
1527884409.229482000	72.1468	92	0
1527884409.229852000	72.1472	337	0
1527884409.230595000	72.1479	103	1
1527884409.402220000	72.3195	393	1
1527884409.402317000	72.3196	441	1
1527884409.419259000	72.3366	87	0
1527884409.629226000	72.5466	302	0
1527884409.629515000	72.5468	148	0
1527884409.630184000	72.5475	106	1
1527884409.633940000	72.5513	92	0
1527884409.634581000	72.5519	253	0
1527884409.634630000	72.552	100	1
1527884409.635615000	72.5529	100	1
1527884410.194080000	73.1114	994	1
1527884410.194173000	73.1115	259	1
1527884410.210865000	73.1282	87	0
1527884410.422240000	73.3396	302	0
1527884410.422495000	73.3398	148	0
1527884410.423640000	73.341	106	1
1527884410.426704000	73.344	92	0
1527884410.427087000	73.3444	131	0
1527884410.427649000	73.345	103	1
1527884410.514319000	73.4316	525	1
1527884410.514388000	73.4317	260	1
1527884410.530287000	73.4476	87	0
1527884410.931442000	73.8488	302	0
1527884410.931718000	73.849	148	0
1527884410.932686000	73.85	106	1
1527884410.937537000	73.8549	92	0
1527884410.938305000	73.8556	112	0
1527884410.938781000	73.8561	103	1
1527884411.106697000	74.024	777	1
1527884411.106785000	74.0241	266	1
1527884411.136778000	74.0541	777	1
1527884411.148197000	74.0655	87	0
1527884411.153173000	74.0705	87	0
1527884411.361107000	74.2784	235	0
1527884411.361390000	74.2787	148	0
1527884411.362264000	74.2796	109	1
1527884411.364176000	74.2815	92	0
1527884411.364530000	74.2819	283	0
1527884411.364822000	74.2821	103	1
1527884411.481613000	74.3989	462	1
1527884411.481683000	74.399	259	1
1527884411.498518000	74.4158	87	0
1527884411.601316000	74.5186	303	1
1527884411.601398000	74.5187	1412	1
1527884411.601423000	74.5188	1412	1
1527884411.601445000	74.5188	1412	1
1527884411.601493000	74.5188	250	1
1527884411.617463000	74.5348	87	0
1527884411.620598000	74.5379	87	0
1527884411.716392000	74.6337	256	0
1527884411.716701000	74.634	148	0
1527884411.717744000	74.6351	112	1
1527884411.720935000	74.6383	92	0
1527884411.721228000	74.6386	97	0
1527884411.721788000	74.6391	103	1
1527884411.724075000	74.6414	376	0
1527884411.724772000	74.6421	100	1
1527884411.730324000	74.6477	80	0
1527884411.730876000	74.6482	100	1
1527884411.895185000	74.8125	391	1
1527884411.895245000	74.8126	317	1
1527884411.911748000	74.8291	87	0
1527884412.265657000	75.183	286	0
1527884412.265910000	75.1832	148	0
1527884412.266849000	75.1842	106	1
1527884412.270072000	75.1874	92	0
1527884412.270764000	75.1881	100	1
1527884412.270969000	75.1883	109	0
1527884412.271764000	75.1891	100	1
1527884412.314975000	75.2323	388	1
1527884412.315049000	75.2324	441	1
1527884412.331775000	75.2491	87	0
1527884412.542550000	75.4599	310	0
1527884412.542808000	75.4601	148	0
1527884412.543933000	75.4613	106	1
1527884412.548995000	75.4663	92	0
1527884412.549302000	75.4666	295	0
1527884412.549777000	75.4671	103	1
1527884412.737724000	75.6551	391	1
1527884412.737804000	75.6551	317	1
1527884412.755030000	75.6724	87	0
1527884412.966188000	75.8835	231	0
1527884412.966520000	75.8838	148	0
1527884412.967367000	75.8847	106	1
1527884412.970394000	75.8877	92	0
1527884412.970785000	75.8881	262	0
1527884412.970840000	75.8882	100	1
1527884412.971803000	75.8891	100	1
1527884413.345089000	76.2624	387	1
1527884413.345174000	76.2625	259	1
1527884413.361730000	76.2791	87	0
1527884413.572237000	76.4896	256	0
1527884413.572494000	76.4898	148	0
1527884413.573618000	76.4909	106	1
1527884413.575681000	76.493	92	0
1527884413.575995000	76.4933	215	0
1527884413.576830000	76.4942	103	1
1527884413.699448000	76.6168	389	1
1527884413.699537000	76.6169	260	1
1527884413.715897000	76.6332	87	0
1527884413.720532000	76.6379	87	0
1527884414.116100000	77.0334	231	0
1527884414.116505000	77.0338	148	0
1527884414.117303000	77.0346	109	1
1527884414.120926000	77.0383	92	0
1527884414.121294000	77.0386	160	0
1527884414.121851000	77.0392	103	1
1527884414.254221000	77.1715	391	1
1527884414.254279000	77.1716	261	1
1527884414.271022000	77.1883	87	0
1527884414.672141000	77.5895	256	0
1527884414.672414000	77.5897	148	0
1527884414.673562000	77.5909	106	1
1527884414.675953000	77.5933	92	0
1527884414.676435000	77.5938	204	0
1527884414.677040000	77.5944	103	1
1527884417.552465000	80.4698	389	1
1527884417.552552000	80.4699	260	1
1527884417.570086000	80.4874	87	0
1527884417.982318000	80.8996	279	0
1527884417.982640000	80.9	148	0
1527884417.983690000	80.901	106	1
1527884417.988580000	80.9059	92	0
1527884417.989040000	80.9064	179	0
1527884417.989110000	80.9064	100	1
1527884417.990090000	80.9074	100	1
1527884418.008738000	80.9261	392	1
1527884418.008800000	80.9261	280	1
1527884418.024110000	80.9414	87	0
1527884418.241296000	81.1586	281	0
1527884418.241625000	81.159	148	0
1527884418.242405000	81.1597	106	1
1527884418.247438000	81.1648	92	0
1527884418.247859000	81.1652	223	0
1527884418.248424000	81.1658	103	1
1527884418.265258000	81.1826	995	1
1527884418.265347000	81.1827	262	1
1527884418.284166000	81.2015	87	0
1527884418.289051000	81.2064	87	0
1527884418.493673000	81.411	329	0
1527884418.493950000	81.4113	148	0
1527884418.494866000	81.4122	109	1
1527884418.497666000	81.415	92	0
1527884418.498078000	81.4154	211	0
1527884418.498239000	81.4156	100	1
1527884418.499140000	81.4165	100	1
1527884418.534246000	81.4516	528	1
1527884418.534336000	81.4517	260	1
1527884418.550502000	81.4678	87	0
1527884418.767623000	81.685	281	0
1527884418.767904000	81.6852	148	0
1527884418.768848000	81.6862	106	1
1527884418.771690000	81.689	92	0
1527884418.771981000	81.6893	160	0
1527884418.772160000	81.6895	103	1
1527884421.585742000	84.5031	777	1
1527884421.585832000	84.5032	259	1
1527884421.603361000	84.5207	87	0
1527884421.909025000	84.8264	258	0
1527884421.909307000	84.8266	148	0
1527884421.910397000	84.8277	106	1
1527884421.913490000	84.8308	92	0
1527884421.914360000	84.8317	100	1
1527884421.915131000	84.8325	217	0
1527884421.915639000	84.833	100	1
1527884422.025759000	84.9431	462	1
1527884422.025846000	84.9432	280	1
1527884422.039211000	84.9565	100	0
1527884422.040335000	84.9577	100	1
1527884422.042668000	84.96	87	0
1527884422.288032000	85.2054	235	0
1527884422.288321000	85.2056	148	0
1527884422.290389000	85.2077	106	1
1527884422.292142000	85.2095	92	0
1527884422.292436000	85.2098	170	0
1527884422.293336000	85.2107	103	1
1527884422.395396000	85.3127	389	1
1527884422.395480000	85.3128	261	1
1527884422.412119000	85.3294	87	0
1527884422.624653000	85.542	256	0
1527884422.624931000	85.5423	148	0
1527884422.625828000	85.5432	106	1
1527884422.628689000	85.546	92	0
1527884422.629074000	85.5464	108	0
1527884422.629595000	85.5469	103	1
1527884422.820585000	85.7379	388	1
1527884422.820655000	85.738	259	1
1527884422.837268000	85.7546	87	0
1527884423.051872000	85.9692	232	0
1527884423.052152000	85.9695	148	0
1527884423.053221000	85.9705	106	1
1527884423.054767000	85.9721	92	0
1527884423.055189000	85.9725	171	0
1527884423.055405000	85.9727	103	1
1527884423.236559000	86.1539	388	1
1527884423.236654000	86.154	259	1
1527884423.257007000	86.1743	87	0
1527884423.480151000	86.3975	312	0
1527884423.480403000	86.3977	148	0
1527884423.481452000	86.3988	106	1
1527884423.485115000	86.4024	92	0
1527884423.485413000	86.4027	100	1
1527884423.485490000	86.4028	128	0
1527884423.486404000	86.4037	100	1
1527884423.651000000	86.5683	393	1
1527884423.651091000	86.5684	263	1
1527884423.667173000	86.5845	87	0
1527884423.673463000	86.5908	87	0
1527884423.883249000	86.8006	284	0
1527884423.883530000	86.8009	148	0
1527884423.884496000	86.8018	109	1
1527884423.887012000	86.8043	92	0
1527884423.887515000	86.8048	100	1
1527884423.887668000	86.805	173	0
1527884423.888426000	86.8058	100	1
1527884423.976480000	86.8938	389	1
1527884423.976540000	86.8939	259	1
1527884423.994325000	86.9117	87	0
1527884424.212924000	87.1303	232	0
1527884424.213201000	87.1305	148	0
1527884424.214276000	87.1316	106	1
1527884424.220569000	87.1379	92	0
1527884424.220922000	87.1382	276	0
1527884424.221536000	87.1389	103	1
1527884424.392728000	87.3101	388	1
1527884424.392789000	87.3101	262	1
1527884424.411508000	87.3288	87	0
1527884424.641016000	87.5583	258	0
1527884424.641355000	87.5587	148	0
1527884424.642307000	87.5596	106	1
1527884424.643268000	87.5606	92	0
1527884424.643533000	87.5609	100	1
1527884424.643642000	87.561	265	0
1527884424.644454000	87.5618	100	1
1527884424.831458000	87.7488	389	1
1527884424.831582000	87.7489	260	1
1527884424.847862000	87.7652	87	0
1527884425.060597000	87.9779	232	0
1527884425.060947000	87.9783	148	0
1527884425.061682000	87.979	106	1
1527884425.065743000	87.9831	92	0
1527884425.066170000	87.9835	213	0
1527884425.066582000	87.9839	103	1
1527884425.281071000	88.1984	388	1
1527884425.281137000	88.1985	260	1
1527884425.297059000	88.2144	87	0
1527884425.512280000	88.4296	256	0
1527884425.512604000	88.4299	148	0
1527884425.513520000	88.4308	106	1
1527884425.517274000	88.4346	92	0
1527884425.517542000	88.4349	100	1
1527884425.517619000	88.4349	144	0
1527884425.518529000	88.4359	100	1
1527884425.730890000	88.6482	392	1
1527884425.730978000	88.6483	261	1
1527884425.747848000	88.6652	87	0
1527884425.751639000	88.669	87	0
1527884425.963884000	88.8812	256	0
1527884425.964682000	88.882	148	0
1527884425.964915000	88.8822	106	1
1527884425.965029000	88.8824	92	0
1527884425.965388000	88.8827	276	0
1527884425.965721000	88.883	106	1
1527884426.145974000	89.0633	991	1
1527884426.146040000	89.0634	260	1
1527884426.163372000	89.0807	87	0
1527884426.557924000	89.4753	302	0
1527884426.558238000	89.4756	148	0
1527884426.559252000	89.4766	106	1
1527884426.562383000	89.4797	92	0
1527884426.562573000	89.4799	100	1
1527884426.562778000	89.4801	329	0
1527884426.563591000	89.4809	100	1
1527884426.755040000	89.6724	527	1
1527884426.755101000	89.6724	441	1
1527884426.771243000	89.6886	87	0
1527884426.994121000	89.9114	305	0
1527884426.994387000	89.9117	148	0
1527884426.995279000	89.9126	106	1
1527884426.997525000	89.9149	92	0
1527884426.997937000	89.9153	324	0
1527884426.998610000	89.9159	103	1
1527884428.598562000	91.5159	755	1
1527884428.598647000	91.516	1412	1
1527884428.598672000	91.516	1412	1
1527884428.598719000	91.516	1412	1
1527884428.598738000	91.5161	557	1
1527884428.615331000	91.5327	87	0
1527884428.725103000	91.6424	414	0
1527884428.726328000	91.6437	103	1
1527884428.733455000	91.6508	80	0
1527884428.734340000	91.6517	100	1
1527884428.797649000	91.715	467	1
1527884428.797739000	91.7151	262	1
1527884428.814506000	91.7318	87	0
1527884429.027818000	91.9451	278	0
1527884429.028076000	91.9454	148	0
1527884429.029128000	91.9465	106	1
1527884429.032592000	91.9499	92	0
1527884429.033323000	91.9507	100	1
1527884429.033532000	91.9509	278	0
1527884429.034311000	91.9516	100	1
1527884429.227184000	92.1445	392	1
1527884429.227245000	92.1446	267	1
1527884429.244274000	92.1616	87	0
1527884429.644330000	92.5617	256	0
1527884429.644636000	92.562	148	0
1527884429.645349000	92.5627	106	1
1527884429.648994000	92.5663	92	0
1527884429.649370000	92.5667	100	1
1527884429.649717000	92.567	163	0
1527884429.650344000	92.5677	100	1
1527884429.778611000	92.6959	389	1
1527884429.778688000	92.696	441	1
1527884429.795282000	92.7126	87	0
1527884430.192845000	93.1102	235	0
1527884430.193105000	93.1104	148	0
1527884430.194102000	93.1114	106	1
1527884430.197426000	93.1148	92	0
1527884430.198108000	93.1154	129	0
1527884430.198503000	93.1158	103	1
1527884430.411770000	93.3291	394	1
1527884430.411858000	93.3292	386	1
1527884430.428255000	93.3456	87	0
1527884430.658323000	93.5757	312	0
1527884430.658681000	93.576	148	0
1527884430.659398000	93.5767	106	1
1527884430.662046000	93.5794	92	0
1527884430.662400000	93.5797	335	0
1527884430.662406000	93.5797	100	1
1527884430.663420000	93.5807	100	1
1527884430.820827000	93.7382	392	1
1527884430.820925000	93.7383	268	1
1527884430.837816000	93.7551	87	0
1527884431.049267000	93.9666	284	0
1527884431.049528000	93.9669	148	0
1527884431.050527000	93.9679	106	1
1527884431.053269000	93.9706	92	0
1527884431.054128000	93.9715	309	0
1527884431.054618000	93.9719	103	1
1527884431.249930000	94.1673	392	1
1527884431.249992000	94.1673	263	1
1527884431.265786000	94.1831	87	0
1527884431.480052000	94.3974	256	0
1527884431.480569000	94.3979	148	0
1527884431.481103000	94.3984	103	1
1527884431.481429000	94.3988	100	1
1527884431.484986000	94.4023	92	0
1527884431.485373000	94.4027	112	0
1527884431.485476000	94.4028	100	1
1527884431.486455000	94.4038	100	1
1527884431.595420000	94.5127	370	1
1527884431.595515000	94.5128	1412	1
1527884431.595539000	94.5129	1412	1
1527884431.595578000	94.5129	1412	1
1527884431.595600000	94.5129	1412	1
1527884431.595638000	94.513	764	1
1527884431.610889000	94.5282	87	0
1527884431.617236000	94.5346	87	0
1527884431.691476000	94.6088	946	1
1527884431.691559000	94.6089	266	1
1527884431.708207000	94.6255	87	0
1527884431.721754000	94.6391	375	0
1527884431.722534000	94.6399	103	1
1527884431.727622000	94.6449	80	0
1527884431.728467000	94.6458	100	1
1527884431.932562000	94.8499	243	0
1527884431.932900000	94.8502	148	0
1527884431.933607000	94.8509	100	1
1527884431.934479000	94.8518	100	1
1527884431.937029000	94.8544	92	0
1527884431.937378000	94.8547	254	0
1527884431.937531000	94.8549	103	1
1527884432.170592000	95.0879	392	1
1527884432.170660000	95.088	265	1
1527884432.187108000	95.1044	87	0
1527884432.593291000	95.5106	279	0
1527884432.593568000	95.5109	148	0
1527884432.594552000	95.5119	106	1
1527884432.595856000	95.5132	92	0
1527884432.596263000	95.5136	115	0
1527884432.596888000	95.5142	103	1
1527884432.671337000	95.5887	525	1
1527884432.671398000	95.5887	269	1
1527884432.687106000	95.6044	87	0
1527884432.904213000	95.8215	278	0
1527884432.904468000	95.8218	148	0
1527884432.905619000	95.8229	106	1
1527884432.906960000	95.8243	92	0
1527884432.907250000	95.8246	107	0
1527884432.907691000	95.825	103	1
1527884432.912131000	95.8295	776	1
1527884432.912191000	95.8295	264	1
1527884432.930219000	95.8475	87	0
1527884433.140245000	96.0576	303	0
1527884433.140558000	96.0579	148	0
1527884433.141570000	96.0589	106	1
1527884433.144283000	96.0616	92	0
1527884433.144573000	96.0619	100	1
1527884433.144615000	96.0619	181	0
1527884433.145548000	96.0629	100	1
1527884433.323248000	96.2406	461	1
1527884433.323307000	96.2406	265	1
1527884433.340365000	96.2577	87	0
1527884433.574636000	96.492	256	0
1527884433.574976000	96.4923	148	0
1527884433.575752000	96.4931	106	1
1527884433.578330000	96.4957	92	0
1527884433.578593000	96.4959	100	1
1527884433.578757000	96.4961	113	0
1527884433.579605000	96.4969	100	1
1527884433.787994000	96.7053	389	1
1527884433.788086000	96.7054	265	1
1527884433.804034000	96.7214	87	0
1527884434.014003000	96.9313	233	0
1527884434.014327000	96.9317	148	0
1527884434.015132000	96.9325	106	1
1527884434.018134000	96.9355	92	0
1527884434.018487000	96.9358	143	0
1527884434.018731000	96.9361	103	1
1527884434.234939000	97.1523	392	1
1527884434.235026000	97.1524	267	1
1527884434.251870000	97.1692	87	0
1527884434.471493000	97.3888	235	0
1527884434.471780000	97.3891	148	0
1527884434.472646000	97.39	106	1
1527884434.477276000	97.3946	92	0
1527884434.477670000	97.395	150	0
1527884434.477685000	97.395	100	1
1527884434.478627000	97.396	100	1
1527884434.706709000	97.624	394	1
1527884434.706784000	97.6241	262	1
1527884434.722719000	97.64	87	0
1527884434.942432000	97.8598	304	0
1527884434.942779000	97.8601	148	0
1527884434.943655000	97.861	106	1
1527884434.946074000	97.8634	92	0
1527884434.946442000	97.8638	253	0
1527884434.946695000	97.864	103	1
1527884435.137278000	98.0546	390	1
1527884435.137374000	98.0547	267	1
1527884435.152913000	98.0702	87	0
1527884435.172906000	98.0902	87	0
1527884435.384599000	98.3019	233	0
1527884435.384880000	98.3022	148	0
1527884435.385771000	98.3031	109	1
1527884435.389539000	98.3069	92	0
1527884435.389834000	98.3072	272	0
1527884435.390680000	98.308	103	1
1527884435.610072000	98.5274	392	1
1527884435.610163000	98.5275	379	1
1527884435.626398000	98.5437	87	0
1527884435.844882000	98.7622	258	0
1527884435.845164000	98.7625	148	0
1527884435.846233000	98.7636	106	1
1527884435.849747000	98.7671	92	0
1527884435.850167000	98.7675	168	0
1527884435.850828000	98.7682	103	1
1527884435.884197000	98.8015	92	0
1527884435.884780000	98.8021	100	1
1527884436.041101000	98.9584	390	1
1527884436.041192000	98.9585	379	1
1527884436.061014000	98.9783	87	0
1527884436.289081000	99.2064	289	0
1527884436.289669000	99.207	148	0
1527884436.290145000	99.2075	103	1
1527884436.290722000	99.208	100	1
1527884436.294639000	99.212	92	0
1527884436.295069000	99.2124	282	0
1527884436.295725000	99.2131	103	1
1527884436.813198000	99.7305	390	1
[truncated: 303 more rows]
