# Supplementary material for: Method for multi-task learning fusion network traffic classification to address small sample labels
Source: Sci Rep. 2024 Jan 30;14:2518. doi: 10.1038/s41598-024-51933-8 (PMC10827795; doi:10.1038/s41598-024-51933-8)
Supplement: Supplementary file 2 — Supplementary Information 2. [file 41598_2024_51933_MOESM2_ESM.zip › QUIC Dataset/QUIC Dataset/pretraining/Google Doc/GoogleDoc-1030.txt]

1527854025.357120000	0	296	1
1527854025.373278000	0.0161579	87	0
1527854025.616239000	0.259119	325	0
1527854025.616342000	0.259222	1412	0
1527854025.616511000	0.259391	1412	0
1527854025.616623000	0.259503	1412	0
1527854025.616687000	0.259567	180	0
1527854025.616843000	0.259723	1412	0
1527854025.616951000	0.259831	1412	0
1527854025.617241000	0.260121	1412	0
1527854025.617386000	0.260266	821	0
1527854025.617731000	0.260611	1412	0
1527854025.618036000	0.260916	1412	0
1527854025.618146000	0.261026	695	0
1527854025.618526000	0.261406	130	1
1527854025.619456000	0.262336	1412	0
1527854025.619703000	0.262583	1412	0
1527854025.619987000	0.262867	1412	0
1527854025.620066000	0.262946	188	0
1527854025.620164000	0.263044	84	0
1527854025.620845000	0.263725	118	1
1527854025.657679000	0.300559	1205	0
1527854025.658689000	0.301569	1412	0
1527854025.658765000	0.301645	1412	0
1527854025.658949000	0.301829	1412	0
1527854025.659073000	0.301953	1412	0
1527854025.659197000	0.302077	1412	0
1527854025.659281000	0.302161	1412	0
1527854025.659457000	0.302337	1412	0
1527854025.659570000	0.30245	1412	0
1527854025.659644000	0.302524	287	0
1527854025.659701000	0.302581	127	1
1527854025.659774000	0.302654	296	0
1527854025.659933000	0.302813	1412	0
1527854025.660042000	0.302922	1412	0
1527854025.660158000	0.303038	1412	0
1527854025.660235000	0.303115	188	0
1527854025.661577000	0.304457	1412	0
1527854025.661665000	0.304545	167	0
1527854025.661794000	0.304674	1412	0
1527854025.661877000	0.304757	1412	0
1527854025.662017000	0.304897	1412	0
1527854025.662092000	0.304972	188	0
1527854025.662114000	0.304994	127	1
1527854025.664370000	0.30725	1412	0
1527854025.664647000	0.307527	1412	0
1527854025.664832000	0.307712	1412	0
1527854025.664854000	0.307734	106	1
1527854025.664906000	0.307786	180	0
1527854025.665986000	0.308866	1412	0
1527854025.666068000	0.308948	872	0
1527854025.666817000	0.309697	1412	0
1527854025.667298000	0.310178	1412	0
1527854025.667446000	0.310326	1412	0
1527854025.667533000	0.310413	188	0
1527854025.667658000	0.310538	665	0
1527854025.667777000	0.310657	124	1
1527854025.668162000	0.311042	318	0
1527854025.670855000	0.313735	100	1
1527854026.793919000	1.4368	1045	1
1527854026.793999000	1.43688	1412	1
1527854026.794023000	1.4369	918	1
1527854026.800822000	1.4437	304	1
1527854026.811810000	1.45469	87	0
1527854026.816733000	1.45961	87	0
1527854026.910629000	1.55351	327	0
1527854026.910827000	1.55371	1412	0
1527854026.910937000	1.55382	1412	0
1527854026.911134000	1.55401	1412	0
1527854026.911213000	1.55409	186	0
1527854026.911355000	1.55423	1412	0
1527854026.911496000	1.55438	1412	0
1527854026.911563000	1.55444	1065	0
1527854026.913854000	1.55673	127	1
1527854026.918447000	1.56133	92	0
1527854026.918557000	1.56144	133	0
1527854026.920849000	1.56373	103	1
1527854026.961437000	1.60432	455	0
1527854026.962419000	1.6053	80	0
1527854026.963858000	1.60674	103	1
1527854027.051497000	1.69438	217	1
1527854027.067331000	1.71021	87	0
1527854027.153621000	1.7965	378	0
1527854027.153759000	1.79664	1116	0
1527854027.155328000	1.79821	92	0
1527854027.155440000	1.79832	152	0
1527854027.156996000	1.79988	112	1
1527854027.436004000	2.07888	594	1
1527854027.437456000	2.08034	720	1
1527854027.452218000	2.0951	87	0
1527854027.592158000	2.23504	329	1
1527854027.604141000	2.24702	522	0
1527854027.604243000	2.24712	80	0
1527854027.606905000	2.24978	106	1
1527854027.607755000	2.25063	87	0
1527854027.628970000	2.27185	374	0
1527854027.629073000	2.27195	360	0
1527854027.629145000	2.27202	112	0
1527854027.631908000	2.27479	109	1
1527854027.703074000	2.34595	1328	0
1527854027.703659000	2.34654	225	0
1527854027.705931000	2.34881	103	1
1527854027.850153000	2.49303	280	1
1527854027.850231000	2.49311	145	1
1527854027.867092000	2.50997	87	0
1527854027.922609000	2.56549	1412	0
1527854027.922728000	2.56561	1412	0
1527854027.923052000	2.56593	1412	0
1527854027.923141000	2.56602	597	0
1527854027.923232000	2.56611	92	0
1527854027.923347000	2.56623	227	0
1527854027.926014000	2.56889	118	1
1527854027.940145000	2.58302	156	1
1527854027.940226000	2.58311	191	1
1527854027.956122000	2.599	87	0
1527854028.046636000	2.68952	618	0
1527854028.046747000	2.68963	92	0
1527854028.046813000	2.68969	265	0
1527854028.049943000	2.69282	109	1
1527854028.760504000	3.40338	1412	1
1527854028.760551000	3.40343	1412	1
1527854028.760587000	3.40347	249	1
1527854028.760649000	3.40353	845	1
1527854028.778641000	3.42152	87	0
1527854028.779029000	3.42191	656	1
1527854028.794843000	3.43772	87	0
1527854028.796613000	3.43949	1336	1
1527854028.799516000	3.4424	538	0
1527854028.803465000	3.44634	100	1
1527854028.814882000	3.45776	87	0
1527854029.083466000	3.72635	1391	1
1527854029.100033000	3.74291	87	0
1527854029.136448000	3.77933	321	0
1527854029.136612000	3.77949	1412	0
1527854029.136787000	3.77967	995	0
1527854029.139017000	3.7819	112	1
1527854029.153352000	3.79623	92	0
1527854029.153740000	3.79662	322	0
1527854029.156030000	3.79891	103	1
1527854029.208069000	3.85095	437	0
1527854029.208173000	3.85105	1412	0
1527854029.208299000	3.85118	1412	0
1527854029.208409000	3.85129	1412	0
1527854029.208473000	3.85135	188	0
1527854029.208596000	3.85148	334	0
1527854029.211013000	3.85389	115	1
1527854029.274103000	3.91698	406	0
1527854029.274209000	3.91709	819	0
1527854029.277092000	3.91997	103	1
1527854029.793596000	4.43648	342	1
1527854029.793708000	4.43659	1412	1
1527854029.793748000	4.43663	1412	1
1527854029.793785000	4.43667	1412	1
1527854029.793825000	4.4367	1412	1
1527854029.793859000	4.43674	1412	1
1527854029.793897000	4.43678	1412	1
1527854029.793939000	4.43682	1412	1
1527854029.793972000	4.43685	1412	1
1527854029.794009000	4.43689	1412	1
1527854029.794059000	4.43694	1412	1
1527854029.794085000	4.43696	1412	1
1527854029.794134000	4.43701	1412	1
1527854029.794159000	4.43704	1294	1
1527854029.810577000	4.45346	87	0
1527854029.813750000	4.45663	87	0
1527854029.917489000	4.56037	373	0
1527854029.920847000	4.56373	106	1
1527854029.921188000	4.56407	80	0
1527854029.923839000	4.56672	100	1
1527854030.103450000	4.74633	1391	1
1527854030.122532000	4.76541	87	0
1527854030.251401000	4.89428	683	0
1527854030.262156000	4.90504	103	1
1527854031.265933000	5.90881	332	1
1527854031.266053000	5.90893	1412	1
1527854031.266080000	5.90896	991	1
1527854031.266483000	5.90936	225	1
1527854031.266544000	5.90942	1412	1
1527854031.266582000	5.90946	1412	1
1527854031.266617000	5.9095	771	1
1527854031.279393000	5.92227	166	1
1527854031.281746000	5.92463	102	1
1527854031.285061000	5.92794	87	0
1527854031.295577000	5.93846	104	0
1527854031.298274000	5.94115	103	1
1527854031.413284000	6.05616	398	0
1527854031.413395000	6.05627	80	0
1527854031.416329000	6.05921	103	1
1527854031.691039000	6.33392	568	0
1527854031.691149000	6.33403	307	0
1527854031.691222000	6.3341	177	0
1527854031.693219000	6.3361	123	1
1527854031.695748000	6.33863	252	1
1527854031.708866000	6.35175	87	0
1527854031.939278000	6.58216	914	0
1527854031.939435000	6.58231	1412	0
1527854031.939562000	6.58244	1412	0
1527854031.939673000	6.58255	1412	0
1527854031.939736000	6.58262	180	0
1527854031.940017000	6.5829	1412	0
1527854031.940274000	6.58315	1356	0
1527854031.940388000	6.58327	1412	0
1527854031.940727000	6.58361	1412	0
1527854031.940841000	6.58372	1412	0
1527854031.940911000	6.58379	188	0
1527854031.941082000	6.58396	1232	0
1527854031.941184000	6.58406	130	1
1527854031.944294000	6.58717	103	1
1527854031.945441000	6.58832	1412	0
1527854031.945706000	6.58859	1412	0
1527854031.946041000	6.58892	1412	0
1527854031.946111000	6.58899	188	0
1527854031.946198000	6.58908	84	0
1527854031.948266000	6.59115	112	1
1527854031.970781000	6.61366	1412	0
1527854031.970893000	6.61377	733	0
1527854031.970986000	6.61387	1412	0
1527854031.971097000	6.61398	1412	0
1527854031.971871000	6.61475	1412	0
1527854031.971874000	6.61475	180	0
1527854031.971875000	6.61475	1412	0
1527854031.971878000	6.61476	1412	0
1527854031.971880000	6.61476	1412	0
1527854031.971883000	6.61476	180	0
1527854031.972416000	6.6153	127	1
1527854031.973717000	6.6166	1412	0
1527854031.973928000	6.61681	1412	0
1527854031.974041000	6.61692	1412	0
1527854031.974110000	6.61699	180	0
1527854031.974288000	6.61717	1412	0
1527854031.975943000	6.61882	1412	0
1527854031.976017000	6.6189	451	0
1527854031.976274000	6.61915	118	1
1527854031.977191000	6.62007	1412	0
1527854031.977390000	6.62027	1412	0
1527854031.977502000	6.62038	1412	0
1527854031.977568000	6.62045	188	0
1527854031.977712000	6.62059	1197	0
1527854031.979438000	6.62232	1412	0
1527854031.979736000	6.62262	1412	0
1527854031.980006000	6.62289	1412	0
1527854031.980072000	6.62295	188	0
1527854031.980242000	6.62312	983	0
1527854031.980292000	6.62317	124	1
1527854031.980670000	6.62355	1412	0
1527854031.980867000	6.62375	1269	0
1527854031.980973000	6.62385	744	0
1527854031.981348000	6.62423	1412	0
1527854031.981624000	6.6245	1326	0
1527854031.983294000	6.62617	115	1
1527854031.983648000	6.62653	1412	0
1527854031.983890000	6.62677	1412	0
1527854031.983963000	6.62684	340	0
1527854031.984731000	6.62761	92	0
1527854031.984838000	6.62772	133	0
1527854031.993337000	6.63622	112	1
1527854033.261787000	7.90467	911	1
1527854033.261862000	7.90474	145	1
1527854033.281684000	7.92456	87	0
1527854033.344651000	7.98753	1412	0
1527854033.344800000	7.98768	1412	0
1527854033.345108000	7.98799	1412	0
1527854033.345193000	7.98807	719	0
1527854033.345288000	7.98817	92	0
1527854033.345401000	7.98828	204	0
1527854033.347347000	7.99023	118	1
1527854034.374582000	9.01746	481	1
1527854034.374659000	9.01754	295	1
1527854034.376057000	9.01894	580	1
1527854034.376127000	9.01901	1412	1
1527854034.376164000	9.01904	1412	1
1527854034.376191000	9.01907	992	1
1527854034.391153000	9.03403	87	0
1527854034.394370000	9.03725	87	0
1527854034.438574000	9.08145	401	1
1527854034.455457000	9.09834	87	0
1527854034.493627000	9.13651	403	0
1527854034.496450000	9.13933	103	1
1527854034.500537000	9.14342	80	0
1527854034.503429000	9.14631	100	1
1527854034.650539000	9.29342	1412	1
1527854034.650615000	9.29349	1412	1
1527854034.650648000	9.29353	290	1
1527854034.650707000	9.29359	845	1
1527854034.668464000	9.31134	87	0
1527854034.691055000	9.33394	486	0
1527854034.691150000	9.33403	136	0
1527854034.693430000	9.33631	106	1
1527854034.702877000	9.34576	280	0
1527854034.703167000	9.34605	1400	0
1527854034.703614000	9.34649	513	0
1527854034.704751000	9.34763	592	0
1527854034.705414000	9.34829	109	1
1527854034.706196000	9.34908	635	0
1527854034.707876000	9.35076	467	0
1527854034.708434000	9.35131	103	1
1527854034.708937000	9.35182	697	0
1527854034.710776000	9.35366	484	0
1527854034.711420000	9.3543	103	1
1527854034.713522000	9.3564	835	0
1527854034.713619000	9.3565	649	0
1527854034.715082000	9.35796	519	0
1527854034.716429000	9.35931	106	1
1527854034.716795000	9.35967	439	0
1527854034.717766000	9.36065	701	0
1527854034.719420000	9.3623	103	1
1527854034.720918000	9.3638	626	0
1527854034.721025000	9.3639	558	0
1527854034.721982000	9.36486	654	0
1527854034.722279000	9.36516	1190	0
1527854034.723420000	9.3663	109	1
1527854034.728058000	9.37094	102	0
1527854034.730421000	9.3733	100	1
1527854034.734385000	9.37726	285	0
1527854034.737422000	9.3803	100	1
1527854034.751122000	9.394	314	0
1527854034.751222000	9.3941	103	0
1527854034.753435000	9.39631	103	1
1527854034.753975000	9.39685	92	0
1527854034.756423000	9.3993	100	1
1527854035.317800000	9.96068	993	1
1527854035.317886000	9.96077	110	1
1527854035.327208000	9.97009	303	1
1527854035.331114000	9.97399	477	1
1527854035.331189000	9.97407	88	1
1527854035.334422000	9.9773	87	0
1527854035.343315000	9.98619	87	0
1527854035.348058000	9.99094	87	0
1527854035.630251000	10.2731	280	0
1527854035.630362000	10.2732	151	0
1527854035.633451000	10.2763	92	0
1527854035.633558000	10.2764	183	0
1527854035.642644000	10.2855	118	1
1527854035.697117000	10.34	337	0
1527854035.697315000	10.3402	103	0
1527854035.699489000	10.3424	103	1
1527854035.701723000	10.3446	92	0
1527854035.702225000	10.3451	186	0
1527854035.704485000	10.3474	103	1
1527854035.787342000	10.4302	245	0
1527854035.787451000	10.4303	141	0
1527854035.790549000	10.4334	103	1
1527854035.791413000	10.4343	92	0
1527854035.791741000	10.4346	249	0
1527854035.794511000	10.4374	103	1
1527854038.689556000	13.3324	372	1
1527854038.689641000	13.3325	1412	1
1527854038.689680000	13.3326	1412	1
1527854038.689734000	13.3326	1412	1
1527854038.689779000	13.3327	1412	1
1527854038.689827000	13.3327	1412	1
1527854038.689864000	13.3327	1412	1
1527854038.689898000	13.3328	1412	1
1527854038.689934000	13.3328	1412	1
1527854038.689974000	13.3329	1412	1
1527854038.689998000	13.3329	1412	1
1527854038.690035000	13.3329	1412	1
1527854038.690069000	13.3329	1412	1
1527854038.690107000	13.333	1412	1
1527854038.690142000	13.333	1412	1
1527854038.690176000	13.3331	1412	1
1527854038.690210000	13.3331	1412	1
1527854038.690233000	13.3331	1412	1
1527854038.690296000	13.3332	1412	1
1527854038.690334000	13.3332	1412	1
1527854038.691652000	13.3345	1412	1
1527854038.691693000	13.3346	1412	1
1527854038.691748000	13.3346	1412	1
1527854038.691786000	13.3347	1412	1
1527854038.691836000	13.3347	1412	1
1527854038.691874000	13.3348	1412	1
1527854038.691922000	13.3348	1412	1
1527854038.691945000	13.3348	1412	1
1527854038.691981000	13.3349	1412	1
1527854038.692030000	13.3349	1412	1
1527854038.692071000	13.335	1412	1
1527854038.692123000	13.335	1412	1
1527854038.692158000	13.335	1412	1
1527854038.692192000	13.3351	1412	1
1527854038.692232000	13.3351	1044	1
1527854038.692285000	13.3352	254	1
1527854038.706190000	13.3491	87	0
1527854038.709186000	13.3521	87	0
1527854038.710971000	13.3539	87	0
1527854038.711059000	13.3539	90	0
1527854038.713697000	13.3566	109	1
1527854038.714136000	13.357	87	0
1527854039.064309000	13.7072	399	0
1527854039.066734000	13.7096	103	1
1527854039.070034000	13.7129	80	0
1527854039.072716000	13.7156	100	1
1527854039.316888000	13.9598	486	1
1527854039.316975000	13.9599	95	1
1527854039.334210000	13.9771	87	0
1527854039.443257000	14.0861	261	0
1527854039.443382000	14.0863	368	0
1527854039.445720000	14.0886	106	1
1527854039.446186000	14.0891	285	0
1527854039.448705000	14.0916	100	1
1527854039.483590000	14.1265	383	0
1527854039.483681000	14.1266	146	0
1527854039.486735000	14.1296	103	1
1527854039.488497000	14.1314	92	0
1527854039.490061000	14.1329	283	0
1527854039.490695000	14.1336	103	1
1527854039.788292000	14.4312	360	1
1527854039.789015000	14.4319	295	1
1527854039.803710000	14.4466	87	0
1527854039.819588000	14.4625	377	1
1527854039.835928000	14.4788	87	0
1527854039.909240000	14.5521	344	1
1527854039.909331000	14.5522	471	1
1527854039.925110000	14.568	87	0
1527854040.034996000	14.6779	1412	1
1527854040.035034000	14.6779	343	1
1527854040.039694000	14.6826	557	0
1527854040.039797000	14.6827	803	0
1527854040.041059000	14.6839	92	0
1527854040.042778000	14.6857	109	1
1527854040.052424000	14.6953	87	0
1527854040.056461000	14.6993	133	0
1527854040.058771000	14.7017	103	1
1527854040.095518000	14.7384	269	0
1527854040.095608000	14.7385	146	0
1527854040.098764000	14.7416	103	1
1527854040.099761000	14.7426	92	0
1527854040.100110000	14.743	208	0
1527854040.102779000	14.7457	103	1
1527854040.114348000	14.7572	281	0
1527854040.114455000	14.7573	118	0
1527854040.115101000	14.758	236	0
1527854040.115546000	14.7584	279	0
1527854040.118766000	14.7616	109	1
1527854040.119136000	14.762	102	0
1527854040.119250000	14.7621	191	0
1527854040.119407000	14.7623	92	0
1527854040.119524000	14.7624	134	0
1527854040.126203000	14.7691	109	1
1527854040.167411000	14.8103	857	0
1527854040.171014000	14.8139	100	1
1527854040.198855000	14.8417	607	1
1527854040.214698000	14.8576	87	0
1527854040.329242000	14.9721	621	0
1527854040.331754000	14.9746	103	1
1527854040.343681000	14.9866	853	1
1527854040.343774000	14.9867	255	1
1527854040.360011000	15.0029	87	0
1527854040.684568000	15.3274	335	0
1527854040.684684000	15.3276	146	0
1527854040.687859000	15.3307	106	1
1527854040.689930000	15.3328	92	0
1527854040.690035000	15.3329	216	0
1527854040.692865000	15.3357	103	1
1527854040.768457000	15.4113	393	1
1527854040.768524000	15.4114	257	1
1527854040.785267000	15.4281	87	0
1527854040.930310000	15.5732	233	0
1527854040.930407000	15.5733	146	0
1527854040.932867000	15.5757	106	1
1527854040.933105000	15.576	92	0
1527854040.933581000	15.5765	156	0
1527854040.935865000	15.5787	103	1
1527854041.542528000	16.1854	389	1
1527854041.542620000	16.1855	257	1
1527854041.558913000	16.2018	87	0
1527854041.865701000	16.5086	258	0
1527854041.865826000	16.5087	146	0
1527854041.868940000	16.5118	106	1
1527854041.869748000	16.5126	92	0
1527854041.870166000	16.513	291	0
1527854041.872927000	16.5158	103	1
1527854041.879998000	16.5229	393	1
1527854041.880063000	16.5229	254	1
1527854041.895990000	16.5389	87	0
1527854042.271218000	16.9141	394	0
1527854042.271327000	16.9142	146	0
1527854042.273948000	16.9168	106	1
1527854042.275691000	16.9186	92	0
1527854042.275783000	16.9187	239	0
1527854042.278913000	16.9218	103	1
1527854043.394751000	18.0376	392	1
1527854043.394847000	18.0377	256	1
1527854043.411308000	18.0542	87	0
1527854043.522685000	18.1656	256	0
1527854043.522784000	18.1657	146	0
1527854043.525816000	18.1687	106	1
1527854043.526924000	18.1698	92	0
1527854043.527015000	18.1699	166	0
1527854043.529791000	18.1727	103	1
1527854043.841992000	18.4849	389	1
1527854043.842081000	18.485	254	1
1527854043.857987000	18.5009	87	0
1527854044.171420000	18.8143	235	0
1527854044.171520000	18.8144	146	0
1527854044.174834000	18.8177	106	1
1527854044.177157000	18.82	92	0
1527854044.177251000	18.8201	87	0
1527854044.179828000	18.8227	103	1
1527854048.118910000	22.7618	370	1
1527854048.118991000	22.7619	1412	1
1527854048.119018000	22.7619	1412	1
1527854048.119059000	22.7619	1412	1
1527854048.119093000	22.762	1382	1
1527854048.136175000	22.7791	87	0
1527854048.142264000	22.7851	87	0
1527854048.396662000	23.0395	344	1
1527854048.396754000	23.0396	261	1
1527854048.414308000	23.0572	87	0
1527854048.437175000	23.0801	418	0
1527854048.440393000	23.0833	103	1
1527854048.443925000	23.0868	80	0
1527854048.446417000	23.0893	100	1
1527854048.557021000	23.1999	312	0
1527854048.557140000	23.2	148	0
1527854048.560442000	23.2033	103	1
1527854048.560712000	23.2036	92	0
1527854048.560832000	23.2037	233	0
1527854048.563409000	23.2063	103	1
1527854048.609072000	23.252	391	1
1527854048.609148000	23.252	260	1
1527854048.625386000	23.2683	87	0
1527854048.942150000	23.585	233	0
1527854048.942254000	23.5851	148	0
1527854048.945426000	23.5883	106	1
1527854048.946019000	23.5889	92	0
1527854048.946093000	23.589	141	0
1527854048.948409000	23.5913	103	1
1527854049.121286000	23.7642	389	1
1527854049.121361000	23.7642	260	1
1527854049.137341000	23.7802	87	0
1527854049.249471000	23.8924	259	0
1527854049.249562000	23.8924	148	0
1527854049.252454000	23.8953	106	1
1527854049.253398000	23.8963	92	0
1527854049.253513000	23.8964	176	0
1527854049.256445000	23.8993	103	1
1527854049.601799000	24.2447	394	1
1527854049.601875000	24.2448	265	1
1527854049.618705000	24.2616	87	0
1527854049.966406000	24.6093	285	0
1527854049.966512000	24.6094	148	0
1527854049.969500000	24.6124	106	1
1527854049.970831000	24.6137	92	0
1527854049.970935000	24.6138	239	0
1527854049.973482000	24.6164	103	1
1527854050.072270000	24.7151	996	1
1527854050.072362000	24.7152	267	1
1527854050.089205000	24.7321	87	0
1527854050.415310000	25.0582	258	0
1527854050.415415000	25.0583	148	0
1527854050.418496000	25.0614	106	1
1527854050.418887000	25.0618	92	0
1527854050.419162000	25.062	148	0
1527854050.421497000	25.0644	103	1
1527854050.566066000	25.2089	529	1
1527854050.566126000	25.209	269	1
1527854050.581770000	25.2246	87	0
1527854050.692906000	25.3358	235	0
1527854050.693029000	25.3359	148	0
1527854050.695722000	25.3386	106	1
1527854050.698027000	25.3409	92	0
1527854050.698129000	25.341	244	0
1527854050.700523000	25.3434	103	1
1527854051.057090000	25.7	848	1
1527854051.057182000	25.7001	267	1
1527854051.074242000	25.7171	87	0
1527854051.384761000	26.0276	358	0
1527854051.384860000	26.0277	148	0
1527854051.387570000	26.0304	106	1
1527854051.387865000	26.0307	92	0
1527854051.387984000	26.0309	247	0
1527854051.390587000	26.0335	103	1
1527854051.483058000	26.1259	391	1
1527854051.483141000	26.126	258	1
1527854051.499591000	26.1425	87	0
1527854051.605629000	26.2485	232	0
1527854051.605743000	26.2486	148	0
1527854051.608653000	26.2515	106	1
1527854051.609440000	26.2523	92	0
1527854051.610077000	26.253	200	0
1527854051.612622000	26.2555	103	1
1527854055.660646000	30.3035	388	1
1527854055.660719000	30.3036	260	1
1527854055.676267000	30.3191	87	0
1527854055.982017000	30.6249	259	0
1527854055.982117000	30.625	148	0
1527854055.984887000	30.6278	106	1
1527854055.986847000	30.6297	92	0
1527854055.986928000	30.6298	229	0
1527854055.989919000	30.6328	103	1
1527854056.094978000	30.7379	394	1
1527854056.095073000	30.738	257	1
1527854056.111553000	30.7544	87	0
1527854056.235205000	30.8781	371	0
1527854056.235309000	30.8782	148	0
1527854056.237894000	30.8808	106	1
1527854056.241132000	30.884	92	0
1527854056.241854000	30.8847	279	0
1527854056.243894000	30.8868	103	1
1527854056.861871000	31.5048	388	1
1527854056.861937000	31.5048	260	1
1527854056.878503000	31.5214	87	0
1527854056.985365000	31.6282	258	0
1527854056.985455000	31.6283	148	0
1527854056.987945000	31.6308	106	1
1527854056.989867000	31.6327	92	0
1527854056.989952000	31.6328	148	0
1527854056.992933000	31.6358	103	1
1527854057.253851000	31.8967	394	1
1527854057.253906000	31.8968	256	1
1527854057.270082000	31.913	87	0
1527854057.601256000	32.2441	258	0
1527854057.601365000	32.2442	148	0
1527854057.603897000	32.2468	106	1
1527854057.604894000	32.2478	92	0
1527854057.605016000	32.2479	314	0
1527854057.607900000	32.2508	103	1
1527854057.695473000	32.3384	389	1
1527854057.695551000	32.3384	265	1
1527854057.711957000	32.3548	87	0
1527854058.019559000	32.6624	236	0
1527854058.019663000	32.6625	148	0
1527854058.021893000	32.6648	92	0
1527854058.022317000	32.6652	231	0
1527854058.022908000	32.6658	112	1
1527854058.136788000	32.7797	393	1
1527854058.136882000	32.7798	259	1
1527854058.153893000	32.7968	87	0
1527854058.458533000	33.1014	262	0
1527854058.458657000	33.1015	148	0
1527854058.461043000	33.1039	106	1
1527854058.461769000	33.1046	92	0
1527854058.462160000	33.105	162	0
1527854058.465015000	33.1079	103	1
1527854058.690244000	33.3331	393	1
1527854058.690304000	33.3332	263	1
1527854058.706241000	33.3491	87	0
1527854058.711337000	33.3542	87	0
1527854059.026201000	33.6691	305	0
1527854059.026327000	33.6692	148	0
1527854059.029066000	33.6719	109	1
1527854059.029964000	33.6728	92	0
1527854059.030340000	33.6732	218	0
1527854059.033051000	33.6759	103	1
1527854059.043041000	33.6859	389	1
1527854059.043094000	33.686	259	1
1527854059.070486000	33.7134	87	0
1527854059.175452000	33.8183	232	0
1527854059.175556000	33.8184	148	0
1527854059.178009000	33.8209	106	1
1527854059.178670000	33.8215	92	0
1527854059.179264000	33.8221	320	0
1527854059.181003000	33.8239	103	1
1527854059.373524000	34.0164	992	1
1527854059.373588000	34.0165	260	1
1527854059.390940000	34.0338	87	0
1527854059.696613000	34.3395	256	0
1527854059.696725000	34.3396	148	0
1527854059.700109000	34.343	106	1
1527854059.700727000	34.3436	92	0
1527854059.701065000	34.3439	234	0
1527854059.703004000	34.3459	103	1
1527854059.912471000	34.5554	524	1
1527854059.912531000	34.5554	260	1
1527854059.930071000	34.573	87	0
1527854060.258976000	34.9019	308	0
1527854060.259081000	34.902	148	0
1527854060.262137000	34.905	106	1
1527854060.263209000	34.9061	92	0
1527854060.263296000	34.9062	227	0
1527854060.266040000	34.9089	103	1
1527854060.291215000	34.9341	849	1
1527854060.291278000	34.9342	260	1
1527854060.307717000	34.9506	87	0
1527854060.415490000	35.0584	236	0
1527854060.415649000	35.0585	148	0
1527854060.418142000	35.061	106	1
1527854060.420584000	35.0635	92	0
1527854060.421057000	35.0639	244	0
1527854060.423135000	35.066	103	1
1527854061.613551000	36.2564	393	1
1527854061.613637000	36.2565	258	1
1527854061.630012000	36.2729	87	0
1527854061.941239000	36.5841	258	0
1527854061.941354000	36.5842	148	0
1527854061.944046000	36.5869	106	1
1527854061.946117000	36.589	92	0
1527854061.946201000	36.5891	163	0
1527854061.949015000	36.5919	103	1
1527854062.068739000	36.7116	392	1
1527854062.068831000	36.7117	268	1
1527854062.085900000	36.7288	87	0
1527854062.090625000	36.7335	87	0
1527854062.194822000	36.8377	335	0
1527854062.194932000	36.8378	148	0
1527854062.198053000	36.8409	109	1
1527854062.198899000	36.8418	92	0
1527854062.198981000	36.8419	113	0
1527854062.202028000	36.8449	103	1
1527854062.338595000	36.9815	389	1
1527854062.338688000	36.9816	259	1
1527854062.354592000	36.9975	87	0
1527854062.359003000	37.0019	87	0
1527854062.660064000	37.3029	258	0
1527854062.660173000	37.3031	148	0
1527854062.663060000	37.3059	109	1
1527854062.664416000	37.3073	92	0
1527854062.664504000	37.3074	332	0
1527854062.667048000	37.3099	103	1
1527854062.778967000	37.4218	394	1
1527854062.779058000	37.4219	261	1
1527854062.795483000	37.4384	87	0
1527854063.099961000	37.7428	232	0
1527854063.100074000	37.743	148	0
1527854063.103105000	37.746	106	1
1527854063.113483000	37.7564	92	0
1527854063.113577000	37.7565	238	0
1527854063.116080000	37.759	103	1
1527854063.207514000	37.8504	390	1
1527854063.207575000	37.8505	269	1
1527854063.224055000	37.8669	87	0
1527854063.603401000	38.2463	394	0
1527854063.603525000	38.2464	148	0
1527854063.606121000	38.249	106	1
1527854063.606139000	38.249	92	0
1527854063.607034000	38.2499	174	0
1527854063.609130000	38.252	103	1
1527854063.719288000	38.3622	392	1
1527854063.719384000	38.3623	264	1
1527854063.736806000	38.3797	87	0
1527854064.043614000	38.6865	235	0
1527854064.044120000	38.687	148	0
1527854064.046143000	38.689	106	1
1527854064.048275000	38.6912	92	0
1527854064.048636000	38.6915	113	0
1527854064.051125000	38.694	103	1
1527854064.169969000	38.8128	390	1
1527854064.170048000	38.8129	269	1
1527854064.187932000	38.8308	87	0
1527854064.490414000	39.1333	258	0
1527854064.490531000	39.1334	148	0
1527854064.493182000	39.1361	106	1
1527854064.495763000	39.1386	92	0
1527854064.496126000	39.139	139	0
1527854064.498178000	39.1411	103	1
1527854064.703596000	39.3465	394	1
1527854064.703658000	39.3465	262	1
1527854064.719402000	39.3623	87	0
1527854064.845456000	39.4883	231	0
1527854064.845562000	39.4884	148	0
1527854064.845655000	39.4885	92	0
1527854064.845767000	39.4886	248	0
1527854064.848112000	39.491	112	1
1527854065.003401000	39.6463	992	1
1527854065.003487000	39.6464	259	1
1527854065.020743000	39.6636	87	0
1527854065.178612000	39.8215	237	0
1527854065.178715000	39.8216	148	0
1527854065.181153000	39.824	106	1
1527854065.182667000	39.8255	92	0
1527854065.182763000	39.8256	305	0
1527854065.185211000	39.8281	103	1
1527854065.435636000	40.0785	528	1
1527854065.435726000	40.0786	260	1
1527854065.455581000	40.0985	87	0
1527854065.561700000	40.2046	328	0
1527854065.561805000	40.2047	148	0
1527854065.564142000	40.207	106	1
1527854065.564935000	40.2078	92	0
1527854065.565339000	40.2082	171	0
1527854065.567124000	40.21	103	1
1527854065.871041000	40.5139	851	1
1527854065.871117000	40.514	270	1
1527854065.888647000	40.5315	87	0
1527854066.022430000	40.6653	235	0
1527854066.022543000	40.6654	148	0
1527854066.025184000	40.6681	106	1
1527854066.027052000	40.6699	92	0
1527854066.028478000	40.6714	186	0
1527854066.030171000	40.6731	103	1
1527854066.305451000	40.9483	389	1
1527854066.305547000	40.9484	262	1
1527854066.321742000	40.9646	87	0
1527854066.632598000	41.2755	258	0
1527854066.632715000	41.2756	148	0
1527854066.635293000	41.2782	106	1
1527854066.637505000	41.2804	92	0
1527854066.637920000	41.2808	114	0
1527854066.640278000	41.2832	103	1
1527854066.790687000	41.4336	392	1
1527854066.790775000	41.4337	258	1
1527854066.806629000	41.4495	87	0
1527854067.134003000	41.7769	282	0
1527854067.134109000	41.777	148	0
1527854067.137317000	41.7802	106	1
1527854067.139273000	41.7822	92	0
1527854067.139381000	41.7823	324	0
1527854067.142310000	41.7852	103	1
1527854070.186149000	44.829	369	1
1527854070.186227000	44.8291	1412	1
1527854070.186253000	44.8291	1412	1
1527854070.186294000	44.8292	1412	1
1527854070.186321000	44.8292	569	1
1527854070.202176000	44.8451	87	0
1527854070.387243000	45.0301	326	1
1527854070.387318000	45.0302	257	1
1527854070.402591000	45.0455	87	0
1527854070.523241000	45.1661	413	0
1527854070.526113000	45.169	106	1
1527854070.530104000	45.173	80	0
1527854070.533094000	45.176	100	1
1527854070.704339000	45.3472	345	0
1527854070.704453000	45.3473	148	0
1527854070.707114000	45.35	103	1
1527854070.710404000	45.3533	92	0
1527854070.710498000	45.3534	276	0
1527854070.713101000	45.356	103	1
1527854070.825382000	45.4683	388	1
1527854070.825458000	45.4683	259	1
1527854070.845502000	45.4884	87	0
1527854070.972120000	45.615	235	0
1527854070.972227000	45.6151	148	0
1527854070.975145000	45.618	106	1
1527854070.978416000	45.6213	92	0
1527854070.978513000	45.6214	142	0
1527854070.981119000	45.624	103	1
1527854071.074184000	45.7171	389	1
1527854071.074238000	45.7171	257	1
1527854071.090585000	45.7335	87	0
1527854071.419880000	46.0628	258	0
1527854071.419995000	46.0629	148	0
1527854071.423149000	46.066	106	1
1527854071.424406000	46.0673	92	0
1527854071.424704000	46.0676	94	0
1527854071.427143000	46.07	103	1
1527854071.564503000	46.2074	389	1
1527854071.564594000	46.2075	260	1
1527854071.577589000	46.2205	100	0
1527854071.580139000	46.223	100	1
1527854071.580432000	46.2233	87	0
1527854071.938595000	46.5815	371	0
1527854071.938709000	46.5816	148	0
1527854071.941204000	46.5841	106	1
1527854071.942770000	46.5856	92	0
1527854071.943550000	46.5864	192	0
1527854071.945175000	46.5881	103	1
1527854072.102149000	46.745	388	1
1527854072.102232000	46.7451	259	1
1527854072.118294000	46.7612	87	0
1527854072.446146000	47.089	258	0
1527854072.446252000	47.0891	148	0
1527854072.449207000	47.0921	106	1
1527854072.451516000	47.0944	92	0
1527854072.452385000	47.0953	199	0
1527854072.454205000	47.0971	103	1
1527854072.526307000	47.1692	394	1
1527854072.526402000	47.1693	262	1
1527854072.542444000	47.1853	87	0
1527854072.863598000	47.5065	233	0
1527854072.863702000	47.5066	148	0
1527854072.866237000	47.5091	106	1
1527854072.868037000	47.5109	92	0
1527854072.868131000	47.511	144	0
1527854072.871244000	47.5141	103	1
1527854073.125606000	47.7685	388	1
1527854073.125682000	47.7686	260	1
1527854073.142016000	47.7849	87	0
1527854073.465106000	48.108	258	0
1527854073.465219000	48.1081	148	0
1527854073.468267000	48.1111	106	1
1527854073.469588000	48.1125	92	0
1527854073.469676000	48.1126	238	0
1527854073.472181000	48.1151	103	1
1527854073.560434000	48.2033	992	1
1527854073.560497000	48.2034	257	1
1527854073.576841000	48.2197	87	0
1527854073.878195000	48.5211	239	0
1527854073.878283000	48.5212	148	0
1527854073.881307000	48.5242	106	1
1527854073.882251000	48.5251	92	0
1527854073.882341000	48.5252	267	0
1527854073.885294000	48.5282	103	1
1527854073.970338000	48.6132	525	1
1527854073.970434000	48.6133	257	1
1527854073.987968000	48.6308	87	0
1527854074.310608000	48.9535	329	0
1527854074.310724000	48.9536	148	0
1527854074.313324000	48.9562	106	1
1527854074.316380000	48.9593	92	0
1527854074.316475000	48.9594	284	0
1527854074.319303000	48.9622	103	1
1527854074.521847000	49.1647	849	1
1527854074.521939000	49.1648	262	1
1527854074.537749000	49.1806	87	0
1527854074.792288000	49.4352	235	0
1527854074.792400000	49.4353	148	0
1527854074.795331000	49.4382	106	1
1527854074.796892000	49.4398	92	0
1527854074.796981000	49.4399	296	0
1527854074.799349000	49.4422	103	1
1527854076.436714000	51.0796	390	1
1527854076.436810000	51.0797	258	1
1527854076.454122000	51.097	87	0
1527854076.786969000	51.4298	258	0
1527854076.787082000	51.43	148	0
1527854076.790262000	51.4331	106	1
1527854076.791158000	51.434	92	0
1527854076.791481000	51.4344	286	0
1527854076.794341000	51.4372	103	1
1527854076.876003000	51.5189	393	1
1527854076.876065000	51.5189	261	1
1527854076.892222000	51.5351	87	0
1527854077.205964000	51.8488	282	0
1527854077.206072000	51.849	148	0
1527854077.207273000	51.8502	92	0
1527854077.207923000	51.8508	314	0
1527854077.209211000	51.8521	112	1
1527854077.335559000	51.9784	388	1
1527854077.335619000	51.9785	261	1
1527854077.351937000	51.9948	87	0
1527854077.665459000	52.3083	258	0
1527854077.665605000	52.3085	148	0
1527854077.668304000	52.3112	106	1
1527854077.669167000	52.312	92	0
1527854077.669591000	52.3125	115	0
1527854077.672295000	52.3152	103	1
1527854077.766240000	52.4091	392	1
1527854077.766315000	52.4092	258	1
1527854077.782912000	52.4258	87	0
1527854078.099538000	52.7424	236	0
1527854078.099652000	52.7425	148	0
1527854078.102332000	52.7452	106	1
1527854078.104323000	52.7472	92	0
1527854078.104415000	52.7473	248	0
1527854078.107396000	52.7503	103	1
1527854078.225353000	52.8682	395	1
1527854078.225448000	52.8683	257	1
1527854078.242058000	52.8849	87	0
1527854078.551075000	53.194	360	0
1527854078.551186000	53.1941	148	0
1527854078.554315000	53.1972	92	0
1527854078.554377000	53.1973	106	1
1527854078.554880000	53.1978	262	0
1527854078.557294000	53.2002	103	1
1527854078.635704000	53.2786	390	1
1527854078.635765000	53.2786	262	1
1527854078.652592000	53.2955	87	0
1527854078.968922000	53.6118	235	0
1527854078.969025000	53.6119	148	0
1527854078.971304000	53.6142	106	1
1527854078.973767000	53.6166	92	0
1527854078.973884000	53.6168	218	0
1527854078.976293000	53.6192	103	1
1527854079.122692000	53.7656	390	1
1527854079.122784000	53.7657	261	1
1527854079.141913000	53.7848	87	0
1527854079.248202000	53.8911	256	0
1527854079.248516000	53.8914	148	0
1527854079.251411000	53.8943	106	1
1527854079.251931000	53.8948	92	0
1527854079.252022000	53.8949	99	0
1527854079.254383000	53.8973	103	1
1527854079.601821000	54.2447	391	1
1527854079.601913000	54.2448	259	1
1527854079.617881000	54.2608	87	0
1527854079.943210000	54.5861	373	0
1527854079.943326000	54.5862	148	0
1527854079.946442000	54.5893	106	1
1527854079.947485000	54.5904	92	0
1527854079.947598000	54.5905	142	0
1527854079.950425000	54.5933	103	1
1527854080.042889000	54.6858	389	1
1527854080.042985000	54.6859	258	1
1527854080.060129000	54.703	87	0
1527854080.384762000	55.0276	256	0
1527854080.384877000	55.0278	148	0
1527854080.387466000	55.0303	106	1
1527854080.389391000	55.0323	92	0
1527854080.389466000	55.0323	117	0
1527854080.392476000	55.0354	103	1
1527854080.552349000	55.1952	990	1
1527854080.552449000	55.1953	258	1
1527854080.570835000	55.2137	87	0
1527854080.887546000	55.5304	233	0
1527854080.888143000	55.531	158	0
1527854080.888252000	55.5311	174	0
1527854080.890584000	55.5335	109	1
1527854080.964757000	55.6076	525	1
1527854080.964835000	55.6077	259	1
1527854080.981590000	55.6245	87	0
1527854081.093467000	55.7363	235	0
1527854081.093571000	55.7365	148	0
1527854081.096501000	55.7394	106	1
1527854081.097471000	55.7404	92	0
1527854081.097892000	55.7408	125	0
1527854081.100489000	55.7434	103	1
1527854081.503600000	56.1465	848	1
1527854081.503690000	56.1466	261	1
1527854081.521761000	56.1646	87	0
1527854081.629387000	56.2723	263	0
1527854081.629498000	56.2724	148	0
1527854081.632583000	56.2755	106	1
1527854081.633489000	56.2764	92	0
1527854081.633571000	56.2765	109	0
1527854081.636533000	56.2794	103	1
1527854081.716711000	56.3596	390	1
1527854081.716775000	56.3597	261	1
1527854081.743764000	56.3866	87	0
1527854081.748619000	56.3915	87	0
1527854082.053632000	56.6965	306	0
1527854082.053752000	56.6966	148	0
1527854082.056572000	56.6995	109	1
1527854082.058140000	56.701	92	0
1527854082.058234000	56.7011	227	0
1527854082.060566000	56.7034	103	1
1527854082.143940000	56.7868	394	1
1527854082.144036000	56.7869	262	1
1527854082.161331000	56.8042	87	0
1527854082.484381000	57.1273	255	0
1527854082.484488000	57.1274	148	0
1527854082.487585000	57.1305	106	1
1527854082.488556000	57.1314	92	0
1527854082.488644000	57.1315	87	0
1527854082.491586000	57.1345	103	1
1527854082.684496000	57.3274	388	1
1527854082.684575000	57.3275	257	1
1527854082.700817000	57.3437	87	0
1527854083.022474000	57.6654	235	0
1527854083.022589000	57.6655	148	0
1527854083.025631000	57.6685	106	1
1527854083.027998000	57.6709	92	0
1527854083.028085000	57.671	331	0
1527854083.030528000	57.6734	103	1
1527854083.216165000	57.859	390	1
1527854083.216261000	57.8591	262	1
1527854083.233190000	57.8761	87	0
1527854083.557002000	58.1999	305	0
1527854083.557129000	58.2	148	0
1527854083.559658000	58.2025	106	1
1527854083.561494000	58.2044	92	0
1527854083.561578000	58.2045	239	0
1527854083.564624000	58.2075	103	1
1527854083.684162000	58.327	389	1
1527854083.684234000	58.3271	262	1
1527854083.700256000	58.3431	87	0
1527854083.824616000	58.4675	235	0
1527854083.824716000	58.4676	148	0
1527854083.827639000	58.4705	106	1
1527854083.829803000	58.4727	92	0
1527854083.829893000	58.4728	294	0
1527854083.832572000	58.4755	103	1
1527854085.178036000	59.8209	390	1
1527854085.178103000	59.821	259	1
1527854085.194417000	59.8373	87	0
1527854085.499318000	60.1422	256	0
1527854085.499443000	60.1423	148	0
1527854085.502418000	60.1453	106	1
1527854085.503109000	60.146	92	0
1527854085.503377000	60.1463	134	0
1527854085.506353000	60.1492	103	1
1527854085.607183000	60.2501	392	1
1527854085.607315000	60.2502	272	1
1527854085.623248000	60.2661	87	0
1527854085.731978000	60.3749	334	0
1527854085.732103000	60.375	148	0
1527854085.735366000	60.3782	106	1
1527854085.737040000	60.3799	92	0
1527854085.737441000	60.3803	116	0
1527854085.739348000	60.3822	103	1
1527854085.826568000	60.4694	392	1
1527854085.826628000	60.4695	263	1
1527854085.843229000	60.4861	87	0
1527854086.165030000	60.8079	232	0
1527854086.165180000	60.8081	148	0
1527854086.168386000	60.8113	106	1
1527854086.170111000	60.813	92	0
1527854086.170933000	60.8138	293	0
1527854086.173330000	60.8162	103	1
1527854086.435801000	61.0787	387	1
1527854086.435892000	61.0788	262	1
1527854086.452361000	61.0952	87	0
1527854086.773112000	61.416	258	0
1527854086.773223000	61.4161	148	0
1527854086.776372000	61.4193	106	1
1527854086.777404000	61.4203	92	0
1527854086.777512000	61.4204	290	0
1527854086.780434000	61.4233	103	1
1527854086.876105000	61.519	995	1
1527854086.876193000	61.5191	271	1
1527854086.892625000	61.5355	87	0
1527854087.047197000	61.6901	371	0
1527854087.047311000	61.6902	148	0
1527854087.050443000	61.6933	106	1
1527854087.051301000	61.6942	92	0
1527854087.051385000	61.6943	262	0
1527854087.054440000	61.6973	103	1
1527854087.169728000	61.8126	529	1
1527854087.169813000	61.8127	261	1
1527854087.197670000	61.8405	87	0
1527854087.305790000	61.9487	258	0
1527854087.306073000	61.949	148	0
1527854087.308404000	61.9513	106	1
1527854087.308519000	61.9514	92	0
1527854087.309060000	61.9519	298	0
1527854087.311390000	61.9543	103	1
1527854087.417198000	62.0601	852	1
1527854087.417289000	62.0602	257	1
1527854087.434378000	62.0773	87	0
1527854087.438421000	62.0813	87	0
1527854087.548899000	62.1918	235	0
1527854087.548995000	62.1919	148	0
1527854087.551463000	62.1943	109	1
1527854087.553882000	62.1968	92	0
1527854087.553977000	62.1969	140	0
1527854087.556474000	62.1994	103	1
1527854087.769232000	62.4121	389	1
1527854087.769329000	62.4122	261	1
1527854087.785603000	62.4285	87	0
1527854087.910405000	62.5533	235	0
1527854087.910510000	62.5534	148	0
1527854087.913429000	62.5563	106	1
1527854087.914518000	62.5574	92	0
1527854087.914620000	62.5575	222	0
1527854087.917415000	62.5603	103	1
1527854087.992886000	62.6358	393	1
1527854087.992948000	62.6358	264	1
1527854088.009149000	62.652	87	0
1527854088.315758000	62.9586	260	0
1527854088.315863000	62.9587	148	0
1527854088.318508000	62.9614	106	1
1527854088.319984000	62.9629	92	0
1527854088.320375000	62.9633	278	0
1527854088.322498000	62.9654	103	1
1527854088.432569000	63.0754	391	1
1527854088.432662000	63.0755	260	1
1527854088.449089000	63.092	87	0
1527854088.762808000	63.4057	306	0
1527854088.762932000	63.4058	148	0
1527854088.765539000	63.4084	106	1
1527854088.766916000	63.4098	92	0
1527854088.767347000	63.4102	259	0
1527854088.769521000	63.4124	103	1
1527854088.853200000	63.4961	393	1
1527854088.853260000	63.4961	268	1
1527854088.868883000	63.5118	87	0
1527854089.009818000	63.6527	233	0
1527854089.009925000	63.6528	148	0
1527854089.012522000	63.6554	106	1
1527854089.013440000	63.6563	92	0
1527854089.013532000	63.6564	88	0
1527854089.016489000	63.6594	103	1
1527854089.069929000	63.7128	389	1
1527854089.070004000	63.7129	268	1
1527854089.086580000	63.7295	87	0
1527854089.190297000	63.8332	232	0
1527854089.190422000	63.8333	148	0
1527854089.193505000	63.8364	106	1
1527854089.194323000	63.8372	92	0
1527854089.194727000	63.8376	237	0
1527854089.197494000	63.8404	103	1
1527854089.355914000	63.9988	387	1
1527854089.355974000	63.9989	264	1
1527854089.372531000	64.0154	87	0
1527854089.490557000	64.1334	304	0
1527854089.490676000	64.1336	148	0
1527854089.493585000	64.1365	106	1
1527854089.495139000	64.138	92	0
1527854089.495234000	64.1381	207	0
1527854089.497569000	64.1404	103	1
1527854089.838631000	64.4815	392	1
1527854089.838718000	64.4816	267	1
1527854089.854346000	64.4972	87	0
1527854089.967079000	64.61	233	0
1527854089.967246000	64.6101	148	0
1527854089.969609000	64.6125	106	1
1527854089.970954000	64.6138	92	0
1527854089.971322000	64.6142	90	0
1527854089.973611000	64.6165	103	1
1527854090.047783000	64.6907	389	1
1527854090.047850000	64.6907	264	1
1527854090.064237000	64.7071	87	0
1527854090.169958000	64.8128	233	0
1527854090.170073000	64.813	148	0
1527854090.172622000	64.8155	106	1
1527854090.174481000	64.8174	92	0
1527854090.174576000	64.8175	284	0
1527854090.177623000	64.8205	103	1
1527854090.277878000	64.9208	994	1
1527854090.277965000	64.9208	259	1
1527854090.294156000	64.937	87	0
1527854090.594578000	65.2375	255	0
1527854090.594693000	65.2376	148	0
1527854090.597642000	65.2405	106	1
1527854090.598548000	65.2414	92	0
1527854090.601612000	65.2445	100	1
1527854090.629931000	65.2728	123	0
1527854090.632664000	65.2755	100	1
1527854090.784544000	65.4274	527	1
1527854090.784629000	65.4275	269	1
1527854090.800999000	65.4439	87	0
1527854091.108606000	65.7515	337	0
1527854091.108721000	65.7516	148	0
1527854091.111635000	65.7545	106	1
1527854091.111939000	65.7548	92	0
1527854091.112339000	65.7552	293	0
1527854091.114604000	65.7575	103	1
1527854091.205938000	65.8488	853	1
1527854091.206001000	65.8489	263	1
1527854091.223309000	65.8662	87	0
1527854091.328101000	65.971	258	0
1527854091.328218000	65.9711	148	0
1527854091.330677000	65.9736	106	1
1527854091.332591000	65.9755	92	0
1527854091.332678000	65.9756	132	0
1527854091.335626000	65.9785	103	1
1527854091.477922000	66.1208	394	1
1527854091.478015000	66.1209	261	1
1527854091.494518000	66.1374	87	0
1527854091.615238000	66.2581	371	0
1527854091.615817000	66.2587	148	0
1527854091.617646000	66.2605	106	1
1527854091.620075000	66.263	92	0
1527854091.620167000	66.263	238	0
1527854091.622620000	66.2655	103	1
1527854091.909038000	66.5519	393	1
1527854091.909096000	66.552	262	1
1527854091.929854000	66.5727	87	0
1527854092.239614000	66.8825	232	0
1527854092.239732000	66.8826	148	0
1527854092.242668000	66.8855	106	1
1527854092.244068000	66.8869	92	0
1527854092.244163000	66.887	229	0
1527854092.246671000	66.8896	103	1
1527854092.389105000	67.032	391	1
1527854092.389190000	67.0321	270	1
1527854092.406145000	67.049	87	0
1527854092.531885000	67.1748	258	0
1527854092.532004000	67.1749	148	0
1527854092.534695000	67.1776	106	1
1527854092.535203000	67.1781	92	0
1527854092.535593000	67.1785	224	0
1527854092.537683000	67.1806	103	1
1527854092.909625000	67.5525	389	1
1527854092.909700000	67.5526	263	1
1527854092.928123000	67.571	87	0
1527854093.061508000	67.7044	232	0
1527854093.062130000	67.705	148	0
1527854093.064748000	67.7076	106	1
1527854093.065405000	67.7083	92	0
1527854093.065494000	67.7084	287	0
1527854093.067730000	67.7106	103	1
1527854093.134276000	67.7772	392	1
1527854093.134368000	67.7772	265	1
1527854093.151599000	67.7945	87	0
1527854093.465936000	68.1088	259	0
1527854093.466051000	68.1089	148	0
1527854093.468737000	68.1116	106	1
1527854093.469558000	68.1124	92	0
1527854093.469684000	68.1126	220	0
1527854093.472710000	68.1156	103	1
1527854093.572098000	68.215	388	1
1527854093.572163000	68.215	267	1
1527854093.588133000	68.231	87	0
1527854093.713695000	68.3566	306	0
1527854093.713815000	68.3567	148	0
1527854093.716591000	68.3595	92	0
1527854093.716824000	68.3597	109	1
1527854093.717074000	68.36	220	0
1527854093.719807000	68.3627	100	1
1527854093.803952000	68.4468	390	1
1527854093.804008000	68.4469	263	1
1527854093.820310000	68.4632	87	0
1527854093.922910000	68.5658	235	0
1527854093.923023000	68.5659	148	0
1527854093.925853000	68.5687	106	1
1527854093.926081000	68.569	92	0
1527854093.926568000	68.5694	126	0
1527854093.928822000	68.5717	103	1
1527854094.152214000	68.7951	390	1
1527854094.152276000	68.7952	261	1
1527854094.168710000	68.8116	87	0
1527854094.173264000	68.8161	87	0
1527854094.286456000	68.9293	256	0
1527854094.286561000	68.9294	148	0
1527854094.286842000	68.9297	923	1
1527854094.286924000	68.9298	1412	1
1527854094.286950000	68.9298	1412	1
1527854094.286986000	68.9299	1412	1
1527854094.287011000	68.9299	137	1
1527854094.289831000	68.9327	103	1
1527854094.290871000	68.9338	92	0
1527854094.290993000	68.9339	197	0
1527854094.293787000	68.9367	103	1
1527854094.304213000	68.9471	87	0
1527854094.404979000	69.0479	398	0
1527854094.407763000	69.0506	103	1
1527854094.411534000	69.0544	80	0
1527854094.413787000	69.0567	100	1
1527854094.570356000	69.2132	392	1
1527854094.570423000	69.2133	264	1
1527854094.586780000	69.2297	87	0
1527854094.698586000	69.3415	284	0
1527854094.698750000	69.3416	148	0
1527854094.701878000	69.3448	106	1
1527854094.702859000	69.3457	92	0
1527854094.702977000	69.3459	330	0
1527854094.705860000	69.3487	103	1
1527854098.156316000	72.7992	507	1
1527854098.156440000	72.7993	1412	1
1527854098.156484000	72.7994	1412	1
1527854098.156507000	72.7994	1412	1
1527854098.156531000	72.7994	1412	1
1527854098.156567000	72.7994	1412	1
1527854098.156600000	72.7995	1412	1
1527854098.156645000	72.7995	1412	1
1527854098.156680000	72.7996	1412	1
1527854098.156715000	72.7996	1412	1
1527854098.156801000	72.7997	1412	1
1527854098.156839000	72.7997	1412	1
1527854098.156892000	72.7998	1412	1
1527854098.156916000	72.7998	1412	1
1527854098.156937000	72.7998	878	1
1527854098.157163000	72.8	781	1
1527854098.157217000	72.8001	264	1
1527854098.172580000	72.8155	87	0
1527854098.176473000	72.8194	87	0
1527854098.304699000	72.9476	256	0
1527854098.304815000	72.9477	148	0
1527854098.307829000	72.9507	109	1
1527854098.308624000	72.9515	92	0
1527854098.308705000	72.9516	107	0
1527854098.310797000	72.9537	103	1
1527854098.313069000	72.9559	375	0
1527854098.315791000	72.9587	100	1
1527854098.320102000	72.963	80	0
1527854098.322883000	72.9658	100	1
1527854098.424594000	73.0675	393	1
1527854098.424656000	73.0675	303	1
1527854098.440903000	73.0838	87	0
1527854098.572410000	73.2153	338	0
1527854098.572519000	73.2154	148	0
1527854098.574801000	73.2177	106	1
1527854098.576477000	73.2194	92	0
1527854098.576560000	73.2194	101	0
1527854098.578821000	73.2217	103	1
1527854098.639377000	73.2823	394	1
1527854098.639479000	73.2824	263	1
1527854098.656231000	73.2991	87	0
1527854098.770880000	73.4138	371	0
1527854098.770979000	73.4139	148	0
1527854098.773821000	73.4167	106	1
1527854098.775222000	73.4181	92	0
1527854098.775613000	73.4185	326	0
1527854098.777804000	73.4207	103	1
1527854098.884870000	73.5278	389	1
1527854098.884992000	73.5279	263	1
1527854098.901521000	73.5444	87	0
1527854099.012425000	73.6553	235	0
1527854099.012534000	73.6554	148	0
1527854099.014934000	73.6578	106	1
1527854099.016490000	73.6594	92	0
1527854099.016874000	73.6598	147	0
1527854099.018907000	73.6618	103	1
1527854099.370255000	74.0131	393	1
1527854099.370331000	74.0132	266	1
1527854099.387082000	74.03	87	0
1527854099.506251000	74.1491	256	0
1527854099.506363000	74.1492	148	0
1527854099.508890000	74.1518	106	1
1527854099.514091000	74.157	92	0
1527854099.514207000	74.1571	240	0
1527854099.520885000	74.1638	103	1
1527854102.499487000	77.1424	392	1
1527854102.499579000	77.1425	260	1
1527854102.515993000	77.1589	87	0
1527854102.643756000	77.2866	260	0
1527854102.643855000	77.2867	148	0
1527854102.647115000	77.29	106	1
1527854102.647590000	77.2905	92	0
1527854102.647681000	77.2906	115	0
1527854102.650131000	77.293	103	1
1527854102.842718000	77.4856	392	1
1527854102.842788000	77.4857	281	1
1527854102.861594000	77.5045	87	0
1527854102.985766000	77.6286	302	0
1527854102.985868000	77.6287	148	0
1527854102.990711000	77.6336	106	1
1527854102.991173000	77.6341	92	0
1527854102.991298000	77.6342	331	0
1527854103.006335000	77.6492	103	1
1527854103.193709000	77.8366	392	1
1527854103.193769000	77.8366	261	1
1527854103.210048000	77.8529	87	0
1527854103.319035000	77.9619	256	0
1527854103.319410000	77.9623	148	0
1527854103.322386000	77.9653	106	1
1527854103.322838000	77.9657	92	0
1527854103.323087000	77.966	259	0
1527854103.325350000	77.9682	103	1
1527854103.645752000	78.2886	389	1
1527854103.645844000	78.2887	261	1
1527854103.662205000	78.3051	87	0
1527854103.793541000	78.4364	233	0
1527854103.793663000	78.4365	148	0
1527854103.796393000	78.4393	106	1
1527854103.798062000	78.4409	92	0
1527854103.798538000	78.4414	280	0
1527854103.800377000	78.4433	103	1
1527854106.006480000	80.6494	994	1
1527854106.006566000	80.6494	262	1
1527854106.024153000	80.667	87	0
1527854106.152777000	80.7957	258	0
1527854106.152870000	80.7957	148	0
1527854106.155650000	80.7985	106	1
1527854106.157205000	80.8001	92	0
1527854106.157293000	80.8002	118	0
1527854106.159643000	80.8025	103	1
1527854106.375913000	81.0188	393	1
1527854106.375978000	81.0189	259	1
1527854106.391943000	81.0348	87	0
1527854106.698767000	81.3416	256	0
1527854106.698879000	81.3418	148	0
1527854106.701722000	81.3446	106	1
1527854106.703636000	81.3465	92	0
1527854106.704376000	81.3473	290	0
1527854106.706674000	81.3496	103	1
1527854106.735659000	81.3785	525	1
1527854106.735740000	81.3786	259	1
1527854106.753036000	81.3959	87	0
1527854106.861065000	81.5039	284	0
1527854106.861167000	81.504	148	0
1527854106.863709000	81.5066	106	1
1527854106.864295000	81.5072	92	0
1527854106.864386000	81.5073	102	0
1527854106.866706000	81.5096	103	1
1527854107.406236000	82.0491	848	1
1527854107.406296000	82.0492	261	1
1527854107.423177000	82.0661	87	0
1527854107.551052000	82.1939	259	0
1527854107.551166000	82.194	148	0
1527854107.553804000	82.1967	106	1
1527854107.555380000	82.1983	92	0
1527854107.555478000	82.1984	260	0
1527854107.557711000	82.2006	103	1
1527854107.735077000	82.378	390	1
1527854107.735168000	82.378	260	1
1527854107.752585000	82.3955	87	0
1527854107.881108000	82.524	235	0
1527854107.881217000	82.5241	148	0
1527854107.883799000	82.5267	106	1
1527854107.885158000	82.528	92	0
1527854107.885593000	82.5285	320	0
1527854107.887793000	82.5307	103	1
1527854108.135953000	82.7788	389	1
1527854108.136049000	82.7789	259	1
1527854108.153073000	82.796	87	0
1527854108.156592000	82.7995	87	0
1527854108.266469000	82.9093	258	0
1527854108.266582000	82.9095	148	0
1527854108.269833000	82.9127	109	1
1527854108.271069000	82.9139	92	0
1527854108.271559000	82.9144	321	0
1527854108.273753000	82.9166	103	1
1527854108.575373000	83.2183	394	1
1527854108.575436000	83.2183	265	1
1527854108.591417000	83.2343	87	0
1527854108.708824000	83.3517	337	0
1527854108.708938000	83.3518	148	0
1527854108.711860000	83.3547	106	1
1527854108.713694000	83.3566	92	0
1527854108.713795000	83.3567	228	0
1527854108.716842000	83.3597	103	1
1527854108.988057000	83.6309	389	1
1527854108.988140000	83.631	261	1
1527854109.004039000	83.6469	87	0
1527854109.009648000	83.6525	87	0
1527854109.121833000	83.7647	371	0
1527854109.121947000	83.7648	148	0
1527854109.124821000	83.7677	109	1
1527854109.126692000	83.7696	92	0
1527854109.126776000	83.7697	241	0
1527854109.129865000	83.7727	103	1
1527854109.248016000	83.8909	393	1
1527854109.248114000	83.891	266	1
1527854109.265027000	83.9079	87	0
1527854109.376919000	84.0198	256	0
1527854109.377017000	84.0199	148	0
1527854109.379887000	84.0228	106	1
1527854109.381466000	84.0243	92	0
1527854109.381852000	84.0247	239	0
1527854109.383879000	84.0268	103	1
1527854109.679164000	84.322	392	1
1527854109.679227000	84.3221	263	1
1527854109.695762000	84.3386	87	0
1527854109.825133000	84.468	233	0
1527854109.825235000	84.4681	148	0
1527854109.827919000	84.4708	106	1
1527854109.829592000	84.4725	92	0
1527854109.830414000	84.4733	225	0
1527854109.831907000	84.4748	103	1
1527854110.353420000	84.9963	391	1
1527854110.353482000	84.9964	260	1
1527854110.370046000	85.0129	87	0
1527854110.512026000	85.1549	260	0
1527854110.512133000	85.155	148	0
1527854110.514957000	85.1578	106	1
1527854110.516655000	85.1595	92	0
1527854110.517233000	85.1601	327	0
1527854110.519882000	85.1628	103	1
1527854110.684496000	85.3274	388	1
1527854110.684562000	85.3274	259	1
1527854110.700613000	85.3435	87	0
1527854110.832861000	85.4757	305	0
1527854110.832950000	85.4758	148	0
1527854110.835970000	85.4788	106	1
1527854110.838567000	85.4814	92	0
1527854110.840957000	85.4838	100	1
1527854110.842845000	85.4857	139	0
1527854110.845970000	85.4888	100	1
1527854112.185172000	86.8281	995	1
1527854112.185231000	86.8281	261	1
1527854112.203627000	86.8465	87	0
1527854112.537724000	87.1806	256	0
1527854112.537843000	87.1807	148	0
1527854112.540642000	87.1835	106	1
1527854112.542373000	87.1853	92	0
1527854112.542466000	87.1853	319	0
1527854112.545571000	87.1885	103	1
1527854112.613828000	87.2567	388	1
1527854112.613888000	87.2568	260	1
1527854112.631675000	87.2746	87	0
1527854112.761891000	87.4048	235	0
1527854112.762007000	87.4049	148	0
1527854112.762009000	87.4049	92	0
1527854112.762143000	87.405	187	0
1527854112.764605000	87.4075	112	1
1527854112.833674000	87.4766	529	1
1527854112.833740000	87.4766	259	1
1527854112.850426000	87.4933	87	0
1527854112.954161000	87.597	235	0
1527854112.954257000	87.5971	148	0
1527854112.956636000	87.5995	106	1
1527854112.958528000	87.6014	92	0
1527854112.958608000	87.6015	233	0
1527854112.961624000	87.6045	103	1
1527854113.172308000	87.8152	830	1
1527854113.172393000	87.8153	1412	1
1527854113.172418000	87.8153	1412	1
1527854113.172453000	87.8153	1412	1
1527854113.172499000	87.8154	576	1
1527854113.189140000	87.832	87	0
1527854113.485718000	88.1286	412	0
1527854113.488663000	88.1315	103	1
1527854113.492022000	88.1349	80	0
1527854113.494668000	88.1375	100	1
1527854113.896142000	88.539	387	1
1527854113.896238000	88.5391	259	1
1527854113.911834000	88.5547	87	0
1527854114.042057000	88.6849	282	0
1527854114.042160000	88.685	148	0
1527854114.044702000	88.6876	106	1
1527854114.047007000	88.6899	92	0
1527854114.047109000	88.69	153	0
1527854114.049673000	88.6926	103	1
1527854114.183870000	88.8268	389	1
1527854114.183964000	88.8268	263	1
1527854114.199791000	88.8427	87	0
1527854114.305153000	88.948	258	0
1527854114.305263000	88.9481	148	0
1527854114.307686000	88.9506	106	1
1527854114.309917000	88.9528	92	0
1527854114.310022000	88.9529	218	0
1527854114.312693000	88.9556	103	1
1527854114.416638000	89.0595	389	1
1527854114.416729000	89.0596	263	1
1527854114.433702000	89.0766	87	0
1527854114.571789000	89.2147	232	0
1527854114.571873000	89.2148	148	0
1527854114.572732000	89.2156	92	0
1527854114.572852000	89.2157	290	0
1527854114.574751000	89.2176	112	1
1527854114.654813000	89.2977	388	1
1527854114.654910000	89.2978	259	1
1527854114.671398000	89.3143	87	0
1527854114.784227000	89.4271	334	0
1527854114.784322000	89.4272	148	0
1527854114.786730000	89.4296	106	1
1527854114.787381000	89.4303	92	0
1527854114.787886000	89.4308	126	0
1527854114.789727000	89.4326	103	1
1527854116.113557000	90.7564	388	1
1527854116.113641000	90.7565	260	1
1527854116.129409000	90.7723	87	0
1527854116.260455000	90.9033	396	0
1527854116.260555000	90.9034	148	0
1527854116.262875000	90.9058	106	1
1527854116.265979000	90.9089	92	0
1527854116.266057000	90.9089	308	0
1527854116.268778000	90.9117	103	1
1527854116.491483000	91.1344	393	1
1527854116.491574000	91.1345	263	1
1527854116.507245000	91.1501	87	0
1527854116.512552000	91.1554	87	0
1527854116.852364000	91.4952	232	0
1527854116.852482000	91.4954	148	0
1527854116.854901000	91.4978	109	1
1527854116.856816000	91.4997	92	0
1527854116.856903000	91.4998	124	0
1527854116.859888000	91.5028	103	1
1527854116.900907000	91.5438	391	1
1527854116.900974000	91.5439	262	1
1527854116.917448000	91.5603	87	0
1527854117.025806000	91.6687	235	0
1527854117.025908000	91.6688	148	0
1527854117.028908000	91.6718	106	1
1527854117.030374000	91.6733	92	0
1527854117.030477000	91.6734	223	0
1527854117.032895000	91.6758	103	1
1527854117.451381000	92.0943	392	1
1527854117.451447000	92.0943	260	1
1527854117.468597000	92.1115	87	0
1527854117.577986000	92.2209	262	0
1527854117.578092000	92.221	148	0
1527854117.581739000	92.2246	92	0
1527854117.581925000	92.2248	109	1
1527854117.582322000	92.2252	237	0
1527854117.584864000	92.2277	100	1
1527854117.754806000	92.3977	992	1
1527854117.754900000	92.3978	263	1
1527854117.771711000	92.4146	87	0
1527854117.875277000	92.5182	302	0
1527854117.875362000	92.5182	148	0
1527854117.877949000	92.5208	106	1
1527854117.879413000	92.5223	92	0
1527854117.879497000	92.5224	323	0
1527854117.881943000	92.5248	103	1
1527854118.221273000	92.8642	388	1
1527854118.221329000	92.8642	263	1
1527854118.239207000	92.8821	87	0
1527854118.351344000	92.9942	258	0
1527854118.351459000	92.9943	148	0
1527854118.353990000	92.9969	106	1
1527854118.354408000	92.9973	92	0
1527854118.354486000	92.9974	296	0
1527854118.356999000	92.9999	103	1
1527854118.462200000	93.1051	526	1
1527854118.462287000	93.1052	262	1
1527854118.478602000	93.1215	87	0
1527854118.602280000	93.2452	235	0
1527854118.602392000	93.2453	148	0
1527854118.605003000	93.2479	106	1
1527854118.606752000	93.2496	92	0
1527854118.607171000	93.2501	230	0
1527854118.610053000	93.2529	103	1
1527854118.744861000	93.3877	402	1
1527854118.744939000	93.3878	260	1
1527854118.772144000	93.415	87	0
1527854118.777906000	93.4208	87	0
1527854118.875228000	93.5181	235	0
1527854118.875323000	93.5182	148	0
1527854118.877942000	93.5208	109	1
1527854118.878407000	93.5213	92	0
1527854118.878528000	93.5214	262	0
1527854118.880936000	93.5238	103	1
1527854119.183358000	93.8262	836	1
1527854119.183447000	93.8263	260	1
1527854119.212379000	93.8553	87	0
1527854119.316484000	93.9594	256	0
1527854119.316598000	93.9595	148	0
1527854119.319040000	93.9619	106	1
1527854119.320556000	93.9634	92	0
1527854119.321066000	93.9639	315	0
1527854119.323047000	93.9659	103	1
1527854119.634576000	94.2775	393	1
1527854119.634672000	94.2776	264	1
1527854119.651153000	94.294	87	0
1527854119.656181000	94.2991	87	0
1527854119.776225000	94.4191	235	0
1527854119.776330000	94.4192	148	0
1527854119.778991000	94.4219	109	1
1527854119.779919000	94.4228	92	0
1527854119.780042000	94.4229	294	0
1527854119.783012000	94.4259	103	1
1527854119.969183000	94.6121	392	1
1527854119.969280000	94.6122	259	1
1527854119.985578000	94.6285	87	0
1527854120.091006000	94.7339	282	0
1527854120.091114000	94.734	148	0
1527854120.092952000	94.7358	92	0
1527854120.093345000	94.7362	300	0
1527854120.094016000	94.7369	112	1
1527854120.414221000	95.0571	389	1
1527854120.414313000	95.0572	260	1
1527854120.430167000	95.073	87	0
1527854120.547191000	95.1901	255	0
1527854120.547300000	95.1902	158	0
1527854120.548345000	95.1912	243	0
1527854120.550021000	95.1929	109	1
1527854120.725556000	95.3684	387	1
1527854120.725621000	95.3685	262	1
1527854120.741359000	95.3842	87	0
1527854121.060945000	95.7038	233	0
1527854121.061060000	95.7039	148	0
1527854121.064140000	95.707	106	1
1527854121.064963000	95.7078	92	0
1527854121.065048000	95.7079	108	0
1527854121.068125000	95.711	103	1
1527854122.335437000	96.9783	388	1
1527854122.335501000	96.9784	262	1
1527854122.351700000	96.9946	87	0
1527854122.468970000	97.1119	360	0
1527854122.469083000	97.112	148	0
1527854122.472009000	97.1149	106	1
1527854122.473578000	97.1165	92	0
1527854122.474432000	97.1173	331	0
1527854122.475997000	97.1189	103	1
1527854122.685196000	97.3281	390	1
1527854122.685262000	97.3281	259	1
1527854122.702983000	97.3459	87	0
1527854122.809978000	97.4529	371	0
1527854122.810088000	97.453	148	0
1527854122.812119000	97.455	92	0
1527854122.812604000	97.4555	290	0
1527854122.813107000	97.456	112	1
1527854122.945068000	97.5879	393	1
1527854122.945123000	97.588	261	1
1527854122.963053000	97.6059	87	0
1527854123.145760000	97.7886	233	0
1527854123.145885000	97.7888	148	0
1527854123.149052000	97.7919	106	1
1527854123.150637000	97.7935	92	0
1527854123.150727000	97.7936	223	0
1527854123.153036000	97.7959	103	1
1527854123.208596000	97.8515	993	1
1527854123.208662000	97.8515	260	1
1527854123.226042000	97.8689	87	0
1527854123.331905000	97.9748	259	0
1527854123.332015000	97.9749	148	0
1527854123.335063000	97.9779	106	1
1527854123.335522000	97.9784	92	0
1527854123.335605000	97.9785	117	0
1527854123.338046000	97.9809	103	1
1527854123.437264000	98.0801	394	1
1527854123.437352000	98.0802	262	1
1527854123.452609000	98.0955	87	0
1527854123.760058000	98.4029	239	0
1527854123.760171000	98.4031	148	0
1527854123.763093000	98.406	106	1
1527854123.763300000	98.4062	92	0
1527854123.763814000	98.4067	328	0
1527854123.766089000	98.409	103	1
1527854123.775209000	98.4181	526	1
1527854123.775302000	98.4182	261	1
1527854123.791757000	98.4346	87	0
1527854123.920420000	98.5633	305	0
1527854123.920530000	98.5634	148	0
1527854123.922597000	98.5655	92	0
1527854123.923051000	98.5659	203	0
1527854123.923112000	98.566	109	1
1527854123.926085000	98.569	100	1
1527854123.986232000	98.6291	401	1
1527854123.986297000	98.6292	262	1
1527854124.001906000	98.6448	87	0
1527854124.124485000	98.7674	233	0
1527854124.127161000	98.77	103	1
1527854124.127176000	98.7701	158	0
1527854124.128535000	98.7714	118	0
1527854124.130109000	98.773	103	1
1527854124.367352000	99.0102	836	1
1527854124.367426000	99.0103	264	1
1527854124.384625000	99.0275	87	0
1527854124.504627000	99.1475	256	0
1527854124.504713000	99.1476	148	0
1527854124.507138000	99.15	106	1
1527854124.509881000	99.1528	92	0
1527854124.509974000	99.1529	226	0
1527854124.513109000	99.156	103	1
1527854125.107286000	99.7502	393	1
1527854125.107342000	99.7502	264	1
1527854125.124295000	99.7672	87	0
1527854125.237126000	99.88	236	0
1527854125.237245000	99.8801	148	0
1527854125.240289000	99.8832	106	1
1527854125.240713000	99.8836	92	0
1527854125.241119000	99.884	308	0
1527854125.243166000	99.886	103	1
1527854125.426275000	100.069	393	1
1527854125.426370000	100.069	259	1
1527854125.442448000	100.085	87	0
1527854125.446794000	100.09	87	0
1527854125.546833000	100.19	259	0
1527854125.546938000	100.19	148	0
1527854125.550157000	100.193	109	1
1527854125.550929000	100.194	92	0
1527854125.551330000	100.194	327	0
1527854125.554220000	100.197	103	1
1527854125.746624000	100.39	390	1
1527854125.746716000	100.39	260	1
1527854125.763369000	100.406	87	0
1527854125.884928000	100.528	235	0
1527854125.885022000	100.528	148	0
1527854125.888202000	100.531	106	1
1527854125.889869000	100.533	92	0
1527854125.890343000	100.533	214	0
1527854125.892198000	100.535	103	1
1527854126.256488000	100.899	389	1
1527854126.256567000	100.899	260	1
1527854126.272438000	100.915	87	0
1527854126.403017000	101.046	307	0
1527854126.403128000	101.046	148	0
1527854126.406197000	101.049	92	0
1527854126.406313000	101.049	106	1
1527854126.406715000	101.05	312	0
1527854126.409232000	101.052	103	1
1527854126.796821000	101.44	393	1
1527854126.796918000	101.44	263	1
1527854126.812872000	101.456	87	0
1527854126.915033000	101.558	236	0
1527854126.915146000	101.558	148	0
1527854126.918188000	101.561	106	1
1527854126.919106000	101.562	92	0
1527854126.920449000	101.563	116	0
1527854126.922233000	101.565	103	1
1527854127.047555000	101.69	390	1
1527854127.047644000	101.691	261	1
1527854127.063547000	101.706	87	0
1527854127.226924000	101.87	233	0
1527854127.227101000	101.87	148	0
1527854127.230035000	101.873	92	0
1527854127.230125000	101.873	250	0
1527854127.230295000	101.873	112	1
1527854127.726579000	102.369	389	1
1527854127.726639000	102.37	260	1
1527854127.742045000	102.385	87	0
1527854127.748502000	102.391	87	0
1527854127.846781000	102.49	358	0
1527854127.846907000	102.49	148	0
1527854127.849325000	102.492	109	1
1527854127.850500000	102.493	92	0
1527854127.850876000	102.494	134	0
1527854127.853309000	102.496	103	1
1527854127.966573000	102.609	991	1
1527854127.966637000	102.61	259	1
1527854127.983600000	102.626	87	0
1527854128.113561000	102.756	373	0
1527854128.113668000	102.757	148	0
1527854128.116269000	102.759	106	1
1527854128.117216000	102.76	92	0
1527854128.117320000	102.76	285	0
1527854128.120320000	102.763	103	1
1527854128.315568000	102.958	389	1
1527854128.315633000	102.959	259	1
1527854128.332565000	102.975	87	0
1527854128.441497000	103.084	256	0
1527854128.441597000	103.084	148	0
1527854128.444344000	103.087	106	1
1527854128.446065000	103.089	92	0
1527854128.446409000	103.089	229	0
1527854128.448344000	103.091	103	1
1527854128.804828000	103.448	388	1
1527854128.804915000	103.448	263	1
1527854128.821447000	103.464	87	0
1527854128.942174000	103.585	233	0
1527854128.942272000	103.585	148	0
1527854128.945122000	103.588	92	0
1527854128.945209000	103.588	132	0
1527854128.945370000	103.588	112	1
1527854129.035250000	103.678	528	1
1527854129.035537000	103.678	262	1
1527854129.051446000	103.694	87	0
1527854129.190767000	103.834	237	0
1527854129.190878000	103.834	148	0
1527854129.190917000	103.834	92	0
1527854129.191035000	103.834	327	0
1527854129.193353000	103.836	112	1
1527854129.254494000	103.897	847	1
1527854129.254554000	103.897	263	1
1527854129.270859000	103.914	87	0
1527854129.390978000	104.034	326	0
1527854129.391093000	104.034	148	0
1527854129.394426000	104.037	106	1
1527854129.395051000	104.038	92	0
1527854129.395143000	104.038	199	0
1527854129.397403000	104.04	103	1
1527854129.562701000	104.206	389	1
1527854129.562793000	104.206	262	1
1527854129.578291000	104.221	87	0
1527854129.687375000	104.33	235	0
1527854129.687480000	104.33	148	0
1527854129.690429000	104.333	106	1
1527854129.691198000	104.334	92	0
1527854129.691481000	104.334	176	0
1527854129.694415000	104.337	103	1
1527854130.015823000	104.659	392	1
1527854130.015916000	104.659	260	1
1527854130.031598000	104.674	87	0
1527854130.138062000	104.781	232	0
1527854130.138172000	104.781	148	0
1527854130.141393000	104.784	106	1
1527854130.143660000	104.787	92	0
1527854130.143755000	104.787	105	0
1527854130.146376000	104.789	103	1
1527854130.303525000	104.946	391	1
1527854130.303623000	104.947	261	1
1527854130.319833000	104.963	87	0
1527854130.436665000	105.08	259	0
1527854130.436756000	105.08	148	0
1527854130.439409000	105.082	106	1
1527854130.440779000	105.084	92	0
1527854130.440884000	105.084	314	0
1527854130.443388000	105.086	103	1
1527854130.583725000	105.227	393	1
1527854130.583786000	105.227	259	1
1527854130.600044000	105.243	87	0
1527854130.910966000	105.554	235	0
1527854130.911065000	105.554	148	0
1527854130.913492000	105.556	106	1
1527854130.915561000	105.558	92	0
1527854130.915655000	105.559	327	0
1527854130.918506000	105.561	103	1
1527854131.504160000	106.147	390	1
1527854131.504242000	106.147	259	1
1527854131.521338000	106.164	87	0
1527854131.527566000	106.17	87	0
1527854131.643505000	106.286	258	0
1527854131.643616000	106.286	148	0
1527854131.646548000	106.289	109	1
1527854131.649117000	106.292	92	0
1527854131.649449000	106.292	150	0
1527854131.651542000	106.294	103	1
1527854131.774109000	106.417	393	1
1527854131.774185000	106.417	263	1
1527854131.792363000	106.435	87	0
1527854131.904919000	106.548	286	0
1527854131.905034000	106.548	148	0
1527854131.907496000	106.55	106	1
1527854131.909512000	106.552	92	0
1527854131.909650000	106.553	256	0
1527854131.912555000	106.555	103	1
1527854132.023946000	106.667	392	1
1527854132.023999000	106.667	260	1
1527854132.040879000	106.684	87	0
1527854132.184002000	106.827	233	0
1527854132.184097000	106.827	148	0
1527854132.184169000	106.827	92	0
1527854132.184261000	106.827	133	0
1527854132.186508000	106.829	112	1
1527854133.887231000	108.53	990	1
1527854133.887322000	108.53	261	1
1527854133.905448000	108.548	87	0
1527854134.041081000	108.684	256	0
1527854134.041192000	108.684	148	0
1527854134.043639000	108.687	106	1
1527854134.045604000	108.688	92	0
1527854134.046169000	108.689	213	0
1527854134.048629000	108.692	103	1
1527854134.825101000	109.468	389	1
1527854134.825162000	109.468	262	1
1527854134.844746000	109.488	87	0
1527854134.975604000	109.618	358	0
1527854134.975711000	109.619	148	0
1527854134.978668000	109.622	106	1
1527854134.981018000	109.624	92	0
1527854134.981435000	109.624	277	0
1527854134.983655000	109.627	103	1
1527854135.275090000	109.918	392	1
1527854135.275150000	109.918	264	1
1527854135.290785000	109.934	87	0
1527854135.414657000	110.058	397	0
1527854135.414746000	110.058	148	0
1527854135.417682000	110.061	106	1
1527854135.419193000	110.062	92	0
1527854135.419280000	110.062	256	0
1527854135.421703000	110.065	103	1
1527854135.914035000	110.557	526	1
1527854135.914097000	110.557	259	1
1527854135.930842000	110.574	87	0
1527854136.065335000	110.708	236	0
1527854136.065447000	110.708	148	0
1527854136.067749000	110.711	106	1
1527854136.069686000	110.713	92	0
1527854136.070133000	110.713	123	0
1527854136.072743000	110.716	103	1
1527854136.355221000	110.998	850	1
1527854136.355295000	110.998	264	1
1527854136.371135000	111.014	87	0
1527854136.484346000	111.127	256	0
1527854136.484471000	111.127	148	0
1527854136.486685000	111.13	92	0
1527854136.486762000	111.13	106	1
1527854136.487223000	111.13	293	0
1527854136.489807000	111.133	103	1
1527854136.587185000	111.23	388	1
1527854136.587247000	111.23	261	1
1527854136.604272000	111.247	87	0
1527854136.725982000	111.369	240	0
1527854136.726100000	111.369	148	0
1527854136.728836000	111.372	106	1
1527854136.729595000	111.372	92	0
1527854136.730043000	111.373	275	0
[truncated: 110 more rows]
