# Supplementary material for: Method for multi-task learning fusion network traffic classification to address small sample labels
Source: Sci Rep. 2024 Jan 30;14:2518. doi: 10.1038/s41598-024-51933-8 (PMC10827795; doi:10.1038/s41598-024-51933-8)
Supplement: Supplementary file 2 — Supplementary Information 2. [file 41598_2024_51933_MOESM2_ESM.zip › QUIC Dataset/QUIC Dataset/pretraining/Google Doc/GoogleDoc-1031.txt]

1527904880.097314000	0	295	1
1527904880.124695000	0.0273812	87	0
1527904880.312179000	0.214865	374	0
1527904880.312894000	0.21558	1412	0
1527904880.313523000	0.216209	1412	0
1527904880.314122000	0.216808	1412	0
1527904880.314691000	0.217377	186	0
1527904880.315325000	0.218011	1412	0
1527904880.315928000	0.218614	1412	0
1527904880.316472000	0.219158	116	1
1527904880.316530000	0.219216	1412	0
1527904880.317147000	0.219833	789	0
1527904880.317766000	0.220452	1412	0
1527904880.318368000	0.221054	1412	0
1527904880.318952000	0.221638	694	0
1527904880.321545000	0.224231	113	1
1527904880.351826000	0.254512	1412	0
1527904880.352413000	0.255099	1412	0
1527904880.353085000	0.255771	1412	0
1527904880.353665000	0.256351	198	0
1527904880.354291000	0.256977	1200	0
1527904880.355926000	0.258612	1412	0
1527904880.356521000	0.259207	1412	0
1527904880.357121000	0.259807	1412	0
1527904880.357695000	0.260381	188	0
1527904880.358328000	0.261014	1412	0
1527904880.358736000	0.261422	125	1
1527904880.358950000	0.261636	1411	0
1527904880.359557000	0.262243	1412	0
1527904880.360139000	0.262825	802	0
1527904880.360763000	0.263449	1412	0
1527904880.361355000	0.264041	1003	0
1527904880.361968000	0.264654	1412	0
1527904880.362572000	0.265258	1412	0
1527904880.363240000	0.265926	1412	0
1527904880.363848000	0.266534	1412	0
1527904880.364423000	0.267109	276	0
1527904880.364571000	0.267257	125	1
1527904880.365058000	0.267744	1412	0
1527904880.365655000	0.268341	1412	0
1527904880.366256000	0.268942	1412	0
1527904880.367827000	0.270513	1412	0
1527904880.368385000	0.271071	259	0
1527904880.368531000	0.271217	110	1
1527904880.369040000	0.271726	1412	0
1527904880.369646000	0.272332	1412	0
1527904880.370245000	0.272931	1412	0
1527904880.370815000	0.273501	188	0
1527904880.371437000	0.274123	794	0
1527904880.372050000	0.274736	1412	0
1527904880.372652000	0.275338	1412	0
1527904880.372666000	0.275352	110	1
1527904880.373330000	0.276016	1412	0
1527904880.373914000	0.2766	769	0
1527904880.374495000	0.277181	164	0
1527904880.376473000	0.279159	110	1
1527904880.843561000	0.746247	353	1
1527904880.843657000	0.746343	1412	1
1527904880.843693000	0.746379	906	1
1527904880.851023000	0.753709	218	1
1527904880.870634000	0.77332	87	0
1527904880.878819000	0.781505	87	0
1527904880.969802000	0.872488	348	0
1527904880.970424000	0.87311	1412	0
1527904880.971028000	0.873714	1412	0
1527904880.971628000	0.874314	1412	0
1527904880.972195000	0.874881	180	0
1527904880.972903000	0.875589	1412	0
1527904880.973504000	0.87619	119	1
1527904880.973520000	0.876206	1412	0
1527904880.974139000	0.876825	1071	0
1527904880.975448000	0.878134	92	0
1527904880.976053000	0.878739	113	0
1527904880.977501000	0.880187	107	1
1527904880.981665000	0.884351	373	0
1527904880.984520000	0.887206	80	0
1527904880.985574000	0.88826	101	1
1527904881.087647000	0.990333	215	1
1527904881.115723000	1.01841	87	0
1527904881.201336000	1.10402	378	0
1527904881.202004000	1.10469	1117	0
1527904881.203606000	1.10629	92	0
1527904881.204499000	1.10719	157	0
1527904881.206541000	1.10923	110	1
1527904882.725166000	2.62785	244	1
1527904882.757319000	2.66001	87	0
1527904883.102963000	3.00565	253	0
1527904883.103534000	3.00622	1412	0
1527904883.104122000	3.00681	995	0
1527904883.105349000	3.00804	92	0
1527904883.105937000	3.00862	101	0
1527904883.108641000	3.01133	113	1
1527904883.862196000	3.76488	1139	1
1527904883.862293000	3.76498	1412	1
1527904883.862319000	3.76501	1412	1
1527904883.862359000	3.76505	1412	1
1527904883.862412000	3.7651	1412	1
1527904883.862435000	3.76512	1412	1
1527904883.862459000	3.76515	1412	1
1527904883.862505000	3.76519	1412	1
1527904883.862539000	3.76523	1412	1
1527904883.862562000	3.76525	1412	1
1527904883.862608000	3.76529	1412	1
1527904883.862644000	3.76533	1412	1
1527904883.875046000	3.77773	1412	1
1527904883.875128000	3.77781	1271	1
1527904883.887377000	3.79006	87	0
1527904883.891548000	3.79423	87	0
1527904883.901341000	3.80403	87	0
1527904884.058981000	3.96167	395	0
1527904884.061886000	3.96457	107	1
1527904884.063099000	3.96579	80	0
1527904884.065886000	3.96857	98	1
1527904886.025564000	5.92825	379	1
1527904886.025658000	5.92834	1412	1
1527904886.025694000	5.92838	981	1
1527904886.032004000	5.93469	165	1
1527904886.051535000	5.95422	87	0
1527904886.057637000	5.96032	87	0
1527904886.165352000	6.06804	396	0
1527904886.168484000	6.07117	104	1
1527904886.169082000	6.07177	80	0
1527904886.175250000	6.07794	98	1
1527904886.413207000	6.31589	584	0
1527904886.413787000	6.31647	302	0
1527904886.414388000	6.31707	174	0
1527904886.415190000	6.31788	121	1
1527904886.417409000	6.3201	251	1
1527904886.440519000	6.34321	87	0
1527904886.961199000	6.86389	968	0
1527904886.961796000	6.86448	1412	0
1527904886.962427000	6.86511	1412	0
1527904886.963119000	6.86581	1412	0
1527904886.963720000	6.86641	1412	0
1527904886.964321000	6.86701	1412	0
1527904886.964681000	6.86737	113	1
1527904886.964896000	6.86758	121	0
1527904886.965532000	6.86822	1412	0
1527904886.966135000	6.86882	1412	0
1527904886.966740000	6.86943	1412	0
1527904886.967310000	6.87	188	0
1527904886.967523000	6.87021	113	1
1527904886.967938000	6.87062	1225	0
1527904886.968547000	6.87123	1412	0
1527904886.969150000	6.87184	1412	0
1527904886.969751000	6.87244	1412	0
1527904886.970402000	6.87309	190	0
1527904886.970747000	6.87343	110	1
1527904886.990277000	6.89296	1412	0
1527904886.990846000	6.89353	743	0
1527904886.991469000	6.89416	1412	0
1527904886.992068000	6.89475	1412	0
1527904886.992668000	6.89535	1412	0
1527904886.993303000	6.89599	200	0
1527904886.993529000	6.89622	113	1
1527904886.994113000	6.8968	745	0
1527904886.996320000	6.89901	1412	0
1527904886.996506000	6.89919	101	1
1527904886.996951000	6.89964	1412	0
1527904886.997555000	6.90024	1412	0
1527904886.999533000	6.90222	101	1
1527904886.999847000	6.90253	1080	0
1527904887.000462000	6.90315	1412	0
1527904887.001067000	6.90375	1412	0
1527904887.001670000	6.90436	1412	0
1527904887.002273000	6.90496	1412	0
1527904887.002518000	6.9052	110	1
1527904887.002904000	6.90559	289	0
1527904887.003546000	6.90623	1412	0
1527904887.004150000	6.90684	1412	0
1527904887.004754000	6.90744	1412	0
1527904887.005355000	6.90804	1412	0
1527904887.005542000	6.90823	110	1
1527904887.005957000	6.90864	1412	0
1527904887.006559000	6.90925	1412	0
1527904887.007162000	6.90985	1412	0
1527904887.007765000	6.91045	1412	0
1527904887.008368000	6.91105	1412	0
1527904887.008544000	6.91123	110	1
1527904887.008970000	6.91166	1412	0
1527904887.009539000	6.91223	197	0
1527904887.010171000	6.91286	1412	0
1527904887.010770000	6.91346	1329	0
1527904887.011378000	6.91406	1412	0
1527904887.011982000	6.91467	1412	0
1527904887.012351000	6.91504	110	1
1527904887.012557000	6.91524	354	0
1527904887.013285000	6.91597	281	0
1527904887.015705000	6.91839	104	1
1527904889.695144000	9.59783	525	1
1527904889.695236000	9.59792	294	1
1527904889.698260000	9.60095	393	1
1527904889.698350000	9.60104	1412	1
1527904889.698389000	9.60108	1412	1
1527904889.698417000	9.6011	979	1
1527904889.720690000	9.62338	87	0
1527904889.728511000	9.6312	87	0
1527904889.743564000	9.64625	400	1
1527904889.769166000	9.67185	87	0
1527904889.869206000	9.77189	298	0
1527904889.869780000	9.77247	103	0
1527904889.871761000	9.77445	104	1
1527904889.873402000	9.77609	301	0
1527904889.876716000	9.7794	98	1
1527904890.008242000	9.91093	387	0
1527904890.010708000	9.91339	98	1
1527904890.015725000	9.91841	80	0
1527904890.018719000	9.92141	98	1
1527904890.032636000	9.93532	325	0
1527904890.033316000	9.936	1400	0
1527904890.033903000	9.93659	513	0
1527904890.034504000	9.93719	592	0
1527904890.035408000	9.93809	635	0
1527904890.035686000	9.93837	110	1
1527904890.036814000	9.9395	467	0
1527904890.038204000	9.94089	697	0
1527904890.039556000	9.94224	484	0
1527904890.039718000	9.9424	104	1
1527904890.041998000	9.94468	835	0
1527904890.042823000	9.94551	649	0
1527904890.043761000	9.94645	519	0
1527904890.044681000	9.94737	104	1
1527904890.045972000	9.94866	439	0
1527904890.047535000	9.95022	701	0
1527904890.048135000	9.95082	616	0
1527904890.048681000	9.95137	104	1
1527904890.049049000	9.95174	558	0
1527904890.050657000	9.95334	664	0
1527904890.051462000	9.95415	583	0
1527904890.051681000	9.95437	104	1
1527904890.052092000	9.95478	689	0
1527904890.054717000	9.9574	98	1
1527904890.071969000	9.97466	102	0
1527904890.072628000	9.97531	181	0
1527904890.074720000	9.97741	101	1
1527904890.603080000	10.5058	399	1
1527904890.603154000	10.5058	109	1
1527904890.614413000	10.5171	304	1
1527904890.622062000	10.5247	479	1
1527904890.622141000	10.5248	87	1
1527904890.628244000	10.5309	87	0
1527904890.647490000	10.5502	87	0
1527904890.668097000	10.5708	87	0
1527904890.939321000	10.842	258	0
1527904890.941625000	10.8443	103	0
1527904890.941889000	10.8446	110	1
1527904890.942490000	10.8452	92	0
1527904890.943869000	10.8466	213	0
1527904890.944905000	10.8476	101	1
1527904891.008256000	10.9109	293	0
1527904891.008889000	10.9116	151	0
1527904891.011935000	10.9146	92	0
1527904891.012540000	10.9152	319	0
1527904891.059944000	10.9626	283	0
1527904891.060140000	10.9628	107	1
1527904891.076577000	10.9793	98	1
1527904891.089950000	10.9926	233	0
1527904891.090532000	10.9932	141	0
1527904891.093309000	10.996	92	0
1527904891.093920000	10.9966	130	0
1527904891.124919000	11.0276	107	1
1527904891.738767000	11.6415	394	1
1527904891.738859000	11.6415	253	1
1527904891.765955000	11.6686	87	0
1527904891.901282000	11.804	419	1
1527904891.901356000	11.804	94	1
1527904891.927988000	11.8307	87	0
1527904892.207310000	12.11	354	0
1527904892.207896000	12.1106	367	0
1527904892.210862000	12.1135	107	1
1527904892.211806000	12.1145	93	0
1527904892.214827000	12.1175	98	1
1527904892.488820000	12.3915	277	0
1527904892.489365000	12.3921	146	0
1527904892.491923000	12.3946	101	1
1527904892.492938000	12.3956	92	0
1527904892.493564000	12.3963	95	0
1527904892.495915000	12.3986	101	1
1527904892.564352000	12.467	409	1
1527904892.564480000	12.4672	1412	1
1527904892.564503000	12.4672	1412	1
1527904892.564527000	12.4672	1412	1
1527904892.564563000	12.4672	1412	1
1527904892.564596000	12.4673	1412	1
1527904892.564640000	12.4673	1412	1
1527904892.564675000	12.4674	1412	1
1527904892.564711000	12.4674	1412	1
1527904892.564759000	12.4674	1412	1
1527904892.564781000	12.4675	1412	1
1527904892.566856000	12.4695	1412	1
1527904892.566891000	12.4696	1412	1
1527904892.566920000	12.4696	1412	1
1527904892.568853000	12.4715	1412	1
1527904892.568877000	12.4716	1412	1
1527904892.570863000	12.4735	1412	1
1527904892.570899000	12.4736	1412	1
1527904892.572868000	12.4756	1412	1
1527904892.572908000	12.4756	1412	1
1527904892.574854000	12.4775	1412	1
1527904892.574878000	12.4776	1412	1
1527904892.576852000	12.4795	1412	1
1527904892.576888000	12.4796	1412	1
1527904892.591064000	12.4938	87	0
1527904892.591283000	12.494	1412	1
1527904892.591306000	12.494	1412	1
1527904892.592856000	12.4955	1412	1
1527904892.592891000	12.4956	1412	1
1527904892.594856000	12.4975	1412	1
1527904892.594891000	12.4976	1412	1
1527904892.595311000	12.498	87	0
1527904892.596858000	12.4995	1412	1
1527904892.596893000	12.4996	1412	1
1527904892.598853000	12.5015	1412	1
1527904892.598876000	12.5016	1412	1
1527904892.600356000	12.503	87	0
1527904892.600495000	12.5032	772	1
1527904892.607222000	12.5099	87	0
1527904892.619784000	12.5225	87	0
1527904892.623948000	12.5266	87	0
1527904892.933427000	12.8361	466	0
1527904892.935950000	12.8386	110	1
1527904892.937988000	12.8407	80	0
1527904892.940949000	12.8436	98	1
1527904892.991833000	12.8945	360	1
1527904892.992817000	12.8955	310	1
1527904893.017139000	12.9198	87	0
1527904893.037859000	12.9405	377	1
1527904893.068224000	12.9709	87	0
1527904893.195527000	13.0982	1191	1
1527904893.195605000	13.0983	445	1
1527904893.222626000	13.1253	87	0
1527904893.231375000	13.1341	87	0
1527904893.293362000	13.196	558	0
1527904893.294388000	13.1971	802	0
1527904893.295636000	13.1983	92	0
1527904893.295891000	13.1986	110	1
1527904893.297193000	13.1999	282	0
1527904893.298530000	13.2012	233	0
1527904893.299115000	13.2018	118	0
1527904893.299714000	13.2024	232	0
1527904893.299901000	13.2026	107	1
1527904893.300316000	13.203	279	0
1527904893.301554000	13.2042	92	0
1527904893.302159000	13.2048	292	0
1527904893.302809000	13.2055	92	0
1527904893.302896000	13.2056	104	1
1527904893.303427000	13.2061	298	0
1527904893.305914000	13.2086	101	1
1527904893.342931000	13.2456	242	0
1527904893.343573000	13.2463	146	0
1527904893.345902000	13.2486	101	1
1527904893.347737000	13.2504	92	0
1527904893.348345000	13.251	238	0
1527904893.350902000	13.2536	101	1
1527904893.622351000	13.525	406	1
1527904893.622427000	13.5251	252	1
1527904893.648090000	13.5508	87	0
1527904893.935625000	13.8383	347	0
1527904893.936352000	13.839	146	0
1527904893.939013000	13.8417	104	1
1527904893.939253000	13.8419	92	0
1527904893.939870000	13.8426	152	0
1527904893.941992000	13.8447	101	1
1527904894.092436000	13.9951	430	1
1527904894.092528000	13.9952	252	1
1527904894.120150000	14.0228	87	0
1527904894.219735000	14.1224	233	0
1527904894.220290000	14.123	146	0
1527904894.223035000	14.1257	104	1
1527904894.223373000	14.1261	92	0
1527904894.223989000	14.1267	165	0
1527904894.226018000	14.1287	101	1
1527904894.485332000	14.388	389	1
1527904894.485405000	14.3881	253	1
1527904894.510085000	14.4128	87	0
1527904894.798588000	14.7013	233	0
1527904894.799105000	14.7018	146	0
1527904894.801111000	14.7038	104	1
1527904894.801525000	14.7042	92	0
1527904894.802160000	14.7048	270	0
1527904894.804057000	14.7067	101	1
1527904894.917320000	14.82	389	1
1527904894.917411000	14.8201	253	1
1527904894.944936000	14.8476	87	0
1527904895.231675000	15.1344	255	0
1527904895.232300000	15.135	146	0
1527904895.235085000	15.1378	104	1
1527904895.235721000	15.1384	92	0
1527904895.236331000	15.139	299	0
1527904895.238093000	15.1408	101	1
1527904895.461297000	15.364	542	1
1527904895.461387000	15.3641	253	1
1527904895.488525000	15.3912	87	0
1527904895.804565000	15.7073	279	0
1527904895.805146000	15.7078	146	0
1527904895.807123000	15.7098	104	1
1527904895.808144000	15.7108	92	0
1527904895.808809000	15.7115	128	0
1527904895.811110000	15.7138	101	1
1527904895.873448000	15.7761	481	1
1527904895.873538000	15.7762	254	1
1527904895.899066000	15.8018	87	0
1527904896.238944000	16.1416	305	0
1527904896.239489000	16.1422	146	0
1527904896.242155000	16.1448	104	1
1527904896.242721000	16.1454	92	0
1527904896.243396000	16.1461	232	0
1527904896.245128000	16.1478	101	1
1527904896.330340000	16.233	395	1
1527904896.330440000	16.2331	256	1
1527904896.356887000	16.2596	87	0
1527904896.460332000	16.363	335	0
1527904896.460855000	16.3635	148	0
1527904896.463230000	16.3659	104	1
1527904896.463762000	16.3664	92	0
1527904896.464365000	16.3671	266	0
1527904896.466140000	16.3688	101	1
1527904896.835898000	16.7386	393	1
1527904896.835965000	16.7387	255	1
1527904896.862373000	16.7651	87	0
1527904897.150586000	17.0533	258	0
1527904897.151123000	17.0538	148	0
1527904897.153018000	17.0557	92	0
1527904897.153156000	17.0558	104	1
1527904897.153584000	17.0563	247	0
1527904897.156196000	17.0589	101	1
1527904897.171291000	17.074	390	1
1527904897.171343000	17.074	255	1
1527904897.197178000	17.0999	87	0
1527904897.480496000	17.3832	235	0
1527904897.481017000	17.3837	148	0
1527904897.483221000	17.3859	104	1
1527904897.483931000	17.3866	92	0
1527904897.484539000	17.3872	157	0
1527904897.487203000	17.3899	101	1
1527904897.806549000	17.7092	428	1
1527904897.806623000	17.7093	257	1
1527904897.832687000	17.7354	87	0
1527904897.969628000	17.8723	260	0
1527904897.970195000	17.8729	148	0
1527904897.972255000	17.8749	104	1
1527904897.973919000	17.8766	92	0
1527904897.974529000	17.8772	180	0
1527904897.976230000	17.8789	101	1
1527904898.092619000	17.9953	406	1
1527904898.092713000	17.9954	258	1
1527904898.117959000	18.0206	87	0
1527904898.221993000	18.1247	233	0
1527904898.222523000	18.1252	148	0
1527904898.225254000	18.1279	104	1
1527904898.227008000	18.1297	92	0
1527904898.227613000	18.1303	183	0
1527904898.229246000	18.1319	101	1
1527904898.719681000	18.6224	388	1
1527904898.719744000	18.6224	255	1
1527904898.746168000	18.6489	87	0
1527904899.035066000	18.9378	256	0
1527904899.035592000	18.9383	148	0
1527904899.037822000	18.9405	92	0
1527904899.038234000	18.9409	107	1
1527904899.038423000	18.9411	178	0
1527904899.041288000	18.944	98	1
1527904899.174821000	19.0775	1237	1
1527904899.174887000	19.0776	258	1
1527904899.202389000	19.1051	87	0
1527904899.492275000	19.395	233	0
1527904899.492909000	19.3956	148	0
1527904899.495345000	19.398	104	1
1527904899.496000000	19.3987	92	0
1527904899.496571000	19.3993	120	0
1527904899.498309000	19.401	101	1
1527904899.608510000	19.5112	442	1
1527904899.608599000	19.5113	255	1
1527904899.634350000	19.537	87	0
1527904899.921586000	19.8243	256	0
1527904899.922170000	19.8249	148	0
1527904899.924342000	19.827	92	0
1527904899.924389000	19.8271	104	1
1527904899.925047000	19.8277	211	0
1527904899.927341000	19.83	101	1
1527904900.084055000	19.9867	389	1
1527904900.084151000	19.9868	256	1
1527904900.111526000	20.0142	87	0
1527904900.240840000	20.1435	256	0
1527904900.241363000	20.144	148	0
1527904900.243359000	20.146	104	1
1527904900.245282000	20.148	92	0
1527904900.245900000	20.1486	339	0
1527904900.248358000	20.151	101	1
1527904900.579426000	20.4821	388	1
1527904900.579533000	20.4822	258	1
1527904900.606458000	20.5091	87	0
1527904900.955852000	20.8585	324	0
1527904900.956413000	20.8591	148	0
1527904900.958350000	20.861	104	1
1527904900.960125000	20.8628	92	0
1527904900.960725000	20.8634	247	0
1527904900.962337000	20.865	101	1
1527904901.113914000	21.0166	543	1
1527904901.113966000	21.0167	256	1
1527904901.142476000	21.0452	87	0
1527904901.428587000	21.3313	233	0
1527904901.429107000	21.3318	148	0
1527904901.431453000	21.3341	104	1
1527904901.432047000	21.3347	92	0
1527904901.432842000	21.3355	260	0
1527904901.434427000	21.3371	101	1
1527904901.470560000	21.3732	389	1
1527904901.470640000	21.3733	255	1
1527904901.496219000	21.3989	87	0
1527904901.640928000	21.5436	235	0
1527904901.641511000	21.5442	148	0
1527904901.643369000	21.5461	104	1
1527904901.644841000	21.5475	92	0
1527904901.645445000	21.5481	188	0
1527904901.647388000	21.5501	101	1
1527904901.852424000	21.7551	479	1
1527904901.852516000	21.7552	255	1
1527904901.878655000	21.7813	87	0
1527904902.169420000	22.0721	256	0
1527904902.169950000	22.0726	148	0
1527904902.172422000	22.0751	104	1
1527904902.172546000	22.0752	92	0
1527904902.173281000	22.076	94	0
1527904902.175466000	22.0782	101	1
1527904902.362958000	22.2656	389	1
1527904902.363032000	22.2657	258	1
1527904902.389179000	22.2919	87	0
1527904902.525029000	22.4277	280	0
1527904902.525610000	22.4283	148	0
1527904902.527438000	22.4301	104	1
1527904902.527703000	22.4304	92	0
1527904902.528313000	22.431	245	0
1527904902.530424000	22.4331	101	1
1527904902.867847000	22.7705	392	1
1527904902.867945000	22.7706	259	1
1527904902.893375000	22.7961	87	0
1527904902.898589000	22.8013	87	0
1527904903.176494000	23.0792	304	0
1527904903.177062000	23.0797	148	0
1527904903.178529000	23.0812	92	0
1527904903.179140000	23.0818	290	0
1527904903.190499000	23.0932	113	1
1527904903.284957000	23.1876	393	1
1527904903.285051000	23.1877	255	1
1527904903.311722000	23.2144	87	0
1527904903.411382000	23.3141	335	0
1527904903.411899000	23.3146	148	0
1527904903.414572000	23.3173	104	1
1527904903.423234000	23.3259	92	0
1527904903.423842000	23.3265	219	0
1527904903.425527000	23.3282	101	1
1527904903.528744000	23.4314	428	1
1527904903.528832000	23.4315	257	1
1527904903.554303000	23.457	87	0
1527904903.560239000	23.4629	87	0
1527904903.840688000	23.7434	233	0
1527904903.841235000	23.7439	148	0
1527904903.843624000	23.7463	107	1
1527904903.844548000	23.7472	92	0
1527904903.845227000	23.7479	140	0
1527904903.847579000	23.7503	101	1
1527904903.986898000	23.8896	406	1
1527904903.986973000	23.8897	258	1
1527904904.012545000	23.9152	87	0
1527904904.299620000	24.2023	256	0
1527904904.300254000	24.2029	148	0
1527904904.302592000	24.2053	92	0
1527904904.302732000	24.2054	104	1
1527904904.303880000	24.2066	103	0
1527904904.305593000	24.2083	101	1
1527904904.466794000	24.3695	389	1
1527904904.466858000	24.3695	255	1
1527904904.492582000	24.3953	87	0
1527904904.794016000	24.6967	240	0
1527904904.794531000	24.6972	148	0
1527904904.796604000	24.6993	104	1
1527904904.797268000	24.7	92	0
1527904904.799584000	24.7023	98	1
1527904904.834424000	24.7371	162	0
1527904904.837608000	24.7403	98	1
1527904904.891069000	24.7938	1242	1
1527904904.891134000	24.7938	256	1
1527904904.917792000	24.8205	87	0
1527904905.204851000	25.1075	258	0
1527904905.205380000	25.1081	148	0
1527904905.207569000	25.1103	104	1
1527904905.207802000	25.1105	92	0
1527904905.208455000	25.1111	154	0
1527904905.210591000	25.1133	101	1
1527904905.287275000	25.19	443	1
1527904905.287339000	25.19	256	1
1527904905.313202000	25.2159	87	0
1527904905.448403000	25.3511	235	0
1527904905.448944000	25.3516	148	0
1527904905.451607000	25.3543	104	1
1527904905.452797000	25.3555	92	0
1527904905.453497000	25.3562	274	0
1527904905.455606000	25.3583	101	1
1527904905.973909000	25.8766	390	1
1527904905.973975000	25.8767	255	1
1527904905.996149000	25.8988	100	0
1527904905.998624000	25.9013	98	1
1527904906.289639000	26.1923	256	0
1527904906.290221000	26.1929	148	0
1527904906.292659000	26.1953	101	1
1527904906.294471000	26.1972	92	0
1527904906.295134000	26.1978	150	0
1527904906.296647000	26.1993	101	1
1527904906.456118000	26.3588	543	1
1527904906.456182000	26.3589	257	1
1527904906.481969000	26.3847	87	0
1527904906.782085000	26.6848	236	0
1527904906.782609000	26.6853	148	0
1527904906.784674000	26.6874	104	1
1527904906.784928000	26.6876	92	0
1527904906.785570000	26.6883	187	0
1527904906.787727000	26.6904	101	1
1527904906.817158000	26.7198	373	1
1527904906.817244000	26.7199	1412	1
1527904906.817268000	26.72	1412	1
1527904906.817291000	26.72	1412	1
1527904906.817337000	26.72	1371	1
1527904906.843915000	26.7466	87	0
1527904906.888926000	26.7916	411	1
1527904906.889001000	26.7917	255	1
1527904906.915097000	26.8178	87	0
1527904907.180122000	27.0828	413	0
1527904907.182774000	27.0855	104	1
1527904907.187657000	27.0903	80	0
1527904907.190766000	27.0935	98	1
1527904907.262479000	27.1652	334	0
1527904907.263055000	27.1657	148	0
1527904907.265716000	27.1684	101	1
1527904907.265883000	27.1686	92	0
1527904907.266546000	27.1692	176	0
1527904907.268720000	27.1714	101	1
1527904907.321404000	27.2241	393	1
1527904907.321479000	27.2242	490	1
1527904907.350735000	27.2534	87	0
1527904907.451078000	27.3538	235	0
1527904907.451597000	27.3543	148	0
1527904907.453493000	27.3562	92	0
1527904907.453747000	27.3564	107	1
1527904907.454126000	27.3568	286	0
1527904907.456768000	27.3595	98	1
1527904910.281843000	30.1845	389	1
1527904910.281911000	30.1846	256	1
1527904910.307572000	30.2103	87	0
1527904910.311909000	30.2146	87	0
1527904910.592665000	30.4954	256	0
1527904910.593298000	30.496	148	0
1527904910.595988000	30.4987	107	1
1527904910.596406000	30.4991	92	0
1527904910.596955000	30.4996	293	0
1527904910.598944000	30.5016	101	1
1527904910.624056000	30.5267	389	1
1527904910.624149000	30.5268	255	1
1527904910.649536000	30.5522	87	0
1527904910.778344000	30.681	280	0
1527904910.778863000	30.6815	148	0
1527904910.780990000	30.6837	104	1
1527904910.783726000	30.6864	92	0
1527904910.784337000	30.687	224	0
1527904910.786971000	30.6897	101	1
1527904910.846107000	30.7488	389	1
1527904910.846173000	30.7489	258	1
1527904910.873184000	30.7759	87	0
1527904910.882580000	30.7853	87	0
1527904911.167706000	31.0704	304	0
1527904911.168283000	31.071	148	0
1527904911.170815000	31.0735	92	0
1527904911.171009000	31.0737	110	1
1527904911.171447000	31.0741	127	0
1527904911.173924000	31.0766	98	1
1527904911.375521000	31.2782	429	1
1527904911.375606000	31.2783	257	1
1527904911.402327000	31.305	87	0
1527904911.691853000	31.5945	335	0
1527904911.692366000	31.5951	148	0
1527904911.695050000	31.5977	104	1
1527904911.695570000	31.5983	92	0
1527904911.696227000	31.5989	188	0
1527904911.698020000	31.6007	101	1
1527904911.800920000	31.7036	406	1
1527904911.801074000	31.7038	259	1
1527904911.826819000	31.7295	87	0
1527904911.836489000	31.7392	87	0
1527904912.117743000	32.0204	254	0
1527904912.118329000	32.021	148	0
1527904912.120993000	32.0237	107	1
1527904912.121900000	32.0246	92	0
1527904912.122509000	32.0252	186	0
1527904912.124974000	32.0277	101	1
1527904912.303420000	32.2061	387	1
1527904912.303510000	32.2062	259	1
1527904912.332973000	32.2357	87	0
1527904912.620206000	32.5229	239	0
1527904912.620788000	32.5235	148	0
1527904912.623015000	32.5257	104	1
1527904912.623463000	32.5261	92	0
1527904912.624074000	32.5268	336	0
1527904912.625996000	32.5287	101	1
1527904915.460749000	35.3634	1242	1
1527904915.460814000	35.3635	255	1
1527904915.461002000	35.3637	357	1
1527904915.461061000	35.3637	1412	1
1527904915.461082000	35.3638	1412	1
1527904915.461112000	35.3638	1412	1
1527904915.461153000	35.3638	834	1
1527904915.488042000	35.3907	87	0
1527904915.785227000	35.6879	398	0
1527904915.788253000	35.6909	101	1
1527904915.790426000	35.6931	80	0
1527904915.793245000	35.6959	98	1
1527904915.794590000	35.6973	231	0
1527904915.795178000	35.6979	148	0
1527904915.797176000	35.6999	101	1
1527904915.798040000	35.7007	92	0
1527904915.798653000	35.7013	317	0
1527904915.801191000	35.7039	101	1
1527904915.836249000	35.7389	390	1
1527904915.836353000	35.739	277	1
1527904915.880203000	35.7829	87	0
1527904916.171677000	36.0744	256	0
1527904916.172263000	36.0749	148	0
1527904916.174251000	36.0769	104	1
1527904916.175797000	36.0785	92	0
1527904916.176399000	36.0791	240	0
1527904916.178221000	36.0809	101	1
1527904916.347502000	36.2502	546	1
1527904916.347563000	36.2502	258	1
1527904916.369417000	36.2721	100	0
1527904916.372223000	36.2749	98	1
1527904916.373718000	36.2764	87	0
1527904916.665011000	36.5677	233	0
1527904916.665530000	36.5682	148	0
1527904916.668307000	36.571	104	1
1527904916.669088000	36.5718	92	0
1527904916.669657000	36.5723	132	0
1527904916.672301000	36.575	101	1
1527904916.904652000	36.8073	392	1
1527904916.904721000	36.8074	256	1
1527904916.930777000	36.8335	87	0
1527904917.220093000	37.1228	256	0
1527904917.220628000	37.1233	148	0
1527904917.222957000	37.1256	92	0
1527904917.223339000	37.126	107	1
1527904917.223572000	37.1263	234	0
1527904917.226331000	37.129	98	1
1527904917.354836000	37.2575	478	1
1527904917.354924000	37.2576	257	1
1527904917.380167000	37.2829	87	0
1527904917.668220000	37.5709	324	0
1527904917.668751000	37.5714	148	0
1527904917.671333000	37.574	92	0
1527904917.671365000	37.5741	104	1
1527904917.671962000	37.5746	240	0
1527904917.674353000	37.577	101	1
1527904918.274537000	38.1772	388	1
1527904918.274632000	38.1773	255	1
1527904918.301847000	38.2045	87	0
1527904918.590300000	38.493	256	0
1527904918.590813000	38.4935	148	0
1527904918.592771000	38.4955	92	0
1527904918.593030000	38.4957	107	1
1527904918.593949000	38.4966	91	0
1527904918.597004000	38.4997	98	1
1527904918.718964000	38.6217	393	1
1527904918.719056000	38.6217	260	1
1527904918.746576000	38.6493	87	0
1527904918.849683000	38.7524	235	0
1527904918.850266000	38.753	148	0
1527904918.852982000	38.7557	104	1
1527904918.853443000	38.7561	92	0
1527904918.854656000	38.7573	236	0
1527904918.855958000	38.7586	101	1
1527904919.058506000	38.9612	390	1
1527904919.058596000	38.9613	256	1
1527904919.084973000	38.9877	87	0
1527904919.449584000	39.3523	305	0
1527904919.450132000	39.3528	148	0
1527904919.452122000	39.3548	104	1
1527904919.452797000	39.3555	92	0
1527904919.453360000	39.356	229	0
1527904919.456054000	39.3587	101	1
1527904919.567182000	39.4699	425	1
1527904919.567269000	39.47	256	1
1527904919.603769000	39.5065	87	0
1527904919.893282000	39.796	304	0
1527904919.893880000	39.7966	148	0
1527904919.896024000	39.7987	104	1
1527904919.896994000	39.7997	92	0
1527904919.897599000	39.8003	209	0
1527904919.900014000	39.8027	101	1
1527904919.941400000	39.8441	389	1
1527904919.941473000	39.8442	258	1
1527904919.967516000	39.8702	87	0
1527904920.257597000	40.1603	337	0
1527904920.258161000	40.1608	148	0
1527904920.259468000	40.1622	92	0
1527904920.260136000	40.1628	107	1
1527904920.261812000	40.1645	288	0
1527904920.264095000	40.1668	98	1
1527904920.370391000	40.2731	408	1
1527904920.370472000	40.2732	610	1
1527904920.397937000	40.3006	87	0
1527904920.701463000	40.6041	231	0
1527904920.701990000	40.6047	148	0
1527904920.703961000	40.6066	92	0
1527904920.704195000	40.6069	107	1
1527904920.704575000	40.6073	282	0
1527904920.707121000	40.6098	98	1
1527904923.372220000	43.2749	387	1
1527904923.372297000	43.275	256	1
1527904923.399484000	43.3022	87	0
1527904923.574538000	43.4772	259	0
1527904923.575119000	43.4778	148	0
1527904923.577835000	43.4805	104	1
1527904923.578843000	43.4815	92	0
1527904923.579447000	43.4821	180	0
1527904923.581834000	43.4845	101	1
1527904923.627349000	43.53	1239	1
1527904923.627435000	43.5301	259	1
1527904923.654502000	43.5572	87	0
1527904923.958672000	43.8614	255	0
1527904923.959265000	43.862	148	0
1527904923.961918000	43.8646	104	1
1527904923.963496000	43.8662	92	0
1527904923.964100000	43.8668	171	0
1527904923.965903000	43.8686	101	1
1527904924.053881000	43.9566	441	1
1527904924.053969000	43.9567	258	1
1527904924.080237000	43.9829	87	0
1527904924.397164000	44.2999	235	0
1527904924.397746000	44.3004	148	0
1527904924.399193000	44.3019	92	0
1527904924.399803000	44.3025	322	0
1527904924.399939000	44.3026	107	1
1527904924.402899000	44.3056	98	1
1527904924.544238000	44.4469	547	1
1527904924.544297000	44.447	257	1
1527904924.570537000	44.4732	87	0
1527904924.941953000	44.8446	258	0
1527904924.942500000	44.8452	148	0
1527904924.944904000	44.8476	104	1
1527904924.945382000	44.8481	92	0
1527904924.946010000	44.8487	227	0
1527904924.947920000	44.8506	101	1
1527904925.023480000	44.9262	390	1
1527904925.023546000	44.9262	260	1
1527904925.070992000	44.9737	390	1
1527904925.074294000	44.977	87	0
1527904925.114721000	45.0174	87	0
1527904925.364928000	45.2676	233	0
1527904925.365473000	45.2682	148	0
1527904925.366763000	45.2694	92	0
1527904925.367965000	45.2707	182	0
1527904925.368057000	45.2707	110	1
1527904925.370933000	45.2736	98	1
1527904925.520557000	45.4232	481	1
1527904925.520639000	45.4233	258	1
1527904925.549472000	45.4522	87	0
1527904925.555181000	45.4579	87	0
1527904925.836640000	45.7393	235	0
1527904925.837209000	45.7399	148	0
1527904925.840006000	45.7427	92	0
1527904925.840074000	45.7428	107	1
1527904925.840682000	45.7434	242	0
1527904925.843023000	45.7457	101	1
1527904925.930672000	45.8334	393	1
1527904925.930770000	45.8335	261	1
1527904925.956844000	45.8595	87	0
1527904926.332209000	46.2349	256	0
1527904926.332854000	46.2355	148	0
1527904926.335058000	46.2377	104	1
1527904926.336289000	46.239	92	0
1527904926.336959000	46.2396	283	0
1527904926.339044000	46.2417	101	1
1527904926.401102000	46.3038	389	1
1527904926.401164000	46.3039	259	1
1527904926.428944000	46.3316	87	0
1527904926.714246000	46.6169	324	0
1527904926.714756000	46.6174	148	0
1527904926.717078000	46.6198	104	1
1527904926.718960000	46.6216	92	0
1527904926.720095000	46.6228	206	0
1527904926.722155000	46.6248	101	1
1527904926.818410000	46.7211	393	1
1527904926.818501000	46.7212	262	1
1527904926.845059000	46.7477	87	0
1527904927.131112000	47.0338	258	0
1527904927.131676000	47.0344	148	0
1527904927.133983000	47.0367	92	0
1527904927.134075000	47.0368	104	1
1527904927.134608000	47.0373	124	0
1527904927.137081000	47.0398	101	1
1527904927.263433000	47.1661	426	1
1527904927.263528000	47.1662	261	1
1527904927.299392000	47.2021	87	0
1527904927.613300000	47.516	235	0
1527904927.613816000	47.5165	148	0
1527904927.616126000	47.5188	104	1
1527904927.617608000	47.5203	92	0
1527904927.618287000	47.521	162	0
1527904927.620112000	47.5228	101	1
1527904927.724762000	47.6274	393	1
1527904927.724824000	47.6275	269	1
1527904927.753428000	47.6561	87	0
1527904928.039872000	47.9426	303	0
1527904928.040455000	47.9431	148	0
1527904928.042235000	47.9449	92	0
1527904928.042902000	47.9456	145	0
1527904928.043094000	47.9458	110	1
1527904928.199387000	48.1021	385	1
1527904928.199468000	48.1022	1412	1
1527904928.199493000	48.1022	1412	1
1527904928.199533000	48.1022	1412	1
1527904928.199558000	48.1022	250	1
1527904928.206651000	48.1093	322	1
1527904928.206735000	48.1094	257	1
1527904928.226217000	48.1289	87	0
1527904928.232235000	48.1349	87	0
1527904928.316891000	48.2196	434	0
1527904928.320122000	48.2228	104	1
1527904928.320308000	48.223	80	0
1527904928.323113000	48.2258	98	1
1527904928.519672000	48.4224	345	0
1527904928.520249000	48.4229	148	0
1527904928.522111000	48.4248	101	1
1527904928.522714000	48.4254	92	0
1527904928.523971000	48.4267	309	0
1527904928.526101000	48.4288	101	1
1527904931.494742000	51.3974	1240	1
1527904931.495045000	51.3977	500	1
1527904931.520885000	51.4236	87	0
1527904931.812179000	51.7149	259	0
1527904931.812777000	51.7155	148	0
1527904931.813994000	51.7167	92	0
1527904931.814604000	51.7173	178	0
1527904931.815315000	51.718	110	1
1527904931.996600000	51.8993	445	1
1527904931.996665000	51.8994	692	1
1527904932.021619000	51.9243	87	0
1527904932.136190000	52.0389	258	0
1527904932.136768000	52.0395	148	0
1527904932.137896000	52.0406	92	0
1527904932.138483000	52.0412	157	0
1527904932.139321000	52.042	110	1
1527904932.642956000	52.5456	548	1
1527904932.643053000	52.5457	376	1
1527904932.669900000	52.5726	87	0
1527904932.768437000	52.6711	233	0
1527904932.769014000	52.6717	148	0
1527904932.771418000	52.6741	104	1
1527904932.771676000	52.6744	92	0
1527904932.772323000	52.675	137	0
1527904932.774414000	52.6771	101	1
1527904936.406743000	56.3094	392	1
1527904936.406812000	56.3095	257	1
1527904936.433118000	56.3358	87	0
1527904936.738481000	56.6412	254	0
1527904936.738993000	56.6417	148	0
1527904936.740199000	56.6429	92	0
1527904936.740791000	56.6435	237	0
1527904936.741765000	56.6445	110	1
1527904936.874357000	56.777	476	1
1527904936.874419000	56.7771	262	1
1527904936.900998000	56.8037	87	0
1527904937.001195000	56.9039	256	0
1527904937.001707000	56.9044	148	0
1527904937.003785000	56.9065	104	1
1527904937.005318000	56.908	92	0
1527904937.005977000	56.9087	337	0
1527904937.007770000	56.9105	101	1
1527904937.103092000	57.0058	393	1
1527904937.103184000	57.0059	261	1
1527904937.129624000	57.0323	87	0
1527904937.231897000	57.1346	233	0
1527904937.232483000	57.1352	148	0
1527904937.234656000	57.1373	92	0
1527904937.234843000	57.1375	107	1
1527904937.235285000	57.138	175	0
1527904937.237797000	57.1405	98	1
1527904937.557461000	57.4601	393	1
1527904937.557517000	57.4602	271	1
1527904937.585694000	57.4884	87	0
1527904937.687432000	57.5901	233	0
1527904937.687963000	57.5906	148	0
1527904937.689734000	57.5924	92	0
1527904937.690337000	57.593	113	0
1527904937.690828000	57.5935	110	1
1527904937.967239000	57.8699	389	1
1527904937.967332000	57.87	261	1
1527904937.992517000	57.8952	87	0
1527904938.113858000	58.0165	349	0
1527904938.114376000	58.0171	148	0
1527904938.116815000	58.0195	92	0
1527904938.116906000	58.0196	104	1
1527904938.117441000	58.0201	282	0
1527904938.119919000	58.0226	101	1
1527904938.383308000	58.286	430	1
1527904938.383352000	58.286	274	1
1527904938.409202000	58.3119	87	0
1527904938.491354000	58.394	304	1
1527904938.491437000	58.3941	1412	1
1527904938.491462000	58.3941	1412	1
1527904938.491498000	58.3942	1412	1
1527904938.491545000	58.3942	251	1
1527904938.510697000	58.4134	232	0
1527904938.511248000	58.4139	148	0
1527904938.513928000	58.4166	104	1
1527904938.514903000	58.4176	102	0
1527904938.515576000	58.4183	233	0
1527904938.517924000	58.4206	101	1
1527904938.518548000	58.4212	87	0
1527904938.610147000	58.5128	384	0
1527904938.612878000	58.5156	101	1
1527904938.615211000	58.5179	80	0
1527904938.617873000	58.5206	98	1
1527904938.802490000	58.7052	407	1
1527904938.802551000	58.7052	252	1
1527904938.828128000	58.7308	87	0
1527904939.187679000	59.0904	305	0
1527904939.188245000	59.0909	148	0
1527904939.190959000	59.0936	92	0
1527904939.191048000	59.0937	104	1
1527904939.191606000	59.0943	264	0
1527904939.193951000	59.0966	101	1
1527904939.270739000	59.1734	1242	1
1527904939.270802000	59.1735	438	1
1527904939.298532000	59.2012	87	0
1527904939.587578000	59.4903	279	0
1527904939.588153000	59.4908	148	0
1527904939.590981000	59.4937	104	1
1527904939.591003000	59.4937	92	0
1527904939.592248000	59.4949	262	0
1527904939.593975000	59.4967	101	1
1527904944.056999000	63.9597	446	1
1527904944.057069000	63.9598	256	1
1527904944.083246000	63.9859	87	0
1527904944.197661000	64.1003	358	0
1527904944.198224000	64.1009	148	0
1527904944.200471000	64.1032	104	1
1527904944.200990000	64.1037	92	0
1527904944.202154000	64.1048	240	0
1527904944.203378000	64.1061	101	1
1527904944.291583000	64.1943	389	1
1527904944.291682000	64.1944	256	1
1527904944.318119000	64.2208	87	0
1527904944.418733000	64.3214	237	0
1527904944.419335000	64.322	148	0
1527904944.421448000	64.3241	104	1
1527904944.422437000	64.3251	92	0
1527904944.423185000	64.3259	328	0
1527904944.425445000	64.3281	101	1
1527904945.386010000	65.2887	542	1
1527904945.386081000	65.2888	256	1
1527904945.412479000	65.3152	87	0
1527904945.530128000	65.4328	255	0
1527904945.531295000	65.434	148	0
1527904945.533035000	65.4357	92	0
1527904945.533517000	65.4362	107	1
1527904945.534197000	65.4369	130	0
1527904945.536519000	65.4392	98	1
1527904945.704911000	65.6076	391	1
1527904945.705002000	65.6077	257	1
1527904945.731154000	65.6338	87	0
1527904945.852533000	65.7552	232	0
1527904945.853197000	65.7559	148	0
1527904945.855341000	65.758	92	0
1527904945.855605000	65.7583	107	1
1527904945.855962000	65.7586	85	0
1527904945.858526000	65.7612	98	1
1527904946.036833000	65.9395	480	1
1527904946.036905000	65.9396	258	1
1527904946.062600000	65.9653	87	0
1527904946.188540000	66.0912	256	0
1527904946.189136000	66.0918	148	0
1527904946.191493000	66.0942	104	1
1527904946.193303000	66.096	92	0
1527904946.193904000	66.0966	256	0
1527904946.195479000	66.0982	101	1
1527904946.245521000	66.1482	389	1
1527904946.245609000	66.1483	256	1
1527904946.271470000	66.1742	87	0
1527904946.381142000	66.2838	233	0
1527904946.381742000	66.2844	148	0
1527904946.383508000	66.2862	104	1
1527904946.384245000	66.2869	92	0
1527904946.384851000	66.2875	274	0
1527904946.386503000	66.2892	101	1
1527904946.581991000	66.4847	388	1
1527904946.582059000	66.4847	256	1
1527904946.608564000	66.5113	87	0
1527904946.744564000	66.6473	233	0
1527904946.745112000	66.6478	148	0
1527904946.747611000	66.6503	104	1
1527904946.749327000	66.652	92	0
1527904946.750550000	66.6532	138	0
1527904946.752590000	66.6553	101	1
1527904946.970565000	66.8733	388	1
1527904946.970653000	66.8733	256	1
1527904947.002307000	66.905	87	0
1527904947.014478000	66.9172	87	0
1527904947.108760000	67.0114	256	0
1527904947.109344000	67.012	148	0
1527904947.111608000	67.0143	107	1
1527904947.111880000	67.0146	92	0
1527904947.112506000	67.0152	331	0
1527904947.114616000	67.0173	101	1
1527904947.378877000	67.2816	428	1
1527904947.378943000	67.2816	259	1
1527904947.405211000	67.3079	87	0
1527904947.565056000	67.4677	256	0
1527904947.565576000	67.4683	148	0
1527904947.567609000	67.4703	104	1
1527904947.567656000	67.4703	92	0
1527904947.568342000	67.471	192	0
1527904947.570599000	67.4733	101	1
1527904947.838487000	67.7412	388	1
1527904947.838576000	67.7413	257	1
1527904947.865680000	67.7684	87	0
1527904947.976909000	67.8796	324	0
1527904947.977423000	67.8801	148	0
1527904947.979637000	67.8823	104	1
1527904947.981227000	67.8839	92	0
1527904947.981831000	67.8845	133	0
1527904947.983601000	67.8863	101	1
1527904948.131816000	68.0345	403	1
1527904948.131913000	68.0346	258	1
1527904948.160892000	68.0636	87	0
1527904948.167037000	68.0697	87	0
1527904948.268810000	68.1715	232	0
1527904948.269435000	68.1721	148	0
1527904948.271599000	68.1743	107	1
1527904948.272313000	68.175	92	0
1527904948.273575000	68.1763	325	0
1527904948.274594000	68.1773	101	1
1527904948.558788000	68.4615	388	1
1527904948.558877000	68.4616	257	1
1527904948.584096000	68.4868	87	0
1527904948.685516000	68.5882	233	0
1527904948.686034000	68.5887	148	0
1527904948.688643000	68.5913	104	1
1527904948.691261000	68.5939	92	0
1527904948.691865000	68.5946	128	0
1527904948.693631000	68.5963	101	1
1527904949.093226000	68.9959	1237	1
1527904949.093318000	68.996	257	1
1527904949.120391000	69.0231	87	0
1527904949.241576000	69.1443	256	0
1527904949.242098000	69.1448	148	0
1527904949.244669000	69.1474	104	1
1527904949.245903000	69.1486	92	0
1527904949.247117000	69.1498	221	0
1527904949.248680000	69.1514	101	1
1527904949.468027000	69.3707	445	1
1527904949.468117000	69.3708	256	1
1527904949.493887000	69.3966	87	0
1527904949.552654000	69.4553	458	1
1527904949.552744000	69.4554	1412	1
1527904949.552770000	69.4555	1412	1
1527904949.552811000	69.4555	1412	1
1527904949.552860000	69.4555	552	1
1527904949.580131000	69.4828	87	0
1527904949.604481000	69.5072	282	0
1527904949.605060000	69.5077	148	0
1527904949.607669000	69.5104	107	1
1527904949.608171000	69.5109	92	0
1527904949.608797000	69.5115	315	0
1527904949.610681000	69.5134	101	1
1527904949.671956000	69.5746	446	0
1527904949.674685000	69.5774	98	1
1527904949.676079000	69.5788	80	0
1527904949.678690000	69.5814	98	1
1527904949.765889000	69.6686	390	1
1527904949.765974000	69.6687	258	1
1527904949.791578000	69.6943	87	0
1527904949.923929000	69.8266	364	0
1527904949.924512000	69.8272	148	0
1527904949.926695000	69.8294	104	1
1527904949.928102000	69.8308	92	0
1527904949.928722000	69.8314	181	0
1527904949.930755000	69.8334	101	1
1527904950.133330000	70.036	389	1
1527904950.133399000	70.0361	258	1
1527904950.159864000	70.0626	87	0
1527904950.268991000	70.1717	235	0
1527904950.269567000	70.1723	148	0
1527904950.271867000	70.1746	104	1
1527904950.272457000	70.1751	92	0
1527904950.273130000	70.1758	215	0
1527904950.274801000	70.1775	101	1
1527904950.630556000	70.5332	393	1
1527904950.630649000	70.5333	260	1
1527904950.659326000	70.562	87	0
1527904951.037782000	70.9405	256	0
1527904951.038313000	70.941	148	0
1527904951.040807000	70.9435	104	1
1527904951.044796000	70.9475	92	0
1527904951.046577000	70.9493	295	0
1527904951.047828000	70.9505	101	1
1527904951.171559000	71.0742	477	1
1527904951.171623000	71.0743	256	1
1527904951.198305000	71.101	87	0
1527904951.299962000	71.2026	233	0
1527904951.300523000	71.2032	148	0
1527904951.302810000	71.2055	104	1
1527904951.305304000	71.208	92	0
1527904951.305914000	71.2086	258	0
1527904951.307813000	71.2105	101	1
1527904951.397395000	71.3001	388	1
1527904951.397481000	71.3002	259	1
1527904951.422807000	71.3255	87	0
1527904951.440792000	71.3435	241	1
1527904951.465937000	71.3686	87	0
1527904951.551658000	71.4543	232	0
1527904951.552258000	71.4549	148	0
1527904951.554781000	71.4575	92	0
1527904951.555391000	71.4581	239	0
1527904951.555786000	71.4585	107	1
1527904951.558764000	71.4615	101	1
1527904951.784246000	71.6869	424	1
1527904951.784337000	71.687	256	1
1527904951.811021000	71.7137	87	0
1527904951.815743000	71.7184	87	0
1527904951.843665000	71.7464	429	0
1527904951.844256000	71.7469	1412	0
1527904951.844847000	71.7475	998	0
1527904951.846797000	71.7495	110	1
1527904951.846934000	71.7496	92	0
1527904951.847544000	71.7502	174	0
1527904951.849828000	71.7525	101	1
1527904951.910836000	71.8135	356	0
1527904951.911915000	71.8146	148	0
1527904951.913824000	71.8165	101	1
1527904951.914901000	71.8176	92	0
1527904951.915852000	71.8185	88	0
1527904951.917797000	71.8205	101	1
1527904952.011999000	71.9147	233	1
1527904952.039625000	71.9423	87	0
1527904952.201383000	72.1041	336	1
1527904952.201468000	72.1042	256	1
1527904952.227543000	72.1302	87	0
1527904952.328244000	72.2309	233	0
1527904952.328761000	72.2314	148	0
1527904952.330906000	72.2336	107	1
1527904952.331259000	72.2339	92	0
1527904952.332473000	72.2352	162	0
1527904952.333832000	72.2365	101	1
1527904952.436103000	72.3388	241	0
1527904952.436722000	72.3394	1412	0
1527904952.437310000	72.34	995	0
1527904952.439047000	72.3417	104	1
1527904952.440448000	72.3431	92	0
1527904952.441073000	72.3438	114	0
1527904952.442841000	72.3455	101	1
1527904952.468931000	72.3716	389	1
1527904952.469007000	72.3717	256	1
1527904952.494496000	72.3972	87	0
1527904952.560758000	72.4634	305	1
1527904952.560859000	72.4635	1412	1
1527904952.560884000	72.4636	1412	1
1527904952.560926000	72.4636	1412	1
1527904952.560955000	72.4636	1412	1
1527904952.560993000	72.4637	1412	1
1527904952.561021000	72.4637	1412	1
1527904952.561066000	72.4638	1412	1
1527904952.561102000	72.4638	1412	1
1527904952.561129000	72.4638	1412	1
1527904952.561165000	72.4639	1412	1
1527904952.561193000	72.4639	1412	1
1527904952.562859000	72.4655	1412	1
1527904952.562895000	72.4656	1412	1
1527904952.564847000	72.4675	768	1
1527904952.588375000	72.4911	87	0
1527904952.593565000	72.4963	87	0
1527904952.612894000	72.5156	1412	1
1527904952.612963000	72.5156	87	0
1527904952.640305000	72.543	87	0
1527904952.718983000	72.6217	375	0
1527904952.721952000	72.6246	113	1
1527904952.725487000	72.6282	80	0
1527904952.727916000	72.6306	98	1
1527904952.805979000	72.7087	289	0
1527904952.806528000	72.7092	148	0
1527904952.808956000	72.7116	101	1
1527904952.809485000	72.7122	92	0
1527904952.810099000	72.7128	311	0
1527904952.811923000	72.7146	101	1
1527904952.961062000	72.8637	388	1
1527904952.961157000	72.8638	256	1
1527904952.987051000	72.8897	87	0
1527904953.089930000	72.9926	302	0
1527904953.090527000	72.9932	148	0
1527904953.092945000	72.9956	104	1
1527904953.094989000	72.9977	92	0
1527904953.095591000	72.9983	125	0
1527904953.097951000	73.0006	101	1
1527904953.850736000	73.7534	1240	1
1527904953.850796000	73.7535	261	1
1527904953.880184000	73.7829	87	0
1527904953.985531000	73.8882	364	0
1527904953.986058000	73.8887	148	0
1527904953.988203000	73.8909	104	1
1527904953.988492000	73.8912	92	0
1527904953.989385000	73.8921	101	0
1527904953.990991000	73.8937	101	1
1527904954.215875000	74.1186	446	1
1527904954.215961000	74.1186	257	1
1527904954.241991000	74.1447	87	0
1527904954.533549000	74.4362	235	0
1527904954.534087000	74.4368	148	0
1527904954.536032000	74.4387	104	1
1527904954.538215000	74.4409	92	0
1527904954.538899000	74.4416	181	0
1527904954.541020000	74.4437	101	1
1527904954.789275000	74.692	547	1
1527904954.789337000	74.692	256	1
1527904954.817661000	74.7203	87	0
1527904954.953598000	74.8563	256	0
1527904954.954168000	74.8569	148	0
1527904954.956057000	74.8587	104	1
1527904954.957727000	74.8604	92	0
1527904954.958396000	74.8611	126	0
1527904954.960043000	74.8627	101	1
1527904955.084280000	74.987	389	1
1527904955.084376000	74.9871	260	1
1527904955.110521000	75.0132	87	0
1527904955.430583000	75.3333	233	0
1527904955.431161000	75.3338	148	0
1527904955.433022000	75.3357	104	1
1527904955.434028000	75.3367	92	0
1527904955.434585000	75.3373	331	0
1527904955.437088000	75.3398	101	1
1527904955.448277000	75.351	392	1
1527904955.448365000	75.3511	258	1
1527904955.474448000	75.3771	87	0
1527904955.580425000	75.4831	235	0
1527904955.580951000	75.4836	148	0
1527904955.583090000	75.4858	104	1
1527904955.584278000	75.487	92	0
1527904955.584882000	75.4876	144	0
1527904955.587084000	75.4898	101	1
1527904955.816376000	75.7191	479	1
1527904955.816448000	75.7191	258	1
1527904955.842079000	75.7448	87	0
1527904956.012097000	75.9148	258	0
1527904956.012785000	75.9155	148	0
1527904956.015140000	75.9178	104	1
1527904956.015901000	75.9186	92	0
1527904956.016514000	75.9192	274	0
1527904956.019103000	75.9218	101	1
1527904956.402448000	76.3051	393	1
1527904956.402526000	76.3052	259	1
1527904956.428575000	76.3313	87	0
1527904956.531905000	76.4346	233	0
1527904956.532423000	76.4351	148	0
1527904956.535150000	76.4378	104	1
1527904956.535580000	76.4383	92	0
1527904956.536191000	76.4389	262	0
1527904956.538138000	76.4408	101	1
1527904956.678356000	76.581	389	1
1527904956.678442000	76.5811	258	1
1527904956.703808000	76.6065	87	0
1527904956.709553000	76.6122	87	0
1527904956.817481000	76.7202	233	0
1527904956.818010000	76.7207	148	0
1527904956.820188000	76.7229	107	1
1527904956.823346000	76.726	92	0
1527904956.824815000	76.7275	227	0
1527904956.826086000	76.7288	101	1
1527904957.183763000	77.0864	425	1
1527904957.183827000	77.0865	261	1
1527904957.210009000	77.1127	87	0
1527904957.330635000	77.2333	347	0
1527904957.331212000	77.2339	148	0
1527904957.333216000	77.2359	104	1
1527904957.333877000	77.2366	92	0
1527904957.334538000	77.2372	122	0
1527904957.336102000	77.2388	101	1
1527904958.057772000	77.9605	389	1
1527904958.057839000	77.9605	259	1
1527904958.082991000	77.9857	87	0
1527904958.188375000	78.0911	258	0
1527904958.188894000	78.0916	148	0
1527904958.191241000	78.0939	104	1
1527904958.191858000	78.0945	92	0
1527904958.193064000	78.0958	237	0
1527904958.194169000	78.0969	101	1
1527904958.463916000	78.3666	407	1
1527904958.464007000	78.3667	260	1
1527904958.489762000	78.3924	87	0
1527904958.629061000	78.5317	235	0
1527904958.629606000	78.5323	148	0
1527904958.632277000	78.535	104	1
1527904958.633861000	78.5365	92	0
1527904958.634469000	78.5372	150	0
1527904958.636261000	78.5389	101	1
1527904958.878725000	78.7814	390	1
1527904958.878823000	78.7815	258	1
1527904958.905880000	78.8086	87	0
1527904958.915543000	78.8182	87	0
1527904959.111200000	79.0139	259	0
1527904959.111708000	79.0144	148	0
1527904959.114321000	79.017	107	1
1527904959.115262000	79.0179	92	0
1527904959.116476000	79.0192	255	0
1527904959.118298000	79.021	101	1
1527904959.266082000	79.1688	1238	1
1527904959.266172000	79.1689	259	1
1527904959.293124000	79.1958	87	0
1527904959.405743000	79.3084	280	0
1527904959.406267000	79.309	148	0
1527904959.406861000	79.3095	92	0
1527904959.407541000	79.3102	124	0
1527904959.408245000	79.3109	110	1
1527904959.630985000	79.5337	401	1
1527904959.631070000	79.5338	260	1
1527904959.655918000	79.5586	87	0
1527904959.947502000	79.8502	304	0
1527904959.948084000	79.8508	148	0
1527904959.950324000	79.853	104	1
1527904959.950593000	79.8533	92	0
1527904959.951255000	79.8539	116	0
1527904959.953340000	79.856	101	1
1527904960.076715000	79.9794	430	1
1527904960.076773000	79.9795	259	1
1527904960.103295000	80.006	87	0
1527904960.480520000	80.3832	337	0
1527904960.481045000	80.3837	148	0
1527904960.482323000	80.385	92	0
1527904960.483350000	80.386	107	1
1527904960.483615000	80.3863	122	0
1527904960.486372000	80.3891	98	1
1527904960.640637000	80.5433	543	1
1527904960.640698000	80.5434	259	1
1527904960.667460000	80.5701	87	0
1527904960.770902000	80.6736	237	0
1527904960.771442000	80.6741	148	0
1527904960.773407000	80.6761	104	1
1527904960.775461000	80.6781	92	0
1527904960.776072000	80.6788	289	0
1527904960.778375000	80.6811	101	1
1527904961.114630000	81.0173	393	1
1527904961.114686000	81.0174	261	1
1527904961.141872000	81.0446	87	0
1527904961.452490000	81.3552	255	0
1527904961.453155000	81.3558	148	0
1527904961.454758000	81.3574	92	0
1527904961.455346000	81.358	107	1
1527904961.455370000	81.3581	272	0
1527904961.458498000	81.3612	98	1
1527904961.460802000	81.3635	388	1
1527904961.460870000	81.3636	261	1
1527904961.488855000	81.3915	87	0
1527904961.497848000	81.4005	87	0
1527904961.862370000	81.7651	232	0
1527904961.862942000	81.7656	148	0
1527904961.863546000	81.7662	92	0
1527904961.864571000	81.7673	99	0
1527904961.865383000	81.7681	113	1
1527904961.993858000	81.8965	477	1
1527904961.993952000	81.8966	259	1
1527904962.019588000	81.9223	87	0
1527904962.180671000	82.0834	256	0
1527904962.181254000	82.0839	148	0
1527904962.183420000	82.0861	104	1
1527904962.187174000	82.0899	92	0
1527904962.187795000	82.0905	116	0
1527904962.189412000	82.0921	101	1
1527904962.387668000	82.2904	392	1
1527904962.387756000	82.2904	258	1
1527904962.414403000	82.3171	87	0
1527904962.516463000	82.4191	233	0
1527904962.517069000	82.4198	148	0
1527904962.519126000	82.4218	92	0
1527904962.519423000	82.4221	107	1
1527904962.519734000	82.4224	211	0
1527904962.522428000	82.4251	98	1
1527904962.812885000	82.7156	389	1
1527904962.812951000	82.7156	261	1
1527904962.841216000	82.7439	87	0
1527904962.941703000	82.8444	255	0
1527904962.942275000	82.845	148	0
1527904962.944459000	82.8471	104	1
1527904962.945758000	82.8484	92	0
1527904962.946369000	82.8491	204	0
1527904962.948502000	82.8512	101	1
1527904963.276744000	83.1794	424	1
1527904963.276838000	83.1795	258	1
1527904963.302543000	83.2052	87	0
1527904963.407842000	83.3105	233	0
1527904963.408370000	83.3111	148	0
1527904963.409566000	83.3123	92	0
1527904963.410233000	83.3129	251	0
1527904963.410487000	83.3132	110	1
1527904963.553910000	83.4566	392	1
1527904963.553970000	83.4567	259	1
1527904963.579992000	83.4827	87	0
1527904963.685943000	83.5886	255	0
1527904963.686479000	83.5892	148	0
1527904963.688551000	83.5912	104	1
1527904963.691882000	83.5946	92	0
1527904963.692493000	83.5952	281	0
1527904963.694538000	83.5972	101	1
1527904963.999114000	83.9018	402	1
1527904963.999209000	83.9019	259	1
1527904964.025941000	83.9286	87	0
1527904964.154461000	84.0571	324	0
1527904964.154972000	84.0577	148	0
1527904964.157584000	84.0603	104	1
1527904964.158461000	84.0611	92	0
1527904964.159071000	84.0618	298	0
1527904964.161576000	84.0643	101	1
1527904964.291734000	84.1944	388	1
1527904964.291797000	84.1945	258	1
1527904964.317977000	84.2207	87	0
1527904964.630525000	84.5332	232	0
1527904964.631033000	84.5337	148	0
1527904964.633302000	84.536	92	0
1527904964.633554000	84.5362	107	1
1527904964.633931000	84.5366	251	0
1527904964.636605000	84.5393	98	1
1527904964.819223000	84.7219	1236	1
1527904964.819315000	84.722	261	1
1527904964.849461000	84.7521	87	0
1527904964.858350000	84.761	87	0
1527904964.955515000	84.8582	258	0
1527904964.956107000	84.8588	148	0
1527904964.958606000	84.8613	107	1
1527904964.959734000	84.8624	92	0
1527904964.960390000	84.8631	201	0
1527904964.962605000	84.8653	101	1
1527904965.304320000	85.207	402	1
1527904965.304407000	85.2071	258	1
1527904965.332807000	85.2355	87	0
1527904965.445380000	85.3481	231	0
1527904965.445904000	85.3486	148	0
1527904965.448459000	85.3511	92	0
1527904965.448724000	85.3514	107	1
1527904965.449906000	85.3526	107	0
1527904965.452616000	85.3553	98	1
1527904965.571983000	85.4747	428	1
1527904965.572070000	85.4748	258	1
1527904965.598593000	85.5013	87	0
1527904965.700792000	85.6035	280	0
1527904965.701358000	85.604	148	0
1527904965.703618000	85.6063	104	1
1527904965.704134000	85.6068	92	0
1527904965.705300000	85.608	298	0
1527904965.706608000	85.6093	101	1
1527904965.779678000	85.6824	543	1
1527904965.779744000	85.6824	261	1
1527904965.805281000	85.708	87	0
1527904965.907558000	85.8102	302	0
1527904965.908076000	85.8108	148	0
1527904965.909996000	85.8127	92	0
1527904965.910668000	85.8134	107	1
1527904965.911170000	85.8139	183	0
1527904965.913621000	85.8163	98	1
1527904966.221916000	86.1246	389	1
1527904966.222012000	86.1247	259	1
1527904966.247081000	86.1498	87	0
1527904966.348337000	86.251	337	0
1527904966.348846000	86.2515	148	0
1527904966.350787000	86.2535	92	0
1527904966.351455000	86.2541	100	0
1527904966.351701000	86.2544	110	1
1527904966.494811000	86.3975	390	1
1527904966.494877000	86.3976	258	1
1527904966.519854000	86.4225	87	0
1527904966.625641000	86.5283	236	0
1527904966.626219000	86.5289	148	0
1527904966.628674000	86.5314	104	1
1527904966.628947000	86.5316	92	0
1527904966.629838000	86.5325	263	0
1527904966.631646000	86.5343	101	1
1527904967.011910000	86.9146	477	1
1527904967.011996000	86.9147	259	1
1527904967.037532000	86.9402	87	0
1527904967.043088000	86.9458	87	0
1527904967.150940000	87.0536	256	0
1527904967.151539000	87.0542	148	0
1527904967.153717000	87.0564	107	1
1527904967.155347000	87.058	92	0
1527904967.155960000	87.0586	219	0
1527904967.157713000	87.0604	101	1
1527904967.548525000	87.4512	392	1
1527904967.548610000	87.4513	261	1
1527904967.574581000	87.4773	87	0
1527904967.689002000	87.5917	233	0
1527904967.689577000	87.5923	148	0
1527904967.691777000	87.5945	104	1
1527904967.692268000	87.595	92	0
1527904967.693546000	87.5962	223	0
1527904967.694730000	87.5974	101	1
1527904967.884203000	87.7869	389	1
1527904967.884263000	87.7869	259	1
1527904967.910978000	87.8137	87	0
1527904968.010919000	87.9136	258	0
1527904968.011452000	87.9141	148	0
1527904968.013795000	87.9165	104	1
1527904968.015774000	87.9185	92	0
1527904968.016369000	87.9191	103	0
1527904968.018744000	87.9214	101	1
1527904968.336082000	88.2388	426	1
1527904968.336171000	88.2389	261	1
1527904968.362548000	88.2652	87	0
1527904968.465805000	88.3685	233	0
1527904968.467155000	88.3698	148	0
1527904968.468779000	88.3715	104	1
1527904968.469090000	88.3718	92	0
1527904968.469660000	88.3723	291	0
1527904968.471817000	88.3745	101	1
1527904968.720432000	88.6231	392	1
1527904968.720496000	88.6232	259	1
1527904968.746772000	88.6495	87	0
1527904968.851963000	88.7546	236	0
1527904968.852489000	88.7552	148	0
1527904968.854853000	88.7575	104	1
1527904968.856672000	88.7594	92	0
1527904968.857319000	88.76	281	0
1527904968.859840000	88.7625	101	1
1527904969.084362000	88.987	405	1
1527904969.084452000	88.9871	261	1
1527904969.110294000	89.013	87	0
1527904969.226695000	89.1294	254	0
1527904969.227248000	89.1299	148	0
1527904969.229875000	89.1326	104	1
1527904969.231263000	89.1339	92	0
1527904969.232409000	89.1351	223	0
1527904969.233888000	89.1366	101	1
1527904969.489024000	89.3917	390	1
1527904969.489121000	89.3918	258	1
1527904969.515441000	89.4181	87	0
1527904969.824596000	89.7273	254	0
1527904969.825176000	89.7279	148	0
1527904969.827838000	89.7305	104	1
1527904969.831224000	89.7339	92	0
1527904969.832262000	89.7349	189	0
1527904969.833906000	89.7366	101	1
1527904969.926044000	89.8287	1235	1
1527904969.926100000	89.8288	258	1
1527904969.951805000	89.8545	87	0
1527904970.064418000	89.9671	324	0
1527904970.064928000	89.9676	148	0
1527904970.066924000	89.9696	104	1
1527904970.138131000	90.0408	92	0
1527904970.138734000	90.0414	211	0
1527904970.140922000	90.0436	101	1
1527904970.205208000	90.1079	401	1
1527904970.205291000	90.108	258	1
1527904970.230907000	90.1336	87	0
1527904970.337767000	90.2405	233	0
1527904970.338290000	90.241	148	0
1527904970.340936000	90.2436	104	1
1527904970.342235000	90.2449	92	0
1527904970.342902000	90.2456	275	0
1527904970.344926000	90.2476	101	1
1527904970.415419000	90.3181	430	1
1527904970.415484000	90.3182	259	1
1527904970.442460000	90.3451	87	0
1527904970.554094000	90.4568	231	0
1527904970.554606000	90.4573	148	0
1527904970.556950000	90.4596	104	1
1527904970.559766000	90.4625	92	0
1527904970.560580000	90.4633	180	0
1527904970.561940000	90.4646	101	1
1527904970.717390000	90.6201	541	1
1527904970.717452000	90.6201	261	1
1527904970.742886000	90.6456	87	0
1527904970.848888000	90.7516	236	0
1527904970.849433000	90.7521	148	0
1527904970.851913000	90.7546	104	1
1527904970.853337000	90.756	92	0
1527904970.853933000	90.7566	179	0
1527904970.855920000	90.7586	101	1
1527904971.095097000	90.9978	391	1
1527904971.095190000	90.9979	258	1
1527904971.123364000	91.0261	87	0
1527904971.226282000	91.129	305	0
1527904971.226804000	91.1295	148	0
1527904971.228990000	91.1317	104	1
1527904971.230391000	91.1331	92	0
1527904971.230953000	91.1336	85	0
1527904971.232991000	91.1357	101	1
1527904971.374075000	91.2768	389	1
1527904971.374170000	91.2769	258	1
1527904971.398922000	91.3016	87	0
1527904971.504918000	91.4076	281	0
1527904971.505467000	91.4082	148	0
1527904971.507991000	91.4107	104	1
1527904971.509808000	91.4125	92	0
1527904971.511925000	91.4146	191	0
1527904971.512929000	91.4156	101	1
1527904971.612153000	91.5148	479	1
1527904971.612225000	91.5149	258	1
1527904971.637533000	91.5402	87	0
1527904971.744225000	91.6469	334	0
1527904971.744748000	91.6474	148	0
1527904971.747018000	91.6497	104	1
1527904971.748015000	91.6507	92	0
1527904971.749277000	91.652	183	0
1527904971.751005000	91.6537	101	1
1527904971.969664000	91.8724	388	1
1527904971.969729000	91.8724	259	1
1527904971.997754000	91.9004	87	0
1527904972.122583000	92.0253	259	0
1527904972.123168000	92.0259	148	0
1527904972.125041000	92.0277	104	1
1527904972.127170000	92.0299	92	0
1527904972.127772000	92.0305	200	0
1527904972.130038000	92.0327	101	1
1527904972.262279000	92.165	388	1
1527904972.262373000	92.1651	258	1
1527904972.288021000	92.1907	87	0
1527904972.293279000	92.196	87	0
1527904972.391282000	92.294	233	0
1527904972.391812000	92.2945	148	0
1527904972.394035000	92.2967	107	1
1527904972.395302000	92.298	92	0
1527904972.395911000	92.2986	124	0
1527904972.398041000	92.3007	101	1
1527904972.671503000	92.5742	425	1
1527904972.671583000	92.5743	259	1
1527904972.697639000	92.6003	87	0
1527904972.826060000	92.7287	232	0
1527904972.826594000	92.7293	148	0
1527904972.829079000	92.7318	104	1
1527904972.830187000	92.7329	92	0
1527904972.830794000	92.7335	287	0
1527904972.833093000	92.7358	101	1
1527904973.205011000	93.1077	391	1
1527904973.205075000	93.1078	316	1
1527904973.231184000	93.1339	87	0
1527904973.365140000	93.2678	258	0
1527904973.365737000	93.2684	148	0
1527904973.368213000	93.2709	104	1
1527904973.369513000	93.2722	92	0
1527904973.370081000	93.2728	161	0
1527904973.372101000	93.2748	101	1
1527904973.512229000	93.4149	408	1
1527904973.512315000	93.415	254	1
1527904973.538091000	93.4408	87	0
1527904973.641817000	93.5445	233	0
1527904973.642355000	93.545	148	0
1527904973.645112000	93.5478	104	1
1527904973.645961000	93.5486	92	0
1527904973.646556000	93.5492	103	0
1527904973.649142000	93.5518	101	1
1527904974.482853000	94.3855	392	1
1527904974.482926000	94.3856	259	1
1527904974.508830000	94.4115	87	0
1527904974.679541000	94.5822	256	0
1527904974.680070000	94.5828	148	0
1527904974.682194000	94.5849	104	1
1527904974.684246000	94.5869	92	0
1527904974.684927000	94.5876	259	0
1527904974.687177000	94.5899	101	1
1527904975.132223000	95.0349	1241	1
1527904975.132281000	95.035	261	1
1527904975.159806000	95.0625	87	0
1527904975.260734000	95.1634	256	0
1527904975.261293000	95.164	148	0
1527904975.263220000	95.1659	104	1
1527904975.264816000	95.1675	92	0
1527904975.265425000	95.1681	243	0
1527904975.267216000	95.1699	101	1
1527904975.744507000	95.6472	446	1
1527904975.744567000	95.6473	626	1
1527904975.770468000	95.6732	87	0
1527904975.886498000	95.7892	278	0
1527904975.887023000	95.7897	148	0
1527904975.889280000	95.792	104	1
1527904975.891061000	95.7937	92	0
1527904975.891605000	95.7943	107	0
1527904975.894239000	95.7969	101	1
1527904979.435169000	99.3379	524	1
1527904979.435253000	99.3379	1412	1
1527904979.435278000	99.338	1412	1
1527904979.435301000	99.338	1412	1
1527904979.435339000	99.338	560	1
1527904979.463711000	99.3664	87	0
1527904979.473897000	99.3766	87	0
1527904979.562234000	99.4649	413	0
1527904979.565087000	99.4678	104	1
1527904979.566566000	99.4693	80	0
1527904979.569063000	99.4717	98	1
1527904979.635355000	99.538	394	1
1527904979.635449000	99.5381	260	1
1527904979.661229000	99.5639	87	0
1527904979.765645000	99.6683	304	0
1527904979.766208000	99.6689	148	0
1527904979.768106000	99.6708	104	1
1527904979.770931000	99.6736	92	0
1527904979.771584000	99.6743	158	0
1527904979.774059000	99.6767	101	1
1527904979.844468000	99.7472	484	1
1527904979.844530000	99.7472	263	1
1527904979.872229000	99.7749	87	0
1527904979.877263000	99.7799	87	0
1527904980.054988000	99.9577	302	0
1527904980.055517000	99.9582	148	0
1527904980.058090000	99.9608	107	1
1527904980.058439000	99.9611	92	0
1527904980.060181000	99.9629	91	0
1527904980.060998000	99.9637	101	1
1527904980.098511000	100.001	388	1
1527904980.098572000	100.001	263	1
1527904980.126395000	100.029	87	0
1527904980.132244000	100.035	87	0
1527904980.226594000	100.129	279	0
1527904980.227133000	100.13	148	0
1527904980.229063000	100.132	92	0
1527904980.229113000	100.132	107	1
1527904980.229757000	100.132	204	0
1527904980.232140000	100.135	101	1
1527904980.344398000	100.247	429	1
1527904980.344461000	100.247	262	1
1527904980.372402000	100.275	87	0
1527904980.474234000	100.377	337	0
1527904980.474819000	100.378	148	0
1527904980.477056000	100.38	104	1
1527904980.479011000	100.382	92	0
1527904980.479622000	100.382	161	0
1527904980.482127000	100.385	101	1
1527904980.841420000	100.744	390	1
1527904980.841505000	100.744	262	1
1527904980.874626000	100.777	87	0
1527904980.976118000	100.879	260	0
1527904980.976703000	100.879	148	0
1527904980.978211000	100.881	92	0
1527904980.979148000	100.882	107	1
1527904980.979487000	100.882	143	0
1527904980.982157000	100.885	98	1
1527904981.116472000	101.019	389	1
1527904981.116533000	101.019	262	1
1527904981.141968000	101.045	87	0
1527904981.245613000	101.148	231	0
1527904981.246199000	101.149	148	0
1527904981.248153000	101.151	104	1
1527904981.248465000	101.151	92	0
1527904981.249623000	101.152	123	0
1527904981.251155000	101.154	101	1
1527904981.658770000	101.561	401	1
1527904981.658863000	101.562	263	1
1527904981.685031000	101.588	87	0
1527904981.784194000	101.687	235	0
1527904981.784777000	101.687	148	0
1527904981.786147000	101.689	92	0
1527904981.786757000	101.689	212	0
1527904981.787200000	101.69	110	1
1527904981.888948000	101.792	390	1
1527904981.889024000	101.792	261	1
1527904981.919899000	101.823	87	0
1527904982.020890000	101.924	256	0
1527904982.021456000	101.924	148	0
1527904982.024155000	101.927	104	1
1527904982.026358000	101.929	92	0
1527904982.026962000	101.93	149	0
1527904982.029350000	101.932	101	1
1527904982.124411000	102.027	389	1
1527904982.124506000	102.027	261	1
1527904982.149206000	102.052	87	0
1527904982.253183000	102.156	231	0
1527904982.253712000	102.156	148	0
1527904982.256205000	102.159	104	1
1527904982.257038000	102.16	92	0
1527904982.257670000	102.16	248	0
1527904982.260204000	102.163	101	1
1527904982.570014000	102.473	1235	1
1527904982.570162000	102.473	263	1
1527904982.596405000	102.499	87	0
1527904982.716226000	102.619	233	0
1527904982.716750000	102.619	148	0
1527904982.719207000	102.622	104	1
1527904982.720940000	102.624	92	0
1527904982.722011000	102.625	290	0
1527904982.723203000	102.626	101	1
1527904983.012726000	102.915	446	1
1527904983.012817000	102.916	265	1
1527904983.038773000	102.941	87	0
1527904983.045551000	102.948	87	0
1527904983.143170000	103.046	256	0
1527904983.143758000	103.046	148	0
1527904983.145565000	103.048	92	0
1527904983.146172000	103.049	163	0
1527904983.146225000	103.049	110	1
1527904983.149219000	103.052	98	1
1527904983.463900000	103.367	547	1
1527904983.463987000	103.367	266	1
1527904983.490495000	103.393	87	0
1527904983.617107000	103.52	255	0
1527904983.617620000	103.52	148	0
1527904983.619441000	103.522	92	0
1527904983.620046000	103.523	198	0
1527904983.620299000	103.523	110	1
1527904983.801959000	103.705	387	1
1527904983.802015000	103.705	263	1
1527904983.828285000	103.731	87	0
1527904983.936875000	103.84	259	0
1527904983.937448000	103.84	148	0
1527904983.938709000	103.841	92	0
1527904983.939369000	103.842	107	1
1527904983.940797000	103.843	312	0
1527904983.943316000	103.846	98	1
1527904984.220624000	104.123	394	1
1527904984.220714000	104.123	268	1
1527904984.246373000	104.149	87	0
1527904984.350615000	104.253	233	0
1527904984.351185000	104.254	148	0
1527904984.353333000	104.256	104	1
1527904984.356223000	104.259	92	0
1527904984.356825000	104.26	112	0
1527904984.359329000	104.262	101	1
1527904984.507506000	104.41	481	1
1527904984.507603000	104.41	260	1
1527904984.533473000	104.436	87	0
1527904984.634945000	104.538	233	0
1527904984.635495000	104.538	148	0
1527904984.636075000	104.539	92	0
1527904984.636679000	104.539	229	0
1527904984.637279000	104.54	110	1
1527904984.727757000	104.63	388	1
1527904984.727817000	104.631	260	1
1527904984.753063000	104.656	87	0
1527904985.104355000	105.007	323	0
1527904985.104869000	105.008	148	0
1527904985.107212000	105.01	92	0
1527904985.107468000	105.01	107	1
1527904985.107835000	105.011	268	0
1527904985.110362000	105.013	98	1
1527904985.160649000	105.063	428	1
1527904985.160737000	105.063	261	1
1527904985.193523000	105.096	87	0
1527904985.298928000	105.202	280	0
1527904985.299522000	105.202	148	0
1527904985.301339000	105.204	104	1
1527904985.302943000	105.206	92	0
1527904985.303562000	105.206	310	0
1527904985.305328000	105.208	101	1
1527904985.366834000	105.27	389	1
1527904985.366909000	105.27	265	1
1527904985.393756000	105.296	87	0
1527904985.492828000	105.396	278	0
1527904985.493398000	105.396	148	0
1527904985.495399000	105.398	104	1
1527904985.497009000	105.4	92	0
1527904985.497578000	105.4	153	0
1527904985.499416000	105.402	101	1
1527904985.596491000	105.499	402	1
1527904985.596561000	105.499	260	1
1527904985.621826000	105.525	87	0
1527904985.722704000	105.625	335	0
1527904985.723288000	105.626	148	0
1527904985.725339000	105.628	104	1
1527904985.725490000	105.628	92	0
1527904985.726106000	105.629	196	0
1527904985.728332000	105.631	101	1
1527904985.842920000	105.746	392	1
1527904985.842996000	105.746	263	1
1527904985.869344000	105.772	87	0
1527904985.874199000	105.777	87	0
1527904985.975772000	105.878	260	0
1527904985.976283000	105.879	148	0
1527904985.978426000	105.881	107	1
1527904985.979636000	105.882	92	0
1527904985.980237000	105.883	85	0
1527904985.982353000	105.885	101	1
1527904986.084957000	105.988	389	1
1527904986.085024000	105.988	263	1
1527904986.113986000	106.017	87	0
1527904986.214465000	106.117	237	0
1527904986.215052000	106.118	148	0
1527904986.217387000	106.12	104	1
1527904986.217549000	106.12	92	0
1527904986.218758000	106.121	137	0
1527904986.220360000	106.123	101	1
1527904986.317881000	106.221	1244	1
1527904986.317969000	106.221	262	1
1527904986.345456000	106.248	87	0
1527904986.524601000	106.427	235	0
1527904986.525176000	106.428	148	0
1527904986.527467000	106.43	104	1
1527904986.528765000	106.431	92	0
1527904986.529423000	106.432	237	0
1527904986.531450000	106.434	101	1
1527904986.561983000	106.465	443	1
1527904986.562045000	106.465	260	1
1527904986.587270000	106.49	87	0
1527904986.692858000	106.596	235	0
1527904986.693451000	106.596	148	0
1527904986.695404000	106.598	104	1
1527904986.696278000	106.599	92	0
1527904986.696887000	106.6	255	0
1527904986.699392000	106.602	101	1
1527904986.801840000	106.705	544	1
1527904986.801907000	106.705	262	1
[truncated: 182 more rows]
