# Supplementary material for: Method for multi-task learning fusion network traffic classification to address small sample labels
Source: Sci Rep. 2024 Jan 30;14:2518. doi: 10.1038/s41598-024-51933-8 (PMC10827795; doi:10.1038/s41598-024-51933-8)
Supplement: Supplementary file 2 — Supplementary Information 2. [file 41598_2024_51933_MOESM2_ESM.zip › QUIC Dataset/QUIC Dataset/pretraining/Google Doc/GoogleDoc-1032.txt]

1528144847.553185000	0	296	1
1528144847.575502000	0.0223169	87	0
1528144848.026629000	0.473444	323	0
1528144848.028262000	0.475077	1412	0
1528144848.029847000	0.476662	1412	0
1528144848.031448000	0.478263	1412	0
1528144848.032965000	0.47978	180	0
1528144848.034559000	0.481374	1412	0
1528144848.034804000	0.481619	104	1
1528144848.036112000	0.482927	1412	0
1528144848.037671000	0.484486	1412	0
1528144848.039258000	0.486073	188	0
1528144848.040825000	0.48764	736	0
1528144848.043118000	0.489933	1412	0
1528144848.044676000	0.491491	1412	0
1528144848.048963000	0.495778	1412	0
1528144848.050520000	0.497335	1412	0
1528144848.050688000	0.497503	125	1
1528144848.052081000	0.498896	1412	0
1528144848.053644000	0.500459	1412	0
1528144848.054724000	0.501539	107	1
1528144848.055280000	0.502095	587	0
1528144848.058091000	0.504906	1412	0
1528144848.058676000	0.505491	101	1
1528144848.059681000	0.506496	1412	0
1528144848.061248000	0.508063	1412	0
1528144848.062806000	0.509621	1412	0
1528144848.063675000	0.51049	104	1
1528144848.064370000	0.511185	1412	0
1528144848.065904000	0.512719	172	0
1528144848.067496000	0.514311	1412	0
1528144848.067758000	0.514573	104	1
1528144848.069220000	0.516035	802	0
1528144848.070802000	0.517617	1412	0
1528144848.072386000	0.519201	967	0
1528144848.072815000	0.51963	104	1
1528144848.073921000	0.520736	1412	0
1528144848.075483000	0.522298	1412	0
1528144848.077111000	0.523926	1412	0
1528144848.077686000	0.524501	104	1
1528144848.078798000	0.525613	1412	0
1528144848.080337000	0.527152	256	0
1528144848.081928000	0.528743	1412	0
1528144848.082689000	0.529504	104	1
1528144848.083482000	0.530297	1412	0
1528144848.085052000	0.531867	1412	0
1528144848.086608000	0.533423	1412	0
1528144848.086715000	0.53353	101	1
1528144848.088192000	0.535007	260	0
1528144848.089995000	0.53681	1412	0
1528144848.090705000	0.53752	104	1
1528144848.091558000	0.538373	1412	0
1528144848.093119000	0.539934	1412	0
1528144848.094682000	0.541497	1412	0
1528144848.095701000	0.542516	104	1
1528144848.096241000	0.543056	1412	0
1528144848.097804000	0.544619	1412	0
1528144848.099439000	0.546254	1412	0
1528144848.100003000	0.546818	101	1
1528144848.100977000	0.547792	479	0
1528144848.106152000	0.552967	101	1
1528144848.492633000	0.939448	400	1
1528144848.492710000	0.939525	1412	1
1528144848.492732000	0.939547	826	1
1528144848.498296000	0.945111	219	1
1528144848.510530000	0.957345	87	0
1528144848.516544000	0.963359	87	0
1528144848.645526000	1.09234	377	0
1528144848.647104000	1.09392	1412	0
1528144848.648727000	1.09554	1412	0
1528144848.649737000	1.09655	110	1
1528144848.650291000	1.09711	1412	0
1528144848.651853000	1.09867	1412	0
1528144848.653439000	1.10025	1412	0
1528144848.653738000	1.10055	104	1
1528144848.654980000	1.10179	1169	0
1528144848.656508000	1.10332	92	0
1528144848.658122000	1.10494	101	0
1528144848.658716000	1.10553	104	1
1528144848.659677000	1.10649	373	0
1528144848.662453000	1.10927	80	0
1528144848.663704000	1.11052	101	1
1528144848.752155000	1.19897	216	1
1528144848.770127000	1.21694	87	0
1528144848.870962000	1.31778	377	0
1528144848.872500000	1.31931	1115	0
1528144848.875252000	1.32207	92	0
1528144848.876815000	1.32363	157	0
1528144848.883629000	1.33044	101	1
1528144848.887850000	1.33467	104	1
1528144849.535318000	1.98213	777	1
1528144849.535403000	1.98222	144	1
1528144849.552630000	1.99944	87	0
1528144849.612998000	2.05981	1412	0
1528144849.614544000	2.06136	1412	0
1528144849.616108000	2.06292	1412	0
1528144849.617658000	2.06447	485	0
1528144849.617810000	2.06463	110	1
1528144849.619357000	2.06617	318	0
1528144849.622965000	2.06978	98	1
1528144849.638783000	2.0856	221	1
1528144849.638879000	2.08569	190	1
1528144849.656219000	2.10303	87	0
1528144849.748212000	2.19503	591	0
1528144849.749743000	2.19656	92	0
1528144849.751305000	2.19812	110	0
1528144849.765813000	2.21263	101	1
1528144849.769811000	2.21663	101	1
1528144850.472310000	2.91913	242	1
1528144850.491834000	2.93865	87	0
1528144850.523449000	2.97026	1412	1
1528144850.525118000	2.97193	1412	1
1528144850.525179000	2.97199	555	1
1528144850.525288000	2.9721	844	1
1528144850.541101000	2.98792	87	0
1528144850.566557000	3.01337	483	0
1528144850.568166000	3.01498	99	0
1528144850.570884000	3.0177	107	1
1528144850.831623000	3.27844	346	0
1528144850.833194000	3.28001	1412	0
1528144850.834753000	3.28157	994	0
1528144850.835850000	3.28267	104	1
1528144850.836361000	3.28318	92	0
1528144850.837934000	3.28475	216	0
1528144850.839858000	3.28667	101	1
1528144851.520767000	3.96758	777	1
1528144851.520919000	3.96773	1412	1
1528144851.520963000	3.96778	1412	1
1528144851.521014000	3.96783	1412	1
1528144851.521039000	3.96785	1412	1
1528144851.521081000	3.9679	1412	1
1528144851.521114000	3.96793	1412	1
1528144851.521154000	3.96797	1412	1
1528144851.521190000	3.968	1412	1
1528144851.521240000	3.96806	1412	1
1528144851.521264000	3.96808	1412	1
1528144851.521311000	3.96813	1412	1
1528144851.521347000	3.96816	1412	1
1528144851.521381000	3.9682	1191	1
1528144851.539950000	3.98676	87	0
1528144851.542947000	3.98976	87	0
1528144851.681680000	4.12849	396	0
1528144851.688807000	4.13562	104	1
1528144851.691981000	4.1388	80	0
1528144851.704374000	4.15119	98	1
1528144853.528623000	5.97544	334	1
1528144853.528705000	5.97552	1412	1
1528144853.528728000	5.97554	916	1
1528144853.530121000	5.97694	225	1
1528144853.530190000	5.97701	1412	1
1528144853.530227000	5.97704	1412	1
1528144853.530254000	5.97707	677	1
1528144853.545855000	5.99267	87	0
1528144853.547866000	5.99468	251	1
1528144853.560950000	6.00777	101	1
1528144853.576453000	6.02327	104	0
1528144853.581598000	6.02841	101	1
1528144853.640806000	6.08762	395	0
1528144853.641696000	6.08851	98	1
1528144853.644460000	6.09127	80	0
1528144853.645505000	6.09232	98	1
1528144854.183344000	6.63016	588	0
1528144854.184723000	6.63154	98	1
1528144854.184892000	6.63171	408	0
1528144854.185555000	6.63237	98	1
1528144854.186943000	6.63376	101	1
1528144854.189824000	6.63664	250	1
1528144854.207892000	6.65471	87	0
1528144854.217055000	6.66387	87	0
1528144854.383982000	6.8308	868	0
1528144854.385245000	6.83206	104	1
1528144854.392190000	6.839	1412	0
1528144854.392798000	6.83961	98	1
1528144854.393749000	6.84056	1412	0
1528144854.394809000	6.84162	98	1
1528144854.395312000	6.84213	1412	0
1528144854.395719000	6.84253	98	1
1528144854.396848000	6.84366	186	0
1528144854.397558000	6.84437	98	1
1528144854.398529000	6.84534	1412	0
1528144854.399576000	6.84639	98	1
1528144854.400080000	6.84689	1348	0
1528144854.401627000	6.84844	1412	0
1528144854.402090000	6.84891	98	1
1528144854.402593000	6.84941	98	1
1528144854.403192000	6.85001	1412	0
1528144854.404564000	6.85138	98	1
1528144854.404756000	6.85157	1412	0
1528144854.405588000	6.8524	98	1
1528144854.406289000	6.8531	188	0
1528144854.407880000	6.8547	1228	0
1528144854.408034000	6.85485	98	1
1528144854.408528000	6.85534	98	1
1528144854.409516000	6.85633	1412	0
1528144854.411085000	6.8579	1412	0
1528144854.412660000	6.85947	1412	0
1528144854.414208000	6.86102	1412	0
1528144854.415550000	6.86237	107	1
1528144854.415750000	6.86257	811	0
1528144854.417346000	6.86416	1412	0
1528144854.417574000	6.86439	101	1
1528144854.419008000	6.86582	1412	0
1528144854.420612000	6.86743	98	1
1528144854.420628000	6.86744	1412	0
1528144854.421533000	6.86835	98	1
1528144854.422172000	6.86899	857	0
1528144854.423765000	6.87058	1412	0
1528144854.424003000	6.87082	98	1
1528144854.424530000	6.87135	98	1
1528144854.425338000	6.87215	1412	0
1528144854.425628000	6.87244	98	1
1528144854.426915000	6.87373	1412	0
1528144854.428531000	6.87535	1086	0
1528144854.430140000	6.87696	1412	0
1528144854.431692000	6.87851	1412	0
1528144854.433328000	6.88014	1412	0
1528144854.434905000	6.88172	1412	0
1528144854.436461000	6.88328	317	0
1528144854.438105000	6.88492	1412	0
1528144854.439681000	6.8865	1412	0
1528144854.441332000	6.88815	1412	0
1528144854.442933000	6.88975	1294	0
1528144854.442955000	6.88977	139	1
1528144854.443552000	6.89037	98	1
1528144854.444479000	6.89129	1412	0
1528144854.445574000	6.89239	98	1
1528144854.446051000	6.89287	1412	0
1528144854.446539000	6.89335	98	1
1528144854.447626000	6.89444	1412	0
1528144854.448537000	6.89535	98	1
1528144854.449238000	6.89605	1125	0
1528144854.449533000	6.89635	98	1
1528144854.450825000	6.89764	1412	0
1528144854.451541000	6.89836	98	1
1528144854.452389000	6.8992	1219	0
1528144854.452583000	6.8994	98	1
1528144854.453958000	6.90077	746	0
1528144854.454543000	6.90136	98	1
1528144854.455542000	6.90236	1412	0
1528144854.456581000	6.9034	98	1
1528144854.457117000	6.90393	1328	0
1528144854.458596000	6.90541	98	1
1528144854.458856000	6.90567	1412	0
1528144854.459545000	6.90636	98	1
1528144854.460438000	6.90725	1412	0
1528144854.461547000	6.90836	98	1
1528144854.462011000	6.90883	477	0
1528144854.462532000	6.90935	98	1
1528144854.469536000	6.91635	1412	0
1528144854.470561000	6.91738	98	1
1528144854.504743000	6.95156	87	0
1528144855.717414000	8.16423	308	1
1528144855.717500000	8.16431	144	1
1528144855.734971000	8.18179	87	0
1528144855.785985000	8.2328	1412	0
1528144855.786893000	8.23371	104	1
1528144855.787559000	8.23437	1412	0
1528144855.788627000	8.23544	98	1
1528144855.789184000	8.236	1412	0
1528144855.789768000	8.23658	98	1
1528144855.790730000	8.23755	647	0
1528144855.791693000	8.23851	98	1
1528144855.792271000	8.23909	92	0
1528144855.792623000	8.23944	98	1
1528144855.793838000	8.24065	260	0
1528144855.794618000	8.24143	98	1
1528144856.870530000	9.31734	377	1
1528144856.870622000	9.31744	294	1
1528144856.873699000	9.32051	301	1
1528144856.873784000	9.3206	1412	1
1528144856.873822000	9.32064	1412	1
1528144856.873871000	9.32069	899	1
1528144856.888433000	9.33525	87	0
1528144856.894450000	9.34126	87	0
1528144856.916461000	9.36328	397	1
1528144856.934967000	9.38178	87	0
1528144857.021493000	9.46831	419	0
1528144857.022767000	9.46958	101	1
1528144857.023072000	9.46989	1400	0
1528144857.023689000	9.4705	98	1
1528144857.024611000	9.47143	513	0
1528144857.025680000	9.4725	98	1
1528144857.026170000	9.47299	592	0
1528144857.026677000	9.47349	98	1
1528144857.027730000	9.47455	635	0
1528144857.028677000	9.47549	98	1
1528144857.029349000	9.47616	467	0
1528144857.029676000	9.47649	98	1
1528144857.031001000	9.47782	697	0
1528144857.031688000	9.4785	98	1
1528144857.032553000	9.47937	484	0
1528144857.032754000	9.47957	98	1
1528144857.034122000	9.48094	835	0
1528144857.034681000	9.4815	98	1
1528144857.035678000	9.48249	649	0
1528144857.036678000	9.48349	98	1
1528144857.037231000	9.48405	519	0
1528144857.037677000	9.48449	98	1
1528144857.038840000	9.48566	439	0
1528144857.039679000	9.48649	98	1
1528144857.040401000	9.48722	373	0
1528144857.041053000	9.48787	98	1
1528144857.041966000	9.48878	701	0
1528144857.042680000	9.4895	98	1
1528144857.043526000	9.49034	616	0
1528144857.044692000	9.49151	98	1
1528144857.045083000	9.4919	558	0
1528144857.045685000	9.4925	98	1
1528144857.046632000	9.49345	275	0
1528144857.047694000	9.49451	98	1
1528144857.048231000	9.49505	103	0
1528144857.048718000	9.49553	98	1
1528144857.049810000	9.49662	654	0
1528144857.050683000	9.4975	98	1
1528144857.051366000	9.49818	583	0
1528144857.051688000	9.4985	112	1
1528144857.052930000	9.49975	689	0
1528144857.053689000	9.5005	98	1
1528144857.054465000	9.50128	80	0
1528144857.054935000	9.50175	98	1
1528144857.056031000	9.50285	281	0
1528144857.056744000	9.50356	98	1
1528144857.057646000	9.50446	92	0
1528144857.058690000	9.50551	98	1
1528144857.059269000	9.50608	148	0
1528144857.059719000	9.50653	98	1
1528144857.092820000	9.53963	87	0
1528144857.176928000	9.62374	1412	1
1528144857.176969000	9.62378	1412	1
1528144857.176993000	9.62381	300	1
1528144857.177052000	9.62387	844	1
1528144857.195359000	9.64217	87	0
1528144857.217935000	9.66475	506	0
1528144857.219253000	9.66607	104	1
1528144857.896973000	10.3438	1002	1
1528144857.897060000	10.3439	94	1
1528144857.914804000	10.3616	87	0
1528144858.046595000	10.4934	312	0
1528144858.048202000	10.495	367	0
1528144858.050257000	10.4971	104	1
1528144858.050528000	10.4973	296	0
1528144858.051022000	10.4978	98	1
1528144858.724419000	11.1712	474	1
1528144858.724493000	11.1713	109	1
1528144858.730016000	11.1768	301	1
1528144858.732189000	11.179	475	1
1528144858.732251000	11.1791	87	1
1528144858.741339000	11.1882	87	0
1528144858.750431000	11.1972	87	0
1528144858.755254000	11.2021	87	0
1528144858.817919000	11.2647	312	0
1528144858.819137000	11.266	107	1
1528144858.819539000	11.2664	151	0
1528144858.819783000	11.2666	98	1
1528144858.821095000	11.2679	92	0
1528144858.821784000	11.2686	98	1
1528144858.822657000	11.2695	320	0
1528144858.823306000	11.2701	98	1
1528144858.898045000	11.3449	243	0
1528144858.899068000	11.3459	98	1
1528144858.899609000	11.3464	103	0
1528144858.899870000	11.3467	98	1
1528144858.908896000	11.3557	231	0
1528144858.909921000	11.3567	98	1
1528144858.910443000	11.3573	140	0
1528144858.910789000	11.3576	98	1
1528144858.912001000	11.3588	92	0
1528144858.912808000	11.3596	98	1
1528144858.913566000	11.3604	158	0
1528144858.914233000	11.361	98	1
1528144858.915198000	11.362	92	0
1528144858.915815000	11.3626	98	1
1528144858.916764000	11.3636	216	0
1528144858.917811000	11.3646	98	1
1528144859.253087000	11.6999	389	1
1528144859.253162000	11.7	264	1
1528144859.270386000	11.7172	87	0
1528144859.756393000	12.2032	370	1
1528144859.756520000	12.2033	1412	1
1528144859.756545000	12.2034	1412	1
1528144859.756587000	12.2034	1412	1
1528144859.756620000	12.2034	1412	1
1528144859.756655000	12.2035	1412	1
1528144859.756692000	12.2035	1412	1
1528144859.756727000	12.2035	1412	1
1528144859.756762000	12.2036	1412	1
1528144859.756798000	12.2036	1412	1
1528144859.756873000	12.2037	1412	1
1528144859.756898000	12.2037	1412	1
1528144859.756934000	12.2037	1412	1
1528144859.756966000	12.2038	1412	1
1528144859.757001000	12.2038	1412	1
1528144859.757038000	12.2039	1412	1
1528144859.757072000	12.2039	1412	1
1528144859.760121000	12.2069	1412	1
1528144859.760170000	12.207	1412	1
1528144859.760211000	12.207	1412	1
1528144859.760251000	12.2071	1412	1
1528144859.760304000	12.2071	1412	1
1528144859.760328000	12.2071	1412	1
1528144859.760369000	12.2072	1412	1
1528144859.760402000	12.2072	1412	1
1528144859.760437000	12.2073	1412	1
1528144859.760477000	12.2073	1412	1
1528144859.760531000	12.2073	1412	1
1528144859.760554000	12.2074	1412	1
1528144859.760593000	12.2074	1412	1
1528144859.760635000	12.2074	1412	1
1528144859.760670000	12.2075	1412	1
1528144859.760705000	12.2075	1412	1
1528144859.760737000	12.2076	1412	1
1528144859.760769000	12.2076	680	1
1528144859.773213000	12.22	100	0
1528144859.773866000	12.2207	101	1
1528144859.775687000	12.2225	87	0
1528144859.780548000	12.2274	87	0
1528144859.783427000	12.2302	87	0
1528144859.939407000	12.3862	396	0
1528144859.940238000	12.3871	109	1
1528144859.945068000	12.3919	80	0
1528144859.945894000	12.3927	100	1
1528144860.019634000	12.4664	266	0
1528144860.020873000	12.4677	100	1
1528144860.021173000	12.468	146	0
1528144860.021854000	12.4687	100	1
1528144860.022727000	12.4695	92	0
1528144860.022866000	12.4697	100	1
1528144860.024288000	12.4711	117	0
1528144860.024855000	12.4717	100	1
1528144860.068256000	12.5151	359	1
1528144860.070354000	12.5172	295	1
1528144860.085618000	12.5324	87	0
1528144860.090397000	12.5372	87	0
1528144860.131129000	12.5779	395	1
1528144860.149778000	12.5966	87	0
1528144860.208543000	12.6554	324	1
1528144860.208627000	12.6554	279	1
1528144860.212598000	12.6594	397	0
1528144860.213888000	12.6607	103	1
1528144860.214168000	12.661	279	0
1528144860.214874000	12.6617	100	1
1528144860.216319000	12.6631	92	0
1528144860.216866000	12.6637	100	1
1528144860.217898000	12.6647	312	0
1528144860.219762000	12.6666	100	1
1528144860.226870000	12.6737	245	0
1528144860.227969000	12.6748	100	1
1528144860.228492000	12.6753	118	0
1528144860.228874000	12.6757	100	1
1528144860.230053000	12.6769	92	0
1528144860.230871000	12.6777	100	1
1528144860.231621000	12.6784	253	0
1528144860.233929000	12.6807	100	1
1528144860.323183000	12.77	589	0
1528144860.324260000	12.7711	100	1
1528144860.324761000	12.7716	802	0
1528144860.325877000	12.7727	100	1
1528144860.326298000	12.7731	92	0
1528144860.326870000	12.7737	100	1
1528144860.327869000	12.7747	300	0
1528144860.328893000	12.7757	100	1
1528144860.483836000	12.9307	242	0
1528144860.484911000	12.9317	100	1
1528144860.485403000	12.9322	146	0
1528144860.485882000	12.9327	100	1
1528144860.492556000	12.9394	92	0
1528144860.492949000	12.9398	100	1
1528144860.494133000	12.9409	251	0
1528144860.494900000	12.9417	100	1
1528144860.676768000	13.1236	390	1
1528144860.676829000	13.1236	309	1
1528144860.694711000	13.1415	87	0
1528144860.798771000	13.2456	235	0
1528144860.799933000	13.2467	103	1
1528144860.800354000	13.2472	146	0
1528144860.800897000	13.2477	100	1
1528144860.801912000	13.2487	92	0
1528144860.802969000	13.2498	100	1
1528144860.803473000	13.2503	188	0
1528144860.803974000	13.2508	100	1
1528144861.578705000	14.0255	392	1
1528144861.578800000	14.0256	255	1
1528144861.598620000	14.0454	87	0
1528144861.770508000	14.2173	287	0
1528144861.771557000	14.2184	103	1
1528144861.772013000	14.2188	146	0
1528144861.772973000	14.2198	100	1
1528144861.775349000	14.2222	92	0
1528144861.775982000	14.2228	100	1
1528144861.776952000	14.2238	127	0
1528144861.777980000	14.2248	100	1
1528144861.864312000	14.3111	1007	1
1528144861.864377000	14.3112	257	1
1528144861.882372000	14.3292	87	0
1528144862.057028000	14.5038	256	0
1528144862.058116000	14.5049	103	1
1528144862.058715000	14.5055	146	0
1528144862.059116000	14.5059	100	1
1528144862.063392000	14.5102	92	0
1528144862.064004000	14.5108	100	1
1528144862.064951000	14.5118	304	0
1528144862.065989000	14.5128	100	1
1528144862.311604000	14.7584	400	1
1528144862.311689000	14.7585	257	1
1528144862.329536000	14.7764	87	0
1528144862.490307000	14.9371	312	0
1528144862.491298000	14.9381	103	1
1528144862.491879000	14.9387	146	0
1528144862.493038000	14.9399	100	1
1528144862.494621000	14.9414	92	0
1528144862.495008000	14.9418	100	1
1528144862.496198000	14.943	337	0
1528144862.497011000	14.9438	100	1
1528144862.848651000	15.2955	898	1
1528144862.848723000	15.2955	258	1
1528144862.876760000	15.3236	87	0
1528144863.064811000	15.5116	231	0
1528144863.066054000	15.5129	103	1
1528144863.066370000	15.5132	146	0
1528144863.067047000	15.5139	100	1
1528144863.068470000	15.5153	92	0
1528144863.069054000	15.5159	100	1
1528144863.070045000	15.5169	253	0
1528144863.071047000	15.5179	100	1
1528144863.096164000	15.543	463	1
1528144863.096226000	15.543	257	1
1528144863.113690000	15.5605	87	0
1528144863.281966000	15.7288	255	0
1528144863.283071000	15.7299	103	1
1528144863.283558000	15.7304	146	0
1528144863.284067000	15.7309	100	1
1528144863.285635000	15.7325	92	0
1528144863.286133000	15.7329	100	1
1528144863.287152000	15.734	177	0
1528144863.288057000	15.7349	100	1
1528144863.413331000	15.8601	387	1
1528144863.413391000	15.8602	255	1
1528144863.448156000	15.895	387	1
1528144863.481916000	15.9287	87	0
1528144863.489310000	15.9361	87	0
1528144863.537128000	15.9839	232	0
1528144863.538085000	15.9849	106	1
1528144863.538789000	15.9856	148	0
1528144863.539093000	15.9859	100	1
1528144863.540954000	15.9878	92	0
1528144863.542162000	15.989	100	1
1528144863.542610000	15.9894	232	0
1528144863.543071000	15.9899	100	1
1528144863.681471000	16.1283	387	1
1528144863.681530000	16.1283	258	1
1528144863.699244000	16.1461	87	0
1528144863.861838000	16.3087	235	0
1528144863.863190000	16.31	103	1
1528144863.863428000	16.3102	148	0
1528144863.864092000	16.3109	100	1
1528144863.865670000	16.3125	92	0
1528144863.866107000	16.3129	100	1
1528144863.867200000	16.314	235	0
1528144863.868095000	16.3149	100	1
1528144864.101153000	16.548	392	1
1528144864.101236000	16.5481	259	1
1528144864.118952000	16.5658	87	0
1528144864.281557000	16.7284	279	0
1528144864.282546000	16.7294	103	1
1528144864.283137000	16.73	148	0
1528144864.284186000	16.731	100	1
1528144864.285866000	16.7327	92	0
1528144864.286114000	16.7329	100	1
1528144864.287435000	16.7343	114	0
1528144864.288095000	16.7349	100	1
1528144864.414534000	16.8613	388	1
1528144864.414599000	16.8614	257	1
1528144864.461220000	16.908	388	1
1528144864.467656000	16.9145	87	0
1528144864.480625000	16.9274	87	0
1528144864.596933000	17.0437	395	0
1528144864.598225000	17.045	106	1
1528144864.598556000	17.0454	148	0
1528144864.599123000	17.0459	100	1
1528144864.600119000	17.0469	92	0
1528144864.601114000	17.0479	100	1
1528144864.601607000	17.0484	251	0
1528144864.602113000	17.0489	100	1
1528144864.664525000	17.1113	388	1
1528144864.664586000	17.1114	257	1
1528144864.685523000	17.1323	87	0
1528144864.783513000	17.2303	232	0
1528144864.784534000	17.2313	103	1
1528144864.785049000	17.2319	148	0
1528144864.786215000	17.233	100	1
1528144864.788227000	17.235	92	0
1528144864.789214000	17.236	100	1
1528144864.789881000	17.2367	191	0
1528144864.790405000	17.2372	100	1
1528144864.922686000	17.3695	387	1
1528144864.922747000	17.3696	257	1
1528144864.940871000	17.3877	87	0
1528144865.049418000	17.4962	232	0
1528144865.050421000	17.4972	103	1
1528144865.050949000	17.4978	148	0
1528144865.051263000	17.4981	100	1
1528144865.052948000	17.4998	92	0
1528144865.053195000	17.5	100	1
1528144865.054525000	17.5013	190	0
1528144865.055153000	17.502	100	1
1528144865.402497000	17.8493	389	1
1528144865.402563000	17.8494	260	1
1528144865.421213000	17.868	87	0
1528144865.533717000	17.9805	258	0
1528144865.534736000	17.9816	103	1
1528144865.535237000	17.9821	148	0
1528144865.536257000	17.9831	100	1
1528144865.538400000	17.9852	92	0
1528144865.539273000	17.9861	100	1
1528144865.539977000	17.9868	195	0
1528144865.541195000	17.988	100	1
1528144865.695711000	18.1425	389	1
1528144865.695803000	18.1426	259	1
1528144865.713246000	18.1601	87	0
1528144865.814629000	18.2614	235	0
1528144865.815550000	18.2624	103	1
1528144865.816202000	18.263	148	0
1528144865.817191000	18.264	100	1
1528144865.818991000	18.2658	92	0
1528144865.819210000	18.266	100	1
1528144865.820575000	18.2674	274	0
1528144865.821188000	18.268	100	1
1528144866.024032000	18.4708	1007	1
1528144866.024090000	18.4709	257	1
1528144866.041038000	18.4879	87	0
1528144866.145034000	18.5918	233	0
1528144866.146307000	18.5931	103	1
1528144866.146648000	18.5935	148	0
1528144866.147209000	18.594	100	1
1528144866.148267000	18.5951	92	0
1528144866.149203000	18.596	100	1
1528144866.149766000	18.5966	292	0
1528144866.150223000	18.597	100	1
1528144866.250417000	18.6972	400	1
1528144866.250482000	18.6973	259	1
1528144866.269855000	18.7167	87	0
1528144866.422389000	18.8692	258	0
1528144866.423370000	18.8702	103	1
1528144866.423966000	18.8708	148	0
1528144866.424274000	18.8711	100	1
1528144866.427281000	18.8741	92	0
1528144866.428306000	18.8751	100	1
1528144866.428949000	18.8758	141	0
1528144866.429423000	18.8762	100	1
1528144866.530625000	18.9774	389	1
1528144866.530716000	18.9775	259	1
1528144866.549298000	18.9961	87	0
1528144866.742479000	19.1893	261	0
1528144866.743447000	19.1903	103	1
1528144866.744046000	19.1909	148	0
1528144866.744372000	19.1912	100	1
1528144866.745623000	19.1924	92	0
1528144866.746238000	19.1931	100	1
1528144866.747170000	19.194	339	0
1528144866.748251000	19.1951	100	1
1528144866.750575000	19.1974	261	0
1528144866.751264000	19.1981	100	1
1528144867.006928000	19.4537	894	1
1528144867.007020000	19.4538	259	1
1528144867.024322000	19.4711	87	0
1528144867.189994000	19.6368	258	0
1528144867.191312000	19.6381	103	1
1528144867.191572000	19.6384	148	0
1528144867.192283000	19.6391	100	1
1528144867.195127000	19.6419	92	0
1528144867.195304000	19.6421	100	1
1528144867.196721000	19.6435	153	0
1528144867.197257000	19.6441	100	1
1528144867.483556000	19.9304	469	1
1528144867.483636000	19.9305	258	1
1528144867.500922000	19.9477	87	0
1528144867.617315000	20.0641	312	0
1528144867.618339000	20.0652	103	1
1528144867.618947000	20.0658	148	0
1528144867.619282000	20.0661	100	1
1528144867.621790000	20.0686	92	0
1528144867.622376000	20.0692	100	1
1528144867.623355000	20.0702	323	0
1528144867.624309000	20.0711	100	1
1528144867.929640000	20.3765	389	1
1528144867.929703000	20.3765	260	1
1528144867.947607000	20.3944	87	0
1528144868.052764000	20.4996	233	0
1528144868.053680000	20.5005	103	1
1528144868.054329000	20.5011	148	0
1528144868.055335000	20.5022	100	1
1528144868.056859000	20.5037	92	0
1528144868.057328000	20.5041	100	1
1528144868.058499000	20.5053	291	0
1528144868.059332000	20.5061	100	1
1528144868.210758000	20.6576	391	1
1528144868.210823000	20.6576	259	1
1528144868.228379000	20.6752	87	0
1528144868.390471000	20.8373	255	0
1528144868.391543000	20.8384	103	1
1528144868.392055000	20.8389	148	0
1528144868.392329000	20.8391	100	1
1528144868.394197000	20.841	92	0
1528144868.394375000	20.8412	100	1
1528144868.395817000	20.8426	325	0
1528144868.396396000	20.8432	100	1
1528144868.652166000	21.099	387	1
1528144868.652255000	21.0991	258	1
1528144868.676402000	21.1232	87	0
1528144868.841918000	21.2887	235	0
1528144868.842872000	21.2897	103	1
1528144868.843473000	21.2903	148	0
1528144868.844379000	21.2912	100	1
1528144868.845639000	21.2925	92	0
1528144868.846373000	21.2932	100	1
1528144868.847217000	21.294	101	0
1528144868.847620000	21.2944	100	1
1528144869.093018000	21.5398	393	1
1528144869.093106000	21.5399	261	1
1528144869.109954000	21.5568	87	0
1528144869.286178000	21.733	256	0
1528144869.287494000	21.7343	103	1
1528144869.287750000	21.7346	148	0
1528144869.288403000	21.7352	100	1
1528144869.289367000	21.7362	92	0
1528144869.290767000	21.7376	100	1
1528144869.290874000	21.7377	164	0
1528144869.291439000	21.7383	100	1
1528144869.455886000	21.9027	388	1
1528144869.455974000	21.9028	257	1
1528144869.491531000	21.9383	388	1
1528144869.492247000	21.9391	87	0
1528144869.509095000	21.9559	87	0
1528144869.757425000	22.2042	256	0
1528144869.758436000	22.2053	106	1
1528144869.759006000	22.2058	148	0
1528144869.759417000	22.2062	100	1
1528144869.762286000	22.2091	92	0
1528144869.763497000	22.2103	100	1
1528144869.763889000	22.2107	265	0
1528144869.764417000	22.2112	100	1
1528144869.948102000	22.3949	388	1
1528144869.948201000	22.395	259	1
1528144869.966499000	22.4133	87	0
1528144870.071644000	22.5185	397	0
1528144870.072784000	22.5196	103	1
1528144870.073135000	22.5199	148	0
1528144870.073441000	22.5203	100	1
1528144870.074823000	22.5216	92	0
1528144870.075446000	22.5223	100	1
1528144870.076409000	22.5232	244	0
1528144870.077440000	22.5243	100	1
1528144870.271710000	22.7185	389	1
1528144870.271777000	22.7186	257	1
1528144870.288977000	22.7358	87	0
1528144870.455064000	22.9019	258	0
1528144870.456121000	22.9029	103	1
1528144870.456676000	22.9035	148	0
1528144870.457560000	22.9044	100	1
1528144870.459543000	22.9064	92	0
1528144870.460538000	22.9074	100	1
1528144870.461198000	22.908	211	0
1528144870.461661000	22.9085	100	1
1528144870.740556000	23.1874	1006	1
1528144870.740636000	23.1875	257	1
1528144870.760855000	23.2077	87	0
1528144870.928724000	23.3755	233	0
1528144870.929715000	23.3765	103	1
1528144870.930312000	23.3771	148	0
1528144870.931586000	23.3784	100	1
1528144870.931867000	23.3787	92	0
1528144870.932564000	23.3794	100	1
1528144870.933431000	23.3802	154	0
1528144870.934495000	23.3813	100	1
1528144871.408113000	23.8549	399	1
1528144871.408175000	23.855	259	1
1528144871.437342000	23.8842	87	0
1528144871.599975000	24.0468	255	0
1528144871.601016000	24.0478	103	1
1528144871.601583000	24.0484	148	0
1528144871.602606000	24.0494	100	1
1528144871.603117000	24.0499	92	0
1528144871.603602000	24.0504	100	1
1528144871.604654000	24.0515	106	0
1528144871.605536000	24.0524	100	1
1528144871.786889000	24.2337	387	1
1528144871.786950000	24.2338	257	1
1528144871.804441000	24.2513	87	0
1528144871.978991000	24.4258	235	0
1528144871.980043000	24.4269	103	1
1528144871.980604000	24.4274	158	0
1528144871.981627000	24.4284	100	1
1528144871.982184000	24.429	187	0
1528144871.982667000	24.4295	100	1
1528144872.246911000	24.6937	895	1
1528144872.246973000	24.6938	259	1
1528144872.266006000	24.7128	87	0
1528144872.405853000	24.8527	258	0
1528144872.406848000	24.8537	103	1
1528144872.407487000	24.8543	148	0
1528144872.408654000	24.8555	100	1
1528144872.409115000	24.8559	92	0
1528144872.409662000	24.8565	100	1
1528144872.410628000	24.8574	188	0
1528144872.411595000	24.8584	100	1
1528144872.512798000	24.9596	469	1
1528144872.512865000	24.9597	260	1
1528144872.530550000	24.9774	87	0
1528144872.632458000	25.0793	235	0
1528144872.633599000	25.0804	103	1
1528144872.633977000	25.0808	148	0
1528144872.634584000	25.0814	100	1
1528144872.636889000	25.0837	92	0
1528144872.637661000	25.0845	100	1
1528144872.639278000	25.0861	275	0
1528144872.639757000	25.0866	100	1
1528144872.805968000	25.2528	392	1
1528144872.806055000	25.2529	258	1
1528144872.824256000	25.2711	87	0
1528144872.938478000	25.3853	260	0
1528144872.939644000	25.3865	103	1
1528144872.939998000	25.3868	148	0
1528144872.940680000	25.3875	100	1
1528144872.941964000	25.3888	92	0
1528144872.942699000	25.3895	100	1
1528144872.943595000	25.3904	313	0
1528144872.944615000	25.3914	100	1
1528144873.304351000	25.7512	391	1
1528144873.304426000	25.7512	262	1
1528144873.334378000	25.7812	87	0
1528144873.434398000	25.8812	277	0
1528144873.435728000	25.8825	103	1
1528144873.435951000	25.8828	148	0
1528144873.436718000	25.8835	100	1
1528144873.437950000	25.8848	92	0
1528144873.438705000	25.8855	100	1
1528144873.439568000	25.8864	110	0
1528144873.440643000	25.8875	100	1
1528144873.668219000	26.115	385	1
1528144873.668315000	26.1151	260	1
1528144873.685379000	26.1322	87	0
1528144873.799718000	26.2465	287	0
1528144873.800751000	26.2476	103	1
1528144873.801291000	26.2481	148	0
1528144873.801655000	26.2485	100	1
1528144873.803926000	26.2507	92	0
1528144873.804730000	26.2515	100	1
1528144873.805568000	26.2524	197	0
1528144873.806650000	26.2535	100	1
1528144873.986964000	26.4338	388	1
1528144873.987025000	26.4338	258	1
1528144874.004780000	26.4516	87	0
1528144874.167421000	26.6142	235	0
1528144874.168771000	26.6156	103	1
1528144874.169032000	26.6158	148	0
1528144874.169752000	26.6166	100	1
1528144874.171744000	26.6186	92	0
1528144874.172768000	26.6196	100	1
1528144874.173444000	26.6203	96	0
1528144874.173973000	26.6208	100	1
1528144874.445212000	26.892	388	1
1528144874.445273000	26.8921	262	1
1528144874.462591000	26.9094	87	0
1528144874.569276000	27.0161	258	0
1528144874.570384000	27.0172	103	1
1528144874.570819000	27.0176	148	0
1528144874.571797000	27.0186	100	1
1528144874.572945000	27.0198	92	0
1528144874.573788000	27.0206	100	1
1528144874.574590000	27.0214	148	0
1528144874.575709000	27.0225	100	1
1528144874.751148000	27.198	389	1
1528144874.751214000	27.198	260	1
1528144874.768833000	27.2156	87	0
1528144874.772624000	27.2194	87	0
1528144874.945943000	27.3928	235	0
1528144874.946973000	27.3938	106	1
1528144874.947581000	27.3944	148	0
1528144874.948811000	27.3956	100	1
1528144874.949196000	27.396	92	0
1528144874.949795000	27.3966	100	1
1528144874.950764000	27.3976	265	0
1528144874.951731000	27.3985	100	1
1528144875.219055000	27.6659	389	1
1528144875.219153000	27.666	262	1
1528144875.237487000	27.6843	87	0
1528144875.399202000	27.846	258	0
1528144875.400200000	27.847	103	1
1528144875.400780000	27.8476	148	0
1528144875.401825000	27.8486	100	1
1528144875.402336000	27.8492	92	0
1528144875.402823000	27.8496	100	1
1528144875.403869000	27.8507	275	0
1528144875.404753000	27.8516	100	1
1528144875.687128000	28.1339	1007	1
1528144875.687185000	28.134	263	1
1528144875.705397000	28.1522	87	0
1528144875.877069000	28.3239	254	0
1528144875.878075000	28.3249	103	1
1528144875.878721000	28.3255	148	0
1528144875.879852000	28.3267	100	1
1528144875.883149000	28.33	92	0
1528144875.883846000	28.3307	100	1
1528144875.884743000	28.3316	125	0
1528144875.885783000	28.3326	100	1
1528144875.931901000	28.3787	398	1
1528144875.931996000	28.3788	258	1
1528144875.954117000	28.4009	87	0
1528144876.120805000	28.5676	397	0
1528144876.121850000	28.5687	103	1
1528144876.122378000	28.5692	148	0
1528144876.122822000	28.5696	100	1
1528144876.125131000	28.5719	92	0
1528144876.125886000	28.5727	100	1
1528144876.126784000	28.5736	323	0
1528144876.127802000	28.5746	100	1
1528144876.160827000	28.6076	389	1
1528144876.160889000	28.6077	258	1
1528144876.178111000	28.6249	87	0
1528144876.298871000	28.7457	256	0
1528144876.299894000	28.7467	103	1
1528144876.300498000	28.7473	148	0
1528144876.300851000	28.7477	100	1
1528144876.301997000	28.7488	92	0
1528144876.302873000	28.7497	100	1
1528144876.303620000	28.7504	323	0
1528144876.304812000	28.7516	100	1
1528144876.399286000	28.8461	895	1
1528144876.399343000	28.8462	260	1
1528144876.417042000	28.8639	87	0
1528144876.536164000	28.983	233	0
1528144876.537198000	28.984	103	1
1528144876.537739000	28.9846	148	0
1528144876.538917000	28.9857	100	1
1528144876.542397000	28.9892	92	0
1528144876.542895000	28.9897	100	1
1528144876.543937000	28.9908	139	0
1528144876.544819000	28.9916	100	1
1528144876.866151000	29.313	469	1
1528144876.866213000	29.313	261	1
1528144876.883797000	29.3306	87	0
1528144877.054810000	29.5016	232	0
1528144877.055856000	29.5027	103	1
1528144877.056389000	29.5032	148	0
1528144877.056878000	29.5037	100	1
1528144877.060123000	29.5069	92	0
1528144877.060916000	29.5077	100	1
1528144877.061717000	29.5085	107	0
1528144877.062852000	29.5097	100	1
1528144877.293332000	29.7401	387	1
1528144877.293393000	29.7402	262	1
1528144877.310694000	29.7575	87	0
1528144877.474631000	29.9214	256	0
1528144877.475989000	29.9228	103	1
1528144877.476211000	29.923	148	0
1528144877.476948000	29.9238	100	1
1528144877.479582000	29.9264	92	0
1528144877.479857000	29.9267	100	1
1528144877.481177000	29.928	199	0
1528144877.481858000	29.9287	100	1
1528144877.559505000	30.0063	391	1
1528144877.559566000	30.0064	258	1
1528144877.577894000	30.0247	87	0
1528144877.681267000	30.1281	233	0
1528144877.682277000	30.1291	103	1
1528144877.682840000	30.1297	148	0
1528144877.683955000	30.1308	100	1
1528144877.686459000	30.1333	92	0
1528144877.686955000	30.1338	100	1
1528144877.688048000	30.1349	337	0
1528144877.689440000	30.1363	100	1
1528144877.828544000	30.2754	391	1
1528144877.828630000	30.2754	260	1
1528144877.842945000	30.2898	100	0
1528144877.843972000	30.2908	100	1
1528144877.845005000	30.2918	87	0
1528144877.957577000	30.4044	232	0
1528144877.959015000	30.4058	103	1
1528144877.959250000	30.4061	148	0
1528144877.959977000	30.4068	100	1
1528144877.961936000	30.4088	92	0
1528144877.962969000	30.4098	100	1
1528144877.963530000	30.4103	138	0
1528144877.964026000	30.4108	100	1
1528144878.117443000	30.5643	387	1
1528144878.117513000	30.5643	260	1
1528144878.135677000	30.5825	87	0
1528144878.298735000	30.7455	284	0
1528144878.299936000	30.7468	103	1
1528144878.300304000	30.7471	148	0
1528144878.300904000	30.7477	100	1
1528144878.305310000	30.7521	92	0
1528144878.305917000	30.7527	100	1
1528144878.306903000	30.7537	323	0
1528144878.307918000	30.7547	100	1
1528144878.594434000	31.0412	388	1
1528144878.594531000	31.0413	260	1
1528144878.611203000	31.058	87	0
1528144878.771730000	31.2185	256	0
1528144878.773016000	31.2198	103	1
1528144878.773303000	31.2201	148	0
1528144878.773972000	31.2208	100	1
1528144878.775891000	31.2227	92	0
1528144878.776958000	31.2238	100	1
1528144878.777489000	31.2243	271	0
1528144878.777934000	31.2247	100	1
1528144878.949450000	31.3963	388	1
1528144878.949547000	31.3964	260	1
1528144878.966701000	31.4135	87	0
1528144879.304826000	31.7516	312	0
1528144879.306011000	31.7528	103	1
1528144879.306402000	31.7532	148	0
1528144879.306959000	31.7538	100	1
1528144879.314614000	31.7614	92	0
1528144879.314993000	31.7618	100	1
1528144879.317777000	31.7646	280	0
1528144879.318231000	31.765	100	1
1528144879.468245000	31.9151	392	1
1528144879.468305000	31.9151	259	1
1528144879.486533000	31.9333	87	0
1528144879.646561000	32.0934	233	0
1528144879.647619000	32.0944	103	1
1528144879.648182000	32.095	148	0
1528144879.649009000	32.0958	100	1
1528144879.650254000	32.0971	92	0
1528144879.651008000	32.0978	100	1
1528144879.651820000	32.0986	178	0
1528144879.652997000	32.0998	100	1
1528144879.947271000	32.3941	1002	1
1528144879.947352000	32.3942	261	1
1528144879.966309000	32.4131	87	0
1528144880.127203000	32.574	232	0
1528144880.128190000	32.575	103	1
1528144880.128835000	32.5756	148	0
1528144880.129094000	32.5759	100	1
1528144880.131575000	32.5784	92	0
1528144880.132038000	32.5789	100	1
1528144880.133172000	32.58	117	0
1528144880.134013000	32.5808	100	1
1528144880.372515000	32.8193	399	1
1528144880.372586000	32.8194	261	1
1528144880.389615000	32.8364	87	0
1528144880.555356000	33.0022	258	0
1528144880.556279000	33.0031	103	1
1528144880.556961000	33.0038	148	0
1528144880.558099000	33.0049	100	1
1528144880.559227000	33.006	92	0
1528144880.560079000	33.0069	100	1
1528144880.560806000	33.0076	282	0
1528144880.561250000	33.0081	100	1
1528144880.830498000	33.2773	388	1
1528144880.830545000	33.2774	259	1
1528144880.847875000	33.2947	87	0
1528144880.950619000	33.3974	232	0
1528144880.951616000	33.3984	103	1
1528144880.952122000	33.3989	148	0
1528144880.953151000	33.4	100	1
1528144880.954764000	33.4016	92	0
1528144880.955163000	33.402	100	1
1528144880.956334000	33.4031	308	0
1528144880.957050000	33.4039	100	1
1528144881.268684000	33.7155	894	1
1528144881.268760000	33.7156	259	1
1528144881.287950000	33.7348	87	0
1528144881.416159000	33.863	278	0
1528144881.417156000	33.864	103	1
1528144881.417715000	33.8645	148	0
1528144881.418187000	33.865	100	1
1528144881.419411000	33.8662	92	0
1528144881.420164000	33.867	100	1
1528144881.420949000	33.8678	153	0
1528144881.422107000	33.8689	100	1
1528144881.535581000	33.9824	387	1
1528144881.535671000	33.9825	260	1
1528144881.553592000	34.0004	87	0
1528144881.716369000	34.1632	394	0
1528144881.717414000	34.1642	103	1
1528144881.717956000	34.1648	148	0
1528144881.719181000	34.166	100	1
1528144881.719943000	34.1668	92	0
1528144881.720168000	34.167	100	1
1528144881.721498000	34.1683	259	0
1528144881.722097000	34.1689	100	1
1528144882.025257000	34.4721	468	1
1528144882.025326000	34.4721	261	1
1528144882.043721000	34.4905	87	0
1528144882.146209000	34.593	232	0
1528144882.147297000	34.5941	103	1
1528144882.147834000	34.5946	148	0
1528144882.148172000	34.595	100	1
1528144882.150574000	34.5974	92	0
1528144882.151207000	34.598	100	1
1528144882.152168000	34.599	178	0
1528144882.153143000	34.6	100	1
1528144882.320525000	34.7673	390	1
1528144882.320584000	34.7674	258	1
1528144882.338743000	34.7856	87	0
1528144882.441954000	34.8888	255	0
1528144882.443231000	34.89	103	1
1528144882.443580000	34.8904	148	0
1528144882.444144000	34.891	100	1
1528144882.445486000	34.8923	92	0
1528144882.446224000	34.893	100	1
1528144882.446997000	34.8938	103	0
1528144882.448160000	34.895	100	1
1528144882.575642000	35.0225	390	1
1528144882.575739000	35.0226	260	1
1528144882.593127000	35.0399	87	0
1528144882.693508000	35.1403	233	0
1528144882.694511000	35.1413	103	1
1528144882.695040000	35.1419	148	0
1528144882.696239000	35.1431	100	1
1528144882.702555000	35.1494	92	0
1528144882.703236000	35.1501	100	1
1528144882.705639000	35.1525	145	0
1528144882.706161000	35.153	100	1
1528144882.866579000	35.3134	388	1
1528144882.866668000	35.3135	260	1
1528144882.897279000	35.3441	388	1
1528144882.897767000	35.3446	87	0
1528144882.915242000	35.3621	87	0
1528144883.012183000	35.459	232	0
1528144883.013236000	35.4601	106	1
1528144883.013769000	35.4606	148	0
1528144883.014177000	35.461	100	1
1528144883.015617000	35.4624	92	0
1528144883.016194000	35.463	100	1
1528144883.017193000	35.464	329	0
1528144883.018200000	35.465	100	1
1528144883.201472000	35.6483	386	1
1528144883.201569000	35.6484	259	1
1528144883.232985000	35.6798	87	0
1528144883.337269000	35.7841	256	0
1528144883.338356000	35.7852	103	1
1528144883.338847000	35.7857	148	0
1528144883.339200000	35.786	100	1
1528144883.340977000	35.7878	92	0
1528144883.341227000	35.788	100	1
1528144883.342618000	35.7894	138	0
1528144883.343197000	35.79	100	1
1528144883.510839000	35.9577	388	1
1528144883.510932000	35.9577	258	1
1528144883.528552000	35.9754	87	0
1528144883.559462000	36.0063	302	1
1528144883.559547000	36.0064	1412	1
1528144883.559572000	36.0064	1412	1
1528144883.559608000	36.0064	1412	1
1528144883.559667000	36.0065	1290	1
1528144883.577662000	36.0245	87	0
1528144883.628116000	36.0749	235	0
1528144883.629230000	36.076	106	1
1528144883.629705000	36.0765	148	0
1528144883.630216000	36.077	100	1
1528144883.632153000	36.079	92	0
1528144883.633310000	36.0801	100	1
1528144883.633759000	36.0806	313	0
1528144883.634238000	36.0811	100	1
1528144883.650274000	36.0971	400	0
1528144883.651296000	36.0981	100	1
1528144883.655963000	36.1028	80	0
1528144883.656496000	36.1033	100	1
1528144883.960387000	36.4072	392	1
1528144883.960477000	36.4073	253	1
1528144883.977461000	36.4243	87	0
1528144884.085020000	36.5318	284	0
1528144884.086339000	36.5332	103	1
1528144884.086647000	36.5335	148	0
1528144884.087321000	36.5341	100	1
1528144884.088261000	36.5351	92	0
1528144884.089318000	36.5361	100	1
1528144884.089826000	36.5366	113	0
1528144884.090316000	36.5371	100	1
1528144886.669814000	39.1166	1002	1
1528144886.669906000	39.1167	260	1
1528144886.689177000	39.136	87	0
1528144886.791177000	39.238	313	0
1528144886.792082000	39.2389	103	1
1528144886.792756000	39.2396	148	0
1528144886.793078000	39.2399	100	1
1528144886.796297000	39.2431	92	0
1528144886.796984000	39.2438	100	1
1528144886.797943000	39.2448	237	0
1528144886.798982000	39.2458	100	1
1528144887.006368000	39.4532	402	1
1528144887.006456000	39.4533	258	1
1528144887.041064000	39.4879	402	1
1528144887.045792000	39.4926	87	0
1528144887.059861000	39.5067	87	0
1528144887.152193000	39.599	233	0
1528144887.153201000	39.6	106	1
1528144887.153763000	39.6006	148	0
1528144887.154075000	39.6009	100	1
1528144887.156735000	39.6035	92	0
1528144887.158023000	39.6048	100	1
1528144887.158373000	39.6052	196	0
1528144887.159000000	39.6058	100	1
1528144887.329550000	39.7764	369	1
1528144887.329638000	39.7765	1412	1
1528144887.329664000	39.7765	1412	1
1528144887.329707000	39.7765	1412	1
1528144887.329757000	39.7766	476	1
1528144887.348189000	39.795	87	0
1528144887.417341000	39.8642	399	0
1528144887.418165000	39.865	103	1
1528144887.422952000	39.8698	80	0
1528144887.424029000	39.8708	100	1
1528144887.462141000	39.909	899	1
1528144887.462196000	39.909	257	1
1528144887.480923000	39.9277	87	0
1528144887.579395000	40.0262	256	0
1528144887.580419000	40.0272	103	1
1528144887.580956000	40.0278	148	0
1528144887.582063000	40.0289	100	1
1528144887.584221000	40.031	92	0
1528144887.585062000	40.0319	100	1
1528144887.585864000	40.0327	302	0
1528144887.587033000	40.0338	100	1
1528144887.687510000	40.1343	468	1
1528144887.687599000	40.1344	315	1
1528144887.706214000	40.153	87	0
1528144887.807920000	40.2547	397	0
1528144887.809072000	40.2559	103	1
1528144887.809541000	40.2564	148	0
1528144887.810026000	40.2568	100	1
1528144887.812323000	40.2591	92	0
1528144887.813204000	40.26	100	1
1528144887.813967000	40.2608	170	0
1528144887.815042000	40.2619	100	1
1528144887.999297000	40.4461	389	1
1528144887.999363000	40.4462	253	1
1528144888.015765000	40.4626	87	0
1528144888.119384000	40.5662	236	0
1528144888.120240000	40.5671	103	1
1528144888.120964000	40.5678	148	0
1528144888.122078000	40.5689	100	1
1528144888.125290000	40.5721	92	0
1528144888.126130000	40.5729	100	1
1528144888.126888000	40.5737	154	0
1528144888.128066000	40.5749	100	1
1528144891.030915000	43.4777	393	1
1528144891.030999000	43.4778	259	1
1528144891.047752000	43.4946	87	0
1528144891.216438000	43.6633	256	0
1528144891.217460000	43.6643	103	1
1528144891.218016000	43.6648	148	0
1528144891.218351000	43.6652	100	1
1528144891.219626000	43.6664	92	0
1528144891.220297000	43.6671	100	1
1528144891.221197000	43.668	162	0
1528144891.222237000	43.6691	100	1
1528144891.336678000	43.7835	391	1
1528144891.336798000	43.7836	258	1
1528144891.355120000	43.8019	87	0
1528144891.519973000	43.9668	258	0
1528144891.521266000	43.9681	103	1
1528144891.521699000	43.9685	148	0
1528144891.522263000	43.9691	100	1
1528144891.524229000	43.971	92	0
1528144891.525319000	43.9721	100	1
1528144891.525788000	43.9726	268	0
1528144891.526349000	43.9732	100	1
1528144891.700485000	44.1473	389	1
1528144891.700550000	44.1474	257	1
1528144891.724486000	44.1713	87	0
1528144891.826479000	44.2733	235	0
1528144891.827477000	44.2743	103	1
1528144891.828108000	44.2749	148	0
1528144891.829335000	44.2761	100	1
1528144891.830030000	44.2768	92	0
1528144891.830269000	44.2771	100	1
1528144891.831641000	44.2785	328	0
1528144891.832260000	44.2791	100	1
1528144891.975435000	44.4223	389	1
1528144891.975493000	44.4223	257	1
1528144891.992115000	44.4389	87	0
1528144892.093324000	44.5401	233	0
1528144892.094326000	44.5411	103	1
1528144892.094892000	44.5417	148	0
1528144892.095371000	44.5422	100	1
1528144892.096953000	44.5438	92	0
1528144892.097348000	44.5442	100	1
1528144892.098619000	44.5454	274	0
1528144892.099257000	44.5461	100	1
1528144892.275385000	44.7222	387	1
1528144892.275476000	44.7223	257	1
1528144892.293383000	44.7402	87	0
1528144892.456264000	44.9031	256	0
1528144892.457343000	44.9042	103	1
1528144892.457846000	44.9047	148	0
1528144892.458306000	44.9051	100	1
1528144892.460274000	44.9071	92	0
1528144892.461368000	44.9082	100	1
1528144892.461839000	44.9087	159	0
1528144892.462319000	44.9091	100	1
1528144892.701706000	45.1485	391	1
1528144892.701766000	45.1486	260	1
1528144892.719647000	45.1665	87	0
1528144892.822385000	45.2692	235	0
1528144892.823393000	45.2702	103	1
1528144892.823956000	45.2708	148	0
1528144892.824310000	45.2711	100	1
1528144892.827239000	45.2741	92	0
1528144892.828344000	45.2752	100	1
1528144892.828871000	45.2757	116	0
1528144892.829323000	45.2761	100	1
1528144892.968680000	45.4155	1003	1
1528144892.968762000	45.4156	258	1
1528144892.986276000	45.4331	87	0
1528144893.092037000	45.5389	233	0
1528144893.092937000	45.5398	103	1
1528144893.093656000	45.5405	148	0
1528144893.094411000	45.5412	100	1
1528144893.095811000	45.5426	92	0
1528144893.096408000	45.5432	100	1
1528144893.097373000	45.5442	91	0
1528144893.098336000	45.5452	100	1
1528144893.409762000	45.8566	400	1
1528144893.409826000	45.8566	257	1
1528144893.431774000	45.8786	87	0
1528144893.538290000	45.9851	307	0
1528144893.539409000	45.9862	103	1
1528144893.539855000	45.9867	148	0
1528144893.540357000	45.9872	100	1
1528144893.544325000	45.9911	92	0
1528144893.545434000	45.9922	100	1
1528144893.545917000	45.9927	149	0
1528144893.546392000	45.9932	100	1
1528144893.909710000	46.3565	387	1
1528144893.909772000	46.3566	258	1
1528144893.927437000	46.3743	87	0
1528144894.035893000	46.4827	287	0
1528144894.036898000	46.4837	103	1
1528144894.037445000	46.4843	148	0
1528144894.038546000	46.4854	100	1
1528144894.039441000	46.4863	92	0
1528144894.040463000	46.4873	100	1
1528144894.040967000	46.4878	132	0
1528144894.041425000	46.4882	100	1
1528144894.221766000	46.6686	898	1
1528144894.221843000	46.6687	221	1
1528144894.240754000	46.6876	87	0
1528144894.352353000	46.7992	256	0
1528144894.353481000	46.8003	103	1
1528144894.353928000	46.8007	148	0
1528144894.354446000	46.8013	100	1
1528144894.355976000	46.8028	92	0
1528144894.356478000	46.8033	100	1
1528144894.357607000	46.8044	199	0
1528144894.358409000	46.8052	100	1
1528144894.707099000	47.1539	469	1
1528144894.707166000	47.154	377	1
1528144894.724951000	47.1718	87	0
1528144894.885489000	47.3323	233	0
1528144894.886473000	47.3333	103	1
1528144894.887051000	47.3339	148	0
1528144894.887418000	47.3342	100	1
1528144894.889487000	47.3363	92	0
1528144894.890443000	47.3373	100	1
1528144894.891066000	47.3379	290	0
1528144894.891483000	47.3383	100	1
1528144898.006401000	50.4532	368	1
1528144898.006486000	50.4533	1412	1
1528144898.006512000	50.4533	1412	1
1528144898.006552000	50.4534	1412	1
1528144898.006576000	50.4534	173	1
1528144898.025161000	50.472	87	0
1528144898.098777000	50.5456	411	0
1528144898.099677000	50.5465	103	1
1528144898.102676000	50.5495	80	0
1528144898.103414000	50.5502	100	1
1528144898.207789000	50.6546	387	1
1528144898.207856000	50.6547	258	1
1528144898.226277000	50.6731	87	0
1528144898.328136000	50.775	443	0
1528144898.329521000	50.7763	103	1
1528144898.329706000	50.7765	148	0
1528144898.330519000	50.7773	100	1
1528144898.332324000	50.7791	92	0
1528144898.333497000	50.7803	100	1
1528144898.333957000	50.7808	280	0
1528144898.334446000	50.7813	100	1
1528144898.474810000	50.9216	393	1
1528144898.474905000	50.9217	262	1
1528144898.492284000	50.9391	87	0
1528144898.593127000	51.0399	233	0
1528144898.594452000	51.0413	103	1
1528144898.594625000	51.0414	148	0
1528144898.595518000	51.0423	100	1
1528144898.598742000	51.0456	92	0
1528144898.599514000	51.0463	100	1
1528144898.600347000	51.0472	323	0
1528144898.601448000	51.0483	100	1
1528144898.767627000	51.2144	391	1
1528144898.767733000	51.2145	258	1
1528144898.784650000	51.2315	87	0
1528144898.888806000	51.3356	231	0
1528144898.889805000	51.3366	103	1
1528144898.890391000	51.3372	148	0
1528144898.891547000	51.3384	100	1
1528144898.893868000	51.3407	92	0
1528144898.894532000	51.3413	100	1
1528144898.895459000	51.3423	145	0
1528144898.896465000	51.3433	100	1
1528144899.155169000	51.602	386	1
1528144899.155254000	51.6021	258	1
1528144899.172528000	51.6193	87	0
1528144899.182527000	51.6293	87	0
1528144899.283383000	51.7302	256	0
1528144899.284595000	51.7314	106	1
1528144899.284904000	51.7317	148	0
1528144899.285465000	51.7323	100	1
1528144899.286740000	51.7336	92	0
1528144899.287519000	51.7343	100	1
1528144899.288373000	51.7352	290	0
1528144899.289486000	51.7363	100	1
1528144899.495883000	51.9427	388	1
1528144899.495941000	51.9428	260	1
1528144899.515044000	51.9619	87	0
1528144899.661936000	52.1088	233	0
1528144899.662914000	52.1097	103	1
1528144899.663506000	52.1103	148	0
1528144899.664579000	52.1114	100	1
1528144899.666029000	52.1128	92	0
1528144899.666565000	52.1134	100	1
1528144899.667620000	52.1144	166	0
1528144899.668507000	52.1153	100	1
1528144899.782846000	52.2297	387	1
1528144899.782936000	52.2298	258	1
1528144899.800562000	52.2474	87	0
1528144899.906444000	52.3533	233	0
1528144899.907537000	52.3544	103	1
1528144899.908011000	52.3548	148	0
1528144899.908527000	52.3553	100	1
1528144899.909581000	52.3564	92	0
1528144899.910602000	52.3574	100	1
1528144899.911181000	52.358	106	0
1528144899.911683000	52.3585	100	1
1528144900.125798000	52.5726	1002	1
1528144900.125862000	52.5727	258	1
1528144900.144383000	52.5912	87	0
1528144900.287883000	52.7347	255	0
1528144900.288843000	52.7357	103	1
1528144900.289447000	52.7363	148	0
1528144900.290557000	52.7374	100	1
1528144900.291919000	52.7387	92	0
1528144900.292611000	52.7394	100	1
1528144900.293539000	52.7404	237	0
1528144900.294544000	52.7414	100	1
1528144900.593798000	53.0406	403	1
1528144900.593863000	53.0407	261	1
1528144900.611650000	53.0585	87	0
1528144900.717509000	53.1643	236	0
1528144900.718576000	53.1654	103	1
1528144900.719163000	53.166	148	0
1528144900.719581000	53.1664	100	1
1528144900.749204000	53.196	102	0
1528144900.749638000	53.1965	100	1
1528144900.750809000	53.1976	333	0
1528144900.751566000	53.1984	100	1
1528144901.008019000	53.4548	392	1
1528144901.008078000	53.4549	259	1
1528144901.025774000	53.4726	87	0
1528144901.189661000	53.6365	256	0
1528144901.190668000	53.6375	103	1
1528144901.191274000	53.6381	148	0
1528144901.191662000	53.6385	100	1
1528144901.193454000	53.6403	92	0
1528144901.194662000	53.6415	100	1
1528144901.194995000	53.6418	289	0
1528144901.195578000	53.6424	100	1
1528144901.333040000	53.7799	894	1
1528144901.333129000	53.7799	258	1
1528144901.351359000	53.7982	87	0
1528144901.468847000	53.9157	283	0
1528144901.469847000	53.9167	103	1
1528144901.470420000	53.9172	148	0
1528144901.471702000	53.9185	100	1
1528144901.471904000	53.9187	92	0
1528144901.472680000	53.9195	100	1
1528144901.473538000	53.9204	110	0
1528144901.474614000	53.9214	100	1
1528144901.574061000	54.0209	467	1
1528144901.574148000	54.021	260	1
1528144901.594669000	54.0415	87	0
1528144901.695365000	54.1422	289	0
1528144901.696628000	54.1434	103	1
1528144901.696932000	54.1437	148	0
1528144901.697609000	54.1444	100	1
1528144901.699537000	54.1464	92	0
1528144901.700704000	54.1475	100	1
1528144901.701124000	54.1479	137	0
1528144901.701728000	54.1485	100	1
1528144901.910014000	54.3568	388	1
1528144901.910075000	54.3569	258	1
1528144901.927587000	54.3744	87	0
1528144902.029230000	54.476	233	0
1528144902.030366000	54.4772	103	1
1528144902.030788000	54.4776	148	0
1528144902.031715000	54.4785	100	1
1528144902.032953000	54.4798	92	0
1528144902.033703000	54.4805	100	1
1528144902.034598000	54.4814	185	0
1528144902.035646000	54.4825	100	1
1528144902.085698000	54.5325	369	1
1528144902.085786000	54.5326	1412	1
1528144902.085810000	54.5326	1412	1
1528144902.085839000	54.5327	1412	1
1528144902.085872000	54.5327	1038	1
1528144902.102942000	54.5498	87	0
1528144902.176046000	54.6229	374	0
1528144902.176859000	54.6237	103	1
1528144902.182494000	54.6293	80	0
1528144902.183664000	54.6305	100	1
1528144902.213776000	54.6606	389	1
1528144902.213834000	54.6606	260	1
1528144902.230754000	54.6776	87	0
1528144902.333210000	54.78	258	0
1528144902.334217000	54.781	103	1
1528144902.334714000	54.7815	148	0
1528144902.335742000	54.7826	100	1
1528144902.338250000	54.7851	92	0
1528144902.338740000	54.7856	100	1
1528144902.339898000	54.7867	105	0
1528144902.340650000	54.7875	100	1
1528144902.515489000	54.9623	391	1
1528144902.515611000	54.9624	258	1
1528144902.534521000	54.9813	87	0
1528144902.639825000	55.0866	418	0
1528144902.640821000	55.0876	103	1
1528144902.641379000	55.0882	148	0
1528144902.641669000	55.0885	100	1
1528144902.644661000	55.0915	92	0
1528144902.645727000	55.0925	100	1
1528144902.646301000	55.0931	160	0
1528144902.646868000	55.0937	100	1
1528144902.835087000	55.2819	388	1
1528144902.835147000	55.282	258	1
1528144902.852739000	55.2996	87	0
1528144902.953238000	55.4001	235	0
1528144902.954221000	55.401	103	1
1528144902.954806000	55.4016	148	0
1528144902.955687000	55.4025	100	1
1528144902.956361000	55.4032	92	0
1528144902.956678000	55.4035	100	1
1528144902.958034000	55.4048	203	0
1528144902.958707000	55.4055	100	1
1528144903.156102000	55.6029	388	1
1528144903.156169000	55.603	260	1
1528144903.174479000	55.6213	87	0
1528144903.293520000	55.7403	258	0
1528144903.294954000	55.7418	103	1
1528144903.294993000	55.7418	148	0
1528144903.295787000	55.7426	100	1
1528144903.296884000	55.7437	92	0
1528144903.297784000	55.7446	100	1
1528144903.298518000	55.7453	152	0
1528144903.298994000	55.7458	100	1
1528144903.464374000	55.9112	388	1
1528144903.464468000	55.9113	260	1
1528144903.483553000	55.9304	87	0
1528144903.592817000	56.0396	233	0
1528144903.593855000	56.0407	103	1
1528144903.594384000	56.0412	148	0
1528144903.594712000	56.0415	100	1
1528144903.596560000	56.0434	92	0
1528144903.596755000	56.0436	100	1
1528144903.598210000	56.045	193	0
1528144903.598786000	56.0456	100	1
1528144903.788463000	56.2353	1002	1
1528144903.788633000	56.2354	258	1
1528144903.815531000	56.2623	87	0
1528144903.922547000	56.3694	233	0
1528144903.923831000	56.3706	103	1
1528144903.924134000	56.3709	148	0
1528144903.924839000	56.3717	100	1
1528144903.927960000	56.3748	92	0
1528144903.928820000	56.3756	100	1
1528144903.929610000	56.3764	119	0
1528144903.930767000	56.3776	100	1
1528144904.181251000	56.6281	400	1
1528144904.181317000	56.6281	260	1
1528144904.198330000	56.6451	87	0
1528144904.300260000	56.7471	256	0
1528144904.301137000	56.748	103	1
1528144904.302196000	56.749	148	0
1528144904.302753000	56.7496	100	1
1528144904.303976000	56.7508	92	0
1528144904.304807000	56.7516	100	1
1528144904.305545000	56.7524	281	0
1528144904.306114000	56.7529	100	1
1528144904.512006000	56.9588	392	1
1528144904.512095000	56.9589	259	1
1528144904.529694000	56.9765	87	0
1528144904.637150000	57.084	232	0
1528144904.638016000	57.0848	103	1
1528144904.638786000	57.0856	148	0
1528144904.639880000	57.0867	100	1
1528144904.640760000	57.0876	92	0
1528144904.641864000	57.0887	100	1
1528144904.642262000	57.0891	214	0
1528144904.642990000	57.0898	100	1
1528144904.852526000	57.2993	893	1
1528144904.852587000	57.2994	260	1
1528144904.870541000	57.3174	87	0
1528144904.978891000	57.4257	232	0
1528144904.979808000	57.4266	103	1
1528144904.980488000	57.4273	148	0
1528144904.980818000	57.4276	100	1
1528144904.981991000	57.4288	92	0
1528144904.982880000	57.4297	100	1
1528144904.983615000	57.4304	286	0
1528144904.984064000	57.4309	100	1
1528144905.217126000	57.6639	467	1
1528144905.217187000	57.664	260	1
1528144905.235154000	57.682	87	0
1528144905.341383000	57.7882	282	0
1528144905.342463000	57.7893	103	1
1528144905.342892000	57.7897	148	0
1528144905.343903000	57.7907	100	1
1528144905.345470000	57.7923	92	0
1528144905.345902000	57.7927	100	1
1528144905.346989000	57.7938	284	0
1528144905.347816000	57.7946	100	1
1528144905.723029000	58.1698	394	1
1528144905.723104000	58.1699	263	1
1528144905.740359000	58.1872	87	0
1528144905.862456000	58.3093	264	0
1528144905.863341000	58.3102	103	1
1528144905.863984000	58.3108	148	0
1528144905.864931000	58.3117	100	1
1528144905.866201000	58.313	92	0
1528144905.866931000	58.3137	100	1
1528144905.867770000	58.3146	144	0
1528144905.868863000	58.3157	100	1
1528144906.107310000	58.5541	393	1
1528144906.107401000	58.5542	262	1
1528144906.124731000	58.5715	87	0
1528144906.228432000	58.6752	287	0
1528144906.229459000	58.6763	103	1
1528144906.230018000	58.6768	148	0
1528144906.230868000	58.6777	100	1
1528144906.232148000	58.679	92	0
1528144906.232864000	58.6797	100	1
1528144906.233744000	58.6806	317	0
1528144906.234456000	58.6813	100	1
1528144906.438428000	58.8852	388	1
1528144906.438516000	58.8853	260	1
1528144906.455872000	58.9027	87	0
1528144906.566824000	59.0136	256	0
1528144906.567907000	59.0147	103	1
1528144906.568458000	59.0153	148	0
1528144906.568895000	59.0157	100	1
1528144906.570834000	59.0176	92	0
1528144906.571973000	59.0188	100	1
1528144906.572427000	59.0192	283	0
1528144906.572923000	59.0197	100	1
1528144906.819551000	59.2664	388	1
1528144906.819630000	59.2664	260	1
1528144906.837647000	59.2845	87	0
1528144906.942749000	59.3896	232	0
1528144906.943971000	59.3908	103	1
1528144906.944322000	59.3911	148	0
1528144906.944949000	59.3918	100	1
1528144906.946741000	59.3936	92	0
1528144906.946963000	59.3938	100	1
1528144906.948393000	59.3952	171	0
1528144906.948910000	59.3957	100	1
1528144907.127154000	59.574	387	1
1528144907.127218000	59.574	262	1
1528144907.145278000	59.5921	87	0
1528144907.292858000	59.7397	256	0
1528144907.293965000	59.7408	103	1
1528144907.294435000	59.7413	148	0
1528144907.294943000	59.7418	100	1
1528144907.296924000	59.7437	92	0
1528144907.297938000	59.7448	100	1
1528144907.298576000	59.7454	141	0
1528144907.298993000	59.7458	100	1
1528144907.617663000	60.0645	388	1
1528144907.617724000	60.0645	263	1
1528144907.635942000	60.0828	87	0
1528144907.739277000	60.1861	233	0
1528144907.740251000	60.1871	103	1
1528144907.740847000	60.1877	148	0
1528144907.742002000	60.1888	100	1
1528144907.743544000	60.1904	92	0
1528144907.743998000	60.1908	100	1
1528144907.745110000	60.1919	122	0
1528144907.745974000	60.1928	100	1
1528144908.002466000	60.4493	388	1
1528144908.002530000	60.4493	260	1
1528144908.020091000	60.4669	87	0
1528144908.128294000	60.5751	418	0
1528144908.129326000	60.5761	103	1
1528144908.129807000	60.5766	148	0
1528144908.131026000	60.5778	100	1
1528144908.135154000	60.582	92	0
1528144908.136006000	60.5828	100	1
1528144908.136753000	60.5836	286	0
1528144908.137217000	60.584	100	1
1528144908.292600000	60.7394	1002	1
1528144908.292684000	60.7395	262	1
1528144908.310673000	60.7575	87	0
1528144908.417660000	60.8645	259	0
1528144908.418496000	60.8653	103	1
1528144908.419400000	60.8662	148	0
1528144908.420017000	60.8668	100	1
1528144908.423005000	60.8698	92	0
1528144908.424042000	60.8709	100	1
1528144908.424659000	60.8715	186	0
1528144908.425132000	60.8719	100	1
1528144908.652222000	61.099	402	1
1528144908.652287000	61.0991	260	1
1528144908.670346000	61.1172	87	0
1528144908.782699000	61.2295	235	0
1528144908.783685000	61.2305	103	1
1528144908.784277000	61.2311	148	0
1528144908.785064000	61.2319	100	1
1528144908.786005000	61.2328	92	0
1528144908.787078000	61.2339	100	1
1528144908.787555000	61.2344	112	0
1528144908.788026000	61.2348	100	1
1528144909.052817000	61.4996	389	1
1528144909.052913000	61.4997	262	1
1528144909.070079000	61.5169	87	0
1528144909.236252000	61.6831	233	0
1528144909.237308000	61.6841	103	1
1528144909.237872000	61.6847	148	0
1528144909.239130000	61.6859	100	1
1528144909.239508000	61.6863	92	0
1528144909.240143000	61.687	100	1
1528144909.241038000	61.6879	237	0
1528144909.242057000	61.6889	100	1
1528144909.382233000	61.829	388	1
1528144909.382298000	61.8291	262	1
1528144909.399297000	61.8461	87	0
1528144909.558369000	62.0052	256	0
1528144909.559381000	62.0062	103	1
1528144909.559945000	62.0068	148	0
1528144909.561147000	62.008	100	1
1528144909.562953000	62.0098	92	0
1528144909.564141000	62.011	100	1
1528144909.564554000	62.0114	290	0
1528144909.565056000	62.0119	100	1
1528144909.898192000	62.345	899	1
1528144909.898278000	62.3451	264	1
1528144909.915968000	62.3628	87	0
1528144909.922375000	62.3692	87	0
1528144910.018617000	62.4654	235	0
1528144910.019607000	62.4664	106	1
1528144910.020149000	62.467	148	0
1528144910.021180000	62.468	100	1
1528144910.021747000	62.4686	92	0
1528144910.022173000	62.469	100	1
1528144910.023314000	62.4701	147	0
1528144910.024105000	62.4709	100	1
1528144910.288157000	62.735	469	1
1528144910.288233000	62.735	260	1
1528144910.305491000	62.7523	87	0
1528144910.471196000	62.918	256	0
1528144910.472244000	62.9191	103	1
1528144910.472797000	62.9196	148	0
1528144910.473145000	62.92	100	1
1528144910.474952000	62.9218	92	0
1528144910.476165000	62.923	100	1
1528144910.476593000	62.9234	287	0
1528144910.477169000	62.924	100	1
1528144910.642627000	63.0894	388	1
1528144910.642724000	63.0895	260	1
1528144910.660190000	63.107	87	0
1528144910.763524000	63.2103	232	0
1528144910.764547000	63.2114	103	1
1528144910.765091000	63.2119	148	0
1528144910.766215000	63.213	100	1
1528144910.768083000	63.2149	92	0
1528144910.769206000	63.216	100	1
1528144910.769748000	63.2166	114	0
1528144910.770345000	63.2172	100	1
1528144910.963093000	63.4099	391	1
1528144910.963193000	63.41	262	1
1528144910.980210000	63.427	87	0
1528144911.082883000	63.5297	255	0
1528144911.084243000	63.5311	103	1
1528144911.084471000	63.5313	148	0
1528144911.085233000	63.532	100	1
1528144911.085970000	63.5328	92	0
1528144911.086197000	63.533	100	1
1528144911.087516000	63.5343	124	0
1528144911.088173000	63.535	100	1
1528144911.322727000	63.7695	387	1
1528144911.322794000	63.7696	260	1
1528144911.339724000	63.7865	87	0
1528144911.442569000	63.8894	284	0
1528144911.443606000	63.8904	103	1
1528144911.444140000	63.891	148	0
1528144911.445255000	63.8921	100	1
1528144911.446286000	63.8931	92	0
1528144911.447256000	63.8941	100	1
1528144911.447946000	63.8948	109	0
1528144911.448477000	63.8953	100	1
1528144911.762496000	64.2093	392	1
1528144911.762579000	64.2094	261	1
1528144911.780183000	64.227	87	0
1528144911.885002000	64.3318	287	0
1528144911.886235000	64.3331	103	1
1528144911.886624000	64.3334	148	0
1528144911.887227000	64.334	100	1
1528144911.889030000	64.3358	92	0
1528144911.890284000	64.3371	100	1
1528144911.890663000	64.3375	300	0
1528144911.891191000	64.338	100	1
1528144912.028129000	64.4749	388	1
1528144912.028192000	64.475	262	1
1528144912.045673000	64.4925	87	0
1528144912.151407000	64.5982	235	0
1528144912.152322000	64.5991	103	1
1528144912.152990000	64.5998	148	0
1528144912.153208000	64.6	100	1
1528144912.160165000	64.607	92	0
1528144912.161239000	64.6081	100	1
1528144912.163673000	64.6105	208	0
1528144912.164758000	64.6116	100	1
1528144912.358898000	64.8057	388	1
1528144912.358994000	64.8058	260	1
1528144912.387335000	64.8342	87	0
1528144912.489592000	64.9364	258	0
1528144912.490438000	64.9373	103	1
1528144912.491227000	64.938	148	0
1528144912.492262000	64.9391	100	1
1528144912.493855000	64.9407	92	0
1528144912.494243000	64.9411	100	1
1528144912.495420000	64.9422	118	0
1528144912.496241000	64.9431	100	1
1528144912.738770000	65.1856	1003	1
1528144912.738874000	65.1857	260	1
1528144912.759746000	65.2066	87	0
1528144912.854951000	65.3018	232	0
1528144912.856292000	65.3031	103	1
1528144912.856538000	65.3034	148	0
1528144912.857271000	65.3041	100	1
1528144912.858810000	65.3056	92	0
1528144912.859330000	65.3061	100	1
1528144912.860389000	65.3072	255	0
1528144912.861264000	65.3081	100	1
1528144915.905950000	68.3528	380	1
1528144915.906050000	68.3529	1412	1
1528144915.906149000	68.353	1412	1
1528144915.906195000	68.353	1412	1
1528144915.906240000	68.3531	1412	1
1528144915.906265000	68.3531	250	1
1528144915.906424000	68.3532	321	1
1528144915.906467000	68.3533	260	1
1528144915.925297000	68.3721	87	0
1528144916.026500000	68.4733	256	0
1528144916.027442000	68.4743	103	1
1528144916.028199000	68.475	148	0
1528144916.028723000	68.4755	100	1
1528144916.030345000	68.4772	92	0
1528144916.031530000	68.4783	100	1
1528144916.031916000	68.4787	340	0
1528144916.032422000	68.4792	100	1
1528144916.056417000	68.5032	514	0
1528144916.057522000	68.5043	100	1
1528144916.061632000	68.5084	80	0
1528144916.062445000	68.5093	100	1
1528144916.181015000	68.6278	392	1
1528144916.181078000	68.6279	277	1
1528144916.201430000	68.6482	87	0
1528144916.368356000	68.8152	327	0
1528144916.369474000	68.8163	103	1
1528144916.369925000	68.8167	148	0
1528144916.370510000	68.8173	100	1
1528144916.372296000	68.8191	92	0
1528144916.373535000	68.8203	100	1
1528144916.373956000	68.8208	128	0
1528144916.374473000	68.8213	100	1
1528144916.740317000	69.1871	388	1
1528144916.740376000	69.1872	261	1
1528144916.742042000	69.1889	809	1
1528144916.742099000	69.1889	1412	1
1528144916.742151000	69.189	1412	1
1528144916.742174000	69.189	1412	1
1528144916.742206000	69.189	260	1
1528144916.758965000	69.2058	87	0
1528144916.761157000	69.208	87	0
1528144916.895917000	69.3427	373	0
1528144916.896829000	69.3436	106	1
1528144916.902271000	69.3491	80	0
1528144916.902870000	69.3497	100	1
1528144916.927664000	69.3745	243	0
1528144916.928490000	69.3753	100	1
1528144916.929311000	69.3761	148	0
1528144916.929607000	69.3764	100	1
1528144916.932845000	69.3797	92	0
1528144916.933580000	69.3804	100	1
1528144916.934437000	69.3813	116	0
1528144916.935498000	69.3823	100	1
1528144917.036022000	69.4828	388	1
1528144917.036089000	69.4829	260	1
1528144917.069602000	69.5164	388	1
1528144917.091999000	69.5388	87	0
1528144917.116581000	69.5634	87	0
1528144917.195981000	69.6428	235	0
1528144917.196970000	69.6438	106	1
1528144917.197676000	69.6445	148	0
1528144917.198580000	69.6454	100	1
1528144917.201150000	69.648	92	0
1528144917.201600000	69.6484	100	1
1528144917.202750000	69.6496	190	0
1528144917.203551000	69.6504	100	1
1528144917.300832000	69.7476	466	1
1528144917.300911000	69.7477	262	1
1528144917.318940000	69.7658	87	0
1528144917.456827000	69.9036	255	0
1528144917.457778000	69.9046	103	1
1528144917.458556000	69.9054	148	0
1528144917.459607000	69.9064	100	1
1528144917.460114000	69.9069	92	0
1528144917.460599000	69.9074	100	1
1528144917.461688000	69.9085	295	0
1528144917.462536000	69.9094	100	1
1528144917.645928000	70.0927	390	1
1528144917.646018000	70.0928	260	1
1528144917.674319000	70.1211	87	0
1528144917.773978000	70.2208	256	0
1528144917.774951000	70.2218	103	1
1528144917.775596000	70.2224	148	0
1528144917.776614000	70.2234	100	1
1528144917.777963000	70.2248	92	0
1528144917.778613000	70.2254	100	1
1528144917.779586000	70.2264	145	0
1528144917.780543000	70.2274	100	1
1528144918.972044000	71.4189	392	1
1528144918.972117000	71.4189	262	1
1528144918.989579000	71.4364	87	0
1528144919.172952000	71.6198	284	0
1528144919.173953000	71.6208	103	1
1528144919.174474000	71.6213	148	0
1528144919.175512000	71.6223	100	1
1528144919.177735000	71.6246	92	0
1528144919.178506000	71.6253	100	1
1528144919.180059000	71.6269	158	0
1528144919.180549000	71.6274	100	1
1528144919.331209000	71.778	387	1
1528144919.331306000	71.7781	260	1
1528144919.349265000	71.7961	87	0
1528144919.466319000	71.9131	310	0
1528144919.467447000	71.9143	103	1
1528144919.467958000	71.9148	148	0
1528144919.468434000	71.9152	100	1
1528144919.470486000	71.9173	92	0
1528144919.471510000	71.9183	100	1
1528144919.472128000	71.9189	143	0
1528144919.472639000	71.9195	100	1
1528144919.682145000	72.129	388	1
1528144919.682206000	72.129	260	1
1528144919.699894000	72.1467	87	0
1528144919.744835000	72.1916	303	1
1528144919.744934000	72.1917	1412	1
1528144919.744971000	72.1918	1412	1
1528144919.745022000	72.1918	1412	1
1528144919.745045000	72.1919	1412	1
1528144919.745068000	72.1919	1412	1
1528144919.745115000	72.1919	1412	1
1528144919.745150000	72.192	1412	1
1528144919.745185000	72.192	1412	1
1528144919.745217000	72.192	1412	1
1528144919.745252000	72.1921	1412	1
1528144919.745288000	72.1921	1412	1
1528144919.745334000	72.1921	1412	1
1528144919.745358000	72.1922	1412	1
1528144919.745378000	72.1922	700	1
1528144919.763473000	72.2103	100	0
1528144919.764533000	72.2113	103	1
1528144919.765504000	72.2123	87	0
1528144919.801290000	72.2481	235	0
1528144919.802538000	72.2494	103	1
1528144919.802873000	72.2497	148	0
1528144919.803459000	72.2503	100	1
1528144919.804952000	72.2518	92	0
1528144919.805533000	72.2523	100	1
1528144919.806505000	72.2533	126	0
1528144919.807459000	72.2543	100	1
1528144919.851990000	72.2988	385	0
1528144919.852927000	72.2997	100	1
1528144919.858210000	72.305	80	0
1528144919.858760000	72.3056	100	1
1528144920.032087000	72.4789	389	1
1528144920.032152000	72.479	262	1
1528144920.049889000	72.4967	87	0
1528144920.153740000	72.6006	233	0
1528144920.154677000	72.6015	103	1
1528144920.155315000	72.6021	148	0
1528144920.155550000	72.6024	100	1
1528144920.157570000	72.6044	92	0
1528144920.158477000	72.6053	100	1
1528144920.159223000	72.606	102	0
1528144920.159584000	72.6064	100	1
1528144920.391773000	72.8386	387	1
1528144920.391869000	72.8387	260	1
[truncated: 1,278 more rows]
