# Supplementary material for: Method for multi-task learning fusion network traffic classification to address small sample labels
Source: Sci Rep. 2024 Jan 30;14:2518. doi: 10.1038/s41598-024-51933-8 (PMC10827795; doi:10.1038/s41598-024-51933-8)
Supplement: Supplementary file 2 — Supplementary Information 2. [file 41598_2024_51933_MOESM2_ESM.zip › QUIC Dataset/QUIC Dataset/pretraining/Google Doc/GoogleDoc-1033.txt]

1527860055.504908000	0	294	1
1527860055.521028000	0.01612	87	0
1527860055.974233000	0.469325	352	0
1527860055.974458000	0.46955	1412	0
1527860055.974731000	0.469823	1412	0
1527860055.974970000	0.470062	1412	0
1527860055.975120000	0.470212	180	0
1527860055.975336000	0.470428	1412	0
1527860055.975636000	0.470728	1412	0
1527860055.975925000	0.471017	1412	0
1527860055.976092000	0.471184	828	0
1527860055.976801000	0.471893	125	1
1527860055.978397000	0.473489	1412	0
1527860055.978616000	0.473708	1412	0
1527860055.978784000	0.473876	694	0
1527860055.980780000	0.475872	104	1
1527860055.984083000	0.479175	1412	0
1527860055.984407000	0.479499	1412	0
1527860055.984537000	0.479629	1412	0
1527860055.984685000	0.479777	188	0
1527860055.984959000	0.480051	1200	0
1527860055.986777000	0.481869	110	1
1527860056.016157000	0.511249	1412	0
1527860056.016277000	0.511369	1412	0
1527860056.018577000	0.513669	1412	0
1527860056.018672000	0.513764	198	0
1527860056.018848000	0.51394	107	1
1527860056.018883000	0.513975	1238	0
1527860056.019171000	0.514263	1412	0
1527860056.019255000	0.514347	255	0
1527860056.019992000	0.515084	1412	0
1527860056.020111000	0.515203	802	0
1527860056.021780000	0.516872	110	1
1527860056.023022000	0.518114	1412	0
1527860056.023139000	0.518231	1001	0
1527860056.025591000	0.520683	1412	0
1527860056.025717000	0.520809	1412	0
1527860056.025845000	0.520937	107	1
1527860056.026117000	0.521209	1412	0
1527860056.026200000	0.521292	188	0
1527860056.026376000	0.521468	84	0
1527860056.027817000	0.522909	1412	0
1527860056.027963000	0.523055	165	0
1527860056.028780000	0.523872	110	1
1527860056.031606000	0.526698	1412	0
1527860056.031756000	0.526848	1412	0
1527860056.032141000	0.527233	1412	0
1527860056.032224000	0.527316	188	0
1527860056.033321000	0.528413	1412	0
1527860056.033410000	0.528502	154	0
1527860056.034779000	0.529871	113	1
1527860056.035421000	0.530513	1412	0
1527860056.035572000	0.530664	1412	0
1527860056.035936000	0.531028	1412	0
1527860056.036022000	0.531114	198	0
1527860056.036222000	0.531314	792	0
1527860056.037780000	0.532872	110	1
1527860056.039897000	0.534989	1412	0
1527860056.040176000	0.535268	1412	0
1527860056.040483000	0.535575	1412	0
1527860056.040609000	0.535701	188	0
1527860056.040822000	0.535914	675	0
1527860056.040988000	0.53608	332	0
1527860056.042775000	0.537867	113	1
1527860056.775836000	1.27093	453	1
1527860056.775929000	1.27102	1412	1
1527860056.775965000	1.27106	916	1
1527860056.783091000	1.27818	302	1
1527860056.793776000	1.28887	87	0
1527860056.799237000	1.29433	87	0
1527860057.041836000	1.53693	166	1
1527860057.058168000	1.55326	87	0
1527860057.061888000	1.55698	399	0
1527860057.065678000	1.56077	101	1
1527860057.065693000	1.56078	80	0
1527860057.068815000	1.56391	98	1
1527860057.130957000	1.62605	337	0
1527860057.133843000	1.62893	98	1
1527860057.167168000	1.66226	1412	0
1527860057.167336000	1.66243	1412	0
1527860057.167531000	1.66262	1412	0
1527860057.167680000	1.66277	186	0
1527860057.167888000	1.66298	1412	0
1527860057.168069000	1.66316	1412	0
1527860057.168241000	1.66333	1075	0
1527860057.168399000	1.66349	185	0
1527860057.171893000	1.66698	119	1
1527860057.174369000	1.66946	377	0
1527860057.174578000	1.66967	1116	0
1527860057.176880000	1.67197	101	1
1527860057.178595000	1.67369	92	0
1527860057.178786000	1.67388	297	0
1527860057.180863000	1.67595	101	1
1527860057.499390000	1.99448	420	1
1527860057.515064000	2.01016	87	0
1527860057.526020000	2.02111	1412	1
1527860057.526059000	2.02115	135	1
1527860057.526851000	2.02194	427	1
1527860057.534837000	2.02993	319	0
1527860057.535008000	2.0301	360	0
1527860057.535185000	2.03028	191	0
1527860057.537905000	2.033	107	1
1527860057.545456000	2.04055	87	0
1527860057.714409000	2.2095	483	0
1527860057.771399000	2.26649	1325	0
1527860057.771559000	2.26665	212	0
1527860057.782442000	2.27753	107	1
1527860057.853023000	2.34811	280	1
1527860057.853109000	2.3482	144	1
1527860057.869060000	2.36415	87	0
1527860057.926263000	2.42136	1412	0
1527860057.926431000	2.42152	1412	0
1527860057.927102000	2.42219	1412	0
1527860057.927259000	2.42235	583	0
1527860057.927427000	2.42252	92	0
1527860057.927615000	2.42271	272	0
1527860057.951154000	2.44625	280	1
1527860057.953877000	2.44897	116	1
1527860057.958040000	2.45313	1412	0
1527860057.959721000	2.45481	169	1
1527860057.959786000	2.45488	190	1
1527860057.967082000	2.46217	87	0
1527860057.976557000	2.47165	87	0
1527860058.072772000	2.56786	637	0
1527860058.072920000	2.56801	92	0
1527860058.073099000	2.56819	95	0
1527860058.086333000	2.58142	110	1
1527860058.822368000	3.31746	343	1
1527860058.838680000	3.33377	87	0
1527860059.006334000	3.50143	249	0
1527860059.006538000	3.50163	1412	0
1527860059.006708000	3.5018	994	0
1527860059.007087000	3.50218	92	0
1527860059.007274000	3.50237	175	0
1527860059.016980000	3.51207	113	1
1527860059.023317000	3.51841	1330	1
1527860059.042736000	3.53783	87	0
1527860059.149006000	3.6441	1412	1
1527860059.149047000	3.64414	1412	1
1527860059.149097000	3.64419	180	1
1527860059.149158000	3.64425	843	1
1527860059.167086000	3.66218	87	0
1527860059.189212000	3.6843	485	0
1527860059.189373000	3.68446	279	0
1527860059.191957000	3.68705	107	1
1527860059.382645000	3.87774	1412	1
1527860059.382686000	3.87778	342	1
1527860059.400245000	3.89534	87	0
1527860059.431467000	3.92656	375	0
1527860059.431709000	3.9268	1412	0
1527860059.432002000	3.92709	1412	0
1527860059.432305000	3.9274	1412	0
1527860059.432456000	3.92755	188	0
1527860059.432652000	3.92774	401	0
1527860059.434146000	3.92924	116	1
1527860059.583965000	4.07906	337	0
1527860059.584514000	4.07961	1031	0
1527860059.586991000	4.08208	101	1
1527860059.772647000	4.26774	526	1
1527860059.772804000	4.2679	1412	1
1527860059.772847000	4.26794	1412	1
1527860059.772902000	4.26799	1412	1
1527860059.772926000	4.26802	1412	1
1527860059.772980000	4.26807	1412	1
1527860059.773018000	4.26811	1412	1
1527860059.773055000	4.26815	1412	1
1527860059.773091000	4.26818	1412	1
1527860059.773126000	4.26822	1412	1
1527860059.773175000	4.26827	1412	1
1527860059.773200000	4.26829	1412	1
1527860059.773236000	4.26833	1412	1
1527860059.773271000	4.26836	1281	1
1527860059.790174000	4.28527	87	0
1527860059.793873000	4.28896	87	0
1527860060.155250000	4.65034	396	0
1527860060.157119000	4.65221	80	0
1527860060.162103000	4.65719	107	1
1527860060.367514000	4.86261	1390	1
1527860060.386068000	4.88116	87	0
1527860060.708948000	5.20404	314	0
1527860060.709063000	5.20415	314	0
1527860060.710840000	5.20593	104	1
1527860061.400238000	5.89533	332	1
1527860061.400337000	5.89543	1412	1
1527860061.400375000	5.89547	989	1
1527860061.415165000	5.91026	251	1
1527860061.417385000	5.91248	87	0
1527860061.432110000	5.9272	87	0
1527860061.542843000	6.03794	466	0
1527860061.545636000	6.04073	80	0
1527860061.548770000	6.04386	104	1
1527860061.551105000	6.0462	98	1
1527860061.737538000	6.23263	567	0
1527860061.737695000	6.23279	308	0
1527860061.737875000	6.23297	288	0
1527860061.770672000	6.26576	557	0
1527860061.803386000	6.29848	308	0
1527860062.004683000	6.49977	82	0
1527860062.004870000	6.49996	557	0
1527860062.086696000	6.58179	116	1
1527860062.097216000	6.59231	101	1
1527860062.100816000	6.59591	251	1
1527860062.113129000	6.60822	87	0
1527860062.117613000	6.6127	87	0
1527860062.368079000	6.86317	910	0
1527860062.368221000	6.86331	1412	0
1527860062.368531000	6.86362	1412	0
1527860062.368839000	6.86393	1412	0
1527860062.368977000	6.86407	180	0
1527860062.369157000	6.86425	1412	0
1527860062.369488000	6.86458	1349	0
1527860062.403231000	6.89832	1412	0
1527860062.403483000	6.89857	1412	0
1527860062.403780000	6.89887	1412	0
1527860062.403920000	6.89901	188	0
1527860062.404113000	6.8992	1412	0
1527860062.404539000	6.89963	1412	0
1527860062.404805000	6.8999	1412	0
1527860062.405035000	6.90013	1325	0
1527860062.405324000	6.90042	1412	0
1527860062.405673000	6.90076	1412	0
1527860062.406007000	6.9011	1412	0
1527860062.406309000	6.9014	1412	0
1527860062.406626000	6.90172	1412	0
1527860062.406707000	6.9018	191	0
1527860062.406988000	6.90208	1412	0
1527860062.407276000	6.90237	1412	0
1527860062.407603000	6.90269	1412	0
1527860062.407673000	6.90276	188	0
1527860062.407958000	6.90305	974	0
1527860062.409383000	6.90447	1412	0
1527860062.409701000	6.90479	1412	0
1527860062.410061000	6.90515	1412	0
1527860062.410663000	6.90575	188	0
1527860062.411666000	6.90676	1412	0
1527860062.411767000	6.90686	180	0
1527860062.413192000	6.90828	1412	0
1527860062.413557000	6.90865	1412	0
1527860062.413861000	6.90895	1412	0
1527860062.413999000	6.90909	188	0
1527860062.414915000	6.91001	1199	0
1527860062.416957000	6.91205	1412	0
1527860062.417100000	6.91219	1412	0
1527860062.417396000	6.91249	1412	0
1527860062.417547000	6.91264	188	0
1527860062.418433000	6.91352	963	0
1527860062.420440000	6.91553	1412	0
1527860062.420719000	6.91581	1308	0
1527860062.420898000	6.91599	750	0
1527860062.438695000	6.93379	1412	0
1527860062.438872000	6.93396	1322	0
1527860062.439419000	6.93451	1412	0
1527860062.439733000	6.93482	1412	0
1527860062.439873000	6.93496	341	0
1527860062.440045000	6.93514	263	0
1527860062.467588000	6.96268	131	1
1527860062.467792000	6.96288	125	1
1527860062.467942000	6.96303	125	1
1527860062.475194000	6.97029	125	1
1527860062.475414000	6.97051	125	1
1527860062.479115000	6.97421	98	1
1527860063.920066000	8.41516	310	1
1527860063.920140000	8.41523	144	1
1527860063.936027000	8.43112	87	0
1527860064.002038000	8.49713	1412	0
1527860064.002204000	8.4973	1412	0
1527860064.002514000	8.49761	1412	0
1527860064.002678000	8.49777	519	0
1527860064.002845000	8.49794	92	0
1527860064.003032000	8.49812	258	0
1527860064.005455000	8.50055	116	1
1527860064.222976000	8.71807	1412	1
1527860064.223053000	8.71814	1412	1
1527860064.223073000	8.71816	180	1
1527860064.223128000	8.71822	843	1
1527860064.244066000	8.73916	87	0
1527860064.264930000	8.76002	509	0
1527860064.265230000	8.76032	329	0
1527860064.268166000	8.76326	104	1
1527860065.198219000	9.69331	964	1
1527860065.198296000	9.69339	294	1
1527860065.200310000	9.6954	302	1
1527860065.200376000	9.69547	1412	1
1527860065.200402000	9.69549	1412	1
1527860065.200440000	9.69553	989	1
1527860065.214781000	9.70987	87	0
1527860065.217516000	9.71261	87	0
1527860065.312059000	9.80715	377	0
1527860065.312297000	9.80739	1400	0
1527860065.312770000	9.80786	513	0
1527860065.314078000	9.80917	592	0
1527860065.315089000	9.81018	635	0
1527860065.315239000	9.81033	116	1
1527860065.316166000	9.81126	467	0
1527860065.317121000	9.81221	697	0
1527860065.317923000	9.81301	466	1
1527860065.318034000	9.81313	484	0
1527860065.319485000	9.81458	835	0
1527860065.319983000	9.81507	649	0
1527860065.320203000	9.81529	104	1
1527860065.320976000	9.81607	519	0
1527860065.322239000	9.81733	439	0
1527860065.323221000	9.81831	101	1
1527860065.323673000	9.81876	701	0
1527860065.323849000	9.81894	373	0
1527860065.325882000	9.82097	616	0
1527860065.326053000	9.82114	558	0
1527860065.326197000	9.82129	104	1
1527860065.327680000	9.82277	654	0
1527860065.328400000	9.82349	583	0
1527860065.329195000	9.82429	104	1
1527860065.329830000	9.82492	689	0
1527860065.329995000	9.82509	80	0
1527860065.332215000	9.82731	101	1
1527860065.333974000	9.82907	87	0
1527860065.347380000	9.84247	102	0
1527860065.347681000	9.84277	198	0
1527860065.350242000	9.84533	104	1
1527860065.447865000	9.94296	302	0
1527860065.448022000	9.94311	103	0
1527860065.450384000	9.94548	101	1
1527860065.451530000	9.94662	300	0
1527860065.454233000	9.94932	98	1
1527860066.929698000	11.4248	396	1
1527860066.929772000	11.4249	109	1
1527860066.936015000	11.4311	302	1
1527860066.940296000	11.4354	477	1
1527860066.940386000	11.4355	87	1
1527860066.945786000	11.4409	87	0
1527860066.952654000	11.4477	87	0
1527860066.957289000	11.4524	87	0
1527860067.061314000	11.5564	280	0
1527860067.061474000	11.5566	151	0
1527860067.064339000	11.5594	110	1
1527860067.065885000	11.561	92	0
1527860067.066076000	11.5612	318	0
1527860067.068290000	11.5634	101	1
1527860067.133221000	11.6283	275	0
1527860067.133386000	11.6285	140	0
1527860067.136351000	11.6314	101	1
1527860067.136970000	11.6321	92	0
1527860067.137155000	11.6322	317	0
1527860067.139310000	11.6344	101	1
1527860067.212055000	11.7071	243	0
1527860067.212217000	11.7073	103	0
1527860067.215822000	11.7109	92	0
1527860067.216064000	11.7112	115	0
1527860067.218732000	11.7138	101	1
1527860067.222386000	11.7175	101	1
1527860067.249949000	11.745	484	1
1527860067.250037000	11.7451	94	1
1527860067.267641000	11.7627	87	0
1527860067.356151000	11.8512	236	0
1527860067.356446000	11.8515	366	0
1527860067.358590000	11.8537	265	0
1527860067.359325000	11.8544	107	1
1527860067.371347000	11.8664	391	1
1527860067.371420000	11.8665	255	1
1527860067.387742000	11.8828	87	0
1527860068.182821000	12.6779	370	1
1527860068.182971000	12.6781	1412	1
1527860068.182998000	12.6781	1412	1
1527860068.183036000	12.6781	1412	1
1527860068.183095000	12.6782	1412	1
1527860068.183118000	12.6782	1412	1
1527860068.183141000	12.6782	1412	1
1527860068.183192000	12.6783	1412	1
1527860068.183228000	12.6783	1412	1
1527860068.183251000	12.6783	1412	1
1527860068.183315000	12.6784	1412	1
1527860068.183368000	12.6785	1412	1
1527860068.183392000	12.6785	1412	1
1527860068.183430000	12.6785	1412	1
1527860068.183477000	12.6786	1412	1
1527860068.183514000	12.6786	1412	1
1527860068.185415000	12.6805	1412	1
1527860068.185480000	12.6806	1412	1
1527860068.185506000	12.6806	1412	1
1527860068.185555000	12.6806	1412	1
1527860068.185592000	12.6807	1412	1
1527860068.185647000	12.6807	1412	1
1527860068.185685000	12.6808	1412	1
1527860068.185737000	12.6808	1412	1
1527860068.185774000	12.6809	1412	1
1527860068.187434000	12.6825	1412	1
1527860068.187489000	12.6826	1412	1
1527860068.187529000	12.6826	1412	1
1527860068.187582000	12.6827	1412	1
1527860068.187605000	12.6827	1412	1
1527860068.187641000	12.6827	1412	1
1527860068.187675000	12.6828	1412	1
1527860068.187717000	12.6828	1412	1
1527860068.187754000	12.6828	1412	1
1527860068.187801000	12.6829	778	1
1527860068.209279000	12.7044	87	0
1527860068.209925000	12.705	87	0
1527860068.210545000	12.7056	87	0
1527860068.210708000	12.7058	87	0
1527860068.211420000	12.7065	87	0
1527860068.250942000	12.746	300	0
1527860068.251102000	12.7462	146	0
1527860068.253383000	12.7485	119	1
1527860068.255917000	12.751	92	0
1527860068.256100000	12.7512	143	0
1527860068.258394000	12.7535	101	1
1527860068.305830000	12.8009	359	1
1527860068.306892000	12.802	294	1
1527860068.322751000	12.8178	87	0
1527860068.328683000	12.8238	87	0
1527860068.359076000	12.8542	378	0
1527860068.362473000	12.8576	104	1
1527860068.365011000	12.8601	80	0
1527860068.365650000	12.8607	444	1
1527860068.368372000	12.8635	98	1
1527860068.384568000	12.8797	87	0
1527860068.400154000	12.8952	256	0
1527860068.400313000	12.8954	118	0
1527860068.403393000	12.8985	104	1
1527860068.403435000	12.8985	92	0
1527860068.403639000	12.8987	124	0
1527860068.406377000	12.9015	101	1
1527860068.431039000	12.9261	514	1
1527860068.431127000	12.9262	447	1
1527860068.446667000	12.9418	245	0
1527860068.446896000	12.942	279	0
1527860068.449410000	12.9445	101	1
1527860068.457345000	12.9524	92	0
1527860068.457680000	12.9528	168	0
1527860068.462047000	12.9571	101	1
1527860068.557528000	13.0526	594	0
1527860068.557697000	13.0528	802	0
1527860068.559645000	13.0547	92	0
1527860068.560065000	13.0552	102	0
1527860068.560438000	13.0555	107	1
1527860068.576635000	13.0717	351	0
1527860068.576791000	13.0719	146	0
1527860068.579389000	13.0745	101	1
1527860068.579946000	13.075	92	0
1527860068.581155000	13.0762	105	0
1527860068.582395000	13.0775	101	1
1527860068.675950000	13.171	874	1
1527860068.676040000	13.1711	257	1
1527860068.692843000	13.1879	87	0
1527860068.768404000	13.2635	232	0
1527860068.769041000	13.2641	146	0
1527860068.771434000	13.2665	104	1
1527860068.772567000	13.2677	92	0
1527860068.772758000	13.2678	200	0
1527860068.775439000	13.2705	101	1
1527860068.783888000	13.279	1325	1
1527860068.800952000	13.296	87	0
1527860068.935703000	13.4308	777	0
1527860068.935860000	13.431	212	0
1527860068.938418000	13.4335	104	1
1527860068.974891000	13.47	783	1
1527860068.974982000	13.4701	257	1
1527860068.976756000	13.4718	526	1
1527860068.992916000	13.488	87	0
1527860069.120800000	13.6159	569	0
1527860069.120955000	13.616	166	0
1527860069.123452000	13.6185	104	1
1527860069.226358000	13.7214	268	0
1527860069.226525000	13.7216	146	0
1527860069.229476000	13.7246	101	1
1527860069.230030000	13.7251	92	0
1527860069.230212000	13.7253	213	0
1527860069.232509000	13.7276	101	1
1527860069.402394000	13.8975	392	1
1527860069.402472000	13.8976	267	1
1527860069.418496000	13.9136	87	0
1527860069.530888000	14.026	279	0
1527860069.530997000	14.0261	146	0
1527860069.533536000	14.0286	104	1
1527860069.535939000	14.031	92	0
1527860069.536215000	14.0313	112	0
1527860069.538491000	14.0336	101	1
1527860069.854112000	14.3492	876	1
1527860069.854175000	14.3493	258	1
1527860069.870884000	14.366	87	0
1527860069.964657000	14.4597	233	0
1527860069.964771000	14.4599	146	0
1527860069.967560000	14.4627	104	1
1527860069.968240000	14.4633	92	0
1527860069.968826000	14.4639	198	0
1527860069.970471000	14.4656	101	1
1527860070.116741000	14.6118	392	1
1527860070.116829000	14.6119	255	1
1527860070.133175000	14.6283	87	0
1527860070.232491000	14.7276	258	0
1527860070.232617000	14.7277	146	0
1527860070.235575000	14.7307	104	1
1527860070.236529000	14.7316	92	0
1527860070.236706000	14.7318	313	0
1527860070.239571000	14.7347	101	1
1527860070.386727000	14.8818	388	1
1527860070.386803000	14.8819	258	1
1527860070.402968000	14.8981	87	0
1527860070.925133000	15.4202	258	0
1527860070.925300000	15.4204	146	0
1527860070.927543000	15.4226	104	1
1527860070.928174000	15.4233	92	0
1527860070.928579000	15.4237	226	0
1527860070.930547000	15.4256	101	1
1527860071.076034000	15.5711	392	1
1527860071.076095000	15.5712	259	1
1527860071.093218000	15.5883	87	0
1527860071.096834000	15.5919	87	0
1527860071.217377000	15.7125	258	0
1527860071.217600000	15.7127	148	0
1527860071.219630000	15.7147	92	0
1527860071.220078000	15.7152	132	0
1527860071.220543000	15.7156	113	1
1527860071.564669000	16.0598	392	1
1527860071.564763000	16.0599	261	1
1527860071.579027000	16.0741	90	0
1527860071.581578000	16.0767	98	1
1527860071.582030000	16.0771	87	0
1527860071.852791000	16.3479	235	0
1527860071.852952000	16.348	148	0
1527860071.855610000	16.3507	104	1
1527860071.856130000	16.3512	92	0
1527860071.856321000	16.3514	196	0
1527860071.858604000	16.3537	101	1
1527860072.030267000	16.5254	478	1
1527860072.030334000	16.5254	258	1
1527860072.047129000	16.5422	87	0
1527860072.152306000	16.6474	256	0
1527860072.152460000	16.6476	148	0
1527860072.155626000	16.6507	104	1
1527860072.156406000	16.6515	92	0
1527860072.156600000	16.6517	321	0
1527860072.158618000	16.6537	101	1
1527860072.349729000	16.8448	388	1
1527860072.349814000	16.8449	259	1
1527860072.366185000	16.8613	87	0
1527860072.451575000	16.9467	263	0
1527860072.451750000	16.9468	148	0
1527860072.454628000	16.9497	104	1
1527860072.455314000	16.9504	92	0
1527860072.455733000	16.9508	296	0
1527860072.457606000	16.9527	101	1
1527860072.663263000	17.1584	438	1
1527860072.663330000	17.1584	257	1
1527860072.679848000	17.1749	87	0
1527860072.781378000	17.2765	348	0
1527860072.781487000	17.2766	148	0
1527860072.784729000	17.2798	104	1
1527860072.785501000	17.2806	92	0
1527860072.785755000	17.2808	139	0
1527860072.788703000	17.2838	101	1
1527860073.133207000	17.6283	387	1
1527860073.133271000	17.6284	257	1
1527860073.149651000	17.6447	87	0
1527860073.255970000	17.7511	258	0
1527860073.256091000	17.7512	148	0
1527860073.258707000	17.7538	104	1
1527860073.260030000	17.7551	92	0
1527860073.260165000	17.7553	306	0
1527860073.262698000	17.7578	101	1
1527860078.003503000	22.4986	453	1
1527860078.003574000	22.4987	256	1
1527860078.020089000	22.5152	87	0
1527860078.328053000	22.8231	256	0
1527860078.328180000	22.8233	148	0
1527860078.331041000	22.8261	92	0
1527860078.331196000	22.8263	107	1
1527860078.331697000	22.8268	268	0
1527860078.334169000	22.8293	98	1
1527860078.384643000	22.8797	787	1
1527860078.384721000	22.8798	278	1
1527860078.401396000	22.8965	87	0
1527860078.700065000	23.1952	284	0
1527860078.700216000	23.1953	148	0
1527860078.703193000	23.1983	104	1
1527860078.703743000	23.1988	92	0
1527860078.703933000	23.199	216	0
1527860078.706173000	23.2013	101	1
1527860081.495811000	25.9909	511	1
1527860081.495903000	25.991	256	1
1527860081.513639000	26.0087	87	0
1527860081.653317000	26.1484	258	0
1527860081.653406000	26.1485	148	0
1527860081.656434000	26.1515	104	1
1527860081.658125000	26.1532	92	0
1527860081.659191000	26.1543	113	0
1527860081.661418000	26.1565	101	1
1527860081.718818000	26.2139	870	1
1527860081.718882000	26.214	256	1
1527860081.735959000	26.2311	87	0
1527860081.853433000	26.3485	233	0
1527860081.853592000	26.3487	148	0
1527860081.856443000	26.3515	104	1
1527860081.857135000	26.3522	92	0
1527860081.857530000	26.3526	174	0
1527860081.860425000	26.3555	101	1
1527860082.387433000	26.8825	387	1
1527860082.387525000	26.8826	256	1
1527860082.403477000	26.8986	87	0
1527860082.493727000	26.9888	329	0
1527860082.493889000	26.989	148	0
1527860082.497068000	26.9922	104	1
1527860082.499145000	26.9942	92	0
1527860082.499253000	26.9943	187	0
1527860082.502076000	26.9972	101	1
1527860082.637368000	27.1325	390	1
1527860082.637434000	27.1325	255	1
1527860082.654031000	27.1491	87	0
1527860082.977137000	27.4722	235	0
1527860082.977306000	27.4724	148	0
1527860082.980021000	27.4751	104	1
1527860082.980461000	27.4756	92	0
1527860082.980664000	27.4758	137	0
1527860082.983013000	27.4781	101	1
1527860083.107639000	27.6027	392	1
1527860083.107705000	27.6028	260	1
1527860083.124100000	27.6192	87	0
1527860083.207236000	27.7023	258	0
1527860083.207331000	27.7024	148	0
1527860083.210095000	27.7052	104	1
1527860083.210917000	27.706	92	0
1527860083.211077000	27.7062	338	0
1527860083.214089000	27.7092	101	1
1527860083.517328000	28.0124	388	1
1527860083.517425000	28.0125	257	1
1527860083.533859000	28.029	87	0
1527860083.659917000	28.155	258	0
1527860083.660059000	28.1552	148	0
1527860083.663054000	28.1581	104	1
1527860083.663156000	28.1582	92	0
1527860083.663628000	28.1587	299	0
1527860083.666045000	28.1611	101	1
1527860083.790415000	28.2855	480	1
1527860083.790475000	28.2856	259	1
1527860083.807133000	28.3022	87	0
1527860084.103623000	28.5987	256	0
1527860084.103745000	28.5988	148	0
1527860084.106151000	28.6012	104	1
1527860084.107112000	28.6022	92	0
1527860084.107255000	28.6023	166	0
1527860084.110146000	28.6052	101	1
1527860084.315488000	28.8106	388	1
1527860084.315579000	28.8107	260	1
1527860084.331400000	28.8265	87	0
1527860084.639823000	29.1349	235	0
1527860084.639990000	29.1351	148	0
1527860084.643124000	29.1382	104	1
1527860084.643628000	29.1387	92	0
1527860084.643965000	29.1391	288	0
1527860084.646181000	29.1413	101	1
1527860084.825591000	29.3207	439	1
1527860084.825674000	29.3208	262	1
1527860084.842056000	29.3371	87	0
1527860084.956002000	29.4511	233	0
1527860084.956112000	29.4512	148	0
1527860084.959199000	29.4543	104	1
1527860084.959307000	29.4544	92	0
1527860084.959495000	29.4546	330	0
1527860084.962190000	29.4573	101	1
1527860085.256943000	29.752	392	1
1527860085.257002000	29.7521	263	1
1527860085.274077000	29.7692	87	0
1527860085.416739000	29.9118	283	0
1527860085.416917000	29.912	148	0
1527860085.419161000	29.9143	104	1
1527860085.419172000	29.9143	92	0
1527860085.420436000	29.9155	161	0
1527860085.422138000	29.9172	101	1
1527860085.685902000	30.181	448	1
1527860085.685987000	30.1811	263	1
1527860085.703982000	30.1991	87	0
1527860086.005688000	30.5008	351	0
1527860086.005810000	30.5009	148	0
1527860086.008265000	30.5034	104	1
1527860086.008869000	30.504	92	0
1527860086.009071000	30.5042	143	0
1527860086.011251000	30.5063	101	1
1527860086.145672000	30.6408	788	1
1527860086.145748000	30.6408	257	1
1527860086.162346000	30.6574	87	0
1527860086.472203000	30.9673	258	0
1527860086.472311000	30.9674	148	0
1527860086.475262000	30.9704	92	0
1527860086.475389000	30.9705	104	1
1527860086.475441000	30.9705	244	0
1527860086.478287000	30.9734	101	1
1527860086.632963000	31.1281	996	1
1527860086.633041000	31.1281	261	1
1527860086.650109000	31.1452	87	0
1527860086.957113000	31.4522	233	0
1527860086.957219000	31.4523	148	0
1527860086.960331000	31.4554	104	1
1527860086.960382000	31.4555	92	0
1527860086.960867000	31.456	198	0
1527860086.963318000	31.4584	101	1
1527860087.039093000	31.5342	388	1
1527860087.039189000	31.5343	261	1
1527860087.055149000	31.5502	87	0
1527860087.141996000	31.6371	256	0
1527860087.142148000	31.6372	148	0
1527860087.144884000	31.64	92	0
1527860087.145261000	31.6404	107	1
1527860087.145333000	31.6404	116	0
1527860087.148322000	31.6434	98	1
1527860087.501178000	31.9963	391	1
1527860087.501263000	31.9964	258	1
1527860087.517801000	32.0129	87	0
1527860087.846506000	32.3416	282	0
1527860087.846617000	32.3417	148	0
1527860087.849371000	32.3445	104	1
1527860087.850182000	32.3453	92	0
1527860087.850448000	32.3455	258	0
1527860087.853364000	32.3485	101	1
1527860088.629112000	33.1242	388	1
1527860088.629183000	33.1243	263	1
1527860088.647013000	33.1421	87	0
1527860088.973711000	33.4688	258	0
1527860088.973882000	33.469	148	0
1527860088.976348000	33.4714	104	1
1527860088.977699000	33.4728	92	0
1527860088.977891000	33.473	312	0
1527860088.980343000	33.4754	101	1
1527860089.064956000	33.56	388	1
1527860089.065044000	33.5601	261	1
1527860089.081042000	33.5761	87	0
1527860089.190407000	33.6855	333	0
1527860089.190521000	33.6856	148	0
1527860089.193405000	33.6885	92	0
1527860089.193464000	33.6886	104	1
1527860089.194049000	33.6891	165	0
1527860089.196434000	33.6915	101	1
1527860089.303993000	33.7991	389	1
1527860089.304081000	33.7992	258	1
1527860089.320763000	33.8159	87	0
1527860089.639915000	34.135	236	0
1527860089.640008000	34.1351	148	0
1527860089.642464000	34.1376	104	1
1527860089.643040000	34.1381	92	0
1527860089.643144000	34.1382	97	0
1527860089.645464000	34.1406	101	1
1527860090.145009000	34.6401	482	1
1527860090.145068000	34.6402	260	1
1527860090.160901000	34.656	87	0
1527860090.486477000	34.9816	256	0
1527860090.486645000	34.9817	148	0
1527860090.489435000	34.9845	104	1
1527860090.490444000	34.9855	92	0
1527860090.490913000	34.986	279	0
1527860090.493419000	34.9885	101	1
1527860090.634927000	35.13	388	1
1527860090.634987000	35.1301	258	1
1527860090.652908000	35.148	87	0
1527860090.998690000	35.4938	258	0
1527860090.998855000	35.4939	148	0
1527860091.001466000	35.4966	104	1
1527860091.002743000	35.4978	92	0
1527860091.003184000	35.4983	328	0
1527860091.005472000	35.5006	101	1
1527860091.104909000	35.6	436	1
1527860091.104999000	35.6001	263	1
1527860091.121175000	35.6163	87	0
1527860091.372136000	35.8672	258	0
1527860091.372302000	35.8674	148	0
1527860091.375510000	35.8706	104	1
1527860091.376563000	35.8717	92	0
1527860091.376993000	35.8721	237	0
1527860091.379507000	35.8746	101	1
1527860091.395980000	35.8911	392	1
1527860091.396072000	35.8912	262	1
1527860091.411877000	35.907	87	0
1527860091.742761000	36.2379	235	0
1527860091.742909000	36.238	148	0
1527860091.745559000	36.2407	104	1
1527860091.746546000	36.2416	92	0
1527860091.746987000	36.2421	259	0
1527860091.749583000	36.2447	101	1
1527860092.030297000	36.5254	453	1
1527860092.030393000	36.5255	264	1
1527860092.047489000	36.5426	87	0
1527860092.172684000	36.6678	255	0
1527860092.172829000	36.6679	148	0
1527860092.175618000	36.6707	104	1
1527860092.175783000	36.6709	92	0
1527860092.175971000	36.6711	316	0
1527860092.178546000	36.6736	101	1
1527860092.273995000	36.7691	788	1
1527860092.274057000	36.7691	256	1
1527860092.290650000	36.7857	87	0
1527860092.591433000	37.0865	261	0
1527860092.591543000	37.0866	148	0
1527860092.594637000	37.0897	104	1
1527860092.595040000	37.0901	92	0
1527860092.595642000	37.0907	199	0
1527860092.597646000	37.0927	101	1
1527860093.381189000	37.8763	992	1
1527860093.381263000	37.8764	262	1
1527860093.401013000	37.8961	87	0
1527860093.717200000	38.2123	374	0
1527860093.717358000	38.2125	148	0
1527860093.720230000	38.2153	104	1
1527860093.720386000	38.2155	92	0
1527860093.720886000	38.216	244	0
1527860093.723263000	38.2184	101	1
1527860093.731387000	38.2265	392	1
1527860093.731471000	38.2266	261	1
1527860093.747839000	38.2429	87	0
1527860094.049289000	38.5444	235	0
1527860094.049397000	38.5445	148	0
1527860094.052326000	38.5474	104	1
1527860094.054950000	38.55	92	0
1527860094.055083000	38.5502	307	0
1527860094.057309000	38.5524	101	1
1527860094.199592000	38.6947	391	1
1527860094.199682000	38.6948	259	1
1527860094.215927000	38.711	87	0
1527860094.340099000	38.8352	258	0
1527860094.340245000	38.8353	148	0
1527860094.343273000	38.8384	104	1
1527860094.343911000	38.839	92	0
1527860094.344781000	38.8399	260	0
1527860094.346249000	38.8413	101	1
1527860094.647832000	39.1429	388	1
1527860094.647925000	39.143	260	1
1527860094.664323000	39.1594	87	0
1527860094.993571000	39.4887	233	0
1527860094.993685000	39.4888	148	0
1527860094.996326000	39.4914	104	1
1527860094.999582000	39.4947	92	0
1527860094.999711000	39.4948	247	0
1527860095.002368000	39.4975	101	1
1527860095.094542000	39.5896	391	1
1527860095.094607000	39.5897	258	1
1527860095.110763000	39.6059	87	0
1527860095.424459000	39.9196	307	0
1527860095.424627000	39.9197	148	0
1527860095.427335000	39.9224	104	1
1527860095.428101000	39.9232	92	0
1527860095.428875000	39.924	260	0
1527860095.430316000	39.9254	101	1
1527860095.553587000	40.0487	481	1
1527860095.553676000	40.0488	260	1
1527860095.570344000	40.0654	87	0
1527860095.669511000	40.1646	235	0
1527860095.669667000	40.1648	148	0
1527860095.672345000	40.1674	104	1
1527860095.672862000	40.168	92	0
1527860095.673264000	40.1684	225	0
1527860095.675334000	40.1704	101	1
1527860099.734683000	44.2298	370	1
1527860099.734779000	44.2299	1412	1
1527860099.734818000	44.2299	1412	1
1527860099.734851000	44.2299	1412	1
1527860099.734884000	44.23	263	1
1527860099.750429000	44.2455	100	0
1527860099.753170000	44.2483	98	1
1527860099.935504000	44.4306	368	1
1527860099.935582000	44.4307	260	1
1527860099.951834000	44.4469	87	0
1527860100.067231000	44.5623	457	0
1527860100.070255000	44.5653	101	1
1527860100.072442000	44.5675	80	0
1527860100.075265000	44.5704	98	1
1527860100.295444000	44.7905	275	0
1527860100.295565000	44.7907	148	0
1527860100.298193000	44.7933	101	1
1527860100.300903000	44.796	92	0
1527860100.301179000	44.7963	102	0
1527860100.303196000	44.7983	101	1
1527860100.463833000	44.9589	391	1
1527860100.463908000	44.959	263	1
1527860100.480454000	44.9755	87	0
1527860100.647167000	45.1423	258	0
1527860100.647294000	45.1424	148	0
1527860100.650294000	45.1454	104	1
1527860100.651132000	45.1462	92	0
1527860100.651317000	45.1464	85	0
1527860100.654293000	45.1494	101	1
1527860100.735904000	45.231	388	1
1527860100.735969000	45.2311	261	1
1527860100.752425000	45.2475	87	0
1527860101.076540000	45.5716	258	0
1527860101.076654000	45.5717	148	0
1527860101.078887000	45.574	92	0
1527860101.078985000	45.5741	149	0
1527860101.079409000	45.5745	110	1
1527860101.236697000	45.7318	450	1
1527860101.236768000	45.7319	261	1
1527860101.253517000	45.7486	87	0
1527860101.693570000	46.1887	236	0
1527860101.693730000	46.1888	148	0
1527860101.696369000	46.1915	104	1
1527860101.697448000	46.1925	92	0
1527860101.697851000	46.1929	184	0
1527860101.700270000	46.1954	101	1
1527860101.850988000	46.3461	790	1
1527860101.851052000	46.3461	274	1
1527860101.868775000	46.3639	87	0
1527860102.178157000	46.6732	258	0
1527860102.178332000	46.6734	148	0
1527860102.181296000	46.6764	104	1
1527860102.181482000	46.6766	92	0
1527860102.182009000	46.6771	258	0
1527860102.184342000	46.6794	101	1
1527860102.289099000	46.7842	993	1
1527860102.289192000	46.7843	260	1
1527860102.306549000	46.8016	87	0
1527860102.628979000	47.1241	261	0
1527860102.629096000	47.1242	148	0
1527860102.632407000	47.1275	104	1
1527860102.634756000	47.1298	92	0
1527860102.634957000	47.13	311	0
1527860102.637398000	47.1325	101	1
1527860102.708321000	47.2034	390	1
1527860102.708397000	47.2035	268	1
1527860102.725725000	47.2208	87	0
1527860102.830955000	47.326	305	0
1527860102.831112000	47.3262	148	0
1527860102.833356000	47.3284	104	1
1527860102.834490000	47.3296	92	0
1527860102.834692000	47.3298	113	0
1527860102.837344000	47.3324	101	1
1527860102.967397000	47.4625	392	1
1527860102.967456000	47.4625	261	1
1527860102.984457000	47.4795	87	0
1527860103.136677000	47.6318	304	0
1527860103.136808000	47.6319	148	0
1527860103.139431000	47.6345	104	1
1527860103.140982000	47.6361	92	0
1527860103.141389000	47.6365	243	0
1527860103.143422000	47.6385	101	1
1527860103.639836000	48.1349	388	1
1527860103.639926000	48.135	261	1
1527860103.655860000	48.151	87	0
1527860103.969464000	48.4646	233	0
1527860103.969580000	48.4647	148	0
1527860103.972485000	48.4676	104	1
1527860103.973172000	48.4683	92	0
1527860103.973305000	48.4684	95	0
1527860103.976493000	48.4716	101	1
1527860104.068773000	48.5639	391	1
1527860104.068864000	48.564	265	1
1527860104.085460000	48.5806	87	0
1527860104.410470000	48.9056	256	0
1527860104.410589000	48.9057	148	0
1527860104.413507000	48.9086	104	1
1527860104.413630000	48.9087	92	0
1527860104.413898000	48.909	112	0
1527860104.416496000	48.9116	101	1
1527860107.010578000	51.5057	457	1
1527860107.010685000	51.5058	1412	1
1527860107.010725000	51.5058	1412	1
1527860107.010756000	51.5058	1412	1
1527860107.010794000	51.5059	1378	1
1527860107.029562000	51.5247	87	0
1527860107.211745000	51.7068	324	1
1527860107.211838000	51.7069	257	1
1527860107.227694000	51.7228	87	0
1527860107.314850000	51.8099	395	0
1527860107.317471000	51.8126	104	1
1527860107.318430000	51.8135	282	0
1527860107.318730000	51.8138	148	0
1527860107.320357000	51.8154	80	0
1527860107.321374000	51.8165	104	1
1527860107.321626000	51.8167	92	0
1527860107.322078000	51.8172	196	0
1527860107.324401000	51.8195	101	1
1527860107.589685000	52.0848	388	1
1527860107.589770000	52.0849	261	1
1527860107.607330000	52.1024	87	0
1527860107.910953000	52.406	236	0
1527860107.911078000	52.4062	148	0
1527860107.913496000	52.4086	104	1
1527860107.913659000	52.4088	92	0
1527860107.915422000	52.4105	200	0
1527860107.916416000	52.4115	101	1
1527860107.947533000	52.4426	436	1
1527860107.947619000	52.4427	257	1
1527860107.963656000	52.4587	87	0
1527860108.273360000	52.7685	300	0
1527860108.273483000	52.7686	148	0
1527860108.276521000	52.7716	104	1
1527860108.277238000	52.7723	92	0
1527860108.277375000	52.7725	317	0
1527860108.280512000	52.7756	101	1
1527860108.497838000	52.9929	392	1
1527860108.497900000	52.993	256	1
1527860108.514214000	53.0093	87	0
1527860108.810675000	53.3058	265	0
1527860108.810846000	53.3059	148	0
1527860108.813491000	53.3086	104	1
1527860108.814022000	53.3091	92	0
1527860108.814222000	53.3093	156	0
1527860108.816546000	53.3116	101	1
1527860109.047922000	53.543	449	1
1527860109.048013000	53.5431	256	1
1527860109.065164000	53.5603	87	0
1527860109.404828000	53.8999	283	0
1527860109.404947000	53.9	148	0
1527860109.407582000	53.9027	104	1
1527860109.408814000	53.9039	92	0
1527860109.409004000	53.9041	306	0
1527860109.411594000	53.9067	101	1
1527860109.591091000	54.0862	402	1
1527860109.591161000	54.0863	261	1
1527860109.609369000	54.1045	87	0
1527860109.736679000	54.2318	236	0
1527860109.736845000	54.2319	148	0
1527860109.739525000	54.2346	104	1
1527860109.740438000	54.2355	92	0
1527860109.740844000	54.2359	152	0
1527860109.743528000	54.2386	101	1
1527860110.001318000	54.4964	778	1
1527860110.001407000	54.4965	260	1
1527860110.017500000	54.5126	87	0
1527860110.320104000	54.8152	258	0
1527860110.320225000	54.8153	148	0
1527860110.322636000	54.8177	104	1
1527860110.323701000	54.8188	92	0
1527860110.324515000	54.8196	248	0
1527860110.326628000	54.8217	101	1
1527860110.449191000	54.9443	992	1
1527860110.449256000	54.9443	257	1
1527860110.466485000	54.9616	87	0
1527860110.756661000	55.2518	261	0
1527860110.756838000	55.2519	148	0
1527860110.759669000	55.2548	104	1
1527860110.761735000	55.2568	92	0
1527860110.761921000	55.257	190	0
1527860110.764650000	55.2597	101	1
1527860111.416303000	55.9114	392	1
1527860111.416419000	55.9115	262	1
1527860111.435103000	55.9302	87	0
1527860111.538515000	56.0336	326	0
1527860111.538676000	56.0338	148	0
1527860111.541636000	56.0367	104	1
1527860111.542801000	56.0379	92	0
1527860111.542996000	56.0381	306	0
1527860111.545631000	56.0407	101	1
1527860111.749207000	56.2443	392	1
1527860111.749301000	56.2444	261	1
1527860111.765044000	56.2601	87	0
1527860111.867415000	56.3625	281	0
1527860111.867531000	56.3626	148	0
1527860111.870711000	56.3658	104	1
1527860111.871876000	56.367	92	0
1527860111.872326000	56.3674	316	0
1527860111.874702000	56.3698	101	1
1527860112.036095000	56.5312	389	1
1527860112.036279000	56.5314	257	1
1527860112.052251000	56.5473	87	0
1527860112.062630000	56.5577	87	0
1527860112.167429000	56.6625	258	0
1527860112.167530000	56.6626	148	0
1527860112.170707000	56.6658	92	0
1527860112.170745000	56.6658	107	1
1527860112.171676000	56.6668	312	0
1527860112.173703000	56.6688	101	1
1527860112.306124000	56.8012	389	1
1527860112.306185000	56.8013	257	1
1527860112.322674000	56.8178	87	0
1527860112.471882000	56.967	236	0
1527860112.471999000	56.9671	148	0
1527860112.474694000	56.9698	104	1
1527860112.475584000	56.9707	92	0
1527860112.475705000	56.9708	225	0
1527860112.478725000	56.9738	101	1
1527860112.747964000	57.2431	479	1
1527860112.748040000	57.2431	260	1
1527860112.775657000	57.2707	87	0
1527860112.865038000	57.3601	235	0
1527860112.865149000	57.3602	148	0
1527860112.867737000	57.3628	104	1
1527860112.868276000	57.3634	92	0
1527860112.870710000	57.3658	98	1
1527860112.871208000	57.3663	312	0
1527860112.873718000	57.3688	98	1
1527860113.756459000	58.2516	388	1
1527860113.756532000	58.2516	261	1
1527860113.773941000	58.269	87	0
1527860113.901241000	58.3963	255	0
1527860113.901344000	58.3964	148	0
1527860113.903816000	58.3989	104	1
1527860113.904904000	58.4	92	0
1527860113.905086000	58.4002	207	0
1527860113.907792000	58.4029	101	1
1527860113.990932000	58.486	434	1
1527860113.990985000	58.4861	256	1
1527860114.007286000	58.5024	87	0
1527860114.118033000	58.6131	258	0
1527860114.118226000	58.6133	148	0
1527860114.120835000	58.6159	104	1
1527860114.121607000	58.6167	92	0
1527860114.121802000	58.6169	277	0
1527860114.124808000	58.6199	101	1
1527860114.468073000	58.9632	392	1
1527860114.468160000	58.9633	256	1
1527860114.485722000	58.9808	87	0
1527860114.819505000	59.3146	282	0
1527860114.819624000	59.3147	148	0
1527860114.822525000	59.3176	92	0
1527860114.822853000	59.3179	107	1
1527860114.823080000	59.3182	276	0
1527860114.825904000	59.321	98	1
1527860114.842905000	59.338	452	1
1527860114.842988000	59.3381	259	1
1527860114.860548000	59.3556	87	0
1527860115.180311000	59.6754	298	0
1527860115.180438000	59.6755	148	0
1527860115.182920000	59.678	104	1
1527860115.183578000	59.6787	92	0
1527860115.183680000	59.6788	235	0
1527860115.185931000	59.681	101	1
1527860115.322265000	59.8174	400	1
1527860115.322329000	59.8174	260	1
1527860115.338672000	59.8338	87	0
1527860115.661126000	60.1562	267	0
1527860115.661223000	60.1563	148	0
1527860115.663944000	60.159	104	1
1527860115.664863000	60.16	92	0
1527860115.665200000	60.1603	102	0
1527860115.667944000	60.163	101	1
1527860117.031771000	61.5269	776	1
1527860117.031862000	61.527	258	1
1527860117.049247000	61.5443	87	0
1527860117.372720000	61.8678	282	0
1527860117.372862000	61.868	148	0
1527860117.375275000	61.8704	92	0
1527860117.375589000	61.8707	161	0
1527860117.376017000	61.8711	110	1
1527860117.570000000	62.0651	997	1
1527860117.570068000	62.0652	260	1
1527860117.588114000	62.0832	87	0
1527860117.598084000	62.0932	87	0
1527860117.682901000	62.178	232	0
1527860117.683044000	62.1781	148	0
1527860117.686042000	62.1811	107	1
1527860117.686534000	62.1816	92	0
1527860117.687001000	62.1821	306	0
1527860117.689032000	62.1841	101	1
1527860117.980210000	62.4753	387	1
1527860117.980305000	62.4754	260	1
1527860117.996897000	62.492	87	0
1527860118.297321000	62.7924	258	0
1527860118.297436000	62.7925	148	0
1527860118.298724000	62.7938	92	0
1527860118.298964000	62.7941	247	0
1527860118.300048000	62.7951	110	1
1527860118.349488000	62.8446	388	1
1527860118.349547000	62.8446	258	1
1527860118.368309000	62.8634	87	0
1527860118.696693000	63.1918	264	0
1527860118.696811000	63.1919	148	0
1527860118.700117000	63.1952	104	1
1527860118.702704000	63.1978	92	0
1527860118.702884000	63.198	104	0
1527860118.705100000	63.2002	101	1
1527860118.774984000	63.2701	389	1
1527860118.775081000	63.2702	259	1
1527860118.790742000	63.2858	87	0
1527860118.897894000	63.393	303	0
1527860118.898061000	63.3932	148	0
1527860118.901054000	63.3961	104	1
1527860118.901103000	63.3962	92	0
1527860118.901648000	63.3967	269	0
1527860118.904053000	63.3991	101	1
1527860119.172607000	63.6677	387	1
1527860119.172668000	63.6678	260	1
1527860119.189589000	63.6847	87	0
1527860119.519321000	64.0144	302	0
1527860119.519467000	64.0146	148	0
1527860119.522075000	64.0172	104	1
1527860119.525897000	64.021	92	0
1527860119.526232000	64.0213	278	0
1527860119.529162000	64.0243	101	1
1527860119.613658000	64.1087	477	1
1527860119.613718000	64.1088	258	1
1527860119.631636000	64.1267	87	0
1527860119.788773000	64.2839	233	0
1527860119.789695000	64.2848	148	0
1527860119.792153000	64.2872	92	0
1527860119.792231000	64.2873	104	1
1527860119.792728000	64.2878	110	0
1527860119.795148000	64.2902	101	1
1527860119.882202000	64.3773	388	1
1527860119.882288000	64.3774	256	1
1527860119.898912000	64.394	87	0
1527860120.366897000	64.862	258	0
1527860120.367005000	64.8621	148	0
1527860120.370192000	64.8653	104	1
1527860120.370924000	64.866	92	0
1527860120.371029000	64.8661	167	0
1527860120.374186000	64.8693	101	1
1527860120.543815000	65.0389	439	1
1527860120.543885000	65.039	262	1
1527860120.560681000	65.0558	87	0
1527860120.666695000	65.1618	233	0
1527860120.666813000	65.1619	148	0
1527860120.669214000	65.1643	104	1
1527860120.669674000	65.1648	92	0
1527860120.670110000	65.1652	286	0
1527860120.672205000	65.1673	101	1
1527860120.992576000	65.4877	387	1
1527860120.992673000	65.4878	260	1
1527860121.009563000	65.5047	87	0
1527860121.331198000	65.8263	256	0
1527860121.331325000	65.8264	148	0
1527860121.334302000	65.8294	104	1
1527860121.335676000	65.8308	92	0
1527860121.335862000	65.831	324	0
1527860121.338247000	65.8333	101	1
1527860121.352379000	65.8475	451	1
1527860121.352441000	65.8475	257	1
1527860121.368988000	65.8641	87	0
1527860121.522933000	66.018	235	0
1527860121.523099000	66.0182	148	0
1527860121.526199000	66.0213	104	1
1527860121.526683000	66.0218	92	0
1527860121.527058000	66.0221	88	0
1527860121.529194000	66.0243	101	1
1527860121.563758000	66.0588	400	1
1527860121.563828000	66.0589	260	1
1527860121.580592000	66.0757	87	0
1527860121.681238000	66.1763	235	0
1527860121.681404000	66.1765	148	0
1527860121.684252000	66.1793	104	1
1527860121.686673000	66.1818	92	0
1527860121.687456000	66.1825	230	0
1527860121.689263000	66.1844	101	1
1527860121.849637000	66.3447	388	1
1527860121.849696000	66.3448	257	1
1527860121.865985000	66.3611	87	0
1527860121.976687000	66.4718	284	0
1527860121.976832000	66.4719	148	0
1527860121.979217000	66.4743	104	1
1527860121.984360000	66.4795	92	0
1527860121.984537000	66.4796	236	0
1527860121.987300000	66.4824	101	1
1527860122.315630000	66.8107	774	1
1527860122.315694000	66.8108	260	1
1527860122.332952000	66.828	87	0
1527860122.427023000	66.9221	301	0
1527860122.427130000	66.9222	148	0
1527860122.430298000	66.9254	92	0
1527860122.430324000	66.9254	104	1
1527860122.430774000	66.9259	295	0
1527860122.433315000	66.9284	101	1
1527860122.654925000	67.15	997	1
1527860122.654987000	67.1501	256	1
1527860122.670996000	67.1661	87	0
1527860122.781270000	67.2764	268	0
1527860122.781408000	67.2765	148	0
1527860122.784356000	67.2794	104	1
1527860122.785873000	67.281	92	0
1527860122.786003000	67.2811	101	0
1527860122.788329000	67.2834	101	1
1527860123.375675000	67.8708	392	1
1527860123.375770000	67.8709	259	1
1527860123.391483000	67.8866	87	0
1527860123.482685000	67.9778	282	0
1527860123.482791000	67.9779	148	0
1527860123.485374000	67.9805	104	1
1527860123.486354000	67.9814	92	0
1527860123.486539000	67.9816	207	0
1527860123.489362000	67.9845	101	1
1527860123.714926000	68.21	392	1
1527860123.714989000	68.2101	258	1
1527860123.730829000	68.2259	87	0
1527860123.819626000	68.3147	235	0
1527860123.820778000	68.3159	148	0
1527860123.822405000	68.3175	104	1
1527860123.823354000	68.3184	92	0
1527860123.823869000	68.319	276	0
1527860123.826395000	68.3215	101	1
1527860123.954735000	68.4498	388	1
1527860123.954823000	68.4499	259	1
1527860123.970926000	68.466	87	0
1527860123.976979000	68.4721	87	0
1527860124.080079000	68.5752	258	0
1527860124.080203000	68.5753	148	0
1527860124.082844000	68.5779	92	0
1527860124.083255000	68.5783	103	0
1527860124.083366000	68.5785	110	1
1527860124.086441000	68.5815	98	1
1527860124.218114000	68.7132	478	1
1527860124.218203000	68.7133	258	1
1527860124.235614000	68.7307	87	0
1527860124.353107000	68.8482	263	0
1527860124.353278000	68.8484	148	0
1527860124.356346000	68.8514	104	1
1527860124.356930000	68.852	92	0
1527860124.357119000	68.8522	109	0
1527860124.360370000	68.8555	101	1
1527860124.467760000	68.9629	389	1
1527860124.467838000	68.9629	259	1
1527860124.483915000	68.979	87	0
1527860124.593322000	69.0884	305	0
1527860124.593485000	69.0886	148	0
1527860124.596343000	69.0914	92	0
1527860124.596401000	69.0915	104	1
1527860124.596897000	69.092	229	0
1527860124.599365000	69.0945	101	1
1527860124.810332000	69.3054	436	1
1527860124.810431000	69.3055	258	1
1527860124.826736000	69.3218	87	0
1527860124.924168000	69.4193	281	0
1527860124.924378000	69.4195	148	0
1527860124.927406000	69.4225	104	1
1527860124.927819000	69.4229	92	0
1527860124.928259000	69.4234	307	0
1527860124.930482000	69.4256	101	1
1527860125.062611000	69.5577	392	1
1527860125.062708000	69.5578	261	1
1527860125.079437000	69.5745	87	0
1527860125.172248000	69.6673	258	0
1527860125.172352000	69.6674	148	0
1527860125.175469000	69.6706	104	1
1527860125.176028000	69.6711	92	0
1527860125.176132000	69.6712	246	0
1527860125.178460000	69.6736	101	1
1527860125.467672000	69.9628	452	1
1527860125.467749000	69.9628	257	1
1527860125.483412000	69.9785	87	0
1527860125.783696000	70.2788	233	0
1527860125.783936000	70.279	148	0
1527860125.786510000	70.2816	104	1
1527860125.787476000	70.2826	92	0
1527860125.788299000	70.2834	187	0
1527860125.790502000	70.2856	101	1
1527860125.793638000	70.2887	399	1
1527860125.793690000	70.2888	257	1
1527860125.810145000	70.3052	87	0
1527860125.898965000	70.3941	235	0
1527860125.899129000	70.3942	148	0
1527860125.901472000	70.3966	104	1
1527860125.902382000	70.3975	92	0
1527860125.902573000	70.3977	294	0
1527860125.905434000	70.4005	101	1
1527860126.064800000	70.5599	392	1
1527860126.064885000	70.56	263	1
1527860126.081343000	70.5764	87	0
1527860126.180022000	70.6751	259	0
1527860126.180119000	70.6752	148	0
1527860126.182518000	70.6776	104	1
1527860126.183274000	70.6784	92	0
1527860126.184284000	70.6794	101	0
1527860126.186538000	70.6816	101	1
1527860126.655387000	71.1505	774	1
1527860126.655476000	71.1506	257	1
1527860126.672380000	71.1675	87	0
1527860126.782354000	71.2774	237	0
1527860126.782533000	71.2776	148	0
1527860126.784832000	71.2799	92	0
1527860126.784929000	71.28	206	0
1527860126.785488000	71.2806	110	1
1527860127.010791000	71.5059	994	1
1527860127.010881000	71.506	261	1
1527860127.027704000	71.5228	87	0
1527860127.130872000	71.626	256	0
1527860127.131057000	71.6261	148	0
1527860127.131344000	71.6264	92	0
1527860127.131522000	71.6266	88	0
1527860127.133595000	71.6287	110	1
1527860127.394876000	71.89	392	1
1527860127.394971000	71.8901	260	1
1527860127.411107000	71.9062	87	0
1527860127.528844000	72.0239	285	0
1527860127.528939000	72.024	171	0
1527860127.531621000	72.0267	104	1
1527860127.754904000	72.25	389	1
1527860127.754966000	72.2501	261	1
1527860127.771641000	72.2667	87	0
1527860127.903313000	72.3984	275	0
1527860127.903426000	72.3985	148	0
1527860127.906676000	72.4018	104	1
1527860127.908278000	72.4034	92	0
1527860127.908415000	72.4035	125	0
1527860127.910635000	72.4057	101	1
1527860128.110291000	72.6054	370	1
1527860128.110405000	72.6055	1412	1
1527860128.110442000	72.6055	1412	1
1527860128.110472000	72.6056	1412	1
1527860128.110495000	72.6056	1412	1
1527860128.110541000	72.6056	1412	1
1527860128.110570000	72.6057	1412	1
1527860128.110616000	72.6057	1412	1
1527860128.110652000	72.6057	1412	1
1527860128.110687000	72.6058	1412	1
1527860128.110734000	72.6058	1412	1
1527860128.110769000	72.6059	1412	1
1527860128.110803000	72.6059	1412	1
1527860128.110840000	72.6059	1412	1
1527860128.112639000	72.6077	647	1
1527860128.128549000	72.6236	87	0
1527860128.130652000	72.6257	87	0
1527860128.164669000	72.6598	430	1
1527860128.164766000	72.6599	259	1
1527860128.181602000	72.6767	87	0
1527860128.251383000	72.7465	415	0
1527860128.254646000	72.7497	101	1
1527860128.257621000	72.7527	80	0
1527860128.260636000	72.7557	98	1
1527860128.293315000	72.7884	300	0
1527860128.293406000	72.7885	148	0
1527860128.296640000	72.7917	101	1
1527860128.296986000	72.7921	92	0
1527860128.297112000	72.7922	290	0
1527860128.299634000	72.7947	101	1
1527860128.564922000	73.06	391	1
1527860128.565006000	73.0601	258	1
1527860128.580955000	73.076	87	0
1527860128.678299000	73.1734	235	0
1527860128.678511000	73.1736	148	0
1527860128.681668000	73.1768	104	1
1527860128.682671000	73.1778	92	0
1527860128.683079000	73.1782	186	0
1527860128.685678000	73.1808	101	1
1527860129.036007000	73.5311	435	1
1527860129.036069000	73.5312	263	1
1527860129.052449000	73.5475	87	0
1527860129.196535000	73.6916	284	0
1527860129.196657000	73.6917	148	0
1527860129.199701000	73.6948	104	1
1527860129.200415000	73.6955	92	0
1527860129.200519000	73.6956	197	0
1527860129.202702000	73.6978	101	1
1527860129.504841000	73.9999	387	1
1527860129.504940000	74	258	1
1527860129.521631000	74.0167	87	0
1527860129.527155000	74.0222	87	0
1527860129.835105000	74.3302	303	0
1527860129.835274000	74.3304	148	0
1527860129.837665000	74.3328	107	1
1527860129.839288000	74.3344	92	0
1527860129.839668000	74.3348	98	0
1527860129.841659000	74.3368	101	1
1527860129.986212000	74.4813	392	1
1527860129.986302000	74.4814	261	1
1527860130.003433000	74.4985	87	0
1527860130.318368000	74.8135	304	0
1527860130.318489000	74.8136	148	0
1527860130.321908000	74.817	104	1
1527860130.323977000	74.8191	92	0
1527860130.324393000	74.8195	200	0
1527860130.326716000	74.8218	101	1
1527860131.326892000	75.822	449	1
1527860131.326967000	75.8221	261	1
1527860131.344134000	75.8392	87	0
1527860131.641872000	76.137	256	0
1527860131.641984000	76.1371	148	0
1527860131.645241000	76.1403	104	1
1527860131.645923000	76.141	92	0
1527860131.646383000	76.1415	337	0
1527860131.648229000	76.1433	101	1
1527860131.804606000	76.2997	400	1
1527860131.804698000	76.2998	260	1
1527860131.822163000	76.3173	87	0
1527860131.833419000	76.3285	87	0
1527860132.129340000	76.6244	256	0
1527860132.129440000	76.6245	148	0
1527860132.132260000	76.6274	107	1
1527860132.132748000	76.6278	92	0
1527860132.132931000	76.628	91	0
1527860132.135258000	76.6303	101	1
1527860133.327241000	77.8223	392	1
1527860133.327310000	77.8224	262	1
1527860133.344221000	77.8393	87	0
1527860133.452083000	77.9472	259	0
1527860133.452219000	77.9473	148	0
1527860133.454530000	77.9496	104	1
1527860133.458068000	77.9532	92	0
1527860133.458200000	77.9533	308	0
1527860133.460463000	77.9556	101	1
1527860133.740960000	78.2361	774	1
1527860133.741050000	78.2361	261	1
1527860133.772597000	78.2677	774	1
1527860133.795842000	78.2909	87	0
1527860133.831309000	78.3264	87	0
1527860134.090944000	78.586	258	0
1527860134.091064000	78.5862	148	0
1527860134.093479000	78.5886	107	1
1527860134.094730000	78.5898	92	0
1527860134.094922000	78.59	340	0
1527860134.097490000	78.5926	101	1
1527860134.201077000	78.6962	993	1
1527860134.201166000	78.6963	260	1
1527860134.220531000	78.7156	87	0
1527860134.501117000	78.9962	232	0
1527860134.501233000	78.9963	148	0
1527860134.504584000	78.9997	104	1
1527860134.504905000	79	92	0
1527860134.505031000	79.0001	336	0
1527860134.507574000	79.0027	101	1
1527860135.220928000	79.716	386	1
1527860135.220995000	79.7161	258	1
1527860135.237056000	79.7321	87	0
1527860135.338433000	79.8335	307	0
1527860135.338538000	79.8336	148	0
1527860135.341637000	79.8367	104	1
1527860135.342136000	79.8372	92	0
1527860135.342981000	79.8381	249	0
1527860135.344558000	79.8396	101	1
1527860135.480990000	79.9761	392	1
1527860135.481051000	79.9761	260	1
1527860135.497845000	79.9929	87	0
1527860135.602553000	80.0976	275	0
1527860135.602661000	80.0978	148	0
1527860135.605652000	80.1007	104	1
1527860135.606610000	80.1017	92	0
1527860135.606938000	80.102	106	0
1527860135.609646000	80.1047	101	1
1527860135.710958000	80.206	387	1
1527860135.711019000	80.2061	258	1
1527860135.726836000	80.2219	87	0
1527860135.846275000	80.3414	235	0
1527860135.846394000	80.3415	148	0
1527860135.849666000	80.3448	104	1
1527860135.850534000	80.3456	92	0
1527860135.850649000	80.3457	100	0
1527860135.853681000	80.3488	101	1
1527860136.020758000	80.5158	477	1
1527860136.020825000	80.5159	258	1
1527860136.036665000	80.5318	87	0
1527860136.348411000	80.8435	258	0
1527860136.348526000	80.8436	148	0
1527860136.351703000	80.8468	104	1
1527860136.352821000	80.8479	92	0
1527860136.353230000	80.8483	163	0
1527860136.355702000	80.8508	101	1
1527860136.460897000	80.956	439	1
1527860136.460989000	80.9561	264	1
1527860136.478554000	80.9736	87	0
1527860136.602672000	81.0978	290	0
1527860136.602818000	81.0979	148	0
1527860136.605706000	81.1008	104	1
1527860136.606668000	81.1018	92	0
1527860136.607021000	81.1021	151	0
1527860136.609694000	81.1048	101	1
1527860136.861094000	81.3562	388	1
1527860136.861157000	81.3562	260	1
1527860136.877699000	81.3728	87	0
1527860137.014716000	81.5098	233	0
1527860137.014874000	81.51	148	0
1527860137.017727000	81.5128	104	1
1527860137.018619000	81.5137	92	0
1527860137.019076000	81.5142	337	0
1527860137.021703000	81.5168	101	1
1527860137.273906000	81.769	391	1
1527860137.274000000	81.7691	261	1
1527860137.292759000	81.7879	87	0
1527860137.401721000	81.8968	284	0
1527860137.401878000	81.897	148	0
1527860137.404717000	81.8998	104	1
1527860137.406015000	81.9011	92	0
1527860137.406139000	81.9012	250	0
1527860137.408690000	81.9038	101	1
1527860137.493977000	81.9891	449	1
1527860137.494067000	81.9892	261	1
1527860137.511851000	82.0069	87	0
1527860137.672461000	82.1676	314	1
1527860137.672546000	82.1676	1412	1
1527860137.672571000	82.1677	1412	1
1527860137.672613000	82.1677	1412	1
1527860137.672681000	82.1678	1353	1
1527860137.690796000	82.1859	87	0
1527860137.778651000	82.2737	459	0
1527860137.781720000	82.2768	104	1
1527860137.784777000	82.2799	80	0
1527860137.787710000	82.2828	98	1
1527860137.840397000	82.3355	289	0
1527860137.840508000	82.3356	148	0
1527860137.843725000	82.3388	101	1
1527860137.844226000	82.3393	92	0
1527860137.844335000	82.3394	202	0
1527860137.846705000	82.3418	101	1
1527860137.923037000	82.4181	388	1
1527860137.923131000	82.4182	261	1
1527860137.939679000	82.4348	87	0
1527860138.244100000	82.7392	258	0
1527860138.244262000	82.7394	148	0
1527860138.246718000	82.7418	104	1
1527860138.246756000	82.7418	92	0
1527860138.247276000	82.7424	110	0
1527860138.249723000	82.7448	101	1
1527860138.362896000	82.858	392	1
1527860138.362962000	82.8581	262	1
1527860138.379226000	82.8743	87	0
1527860138.513936000	83.009	233	0
1527860138.514041000	83.0091	148	0
1527860138.516755000	83.0118	104	1
1527860138.517000000	83.0121	92	0
1527860138.517185000	83.0123	291	0
1527860138.519759000	83.0149	101	1
1527860138.581981000	83.0771	772	1
1527860138.582075000	83.0772	260	1
1527860138.598214000	83.0933	87	0
1527860138.708332000	83.2034	233	0
1527860138.708449000	83.2035	148	0
1527860138.710817000	83.2059	104	1
1527860138.711718000	83.2068	92	0
1527860138.712187000	83.2073	306	0
1527860138.714764000	83.2099	101	1
1527860138.867665000	83.3628	991	1
1527860138.867742000	83.3628	262	1
1527860138.883542000	83.3786	87	0
1527860139.194754000	83.6898	259	0
1527860139.195402000	83.6905	148	0
1527860139.197821000	83.6929	104	1
1527860139.200144000	83.6952	92	0
1527860139.200322000	83.6954	135	0
1527860139.202777000	83.6979	101	1
1527860139.307637000	83.8027	393	1
1527860139.307702000	83.8028	263	1
1527860139.324390000	83.8195	87	0
1527860139.429686000	83.9248	236	0
1527860139.429815000	83.9249	148	0
1527860139.432878000	83.928	104	1
1527860139.433826000	83.9289	92	0
1527860139.434184000	83.9293	101	0
1527860139.436861000	83.932	101	1
1527860139.579213000	84.0743	393	1
1527860139.579274000	84.0744	260	1
1527860139.595093000	84.0902	87	0
1527860139.689502000	84.1846	284	0
1527860139.689610000	84.1847	148	0
1527860139.692831000	84.1879	104	1
1527860139.693020000	84.1881	92	0
1527860139.693493000	84.1886	133	0
1527860139.695876000	84.191	101	1
1527860140.022572000	84.5177	388	1
1527860140.022632000	84.5177	261	1
1527860140.051882000	84.547	388	1
1527860140.052299000	84.5474	87	0
1527860140.070508000	84.5656	87	0
1527860140.157554000	84.6526	298	0
1527860140.157966000	84.6531	148	0
1527860140.160853000	84.6559	92	0
1527860140.160907000	84.656	107	1
1527860140.161451000	84.6565	95	0
1527860140.163901000	84.659	101	1
1527860140.313251000	84.8083	479	1
1527860140.313328000	84.8084	259	1
1527860140.330423000	84.8255	87	0
1527860140.437066000	84.9322	235	0
1527860140.437163000	84.9323	148	0
1527860140.439929000	84.935	104	1
1527860140.440689000	84.9358	92	0
1527860140.441120000	84.9362	118	0
1527860140.442914000	84.938	101	1
1527860141.042415000	85.5375	435	1
1527860141.042508000	85.5376	259	1
1527860141.059722000	85.5548	87	0
1527860141.151386000	85.6465	256	0
1527860141.151497000	85.6466	148	0
1527860141.153971000	85.6491	104	1
1527860141.155676000	85.6508	92	0
1527860141.156068000	85.6512	140	0
1527860141.158958000	85.654	101	1
1527860141.252215000	85.7473	391	1
1527860141.252281000	85.7474	258	1
1527860141.269040000	85.7641	87	0
1527860141.574999000	86.0701	288	0
1527860141.575163000	86.0703	148	0
1527860141.577995000	86.0731	104	1
1527860141.578855000	86.0739	92	0
1527860141.578985000	86.0741	338	0
1527860141.581949000	86.077	101	1
1527860141.702440000	86.1975	452	1
1527860141.702499000	86.1976	261	1
1527860141.718272000	86.2134	87	0
1527860141.827087000	86.3222	236	0
1527860141.827181000	86.3223	148	0
1527860141.829939000	86.325	104	1
1527860141.830798000	86.3259	92	0
1527860141.830968000	86.3261	320	0
1527860141.834004000	86.3291	101	1
1527860142.103147000	86.5982	401	1
1527860142.103245000	86.5983	258	1
1527860142.125754000	86.6208	87	0
1527860142.223453000	86.7185	284	0
1527860142.223670000	86.7188	148	0
1527860142.225966000	86.7211	104	1
1527860142.227008000	86.7221	92	0
1527860142.227208000	86.7223	143	0
1527860142.229952000	86.725	101	1
1527860142.382360000	86.8775	388	1
1527860142.382457000	86.8775	260	1
1527860142.399385000	86.8945	87	0
1527860142.408677000	86.9038	87	0
1527860142.542691000	87.0378	306	0
1527860142.542795000	87.0379	148	0
1527860142.545724000	87.0408	92	0
1527860142.545901000	87.041	260	0
1527860142.546065000	87.0412	113	1
1527860142.844600000	87.3397	389	1
1527860142.844693000	87.3398	260	1
1527860142.861455000	87.3565	87	0
1527860142.962041000	87.4571	235	0
1527860142.962159000	87.4573	148	0
1527860142.965076000	87.4602	104	1
1527860142.966107000	87.4612	92	0
1527860142.966548000	87.4616	237	0
1527860142.969064000	87.4642	101	1
1527860143.220459000	87.7156	774	1
1527860143.220523000	87.7156	259	1
1527860143.238677000	87.7338	87	0
1527860143.339319000	87.8344	305	0
1527860143.339480000	87.8346	148	0
1527860143.342017000	87.8371	104	1
1527860143.343285000	87.8384	92	0
1527860143.343799000	87.8389	330	0
1527860143.346023000	87.8411	101	1
1527860143.662835000	88.1579	993	1
1527860143.662899000	88.158	258	1
1527860143.679349000	88.1744	87	0
1527860143.789698000	88.2848	235	0
1527860143.789848000	88.2849	148	0
1527860143.792308000	88.2874	92	0
1527860143.792496000	88.2876	303	0
1527860143.793030000	88.2881	110	1
1527860144.796545000	89.2916	393	1
1527860144.796627000	89.2917	264	1
1527860144.812796000	89.3079	87	0
1527860144.909997000	89.4051	258	0
1527860144.910095000	89.4052	148	0
1527860144.912567000	89.4077	104	1
1527860144.913241000	89.4083	92	0
1527860144.913492000	89.4086	321	0
1527860144.915573000	89.4107	101	1
1527860145.173172000	89.6683	392	1
1527860145.173230000	89.6683	262	1
1527860145.199883000	89.695	87	0
1527860145.297416000	89.7925	258	0
1527860145.297535000	89.7926	148	0
1527860145.300449000	89.7955	92	0
1527860145.300564000	89.7957	104	1
1527860145.300580000	89.7957	280	0
1527860145.303580000	89.7987	101	1
1527860145.415681000	89.9108	388	1
1527860145.415769000	89.9109	258	1
1527860145.432049000	89.9271	87	0
1527860145.531299000	90.0264	235	0
1527860145.531392000	90.0265	148	0
1527860145.534337000	90.0294	92	0
1527860145.534514000	90.0296	167	0
1527860145.534619000	90.0297	104	1
1527860145.537590000	90.0327	101	1
1527860146.004062000	90.4992	477	1
1527860146.004157000	90.4992	262	1
1527860146.020394000	90.5155	87	0
1527860146.157053000	90.6521	258	0
1527860146.157177000	90.6523	148	0
1527860146.159642000	90.6547	104	1
1527860146.160514000	90.6556	92	0
1527860146.160649000	90.6557	272	0
1527860146.163628000	90.6587	101	1
1527860146.227939000	90.723	435	1
1527860146.228032000	90.7231	261	1
1527860146.243787000	90.7389	87	0
1527860146.358915000	90.854	282	0
1527860146.359099000	90.8542	148	0
1527860146.361598000	90.8567	104	1
1527860146.361687000	90.8568	92	0
1527860146.362542000	90.8576	114	0
1527860146.364560000	90.8597	101	1
1527860146.567998000	91.0631	391	1
1527860146.568062000	91.0632	259	1
1527860146.584575000	91.0797	87	0
1527860146.694041000	91.1891	277	0
1527860146.694207000	91.1893	148	0
1527860146.696674000	91.1918	104	1
1527860146.697315000	91.1924	92	0
1527860146.697424000	91.1925	133	0
1527860146.699670000	91.1948	101	1
1527860147.029229000	91.5243	387	1
1527860147.029323000	91.5244	264	1
1527860147.046652000	91.5417	87	0
1527860147.151097000	91.6462	259	0
1527860147.151261000	91.6464	148	0
1527860147.153605000	91.6487	104	1
1527860147.154457000	91.6495	92	0
1527860147.154881000	91.65	315	0
1527860147.156605000	91.6517	101	1
1527860147.309959000	91.8051	450	1
1527860147.310056000	91.8051	259	1
1527860147.328391000	91.8235	87	0
1527860147.648519000	92.1436	233	0
1527860147.648638000	92.1437	148	0
1527860147.651722000	92.1468	104	1
1527860147.652430000	92.1475	92	0
1527860147.652551000	92.1476	119	0
1527860147.655706000	92.1508	101	1
1527860147.821082000	92.3162	400	1
1527860147.821174000	92.3163	262	1
1527860147.837485000	92.3326	87	0
1527860147.955666000	92.4508	290	0
1527860147.955765000	92.4509	148	0
1527860147.958726000	92.4538	104	1
1527860147.959272000	92.4544	92	0
1527860147.959397000	92.4545	278	0
1527860147.961705000	92.4568	101	1
1527860148.909371000	93.4045	393	1
1527860148.909467000	93.4046	260	1
1527860148.926252000	93.4213	87	0
1527860149.044570000	93.5397	258	0
1527860149.044665000	93.5398	148	0
1527860149.047736000	93.5428	104	1
1527860149.048325000	93.5434	92	0
1527860149.048645000	93.5437	271	0
1527860149.050746000	93.5458	101	1
1527860150.579489000	95.0746	773	1
1527860150.579553000	95.0746	259	1
1527860150.595560000	95.0907	87	0
1527860150.701904000	95.197	284	0
1527860150.702046000	95.1971	148	0
1527860150.704644000	95.1997	92	0
1527860150.704746000	95.1998	93	0
1527860150.704940000	95.2	110	1
1527860151.149356000	95.6444	995	1
1527860151.149419000	95.6445	261	1
1527860151.165775000	95.6609	87	0
1527860151.254374000	95.7495	326	0
1527860151.254467000	95.7496	148	0
1527860151.256858000	95.752	104	1
1527860151.259125000	95.7542	92	0
1527860151.259255000	95.7543	288	0
1527860151.261922000	95.757	101	1
1527860151.533211000	96.0283	387	1
1527860151.533305000	96.0284	262	1
1527860151.549560000	96.0447	87	0
1527860151.658669000	96.1538	278	0
1527860151.658785000	96.1539	148	0
1527860151.661979000	96.1571	104	1
1527860151.662526000	96.1576	92	0
1527860151.662656000	96.1577	157	0
1527860151.664960000	96.1601	101	1
1527860151.761224000	96.2563	387	1
1527860151.761314000	96.2564	259	1
1527860151.777973000	96.2731	87	0
1527860151.881368000	96.3765	233	0
1527860151.881485000	96.3766	148	0
1527860151.883977000	96.3791	104	1
1527860151.885776000	96.3809	92	0
1527860151.885938000	96.381	332	0
1527860151.888959000	96.3841	101	1
1527860152.050363000	96.5455	391	1
1527860152.050425000	96.5455	262	1
1527860152.067679000	96.5628	87	0
1527860152.199349000	96.6944	259	0
1527860152.199534000	96.6946	148	0
1527860152.201977000	96.6971	104	1
1527860152.203415000	96.6985	92	0
1527860152.203607000	96.6987	239	0
1527860152.205977000	96.7011	101	1
1527860152.520330000	97.0154	482	1
1527860152.520391000	97.0155	263	1
1527860152.537850000	97.0329	87	0
1527860152.650076000	97.1452	235	0
1527860152.650225000	97.1453	148	0
1527860152.653021000	97.1481	104	1
1527860152.654277000	97.1494	92	0
1527860152.654381000	97.1495	92	0
1527860152.657001000	97.1521	101	1
1527860152.781968000	97.2771	436	1
1527860152.782058000	97.2771	260	1
1527860152.798295000	97.2934	87	0
1527860152.897454000	97.3925	233	0
1527860152.897614000	97.3927	148	0
1527860152.899965000	97.3951	104	1
1527860152.900529000	97.3956	92	0
1527860152.900711000	97.3958	230	0
1527860152.902943000	97.398	101	1
1527860153.060388000	97.5555	387	1
1527860153.060483000	97.5556	261	1
1527860153.077539000	97.5726	87	0
1527860153.190742000	97.6858	256	0
1527860153.190897000	97.686	148	0
1527860153.194053000	97.6891	104	1
1527860153.194284000	97.6894	92	0
1527860153.194415000	97.6895	214	0
1527860153.197030000	97.6921	101	1
1527860153.501542000	97.9966	392	1
1527860153.501630000	97.9967	265	1
1527860153.517514000	98.0126	87	0
1527860153.615225000	98.1103	232	0
1527860153.615338000	98.1104	148	0
1527860153.618074000	98.1132	104	1
1527860153.619311000	98.1144	92	0
1527860153.619433000	98.1145	305	0
1527860153.622059000	98.1172	101	1
1527860153.926126000	98.4212	448	1
1527860153.926215000	98.4213	261	1
1527860153.942045000	98.4371	87	0
1527860154.055617000	98.5507	284	0
1527860154.055728000	98.5508	148	0
1527860154.059101000	98.5542	104	1
1527860154.059185000	98.5543	92	0
1527860154.059387000	98.5545	154	0
1527860154.062025000	98.5571	101	1
1527860154.175386000	98.6705	400	1
1527860154.175481000	98.6706	263	1
1527860154.193371000	98.6885	87	0
1527860154.291375000	98.7865	302	0
1527860154.291477000	98.7866	148	0
1527860154.294114000	98.7892	104	1
1527860154.295065000	98.7902	92	0
1527860154.295433000	98.7905	119	0
1527860154.298036000	98.7931	101	1
1527860154.396683000	98.8918	394	1
1527860154.396746000	98.8918	260	1
1527860154.413688000	98.9088	87	0
1527860154.513083000	99.0082	235	0
1527860154.513257000	99.0083	148	0
1527860154.516140000	99.0112	104	1
1527860154.516697000	99.0118	92	0
1527860154.516881000	99.012	246	0
1527860154.519114000	99.0142	101	1
1527860155.019555000	99.5146	774	1
1527860155.019648000	99.5147	261	1
1527860155.036571000	99.5317	87	0
1527860155.163862000	99.659	258	0
1527860155.163980000	99.6591	148	0
1527860155.167183000	99.6623	92	0
1527860155.167318000	99.6624	104	1
1527860155.167376000	99.6625	324	0
1527860155.170159000	99.6653	101	1
1527860155.325918000	99.821	992	1
1527860155.325982000	99.8211	260	1
1527860155.343394000	99.8385	87	0
1527860155.454447000	99.9495	290	0
1527860155.454648000	99.9497	148	0
1527860155.457163000	99.9523	104	1
1527860155.457664000	99.9528	92	0
1527860155.458033000	99.9531	207	0
1527860155.460162000	99.9553	101	1
1527860156.837019000	101.332	391	1
1527860156.837116000	101.332	259	1
1527860156.852764000	101.348	87	0
1527860156.955600000	101.451	256	0
1527860156.955726000	101.451	148	0
1527860156.958196000	101.453	104	1
1527860156.958747000	101.454	92	0
1527860156.959606000	101.455	132	0
1527860156.961247000	101.456	101	1
1527860157.108941000	101.604	387	1
1527860157.109029000	101.604	262	1
1527860157.124810000	101.62	87	0
1527860157.223266000	101.718	286	0
1527860157.223417000	101.719	148	0
1527860157.226221000	101.721	104	1
1527860157.228683000	101.724	92	0
1527860157.228871000	101.724	197	0
1527860157.231269000	101.726	101	1
1527860157.345450000	101.841	391	1
1527860157.345545000	101.841	258	1
1527860157.363111000	101.858	87	0
1527860157.463325000	101.958	303	0
1527860157.463452000	101.959	148	0
1527860157.466310000	101.961	104	1
1527860157.466862000	101.962	92	0
1527860157.467238000	101.962	180	0
1527860157.469280000	101.964	101	1
1527860157.835316000	102.33	476	1
1527860157.835395000	102.33	260	1
1527860157.852508000	102.348	87	0
1527860157.953233000	102.448	279	0
1527860157.953350000	102.448	148	0
1527860157.956253000	102.451	104	1
1527860157.956613000	102.452	92	0
1527860157.957102000	102.452	306	0
1527860157.959314000	102.454	101	1
1527860158.136495000	102.632	434	1
1527860158.136594000	102.632	260	1
1527860158.153082000	102.648	87	0
1527860158.249284000	102.744	256	0
1527860158.249399000	102.744	148	0
1527860158.252323000	102.747	104	1
1527860158.253290000	102.748	92	0
1527860158.253761000	102.749	253	0
1527860158.256318000	102.751	101	1
1527860158.512974000	103.008	392	1
1527860158.513055000	103.008	263	1
1527860158.529317000	103.024	87	0
1527860158.633998000	103.129	233	0
1527860158.634182000	103.129	148	0
1527860158.637272000	103.132	104	1
1527860158.637762000	103.133	92	0
1527860158.637943000	103.133	98	0
1527860158.640263000	103.135	101	1
1527860158.845655000	103.341	392	1
1527860158.845765000	103.341	262	1
1527860158.862432000	103.358	87	0
1527860158.866989000	103.362	87	0
1527860159.031711000	103.527	235	0
1527860159.031881000	103.527	148	0
1527860159.034326000	103.529	107	1
1527860159.035050000	103.53	92	0
1527860159.035225000	103.53	239	0
1527860159.038367000	103.533	101	1
1527860159.192543000	103.688	449	1
1527860159.192639000	103.688	258	1
1527860159.209466000	103.705	87	0
[truncated: 262 more rows]
