# Supplementary material for: Method for multi-task learning fusion network traffic classification to address small sample labels
Source: Sci Rep. 2024 Jan 30;14:2518. doi: 10.1038/s41598-024-51933-8 (PMC10827795; doi:10.1038/s41598-024-51933-8)
Supplement: Supplementary file 2 — Supplementary Information 2. [file 41598_2024_51933_MOESM2_ESM.zip › QUIC Dataset/QUIC Dataset/pretraining/Google Doc/GoogleDoc-1034.txt]

1527742360.042178000	0	295	1
1527742360.076167000	0.0339892	87	0
1527742360.261155000	0.218977	326	0
1527742360.262552000	0.220374	1412	0
1527742360.263844000	0.221666	1412	0
1527742360.265257000	0.223079	1412	0
1527742360.266458000	0.22428	180	0
1527742360.267121000	0.224943	113	1
1527742360.267829000	0.225651	1412	0
1527742360.269080000	0.226902	1412	0
1527742360.270397000	0.228219	1412	0
1527742360.273097000	0.230919	104	1
1527742360.274412000	0.232234	818	0
1527742360.275776000	0.233598	1412	0
1527742360.277006000	0.234828	1412	0
1527742360.278328000	0.23615	694	0
1527742360.279713000	0.237535	1412	0
1527742360.280078000	0.2379	110	1
1527742360.280967000	0.238789	1412	0
1527742360.282333000	0.240155	1412	0
1527742360.283547000	0.241369	188	0
1527742360.284867000	0.242689	1193	0
1527742360.286285000	0.244107	1412	0
1527742360.287053000	0.244875	110	1
1527742360.287561000	0.245383	1412	0
1527742360.288859000	0.246681	1412	0
1527742360.290101000	0.247923	188	0
1527742360.291426000	0.249248	1412	0
1527742360.292763000	0.250585	1412	0
1527742360.293064000	0.250886	110	1
1527742360.294052000	0.251874	1412	0
1527742360.295303000	0.253125	173	0
1527742360.296618000	0.25444	1412	0
1527742360.297899000	0.255721	1412	0
1527742360.299177000	0.256999	1412	0
1527742360.300055000	0.257877	110	1
1527742360.300438000	0.25826	180	0
1527742360.301793000	0.259615	1412	0
1527742360.303062000	0.260884	1412	0
1527742360.304363000	0.262185	1412	0
1527742360.305613000	0.263435	188	0
1527742360.306055000	0.263877	110	1
1527742360.306900000	0.264722	312	0
1527742360.308199000	0.266021	1412	0
1527742360.309499000	0.267321	1412	0
1527742360.310786000	0.268608	1412	0
1527742360.312056000	0.269878	107	1
1527742360.312076000	0.269898	188	0
1527742360.313356000	0.271178	84	0
1527742360.314696000	0.272518	1412	0
1527742360.315947000	0.273769	147	0
1527742360.318061000	0.275883	107	1
1527742360.321146000	0.278968	1412	0
1527742360.322485000	0.280307	1412	0
1527742360.323772000	0.281594	1412	0
1527742360.325026000	0.282848	188	0
1527742360.326297000	0.284119	789	0
1527742360.327081000	0.284903	110	1
1527742360.327665000	0.285487	1412	0
1527742360.328955000	0.286777	1412	0
1527742360.330249000	0.288071	1412	0
1527742360.331539000	0.289361	188	0
1527742360.332834000	0.290656	881	0
1527742360.333258000	0.29108	104	1
1527742360.341631000	0.299453	101	1
1527742360.780847000	0.738669	367	1
1527742360.780923000	0.738745	1412	1
1527742360.780945000	0.738767	916	1
1527742360.787453000	0.745275	367	1
1527742360.811992000	0.769814	87	0
1527742360.834913000	0.792735	87	0
1527742360.915204000	0.873026	400	0
1527742360.917321000	0.875143	80	0
1527742360.937359000	0.895181	352	0
1527742360.938663000	0.896485	1412	0
1527742360.939951000	0.897773	1412	0
1527742360.941236000	0.899058	1412	0
1527742360.942546000	0.900368	186	0
1527742360.943870000	0.901692	1412	0
1527742360.944123000	0.901945	125	1
1527742360.945173000	0.902995	1412	0
1527742360.946443000	0.904265	1065	0
1527742360.947699000	0.905521	92	0
1527742360.948989000	0.906811	292	0
1527742360.951123000	0.908945	107	1
1527742361.037636000	0.995458	215	1
1527742361.075448000	1.03327	87	0
1527742361.195892000	1.15371	448	0
1527742361.197169000	1.15499	1115	0
1527742361.201494000	1.15932	92	0
1527742361.202778000	1.1606	324	0
1527742361.226222000	1.18404	110	1
1527742362.731066000	2.68889	231	1
1527742362.759819000	2.71764	87	0
1527742363.111162000	3.06898	256	0
1527742363.112524000	3.07035	1412	0
1527742363.113828000	3.07165	997	0
1527742363.115085000	3.07291	92	0
1527742363.116377000	3.0742	338	0
1527742363.117240000	3.07506	113	1
1527742363.841181000	3.799	319	1
1527742363.841289000	3.79911	1412	1
1527742363.841330000	3.79915	1412	1
1527742363.841383000	3.79921	1412	1
1527742363.841420000	3.79924	1412	1
1527742363.841455000	3.79928	1412	1
1527742363.845330000	3.80315	1412	1
1527742363.873335000	3.83116	100	0
1527742363.893353000	3.85118	1412	1
1527742363.893417000	3.85124	1412	1
1527742363.893457000	3.85128	1412	1
1527742363.893491000	3.85131	1412	1
1527742363.893528000	3.85135	1412	1
1527742363.893593000	3.85142	1412	1
1527742363.893620000	3.85144	1294	1
1527742363.944224000	3.90205	87	0
1527742364.060534000	4.01836	445	0
1527742364.061874000	4.0197	80	0
1527742364.066289000	4.02411	104	1
1527742365.935903000	5.89373	327	1
1527742365.935998000	5.89382	1412	1
1527742365.936035000	5.89386	990	1
1527742365.938723000	5.89655	917	1
1527742365.996054000	5.95388	87	0
1527742366.001709000	5.95953	87	0
1527742366.157052000	6.11487	503	0
1527742366.158303000	6.11613	414	0
1527742366.159325000	6.11715	124	1
1527742366.161539000	6.11936	250	1
1527742366.163333000	6.12116	375	0
1527742366.165489000	6.12331	80	0
1527742366.169200000	6.12702	101	1
1527742366.191540000	6.14936	87	0
1527742366.201132000	6.15895	87	0
1527742366.470441000	6.42826	871	0
1527742366.471738000	6.42956	1412	0
1527742366.473063000	6.43089	1412	0
1527742366.474318000	6.43214	1412	0
1527742366.475640000	6.43346	186	0
1527742366.476225000	6.43405	116	1
1527742366.476970000	6.43479	1412	0
1527742366.478201000	6.43602	1347	0
1527742366.479481000	6.4373	1412	0
1527742366.480834000	6.43866	1412	0
1527742366.482105000	6.43993	1412	0
1527742366.483216000	6.44104	110	1
1527742366.483427000	6.44125	188	0
1527742366.484803000	6.44263	1219	0
1527742366.486165000	6.44399	1412	0
1527742366.487462000	6.44528	1412	0
1527742366.488744000	6.44657	1412	0
1527742366.489227000	6.44705	110	1
1527742366.489931000	6.44775	188	0
1527742366.491317000	6.44914	1412	0
1527742366.492645000	6.45047	730	0
1527742366.493952000	6.45177	1412	0
1527742366.495188000	6.45301	1412	0
1527742366.495241000	6.45306	107	1
1527742366.496522000	6.45434	1412	0
1527742366.497704000	6.45553	182	0
1527742366.499014000	6.45684	754	0
1527742366.500371000	6.45819	1412	0
1527742366.501184000	6.45901	110	1
1527742366.501703000	6.45953	1412	0
1527742366.502969000	6.46079	1412	0
1527742366.504188000	6.46201	188	0
1527742366.505506000	6.46333	971	0
1527742366.506842000	6.46466	1412	0
1527742366.507227000	6.46505	110	1
1527742366.508125000	6.46595	1412	0
1527742366.509406000	6.46723	1412	0
1527742366.510664000	6.46849	188	0
1527742366.511971000	6.46979	1412	0
1527742366.513207000	6.47103	186	0
1527742366.514222000	6.47204	110	1
1527742366.514594000	6.47242	1412	0
1527742366.515872000	6.47369	1412	0
1527742366.517154000	6.47498	1412	0
1527742366.518415000	6.47624	188	0
1527742366.519721000	6.47754	1200	0
1527742366.520227000	6.47805	110	1
1527742366.520970000	6.47879	1412	0
1527742366.522338000	6.48016	1412	0
1527742366.523622000	6.48144	1412	0
1527742366.524831000	6.48265	188	0
1527742366.526170000	6.48399	965	0
1527742366.527214000	6.48504	110	1
1527742366.527536000	6.48536	1412	0
1527742366.528871000	6.48669	1301	0
1527742366.530056000	6.48788	749	0
1527742366.531390000	6.48921	1412	0
1527742366.532660000	6.49048	1329	0
1527742366.533213000	6.49103	110	1
1527742366.533970000	6.49179	1412	0
1527742366.535235000	6.49306	1412	0
1527742366.536561000	6.49438	326	0
1527742366.537815000	6.49564	92	0
1527742366.539065000	6.49689	152	0
1527742366.539284000	6.49711	110	1
1527742369.587475000	9.5453	591	1
1527742369.587567000	9.54539	294	1
1527742369.590759000	9.54858	305	1
1527742369.590858000	9.54868	1412	1
1527742369.590886000	9.54871	1412	1
1527742369.590927000	9.54875	979	1
1527742369.617633000	9.57546	87	0
1527742369.622488000	9.58031	87	0
1527742369.665750000	9.62357	402	1
1527742369.694725000	9.65255	87	0
1527742369.730313000	9.68814	468	0
1527742369.731673000	9.6895	1400	0
1527742369.732937000	9.69076	513	0
1527742369.736357000	9.69418	107	1
1527742369.740802000	9.69862	592	0
1527742369.742157000	9.69998	1412	0
1527742369.743447000	9.70127	1412	0
1527742369.744699000	9.70252	130	0
1527742369.745994000	9.70382	649	0
1527742369.746339000	9.70416	110	1
1527742369.747297000	9.70512	519	0
1527742369.748579000	9.7064	439	0
1527742369.749865000	9.70769	701	0
1527742369.751147000	9.70897	616	0
1527742369.752812000	9.71063	558	0
1527742369.753334000	9.71116	110	1
1527742369.754126000	9.71195	654	0
1527742369.755918000	9.71374	583	0
1527742369.757199000	9.71502	689	0
1527742369.759347000	9.71717	104	1
1527742369.762841000	9.72066	92	0
1527742369.764115000	9.72194	232	0
1527742369.768372000	9.72619	101	1
1527742369.791387000	9.74921	285	0
1527742369.792706000	9.75053	103	0
1527742369.794000000	9.75182	422	0
1527742369.795699000	9.75352	125	0
1527742369.796975000	9.7548	80	0
1527742369.797953000	9.75577	110	1
1527742370.572417000	10.5302	491	1
1527742370.572502000	10.5303	94	1
1527742370.601858000	10.5597	87	0
1527742370.710276000	10.6681	262	0
1527742370.711611000	10.6694	368	0
1527742370.712888000	10.6707	179	0
1527742370.716394000	10.6742	107	1
1527742371.308539000	11.2664	400	1
1527742371.308796000	11.2666	109	1
1527742371.310312000	11.2681	529	1
1527742371.310368000	11.2682	87	1
1527742371.310766000	11.2686	305	1
1527742371.347341000	11.3052	87	0
1527742371.348614000	11.3064	87	0
1527742371.432316000	11.3901	308	0
1527742371.433583000	11.3914	151	0
1527742371.434862000	11.3927	92	0
1527742371.436151000	11.394	223	0
1527742371.460233000	11.4181	235	0
1527742371.461559000	11.4194	103	0
1527742371.476292000	11.4341	92	0
1527742371.480419000	11.4382	275	0
1527742371.491474000	11.4493	125	1
1527742371.626819000	11.5846	232	0
1527742371.628097000	11.5859	141	0
1527742371.632617000	11.5904	101	1
1527742371.632928000	11.5907	92	0
1527742371.634228000	11.5921	326	0
1527742371.638509000	11.5963	101	1
1527742371.878757000	11.8366	394	1
1527742371.878835000	11.8367	256	1
1527742371.907993000	11.8658	87	0
1527742372.507829000	12.4657	291	0
1527742372.509088000	12.4669	146	0
1527742372.515804000	12.4736	92	0
1527742372.535299000	12.4931	329	0
1527742372.605941000	12.5638	291	0
1527742372.695707000	12.6535	146	0
1527742372.892912000	12.8507	92	0
1527742372.894197000	12.852	82	0
1527742373.292249000	13.2501	291	0
1527742373.292557000	13.2504	560	1
1527742373.292724000	13.2505	1412	1
1527742373.292751000	13.2506	1412	1
1527742373.292794000	13.2506	1412	1
1527742373.292846000	13.2507	1412	1
1527742373.292882000	13.2507	1412	1
1527742373.292933000	13.2508	1412	1
1527742373.292970000	13.2508	1412	1
1527742373.292999000	13.2508	1412	1
1527742373.293039000	13.2509	1412	1
1527742373.293091000	13.2509	1412	1
1527742373.293540000	13.2514	146	0
1527742373.295306000	13.2531	1412	1
1527742373.295339000	13.2532	1412	1
1527742373.296630000	13.2545	1412	1
1527742373.296661000	13.2545	1412	1
1527742373.320608000	13.2784	87	0
1527742373.320884000	13.2787	1412	1
1527742373.320941000	13.2788	1412	1
1527742373.322556000	13.2804	1412	1
1527742373.322588000	13.2804	1412	1
1527742373.322635000	13.2805	1412	1
1527742373.324538000	13.2824	1412	1
1527742373.324570000	13.2824	1412	1
1527742373.324619000	13.2824	1412	1
1527742373.325015000	13.2828	87	0
1527742373.326900000	13.2847	1412	1
1527742373.326942000	13.2848	1412	1
1527742373.326975000	13.2848	1412	1
1527742373.327019000	13.2848	1412	1
1527742373.328520000	13.2863	1412	1
1527742373.328545000	13.2864	1412	1
1527742373.328585000	13.2864	1412	1
1527742373.330633000	13.2885	1412	1
1527742373.330699000	13.2885	1412	1
1527742373.330742000	13.2886	1412	1
1527742373.332547000	13.2904	1412	1
1527742373.332578000	13.2904	813	1
1527742373.350180000	13.308	87	0
1527742373.355614000	13.3134	87	0
1527742373.363107000	13.3209	87	0
1527742373.372270000	13.3301	87	0
1527742373.377210000	13.335	87	0
1527742373.409370000	13.3672	321	1
1527742373.411859000	13.3697	297	1
1527742373.436429000	13.3943	87	0
1527742373.446122000	13.4039	87	0
1527742373.494692000	13.4525	399	0
1527742373.500598000	13.4584	104	1
1527742373.501864000	13.4597	80	0
1527742373.507797000	13.4656	98	1
1527742373.539566000	13.4974	233	0
1527742373.540836000	13.4987	118	0
1527742373.544105000	13.5019	92	0
1527742373.545379000	13.5032	212	0
1527742373.545898000	13.5037	107	1
1527742373.554254000	13.5121	394	1
1527742373.554330000	13.5122	444	1
1527742373.554873000	13.5127	403	1
1527742373.560158000	13.518	245	0
1527742373.561509000	13.5193	279	0
1527742373.564099000	13.5219	92	0
1527742373.565372000	13.5232	90	0
1527742373.565885000	13.5237	107	1
1527742373.582983000	13.5408	87	0
1527742373.719810000	13.6776	447	0
1527742373.721077000	13.6789	146	0
1527742373.722419000	13.6802	92	0
1527742373.723783000	13.6816	232	0
1527742373.726573000	13.6844	110	1
1527742373.764876000	13.7227	394	1
1527742373.764949000	13.7228	259	1
1527742373.772711000	13.7305	565	0
1527742373.774009000	13.7318	800	0
1527742373.775345000	13.7332	92	0
1527742373.776638000	13.7345	317	0
1527742373.778574000	13.7364	107	1
1527742373.831620000	13.7894	394	1
1527742373.839552000	13.7974	87	0
1527742373.862637000	13.8205	87	0
1527742373.930953000	13.8888	302	0
1527742373.932372000	13.8902	146	0
1527742373.933726000	13.8915	92	0
1527742373.936662000	13.8945	110	1
1527742373.976056000	13.9339	112	0
1527742373.981660000	13.9395	98	1
1527742374.147099000	14.1049	1147	1
1527742374.147162000	14.105	254	1
1527742374.178907000	14.1367	87	0
1527742374.305058000	14.2629	235	0
1527742374.306370000	14.2642	146	0
1527742374.309039000	14.2669	92	0
1527742374.310361000	14.2682	155	0
1527742374.310615000	14.2684	110	1
1527742374.468072000	14.4259	615	1
1527742374.468163000	14.426	257	1
1527742374.494807000	14.4526	87	0
1527742374.792535000	14.7504	233	0
1527742374.793807000	14.7516	146	0
1527742374.798702000	14.7565	104	1
1527742374.798909000	14.7567	92	0
1527742374.800198000	14.758	145	0
1527742374.804711000	14.7625	101	1
1527742375.196088000	15.1539	395	1
1527742375.196181000	15.154	263	1
1527742375.239927000	15.1977	87	0
1527742375.376503000	15.3343	256	0
1527742375.377813000	15.3356	146	0
1527742375.379601000	15.3374	92	0
1527742375.380887000	15.3387	94	0
1527742375.382668000	15.3405	110	1
1527742375.597087000	15.5549	391	1
1527742375.597162000	15.555	254	1
1527742375.626581000	15.5844	87	0
1527742375.731647000	15.6895	232	0
1527742375.732926000	15.6907	146	0
1527742375.737755000	15.6956	104	1
1527742375.738899000	15.6967	92	0
1527742375.740196000	15.698	122	0
1527742375.744741000	15.7026	101	1
1527742376.048376000	16.0062	389	1
1527742376.048449000	16.0063	257	1
1527742376.092479000	16.0503	87	0
1527742376.206981000	16.1648	291	0
1527742376.208190000	16.166	146	0
1527742376.212783000	16.1706	104	1
1527742376.273930000	16.2318	92	0
1527742376.275261000	16.2331	320	0
1527742376.279806000	16.2376	101	1
1527742376.295442000	16.2533	92	0
1527742376.297280000	16.2551	531	1
1527742376.297352000	16.2552	1412	1
1527742376.297378000	16.2552	1412	1
1527742376.297418000	16.2552	1214	1
1527742376.327885000	16.2857	473	1
1527742376.327925000	16.2857	87	0
1527742376.328000000	16.2858	254	1
1527742376.355891000	16.3137	87	0
1527742376.416927000	16.3747	373	0
1527742376.422780000	16.3806	104	1
1527742376.423828000	16.3816	80	0
1527742376.429797000	16.3876	98	1
1527742376.475658000	16.4335	243	0
1527742376.476927000	16.4347	148	0
1527742376.481802000	16.4396	101	1
1527742376.483603000	16.4414	92	0
1527742376.484909000	16.4427	288	0
1527742376.489792000	16.4476	101	1
1527742376.649048000	16.6069	391	1
1527742376.649132000	16.607	254	1
1527742376.680351000	16.6382	87	0
1527742376.911741000	16.8696	258	0
1527742376.912968000	16.8708	148	0
1527742376.917301000	16.8751	92	0
1527742376.917810000	16.8756	107	1
1527742376.918616000	16.8764	222	0
1527742376.924831000	16.8827	98	1
1527742377.138429000	17.0963	392	1
1527742377.138504000	17.0963	259	1
1527742377.165844000	17.1237	87	0
1527742377.285555000	17.2434	447	0
1527742377.286819000	17.2446	148	0
1527742377.288632000	17.2465	92	0
1527742377.289920000	17.2477	206	0
1527742377.291767000	17.2496	110	1
1527742379.629551000	19.5874	395	1
1527742379.629614000	19.5874	258	1
1527742379.672597000	19.6304	87	0
1527742379.808902000	19.7667	260	0
1527742379.810190000	19.768	148	0
1527742379.811994000	19.7698	92	0
1527742379.813280000	19.7711	281	0
1527742379.814916000	19.7727	110	1
1527742382.059740000	22.0176	422	1
1527742382.059809000	22.0176	255	1
1527742382.091969000	22.0498	87	0
1527742382.197030000	22.1549	259	0
1527742382.198351000	22.1562	148	0
1527742382.203062000	22.1609	92	0
1527742382.203108000	22.1609	104	1
1527742382.204431000	22.1623	176	0
1527742382.209058000	22.1669	101	1
1527742382.348578000	22.3064	1147	1
1527742382.348670000	22.3065	256	1
1527742382.379584000	22.3374	87	0
1527742382.387099000	22.3449	87	0
1527742382.493935000	22.4518	235	0
1527742382.495290000	22.4531	148	0
1527742382.499785000	22.4576	92	0
1527742382.500049000	22.4579	110	1
1527742382.501040000	22.4589	103	0
1527742382.507117000	22.4649	98	1
1527742382.740395000	22.6982	612	1
1527742382.740487000	22.6983	255	1
1527742382.776890000	22.7347	87	0
1527742382.977983000	22.9358	305	0
1527742382.979301000	22.9371	148	0
1527742382.982069000	22.9399	92	0
1527742382.983423000	22.9412	132	0
1527742382.984108000	22.9419	110	1
1527742383.675243000	23.6331	394	1
1527742383.675335000	23.6332	259	1
1527742383.706906000	23.6647	87	0
1527742383.893974000	23.8518	260	0
1527742383.895243000	23.8531	148	0
1527742383.899414000	23.8572	92	0
1527742383.900162000	23.858	107	1
1527742383.900783000	23.8586	314	0
1527742383.906142000	23.864	98	1
1527742383.939491000	23.8973	396	1
1527742383.939577000	23.8974	260	1
1527742383.971748000	23.9296	87	0
1527742383.979335000	23.9372	87	0
1527742384.103746000	24.0616	235	0
1527742384.104975000	24.0628	148	0
1527742384.106962000	24.0648	92	0
1527742384.108205000	24.066	320	0
1527742384.109170000	24.067	113	1
1527742384.169265000	24.1271	392	1
1527742384.169347000	24.1272	255	1
1527742384.198703000	24.1565	87	0
1527742384.400374000	24.3582	235	0
1527742384.401710000	24.3595	148	0
1527742384.406197000	24.364	104	1
1527742384.407429000	24.3653	92	0
1527742384.408723000	24.3665	210	0
1527742384.413241000	24.3711	101	1
1527742384.613502000	24.5713	440	1
1527742384.613591000	24.5714	258	1
1527742384.641922000	24.5997	87	0
1527742384.774653000	24.7325	233	0
1527742384.775956000	24.7338	148	0
1527742384.778961000	24.7368	92	0
1527742384.780202000	24.738	263	0
1527742384.780267000	24.7381	107	1
1527742384.786281000	24.7441	98	1
1527742385.130722000	25.0885	390	1
1527742385.130797000	25.0886	258	1
1527742385.160965000	25.1188	87	0
1527742385.287282000	25.2451	291	0
1527742385.288550000	25.2464	148	0
1527742385.289827000	25.2476	92	0
1527742385.291118000	25.2489	285	0
1527742385.293274000	25.2511	110	1
1527742385.577491000	25.5353	397	1
1527742385.577594000	25.5354	263	1
1527742385.609339000	25.5672	87	0
1527742385.799009000	25.7568	233	0
1527742385.800294000	25.7581	148	0
1527742385.802864000	25.7607	92	0
1527742385.805382000	25.7632	107	1
1527742385.843477000	25.8013	139	0
1527742385.849290000	25.8071	98	1
1527742385.998242000	25.9561	540	1
1527742385.998341000	25.9562	260	1
1527742386.038147000	25.996	87	0
1527742386.146019000	26.1038	256	0
1527742386.147283000	26.1051	148	0
1527742386.152303000	26.1101	104	1
1527742386.157109000	26.1149	92	0
1527742386.158389000	26.1162	196	0
1527742386.163337000	26.1212	101	1
1527742386.834543000	26.7924	390	1
1527742386.834640000	26.7925	255	1
1527742386.861963000	26.8198	87	0
1527742386.980239000	26.9381	258	0
1527742386.981503000	26.9393	148	0
1527742386.982868000	26.9407	92	0
1527742386.984221000	26.942	214	0
1527742386.986409000	26.9442	110	1
1527742387.052054000	27.0099	395	1
1527742387.052131000	27.01	257	1
1527742387.106374000	27.0642	87	0
1527742387.221148000	27.179	235	0
1527742387.224664000	27.1825	148	0
1527742387.225968000	27.1838	92	0
1527742387.227328000	27.1852	187	0
1527742387.227408000	27.1852	107	1
1527742387.233411000	27.1912	98	1
1527742387.331835000	27.2897	417	1
1527742387.331895000	27.2897	256	1
1527742387.363545000	27.3214	87	0
1527742387.504972000	27.4628	443	0
1527742387.506237000	27.4641	148	0
1527742387.507540000	27.4654	92	0
1527742387.508819000	27.4666	98	0
1527742387.510349000	27.4682	110	1
1527742387.716334000	27.6742	1145	1
1527742387.716393000	27.6742	256	1
1527742387.747432000	27.7053	87	0
1527742387.754843000	27.7127	87	0
1527742387.947752000	27.9056	257	0
1527742387.948972000	27.9068	148	0
1527742387.952777000	27.9106	92	0
1527742387.953454000	27.9113	110	1
1527742387.954053000	27.9119	147	0
1527742387.959460000	27.9173	98	1
1527742387.988577000	27.9464	616	1
1527742387.988670000	27.9465	255	1
1527742388.016868000	27.9747	87	0
1527742388.138323000	28.0961	231	0
1527742388.139574000	28.0974	148	0
1527742388.141926000	28.0997	92	0
1527742388.143215000	28.101	330	0
1527742388.144418000	28.1022	110	1
1527742388.238173000	28.196	393	1
1527742388.238231000	28.1961	261	1
1527742388.269024000	28.2268	87	0
1527742388.378404000	28.3362	236	0
1527742388.379675000	28.3375	148	0
1527742388.382618000	28.3404	92	0
1527742388.383910000	28.3417	338	0
1527742388.384422000	28.3422	110	1
1527742388.668884000	28.6267	392	1
1527742388.668943000	28.6268	257	1
1527742388.695342000	28.6532	87	0
1527742388.800582000	28.7584	236	0
1527742388.801917000	28.7597	148	0
1527742388.804763000	28.7626	92	0
1527742388.806520000	28.7643	107	1
1527742388.851721000	28.8095	288	0
1527742388.857514000	28.8153	98	1
1527742389.060004000	29.0178	395	1
1527742389.060071000	29.0179	258	1
1527742389.089468000	29.0473	87	0
1527742389.294500000	29.2523	302	0
1527742389.295836000	29.2537	148	0
1527742389.297897000	29.2557	92	0
1527742389.299205000	29.257	288	0
1527742389.300473000	29.2583	110	1
1527742389.628767000	29.5866	438	1
1527742389.628833000	29.5867	256	1
1527742389.684580000	29.6424	438	1
1527742389.723394000	29.6812	87	0
1527742389.789527000	29.7473	87	0
1527742389.855236000	29.8131	233	0
1527742389.856515000	29.8143	148	0
1527742389.861560000	29.8194	107	1
1527742389.879466000	29.8373	92	0
1527742389.880753000	29.8386	211	0
1527742389.885583000	29.8434	101	1
1527742389.909969000	29.8678	233	0
1527742389.915549000	29.8734	98	1
1527742391.027415000	30.9852	390	1
1527742391.027511000	30.9853	257	1
1527742391.063670000	31.0215	87	0
1527742391.184802000	31.1426	259	0
1527742391.186150000	31.144	148	0
1527742391.189965000	31.1478	92	0
1527742391.190829000	31.1487	107	1
1527742391.191329000	31.1492	207	0
1527742391.196829000	31.1547	98	1
1527742391.246440000	31.2043	391	1
1527742391.246494000	31.2043	256	1
1527742391.284582000	31.2424	87	0
1527742391.414813000	31.3726	233	0
1527742391.416128000	31.374	148	0
1527742391.420839000	31.3787	104	1
1527742391.429916000	31.3877	92	0
1527742391.431207000	31.389	309	0
1527742391.435835000	31.3937	101	1
1527742391.659226000	31.617	544	1
1527742391.659317000	31.6171	260	1
1527742391.729971000	31.6878	87	0
1527742391.833096000	31.7909	235	0
1527742391.834349000	31.7922	148	0
1527742391.838513000	31.7963	92	0
1527742391.838846000	31.7967	107	1
1527742391.839817000	31.7976	202	0
1527742391.845860000	31.8037	98	1
1527742392.096275000	32.0541	394	1
1527742392.096357000	32.0542	259	1
1527742392.135314000	32.0931	87	0
1527742392.262225000	32.22	289	0
1527742392.263483000	32.2213	148	0
1527742392.267518000	32.2253	92	0
1527742392.267832000	32.2257	107	1
1527742392.268823000	32.2266	101	0
1527742392.274863000	32.2327	98	1
1527742392.424254000	32.3821	390	1
1527742392.424315000	32.3821	259	1
1527742392.452285000	32.4101	87	0
1527742392.584025000	32.5418	233	0
1527742392.585308000	32.5431	148	0
1527742392.588319000	32.5461	92	0
1527742392.589633000	32.5475	225	0
1527742392.589841000	32.5477	110	1
1527742392.977126000	32.9349	420	1
1527742392.977187000	32.935	257	1
1527742393.017540000	32.9754	87	0
1527742393.119334000	33.0772	257	0
1527742393.120533000	33.0784	148	0
1527742393.123439000	33.0813	92	0
1527742393.124732000	33.0826	257	0
1527742393.124963000	33.0828	110	1
1527742393.217097000	33.1749	1146	1
1527742393.217184000	33.175	256	1
1527742393.246608000	33.2044	87	0
1527742393.369875000	33.3277	235	0
1527742393.371154000	33.329	148	0
1527742393.372809000	33.3306	92	0
1527742393.374065000	33.3319	131	0
1527742393.375894000	33.3337	110	1
1527742393.428443000	33.3863	612	1
1527742393.428529000	33.3864	257	1
1527742393.457285000	33.4151	87	0
1527742393.657196000	33.615	232	0
1527742393.658461000	33.6163	148	0
1527742393.660487000	33.6183	92	0
1527742393.661885000	33.6197	226	0
1527742393.662964000	33.6208	110	1
1527742393.847323000	33.8051	393	1
1527742393.847413000	33.8052	263	1
1527742393.878708000	33.8365	87	0
1527742393.979406000	33.9372	471	0
1527742393.980669000	33.9385	148	0
1527742393.983378000	33.9412	92	0
1527742393.984668000	33.9425	238	0
1527742393.985425000	33.9432	110	1
1527742394.180725000	34.1385	391	1
1527742394.180821000	34.1386	260	1
1527742394.231354000	34.1892	87	0
1527742394.245441000	34.2033	87	0
1527742394.267390000	34.2252	322	1
1527742394.267474000	34.2253	1412	1
1527742394.267498000	34.2253	1412	1
1527742394.267546000	34.2254	1412	1
1527742394.267596000	34.2254	552	1
1527742394.300158000	34.258	87	0
1527742394.358730000	34.3166	236	0
1527742394.359967000	34.3178	148	0
1527742394.362867000	34.3207	92	0
1527742394.364162000	34.322	329	0
1527742394.364949000	34.3228	110	1
1527742394.391962000	34.3498	393	0
1527742394.397989000	34.3558	98	1
1527742394.399553000	34.3574	80	0
1527742394.404985000	34.3628	98	1
1527742394.811261000	34.7691	393	1
1527742394.811357000	34.7692	256	1
1527742394.862885000	34.8207	87	0
1527742394.872884000	34.8307	87	0
1527742394.977534000	34.9354	258	0
1527742394.978808000	34.9366	148	0
1527742394.982138000	34.94	92	0
1527742394.983009000	34.9408	110	1
1527742394.983471000	34.9413	323	0
1527742394.988983000	34.9468	98	1
1527742395.060235000	35.0181	441	1
1527742395.060310000	35.0181	259	1
1527742395.108467000	35.0663	87	0
1527742395.224159000	35.182	279	0
1527742395.225443000	35.1833	148	0
1527742395.226809000	35.1846	92	0
1527742395.228099000	35.1859	255	0
1527742395.229998000	35.1878	110	1
1527742395.270321000	35.2281	391	1
1527742395.270366000	35.2282	257	1
1527742395.323187000	35.281	87	0
1527742395.408267000	35.3661	233	0
1527742395.409557000	35.3674	148	0
1527742395.414012000	35.3718	104	1
1527742395.414652000	35.3725	92	0
1527742395.415955000	35.3738	177	0
1527742395.420001000	35.3778	101	1
1527742395.641642000	35.5995	391	1
1527742395.641731000	35.5996	259	1
1527742395.674823000	35.6326	87	0
1527742395.787009000	35.7448	233	0
1527742395.788346000	35.7462	148	0
1527742395.793002000	35.7508	92	0
1527742395.793067000	35.7509	104	1
1527742395.794349000	35.7522	288	0
1527742395.799031000	35.7569	101	1
1527742396.336678000	36.2945	543	1
1527742396.336773000	36.2946	258	1
1527742396.385623000	36.3434	87	0
1527742396.495873000	36.4537	255	0
1527742396.497102000	36.4549	148	0
1527742396.501090000	36.4589	92	0
1527742396.502097000	36.4599	107	1
1527742396.502491000	36.4603	224	0
1527742396.508107000	36.4659	98	1
1527742396.563111000	36.5209	255	0
1527742396.569079000	36.5269	98	1
1527742396.615316000	36.5731	389	1
1527742396.615381000	36.5732	256	1
1527742396.646667000	36.6045	87	0
1527742396.776008000	36.7338	235	0
1527742396.777330000	36.7352	148	0
1527742396.782149000	36.74	104	1
1527742396.786632000	36.7445	92	0
1527742396.787926000	36.7457	217	0
1527742396.792162000	36.75	101	1
1527742396.891678000	36.8495	392	1
1527742396.891753000	36.8496	257	1
1527742396.945592000	36.9034	87	0
1527742397.047967000	37.0058	288	0
1527742397.049318000	37.0071	148	0
1527742397.053450000	37.0113	92	0
1527742397.054157000	37.012	107	1
1527742397.054748000	37.0126	241	0
1527742397.060165000	37.018	98	1
1527742397.301640000	37.2595	419	1
1527742397.301702000	37.2595	259	1
1527742397.377812000	37.3356	87	0
1527742397.480928000	37.4388	235	0
1527742397.482292000	37.4401	148	0
1527742397.486264000	37.4441	92	0
1527742397.487144000	37.445	107	1
1527742397.487575000	37.4454	133	0
1527742397.493201000	37.451	98	1
1527742397.742566000	37.7004	1144	1
1527742397.742626000	37.7004	259	1
1527742397.831182000	37.789	1144	1
1527742397.862771000	37.8206	87	0
1527742397.934343000	37.8922	87	0
1527742398.043585000	38.0014	259	0
1527742398.044838000	38.0027	148	0
1527742398.046232000	38.0041	92	0
1527742398.047520000	38.0053	127	0
1527742398.049151000	38.007	113	1
1527742398.175370000	38.1332	616	1
1527742398.175442000	38.1333	257	1
1527742398.215867000	38.1737	87	0
1527742398.339957000	38.2978	233	0
1527742398.341237000	38.2991	148	0
1527742398.342554000	38.3004	92	0
1527742398.343907000	38.3017	281	0
1527742398.346246000	38.3041	110	1
1527742398.726870000	38.6847	395	1
1527742398.726975000	38.6848	263	1
1527742398.755168000	38.713	87	0
1527742398.946242000	38.9041	257	0
1527742398.947500000	38.9053	148	0
1527742398.952277000	38.9101	104	1
1527742398.952327000	38.9101	92	0
1527742398.953679000	38.9115	325	0
1527742398.958271000	38.9161	101	1
1527742399.128684000	39.0865	390	1
1527742399.128751000	39.0866	257	1
1527742399.161593000	39.1194	87	0
1527742399.270535000	39.2284	445	0
1527742399.271869000	39.2297	148	0
1527742399.273149000	39.231	92	0
1527742399.274437000	39.2323	224	0
1527742399.276250000	39.2341	110	1
1527742399.609402000	39.5672	390	1
1527742399.609495000	39.5673	258	1
1527742399.678872000	39.6367	87	0
1527742399.804700000	39.7625	235	0
1527742399.805968000	39.7638	148	0
1527742399.810317000	39.7681	104	1
1527742399.812206000	39.77	92	0
1527742399.813496000	39.7713	101	0
1527742399.818336000	39.7762	101	1
1527742399.925386000	39.8832	444	1
1527742399.925478000	39.8833	256	1
1527742399.958429000	39.9163	87	0
1527742400.073884000	40.0317	256	0
1527742400.075168000	40.033	148	0
1527742400.078263000	40.0361	92	0
1527742400.079324000	40.0371	107	1
1527742400.079497000	40.0373	102	0
1527742400.085258000	40.0431	98	1
1527742400.475663000	40.4335	390	1
1527742400.475762000	40.4336	259	1
1527742400.502860000	40.4607	87	0
1527742400.608756000	40.5666	236	0
1527742400.609982000	40.5678	148	0
1527742400.612461000	40.5703	92	0
1527742400.613827000	40.5716	324	0
1527742400.614310000	40.5721	110	1
1527742400.788080000	40.7459	392	1
1527742400.788179000	40.746	258	1
1527742400.817255000	40.7751	87	0
1527742401.012690000	40.9705	256	0
1527742401.013971000	40.9718	148	0
1527742401.015800000	40.9736	92	0
1527742401.017050000	40.9749	243	0
1527742401.018344000	40.9762	110	1
1527742401.179603000	41.1374	543	1
1527742401.179681000	41.1375	260	1
1527742401.219374000	41.1772	87	0
1527742401.330655000	41.2885	281	0
1527742401.331979000	41.2898	148	0
1527742401.333643000	41.2915	92	0
1527742401.335412000	41.2932	145	0
1527742401.336333000	41.2942	110	1
1527742401.707997000	41.6658	392	1
1527742401.708072000	41.6659	259	1
1527742401.744368000	41.7022	87	0
1527742401.866372000	41.8242	236	0
1527742401.867646000	41.8255	148	0
1527742401.868919000	41.8267	92	0
1527742401.872453000	41.8303	107	1
1527742401.926984000	41.8848	138	0
1527742401.932394000	41.8902	98	1
1527742401.944942000	41.9028	392	1
1527742401.945032000	41.9029	260	1
1527742402.008069000	41.9659	87	0
1527742402.142655000	42.1005	257	0
1527742402.143937000	42.1018	148	0
1527742402.145210000	42.103	92	0
1527742402.146434000	42.1043	222	0
1527742402.148463000	42.1063	110	1
1527742402.204887000	42.1627	419	1
1527742402.204961000	42.1628	258	1
1527742402.233843000	42.1917	87	0
1527742402.343214000	42.301	232	0
1527742402.344545000	42.3024	148	0
1527742402.349468000	42.3073	104	1
1527742402.351172000	42.309	92	0
1527742402.352567000	42.3104	219	0
1527742402.356476000	42.3143	101	1
1527742402.414689000	42.3725	1142	1
1527742402.414736000	42.3726	258	1
1527742402.444119000	42.4019	87	0
1527742402.555758000	42.5136	235	0
1527742402.557026000	42.5148	148	0
1527742402.560502000	42.5183	92	0
1527742402.561399000	42.5192	107	1
1527742402.561873000	42.5197	190	0
1527742402.567401000	42.5252	98	1
1527742402.903836000	42.8617	403	1
1527742402.903897000	42.8617	258	1
1527742402.932490000	42.8903	87	0
1527742403.143776000	43.1016	291	0
1527742403.145002000	43.1028	148	0
1527742403.146332000	43.1042	92	0
1527742403.147590000	43.1054	223	0
1527742403.149515000	43.1073	110	1
1527742403.208900000	43.1667	291	0
1527742403.214498000	43.1723	98	1
1527742403.251869000	43.2097	603	1
1527742403.251931000	43.2098	257	1
1527742403.284449000	43.2423	87	0
1527742403.409626000	43.3674	233	0
1527742403.410908000	43.3687	148	0
1527742403.413525000	43.3713	92	0
1527742403.414802000	43.3726	317	0
1527742403.415468000	43.3733	110	1
1527742404.191148000	44.149	395	1
1527742404.191236000	44.1491	263	1
1527742404.224029000	44.1819	87	0
1527742404.324031000	44.2819	257	0
1527742404.325318000	44.2831	148	0
1527742404.328157000	44.286	92	0
1527742404.329442000	44.2873	111	0
1527742404.329568000	44.2874	107	1
1527742404.335544000	44.2934	98	1
1527742404.533904000	44.4917	390	1
1527742404.533961000	44.4918	256	1
1527742404.565201000	44.523	87	0
1527742404.676667000	44.6345	235	0
1527742404.678033000	44.6359	148	0
1527742404.680741000	44.6386	92	0
1527742404.682096000	44.6399	106	0
1527742404.682647000	44.6405	110	1
1527742404.942954000	44.9008	391	1
1527742404.943045000	44.9009	258	1
1527742404.989141000	44.947	87	0
1527742405.106747000	45.0646	257	0
1527742405.107965000	45.0658	148	0
1527742405.109742000	45.0676	92	0
1527742405.110973000	45.0688	153	0
1527742405.112634000	45.0705	110	1
1527742405.234838000	45.1927	439	1
1527742405.234899000	45.1927	257	1
1527742405.273967000	45.2318	87	0
1527742405.399180000	45.357	447	0
1527742405.400508000	45.3583	148	0
1527742405.402735000	45.3606	92	0
1527742405.404069000	45.3619	131	0
1527742405.404635000	45.3625	110	1
1527742405.565153000	45.523	392	1
1527742405.565237000	45.5231	258	1
1527742405.593568000	45.5514	87	0
1527742405.718261000	45.6761	235	0
1527742405.719533000	45.6774	148	0
1527742405.723102000	45.6809	92	0
1527742405.723658000	45.6815	107	1
1527742405.724417000	45.6822	318	0
1527742405.729605000	45.6874	98	1
1527742406.013408000	45.9712	396	1
1527742406.013467000	45.9713	262	1
1527742406.050132000	46.008	87	0
1527742406.172131000	46.13	257	0
1527742406.173332000	46.1312	148	0
1527742406.174653000	46.1325	92	0
1527742406.175962000	46.1338	172	0
1527742406.176623000	46.1344	110	1
1527742406.225174000	46.183	257	0
1527742406.230606000	46.1884	98	1
1527742406.349227000	46.307	544	1
1527742406.349318000	46.3071	260	1
1527742406.384209000	46.342	87	0
1527742406.500877000	46.4587	235	0
1527742406.502205000	46.46	148	0
1527742406.506729000	46.4646	104	1
1527742406.506986000	46.4648	92	0
1527742406.508336000	46.4662	333	0
1527742406.512697000	46.4705	101	1
1527742406.644904000	46.6027	391	1
1527742406.644993000	46.6028	257	1
1527742406.675278000	46.6331	87	0
1527742406.680378000	46.6382	87	0
1527742406.799290000	46.7571	235	0
1527742406.800564000	46.7584	148	0
1527742406.801897000	46.7597	92	0
1527742406.803183000	46.761	255	0
1527742406.804658000	46.7625	113	1
1527742406.995036000	46.9529	420	1
1527742406.995114000	46.9529	259	1
1527742407.051179000	47.009	87	0
1527742407.171193000	47.129	305	0
1527742407.172559000	47.1304	148	0
1527742407.176384000	47.1342	92	0
1527742407.176746000	47.1346	107	1
1527742407.178356000	47.1362	266	0
1527742407.183731000	47.1416	98	1
1527742407.414438000	47.3723	1146	1
1527742407.414498000	47.3723	258	1
1527742407.442704000	47.4005	87	0
1527742407.549746000	47.5076	235	0
1527742407.551032000	47.5089	148	0
1527742407.553171000	47.511	92	0
1527742407.554461000	47.5123	281	0
1527742407.555704000	47.5135	110	1
1527742407.663810000	47.6216	408	1
1527742407.663872000	47.6217	256	1
1527742407.707372000	47.6652	87	0
1527742407.819574000	47.7774	233	0
1527742407.820914000	47.7787	148	0
1527742407.822254000	47.7801	92	0
1527742407.823553000	47.7814	303	0
1527742407.825787000	47.7836	110	1
1527742409.058852000	49.0167	600	1
1527742409.058948000	49.0168	256	1
1527742409.090875000	49.0487	87	0
1527742409.195887000	49.1537	256	0
1527742409.197181000	49.155	148	0
1527742409.200287000	49.1581	92	0
1527742409.202176000	49.16	107	1
1527742409.247711000	49.2055	105	0
1527742409.253202000	49.211	98	1
1527742409.339679000	49.2975	394	1
1527742409.339749000	49.2976	263	1
1527742409.366231000	49.3241	87	0
1527742409.492811000	49.4506	235	0
1527742409.494055000	49.4519	148	0
1527742409.496790000	49.4546	92	0
1527742409.498060000	49.4559	101	0
1527742409.498276000	49.4561	110	1
1527742410.465902000	50.4237	391	1
1527742410.465995000	50.4238	256	1
1527742410.498007000	50.4558	87	0
1527742410.504283000	50.4621	87	0
1527742410.628300000	50.5861	292	0
1527742410.629574000	50.5874	148	0
1527742410.633318000	50.5911	92	0
1527742410.634348000	50.5922	110	1
1527742410.634692000	50.5925	336	0
1527742410.640338000	50.5982	98	1
1527742410.684816000	50.6426	392	1
1527742410.684915000	50.6427	259	1
1527742410.725968000	50.6838	87	0
1527742410.843969000	50.8018	235	0
1527742410.845308000	50.8031	148	0
1527742410.849333000	50.8072	104	1
1527742410.853969000	50.8118	92	0
1527742410.855304000	50.8131	122	0
1527742410.859352000	50.8172	101	1
1527742411.280860000	51.2387	441	1
1527742411.280950000	51.2388	260	1
1527742411.308026000	51.2658	87	0
1527742411.487692000	51.4455	256	0
1527742411.488971000	51.4468	148	0
1527742411.491988000	51.4498	92	0
1527742411.493337000	51.4512	325	0
1527742411.493371000	51.4512	107	1
1527742411.499378000	51.4572	98	1
1527742411.509341000	51.4672	390	1
1527742411.509422000	51.4672	256	1
1527742411.547665000	51.5055	87	0
1527742411.674575000	51.6324	233	0
1527742411.675855000	51.6337	148	0
1527742411.678907000	51.6367	92	0
1527742411.680195000	51.638	259	0
1527742411.680420000	51.6382	110	1
1527742411.729977000	51.6878	391	1
1527742411.730065000	51.6879	259	1
1527742411.775356000	51.7332	87	0
1527742411.887850000	51.8457	259	0
1527742411.889139000	51.847	148	0
1527742411.892498000	51.8503	92	0
1527742411.893387000	51.8512	107	1
1527742411.893814000	51.8516	316	0
1527742411.899387000	51.8572	98	1
1527742414.181718000	54.1395	392	1
1527742414.181805000	54.1396	258	1
1527742414.209058000	54.1669	87	0
1527742414.346250000	54.3041	469	0
1527742414.347515000	54.3053	148	0
1527742414.349970000	54.3078	92	0
1527742414.351364000	54.3092	110	0
1527742414.352479000	54.3103	110	1
1527742414.531969000	54.4898	543	1
1527742414.532029000	54.4899	260	1
1527742414.594597000	54.5524	543	1
1527742414.606720000	54.5645	87	0
1527742414.629307000	54.5871	87	0
1527742414.723293000	54.6811	235	0
1527742414.724509000	54.6823	148	0
1527742414.726507000	54.6843	92	0
1527742414.727797000	54.6856	331	0
1527742414.729513000	54.6873	113	1
1527742415.379074000	55.3369	397	1
1527742415.379177000	55.337	1412	1
1527742415.379218000	55.337	1412	1
1527742415.379252000	55.3371	1412	1
1527742415.379298000	55.3371	1369	1
1527742415.408822000	55.3666	87	0
1527742415.505396000	55.4632	416	0
1527742415.509320000	55.4671	80	0
1527742415.511616000	55.4694	104	1
1527742415.551699000	55.5095	1147	1
1527742415.551788000	55.5096	265	1
1527742415.602407000	55.5602	87	0
1527742415.723506000	55.6813	282	0
1527742415.724777000	55.6826	148	0
1527742415.727968000	55.6858	92	0
1527742415.729301000	55.6871	227	0
1527742415.729765000	55.6876	110	1
1527742416.097868000	56.0557	405	1
1527742416.097962000	56.0558	260	1
1527742416.125570000	56.0834	87	0
1527742416.236617000	56.1944	259	0
1527742416.237971000	56.1958	148	0
1527742416.239899000	56.1977	92	0
1527742416.241261000	56.1991	298	0
1527742416.242655000	56.2005	110	1
1527742416.508281000	56.4661	605	1
1527742416.508347000	56.4662	256	1
1527742416.554495000	56.5123	87	0
1527742416.561426000	56.5192	87	0
1527742416.639948000	56.5978	233	0
1527742416.641293000	56.5991	148	0
1527742416.642924000	56.6007	92	0
1527742416.644214000	56.602	195	0
1527742416.645652000	56.6035	113	1
1527742416.819012000	56.7768	391	1
1527742416.819104000	56.7769	260	1
1527742416.856826000	56.8146	87	0
1527742416.993154000	56.951	260	0
1527742416.994418000	56.9522	148	0
1527742416.996850000	56.9547	92	0
1527742416.998163000	56.956	243	0
1527742416.998707000	56.9565	110	1
1527742417.169114000	57.1269	395	1
1527742417.169206000	57.127	258	1
1527742417.197058000	57.1549	87	0
1527742417.313332000	57.2712	233	0
1527742417.314605000	57.2724	148	0
1527742417.317902000	57.2757	92	0
1527742417.318637000	57.2765	107	1
1527742417.319267000	57.2771	289	0
1527742417.324642000	57.2825	98	1
1527742417.621262000	57.5791	394	1
1527742417.621350000	57.5792	266	1
1527742417.689723000	57.6475	394	1
1527742417.705676000	57.6635	87	0
1527742417.814139000	57.772	87	0
1527742417.909575000	57.8674	292	0
1527742417.910899000	57.8687	148	0
1527742417.912169000	57.87	92	0
1527742417.913526000	57.8713	103	0
1527742417.915815000	57.8736	113	1
1527742418.040101000	57.9979	445	1
1527742418.040190000	57.998	261	1
1527742418.090216000	58.048	87	0
1527742418.257089000	58.2149	235	0
1527742418.258446000	58.2163	148	0
1527742418.261730000	58.2196	92	0
1527742418.262780000	58.2206	107	1
1527742418.263024000	58.2208	262	0
1527742418.268777000	58.2266	98	1
1527742418.421048000	58.3789	395	1
1527742418.421108000	58.3789	257	1
1527742418.459451000	58.4173	87	0
1527742418.463615000	58.4214	87	0
1527742418.597564000	58.5554	233	0
1527742418.598846000	58.5567	148	0
1527742418.600120000	58.5579	92	0
1527742418.601420000	58.5592	289	0
1527742418.603849000	58.5617	113	1
1527742418.648225000	58.606	233	0
1527742418.653714000	58.6115	98	1
1527742418.837472000	58.7953	394	1
1527742418.837568000	58.7954	259	1
1527742418.868834000	58.8267	87	0
1527742418.989722000	58.9475	256	0
1527742418.990951000	58.9488	148	0
1527742418.994286000	58.9521	92	0
1527742418.995665000	58.9535	268	0
1527742418.995798000	58.9536	107	1
1527742419.001792000	58.9596	98	1
1527742419.253960000	59.2118	543	1
1527742419.254052000	59.2119	260	1
1527742419.324789000	59.2826	87	0
1527742419.448657000	59.4065	236	0
1527742419.449971000	59.4078	148	0
1527742419.452061000	59.4099	92	0
1527742419.453449000	59.4113	203	0
1527742419.454845000	59.4127	110	1
1527742419.762208000	59.72	418	1
1527742419.762291000	59.7201	259	1
1527742419.792083000	59.7499	87	0
1527742419.797818000	59.7556	87	0
1527742419.951140000	59.909	471	0
1527742419.952562000	59.9104	148	0
1527742419.953826000	59.9116	92	0
1527742419.955133000	59.913	261	0
1527742419.956866000	59.9147	113	1
1527742419.981975000	59.9398	471	0
1527742419.987855000	59.9457	98	1
1527742420.136054000	60.0939	1144	1
1527742420.136157000	60.094	260	1
1527742420.187571000	60.1454	87	0
1527742420.318514000	60.2763	235	0
1527742420.319787000	60.2776	148	0
1527742420.321681000	60.2795	92	0
1527742420.322971000	60.2808	311	0
1527742420.324820000	60.2826	110	1
1527742420.593997000	60.5518	404	1
1527742420.594092000	60.5519	259	1
1527742420.627568000	60.5854	87	0
1527742420.750871000	60.7087	235	0
1527742420.752253000	60.7101	148	0
1527742420.753533000	60.7114	92	0
1527742420.754819000	60.7126	221	0
1527742420.756906000	60.7147	110	1
1527742423.020060000	62.9779	391	1
1527742423.020149000	62.978	257	1
1527742423.099304000	63.0571	87	0
1527742423.281422000	63.2392	257	0
1527742423.282974000	63.2408	148	0
1527742423.284599000	63.2424	92	0
1527742423.287863000	63.2457	107	1
1527742423.331939000	63.2898	144	0
1527742423.337851000	63.2957	98	1
1527742423.486486000	63.4443	599	1
1527742423.486584000	63.4444	260	1
1527742423.519465000	63.4773	87	0
1527742423.658214000	63.616	235	0
1527742423.659489000	63.6173	148	0
1527742423.662714000	63.6205	92	0
1527742423.663860000	63.6217	107	1
1527742423.664030000	63.6219	304	0
1527742423.669838000	63.6277	98	1
1527742423.945258000	63.9031	391	1
1527742423.945334000	63.9032	257	1
1527742423.976834000	63.9347	100	0
1527742423.982056000	63.9399	87	0
1527742423.982867000	63.9407	101	1
1527742424.100597000	64.0584	302	0
1527742424.101888000	64.0597	148	0
1527742424.106164000	64.064	92	0
1527742424.106870000	64.0647	104	1
1527742424.107480000	64.0653	287	0
1527742424.112875000	64.0707	98	1
1527742424.793079000	64.7509	390	1
1527742424.793148000	64.751	260	1
1527742424.836324000	64.7941	87	0
1527742424.951976000	64.9098	257	0
1527742424.953314000	64.9111	148	0
1527742424.956607000	64.9144	92	0
1527742424.957726000	64.9155	107	1
1527742424.957915000	64.9157	91	0
1527742424.963757000	64.9216	98	1
1527742425.049716000	65.0075	394	1
1527742425.049808000	65.0076	258	1
1527742425.079369000	65.0372	87	0
1527742425.196537000	65.1544	235	0
1527742425.197865000	65.1557	148	0
1527742425.199542000	65.1574	92	0
1527742425.200772000	65.1586	157	0
1527742425.202741000	65.1606	110	1
1527742425.721926000	65.6797	444	1
1527742425.721991000	65.6798	261	1
1527742425.772227000	65.73	87	0
1527742425.896191000	65.854	257	0
1527742425.897475000	65.8553	148	0
1527742425.901507000	65.8593	92	0
1527742425.901699000	65.8595	107	1
1527742425.902823000	65.8606	249	0
1527742425.908751000	65.8666	98	1
1527742426.109969000	66.0678	391	1
1527742426.110062000	66.0679	258	1
1527742426.142317000	66.1001	87	0
1527742426.149049000	66.1069	87	0
1527742426.248893000	66.2067	267	0
1527742426.250179000	66.208	148	0
1527742426.251517000	66.2093	92	0
1527742426.252767000	66.2106	186	0
1527742426.254799000	66.2126	113	1
1527742426.339549000	66.2974	267	0
1527742426.345799000	66.3036	98	1
1527742426.519922000	66.4777	392	1
1527742426.519988000	66.4778	258	1
1527742426.549189000	66.507	87	0
1527742426.644917000	66.6027	233	0
1527742426.646276000	66.6041	148	0
1527742426.650823000	66.6086	104	1
1527742426.651790000	66.6096	92	0
1527742426.653053000	66.6109	107	0
1527742426.657836000	66.6157	101	1
1527742426.950176000	66.908	393	1
1527742426.950262000	66.9081	259	1
1527742426.988191000	66.946	87	0
1527742427.102023000	67.0598	260	0
1527742427.103399000	67.0612	148	0
1527742427.107390000	67.0652	92	0
1527742427.107850000	67.0657	107	1
1527742427.108799000	67.0666	160	0
1527742427.114845000	67.0727	98	1
1527742427.210071000	67.1679	545	1
1527742427.210168000	67.168	262	1
1527742427.253727000	67.2115	87	0
1527742427.350374000	67.3082	235	0
1527742427.351753000	67.3096	148	0
1527742427.353054000	67.3109	92	0
1527742427.354376000	67.3122	91	0
1527742427.355869000	67.3137	110	1
1527742427.431919000	67.3897	418	1
1527742427.431983000	67.3898	258	1
1527742427.459639000	67.4175	87	0
1527742427.591250000	67.5491	231	0
1527742427.592597000	67.5504	148	0
1527742427.596541000	67.5544	92	0
1527742427.596802000	67.5546	107	1
1527742427.597843000	67.5557	312	0
1527742427.603864000	67.5617	98	1
1527742427.993166000	67.951	1141	1
1527742427.993256000	67.9511	262	1
1527742428.026478000	67.9843	87	0
1527742428.141599000	68.0994	259	0
1527742428.145530000	68.1034	148	0
1527742428.146811000	68.1046	92	0
1527742428.147919000	68.1057	107	1
1527742428.148071000	68.1059	141	0
1527742428.153833000	68.1117	98	1
1527742428.305240000	68.2631	408	1
1527742428.305332000	68.2632	260	1
1527742428.358064000	68.3159	87	0
1527742428.466897000	68.4247	445	0
1527742428.468251000	68.4261	148	0
1527742428.472947000	68.4308	104	1
1527742428.473512000	68.4313	92	0
1527742428.474793000	68.4326	107	0
1527742428.478917000	68.4367	101	1
1527742428.753224000	68.711	600	1
1527742428.753284000	68.7111	260	1
1527742428.815410000	68.7732	87	0
1527742428.919386000	68.8772	259	0
1527742428.920583000	68.8784	148	0
1527742428.921945000	68.8798	92	0
1527742428.923291000	68.8811	206	0
1527742428.924976000	68.8828	110	1
1527742429.190545000	69.1484	391	1
1527742429.190641000	69.1485	261	1
1527742429.224365000	69.1822	87	0
1527742429.326437000	69.2843	235	0
1527742429.327741000	69.2856	148	0
1527742429.330636000	69.2885	92	0
1527742429.331906000	69.2897	107	1
1527742429.332007000	69.2898	161	0
1527742429.337913000	69.2957	98	1
1527742429.473408000	69.4312	395	1
1527742429.473478000	69.4313	263	1
1527742429.526906000	69.4847	305	1
1527742429.526995000	69.4848	1412	1
1527742429.527018000	69.4848	1412	1
1527742429.527042000	69.4849	1412	1
1527742429.527062000	69.4849	338	1
1527742429.528196000	69.486	87	0
1527742429.604122000	69.5619	100	0
1527742429.609950000	69.5678	101	1
1527742429.629987000	69.5878	233	0
1527742429.631326000	69.5891	148	0
1527742429.632662000	69.5905	92	0
1527742429.633962000	69.5918	137	0
1527742429.636045000	69.5939	107	1
1527742429.706260000	69.6641	445	0
1527742429.710797000	69.6686	80	0
1527742429.711942000	69.6698	101	1
1527742429.967052000	69.9249	390	1
1527742429.967135000	69.925	261	1
1527742430.013845000	69.9717	87	0
1527742430.129970000	70.0878	260	0
1527742430.131297000	70.0891	148	0
1527742430.132693000	70.0905	92	0
1527742430.133969000	70.0918	283	0
1527742430.136004000	70.0938	110	1
1527742430.367191000	70.325	445	1
1527742430.367257000	70.3251	258	1
1527742430.446653000	70.4045	87	0
1527742430.548862000	70.5067	233	0
1527742430.550148000	70.508	148	0
1527742430.552470000	70.5103	92	0
1527742430.553817000	70.5116	261	0
1527742430.555046000	70.5129	110	1
1527742430.857179000	70.815	391	1
1527742430.857245000	70.8151	258	1
1527742430.908925000	70.8667	87	0
1527742431.031668000	70.9895	259	0
1527742431.032981000	70.9908	148	0
1527742431.036145000	70.994	92	0
1527742431.037036000	70.9949	107	1
1527742431.037505000	70.9953	100	0
1527742431.043018000	71.0008	98	1
1527742431.369368000	71.3272	395	1
1527742431.369429000	71.3273	261	1
1527742431.405913000	71.3637	87	0
1527742431.516989000	71.4748	264	0
1527742431.518378000	71.4762	148	0
1527742431.519997000	71.4778	92	0
1527742431.521384000	71.4792	101	0
1527742431.523056000	71.4809	110	1
1527742431.817414000	71.7752	390	1
1527742431.817504000	71.7753	260	1
1527742431.859612000	71.8174	87	0
1527742431.973382000	71.9312	257	0
1527742431.974667000	71.9325	148	0
1527742431.977776000	71.9356	92	0
1527742431.979009000	71.9368	114	0
1527742431.979217000	71.937	110	1
1527742432.527590000	72.4854	524	1
1527742432.527688000	72.4855	1412	1
1527742432.527712000	72.4855	1412	1
1527742432.527740000	72.4856	1412	1
1527742432.527774000	72.4856	1412	1
1527742432.527803000	72.4856	1412	1
1527742432.527865000	72.4857	1412	1
1527742432.527888000	72.4857	1412	1
1527742432.527911000	72.4857	1412	1
1527742432.527952000	72.4858	1412	1
1527742432.527989000	72.4858	1412	1
1527742432.528023000	72.4858	1412	1
1527742432.528113000	72.4859	1412	1
1527742432.530182000	72.488	1412	1
1527742432.530261000	72.4881	144	1
1527742432.559487000	72.5173	87	0
1527742432.565824000	72.5236	87	0
1527742432.680019000	72.6378	378	0
1527742432.686180000	72.644	104	1
1527742432.686726000	72.6445	80	0
1527742432.692159000	72.65	98	1
1527742432.925488000	72.8833	420	1
1527742432.925583000	72.8834	261	1
1527742432.953165000	72.911	87	0
1527742433.088197000	73.046	259	0
1527742433.089476000	73.0473	148	0
1527742433.090753000	73.0486	92	0
1527742433.092149000	73.05	94	0
1527742433.093920000	73.0517	110	1
1527742433.551450000	73.5093	1143	1
1527742433.551541000	73.5094	260	1
1527742433.578768000	73.5366	87	0
1527742433.695983000	73.6538	444	0
1527742433.697282000	73.6551	148	0
1527742433.699922000	73.6577	92	0
1527742433.701197000	73.659	96	0
1527742433.701960000	73.6598	110	1
1527742433.862425000	73.8202	401	1
1527742433.862517000	73.8203	261	1
1527742433.893681000	73.8515	87	0
1527742434.092679000	74.0505	259	0
1527742434.093955000	74.0518	148	0
1527742434.099001000	74.0568	104	1
1527742434.102005000	74.0598	92	0
1527742434.103359000	74.0612	240	0
1527742434.108013000	74.0658	101	1
1527742434.222078000	74.1799	600	1
1527742434.222131000	74.18	258	1
1527742434.250871000	74.2087	87	0
1527742434.437808000	74.3956	233	0
1527742434.439073000	74.3969	148	0
1527742434.441774000	74.3996	92	0
1527742434.443127000	74.4009	240	0
1527742434.444016000	74.4018	110	1
1527742434.684553000	74.6424	394	1
1527742434.684614000	74.6424	266	1
1527742434.712368000	74.6702	87	0
1527742434.824011000	74.7818	236	0
1527742434.825348000	74.7832	148	0
1527742434.829443000	74.7873	92	0
1527742434.830059000	74.7879	107	1
1527742434.830754000	74.7886	211	0
1527742434.836020000	74.7938	98	1
1527742435.146694000	75.1045	392	1
1527742435.146780000	75.1046	261	1
1527742435.175629000	75.1335	87	0
1527742435.293857000	75.2517	258	0
1527742435.295192000	75.253	148	0
1527742435.297807000	75.2556	92	0
1527742435.299048000	75.2569	152	0
1527742435.300058000	75.2579	110	1
1527742435.419688000	75.3775	394	1
1527742435.419767000	75.3776	259	1
1527742435.446754000	75.4046	87	0
1527742435.457824000	75.4156	87	0
1527742435.557393000	75.5152	279	0
1527742435.558589000	75.5164	148	0
1527742435.561978000	75.5198	92	0
1527742435.563079000	75.5209	110	1
1527742435.563338000	75.5212	211	0
1527742435.569115000	75.5269	98	1
1527742435.739584000	75.6974	440	1
1527742435.739675000	75.6975	261	1
1527742435.768333000	75.7262	87	0
1527742435.894527000	75.8523	256	0
1527742435.895844000	75.8537	148	0
1527742435.899461000	75.8573	92	0
1527742435.900172000	75.858	107	1
1527742435.900777000	75.8586	153	0
1527742435.906168000	75.864	98	1
1527742436.048160000	76.006	394	1
1527742436.048254000	76.0061	258	1
1527742436.076430000	76.0343	87	0
1527742436.187160000	76.145	235	0
1527742436.188489000	76.1463	148	0
1527742436.190970000	76.1488	92	0
1527742436.192345000	76.1502	324	0
1527742436.193106000	76.1509	110	1
1527742436.268412000	76.2262	395	1
1527742436.268470000	76.2263	261	1
1527742436.296300000	76.2541	87	0
1527742436.503527000	76.4613	235	0
1527742436.504851000	76.4627	148	0
1527742436.506130000	76.464	92	0
1527742436.507412000	76.4652	182	0
1527742436.509198000	76.467	110	1
1527742436.700469000	76.6583	392	1
1527742436.700560000	76.6584	261	1
1527742436.727971000	76.6858	87	0
1527742436.841428000	76.7993	232	0
1527742436.842793000	76.8006	148	0
1527742436.844951000	76.8028	92	0
1527742436.846301000	76.8041	266	0
1527742436.847130000	76.805	110	1
1527742436.970394000	76.9282	389	1
1527742436.970459000	76.9283	261	1
1527742436.998350000	76.9562	87	0
1527742437.105989000	77.0638	290	0
1527742437.107208000	77.065	148	0
1527742437.109656000	77.0675	92	0
1527742437.110947000	77.0688	155	0
1527742437.112267000	77.0701	110	1
1527742437.291634000	77.2495	571	1
1527742437.291764000	77.2496	264	1
1527742437.297347000	77.2552	1151	1
1527742437.297445000	77.2553	1412	1
1527742437.297482000	77.2553	1412	1
1527742437.297518000	77.2553	1412	1
1527742437.297551000	77.2554	1085	1
1527742437.330063000	77.2879	87	0
1527742437.423044000	77.3809	372	0
1527742437.429183000	77.387	101	1
1527742437.429837000	77.3877	80	0
1527742437.435229000	77.3931	98	1
1527742437.444972000	77.4028	233	0
1527742437.446317000	77.4041	148	0
1527742437.447598000	77.4054	92	0
1527742437.448887000	77.4067	155	0
1527742437.451236000	77.4091	107	1
1527742437.730483000	77.6883	611	1
1527742437.730550000	77.6884	259	1
1527742437.785413000	77.7432	611	1
1527742437.809628000	77.7675	87	0
1527742437.833705000	77.7915	87	0
1527742437.951062000	77.9089	259	0
1527742437.952506000	77.9103	148	0
1527742437.953731000	77.9116	92	0
1527742437.955022000	77.9128	277	0
1527742437.957214000	77.915	113	1
1527742438.151958000	78.1098	392	1
1527742438.152049000	78.1099	261	1
1527742438.184573000	78.1424	87	0
1527742438.306490000	78.2643	445	0
1527742438.307761000	78.2656	148	0
1527742438.312288000	78.2701	104	1
1527742438.317195000	78.275	92	0
1527742438.318488000	78.2763	120	0
1527742438.323274000	78.2811	101	1
1527742438.372778000	78.3306	445	0
1527742438.378285000	78.3361	98	1
1527742438.671517000	78.6293	390	1
1527742438.671612000	78.6294	259	1
1527742438.700005000	78.6578	87	0
1527742438.710661000	78.6685	87	0
1527742438.819968000	78.7778	235	0
1527742438.821288000	78.7791	148	0
1527742438.824941000	78.7828	92	0
1527742438.826284000	78.7841	208	0
1527742438.826366000	78.7842	110	1
1527742438.832330000	78.7902	98	1
1527742438.931357000	78.8892	391	1
1527742438.931449000	78.8893	258	1
1527742438.960654000	78.9185	87	0
1527742439.164266000	79.1221	260	0
1527742439.165549000	79.1234	148	0
1527742439.169470000	79.1273	92	0
1527742439.170338000	79.1282	107	1
1527742439.170761000	79.1286	183	0
1527742439.176347000	79.1342	98	1
1527742441.187283000	81.1451	445	1
1527742441.187379000	81.1452	262	1
1527742441.227671000	81.1855	87	0
1527742441.351764000	81.3096	260	0
1527742441.352989000	81.3108	148	0
1527742441.355977000	81.3138	92	0
1527742441.357342000	81.3152	239	0
1527742441.357590000	81.3154	110	1
1527742441.706035000	81.6639	392	1
1527742441.706126000	81.6639	262	1
1527742441.734407000	81.6922	87	0
1527742441.885988000	81.8438	235	0
1527742441.887288000	81.8451	148	0
1527742441.888576000	81.8464	92	0
1527742441.889873000	81.8477	269	0
1527742441.891716000	81.8495	110	1
1527742441.916754000	81.8746	391	1
1527742441.916817000	81.8746	261	1
1527742441.949349000	81.9072	87	0
1527742441.991935000	81.9498	87	0
1527742442.133619000	82.0914	303	0
1527742442.134904000	82.0927	148	0
1527742442.138818000	82.0966	92	0
1527742442.139713000	82.0975	110	1
1527742442.140062000	82.0979	106	0
1527742442.145682000	82.1035	98	1
1527742442.687229000	82.6451	393	1
1527742442.687312000	82.6451	259	1
1527742442.717383000	82.6752	87	0
1527742442.833416000	82.7912	235	0
1527742442.834703000	82.7925	148	0
1527742442.835967000	82.7938	92	0
1527742442.837288000	82.7951	175	0
1527742442.839754000	82.7976	110	1
1527742443.379447000	83.3373	392	1
1527742443.379539000	83.3374	259	1
1527742443.447779000	83.4056	392	1
1527742443.516741000	83.4746	259	1
1527742443.564484000	83.5223	87	0
1527742443.565743000	83.5236	87	0
1527742443.589743000	83.5476	87	0
1527742443.638584000	83.5964	259	0
1527742443.639864000	83.5977	148	0
1527742443.642273000	83.6001	92	0
1527742443.643618000	83.6014	304	0
1527742443.644725000	83.6025	116	1
1527742443.720061000	83.6779	391	1
1527742443.720146000	83.678	264	1
1527742443.750809000	83.7086	87	0
1527742443.756964000	83.7148	87	0
1527742443.875224000	83.833	235	0
1527742443.876503000	83.8343	148	0
1527742443.878186000	83.836	92	0
1527742443.879482000	83.8373	250	0
1527742443.880717000	83.8385	113	1
1527742444.140211000	84.098	567	1
1527742444.140305000	84.0981	259	1
1527742444.172387000	84.1302	87	0
1527742444.291651000	84.2495	292	0
1527742444.292927000	84.2507	148	0
1527742444.296309000	84.2541	92	0
1527742444.297603000	84.2554	307	0
1527742444.297859000	84.2557	110	1
1527742444.410960000	84.3688	396	1
1527742444.411047000	84.3689	258	1
1527742444.437947000	84.3958	87	0
1527742444.557812000	84.5156	235	0
1527742444.559130000	84.517	148	0
1527742444.562500000	84.5203	92	0
1527742444.563793000	84.5216	216	0
1527742444.563865000	84.5217	107	1
1527742444.569838000	84.5277	98	1
1527742445.171669000	85.1295	395	1
1527742445.171725000	85.1295	261	1
1527742445.203444000	85.1613	87	0
1527742445.314850000	85.2727	256	0
1527742445.316146000	85.274	148	0
1527742445.317949000	85.2758	92	0
1527742445.320844000	85.2787	107	1
1527742445.365356000	85.3232	261	0
1527742445.370839000	85.3287	98	1
1527742445.401974000	85.3598	1142	1
1527742445.402050000	85.3599	261	1
1527742445.437857000	85.3957	87	0
1527742445.551002000	85.5088	235	0
1527742445.552439000	85.5103	148	0
1527742445.556916000	85.5147	104	1
1527742445.557530000	85.5154	92	0
1527742445.558815000	85.5166	170	0
1527742445.562899000	85.5207	101	1
1527742445.676532000	85.6344	613	1
1527742445.676594000	85.6344	262	1
1527742445.708956000	85.6668	87	0
1527742445.710286000	85.6681	87	0
1527742445.901651000	85.8595	259	0
1527742445.902879000	85.8607	148	0
1527742445.907772000	85.8656	92	0
1527742445.907863000	85.8657	107	1
1527742445.908995000	85.8668	98	0
1527742445.913920000	85.8717	101	1
1527742445.987028000	85.9448	397	1
1527742445.987121000	85.9449	260	1
1527742446.020212000	85.978	87	0
1527742446.146263000	86.1041	447	0
1527742446.147543000	86.1054	148	0
1527742446.149555000	86.1074	92	0
1527742446.150850000	86.1087	327	0
1527742446.151867000	86.1097	110	1
1527742448.319771000	88.2776	392	1
1527742448.319867000	88.2777	260	1
1527742448.348471000	88.3063	87	0
1527742448.453061000	88.4109	260	0
1527742448.454333000	88.4122	148	0
1527742448.457821000	88.4156	92	0
1527742448.458862000	88.4167	107	1
1527742448.459190000	88.417	306	0
1527742448.464883000	88.4227	98	1
1527742448.546947000	88.5048	441	1
1527742448.547040000	88.5049	260	1
1527742448.575497000	88.5333	87	0
1527742448.692735000	88.6506	233	0
1527742448.693954000	88.6518	148	0
1527742448.697950000	88.6558	92	0
1527742448.698886000	88.6567	107	1
1527742448.699238000	88.6571	225	0
1527742448.704881000	88.6627	98	1
1527742448.766897000	88.7247	391	1
1527742448.766961000	88.7248	261	1
1527742448.811342000	88.7692	87	0
1527742448.812715000	88.7705	87	0
1527742448.924292000	88.8821	256	0
1527742448.925579000	88.8834	148	0
1527742448.929670000	88.8875	92	0
1527742448.929922000	88.8877	110	1
1527742448.930966000	88.8888	285	0
1527742448.936884000	88.8947	98	1
1527742449.230282000	89.1881	390	1
1527742449.230356000	89.1882	261	1
1527742449.262587000	89.2204	87	0
1527742449.378657000	89.3365	233	0
1527742449.379871000	89.3377	148	0
1527742449.381213000	89.339	92	0
1527742449.382587000	89.3404	228	0
1527742449.384927000	89.3427	110	1
1527742450.561617000	90.5194	394	1
1527742450.561709000	90.5195	259	1
1527742450.600805000	90.5586	87	0
1527742450.695878000	90.6537	303	0
1527742450.698550000	90.6564	148	0
1527742450.701915000	90.6597	104	1
1527742450.702749000	90.6606	92	0
1527742450.704092000	90.6619	306	0
1527742450.707903000	90.6657	101	1
1527742451.912399000	91.8702	391	1
1527742451.912468000	91.8703	258	1
1527742451.941260000	91.8991	87	0
1527742452.077511000	92.0353	259	0
1527742452.078795000	92.0366	148	0
1527742452.082822000	92.0406	92	0
1527742452.083845000	92.0417	107	1
1527742452.084201000	92.042	289	0
1527742452.089842000	92.0477	98	1
1527742452.294218000	92.252	548	1
1527742452.294299000	92.2521	1412	1
1527742452.294332000	92.2522	1412	1
1527742452.294370000	92.2522	1412	1
1527742452.294419000	92.2522	777	1
1527742452.324658000	92.2825	87	0
1527742452.333447000	92.2913	87	0
1527742452.420755000	92.3786	389	0
1527742452.426893000	92.3847	104	1
1527742452.426991000	92.3848	80	0
1527742452.432832000	92.3907	98	1
1527742452.631125000	92.5889	391	1
1527742452.631186000	92.589	261	1
1527742452.659619000	92.6174	87	0
1527742452.761861000	92.7197	267	0
1527742452.763193000	92.721	148	0
1527742452.766195000	92.724	92	0
1527742452.767483000	92.7253	215	0
1527742452.767955000	92.7258	110	1
1527742452.884117000	92.8419	391	1
1527742452.884187000	92.842	259	1
1527742452.910754000	92.8686	87	0
1527742452.920182000	92.878	87	0
1527742453.023035000	92.9809	257	0
1527742453.024383000	92.9822	148	0
1527742453.026955000	92.9848	92	0
1527742453.028313000	92.9861	122	0
1527742453.028839000	92.9867	113	1
1527742453.117993000	93.0758	1147	1
1527742453.118050000	93.0759	262	1
1527742453.144834000	93.1027	87	0
1527742453.261950000	93.2198	235	0
1527742453.263279000	93.2211	148	0
1527742453.266055000	93.2239	92	0
1527742453.267384000	93.2252	321	0
1527742453.267885000	93.2257	110	1
1527742453.419992000	93.3778	615	1
1527742453.420075000	93.3779	258	1
1527742453.447606000	93.4054	87	0
1527742453.563308000	93.5211	233	0
1527742453.564605000	93.5224	148	0
1527742453.567025000	93.5248	92	0
1527742453.568364000	93.5262	155	0
1527742453.568859000	93.5267	110	1
1527742453.839517000	93.7973	395	1
1527742453.839569000	93.7974	264	1
1527742453.872547000	93.8304	87	0
1527742454.067845000	94.0257	257	0
1527742454.069085000	94.0269	148	0
1527742454.071041000	94.0289	92	0
1527742454.072445000	94.0303	122	0
1527742454.073995000	94.0318	110	1
1527742454.312351000	94.2702	394	1
1527742454.312413000	94.2702	261	1
1527742454.351429000	94.3093	87	0
1527742454.465910000	94.4237	445	0
1527742454.467192000	94.425	148	0
1527742454.471958000	94.4298	92	0
1527742454.472047000	94.4299	104	1
1527742454.473290000	94.4311	240	0
1527742454.477989000	94.4358	101	1
1527742454.900148000	94.858	439	1
1527742454.900240000	94.8581	258	1
1527742454.947601000	94.9054	87	0
1527742454.956195000	94.914	87	0
1527742455.049974000	95.0078	258	0
1527742455.051310000	95.0091	148	0
1527742455.055393000	95.0132	92	0
1527742455.056023000	95.0138	110	1
1527742455.056705000	95.0145	246	0
1527742455.061996000	95.0198	98	1
1527742455.460702000	95.4185	392	1
1527742455.460778000	95.4186	258	1
1527742455.490745000	95.4486	87	0
1527742455.605502000	95.5633	235	0
1527742455.606731000	95.5646	148	0
1527742455.608605000	95.5664	92	0
1527742455.609891000	95.5677	157	0
1527742455.611003000	95.5688	110	1
1527742455.780212000	95.738	392	1
1527742455.780307000	95.7381	258	1
1527742455.813265000	95.7711	87	0
1527742456.004949000	95.9628	258	0
1527742456.006221000	95.964	148	0
1527742456.011096000	95.9689	104	1
1527742456.012471000	95.9703	92	0
1527742456.013759000	95.9716	150	0
1527742456.017991000	95.9758	101	1
1527742456.200760000	96.1586	396	1
1527742456.200853000	96.1587	265	1
1527742456.230629000	96.1885	87	0
1527742456.327920000	96.2857	233	0
1527742456.329201000	96.287	148	0
1527742456.330969000	96.2888	92	0
1527742456.332370000	96.2902	168	0
1527742456.334070000	96.2919	110	1
1527742456.500658000	96.4585	394	1
1527742456.500728000	96.4585	259	1
1527742456.528427000	96.4862	87	0
1527742456.649379000	96.6072	235	0
1527742456.650661000	96.6085	148	0
1527742456.652802000	96.6106	92	0
1527742456.654038000	96.6119	220	0
1527742456.655057000	96.6129	110	1
1527742457.001712000	96.9595	566	1
1527742457.001805000	96.9596	261	1
1527742457.029655000	96.9875	87	0
1527742457.127138000	97.085	302	0
1527742457.128426000	97.0862	148	0
1527742457.131207000	97.089	92	0
1527742457.132558000	97.0904	314	0
1527742457.133067000	97.0909	110	1
1527742457.275416000	97.2332	390	1
1527742457.275478000	97.2333	265	1
1527742457.308015000	97.2658	87	0
1527742457.419954000	97.3778	235	0
1527742457.421246000	97.3791	148	0
1527742457.424136000	97.382	92	0
1527742457.425491000	97.3833	334	0
1527742457.426077000	97.3839	110	1
1527742457.717548000	97.6754	392	1
1527742457.717609000	97.6754	261	1
1527742457.747440000	97.7053	87	0
1527742457.844908000	97.8027	235	0
1527742457.846161000	97.804	148	0
1527742457.848790000	97.8066	92	0
1527742457.850085000	97.8079	319	0
1527742457.851121000	97.8089	110	1
1527742458.137540000	98.0954	1147	1
1527742458.137626000	98.0954	263	1
1527742458.166396000	98.1242	87	0
1527742458.274988000	98.2328	259	0
1527742458.276336000	98.2342	148	0
1527742458.281208000	98.239	104	1
1527742458.286440000	98.2443	92	0
1527742458.287734000	98.2456	329	0
1527742458.292199000	98.25	101	1
1527742458.607802000	98.5656	612	1
1527742458.607856000	98.5657	261	1
1527742458.633818000	98.5916	87	0
1527742458.758904000	98.7167	268	0
1527742458.760177000	98.718	148	0
1527742458.761975000	98.7198	92	0
1527742458.763207000	98.721	86	0
1527742458.765265000	98.7231	110	1
1527742458.837797000	98.7956	393	1
1527742458.837858000	98.7957	263	1
1527742458.887973000	98.8458	87	0
1527742458.995975000	98.9538	259	0
1527742458.997336000	98.9552	148	0
1527742459.000385000	98.9582	92	0
1527742459.001735000	98.9596	207	0
1527742459.002209000	98.96	110	1
1527742459.258499000	99.2163	392	1
1527742459.258565000	99.2164	263	1
1527742459.288701000	99.2465	87	0
1527742459.394756000	99.3526	232	0
1527742459.396033000	99.3539	148	0
1527742459.398026000	99.3558	92	0
1527742459.399388000	99.3572	258	0
1527742459.400204000	99.358	110	1
1527742459.611512000	99.5693	392	1
1527742459.611577000	99.5694	258	1
1527742459.642870000	99.6007	87	0
1527742459.745059000	99.7029	235	0
1527742459.746378000	99.7042	148	0
1527742459.749379000	99.7072	92	0
1527742459.750740000	99.7086	205	0
1527742459.751227000	99.709	110	1
1527742460.023837000	99.9817	445	1
1527742460.023912000	99.9817	261	1
1527742460.053108000	100.011	87	0
1527742460.168797000	100.127	259	0
1527742460.170066000	100.128	148	0
1527742460.174142000	100.132	92	0
1527742460.174301000	100.132	107	1
1527742460.175462000	100.133	291	0
1527742460.181313000	100.139	98	1
1527742460.445767000	100.404	395	1
1527742460.445802000	100.404	264	1
1527742460.473145000	100.431	87	0
1527742460.595595000	100.553	447	0
1527742460.596856000	100.555	148	0
1527742460.599742000	100.558	92	0
1527742460.600982000	100.559	325	0
1527742460.601461000	100.559	110	1
1527742460.705184000	100.663	391	1
1527742460.705274000	100.663	264	1
1527742460.743926000	100.702	87	0
1527742460.861328000	100.819	235	0
1527742460.862738000	100.821	148	0
1527742460.865320000	100.823	92	0
1527742460.866609000	100.824	207	0
1527742460.867298000	100.825	110	1
1527742461.108829000	101.067	391	1
1527742461.108892000	101.067	258	1
1527742461.139961000	101.098	87	0
1527742461.260722000	101.219	259	0
1527742461.262072000	101.22	148	0
1527742461.265679000	101.224	92	0
1527742461.266339000	101.224	107	1
1527742461.266956000	101.225	150	0
1527742461.272347000	101.23	98	1
1527742461.370042000	101.328	391	1
1527742461.370105000	101.328	258	1
1527742461.414408000	101.372	87	0
1527742461.517732000	101.476	235	0
1527742461.518975000	101.477	148	0
1527742461.523417000	101.481	104	1
1527742461.523644000	101.481	92	0
1527742461.524928000	101.483	176	0
1527742461.529388000	101.487	101	1
1527742461.601557000	101.559	567	1
1527742461.601618000	101.559	258	1
1527742461.633507000	101.591	87	0
1527742461.637839000	101.596	87	0
1527742461.943934000	101.902	257	0
1527742461.945268000	101.903	148	0
1527742461.946672000	101.904	92	0
1527742461.947959000	101.906	181	0
1527742461.949441000	101.907	113	1
1527742462.086537000	102.044	395	1
1527742462.086592000	102.044	265	1
1527742462.118213000	102.076	87	0
1527742462.238825000	102.197	233	0
1527742462.240053000	102.198	148	0
1527742462.241370000	102.199	92	0
1527742462.242708000	102.201	155	0
1527742462.244386000	102.202	110	1
1527742462.301226000	102.259	233	0
1527742462.307452000	102.265	98	1
1527742462.416768000	102.375	1146	1
1527742462.416833000	102.375	260	1
1527742462.444969000	102.403	87	0
1527742462.552576000	102.51	279	0
1527742462.553867000	102.512	148	0
1527742462.556598000	102.514	92	0
1527742462.557887000	102.516	315	0
1527742462.558359000	102.516	110	1
1527742462.871755000	102.83	611	1
1527742462.871815000	102.83	260	1
1527742462.898478000	102.856	87	0
1527742463.015071000	102.973	257	0
[truncated: 197 more rows]
