# Supplementary material for: Method for multi-task learning fusion network traffic classification to address small sample labels
Source: Sci Rep. 2024 Jan 30;14:2518. doi: 10.1038/s41598-024-51933-8 (PMC10827795; doi:10.1038/s41598-024-51933-8)
Supplement: Supplementary file 2 — Supplementary Information 2. [file 41598_2024_51933_MOESM2_ESM.zip › QUIC Dataset/QUIC Dataset/pretraining/Google Doc/GoogleDoc-1035.txt]

1527782722.183844000	0	293	1
1527782722.200586000	0.016742	87	0
1527782722.393108000	0.209264	393	0
1527782722.394454000	0.21061	1412	0
1527782722.395853000	0.212009	1412	0
1527782722.396387000	0.212543	107	1
1527782722.397350000	0.213506	1412	0
1527782722.398846000	0.215002	180	0
1527782722.400269000	0.216425	1412	0
1527782722.400334000	0.21649	101	1
1527782722.401618000	0.217774	1412	0
1527782722.403019000	0.219175	1412	0
1527782722.403358000	0.219514	104	1
1527782722.404351000	0.220507	188	0
1527782722.405770000	0.221926	685	0
1527782722.407393000	0.223549	101	1
1527782722.411917000	0.228073	1412	0
1527782722.413307000	0.229463	1412	0
1527782722.414343000	0.230499	101	1
1527782722.414748000	0.230904	694	0
1527782722.416163000	0.232319	1412	0
1527782722.417368000	0.233524	101	1
1527782722.417571000	0.233727	1412	0
1527782722.419015000	0.235171	1412	0
1527782722.420344000	0.2365	188	0
1527782722.420382000	0.236538	101	1
1527782722.421786000	0.237942	1193	0
1527782722.423192000	0.239348	1412	0
1527782722.423427000	0.239583	104	1
1527782722.424523000	0.240679	1412	0
1527782722.425968000	0.242124	1412	0
1527782722.427347000	0.243503	188	0
1527782722.427357000	0.243513	101	1
1527782722.428811000	0.244967	1241	0
1527782722.430207000	0.246363	1412	0
1527782722.430440000	0.246596	104	1
1527782722.431519000	0.247675	252	0
1527782722.432930000	0.249086	1412	0
1527782722.434309000	0.250465	802	0
1527782722.434346000	0.250502	101	1
1527782722.435714000	0.25187	1412	0
1527782722.437140000	0.253296	1001	0
1527782722.438544000	0.2547	1412	0
1527782722.439939000	0.256095	1412	0
1527782722.441338000	0.257494	1412	0
1527782722.442460000	0.258616	101	1
1527782722.442694000	0.25885	188	0
1527782722.444120000	0.260276	1412	0
1527782722.445483000	0.261639	170	0
1527782722.446903000	0.263059	1412	0
1527782722.448351000	0.264507	1412	0
1527782722.449746000	0.265902	1412	0
1527782722.451108000	0.267264	188	0
1527782722.451311000	0.267467	125	1
1527782722.452529000	0.268685	1412	0
1527782722.453889000	0.270045	153	0
1527782722.455311000	0.271467	1412	0
1527782722.456707000	0.272863	1412	0
1527782722.458162000	0.274318	1412	0
1527782722.459502000	0.275658	188	0
1527782722.460909000	0.277065	794	0
1527782722.462400000	0.278556	1412	0
1527782722.463783000	0.279939	1412	0
1527782722.465190000	0.281346	1412	0
1527782722.466554000	0.28271	188	0
1527782722.467988000	0.284144	705	0
1527782722.469437000	0.285593	393	0
1527782722.494539000	0.310695	101	1
1527782722.495176000	0.311332	125	1
1527782722.497528000	0.313684	101	1
1527782722.880494000	0.69665	316	1
1527782722.880591000	0.696747	1412	1
1527782722.880627000	0.696783	916	1
1527782722.886977000	0.703133	815	1
1527782722.899874000	0.71603	87	0
1527782722.904691000	0.720847	87	0
1527782722.995420000	0.811576	397	0
1527782722.998024000	0.81418	80	0
1527782723.023351000	0.839507	307	0
1527782723.024739000	0.840895	1412	0
1527782723.026147000	0.842303	1412	0
1527782723.027604000	0.84376	1412	0
1527782723.029053000	0.845209	1412	0
1527782723.030471000	0.846627	1412	0
1527782723.031856000	0.848012	1169	0
1527782723.045783000	0.861939	92	0
1527782723.047242000	0.863398	150	0
1527782723.071930000	0.888086	104	1
1527782723.072441000	0.888597	125	1
1527782723.261610000	1.07777	216	1
1527782723.279840000	1.096	87	0
1527782723.365377000	1.18153	379	0
1527782723.366767000	1.18292	1116	0
1527782723.372964000	1.18912	92	0
1527782723.374361000	1.19052	215	0
1527782723.421711000	1.23787	110	1
1527782723.663675000	1.47983	1057	1
1527782723.681317000	1.49747	87	0
1527782723.870249000	1.6864	522	0
1527782723.871630000	1.68779	80	0
1527782723.992168000	1.80832	522	0
1527782724.113387000	1.92954	80	0
1527782724.294569000	2.11072	110	1
1527782724.300744000	2.1169	451	1
1527782724.310733000	2.12689	396	1
1527782724.317940000	2.1341	87	0
1527782724.328205000	2.14436	87	0
1527782724.349157000	2.16531	280	0
1527782724.350539000	2.16669	360	0
1527782724.351933000	2.16809	264	0
1527782724.353512000	2.16967	104	1
1527782724.356732000	2.17289	101	1
1527782724.362172000	2.17833	280	1
1527782724.362255000	2.17841	144	1
1527782724.380257000	2.19641	87	0
1527782724.432892000	2.24905	1412	0
1527782724.434274000	2.25043	1412	0
1527782724.435448000	2.2516	104	1
1527782724.435695000	2.25185	1412	0
1527782724.437127000	2.25328	545	0
1527782724.438434000	2.25459	101	1
1527782724.438501000	2.25466	176	0
1527782724.441726000	2.25788	98	1
1527782724.462313000	2.27847	1348	0
1527782724.463661000	2.27982	85	0
1527782724.465492000	2.28165	101	1
1527782724.503684000	2.31984	221	1
1527782724.503772000	2.31993	190	1
1527782724.521460000	2.33762	87	0
1527782724.617354000	2.43351	684	0
1527782724.618719000	2.43488	92	0
1527782724.620118000	2.43627	214	0
1527782724.620604000	2.43676	107	1
1527782725.259975000	3.07613	1412	1
1527782725.260048000	3.0762	1412	1
1527782725.260068000	3.07622	266	1
1527782725.260137000	3.07629	843	1
1527782725.277566000	3.09372	87	0
1527782725.299165000	3.11532	486	0
1527782725.300535000	3.11669	137	0
1527782725.302503000	3.11866	104	1
1527782725.360074000	3.17623	720	1
1527782725.376353000	3.19251	1318	1
1527782725.376972000	3.19313	87	0
1527782725.396285000	3.21244	87	0
1527782725.699181000	3.51534	1291	1
1527782725.717457000	3.53361	87	0
1527782725.719873000	3.53603	251	0
1527782725.721306000	3.53746	1412	0
1527782725.722510000	3.53867	104	1
1527782725.722705000	3.53886	995	0
1527782725.724161000	3.54032	92	0
1527782725.725512000	3.54167	101	1
1527782725.725546000	3.5417	206	0
1527782725.728524000	3.54468	98	1
1527782725.791805000	3.60796	1412	0
1527782725.793187000	3.60934	1412	0
1527782725.794549000	3.6107	101	1
1527782725.794661000	3.61082	1412	0
1527782725.796041000	3.6122	533	0
1527782725.797484000	3.61364	167	0
1527782725.797520000	3.61368	101	1
1527782725.798879000	3.61503	143	0
1527782725.800502000	3.61666	101	1
1527782725.880844000	3.697	1206	0
1527782725.883528000	3.69968	98	1
1527782726.194904000	4.01106	342	1
1527782726.195002000	4.01116	1412	1
1527782726.195028000	4.01118	1412	1
1527782726.195051000	4.01121	1412	1
1527782726.195112000	4.01127	1412	1
1527782726.195135000	4.01129	1412	1
1527782726.195175000	4.01133	1412	1
1527782726.195213000	4.01137	1412	1
1527782726.195241000	4.0114	1412	1
1527782726.195278000	4.01143	1412	1
1527782726.195306000	4.01146	1412	1
1527782726.195343000	4.0115	1412	1
1527782726.196531000	4.01269	1412	1
1527782726.196559000	4.01271	1277	1
1527782726.212327000	4.02848	87	0
1527782726.214895000	4.03105	87	0
1527782726.218317000	4.03447	87	0
1527782726.343970000	4.16013	376	0
1527782726.346562000	4.16272	107	1
1527782726.346875000	4.16303	80	0
1527782726.349550000	4.16571	98	1
1527782726.656331000	4.47249	1390	1
1527782726.676195000	4.49235	87	0
1527782726.806229000	4.62239	383	0
1527782726.807360000	4.62352	101	1
1527782726.807741000	4.6239	163	0
1527782726.809142000	4.6253	273	0
1527782726.822807000	4.63896	101	1
1527782728.012325000	5.82848	332	1
1527782728.012416000	5.82857	1412	1
1527782728.012452000	5.82861	988	1
1527782728.021586000	5.83774	223	1
1527782728.021667000	5.83782	1412	1
1527782728.021692000	5.83785	1412	1
1527782728.021732000	5.83789	767	1
1527782728.029679000	5.84583	87	0
1527782728.037043000	5.8532	165	1
1527782728.039703000	5.85586	87	0
1527782728.041745000	5.8579	118	1
1527782728.051037000	5.86719	87	0
1527782728.077190000	5.89335	104	0
1527782728.079795000	5.89595	101	1
1527782728.131194000	5.94735	467	0
1527782728.133764000	5.94992	98	1
1527782728.136155000	5.95231	80	0
1527782728.138766000	5.95492	98	1
1527782728.477358000	6.29351	544	0
1527782728.478725000	6.29488	307	0
1527782728.480106000	6.29626	96	0
1527782728.480548000	6.2967	98	1
1527782728.481556000	6.29771	118	1
1527782728.484385000	6.30054	251	1
1527782728.499994000	6.31615	87	0
1527782728.984515000	6.80067	869	0
1527782728.985884000	6.80204	1412	0
1527782728.987352000	6.80351	1412	0
1527782728.988763000	6.80492	1412	0
1527782728.989264000	6.80542	107	1
1527782728.990134000	6.80629	180	0
1527782728.991583000	6.80774	1412	0
1527782728.991805000	6.80796	104	1
1527782728.992953000	6.80911	1352	0
1527782728.994359000	6.81051	1412	0
1527782728.995755000	6.81191	1412	0
1527782728.995849000	6.812	101	1
1527782728.997201000	6.81336	1412	0
1527782728.998560000	6.81472	188	0
1527782728.998879000	6.81503	101	1
1527782728.999993000	6.81615	1217	0
1527782729.001378000	6.81753	1412	0
1527782729.001824000	6.81798	101	1
1527782729.002769000	6.81892	1412	0
1527782729.004170000	6.82033	1412	0
1527782729.005525000	6.82168	188	0
1527782729.007006000	6.82316	1412	0
1527782729.007227000	6.82338	110	1
1527782729.008382000	6.82454	737	0
1527782729.012305000	6.82846	98	1
1527782729.020814000	6.83697	1412	0
1527782729.022199000	6.83835	1412	0
1527782729.023591000	6.83975	1412	0
1527782729.024957000	6.84111	182	0
1527782729.026383000	6.84254	1412	0
1527782729.027834000	6.84399	1412	0
1527782729.029233000	6.84539	1412	0
1527782729.030591000	6.84675	180	0
1527782729.031129000	6.84728	110	1
1527782729.032049000	6.8482	1412	0
1527782729.033417000	6.84957	358	0
1527782729.034833000	6.85099	110	1
1527782729.034840000	6.851	1412	0
1527782729.036234000	6.85239	1412	0
1527782729.037675000	6.85383	1412	0
1527782729.037812000	6.85397	104	1
1527782729.039037000	6.85519	188	0
1527782729.040420000	6.85658	84	0
1527782729.041829000	6.85799	101	1
1527782729.041928000	6.85808	1412	0
1527782729.043293000	6.85945	194	0
1527782729.044720000	6.86088	1412	0
1527782729.044908000	6.86106	104	1
1527782729.046109000	6.86226	1412	0
1527782729.047563000	6.86372	1412	0
1527782729.048923000	6.86508	188	0
1527782729.050308000	6.86646	84	0
1527782729.051748000	6.8679	1198	0
1527782729.053149000	6.8693	1412	0
1527782729.053848000	6.87	113	1
1527782729.054524000	6.87068	1412	0
1527782729.055915000	6.87207	1412	0
1527782729.056848000	6.873	101	1
1527782729.057326000	6.87348	188	0
1527782729.058715000	6.87487	84	0
1527782729.059830000	6.87599	101	1
1527782729.060128000	6.87628	963	0
1527782729.061533000	6.87769	1412	0
1527782729.062827000	6.87898	101	1
1527782729.062921000	6.87908	1301	0
1527782729.064321000	6.88048	1412	0
1527782729.065722000	6.88188	1412	0
1527782729.066705000	6.88286	98	1
1527782729.067146000	6.8833	667	0
1527782729.068568000	6.88472	1412	0
1527782729.069863000	6.88602	107	1
1527782729.070010000	6.88617	1412	0
1527782729.071400000	6.88756	341	0
1527782729.072773000	6.88893	92	0
1527782729.074167000	6.89032	250	0
1527782729.079122000	6.89528	101	1
1527782729.083975000	6.90013	115	1
1527782729.110384000	6.92654	87	0
1527782730.288064000	8.10422	429	1
1527782730.288152000	8.10431	144	1
1527782730.306469000	8.12262	87	0
1527782730.374200000	8.19036	1412	0
1527782730.375582000	8.19174	1412	0
1527782730.376890000	8.19305	107	1
1527782730.377048000	8.1932	1412	0
1527782730.378421000	8.19458	558	0
1527782730.379797000	8.19595	92	0
1527782730.379905000	8.19606	104	1
1527782730.381196000	8.19735	248	0
1527782730.383872000	8.20003	98	1
1527782731.372593000	9.18875	855	1
1527782731.372684000	9.18884	294	1
1527782731.373570000	9.18973	504	1
1527782731.373635000	9.18979	1412	1
1527782731.373672000	9.18983	1412	1
1527782731.373700000	9.18986	979	1
1527782731.389356000	9.20551	87	0
1527782731.392659000	9.20881	87	0
1527782731.434650000	9.25081	399	1
1527782731.451863000	9.26802	87	0
1527782731.657572000	9.47373	1412	1
1527782731.657615000	9.47377	1412	1
1527782731.657638000	9.47379	326	1
1527782731.657720000	9.47388	843	1
1527782731.677795000	9.49395	87	0
1527782731.699635000	9.51579	551	0
1527782731.701010000	9.51717	199	0
1527782731.702568000	9.51872	107	1
1527782731.707807000	9.52396	450	0
1527782731.710598000	9.52675	98	1
1527782731.713600000	9.52976	80	0
1527782731.716580000	9.53274	98	1
1527782731.730930000	9.54709	290	0
1527782731.732404000	9.54856	1400	0
1527782731.733561000	9.54972	101	1
1527782731.733773000	9.54993	513	0
1527782731.735172000	9.55133	592	0
1527782731.736567000	9.55272	635	0
1527782731.736651000	9.55281	101	1
1527782731.738013000	9.55417	467	0
1527782731.739413000	9.55557	697	0
1527782731.739565000	9.55572	104	1
1527782731.740880000	9.55704	484	0
1527782731.742281000	9.55844	835	0
1527782731.743557000	9.55971	101	1
1527782731.743666000	9.55982	649	0
1527782731.745060000	9.56122	519	0
1527782731.746451000	9.56261	439	0
1527782731.746593000	9.56275	104	1
1527782731.747906000	9.56406	701	0
1527782731.749301000	9.56546	616	0
1527782731.750580000	9.56674	101	1
1527782731.750689000	9.56684	558	0
1527782731.752084000	9.56824	654	0
1527782731.753473000	9.56963	583	0
1527782731.753665000	9.56982	104	1
1527782731.754869000	9.57102	689	0
1527782731.757579000	9.57373	98	1
1527782731.766067000	9.58222	92	0
1527782731.767532000	9.58369	118	0
1527782731.768557000	9.58471	101	1
1527782731.774825000	9.59098	291	0
1527782731.776204000	9.59236	103	0
1527782731.777561000	9.59372	101	1
1527782731.777687000	9.59384	151	0
1527782731.780538000	9.59669	98	1
1527782732.317369000	10.1335	991	1
1527782732.317459000	10.1336	109	1
1527782732.322097000	10.1383	302	1
1527782732.336760000	10.1529	87	0
1527782732.340862000	10.157	87	0
1527782732.360495000	10.1767	493	1
1527782732.360577000	10.1767	87	1
1527782732.381474000	10.1976	87	0
1527782732.555300000	10.3715	279	0
1527782732.556675000	10.3728	141	0
1527782732.558119000	10.3743	92	0
1527782732.559519000	10.3757	126	0
1527782732.560607000	10.3768	110	1
1527782732.710635000	10.5268	265	0
1527782732.712015000	10.5282	151	0
1527782732.713629000	10.5298	101	1
1527782732.716421000	10.5326	92	0
1527782732.720605000	10.5368	238	0
1527782732.752540000	10.5687	98	1
1527782732.755844000	10.572	98	1
1527782732.769075000	10.5852	92	0
1527782732.771437000	10.5876	243	0
1527782732.771833000	10.588	101	1
1527782732.772838000	10.589	103	0
1527782732.774320000	10.5905	92	0
1527782732.775619000	10.5918	101	1
1527782732.775715000	10.5919	295	0
1527782732.778666000	10.5948	98	1
1527782733.567734000	11.3839	391	1
1527782733.567819000	11.384	258	1
1527782733.586056000	11.4022	87	0
1527782733.730600000	11.5468	485	1
1527782733.730692000	11.5468	94	1
1527782733.746298000	11.5625	90	0
1527782733.749731000	11.5659	101	1
1527782733.750001000	11.5662	87	0
1527782734.085043000	11.9012	262	0
1527782734.086405000	11.9026	368	0
1527782734.087728000	11.9039	104	1
1527782734.088507000	11.9047	195	0
1527782734.090801000	11.907	98	1
1527782734.301423000	12.1176	371	1
1527782734.301545000	12.1177	1412	1
1527782734.301570000	12.1177	1412	1
1527782734.301608000	12.1178	1412	1
1527782734.301630000	12.1178	1412	1
1527782734.301684000	12.1178	1412	1
1527782734.301726000	12.1179	1412	1
1527782734.301763000	12.1179	1412	1
1527782734.301818000	12.118	1412	1
1527782734.301841000	12.118	1412	1
1527782734.301885000	12.118	1412	1
1527782734.301918000	12.1181	1412	1
1527782734.301958000	12.1181	1412	1
1527782734.301991000	12.1181	1412	1
1527782734.303757000	12.1199	1412	1
1527782734.303785000	12.1199	1412	1
1527782734.303833000	12.12	1412	1
1527782734.303871000	12.12	1412	1
1527782734.303906000	12.1201	1412	1
1527782734.303935000	12.1201	1412	1
1527782734.305786000	12.1219	1412	1
1527782734.305850000	12.122	1412	1
1527782734.305887000	12.122	1412	1
1527782734.305952000	12.1221	1412	1
1527782734.305974000	12.1221	1412	1
1527782734.306003000	12.1222	1412	1
1527782734.307799000	12.124	1412	1
1527782734.307862000	12.124	1412	1
1527782734.307900000	12.1241	1412	1
1527782734.307959000	12.1241	1412	1
1527782734.307980000	12.1241	1412	1
1527782734.308010000	12.1242	1412	1
1527782734.309711000	12.1259	1412	1
1527782734.309746000	12.1259	1412	1
1527782734.309771000	12.1259	258	1
1527782734.319117000	12.1353	87	0
1527782734.325473000	12.1416	87	0
1527782734.326855000	12.143	100	0
1527782734.329729000	12.1459	104	1
1527782734.329845000	12.146	87	0
1527782734.499244000	12.3154	233	0
1527782734.500632000	12.3168	146	0
1527782734.501806000	12.318	104	1
1527782734.503110000	12.3193	92	0
1527782734.504581000	12.3207	160	0
1527782734.505738000	12.3219	101	1
1527782734.517394000	12.3335	376	0
1527782734.519795000	12.336	98	1
1527782734.522871000	12.339	90	0
1527782734.525808000	12.342	98	1
1527782734.796131000	12.6123	358	1
1527782734.796657000	12.6128	294	1
1527782734.815208000	12.6314	87	0
1527782734.844588000	12.6607	376	1
1527782734.862439000	12.6786	87	0
1527782734.872291000	12.6884	342	1
1527782734.872364000	12.6885	253	1
1527782734.890009000	12.7062	87	0
1527782734.961995000	12.7782	304	0
1527782734.963370000	12.7795	118	0
1527782734.964750000	12.7809	104	1
1527782734.965004000	12.7812	92	0
1527782734.966404000	12.7826	184	0
1527782734.967736000	12.7839	101	1
1527782734.997697000	12.8139	1412	1
1527782734.997752000	12.8139	404	1
1527782735.011894000	12.828	633	0
1527782735.013284000	12.8294	800	0
1527782735.014749000	12.8309	101	1
1527782735.016030000	12.8322	102	0
1527782735.017496000	12.8337	199	0
1527782735.018783000	12.8349	101	1
1527782735.140272000	12.9564	317	0
1527782735.141667000	12.9578	279	0
1527782735.142769000	12.9589	101	1
1527782735.143937000	12.9601	92	0
1527782735.145336000	12.9615	302	0
1527782735.146773000	12.9629	101	1
1527782735.218066000	13.0342	349	0
1527782735.219442000	13.0356	465	0
1527782735.220794000	13.0369	101	1
1527782735.220832000	13.037	260	0
1527782735.223770000	13.0399	98	1
1527782735.233143000	13.0493	666	1
1527782735.250098000	13.0663	311	0
1527782735.251489000	13.0676	146	0
1527782735.252766000	13.0689	101	1
1527782735.254472000	13.0706	92	0
1527782735.255858000	13.072	92	0
1527782735.256770000	13.0729	101	1
1527782735.331426000	13.1476	790	1
1527782735.331516000	13.1477	424	1
1527782735.350197000	13.1664	87	0
1527782735.394082000	13.2102	236	0
1527782735.395433000	13.2116	625	0
1527782735.396786000	13.2129	104	1
1527782735.707064000	13.5232	267	0
1527782735.708446000	13.5246	146	0
1527782735.709796000	13.526	101	1
1527782735.718639000	13.5348	92	0
1527782735.720023000	13.5362	261	0
1527782735.721806000	13.538	101	1
1527782735.838153000	13.6543	392	1
1527782735.838233000	13.6544	254	1
1527782735.860206000	13.6764	87	0
1527782736.341358000	14.1575	258	0
1527782736.342739000	14.1589	146	0
1527782736.343909000	14.1601	104	1
1527782736.346871000	14.163	92	0
1527782736.348331000	14.1645	289	0
1527782736.349898000	14.1661	101	1
1527782736.606521000	14.4227	389	1
1527782736.606613000	14.4228	254	1
1527782736.625348000	14.4415	87	0
1527782736.802414000	14.6186	259	0
1527782736.803851000	14.62	146	0
1527782736.804937000	14.6211	104	1
1527782736.807891000	14.624	92	0
1527782736.809347000	14.6255	330	0
1527782736.810923000	14.6271	101	1
1527782737.534624000	15.3508	392	1
1527782737.534722000	15.3509	257	1
1527782737.552761000	15.3689	87	0
1527782738.128946000	15.9451	260	0
1527782738.130390000	15.9465	146	0
1527782738.132015000	15.9482	104	1
1527782738.138843000	15.955	92	0
1527782738.140246000	15.9564	166	0
1527782738.142009000	15.9582	101	1
1527782738.383735000	16.1999	394	1
1527782738.383825000	16.2	265	1
1527782738.401893000	16.218	87	0
1527782738.536273000	16.3524	233	0
1527782738.537698000	16.3539	146	0
1527782738.539044000	16.3552	104	1
1527782738.539714000	16.3559	92	0
1527782738.541120000	16.3573	296	0
1527782738.541928000	16.3581	101	1
1527782738.785340000	16.6015	392	1
1527782738.785401000	16.6016	256	1
1527782738.803321000	16.6195	87	0
1527782738.932019000	16.7482	303	0
1527782738.933394000	16.7495	146	0
1527782738.934989000	16.7511	104	1
1527782738.937157000	16.7533	92	0
1527782738.938628000	16.7548	121	0
1527782738.940077000	16.7562	101	1
1527782739.183403000	16.9996	388	1
1527782739.183499000	16.9997	257	1
1527782739.200127000	17.0163	87	0
1527782739.330732000	17.1469	233	0
1527782739.332046000	17.1482	148	0
1527782739.334181000	17.1503	104	1
1527782739.334203000	17.1504	92	0
1527782739.335636000	17.1518	132	0
1527782739.337007000	17.1532	101	1
1527782739.635448000	17.4516	390	1
1527782739.635515000	17.4517	258	1
1527782739.654772000	17.4709	87	0
1527782740.051443000	17.8676	259	0
1527782740.052881000	17.869	148	0
1527782740.054123000	17.8703	104	1
1527782740.061878000	17.878	92	0
1527782740.063264000	17.8794	95	0
1527782740.065108000	17.8813	101	1
1527782740.394553000	18.2107	389	1
1527782740.394650000	18.2108	256	1
1527782740.411620000	18.2278	87	0
1527782740.544948000	18.3611	301	0
1527782740.546321000	18.3625	148	0
1527782740.547949000	18.3641	92	0
1527782740.548182000	18.3643	107	1
1527782740.549368000	18.3655	224	0
1527782740.552145000	18.3683	98	1
1527782740.665475000	18.4816	990	1
1527782740.665565000	18.4817	255	1
1527782740.683122000	18.4993	87	0
1527782740.837486000	18.6536	331	0
1527782740.838916000	18.6551	148	0
1527782740.840157000	18.6563	104	1
1527782740.841926000	18.6581	92	0
1527782740.843264000	18.6594	322	0
1527782740.845079000	18.6612	101	1
1527782741.104367000	18.9205	587	1
1527782741.104454000	18.9206	260	1
1527782741.122810000	18.939	87	0
1527782741.314026000	19.1302	235	0
1527782741.315388000	19.1315	148	0
1527782741.317152000	19.1333	104	1
1527782741.328153000	19.1443	92	0
1527782741.329610000	19.1458	325	0
1527782741.331131000	19.1473	101	1
1527782741.514380000	19.3305	787	1
1527782741.514471000	19.3306	255	1
1527782741.531764000	19.3479	87	0
1527782741.881001000	19.6972	263	0
1527782741.882391000	19.6985	148	0
1527782741.884222000	19.7004	104	1
1527782741.885489000	19.7016	92	0
1527782741.887021000	19.7032	109	0
1527782741.888142000	19.7043	101	1
1527782742.025535000	19.8417	393	1
1527782742.025627000	19.8418	261	1
1527782742.043621000	19.8598	87	0
1527782742.048395000	19.8646	87	0
1527782742.207648000	20.0238	301	0
1527782742.209039000	20.0252	148	0
1527782742.210254000	20.0264	107	1
1527782742.212827000	20.029	92	0
1527782742.214214000	20.0304	203	0
1527782742.215157000	20.0313	101	1
1527782742.534506000	20.3507	387	1
1527782742.534588000	20.3507	256	1
1527782742.551619000	20.3678	87	0
1527782742.905020000	20.7212	259	0
1527782742.906392000	20.7225	148	0
1527782742.908282000	20.7244	104	1
1527782742.913881000	20.73	92	0
1527782742.915242000	20.7314	279	0
1527782742.916200000	20.7324	101	1
1527782743.006642000	20.8228	389	1
1527782743.006702000	20.8229	256	1
1527782743.023971000	20.8401	87	0
1527782743.377933000	21.1941	267	0
1527782743.379311000	21.1955	148	0
1527782743.380248000	21.1964	104	1
1527782743.382298000	21.1985	92	0
1527782743.383782000	21.1999	91	0
1527782743.385232000	21.2014	101	1
1527782743.435112000	21.2513	389	1
1527782743.435203000	21.2514	255	1
1527782743.452839000	21.269	87	0
1527782743.592877000	21.409	235	0
1527782743.594242000	21.4104	148	0
1527782743.595263000	21.4114	104	1
1527782743.598464000	21.4146	92	0
1527782743.599869000	21.416	245	0
1527782743.601358000	21.4175	101	1
1527782743.660850000	21.477	391	1
1527782743.660926000	21.4771	259	1
1527782743.678560000	21.4947	87	0
1527782743.853577000	21.6697	254	0
1527782743.854963000	21.6711	148	0
1527782743.856340000	21.6725	104	1
1527782743.858242000	21.6744	92	0
1527782743.859640000	21.6758	239	0
1527782743.861345000	21.6775	101	1
1527782743.872387000	21.6885	385	1
1527782743.872432000	21.6886	258	1
1527782743.889420000	21.7056	87	0
1527782744.241753000	22.0579	233	0
1527782744.243128000	22.0593	148	0
1527782744.244269000	22.0604	104	1
1527782744.247797000	22.064	92	0
1527782744.249199000	22.0654	283	0
1527782744.250275000	22.0664	101	1
1527782744.376939000	22.1931	392	1
1527782744.377000000	22.1932	256	1
1527782744.394875000	22.211	87	0
1527782744.531918000	22.3481	233	0
1527782744.533337000	22.3495	148	0
1527782744.534375000	22.3505	104	1
1527782744.536196000	22.3524	92	0
1527782744.537661000	22.3538	115	0
1527782744.539373000	22.3555	101	1
1527782744.855615000	22.6718	391	1
1527782744.855685000	22.6718	257	1
1527782744.872512000	22.6887	87	0
1527782744.999935000	22.8161	258	0
1527782745.001310000	22.8175	148	0
1527782745.002422000	22.8186	104	1
1527782745.005468000	22.8216	92	0
1527782745.006960000	22.8231	295	0
1527782745.008351000	22.8245	101	1
1527782745.579292000	23.3954	388	1
1527782745.579390000	23.3955	256	1
1527782745.597714000	23.4139	87	0
1527782745.971810000	23.788	304	0
1527782745.973188000	23.7893	148	0
1527782745.974434000	23.7906	104	1
1527782745.978990000	23.7951	92	0
1527782745.980387000	23.7965	96	0
1527782745.981372000	23.7975	101	1
1527782746.068553000	23.8847	987	1
1527782746.068645000	23.8848	259	1
1527782746.087359000	23.9035	87	0
1527782746.469312000	24.2855	233	0
1527782746.470695000	24.2869	148	0
1527782746.472405000	24.2886	104	1
1527782746.473243000	24.2894	92	0
1527782746.474647000	24.2908	333	0
1527782746.475386000	24.2915	101	1
1527782746.504094000	24.3202	583	1
1527782746.504156000	24.3203	261	1
1527782746.521492000	24.3376	87	0
1527782746.689615000	24.5058	236	0
1527782746.691007000	24.5072	148	0
1527782746.692442000	24.5086	104	1
1527782746.695491000	24.5116	92	0
1527782746.696995000	24.5132	253	0
1527782746.698423000	24.5146	101	1
1527782746.998623000	24.8148	789	1
1527782746.998683000	24.8148	257	1
1527782747.016135000	24.8323	87	0
1527782747.426030000	25.2422	323	0
1527782747.427411000	25.2436	148	0
1527782747.428505000	25.2447	104	1
1527782747.429390000	25.2455	92	0
1527782747.430823000	25.247	245	0
1527782747.433484000	25.2496	101	1
1527782747.438526000	25.2547	392	1
1527782747.438591000	25.2547	260	1
1527782747.456808000	25.273	87	0
1527782747.609810000	25.426	309	0
1527782747.611201000	25.4274	148	0
1527782747.612532000	25.4287	104	1
1527782747.616242000	25.4324	92	0
1527782747.617699000	25.4339	331	0
1527782747.618469000	25.4346	101	1
1527782748.154152000	25.9703	388	1
1527782748.154249000	25.9704	256	1
1527782748.172170000	25.9883	87	0
1527782748.317501000	26.1337	260	0
1527782748.318905000	26.1351	148	0
1527782748.320606000	26.1368	104	1
1527782748.321262000	26.1374	92	0
1527782748.322662000	26.1388	136	0
1527782748.323514000	26.1397	101	1
1527782748.385284000	26.2014	393	1
1527782748.385376000	26.2015	255	1
1527782748.403433000	26.2196	87	0
1527782748.773390000	26.5895	239	0
1527782748.774774000	26.5909	148	0
1527782748.776626000	26.5928	104	1
1527782748.777870000	26.594	92	0
1527782748.779272000	26.5954	121	0
1527782748.780539000	26.5967	101	1
1527782749.104038000	26.9202	389	1
1527782749.104120000	26.9203	260	1
1527782749.128843000	26.945	87	0
1527782749.512775000	27.3289	327	0
1527782749.514150000	27.3303	148	0
1527782749.515621000	27.3318	104	1
1527782749.519885000	27.336	92	0
1527782749.521405000	27.3376	139	0
1527782749.522587000	27.3387	101	1
1527782749.723021000	27.5392	393	1
1527782749.723105000	27.5393	261	1
1527782749.740289000	27.5564	87	0
1527782749.871409000	27.6876	260	0
1527782749.872856000	27.689	148	0
1527782749.874617000	27.6908	104	1
1527782749.875436000	27.6916	92	0
1527782749.876869000	27.693	166	0
1527782749.877595000	27.6938	101	1
1527782750.354068000	28.1702	389	1
1527782750.354162000	28.1703	261	1
1527782750.371387000	28.1875	87	0
1527782750.523403000	28.3396	265	0
1527782750.524818000	28.341	148	0
1527782750.526723000	28.3429	104	1
1527782750.536958000	28.3531	92	0
1527782750.538359000	28.3545	169	0
1527782750.539729000	28.3559	101	1
1527782750.977042000	28.7932	392	1
1527782750.977103000	28.7933	256	1
1527782750.995387000	28.8115	87	0
1527782751.131399000	28.9476	257	0
1527782751.132781000	28.9489	148	0
1527782751.134200000	28.9504	92	0
1527782751.134756000	28.9509	107	1
1527782751.135626000	28.9518	302	0
1527782751.138748000	28.9549	98	1
1527782751.455886000	29.272	390	1
1527782751.455980000	29.2721	257	1
1527782751.474559000	29.2907	87	0
1527782751.484056000	29.3002	87	0
1527782751.653285000	29.4694	233	0
1527782751.654679000	29.4708	148	0
1527782751.655789000	29.4719	107	1
1527782751.659674000	29.4758	92	0
1527782751.661068000	29.4772	135	0
1527782751.662740000	29.4789	101	1
1527782751.876151000	29.6923	387	1
1527782751.876244000	29.6924	256	1
1527782751.894361000	29.7105	87	0
1527782752.026093000	29.8422	259	0
1527782752.027549000	29.8437	148	0
1527782752.028815000	29.845	104	1
1527782752.031369000	29.8475	92	0
1527782752.032763000	29.8489	96	0
1527782752.033720000	29.8499	101	1
1527782753.054641000	30.8708	987	1
1527782753.054717000	30.8709	255	1
1527782753.074271000	30.8904	87	0
1527782753.204610000	31.0208	257	0
1527782753.205985000	31.0221	148	0
1527782753.207084000	31.0232	104	1
1527782753.210874000	31.027	92	0
1527782753.212277000	31.0284	278	0
1527782753.213978000	31.0301	101	1
1527782753.268091000	31.0842	583	1
1527782753.268155000	31.0843	257	1
1527782753.285041000	31.1012	87	0
1527782753.463863000	31.28	281	0
1527782753.465180000	31.2813	148	0
1527782753.467095000	31.2833	104	1
1527782753.468753000	31.2849	92	0
1527782753.470149000	31.2863	98	0
1527782753.470999000	31.2872	101	1
1527782753.501133000	31.3173	788	1
1527782753.501195000	31.3174	257	1
1527782753.518049000	31.3342	87	0
1527782753.655659000	31.4718	233	0
1527782753.657053000	31.4732	148	0
1527782753.659098000	31.4753	104	1
1527782753.664048000	31.4802	92	0
1527782753.665430000	31.4816	231	0
1527782753.667094000	31.4832	101	1
1527782753.809183000	31.6253	391	1
1527782753.809255000	31.6254	260	1
1527782753.826892000	31.643	87	0
1527782753.969852000	31.786	256	0
1527782753.971232000	31.7874	148	0
1527782753.973114000	31.7893	104	1
1527782753.976070000	31.7922	92	0
1527782753.977593000	31.7937	274	0
1527782753.979081000	31.7952	101	1
1527782754.138348000	31.9545	388	1
1527782754.138447000	31.9546	256	1
1527782754.154816000	31.971	87	0
1527782754.319687000	32.1358	301	0
1527782754.321063000	32.1372	148	0
1527782754.323137000	32.1393	104	1
1527782754.323854000	32.14	92	0
1527782754.325179000	32.1413	103	0
1527782754.327132000	32.1433	101	1
1527782754.548317000	32.3645	391	1
1527782754.548379000	32.3645	258	1
1527782754.570077000	32.3862	87	0
1527782754.682915000	32.4991	306	0
1527782754.684303000	32.5005	148	0
1527782754.686158000	32.5023	104	1
1527782754.688110000	32.5043	92	0
1527782754.689482000	32.5056	97	0
1527782754.691212000	32.5074	101	1
1527782757.406981000	35.2231	390	1
1527782757.407056000	35.2232	259	1
1527782757.423790000	35.2399	87	0
1527782757.558064000	35.3742	256	0
1527782757.559405000	35.3756	148	0
1527782757.560889000	35.377	92	0
1527782757.560947000	35.3771	104	1
1527782757.562385000	35.3785	335	0
1527782757.563885000	35.38	101	1
1527782757.615910000	35.4321	387	1
1527782757.615965000	35.4321	256	1
1527782757.633669000	35.4498	87	0
1527782757.991648000	35.8078	260	0
1527782757.993040000	35.8092	148	0
1527782757.994915000	35.8111	104	1
1527782757.996880000	35.813	92	0
1527782757.998377000	35.8145	275	0
1527782757.999923000	35.8161	101	1
1527782758.496313000	36.3125	387	1
1527782758.496395000	36.3126	258	1
1527782758.518346000	36.3345	87	0
1527782758.661191000	36.4773	303	0
1527782758.662642000	36.4788	148	0
1527782758.663958000	36.4801	104	1
1527782758.664977000	36.4811	92	0
1527782758.666358000	36.4825	95	0
1527782758.667904000	36.4841	101	1
1527782758.876261000	36.6924	392	1
1527782758.876323000	36.6925	256	1
1527782758.893157000	36.7093	87	0
1527782759.046644000	36.8628	255	0
1527782759.048085000	36.8642	148	0
1527782759.049419000	36.8656	92	0
1527782759.049980000	36.8661	107	1
1527782759.050895000	36.8671	244	0
1527782759.053974000	36.8701	98	1
1527782759.310279000	37.1264	390	1
1527782759.310371000	37.1265	261	1
1527782759.328341000	37.1445	87	0
1527782759.710099000	37.5263	265	0
1527782759.711424000	37.5276	148	0
1527782759.713016000	37.5292	104	1
1527782759.713764000	37.5299	92	0
1527782759.715221000	37.5314	147	0
1527782759.717005000	37.5332	101	1
1527782759.836091000	37.6522	387	1
1527782759.836159000	37.6523	260	1
1527782759.853394000	37.6695	87	0
1527782759.972347000	37.7885	259	0
1527782759.973739000	37.7899	148	0
1527782759.975022000	37.7912	104	1
1527782759.977391000	37.7935	92	0
1527782759.978792000	37.7949	206	0
1527782759.979960000	37.7961	101	1
1527782760.836676000	38.6528	987	1
1527782760.836767000	38.6529	256	1
1527782760.855678000	38.6718	87	0
1527782761.189593000	39.0057	259	0
1527782761.190976000	39.0071	148	0
1527782761.192106000	39.0083	104	1
1527782761.195038000	39.0112	92	0
1527782761.196395000	39.0126	321	0
1527782761.198178000	39.0143	101	1
1527782761.246096000	39.0623	588	1
1527782761.246161000	39.0623	257	1
1527782761.265003000	39.0812	87	0
1527782761.418359000	39.2345	235	0
1527782761.419818000	39.236	148	0
1527782761.421114000	39.2373	104	1
1527782761.427879000	39.244	92	0
1527782761.429280000	39.2454	156	0
1527782761.431106000	39.2473	101	1
1527782762.048710000	39.8649	787	1
1527782762.048774000	39.8649	259	1
1527782762.069638000	39.8858	87	0
1527782762.403023000	40.2192	258	0
1527782762.404400000	40.2206	148	0
1527782762.405870000	40.222	92	0
1527782762.406082000	40.2222	107	1
1527782762.407356000	40.2235	336	0
1527782762.410067000	40.2262	98	1
1527782762.487690000	40.3038	393	1
1527782762.487782000	40.3039	262	1
1527782762.505138000	40.3213	87	0
1527782762.635427000	40.4516	277	0
1527782762.636950000	40.4531	148	0
1527782762.638179000	40.4543	104	1
1527782762.638905000	40.4551	92	0
1527782762.640311000	40.4565	172	0
1527782762.641094000	40.4572	101	1
1527782762.929460000	40.7456	386	1
1527782762.929517000	40.7457	257	1
1527782762.946344000	40.7625	87	0
1527782763.125584000	40.9417	258	0
1527782763.127021000	40.9432	148	0
1527782763.128154000	40.9443	104	1
1527782763.130935000	40.9471	92	0
1527782763.132441000	40.9486	213	0
1527782763.134126000	40.9503	101	1
1527782763.239539000	41.0557	389	1
1527782763.239609000	41.0558	259	1
1527782763.256954000	41.0731	87	0
1527782763.388413000	41.2046	233	0
1527782763.389747000	41.2059	148	0
1527782763.391135000	41.2073	92	0
1527782763.391192000	41.2073	104	1
1527782763.392562000	41.2087	311	0
1527782763.394156000	41.2103	101	1
1527782763.569708000	41.3859	392	1
1527782763.569799000	41.386	260	1
1527782763.586774000	41.4029	87	0
1527782763.707688000	41.5238	299	0
1527782763.709080000	41.5252	148	0
1527782763.710155000	41.5263	104	1
1527782763.711436000	41.5276	92	0
1527782763.712838000	41.529	159	0
1527782763.714155000	41.5303	101	1
1527782763.818366000	41.6345	388	1
1527782763.818454000	41.6346	257	1
1527782763.835805000	41.652	87	0
1527782763.999807000	41.816	329	0
1527782764.001186000	41.8173	148	0
1527782764.002196000	41.8184	104	1
1527782764.006157000	41.8223	92	0
1527782764.007622000	41.8238	289	0
1527782764.009266000	41.8254	101	1
1527782765.363825000	43.18	390	1
1527782765.363891000	43.18	258	1
1527782765.380911000	43.1971	87	0
1527782765.506013000	43.3222	258	0
1527782765.507396000	43.3236	148	0
1527782765.509354000	43.3255	104	1
1527782765.509844000	43.326	92	0
1527782765.511297000	43.3275	191	0
1527782765.512253000	43.3284	101	1
1527782765.628650000	43.4448	389	1
1527782765.628741000	43.4449	257	1
1527782765.648149000	43.4643	87	0
1527782766.103784000	43.9199	260	0
1527782766.105172000	43.9213	148	0
1527782766.106372000	43.9225	104	1
1527782766.107110000	43.9233	92	0
1527782766.108470000	43.9246	110	0
1527782766.110360000	43.9265	101	1
1527782766.454336000	44.2705	388	1
1527782766.454401000	44.2706	257	1
1527782766.471807000	44.288	87	0
1527782766.643730000	44.4599	300	0
1527782766.645097000	44.4613	148	0
1527782766.646334000	44.4625	104	1
1527782766.652193000	44.4683	92	0
1527782766.653657000	44.4698	114	0
1527782766.655416000	44.4716	101	1
1527782766.703794000	44.5199	387	1
1527782766.703856000	44.52	260	1
1527782766.721004000	44.5372	87	0
1527782767.060274000	44.8764	256	0
1527782767.061661000	44.8778	148	0
1527782767.063426000	44.8796	104	1
1527782767.063645000	44.8798	92	0
1527782767.065047000	44.8812	244	0
1527782767.066415000	44.8826	101	1
1527782767.203686000	45.0198	985	1
1527782767.203752000	45.0199	260	1
1527782767.222545000	45.0387	87	0
1527782767.353163000	45.1693	265	0
1527782767.354660000	45.1708	148	0
1527782767.356049000	45.1722	92	0
1527782767.356425000	45.1726	107	1
1527782767.357474000	45.1736	301	0
1527782767.360420000	45.1766	98	1
1527782767.892876000	45.709	587	1
1527782767.892935000	45.7091	256	1
1527782767.910686000	45.7268	87	0
1527782768.250213000	46.0664	255	0
1527782768.251518000	46.0677	148	0
1527782768.253447000	46.0696	104	1
1527782768.254943000	46.0711	92	0
1527782768.256335000	46.0725	85	0
1527782768.257414000	46.0736	101	1
1527782768.493819000	46.31	789	1
1527782768.493912000	46.3101	261	1
1527782768.511108000	46.3273	87	0
1527782768.643403000	46.4596	233	0
1527782768.644819000	46.461	148	0
1527782768.646458000	46.4626	104	1
1527782768.646641000	46.4628	92	0
1527782768.648139000	46.4643	104	0
1527782768.649451000	46.4656	101	1
1527782768.875119000	46.6913	391	1
1527782768.875211000	46.6914	257	1
1527782768.892516000	46.7087	87	0
1527782769.241283000	47.0574	255	0
1527782769.242705000	47.0589	148	0
1527782769.244530000	47.0607	104	1
1527782769.245311000	47.0615	92	0
1527782769.246720000	47.0629	240	0
1527782769.248503000	47.0647	101	1
1527782769.536788000	47.3529	390	1
1527782769.536877000	47.353	259	1
1527782769.553757000	47.3699	87	0
1527782769.718454000	47.5346	232	0
1527782769.719898000	47.5361	148	0
1527782769.721527000	47.5377	104	1
1527782769.724194000	47.5403	92	0
1527782769.725517000	47.5417	98	0
1527782769.726508000	47.5427	101	1
1527782769.938029000	47.7542	387	1
1527782769.938127000	47.7543	256	1
1527782769.955836000	47.772	87	0
1527782770.323206000	48.1394	302	0
1527782770.324581000	48.1407	148	0
1527782770.326616000	48.1428	104	1
1527782770.327553000	48.1437	92	0
1527782770.328950000	48.1451	143	0
1527782770.330606000	48.1468	101	1
1527782770.487460000	48.3036	388	1
1527782770.487536000	48.3037	259	1
1527782770.505130000	48.3213	87	0
1527782770.632934000	48.4491	235	0
1527782770.634328000	48.4505	148	0
1527782770.635642000	48.4518	104	1
1527782770.638980000	48.4551	92	0
1527782770.640379000	48.4565	299	0
1527782770.641549000	48.4577	101	1
1527782772.277537000	50.0937	388	1
1527782772.277635000	50.0938	257	1
1527782772.296351000	50.1125	87	0
1527782772.430920000	50.2471	256	0
1527782772.432251000	50.2484	148	0
1527782772.433753000	50.2499	104	1
1527782772.434809000	50.251	92	0
1527782772.436409000	50.2526	237	0
1527782772.437660000	50.2538	101	1
1527782772.558553000	50.3747	391	1
1527782772.558648000	50.3748	258	1
1527782772.576085000	50.3922	87	0
1527782772.939427000	50.7556	322	0
1527782772.940858000	50.757	148	0
1527782772.942767000	50.7589	104	1
1527782772.944228000	50.7604	92	0
1527782772.945629000	50.7618	162	0
1527782772.946682000	50.7628	101	1
1527782773.088064000	50.9042	388	1
1527782773.088160000	50.9043	261	1
1527782773.105395000	50.9216	87	0
1527782773.227206000	51.0434	306	0
1527782773.228581000	51.0447	148	0
1527782773.229718000	51.0459	104	1
1527782773.231362000	51.0475	92	0
1527782773.232764000	51.0489	204	0
1527782773.233793000	51.0499	101	1
1527782773.550181000	51.3663	387	1
1527782773.550266000	51.3664	258	1
1527782773.569817000	51.386	87	0
1527782773.693462000	51.5096	236	0
1527782773.694896000	51.5111	148	0
1527782773.696696000	51.5129	92	0
1527782773.696811000	51.513	104	1
1527782773.698172000	51.5143	189	0
1527782773.699814000	51.516	101	1
1527782773.869442000	51.6856	393	1
1527782773.869503000	51.6857	263	1
1527782773.888134000	51.7043	87	0
1527782774.022030000	51.8382	263	0
1527782774.023399000	51.8396	148	0
1527782774.024830000	51.841	104	1
1527782774.028787000	51.8449	92	0
1527782774.030234000	51.8464	293	0
1527782774.031888000	51.848	101	1
1527782774.338456000	52.1546	987	1
1527782774.338546000	52.1547	256	1
1527782774.357146000	52.1733	87	0
1527782774.534460000	52.3506	301	0
1527782774.535841000	52.352	148	0
1527782774.537857000	52.354	104	1
1527782774.538391000	52.3545	92	0
1527782774.539807000	52.356	282	0
1527782774.540769000	52.3569	101	1
1527782777.868617000	55.6848	563	1
1527782777.868700000	55.6849	1412	1
1527782777.868731000	55.6849	1412	1
1527782777.868767000	55.6849	1412	1
1527782777.868805000	55.685	553	1
1527782777.887473000	55.7036	87	0
1527782777.897367000	55.7135	87	0
1527782777.997820000	55.814	411	0
1527782778.000664000	55.8168	104	1
1527782778.003951000	55.8201	80	0
1527782778.006641000	55.8228	98	1
1527782778.069043000	55.8852	786	1
1527782778.069136000	55.8853	257	1
1527782778.087140000	55.9033	87	0
1527782778.213381000	56.0295	265	0
1527782778.214848000	56.031	148	0
1527782778.216746000	56.0329	104	1
1527782778.221441000	56.0376	92	0
1527782778.222895000	56.0391	146	0
1527782778.224595000	56.0408	101	1
1527782778.385973000	56.2021	388	1
1527782778.386049000	56.2022	259	1
1527782778.403638000	56.2198	87	0
1527782778.561621000	56.3778	233	0
1527782778.563019000	56.3792	148	0
1527782778.564687000	56.3808	104	1
1527782778.567398000	56.3836	92	0
1527782778.568786000	56.3849	148	0
1527782778.569588000	56.3857	101	1
1527782778.956909000	56.7731	391	1
1527782778.956975000	56.7731	257	1
1527782778.974188000	56.7903	87	0
1527782779.319355000	57.1355	256	0
1527782779.320683000	57.1368	148	0
1527782779.322723000	57.1389	104	1
1527782779.323633000	57.1398	92	0
1527782779.325036000	57.1412	145	0
1527782779.326709000	57.1429	101	1
1527782779.466259000	57.2824	392	1
1527782779.466328000	57.2825	262	1
1527782779.483033000	57.2992	87	0
1527782779.643960000	57.4601	233	0
1527782779.645353000	57.4615	148	0
1527782779.646735000	57.4629	104	1
1527782779.656693000	57.4728	92	0
1527782779.658176000	57.4743	241	0
1527782779.659728000	57.4759	101	1
1527782780.136528000	57.9527	391	1
1527782780.136625000	57.9528	259	1
1527782780.154339000	57.9705	87	0
1527782780.590508000	58.4067	302	0
1527782780.591882000	58.408	148	0
1527782780.593715000	58.4099	104	1
1527782780.594238000	58.4104	92	0
1527782780.595638000	58.4118	124	0
1527782780.596707000	58.4129	101	1
1527782780.799194000	58.6154	387	1
1527782780.799256000	58.6154	259	1
1527782780.816239000	58.6324	87	0
1527782781.152183000	58.9683	258	0
1527782781.153553000	58.9697	148	0
1527782781.154839000	58.971	104	1
1527782781.156477000	58.9726	92	0
1527782781.157983000	58.9741	269	0
1527782781.158739000	58.9749	101	1
1527782781.245921000	59.0621	391	1
1527782781.245997000	59.0622	268	1
1527782781.263261000	59.0794	87	0
1527782781.273786000	59.0899	87	0
1527782781.393626000	59.2098	235	0
1527782781.395073000	59.2112	148	0
1527782781.396845000	59.213	107	1
1527782781.398336000	59.2145	92	0
1527782781.399740000	59.2159	192	0
1527782781.400788000	59.2169	101	1
1527782781.508394000	59.3245	391	1
1527782781.508482000	59.3246	258	1
1527782781.526237000	59.3424	87	0
1527782781.643323000	59.4595	233	0
1527782781.644702000	59.4609	148	0
1527782781.645859000	59.462	104	1
1527782781.647149000	59.4633	92	0
1527782781.648547000	59.4647	98	0
1527782781.649773000	59.4659	101	1
1527782781.802487000	59.6186	392	1
1527782781.802549000	59.6187	261	1
1527782781.820818000	59.637	87	0
1527782782.170078000	59.9862	324	0
1527782782.171453000	59.9876	148	0
1527782782.172815000	59.989	104	1
1527782782.174607000	59.9908	92	0
1527782782.176040000	59.9922	262	0
1527782782.176798000	59.993	101	1
1527782782.283501000	60.0997	987	1
1527782782.283564000	60.0997	259	1
1527782782.300848000	60.117	87	0
1527782782.439326000	60.2555	307	0
1527782782.440707000	60.2569	148	0
1527782782.441901000	60.2581	104	1
1527782782.444249000	60.2604	92	0
1527782782.445645000	60.2618	101	0
1527782782.446810000	60.263	101	1
1527782782.570972000	60.3871	388	1
1527782782.571062000	60.3872	259	1
1527782782.589015000	60.4052	87	0
1527782782.593534000	60.4097	87	0
1527782782.709650000	60.5258	233	0
1527782782.711044000	60.5272	148	0
1527782782.712906000	60.5291	107	1
1527782782.713404000	60.5296	92	0
1527782782.714860000	60.531	88	0
1527782782.715819000	60.532	101	1
1527782783.451592000	61.2677	587	1
1527782783.451654000	61.2678	260	1
1527782783.468765000	61.2849	87	0
1527782783.641437000	61.4576	262	0
1527782783.642869000	61.459	148	0
1527782783.643982000	61.4601	104	1
1527782783.644393000	61.4605	92	0
1527782783.645826000	61.462	205	0
1527782783.646877000	61.463	101	1
1527782783.660964000	61.4771	791	1
1527782783.661019000	61.4772	256	1
1527782783.690344000	61.5065	87	0
1527782783.797391000	61.6135	324	0
1527782783.798799000	61.615	148	0
1527782783.800058000	61.6162	104	1
1527782783.801014000	61.6172	92	0
1527782783.802554000	61.6187	337	0
1527782783.803880000	61.62	101	1
1527782783.921061000	61.7372	391	1
1527782783.921108000	61.7373	257	1
1527782783.938852000	61.755	87	0
1527782784.076024000	61.8922	235	0
1527782784.077567000	61.8937	148	0
1527782784.079007000	61.8952	104	1
1527782784.083383000	61.8995	92	0
1527782784.084785000	61.9009	171	0
1527782784.085903000	61.9021	101	1
1527782784.641794000	62.4579	389	1
1527782784.641862000	62.458	261	1
1527782784.659389000	62.4755	87	0
1527782784.807131000	62.6233	256	0
1527782784.808489000	62.6246	148	0
1527782784.810026000	62.6262	104	1
1527782784.811758000	62.6279	92	0
1527782784.813087000	62.6292	216	0
1527782784.813928000	62.6301	101	1
1527782785.032272000	62.8484	391	1
1527782785.032331000	62.8485	259	1
1527782785.049979000	62.8661	87	0
1527782785.183733000	62.9999	267	0
1527782785.185122000	63.0013	148	0
1527782785.187011000	63.0032	92	0
1527782785.187106000	63.0033	104	1
1527782785.188410000	63.0046	180	0
1527782785.190037000	63.0062	101	1
1527782785.327117000	63.1433	388	1
1527782785.327184000	63.1433	258	1
1527782785.345973000	63.1621	87	0
1527782785.478038000	63.2942	235	0
1527782785.479417000	63.2956	148	0
1527782785.481067000	63.2972	104	1
1527782785.482293000	63.2984	92	0
1527782785.483698000	63.2999	293	0
1527782785.484988000	63.3011	101	1
1527782785.788494000	63.6047	388	1
1527782785.788554000	63.6047	260	1
1527782785.806046000	63.6222	87	0
1527782785.814758000	63.6309	87	0
1527782785.938138000	63.7543	256	0
1527782785.939558000	63.7557	148	0
1527782785.941094000	63.7572	107	1
1527782785.941735000	63.7579	92	0
1527782785.943089000	63.7592	189	0
1527782785.944008000	63.7602	101	1
1527782786.279110000	64.0953	388	1
1527782786.279197000	64.0954	258	1
1527782786.296705000	64.1129	87	0
1527782786.422772000	64.2389	279	0
1527782786.424151000	64.2403	148	0
1527782786.426061000	64.2422	104	1
1527782786.426325000	64.2425	92	0
1527782786.427843000	64.244	108	0
1527782786.429027000	64.2452	101	1
1527782786.618491000	64.4346	392	1
1527782786.618583000	64.4347	262	1
1527782786.635820000	64.452	87	0
1527782786.808627000	64.6248	256	0
1527782786.810008000	64.6262	148	0
1527782786.811137000	64.6273	104	1
1527782786.816396000	64.6326	92	0
1527782786.817903000	64.6341	206	0
1527782786.819062000	64.6352	101	1
1527782787.030344000	64.8465	387	1
1527782787.030435000	64.8466	259	1
1527782787.049970000	64.8661	87	0
1527782787.166873000	64.983	235	0
1527782787.168260000	64.9844	148	0
1527782787.170164000	64.9863	104	1
1527782787.172001000	64.9882	92	0
1527782787.173399000	64.9896	171	0
1527782787.175134000	64.9913	101	1
1527782787.449365000	65.2655	986	1
1527782787.449450000	65.2656	259	1
1527782787.467857000	65.284	87	0
1527782787.574717000	65.3909	233	0
1527782787.576098000	65.3923	148	0
1527782787.577128000	65.3933	104	1
1527782787.579034000	65.3952	92	0
1527782787.580438000	65.3966	258	0
1527782787.582108000	65.3983	101	1
1527782787.875822000	65.692	392	1
1527782787.875897000	65.6921	261	1
1527782787.893266000	65.7094	87	0
1527782788.029592000	65.8457	257	0
1527782788.030970000	65.8471	148	0
1527782788.032216000	65.8484	104	1
1527782788.033931000	65.8501	92	0
1527782788.035339000	65.8515	323	0
1527782788.036127000	65.8523	101	1
1527782788.282521000	66.0987	582	1
1527782788.282583000	66.0987	261	1
1527782788.300193000	66.1163	87	0
1527782788.643608000	66.4598	299	0
1527782788.644985000	66.4611	148	0
1527782788.646269000	66.4624	104	1
1527782788.648047000	66.4642	92	0
1527782788.649398000	66.4656	133	0
1527782788.651161000	66.4673	101	1
1527782788.849608000	66.6658	786	1
1527782788.849699000	66.6659	261	1
1527782788.877678000	66.6938	87	0
1527782788.988525000	66.8047	335	0
1527782788.989941000	66.8061	148	0
1527782788.991268000	66.8074	104	1
1527782788.991923000	66.8081	92	0
1527782788.993266000	66.8094	179	0
1527782788.994179000	66.8103	101	1
1527782789.320875000	67.137	390	1
1527782789.320946000	67.1371	262	1
1527782789.338986000	67.1551	87	0
1527782789.467925000	67.2841	233	0
1527782789.469255000	67.2854	148	0
1527782789.471289000	67.2874	104	1
1527782789.471841000	67.288	92	0
1527782789.473237000	67.2894	86	0
1527782789.474215000	67.2904	101	1
1527782789.700658000	67.5168	388	1
1527782789.700748000	67.5169	261	1
1527782789.718214000	67.5344	87	0
1527782789.844074000	67.6602	260	0
1527782789.845406000	67.6616	148	0
1527782789.846846000	67.663	92	0
1527782789.847242000	67.6634	107	1
1527782789.848272000	67.6644	287	0
1527782789.851255000	67.6674	98	1
1527782790.111060000	67.9272	387	1
1527782790.111155000	67.9273	259	1
1527782790.127526000	67.9437	87	0
1527782790.244767000	68.0609	303	0
1527782790.246139000	68.0623	148	0
1527782790.247255000	68.0634	104	1
1527782790.247963000	68.0641	92	0
1527782790.249359000	68.0655	187	0
1527782790.250284000	68.0664	101	1
1527782790.534703000	68.3509	391	1
1527782790.534790000	68.3509	269	1
1527782790.553430000	68.3696	87	0
1527782790.662725000	68.4789	235	0
1527782790.664110000	68.4803	148	0
1527782790.665365000	68.4815	104	1
1527782790.665462000	68.4816	92	0
1527782790.666978000	68.4831	109	0
1527782790.668284000	68.4844	101	1
1527782790.821675000	68.6378	389	1
1527782790.821737000	68.6379	262	1
1527782790.839080000	68.6552	87	0
1527782791.175721000	68.9919	259	0
1527782791.177176000	68.9933	148	0
1527782791.178389000	68.9945	104	1
1527782791.179833000	68.996	92	0
1527782791.182373000	68.9985	98	1
1527782791.183414000	68.9996	132	0
1527782791.186385000	69.0025	98	1
1527782791.303657000	69.1198	392	1
1527782791.303717000	69.1199	258	1
1527782791.334933000	69.1511	87	0
1527782791.627373000	69.4435	265	0
1527782791.628761000	69.4449	148	0
1527782791.630421000	69.4466	104	1
1527782791.631915000	69.4481	92	0
1527782791.633316000	69.4495	162	0
1527782791.634371000	69.4505	101	1
1527782791.782865000	69.599	387	1
1527782791.782957000	69.5991	258	1
1527782791.800004000	69.6162	87	0
1527782791.926435000	69.7426	257	0
1527782791.927878000	69.744	148	0
1527782791.929340000	69.7455	104	1
1527782791.933692000	69.7498	92	0
1527782791.935091000	69.7512	263	0
1527782791.936351000	69.7525	101	1
1527782792.056664000	69.8728	391	1
1527782792.056754000	69.8729	263	1
1527782792.075183000	69.8913	87	0
1527782792.188211000	70.0044	235	0
1527782792.189609000	70.0058	148	0
1527782792.191507000	70.0077	104	1
1527782792.193835000	70.01	92	0
1527782792.195206000	70.0114	279	0
1527782792.196367000	70.0125	101	1
1527782792.242629000	70.0588	991	1
1527782792.242716000	70.0589	265	1
1527782792.260131000	70.0763	87	0
1527782792.607439000	70.4236	282	0
1527782792.608951000	70.4251	148	0
1527782792.610434000	70.4266	104	1
1527782792.610729000	70.4269	92	0
1527782792.612132000	70.4283	186	0
1527782792.613391000	70.4295	101	1
1527782792.854604000	70.6708	394	1
1527782792.854671000	70.6708	262	1
1527782792.872397000	70.6886	87	0
1527782792.980564000	70.7967	257	0
1527782792.981930000	70.7981	148	0
1527782792.983413000	70.7996	104	1
1527782792.983728000	70.7999	92	0
1527782792.985109000	70.8013	123	0
1527782792.986402000	70.8026	101	1
1527782793.133651000	70.9498	587	1
1527782793.133733000	70.9499	261	1
1527782793.152982000	70.9691	87	0
1527782793.296571000	71.1127	235	0
1527782793.298046000	71.1142	148	0
1527782793.299458000	71.1156	104	1
1527782793.300396000	71.1166	92	0
1527782793.301806000	71.118	173	0
1527782793.303470000	71.1196	101	1
1527782793.553597000	71.3698	787	1
1527782793.553692000	71.3698	258	1
1527782793.572140000	71.3883	87	0
1527782793.702709000	71.5189	232	0
1527782793.704097000	71.5203	148	0
1527782793.705484000	71.5216	104	1
1527782793.707258000	71.5234	92	0
1527782793.708665000	71.5248	264	0
1527782793.710471000	71.5266	101	1
1527782794.305986000	72.1221	369	1
1527782794.306095000	72.1223	1412	1
1527782794.306133000	72.1223	1412	1
1527782794.306167000	72.1223	1412	1
1527782794.306204000	72.1224	1412	1
1527782794.306240000	72.1224	1412	1
1527782794.306273000	72.1224	1412	1
1527782794.306309000	72.1225	1412	1
1527782794.306331000	72.1225	1412	1
1527782794.306378000	72.1225	1412	1
1527782794.306415000	72.1226	1412	1
1527782794.306451000	72.1226	1412	1
1527782794.306484000	72.1226	1412	1
1527782794.306519000	72.1227	1412	1
1527782794.315772000	72.1319	135	1
1527782794.323573000	72.1397	87	0
1527782794.327172000	72.1433	87	0
1527782794.332725000	72.1489	87	0
1527782794.483712000	72.2999	455	0
1527782794.489383000	72.3055	107	1
1527782794.490323000	72.3065	80	0
1527782794.505047000	72.3212	98	1
1527782800.938201000	78.7544	388	1
1527782800.938268000	78.7544	261	1
1527782800.954992000	78.7711	87	0
1527782801.085808000	78.902	354	0
1527782801.086845000	78.903	101	1
1527782801.087349000	78.9035	148	0
1527782801.088447000	78.9046	98	1
1527782801.088665000	78.9048	92	0
1527782801.089445000	78.9056	98	1
1527782801.090063000	78.9062	151	0
1527782801.090566000	78.9067	98	1
1527782801.185981000	79.0021	390	1
1527782801.186042000	79.0022	259	1
1527782801.213682000	79.0298	87	0
1527782801.323845000	79.14	235	0
1527782801.324841000	79.141	101	1
1527782801.325251000	79.1414	148	0
1527782801.325627000	79.1418	98	1
1527782801.326693000	79.1428	92	0
1527782801.327495000	79.1437	98	1
1527782801.328094000	79.1442	113	0
1527782801.328569000	79.1447	98	1
1527782801.397247000	79.2134	393	1
1527782801.397308000	79.2135	264	1
1527782801.414923000	79.2311	87	0
1527782801.550965000	79.3671	239	0
1527782801.551860000	79.368	101	1
1527782801.552368000	79.3685	148	0
1527782801.553468000	79.3696	98	1
1527782801.553757000	79.3699	92	0
1527782801.554464000	79.3706	98	1
1527782801.555158000	79.3713	241	0
1527782801.555593000	79.3717	98	1
1527782801.620972000	79.4371	393	1
1527782801.621046000	79.4372	266	1
1527782801.637880000	79.454	87	0
1527782801.980266000	79.7964	327	0
1527782801.981571000	79.7977	148	0
1527782801.981656000	79.7978	101	1
1527782801.982570000	79.7987	98	1
1527782801.983051000	79.7992	92	0
1527782801.983567000	79.7997	98	1
1527782801.984399000	79.8006	103	0
1527782801.985505000	79.8017	98	1
1527782802.276290000	80.0924	388	1
1527782802.276382000	80.0925	266	1
1527782802.294570000	80.1107	87	0
1527782802.402607000	80.2188	235	0
1527782802.403628000	80.2198	101	1
1527782802.404005000	80.2202	148	0
1527782802.404517000	80.2207	98	1
1527782802.405389000	80.2215	92	0
1527782802.406592000	80.2227	98	1
1527782802.406849000	80.223	116	0
1527782802.407525000	80.2237	98	1
1527782802.707943000	80.5241	393	1
1527782802.708031000	80.5242	271	1
1527782802.725318000	80.5415	87	0
1527782802.859435000	80.6756	259	0
1527782802.860558000	80.6767	101	1
1527782802.860895000	80.6771	148	0
1527782802.861561000	80.6777	98	1
1527782802.864317000	80.6805	92	0
1527782802.864558000	80.6807	98	1
1527782802.865746000	80.6819	340	0
1527782802.866555000	80.6827	98	1
1527782803.169160000	80.9853	986	1
1527782803.169235000	80.9854	266	1
1527782803.187756000	81.0039	87	0
1527782803.577618000	81.3938	265	0
1527782803.578611000	81.3948	101	1
1527782803.579031000	81.3952	148	0
1527782803.579590000	81.3957	98	1
1527782803.580399000	81.3966	92	0
1527782803.581659000	81.3978	98	1
1527782803.581759000	81.3979	147	0
1527782803.582597000	81.3988	98	1
1527782803.777825000	81.594	392	1
1527782803.777890000	81.594	270	1
1527782803.796096000	81.6123	87	0
1527782803.909837000	81.726	255	0
1527782803.910787000	81.7269	101	1
1527782803.911259000	81.7274	148	0
1527782803.911615000	81.7278	98	1
1527782803.912669000	81.7288	92	0
1527782803.913679000	81.7298	98	1
1527782803.914051000	81.7302	330	0
1527782803.914610000	81.7308	98	1
1527782804.263092000	82.0792	563	1
1527782804.263190000	82.0793	1412	1
1527782804.263228000	82.0794	1412	1
1527782804.263279000	82.0794	1412	1
1527782804.263315000	82.0795	1368	1
1527782804.281678000	82.0978	87	0
1527782804.381001000	82.1972	372	0
1527782804.381812000	82.198	101	1
1527782804.386428000	82.2026	80	0
1527782804.386966000	82.2031	98	1
1527782811.307936000	89.1241	790	1
1527782811.308027000	89.1242	260	1
1527782811.326646000	89.1428	87	0
1527782811.681099000	89.4973	306	0
1527782811.682147000	89.4983	101	1
1527782811.682451000	89.4986	148	0
1527782811.682850000	89.499	98	1
1527782811.683830000	89.5	92	0
1527782811.684858000	89.501	98	1
1527782811.685211000	89.5014	108	0
1527782811.685823000	89.502	98	1
1527782811.744735000	89.5609	389	1
1527782811.744815000	89.561	266	1
1527782811.766867000	89.583	87	0
1527782811.891858000	89.708	259	0
1527782811.892875000	89.709	101	1
1527782811.893603000	89.7098	148	0
1527782811.893832000	89.71	98	1
1527782811.895536000	89.7117	92	0
1527782811.895840000	89.712	98	1
1527782811.897015000	89.7132	103	0
1527782811.897853000	89.714	98	1
1527782811.976160000	89.7923	392	1
1527782811.976256000	89.7924	262	1
1527782811.995217000	89.8114	87	0
1527782812.133916000	89.9501	233	0
1527782812.134916000	89.9511	101	1
1527782812.135389000	89.9515	148	0
1527782812.135861000	89.952	98	1
1527782812.139265000	89.9554	92	0
1527782812.139939000	89.9561	98	1
1527782812.140697000	89.9569	288	0
1527782812.141874000	89.958	98	1
1527782812.387460000	90.2036	391	1
1527782812.387548000	90.2037	269	1
1527782812.404608000	90.2208	87	0
1527782812.519841000	90.336	277	0
1527782812.520903000	90.3371	101	1
1527782812.521245000	90.3374	148	0
1527782812.521882000	90.338	98	1
1527782812.523648000	90.3398	92	0
1527782812.523884000	90.34	98	1
1527782812.525063000	90.3412	119	0
1527782812.525872000	90.342	98	1
1527782812.816248000	90.6324	393	1
1527782812.816333000	90.6325	264	1
1527782812.833241000	90.6494	87	0
1527782812.960916000	90.7771	358	0
1527782812.961917000	90.7781	101	1
1527782812.962324000	90.7785	148	0
1527782812.962989000	90.7791	98	1
1527782812.964946000	90.7811	92	0
1527782812.966005000	90.7822	98	1
1527782812.966279000	90.7824	188	0
1527782812.966924000	90.7831	98	1
1527782813.286324000	91.1025	389	1
1527782813.286412000	91.1026	260	1
1527782813.303147000	91.1193	87	0
1527782813.419564000	91.2357	233	0
1527782813.420622000	91.2368	101	1
1527782813.420987000	91.2371	148	0
1527782813.422021000	91.2382	98	1
1527782813.423303000	91.2395	92	0
1527782813.424010000	91.2402	98	1
1527782813.424712000	91.2409	276	0
1527782813.425196000	91.2414	98	1
1527782813.606367000	91.4225	391	1
1527782813.606452000	91.4226	259	1
1527782813.624577000	91.4407	87	0
1527782813.996019000	91.8122	259	0
1527782813.997007000	91.8132	101	1
1527782813.997460000	91.8136	148	0
1527782813.997956000	91.8141	98	1
1527782814.007384000	91.8235	92	0
1527782814.007975000	91.8241	98	1
1527782814.008806000	91.825	315	0
1527782814.009315000	91.8255	98	1
1527782814.019145000	91.8353	391	1
1527782814.019221000	91.8354	263	1
1527782814.037124000	91.8533	87	0
1527782814.167495000	91.9837	303	0
1527782814.168530000	91.9847	101	1
1527782814.168912000	91.9851	148	0
1527782814.170063000	91.9862	98	1
1527782814.170881000	91.987	92	0
1527782814.172049000	91.9882	98	1
1527782814.172281000	91.9884	212	0
1527782814.172985000	91.9891	98	1
1527782814.270097000	92.0863	987	1
1527782814.270137000	92.0863	259	1
1527782814.288340000	92.1045	87	0
1527782814.410654000	92.2268	233	0
1527782814.412025000	92.2282	148	0
1527782814.412077000	92.2282	101	1
1527782814.412977000	92.2291	98	1
1527782814.413431000	92.2296	92	0
1527782814.413977000	92.2301	98	1
1527782814.414829000	92.231	175	0
1527782814.415230000	92.2314	98	1
1527782814.731616000	92.5478	388	1
1527782814.731712000	92.5479	262	1
1527782814.751247000	92.5674	87	0
1527782814.875600000	92.6918	256	0
1527782814.876613000	92.6928	101	1
1527782814.877069000	92.6932	148	0
1527782814.878109000	92.6943	98	1
1527782814.879220000	92.6954	92	0
1527782814.880094000	92.6962	98	1
1527782814.880625000	92.6968	284	0
1527782814.881116000	92.6973	98	1
1527782815.157615000	92.9738	587	1
1527782815.157673000	92.9738	271	1
1527782815.176439000	92.9926	87	0
1527782815.299407000	93.1156	267	0
1527782815.300366000	93.1165	101	1
1527782815.300897000	93.1171	148	0
1527782815.302128000	93.1183	98	1
1527782815.303233000	93.1194	92	0
1527782815.304118000	93.1203	98	1
1527782815.304635000	93.1208	179	0
1527782815.305115000	93.1213	98	1
1527782815.610733000	93.4269	791	1
1527782815.610812000	93.427	266	1
1527782815.628404000	93.4446	87	0
1527782815.981698000	93.7979	256	0
1527782815.982635000	93.7988	101	1
1527782815.983139000	93.7993	148	0
1527782815.984096000	93.8003	98	1
1527782815.984926000	93.8011	92	0
1527782815.985085000	93.8012	98	1
1527782815.986390000	93.8025	143	0
1527782815.987073000	93.8032	98	1
1527782816.050329000	93.8665	392	1
1527782816.050415000	93.8666	261	1
1527782816.067863000	93.884	87	0
1527782816.193110000	94.0093	232	0
1527782816.194178000	94.0103	101	1
1527782816.194486000	94.0106	148	0
1527782816.195169000	94.0113	98	1
1527782816.195905000	94.0121	92	0
1527782816.196167000	94.0123	98	1
1527782816.197360000	94.0135	89	0
1527782816.198117000	94.0143	98	1
1527782816.331399000	94.1476	387	1
1527782816.331490000	94.1476	259	1
1527782816.348416000	94.1646	87	0
1527782816.494828000	94.311	233	0
1527782816.496192000	94.3123	148	0
1527782816.496212000	94.3124	101	1
1527782816.497185000	94.3133	98	1
1527782816.498360000	94.3145	92	0
1527782816.499202000	94.3154	98	1
1527782816.499767000	94.3159	119	0
1527782816.500286000	94.3164	98	1
1527782816.747150000	94.5633	388	1
1527782816.747230000	94.5634	266	1
1527782816.764247000	94.5804	87	0
1527782816.882615000	94.6988	255	0
1527782816.883512000	94.6997	101	1
1527782816.884047000	94.7002	148	0
1527782816.885124000	94.7013	98	1
1527782816.885781000	94.7019	92	0
1527782816.886135000	94.7023	98	1
1527782816.887308000	94.7035	263	0
1527782816.888140000	94.7043	98	1
1527782817.083717000	94.8999	387	1
1527782817.083791000	94.8999	263	1
1527782817.100725000	94.9169	87	0
1527782817.215570000	95.0317	281	0
1527782817.216776000	95.0329	101	1
1527782817.217031000	95.0332	148	0
1527782817.218247000	95.0344	98	1
1527782817.219312000	95.0355	92	0
1527782817.220232000	95.0364	98	1
1527782817.220714000	95.0369	200	0
1527782817.221226000	95.0374	98	1
1527782817.544526000	95.3607	393	1
1527782817.544611000	95.3608	264	1
1527782817.562182000	95.3783	87	0
1527782817.671735000	95.4879	232	0
1527782817.672744000	95.4889	101	1
1527782817.673138000	95.4893	148	0
1527782817.674256000	95.4904	98	1
1527782817.675447000	95.4916	92	0
1527782817.676255000	95.4924	98	1
1527782817.676894000	95.493	334	0
1527782817.677381000	95.4935	98	1
1527782817.977066000	95.7932	387	1
1527782817.977158000	95.7933	266	1
1527782817.994699000	95.8109	87	0
1527782818.130380000	95.9465	256	0
1527782818.131363000	95.9475	101	1
1527782818.131800000	95.948	148	0
1527782818.132329000	95.9485	98	1
1527782818.135314000	95.9515	92	0
1527782818.136280000	95.9524	98	1
1527782818.136827000	95.953	140	0
1527782818.137302000	95.9535	98	1
1527782818.413337000	96.2295	390	1
1527782818.413424000	96.2296	258	1
1527782818.431275000	96.2474	87	0
1527782818.551843000	96.368	277	0
1527782818.552818000	96.369	101	1
1527782818.553239000	96.3694	148	0
1527782818.554225000	96.3704	98	1
1527782818.555972000	96.3721	92	0
1527782818.557248000	96.3734	98	1
1527782818.557459000	96.3736	287	0
1527782818.558218000	96.3744	98	1
1527782818.647569000	96.4637	392	1
1527782818.647630000	96.4638	262	1
1527782818.676321000	96.4925	87	0
1527782819.005249000	96.8214	354	0
1527782819.006539000	96.8227	101	1
1527782819.006695000	96.8229	148	0
1527782819.007242000	96.8234	98	1
1527782819.008606000	96.8248	92	0
1527782819.009263000	96.8254	98	1
1527782819.010011000	96.8262	173	0
1527782819.011247000	96.8274	98	1
1527782819.094809000	96.911	985	1
1527782819.094888000	96.911	271	1
1527782819.113368000	96.9295	87	0
1527782819.245997000	97.0622	233	0
1527782819.247273000	97.0634	101	1
1527782819.247480000	97.0636	148	0
1527782819.248271000	97.0644	98	1
1527782819.248919000	97.0651	92	0
1527782819.249269000	97.0654	98	1
1527782819.250322000	97.0665	277	0
1527782819.251280000	97.0674	98	1
1527782819.357826000	97.174	387	1
1527782819.357888000	97.174	262	1
1527782819.375884000	97.192	87	0
1527782819.486820000	97.303	239	0
1527782819.487834000	97.304	101	1
1527782819.488223000	97.3044	148	0
1527782819.489286000	97.3054	98	1
1527782819.490042000	97.3062	92	0
1527782819.490269000	97.3064	98	1
1527782819.491450000	97.3076	292	0
1527782819.492309000	97.3085	98	1
1527782819.597804000	97.414	584	1
1527782819.597866000	97.414	264	1
1527782819.617757000	97.4339	87	0
1527782819.624351000	97.4405	87	0
1527782819.702783000	97.5189	718	1
1527782819.702882000	97.519	1412	1
1527782819.702921000	97.5191	1412	1
1527782819.702955000	97.5191	1412	1
1527782819.702990000	97.5191	1057	1
1527782819.723364000	97.5395	87	0
1527782819.752448000	97.5686	303	0
1527782819.753329000	97.5695	101	1
1527782819.753920000	97.5701	148	0
1527782819.754278000	97.5704	98	1
1527782819.755492000	97.5716	92	0
1527782819.756370000	97.5725	98	1
1527782819.756986000	97.5731	252	0
1527782819.757437000	97.5736	98	1
1527782819.823242000	97.6394	425	0
1527782819.824315000	97.6405	98	1
1527782819.826884000	97.643	80	0
1527782819.827506000	97.6437	98	1
1527782820.077716000	97.8939	393	1
1527782820.077778000	97.8939	266	1
1527782820.111625000	97.9278	87	0
1527782820.254052000	98.0702	264	0
1527782820.255434000	98.0716	101	1
1527782820.255473000	98.0716	148	0
1527782820.256400000	98.0726	98	1
1527782820.265466000	98.0816	92	0
1527782820.266400000	98.0826	98	1
1527782820.266923000	98.0831	85	0
1527782820.267362000	98.0835	98	1
1527782820.498715000	98.3149	391	1
1527782820.498786000	98.3149	265	1
1527782820.517903000	98.3341	87	0
1527782820.646663000	98.4628	233	0
1527782820.647640000	98.4638	101	1
1527782820.648056000	98.4642	148	0
1527782820.648395000	98.4646	98	1
1527782820.649411000	98.4656	92	0
1527782820.650423000	98.4666	98	1
1527782820.650840000	98.467	203	0
1527782820.651366000	98.4675	98	1
1527782820.943720000	98.7599	392	1
1527782820.943787000	98.7599	260	1
1527782820.963199000	98.7794	87	0
1527782821.080109000	98.8963	258	0
1527782821.081422000	98.8976	101	1
1527782821.081435000	98.8976	148	0
1527782821.082437000	98.8986	98	1
1527782821.083777000	98.8999	92	0
1527782821.084387000	98.9005	98	1
1527782821.085168000	98.9013	175	0
1527782821.085653000	98.9018	98	1
1527782821.193679000	99.0098	388	1
1527782821.193770000	99.0099	262	1
1527782821.210777000	99.0269	87	0
1527782821.339599000	99.1558	233	0
1527782821.340578000	99.1567	101	1
1527782821.341002000	99.1572	148	0
1527782821.341371000	99.1575	98	1
1527782821.344658000	99.1608	92	0
1527782821.345428000	99.1616	98	1
1527782821.346131000	99.1623	143	0
1527782821.346644000	99.1628	98	1
1527782821.434221000	99.2504	387	1
1527782821.434291000	99.2504	262	1
1527782821.451144000	99.2673	87	0
1527782821.579216000	99.3954	233	0
1527782821.580431000	99.3966	101	1
1527782821.580621000	99.3968	148	0
1527782821.581425000	99.3976	98	1
1527782821.589830000	99.406	92	0
1527782821.590424000	99.4066	98	1
1527782821.591250000	99.4074	105	0
1527782821.592408000	99.4086	98	1
1527782821.892976000	99.7091	388	1
1527782821.893061000	99.7092	265	1
1527782821.914883000	99.731	87	0
1527782822.063214000	99.8794	304	0
1527782822.064452000	99.8806	101	1
1527782822.064614000	99.8808	148	0
1527782822.065450000	99.8816	98	1
1527782822.073154000	99.8893	92	0
1527782822.073449000	99.8896	98	1
1527782822.074559000	99.8907	184	0
1527782822.075437000	99.8916	98	1
1527782822.182744000	99.9989	388	1
1527782822.182818000	99.999	260	1
1527782822.202101000	100.018	87	0
1527782822.318415000	100.135	233	0
1527782822.319487000	100.136	101	1
1527782822.319825000	100.136	148	0
1527782822.320453000	100.137	98	1
1527782822.322401000	100.139	92	0
1527782822.323462000	100.14	98	1
1527782822.323810000	100.14	212	0
1527782822.324451000	100.141	98	1
1527782822.445944000	100.262	387	1
1527782822.446040000	100.262	262	1
1527782822.463014000	100.279	87	0
1527782822.579417000	100.396	236	0
1527782822.580472000	100.397	101	1
1527782822.580849000	100.397	148	0
1527782822.581487000	100.398	98	1
1527782822.582493000	100.399	92	0
1527782822.583482000	100.4	98	1
1527782822.583965000	100.4	315	0
1527782822.584458000	100.401	98	1
1527782822.674834000	100.491	390	1
1527782822.674911000	100.491	260	1
1527782822.694036000	100.51	87	0
1527782822.811033000	100.627	298	0
1527782822.812290000	100.628	101	1
1527782822.812440000	100.629	148	0
1527782822.813604000	100.63	98	1
1527782822.814395000	100.631	92	0
1527782822.815472000	100.632	98	1
1527782822.815860000	100.632	234	0
1527782822.816503000	100.633	98	1
1527782822.994807000	100.811	985	1
1527782822.994898000	100.811	265	1
1527782823.013427000	100.83	87	0
1527782823.205069000	101.021	330	0
1527782823.206071000	101.022	101	1
1527782823.206431000	101.023	148	0
1527782823.207535000	101.024	98	1
1527782823.209214000	101.025	92	0
1527782823.209495000	101.026	98	1
1527782823.210639000	101.027	142	0
1527782823.211498000	101.028	98	1
1527782823.282048000	101.098	391	1
1527782823.282139000	101.098	262	1
1527782823.298696000	101.115	87	0
1527782823.408498000	101.225	233	0
1527782823.409524000	101.226	101	1
1527782823.409950000	101.226	148	0
1527782823.410530000	101.227	98	1
1527782823.412252000	101.228	92	0
1527782823.412495000	101.229	98	1
1527782823.413679000	101.23	263	0
1527782823.414517000	101.231	98	1
1527782823.656214000	101.472	586	1
1527782823.656304000	101.472	261	1
1527782823.673226000	101.489	87	0
1527782823.787596000	101.604	259	0
1527782823.788626000	101.605	101	1
1527782823.789050000	101.605	148	0
1527782823.789528000	101.606	98	1
1527782823.794065000	101.61	92	0
1527782823.794622000	101.611	98	1
1527782823.795425000	101.612	86	0
1527782823.796550000	101.613	98	1
1527782823.946083000	101.762	786	1
1527782823.946146000	101.762	261	1
1527782823.973781000	101.79	100	0
1527782823.974620000	101.791	98	1
1527782823.976339000	101.792	87	0
[truncated: 249 more rows]
