# Supplementary material for: Method for multi-task learning fusion network traffic classification to address small sample labels
Source: Sci Rep. 2024 Jan 30;14:2518. doi: 10.1038/s41598-024-51933-8 (PMC10827795; doi:10.1038/s41598-024-51933-8)
Supplement: Supplementary file 2 — Supplementary Information 2. [file 41598_2024_51933_MOESM2_ESM.zip › QUIC Dataset/QUIC Dataset/pretraining/Google Doc/GoogleDoc-1036.txt]

1528147232.757572000	0	410	1
1528147232.894226000	0.136654	410	1
1528147232.930284000	0.172712	87	0
1528147233.076596000	0.319024	87	0
1528147233.140798000	0.383226	322	0
1528147233.142402000	0.38483	1412	0
1528147233.144029000	0.386457	1412	0
1528147233.144290000	0.386718	110	1
1528147233.145592000	0.38802	1412	0
1528147233.147126000	0.389554	180	0
1528147233.148831000	0.391259	1412	0
1528147233.149234000	0.391662	104	1
1528147233.150404000	0.392832	1412	0
1528147233.151996000	0.394424	1412	0
1528147233.153501000	0.395929	188	0
1528147233.154224000	0.396652	104	1
1528147233.155094000	0.397522	1412	0
1528147233.156714000	0.399142	1412	0
1528147233.158251000	0.400679	1342	0
1528147233.159236000	0.401664	104	1
1528147233.159934000	0.402362	1412	0
1528147233.161461000	0.403889	1412	0
1528147233.163035000	0.405463	1412	0
1528147233.163266000	0.405694	104	1
1528147233.164586000	0.407014	188	0
1528147233.166213000	0.408641	1195	0
1528147233.167817000	0.410245	1412	0
1528147233.168235000	0.410663	104	1
1528147233.169403000	0.411831	1412	0
1528147233.171029000	0.413457	1412	0
1528147233.172568000	0.414996	188	0
1528147233.173232000	0.41566	104	1
1528147233.174175000	0.416603	1229	0
1528147233.175723000	0.418151	1412	0
1528147233.177267000	0.419695	249	0
1528147233.178237000	0.420665	104	1
1528147233.179028000	0.421456	1412	0
1528147233.180592000	0.42302	802	0
1528147233.182165000	0.424593	1412	0
1528147233.183163000	0.425591	104	1
1528147233.183706000	0.426134	964	0
1528147233.185290000	0.427718	1412	0
1528147233.186880000	0.429308	1412	0
1528147233.187171000	0.429599	104	1
1528147233.188502000	0.43093	1412	0
1528147233.190055000	0.432483	188	0
1528147233.191678000	0.434106	1412	0
1528147233.192170000	0.434598	104	1
1528147233.193189000	0.435617	150	0
1528147233.194812000	0.43724	1412	0
1528147233.196411000	0.438839	1412	0
1528147233.197176000	0.439604	104	1
1528147233.197941000	0.440369	1412	0
1528147233.199560000	0.441988	188	0
1528147233.201168000	0.443596	1412	0
1528147233.201202000	0.44363	101	1
1528147233.202710000	0.445138	154	0
1528147233.204310000	0.446738	1412	0
1528147233.205176000	0.447604	104	1
1528147233.205901000	0.448329	1412	0
1528147233.207508000	0.449936	1412	0
1528147233.209098000	0.451526	921	0
1528147233.209272000	0.4517	104	1
1528147233.210686000	0.453114	1412	0
1528147233.212259000	0.454687	1412	0
1528147233.213873000	0.456301	1412	0
1528147233.214179000	0.456607	104	1
1528147233.215395000	0.457823	188	0
1528147233.216988000	0.459416	952	0
1528147233.219177000	0.461605	101	1
1528147233.255039000	0.497467	322	0
1528147233.261753000	0.504181	98	1
1528147233.331586000	0.574014	1412	0
1528147233.335204000	0.577632	98	1
1528147233.821789000	1.06422	372	1
1528147233.821879000	1.06431	1412	1
1528147233.821915000	1.06434	826	1
1528147233.826889000	1.06932	218	1
1528147233.836634000	1.07906	90	0
1528147233.855496000	1.09792	90	0
1528147233.936217000	1.17865	397	0
1528147233.938102000	1.18053	80	0
1528147233.940233000	1.18266	107	1
1528147233.955422000	1.19785	273	0
1528147233.956998000	1.19943	1412	0
1528147233.958602000	1.20103	1412	0
1528147233.959229000	1.20166	104	1
1528147233.960196000	1.20262	1412	0
1528147233.961733000	1.20416	180	0
1528147233.963337000	1.20577	1412	0
1528147233.964223000	1.20665	104	1
1528147233.964914000	1.20734	1412	0
1528147233.966450000	1.20888	1071	0
1528147233.968006000	1.21043	92	0
1528147233.968223000	1.21065	104	1
1528147233.969656000	1.21208	233	0
1528147234.019599000	1.26203	98	1
1528147234.122533000	1.36496	214	1
1528147234.142391000	1.38482	87	0
1528147234.247002000	1.48943	502	0
1528147234.248626000	1.49105	1117	0
1528147234.250162000	1.49259	92	0
1528147234.251734000	1.49416	149	0
1528147234.449501000	1.69193	502	0
1528147234.458624000	1.70105	101	1
1528147234.465785000	1.70821	107	1
1528147234.986551000	2.22898	863	1
1528147234.987561000	2.22999	455	1
1528147235.005353000	2.24778	87	0
1528147235.045204000	2.28763	248	1
1528147235.045287000	2.28771	144	1
1528147235.065726000	2.30815	87	0
1528147235.120553000	2.36298	1412	0
1528147235.122151000	2.36458	1412	0
1528147235.123798000	2.36623	1412	0
1528147235.125343000	2.36777	474	0
1528147235.126891000	2.36932	92	0
1528147235.128531000	2.37096	333	0
1528147235.157910000	2.40034	119	1
1528147235.206918000	2.44935	155	1
1528147235.206972000	2.4494	190	1
1528147235.224830000	2.46726	87	0
1528147235.303911000	2.54634	485	0
1528147235.310354000	2.55278	101	1
1528147235.336059000	2.57849	689	0
1528147235.337599000	2.58003	92	0
1528147235.339232000	2.58166	126	0
1528147235.340294000	2.58272	104	1
1528147235.382408000	2.62484	1329	0
1528147235.383964000	2.62639	320	0
1528147235.386333000	2.62876	101	1
1528147236.006266000	3.24869	407	1
1528147236.039981000	3.28241	87	0
1528147236.195031000	3.43746	1412	1
1528147236.195085000	3.43751	1412	1
1528147236.195106000	3.43753	287	1
1528147236.195169000	3.4376	843	1
1528147236.213587000	3.45602	1412	1
1528147236.213664000	3.45609	214	1
1528147236.232390000	3.47482	87	0
1528147236.243361000	3.48579	87	0
1528147236.245383000	3.48781	525	0
1528147236.247409000	3.48984	273	0
1528147236.252694000	3.49512	107	1
1528147236.256373000	3.4988	98	1
1528147236.394558000	3.63699	360	0
1528147236.396177000	3.63861	1412	0
1528147236.397758000	3.64019	995	0
1528147236.398486000	3.64091	104	1
1528147236.418392000	3.66082	92	0
1528147236.418395000	3.66082	248	0
1528147236.422418000	3.66485	101	1
1528147236.773330000	4.01576	359	0
1528147236.774930000	4.01736	1412	0
1528147236.776512000	4.01894	1412	0
1528147236.778098000	4.02053	1412	0
1528147236.779383000	4.02181	107	1
1528147236.779746000	4.02217	188	0
1528147236.781346000	4.02377	439	0
1528147236.783375000	4.0258	101	1
1528147236.855404000	4.09783	349	0
1528147236.859376000	4.1018	98	1
1528147236.983213000	4.22564	528	1
1528147236.983318000	4.22575	1412	1
1528147236.983357000	4.22579	1412	1
1528147236.983390000	4.22582	1412	1
1528147236.983426000	4.22585	1412	1
1528147236.983449000	4.22588	1412	1
1528147236.983510000	4.22594	1412	1
1528147236.983540000	4.22597	1412	1
1528147236.983563000	4.22599	1412	1
1528147236.983609000	4.22604	1412	1
1528147236.983642000	4.22607	1412	1
1528147236.986392000	4.22882	1412	1
1528147236.988371000	4.2308	1412	1
1528147236.991410000	4.23384	1192	1
1528147237.001228000	4.24366	87	0
1528147237.006525000	4.24895	87	0
1528147237.013495000	4.25592	87	0
1528147237.017891000	4.26032	1343	1
1528147237.036077000	4.27851	87	0
1528147237.137402000	4.37983	375	0
1528147237.140683000	4.38311	80	0
1528147237.194843000	4.43727	101	1
1528147237.200829000	4.44326	98	1
1528147237.230399000	4.47283	1092	0
1528147237.231976000	4.4744	141	0
1528147237.290470000	4.5329	101	1
1528147237.734348000	4.97678	1389	1
1528147237.754773000	4.9972	87	0
1528147237.885644000	5.12807	239	0
1528147237.887184000	5.12961	424	0
1528147237.890273000	5.1327	104	1
1528147238.787376000	6.0298	333	1
1528147238.787476000	6.0299	1412	1
1528147238.787514000	6.02994	917	1
1528147238.787897000	6.03033	224	1
1528147238.787956000	6.03038	1412	1
1528147238.787993000	6.03042	1412	1
1528147238.788021000	6.03045	678	1
1528147238.802461000	6.04489	251	1
1528147238.806298000	6.04873	87	0
1528147238.810901000	6.05333	101	1
1528147238.819949000	6.06238	87	0
1528147238.825828000	6.06826	94	0
1528147238.829517000	6.07194	87	0
1528147238.836209000	6.07864	107	1
1528147238.995312000	6.23774	398	0
1528147238.998971000	6.2414	80	0
1528147239.000060000	6.24249	101	1
1528147239.302956000	6.54538	627	0
1528147239.304480000	6.54691	303	0
1528147239.306096000	6.54852	333	0
1528147239.380923000	6.62335	617	0
1528147239.471255000	6.71368	107	1
1528147239.471520000	6.71395	101	1
1528147239.475314000	6.71774	251	1
1528147239.504209000	6.74664	303	0
1528147239.505791000	6.74822	87	0
1528147239.508167000	6.7506	101	1
1528147239.951525000	7.19395	926	0
1528147239.953103000	7.19553	1412	0
1528147239.954667000	7.1971	1412	0
1528147239.955152000	7.19758	104	1
1528147239.956263000	7.19869	1412	0
1528147239.957791000	7.20022	180	0
1528147239.959459000	7.20189	1412	0
1528147239.960160000	7.20259	104	1
1528147239.961039000	7.20347	1353	0
1528147239.962618000	7.20505	1412	0
1528147239.964213000	7.20664	1412	0
1528147239.965118000	7.20755	104	1
1528147239.965794000	7.20822	1412	0
1528147239.967324000	7.20975	188	0
1528147239.969029000	7.21146	1215	0
1528147239.969304000	7.21173	101	1
1528147239.970617000	7.21305	1412	0
1528147239.972198000	7.21463	1412	0
1528147239.973786000	7.21621	1412	0
1528147239.974932000	7.21736	101	1
1528147239.975317000	7.21775	188	0
1528147239.976924000	7.21935	1412	0
1528147239.978570000	7.221	733	0
1528147239.980129000	7.22256	1412	0
1528147239.980334000	7.22276	110	1
1528147239.981703000	7.22413	1412	0
1528147239.983288000	7.22572	1412	0
1528147239.984127000	7.22656	104	1
1528147239.984832000	7.22726	188	0
1528147239.986419000	7.22885	794	0
1528147239.988080000	7.23051	1412	0
1528147239.989734000	7.23216	1412	0
1528147239.991288000	7.23372	1412	0
1528147239.992842000	7.23527	188	0
1528147239.993496000	7.23592	101	1
1528147239.994431000	7.23686	973	0
1528147239.996024000	7.23845	1412	0
1528147239.997591000	7.24002	1412	0
1528147239.998577000	7.24101	110	1
1528147239.999202000	7.24163	1412	0
1528147240.000738000	7.24317	188	0
1528147240.002119000	7.24455	107	1
1528147240.002333000	7.24476	1412	0
1528147240.003871000	7.2463	191	0
1528147240.005464000	7.24789	1412	0
1528147240.007048000	7.24948	1412	0
1528147240.008664000	7.25109	1412	0
1528147240.010208000	7.25264	188	0
1528147240.011803000	7.25423	1195	0
1528147240.013371000	7.2558	1412	0
1528147240.014948000	7.25738	1412	0
1528147240.017265000	7.25969	98	1
1528147240.021851000	7.26428	1412	0
1528147240.021998000	7.26443	119	1
1528147240.023310000	7.26574	188	0
1528147240.024929000	7.26736	968	0
1528147240.026126000	7.26855	104	1
1528147240.026576000	7.269	1412	0
1528147240.028153000	7.27058	1293	0
1528147240.029762000	7.27219	746	0
1528147240.030111000	7.27254	104	1
1528147240.031357000	7.27379	1412	0
1528147240.032958000	7.27539	1333	0
1528147240.034604000	7.27703	1412	0
1528147240.035116000	7.27754	104	1
1528147240.036179000	7.27861	1412	0
1528147240.037745000	7.28017	322	0
1528147240.039499000	7.28193	92	0
1528147240.040109000	7.28254	104	1
1528147240.041108000	7.28354	332	0
1528147240.048064000	7.29049	98	1
1528147240.057207000	7.29964	926	0
1528147240.063145000	7.30557	98	1
1528147242.159026000	9.40145	307	1
1528147242.159099000	9.40153	144	1
1528147242.198598000	9.44103	90	0
1528147242.256257000	9.49869	1412	0
1528147242.257828000	9.50026	1412	0
1528147242.259446000	9.50187	1412	0
1528147242.261005000	9.50343	545	0
1528147242.262575000	9.505	92	0
1528147242.264161000	9.50659	203	0
1528147242.269900000	9.51233	116	1
1528147243.210115000	10.4525	994	1
1528147243.210202000	10.4526	294	1
1528147243.212213000	10.4546	326	1
1528147243.212280000	10.4547	1412	1
1528147243.212305000	10.4547	1412	1
1528147243.212326000	10.4548	899	1
1528147243.230348000	10.4728	87	0
1528147243.237767000	10.4802	87	0
1528147243.268511000	10.5109	400	1
1528147243.286928000	10.5294	87	0
1528147243.296100000	10.5385	395	0
1528147243.299901000	10.5423	101	1
1528147243.301062000	10.5435	80	0
1528147243.304942000	10.5474	98	1
1528147243.337905000	10.5803	290	0
1528147243.339553000	10.582	1400	0
1528147243.341108000	10.5835	513	0
1528147243.341886000	10.5843	104	1
1528147243.342714000	10.5851	592	0
1528147243.344279000	10.5867	635	0
1528147243.345839000	10.5883	467	0
1528147243.345901000	10.5883	101	1
1528147243.347410000	10.5898	697	0
1528147243.349038000	10.5915	484	0
1528147243.349885000	10.5923	104	1
1528147243.350612000	10.593	835	0
1528147243.352174000	10.5946	649	0
1528147243.353733000	10.5962	519	0
1528147243.353929000	10.5964	104	1
1528147243.355291000	10.5977	439	0
1528147243.356864000	10.5993	701	0
1528147243.358427000	10.6009	616	0
1528147243.358881000	10.6013	104	1
1528147243.360104000	10.6025	558	0
1528147243.361671000	10.6041	654	0
1528147243.363233000	10.6057	583	0
1528147243.363884000	10.6063	104	1
1528147243.364801000	10.6072	689	0
1528147243.366355000	10.6088	275	0
1528147243.367980000	10.6104	103	0
1528147243.368886000	10.6113	104	1
1528147243.369601000	10.612	259	0
1528147243.371165000	10.6136	92	0
1528147243.372793000	10.6152	166	0
1528147243.372960000	10.6154	101	1
1528147243.376917000	10.6193	98	1
1528147243.543159000	10.7856	1412	1
1528147243.543233000	10.7857	1412	1
1528147243.543266000	10.7857	496	1
1528147243.543324000	10.7858	843	1
1528147243.562897000	10.8053	87	0
1528147243.587220000	10.8296	489	0
1528147243.588870000	10.8313	143	0
1528147243.590926000	10.8334	104	1
1528147244.390006000	11.6324	990	1
1528147244.390082000	11.6325	271	1
1528147244.409738000	11.6522	87	0
1528147244.491482000	11.7339	419	1
1528147244.491536000	11.734	94	1
1528147244.509541000	11.752	87	0
1528147244.583092000	11.8255	327	0
1528147244.584646000	11.8271	367	0
1528147244.586975000	11.8294	107	1
1528147244.589118000	11.8315	94	0
1528147244.592988000	11.8354	98	1
1528147245.138008000	12.3804	297	0
1528147245.139623000	12.3821	146	0
1528147245.142009000	12.3844	101	1
1528147245.143143000	12.3856	92	0
1528147245.144718000	12.3871	164	0
1528147245.147024000	12.3895	101	1
1528147245.708617000	12.951	397	1
1528147245.708704000	12.9511	109	1
1528147245.716902000	12.9593	303	1
1528147245.718967000	12.9614	478	1
1528147245.719008000	12.9614	87	1
1528147245.733878000	12.9763	87	0
1528147245.743496000	12.9859	87	0
1528147245.790138000	13.0326	330	0
1528147245.791700000	13.0341	151	0
1528147245.794042000	13.0365	107	1
1528147245.801409000	13.0438	92	0
1528147245.802967000	13.0454	146	0
1528147245.805052000	13.0475	101	1
1528147245.829156000	13.0716	270	0
1528147245.830705000	13.0731	103	0
1528147245.833054000	13.0755	101	1
1528147245.845424000	13.0879	233	0
1528147245.846998000	13.0894	140	0
1528147245.848633000	13.0911	92	0
1528147245.849034000	13.0915	104	1
1528147245.850206000	13.0926	112	0
1528147245.851772000	13.0942	92	0
1528147245.853354000	13.0958	234	0
1528147245.854269000	13.0967	101	1
1528147245.859269000	13.1017	98	1
1528147246.354507000	13.5969	371	1
1528147246.354638000	13.5971	1412	1
1528147246.354663000	13.5971	1412	1
1528147246.354699000	13.5971	1412	1
1528147246.354733000	13.5972	1412	1
1528147246.354776000	13.5972	1412	1
1528147246.354797000	13.5972	1412	1
1528147246.354844000	13.5973	1412	1
1528147246.354878000	13.5973	1412	1
1528147246.354914000	13.5973	1412	1
1528147246.354948000	13.5974	1412	1
1528147246.357081000	13.5995	1412	1
1528147246.360075000	13.6025	1412	1
1528147246.363100000	13.6055	1412	1
1528147246.369484000	13.6119	1412	1
1528147246.369528000	13.612	1412	1
1528147246.372201000	13.6146	1412	1
1528147246.377612000	13.62	1412	1
1528147246.377671000	13.6201	1412	1
1528147246.381109000	13.6235	1412	1
1528147246.417361000	13.6598	87	0
1528147246.418351000	13.6608	1412	1
1528147246.421159000	13.6636	1412	1
1528147246.424112000	13.6665	1412	1
1528147246.427145000	13.6696	1412	1
1528147246.428211000	13.6706	87	0
1528147246.430428000	13.6729	1412	1
1528147246.433100000	13.6755	1412	1
1528147246.435126000	13.6776	1412	1
1528147246.435737000	13.6782	87	0
1528147246.438118000	13.6805	1412	1
1528147246.441152000	13.6836	1412	1
1528147246.441174000	13.6836	87	0
1528147246.442748000	13.6852	87	0
1528147246.444122000	13.6866	1412	1
1528147246.447155000	13.6896	1412	1
1528147246.449132000	13.6916	1412	1
1528147246.452123000	13.6946	1412	1
1528147246.455166000	13.6976	1412	1
1528147246.457130000	13.6996	733	1
1528147246.472258000	13.7147	87	0
1528147246.473792000	13.7162	87	0
1528147246.475390000	13.7178	87	0
1528147246.476940000	13.7194	87	0
1528147246.478689000	13.7211	87	0
1528147246.480269000	13.7227	87	0
1528147246.485118000	13.7275	87	0
1528147246.486691000	13.7291	100	0
1528147246.490103000	13.7325	119	1
1528147246.518798000	13.7612	361	1
1528147246.522968000	13.7654	295	1
1528147246.572184000	13.8146	87	0
1528147246.573749000	13.8162	399	0
1528147246.575362000	13.8178	80	0
1528147246.577099000	13.8195	104	1
1528147246.612221000	13.8546	256	0
1528147246.613800000	13.8562	279	0
1528147246.617138000	13.8596	92	0
1528147246.618767000	13.8612	171	0
1528147246.620336000	13.8628	235	0
1528147246.621898000	13.8643	118	0
1528147246.624354000	13.8668	92	0
1528147246.625914000	13.8683	209	0
1528147246.646485000	13.8889	119	1
1528147246.732410000	13.9748	444	1
1528147246.774848000	14.0173	324	1
1528147246.774924000	14.0174	314	1
1528147246.869237000	14.1117	444	1
1528147246.903658000	14.1461	87	0
1528147246.946440000	14.1889	87	0
1528147247.045941000	14.2884	87	0
1528147247.070007000	14.3124	553	0
1528147247.071584000	14.314	796	0
1528147247.073225000	14.3157	92	0
1528147247.074134000	14.3166	113	1
1528147247.087023000	14.3295	147	0
1528147247.088660000	14.3311	281	0
1528147247.090241000	14.3327	146	0
1528147247.091099000	14.3335	104	1
1528147247.091879000	14.3343	92	0
1528147247.093462000	14.3359	134	0
1528147247.095098000	14.3375	101	1
1528147247.161886000	14.4043	553	0
1528147247.166115000	14.4085	98	1
1528147247.220951000	14.4634	1412	1
1528147247.221005000	14.4634	421	1
1528147247.231761000	14.4742	796	0
1528147247.235122000	14.4776	98	1
1528147247.305275000	14.5477	921	1
1528147247.305345000	14.5478	267	1
1528147247.402971000	14.6454	87	0
1528147247.484071000	14.7265	87	0
1528147247.487413000	14.7298	87	0
1528147247.529201000	14.7716	816	0
1528147247.530771000	14.7732	241	0
1528147247.533153000	14.7756	110	1
1528147247.561641000	14.8041	473	1
1528147247.654844000	14.8973	287	0
1528147247.656418000	14.8988	146	0
1528147247.659155000	14.9016	101	1
1528147247.659252000	14.9017	92	0
1528147247.660842000	14.9033	144	0
1528147247.663151000	14.9056	101	1
1528147247.719346000	14.9618	392	1
1528147247.719420000	14.9618	254	1
1528147247.772261000	15.0147	90	0
1528147247.776154000	15.0186	98	1
1528147247.776178000	15.0186	87	0
1528147247.783790000	15.0262	87	0
1528147247.816356000	15.0588	524	0
1528147247.817862000	15.0603	278	0
1528147247.820234000	15.0627	107	1
1528147247.865345000	15.1078	321	0
1528147247.866896000	15.1093	146	0
1528147247.869240000	15.1117	101	1
1528147247.870082000	15.1125	92	0
1528147247.871581000	15.114	246	0
1528147247.874167000	15.1166	101	1
1528147248.144872000	15.3873	391	1
1528147248.144923000	15.3874	258	1
1528147248.208116000	15.4505	87	0
1528147248.209731000	15.4522	87	0
1528147248.344744000	15.5872	279	0
1528147248.346311000	15.5887	146	0
1528147248.348185000	15.5906	107	1
1528147248.355730000	15.5982	92	0
1528147248.357308000	15.5997	156	0
1528147248.359185000	15.6016	101	1
1528147248.605565000	15.848	392	1
1528147248.605650000	15.8481	256	1
1528147248.697136000	15.9396	87	0
1528147248.698758000	15.9412	87	0
1528147248.803892000	16.0463	232	0
1528147248.805414000	16.0478	146	0
1528147248.807039000	16.0495	92	0
1528147248.808287000	16.0507	110	1
1528147248.808630000	16.0511	162	0
1528147248.812210000	16.0546	98	1
1528147249.096259000	16.3387	391	1
1528147249.096351000	16.3388	428	1
1528147249.170262000	16.4127	87	0
1528147249.308283000	16.5507	255	0
1528147249.309941000	16.5524	146	0
1528147249.311445000	16.5539	92	0
1528147249.312330000	16.5548	107	1
1528147249.313074000	16.5555	323	0
1528147249.317329000	16.5598	98	1
1528147249.424752000	16.6672	389	1
1528147249.424847000	16.6673	308	1
1528147249.483321000	16.7257	87	0
1528147249.577444000	16.8199	259	0
1528147249.579117000	16.8215	146	0
1528147249.580753000	16.8232	92	0
1528147249.581336000	16.8238	107	1
1528147249.582288000	16.8247	228	0
1528147249.586343000	16.8288	98	1
1528147249.894465000	17.1369	389	1
1528147249.894528000	17.137	308	1
1528147249.912068000	17.1545	87	0
1528147250.049324000	17.2918	233	0
1528147250.050915000	17.2933	148	0
1528147250.053359000	17.2958	104	1
1528147250.054598000	17.297	92	0
1528147250.056166000	17.2986	102	0
1528147250.058390000	17.3008	101	1
1528147254.183738000	21.4262	387	1
1528147254.183808000	21.4262	254	1
1528147254.214005000	21.4564	87	0
1528147254.327319000	21.5697	256	0
1528147254.328947000	21.5714	148	0
1528147254.331129000	21.5736	104	1
1528147254.336153000	21.5786	92	0
1528147254.337746000	21.5802	206	0
1528147254.340124000	21.5826	101	1
1528147254.442794000	21.6852	387	1
1528147254.442878000	21.6853	256	1
1528147254.587255000	21.8297	387	1
1528147254.627424000	21.8699	87	0
1528147254.750871000	21.9933	232	0
1528147254.752407000	21.9948	148	0
1528147254.754008000	21.9964	92	0
1528147254.755216000	21.9976	107	1
1528147254.755626000	21.9981	203	0
1528147254.759160000	22.0016	98	1
1528147254.768181000	22.0106	87	0
1528147254.825336000	22.0678	387	1
1528147254.825408000	22.0678	258	1
1528147254.853116000	22.0955	232	0
1528147254.857221000	22.0996	101	1
1528147255.008849000	22.2513	87	0
1528147255.142389000	22.3848	235	0
1528147255.144015000	22.3864	148	0
1528147255.145601000	22.388	92	0
1528147255.146149000	22.3886	107	1
1528147255.147183000	22.3896	330	0
1528147255.153336000	22.3958	98	1
1528147255.203651000	22.4461	1006	1
1528147255.203738000	22.4462	255	1
1528147255.350002000	22.5924	235	0
1528147255.354164000	22.5966	98	1
1528147255.387820000	22.6302	87	0
1528147255.442488000	22.6849	900	1
1528147255.442570000	22.685	1412	1
1528147255.442595000	22.685	1412	1
1528147255.442637000	22.6851	1412	1
1528147255.442689000	22.6851	1288	1
1528147255.507192000	22.7496	302	0
1528147255.508890000	22.7513	148	0
1528147255.511261000	22.7537	104	1
1528147255.511594000	22.754	92	0
1528147255.513192000	22.7556	130	0
1528147255.515254000	22.7577	101	1
1528147255.564790000	22.8072	87	0
1528147255.566356000	22.8088	87	0
1528147255.568031000	22.8105	392	0
1528147255.569717000	22.8121	80	0
1528147255.572249000	22.8147	107	1
1528147255.693534000	22.936	392	1
1528147255.693590000	22.936	259	1
1528147255.712594000	22.955	87	0
1528147255.846224000	23.0887	301	0
1528147255.847808000	23.0902	148	0
1528147255.849878000	23.0923	92	0
1528147255.850214000	23.0926	107	1
1528147255.851414000	23.0938	291	0
1528147255.855276000	23.0977	98	1
1528147256.221194000	23.4636	388	1
1528147256.221284000	23.4637	256	1
1528147256.253436000	23.4959	87	0
1528147256.375277000	23.6177	309	0
1528147256.376875000	23.6193	148	0
1528147256.378463000	23.6209	92	0
1528147256.379223000	23.6217	107	1
1528147256.380116000	23.6225	208	0
1528147256.384352000	23.6268	98	1
1528147256.638756000	23.8812	391	1
1528147256.638842000	23.8813	250	1
1528147256.674361000	23.9168	87	0
1528147256.790450000	24.0329	235	0
1528147256.794322000	24.0368	101	1
1528147256.796021000	24.0384	148	0
1528147256.799316000	24.0417	98	1
1528147256.800753000	24.0432	92	0
1528147256.802296000	24.0447	158	0
1528147256.804324000	24.0468	101	1
1528147257.652009000	24.8944	392	1
1528147257.652094000	24.8945	258	1
1528147257.678913000	24.9213	87	0
1528147257.852105000	25.0945	334	0
1528147257.853678000	25.0961	148	0
1528147257.855236000	25.0977	92	0
1528147257.856393000	25.0988	107	1
1528147257.856863000	25.0993	254	0
1528147257.860381000	25.1028	98	1
1528147258.107747000	25.3502	392	1
1528147258.107838000	25.3503	220	1
1528147258.127450000	25.3699	87	0
1528147258.254089000	25.4965	279	0
1528147258.255640000	25.4981	148	0
1528147258.257771000	25.5002	92	0
1528147258.258351000	25.5008	107	1
1528147258.259422000	25.5019	209	0
1528147258.263380000	25.5058	98	1
1528147258.359413000	25.6018	391	1
1528147258.359479000	25.6019	310	1
1528147258.377096000	25.6195	87	0
1528147258.521778000	25.7642	233	0
1528147258.523333000	25.7658	148	0
1528147258.525370000	25.7678	104	1
1528147258.527366000	25.7698	92	0
1528147258.529015000	25.7714	170	0
1528147258.531435000	25.7739	101	1
1528147258.577332000	25.8198	388	1
1528147258.577421000	25.8198	310	1
1528147258.595404000	25.8378	87	0
1528147258.736042000	25.9785	235	0
1528147258.737597000	25.98	148	0
1528147258.739232000	25.9817	92	0
1528147258.740437000	25.9829	107	1
1528147258.740814000	25.9832	266	0
1528147258.744427000	25.9869	98	1
1528147258.798391000	26.0408	389	1
1528147258.798451000	26.0409	310	1
1528147258.817808000	26.0602	87	0
1528147258.943372000	26.1858	256	0
1528147258.944933000	26.1874	148	0
1528147258.947449000	26.1899	104	1
1528147258.948481000	26.1909	92	0
1528147258.950153000	26.1926	320	0
1528147258.952449000	26.1949	101	1
1528147261.241844000	28.4843	392	1
1528147261.241939000	28.4844	256	1
1528147261.259424000	28.5019	87	0
1528147261.397395000	28.6398	256	0
1528147261.399092000	28.6415	148	0
1528147261.401335000	28.6438	104	1
1528147261.402780000	28.6452	92	0
1528147261.404351000	28.6468	269	0
1528147261.406385000	28.6488	101	1
1528147261.573670000	28.8161	387	1
1528147261.573759000	28.8162	256	1
1528147261.592573000	28.835	87	0
1528147261.726150000	28.9686	235	0
1528147261.727770000	28.9702	148	0
1528147261.730341000	28.9728	104	1
1528147261.731352000	28.9738	92	0
1528147261.732925000	28.9754	120	0
1528147261.735427000	28.9779	101	1
1528147261.923660000	29.1661	1003	1
1528147261.923719000	29.1661	256	1
1528147261.942775000	29.1852	87	0
1528147262.065017000	29.3074	232	0
1528147262.066579000	29.309	148	0
1528147262.068867000	29.3113	92	0
1528147262.069351000	29.3118	107	1
1528147262.070460000	29.3129	238	0
1528147262.074432000	29.3169	98	1
1528147262.248852000	29.4913	399	1
1528147262.248947000	29.4914	256	1
1528147262.268855000	29.5113	87	0
1528147262.428266000	29.6707	255	0
1528147262.429899000	29.6723	148	0
1528147262.432449000	29.6749	104	1
1528147262.433967000	29.6764	92	0
1528147262.435536000	29.678	270	0
1528147262.437387000	29.6798	101	1
1528147262.629219000	29.8716	975	1
1528147262.629309000	29.8717	257	1
1528147262.706516000	29.9489	975	1
1528147262.709176000	29.9516	87	0
1528147262.714604000	29.957	87	0
1528147262.780625000	30.0231	87	0
1528147262.804298000	30.0467	278	0
1528147262.805877000	30.0483	148	0
1528147262.807404000	30.0498	92	0
1528147262.808438000	30.0509	113	1
1528147262.809084000	30.0515	110	0
1528147262.812431000	30.0549	98	1
1528147263.049669000	30.2921	387	1
1528147263.049760000	30.2922	257	1
1528147263.069003000	30.3114	87	0
1528147263.091101000	30.3335	303	1
1528147263.091161000	30.3336	1412	1
1528147263.091188000	30.3336	1412	1
1528147263.091229000	30.3337	1412	1
1528147263.091279000	30.3337	473	1
1528147263.109782000	30.3522	87	0
1528147263.178455000	30.4209	412	0
1528147263.182420000	30.4248	104	1
1528147263.183552000	30.426	80	0
1528147263.187437000	30.4299	98	1
1528147263.224342000	30.4668	308	0
1528147263.225918000	30.4683	148	0
1528147263.227531000	30.47	92	0
1528147263.228441000	30.4709	104	1
1528147263.229201000	30.4716	252	0
1528147263.232422000	30.4749	98	1
1528147263.402434000	30.6449	387	1
1528147263.402528000	30.645	256	1
1528147263.420085000	30.6625	87	0
1528147263.555593000	30.798	289	0
1528147263.557161000	30.7996	148	0
1528147263.559489000	30.8019	104	1
1528147263.560003000	30.8024	92	0
1528147263.561625000	30.8041	209	0
1528147263.563462000	30.8059	101	1
1528147263.725669000	30.9681	392	1
1528147263.725736000	30.9682	258	1
1528147263.751716000	30.9941	87	0
1528147263.878237000	31.1207	232	0
1528147263.879900000	31.1223	148	0
1528147263.881592000	31.124	92	0
1528147263.882486000	31.1249	107	1
1528147263.883203000	31.1256	224	0
1528147263.886473000	31.1289	98	1
1528147264.105541000	31.348	391	1
1528147264.105639000	31.3481	255	1
1528147264.124279000	31.3667	87	0
1528147264.280536000	31.523	334	0
1528147264.282139000	31.5246	148	0
1528147264.284548000	31.527	104	1
1528147264.287720000	31.5301	92	0
1528147264.289371000	31.5318	281	0
1528147264.291517000	31.5339	101	1
1528147264.516866000	31.7593	387	1
1528147264.516951000	31.7594	257	1
1528147264.534454000	31.7769	87	0
1528147264.681229000	31.9237	256	0
1528147264.682801000	31.9252	148	0
1528147264.684373000	31.9268	92	0
1528147264.685553000	31.928	107	1
1528147264.685956000	31.9284	172	0
1528147264.689531000	31.932	98	1
1528147264.978850000	32.2213	391	1
1528147264.978911000	32.2213	262	1
1528147264.996935000	32.2394	87	0
1528147265.133144000	32.3756	233	0
1528147265.134665000	32.3771	148	0
1528147265.136268000	32.3787	92	0
1528147265.136536000	32.379	107	1
1528147265.137867000	32.3803	94	0
1528147265.141594000	32.384	98	1
1528147265.279560000	32.522	388	1
1528147265.279641000	32.5221	257	1
1528147265.297600000	32.54	87	0
1528147265.310263000	32.5527	87	0
1528147265.434210000	32.6766	258	0
1528147265.435765000	32.6782	148	0
1528147265.437423000	32.6799	92	0
1528147265.438632000	32.6811	110	1
1528147265.439033000	32.6815	300	0
1528147265.442577000	32.685	98	1
1528147265.624955000	32.8674	392	1
1528147265.625049000	32.8675	256	1
1528147265.644839000	32.8873	87	0
1528147265.772647000	33.0151	255	0
1528147265.774201000	33.0166	148	0
1528147265.775830000	33.0183	92	0
1528147265.776577000	33.019	107	1
1528147265.777380000	33.0198	128	0
1528147265.780652000	33.0231	98	1
1528147266.048866000	33.2913	387	1
1528147266.048960000	33.2914	258	1
1528147266.068899000	33.3113	87	0
1528147266.200342000	33.4428	258	0
1528147266.201898000	33.4443	148	0
1528147266.203939000	33.4464	92	0
1528147266.204672000	33.4471	107	1
1528147266.205496000	33.4479	119	0
1528147266.209657000	33.4521	98	1
1528147266.297209000	33.5396	1005	1
1528147266.297296000	33.5397	259	1
1528147266.317403000	33.5598	87	0
1528147266.451066000	33.6935	233	0
1528147266.452631000	33.6951	148	0
1528147266.454690000	33.6971	104	1
1528147266.456334000	33.6988	92	0
1528147266.457996000	33.7004	272	0
1528147266.459674000	33.7021	101	1
1528147266.713298000	33.9557	988	1
1528147266.713362000	33.9558	314	1
1528147266.762708000	34.0051	988	1
1528147266.812692000	34.0551	314	1
1528147266.918291000	34.1607	87	0
1528147266.978552000	34.221	87	0
1528147267.023924000	34.2664	87	0
1528147267.086169000	34.3286	233	0
1528147267.087675000	34.3301	148	0
1528147267.089724000	34.3322	110	1
1528147267.090251000	34.3327	92	0
1528147267.091809000	34.3342	151	0
1528147267.093727000	34.3362	101	1
1528147267.107811000	34.3502	233	0
1528147267.111701000	34.3541	98	1
1528147267.153115000	34.3955	148	0
1528147267.156705000	34.3991	98	1
1528147267.236810000	34.4792	392	1
1528147267.236870000	34.4793	252	1
1528147267.266160000	34.5086	92	0
1528147267.269711000	34.5121	98	1
1528147267.407746000	34.6502	392	1
1528147267.427265000	34.6697	87	0
1528147267.428915000	34.6713	87	0
1528147267.529092000	34.7715	256	0
1528147267.530677000	34.7731	148	0
1528147267.532731000	34.7752	107	1
1528147267.533999000	34.7764	92	0
1528147267.535615000	34.778	219	0
1528147267.537733000	34.7802	101	1
1528147267.581630000	34.8241	87	0
1528147271.239137000	38.4816	391	1
1528147271.239231000	38.4817	257	1
1528147271.255933000	38.4984	87	0
1528147271.393488000	38.6359	304	0
1528147271.395108000	38.6375	148	0
1528147271.397485000	38.6399	107	1
1528147271.397702000	38.6401	92	0
1528147271.399333000	38.6418	221	0
1528147271.401493000	38.6439	101	1
1528147271.732780000	38.9752	389	1
1528147271.732875000	38.9753	256	1
1528147271.750664000	38.9931	87	0
1528147271.752918000	38.9953	87	0
1528147271.889551000	39.132	233	0
1528147271.891187000	39.1336	148	0
1528147271.893526000	39.136	107	1
1528147271.894421000	39.1368	92	0
1528147271.896086000	39.1385	156	0
1528147271.898502000	39.1409	101	1
1528147272.168851000	39.4113	388	1
1528147272.168913000	39.4113	259	1
1528147272.189401000	39.4318	87	0
1528147272.326246000	39.5687	258	0
1528147272.327819000	39.5702	148	0
1528147272.329417000	39.5718	92	0
1528147272.330536000	39.573	107	1
1528147272.331050000	39.5735	120	0
1528147272.334669000	39.5771	98	1
1528147272.467711000	39.7101	389	1
1528147272.467797000	39.7102	256	1
1528147272.485996000	39.7284	90	0
1528147272.487561000	39.73	258	0
1528147272.491585000	39.734	101	1
1528147272.615569000	39.858	298	0
1528147272.617138000	39.8596	148	0
1528147272.618768000	39.8612	92	0
1528147272.619607000	39.862	104	1
1528147272.620342000	39.8628	222	0
1528147272.623588000	39.866	98	1
1528147272.761095000	40.0035	387	1
1528147272.761184000	40.0036	259	1
1528147272.795498000	40.0379	87	0
1528147272.925319000	40.1677	287	0
1528147272.926949000	40.1694	148	0
1528147272.929630000	40.1721	104	1
1528147272.930929000	40.1734	92	0
1528147272.932447000	40.1749	210	0
1528147272.934606000	40.177	101	1
1528147273.155793000	40.3982	388	1
1528147273.155888000	40.3983	256	1
1528147273.284756000	40.5272	388	1
1528147273.337446000	40.5799	87	0
1528147273.341219000	40.5836	87	0
1528147273.467942000	40.7104	268	0
1528147273.469621000	40.712	148	0
1528147273.471579000	40.714	107	1
1528147273.472998000	40.7154	92	0
1528147273.474597000	40.717	324	0
1528147273.476578000	40.719	101	1
1528147273.601789000	40.8442	258	0
1528147273.605666000	40.8481	98	1
1528147273.656864000	40.8993	389	1
1528147273.656954000	40.8994	257	1
1528147273.838920000	41.0813	87	0
1528147273.970318000	41.2127	311	0
1528147273.971864000	41.2143	148	0
1528147273.974464000	41.2169	92	0
1528147273.974617000	41.217	107	1
1528147273.976045000	41.2185	329	0
1528147273.979643000	41.2221	98	1
1528147274.270918000	41.5133	391	1
1528147274.270985000	41.5134	258	1
1528147274.305732000	41.5482	87	0
1528147274.419418000	41.6618	279	0
1528147274.421034000	41.6635	148	0
1528147274.423675000	41.6661	92	0
1528147274.423735000	41.6662	104	1
1528147274.425284000	41.6677	152	0
1528147274.427702000	41.6701	101	1
1528147274.565956000	41.8084	392	1
1528147274.566040000	41.8085	256	1
1528147274.585473000	41.8279	87	0
1528147274.712093000	41.9545	233	0
1528147274.713644000	41.9561	148	0
1528147274.715734000	41.9582	104	1
1528147274.717838000	41.9603	92	0
1528147274.719515000	41.9619	186	0
1528147274.721721000	41.9641	101	1
1528147274.883009000	42.1254	1005	1
1528147274.883068000	42.1255	259	1
1528147274.902349000	42.1448	87	0
1528147274.908087000	42.1505	87	0
1528147275.042054000	42.2845	235	0
1528147275.043610000	42.286	148	0
1528147275.045767000	42.2882	107	1
1528147275.047708000	42.2901	92	0
1528147275.049340000	42.2918	147	0
1528147275.051676000	42.2941	101	1
1528147276.849220000	44.0916	985	1
1528147276.849317000	44.0917	257	1
1528147276.867130000	44.1096	87	0
1528147276.878815000	44.1212	87	0
1528147277.031558000	44.274	281	0
1528147277.033134000	44.2756	148	0
1528147277.035017000	44.2774	92	0
1528147277.035877000	44.2783	110	1
1528147277.036665000	44.2791	116	0
1528147277.040865000	44.2833	98	1
1528147277.257047000	44.4995	388	1
1528147277.257137000	44.4996	256	1
1528147277.274736000	44.5172	87	0
1528147277.463377000	44.7058	256	0
1528147277.464914000	44.7073	148	0
1528147277.466888000	44.7093	104	1
1528147277.531434000	44.7739	92	0
1528147277.533084000	44.7755	290	0
1528147277.534903000	44.7773	101	1
1528147277.683626000	44.9261	92	0
1528147277.687902000	44.9303	98	1
1528147277.710151000	44.9526	391	1
1528147277.710245000	44.9527	257	1
1528147277.822911000	45.0653	391	1
1528147277.895435000	45.1379	87	0
1528147278.010817000	45.2532	87	0
1528147278.016770000	45.2592	233	0
1528147278.018362000	45.2608	148	0
1528147278.020916000	45.2633	107	1
1528147278.022429000	45.2649	92	0
1528147278.024089000	45.2665	303	0
1528147278.025925000	45.2684	101	1
1528147278.111895000	45.3543	388	1
1528147278.111989000	45.3544	256	1
1528147278.184505000	45.4269	233	0
1528147278.187929000	45.4304	98	1
1528147278.284993000	45.5274	388	1
1528147278.331437000	45.5739	87	0
1528147278.333067000	45.5755	87	0
1528147278.437424000	45.6799	258	0
1528147278.439065000	45.6815	148	0
1528147278.440636000	45.6831	92	0
1528147278.440883000	45.6833	110	1
1528147278.442178000	45.6846	109	0
1528147278.445937000	45.6884	98	1
1528147278.451762000	45.6942	87	0
1528147278.498817000	45.7412	258	0
1528147278.502946000	45.7454	101	1
1528147278.544012000	45.7864	389	1
1528147278.544075000	45.7865	259	1
1528147278.566261000	45.8087	87	0
1528147278.583995000	45.8264	303	1
1528147278.584089000	45.8265	1412	1
1528147278.584128000	45.8266	1412	1
1528147278.584162000	45.8266	1412	1
1528147278.584202000	45.8266	170	1
1528147278.599886000	45.8423	87	0
1528147278.602890000	45.8453	87	0
1528147278.745810000	45.9882	388	0
1528147278.749965000	45.9924	107	1
1528147278.802909000	46.0453	80	0
1528147278.806311000	46.0487	279	0
1528147278.807086000	46.0495	101	1
1528147278.807908000	46.0503	148	0
1528147278.810634000	46.0531	92	0
1528147278.811955000	46.0544	101	1
1528147278.812213000	46.0546	216	0
1528147278.815969000	46.0584	98	1
1528147278.987869000	46.2303	392	1
1528147278.987967000	46.2304	438	1
1528147279.127334000	46.3698	87	0
1528147279.282630000	46.5251	235	0
1528147279.284222000	46.5266	148	0
1528147279.286927000	46.5294	104	1
1528147279.287141000	46.5296	92	0
1528147279.288797000	46.5312	195	0
1528147279.290977000	46.5334	101	1
1528147282.393953000	49.6364	393	1
1528147282.394040000	49.6365	220	1
1528147282.563575000	49.806	87	0
1528147282.683737000	49.9262	324	0
1528147282.685381000	49.9278	148	0
1528147282.687777000	49.9302	104	1
1528147282.687827000	49.9303	92	0
1528147282.689552000	49.932	97	0
1528147282.691765000	49.9342	101	1
1528147283.350421000	50.5928	388	1
1528147283.350487000	50.5929	259	1
1528147283.553800000	50.7962	87	0
1528147283.669240000	50.9117	312	0
1528147283.670788000	50.9132	148	0
1528147283.672851000	50.9153	104	1
1528147283.675313000	50.9177	92	0
1528147283.676976000	50.9194	220	0
1528147283.678829000	50.9213	101	1
1528147283.697816000	50.9402	392	1
1528147283.697888000	50.9403	258	1
1528147283.870939000	51.1134	87	0
1528147283.981844000	51.2243	310	0
1528147283.983444000	51.2259	148	0
1528147283.985860000	51.2283	104	1
1528147283.986044000	51.2285	92	0
1528147283.987675000	51.2301	98	0
1528147283.989846000	51.2323	101	1
1528147284.935181000	52.1776	389	1
1528147284.935248000	52.1777	258	1
1528147284.978849000	52.2213	87	0
1528147284.980396000	52.2228	87	0
1528147285.109775000	52.3522	281	0
1528147285.111372000	52.3538	148	0
1528147285.113891000	52.3563	92	0
1528147285.113959000	52.3564	107	1
1528147285.115515000	52.3579	189	0
1528147285.117920000	52.3603	101	1
1528147285.864191000	53.1066	393	1
1528147285.864267000	53.1067	256	1
1528147285.967924000	53.2104	87	0
1528147286.125780000	53.3682	258	0
1528147286.127332000	53.3698	148	0
1528147286.129769000	53.3722	92	0
1528147286.129993000	53.3724	107	1
1528147286.131355000	53.3738	123	0
1528147286.134973000	53.3774	98	1
1528147286.267247000	53.5097	1003	1
1528147286.267328000	53.5098	258	1
1528147286.285492000	53.5279	87	0
1528147286.477767000	53.7202	256	0
1528147286.479404000	53.7218	148	0
1528147286.480940000	53.7234	92	0
1528147286.481989000	53.7244	107	1
1528147286.482560000	53.725	128	0
1528147286.486046000	53.7285	98	1
1528147286.595327000	53.8378	985	1
1528147286.595398000	53.8378	257	1
1528147286.613689000	53.8561	87	0
1528147286.733156000	53.9756	256	0
1528147286.734822000	53.9773	148	0
1528147286.736998000	53.9794	104	1
1528147286.737069000	53.9795	92	0
1528147286.738815000	53.9812	248	0
1528147286.740981000	53.9834	101	1
1528147286.966292000	54.2087	388	1
1528147286.966358000	54.2088	256	1
1528147286.985285000	54.2277	87	0
1528147287.169660000	54.4121	233	0
1528147287.171237000	54.4137	148	0
1528147287.172798000	54.4152	92	0
1528147287.174021000	54.4164	107	1
1528147287.174391000	54.4168	111	0
1528147287.178009000	54.4204	98	1
1528147287.428132000	54.6706	392	1
1528147287.428186000	54.6706	260	1
1528147287.517209000	54.7596	87	0
1528147287.654957000	54.8974	256	0
1528147287.656503000	54.8989	148	0
1528147287.658024000	54.9005	92	0
1528147287.659046000	54.9015	107	1
1528147287.659733000	54.9022	228	0
1528147287.663037000	54.9055	98	1
1528147287.810730000	55.0532	391	1
1528147287.810787000	55.0532	259	1
1528147287.921099000	55.1635	87	0
1528147288.026067000	55.2685	233	0
1528147288.027685000	55.2701	148	0
1528147288.029309000	55.2717	92	0
1528147288.030064000	55.2725	107	1
1528147288.030886000	55.2733	241	0
1528147288.035000000	55.2774	98	1
1528147288.242141000	55.4846	388	1
1528147288.242205000	55.4846	256	1
1528147288.259226000	55.5017	87	0
1528147288.552989000	55.7954	256	0
1528147288.554473000	55.7969	148	0
1528147288.557100000	55.7995	104	1
1528147288.562188000	55.8046	92	0
1528147288.563793000	55.8062	177	0
1528147288.566090000	55.8085	101	1
1528147288.701971000	55.9444	256	0
1528147288.706128000	55.9486	98	1
1528147288.863722000	56.1062	392	1
1528147288.863836000	56.1063	261	1
1528147289.007186000	56.2496	392	1
1528147289.083490000	56.3259	87	0
1528147289.209222000	56.4517	232	0
1528147289.210802000	56.4532	148	0
1528147289.213135000	56.4556	104	1
1528147289.214402000	56.4568	102	0
1528147289.216059000	56.4585	170	0
1528147289.218125000	56.4606	101	1
1528147289.254108000	56.4965	387	1
1528147289.254199000	56.4966	256	1
1528147289.448305000	56.6907	87	0
1528147289.498107000	56.7405	302	0
1528147289.499750000	56.7422	148	0
1528147289.501261000	56.7437	92	0
1528147289.502153000	56.7446	107	1
1528147289.502903000	56.7453	129	0
1528147289.507124000	56.7496	98	1
1528147289.671370000	56.9138	391	1
1528147289.671462000	56.9139	257	1
1528147289.856560000	57.099	87	0
1528147289.976146000	57.2186	233	0
1528147289.977721000	57.2201	148	0
1528147289.980199000	57.2226	104	1
1528147289.993901000	57.2363	92	0
1528147289.995435000	57.2379	330	0
1528147289.998178000	57.2406	101	1
1528147290.133099000	57.3755	388	1
1528147290.133192000	57.3756	260	1
1528147290.315415000	57.5578	87	0
1528147290.319163000	57.5616	87	0
1528147290.438016000	57.6804	322	0
1528147290.439656000	57.6821	148	0
1528147290.442208000	57.6846	107	1
1528147290.443716000	57.6861	92	0
1528147290.445325000	57.6878	227	0
1528147290.447213000	57.6896	101	1
1528147290.532556000	57.775	388	1
1528147290.532646000	57.7751	259	1
1528147290.738487000	57.9809	87	0
1528147290.740368000	57.9828	289	0
1528147290.741932000	57.9844	148	0
1528147290.743555000	57.986	92	0
1528147290.744222000	57.9866	107	1
1528147290.745129000	57.9876	299	0
1528147290.749211000	57.9916	98	1
1528147291.112394000	58.3548	388	1
1528147291.112486000	58.3549	257	1
1528147291.296038000	58.5385	87	0
1528147291.427935000	58.6704	334	0
1528147291.429580000	58.672	148	0
1528147291.432239000	58.6747	104	1
1528147291.432249000	58.6747	92	0
1528147291.433855000	58.6763	137	0
1528147291.436176000	58.6786	101	1
1528147291.574754000	58.8172	1002	1
1528147291.574845000	58.8173	259	1
1528147291.785106000	59.0275	87	0
1528147291.788067000	59.0305	87	0
1528147291.925106000	59.1675	258	0
1528147291.927220000	59.1696	148	0
1528147291.929290000	59.1717	107	1
1528147291.930982000	59.1734	92	0
1528147291.932575000	59.175	258	0
1528147291.934205000	59.1766	101	1
1528147292.108665000	59.3511	986	1
1528147292.108752000	59.3512	260	1
1528147292.207206000	59.4496	87	0
1528147292.453339000	59.6958	256	0
1528147292.454881000	59.6973	148	0
1528147292.457254000	59.6997	104	1
1528147292.457695000	59.7001	92	0
1528147292.459344000	59.7018	304	0
1528147292.461251000	59.7037	101	1
1528147292.565620000	59.808	391	1
1528147292.565711000	59.8081	256	1
1528147292.742630000	59.9851	87	0
1528147292.874072000	60.1165	233	0
1528147292.875616000	60.118	148	0
1528147292.878347000	60.1208	104	1
1528147292.879838000	60.1223	92	0
1528147292.881375000	60.1238	338	0
1528147292.883342000	60.1258	101	1
1528147292.981762000	60.2242	392	1
1528147292.981860000	60.2243	260	1
1528147293.081005000	60.3234	303	1
1528147293.081108000	60.3235	1412	1
1528147293.081145000	60.3236	1412	1
1528147293.081174000	60.3236	1412	1
1528147293.081203000	60.3236	170	1
1528147293.192346000	60.4348	87	0
1528147293.293212000	60.5356	87	0
1528147293.323333000	60.5658	233	0
1528147293.324970000	60.5674	148	0
1528147293.327336000	60.5698	92	0
1528147293.327420000	60.5698	107	1
1528147293.328999000	60.5714	144	0
1528147293.331359000	60.5738	101	1
1528147293.354684000	60.5971	389	0
1528147293.357195000	60.5996	80	0
1528147293.358286000	60.6007	101	1
1528147293.482798000	60.7252	392	1
1528147293.482864000	60.7253	376	1
1528147293.501920000	60.7443	87	0
1528147293.634151000	60.8766	279	0
1528147293.635715000	60.8781	148	0
1528147293.637271000	60.8797	92	0
1528147293.638389000	60.8808	107	1
1528147293.638922000	60.8814	283	0
1528147293.642342000	60.8848	98	1
1528147293.790505000	61.0329	392	1
1528147293.790599000	61.033	252	1
1528147293.807716000	61.0501	87	0
1528147293.932232000	61.1747	233	0
1528147293.933743000	61.1762	148	0
1528147293.936396000	61.1788	104	1
1528147293.943284000	61.1857	92	0
1528147293.944865000	61.1873	296	0
1528147293.947397000	61.1898	101	1
1528147295.451050000	62.6935	387	1
1528147295.451121000	62.6935	256	1
1528147295.477600000	62.72	87	0
1528147295.479345000	62.7218	87	0
1528147295.627526000	62.87	256	0
1528147295.629180000	62.8716	148	0
1528147295.631901000	62.8743	107	1
1528147295.634668000	62.8771	92	0
1528147295.636308000	62.8787	98	0
1528147295.637896000	62.8803	101	1
1528147295.747280000	62.9897	392	1
1528147295.747340000	62.9898	220	1
1528147295.785069000	63.0275	87	0
1528147295.899059000	63.1415	232	0
1528147295.900634000	63.1431	148	0
1528147295.902199000	63.1446	92	0
1528147295.902926000	63.1454	107	1
1528147295.903777000	63.1462	323	0
1528147295.907906000	63.1503	98	1
1528147297.097983000	64.3404	390	1
1528147297.098059000	64.3405	259	1
1528147297.115418000	64.3578	87	0
1528147297.245785000	64.4882	306	0
1528147297.247345000	64.4898	148	0
1528147297.249997000	64.4924	104	1
1528147297.250618000	64.493	92	0
1528147297.252197000	64.4946	272	0
1528147297.253984000	64.4964	101	1
1528147297.578361000	64.8208	390	1
1528147297.578450000	64.8209	256	1
1528147297.600335000	64.8428	87	0
1528147297.777919000	65.0203	236	0
1528147297.779624000	65.0221	148	0
1528147297.781403000	65.0238	92	0
1528147297.782020000	65.0244	107	1
1528147297.782983000	65.0254	319	0
1528147297.787026000	65.0295	98	1
1528147297.796899000	65.0393	390	1
1528147297.796990000	65.0394	256	1
1528147297.847818000	65.0902	87	0
1528147297.851566000	65.094	87	0
1528147297.956836000	65.1993	301	0
1528147297.958411000	65.2008	148	0
1528147297.959993000	65.2024	92	0
1528147297.961035000	65.2035	110	1
1528147297.961622000	65.2041	102	0
1528147297.965022000	65.2075	98	1
1528147298.007013000	65.2494	1003	1
1528147298.007076000	65.2495	256	1
1528147298.033261000	65.2757	87	0
1528147298.034761000	65.2772	87	0
1528147298.158088000	65.4005	289	0
1528147298.159720000	65.4021	148	0
1528147298.162012000	65.4044	92	0
1528147298.162086000	65.4045	107	1
1528147298.163630000	65.4061	191	0
1528147298.166032000	65.4085	101	1
1528147298.227101000	65.4695	989	1
1528147298.227180000	65.4696	258	1
1528147298.244154000	65.4866	87	0
1528147298.482667000	65.7251	334	0
1528147298.484182000	65.7266	148	0
1528147298.485872000	65.7283	92	0
1528147298.487063000	65.7295	107	1
1528147298.487400000	65.7298	145	0
1528147298.491054000	65.7335	98	1
1528147298.693180000	65.9356	391	1
1528147298.693274000	65.9357	256	1
1528147298.713195000	65.9556	87	0
1528147298.717049000	65.9595	87	0
1528147298.962233000	66.2047	258	0
1528147298.963815000	66.2062	148	0
1528147298.966091000	66.2085	107	1
1528147298.995600000	66.238	92	0
1528147298.997196000	66.2396	335	0
1528147298.999085000	66.2415	101	1
1528147299.090666000	66.3331	258	0
1528147299.095055000	66.3375	98	1
1528147299.168556000	66.411	392	1
1528147299.168623000	66.4111	257	1
1528147299.263097000	66.5055	392	1
1528147299.351232000	66.5937	87	0
1528147299.354822000	66.5972	87	0
1528147299.447358000	66.6898	87	0
1528147299.477368000	66.7198	256	0
1528147299.479046000	66.7215	148	0
1528147299.480631000	66.7231	92	0
1528147299.481136000	66.7236	113	1
1528147299.482273000	66.7247	185	0
1528147299.486115000	66.7285	98	1
1528147299.498009000	66.7404	388	1
1528147299.498100000	66.7405	258	1
1528147299.651415000	66.8938	256	0
1528147299.655133000	66.8976	98	1
1528147299.670835000	66.9133	87	0
1528147299.837872000	67.0803	233	0
1528147299.839504000	67.0819	148	0
1528147299.842008000	67.0844	92	0
1528147299.842120000	67.0845	104	1
1528147299.843595000	67.086	242	0
1528147299.846058000	67.0885	101	1
1528147300.012202000	67.2546	388	1
1528147300.012268000	67.2547	257	1
1528147300.041914000	67.2843	87	0
1528147300.317368000	67.5598	233	0
1528147300.319078000	67.5615	148	0
1528147300.320728000	67.5632	92	0
1528147300.321184000	67.5636	107	1
1528147300.322312000	67.5647	327	0
1528147300.326180000	67.5686	98	1
1528147300.338034000	67.5805	388	1
1528147300.338114000	67.5805	256	1
1528147300.517702000	67.7601	87	0
1528147300.640290000	67.8827	258	0
1528147300.641865000	67.8843	148	0
1528147300.644190000	67.8866	104	1
1528147300.644403000	67.8868	92	0
1528147300.645990000	67.8884	229	0
1528147300.648240000	67.8907	101	1
1528147300.982542000	68.225	389	1
1528147300.982601000	68.225	258	1
1528147301.166560000	68.409	87	0
1528147301.168939000	68.4114	232	0
1528147301.170454000	68.4129	148	0
1528147301.172066000	68.4145	92	0
1528147301.173219000	68.4156	107	1
1528147301.173629000	68.4161	131	0
1528147301.177208000	68.4196	98	1
1528147301.330104000	68.5725	387	1
1528147301.330201000	68.5726	257	1
1528147301.349287000	68.5917	87	0
1528147301.479207000	68.7216	277	0
1528147301.480896000	68.7233	148	0
1528147301.482611000	68.725	92	0
1528147301.483225000	68.7257	107	1
1528147301.484180000	68.7266	170	0
1528147301.488225000	68.7307	98	1
1528147301.728912000	68.9713	386	1
1528147301.728973000	68.9714	257	1
1528147301.750764000	68.9932	87	0
1528147301.881895000	69.1243	233	0
1528147301.883392000	69.1258	148	0
1528147301.885024000	69.1275	92	0
1528147301.886257000	69.1287	107	1
1528147301.886593000	69.129	208	0
1528147301.890249000	69.1327	98	1
1528147303.106157000	70.3486	370	1
1528147303.106262000	70.3487	1412	1
1528147303.106299000	70.3487	1412	1
1528147303.106327000	70.3488	1412	1
1528147303.106356000	70.3488	170	1
1528147303.123164000	70.3656	87	0
1528147303.191683000	70.4341	411	0
1528147303.195348000	70.4378	101	1
1528147303.198923000	70.4414	80	0
1528147303.202329000	70.4448	98	1
1528147303.509732000	70.7522	387	1
1528147303.509792000	70.7522	256	1
1528147303.528926000	70.7714	87	0
1528147303.662016000	70.9044	279	0
1528147303.663582000	70.906	148	0
1528147303.666419000	70.9088	104	1
1528147303.676638000	70.9191	92	0
1528147303.678202000	70.9206	238	0
1528147303.680360000	70.9228	101	1
1528147303.789661000	71.0321	1002	1
1528147303.789719000	71.0321	258	1
1528147303.821357000	71.0638	87	0
1528147303.860935000	71.1034	87	0
1528147303.968517000	71.2109	235	0
1528147303.970204000	71.2126	148	0
1528147303.971816000	71.2142	92	0
1528147303.972395000	71.2148	110	1
1528147303.973338000	71.2158	253	0
1528147303.977385000	71.2198	98	1
1528147304.107506000	71.3499	401	1
1528147304.107597000	71.35	256	1
1528147304.126271000	71.3687	87	0
1528147304.132905000	71.3753	87	0
1528147304.260890000	71.5033	322	0
1528147304.262394000	71.5048	148	0
1528147304.264029000	71.5065	92	0
1528147304.264330000	71.5068	110	1
1528147304.312606000	71.555	185	0
1528147304.316457000	71.5589	98	1
1528147304.560545000	71.803	973	1
1528147304.560633000	71.8031	257	1
1528147304.578961000	71.8214	87	0
1528147304.583088000	71.8255	87	0
1528147304.732185000	71.9746	287	0
1528147304.733754000	71.9762	148	0
1528147304.735314000	71.9777	92	0
1528147304.736332000	71.9788	110	1
1528147304.736871000	71.9793	105	0
1528147304.740322000	71.9828	98	1
1528147304.979074000	72.2215	388	1
1528147304.979135000	72.2216	257	1
1528147305.005828000	72.2483	87	0
1528147305.123764000	72.3662	313	0
1528147305.125371000	72.3678	148	0
1528147305.127444000	72.3699	104	1
1528147305.129390000	72.3718	92	0
1528147305.130996000	72.3734	326	0
1528147305.133448000	72.3759	101	1
1528147305.288634000	72.5311	392	1
1528147305.288694000	72.5311	258	1
1528147305.305952000	72.5484	87	0
1528147305.427699000	72.6701	278	0
1528147305.429324000	72.6718	148	0
1528147305.430893000	72.6733	92	0
1528147305.431448000	72.6739	107	1
1528147305.480613000	72.723	144	0
1528147305.484453000	72.7269	98	1
1528147305.578396000	72.8208	391	1
1528147305.578475000	72.8209	256	1
1528147305.604411000	72.8468	87	0
1528147305.741277000	72.9837	233	0
1528147305.742865000	72.9853	148	0
1528147305.744408000	72.9868	92	0
1528147305.745538000	72.988	107	1
1528147305.746052000	72.9885	270	0
1528147305.749495000	72.9919	98	1
1528147305.868603000	73.111	390	1
1528147305.868698000	73.1111	257	1
1528147305.888040000	73.1305	87	0
1528147306.036467000	73.2789	233	0
1528147306.038084000	73.2805	148	0
1528147306.040466000	73.2829	104	1
1528147306.041020000	73.2834	92	0
1528147306.042562000	73.285	178	0
1528147306.044445000	73.2869	101	1
1528147306.106888000	73.3493	370	1
1528147306.106987000	73.3494	1412	1
1528147306.107010000	73.3494	1412	1
1528147306.107040000	73.3495	1412	1
1528147306.107075000	73.3495	1412	1
1528147306.107103000	73.3495	1412	1
1528147306.107127000	73.3496	1412	1
1528147306.107189000	73.3496	1412	1
1528147306.107212000	73.3496	1412	1
1528147306.107249000	73.3497	1412	1
1528147306.107296000	73.3497	1412	1
1528147306.108442000	73.3509	1412	1
1528147306.108504000	73.3509	1412	1
1528147306.111440000	73.3539	1412	1
1528147306.111473000	73.3539	702	1
1528147306.127118000	73.3695	87	0
1528147306.132223000	73.3747	87	0
1528147306.136213000	73.3786	87	0
1528147306.188873000	73.4313	341	1
1528147306.188960000	73.4314	258	1
1528147306.227649000	73.4701	87	0
1528147306.242126000	73.4846	395	0
1528147306.245442000	73.4879	101	1
1528147306.249438000	73.4919	80	0
1528147306.253449000	73.4959	98	1
1528147306.347267000	73.5897	268	0
1528147306.348911000	73.5913	148	0
1528147306.350432000	73.5929	92	0
1528147306.351492000	73.5939	104	1
1528147306.352080000	73.5945	291	0
1528147306.355448000	73.5979	98	1
1528147306.511381000	73.7538	389	1
1528147306.511460000	73.7539	258	1
1528147306.529424000	73.7719	87	0
1528147306.659948000	73.9024	233	0
1528147306.661431000	73.9039	148	0
1528147306.663065000	73.9055	92	0
1528147306.663490000	73.9059	107	1
1528147306.664639000	73.9071	181	0
1528147306.668471000	73.9109	98	1
1528147306.792130000	74.0346	392	1
1528147306.792209000	74.0346	260	1
1528147306.811797000	74.0542	87	0
1528147306.938177000	74.1806	235	0
1528147306.939791000	74.1822	148	0
1528147306.942406000	74.1848	92	0
1528147306.942506000	74.1849	104	1
1528147306.944046000	74.1865	188	0
1528147306.946486000	74.1889	101	1
1528147307.078509000	74.3209	388	1
1528147307.078599000	74.321	258	1
1528147307.098803000	74.3412	87	0
1528147307.233902000	74.4763	256	0
1528147307.235407000	74.4778	148	0
1528147307.237527000	74.48	104	1
1528147307.238113000	74.4805	92	0
1528147307.239756000	74.4822	323	0
1528147307.241616000	74.484	101	1
1528147307.509850000	74.7523	391	1
1528147307.509909000	74.7523	259	1
1528147307.534680000	74.7771	87	0
1528147307.653931000	74.8964	236	0
1528147307.655432000	74.8979	148	0
1528147307.657553000	74.9	104	1
1528147307.661233000	74.9037	92	0
1528147307.664532000	74.907	98	1
1528147307.667734000	74.9102	191	0
1528147307.671515000	74.9139	98	1
1528147307.882486000	75.1249	1004	1
1528147307.882627000	75.1251	259	1
1528147307.923686000	75.1661	87	0
1528147308.023915000	75.2663	279	0
1528147308.025423000	75.2679	148	0
1528147308.027613000	75.27	104	1
1528147308.039910000	75.2823	92	0
1528147308.041419000	75.2838	247	0
1528147308.043612000	75.286	101	1
1528147308.258891000	75.5013	400	1
1528147308.258957000	75.5014	258	1
1528147308.285118000	75.5275	87	0
1528147308.286647000	75.5291	87	0
1528147308.451747000	75.6942	256	0
1528147308.453308000	75.6957	148	0
1528147308.454956000	75.6974	92	0
1528147308.455654000	75.6981	110	1
1528147308.456489000	75.6989	201	0
1528147308.460624000	75.7031	98	1
1528147308.568738000	75.8112	973	1
1528147308.568826000	75.8113	258	1
1528147308.614846000	75.8573	87	0
1528147308.732673000	75.9751	299	0
1528147308.734302000	75.9767	148	0
1528147308.735798000	75.9782	92	0
1528147308.736652000	75.9791	107	1
1528147308.737411000	75.9798	315	0
1528147308.741642000	75.9841	98	1
1528147308.782770000	76.0252	392	1
1528147308.782857000	76.0253	261	1
1528147308.801486000	76.0439	87	0
1528147309.032232000	76.2747	287	0
1528147309.033803000	76.2762	148	0
1528147309.035671000	76.2781	104	1
1528147309.086975000	76.3294	92	0
1528147309.088569000	76.331	130	0
1528147309.090667000	76.3331	101	1
1528147309.141437000	76.3839	287	0
1528147309.145663000	76.3881	98	1
1528147309.178577000	76.421	391	1
1528147309.178666000	76.4211	258	1
1528147309.219201000	76.4616	148	0
1528147309.222636000	76.4651	98	1
1528147309.233706000	76.4761	391	1
1528147309.283996000	76.5264	92	0
1528147309.287669000	76.5301	98	1
1528147309.288686000	76.5311	258	1
1528147309.384866000	76.6273	87	0
1528147309.394398000	76.6368	87	0
1528147309.396080000	76.6385	333	0
1528147309.397645000	76.6401	148	0
1528147309.399257000	76.6417	92	0
1528147309.399751000	76.6422	110	1
1528147309.400831000	76.6433	153	0
1528147309.402386000	76.6448	87	0
1528147309.404679000	76.6471	101	1
1528147309.608819000	76.8512	387	1
1528147309.608899000	76.8513	261	1
1528147309.743672000	76.9861	87	0
1528147309.747677000	76.9901	87	0
1528147309.974880000	77.2173	256	0
1528147309.976412000	77.2188	148	0
1528147309.978740000	77.2212	107	1
1528147309.980820000	77.2232	92	0
1528147309.982409000	77.2248	132	0
1528147309.984644000	77.2271	101	1
1528147310.079800000	77.3222	388	1
1528147310.079896000	77.3223	259	1
1528147310.122490000	77.3649	87	0
1528147310.124179000	77.3666	87	0
1528147310.227142000	77.4696	258	0
1528147310.228697000	77.4711	148	0
1528147310.230740000	77.4732	107	1
1528147310.232929000	77.4754	92	0
1528147310.234543000	77.477	194	0
1528147310.236729000	77.4792	101	1
1528147310.580124000	77.8226	389	1
1528147310.580189000	77.8226	261	1
1528147310.598191000	77.8406	87	0
1528147310.722730000	77.9652	233	0
1528147310.724302000	77.9667	148	0
1528147310.726765000	77.9692	104	1
1528147310.727244000	77.9697	92	0
1528147310.728758000	77.9712	262	0
1528147310.730754000	77.9732	101	1
1528147310.869143000	78.1116	392	1
1528147310.869232000	78.1117	222	1
1528147310.894416000	78.1368	87	0
1528147311.019859000	78.2623	233	0
1528147311.021461000	78.2639	148	0
1528147311.022992000	78.2654	92	0
1528147311.023717000	78.2661	107	1
1528147311.024624000	78.2671	124	0
1528147311.028772000	78.2712	98	1
1528147311.209929000	78.4524	392	1
1528147311.209995000	78.4524	254	1
1528147311.238940000	78.4814	87	0
1528147311.371610000	78.614	256	0
1528147311.374095000	78.6165	148	0
1528147311.375801000	78.6182	104	1
1528147311.379671000	78.6221	92	0
1528147311.381267000	78.6237	268	0
1528147311.383799000	78.6262	101	1
1528147312.302470000	79.5449	387	1
1528147312.302565000	79.545	258	1
1528147312.415803000	79.6582	387	1
1528147312.444529000	79.687	87	0
1528147312.559089000	79.8015	87	0
1528147312.574746000	79.8172	278	0
1528147312.576310000	79.8187	148	0
1528147312.578672000	79.8211	92	0
1528147312.578901000	79.8213	110	1
1528147312.580327000	79.8228	330	0
1528147312.583841000	79.8263	98	1
1528147312.623855000	79.8663	387	1
1528147312.623919000	79.8663	258	1
1528147312.701766000	79.9442	278	0
1528147312.705891000	79.9483	98	1
1528147312.773014000	80.0154	87	0
1528147312.902737000	80.1452	233	0
1528147312.904320000	80.1467	148	0
1528147312.905846000	80.1483	92	0
1528147312.906974000	80.1494	107	1
1528147312.907415000	80.1498	138	0
1528147312.910807000	80.1532	98	1
1528147313.086289000	80.3287	1002	1
1528147313.086383000	80.3288	261	1
1528147313.231982000	80.4744	87	0
1528147313.342314000	80.5847	255	0
1528147313.343871000	80.5863	148	0
1528147313.345919000	80.5883	104	1
1528147313.347287000	80.5897	92	0
1528147313.348871000	80.5913	169	0
1528147313.350914000	80.5933	101	1
1528147313.693380000	80.9358	402	1
1528147313.693443000	80.9359	259	1
1528147313.712520000	80.9549	87	0
1528147313.719039000	80.9615	87	0
1528147313.889300000	81.1317	235	0
1528147313.890863000	81.1333	148	0
1528147313.892407000	81.1348	92	0
1528147313.892954000	81.1354	110	1
1528147313.894014000	81.1364	203	0
1528147313.897936000	81.1404	98	1
1528147313.977688000	81.2201	973	1
1528147313.977814000	81.2202	259	1
1528147314.009125000	81.2516	87	0
1528147314.129593000	81.372	235	0
1528147314.131161000	81.3736	148	0
1528147314.132719000	81.3751	92	0
1528147314.133963000	81.3764	107	1
1528147314.134285000	81.3767	137	0
1528147314.137949000	81.3804	98	1
1528147314.443198000	81.6856	389	1
1528147314.443291000	81.6857	258	1
1528147314.463631000	81.7061	87	0
1528147314.469642000	81.7121	87	0
1528147314.587327000	81.8298	302	0
1528147314.588883000	81.8313	148	0
1528147314.591007000	81.8334	107	1
1528147314.591908000	81.8343	92	0
1528147314.593422000	81.8359	231	0
1528147314.595979000	81.8384	101	1
1528147314.893275000	82.1357	387	1
1528147314.893337000	82.1358	259	1
1528147314.911890000	82.1543	87	0
1528147314.917603000	82.16	87	0
1528147314.949980000	82.1924	320	1
1528147314.950063000	82.1925	1412	1
1528147314.950089000	82.1925	1412	1
1528147314.950137000	82.1926	1412	1
1528147314.950172000	82.1926	1044	1
1528147314.969937000	82.2124	87	0
1528147314.974150000	82.2166	87	0
1528147315.038900000	82.2813	434	0
1528147315.043018000	82.2854	104	1
1528147315.050836000	82.2933	311	0
1528147315.052429000	82.2949	148	0
1528147315.053970000	82.2964	80	0
1528147315.054939000	82.2974	104	1
1528147315.055600000	82.298	92	0
1528147315.057226000	82.2997	154	0
1528147315.058981000	82.3014	101	1
1528147315.208575000	82.451	388	1
1528147315.208675000	82.4511	259	1
1528147315.227886000	82.4703	87	0
1528147315.358008000	82.6004	333	0
1528147315.359679000	82.6021	148	0
1528147315.361941000	82.6044	92	0
1528147315.362023000	82.6045	104	1
1528147315.363495000	82.6059	241	0
1528147315.366083000	82.6085	101	1
1528147315.614357000	82.8568	391	1
1528147315.614441000	82.8569	260	1
1528147315.646014000	82.8884	87	0
1528147315.647586000	82.89	87	0
1528147315.771420000	83.0138	256	0
1528147315.773014000	83.0154	148	0
1528147315.775057000	83.0175	107	1
1528147315.778821000	83.0212	92	0
1528147315.780481000	83.0229	314	0
1528147315.783117000	83.0255	101	1
1528147315.879114000	83.1215	391	1
1528147315.879210000	83.1216	258	1
1528147315.931408000	83.1738	87	0
1528147315.932988000	83.1754	87	0
1528147316.024622000	83.2671	232	0
1528147316.026206000	83.2686	148	0
1528147316.028074000	83.2705	107	1
1528147316.028774000	83.2712	92	0
1528147316.030409000	83.2728	216	0
1528147316.032056000	83.2745	101	1
1528147316.267270000	83.5097	387	1
1528147316.267334000	83.5098	258	1
1528147316.285812000	83.5282	87	0
1528147316.404593000	83.647	255	0
1528147316.406142000	83.6486	148	0
1528147316.408043000	83.6505	104	1
1528147316.409178000	83.6516	92	0
1528147316.410836000	83.6533	177	0
1528147316.413095000	83.6555	101	1
1528147316.595133000	83.8376	387	1
1528147316.595228000	83.8377	258	1
1528147316.626733000	83.8692	87	0
1528147316.630412000	83.8728	87	0
1528147316.741825000	83.9843	233	0
1528147316.743385000	83.9858	148	0
1528147316.744936000	83.9874	92	0
1528147316.746109000	83.9885	110	1
1528147316.746553000	83.989	236	0
1528147316.750200000	83.9926	98	1
1528147316.865512000	84.1079	392	1
1528147316.865605000	84.108	261	1
1528147316.885656000	84.1281	87	0
1528147317.009281000	84.2517	233	0
1528147317.010831000	84.2533	148	0
1528147317.012389000	84.2548	92	0
1528147317.013119000	84.2555	107	1
1528147317.013954000	84.2564	177	0
1528147317.018116000	84.2605	98	1
1528147317.244301000	84.4867	387	1
1528147317.244388000	84.4868	258	1
1528147317.263408000	84.5058	87	0
1528147317.400198000	84.6426	278	0
1528147317.401756000	84.6442	148	0
1528147317.404080000	84.6465	104	1
1528147317.405147000	84.6476	92	0
1528147317.406721000	84.6491	240	0
1528147317.409073000	84.6515	101	1
1528147317.524433000	84.7669	1001	1
1528147317.524497000	84.7669	259	1
1528147317.566240000	84.8087	87	0
1528147317.677461000	84.9199	235	0
1528147317.679155000	84.9216	148	0
1528147317.680787000	84.9232	92	0
1528147317.681089000	84.9235	107	1
1528147317.682354000	84.9248	228	0
1528147317.686160000	84.9286	98	1
1528147317.974452000	85.2169	401	1
1528147317.974548000	85.217	260	1
1528147317.993411000	85.2358	87	0
1528147318.123328000	85.3658	235	0
1528147318.124939000	85.3674	148	0
1528147318.127198000	85.3696	104	1
1528147318.127432000	85.3699	92	0
1528147318.129123000	85.3716	273	0
1528147318.131102000	85.3735	101	1
1528147318.284525000	85.527	974	1
1528147318.284612000	85.527	258	1
1528147318.317103000	85.5595	87	0
1528147318.450557000	85.693	256	0
1528147318.452164000	85.6946	148	0
1528147318.454205000	85.6966	104	1
1528147318.456724000	85.6992	92	0
1528147318.458325000	85.7008	191	0
1528147318.460192000	85.7026	101	1
1528147318.604190000	85.8466	388	1
1528147318.604275000	85.8467	258	1
1528147318.631600000	85.874	87	0
1528147318.747180000	85.9896	232	0
1528147318.748782000	85.9912	148	0
1528147318.751221000	85.9936	104	1
1528147318.759492000	86.0019	92	0
1528147318.761107000	86.0035	330	0
1528147318.763160000	86.0056	101	1
1528147318.819630000	86.0621	390	1
1528147318.819721000	86.0621	259	1
1528147318.877746000	86.1202	87	0
1528147318.900188000	86.1426	87	0
1528147319.024763000	86.2672	279	0
1528147319.026352000	86.2688	148	0
1528147319.028228000	86.2707	107	1
1528147319.029844000	86.2723	92	0
1528147319.031407000	86.2738	225	0
1528147319.033226000	86.2757	101	1
1528147319.253406000	86.4958	388	1
1528147319.253498000	86.4959	260	1
1528147319.331318000	86.5737	388	1
1528147319.408412000	86.6508	87	0
1528147319.490846000	86.7333	87	0
1528147319.533428000	86.7759	256	0
1528147319.535033000	86.7775	148	0
1528147319.537260000	86.7797	107	1
1528147319.537264000	86.7797	92	0
1528147319.538989000	86.7814	104	0
1528147319.541266000	86.7837	101	1
1528147319.608888000	86.8513	256	0
1528147319.612259000	86.8547	98	1
1528147319.653234000	86.8957	148	0
1528147319.657269000	86.8997	98	1
1528147319.715428000	86.9579	388	1
1528147319.715514000	86.9579	259	1
1528147319.847354000	87.0898	388	1
1528147319.869257000	87.1117	87	0
1528147319.993266000	87.2357	277	0
1528147319.994826000	87.2373	148	0
1528147319.997297000	87.2397	104	1
1528147319.997404000	87.2398	92	0
1528147319.999103000	87.2415	145	0
1528147320.001287000	87.2437	101	1
1528147320.008702000	87.2511	87	0
1528147320.194565000	87.437	389	1
1528147320.194658000	87.4371	261	1
1528147320.212588000	87.455	87	0
1528147320.477416000	87.7198	333	0
1528147320.479104000	87.7215	148	0
1528147320.480677000	87.7231	92	0
1528147320.481318000	87.7237	110	1
1528147320.483293000	87.7257	94	0
1528147320.487232000	87.7297	98	1
1528147320.686607000	87.929	387	1
1528147320.686665000	87.9291	261	1
1528147320.843389000	88.0858	387	1
1528147320.844112000	88.0865	87	0
1528147320.847889000	88.0903	87	0
1528147320.965594000	88.208	311	0
1528147320.967226000	88.2097	148	0
1528147320.969338000	88.2118	107	1
1528147320.985960000	88.2284	92	0
1528147320.987512000	88.2299	129	0
1528147320.989352000	88.2318	101	1
1528147321.004757000	88.2472	87	0
1528147322.482901000	89.7253	388	1
1528147322.483062000	89.7255	259	1
1528147322.531058000	89.7735	87	0
1528147322.624467000	89.8669	279	0
1528147322.626033000	89.8685	148	0
1528147322.627765000	89.8702	107	1
1528147322.628601000	89.871	92	0
1528147322.630240000	89.8727	237	0
1528147322.632798000	89.8752	101	1
1528147322.882527000	90.125	388	1
1528147322.882618000	90.125	259	1
1528147322.911615000	90.154	87	0
1528147323.051666000	90.2941	232	0
1528147323.053243000	90.2957	148	0
1528147323.054815000	90.2972	92	0
1528147323.055791000	90.2982	107	1
1528147323.056411000	90.2988	180	0
1528147323.059840000	90.3023	98	1
1528147323.371877000	90.6143	390	1
1528147323.371965000	90.6144	258	1
1528147323.391080000	90.6335	87	0
1528147323.522412000	90.7648	258	0
1528147323.523988000	90.7664	148	0
1528147323.525878000	90.7683	104	1
1528147323.527739000	90.7702	92	0
1528147323.529410000	90.7718	172	0
1528147323.531879000	90.7743	101	1
1528147323.621839000	90.8643	389	1
1528147323.621931000	90.8644	258	1
1528147323.639707000	90.8821	87	0
1528147323.764272000	91.0067	235	0
1528147323.765842000	91.0083	148	0
1528147323.767409000	91.0098	92	0
1528147323.767896000	91.0103	107	1
1528147323.769089000	91.0115	294	0
1528147323.772889000	91.0153	98	1
1528147323.842180000	91.0846	1007	1
1528147323.842269000	91.0847	260	1
1528147323.860210000	91.1026	87	0
1528147323.986267000	91.2287	233	0
1528147323.987843000	91.2303	148	0
1528147323.989869000	91.2323	92	0
1528147323.989940000	91.2324	104	1
1528147323.991464000	91.2339	106	0
1528147323.993900000	91.2363	101	1
1528147324.084033000	91.3265	400	1
1528147324.084126000	91.3266	258	1
1528147324.103699000	91.3461	87	0
1528147324.235402000	91.4778	279	0
1528147324.236883000	91.4793	148	0
1528147324.238476000	91.4809	92	0
1528147324.238941000	91.4814	107	1
1528147324.240154000	91.4826	85	0
1528147324.243912000	91.4863	98	1
1528147324.399687000	91.6421	973	1
1528147324.399763000	91.6422	259	1
1528147324.417902000	91.6603	87	0
1528147324.540431000	91.7829	233	0
1528147324.542084000	91.7845	148	0
1528147324.543934000	91.7864	104	1
1528147324.544209000	91.7866	92	0
1528147324.545784000	91.7882	133	0
1528147324.547875000	91.7903	101	1
1528147324.922422000	92.1648	391	1
1528147324.922481000	92.1649	261	1
1528147324.941408000	92.1838	87	0
1528147325.103001000	92.3454	233	0
1528147325.104644000	92.3471	148	0
1528147325.106913000	92.3493	104	1
1528147325.107499000	92.3499	92	0
1528147325.109152000	92.3516	260	0
1528147325.110965000	92.3534	101	1
1528147325.282890000	92.5253	388	1
1528147325.282971000	92.5254	258	1
1528147325.300757000	92.5432	87	0
1528147325.305407000	92.5478	87	0
1528147325.435938000	92.6784	255	0
1528147325.437563000	92.68	148	0
1528147325.439660000	92.6821	92	0
1528147325.439916000	92.6823	110	1
1528147325.441253000	92.6837	155	0
1528147325.444981000	92.6874	98	1
1528147325.521943000	92.7644	387	1
1528147325.522019000	92.7644	258	1
1528147325.544744000	92.7872	87	0
1528147325.664369000	92.9068	233	0
1528147325.665938000	92.9084	148	0
1528147325.667450000	92.9099	92	0
1528147325.668005000	92.9104	107	1
1528147325.669135000	92.9116	88	0
1528147325.672995000	92.9154	98	1
1528147325.731999000	92.9744	387	1
1528147325.732083000	92.9745	258	1
[truncated: 556 more rows]
