# Supplementary material for: Method for multi-task learning fusion network traffic classification to address small sample labels
Source: Sci Rep. 2024 Jan 30;14:2518. doi: 10.1038/s41598-024-51933-8 (PMC10827795; doi:10.1038/s41598-024-51933-8)
Supplement: Supplementary file 2 — Supplementary Information 2. [file 41598_2024_51933_MOESM2_ESM.zip › QUIC Dataset/QUIC Dataset/pretraining/Google Doc/GoogleDoc-1037.txt]

1527857705.108255000	0	295	1
1527857705.127992000	0.019737	87	0
1527857705.305617000	0.197362	373	0
1527857705.308267000	0.200012	101	1
1527857705.346958000	0.238703	1412	0
1527857705.347119000	0.238864	1412	0
1527857705.347380000	0.239125	1412	0
1527857705.347504000	0.239249	186	0
1527857705.347704000	0.239449	1412	0
1527857705.348039000	0.239784	1412	0
1527857705.348338000	0.240083	1412	0
1527857705.348438000	0.240183	188	0
1527857705.348660000	0.240405	1412	0
1527857705.349002000	0.240747	1412	0
1527857705.349323000	0.241068	1412	0
1527857705.349444000	0.241189	173	0
1527857705.350036000	0.241781	1412	0
1527857705.350352000	0.242097	1412	0
1527857705.350504000	0.242249	1412	0
1527857705.350754000	0.242499	188	0
1527857705.351040000	0.242785	992	0
1527857705.352259000	0.244004	1412	0
1527857705.352971000	0.244716	1412	0
1527857705.353270000	0.245015	1412	0
1527857705.353392000	0.245137	188	0
1527857705.364059000	0.255804	84	0
1527857705.364442000	0.256187	1412	0
1527857705.364730000	0.256475	1412	0
1527857705.365031000	0.256776	1412	0
1527857705.365169000	0.256914	799	0
1527857705.365509000	0.257254	1412	0
1527857705.365705000	0.25745	1002	0
1527857705.378646000	0.270391	125	1
1527857705.378843000	0.270588	125	1
1527857705.381181000	0.272926	119	1
1527857705.390159000	0.281904	1412	0
1527857705.390363000	0.282108	1412	0
1527857705.391086000	0.282831	1412	0
1527857705.391219000	0.282964	188	0
1527857705.391412000	0.283157	1412	0
1527857705.391541000	0.283286	167	0
1527857705.393187000	0.284932	113	1
1527857705.394922000	0.286667	1412	0
1527857705.395157000	0.286902	1412	0
1527857705.395449000	0.287194	1412	0
1527857705.395810000	0.287555	198	0
1527857705.396204000	0.287949	1412	0
1527857705.396339000	0.288084	154	0
1527857705.398220000	0.289965	113	1
1527857705.399061000	0.290806	1412	0
1527857705.399335000	0.29108	1412	0
1527857705.399688000	0.291433	1412	0
1527857705.399819000	0.291564	188	0
1527857705.399995000	0.29174	792	0
1527857705.402197000	0.293942	110	1
1527857705.403600000	0.295345	1412	0
1527857705.403860000	0.295605	1412	0
1527857705.404220000	0.295965	1412	0
1527857705.404521000	0.296266	188	0
1527857705.404696000	0.296441	675	0
1527857705.404846000	0.296591	130	0
1527857705.420218000	0.311963	113	1
1527857705.852974000	0.744719	355	1
1527857705.853066000	0.744811	1412	1
1527857705.853102000	0.744847	916	1
1527857705.857699000	0.749444	340	1
1527857705.869846000	0.761591	87	0
1527857705.874874000	0.766619	87	0
1527857706.195503000	1.08725	394	0
1527857706.198246000	1.08999	104	1
1527857706.199652000	1.0914	80	0
1527857706.205331000	1.09708	98	1
1527857706.206045000	1.09779	215	1
1527857706.222160000	1.11391	87	0
1527857706.347640000	1.23939	374	0
1527857706.347812000	1.23956	1412	0
1527857706.347977000	1.23972	1412	0
1527857706.348139000	1.23988	1412	0
1527857706.348274000	1.24002	180	0
1527857706.348471000	1.24022	1412	0
1527857706.348750000	1.2405	1412	0
1527857706.348978000	1.24072	1071	0
1527857706.350200000	1.24195	92	0
1527857706.350252000	1.242	122	1
1527857706.350700000	1.24244	120	0
1527857706.353239000	1.24498	101	1
1527857706.619091000	1.51084	863	1
1527857706.627737000	1.51948	428	1
1527857706.635353000	1.5271	87	0
1527857706.644955000	1.5367	87	0
1527857706.714420000	1.60617	375	0
1527857706.714581000	1.60633	1115	0
1527857706.716614000	1.60836	92	0
1527857706.717094000	1.60884	298	0
1527857706.752783000	1.64453	375	0
1527857706.755961000	1.64771	113	1
1527857706.774359000	1.6661	98	1
1527857706.794668000	1.68641	508	0
1527857706.794822000	1.68657	80	0
1527857706.798094000	1.68984	101	1
1527857706.841369000	1.73311	431	0
1527857706.841548000	1.73329	962	0
1527857706.841677000	1.73342	313	0
1527857706.885650000	1.7774	431	0
1527857706.930680000	1.82243	962	0
1527857707.031940000	1.92369	104	1
1527857707.034277000	1.92602	101	1
1527857708.103908000	2.99565	233	1
1527857708.120623000	3.01237	87	0
1527857708.144506000	3.03625	1263	1
1527857708.161605000	3.05335	87	0
1527857708.301939000	3.19368	1412	1
1527857708.301976000	3.19372	1396	1
1527857708.302042000	3.19379	843	1
1527857708.320592000	3.21234	87	0
1527857708.340611000	3.23236	1412	1
1527857708.340660000	3.23241	417	1
1527857708.341613000	3.23336	482	0
1527857708.341776000	3.23352	275	0
1527857708.344341000	3.23609	104	1
1527857708.358953000	3.2507	87	0
1527857708.497499000	3.38924	317	0
1527857708.497676000	3.38942	1412	0
1527857708.497834000	3.38958	999	0
1527857708.500580000	3.39233	107	1
1527857708.502149000	3.39389	92	0
1527857708.503005000	3.39475	117	0
1527857708.512212000	3.40396	331	0
1527857708.512386000	3.40413	1412	0
1527857708.512554000	3.4043	1412	0
1527857708.512717000	3.40446	1412	0
1527857708.512850000	3.4046	188	0
1527857708.513514000	3.40526	318	0
1527857708.514461000	3.40621	101	1
1527857708.522379000	3.41412	113	1
1527857708.638354000	3.5301	274	0
1527857708.638518000	3.53026	801	0
1527857708.641354000	3.5331	101	1
1527857708.985848000	3.87759	527	1
1527857708.985958000	3.8777	1412	1
1527857708.986001000	3.87775	1412	1
1527857708.986036000	3.87778	1412	1
1527857708.986072000	3.87782	1412	1
1527857708.986124000	3.87787	1412	1
1527857708.986162000	3.87791	1412	1
1527857708.986215000	3.87796	1412	1
1527857708.986253000	3.878	1412	1
1527857708.986303000	3.87805	1412	1
1527857708.986352000	3.8781	1412	1
1527857708.986390000	3.87814	1412	1
1527857708.986442000	3.87819	1412	1
1527857708.986479000	3.87822	1279	1
1527857709.001760000	3.89351	87	0
1527857709.004968000	3.89671	87	0
1527857709.335971000	4.22772	1340	1
1527857709.344963000	4.23671	445	0
1527857709.347783000	4.23953	98	1
1527857709.348637000	4.24038	80	0
1527857709.351796000	4.24354	98	1
1527857709.353736000	4.24548	87	0
1527857709.821093000	4.71284	298	0
1527857709.821334000	4.71308	410	0
1527857709.829235000	4.72098	104	1
1527857710.900532000	5.79228	332	1
1527857710.900625000	5.79237	1412	1
1527857710.900661000	5.79241	989	1
1527857710.911603000	5.80335	251	1
1527857710.916447000	5.80819	87	0
1527857710.928374000	5.82012	87	0
1527857711.094700000	5.98645	397	0
1527857711.097264000	5.98901	80	0
1527857711.130679000	6.02242	527	0
1527857711.130839000	6.02258	302	0
1527857711.130981000	6.02273	86	0
1527857711.181177000	6.07292	397	0
1527857711.232639000	6.12438	80	0
1527857711.413989000	6.30573	104	1
1527857711.416872000	6.30862	113	1
1527857711.426564000	6.31831	101	1
1527857711.428385000	6.32013	527	0
1527857711.430070000	6.32182	266	1
1527857711.442052000	6.3338	87	0
1527857711.447111000	6.33886	87	0
1527857711.704534000	6.59628	848	0
1527857711.746877000	6.63862	1412	0
1527857711.747023000	6.63877	1412	0
1527857711.747164000	6.63891	1412	0
1527857711.747302000	6.63905	186	0
1527857711.747561000	6.63931	1412	0
1527857711.747651000	6.6394	1348	0
1527857711.789954000	6.6817	1412	0
1527857711.790114000	6.68186	1412	0
1527857711.790295000	6.68204	1412	0
1527857711.790412000	6.68216	188	0
1527857711.790596000	6.68234	1226	0
1527857711.797956000	6.6897	131	1
1527857711.800905000	6.69265	101	1
1527857711.831394000	6.72314	1412	0
1527857711.831544000	6.72329	1412	0
1527857711.831799000	6.72354	1412	0
1527857711.831917000	6.72366	198	0
1527857711.832089000	6.72383	84	0
1527857711.834306000	6.72605	1412	0
1527857711.834439000	6.72618	739	0
1527857711.837723000	6.72947	1412	0
1527857711.837951000	6.7297	1412	0
1527857711.838249000	6.72999	1412	0
1527857711.838403000	6.73015	188	0
1527857711.838540000	6.73029	84	0
1527857711.839730000	6.73148	796	0
1527857711.843380000	6.73513	1412	0
1527857711.843710000	6.73546	1412	0
1527857711.845158000	6.7369	1412	0
1527857711.845293000	6.73704	188	0
1527857711.845476000	6.73722	974	0
1527857711.849673000	6.74142	1412	0
1527857711.849975000	6.74172	1412	0
1527857711.850316000	6.74206	1412	0
1527857711.850457000	6.7422	188	0
1527857711.850575000	6.74232	84	0
1527857711.852260000	6.74401	1412	0
1527857711.852391000	6.74414	178	0
1527857711.856036000	6.74778	1412	0
1527857711.856679000	6.74842	1412	0
1527857711.856976000	6.74872	1412	0
1527857711.857106000	6.74885	188	0
1527857711.857264000	6.74901	84	0
1527857711.873348000	6.76509	1197	0
1527857711.875321000	6.76707	1412	0
1527857711.875548000	6.76729	1412	0
1527857711.875878000	6.76762	1412	0
1527857711.876015000	6.76776	188	0
1527857711.876198000	6.76794	963	0
1527857711.877674000	6.76942	1412	0
1527857711.877964000	6.76971	1308	0
1527857711.880565000	6.77231	750	0
1527857711.883874000	6.77562	1412	0
1527857711.884208000	6.77595	1329	0
1527857711.886999000	6.77874	1412	0
1527857711.887408000	6.77915	1412	0
1527857711.887541000	6.77929	339	0
1527857711.887688000	6.77943	92	0
1527857711.887855000	6.7796	219	0
1527857711.930972000	6.82272	125	1
1527857711.931160000	6.82291	125	1
1527857711.931300000	6.82305	125	1
1527857711.932781000	6.82453	125	1
1527857711.939468000	6.83121	113	1
1527857715.418918000	10.3107	1412	1
1527857715.418959000	10.3107	1412	1
1527857715.418998000	10.3107	310	1
1527857715.419059000	10.3108	843	1
1527857715.437658000	10.3294	87	0
1527857715.451011000	10.3428	900	1
1527857715.451088000	10.3428	294	1
1527857715.455475000	10.3472	304	1
1527857715.455554000	10.3473	1412	1
1527857715.455579000	10.3473	1412	1
1527857715.455601000	10.3473	989	1
1527857715.459762000	10.3515	770	0
1527857715.463096000	10.3548	101	1
1527857715.467159000	10.3589	87	0
1527857715.471360000	10.3631	100	0
1527857715.474044000	10.3658	101	1
1527857715.502738000	10.3945	452	1
1527857715.519351000	10.4111	87	0
1527857715.619521000	10.5113	490	0
1527857715.620252000	10.512	354	0
1527857715.620622000	10.5124	1400	0
1527857715.620832000	10.5126	513	0
1527857715.622038000	10.5138	110	1
1527857715.623349000	10.5151	592	0
1527857715.623842000	10.5156	635	0
1527857715.624853000	10.5166	467	0
1527857715.625149000	10.5169	80	0
1527857715.626030000	10.5178	107	1
1527857715.626632000	10.5184	697	0
1527857715.627108000	10.5189	484	0
1527857715.629049000	10.5208	101	1
1527857715.629468000	10.5212	835	0
1527857715.629944000	10.5217	649	0
1527857715.631259000	10.523	519	0
1527857715.631781000	10.5235	439	0
1527857715.632023000	10.5238	107	1
1527857715.632899000	10.5246	701	0
1527857715.634738000	10.5265	616	0
1527857715.635022000	10.5268	101	1
1527857715.635635000	10.5274	558	0
1527857715.636186000	10.5279	654	0
1527857715.637171000	10.5289	583	0
1527857715.638075000	10.5298	104	1
1527857715.638595000	10.5303	689	0
1527857715.641052000	10.5328	98	1
1527857715.642669000	10.5344	102	0
1527857715.645026000	10.5368	98	1
1527857715.662471000	10.5542	222	0
1527857715.665053000	10.5568	98	1
1527857715.878772000	10.7705	274	0
1527857715.878912000	10.7707	103	0
1527857715.882056000	10.7738	101	1
1527857715.882792000	10.7745	167	0
1527857715.885036000	10.7768	98	1
1527857716.315195000	11.2069	394	1
1527857716.315283000	11.207	255	1
1527857716.332170000	11.2239	87	0
1527857717.200976000	12.0927	254	0
1527857717.201129000	12.0929	146	0
1527857717.204164000	12.0959	104	1
1527857717.204692000	12.0964	92	0
1527857717.205025000	12.0968	289	0
1527857717.211156000	12.1029	101	1
1527857717.379646000	12.2714	397	1
1527857717.379735000	12.2715	109	1
1527857717.386604000	12.2783	304	1
1527857717.389428000	12.2812	480	1
1527857717.389502000	12.2812	87	1
1527857717.395789000	12.2875	87	0
1527857717.401869000	12.2936	87	0
1527857717.407563000	12.2993	87	0
1527857717.553014000	12.4448	307	0
1527857717.553165000	12.4449	140	0
1527857717.555981000	12.4477	513	1
1527857717.556066000	12.4478	94	1
1527857717.557551000	12.4493	92	0
1527857717.557958000	12.4497	175	0
1527857717.560181000	12.4519	101	1
1527857717.569226000	12.461	263	0
1527857717.569355000	12.4611	151	0
1527857717.569554000	12.4613	90	0
1527857717.572087000	12.4638	87	0
1527857717.572217000	12.464	104	1
1527857717.573157000	12.4649	92	0
1527857717.573583000	12.4653	99	0
1527857717.576225000	12.468	104	1
1527857717.684305000	12.5761	242	0
1527857717.684478000	12.5762	103	0
1527857717.687185000	12.5789	101	1
1527857717.690274000	12.582	92	0
1527857717.691536000	12.5833	286	0
1527857717.697199000	12.5889	101	1
1527857717.721756000	12.6135	243	0
1527857717.721929000	12.6137	561	0
1527857717.725167000	12.6169	172	0
1527857717.741175000	12.6329	104	1
1527857717.848537000	12.7403	360	1
1527857717.851832000	12.7436	297	1
1527857717.853949000	12.7457	377	1
1527857717.859039000	12.7508	326	1
1527857717.859095000	12.7508	258	1
1527857717.864117000	12.7559	87	0
1527857717.868499000	12.7602	87	0
1527857717.875778000	12.7675	87	0
1527857717.983465000	12.8752	234	0
1527857717.983742000	12.8755	279	0
1527857717.985913000	12.8777	92	0
1527857717.986168000	12.8779	113	1
1527857717.986310000	12.8781	265	0
1527857717.989156000	12.8809	98	1
1527857717.996116000	12.8879	231	0
1527857717.996261000	12.888	118	0
1527857717.999181000	12.8909	101	1
1527857717.999411000	12.8912	92	0
1527857717.999571000	12.8913	98	0
1527857718.004406000	12.8962	101	1
1527857718.026539000	12.9183	242	0
1527857718.026684000	12.9184	146	0
1527857718.029183000	12.9209	101	1
1527857718.029617000	12.9214	92	0
1527857718.030029000	12.9218	173	0
1527857718.032189000	12.9239	101	1
1527857718.049121000	12.9409	563	0
1527857718.049271000	12.941	802	0
1527857718.051143000	12.9429	92	0
1527857718.052177000	12.9439	104	1
1527857718.066518000	12.9583	95	0
1527857718.071207000	12.963	98	1
1527857718.077680000	12.9694	1412	1
1527857718.077736000	12.9695	409	1
1527857718.094591000	12.9863	87	0
1527857718.289418000	13.1812	795	0
1527857718.289559000	13.1813	151	0
1527857718.292204000	13.1839	104	1
1527857718.305059000	13.1968	668	1
1527857718.322095000	13.2138	87	0
1527857718.389665000	13.2814	704	1
1527857718.389795000	13.2815	1412	1
1527857718.389842000	13.2816	1412	1
1527857718.389876000	13.2816	1412	1
1527857718.389912000	13.2817	1412	1
1527857718.389955000	13.2817	1412	1
1527857718.390006000	13.2818	1412	1
1527857718.390042000	13.2818	1412	1
1527857718.390088000	13.2818	1412	1
1527857718.390124000	13.2819	1412	1
1527857718.390177000	13.2819	1412	1
1527857718.390199000	13.2819	1412	1
1527857718.390236000	13.282	1412	1
1527857718.390271000	13.282	1412	1
1527857718.390307000	13.2821	1412	1
1527857718.390330000	13.2821	1412	1
1527857718.392196000	13.2839	1412	1
1527857718.392233000	13.284	1412	1
1527857718.392267000	13.284	1412	1
1527857718.392304000	13.284	1412	1
1527857718.392345000	13.2841	1412	1
1527857718.392369000	13.2841	1412	1
1527857718.392405000	13.2842	1412	1
1527857718.392433000	13.2842	1412	1
1527857718.392472000	13.2842	1412	1
1527857718.392506000	13.2843	1412	1
1527857718.392542000	13.2843	1412	1
1527857718.394190000	13.2859	1412	1
1527857718.394213000	13.286	1412	1
1527857718.394255000	13.286	1412	1
1527857718.394288000	13.286	1412	1
1527857718.394322000	13.2861	1412	1
1527857718.394345000	13.2861	1412	1
1527857718.394416000	13.2862	1412	1
1527857718.394436000	13.2862	760	1
1527857718.405881000	13.2976	87	0
1527857718.408705000	13.3005	87	0
1527857718.410856000	13.3026	87	0
1527857718.413625000	13.3054	87	0
1527857718.438368000	13.3301	286	0
1527857718.438524000	13.3303	521	0
1527857718.441290000	13.333	116	1
1527857718.536489000	13.4282	442	0
1527857718.539237000	13.431	98	1
1527857718.541701000	13.4334	80	0
1527857718.544301000	13.436	98	1
1527857719.705762000	14.5975	394	1
1527857719.705826000	14.5976	254	1
1527857719.722593000	14.6143	87	0
1527857719.987783000	14.8795	349	0
1527857719.987931000	14.8797	146	0
1527857719.990697000	14.8824	104	1
1527857719.991406000	14.8832	92	0
1527857719.991838000	14.8836	256	0
1527857719.993700000	14.8854	101	1
1527857720.333669000	15.2254	394	1
1527857720.333779000	15.2255	261	1
1527857720.350915000	15.2427	87	0
1527857720.529199000	15.4209	290	0
1527857720.529306000	15.4211	146	0
1527857720.531733000	15.4235	104	1
1527857720.532434000	15.4242	92	0
1527857720.532862000	15.4246	161	0
1527857720.534749000	15.4265	101	1
1527857720.744264000	15.636	393	1
1527857720.744361000	15.6361	257	1
1527857720.761017000	15.6528	87	0
1527857720.899513000	15.7913	235	0
1527857720.899626000	15.7914	146	0
1527857720.902757000	15.7945	104	1
1527857720.903226000	15.795	92	0
1527857720.903388000	15.7951	97	0
1527857720.905742000	15.7975	101	1
1527857721.193135000	16.0849	395	1
1527857721.193193000	16.0849	260	1
1527857721.209338000	16.1011	87	0
1527857721.301985000	16.1937	258	0
1527857721.302130000	16.1939	146	0
1527857721.304569000	16.1963	92	0
1527857721.304748000	16.1965	107	1
1527857721.305212000	16.197	291	0
1527857721.307758000	16.1995	98	1
1527857721.416077000	16.3078	390	1
1527857721.416169000	16.3079	257	1
1527857721.432436000	16.3242	87	0
1527857721.519063000	16.4108	232	0
1527857721.519161000	16.4109	146	0
1527857721.520171000	16.4119	92	0
1527857721.520654000	16.4124	307	0
1527857721.521775000	16.4135	110	1
1527857722.006638000	16.8984	389	1
1527857722.006721000	16.8985	254	1
1527857722.022783000	16.9145	87	0
1527857722.099886000	16.9916	235	0
1527857722.100045000	16.9918	146	0
1527857722.102237000	16.994	92	0
1527857722.102341000	16.9941	154	0
1527857722.102806000	16.9946	110	1
1527857722.267151000	17.1589	395	1
1527857722.267209000	17.159	253	1
1527857722.283720000	17.1755	87	0
1527857722.429097000	17.3208	258	0
1527857722.429198000	17.3209	148	0
1527857722.431913000	17.3237	104	1
1527857722.433517000	17.3253	92	0
1527857722.433899000	17.3256	218	0
1527857722.435810000	17.3276	101	1
1527857722.609287000	17.501	394	1
1527857722.609378000	17.5011	255	1
1527857722.625731000	17.5175	87	0
1527857722.761459000	17.6532	235	0
1527857722.761565000	17.6533	148	0
1527857722.763917000	17.6557	104	1
1527857722.764505000	17.6562	92	0
1527857722.764679000	17.6564	240	0
1527857722.766851000	17.6586	101	1
1527857724.596702000	19.4884	395	1
1527857724.596791000	19.4885	265	1
1527857724.613816000	19.5056	87	0
1527857724.804257000	19.696	256	0
1527857724.804374000	19.6961	148	0
1527857724.804536000	19.6963	92	0
1527857724.804681000	19.6964	97	0
1527857724.805089000	19.6968	256	0
1527857724.806966000	19.6987	113	1
1527857724.810999000	19.7027	992	1
1527857724.811082000	19.7028	255	1
1527857724.830554000	19.7223	87	0
1527857724.935436000	19.8272	235	0
1527857724.935573000	19.8273	148	0
1527857724.937997000	19.8297	104	1
1527857724.938806000	19.8306	92	0
1527857724.938980000	19.8307	319	0
1527857724.942051000	19.8338	101	1
1527857725.051383000	19.9431	591	1
1527857725.051445000	19.9432	259	1
1527857725.067481000	19.9592	87	0
1527857725.209579000	20.1013	302	0
1527857725.210292000	20.102	148	0
1527857725.211901000	20.1036	92	0
1527857725.212069000	20.1038	300	0
1527857725.212970000	20.1047	110	1
1527857725.483671000	20.3754	793	1
1527857725.483742000	20.3755	274	1
1527857725.500472000	20.3922	87	0
1527857725.588717000	20.4805	284	0
1527857725.588853000	20.4806	148	0
1527857725.592005000	20.4838	104	1
1527857725.593953000	20.4857	92	0
1527857725.594527000	20.4863	283	0
1527857725.597027000	20.4888	101	1
1527857725.714736000	20.6065	394	1
1527857725.714803000	20.6065	261	1
1527857725.731366000	20.6231	87	0
1527857725.823430000	20.7152	303	0
1527857725.823532000	20.7153	148	0
1527857725.826085000	20.7178	104	1
1527857725.826985000	20.7187	92	0
1527857725.827261000	20.719	300	0
1527857725.830089000	20.7218	101	1
1527857726.102365000	20.9941	392	1
1527857726.102425000	20.9942	257	1
1527857726.119760000	21.0115	87	0
1527857726.278398000	21.1701	256	0
1527857726.278513000	21.1703	148	0
1527857726.281042000	21.1728	104	1
1527857726.281666000	21.1734	92	0
1527857726.281824000	21.1736	317	0
1527857726.284038000	21.1758	101	1
1527857726.329362000	21.2211	389	1
1527857726.329436000	21.2212	257	1
1527857726.344889000	21.2366	87	0
1527857726.424116000	21.3159	255	0
1527857726.424276000	21.316	148	0
1527857726.427045000	21.3188	104	1
1527857726.427687000	21.3194	92	0
1527857726.428111000	21.3199	287	0
1527857726.430037000	21.3218	101	1
1527857726.736277000	21.628	392	1
1527857726.736374000	21.6281	263	1
1527857726.752702000	21.6444	87	0
1527857726.864674000	21.7564	301	0
1527857726.864791000	21.7565	148	0
1527857726.867735000	21.7595	92	0
1527857726.868098000	21.7598	144	0
1527857726.868188000	21.7599	107	1
1527857726.871075000	21.7628	98	1
1527857727.033585000	21.9253	393	1
1527857727.033675000	21.9254	264	1
1527857727.049506000	21.9413	87	0
1527857727.137941000	22.0297	287	0
1527857727.138084000	22.0298	148	0
1527857727.141093000	22.0328	104	1
1527857727.141984000	22.0337	92	0
1527857727.142453000	22.0342	330	0
1527857727.145094000	22.0368	101	1
1527857732.243924000	27.1357	389	1
1527857732.244022000	27.1358	261	1
1527857732.260266000	27.152	87	0
1527857732.430665000	27.3224	259	0
1527857732.430809000	27.3226	148	0
1527857732.433391000	27.3251	104	1
1527857732.433895000	27.3256	92	0
1527857732.434367000	27.3261	288	0
1527857732.436393000	27.3281	101	1
1527857732.475165000	27.3669	395	1
1527857732.475251000	27.367	262	1
1527857732.491244000	27.383	87	0
1527857732.583224000	27.475	232	0
1527857732.583366000	27.4751	148	0
1527857732.586405000	27.4782	104	1
1527857732.586891000	27.4786	92	0
1527857732.587319000	27.4791	214	0
1527857732.589399000	27.4811	101	1
1527857732.753229000	27.645	389	1
1527857732.753319000	27.6451	262	1
1527857732.768997000	27.6607	87	0
1527857732.903949000	27.7957	235	0
1527857732.904063000	27.7958	148	0
1527857732.906492000	27.7982	104	1
1527857732.907977000	27.7997	92	0
1527857732.908067000	27.7998	188	0
1527857732.910481000	27.8022	101	1
1527857733.248582000	28.1403	992	1
1527857733.248659000	28.1404	262	1
1527857733.265260000	28.157	87	0
1527857733.360989000	28.2527	258	0
1527857733.361103000	28.2528	148	0
1527857733.363538000	28.2553	104	1
1527857733.364127000	28.2559	92	0
1527857733.364297000	28.256	235	0
1527857733.366443000	28.2582	101	1
1527857733.558748000	28.4505	591	1
1527857733.558809000	28.4506	256	1
1527857733.575293000	28.467	87	0
1527857733.669454000	28.5612	236	0
1527857733.669557000	28.5613	148	0
1527857733.672531000	28.5643	104	1
1527857733.672558000	28.5643	92	0
1527857733.673108000	28.5649	158	0
1527857733.675521000	28.5673	101	1
1527857733.961133000	28.8529	403	1
1527857733.961206000	28.853	262	1
1527857733.978047000	28.8698	87	0
1527857734.117361000	29.0091	235	0
1527857734.117483000	29.0092	148	0
1527857734.120518000	29.0123	92	0
1527857734.120603000	29.0123	104	1
1527857734.120665000	29.0124	214	0
1527857734.123557000	29.0153	101	1
1527857734.444072000	29.3358	781	1
1527857734.444136000	29.3359	260	1
1527857734.460741000	29.3525	87	0
1527857734.615782000	29.5075	258	0
1527857734.615895000	29.5076	148	0
1527857734.618550000	29.5103	92	0
1527857734.618654000	29.5104	104	1
1527857734.618688000	29.5104	278	0
1527857734.621586000	29.5133	101	1
1527857734.733777000	29.6255	394	1
1527857734.733868000	29.6256	258	1
1527857734.749653000	29.6414	87	0
1527857734.866238000	29.758	232	0
1527857734.866370000	29.7581	148	0
1527857734.868532000	29.7603	104	1
1527857734.870255000	29.762	92	0
1527857734.870704000	29.7624	192	0
1527857734.872529000	29.7643	101	1
1527857737.335405000	32.2272	369	1
1527857737.335494000	32.2272	1412	1
1527857737.335521000	32.2273	1412	1
1527857737.335551000	32.2273	1412	1
1527857737.335571000	32.2273	261	1
1527857737.351267000	32.243	87	0
1527857737.424840000	32.3166	460	0
1527857737.427282000	32.319	101	1
1527857737.429104000	32.3208	80	0
1527857737.431275000	32.323	98	1
1527857737.536483000	32.4282	394	1
1527857737.536573000	32.4283	257	1
1527857737.552509000	32.4443	87	0
1527857737.628638000	32.5204	354	0
1527857737.628733000	32.5205	148	0
1527857737.631358000	32.5231	104	1
1527857737.632315000	32.5241	92	0
1527857737.632494000	32.5242	310	0
1527857737.635347000	32.5271	101	1
1527857738.216844000	33.1086	394	1
1527857738.216907000	33.1087	264	1
1527857738.232865000	33.1246	87	0
1527857738.401411000	33.2932	258	0
1527857738.401547000	33.2933	148	0
1527857738.404333000	33.2961	104	1
1527857738.404625000	33.2964	92	0
1527857738.404792000	33.2965	296	0
1527857738.407326000	33.2991	101	1
1527857738.436836000	33.3286	393	1
1527857738.436923000	33.3287	259	1
1527857738.453202000	33.3449	87	0
1527857738.534798000	33.4265	324	0
1527857738.534940000	33.4267	148	0
1527857738.537413000	33.4292	104	1
1527857738.538422000	33.4302	92	0
1527857738.538572000	33.4303	162	0
1527857738.541397000	33.4331	101	1
1527857740.556947000	35.4487	370	1
1527857740.557044000	35.4488	1412	1
1527857740.557082000	35.4488	1412	1
1527857740.557116000	35.4489	1412	1
1527857740.557153000	35.4489	1382	1
1527857740.572489000	35.4642	87	0
1527857740.575084000	35.4668	87	0
1527857740.660079000	35.5518	398	0
1527857740.662544000	35.5543	104	1
1527857740.665050000	35.5568	80	0
1527857740.667547000	35.5593	98	1
1527857740.753845000	35.6456	391	1
1527857740.753911000	35.6457	256	1
1527857740.770183000	35.6619	87	0
1527857740.922385000	35.8141	269	0
1527857740.922470000	35.8142	148	0
1527857740.925542000	35.8173	104	1
1527857740.926188000	35.8179	92	0
1527857740.926302000	35.818	127	0
1527857740.928530000	35.8203	101	1
1527857741.309794000	36.2015	998	1
1527857741.309858000	36.2016	261	1
1527857741.328277000	36.22	87	0
1527857741.463095000	36.3548	256	0
1527857741.463234000	36.355	148	0
1527857741.465508000	36.3573	104	1
1527857741.467525000	36.3593	92	0
1527857741.467694000	36.3594	154	0
1527857741.470495000	36.3622	101	1
1527857741.541388000	36.4331	586	1
1527857741.541465000	36.4332	261	1
1527857741.557760000	36.4495	87	0
1527857741.709659000	36.6014	232	0
1527857741.709808000	36.6016	148	0
1527857741.712523000	36.6043	104	1
1527857741.713737000	36.6055	92	0
1527857741.713954000	36.6057	204	0
1527857741.716515000	36.6083	101	1
1527857741.751181000	36.6429	400	1
1527857741.751263000	36.643	260	1
1527857741.773673000	36.6654	87	0
1527857741.860912000	36.7527	233	0
1527857741.861024000	36.7528	148	0
1527857741.863598000	36.7553	104	1
1527857741.865406000	36.7572	92	0
1527857741.865729000	36.7575	338	0
1527857741.868586000	36.7603	101	1
1527857741.999901000	36.8916	776	1
1527857741.999986000	36.8917	259	1
1527857742.016132000	36.9079	87	0
1527857742.164371000	37.0561	256	0
1527857742.164509000	37.0563	148	0
1527857742.167618000	37.0594	104	1
1527857742.169511000	37.0613	92	0
1527857742.169958000	37.0617	309	0
1527857742.172606000	37.0644	101	1
1527857742.457831000	37.3496	393	1
1527857742.457919000	37.3497	269	1
1527857742.474462000	37.3662	87	0
1527857742.569090000	37.4608	235	0
1527857742.569198000	37.4609	148	0
1527857742.571641000	37.4634	104	1
1527857742.574515000	37.4663	92	0
1527857742.574613000	37.4664	144	0
1527857742.577623000	37.4694	101	1
1527857743.221546000	38.1133	395	1
1527857743.221630000	38.1134	262	1
1527857743.237649000	38.1294	87	0
1527857743.415878000	38.3076	258	0
1527857743.416026000	38.3078	148	0
1527857743.418599000	38.3103	104	1
1527857743.421232000	38.313	92	0
1527857743.421406000	38.3132	253	0
1527857743.423585000	38.3153	101	1
1527857743.460021000	38.3518	390	1
1527857743.460095000	38.3518	262	1
1527857743.477125000	38.3689	87	0
1527857743.587367000	38.4791	236	0
1527857743.587549000	38.4793	148	0
1527857743.590669000	38.4824	104	1
1527857743.592352000	38.4841	92	0
1527857743.592706000	38.4845	132	0
1527857743.594620000	38.4864	101	1
1527857743.675865000	38.5676	394	1
1527857743.675926000	38.5677	258	1
1527857743.694964000	38.5867	87	0
1527857743.849411000	38.7412	235	0
1527857743.849526000	38.7413	148	0
1527857743.852699000	38.7444	104	1
1527857743.853844000	38.7456	92	0
1527857743.854301000	38.746	150	0
1527857743.856683000	38.7484	101	1
1527857744.115169000	39.0069	394	1
1527857744.115229000	39.007	264	1
1527857744.131253000	39.023	87	0
1527857744.257161000	39.1489	304	0
1527857744.257272000	39.149	148	0
1527857744.259698000	39.1514	104	1
1527857744.262453000	39.1542	92	0
1527857744.263286000	39.155	295	0
1527857744.264671000	39.1564	101	1
1527857744.527136000	39.4189	394	1
1527857744.527214000	39.419	263	1
1527857744.544540000	39.4363	87	0
1527857744.704088000	39.5958	354	0
1527857744.704233000	39.596	148	0
1527857744.706679000	39.5984	104	1
1527857744.707697000	39.5994	92	0
1527857744.707860000	39.5996	96	0
1527857744.710661000	39.6024	101	1
1527857744.951083000	39.8428	390	1
1527857744.951150000	39.8429	263	1
1527857744.966996000	39.8587	87	0
1527857745.114661000	40.0064	236	0
1527857745.114806000	40.0066	148	0
1527857745.117731000	40.0095	104	1
1527857745.117844000	40.0096	92	0
1527857745.118335000	40.0101	313	0
1527857745.120714000	40.0125	101	1
1527857745.390266000	40.282	391	1
1527857745.390363000	40.2821	261	1
1527857745.406178000	40.2979	87	0
1527857745.557081000	40.4488	349	0
1527857745.557193000	40.4489	148	0
1527857745.559778000	40.4515	104	1
1527857745.561126000	40.4529	92	0
1527857745.561214000	40.453	283	0
1527857745.563768000	40.4555	101	1
1527857745.800125000	40.6919	997	1
1527857745.800216000	40.692	260	1
1527857745.817444000	40.7092	87	0
1527857745.965765000	40.8575	233	0
1527857745.965874000	40.8576	148	0
1527857745.968761000	40.8605	104	1
1527857745.971114000	40.8629	92	0
1527857745.971286000	40.863	293	0
1527857745.973763000	40.8655	101	1
1527857746.177177000	41.0689	586	1
1527857746.177234000	41.069	260	1
1527857746.193668000	41.0854	87	0
1527857746.295050000	41.1868	258	0
1527857746.295205000	41.187	148	0
1527857746.297790000	41.1895	104	1
1527857746.299354000	41.1911	92	0
1527857746.300680000	41.1924	192	0
1527857746.301767000	41.1935	101	1
1527857746.619686000	41.5114	792	1
1527857746.619784000	41.5115	267	1
1527857746.635699000	41.5274	87	0
1527857746.728466000	41.6202	267	0
1527857746.728578000	41.6203	148	0
1527857746.731886000	41.6236	104	1
1527857746.733010000	41.6248	92	0
1527857746.733098000	41.6248	149	0
1527857746.735871000	41.6276	101	1
1527857746.856055000	41.7478	390	1
1527857746.856114000	41.7479	258	1
1527857746.872410000	41.7642	87	0
1527857747.119118000	42.0109	235	0
1527857747.119212000	42.011	148	0
1527857747.121888000	42.0136	104	1
1527857747.124160000	42.0159	92	0
1527857747.124263000	42.016	198	0
1527857747.126823000	42.0186	101	1
1527857747.348071000	42.2398	390	1
1527857747.348157000	42.2399	258	1
1527857747.364724000	42.2565	87	0
1527857747.512345000	42.4041	258	0
1527857747.512458000	42.4042	148	0
1527857747.514929000	42.4067	104	1
1527857747.517370000	42.4091	92	0
1527857747.517455000	42.4092	295	0
1527857747.519907000	42.4117	101	1
1527857747.767472000	42.6592	394	1
1527857747.767569000	42.6593	262	1
1527857747.783387000	42.6751	87	0
1527857747.930151000	42.8219	235	0
1527857747.930299000	42.822	148	0
1527857747.932867000	42.8246	104	1
1527857747.934850000	42.8266	92	0
1527857747.935021000	42.8268	303	0
1527857747.937901000	42.8296	101	1
1527857748.254880000	43.1466	394	1
1527857748.254970000	43.1467	261	1
1527857748.271935000	43.1637	87	0
1527857748.405973000	43.2977	259	0
1527857748.406114000	43.2979	148	0
1527857748.408973000	43.3007	104	1
1527857748.409929000	43.3017	92	0
1527857748.410746000	43.3025	189	0
1527857748.412980000	43.3047	101	1
1527857748.705112000	43.5969	391	1
1527857748.705189000	43.5969	262	1
1527857748.721102000	43.6128	87	0
1527857749.102026000	43.9938	233	0
1527857749.102142000	43.9939	148	0
1527857749.104949000	43.9967	104	1
1527857749.106202000	43.9979	92	0
1527857749.106304000	43.998	179	0
1527857749.109011000	44.0008	101	1
1527857749.244633000	44.1364	394	1
1527857749.244722000	44.1365	265	1
1527857749.261439000	44.1532	87	0
1527857749.642556000	44.5343	259	0
1527857749.642671000	44.5344	148	0
1527857749.644980000	44.5367	104	1
1527857749.646092000	44.5378	92	0
1527857749.646507000	44.5383	332	0
1527857749.649034000	44.5408	101	1
1527857749.655042000	44.5468	392	1
1527857749.655089000	44.5468	265	1
1527857749.670561000	44.5623	87	0
1527857750.042992000	44.9347	236	0
1527857750.043093000	44.9348	148	0
1527857750.046065000	44.9378	104	1
1527857750.048646000	44.9404	92	0
1527857750.048734000	44.9405	90	0
1527857750.051070000	44.9428	101	1
1527857753.651037000	48.5428	394	1
1527857753.651103000	48.5428	258	1
1527857753.667181000	48.5589	87	0
1527857754.079212000	48.971	255	0
1527857754.079331000	48.9711	148	0
1527857754.082244000	48.974	104	1
1527857754.083653000	48.9754	92	0
1527857754.084208000	48.976	165	0
1527857754.086212000	48.978	101	1
1527857754.103626000	48.9954	389	1
1527857754.103714000	48.9955	262	1
1527857754.119686000	49.0114	87	0
1527857754.483134000	49.3749	302	0
1527857754.483259000	49.375	148	0
1527857754.486307000	49.3781	104	1
1527857754.488274000	49.38	92	0
1527857754.488674000	49.3804	168	0
1527857754.491296000	49.383	101	1
1527857754.554525000	49.4463	991	1
1527857754.554616000	49.4464	261	1
1527857754.570656000	49.4624	87	0
1527857754.963306000	49.8551	354	0
1527857754.963419000	49.8552	148	0
1527857754.966336000	49.8581	104	1
1527857754.969018000	49.8608	92	0
1527857754.969109000	49.8609	151	0
1527857754.972321000	49.8641	101	1
1527857754.994552000	49.8863	590	1
1527857754.994644000	49.8864	264	1
1527857755.010643000	49.9024	87	0
1527857755.158894000	50.0506	350	0
1527857755.160088000	50.0518	148	0
1527857755.161339000	50.0531	104	1
1527857755.162361000	50.0541	92	0
1527857755.162774000	50.0545	313	0
1527857755.165337000	50.0571	101	1
1527857755.271861000	50.1636	790	1
1527857755.271957000	50.1637	258	1
1527857755.288356000	50.1801	87	0
1527857755.666899000	50.5586	235	0
1527857755.667015000	50.5588	148	0
1527857755.670381000	50.5621	104	1
1527857755.671956000	50.5637	92	0
1527857755.672048000	50.5638	273	0
1527857755.674305000	50.5661	101	1
1527857755.752736000	50.6445	390	1
1527857755.752796000	50.6445	261	1
1527857755.769087000	50.6608	87	0
1527857755.935770000	50.8275	233	0
1527857755.935884000	50.8276	148	0
1527857755.938396000	50.8301	104	1
1527857755.940109000	50.8319	92	0
1527857755.940199000	50.8319	319	0
1527857755.943316000	50.8351	101	1
1527857755.970925000	50.8627	390	1
1527857755.971022000	50.8628	261	1
1527857755.986949000	50.8787	87	0
1527857756.100595000	50.9923	233	0
1527857756.100708000	50.9925	148	0
1527857756.103402000	50.9951	104	1
1527857756.107993000	50.9997	92	0
1527857756.108351000	51.0001	154	0
1527857756.110375000	51.0021	101	1
1527857758.661199000	53.5529	394	1
1527857758.661283000	53.553	260	1
1527857758.677362000	53.5691	87	0
1527857758.810638000	53.7024	288	0
1527857758.810776000	53.7025	148	0
1527857758.812543000	53.7043	92	0
1527857758.812980000	53.7047	305	0
1527857758.813492000	53.7052	110	1
1527857758.887837000	53.7796	390	1
1527857758.887928000	53.7797	258	1
1527857758.904516000	53.7963	87	0
1527857759.049541000	53.9413	235	0
1527857759.049668000	53.9414	148	0
1527857759.052571000	53.9443	104	1
1527857759.053929000	53.9457	92	0
1527857759.054659000	53.9464	248	0
1527857759.056555000	53.9483	101	1
1527857759.186620000	54.0784	395	1
1527857759.186714000	54.0785	256	1
1527857759.202537000	54.0943	87	0
1527857759.359699000	54.2514	258	0
1527857759.359832000	54.2516	148	0
1527857759.362581000	54.2543	104	1
1527857759.365543000	54.2573	92	0
1527857759.365631000	54.2574	91	0
1527857759.368587000	54.2603	101	1
1527857760.365647000	55.2574	394	1
1527857760.365745000	55.2575	259	1
1527857760.382586000	55.2743	87	0
1527857760.474205000	55.366	259	0
1527857760.474359000	55.3661	148	0
1527857760.477239000	55.369	104	1
1527857760.479520000	55.3713	92	0
1527857760.479614000	55.3714	116	0
1527857760.482231000	55.374	101	1
1527857760.742587000	55.6343	391	1
1527857760.742712000	55.6345	259	1
1527857760.759230000	55.651	87	0
1527857760.844684000	55.7364	232	0
1527857760.844839000	55.7366	148	0
1527857760.847270000	55.739	104	1
1527857760.849592000	55.7413	92	0
1527857760.849686000	55.7414	118	0
1527857760.852249000	55.744	101	1
1527857761.192766000	56.0845	391	1
1527857761.192832000	56.0846	257	1
1527857761.208652000	56.1004	87	0
1527857761.315909000	56.2077	258	0
1527857761.316510000	56.2083	148	0
1527857761.318298000	56.21	104	1
1527857761.321217000	56.213	92	0
1527857761.321301000	56.213	264	0
1527857761.324277000	56.216	101	1
1527857761.553654000	56.4454	389	1
1527857761.553746000	56.4455	257	1
1527857761.570273000	56.462	87	0
1527857761.663513000	56.5553	232	0
1527857761.663626000	56.5554	148	0
1527857761.666312000	56.5581	104	1
1527857761.668657000	56.5604	92	0
1527857761.668962000	56.5607	130	0
1527857761.671315000	56.5631	101	1
1527857761.944488000	56.8362	991	1
1527857761.944629000	56.8364	257	1
1527857761.961415000	56.8532	87	0
1527857762.115277000	57.007	235	0
1527857762.115484000	57.0072	148	0
1527857762.118341000	57.0101	104	1
1527857762.120086000	57.0118	92	0
1527857762.120180000	57.0119	293	0
1527857762.123330000	57.0151	101	1
1527857762.374976000	57.2667	590	1
1527857762.375109000	57.2669	258	1
1527857762.391315000	57.2831	87	0
1527857762.478896000	57.3706	256	0
1527857762.479006000	57.3708	148	0
1527857762.482356000	57.3741	104	1
1527857762.483022000	57.3748	92	0
1527857762.483125000	57.3749	227	0
1527857762.485345000	57.3771	101	1
1527857762.736752000	57.6285	789	1
1527857762.736812000	57.6286	257	1
1527857762.753534000	57.6453	87	0
1527857762.843304000	57.735	279	0
1527857762.843412000	57.7352	148	0
1527857762.846386000	57.7381	104	1
1527857762.846426000	57.7382	92	0
1527857762.846931000	57.7387	140	0
1527857762.849360000	57.7411	101	1
1527857763.083508000	57.9753	390	1
1527857763.083574000	57.9753	259	1
1527857763.100012000	57.9918	87	0
1527857763.228809000	58.1206	377	0
1527857763.228922000	58.1207	148	0
1527857763.231404000	58.1231	104	1
1527857763.232881000	58.1246	92	0
1527857763.232981000	58.1247	90	0
1527857763.235344000	58.1271	101	1
1527857763.545817000	58.4376	390	1
1527857763.545902000	58.4376	260	1
1527857763.561987000	58.4537	87	0
1527857763.706233000	58.598	323	0
1527857763.706347000	58.5981	148	0
1527857763.709438000	58.6012	104	1
1527857763.710695000	58.6024	92	0
1527857763.710869000	58.6026	340	0
1527857763.713415000	58.6052	101	1
1527857764.053802000	58.9455	388	1
1527857764.053900000	58.9456	258	1
1527857764.070143000	58.9619	87	0
1527857764.171272000	59.063	258	0
1527857764.171368000	59.0631	148	0
1527857764.174454000	59.0662	104	1
1527857764.176320000	59.0681	92	0
1527857764.176439000	59.0682	302	0
1527857764.179449000	59.0712	101	1
1527857764.265804000	59.1575	390	1
1527857764.265897000	59.1576	257	1
1527857764.282417000	59.1742	87	0
1527857764.379290000	59.271	235	0
1527857764.379409000	59.2712	148	0
1527857764.382469000	59.2742	104	1
1527857764.383006000	59.2748	92	0
1527857764.383356000	59.2751	134	0
1527857764.385470000	59.2772	101	1
1527857764.495565000	59.3873	394	1
1527857764.495639000	59.3874	256	1
1527857764.511420000	59.4032	87	0
1527857764.597459000	59.4892	267	0
1527857764.597591000	59.4893	148	0
1527857764.600479000	59.4922	104	1
1527857764.601939000	59.4937	92	0
1527857764.602362000	59.4941	229	0
1527857764.604464000	59.4962	101	1
1527857765.077890000	59.9696	395	1
1527857765.077984000	59.9697	261	1
1527857765.095841000	59.9876	87	0
1527857765.248581000	60.1403	256	0
1527857765.248729000	60.1405	148	0
1527857765.251447000	60.1432	104	1
1527857765.255131000	60.1469	92	0
1527857765.255281000	60.147	177	0
1527857765.257567000	60.1493	101	1
1527857765.269187000	60.1609	256	0
1527857765.271492000	60.1632	98	1
1527857765.419845000	60.3116	393	1
1527857765.419908000	60.3117	260	1
1527857765.435445000	60.3272	87	0
1527857765.610091000	60.5018	235	0
1527857765.610205000	60.502	148	0
1527857765.613563000	60.5053	104	1
1527857765.629171000	60.5209	92	0
1527857765.629493000	60.5212	332	0
1527857765.631533000	60.5233	101	1
1527857765.753810000	60.6456	390	1
1527857765.753905000	60.6457	256	1
1527857765.770429000	60.6622	87	0
1527857765.914698000	60.8064	235	0
1527857765.914859000	60.8066	148	0
1527857765.917570000	60.8093	104	1
1527857765.920471000	60.8122	92	0
1527857765.920946000	60.8127	337	0
1527857765.923553000	60.8153	101	1
1527857770.014496000	64.9062	372	1
1527857770.014583000	64.9063	1412	1
1527857770.014608000	64.9064	1412	1
1527857770.014630000	64.9064	1412	1
1527857770.014695000	64.9064	263	1
1527857770.031427000	64.9232	87	0
1527857770.112581000	65.0043	412	0
1527857770.115720000	65.0075	101	1
1527857770.120130000	65.0119	80	0
1527857770.122756000	65.0145	98	1
1527857770.219957000	65.1117	995	1
1527857770.220025000	65.1118	263	1
1527857770.247781000	65.1395	995	1
1527857770.275724000	65.1675	263	1
1527857770.279253000	65.171	87	0
1527857770.311262000	65.203	87	0
1527857770.323034000	65.2148	87	0
1527857770.339293000	65.231	256	0
1527857770.339387000	65.2311	148	0
1527857770.341742000	65.2335	110	1
1527857770.344431000	65.2362	92	0
1527857770.344519000	65.2363	277	0
1527857770.346740000	65.2385	101	1
1527857770.490092000	65.3818	586	1
1527857770.490153000	65.3819	263	1
1527857770.506049000	65.3978	87	0
1527857770.613382000	65.5051	235	0
1527857770.613523000	65.5053	148	0
1527857770.616765000	65.5085	104	1
1527857770.618363000	65.5101	92	0
1527857770.618701000	65.5104	191	0
1527857770.620726000	65.5125	101	1
1527857770.747496000	65.6392	794	1
1527857770.747588000	65.6393	265	1
1527857770.765504000	65.6572	87	0
1527857770.769562000	65.6613	87	0
1527857770.853549000	65.7453	233	0
1527857770.853753000	65.7455	148	0
1527857770.856774000	65.7485	107	1
1527857770.857558000	65.7493	92	0
1527857770.857725000	65.7495	140	0
1527857770.860881000	65.7526	101	1
1527857770.998815000	65.8906	394	1
1527857770.998902000	65.8906	264	1
1527857771.015120000	65.9069	87	0
1527857771.093300000	65.985	233	0
1527857771.093446000	65.9852	148	0
1527857771.095924000	65.9877	104	1
1527857771.097421000	65.9892	92	0
1527857771.097589000	65.9893	292	0
1527857771.099767000	65.9915	101	1
1527857771.212328000	66.1041	389	1
1527857771.212407000	66.1042	263	1
1527857771.228745000	66.1205	87	0
1527857771.331205000	66.2229	302	0
1527857771.331350000	66.2231	148	0
1527857771.333481000	66.2252	92	0
1527857771.333760000	66.2255	107	1
1527857771.334737000	66.2265	272	0
1527857771.337784000	66.2295	98	1
1527857771.431359000	66.3231	390	1
1527857771.431452000	66.3232	263	1
1527857771.447129000	66.3389	87	0
1527857771.585795000	66.4775	354	0
1527857771.585941000	66.4777	148	0
1527857771.588792000	66.4805	104	1
1527857771.597470000	66.4892	92	0
1527857771.597926000	66.4897	217	0
1527857771.599797000	66.4915	101	1
1527857771.706136000	66.5979	393	1
1527857771.706196000	66.5979	257	1
1527857771.722078000	66.6138	87	0
1527857771.727389000	66.6191	87	0
1527857771.807578000	66.6993	328	0
1527857771.807670000	66.6994	148	0
1527857771.810877000	66.7026	107	1
1527857771.811470000	66.7032	92	0
1527857771.811560000	66.7033	224	0
1527857771.813871000	66.7056	101	1
1527857772.039255000	66.931	396	1
1527857772.039348000	66.9311	261	1
1527857772.055131000	66.9469	87	0
1527857772.141970000	67.0337	256	0
1527857772.142132000	67.0339	148	0
1527857772.142711000	67.0345	92	0
1527857772.143070000	67.0348	114	0
1527857772.144818000	67.0366	110	1
1527857772.493736000	67.3855	393	1
1527857772.493827000	67.3856	270	1
1527857772.509877000	67.4016	87	0
1527857772.519587000	67.4113	87	0
1527857772.695203000	67.5869	233	0
1527857772.695331000	67.5871	148	0
1527857772.697933000	67.5897	107	1
1527857772.701320000	67.5931	92	0
1527857772.701412000	67.5932	221	0
1527857772.703919000	67.5957	101	1
1527857772.744659000	67.6364	233	0
1527857772.747939000	67.6397	98	1
1527857772.799026000	67.6908	389	1
1527857772.799123000	67.6909	261	1
1527857772.815513000	67.7073	87	0
1527857772.893656000	67.7854	267	0
1527857772.893771000	67.7855	148	0
1527857772.896896000	67.7886	92	0
1527857772.896991000	67.7887	104	1
1527857772.897046000	67.7888	233	0
1527857772.899943000	67.7917	101	1
1527857773.020070000	67.9118	394	1
1527857773.020158000	67.9119	262	1
1527857773.036954000	67.9287	87	0
1527857773.134927000	68.0267	259	0
1527857773.135084000	68.0268	148	0
1527857773.137607000	68.0294	92	0
1527857773.137908000	68.0297	107	1
1527857773.138102000	68.0298	333	0
1527857773.140941000	68.0327	98	1
1527857773.309060000	68.2008	392	1
1527857773.309145000	68.2009	262	1
1527857773.326280000	68.218	87	0
1527857773.408801000	68.3005	237	0
1527857773.408963000	68.3007	148	0
1527857773.412091000	68.3038	92	0
1527857773.412120000	68.3039	104	1
1527857773.412681000	68.3044	136	0
1527857773.414898000	68.3066	101	1
1527857773.739363000	68.6311	998	1
1527857773.739427000	68.6312	263	1
1527857773.755949000	68.6477	87	0
1527857773.865930000	68.7577	235	0
1527857773.866045000	68.7578	148	0
1527857773.869033000	68.7608	104	1
1527857773.870658000	68.7624	92	0
1527857773.871076000	68.7628	158	0
1527857773.872995000	68.7647	101	1
1527857774.020196000	68.9119	590	1
1527857774.020272000	68.912	258	1
1527857774.037048000	68.9288	87	0
1527857774.124317000	69.0161	235	0
1527857774.124461000	69.0162	148	0
1527857774.126936000	69.0187	104	1
1527857774.128484000	69.0202	92	0
1527857774.128656000	69.0204	264	0
1527857774.130955000	69.0227	101	1
1527857774.232132000	69.1239	794	1
1527857774.232229000	69.124	265	1
1527857774.247988000	69.1397	87	0
1527857774.330479000	69.2222	259	0
1527857774.330595000	69.2223	148	0
1527857774.333023000	69.2248	104	1
1527857774.333968000	69.2257	92	0
1527857774.334065000	69.2258	226	0
1527857774.337008000	69.2288	101	1
1527857774.469375000	69.3611	391	1
1527857774.469467000	69.3612	258	1
1527857774.486489000	69.3782	87	0
1527857774.591668000	69.4834	233	0
1527857774.593170000	69.4849	148	0
1527857774.594971000	69.4867	104	1
1527857774.596155000	69.4879	92	0
1527857774.597244000	69.489	149	0
1527857774.599026000	69.4908	101	1
1527857774.689563000	69.5813	390	1
1527857774.689675000	69.5814	263	1
1527857774.707004000	69.5987	87	0
1527857774.805849000	69.6976	233	0
1527857774.805962000	69.6977	148	0
1527857774.809052000	69.7008	104	1
1527857774.811556000	69.7033	92	0
1527857774.811946000	69.7037	311	0
1527857774.814061000	69.7058	101	1
1527857774.930380000	69.8221	393	1
1527857774.930458000	69.8222	257	1
1527857774.947218000	69.839	87	0
1527857775.046412000	69.9382	233	0
1527857775.046556000	69.9383	148	0
1527857775.049061000	69.9408	104	1
1527857775.049695000	69.9414	92	0
1527857775.050095000	69.9418	205	0
1527857775.052052000	69.9438	101	1
1527857775.380475000	70.2722	370	1
1527857775.380579000	70.2723	1412	1
1527857775.380616000	70.2724	1412	1
1527857775.380645000	70.2724	1412	1
1527857775.380665000	70.2724	350	1
1527857775.396188000	70.2879	87	0
1527857775.488040000	70.3798	461	0
1527857775.491107000	70.3829	101	1
1527857775.492954000	70.3847	80	0
1527857775.496084000	70.3878	98	1
1527857777.550084000	72.4418	392	1
1527857777.550145000	72.4419	258	1
1527857777.566273000	72.458	87	0
1527857777.672631000	72.5644	377	0
1527857777.672772000	72.5645	148	0
1527857777.675534000	72.5673	104	1
1527857777.677515000	72.5693	92	0
1527857777.677912000	72.5697	288	0
1527857777.680529000	72.5723	101	1
1527857777.769312000	72.6611	392	1
1527857777.769393000	72.6611	259	1
1527857777.785736000	72.6775	87	0
1527857777.881947000	72.7737	324	0
1527857777.882104000	72.7738	148	0
1527857777.884546000	72.7763	104	1
1527857777.885572000	72.7773	92	0
1527857777.885952000	72.7777	165	0
1527857777.888561000	72.7803	101	1
1527857777.978992000	72.8707	390	1
1527857777.979084000	72.8708	258	1
1527857777.995583000	72.8873	87	0
1527857778.075726000	72.9675	235	0
1527857778.075850000	72.9676	148	0
1527857778.078640000	72.9704	104	1
1527857778.081083000	72.9728	92	0
1527857778.081509000	72.9733	177	0
1527857778.083619000	72.9754	101	1
1527857778.208746000	73.1005	390	1
1527857778.208815000	73.1006	257	1
1527857778.224595000	73.1163	87	0
1527857778.332291000	73.224	258	0
1527857778.332402000	73.2241	148	0
1527857778.335646000	73.2274	104	1
1527857778.336341000	73.2281	92	0
1527857778.336428000	73.2282	199	0
1527857778.338631000	73.2304	101	1
1527857778.383425000	73.2752	373	1
1527857778.383525000	73.2753	1412	1
1527857778.383551000	73.2753	1412	1
1527857778.383589000	73.2753	1412	1
1527857778.383642000	73.2754	1412	1
1527857778.383665000	73.2754	1412	1
1527857778.383707000	73.2755	1412	1
1527857778.383740000	73.2755	1412	1
1527857778.383774000	73.2755	1412	1
1527857778.383814000	73.2756	1412	1
1527857778.383846000	73.2756	1412	1
1527857778.383888000	73.2756	1412	1
1527857778.383928000	73.2757	1412	1
1527857778.383951000	73.2757	1412	1
1527857778.383970000	73.2757	387	1
1527857778.399360000	73.2911	87	0
1527857778.400081000	73.2918	100	0
1527857778.402634000	73.2944	101	1
1527857778.513890000	73.4056	377	0
1527857778.516656000	73.4084	98	1
1527857778.519587000	73.4113	80	0
1527857778.522640000	73.4144	98	1
1527857780.838347000	75.7301	997	1
1527857780.838435000	75.7302	263	1
1527857780.855499000	75.7472	87	0
1527857780.948553000	75.8403	288	0
1527857780.948670000	75.8404	148	0
1527857780.951586000	75.8433	104	1
1527857780.952196000	75.8439	92	0
1527857780.952563000	75.8443	187	0
1527857780.954570000	75.8463	101	1
1527857781.051689000	75.9434	590	1
1527857781.051751000	75.9435	258	1
1527857781.068661000	75.9604	87	0
1527857781.213847000	76.1056	256	0
1527857781.213951000	76.1057	148	0
1527857781.216548000	76.1083	104	1
1527857781.217961000	76.1097	92	0
1527857781.218256000	76.11	150	0
1527857781.220587000	76.1123	101	1
1527857781.517859000	76.4096	793	1
1527857781.517909000	76.4097	260	1
1527857781.533947000	76.4257	87	0
1527857781.668052000	76.5598	235	0
1527857781.668303000	76.56	148	0
1527857781.670548000	76.5623	104	1
1527857781.672732000	76.5645	92	0
1527857781.673108000	76.5649	296	0
1527857781.675568000	76.5673	101	1
1527857781.931130000	76.8229	395	1
1527857781.931202000	76.8229	275	1
1527857781.947866000	76.8396	87	0
1527857782.046725000	76.9385	235	0
1527857782.046842000	76.9386	148	0
1527857782.049575000	76.9413	104	1
1527857782.053569000	76.9453	92	0
1527857782.054077000	76.9458	236	0
1527857782.056558000	76.9483	101	1
1527857782.339791000	77.2315	393	1
1527857782.339863000	77.2316	267	1
1527857782.355565000	77.2473	87	0
1527857782.446068000	77.3378	256	0
1527857782.446186000	77.3379	148	0
1527857782.448667000	77.3404	104	1
1527857782.451366000	77.3431	92	0
1527857782.451678000	77.3434	193	0
1527857782.453650000	77.3454	101	1
1527857782.703320000	77.5951	394	1
1527857782.703409000	77.5952	264	1
1527857782.719586000	77.6113	87	0
1527857782.816726000	77.7085	235	0
1527857782.816857000	77.7086	148	0
1527857782.819692000	77.7114	104	1
1527857782.820402000	77.7121	92	0
1527857782.820645000	77.7124	136	0
1527857782.823620000	77.7154	101	1
1527857783.138776000	78.0305	395	1
1527857783.138865000	78.0306	266	1
1527857783.154543000	78.0463	87	0
1527857783.239790000	78.1315	255	0
1527857783.239898000	78.1316	148	0
1527857783.242643000	78.1344	104	1
1527857783.244461000	78.1362	92	0
1527857783.244608000	78.1364	88	0
1527857783.246680000	78.1384	101	1
1527857783.600977000	78.4927	392	1
1527857783.601050000	78.4928	269	1
1527857783.617107000	78.5089	87	0
1527857783.764677000	78.6564	279	0
1527857783.764792000	78.6565	148	0
1527857783.767704000	78.6594	104	1
1527857783.769185000	78.6609	92	0
1527857783.769614000	78.6614	310	0
1527857783.771689000	78.6634	101	1
1527857783.857058000	78.7488	393	1
1527857783.857148000	78.7489	261	1
1527857783.873580000	78.7653	87	0
1527857783.965596000	78.8573	326	0
1527857783.965800000	78.8575	148	0
1527857783.968677000	78.8604	104	1
1527857783.970849000	78.8626	92	0
1527857783.971601000	78.8633	105	0
1527857783.973680000	78.8654	101	1
1527857784.077076000	78.9688	390	1
1527857784.077192000	78.9689	264	1
1527857784.093836000	78.9856	87	0
1527857784.232285000	79.124	283	0
1527857784.232399000	79.1241	148	0
1527857784.234709000	79.1265	104	1
1527857784.235791000	79.1275	92	0
1527857784.235964000	79.1277	338	0
1527857784.238716000	79.1305	101	1
1527857784.495988000	79.3877	389	1
1527857784.496054000	79.3878	261	1
1527857784.512129000	79.4039	87	0
1527857784.603539000	79.4953	323	0
1527857784.603682000	79.4954	148	0
1527857784.606730000	79.4985	104	1
1527857784.607817000	79.4996	92	0
1527857784.607907000	79.4997	262	0
1527857784.610734000	79.5025	101	1
1527857785.827767000	80.7195	991	1
1527857785.827832000	80.7196	258	1
1527857785.845221000	80.737	87	0
1527857785.963683000	80.8554	255	0
1527857785.963843000	80.8556	148	0
1527857785.967057000	80.8588	104	1
1527857785.970013000	80.8618	92	0
1527857785.970255000	80.862	195	0
1527857785.973041000	80.8648	101	1
1527857786.003509000	80.8953	255	0
1527857786.006039000	80.8978	98	1
1527857786.037486000	80.9292	589	1
1527857786.037579000	80.9293	259	1
1527857786.066077000	80.9578	589	1
1527857786.095051000	80.9868	259	1
1527857786.107380000	80.9991	87	0
1527857786.107480000	80.9992	87	0
1527857786.111259000	81.003	87	0
1527857786.193512000	81.0853	258	0
1527857786.193682000	81.0854	148	0
1527857786.196067000	81.0878	110	1
1527857786.220820000	81.1126	92	0
1527857786.220913000	81.1127	151	0
1527857786.223994000	81.1157	101	1
1527857786.480396000	81.3721	789	1
1527857786.480487000	81.3722	259	1
1527857786.496755000	81.3885	87	0
1527857786.637855000	81.5296	235	0
1527857786.637979000	81.5297	148	0
1527857786.641093000	81.5328	104	1
1527857786.641666000	81.5334	92	0
1527857786.642051000	81.5338	88	0
1527857786.644108000	81.5359	101	1
1527857786.739463000	81.6312	394	1
1527857786.739554000	81.6313	262	1
1527857786.756578000	81.6483	87	0
1527857786.841067000	81.7328	265	0
1527857786.841195000	81.7329	148	0
1527857786.844153000	81.7359	104	1
1527857786.846203000	81.7379	92	0
1527857786.846981000	81.7387	225	0
1527857786.849095000	81.7408	101	1
1527857787.662538000	82.5543	393	1
1527857787.662600000	82.5543	258	1
1527857787.680397000	82.5721	87	0
1527857787.760382000	82.6521	258	0
1527857787.760511000	82.6523	148	0
1527857787.763158000	82.6549	104	1
1527857787.764292000	82.656	92	0
1527857787.764381000	82.6561	111	0
1527857787.767164000	82.6589	101	1
1527857788.002620000	82.8944	390	1
1527857788.002704000	82.8944	259	1
1527857788.018662000	82.9104	87	0
1527857788.260458000	83.1522	256	0
1527857788.260604000	83.1523	148	0
1527857788.263182000	83.1549	104	1
1527857788.265333000	83.1571	92	0
1527857788.265917000	83.1577	270	0
1527857788.268196000	83.1599	101	1
1527857789.424929000	84.3167	389	1
1527857789.425013000	84.3168	261	1
1527857789.441260000	84.333	87	0
1527857789.545382000	84.4371	256	0
1527857789.545477000	84.4372	148	0
1527857789.548232000	84.44	92	0
1527857789.548615000	84.4404	253	0
1527857789.548676000	84.4404	107	1
1527857789.551629000	84.4434	98	1
1527857789.819079000	84.7108	389	1
1527857789.819160000	84.7109	259	1
1527857789.835583000	84.7273	87	0
1527857789.936063000	84.8278	236	0
1527857789.936201000	84.8279	148	0
1527857789.938694000	84.8304	104	1
1527857789.939663000	84.8314	92	0
1527857789.939836000	84.8316	117	0
1527857789.942675000	84.8344	101	1
1527857790.109725000	85.0015	392	1
1527857790.109790000	85.0015	258	1
1527857790.125706000	85.0175	87	0
1527857790.217303000	85.109	258	0
1527857790.217396000	85.1091	148	0
1527857790.219679000	85.1114	104	1
1527857790.232156000	85.1239	92	0
1527857790.232633000	85.1244	326	0
1527857790.234773000	85.1265	101	1
1527857790.550105000	85.4419	395	1
1527857790.550170000	85.4419	260	1
1527857790.567197000	85.4589	87	0
1527857790.681716000	85.5735	233	0
1527857790.681875000	85.5736	148	0
1527857790.684732000	85.5765	104	1
1527857790.685025000	85.5768	92	0
1527857790.685486000	85.5772	270	0
1527857790.687703000	85.5794	101	1
1527857791.186647000	86.0784	393	1
1527857791.186722000	86.0785	261	1
1527857791.202271000	86.094	87	0
1527857791.286236000	86.178	302	0
1527857791.286348000	86.1781	148	0
1527857791.288720000	86.1805	104	1
1527857791.292545000	86.1843	92	0
1527857791.295654000	86.1874	234	0
1527857791.295662000	86.1874	98	1
1527857791.298716000	86.1905	98	1
1527857791.518048000	86.4098	390	1
1527857791.518107000	86.4099	258	1
1527857791.550865000	86.4426	390	1
1527857791.565938000	86.4577	87	0
1527857791.588956000	86.4807	87	0
1527857791.677298000	86.569	326	0
1527857791.677414000	86.5692	148	0
1527857791.680723000	86.5725	107	1
1527857791.681607000	86.5734	92	0
1527857791.681920000	86.5737	208	0
1527857791.684738000	86.5765	101	1
1527857791.947142000	86.8389	995	1
1527857791.947198000	86.8389	264	1
1527857791.963872000	86.8556	87	0
1527857792.108927000	87.0007	263	0
1527857792.109137000	87.0009	148	0
1527857792.111649000	87.0034	92	0
1527857792.111721000	87.0035	104	1
1527857792.112212000	87.004	174	0
1527857792.114719000	87.0065	101	1
1527857792.247120000	87.1389	587	1
1527857792.247212000	87.139	260	1
1527857792.264170000	87.1559	87	0
1527857792.422045000	87.3138	347	0
1527857792.422154000	87.3139	148	0
1527857792.424799000	87.3165	104	1
1527857792.425150000	87.3169	92	0
1527857792.425241000	87.317	340	0
1527857792.427802000	87.3195	101	1
1527857792.783429000	87.6752	789	1
1527857792.783491000	87.6752	260	1
1527857792.799513000	87.6913	87	0
1527857792.905793000	87.7975	233	0
1527857792.905935000	87.7977	148	0
1527857792.908790000	87.8005	104	1
1527857792.911883000	87.8036	92	0
1527857792.912346000	87.8041	241	0
1527857792.914783000	87.8065	101	1
1527857793.110459000	88.0022	393	1
1527857793.110521000	88.0023	259	1
1527857793.126524000	88.0183	87	0
1527857793.221602000	88.1133	258	0
1527857793.221865000	88.1136	148	0
1527857793.224796000	88.1165	104	1
1527857793.227001000	88.1187	92	0
1527857793.227097000	88.1188	136	0
1527857793.229803000	88.1215	101	1
1527857793.424233000	88.316	391	1
1527857793.424318000	88.3161	260	1
1527857793.440290000	88.332	87	0
1527857793.537349000	88.4291	233	0
1527857793.538152000	88.4299	148	0
1527857793.539872000	88.4316	104	1
1527857793.542657000	88.4344	92	0
1527857793.542781000	88.4345	315	0
1527857793.545875000	88.4376	101	1
1527857793.636973000	88.5287	390	1
1527857793.637086000	88.5288	259	1
1527857793.652538000	88.5443	87	0
1527857793.765284000	88.657	264	0
1527857793.765424000	88.6572	148	0
1527857793.767832000	88.6596	104	1
1527857793.771094000	88.6628	92	0
1527857793.771213000	88.663	89	0
1527857793.773897000	88.6656	101	1
1527857793.894708000	88.7865	393	1
1527857793.894792000	88.7865	262	1
1527857793.925332000	88.8171	87	0
1527857794.036462000	88.9282	235	0
1527857794.036555000	88.9283	148	0
1527857794.038910000	88.9307	104	1
1527857794.041056000	88.9328	92	0
1527857794.041160000	88.9329	235	0
1527857794.043896000	88.9356	101	1
1527857794.077555000	88.9693	235	0
1527857794.079891000	88.9716	98	1
1527857794.345278000	89.237	391	1
1527857794.345339000	89.2371	262	1
1527857794.362469000	89.2542	87	0
1527857794.508533000	89.4003	258	0
1527857794.508637000	89.4004	148	0
1527857794.511937000	89.4037	104	1
1527857794.512619000	89.4044	92	0
1527857794.512709000	89.4045	289	0
1527857794.515931000	89.4077	101	1
1527857798.291212000	93.183	391	1
1527857798.291303000	93.183	259	1
1527857798.308280000	93.2	87	0
1527857798.417089000	93.3088	258	0
1527857798.417280000	93.309	148	0
1527857798.420108000	93.3119	104	1
1527857798.420693000	93.3124	92	0
1527857798.420851000	93.3126	178	0
1527857798.423154000	93.3149	101	1
1527857798.568297000	93.46	393	1
1527857798.568396000	93.4601	258	1
1527857798.584657000	93.4764	87	0
1527857798.690011000	93.5818	232	0
1527857798.690127000	93.5819	148	0
1527857798.692078000	93.5838	92	0
1527857798.692665000	93.5844	235	0
1527857798.693251000	93.585	110	1
1527857798.837574000	93.7293	389	1
1527857798.837635000	93.7294	262	1
1527857798.854003000	93.7457	87	0
1527857798.962788000	93.8545	231	0
1527857798.963236000	93.855	148	0
1527857798.966127000	93.8579	104	1
1527857798.966156000	93.8579	92	0
1527857798.966369000	93.8581	270	0
1527857798.969125000	93.8609	101	1
1527857799.098497000	93.9902	388	1
1527857799.098591000	93.9903	259	1
1527857799.115412000	94.0072	87	0
1527857799.224057000	94.1158	256	0
1527857799.224170000	94.1159	148	0
1527857799.226870000	94.1186	92	0
1527857799.227189000	94.1189	107	1
1527857799.227312000	94.1191	201	0
1527857799.230206000	94.122	98	1
1527857799.331504000	94.2232	389	1
1527857799.331598000	94.2233	259	1
1527857799.347663000	94.2394	87	0
1527857799.460467000	94.3522	232	0
1527857799.460623000	94.3524	148	0
1527857799.463239000	94.355	104	1
1527857799.464656000	94.3564	92	0
1527857799.465066000	94.3568	152	0
1527857799.467218000	94.359	101	1
1527857799.694279000	94.586	991	1
1527857799.694359000	94.5861	262	1
1527857799.710664000	94.6024	87	0
1527857799.842497000	94.7342	279	0
1527857799.842612000	94.7344	148	0
1527857799.845251000	94.737	104	1
1527857799.846410000	94.7382	92	0
1527857799.846750000	94.7385	98	0
1527857799.849231000	94.741	101	1
1527857800.109592000	95.0013	590	1
1527857800.109652000	95.0014	260	1
1527857800.125645000	95.0174	87	0
1527857800.219505000	95.1113	349	0
1527857800.219634000	95.1114	148	0
1527857800.222209000	95.114	104	1
1527857800.223209000	95.115	92	0
1527857800.223714000	95.1155	236	0
1527857800.226187000	95.1179	101	1
1527857800.541149000	95.4329	789	1
1527857800.541229000	95.433	260	1
1527857800.557966000	95.4497	87	0
1527857800.661087000	95.5528	264	0
1527857800.661202000	95.5529	148	0
1527857800.664238000	95.556	104	1
1527857800.665029000	95.5568	92	0
1527857800.665190000	95.5569	107	0
1527857800.667206000	95.559	101	1
1527857800.800699000	95.6924	394	1
1527857800.800797000	95.6925	259	1
1527857800.816927000	95.7087	87	0
1527857800.909449000	95.8012	324	0
1527857800.909570000	95.8013	148	0
1527857800.912321000	95.8041	104	1
1527857800.913587000	95.8053	92	0
1527857800.913979000	95.8057	102	0
1527857800.916308000	95.8081	101	1
1527857801.039418000	95.9312	394	1
1527857801.039484000	95.9312	261	1
1527857801.056232000	95.948	87	0
1527857801.412059000	96.3038	255	0
1527857801.412165000	96.3039	148	0
1527857801.415333000	96.3071	104	1
1527857801.416071000	96.3078	92	0
1527857801.416501000	96.3082	330	0
1527857801.418313000	96.3101	101	1
1527857802.512784000	97.4045	388	1
1527857802.512853000	97.4046	261	1
1527857802.537929000	97.4297	87	0
1527857802.900677000	97.7924	255	0
1527857802.900794000	97.7925	148	0
1527857802.903130000	97.7949	104	1
1527857802.905061000	97.7968	92	0
1527857802.905159000	97.7969	339	0
1527857802.908207000	97.8	101	1
1527857802.991611000	97.8834	393	1
1527857802.991703000	97.8834	264	1
1527857803.007932000	97.8997	87	0
1527857803.365439000	98.2572	258	0
1527857803.365549000	98.2573	148	0
1527857803.368158000	98.2599	104	1
1527857803.368932000	98.2607	92	0
1527857803.369272000	98.261	89	0
1527857803.371215000	98.263	101	1
1527857803.422264000	98.314	390	1
1527857803.422353000	98.3141	259	1
1527857803.437690000	98.3294	87	0
1527857803.797870000	98.6896	264	0
1527857803.797986000	98.6897	148	0
1527857803.801262000	98.693	104	1
1527857803.801286000	98.693	92	0
1527857803.803562000	98.6953	205	0
1527857803.804159000	98.6959	101	1
1527857803.841274000	98.733	393	1
1527857803.841333000	98.7331	262	1
1527857803.857553000	98.7493	87	0
1527857804.214571000	99.1063	256	0
1527857804.214730000	99.1065	148	0
1527857804.217186000	99.1089	104	1
1527857804.218065000	99.1098	92	0
1527857804.218230000	99.11	117	0
1527857804.221207000	99.113	101	1
1527857804.422585000	99.3143	389	1
1527857804.422676000	99.3144	259	1
1527857804.438925000	99.3307	87	0
1527857804.787673000	99.6794	233	0
1527857804.787796000	99.6795	148	0
1527857804.790248000	99.682	104	1
1527857804.791391000	99.6831	92	0
1527857804.791835000	99.6836	257	0
1527857804.794234000	99.686	101	1
1527857804.992513000	99.8843	389	1
1527857804.992638000	99.8844	262	1
1527857805.009174000	99.9009	87	0
1527857805.151846000	100.044	235	0
1527857805.151953000	100.044	148	0
1527857805.154321000	100.046	104	1
1527857805.160824000	100.053	92	0
1527857805.160985000	100.053	115	0
1527857805.163331000	100.055	101	1
1527857805.188697000	100.08	235	0
1527857805.191314000	100.083	98	1
1527857805.218410000	100.11	148	0
1527857805.221332000	100.113	98	1
1527857805.422550000	100.314	391	1
1527857805.422643000	100.314	259	1
1527857805.451370000	100.343	391	1
1527857805.480341000	100.372	259	1
1527857805.482816000	100.375	87	0
1527857805.520062000	100.412	87	0
1527857805.552720000	100.444	87	0
1527857805.840618000	100.732	258	0
1527857805.841652000	100.733	148	0
1527857805.843301000	100.735	110	1
1527857805.844893000	100.737	92	0
1527857805.845089000	100.737	321	0
1527857805.847299000	100.739	101	1
1527857805.931760000	100.824	993	1
1527857805.931853000	100.824	262	1
1527857805.948623000	100.84	87	0
1527857806.393382000	101.285	259	0
1527857806.393566000	101.285	148	0
1527857806.396338000	101.288	104	1
1527857806.398556000	101.29	92	0
1527857806.398706000	101.29	307	0
1527857806.401331000	101.293	101	1
1527857806.411488000	101.303	593	1
1527857806.411572000	101.303	260	1
1527857806.452234000	101.344	87	0
1527857806.565124000	101.457	236	0
1527857806.565282000	101.457	148	0
1527857806.565605000	101.457	92	0
1527857806.565770000	101.458	190	0
1527857806.568349000	101.46	110	1
1527857806.731790000	101.624	790	1
1527857806.731854000	101.624	261	1
1527857806.745134000	101.637	90	0
1527857806.748396000	101.64	87	0
1527857806.748454000	101.64	98	1
1527857807.096415000	101.988	281	0
1527857807.096527000	101.988	148	0
1527857807.099392000	101.991	104	1
1527857807.100047000	101.992	92	0
1527857807.100235000	101.992	275	0
1527857807.102362000	101.994	101	1
1527857807.522953000	102.415	393	1
1527857807.523050000	102.415	258	1
1527857807.539486000	102.431	87	0
1527857807.648939000	102.541	349	0
1527857807.649656000	102.541	148	0
1527857807.651470000	102.543	104	1
1527857807.652704000	102.544	92	0
1527857807.654122000	102.546	136	0
1527857807.655454000	102.547	101	1
1527857808.352875000	103.245	393	1
1527857808.352967000	103.245	259	1
1527857808.369258000	103.261	87	0
1527857808.717774000	103.61	284	0
1527857808.718009000	103.61	148	0
1527857808.720464000	103.612	104	1
1527857808.720554000	103.612	92	0
1527857808.720716000	103.612	186	0
1527857808.723526000	103.615	101	1
1527857808.975319000	103.867	390	1
1527857808.975488000	103.867	260	1
1527857808.991451000	103.883	87	0
1527857809.130237000	104.022	324	0
1527857809.130350000	104.022	148	0
1527857809.133559000	104.025	104	1
1527857809.134514000	104.026	92	0
1527857809.135009000	104.027	299	0
1527857809.137545000	104.029	101	1
1527857809.245852000	104.138	389	1
1527857809.245914000	104.138	258	1
1527857809.262236000	104.154	87	0
1527857809.355523000	104.247	258	0
1527857809.355666000	104.247	148	0
1527857809.358485000	104.25	104	1
1527857809.359399000	104.251	92	0
1527857809.359820000	104.252	192	0
1527857809.362560000	104.254	101	1
1527857809.759208000	104.651	394	1
1527857809.759290000	104.651	264	1
1527857809.775574000	104.667	87	0
1527857810.169657000	105.061	232	0
1527857810.169776000	105.062	148	0
1527857810.172622000	105.064	104	1
1527857810.174023000	105.066	92	0
1527857810.174127000	105.066	101	0
1527857810.176600000	105.068	101	1
1527857810.214280000	105.106	232	0
1527857810.216602000	105.108	98	1
1527857810.255675000	105.147	389	1
1527857810.255736000	105.147	258	1
1527857810.297642000	105.189	389	1
1527857810.306384000	105.198	87	0
1527857810.316889000	105.209	87	0
1527857810.634108000	105.526	256	0
1527857810.634223000	105.526	148	0
1527857810.636574000	105.528	107	1
1527857810.637434000	105.529	92	0
1527857810.637521000	105.529	314	0
1527857810.640620000	105.532	101	1
1527857810.765198000	105.657	393	1
1527857810.765266000	105.657	262	1
1527857810.781547000	105.673	87	0
1527857811.142834000	106.035	288	0
1527857811.142957000	106.035	148	0
1527857811.145691000	106.037	104	1
1527857811.146960000	106.039	92	0
1527857811.147054000	106.039	229	0
1527857811.149659000	106.041	101	1
1527857811.207140000	106.099	390	1
1527857811.207232000	106.099	260	1
1527857811.223533000	106.115	87	0
1527857811.319778000	106.212	235	0
1527857811.321066000	106.213	148	0
1527857811.322680000	106.214	104	1
1527857811.324128000	106.216	92	0
1527857811.324303000	106.216	188	0
1527857811.326688000	106.218	101	1
1527857811.618859000	106.511	390	1
1527857811.618919000	106.511	258	1
1527857811.635215000	106.527	87	0
1527857811.744137000	106.636	233	0
1527857811.744252000	106.636	148	0
1527857811.746665000	106.638	104	1
1527857811.748121000	106.64	92	0
1527857811.748534000	106.64	167	0
1527857811.750637000	106.642	101	1
1527857811.898191000	106.79	991	1
1527857811.898280000	106.79	258	1
1527857811.914915000	106.807	87	0
1527857812.264831000	107.157	258	0
1527857812.264945000	107.157	148	0
1527857812.267638000	107.159	92	0
1527857812.267655000	107.159	104	1
1527857812.268187000	107.16	313	0
1527857812.270696000	107.162	101	1
1527857813.095441000	107.987	591	1
1527857813.095531000	107.987	260	1
1527857813.133745000	108.025	591	1
1527857813.140867000	108.033	87	0
1527857813.169389000	108.061	87	0
1527857813.286697000	108.178	256	0
1527857813.286822000	108.179	148	0
1527857813.288941000	108.181	92	0
1527857813.289117000	108.181	115	0
1527857813.289723000	108.181	113	1
1527857814.033034000	108.925	789	1
1527857814.033125000	108.925	260	1
1527857814.049196000	108.941	87	0
1527857814.162299000	109.054	256	0
1527857814.162421000	109.054	148	0
1527857814.164761000	109.057	104	1
1527857814.166284000	109.058	92	0
1527857814.166451000	109.058	131	0
1527857814.168823000	109.061	101	1
1527857814.352059000	109.244	392	1
1527857814.352124000	109.244	258	1
1527857814.390087000	109.282	87	0
1527857814.501206000	109.393	235	0
1527857814.501387000	109.393	148	0
1527857814.503868000	109.396	104	1
1527857814.506003000	109.398	92	0
1527857814.506360000	109.398	102	0
1527857814.508794000	109.401	101	1
1527857814.845354000	109.737	395	1
1527857814.845439000	109.737	261	1
1527857814.861639000	109.753	87	0
1527857814.957529000	109.849	281	0
1527857814.957642000	109.849	148	0
1527857814.960881000	109.853	104	1
1527857814.964274000	109.856	92	0
1527857814.964366000	109.856	331	0
1527857814.966830000	109.859	101	1
1527857815.254728000	110.146	390	1
1527857815.254827000	110.147	261	1
1527857815.271009000	110.163	87	0
1527857815.373915000	110.266	352	0
1527857815.374113000	110.266	148	0
1527857815.376493000	110.268	92	0
1527857815.376660000	110.268	311	0
1527857815.377074000	110.269	110	1
1527857815.468714000	110.36	391	1
1527857815.468771000	110.361	261	1
[truncated: 78 more rows]
