# Supplementary material for: Method for multi-task learning fusion network traffic classification to address small sample labels
Source: Sci Rep. 2024 Jan 30;14:2518. doi: 10.1038/s41598-024-51933-8 (PMC10827795; doi:10.1038/s41598-024-51933-8)
Supplement: Supplementary file 2 — Supplementary Information 2. [file 41598_2024_51933_MOESM2_ESM.zip › QUIC Dataset/QUIC Dataset/pretraining/Google Doc/GoogleDoc-1038.txt]

1527787841.373246000	0	897	1
1527787841.390310000	0.0170641	87	0
1527787841.574112000	0.200866	326	0
1527787841.575174000	0.201928	103	1
1527787841.575536000	0.20229	1412	0
1527787841.577011000	0.203765	1412	0
1527787841.577183000	0.203937	100	1
1527787841.578070000	0.204824	100	1
1527787841.578437000	0.205191	1412	0
1527787841.579069000	0.205823	100	1
1527787841.579803000	0.206557	176	0
1527787841.580073000	0.206827	100	1
1527787841.581245000	0.207999	1412	0
1527787841.582087000	0.208841	100	1
1527787841.582668000	0.209422	1412	0
1527787841.583088000	0.209842	100	1
1527787841.584072000	0.210826	1412	0
1527787841.585088000	0.211842	100	1
1527787841.585505000	0.212259	781	0
1527787841.586086000	0.21284	100	1
1527787841.587827000	0.214581	1412	0
1527787841.588119000	0.214873	100	1
1527787841.589175000	0.215929	1412	0
1527787841.590089000	0.216843	100	1
1527787841.590552000	0.217306	690	0
1527787841.591086000	0.21784	100	1
1527787841.592057000	0.218811	1412	0
1527787841.593086000	0.21984	100	1
1527787841.597530000	0.224284	1412	0
1527787841.598088000	0.224842	100	1
1527787841.598904000	0.225658	1412	0
1527787841.600087000	0.226841	100	1
1527787841.601626000	0.22838	1293	0
1527787841.602087000	0.228841	100	1
1527787841.608588000	0.235342	1412	0
1527787841.609064000	0.235818	100	1
1527787841.610011000	0.236765	1412	0
1527787841.611088000	0.237842	100	1
1527787841.611450000	0.238204	1412	0
1527787841.612106000	0.23886	100	1
1527787841.612844000	0.239598	1412	0
1527787841.613140000	0.239894	114	1
1527787841.614194000	0.240948	1412	0
1527787841.615089000	0.241843	100	1
1527787841.615597000	0.242351	1412	0
1527787841.616089000	0.242843	100	1
1527787841.617073000	0.243827	1412	0
1527787841.618089000	0.244843	100	1
1527787841.618510000	0.245264	1412	0
1527787841.619088000	0.245842	100	1
1527787841.619904000	0.246658	1412	0
1527787841.621089000	0.247843	100	1
1527787841.628608000	0.255362	1412	0
1527787841.629089000	0.255843	100	1
1527787841.630069000	0.256823	1412	0
1527787841.631108000	0.257862	100	1
1527787841.631477000	0.258231	1412	0
1527787841.632104000	0.258858	100	1
1527787841.632874000	0.259628	1412	0
1527787841.633219000	0.259973	100	1
1527787841.634217000	0.260971	1412	0
1527787841.635090000	0.261844	100	1
1527787841.635616000	0.26237	1412	0
1527787841.636090000	0.262844	100	1
1527787841.637069000	0.263823	1412	0
1527787841.638091000	0.264845	100	1
1527787841.643069000	0.269823	1412	0
1527787841.644106000	0.27086	100	1
1527787841.644508000	0.271262	1412	0
1527787841.645090000	0.271844	100	1
1527787841.645926000	0.27268	1412	0
1527787841.647090000	0.273844	100	1
1527787841.647323000	0.274077	1412	0
1527787841.648091000	0.274845	100	1
1527787841.648789000	0.275543	1412	0
1527787841.649095000	0.275849	100	1
1527787841.650164000	0.276918	1412	0
1527787841.651091000	0.277845	100	1
1527787841.651550000	0.278304	1412	0
1527787841.652106000	0.27886	100	1
1527787841.653067000	0.279821	1250	0
1527787841.654101000	0.280855	114	1
1527787841.655574000	0.282328	87	0
1527787841.678084000	0.304838	87	0
1527787842.676883000	1.30364	348	1
1527787842.676980000	1.30373	1412	1
1527787842.677016000	1.30377	916	1
1527787842.687338000	1.31409	217	1
1527787842.694056000	1.32081	87	0
1527787842.697224000	1.32398	87	0
1527787842.703957000	1.33071	87	0
1527787842.773792000	1.40055	509	0
1527787842.774900000	1.40165	109	1
1527787842.776276000	1.40303	79	0
1527787842.777136000	1.40389	100	1
1527787842.832123000	1.45888	242	0
1527787842.833196000	1.45995	100	1
1527787842.833565000	1.46032	1412	0
1527787842.834126000	1.46088	100	1
1527787842.834965000	1.46172	1412	0
1527787842.835126000	1.46188	100	1
1527787842.836427000	1.46318	1412	0
1527787842.837123000	1.46388	100	1
1527787842.837798000	1.46455	176	0
1527787842.838123000	1.46488	100	1
1527787842.839223000	1.46598	1412	0
1527787842.840123000	1.46688	100	1
1527787842.840620000	1.46737	1412	0
1527787842.841123000	1.46788	100	1
1527787842.842008000	1.46876	1068	0
1527787842.842331000	1.46908	100	1
1527787842.843375000	1.47013	91	0
1527787842.844130000	1.47088	100	1
1527787842.844777000	1.47153	249	0
1527787842.845214000	1.47197	100	1
1527787842.936271000	1.56302	216	1
1527787842.962988000	1.58974	87	0
1527787843.083089000	1.70984	377	0
1527787843.084498000	1.71125	1114	0
1527787843.085049000	1.7118	103	1
1527787843.086066000	1.71282	91	0
1527787843.086203000	1.71296	103	1
1527787843.087490000	1.71424	265	0
1527787843.088153000	1.71491	100	1
1527787843.329203000	1.95596	1020	1
1527787843.331328000	1.95808	488	1
1527787843.347130000	1.97388	87	0
1527787843.353920000	1.98067	328	1
1527787843.374477000	2.00123	87	0
1527787843.394482000	2.02124	280	0
1527787843.395483000	2.02224	106	1
1527787843.395946000	2.0227	401	0
1527787843.397241000	2.024	100	1
1527787843.541783000	2.16854	488	0
1527787843.542722000	2.16948	117	1
1527787843.543175000	2.16993	79	0
1527787843.544180000	2.17093	100	1
1527787843.549447000	2.1762	1412	0
1527787843.550300000	2.17705	100	1
1527787843.550812000	2.17757	132	0
1527787843.561946000	2.1887	87	0
1527787843.752405000	2.37916	245	1
1527787843.752494000	2.37925	144	1
1527787843.769864000	2.39662	87	0
1527787843.780646000	2.4074	213	1
1527787843.780717000	2.40747	190	1
1527787843.798312000	2.42507	87	0
1527787843.825458000	2.45221	1412	0
1527787843.826448000	2.4532	103	1
1527787843.826926000	2.45368	1412	0
1527787843.828325000	2.45508	1412	0
1527787843.829704000	2.45646	668	0
1527787843.831095000	2.45785	339	0
1527787843.836069000	2.46282	109	1
1527787843.933417000	2.56017	676	0
1527787843.934560000	2.56131	100	1
1527787843.934816000	2.56157	91	0
1527787843.935200000	2.56195	100	1
1527787843.936283000	2.56304	289	0
1527787843.937194000	2.56395	100	1
1527787844.527625000	3.15438	406	1
1527787844.545028000	3.17178	87	0
1527787844.546892000	3.17365	1263	1
1527787844.565621000	3.19237	87	0
1527787844.733493000	3.36025	1412	1
1527787844.733570000	3.36032	1412	1
1527787844.733602000	3.36036	289	1
1527787844.733672000	3.36043	839	1
1527787844.751768000	3.37852	87	0
1527787844.774265000	3.40102	526	0
1527787844.775646000	3.4024	233	0
1527787844.796214000	3.42297	103	1
1527787844.797249000	3.424	100	1
1527787844.880622000	3.50738	1412	1
1527787844.880661000	3.50742	341	1
1527787844.898517000	3.52527	346	0
1527787844.899296000	3.52605	100	1
1527787844.900016000	3.52677	1412	0
1527787844.901280000	3.52803	100	1
1527787844.901418000	3.52817	1412	0
1527787844.902251000	3.52901	100	1
1527787844.902819000	3.52957	1412	0
1527787844.903457000	3.53021	100	1
1527787844.904189000	3.53094	417	0
1527787844.905257000	3.53201	100	1
1527787844.924522000	3.55128	331	0
1527787844.925977000	3.55273	1412	0
1527787844.926357000	3.55311	100	1
1527787844.927401000	3.55416	994	0
1527787844.928258000	3.55501	103	1
1527787844.929172000	3.55593	102	0
1527787844.930315000	3.55707	100	1
1527787844.930580000	3.55733	115	0
1527787844.932517000	3.55927	100	1
1527787845.080866000	3.70762	1059	0
1527787845.082215000	3.70897	138	0
1527787845.082565000	3.70932	100	1
1527787845.083647000	3.7104	100	1
1527787845.685976000	4.31273	526	1
1527787845.686092000	4.31285	1412	1
1527787845.686118000	4.31287	1412	1
1527787845.686160000	4.31291	1412	1
1527787845.686213000	4.31297	1412	1
1527787845.686253000	4.31301	1412	1
1527787845.686282000	4.31304	1412	1
1527787845.686330000	4.31308	1412	1
1527787845.686364000	4.31312	1412	1
1527787845.686410000	4.31316	1412	1
1527787845.686446000	4.3132	1412	1
1527787845.686483000	4.31324	1412	1
1527787845.694566000	4.32132	1412	1
1527787845.694603000	4.32136	1278	1
1527787845.704423000	4.33118	87	0
1527787845.706928000	4.33368	87	0
1527787845.712737000	4.33949	87	0
1527787845.814999000	4.44175	393	0
1527787845.815876000	4.44263	109	1
1527787845.818014000	4.44477	79	0
1527787845.818569000	4.44532	100	1
1527787845.882971000	4.50973	1390	1
1527787845.901654000	4.52841	87	0
1527787846.030976000	4.65773	471	0
1527787846.032526000	4.65928	103	1
1527787847.283387000	5.91014	329	1
1527787847.283576000	5.91033	1412	1
1527787847.283611000	5.91037	989	1
1527787847.284147000	5.9109	223	1
1527787847.284207000	5.91096	1412	1
1527787847.284243000	5.911	1412	1
1527787847.284271000	5.91103	768	1
1527787847.298129000	5.92488	251	1
1527787847.302460000	5.92921	101	1
1527787847.304204000	5.93096	87	0
1527787847.331221000	5.95798	87	0
1527787847.340824000	5.96758	93	0
1527787847.341983000	5.96874	106	1
1527787847.344409000	5.97116	87	0
1527787847.496343000	6.1231	550	0
1527787847.497730000	6.12448	303	0
1527787847.499125000	6.12588	244	0
1527787847.542095000	6.16885	109	1
1527787847.544879000	6.17163	550	0
1527787847.547901000	6.17465	100	1
1527787847.548176000	6.17493	101	1
1527787847.551630000	6.17838	250	1
1527787847.581981000	6.20873	87	0
1527787847.583803000	6.21056	87	0
1527787847.622956000	6.24971	416	0
1527787847.625898000	6.25265	79	0
1527787847.679122000	6.30588	416	0
1527787847.732939000	6.35969	79	0
1527787847.933189000	6.55994	416	0
1527787847.934569000	6.56132	79	0
1527787847.957787000	6.58454	106	1
1527787847.958998000	6.58575	112	1
1527787848.165632000	6.79239	866	0
1527787848.167102000	6.79386	1412	0
1527787848.168501000	6.79525	1412	0
1527787848.169889000	6.79664	1412	0
1527787848.171266000	6.79802	176	0
1527787848.172753000	6.79951	1412	0
1527787848.174107000	6.80086	1349	0
1527787848.175551000	6.8023	1412	0
1527787848.176961000	6.80371	1412	0
1527787848.178402000	6.80516	1412	0
1527787848.179769000	6.80652	184	0
1527787848.181191000	6.80795	1213	0
1527787848.182595000	6.80935	1412	0
1527787848.183943000	6.8107	1412	0
1527787848.185383000	6.81214	1412	0
1527787848.186807000	6.81356	186	0
1527787848.196799000	6.82355	1412	0
1527787848.199991000	6.82675	1412	0
1527787848.201416000	6.82817	1412	0
1527787848.202853000	6.82961	1412	0
1527787848.204254000	6.83101	1412	0
1527787848.205665000	6.83242	1412	0
1527787848.207180000	6.83393	1412	0
1527787848.208563000	6.83532	1412	0
1527787848.209927000	6.83668	1412	0
1527787848.211379000	6.83813	1412	0
1527787848.262189000	6.88894	1412	0
1527787848.316279000	6.94303	1412	0
1527787848.342607000	6.96936	100	1
1527787848.343041000	6.96979	127	1
1527787848.343228000	6.96998	127	1
1527787848.343995000	6.97075	118	1
1527787848.357532000	6.98429	1412	0
1527787848.357984000	6.98474	100	1
1527787848.359419000	6.98617	1412	0
1527787848.359967000	6.98672	100	1
1527787848.361361000	6.98812	1412	0
1527787848.361993000	6.98875	100	1
1527787848.363946000	6.9907	1412	0
1527787848.365000000	6.99175	100	1
1527787848.365366000	6.99212	1412	0
1527787848.365966000	6.99272	100	1
1527787848.367673000	6.99443	1412	0
1527787848.368995000	6.99575	100	1
1527787848.369069000	6.99582	1412	0
1527787848.369968000	6.99672	100	1
1527787848.371193000	6.99795	1412	0
1527787848.371983000	6.99874	100	1
1527787848.372595000	6.99935	1412	0
1527787848.374001000	7.00076	1412	0
1527787848.375636000	7.00239	1412	0
1527787848.377310000	7.00406	1412	0
1527787848.378003000	7.00476	109	1
1527787848.393615000	7.02037	1412	0
1527787848.395001000	7.02175	1412	0
1527787848.395055000	7.02181	100	1
1527787848.395967000	7.02272	100	1
1527787848.396479000	7.02323	1412	0
1527787848.397029000	7.02378	100	1
1527787848.397869000	7.02462	422	0
1527787848.398980000	7.02573	100	1
1527787850.789301000	9.41605	432	1
1527787850.789376000	9.41613	144	1
1527787850.812772000	9.43953	87	0
1527787850.864359000	9.49111	1412	0
1527787850.865398000	9.49215	103	1
1527787850.865824000	9.49258	1412	0
1527787850.866129000	9.49288	100	1
1527787850.867303000	9.49406	1412	0
1527787850.868150000	9.4949	100	1
1527787850.868665000	9.49542	714	0
1527787850.870043000	9.4968	91	0
1527787850.870193000	9.49695	103	1
1527787850.871449000	9.4982	261	0
1527787850.872163000	9.49892	100	1
1527787851.992664000	10.6194	858	1
1527787851.992744000	10.6195	294	1
1527787851.995517000	10.6223	327	1
1527787851.995606000	10.6224	1412	1
1527787851.995644000	10.6224	1412	1
1527787851.995673000	10.6224	979	1
1527787852.010792000	10.6375	87	0
1527787852.014071000	10.6408	87	0
1527787852.087095000	10.7138	402	1
1527787852.104819000	10.7316	87	0
1527787852.107079000	10.7338	398	0
1527787852.108238000	10.735	103	1
1527787852.113410000	10.7402	79	0
1527787852.114309000	10.7411	100	1
1527787852.236793000	10.8635	315	0
1527787852.237762000	10.8645	100	1
1527787852.238196000	10.8649	102	0
1527787852.239754000	10.8665	100	1
1527787852.240722000	10.8675	100	0
1527787852.241181000	10.8679	100	1
1527787852.330792000	10.9575	312	0
1527787852.331689000	10.9584	100	1
1527787852.332231000	10.959	1399	0
1527787852.333190000	10.9599	100	1
1527787852.333670000	10.9604	512	0
1527787852.334185000	10.9609	100	1
1527787852.338628000	10.9654	1412	1
1527787852.338713000	10.9655	1412	1
1527787852.338746000	10.9655	479	1
1527787852.338803000	10.9656	844	1
1527787852.339129000	10.9659	591	0
1527787852.340199000	10.967	100	1
1527787852.340811000	10.9676	634	0
1527787852.341201000	10.968	100	1
1527787852.342467000	10.9692	466	0
1527787852.343208000	10.97	100	1
1527787852.343882000	10.9706	696	0
1527787852.344192000	10.9709	100	1
1527787852.345275000	10.972	483	0
1527787852.346212000	10.973	100	1
1527787852.347996000	10.9748	834	0
1527787852.348271000	10.975	100	1
1527787852.349632000	10.9764	648	0
1527787852.350195000	10.9769	100	1
1527787852.351211000	10.978	518	0
1527787852.352203000	10.979	100	1
1527787852.352607000	10.9794	438	0
1527787852.353186000	10.9799	100	1
1527787852.354009000	10.9808	700	0
1527787852.354195000	10.9809	100	1
1527787852.355407000	10.9822	615	0
1527787852.356236000	10.983	100	1
1527787852.370864000	10.9976	557	0
1527787852.371255000	10.998	100	1
1527787852.372271000	10.999	653	0
1527787852.373574000	11.0003	100	1
1527787852.373671000	11.0004	582	0
1527787852.374202000	11.001	1412	1
1527787852.374237000	11.001	100	1
1527787852.375066000	11.0018	688	0
1527787852.375225000	11.002	100	1
1527787852.376495000	11.0032	91	0
1527787852.377190000	11.0039	100	1
1527787852.377898000	11.0047	170	0
1527787852.378389000	11.0051	100	1
1527787852.379286000	11.006	87	0
1527787852.395253000	11.022	473	0
1527787852.396299000	11.0231	103	1
1527787852.396702000	11.0235	98	0
1527787852.397190000	11.0239	100	1
1527787852.763754000	11.3905	985	1
1527787852.763829000	11.3906	262	1
1527787852.781718000	11.4085	87	0
1527787853.137358000	11.7641	486	1
1527787853.137429000	11.7642	94	1
1527787853.154571000	11.7813	87	0
1527787853.381258000	12.008	323	0
1527787853.382280000	12.009	106	1
1527787853.382648000	12.0094	145	0
1527787853.383248000	12.01	100	1
1527787853.385252000	12.012	91	0
1527787853.386263000	12.013	100	1
1527787853.416604000	12.0434	194	0
1527787853.417516000	12.0443	100	1
1527787853.449700000	12.0765	269	0
1527787853.450677000	12.0774	100	1
1527787853.451123000	12.0779	433	0
1527787853.451352000	12.0781	100	1
1527787853.454967000	12.0817	162	0
1527787853.455494000	12.0822	100	1
1527787853.829822000	12.4566	398	1
1527787853.829909000	12.4567	109	1
1527787853.844675000	12.4714	304	1
1527787853.846615000	12.4734	87	0
1527787853.846908000	12.4737	479	1
1527787853.846951000	12.4737	87	1
1527787853.862519000	12.4893	87	0
1527787854.015446000	12.6422	258	0
1527787854.016503000	12.6433	106	1
1527787854.016897000	12.6437	102	0
1527787854.019291000	12.646	100	1
1527787854.020018000	12.6468	91	0
1527787854.020311000	12.6471	100	1
1527787854.021424000	12.6482	122	0
1527787854.022326000	12.6491	100	1
1527787854.100987000	12.7277	243	0
1527787854.102368000	12.7291	140	0
1527787854.103121000	12.7299	100	1
1527787854.103433000	12.7302	100	1
1527787854.105148000	12.7319	91	0
1527787854.105307000	12.7321	100	1
1527787854.106627000	12.7334	137	0
1527787854.107298000	12.7341	100	1
1527787854.136876000	12.7636	361	1
1527787854.155337000	12.7821	87	0
1527787854.160326000	12.7871	232	0
1527787854.161344000	12.7881	326	1
1527787854.161400000	12.7882	252	1
1527787854.161730000	12.7885	150	0
1527787854.163128000	12.7899	91	0
1527787854.164356000	12.7911	109	1
1527787854.164526000	12.7913	123	0
1527787854.166357000	12.7931	100	1
1527787854.166503000	12.7933	296	1
1527787854.167052000	12.7938	377	1
1527787854.193994000	12.8207	87	0
1527787854.378049000	13.0048	556	0
1527787854.379443000	13.0062	802	0
1527787854.380816000	13.0076	91	0
1527787854.382214000	13.009	194	0
1527787854.389464000	13.0162	112	1
1527787854.451372000	13.0781	325	0
1527787854.452814000	13.0796	117	0
1527787854.454997000	13.0818	91	0
1527787854.456449000	13.0832	90	0
1527787854.461756000	13.0885	109	1
1527787854.502046000	13.1288	245	0
1527787854.503353000	13.1301	100	1
1527787854.503449000	13.1302	278	0
1527787854.504320000	13.1311	100	1
1527787854.506087000	13.1328	91	0
1527787854.506366000	13.1331	100	1
1527787854.507515000	13.1343	329	0
1527787854.508323000	13.1351	100	1
1527787854.517626000	13.1444	260	0
1527787854.518673000	13.1454	100	1
1527787854.519039000	13.1458	145	0
1527787854.519310000	13.1461	100	1
1527787854.521600000	13.1484	102	0
1527787854.522331000	13.1491	100	1
1527787854.523016000	13.1498	84	0
1527787854.523530000	13.1503	100	1
1527787854.637484000	13.2642	1412	1
1527787854.637527000	13.2643	406	1
1527787854.656399000	13.2832	87	0
1527787854.775276000	13.402	835	0
1527787854.776474000	13.4032	103	1
1527787854.789510000	13.4163	604	1
1527787854.807282000	13.434	87	0
1527787854.864556000	13.4913	831	1
1527787854.864689000	13.4914	1412	1
1527787854.864727000	13.4915	1412	1
1527787854.864756000	13.4915	1412	1
1527787854.864809000	13.4916	1412	1
1527787854.864832000	13.4916	1412	1
1527787854.864893000	13.4916	1412	1
1527787854.864929000	13.4917	1412	1
1527787854.864962000	13.4917	1412	1
1527787854.864997000	13.4918	1412	1
1527787854.865033000	13.4918	1412	1
1527787854.865067000	13.4918	1412	1
1527787854.866357000	13.4931	1412	1
1527787854.866393000	13.4931	1412	1
1527787854.866423000	13.4932	1412	1
1527787854.866460000	13.4932	1412	1
1527787854.868352000	13.4951	1412	1
1527787854.868389000	13.4951	1412	1
1527787854.868423000	13.4952	1412	1
1527787854.870359000	13.4971	1412	1
1527787854.870405000	13.4972	1412	1
1527787854.870435000	13.4972	1412	1
1527787854.870458000	13.4972	1412	1
1527787854.872357000	13.4991	1412	1
1527787854.872382000	13.4991	1412	1
1527787854.885626000	13.5124	87	0
1527787854.885817000	13.5126	1412	1
1527787854.885854000	13.5126	1412	1
1527787854.887360000	13.5141	1412	1
1527787854.887385000	13.5141	1412	1
1527787854.887432000	13.5142	1412	1
1527787854.887455000	13.5142	1412	1
1527787854.889356000	13.5161	1412	1
1527787854.889391000	13.5161	1412	1
1527787854.889420000	13.5162	1412	1
1527787854.891360000	13.5181	794	1
1527787854.898000000	13.5248	87	0
1527787854.899454000	13.5262	87	0
1527787854.901582000	13.5283	89	0
1527787854.902349000	13.5291	106	1
1527787854.908139000	13.5349	87	0
1527787854.910932000	13.5377	87	0
1527787854.932961000	13.5597	520	0
1527787854.933377000	13.5601	106	1
1527787854.934388000	13.5611	241	0
1527787854.935366000	13.5621	100	1
1527787855.262216000	13.889	424	0
1527787855.263470000	13.8902	100	1
1527787855.268323000	13.8951	79	0
1527787855.269377000	13.8961	100	1
1527787856.895894000	15.5226	393	1
1527787856.895960000	15.5227	252	1
1527787856.924210000	15.551	87	0
1527787857.072789000	15.6995	362	0
1527787857.073934000	15.7007	103	1
1527787857.074208000	15.701	145	0
1527787857.074941000	15.7017	100	1
1527787857.076897000	15.7037	91	0
1527787857.077918000	15.7047	100	1
1527787857.078369000	15.7051	318	0
1527787857.078856000	15.7056	100	1
1527787857.389433000	16.0162	393	1
1527787857.389494000	16.0162	256	1
1527787857.415998000	16.0428	87	0
1527787857.418495000	16.0452	87	0
1527787857.735624000	16.3624	257	0
1527787857.736967000	16.3637	106	1
1527787857.737017000	16.3638	145	0
1527787857.737930000	16.3647	100	1
1527787857.740173000	16.3669	91	0
1527787857.740927000	16.3677	100	1
1527787857.741605000	16.3684	281	0
1527787857.742113000	16.3689	100	1
1527787857.909591000	16.5363	390	1
1527787857.909688000	16.5364	256	1
1527787857.927118000	16.5539	87	0
1527787858.260425000	16.8872	234	0
1527787858.261428000	16.8882	103	1
1527787858.261838000	16.8886	145	0
1527787858.262980000	16.8897	100	1
1527787858.263215000	16.89	91	0
1527787858.263946000	16.8907	100	1
1527787858.264617000	16.8914	198	0
1527787858.265027000	16.8918	100	1
1527787858.349420000	16.9762	392	1
1527787858.349519000	16.9763	257	1
1527787858.366503000	16.9933	87	0
1527787858.530420000	17.1572	231	0
1527787858.531284000	17.158	103	1
1527787858.531870000	17.1586	145	0
1527787858.532973000	17.1597	100	1
1527787858.533809000	17.1606	91	0
1527787858.534971000	17.1617	100	1
1527787858.535214000	17.162	155	0
1527787858.535953000	17.1627	100	1
1527787861.135785000	19.7625	387	1
1527787861.135861000	19.7626	257	1
1527787861.155787000	19.7825	87	0
1527787861.483451000	20.1102	253	0
1527787861.484388000	20.1111	103	1
1527787861.484857000	20.1116	145	0
1527787861.485903000	20.1127	100	1
1527787861.490935000	20.1177	91	0
1527787861.491953000	20.1187	100	1
1527787861.492328000	20.1191	264	0
1527787861.492896000	20.1197	100	1
1527787861.546335000	20.1731	391	1
1527787861.546418000	20.1732	272	1
1527787861.565043000	20.1918	87	0
1527787861.873450000	20.5002	257	0
1527787861.874507000	20.5013	103	1
1527787861.874862000	20.5016	145	0
1527787861.875926000	20.5027	100	1
1527787861.877994000	20.5047	91	0
1527787861.878934000	20.5057	100	1
1527787861.879421000	20.5062	124	0
1527787861.880028000	20.5068	100	1
1527787862.171715000	20.7985	394	1
1527787862.171810000	20.7986	285	1
1527787862.188795000	20.8155	87	0
1527787862.324214000	20.951	325	0
1527787862.325187000	20.9519	103	1
1527787862.325623000	20.9524	147	0
1527787862.325945000	20.9527	100	1
1527787862.328396000	20.9552	91	0
1527787862.328962000	20.9557	100	1
1527787862.329811000	20.9566	259	0
1527787862.330227000	20.957	100	1
1527787862.397217000	21.024	392	1
1527787862.397313000	21.0241	261	1
1527787862.418473000	21.0452	87	0
1527787862.533040000	21.1598	235	0
1527787862.534001000	21.1608	103	1
1527787862.534447000	21.1612	147	0
1527787862.534955000	21.1617	100	1
1527787862.537284000	21.164	91	0
1527787862.537985000	21.1647	100	1
1527787862.538714000	21.1655	244	0
1527787862.540018000	21.1668	100	1
1527787862.630225000	21.257	995	1
1527787862.630301000	21.2571	266	1
1527787862.647970000	21.2747	87	0
1527787862.960346000	21.5871	285	0
1527787862.961320000	21.5881	103	1
1527787862.961753000	21.5885	147	0
1527787862.962025000	21.5888	100	1
1527787862.963725000	21.5905	91	0
1527787862.963983000	21.5907	100	1
1527787862.965158000	21.5919	165	0
1527787862.965994000	21.5927	100	1
1527787863.197698000	21.8245	526	1
1527787863.197793000	21.8245	269	1
1527787863.215229000	21.842	87	0
1527787863.327162000	21.9539	232	0
1527787863.328196000	21.955	103	1
1527787863.328576000	21.9553	147	0
1527787863.329012000	21.9558	100	1
1527787863.330470000	21.9572	91	0
1527787863.331104000	21.9579	100	1
1527787863.331899000	21.9587	314	0
1527787863.333026000	21.9598	100	1
1527787863.615043000	22.2418	846	1
1527787863.615122000	22.2419	256	1
1527787863.632274000	22.259	87	0
1527787863.779922000	22.4067	277	0
1527787863.781080000	22.4078	103	1
1527787863.781335000	22.4081	147	0
1527787863.782058000	22.4088	100	1
1527787863.782950000	22.4097	91	0
1527787863.784050000	22.4108	100	1
1527787863.784363000	22.4111	251	0
1527787863.785045000	22.4118	100	1
1527787870.100372000	28.7271	371	1
1527787870.100459000	28.7272	1412	1
1527787870.100487000	28.7272	1412	1
1527787870.100528000	28.7273	1412	1
1527787870.100577000	28.7273	251	1
1527787870.118589000	28.7453	87	0
1527787870.305541000	28.9323	326	1
1527787870.305625000	28.9324	264	1
1527787870.323394000	28.9501	87	0
1527787870.332030000	28.9588	87	0
1527787870.424661000	29.0514	395	0
1527787870.425704000	29.0525	109	1
1527787870.431537000	29.0583	79	0
1527787870.432220000	29.059	100	1
1527787870.449841000	29.0766	287	0
1527787870.450636000	29.0774	100	1
1527787870.451254000	29.078	147	0
1527787870.452284000	29.079	100	1
1527787870.453629000	29.0804	91	0
1527787870.454277000	29.081	100	1
1527787870.454997000	29.0818	202	0
1527787870.456213000	29.083	100	1
1527787870.527676000	29.1544	394	1
1527787870.527766000	29.1545	255	1
1527787870.551316000	29.1781	87	0
1527787870.657269000	29.284	362	0
1527787870.658225000	29.285	103	1
1527787870.658726000	29.2855	147	0
1527787870.659231000	29.286	100	1
1527787870.661267000	29.288	91	0
1527787870.662291000	29.289	100	1
1527787870.662759000	29.2895	219	0
1527787870.663269000	29.29	100	1
1527787875.699822000	34.3266	372	1
1527787875.699909000	34.3267	1412	1
1527787875.699934000	34.3267	1412	1
1527787875.699970000	34.3267	1412	1
1527787875.700003000	34.3268	1371	1
1527787875.719236000	34.346	87	0
1527787875.901600000	34.5284	326	1
1527787875.901697000	34.5285	256	1
1527787875.919654000	34.5464	87	0
1527787876.020530000	34.6473	393	0
1527787876.021383000	34.6481	106	1
1527787876.026361000	34.6531	79	0
1527787876.027307000	34.6541	100	1
1527787876.050375000	34.6771	243	0
1527787876.051397000	34.6782	100	1
1527787876.051853000	34.6786	147	0
1527787876.052319000	34.6791	100	1
1527787876.056633000	34.6834	91	0
1527787876.057391000	34.6841	100	1
1527787876.058129000	34.6849	326	0
1527787876.058565000	34.6853	100	1
1527787876.139544000	34.7663	389	1
1527787876.139614000	34.7664	256	1
1527787876.156869000	34.7836	87	0
1527787876.502875000	35.1296	231	0
1527787876.503894000	35.1306	103	1
1527787876.504298000	35.1311	147	0
1527787876.505440000	35.1322	100	1
1527787876.506696000	35.1335	91	0
1527787876.507418000	35.1342	100	1
1527787876.508096000	35.1349	94	0
1527787876.508584000	35.1353	100	1
1527787876.615158000	35.2419	391	1
1527787876.615245000	35.242	262	1
1527787876.633018000	35.2598	87	0
1527787876.938446000	35.5652	255	0
1527787876.939707000	35.5665	103	1
1527787876.939856000	35.5666	147	0
1527787876.940537000	35.5673	100	1
1527787876.941939000	35.5687	91	0
1527787876.942390000	35.5691	100	1
1527787876.943412000	35.5702	313	0
1527787876.944375000	35.5711	100	1
1527787877.086824000	35.7136	392	1
1527787877.086913000	35.7137	260	1
1527787877.105838000	35.7326	87	0
1527787877.421593000	36.0483	324	0
1527787877.422576000	36.0493	103	1
1527787877.422981000	36.0497	147	0
1527787877.423420000	36.0502	100	1
1527787877.424412000	36.0512	91	0
1527787877.425477000	36.0522	100	1
1527787877.425811000	36.0526	301	0
1527787877.426377000	36.0531	100	1
1527787877.722667000	36.3494	388	1
1527787877.722731000	36.3495	256	1
1527787877.739846000	36.3666	87	0
1527787878.072078000	36.6988	255	0
1527787878.073086000	36.6998	103	1
1527787878.073495000	36.7002	147	0
1527787878.074528000	36.7013	100	1
1527787878.075742000	36.7025	91	0
1527787878.076509000	36.7033	100	1
1527787878.077282000	36.704	278	0
1527787878.078441000	36.7052	100	1
1527787878.173725000	36.8005	993	1
1527787878.173789000	36.8005	258	1
1527787878.191566000	36.8183	87	0
1527787878.311770000	36.9385	262	0
1527787878.312755000	36.9395	103	1
1527787878.313180000	36.9399	147	0
1527787878.313549000	36.9403	100	1
1527787878.316729000	36.9435	91	0
1527787878.317524000	36.9443	100	1
1527787878.318164000	36.9449	330	0
1527787878.318683000	36.9454	100	1
1527787878.682933000	37.3097	527	1
1527787878.682992000	37.3097	257	1
1527787878.701332000	37.3281	87	0
1527787878.818352000	37.4451	257	0
1527787878.819567000	37.4463	103	1
1527787878.819767000	37.4465	147	0
1527787878.820552000	37.4473	100	1
1527787878.822181000	37.4489	91	0
1527787878.822569000	37.4493	100	1
1527787878.823596000	37.4504	206	0
1527787878.824480000	37.4512	100	1
1527787879.746357000	38.3731	847	1
1527787879.746421000	38.3732	258	1
1527787879.766626000	38.3934	87	0
1527787879.770768000	38.3975	87	0
1527787880.129266000	38.756	279	0
1527787880.130282000	38.757	106	1
1527787880.130675000	38.7574	147	0
1527787880.131824000	38.7586	100	1
1527787880.134083000	38.7608	91	0
1527787880.134825000	38.7616	100	1
1527787880.135518000	38.7623	288	0
1527787880.136004000	38.7628	100	1
1527787880.277942000	38.9047	393	1
1527787880.278036000	38.9048	259	1
1527787880.296170000	38.9229	87	0
1527787880.420888000	39.0476	232	0
1527787880.421859000	39.0486	103	1
1527787880.426671000	39.0534	157	0
1527787880.427843000	39.0546	100	1
1527787880.433476000	39.0602	118	0
1527787880.433977000	39.0607	100	1
1527787880.785357000	39.4121	388	1
1527787880.785453000	39.4122	260	1
1527787880.802750000	39.4295	87	0
1527787880.919117000	39.5459	257	0
1527787880.920183000	39.5469	103	1
1527787880.920524000	39.5473	147	0
1527787880.920883000	39.5476	100	1
1527787880.924138000	39.5509	91	0
1527787880.924869000	39.5516	100	1
1527787880.925562000	39.5523	94	0
1527787880.926030000	39.5528	100	1
1527787881.015208000	39.642	389	1
1527787881.015269000	39.642	258	1
1527787881.033937000	39.6607	87	0
1527787881.184127000	39.8109	277	0
1527787881.185181000	39.8119	103	1
1527787881.185463000	39.8122	147	0
1527787881.186805000	39.8136	100	1
1527787881.189844000	39.8166	91	0
1527787881.190814000	39.8176	100	1
1527787881.191267000	39.818	194	0
1527787881.191919000	39.8187	100	1
1527787881.235286000	39.862	390	1
1527787881.235374000	39.8621	258	1
1527787881.253179000	39.8799	87	0
1527787881.573133000	40.1999	337	0
1527787881.574193000	40.2009	103	1
1527787881.574534000	40.2013	147	0
1527787881.574904000	40.2017	100	1
1527787881.576630000	40.2034	91	0
1527787881.576856000	40.2036	100	1
1527787881.577999000	40.2048	172	0
1527787881.578868000	40.2056	100	1
1527787881.659100000	40.2859	389	1
1527787881.659193000	40.2859	260	1
1527787881.677426000	40.3042	87	0
1527787881.996720000	40.6235	257	0
1527787881.997877000	40.6246	103	1
1527787881.998182000	40.6249	147	0
1527787881.998860000	40.6256	100	1
1527787882.001174000	40.6279	91	0
1527787882.001855000	40.6286	100	1
1527787882.002580000	40.6293	97	0
1527787882.002951000	40.6297	100	1
1527787882.122230000	40.749	393	1
1527787882.122313000	40.7491	263	1
1527787882.140006000	40.7668	87	0
1527787882.447905000	41.0747	232	0
1527787882.448884000	41.0756	103	1
1527787882.449344000	41.0761	147	0
1527787882.449890000	41.0766	100	1
1527787882.451595000	41.0783	91	0
1527787882.451890000	41.0786	100	1
1527787882.452993000	41.0797	192	0
1527787882.453886000	41.0806	100	1
1527787883.449167000	42.0759	392	1
1527787883.449232000	42.076	256	1
1527787883.481621000	42.1084	392	1
1527787883.489750000	42.1165	87	0
1527787883.493306000	42.1201	87	0
1527787883.506737000	42.1335	87	0
1527787883.595658000	42.2224	257	0
1527787883.596719000	42.2235	109	1
1527787883.597119000	42.2239	147	0
1527787883.597529000	42.2243	100	1
1527787883.599198000	42.226	91	0
1527787883.599550000	42.2263	100	1
1527787883.600614000	42.2274	332	0
1527787883.601539000	42.2283	100	1
1527787883.681231000	42.308	393	1
1527787883.681320000	42.3081	261	1
1527787883.698524000	42.3253	87	0
1527787884.011904000	42.6387	255	0
1527787884.012968000	42.6397	103	1
1527787884.013261000	42.64	147	0
1527787884.013562000	42.6403	100	1
1527787884.015483000	42.6422	91	0
1527787884.016576000	42.6433	100	1
1527787884.016953000	42.6437	117	0
1527787884.017555000	42.6443	100	1
1527787884.128380000	42.7551	393	1
1527787884.128454000	42.7552	262	1
1527787884.145406000	42.7722	87	0
1527787884.274853000	42.9016	232	0
1527787884.275738000	42.9025	103	1
1527787884.276388000	42.9031	147	0
1527787884.277661000	42.9044	100	1
1527787884.278323000	42.9051	91	0
1527787884.278594000	42.9053	100	1
1527787884.279654000	42.9064	104	0
1527787884.280589000	42.9073	100	1
1527787884.365086000	42.9918	990	1
1527787884.365151000	42.9919	261	1
1527787884.383829000	43.0106	87	0
1527787884.388488000	43.0152	87	0
1527787884.531164000	43.1579	325	0
1527787884.531995000	43.1587	106	1
1527787884.532588000	43.1593	147	0
1527787884.533674000	43.1604	100	1
1527787884.534865000	43.1616	91	0
1527787884.535669000	43.1624	100	1
1527787884.536333000	43.1631	232	0
1527787884.536807000	43.1636	100	1
1527787885.205137000	43.8319	525	1
1527787885.205229000	43.832	258	1
1527787885.223105000	43.8499	87	0
1527787885.540291000	44.167	255	0
1527787885.541246000	44.168	103	1
1527787885.541689000	44.1684	147	0
1527787885.542730000	44.1695	100	1
1527787885.544395000	44.1711	91	0
1527787885.544669000	44.1714	100	1
1527787885.545773000	44.1725	260	0
1527787885.546704000	44.1735	100	1
1527787886.206163000	44.8329	846	1
1527787886.206250000	44.833	259	1
1527787886.223849000	44.8506	87	0
1527787886.347430000	44.9742	285	0
1527787886.348725000	44.9755	103	1
1527787886.348831000	44.9756	147	0
1527787886.349694000	44.9764	100	1
1527787886.350570000	44.9773	91	0
1527787886.351715000	44.9785	100	1
1527787886.351975000	44.9787	124	0
1527787886.352692000	44.9794	100	1
1527787886.447029000	45.0738	392	1
1527787886.447102000	45.0739	259	1
1527787886.465148000	45.0919	87	0
1527787886.769278000	45.396	256	0
1527787886.770432000	45.3972	103	1
1527787886.770676000	45.3974	147	0
1527787886.771735000	45.3985	100	1
1527787886.775900000	45.4027	91	0
1527787886.776760000	45.4035	100	1
1527787886.777395000	45.4041	250	0
1527787886.777899000	45.4047	100	1
1527787886.894071000	45.5208	393	1
1527787886.894162000	45.5209	264	1
1527787886.911769000	45.5385	87	0
1527787887.065733000	45.6925	254	0
1527787887.066763000	45.6935	103	1
1527787887.067206000	45.694	147	0
1527787887.067739000	45.6945	100	1
1527787887.070321000	45.6971	91	0
1527787887.070816000	45.6976	100	1
1527787887.071749000	45.6985	109	0
1527787887.072747000	45.6995	100	1
1527787887.583271000	46.21	388	1
1527787887.583451000	46.2102	259	1
1527787887.608421000	46.2352	87	0
1527787887.612942000	46.2397	87	0
1527787887.728800000	46.3556	256	0
1527787887.729844000	46.3566	106	1
1527787887.730131000	46.3569	147	0
1527787887.730858000	46.3576	100	1
1527787887.732877000	46.3596	91	0
1527787887.733873000	46.3606	100	1
1527787887.734293000	46.361	211	0
1527787887.734764000	46.3615	100	1
1527787887.835450000	46.4622	392	1
1527787887.835516000	46.4623	257	1
1527787887.852989000	46.4797	87	0
1527787888.027580000	46.6543	231	0
1527787888.028795000	46.6555	103	1
1527787888.029002000	46.6558	147	0
1527787888.029784000	46.6565	100	1
1527787888.031695000	46.6584	91	0
1527787888.031814000	46.6586	100	1
1527787888.033129000	46.6599	194	0
1527787888.033786000	46.6605	100	1
1527787888.285230000	46.912	391	1
1527787888.285291000	46.912	267	1
1527787888.302857000	46.9296	87	0
1527787888.622967000	47.2497	276	0
1527787888.623994000	47.2507	103	1
1527787888.624440000	47.2512	147	0
1527787888.624837000	47.2516	100	1
1527787888.627179000	47.2539	91	0
1527787888.627904000	47.2547	100	1
1527787888.628603000	47.2554	90	0
1527787888.629039000	47.2558	100	1
1527787888.698124000	47.3249	390	1
1527787888.698186000	47.3249	262	1
1527787888.715070000	47.3418	87	0
1527787888.849847000	47.4766	363	0
1527787888.850874000	47.4776	103	1
1527787888.851256000	47.478	147	0
1527787888.851832000	47.4786	100	1
1527787888.852639000	47.4794	91	0
1527787888.852870000	47.4796	100	1
1527787888.854011000	47.4808	338	0
1527787888.854847000	47.4816	100	1
1527787888.920203000	47.547	390	1
1527787888.920294000	47.547	257	1
1527787888.937925000	47.5647	87	0
1527787889.049472000	47.6762	232	0
1527787889.050479000	47.6772	103	1
1527787889.050877000	47.6776	147	0
1527787889.051852000	47.6786	100	1
1527787889.052820000	47.6796	91	0
1527787889.053874000	47.6806	100	1
1527787889.054232000	47.681	124	0
1527787889.054841000	47.6816	100	1
1527787889.225222000	47.852	389	1
1527787889.225287000	47.852	257	1
1527787889.242482000	47.8692	87	0
1527787889.370517000	47.9973	234	0
1527787889.371588000	47.9983	103	1
1527787889.371924000	47.9987	147	0
1527787889.372886000	47.9996	100	1
1527787889.373701000	48.0005	91	0
1527787889.373905000	48.0007	100	1
1527787889.375103000	48.0019	216	0
1527787889.375873000	48.0026	100	1
1527787889.507084000	48.1338	389	1
1527787889.507176000	48.1339	257	1
1527787889.525626000	48.1524	87	0
1527787889.529663000	48.1564	87	0
1527787889.846914000	48.4737	256	0
1527787889.847913000	48.4747	106	1
1527787889.848420000	48.4752	147	0
1527787889.848901000	48.4757	100	1
1527787889.851244000	48.478	91	0
1527787889.851923000	48.4787	100	1
1527787889.852639000	48.4794	90	0
1527787889.853136000	48.4799	100	1
1527787889.948570000	48.5753	994	1
1527787889.948661000	48.5754	262	1
1527787889.966864000	48.5936	87	0
1527787890.085465000	48.7122	234	0
1527787890.086493000	48.7132	103	1
1527787890.087055000	48.7138	147	0
1527787890.087936000	48.7147	100	1
1527787890.090737000	48.7175	91	0
1527787890.090960000	48.7177	100	1
1527787890.092174000	48.7189	335	0
1527787890.092930000	48.7197	100	1
1527787890.219386000	48.8461	527	1
1527787890.219478000	48.8462	258	1
1527787890.236370000	48.8631	87	0
1527787890.350139000	48.9769	231	0
1527787890.351178000	48.9779	103	1
1527787890.351550000	48.9783	147	0
1527787890.351924000	48.9787	100	1
1527787890.354459000	48.9812	91	0
1527787890.354969000	48.9817	100	1
1527787890.355887000	48.9826	264	0
1527787890.356940000	48.9837	100	1
1527787890.527097000	49.1539	846	1
1527787890.527167000	49.1539	258	1
1527787890.545115000	49.1719	87	0
1527787890.698139000	49.3249	255	0
1527787890.699121000	49.3259	103	1
1527787890.699618000	49.3264	147	0
1527787890.699959000	49.3267	100	1
1527787890.701414000	49.3282	91	0
1527787890.701969000	49.3287	100	1
1527787890.702826000	49.3296	297	0
1527787890.703957000	49.3307	100	1
1527787890.938081000	49.5648	391	1
1527787890.938147000	49.5649	256	1
1527787890.966837000	49.5936	87	0
1527787891.096920000	49.7237	324	0
1527787891.098012000	49.7248	103	1
1527787891.098405000	49.7252	147	0
1527787891.098972000	49.7257	100	1
1527787891.100236000	49.727	91	0
1527787891.101006000	49.7278	100	1
1527787891.101644000	49.7284	142	0
1527787891.102093000	49.7288	100	1
1527787891.627374000	50.2541	392	1
1527787891.627448000	50.2542	261	1
1527787891.644927000	50.2717	87	0
1527787891.765913000	50.3927	255	0
1527787891.767030000	50.3938	103	1
1527787891.767389000	50.3941	147	0
1527787891.768089000	50.3948	100	1
1527787891.769422000	50.3962	91	0
1527787891.770084000	50.3968	100	1
1527787891.770831000	50.3976	209	0
1527787891.772018000	50.3988	100	1
1527787891.853844000	50.4806	392	1
1527787891.853939000	50.4807	260	1
1527787891.871549000	50.4983	87	0
1527787892.185511000	50.8123	262	0
1527787892.186546000	50.8133	103	1
1527787892.186983000	50.8137	147	0
1527787892.188030000	50.8148	100	1
1527787892.190026000	50.8168	91	0
1527787892.191043000	50.8178	100	1
1527787892.191474000	50.8182	126	0
1527787892.192047000	50.8188	100	1
1527787892.499440000	51.1262	393	1
1527787892.499515000	51.1263	264	1
1527787892.516719000	51.1435	87	0
1527787892.633061000	51.2598	232	0
1527787892.634075000	51.2608	103	1
1527787892.634505000	51.2613	147	0
1527787892.635044000	51.2618	100	1
1527787892.637317000	51.2641	91	0
1527787892.638135000	51.2649	100	1
1527787892.638754000	51.2655	268	0
1527787892.639213000	51.266	100	1
1527787892.950654000	51.5774	391	1
1527787892.950710000	51.5775	257	1
1527787892.968514000	51.5953	87	0
1527787893.082875000	51.7096	278	0
1527787893.084199000	51.711	147	0
1527787893.084250000	51.711	103	1
1527787893.085177000	51.7119	100	1
1527787893.088094000	51.7148	91	0
1527787893.089176000	51.7159	100	1
1527787893.089521000	51.7163	122	0
1527787893.090087000	51.7168	100	1
1527787893.439493000	52.0662	388	1
1527787893.439577000	52.0663	256	1
1527787893.457703000	52.0845	87	0
1527787893.467728000	52.0945	87	0
1527787893.583410000	52.2102	231	0
1527787893.584323000	52.2111	106	1
1527787893.584834000	52.2116	147	0
1527787893.585146000	52.2119	100	1
1527787893.587363000	52.2141	91	0
1527787893.588188000	52.2149	100	1
1527787893.588798000	52.2156	176	0
1527787893.589276000	52.216	100	1
1527787893.888367000	52.5151	388	1
1527787893.888458000	52.5152	256	1
1527787893.905574000	52.5323	87	0
1527787894.229917000	52.8567	257	0
1527787894.231266000	52.858	103	1
1527787894.231283000	52.858	147	0
1527787894.232227000	52.859	100	1
1527787894.232968000	52.8597	91	0
1527787894.234224000	52.861	100	1
1527787894.235713000	52.8625	187	0
1527787894.236155000	52.8629	100	1
1527787894.264378000	52.8911	392	1
1527787894.264470000	52.8912	259	1
1527787894.281984000	52.9087	87	0
1527787894.415578000	53.0423	276	0
1527787894.416505000	53.0433	103	1
1527787894.416997000	53.0438	147	0
1527787894.418238000	53.045	100	1
1527787894.420145000	53.0469	91	0
1527787894.421235000	53.048	100	1
1527787894.421570000	53.0483	199	0
1527787894.422159000	53.0489	100	1
1527787897.244900000	55.8717	990	1
1527787897.244978000	55.8717	258	1
1527787897.263945000	55.8907	87	0
1527787897.381644000	56.0084	363	0
1527787897.382707000	56.0095	103	1
1527787897.383070000	56.0098	147	0
1527787897.383436000	56.0102	100	1
1527787897.393175000	56.0199	91	0
1527787897.393409000	56.0202	100	1
1527787897.394572000	56.0213	236	0
1527787897.395371000	56.0221	100	1
1527787897.418838000	56.0456	91	0
1527787897.419413000	56.0462	100	1
1527787897.513884000	56.1406	527	1
1527787897.513974000	56.1407	258	1
1527787897.531397000	56.1582	87	0
1527787897.662896000	56.2896	259	0
1527787897.663840000	56.2906	103	1
1527787897.664364000	56.2911	147	0
1527787897.665427000	56.2922	100	1
1527787897.666724000	56.2935	91	0
1527787897.667427000	56.2942	100	1
1527787897.668134000	56.2949	291	0
1527787897.668599000	56.2954	100	1
1527787898.000754000	56.6275	852	1
1527787898.000847000	56.6276	262	1
1527787898.018419000	56.6452	87	0
1527787898.347927000	56.9747	232	0
1527787898.348963000	56.9757	103	1
1527787898.349391000	56.9761	147	0
1527787898.350489000	56.9772	100	1
1527787898.352234000	56.979	91	0
1527787898.353466000	56.9802	100	1
1527787898.353663000	56.9804	177	0
1527787898.354393000	56.9811	100	1
1527787898.440861000	57.0676	389	1
1527787898.440954000	57.0677	260	1
1527787898.458583000	57.0853	87	0
1527787898.645734000	57.2725	256	0
1527787898.646785000	57.2735	103	1
1527787898.647187000	57.2739	147	0
1527787898.647438000	57.2742	100	1
1527787898.649169000	57.2759	91	0
1527787898.649416000	57.2762	100	1
1527787898.650613000	57.2774	296	0
1527787898.651411000	57.2782	100	1
1527787898.907886000	57.5346	393	1
1527787898.907966000	57.5347	265	1
1527787898.926080000	57.5528	87	0
1527787899.234867000	57.8616	232	0
1527787899.235847000	57.8626	103	1
1527787899.236329000	57.8631	147	0
1527787899.237471000	57.8642	100	1
1527787899.239475000	57.8662	91	0
1527787899.240442000	57.8672	100	1
1527787899.240908000	57.8677	271	0
1527787899.241561000	57.8683	100	1
1527787899.329064000	57.9558	392	1
1527787899.329144000	57.9559	267	1
1527787899.345929000	57.9727	87	0
1527787899.671164000	58.2979	258	0
1527787899.672519000	58.2993	147	0
1527787899.672596000	58.2994	103	1
1527787899.673548000	58.3003	100	1
1527787899.673901000	58.3007	91	0
1527787899.674469000	58.3012	100	1
1527787899.675376000	58.3021	118	0
1527787899.676473000	58.3032	100	1
1527787899.794877000	58.4216	393	1
1527787899.794971000	58.4217	263	1
1527787899.812212000	58.439	87	0
1527787899.922551000	58.5493	325	0
1527787899.923605000	58.5504	103	1
1527787899.923939000	58.5507	147	0
1527787899.924485000	58.5512	100	1
1527787899.926356000	58.5531	91	0
1527787899.927573000	58.5543	100	1
1527787899.928129000	58.5549	183	0
1527787899.928603000	58.5554	100	1
1527787900.056866000	58.6836	393	1
1527787900.056960000	58.6837	261	1
1527787900.079299000	58.7061	87	0
1527787900.411282000	59.038	232	0
1527787900.412599000	59.0394	147	0
1527787900.412617000	59.0394	103	1
1527787900.413590000	59.0403	100	1
1527787900.415498000	59.0423	91	0
1527787900.416583000	59.0433	100	1
1527787900.416926000	59.0437	206	0
1527787900.417511000	59.0443	100	1
1527787900.498064000	59.1248	389	1
1527787900.498156000	59.1249	261	1
1527787900.518759000	59.1455	87	0
1527787900.624277000	59.251	235	0
1527787900.625604000	59.2524	147	0
1527787900.625641000	59.2524	103	1
1527787900.626597000	59.2534	100	1
1527787900.627999000	59.2548	91	0
1527787900.628597000	59.2554	100	1
1527787900.629448000	59.2562	289	0
1527787900.630530000	59.2573	100	1
1527787900.719953000	59.3467	394	1
1527787900.720019000	59.3468	256	1
1527787900.739225000	59.366	87	0
1527787900.886959000	59.5137	284	0
1527787900.887817000	59.5146	103	1
1527787900.888439000	59.5152	147	0
1527787900.889624000	59.5164	100	1
1527787900.890250000	59.517	91	0
1527787900.890611000	59.5174	100	1
1527787900.891587000	59.5183	105	0
1527787900.892541000	59.5193	100	1
1527787901.310346000	59.9371	391	1
1527787901.310438000	59.9372	259	1
1527787901.327967000	59.9547	87	0
1527787901.448906000	60.0757	234	0
1527787901.449837000	60.0766	103	1
1527787901.450318000	60.0771	147	0
1527787901.450680000	60.0774	100	1
1527787901.467990000	60.0947	91	0
1527787901.468578000	60.0953	100	1
1527787901.469401000	60.0962	209	0
1527787901.469927000	60.0967	100	1
1527787901.669053000	60.2958	994	1
1527787901.669117000	60.2959	260	1
1527787901.693262000	60.32	87	0
1527787901.815589000	60.4423	277	0
1527787901.816618000	60.4434	103	1
1527787901.817109000	60.4439	147	0
1527787901.817648000	60.4444	100	1
1527787901.821825000	60.4486	91	0
1527787901.822669000	60.4494	100	1
1527787901.823258000	60.45	333	0
1527787901.823772000	60.4505	100	1
1527787902.113054000	60.7398	525	1
1527787902.113132000	60.7399	269	1
1527787902.130255000	60.757	87	0
1527787902.260672000	60.8874	234	0
1527787902.261642000	60.8884	103	1
1527787902.262104000	60.8889	147	0
1527787902.262641000	60.8894	100	1
1527787902.264109000	60.8909	91	0
1527787902.264685000	60.8914	100	1
1527787902.265510000	60.8923	132	0
1527787902.266620000	60.8934	100	1
1527787902.494142000	61.1209	852	1
1527787902.494205000	61.121	264	1
1527787902.511640000	61.1384	87	0
1527787902.663773000	61.2905	300	0
1527787902.664751000	61.2915	103	1
1527787902.665181000	61.2919	147	0
1527787902.665640000	61.2924	100	1
1527787902.668173000	61.2949	91	0
1527787902.668815000	61.2956	100	1
1527787902.669566000	61.2963	161	0
1527787902.670653000	61.2974	100	1
1527787902.825215000	61.452	389	1
1527787902.825312000	61.4521	261	1
1527787902.843412000	61.4702	87	0
1527787903.155435000	61.7822	289	0
1527787903.156754000	61.7835	103	1
1527787903.156824000	61.7836	147	0
1527787903.157754000	61.7845	100	1
1527787903.159391000	61.7861	91	0
1527787903.159739000	61.7865	100	1
1527787903.160783000	61.7875	152	0
1527787903.161666000	61.7884	100	1
1527787903.263042000	61.8898	390	1
1527787903.263103000	61.8899	259	1
1527787903.280894000	61.9076	87	0
1527787903.400444000	62.0272	284	0
1527787903.401827000	62.0286	147	0
1527787903.401904000	62.0287	103	1
1527787903.402685000	62.0294	100	1
1527787903.403225000	62.03	91	0
1527787903.403680000	62.0304	100	1
1527787903.404623000	62.0314	297	0
1527787903.405684000	62.0324	100	1
1527787903.449297000	62.0761	91	0
1527787903.449755000	62.0765	100	1
1527787903.494281000	62.121	393	1
1527787903.494341000	62.1211	258	1
1527787903.512450000	62.1392	87	0
1527787903.644548000	62.2713	234	0
1527787903.645734000	62.2725	103	1
1527787903.645883000	62.2726	147	0
1527787903.646768000	62.2735	100	1
1527787903.648851000	62.2756	91	0
1527787903.649763000	62.2765	100	1
1527787903.650259000	62.277	315	0
1527787903.650737000	62.2775	100	1
1527787903.703181000	62.3299	390	1
1527787903.703243000	62.33	260	1
1527787903.722637000	62.3494	87	0
1527787903.965608000	62.5924	257	0
1527787903.966729000	62.5935	103	1
1527787903.967075000	62.5938	147	0
1527787903.967707000	62.5945	100	1
1527787903.969345000	62.5961	91	0
1527787903.969782000	62.5965	100	1
1527787903.970762000	62.5975	262	0
1527787903.971716000	62.5985	100	1
1527787904.153952000	62.7807	394	1
1527787904.154050000	62.7808	262	1
1527787904.170664000	62.7974	87	0
1527787904.286159000	62.9129	232	0
1527787904.287130000	62.9139	103	1
1527787904.287669000	62.9144	147	0
1527787904.288744000	62.9155	100	1
1527787904.289914000	62.9167	91	0
1527787904.290741000	62.9175	100	1
1527787904.291324000	62.9181	297	0
1527787904.291754000	62.9185	100	1
1527787904.577015000	63.2038	389	1
1527787904.577107000	63.2039	258	1
1527787904.594569000	63.2213	87	0
1527787904.904832000	63.5316	257	0
1527787904.905862000	63.5326	103	1
1527787904.906315000	63.5331	147	0
1527787904.906752000	63.5335	100	1
1527787904.910474000	63.5372	91	0
1527787904.910835000	63.5376	100	1
1527787904.911841000	63.5386	207	0
1527787904.912777000	63.5395	100	1
1527787907.126156000	65.7529	372	1
1527787907.126249000	65.753	1412	1
1527787907.126273000	65.753	1412	1
1527787907.126302000	65.7531	1412	1
1527787907.126333000	65.7531	556	1
1527787907.143954000	65.7707	87	0
1527787907.326961000	65.9537	322	1
1527787907.327048000	65.9538	262	1
1527787907.347172000	65.9739	87	0
1527787907.437341000	66.0641	414	0
1527787907.438510000	66.0653	106	1
1527787907.443367000	66.0701	79	0
1527787907.444502000	66.0713	100	1
1527787907.460488000	66.0872	327	0
1527787907.461592000	66.0883	100	1
1527787907.461819000	66.0886	147	0
1527787907.462571000	66.0893	100	1
1527787907.466484000	66.0932	91	0
1527787907.467560000	66.0943	100	1
1527787907.467896000	66.0947	294	0
1527787907.468519000	66.0953	100	1
1527787907.572596000	66.1994	394	1
1527787907.572680000	66.1994	256	1
1527787907.589468000	66.2162	87	0
1527787907.910924000	66.5377	287	0
1527787907.911969000	66.5387	103	1
1527787907.912340000	66.5391	147	0
1527787907.913595000	66.5403	100	1
1527787907.917092000	66.5438	91	0
1527787907.917611000	66.5444	100	1
1527787907.918508000	66.5453	299	0
1527787907.919526000	66.5463	100	1
1527787908.024718000	66.6515	995	1
1527787908.024787000	66.6515	260	1
1527787908.043012000	66.6698	87	0
1527787908.209847000	66.8366	234	0
1527787908.210827000	66.8376	103	1
1527787908.211271000	66.838	147	0
1527787908.211815000	66.8386	100	1
1527787908.215275000	66.842	91	0
1527787908.215543000	66.8423	100	1
1527787908.216756000	66.8435	127	0
1527787908.217539000	66.8443	100	1
1527787908.485093000	67.1118	527	1
1527787908.485151000	67.1119	259	1
1527787908.502161000	67.1289	87	0
1527787908.814218000	67.441	280	0
1527787908.815202000	67.442	103	1
1527787908.815621000	67.4424	147	0
1527787908.816645000	67.4434	100	1
1527787908.818326000	67.4451	91	0
1527787908.818580000	67.4453	100	1
1527787908.849623000	67.4764	185	0
1527787908.850579000	67.4773	100	1
1527787908.994678000	67.6214	850	1
1527787908.994764000	67.6215	257	1
1527787909.012086000	67.6388	87	0
1527787909.136640000	67.7634	231	0
1527787909.137585000	67.7643	103	1
1527787909.138123000	67.7649	147	0
1527787909.138578000	67.7653	100	1
1527787909.141541000	67.7683	91	0
1527787909.142589000	67.7693	100	1
1527787909.142986000	67.7697	228	0
1527787909.143579000	67.7703	100	1
1527787909.516995000	68.1437	388	1
1527787909.517088000	68.1438	256	1
1527787909.534204000	68.161	87	0
1527787909.666909000	68.2937	298	0
1527787909.667950000	68.2947	103	1
1527787909.668327000	68.2951	147	0
1527787909.668710000	68.2955	100	1
1527787909.670615000	68.2974	91	0
1527787909.671711000	68.2985	100	1
1527787909.672011000	68.2988	300	0
1527787909.672616000	68.2994	100	1
1527787909.807820000	68.4346	389	1
1527787909.807915000	68.4347	256	1
1527787909.827170000	68.4539	87	0
1527787910.142512000	68.7693	290	0
1527787910.143694000	68.7704	103	1
1527787910.143909000	68.7707	147	0
1527787910.144730000	68.7715	100	1
1527787910.147170000	68.7739	91	0
1527787910.147720000	68.7745	100	1
1527787910.148601000	68.7754	90	0
1527787910.149654000	68.7764	100	1
1527787910.536469000	69.1632	390	1
1527787910.536539000	69.1633	260	1
1527787910.554613000	69.1814	87	0
1527787910.867102000	69.4939	309	0
1527787910.868116000	69.4949	103	1
1527787910.868509000	69.4953	147	0
1527787910.869763000	69.4965	100	1
1527787910.870683000	69.4974	91	0
1527787910.871779000	69.4985	100	1
1527787910.872339000	69.4991	138	0
1527787910.872791000	69.4995	100	1
1527787911.046016000	69.6728	390	1
1527787911.046091000	69.6728	257	1
1527787911.063527000	69.6903	87	0
1527787911.236495000	69.8632	232	0
1527787911.237794000	69.8645	103	1
1527787911.237840000	69.8646	147	0
1527787911.238785000	69.8655	100	1
1527787911.241283000	69.868	91	0
1527787911.241782000	69.8685	100	1
1527787911.242706000	69.8695	210	0
1527787911.243735000	69.8705	100	1
1527787912.056369000	70.6831	388	1
1527787912.056466000	70.6832	259	1
1527787912.074812000	70.7016	87	0
1527787912.189608000	70.8164	256	0
1527787912.190851000	70.8176	103	1
1527787912.190995000	70.8177	147	0
1527787912.191835000	70.8186	100	1
1527787912.195829000	70.8226	91	0
1527787912.196834000	70.8236	100	1
1527787912.197390000	70.8241	112	0
1527787912.197858000	70.8246	100	1
1527787912.416087000	71.0428	388	1
1527787912.416155000	71.0429	257	1
1527787912.439538000	71.0663	87	0
1527787912.560165000	71.1869	232	0
1527787912.561143000	71.1879	103	1
1527787912.561590000	71.1883	147	0
1527787912.562863000	71.1896	100	1
1527787912.562900000	71.1897	91	0
1527787912.563858000	71.1906	100	1
1527787912.564382000	71.1911	288	0
1527787912.564868000	71.1916	100	1
1527787912.916044000	71.5428	391	1
1527787912.916109000	71.5429	258	1
1527787912.934799000	71.5616	87	0
1527787912.943994000	71.5707	87	0
1527787913.063864000	71.6906	258	0
1527787913.064836000	71.6916	106	1
1527787913.065333000	71.6921	147	0
1527787913.065806000	71.6926	100	1
1527787913.067606000	71.6944	91	0
1527787913.067847000	71.6946	100	1
1527787913.069001000	71.6958	154	0
1527787913.069817000	71.6966	100	1
1527787913.306163000	71.9329	389	1
1527787913.306224000	71.933	257	1
1527787913.324604000	71.9514	87	0
1527787913.440999000	72.0678	234	0
1527787913.441968000	72.0687	103	1
1527787913.442438000	72.0692	147	0
1527787913.442819000	72.0696	100	1
1527787913.443829000	72.0706	91	0
1527787913.444926000	72.0717	100	1
1527787913.445228000	72.072	248	0
1527787913.445828000	72.0726	100	1
1527787913.721016000	72.3478	389	1
1527787913.721103000	72.3479	260	1
1527787913.738893000	72.3656	87	0
1527787913.863920000	72.4907	254	0
1527787913.864931000	72.4917	103	1
1527787913.865335000	72.4921	147	0
1527787913.865855000	72.4926	100	1
1527787913.867542000	72.4943	91	0
1527787913.867927000	72.4947	100	1
1527787913.868913000	72.4957	270	0
1527787913.869863000	72.4966	100	1
1527787913.986035000	72.6128	388	1
1527787913.986099000	72.6129	258	1
1527787914.003713000	72.6305	87	0
1527787914.123555000	72.7503	324	0
1527787914.124536000	72.7513	103	1
1527787914.124955000	72.7517	147	0
1527787914.125878000	72.7526	100	1
1527787914.127529000	72.7543	91	0
1527787914.127874000	72.7546	100	1
1527787914.128956000	72.7557	261	0
1527787914.129883000	72.7566	100	1
1527787914.328104000	72.9549	989	1
1527787914.328196000	72.955	257	1
1527787914.345572000	72.9723	87	0
1527787914.480366000	73.1071	232	0
1527787914.481415000	73.1082	103	1
1527787914.481770000	73.1085	147	0
1527787914.482948000	73.1097	100	1
1527787914.485380000	73.1121	91	0
1527787914.485927000	73.1127	100	1
1527787914.486905000	73.1137	240	0
1527787914.487902000	73.1147	100	1
1527787914.646136000	73.2729	523	1
1527787914.646201000	73.273	257	1
1527787914.661183000	73.2879	100	0
1527787914.661930000	73.2887	100	1
1527787914.663821000	73.2906	87	0
1527787914.793652000	73.4204	285	0
1527787914.794958000	73.4217	103	1
1527787914.795057000	73.4218	147	0
1527787914.795897000	73.4227	100	1
1527787914.799915000	73.4267	91	0
1527787914.800924000	73.4277	100	1
1527787914.801332000	73.4281	187	0
1527787914.801899000	73.4287	100	1
1527787914.849325000	73.4761	831	1
1527787914.849435000	73.4762	1412	1
1527787914.849471000	73.4762	1412	1
1527787914.849500000	73.4763	1412	1
1527787914.849523000	73.4763	1412	1
1527787914.849564000	73.4763	1412	1
1527787914.849628000	73.4764	1412	1
1527787914.849651000	73.4764	1412	1
1527787914.849674000	73.4764	1412	1
1527787914.849736000	73.4765	1412	1
1527787914.849771000	73.4765	1412	1
1527787914.849805000	73.4766	1412	1
1527787914.850950000	73.4777	1412	1
1527787914.851009000	73.4778	1412	1
1527787914.851052000	73.4778	156	1
1527787914.867144000	73.4939	87	0
1527787914.869185000	73.4959	87	0
1527787914.873938000	73.5007	87	0
1527787914.995996000	73.6228	344	1
1527787914.996062000	73.6228	258	1
1527787915.013389000	73.6401	87	0
1527787915.024724000	73.6515	87	0
1527787915.132320000	73.7591	390	0
1527787915.133243000	73.76	106	1
1527787915.139290000	73.766	79	0
1527787915.139915000	73.7667	100	1
1527787915.170221000	73.797	267	0
1527787915.170999000	73.7978	100	1
1527787915.171643000	73.7984	147	0
1527787915.172117000	73.7989	100	1
1527787915.173563000	73.8003	91	0
1527787915.173967000	73.8007	100	1
1527787915.174973000	73.8017	135	0
1527787915.175941000	73.8027	100	1
1527787915.256888000	73.8836	390	1
1527787915.256983000	73.8837	258	1
1527787915.275948000	73.9027	87	0
1527787915.407407000	74.0342	276	0
1527787915.408467000	74.0352	103	1
1527787915.408792000	74.0355	147	0
1527787915.409986000	74.0367	100	1
1527787915.419104000	74.0459	91	0
1527787915.419968000	74.0467	100	1
1527787915.420511000	74.0473	151	0
1527787915.421077000	74.0478	100	1
1527787915.501450000	74.1282	394	1
1527787915.501511000	74.1283	261	1
1527787915.518908000	74.1457	87	0
1527787915.627361000	74.2541	289	0
1527787915.628436000	74.2552	103	1
1527787915.628707000	74.2555	147	0
1527787915.629004000	74.2558	100	1
1527787915.631479000	74.2582	91	0
1527787915.631980000	74.2587	100	1
1527787915.632903000	74.2597	91	0
1527787915.633966000	74.2607	100	1
1527787915.742207000	74.369	394	1
1527787915.742300000	74.3691	256	1
1527787915.759255000	74.386	87	0
1527787915.879205000	74.506	307	0
1527787915.880274000	74.507	103	1
1527787915.880565000	74.5073	147	0
1527787915.880970000	74.5077	100	1
1527787915.882899000	74.5097	91	0
1527787915.884006000	74.5108	100	1
1527787915.884300000	74.5111	281	0
1527787915.884963000	74.5117	100	1
1527787916.056266000	74.683	393	1
1527787916.056332000	74.6831	257	1
1527787916.072944000	74.6997	87	0
1527787916.210909000	74.8377	232	0
1527787916.212017000	74.8388	103	1
1527787916.212335000	74.8391	147	0
1527787916.212995000	74.8397	100	1
1527787916.215460000	74.8422	91	0
1527787916.216029000	74.8428	100	1
1527787916.216907000	74.8437	213	0
1527787916.218002000	74.8448	100	1
1527787916.446402000	75.0732	389	1
1527787916.446463000	75.0732	257	1
1527787916.464486000	75.0912	87	0
1527787916.578069000	75.2048	234	0
1527787916.579026000	75.2058	103	1
1527787916.579482000	75.2062	147	0
1527787916.580033000	75.2068	100	1
1527787916.582808000	75.2096	91	0
1527787916.583035000	75.2098	100	1
1527787916.584246000	75.211	313	0
1527787916.585023000	75.2118	100	1
1527787916.946349000	75.5731	390	1
1527787916.946446000	75.5732	256	1
1527787916.964645000	75.5914	87	0
1527787917.099040000	75.7258	257	0
1527787917.100055000	75.7268	103	1
1527787917.100448000	75.7272	147	0
1527787917.101033000	75.7278	100	1
1527787917.103182000	75.7299	91	0
1527787917.104171000	75.7309	100	1
1527787917.104607000	75.7314	145	0
1527787917.105095000	75.7318	100	1
1527787917.237875000	75.8646	390	1
1527787917.237956000	75.8647	261	1
1527787917.254907000	75.8817	87	0
1527787917.580458000	76.2072	232	0
1527787917.581464000	76.2082	103	1
1527787917.581870000	76.2086	147	0
1527787917.582227000	76.209	100	1
1527787917.583258000	76.21	91	0
1527787917.584146000	76.2109	100	1
1527787917.584660000	76.2114	226	0
1527787917.585125000	76.2119	100	1
1527787917.707825000	76.3346	393	1
1527787917.707913000	76.3347	263	1
1527787917.725450000	76.3522	87	0
1527787917.853886000	76.4806	257	0
1527787917.855099000	76.4819	103	1
1527787917.855220000	76.482	147	0
1527787917.856182000	76.4829	100	1
1527787917.870691000	76.4974	91	0
1527787917.871186000	76.4979	100	1
1527787917.872116000	76.4989	104	0
1527787917.873097000	76.4999	100	1
1527787917.977494000	76.6042	394	1
1527787917.977585000	76.6043	260	1
1527787917.995140000	76.6219	87	0
1527787918.117808000	76.7446	230	0
1527787918.118641000	76.7454	103	1
1527787918.119163000	76.7459	147	0
1527787918.120177000	76.7469	100	1
1527787918.122398000	76.7492	91	0
1527787918.123194000	76.7499	100	1
1527787918.123827000	76.7506	143	0
1527787918.124269000	76.751	100	1
1527787918.455449000	77.0822	991	1
1527787918.455544000	77.0823	259	1
1527787918.472508000	77.0993	87	0
1527787918.598670000	77.2254	327	0
1527787918.599703000	77.2265	103	1
1527787918.600083000	77.2268	147	0
1527787918.601222000	77.228	100	1
1527787918.603184000	77.2299	91	0
1527787918.604205000	77.231	100	1
1527787918.604643000	77.2314	253	0
1527787918.605124000	77.2319	100	1
1527787918.709438000	77.3362	524	1
1527787918.709498000	77.3363	259	1
1527787918.727909000	77.3547	87	0
1527787918.868533000	77.4953	257	0
1527787918.869575000	77.4963	103	1
1527787918.869907000	77.4967	147	0
1527787918.870275000	77.497	100	1
1527787918.872551000	77.4993	91	0
1527787918.873224000	77.5	100	1
1527787918.873922000	77.5007	137	0
1527787918.874418000	77.5012	100	1
1527787918.969520000	77.5963	847	1
1527787918.969612000	77.5964	261	1
1527787918.988531000	77.6153	87	0
1527787919.309903000	77.9367	260	0
1527787919.311229000	77.938	147	0
1527787919.311323000	77.9381	103	1
1527787919.312246000	77.939	100	1
1527787919.316735000	77.9435	91	0
1527787919.317242000	77.944	100	1
1527787919.318147000	77.9449	226	0
1527787919.319177000	77.9459	100	1
1527787919.628764000	78.2555	388	1
1527787919.628848000	78.2556	259	1
1527787919.647773000	78.2745	87	0
1527787919.761167000	78.3879	255	0
1527787919.762216000	78.389	103	1
1527787919.762585000	78.3893	147	0
1527787919.763218000	78.39	100	1
1527787919.765187000	78.3919	91	0
1527787919.766269000	78.393	100	1
1527787919.766672000	78.3934	139	0
1527787919.767178000	78.3939	100	1
1527787920.078864000	78.7056	388	1
1527787920.078952000	78.7057	259	1
1527787920.095919000	78.7227	87	0
1527787920.263342000	78.8901	232	0
1527787920.264243000	78.891	103	1
1527787920.264804000	78.8916	147	0
1527787920.265221000	78.892	100	1
1527787920.266750000	78.8935	91	0
1527787920.267299000	78.8941	100	1
1527787920.268162000	78.8949	174	0
1527787920.269231000	78.896	100	1
1527787920.589558000	79.2163	389	1
1527787920.589651000	79.2164	260	1
1527787920.606817000	79.2336	87	0
1527787920.713319000	79.3401	275	0
1527787920.714364000	79.3411	103	1
1527787920.714725000	79.3415	147	0
1527787920.715278000	79.342	100	1
1527787920.717672000	79.3444	91	0
1527787920.718328000	79.3451	100	1
1527787920.719178000	79.3459	305	0
1527787920.720268000	79.347	100	1
1527787920.889600000	79.5164	387	1
1527787920.889667000	79.5164	259	1
1527787920.906711000	79.5335	87	0
1527787921.134318000	79.7611	276	0
1527787921.135273000	79.762	103	1
1527787921.135741000	79.7625	147	0
1527787921.136287000	79.763	100	1
1527787921.139338000	79.7661	91	0
1527787921.140349000	79.7671	100	1
1527787921.140842000	79.7676	284	0
1527787921.141288000	79.768	100	1
1527787921.919880000	80.5466	394	1
1527787921.919976000	80.5467	261	1
1527787921.938576000	80.5653	87	0
1527787922.237918000	80.8647	312	0
1527787922.238922000	80.8657	103	1
1527787922.239341000	80.8661	147	0
1527787922.240415000	80.8672	100	1
1527787922.243919000	80.8707	91	0
1527787922.244431000	80.8712	100	1
1527787922.245392000	80.8721	206	0
1527787922.246348000	80.8731	100	1
1527787922.339468000	80.9662	390	1
1527787922.339523000	80.9663	259	1
1527787922.357665000	80.9844	87	0
1527787922.480023000	81.1068	282	0
1527787922.480960000	81.1077	103	1
1527787922.481430000	81.1082	147	0
1527787922.482345000	81.1091	100	1
1527787922.484160000	81.1109	91	0
1527787922.484378000	81.1111	100	1
1527787922.485606000	81.1124	264	0
1527787922.486346000	81.1131	100	1
1527787922.570654000	81.1974	389	1
1527787922.570714000	81.1975	259	1
1527787922.588333000	81.2151	87	0
1527787922.721114000	81.3479	255	0
1527787922.722392000	81.3491	103	1
1527787922.722503000	81.3493	147	0
1527787922.723372000	81.3501	100	1
1527787922.725899000	81.3527	91	0
1527787922.726441000	81.3532	100	1
1527787922.727377000	81.3541	111	0
1527787922.728370000	81.3551	100	1
1527787922.809980000	81.4367	389	1
1527787922.810071000	81.4368	260	1
1527787922.827884000	81.4546	87	0
1527787922.933080000	81.5598	232	0
1527787922.933967000	81.5607	103	1
1527787922.934444000	81.5612	147	0
1527787922.935454000	81.5622	100	1
1527787922.936783000	81.5635	91	0
1527787922.937452000	81.5642	100	1
1527787922.938188000	81.5649	223	0
1527787922.939386000	81.5661	100	1
1527787923.250922000	81.8777	389	1
1527787923.251014000	81.8778	260	1
1527787923.281504000	81.9083	389	1
1527787923.284382000	81.9111	87	0
1527787923.301749000	81.9285	87	0
1527787923.404746000	82.0315	234	0
1527787923.405763000	82.0325	106	1
1527787923.406163000	82.0329	147	0
1527787923.406554000	82.0333	100	1
1527787923.418848000	82.0456	91	0
1527787923.419481000	82.0462	100	1
1527787923.420259000	82.047	209	0
1527787923.421413000	82.0482	100	1
1527787923.521562000	82.1483	394	1
1527787923.521628000	82.1484	260	1
1527787923.538440000	82.1652	87	0
1527787923.644355000	82.2711	257	0
1527787923.645447000	82.2722	103	1
1527787923.645767000	82.2725	147	0
1527787923.646496000	82.2733	100	1
1527787923.649366000	82.2761	91	0
1527787923.650492000	82.2772	100	1
1527787923.650794000	82.2775	111	0
1527787923.651411000	82.2782	100	1
1527787923.741611000	82.3684	994	1
1527787923.741668000	82.3684	258	1
1527787923.759741000	82.3865	87	0
1527787923.889500000	82.5163	232	0
1527787923.890483000	82.5172	103	1
1527787923.890911000	82.5177	147	0
1527787923.891430000	82.5182	100	1
1527787923.894479000	82.5212	91	0
1527787923.895506000	82.5223	100	1
1527787923.895964000	82.5227	195	0
1527787923.896433000	82.5232	100	1
1527787923.971768000	82.5985	522	1
1527787923.971862000	82.5986	258	1
1527787923.989786000	82.6165	87	0
1527787924.099222000	82.726	234	0
1527787924.100454000	82.7272	103	1
1527787924.100612000	82.7274	147	0
1527787924.101437000	82.7282	100	1
1527787924.104667000	82.7314	91	0
1527787924.105457000	82.7322	100	1
1527787924.106075000	82.7328	243	0
1527787924.106501000	82.7333	100	1
1527787924.276243000	82.903	851	1
1527787924.276334000	82.9031	259	1
1527787924.293699000	82.9205	87	0
1527787924.619922000	83.2467	325	0
1527787924.620903000	83.2477	103	1
1527787924.621343000	83.2481	157	0
1527787924.622487000	83.2492	100	1
1527787924.622722000	83.2495	100	0
1527787924.623489000	83.2502	100	1
1527787924.812996000	83.4397	389	1
1527787924.813088000	83.4398	261	1
1527787924.833720000	83.4605	87	0
1527787924.958505000	83.5853	255	0
1527787924.959500000	83.5863	103	1
1527787924.959909000	83.5867	147	0
1527787924.960482000	83.5872	100	1
1527787924.962389000	83.5891	91	0
1527787924.963571000	83.5903	100	1
1527787924.963816000	83.5906	134	0
1527787924.964533000	83.5913	100	1
1527787925.212093000	83.8388	389	1
1527787925.212180000	83.8389	260	1
1527787925.230196000	83.857	87	0
1527787925.352863000	83.9796	260	0
1527787925.353850000	83.9806	103	1
1527787925.354265000	83.981	147	0
1527787925.354608000	83.9814	100	1
1527787925.360762000	83.9875	91	0
1527787925.361608000	83.9884	100	1
1527787925.362179000	83.9889	163	0
1527787925.362705000	83.9895	100	1
1527787926.376954000	85.0037	393	1
1527787926.377021000	85.0038	262	1
1527787926.405907000	85.0327	87	0
1527787926.552134000	85.1789	255	0
1527787926.553449000	85.1802	147	0
1527787926.553556000	85.1803	103	1
1527787926.554462000	85.1812	100	1
1527787926.561036000	85.1878	91	0
1527787926.561462000	85.1882	100	1
1527787926.562438000	85.1892	247	0
1527787926.563407000	85.1902	100	1
1527787926.653482000	85.2802	389	1
1527787926.653576000	85.2803	258	1
1527787926.670582000	85.2973	87	0
1527787926.789803000	85.4166	257	0
1527787926.790762000	85.4175	103	1
1527787926.791222000	85.418	147	0
1527787926.792476000	85.4192	100	1
1527787926.793962000	85.4207	91	0
1527787926.794486000	85.4212	100	1
1527787926.795421000	85.4222	212	0
1527787926.796408000	85.4232	100	1
1527787927.393891000	86.0206	389	1
1527787927.393988000	86.0207	258	1
1527787927.428515000	86.0553	389	1
1527787927.446097000	86.0729	87	0
1527787927.469958000	86.0967	87	0
1527787927.540912000	86.1677	256	0
1527787927.541862000	86.1686	106	1
1527787927.542380000	86.1691	147	0
1527787927.543519000	86.1703	100	1
1527787927.545474000	86.1722	91	0
1527787927.546517000	86.1733	100	1
1527787927.546909000	86.1737	279	0
1527787927.547451000	86.1742	100	1
1527787927.632584000	86.2593	390	1
1527787927.632647000	86.2594	258	1
1527787927.649729000	86.2765	87	0
1527787927.787142000	86.4139	297	0
1527787927.788517000	86.4153	147	0
1527787927.788591000	86.4153	103	1
1527787927.789645000	86.4164	100	1
1527787927.791109000	86.4179	91	0
1527787927.791533000	86.4183	100	1
1527787927.792503000	86.4193	335	0
1527787927.793462000	86.4202	100	1
1527787927.971662000	86.5984	389	1
1527787927.971731000	86.5985	260	1
1527787927.989266000	86.616	87	0
1527787928.098910000	86.7257	287	0
1527787928.099797000	86.7266	103	1
1527787928.100396000	86.7271	147	0
1527787928.101549000	86.7283	100	1
1527787928.103893000	86.7306	91	0
1527787928.104571000	86.7313	100	1
1527787928.105325000	86.7321	203	0
1527787928.106480000	86.7332	100	1
1527787928.452918000	87.0797	389	1
1527787928.452984000	87.0797	259	1
1527787928.470465000	87.0972	87	0
1527787928.577800000	87.2046	284	0
1527787928.578574000	87.2053	103	1
1527787928.579281000	87.206	147	0
1527787928.579602000	87.2064	100	1
1527787928.580935000	87.2077	91	0
1527787928.581575000	87.2083	100	1
1527787928.582390000	87.2091	144	0
1527787928.583507000	87.2103	100	1
1527787928.862729000	87.4895	390	1
1527787928.862821000	87.4896	258	1
1527787928.880436000	87.5072	87	0
1527787928.998719000	87.6255	255	0
1527787928.999527000	87.6263	103	1
1527787929.000148000	87.6269	147	0
1527787929.000540000	87.6273	100	1
1527787929.004131000	87.6309	91	0
1527787929.004601000	87.6314	100	1
1527787929.005560000	87.6323	259	0
1527787929.006532000	87.6333	100	1
1527787930.024813000	88.6516	388	1
1527787930.024888000	88.6516	262	1
1527787930.042441000	88.6692	87	0
1527787930.164701000	88.7915	255	0
1527787930.165674000	88.7924	103	1
1527787930.166118000	88.7929	147	0
1527787930.166510000	88.7933	100	1
1527787930.169705000	88.7965	91	0
1527787930.170404000	88.7972	100	1
1527787930.171124000	88.7979	91	0
1527787930.171622000	88.7984	100	1
1527787930.565817000	89.1926	990	1
1527787930.565883000	89.1926	259	1
1527787930.583865000	89.2106	87	0
1527787930.694391000	89.3211	255	0
1527787930.695449000	89.3222	103	1
[truncated: 546 more rows]
