# Supplementary material for: Method for multi-task learning fusion network traffic classification to address small sample labels
Source: Sci Rep. 2024 Jan 30;14:2518. doi: 10.1038/s41598-024-51933-8 (PMC10827795; doi:10.1038/s41598-024-51933-8)
Supplement: Supplementary file 2 — Supplementary Information 2. [file 41598_2024_51933_MOESM2_ESM.zip › QUIC Dataset/QUIC Dataset/pretraining/Google Doc/GoogleDoc-1039.txt]

1527807204.854542000	0	295	1
1527807204.877768000	0.023226	87	0
1527807205.259287000	0.404745	323	0
1527807205.260676000	0.406134	1412	0
1527807205.262106000	0.407564	1412	0
1527807205.262663000	0.408121	109	1
1527807205.263621000	0.409079	1412	0
1527807205.265081000	0.410539	180	0
1527807205.266542000	0.412	1412	0
1527807205.267970000	0.413428	1412	0
1527807205.269404000	0.414862	1412	0
1527807205.270812000	0.41627	790	0
1527807205.272254000	0.417712	1412	0
1527807205.273685000	0.419143	1412	0
1527807205.275162000	0.42062	693	0
1527807205.276256000	0.421714	100	1
1527807205.276606000	0.422064	1412	0
1527807205.278035000	0.423493	1412	0
1527807205.279464000	0.424922	1412	0
1527807205.280891000	0.426349	1293	0
1527807205.281677000	0.427135	127	1
1527807205.285655000	0.431113	103	1
1527807205.291529000	0.436987	1412	0
1527807205.293010000	0.438468	1412	0
1527807205.294449000	0.439907	1412	0
1527807205.295943000	0.441401	1412	0
1527807205.296382000	0.44184	106	1
1527807205.297396000	0.442854	1412	0
1527807205.298835000	0.444293	1412	0
1527807205.299646000	0.445104	106	1
1527807205.300262000	0.44572	1412	0
1527807205.301695000	0.447153	1412	0
1527807205.303139000	0.448597	493	0
1527807205.303976000	0.449434	103	1
1527807205.304547000	0.450005	1412	0
1527807205.306024000	0.451482	1412	0
1527807205.307451000	0.452909	1412	0
1527807205.307627000	0.453085	109	1
1527807205.308882000	0.45434	1412	0
1527807205.310283000	0.455741	286	0
1527807205.311753000	0.457211	1412	0
1527807205.313162000	0.45862	1412	0
1527807205.313909000	0.459367	100	1
1527807205.314594000	0.460052	1412	0
1527807205.316048000	0.461506	190	0
1527807205.317511000	0.462969	1412	0
1527807205.317759000	0.463217	115	1
1527807205.318891000	0.464349	151	0
1527807205.320361000	0.465819	1412	0
1527807205.321772000	0.46723	1412	0
1527807205.322657000	0.468115	106	1
1527807205.323201000	0.468659	1412	0
1527807205.324592000	0.47005	190	0
1527807205.326090000	0.471548	792	0
1527807205.326646000	0.472104	106	1
1527807205.327529000	0.472987	1412	0
1527807205.328955000	0.474413	1412	0
1527807205.330389000	0.475847	1412	0
1527807205.331688000	0.477146	106	1
1527807205.331796000	0.477254	778	0
1527807205.333220000	0.478678	158	0
1527807205.342360000	0.487818	103	1
1527807205.743284000	0.888742	368	1
1527807205.743380000	0.888838	1412	1
1527807205.743426000	0.888884	918	1
1527807205.750575000	0.896033	219	1
1527807205.763330000	0.908788	87	0
1527807205.769348000	0.914806	87	0
1527807205.875239000	1.0207	297	0
1527807205.876687000	1.02215	1412	0
1527807205.878198000	1.02366	1412	0
1527807205.878686000	1.02414	112	1
1527807205.879631000	1.02509	1412	0
1527807205.881029000	1.02649	180	0
1527807205.882491000	1.02795	1412	0
1527807205.883671000	1.02913	106	1
1527807205.883915000	1.02937	1412	0
1527807205.885393000	1.03085	1071	0
1527807205.886808000	1.03227	92	0
1527807205.887867000	1.03332	106	1
1527807205.888238000	1.0337	281	0
1527807205.891669000	1.03713	100	1
1527807205.993769000	1.13923	217	1
1527807206.012175000	1.15763	87	0
1527807206.116249000	1.26171	373	0
1527807206.119695000	1.26515	103	1
1527807206.120117000	1.26557	80	0
1527807206.125348000	1.27081	100	1
1527807206.164393000	1.30985	417	0
1527807206.165953000	1.31141	1115	0
1527807206.167356000	1.31281	92	0
1527807206.168691000	1.31415	106	1
1527807206.168817000	1.31428	297	0
1527807206.172969000	1.31843	100	1
1527807206.352535000	1.49799	1412	1
1527807206.352573000	1.49803	144	1
1527807206.354704000	1.50016	429	1
1527807206.371182000	1.51664	87	0
1527807206.456158000	1.60162	329	1
1527807206.475817000	1.62127	87	0
1527807206.493400000	1.63886	305	0
1527807206.494883000	1.64034	570	0
1527807206.497731000	1.64319	109	1
1527807206.659385000	1.80484	476	0
1527807206.660089000	1.80555	117	1
1527807206.660816000	1.80627	80	0
1527807206.664727000	1.81018	100	1
1527807206.680377000	1.82583	87	0
1527807206.688205000	1.83366	1412	0
1527807206.689583000	1.83504	87	0
1527807206.691724000	1.83718	106	1
1527807206.776907000	1.92236	245	1
1527807206.777018000	1.92248	145	1
1527807206.796010000	1.94147	87	0
1527807206.848057000	1.99352	1412	0
1527807206.849475000	1.99493	1412	0
1527807206.850906000	1.99636	1412	0
1527807206.852310000	1.99777	606	0
1527807206.853724000	1.99918	92	0
1527807206.855214000	2.00067	242	0
1527807206.855870000	2.00133	118	1
1527807206.868891000	2.01435	179	1
1527807206.868965000	2.01442	191	1
1527807206.888059000	2.03352	87	0
1527807206.981246000	2.1267	678	0
1527807206.982638000	2.1281	92	0
1527807206.984071000	2.12953	260	0
1527807206.984746000	2.1302	109	1
1527807207.580022000	2.72548	1412	1
1527807207.580099000	2.72556	1412	1
1527807207.580119000	2.72558	334	1
1527807207.580189000	2.72565	844	1
1527807207.583916000	2.72937	566	1
1527807207.601758000	2.74722	87	0
1527807207.612305000	2.75776	87	0
1527807207.624139000	2.7696	679	0
1527807207.629842000	2.7753	106	1
1527807207.630553000	2.77601	1412	1
1527807207.630575000	2.77603	154	1
1527807207.649490000	2.79495	87	0
1527807207.733750000	2.87921	279	0
1527807207.735262000	2.88072	1412	0
1527807207.736683000	2.88214	996	0
1527807207.737782000	2.88324	109	1
1527807207.738165000	2.88362	92	0
1527807207.739599000	2.88506	235	0
1527807207.741788000	2.88725	103	1
1527807207.949383000	3.09484	1343	1
1527807207.969571000	3.11503	87	0
1527807208.334174000	3.47963	462	0
1527807208.335649000	3.48111	848	0
1527807208.337841000	3.4833	106	1
1527807208.619448000	3.76491	256	0
1527807208.620892000	3.76635	1412	0
1527807208.622336000	3.76779	1412	0
1527807208.622844000	3.7683	106	1
1527807208.623775000	3.76923	1412	0
1527807208.625254000	3.77071	188	0
1527807208.626686000	3.77214	346	0
1527807208.627844000	3.7733	106	1
1527807208.817769000	3.96323	342	1
1527807208.817875000	3.96333	1412	1
1527807208.817913000	3.96337	1412	1
1527807208.817947000	3.9634	1412	1
1527807208.817983000	3.96344	1412	1
1527807208.818029000	3.96349	1412	1
1527807208.818062000	3.96352	1412	1
1527807208.818096000	3.96355	1412	1
1527807208.818119000	3.96358	1412	1
1527807208.818164000	3.96362	1412	1
1527807208.818198000	3.96366	1412	1
1527807208.818235000	3.96369	1412	1
1527807208.818267000	3.96373	1412	1
1527807208.818301000	3.96376	1292	1
1527807208.835447000	3.98091	87	0
1527807208.836868000	3.98233	100	0
1527807208.840868000	3.98633	103	1
1527807208.875582000	4.02104	1324	1
1527807208.896814000	4.04227	87	0
1527807208.930801000	4.07626	373	0
1527807208.932495000	4.07795	80	0
1527807208.937084000	4.08254	106	1
1527807209.096513000	4.24197	267	0
1527807209.097931000	4.24339	163	0
1527807209.099362000	4.24482	260	0
1527807209.106549000	4.25201	106	1
1527807210.782105000	5.92756	334	1
1527807210.782164000	5.92762	1412	1
1527807210.782187000	5.92764	991	1
1527807210.793768000	5.93923	166	1
1527807210.802132000	5.94759	87	0
1527807210.821902000	5.96736	87	0
1527807210.885900000	6.03136	467	0
1527807210.889202000	6.03466	80	0
1527807210.890386000	6.03584	109	1
1527807211.019569000	6.16503	595	0
1527807211.020975000	6.16643	306	0
1527807211.022406000	6.16786	278	0
1527807211.022426000	6.16788	120	1
1527807211.026344000	6.1718	100	1
1527807211.032724000	6.17818	252	1
1527807211.041296000	6.18675	87	0
1527807211.051637000	6.19709	87	0
1527807211.241631000	6.38709	855	0
1527807211.243081000	6.38854	1412	0
1527807211.244511000	6.38997	1412	0
1527807211.245327000	6.39078	112	1
1527807211.246070000	6.39153	1412	0
1527807211.247476000	6.39293	180	0
1527807211.248931000	6.39439	1412	0
1527807211.250324000	6.39578	106	1
1527807211.250360000	6.39582	1358	0
1527807211.251788000	6.39725	1412	0
1527807211.253233000	6.39869	1412	0
1527807211.254450000	6.39991	106	1
1527807211.254640000	6.4001	1412	0
1527807211.256088000	6.40155	188	0
1527807211.257539000	6.403	1227	0
1527807211.258323000	6.40378	106	1
1527807211.258971000	6.40443	1412	0
1527807211.260401000	6.40586	1412	0
1527807211.261831000	6.40729	1412	0
1527807211.262330000	6.40779	103	1
1527807211.263228000	6.40869	190	0
1527807211.264687000	6.41015	1412	0
1527807211.266141000	6.4116	728	0
1527807211.272347000	6.4178	109	1
1527807211.277510000	6.42297	1412	0
1527807211.278935000	6.42439	1412	0
1527807211.280360000	6.42582	1412	0
1527807211.281795000	6.42725	1412	0
1527807211.283216000	6.42867	1412	0
1527807211.284657000	6.43011	1412	0
1527807211.285231000	6.43069	103	1
1527807211.286166000	6.43162	1412	0
1527807211.287610000	6.43307	1412	0
1527807211.289025000	6.43448	1412	0
1527807211.290456000	6.43591	1412	0
1527807211.291885000	6.43734	1412	0
1527807211.293288000	6.43875	743	0
1527807211.294366000	6.43982	127	1
1527807211.294730000	6.44019	1412	0
1527807211.296218000	6.44168	1412	0
1527807211.297650000	6.44311	1412	0
1527807211.298284000	6.44374	106	1
1527807211.299073000	6.44453	1412	0
1527807211.300508000	6.44597	1412	0
1527807211.301937000	6.4474	1412	0
1527807211.302354000	6.44781	106	1
1527807211.303363000	6.44882	1412	0
1527807211.304793000	6.45025	1412	0
1527807211.306266000	6.45172	1412	0
1527807211.307288000	6.45275	106	1
1527807211.307686000	6.45314	1412	0
1527807211.309113000	6.45457	1412	0
1527807211.310545000	6.456	1397	0
1527807211.311963000	6.45742	1412	0
1527807211.312938000	6.4584	103	1
1527807211.313394000	6.45885	1412	0
1527807211.314842000	6.4603	489	0
1527807211.316283000	6.46174	109	1
1527807212.754223000	7.89968	309	1
1527807212.754295000	7.89975	145	1
1527807212.774677000	7.92014	87	0
1527807212.836134000	7.98159	1412	0
1527807212.837558000	7.98302	1412	0
1527807212.839004000	7.98446	1412	0
1527807212.840405000	7.98586	109	1
1527807212.840418000	7.98588	673	0
1527807212.841824000	7.98728	92	0
1527807212.843262000	7.98872	306	0
1527807212.844368000	7.98983	106	1
1527807213.785110000	8.93057	981	1
1527807213.785194000	8.93065	295	1
1527807213.789170000	8.93463	316	1
1527807213.789259000	8.93472	1412	1
1527807213.789296000	8.93475	1412	1
1527807213.789324000	8.93478	982	1
1527807213.803871000	8.94933	87	0
1527807213.809963000	8.95542	87	0
1527807213.842542000	8.988	401	1
1527807213.861158000	9.00662	87	0
1527807213.956098000	9.10156	298	0
1527807213.957508000	9.10297	103	0
1527807213.959462000	9.10492	106	1
1527807213.959476000	9.10493	219	0
1527807213.963497000	9.10895	100	1
1527807213.964381000	9.10984	284	0
1527807213.965906000	9.11136	1400	0
1527807213.967378000	9.11284	513	0
1527807213.968808000	9.11427	592	0
1527807213.969442000	9.1149	109	1
1527807213.970234000	9.11569	635	0
1527807213.971657000	9.11712	467	0
1527807213.973089000	9.11855	697	0
1527807213.973802000	9.11926	103	1
1527807213.974510000	9.11997	484	0
1527807213.976043000	9.1215	835	0
1527807213.977433000	9.12289	106	1
1527807213.977465000	9.12292	649	0
1527807213.978889000	9.12435	519	0
1527807213.980591000	9.12605	439	0
1527807213.981428000	9.12689	106	1
1527807213.982024000	9.12748	701	0
1527807213.983449000	9.12891	616	0
1527807213.984938000	9.1304	558	0
1527807213.985435000	9.13089	106	1
1527807213.986365000	9.13182	654	0
1527807213.987795000	9.13325	583	0
1527807213.989223000	9.13468	689	0
1527807213.990456000	9.13591	106	1
1527807213.993436000	9.13889	92	0
1527807213.995631000	9.14109	340	0
1527807213.997453000	9.14291	103	1
1527807214.094306000	9.23976	454	0
1527807214.098032000	9.24349	80	0
1527807214.098757000	9.24422	103	1
1527807214.276011000	9.42147	1412	1
1527807214.276086000	9.42154	1008	1
1527807214.276148000	9.42161	844	1
1527807214.297629000	9.44309	87	0
1527807214.339165000	9.48462	485	0
1527807214.340580000	9.48604	206	0
1527807214.342466000	9.48792	106	1
1527807214.709638000	9.8551	1412	1
1527807214.709708000	9.85517	230	1
1527807214.709765000	9.85522	95	1
1527807214.730019000	9.87548	87	0
1527807214.828048000	9.97351	304	0
1527807214.829523000	9.97498	367	0
1527807214.830949000	9.97641	158	0
1527807214.831485000	9.97694	109	1
1527807215.612090000	10.7575	529	1
1527807215.612183000	10.7576	110	1
1527807215.631713000	10.7772	87	0
1527807215.646464000	10.7919	304	1
1527807215.654087000	10.7995	479	1
1527807215.654163000	10.7996	88	1
1527807215.665404000	10.8109	87	0
1527807215.672068000	10.8175	87	0
1527807215.925236000	11.0707	310	0
1527807215.926651000	11.0721	151	0
1527807215.929586000	11.075	112	1
1527807215.932118000	11.0776	92	0
1527807215.933547000	11.079	87	0
1527807215.936589000	11.082	103	1
1527807216.067153000	11.2126	273	0
1527807216.068558000	11.214	103	0
1527807216.070616000	11.2161	103	1
1527807216.072320000	11.2178	92	0
1527807216.073753000	11.2192	294	0
1527807216.078650000	11.2241	103	1
1527807216.130097000	11.2756	396	1
1527807216.130185000	11.2756	255	1
1527807216.143479000	11.2889	243	0
1527807216.144960000	11.2904	141	0
1527807216.146383000	11.2918	90	0
1527807216.147685000	11.2931	106	1
1527807216.147829000	11.2933	102	0
1527807216.149264000	11.2947	141	0
1527807216.153105000	11.2986	100	1
1527807216.156783000	11.3022	100	1
1527807216.703716000	11.8492	372	1
1527807216.703864000	11.8493	1412	1
1527807216.703903000	11.8494	1412	1
1527807216.703957000	11.8494	1412	1
1527807216.703980000	11.8494	1412	1
1527807216.704016000	11.8495	1412	1
1527807216.704045000	11.8495	1412	1
1527807216.704083000	11.8495	1412	1
1527807216.704118000	11.8496	1412	1
1527807216.704153000	11.8496	1412	1
1527807216.704190000	11.8496	1412	1
1527807216.704239000	11.8497	1412	1
1527807216.704263000	11.8497	1412	1
1527807216.704299000	11.8498	1412	1
1527807216.704333000	11.8498	1412	1
1527807216.704375000	11.8498	1412	1
1527807216.704398000	11.8499	1412	1
1527807216.705648000	11.8511	1412	1
1527807216.705714000	11.8512	1412	1
1527807216.705751000	11.8512	1412	1
1527807216.705813000	11.8513	1412	1
1527807216.705833000	11.8513	1412	1
1527807216.705863000	11.8513	1412	1
1527807216.705899000	11.8514	1412	1
1527807216.705932000	11.8514	1412	1
1527807216.705961000	11.8514	1412	1
1527807216.705999000	11.8515	1412	1
1527807216.706027000	11.8515	1412	1
1527807216.706077000	11.8515	1412	1
1527807216.707637000	11.8531	1412	1
1527807216.707696000	11.8532	1412	1
1527807216.707733000	11.8532	1412	1
1527807216.707792000	11.8533	1412	1
1527807216.707822000	11.8533	1412	1
1527807216.707850000	11.8533	801	1
1527807216.727974000	11.8734	87	0
1527807216.729600000	11.8751	87	0
1527807216.731063000	11.8765	87	0
1527807216.735111000	11.8806	87	0
1527807216.758623000	11.9041	259	0
1527807216.760110000	11.9056	146	0
1527807216.762635000	11.9081	115	1
1527807216.763322000	11.9088	92	0
1527807216.764757000	11.9102	210	0
1527807216.766602000	11.9121	103	1
1527807216.806254000	11.9517	361	1
1527807216.808242000	11.9537	296	1
1527807216.826069000	11.9715	87	0
1527807216.830984000	11.9764	378	1
1527807216.849336000	11.9948	87	0
1527807216.914143000	12.0596	256	0
1527807216.915626000	12.0611	278	0
1527807216.917446000	12.0629	92	0
1527807216.917817000	12.0633	109	1
1527807216.918035000	12.0635	394	1
1527807216.918073000	12.0635	445	1
1527807216.918898000	12.0644	129	0
1527807216.921626000	12.0671	103	1
1527807216.938744000	12.0842	87	0
1527807217.080300000	12.2258	373	0
1527807217.083562000	12.229	80	0
1527807217.084625000	12.2301	106	1
1527807217.089901000	12.2354	233	0
1527807217.091327000	12.2368	146	0
1527807217.092848000	12.2383	92	0
1527807217.093631000	12.2391	106	1
1527807217.095803000	12.2413	254	0
1527807217.099656000	12.2451	100	1
1527807217.110835000	12.2563	296	0
1527807217.112252000	12.2577	118	0
1527807217.113671000	12.2591	92	0
1527807217.114639000	12.2601	106	1
1527807217.115188000	12.2606	257	0
1527807217.118649000	12.2641	100	1
1527807217.161823000	12.3073	635	0
1527807217.163250000	12.3087	801	0
1527807217.164655000	12.3101	92	0
1527807217.165623000	12.3111	106	1
1527807217.166226000	12.3117	212	0
1527807217.169677000	12.3151	100	1
1527807217.231523000	12.377	1412	1
1527807217.231582000	12.377	563	1
1527807217.249933000	12.3954	87	0
1527807217.277853000	12.4233	767	1
1527807217.277927000	12.4234	259	1
1527807217.299079000	12.4445	87	0
1527807217.408779000	12.5542	426	0
1527807217.410229000	12.5557	585	0
1527807217.412637000	12.5581	109	1
1527807217.423140000	12.5686	472	1
1527807217.442350000	12.5878	87	0
1527807217.619249000	12.7647	521	0
1527807217.620577000	12.766	93	0
1527807217.622015000	12.7675	314	0
1527807217.622680000	12.7681	109	1
1527807217.623481000	12.7689	146	0
1527807217.625775000	12.7712	92	0
1527807217.626684000	12.7721	103	1
1527807217.627241000	12.7727	289	0
1527807217.630640000	12.7761	100	1
1527807217.702034000	12.8475	393	1
1527807217.702101000	12.8476	258	1
1527807217.720308000	12.8658	87	0
1527807218.030641000	13.1761	235	0
1527807218.032054000	13.1775	146	0
1527807218.034581000	13.18	92	0
1527807218.034740000	13.1802	109	1
1527807218.036091000	13.1815	188	0
1527807218.039667000	13.1851	100	1
1527807218.243141000	13.3886	391	1
1527807218.243237000	13.3887	259	1
1527807218.261002000	13.4065	87	0
1527807218.354960000	13.5004	259	0
1527807218.356447000	13.5019	146	0
1527807218.357866000	13.5033	92	0
1527807218.358741000	13.5042	109	1
1527807218.359322000	13.5048	138	0
1527807218.362728000	13.5082	100	1
1527807218.542072000	13.6875	395	1
1527807218.542163000	13.6876	257	1
1527807218.561978000	13.7074	87	0
1527807218.582503000	13.728	87	0
1527807218.853182000	13.9986	258	0
1527807218.854529000	14	146	0
1527807218.856084000	14.0015	92	0
1527807218.856807000	14.0023	112	1
1527807218.857534000	14.003	88	0
1527807218.860791000	14.0062	100	1
1527807219.011185000	14.1566	393	1
1527807219.011278000	14.1567	260	1
1527807219.030122000	14.1756	87	0
1527807219.344029000	14.4895	259	0
1527807219.345501000	14.491	146	0
1527807219.347126000	14.4926	92	0
1527807219.347794000	14.4933	109	1
1527807219.348585000	14.494	128	0
1527807219.352757000	14.4982	100	1
1527807219.356016000	14.5015	390	1
1527807219.356106000	14.5016	257	1
1527807219.375346000	14.5208	87	0
1527807219.703169000	14.8486	235	0
1527807219.704587000	14.85	146	0
1527807219.706569000	14.852	92	0
1527807219.706807000	14.8523	109	1
1527807219.708176000	14.8536	296	0
1527807219.711839000	14.8573	100	1
1527807219.856375000	15.0018	391	1
1527807219.856442000	15.0019	259	1
1527807219.884547000	15.03	87	0
1527807220.203386000	15.3488	233	0
1527807220.204750000	15.3502	148	0
1527807220.206909000	15.3524	106	1
1527807220.207858000	15.3533	92	0
1527807220.209342000	15.3548	166	0
1527807220.211803000	15.3573	103	1
1527807220.377468000	15.5229	478	1
1527807220.377534000	15.523	259	1
1527807220.395341000	15.5408	87	0
1527807220.710384000	15.8558	307	0
1527807220.711806000	15.8573	148	0
1527807220.713907000	15.8594	106	1
1527807220.715814000	15.8613	92	0
1527807220.717250000	15.8627	189	0
1527807220.719897000	15.8654	103	1
1527807221.007196000	16.1527	389	1
1527807221.007288000	16.1527	258	1
1527807221.026649000	16.1721	87	0
1527807221.142474000	16.2879	305	0
1527807221.143884000	16.2893	148	0
1527807221.145853000	16.2913	106	1
1527807221.147227000	16.2927	92	0
1527807221.148665000	16.2941	207	0
1527807221.150839000	16.2963	103	1
1527807221.358113000	16.5036	394	1
1527807221.358183000	16.5036	260	1
1527807221.377614000	16.5231	87	0
1527807221.496215000	16.6417	257	0
1527807221.497613000	16.6431	148	0
1527807221.499960000	16.6454	106	1
1527807221.500652000	16.6461	92	0
1527807221.502141000	16.6476	334	0
1527807221.504023000	16.6495	103	1
1527807221.789313000	16.9348	393	1
1527807221.789410000	16.9349	256	1
1527807221.808878000	16.9543	87	0
1527807221.956638000	17.1021	235	0
1527807221.958120000	17.1036	148	0
1527807221.960224000	17.1057	92	0
1527807221.960972000	17.1064	109	1
1527807221.961624000	17.1071	143	0
1527807221.964967000	17.1104	100	1
1527807222.190354000	17.3358	1052	1
1527807222.190447000	17.3359	256	1
1527807222.208608000	17.3541	87	0
1527807222.317848000	17.4633	259	0
1527807222.319263000	17.4647	148	0
1527807222.321941000	17.4674	106	1
1527807222.322116000	17.4676	92	0
1527807222.323630000	17.4691	212	0
1527807222.325926000	17.4714	103	1
1527807222.524506000	17.67	832	1
1527807222.524597000	17.6701	258	1
1527807222.542977000	17.6884	87	0
1527807222.693477000	17.8389	259	0
1527807222.694986000	17.8404	148	0
1527807222.696437000	17.8419	92	0
1527807222.697037000	17.8425	109	1
1527807222.697897000	17.8434	134	0
1527807222.702010000	17.8475	100	1
1527807223.081762000	18.2272	391	1
1527807223.081860000	18.2273	260	1
1527807223.100089000	18.2455	87	0
1527807223.220621000	18.3661	277	0
1527807223.222015000	18.3675	148	0
1527807223.225055000	18.3705	106	1
1527807223.225659000	18.3711	92	0
1527807223.227151000	18.3726	166	0
1527807223.228977000	18.3744	103	1
1527807223.305613000	18.4511	394	1
1527807223.305710000	18.4512	258	1
1527807223.324557000	18.47	87	0
1527807223.441944000	18.5874	256	0
1527807223.443290000	18.5887	148	0
1527807223.446071000	18.5915	106	1
1527807223.447894000	18.5934	92	0
1527807223.449336000	18.5948	270	0
1527807223.452081000	18.5975	103	1
1527807223.541611000	18.6871	389	1
1527807223.541711000	18.6872	260	1
1527807223.560690000	18.7061	87	0
1527807223.869052000	19.0145	314	0
1527807223.870412000	19.0159	148	0
1527807223.872599000	19.0181	92	0
1527807223.873102000	19.0186	109	1
1527807223.874053000	19.0195	191	0
1527807223.878084000	19.0235	100	1
1527807224.086775000	19.2322	394	1
1527807224.086852000	19.2323	263	1
1527807224.105432000	19.2509	87	0
1527807224.211140000	19.3566	233	0
1527807224.212587000	19.358	148	0
1527807224.215121000	19.3606	106	1
1527807224.215353000	19.3608	92	0
1527807224.216787000	19.3622	284	0
1527807224.219123000	19.3646	103	1
1527807224.370830000	19.5163	394	1
1527807224.370932000	19.5164	257	1
1527807224.389947000	19.5354	87	0
1527807224.689522000	19.835	255	0
1527807224.690939000	19.8364	148	0
1527807224.693145000	19.8386	106	1
1527807224.693601000	19.8391	92	0
1527807224.695115000	19.8406	126	0
1527807224.697132000	19.8426	103	1
1527807224.791549000	19.937	393	1
1527807224.791610000	19.9371	262	1
1527807224.810887000	19.9563	87	0
1527807225.124650000	20.2701	256	0
1527807225.126242000	20.2717	148	0
1527807225.128171000	20.2736	106	1
1527807225.128608000	20.2741	92	0
1527807225.130049000	20.2755	180	0
1527807225.132158000	20.2776	103	1
1527807225.237274000	20.3827	483	1
1527807225.237362000	20.3828	261	1
1527807225.256433000	20.4019	87	0
1527807225.386323000	20.5318	258	0
1527807225.387734000	20.5332	148	0
1527807225.390020000	20.5355	92	0
1527807225.390160000	20.5356	106	1
1527807225.391475000	20.5369	251	0
1527807225.394134000	20.5396	103	1
1527807225.804931000	20.9504	390	1
1527807225.805007000	20.9505	257	1
1527807225.827808000	20.9733	87	0
1527807226.131620000	21.2771	232	0
1527807226.133038000	21.2785	148	0
1527807226.134823000	21.2803	92	0
1527807226.135149000	21.2806	109	1
1527807226.136339000	21.2818	299	0
1527807226.140201000	21.2857	100	1
1527807226.259150000	21.4046	396	1
1527807226.259212000	21.4047	260	1
1527807226.277589000	21.423	87	0
1527807226.410426000	21.5559	259	0
1527807226.411818000	21.5573	148	0
1527807226.414170000	21.5596	106	1
1527807226.415099000	21.5606	92	0
1527807226.416533000	21.562	145	0
1527807226.419155000	21.5646	103	1
1527807226.508856000	21.6543	1054	1
1527807226.508950000	21.6544	259	1
1527807226.528619000	21.6741	87	0
1527807226.831534000	21.977	283	0
1527807226.832946000	21.9784	148	0
1527807226.834361000	21.9798	92	0
1527807226.835267000	21.9807	109	1
1527807226.835884000	21.9813	135	0
1527807226.839180000	21.9846	100	1
1527807226.989246000	22.1347	831	1
1527807226.989336000	22.1348	260	1
1527807227.008005000	22.1535	87	0
1527807227.158254000	22.3037	303	0
1527807227.162075000	22.3075	148	0
1527807227.162318000	22.3078	106	1
1527807227.163812000	22.3093	92	0
1527807227.165374000	22.3108	194	0
1527807227.167209000	22.3127	103	1
1527807227.413806000	22.5593	389	1
1527807227.413896000	22.5594	261	1
1527807227.432759000	22.5782	87	0
1527807227.756359000	22.9018	256	0
1527807227.757774000	22.9032	148	0
1527807227.759491000	22.9049	92	0
1527807227.760233000	22.9057	109	1
1527807227.760952000	22.9064	154	0
1527807227.764247000	22.9097	100	1
1527807227.903887000	23.0493	389	1
1527807227.903975000	23.0494	260	1
1527807227.923704000	23.0692	87	0
1527807228.228709000	23.3742	233	0
1527807228.230119000	23.3756	148	0
1527807228.231744000	23.3772	92	0
1527807228.232258000	23.3777	109	1
1527807228.233203000	23.3787	238	0
1527807228.237251000	23.3827	100	1
1527807228.334585000	23.48	394	1
1527807228.334661000	23.4801	265	1
1527807228.352884000	23.4983	87	0
1527807228.666079000	23.8115	259	0
1527807228.667496000	23.813	148	0
1527807228.669060000	23.8145	92	0
1527807228.670386000	23.8158	109	1
1527807228.670424000	23.8159	311	0
1527807228.674358000	23.8198	100	1
1527807228.766526000	23.912	391	1
1527807228.766621000	23.9121	259	1
1527807228.796899000	23.9424	87	0
1527807229.233387000	24.3788	259	0
1527807229.234865000	24.3803	148	0
1527807229.236355000	24.3818	92	0
1527807229.237395000	24.3829	109	1
1527807229.237738000	24.3832	139	0
1527807229.241404000	24.3869	100	1
1527807229.406682000	24.5521	390	1
1527807229.406767000	24.5522	262	1
1527807229.426500000	24.572	87	0
1527807229.529610000	24.6751	301	0
1527807229.531086000	24.6765	148	0
1527807229.533396000	24.6789	106	1
1527807229.534254000	24.6797	92	0
1527807229.535803000	24.6813	198	0
1527807229.538330000	24.6838	103	1
1527807230.096858000	25.2423	390	1
1527807230.096925000	25.2424	260	1
1527807230.114886000	25.2603	87	0
1527807230.442986000	25.5884	256	0
1527807230.444396000	25.5899	148	0
1527807230.446249000	25.5917	92	0
1527807230.446482000	25.5919	109	1
1527807230.447654000	25.5931	295	0
1527807230.451458000	25.5969	100	1
1527807230.512829000	25.6583	393	1
1527807230.512888000	25.6583	263	1
1527807230.532240000	25.6777	87	0
1527807230.829366000	25.9748	314	0
1527807230.830775000	25.9762	148	0
1527807230.832198000	25.9777	92	0
1527807230.833434000	25.9789	109	1
1527807230.833608000	25.9791	145	0
1527807230.837478000	25.9829	100	1
1527807230.972544000	26.118	482	1
1527807230.972606000	26.1181	258	1
1527807230.991124000	26.1366	87	0
1527807231.307555000	26.453	257	0
1527807231.308975000	26.4544	148	0
1527807231.311144000	26.4566	92	0
1527807231.311442000	26.4569	109	1
1527807231.312615000	26.4581	266	0
1527807231.316508000	26.462	100	1
1527807231.334944000	26.4804	393	1
1527807231.335033000	26.4805	261	1
1527807231.355372000	26.5008	87	0
1527807231.466665000	26.6121	259	0
1527807231.468092000	26.6135	148	0
1527807231.469504000	26.615	92	0
1527807231.470497000	26.616	109	1
1527807231.470948000	26.6164	156	0
1527807231.474477000	26.6199	100	1
1527807231.667718000	26.8132	399	1
1527807231.667812000	26.8133	257	1
1527807231.688212000	26.8337	87	0
1527807232.006439000	27.1519	233	0
1527807232.007851000	27.1533	148	0
1527807232.010354000	27.1558	92	0
1527807232.010621000	27.1561	109	1
1527807232.011818000	27.1573	242	0
1527807232.015544000	27.161	100	1
1527807232.159709000	27.3052	1054	1
1527807232.159777000	27.3052	259	1
1527807232.179479000	27.3249	87	0
1527807232.484609000	27.6301	257	0
1527807232.486193000	27.6317	148	0
1527807232.488307000	27.6338	92	0
1527807232.488531000	27.634	109	1
1527807232.489771000	27.6352	295	0
1527807232.493576000	27.639	100	1
1527807232.660974000	27.8064	831	1
1527807232.661065000	27.8065	265	1
1527807232.680100000	27.8256	87	0
1527807232.988085000	28.1335	236	0
1527807232.989497000	28.135	148	0
1527807232.991453000	28.1369	92	0
1527807232.991702000	28.1372	109	1
1527807232.992903000	28.1384	158	0
1527807232.996543000	28.142	100	1
1527807233.112702000	28.2582	391	1
1527807233.112779000	28.2582	261	1
1527807233.130596000	28.2761	87	0
1527807233.439087000	28.5845	308	0
1527807233.440515000	28.586	148	0
1527807233.442632000	28.5881	106	1
1527807233.443338000	28.5888	92	0
1527807233.444769000	28.5902	146	0
1527807233.446624000	28.5921	103	1
1527807233.835130000	28.9806	391	1
1527807233.835226000	28.9807	258	1
1527807233.853919000	28.9994	87	0
1527807234.162260000	29.3077	305	0
1527807234.163620000	29.3091	148	0
1527807234.165647000	29.3111	106	1
1527807234.166090000	29.3115	92	0
1527807234.167524000	29.313	129	0
1527807234.169639000	29.3151	103	1
1527807234.519906000	29.6654	390	1
1527807234.519995000	29.6655	257	1
1527807234.539284000	29.6847	87	0
1527807234.689544000	29.835	258	0
1527807234.690937000	29.8364	148	0
1527807234.693688000	29.8391	106	1
1527807234.694048000	29.8395	92	0
1527807234.695598000	29.8411	203	0
1527807234.697706000	29.8432	103	1
1527807234.804139000	29.9496	395	1
1527807234.804206000	29.9497	262	1
1527807234.822585000	29.968	87	0
1527807235.123763000	30.2692	235	0
1527807235.125255000	30.2707	148	0
1527807235.126664000	30.2721	92	0
1527807235.127674000	30.2731	109	1
1527807235.128181000	30.2736	124	0
1527807235.131654000	30.2771	100	1
1527807235.421599000	30.5671	393	1
1527807235.421676000	30.5671	260	1
1527807235.439574000	30.585	87	0
1527807235.549494000	30.695	256	0
1527807235.550918000	30.6964	148	0
1527807235.553412000	30.6989	92	0
1527807235.553702000	30.6992	109	1
1527807235.554864000	30.7003	174	0
1527807235.558692000	30.7041	100	1
1527807235.715731000	30.8612	390	1
1527807235.715839000	30.8613	261	1
1527807235.734660000	30.8801	87	0
1527807235.857768000	31.0032	257	0
1527807235.859234000	31.0047	148	0
1527807235.860926000	31.0064	92	0
1527807235.861686000	31.0071	109	1
1527807235.862390000	31.0078	271	0
1527807235.865694000	31.0112	100	1
1527807236.133484000	31.2789	394	1
1527807236.133551000	31.279	264	1
1527807236.152779000	31.2982	87	0
1527807236.477096000	31.6226	298	0
1527807236.478504000	31.624	148	0
1527807236.480817000	31.6263	106	1
1527807236.485789000	31.6312	92	0
1527807236.487287000	31.6327	94	0
1527807236.489807000	31.6353	103	1
1527807236.684646000	31.8301	479	1
1527807236.684743000	31.8302	262	1
1527807236.704307000	31.8498	87	0
1527807237.014051000	32.1595	235	0
1527807237.015538000	32.161	148	0
1527807237.017296000	32.1628	92	0
1527807237.017845000	32.1633	109	1
1527807237.018716000	32.1642	186	0
1527807237.022838000	32.1683	100	1
1527807237.103526000	32.249	391	1
1527807237.103604000	32.2491	259	1
1527807237.122295000	32.2678	87	0
1527807237.279628000	32.4251	235	0
1527807237.281080000	32.4265	148	0
1527807237.282501000	32.428	92	0
1527807237.283786000	32.4292	109	1
1527807237.283967000	32.4294	115	0
1527807237.287859000	32.4333	100	1
1527807237.452099000	32.5976	399	1
1527807237.452170000	32.5976	261	1
1527807237.471490000	32.6169	87	0
1527807237.614836000	32.7603	335	0
1527807237.616326000	32.7618	148	0
1527807237.618884000	32.7643	106	1
1527807237.619206000	32.7647	92	0
1527807237.620610000	32.7661	234	0
1527807237.622804000	32.7683	103	1
1527807237.865244000	33.0107	1052	1
1527807237.865336000	33.0108	258	1
1527807237.883810000	33.0293	87	0
1527807238.187873000	33.3333	233	0
1527807238.189300000	33.3348	148	0
1527807238.191914000	33.3374	106	1
1527807238.193058000	33.3385	92	0
1527807238.194500000	33.34	280	0
1527807238.196901000	33.3424	103	1
1527807238.325340000	33.4708	834	1
1527807238.325432000	33.4709	259	1
1527807238.344213000	33.4897	87	0
1527807238.454077000	33.5995	281	0
1527807238.455560000	33.601	148	0
1527807238.457875000	33.6033	106	1
1527807238.460380000	33.6058	92	0
1527807238.461831000	33.6073	183	0
1527807238.463912000	33.6094	103	1
1527807238.815162000	33.9606	395	1
1527807238.815257000	33.9607	257	1
1527807238.836279000	33.9817	87	0
1527807239.138799000	34.2843	232	0
1527807239.140220000	34.2857	148	0
1527807239.142577000	34.288	92	0
1527807239.142967000	34.2884	109	1
1527807239.144033000	34.2895	92	0
1527807239.147955000	34.2934	100	1
1527807239.535780000	34.6812	388	1
1527807239.535844000	34.6813	261	1
1527807239.554697000	34.7002	87	0
1527807239.693639000	34.8391	258	0
1527807239.695118000	34.8406	148	0
1527807239.697933000	34.8434	106	1
1527807239.698457000	34.8439	92	0
1527807239.699886000	34.8453	108	0
1527807239.701905000	34.8474	103	1
1527807239.756842000	34.9023	391	1
1527807239.756928000	34.9024	261	1
1527807239.775370000	34.9208	87	0
1527807239.881200000	35.0267	233	0
1527807239.882615000	35.0281	148	0
1527807239.884963000	35.0304	92	0
1527807239.885021000	35.0305	106	1
1527807239.886411000	35.0319	117	0
1527807239.889001000	35.0345	103	1
1527807240.240711000	35.3862	390	1
1527807240.240803000	35.3863	260	1
1527807240.268305000	35.4138	87	0
1527807240.583833000	35.7293	304	0
1527807240.585314000	35.7308	148	0
1527807240.588051000	35.7335	106	1
1527807240.588340000	35.7338	92	0
1527807240.589781000	35.7352	198	0
1527807240.592058000	35.7375	103	1
1527807240.634105000	35.7796	387	1
1527807240.634163000	35.7796	257	1
1527807240.652363000	35.7978	87	0
1527807240.961755000	36.1072	306	0
1527807240.963165000	36.1086	148	0
1527807240.965680000	36.1111	92	0
1527807240.965991000	36.1114	109	1
1527807240.967128000	36.1126	195	0
1527807240.971001000	36.1165	100	1
1527807241.098141000	36.2436	395	1
1527807241.098238000	36.2437	260	1
1527807241.134083000	36.2795	395	1
1527807241.136788000	36.2822	87	0
1527807241.153433000	36.2989	87	0
1527807241.442787000	36.5882	258	0
1527807241.444200000	36.5897	148	0
1527807241.447022000	36.5925	109	1
1527807241.447929000	36.5934	92	0
1527807241.449371000	36.5948	160	0
1527807241.452023000	36.5975	103	1
1527807241.552221000	36.6977	395	1
1527807241.552292000	36.6978	264	1
1527807241.572184000	36.7176	87	0
1527807241.871720000	37.0172	235	0
1527807241.873114000	37.0186	148	0
1527807241.874986000	37.0204	92	0
1527807241.876121000	37.0216	109	1
1527807241.876507000	37.022	112	0
1527807241.880115000	37.0256	100	1
1527807241.951653000	37.0971	479	1
1527807241.951717000	37.0972	258	1
1527807241.970411000	37.1159	87	0
1527807242.069615000	37.2151	233	0
1527807242.070968000	37.2164	148	0
1527807242.073094000	37.2186	92	0
1527807242.073197000	37.2187	106	1
1527807242.074603000	37.2201	315	0
1527807242.077125000	37.2226	103	1
1527807242.181326000	37.3268	389	1
1527807242.181417000	37.3269	260	1
1527807242.217540000	37.363	87	0
1527807242.545967000	37.6914	282	0
1527807242.547386000	37.6928	148	0
1527807242.548953000	37.6944	92	0
1527807242.550162000	37.6956	109	1
1527807242.550705000	37.6962	321	0
1527807242.554155000	37.6996	100	1
1527807242.661257000	37.8067	395	1
1527807242.661318000	37.8068	258	1
1527807242.679941000	37.8254	87	0
1527807243.008622000	38.1541	277	0
1527807243.010148000	38.1556	148	0
1527807243.011576000	38.157	92	0
1527807243.012187000	38.1576	109	1
1527807243.013029000	38.1585	166	0
1527807243.017174000	38.1626	100	1
1527807243.063581000	38.209	1056	1
1527807243.063641000	38.2091	261	1
1527807243.083422000	38.2289	87	0
1527807243.400224000	38.5457	256	0
1527807243.401633000	38.5471	148	0
1527807243.403269000	38.5487	92	0
1527807243.404208000	38.5497	109	1
1527807243.404785000	38.5502	238	0
1527807243.408198000	38.5537	100	1
1527807243.543450000	38.6889	831	1
1527807243.543544000	38.689	261	1
1527807243.562190000	38.7076	87	0
1527807243.887235000	39.0327	290	0
1527807243.888637000	39.0341	148	0
1527807243.891173000	39.0366	106	1
1527807243.893507000	39.039	92	0
1527807243.894934000	39.0404	91	0
1527807243.897144000	39.0426	103	1
1527807243.990648000	39.1361	394	1
1527807243.990739000	39.1362	266	1
1527807244.011540000	39.157	87	0
1527807244.322686000	39.4681	284	0
1527807244.324100000	39.4696	148	0
1527807244.325575000	39.471	92	0
1527807244.326193000	39.4717	109	1
1527807244.327035000	39.4725	158	0
1527807244.331269000	39.4767	100	1
1527807244.520674000	39.6661	395	1
1527807244.520740000	39.6662	262	1
1527807244.538486000	39.6839	87	0
1527807244.639949000	39.7854	256	0
1527807244.641356000	39.7868	148	0
1527807244.644200000	39.7897	92	0
1527807244.644239000	39.7897	106	1
1527807244.645712000	39.7912	330	0
1527807244.648235000	39.7937	103	1
1527807244.950617000	40.0961	389	1
1527807244.950681000	40.0961	260	1
1527807244.969776000	40.1152	87	0
1527807245.063188000	40.2086	233	0
1527807245.064605000	40.2101	148	0
1527807245.066079000	40.2115	92	0
1527807245.067222000	40.2127	109	1
1527807245.067536000	40.213	229	0
1527807245.071214000	40.2167	100	1
1527807245.397698000	40.5432	390	1
1527807245.397787000	40.5432	264	1
1527807245.417182000	40.5626	87	0
1527807245.516706000	40.6622	256	0
1527807245.518157000	40.6636	148	0
1527807245.520333000	40.6658	106	1
1527807245.521411000	40.6669	92	0
1527807245.522848000	40.6683	194	0
1527807245.525351000	40.6708	103	1
1527807245.611472000	40.7569	389	1
1527807245.611568000	40.757	261	1
1527807245.633128000	40.7786	87	0
1527807245.942866000	41.0883	235	0
1527807245.944276000	41.0897	148	0
1527807245.946357000	41.0918	106	1
1527807245.947067000	41.0925	92	0
1527807245.948505000	41.094	138	0
1527807245.950358000	41.0958	103	1
1527807246.031450000	41.1769	391	1
1527807246.031501000	41.177	262	1
1527807246.051031000	41.1965	87	0
1527807246.195673000	41.3411	235	0
1527807246.197144000	41.3426	148	0
1527807246.199216000	41.3447	92	0
1527807246.199327000	41.3448	106	1
1527807246.200611000	41.3461	89	0
1527807246.203341000	41.3488	103	1
1527807246.341456000	41.4869	390	1
1527807246.341542000	41.487	262	1
1527807246.361884000	41.5073	87	0
1527807246.530116000	41.6756	305	0
1527807246.531529000	41.677	148	0
1527807246.532945000	41.6784	92	0
1527807246.534298000	41.6798	109	1
1527807246.534398000	41.6799	245	0
1527807246.538315000	41.6838	100	1
1527807246.795871000	41.9413	482	1
1527807246.795946000	41.9414	263	1
1527807246.816230000	41.9617	87	0
1527807246.916409000	42.0619	303	0
1527807246.917894000	42.0634	148	0
1527807246.920391000	42.0658	106	1
1527807246.920859000	42.0663	92	0
1527807246.922364000	42.0678	206	0
1527807246.924416000	42.0699	103	1
1527807247.203394000	42.3489	389	1
1527807247.203469000	42.3489	261	1
1527807247.222260000	42.3677	87	0
1527807247.566369000	42.7118	258	0
1527807247.567790000	42.7132	148	0
1527807247.570449000	42.7159	106	1
1527807247.573605000	42.7191	92	0
1527807247.575194000	42.7207	199	0
1527807247.577438000	42.7229	103	1
1527807247.695593000	42.8411	397	1
1527807247.695657000	42.8411	259	1
1527807247.714866000	42.8603	87	0
1527807247.827187000	42.9726	235	0
1527807247.828599000	42.9741	148	0
1527807247.831326000	42.9768	92	0
1527807247.831416000	42.9769	106	1
1527807247.832828000	42.9783	134	0
1527807247.835451000	42.9809	103	1
1527807248.032767000	43.1782	1055	1
1527807248.032827000	43.1783	257	1
1527807248.052875000	43.1983	87	0
1527807248.177580000	43.323	233	0
1527807248.178995000	43.3245	148	0
1527807248.181489000	43.3269	106	1
1527807248.181952000	43.3274	92	0
1527807248.183439000	43.3289	317	0
1527807248.185472000	43.3309	103	1
1527807248.450871000	43.5963	835	1
1527807248.450934000	43.5964	265	1
1527807248.470409000	43.6159	87	0
1527807248.584171000	43.7296	282	0
1527807248.585615000	43.7311	148	0
1527807248.588506000	43.734	106	1
1527807248.590316000	43.7358	92	0
1527807248.591715000	43.7372	144	0
1527807248.594493000	43.74	103	1
1527807248.880863000	44.0263	391	1
1527807248.880931000	44.0264	262	1
1527807248.905383000	44.0508	87	0
1527807248.914402000	44.0599	87	0
1527807249.228053000	44.3735	275	0
1527807249.229463000	44.3749	148	0
1527807249.231222000	44.3767	92	0
1527807249.231484000	44.3769	112	1
1527807249.232635000	44.3781	330	0
1527807249.236563000	44.382	100	1
1527807249.410036000	44.5555	393	1
1527807249.410128000	44.5556	261	1
1527807249.430335000	44.5758	87	0
1527807249.548524000	44.694	259	0
1527807249.550016000	44.6955	148	0
1527807249.552553000	44.698	106	1
1527807249.553588000	44.699	92	0
1527807249.555147000	44.7006	313	0
1527807249.557552000	44.703	103	1
1527807250.911313000	46.0568	394	1
1527807250.911396000	46.0569	258	1
1527807250.932132000	46.0776	87	0
1527807251.050483000	46.1959	313	0
1527807251.051965000	46.1974	148	0
1527807251.054597000	46.2001	92	0
1527807251.054689000	46.2001	106	1
1527807251.056109000	46.2016	214	0
1527807251.058654000	46.2041	103	1
1527807251.323627000	46.4691	391	1
1527807251.323679000	46.4691	261	1
1527807251.343961000	46.4894	87	0
1527807251.450380000	46.5958	284	0
1527807251.451767000	46.5972	148	0
1527807251.454473000	46.5999	92	0
1527807251.454767000	46.6002	109	1
1527807251.455979000	46.6014	303	0
1527807251.459638000	46.6051	100	1
1527807251.640973000	46.7864	394	1
1527807251.641040000	46.7865	260	1
1527807251.660342000	46.8058	87	0
1527807251.794499000	46.94	259	0
1527807251.796041000	46.9415	148	0
1527807251.798612000	46.9441	92	0
1527807251.798687000	46.9441	106	1
1527807251.800108000	46.9456	120	0
1527807251.802640000	46.9481	103	1
1527807252.121863000	47.2673	392	1
1527807252.121949000	47.2674	261	1
1527807252.141199000	47.2867	87	0
1527807252.247735000	47.3932	232	0
1527807252.249244000	47.3947	148	0
1527807252.251664000	47.3971	106	1
1527807252.252118000	47.3976	92	0
1527807252.253612000	47.3991	284	0
1527807252.255714000	47.4012	103	1
1527807252.412016000	47.5575	389	1
1527807252.412112000	47.5576	260	1
1527807252.430847000	47.5763	87	0
1527807252.555461000	47.7009	256	0
1527807252.556881000	47.7023	148	0
1527807252.559256000	47.7047	92	0
1527807252.559647000	47.7051	109	1
1527807252.560709000	47.7062	88	0
1527807252.564671000	47.7101	100	1
1527807252.872204000	48.0177	482	1
1527807252.872287000	48.0177	267	1
1527807252.891552000	48.037	87	0
1527807253.002680000	48.1481	235	0
1527807253.004157000	48.1496	148	0
1527807253.006717000	48.1522	106	1
1527807253.007176000	48.1526	92	0
1527807253.008557000	48.154	217	0
1527807253.010703000	48.1562	103	1
1527807253.152703000	48.2982	398	1
1527807253.152797000	48.2983	259	1
1527807253.171649000	48.3171	87	0
1527807253.275541000	48.421	233	0
1527807253.276965000	48.4224	148	0
1527807253.279005000	48.4245	92	0
1527807253.280578000	48.426	326	0
1527807253.281701000	48.4272	112	1
1527807254.031169000	49.1766	1056	1
1527807254.031235000	49.1767	264	1
1527807254.051231000	49.1967	87	0
1527807254.199658000	49.3451	306	0
1527807254.201118000	49.3466	148	0
1527807254.203786000	49.3492	106	1
1527807254.204038000	49.3495	92	0
1527807254.205523000	49.351	228	0
1527807254.207777000	49.3532	103	1
1527807254.345036000	49.4905	402	1
1527807254.345134000	49.4906	258	1
1527807254.373333000	49.5188	87	0
1527807254.522711000	49.6682	328	0
1527807254.524170000	49.6696	148	0
1527807254.526206000	49.6717	92	0
1527807254.526848000	49.6723	109	1
1527807254.527612000	49.6731	178	0
1527807254.531799000	49.6773	100	1
1527807254.775259000	49.9207	820	1
1527807254.775355000	49.9208	264	1
1527807254.795045000	49.9405	87	0
1527807254.907583000	50.053	235	0
1527807254.909001000	50.0545	148	0
1527807254.911876000	50.0573	106	1
1527807254.914217000	50.0597	92	0
1527807254.915662000	50.0611	161	0
1527807254.917860000	50.0633	103	1
1527807255.187407000	50.3329	394	1
1527807255.187470000	50.3329	262	1
1527807255.206645000	50.3521	87	0
1527807255.334411000	50.4799	256	0
1527807255.335852000	50.4813	148	0
1527807255.337919000	50.4834	106	1
1527807255.338516000	50.484	92	0
1527807255.339902000	50.4854	262	0
1527807255.341914000	50.4874	103	1
1527807255.607047000	50.7525	394	1
1527807255.607112000	50.7526	257	1
1527807255.625636000	50.7711	87	0
1527807255.745887000	50.8913	256	0
1527807255.747331000	50.8928	148	0
1527807255.748694000	50.8942	92	0
1527807255.749855000	50.8953	109	1
1527807255.750151000	50.8956	242	0
1527807255.753859000	50.8993	100	1
1527807256.040405000	51.1859	393	1
1527807256.040500000	51.186	261	1
1527807256.060547000	51.206	87	0
1527807256.181010000	51.3265	275	0
1527807256.182437000	51.3279	148	0
1527807256.184802000	51.3303	92	0
1527807256.184888000	51.3303	106	1
1527807256.186246000	51.3317	185	0
1527807256.188949000	51.3344	103	1
1527807256.457478000	51.6029	392	1
1527807256.457544000	51.603	258	1
1527807256.477825000	51.6233	87	0
1527807256.621556000	51.767	258	0
1527807256.622937000	51.7684	148	0
1527807256.624992000	51.7704	106	1
1527807256.628248000	51.7737	92	0
1527807256.629631000	51.7751	320	0
1527807256.631950000	51.7774	103	1
1527807256.697272000	51.8427	391	1
1527807256.697354000	51.8428	261	1
1527807256.717539000	51.863	87	0
1527807256.874179000	52.0196	288	0
1527807256.875614000	52.0211	148	0
1527807256.877985000	52.0234	106	1
1527807256.878546000	52.024	92	0
1527807256.879938000	52.0254	309	0
1527807256.881975000	52.0274	103	1
1527807257.157268000	52.3027	393	1
1527807257.157352000	52.3028	263	1
1527807257.181631000	52.3271	87	0
1527807257.312137000	52.4576	258	0
1527807257.313564000	52.459	148	0
1527807257.315854000	52.4613	92	0
1527807257.315959000	52.4614	106	1
1527807257.317316000	52.4628	339	0
1527807257.320014000	52.4655	103	1
1527807258.328605000	53.4741	479	1
1527807258.328701000	53.4742	258	1
1527807258.363073000	53.5085	479	1
1527807258.365584000	53.511	87	0
1527807258.383089000	53.5285	87	0
1527807258.487000000	53.6325	282	0
1527807258.488433000	53.6339	148	0
1527807258.491069000	53.6365	109	1
1527807258.491740000	53.6372	92	0
1527807258.493287000	53.6387	136	0
1527807258.494989000	53.6404	103	1
1527807258.708366000	53.8538	389	1
1527807258.708457000	53.8539	261	1
1527807258.726870000	53.8723	87	0
1527807258.855517000	54.001	256	0
1527807258.856945000	54.0024	148	0
1527807258.859085000	54.0045	106	1
1527807258.860473000	54.0059	92	0
1527807258.861904000	54.0074	194	0
1527807258.864081000	54.0095	103	1
1527807259.088302000	54.2338	394	1
1527807259.088362000	54.2338	257	1
1527807259.107611000	54.2531	87	0
1527807259.424485000	54.5699	255	0
1527807259.425973000	54.5714	148	0
1527807259.427670000	54.5731	92	0
1527807259.428127000	54.5736	109	1
1527807259.429123000	54.5746	251	0
1527807259.433108000	54.5786	100	1
1527807259.519339000	54.6648	1050	1
1527807259.519414000	54.6649	258	1
1527807259.538233000	54.6837	87	0
1527807259.658915000	54.8044	236	0
1527807259.660342000	54.8058	148	0
1527807259.662927000	54.8084	92	0
1527807259.663169000	54.8086	109	1
1527807259.664383000	54.8098	199	0
1527807259.668128000	54.8136	100	1
1527807260.109829000	55.2553	406	1
1527807260.109915000	55.2554	260	1
1527807260.129541000	55.275	87	0
1527807260.450358000	55.5958	258	0
1527807260.451753000	55.5972	148	0
1527807260.453907000	55.5994	92	0
1527807260.454133000	55.5996	109	1
1527807260.455422000	55.6009	205	0
1527807260.459104000	55.6046	100	1
1527807260.538362000	55.6838	822	1
1527807260.538424000	55.6839	259	1
1527807260.558614000	55.7041	87	0
1527807260.687617000	55.8331	283	0
1527807260.689053000	55.8345	148	0
1527807260.691142000	55.8366	106	1
1527807260.703383000	55.8488	92	0
1527807260.704848000	55.8503	319	0
1527807260.707142000	55.8526	103	1
1527807260.768558000	55.914	390	1
1527807260.768653000	55.9141	259	1
1527807260.789216000	55.9347	87	0
1527807260.898614000	56.0441	303	0
1527807260.900036000	56.0455	148	0
1527807260.902211000	56.0477	106	1
1527807260.902252000	56.0477	92	0
1527807260.903771000	56.0492	199	0
1527807260.906122000	56.0516	103	1
1527807261.148609000	56.2941	389	1
1527807261.148701000	56.2942	259	1
1527807261.167593000	56.3131	87	0
1527807261.304515000	56.45	258	0
1527807261.306032000	56.4515	148	0
1527807261.308237000	56.4537	106	1
1527807261.308594000	56.4541	92	0
1527807261.310369000	56.4558	183	0
1527807261.312137000	56.4576	103	1
1527807261.569706000	56.7152	395	1
1527807261.569779000	56.7152	264	1
1527807261.590520000	56.736	87	0
1527807261.721991000	56.8674	232	0
1527807261.723471000	56.8689	148	0
1527807261.726253000	56.8717	106	1
1527807261.733164000	56.8786	92	0
1527807261.734595000	56.8801	248	0
1527807261.737236000	56.8827	103	1
1527807262.876888000	58.0223	389	1
1527807262.876952000	58.0224	263	1
1527807262.907021000	58.0525	87	0
1527807263.034188000	58.1796	280	0
1527807263.035605000	58.1811	148	0
1527807263.038146000	58.1836	106	1
1527807263.040081000	58.1855	92	0
1527807263.041558000	58.187	262	0
1527807263.044113000	58.1896	103	1
1527807263.145525000	58.291	393	1
1527807263.145592000	58.291	261	1
1527807263.173105000	58.3186	87	0
1527807263.295547000	58.441	275	0
1527807263.296974000	58.4424	148	0
1527807263.299133000	58.4446	106	1
1527807263.301557000	58.447	92	0
1527807263.302996000	58.4485	332	0
1527807263.305057000	58.4505	103	1
1527807263.606443000	58.7519	393	1
1527807263.606539000	58.752	263	1
1527807263.625464000	58.7709	87	0
1527807263.636116000	58.7816	87	0
1527807263.746960000	58.8924	259	0
1527807263.748393000	58.8939	148	0
1527807263.749813000	58.8953	92	0
1527807263.751164000	58.8966	112	1
1527807263.751186000	58.8966	131	0
1527807263.755143000	58.9006	100	1
1527807264.035636000	59.1811	480	1
1527807264.035725000	59.1812	259	1
1527807264.064250000	59.2097	87	0
1527807264.178998000	59.3245	287	0
1527807264.180414000	59.3259	148	0
1527807264.182169000	59.3276	92	0
1527807264.183189000	59.3286	109	1
1527807264.183640000	59.3291	311	0
1527807264.187140000	59.3326	100	1
1527807264.326547000	59.472	388	1
1527807264.326614000	59.4721	263	1
1527807264.345805000	59.4913	87	0
1527807264.450454000	59.5959	258	0
1527807264.451801000	59.5973	148	0
1527807264.453221000	59.5987	92	0
1527807264.454210000	59.5997	109	1
1527807264.454708000	59.6002	213	0
1527807264.458119000	59.6036	100	1
1527807264.565413000	59.7109	395	1
1527807264.565473000	59.7109	260	1
1527807264.585060000	59.7305	87	0
1527807264.710632000	59.8561	233	0
1527807264.712051000	59.8575	148	0
1527807264.714220000	59.8597	106	1
1527807264.714268000	59.8597	92	0
1527807264.715844000	59.8613	187	0
1527807264.718217000	59.8637	103	1
1527807264.881331000	60.0268	1055	1
1527807264.881417000	60.0269	265	1
1527807264.900560000	60.046	87	0
1527807265.010186000	60.1556	262	0
1527807265.011597000	60.1571	148	0
1527807265.014201000	60.1597	106	1
1527807265.014209000	60.1597	92	0
1527807265.015797000	60.1613	272	0
1527807265.018245000	60.1637	103	1
1527807265.206695000	60.3522	403	1
1527807265.206789000	60.3522	259	1
1527807265.224867000	60.3703	87	0
1527807265.527325000	60.6728	281	0
1527807265.528810000	60.6743	148	0
1527807265.530223000	60.6757	92	0
1527807265.531244000	60.6767	109	1
1527807265.531629000	60.6771	316	0
1527807265.535253000	60.6807	100	1
1527807265.882814000	61.0283	819	1
1527807265.882907000	61.0284	265	1
1527807265.913353000	61.0588	87	0
1527807266.036909000	61.1824	233	0
1527807266.038270000	61.1837	148	0
1527807266.040103000	61.1856	92	0
1527807266.041295000	61.1868	109	1
1527807266.041615000	61.1871	249	0
1527807266.045279000	61.1907	100	1
1527807266.273649000	61.4191	393	1
1527807266.273734000	61.4192	260	1
1527807266.303840000	61.4493	87	0
1527807266.428077000	61.5735	259	0
1527807266.431379000	61.5768	148	0
1527807266.432265000	61.5777	106	1
1527807266.432845000	61.5783	92	0
1527807266.434266000	61.5797	153	0
1527807266.436298000	61.5818	103	1
1527807266.631549000	61.777	390	1
1527807266.631637000	61.7771	261	1
1527807266.652491000	61.7979	87	0
1527807266.744871000	61.8903	233	0
1527807266.746306000	61.8918	148	0
1527807266.748332000	61.8938	106	1
1527807266.748583000	61.894	92	0
1527807266.750015000	61.8955	161	0
1527807266.752319000	61.8978	103	1
1527807266.992722000	62.1382	394	1
1527807266.992820000	62.1383	264	1
1527807267.011969000	62.1574	87	0
1527807267.144776000	62.2902	283	0
1527807267.146258000	62.2917	148	0
1527807267.148369000	62.2938	106	1
1527807267.148631000	62.2941	92	0
1527807267.150127000	62.2956	323	0
1527807267.152380000	62.2978	103	1
1527807267.273710000	62.4192	389	1
1527807267.273807000	62.4193	261	1
1527807267.292144000	62.4376	87	0
1527807267.610715000	62.7562	330	0
1527807267.612164000	62.7576	148	0
1527807267.614382000	62.7598	106	1
1527807267.614427000	62.7599	92	0
1527807267.616001000	62.7615	232	0
1527807267.618375000	62.7638	103	1
1527807267.813690000	62.9591	395	1
1527807267.813787000	62.9592	261	1
1527807267.832125000	62.9776	87	0
1527807267.942422000	63.0879	236	0
1527807267.943893000	63.0894	148	0
1527807267.945985000	63.0914	92	0
1527807267.946406000	63.0919	109	1
1527807267.947380000	63.0928	315	0
1527807267.951394000	63.0969	100	1
1527807268.123818000	63.2693	392	1
1527807268.123884000	63.2693	264	1
1527807268.143163000	63.2886	87	0
1527807268.240353000	63.3858	233	0
1527807268.241700000	63.3872	148	0
1527807268.243226000	63.3887	92	0
1527807268.244362000	63.3898	109	1
1527807268.244677000	63.3901	143	0
1527807268.248436000	63.3939	100	1
1527807268.405647000	63.5511	479	1
1527807268.405742000	63.5512	260	1
1527807268.423661000	63.5691	87	0
1527807268.533664000	63.6791	283	0
1527807268.535147000	63.6806	148	0
1527807268.537431000	63.6829	106	1
1527807268.538610000	63.6841	92	0
1527807268.540092000	63.6855	126	0
1527807268.542442000	63.6879	103	1
1527807268.852915000	63.9984	394	1
1527807268.852989000	63.9984	262	1
1527807268.871762000	64.0172	87	0
1527807268.989245000	64.1347	275	0
1527807268.990616000	64.1361	148	0
1527807268.992073000	64.1375	92	0
1527807268.993442000	64.1389	111	0
1527807268.993480000	64.1389	109	1
1527807268.997451000	64.1429	100	1
1527807269.133713000	64.2792	393	1
1527807269.133775000	64.2792	261	1
1527807269.151876000	64.2973	87	0
1527807269.274791000	64.4202	233	0
1527807269.276331000	64.4218	148	0
1527807269.278489000	64.4239	106	1
1527807269.281423000	64.4269	92	0
1527807269.282863000	64.4283	307	0
1527807269.285433000	64.4309	103	1
1527807269.376524000	64.522	1054	1
1527807269.376611000	64.5221	259	1
1527807269.395877000	64.5413	87	0
1527807269.706171000	64.8516	311	0
1527807269.707589000	64.853	148	0
1527807269.709715000	64.8552	92	0
1527807269.710505000	64.856	109	1
1527807269.711217000	64.8567	225	0
1527807269.714419000	64.8599	100	1
1527807269.847191000	64.9926	405	1
1527807269.847253000	64.9927	266	1
1527807269.866527000	65.012	87	0
1527807269.967081000	65.1125	236	0
1527807269.968496000	65.114	148	0
1527807269.970522000	65.116	106	1
1527807269.971070000	65.1165	92	0
1527807269.972480000	65.1179	263	0
1527807269.974511000	65.12	103	1
1527807270.127674000	65.2731	821	1
1527807270.127768000	65.2732	259	1
1527807270.147756000	65.2932	87	0
1527807270.267660000	65.4131	232	0
1527807270.269142000	65.4146	148	0
1527807270.271533000	65.417	106	1
1527807270.272596000	65.4181	92	0
1527807270.274099000	65.4196	189	0
1527807270.276454000	65.4219	103	1
1527807270.517670000	65.6631	389	1
1527807270.517735000	65.6632	262	1
1527807270.535755000	65.6812	87	0
1527807270.638151000	65.7836	283	0
1527807270.639537000	65.785	148	0
1527807270.641348000	65.7868	92	0
1527807270.641593000	65.7871	109	1
1527807270.642811000	65.7883	242	0
1527807270.646543000	65.792	100	1
1527807270.988006000	66.1335	393	1
1527807270.988079000	66.1335	260	1
1527807271.006797000	66.1523	87	0
1527807271.113471000	66.2589	256	0
1527807271.114892000	66.2603	148	0
1527807271.117596000	66.2631	106	1
1527807271.119329000	66.2648	92	0
1527807271.120788000	66.2662	149	0
1527807271.123515000	66.269	103	1
1527807271.500472000	66.6459	393	1
1527807271.500555000	66.646	265	1
1527807271.520113000	66.6656	87	0
1527807271.625590000	66.771	257	0
1527807271.627043000	66.7725	148	0
1527807271.629618000	66.7751	106	1
1527807271.631117000	66.7766	92	0
1527807271.632555000	66.778	298	0
1527807271.634532000	66.78	103	1
1527807271.723741000	66.8692	389	1
1527807271.723834000	66.8693	262	1
1527807271.743964000	66.8894	87	0
1527807271.859844000	67.0053	233	0
1527807271.861265000	67.0067	148	0
1527807271.863629000	67.0091	106	1
1527807271.863880000	67.0093	92	0
1527807271.865378000	67.0108	316	0
1527807271.867617000	67.0131	103	1
1527807271.963947000	67.1094	393	1
1527807271.964044000	67.1095	263	1
1527807271.984299000	67.1298	87	0
1527807272.130739000	67.2762	231	0
1527807272.132194000	67.2777	148	0
1527807272.134437000	67.2799	92	0
1527807272.134702000	67.2802	109	1
1527807272.135885000	67.2813	182	0
1527807272.139646000	67.2851	100	1
1527807272.203826000	67.3493	388	1
1527807272.203892000	67.3493	260	1
1527807272.223606000	67.3691	87	0
1527807272.343504000	67.489	393	1
1527807272.343607000	67.4891	1412	1
1527807272.343644000	67.4891	1412	1
1527807272.343672000	67.4891	1412	1
1527807272.343696000	67.4892	1412	1
1527807272.343737000	67.4892	548	1
1527807272.347231000	67.4927	309	0
1527807272.348612000	67.4941	148	0
1527807272.350642000	67.4961	106	1
1527807272.352410000	67.4979	92	0
1527807272.353772000	67.4992	114	0
1527807272.356655000	67.5021	103	1
1527807272.362666000	67.5081	87	0
1527807272.456518000	67.602	472	0
1527807272.460658000	67.6061	103	1
1527807272.462831000	67.6083	80	0
1527807272.466646000	67.6121	100	1
1527807272.663687000	67.8091	395	1
1527807272.663748000	67.8092	262	1
1527807272.683923000	67.8294	87	0
1527807272.787476000	67.9329	233	0
1527807272.788906000	67.9344	148	0
1527807272.791562000	67.937	92	0
1527807272.791640000	67.9371	106	1
1527807272.793011000	67.9385	150	0
1527807272.795643000	67.9411	103	1
1527807273.105176000	68.2506	393	1
1527807273.105240000	68.2507	260	1
1527807273.131826000	68.2773	87	0
1527807273.248113000	68.3936	259	0
1527807273.249525000	68.395	148	0
1527807273.251668000	68.3971	106	1
1527807273.252430000	68.3979	92	0
1527807273.253931000	68.3994	318	0
1527807273.255653000	68.4011	103	1
1527807273.562986000	68.7084	1056	1
1527807273.563079000	68.7085	267	1
1527807273.583407000	68.7289	87	0
1527807273.709967000	68.8554	298	0
1527807273.711403000	68.8569	148	0
1527807273.713675000	68.8591	106	1
1527807273.714647000	68.8601	92	0
1527807273.716216000	68.8617	283	0
1527807273.718653000	68.8641	103	1
1527807273.963885000	69.1093	405	1
1527807273.963950000	69.1094	259	1
1527807273.982901000	69.1284	87	0
1527807274.290775000	69.4362	233	0
1527807274.292189000	69.4376	148	0
1527807274.294674000	69.4401	92	0
1527807274.294747000	69.4402	106	1
1527807274.296188000	69.4416	208	0
1527807274.298709000	69.4442	103	1
1527807274.433981000	69.5794	822	1
1527807274.434058000	69.5795	266	1
1527807274.453259000	69.5987	87	0
1527807274.551446000	69.6969	310	0
1527807274.552840000	69.6983	148	0
1527807274.555721000	69.7012	106	1
1527807274.556441000	69.7019	92	0
1527807274.557885000	69.7033	246	0
1527807274.559698000	69.7052	103	1
1527807274.683320000	69.8288	389	1
1527807274.683410000	69.8289	263	1
1527807274.702204000	69.8477	87	0
1527807274.807612000	69.9531	235	0
1527807274.809023000	69.9545	148	0
1527807274.811762000	69.9572	106	1
1527807274.812712000	69.9582	92	0
1527807274.814177000	69.9596	149	0
1527807274.816719000	69.9622	103	1
1527807274.998383000	70.1438	393	1
1527807274.998450000	70.1439	260	1
1527807275.016899000	70.1624	87	0
1527807275.161029000	70.3065	232	0
1527807275.162423000	70.3079	148	0
1527807275.163892000	70.3094	92	0
1527807275.164815000	70.3103	109	1
1527807275.165462000	70.3109	184	0
1527807275.168815000	70.3143	100	1
1527807275.285634000	70.4311	389	1
1527807275.285729000	70.4312	262	1
1527807275.306572000	70.452	87	0
1527807275.343480000	70.4889	305	1
1527807275.343581000	70.489	1412	1
1527807275.343614000	70.4891	1412	1
1527807275.343642000	70.4891	1412	1
1527807275.343675000	70.4891	1412	1
1527807275.343703000	70.4892	1412	1
1527807275.343754000	70.4892	1412	1
1527807275.343787000	70.4892	1412	1
1527807275.343823000	70.4893	1412	1
1527807275.343859000	70.4893	1412	1
1527807275.343909000	70.4894	1412	1
1527807275.343933000	70.4894	1412	1
1527807275.343956000	70.4894	1412	1
1527807275.344002000	70.4895	1412	1
1527807275.344034000	70.4895	148	1
1527807275.361487000	70.5069	87	0
1527807275.365316000	70.5108	87	0
1527807275.416583000	70.562	284	0
1527807275.417923000	70.5634	148	0
1527807275.420245000	70.5657	92	0
1527807275.420835000	70.5663	115	1
1527807275.421693000	70.5672	236	0
1527807275.425822000	70.5713	100	1
1527807275.488078000	70.6335	386	0
1527807275.491770000	70.6372	100	1
1527807275.492314000	70.6378	80	0
1527807275.495777000	70.6412	100	1
1527807275.556290000	70.7017	395	1
1527807275.556375000	70.7018	264	1
1527807275.574490000	70.7199	87	0
1527807275.678630000	70.8241	258	0
1527807275.680088000	70.8255	148	0
1527807275.681508000	70.827	92	0
1527807275.682854000	70.8283	109	1
1527807275.713632000	70.8591	153	0
1527807275.717844000	70.8633	100	1
1527807275.766652000	70.9121	395	1
1527807275.766718000	70.9122	261	1
1527807275.786054000	70.9315	87	0
1527807275.891723000	71.0372	233	0
1527807275.893263000	71.0387	148	0
1527807275.895177000	71.0406	92	0
1527807275.895869000	71.0413	109	1
1527807275.896705000	71.0422	326	0
1527807275.900839000	71.0463	100	1
1527807276.166142000	71.3116	390	1
1527807276.166209000	71.3117	259	1
1527807276.181636000	71.3271	100	0
1527807276.185870000	71.3313	100	1
1527807276.291483000	71.4369	283	0
1527807276.292841000	71.4383	148	0
1527807276.295472000	71.4409	92	0
1527807276.295881000	71.4413	106	1
1527807276.296863000	71.4423	111	0
1527807276.300797000	71.4463	100	1
1527807276.449500000	71.595	478	1
1527807276.449567000	71.595	264	1
1527807276.467661000	71.6131	87	0
1527807276.583628000	71.7291	327	0
1527807276.585018000	71.7305	148	0
1527807276.587894000	71.7334	92	0
1527807276.587961000	71.7334	106	1
1527807276.589422000	71.7349	265	0
1527807276.591919000	71.7374	103	1
1527807276.659836000	71.8053	393	1
1527807276.659902000	71.8054	259	1
1527807276.678867000	71.8243	87	0
1527807276.792473000	71.9379	233	0
1527807276.793872000	71.9393	148	0
1527807276.796910000	71.9424	106	1
1527807276.797320000	71.9428	92	0
1527807276.798718000	71.9442	290	0
1527807276.800979000	71.9464	103	1
1527807276.930230000	72.0757	1055	1
1527807276.930293000	72.0758	262	1
1527807276.949426000	72.0949	87	0
1527807277.051184000	72.1966	236	0
1527807277.052599000	72.1981	148	0
1527807277.054013000	72.1995	92	0
1527807277.054837000	72.2003	109	1
1527807277.055574000	72.201	208	0
1527807277.058860000	72.2043	100	1
1527807277.400180000	72.5456	404	1
1527807277.400277000	72.5457	264	1
1527807277.419616000	72.5651	87	0
1527807277.721545000	72.867	281	0
1527807277.722928000	72.8684	148	0
1527807277.725958000	72.8714	106	1
1527807277.726053000	72.8715	92	0
1527807277.727465000	72.8729	85	0
1527807277.729870000	72.8753	103	1
1527807277.938270000	73.0837	389	1
1527807277.938361000	73.0838	260	1
1527807277.957288000	73.1027	87	0
1527807278.070622000	73.2161	277	0
1527807278.071979000	73.2174	148	0
1527807278.074944000	73.2204	92	0
1527807278.075013000	73.2205	106	1
1527807278.076489000	73.2219	210	0
1527807278.078886000	73.2243	103	1
1527807278.388406000	73.5339	823	1
1527807278.388471000	73.5339	266	1
1527807278.407925000	73.5534	87	0
1527807278.529182000	73.6746	257	0
1527807278.530598000	73.6761	148	0
1527807278.531969000	73.6774	92	0
1527807278.533013000	73.6785	109	1
1527807278.533475000	73.6789	183	0
1527807278.537005000	73.6825	100	1
1527807278.606944000	73.7524	393	1
1527807278.607035000	73.7525	259	1
1527807278.628054000	73.7735	87	0
1527807278.841149000	73.9866	288	0
1527807278.842613000	73.9881	148	0
1527807278.844821000	73.9903	92	0
1527807278.844995000	73.9905	109	1
1527807278.846311000	73.9918	197	0
1527807278.849956000	73.9954	100	1
1527807279.037448000	74.1829	393	1
1527807279.037544000	74.183	263	1
1527807279.057184000	74.2026	87	0
1527807279.184207000	74.3297	233	0
1527807279.185617000	74.3311	148	0
1527807279.187649000	74.3331	92	0
1527807279.187976000	74.3334	109	1
1527807279.189087000	74.3345	293	0
1527807279.193105000	74.3386	100	1
1527807279.320273000	74.4657	393	1
1527807279.320368000	74.4658	260	1
1527807279.340327000	74.4858	87	0
1527807279.353679000	74.4991	87	0
1527807279.455535000	74.601	257	0
1527807279.456948000	74.6024	148	0
1527807279.459065000	74.6045	109	1
1527807279.460023000	74.6055	92	0
1527807279.461470000	74.6069	334	0
1527807279.463987000	74.6094	103	1
1527807279.540194000	74.6857	389	1
1527807279.540261000	74.6857	263	1
1527807279.558895000	74.7044	87	0
1527807279.682910000	74.8284	259	0
1527807279.684266000	74.8297	148	0
1527807279.687097000	74.8326	106	1
1527807279.687810000	74.8333	92	0
1527807279.689247000	74.8347	191	0
1527807279.692066000	74.8375	103	1
1527807279.791987000	74.9374	390	1
1527807279.792079000	74.9375	259	1
1527807279.810271000	74.9557	87	0
1527807279.922180000	75.0676	235	0
1527807279.923670000	75.0691	148	0
1527807279.926106000	75.0716	106	1
1527807279.932765000	75.0782	92	0
1527807279.934206000	75.0797	304	0
1527807279.936014000	75.0815	103	1
1527807280.032198000	75.1777	394	1
1527807280.032257000	75.1777	261	1
1527807280.056847000	75.2023	87	0
1527807280.203348000	75.3488	233	0
1527807280.204725000	75.3502	148	0
1527807280.207125000	75.3526	106	1
1527807280.207714000	75.3532	92	0
1527807280.209185000	75.3546	244	0
1527807280.211036000	75.3565	103	1
1527807280.265136000	75.4106	479	1
1527807280.265199000	75.4107	260	1
1527807280.283572000	75.429	87	0
1527807280.413082000	75.5585	280	0
1527807280.414463000	75.5599	148	0
1527807280.415953000	75.5614	92	0
1527807280.417027000	75.5625	109	1
1527807280.417411000	75.5629	248	0
1527807280.421049000	75.5665	100	1
1527807280.626675000	75.7721	397	1
1527807280.626767000	75.7722	265	1
1527807280.647009000	75.7925	87	0
1527807280.753490000	75.8989	233	0
1527807280.754902000	75.9004	148	0
1527807280.756615000	75.9021	92	0
1527807280.757139000	75.9026	109	1
1527807280.758075000	75.9035	148	0
1527807280.762039000	75.9075	100	1
1527807281.058631000	76.2041	1053	1
1527807281.058718000	76.2042	269	1
1527807281.081010000	76.2265	87	0
1527807281.187331000	76.3328	283	0
1527807281.188706000	76.3342	148	0
1527807281.190511000	76.336	92	0
1527807281.191163000	76.3366	109	1
1527807281.191980000	76.3374	241	0
1527807281.196165000	76.3416	100	1
1527807281.478466000	76.6239	406	1
1527807281.478554000	76.624	264	1
1527807281.492952000	76.6384	100	0
1527807281.496363000	76.6418	87	0
1527807281.497105000	76.6426	103	1
1527807281.616839000	76.7623	327	0
1527807281.618195000	76.7637	148	0
1527807281.620656000	76.7661	92	0
1527807281.621186000	76.7666	106	1
1527807281.622143000	76.7676	196	0
1527807281.626173000	76.7716	100	1
1527807281.898372000	77.0438	819	1
1527807281.898460000	77.0439	263	1
1527807281.916979000	77.0624	87	0
1527807282.043630000	77.1891	233	0
1527807282.045039000	77.1905	148	0
1527807282.046520000	77.192	92	0
1527807282.047214000	77.1927	109	1
1527807282.047979000	77.1934	153	0
1527807282.052131000	77.1976	100	1
1527807282.187738000	77.3332	390	1
1527807282.187804000	77.3333	261	1
1527807282.208033000	77.3535	87	0
1527807282.310868000	77.4563	259	0
1527807282.312316000	77.4578	148	0
1527807282.313726000	77.4592	92	0
1527807282.314152000	77.4596	109	1
1527807282.315168000	77.4606	134	0
1527807282.319145000	77.4646	100	1
1527807282.736472000	77.8819	394	1
1527807282.736542000	77.882	259	1
1527807282.755161000	77.9006	87	0
1527807282.876957000	78.0224	257	0
1527807282.878379000	78.0238	148	0
1527807282.880833000	78.0263	92	0
1527807282.881269000	78.0267	109	1
1527807282.882345000	78.0278	120	0
1527807282.886252000	78.0317	100	1
1527807282.987985000	78.1334	390	1
1527807282.988074000	78.1335	260	1
1527807283.006463000	78.1519	87	0
1527807283.129922000	78.2754	275	0
1527807283.131299000	78.2768	148	0
1527807283.132720000	78.2782	92	0
1527807283.134182000	78.2796	339	0
1527807283.134237000	78.2797	109	1
1527807283.138273000	78.2837	100	1
1527807283.308078000	78.4535	389	1
1527807283.308145000	78.4536	261	1
1527807283.326322000	78.4718	87	0
1527807283.432496000	78.578	259	0
1527807283.434030000	78.5795	148	0
1527807283.436291000	78.5817	106	1
1527807283.437154000	78.5826	92	0
1527807283.438617000	78.5841	168	0
1527807283.441240000	78.5867	103	1
1527807283.725539000	78.871	391	1
1527807283.725623000	78.8711	265	1
1527807283.744848000	78.8903	87	0
1527807283.855632000	79.0011	291	0
1527807283.857111000	79.0026	148	0
1527807283.859323000	79.0048	106	1
1527807283.860196000	79.0057	92	0
1527807283.861617000	79.0071	109	0
1527807283.864307000	79.0098	103	1
1527807284.263834000	79.4093	395	1
1527807284.263897000	79.4094	262	1
1527807284.283186000	79.4286	87	0
1527807284.412671000	79.5581	256	0
1527807284.414149000	79.5596	148	0
1527807284.415614000	79.5611	92	0
1527807284.416354000	79.5618	109	1
1527807284.417083000	79.5625	87	0
1527807284.420290000	79.5657	100	1
1527807284.612618000	79.7581	390	1
1527807284.612714000	79.7582	259	1
1527807284.630955000	79.7764	87	0
1527807284.755075000	79.9005	233	0
1527807284.756556000	79.902	148	0
1527807284.758088000	79.9035	92	0
1527807284.759359000	79.9048	109	1
1527807284.759593000	79.9051	90	0
1527807284.763354000	79.9088	100	1
1527807285.247147000	80.3926	478	1
1527807285.247210000	80.3927	262	1
1527807285.266607000	80.4121	87	0
1527807285.369492000	80.515	282	0
1527807285.370914000	80.5164	148	0
1527807285.373412000	80.5189	106	1
1527807285.373803000	80.5193	92	0
1527807285.375232000	80.5207	95	0
1527807285.377307000	80.5228	103	1
1527807286.523888000	81.6693	393	1
1527807286.523987000	81.6694	264	1
1527807286.542086000	81.6875	87	0
1527807286.643242000	81.7887	259	0
1527807286.644617000	81.7901	148	0
1527807286.647397000	81.7929	92	0
1527807286.647499000	81.793	106	1
1527807286.648853000	81.7943	215	0
1527807286.651487000	81.7969	103	1
1527807286.784635000	81.9301	390	1
1527807286.784723000	81.9302	259	1
1527807286.815589000	81.961	87	0
1527807287.236995000	82.3825	256	0
1527807287.238421000	82.3839	148	0
1527807287.240286000	82.3857	92	0
1527807287.240541000	82.386	109	1
1527807287.241709000	82.3872	98	0
1527807287.245499000	82.391	100	1
1527807287.423839000	82.5693	1054	1
1527807287.423931000	82.5694	263	1
1527807287.444303000	82.5898	87	0
1527807287.584409000	82.7299	257	0
1527807287.585901000	82.7314	148	0
1527807287.588525000	82.734	106	1
1527807287.588850000	82.7343	92	0
1527807287.590287000	82.7357	125	0
1527807287.592534000	82.738	103	1
1527807287.814691000	82.9601	833	1
1527807287.814756000	82.9602	260	1
1527807287.833807000	82.9793	87	0
1527807287.933854000	83.0793	282	0
1527807287.935274000	83.0807	148	0
1527807287.937368000	83.0828	92	0
1527807287.937610000	83.0831	109	1
1527807287.938835000	83.0843	137	0
1527807287.942536000	83.088	100	1
1527807288.225008000	83.3705	393	1
1527807288.225278000	83.3707	264	1
1527807288.245810000	83.3913	87	0
1527807288.362461000	83.5079	329	0
1527807288.363883000	83.5093	148	0
1527807288.365605000	83.5111	92	0
1527807288.366571000	83.512	109	1
1527807288.367126000	83.5126	324	0
1527807288.370645000	83.5161	100	1
1527807289.218501000	84.364	390	1
1527807289.218603000	84.3641	264	1
[truncated: 585 more rows]
