# Supplementary material for: Method for multi-task learning fusion network traffic classification to address small sample labels
Source: Sci Rep. 2024 Jan 30;14:2518. doi: 10.1038/s41598-024-51933-8 (PMC10827795; doi:10.1038/s41598-024-51933-8)
Supplement: Supplementary file 2 — Supplementary Information 2. [file 41598_2024_51933_MOESM2_ESM.zip › QUIC Dataset/QUIC Dataset/pretraining/Google Doc/GoogleDoc-104.txt]

1527884771.791165000	0	296	1
1527884771.809353000	0.018188	87	0
1527884772.022761000	0.231596	300	0
1527884772.023150000	0.231985	1412	0
1527884772.023510000	0.232345	1412	0
1527884772.023831000	0.232666	103	1
1527884772.023864000	0.232699	1412	0
1527884772.024247000	0.233082	1412	0
1527884772.024607000	0.233442	1412	0
1527884772.024964000	0.233799	1412	0
1527884772.025291000	0.234126	292	0
1527884772.025390000	0.234225	109	1
1527884772.025655000	0.23449	716	0
1527884772.026442000	0.235277	109	1
1527884772.027237000	0.236072	1412	0
1527884772.027606000	0.236441	1412	0
1527884772.027945000	0.23678	694	0
1527884772.028435000	0.23727	106	1
1527884772.066654000	0.275489	1412	0
1527884772.067013000	0.275848	1412	0
1527884772.067375000	0.27621	1412	0
1527884772.067545000	0.27638	103	1
1527884772.067721000	0.276556	198	0
1527884772.068115000	0.27695	1412	0
1527884772.068399000	0.277234	106	1
1527884772.068473000	0.277308	1412	0
1527884772.068830000	0.277665	1412	0
1527884772.069185000	0.27802	1307	0
1527884772.069360000	0.278195	106	1
1527884772.069539000	0.278374	1412	0
1527884772.069902000	0.278737	1412	0
1527884772.070259000	0.279094	1412	0
1527884772.070373000	0.279208	106	1
1527884772.070600000	0.279435	801	0
1527884772.070975000	0.27981	1412	0
1527884772.071314000	0.280149	1003	0
1527884772.071422000	0.280257	106	1
1527884772.072263000	0.281098	1412	0
1527884772.072695000	0.28153	1412	0
1527884772.073056000	0.281891	1412	0
1527884772.073378000	0.282213	103	1
1527884772.073383000	0.282218	188	0
1527884772.073792000	0.282627	1412	0
1527884772.074121000	0.282956	170	0
1527884772.074372000	0.283207	109	1
1527884772.074503000	0.283338	1412	0
1527884772.074865000	0.2837	1412	0
1527884772.075222000	0.284057	1412	0
1527884772.075391000	0.284226	106	1
1527884772.075549000	0.284384	188	0
1527884772.076369000	0.285204	1412	0
1527884772.076429000	0.285264	100	1
1527884772.076711000	0.285546	153	0
1527884772.077387000	0.286222	103	1
1527884772.077973000	0.286808	1412	0
1527884772.078330000	0.287165	1412	0
1527884772.078405000	0.28724	100	1
1527884772.078705000	0.28754	1412	0
1527884772.079032000	0.287867	188	0
1527884772.079372000	0.288207	106	1
1527884772.079604000	0.288439	794	0
1527884772.080393000	0.289228	100	1
1527884772.081526000	0.290361	1412	0
1527884772.081879000	0.290714	1412	0
1527884772.082232000	0.291067	1412	0
1527884772.082463000	0.291298	106	1
1527884772.082638000	0.291473	188	0
1527884772.083013000	0.291848	745	0
1527884772.083715000	0.29255	103	1
1527884772.488117000	0.696952	920	1
1527884772.488225000	0.69706	1412	1
1527884772.488252000	0.697087	908	1
1527884772.494731000	0.703566	219	1
1527884772.505380000	0.714215	87	0
1527884772.510833000	0.719668	87	0
1527884772.617184000	0.826019	399	0
1527884772.618424000	0.827259	106	1
1527884772.619123000	0.827958	80	0
1527884772.619579000	0.828414	100	1
1527884772.789323000	0.998158	219	1
1527884772.805110000	1.01394	87	0
1527884772.852441000	1.06128	301	0
1527884772.852827000	1.06166	1412	0
1527884772.853187000	1.06202	1412	0
1527884772.853542000	1.06238	1412	0
1527884772.853903000	1.06274	1412	0
1527884772.854259000	1.06309	1412	0
1527884772.854465000	1.0633	109	1
1527884772.854624000	1.06346	1169	0
1527884772.855278000	1.06411	92	0
1527884772.855420000	1.06425	112	1
1527884772.855659000	1.06449	216	0
1527884772.856429000	1.06526	100	1
1527884773.156029000	1.36486	485	0
1527884773.156386000	1.36522	1116	0
1527884773.157207000	1.36604	103	1
1527884773.159441000	1.36828	92	0
1527884773.159792000	1.36863	174	0
1527884773.160442000	1.36928	103	1
1527884773.206348000	1.41518	1059	1
1527884773.207857000	1.41669	451	1
1527884773.224111000	1.43295	87	0
1527884773.411974000	1.62081	501	0
1527884773.412378000	1.62121	80	0
1527884773.415538000	1.62437	106	1
1527884773.450843000	1.65968	1362	0
1527884773.451160000	1.65999	316	0
1527884773.451515000	1.66035	103	1
1527884773.577275000	1.78611	281	1
1527884773.577353000	1.78619	145	1
1527884773.593818000	1.80265	87	0
1527884773.625453000	1.83429	156	1
1527884773.625541000	1.83438	191	1
1527884773.641315000	1.85015	87	0
1527884773.653627000	1.86246	1412	0
1527884773.653970000	1.8628	1412	0
1527884773.654322000	1.86316	1412	0
1527884773.654662000	1.8635	637	0
1527884773.654759000	1.86359	106	1
1527884773.655022000	1.86386	92	0
1527884773.655388000	1.86422	230	0
1527884773.655790000	1.86462	112	1
1527884773.750916000	1.95975	502	1
1527884773.756479000	1.96531	599	0
1527884773.756814000	1.96565	92	0
1527884773.757185000	1.96602	151	0
1527884773.757614000	1.96645	100	1
1527884773.758466000	1.9673	103	1
1527884773.768718000	1.97755	87	0
1527884773.805676000	2.01451	447	0
1527884773.806008000	2.01484	80	0
1527884773.806362000	2.0152	123	1
1527884773.822834000	2.03167	87	0
1527884774.472251000	2.68109	416	1
1527884774.477485000	2.68632	1412	1
1527884774.477581000	2.68642	1412	1
1527884774.477600000	2.68643	208	1
1527884774.477656000	2.68649	845	1
1527884774.481295000	2.69013	1412	1
1527884774.481329000	2.69016	282	1
1527884774.488841000	2.69768	87	0
1527884774.493668000	2.7025	100	0
1527884774.494679000	2.70351	106	1
1527884774.501123000	2.70996	87	0
1527884774.517737000	2.72657	570	0
1527884774.518957000	2.72779	103	1
1527884774.587232000	2.79607	288	0
1527884774.587641000	2.79648	1412	0
1527884774.588380000	2.79721	1000	0
1527884774.589402000	2.79824	103	1
1527884774.590200000	2.79903	92	0
1527884774.590573000	2.79941	194	0
1527884774.591535000	2.80037	106	1
1527884774.853594000	3.06243	435	0
1527884774.853963000	3.0628	1412	0
1527884774.854320000	3.06315	1412	0
1527884774.854677000	3.06351	1412	0
1527884774.854952000	3.06379	103	1
1527884774.854989000	3.06382	317	0
1527884774.855384000	3.06422	256	0
1527884774.855568000	3.0644	109	1
1527884774.866593000	3.07543	1342	1
1527884774.885042000	3.09388	87	0
1527884775.070426000	3.27926	288	0
1527884775.070949000	3.27978	972	0
1527884775.071710000	3.28054	106	1
1527884775.476870000	3.6857	528	1
1527884775.476986000	3.68582	1412	1
1527884775.477014000	3.68585	1412	1
1527884775.477064000	3.6859	1412	1
1527884775.477119000	3.68595	1412	1
1527884775.477143000	3.68598	1412	1
1527884775.477184000	3.68602	1412	1
1527884775.477237000	3.68607	1412	1
1527884775.477261000	3.6861	1412	1
1527884775.477285000	3.68612	1412	1
1527884775.477327000	3.68616	1412	1
1527884775.477365000	3.6862	1412	1
1527884775.477417000	3.68625	1412	1
1527884775.477441000	3.68628	1281	1
1527884775.495555000	3.70439	87	0
1527884775.497905000	3.70674	87	0
1527884775.816385000	4.02522	1343	1
1527884775.834155000	4.04299	87	0
1527884775.860003000	4.06884	466	0
1527884775.860798000	4.06963	103	1
1527884775.863699000	4.07253	80	0
1527884775.864358000	4.07319	100	1
1527884775.964173000	4.17301	360	0
1527884775.964501000	4.17334	85	0
1527884775.965471000	4.17431	103	1
1527884777.718133000	5.92697	334	1
1527884777.718193000	5.92703	1412	1
1527884777.718215000	5.92705	983	1
1527884777.719937000	5.92877	225	1
1527884777.720005000	5.92884	1412	1
1527884777.720041000	5.92888	1412	1
1527884777.720061000	5.9289	761	1
1527884777.721473000	5.93031	102	1
1527884777.733118000	5.94195	252	1
1527884777.734948000	5.94378	87	0
1527884777.737650000	5.94648	104	0
1527884777.737991000	5.94683	103	1
1527884777.749623000	5.95846	87	0
1527884777.865954000	6.07479	395	0
1527884777.867253000	6.07609	103	1
1527884777.869533000	6.07837	80	0
1527884777.870322000	6.07916	100	1
1527884777.934607000	6.14344	520	0
1527884777.934945000	6.14378	307	0
1527884777.935295000	6.14413	184	0
1527884777.936478000	6.14531	103	1
1527884777.937241000	6.14608	100	1
1527884777.937591000	6.14643	102	1
1527884777.940688000	6.14952	252	1
1527884777.953797000	6.16263	87	0
1527884777.958356000	6.16719	87	0
1527884778.336940000	6.54577	919	0
1527884778.337227000	6.54606	1412	0
1527884778.337583000	6.54642	1412	0
1527884778.337942000	6.54678	1412	0
1527884778.338265000	6.5471	180	0
1527884778.338569000	6.5474	118	1
1527884778.338603000	6.54744	90	0
1527884778.339033000	6.54787	1412	0
1527884778.339445000	6.54828	1346	0
1527884778.340029000	6.54886	106	1
1527884778.343008000	6.55184	1412	0
1527884778.343370000	6.5522	1412	0
1527884778.343733000	6.55257	1412	0
1527884778.344023000	6.55286	106	1
1527884778.344040000	6.55287	188	0
1527884778.344473000	6.55331	1228	0
1527884778.345019000	6.55385	103	1
1527884778.382108000	6.59094	1412	0
1527884778.382519000	6.59135	1412	0
1527884778.382891000	6.59173	1412	0
1527884778.383214000	6.59205	198	0
1527884778.383561000	6.5924	84	0
1527884778.385177000	6.59401	1412	0
1527884778.385517000	6.59435	724	0
1527884778.387585000	6.59642	1412	0
1527884778.387938000	6.59677	1412	0
1527884778.388296000	6.59713	1412	0
1527884778.388619000	6.59745	188	0
1527884778.388991000	6.59783	788	0
1527884778.389572000	6.59841	1412	0
1527884778.389932000	6.59877	1412	0
1527884778.390289000	6.59912	1412	0
1527884778.390616000	6.59945	188	0
1527884778.390955000	6.59979	84	0
1527884778.391341000	6.60018	972	0
1527884778.393825000	6.60266	1412	0
1527884778.394179000	6.60301	1412	0
1527884778.394534000	6.60337	1412	0
1527884778.394861000	6.6037	188	0
1527884778.395584000	6.60442	1412	0
1527884778.395906000	6.60474	182	0
1527884778.400169000	6.609	1412	0
1527884778.400509000	6.60934	1412	0
1527884778.400867000	6.6097	1412	0
1527884778.401189000	6.61002	188	0
1527884778.401571000	6.61041	1199	0
1527884778.403611000	6.61245	1412	0
1527884778.403965000	6.6128	1412	0
1527884778.404322000	6.61316	1412	0
1527884778.404646000	6.61348	188	0
1527884778.405023000	6.61386	963	0
1527884778.405391000	6.61423	1412	0
1527884778.405744000	6.61458	1306	0
1527884778.406086000	6.61492	749	0
1527884778.407465000	6.6163	1412	0
1527884778.407817000	6.61665	1328	0
1527884778.409316000	6.61815	1412	0
1527884778.409668000	6.6185	1412	0
1527884778.409996000	6.61883	344	0
1527884778.410336000	6.61917	92	0
1527884778.410920000	6.61975	183	0
1527884778.411812000	6.62065	127	1
1527884778.411980000	6.62081	127	1
1527884778.412152000	6.62099	127	1
1527884778.412769000	6.6216	127	1
1527884778.413073000	6.62191	109	1
1527884779.611431000	7.82027	309	1
1527884779.611501000	7.82034	145	1
1527884779.627522000	7.83636	87	0
1527884779.687395000	7.89623	1412	0
1527884779.687744000	7.89658	1412	0
1527884779.688098000	7.89693	1412	0
1527884779.688437000	7.89727	607	0
1527884779.688483000	7.89732	103	1
1527884779.688796000	7.89763	92	0
1527884779.689082000	7.89792	109	1
1527884779.689159000	7.89799	155	0
1527884779.690084000	7.89892	100	1
1527884780.771471000	8.98031	981	1
1527884780.771550000	8.98038	295	1
1527884780.775836000	8.98467	326	1
1527884780.775928000	8.98476	1412	1
1527884780.775966000	8.9848	1412	1
1527884780.775994000	8.98483	982	1
1527884780.787672000	8.99651	87	0
1527884780.795079000	9.00391	87	0
1527884780.834532000	9.04337	401	1
1527884780.850846000	9.05968	87	0
1527884780.890044000	9.09888	468	0
1527884780.891182000	9.10002	103	1
1527884780.895358000	9.10419	80	0
1527884780.896451000	9.10529	100	1
1527884780.970737000	9.17957	288	0
1527884780.971108000	9.17994	1400	0
1527884780.971824000	9.18066	100	1
1527884780.972179000	9.18101	100	1
1527884780.974034000	9.18287	513	0
1527884780.975066000	9.1839	1145	0
1527884780.975210000	9.18404	103	1
1527884780.976741000	9.18558	1082	0
1527884780.977168000	9.186	100	1
1527884780.978679000	9.18751	484	0
1527884780.979155000	9.18799	100	1
1527884780.979933000	9.18877	835	0
1527884780.980155000	9.18899	100	1
1527884780.983881000	9.19272	649	0
1527884780.984169000	9.193	100	1
1527884780.984808000	9.19364	519	0
1527884780.985167000	9.194	100	1
1527884780.985180000	9.19401	439	0
1527884780.986155000	9.19499	100	1
1527884780.986428000	9.19526	711	0
1527884780.987156000	9.19599	100	1
1527884780.987442000	9.19628	616	0
1527884780.988159000	9.19699	100	1
1527884780.989249000	9.19808	558	0
1527884780.990176000	9.19901	100	1
1527884780.990201000	9.19904	654	0
1527884780.991158000	9.19999	100	1
1527884780.991633000	9.20047	593	0
1527884780.992198000	9.20103	689	0
1527884780.992279000	9.20111	100	1
1527884780.993169000	9.202	100	1
1527884780.998327000	9.20716	102	0
1527884780.998721000	9.20756	147	0
1527884780.999331000	9.20817	103	1
1527884781.007498000	9.21633	285	0
1527884781.007829000	9.21666	103	0
1527884781.008496000	9.21733	100	1
1527884781.009206000	9.21804	114	1
1527884781.013649000	9.22248	200	0
1527884781.014190000	9.22302	100	1
1527884781.024899000	9.23373	87	0
1527884781.072909000	9.28174	1412	1
1527884781.072950000	9.28178	1412	1
1527884781.072987000	9.28182	457	1
1527884781.073051000	9.28189	845	1
1527884781.089939000	9.29877	87	0
1527884781.110747000	9.31958	462	0
1527884781.111100000	9.31993	128	0
1527884781.111469000	9.3203	106	1
1527884781.112321000	9.32116	100	1
1527884782.783448000	10.9923	991	1
1527884782.783501000	10.9923	110	1
1527884782.802691000	11.0115	303	1
1527884782.813163000	11.022	478	1
1527884782.813255000	11.0221	88	1
1527884782.830940000	11.0398	87	0
1527884782.946730000	11.1556	262	0
1527884782.947071000	11.1559	151	0
1527884782.947752000	11.1566	103	1
1527884782.948269000	11.1571	100	1
1527884782.951796000	11.1606	92	0
1527884782.952151000	11.161	336	0
1527884782.952298000	11.1611	103	1
1527884782.967014000	11.1758	488	1
1527884782.967089000	11.1759	95	1
1527884782.983815000	11.1926	87	0
1527884782.984943000	11.1938	263	0
1527884782.985301000	11.1941	103	0
1527884782.986316000	11.1952	106	1
1527884782.990188000	11.199	92	0
1527884782.990539000	11.1994	92	0
1527884782.991450000	11.2003	103	1
1527884783.094604000	11.3034	245	0
1527884783.094999000	11.3038	141	0
1527884783.095703000	11.3045	100	1
1527884783.096287000	11.3051	100	1
1527884783.098248000	11.3071	92	0
1527884783.098650000	11.3075	329	0
1527884783.099307000	11.3081	103	1
1527884783.117787000	11.3266	393	1
1527884783.117864000	11.3267	253	1
1527884783.135817000	11.3447	87	0
1527884783.139781000	11.3486	87	0
1527884783.254169000	11.463	286	0
1527884783.254513000	11.4633	367	0
1527884783.255313000	11.4641	109	1
1527884783.257543000	11.4664	131	0
1527884783.258382000	11.4672	100	1
1527884783.646971000	11.8558	311	0
1527884783.647275000	11.8561	146	0
1527884783.648712000	11.8575	103	1
1527884783.654950000	11.8638	92	0
1527884783.655325000	11.8642	100	1
1527884783.655358000	11.8642	257	0
1527884783.656308000	11.8651	100	1
1527884783.697468000	11.9063	363	1
1527884783.699570000	11.9084	296	1
1527884783.714405000	11.9232	87	0
1527884783.832859000	12.0417	378	1
1527884783.852954000	12.0618	256	0
1527884783.853309000	12.0621	118	0
1527884783.853993000	12.0628	103	1
1527884783.855341000	12.0642	100	1
1527884783.858081000	12.0669	87	0
1527884783.858433000	12.0673	92	0
1527884783.858795000	12.0676	335	0
1527884783.863479000	12.0723	106	1
1527884783.883564000	12.0924	371	1
1527884783.883668000	12.0925	1412	1
1527884783.883707000	12.0925	1412	1
1527884783.883758000	12.0926	1412	1
1527884783.883793000	12.0926	1412	1
1527884783.883827000	12.0927	1412	1
1527884783.883869000	12.0927	1412	1
1527884783.883909000	12.0927	1412	1
1527884783.883960000	12.0928	1412	1
1527884783.883982000	12.0928	1412	1
1527884783.884018000	12.0929	1412	1
1527884783.884051000	12.0929	1412	1
1527884783.884086000	12.0929	1412	1
1527884783.884121000	12.093	1412	1
1527884783.884155000	12.093	1412	1
1527884783.884191000	12.093	1412	1
1527884783.884226000	12.0931	1412	1
1527884783.884259000	12.0931	1412	1
1527884783.884294000	12.0931	1412	1
1527884783.884334000	12.0932	1412	1
1527884783.884369000	12.0932	1412	1
1527884783.884405000	12.0932	1412	1
1527884783.884441000	12.0933	1412	1
1527884783.884474000	12.0933	1412	1
1527884783.884510000	12.0933	1412	1
1527884783.884550000	12.0934	1412	1
1527884783.884602000	12.0934	1412	1
1527884783.886372000	12.0952	1412	1
1527884783.886431000	12.0953	1412	1
1527884783.886475000	12.0953	1412	1
1527884783.886522000	12.0954	1412	1
1527884783.886556000	12.0954	1412	1
1527884783.886593000	12.0954	1412	1
1527884783.886634000	12.0955	1412	1
1527884783.886683000	12.0955	785	1
1527884783.888768000	12.0976	326	1
1527884783.888812000	12.0976	445	1
1527884783.900179000	12.109	87	0
1527884783.901702000	12.1105	87	0
1527884783.904258000	12.1131	87	0
1527884783.907192000	12.116	87	0
1527884783.909788000	12.1186	87	0
1527884783.981717000	12.1906	233	0
1527884783.982058000	12.1909	278	0
1527884783.982743000	12.1916	115	1
1527884783.983334000	12.1922	100	1
1527884783.988836000	12.1977	92	0
1527884783.989200000	12.198	333	0
1527884783.989663000	12.1985	103	1
1527884784.041066000	12.2499	1412	1
1527884784.041113000	12.2499	410	1
1527884784.060539000	12.2694	87	0
1527884784.070292000	12.2791	375	0
1527884784.070783000	12.2796	645	0
1527884784.071329000	12.2802	801	0
1527884784.071448000	12.2803	109	1
1527884784.073478000	12.2823	92	0
1527884784.073835000	12.2827	152	0
1527884784.074390000	12.2832	103	1
1527884784.076930000	12.2858	80	0
1527884784.077580000	12.2864	100	1
1527884784.181359000	12.3902	345	0
1527884784.181707000	12.3905	525	0
1527884784.182637000	12.3915	103	1
1527884784.209098000	12.4179	283	0
1527884784.209452000	12.4183	146	0
1527884784.210382000	12.4192	103	1
1527884784.213173000	12.422	92	0
1527884784.213391000	12.4222	100	1
1527884784.213552000	12.4224	190	0
1527884784.214348000	12.4232	100	1
1527884784.222987000	12.4318	666	1
1527884784.239424000	12.4483	87	0
1527884784.373201000	12.582	535	0
1527884784.374721000	12.5836	103	1
1527884784.777124000	12.986	790	1
1527884784.777216000	12.9861	254	1
1527884784.802783000	13.0116	87	0
1527884785.086710000	13.2955	290	0
1527884785.087010000	13.2958	146	0
1527884785.087863000	13.2967	106	1
1527884785.092962000	13.3018	92	0
1527884785.093307000	13.3021	292	0
1527884785.093461000	13.3023	103	1
1527884786.079016000	14.2879	393	1
1527884786.079111000	14.2879	258	1
1527884786.096957000	14.3058	87	0
1527884786.245916000	14.4548	309	0
1527884786.246219000	14.4551	146	0
1527884786.246897000	14.4557	106	1
1527884786.249857000	14.4587	92	0
1527884786.250228000	14.4591	176	0
1527884786.250277000	14.4591	100	1
1527884786.251259000	14.4601	100	1
1527884786.846662000	15.0555	392	1
1527884786.846735000	15.0556	256	1
1527884786.862227000	15.0711	87	0
1527884787.012183000	15.221	298	0
1527884787.012538000	15.2214	146	0
1527884787.013355000	15.2222	106	1
1527884787.018713000	15.2275	92	0
1527884787.019019000	15.2279	242	0
1527884787.019434000	15.2283	103	1
1527884787.535366000	15.7442	392	1
1527884787.535457000	15.7443	257	1
1527884787.569409000	15.7782	392	1
1527884787.576861000	15.7857	87	0
1527884787.577211000	15.786	87	0
1527884787.587400000	15.7962	87	0
1527884787.742773000	15.9516	282	0
1527884787.743118000	15.952	146	0
1527884787.743973000	15.9528	112	1
1527884787.765077000	15.9739	92	0
1527884787.765423000	15.9743	136	0
1527884787.765442000	15.9743	100	1
1527884787.766331000	15.9752	100	1
1527884787.955752000	16.1646	394	1
1527884787.955843000	16.1647	262	1
1527884787.971962000	16.1808	87	0
1527884788.246227000	16.4551	233	0
1527884788.246522000	16.4554	146	0
1527884788.247398000	16.4562	106	1
1527884788.251571000	16.4604	92	0
1527884788.251939000	16.4608	195	0
1527884788.252486000	16.4613	103	1
1527884788.428904000	16.6377	388	1
1527884788.428997000	16.6378	256	1
1527884788.445564000	16.6544	87	0
1527884788.598822000	16.8077	256	0
1527884788.599091000	16.8079	146	0
1527884788.599439000	16.8083	92	0
1527884788.599799000	16.8086	163	0
1527884788.600139000	16.809	112	1
1527884788.959640000	17.1685	390	1
1527884788.959733000	17.1686	257	1
1527884788.975412000	17.1842	87	0
1527884789.263494000	17.4723	236	0
1527884789.263799000	17.4726	148	0
1527884789.264706000	17.4735	106	1
1527884789.269227000	17.4781	92	0
1527884789.269590000	17.4784	254	0
1527884789.270440000	17.4793	103	1
1527884789.415832000	17.6247	393	1
1527884789.415923000	17.6248	260	1
1527884789.432494000	17.6413	87	0
1527884789.584498000	17.7933	328	0
1527884789.584838000	17.7937	148	0
1527884789.585522000	17.7944	106	1
1527884789.588624000	17.7975	92	0
1527884789.588979000	17.7978	183	0
1527884789.589430000	17.7983	103	1
1527884790.614329000	18.8232	390	1
1527884790.614401000	18.8232	256	1
1527884790.632003000	18.8408	87	0
1527884790.794522000	19.0034	278	0
1527884790.794827000	19.0037	148	0
1527884790.795609000	19.0044	106	1
1527884790.798717000	19.0076	92	0
1527884790.799043000	19.0079	143	0
1527884790.799551000	19.0084	103	1
1527884790.825076000	19.0339	388	1
1527884790.825137000	19.034	258	1
1527884790.844423000	19.0533	87	0
1527884790.956438000	19.1653	235	0
1527884790.956735000	19.1656	148	0
1527884790.957527000	19.1664	106	1
1527884790.961449000	19.1703	92	0
1527884790.961817000	19.1707	217	0
1527884790.962517000	19.1714	103	1
1527884791.174790000	19.3836	990	1
1527884791.174867000	19.3837	260	1
1527884791.190932000	19.3998	87	0
1527884791.489767000	19.6986	256	0
1527884791.490063000	19.6989	148	0
1527884791.491096000	19.6999	106	1
1527884791.493327000	19.7022	92	0
1527884791.493576000	19.7024	100	1
1527884791.493692000	19.7025	223	0
1527884791.494559000	19.7034	100	1
1527884791.818565000	20.0274	587	1
1527884791.818654000	20.0275	259	1
1527884791.834984000	20.0438	87	0
1527884792.115046000	20.3239	235	0
1527884792.115413000	20.3242	148	0
1527884792.115861000	20.3247	103	1
1527884792.116654000	20.3255	100	1
1527884792.118624000	20.3275	92	0
1527884792.118925000	20.3278	101	0
1527884792.119596000	20.3284	103	1
1527884792.685647000	20.8945	785	1
1527884792.685732000	20.8946	256	1
1527884792.703052000	20.9119	87	0
1527884793.001835000	21.2107	308	0
1527884793.002226000	21.2111	148	0
1527884793.002743000	21.2116	103	1
1527884793.003625000	21.2125	100	1
1527884793.006951000	21.2158	92	0
1527884793.007319000	21.2162	241	0
1527884793.007749000	21.2166	103	1
1527884793.326669000	21.5355	393	1
1527884793.326746000	21.5356	491	1
1527884793.343893000	21.5527	87	0
1527884793.611452000	21.8203	258	0
1527884793.611794000	21.8206	148	0
1527884793.612774000	21.8216	106	1
1527884793.617353000	21.8262	92	0
1527884793.617686000	21.8265	100	1
1527884793.617706000	21.8265	238	0
1527884793.618666000	21.8275	100	1
1527884793.868072000	22.0769	392	1
1527884793.868136000	22.077	311	1
1527884793.885005000	22.0938	87	0
1527884794.160643000	22.3695	267	0
1527884794.160940000	22.3698	148	0
1527884794.161754000	22.3706	106	1
1527884794.164956000	22.3738	92	0
1527884794.165373000	22.3742	158	0
1527884794.165880000	22.3747	103	1
1527884794.703428000	22.9123	370	1
1527884794.703522000	22.9124	1412	1
1527884794.703546000	22.9124	1412	1
1527884794.703574000	22.9124	1412	1
1527884794.703608000	22.9124	1376	1
1527884794.720702000	22.9295	87	0
1527884794.846520000	23.0554	457	0
1527884794.847829000	23.0567	103	1
1527884794.852246000	23.0611	80	0
1527884794.852762000	23.0616	100	1
1527884794.905383000	23.1142	387	1
1527884794.905470000	23.1143	259	1
1527884794.936837000	23.1457	387	1
1527884794.943805000	23.1526	87	0
1527884794.944097000	23.1529	87	0
1527884794.954228000	23.1631	87	0
1527884795.071577000	23.2804	303	0
1527884795.071852000	23.2807	148	0
1527884795.072762000	23.2816	112	1
1527884795.076490000	23.2853	92	0
1527884795.076826000	23.2857	100	1
1527884795.076862000	23.2857	312	0
1527884795.077751000	23.2866	100	1
1527884795.305098000	23.5139	393	1
1527884795.305192000	23.514	256	1
1527884795.320588000	23.5294	87	0
1527884795.445429000	23.6543	236	0
1527884795.445699000	23.6545	148	0
1527884795.446824000	23.6557	106	1
1527884795.449808000	23.6586	92	0
1527884795.450179000	23.659	307	0
1527884795.450771000	23.6596	103	1
1527884795.718359000	23.9272	389	1
1527884795.718418000	23.9273	259	1
1527884795.734250000	23.9431	87	0
1527884796.033749000	24.2426	258	0
1527884796.034029000	24.2429	148	0
1527884796.034938000	24.2438	106	1
1527884796.037758000	24.2466	92	0
1527884796.038182000	24.247	189	0
1527884796.038810000	24.2476	103	1
1527884796.392559000	24.6014	392	1
1527884796.392648000	24.6015	258	1
1527884796.409041000	24.6179	87	0
1527884796.671055000	24.8799	256	0
1527884796.671376000	24.8802	148	0
1527884796.671905000	24.8807	103	1
1527884796.672915000	24.8817	100	1
1527884796.675010000	24.8838	92	0
1527884796.675374000	24.8842	255	0
1527884796.675848000	24.8847	103	1
1527884796.999247000	25.2081	395	1
1527884796.999337000	25.2082	257	1
1527884797.015511000	25.2243	87	0
1527884797.286732000	25.4956	303	0
1527884797.287007000	25.4958	148	0
1527884797.287953000	25.4968	106	1
1527884797.289939000	25.4988	92	0
1527884797.290334000	25.4992	136	0
1527884797.290876000	25.4997	103	1
1527884797.542057000	25.7509	991	1
1527884797.542145000	25.751	259	1
1527884797.576996000	25.7858	991	1
1527884797.587505000	25.7963	87	0
1527884797.588162000	25.797	87	0
1527884797.597812000	25.8066	87	0
1527884797.711308000	25.9201	278	0
1527884797.711935000	25.9208	148	0
1527884797.712409000	25.9212	109	1
1527884797.712912000	25.9217	100	1
1527884797.716126000	25.925	92	0
1527884797.716489000	25.9253	151	0
1527884797.717010000	25.9258	103	1
1527884798.048210000	26.257	389	1
1527884798.048261000	26.2571	256	1
1527884798.064625000	26.2735	87	0
1527884798.225283000	26.4341	236	0
1527884798.225628000	26.4345	148	0
1527884798.226344000	26.4352	103	1
1527884798.226979000	26.4358	100	1
1527884798.232958000	26.4418	92	0
1527884798.233365000	26.4422	271	0
1527884798.233986000	26.4428	103	1
1527884798.769296000	26.9781	582	1
1527884798.769358000	26.9782	258	1
1527884798.786529000	26.9954	87	0
1527884798.937739000	27.1466	256	0
1527884798.938034000	27.1469	148	0
1527884798.938989000	27.1478	106	1
1527884798.941396000	27.1502	92	0
1527884798.941826000	27.1507	271	0
1527884798.942052000	27.1509	103	1
1527884799.381211000	27.59	786	1
1527884799.381311000	27.5901	256	1
1527884799.397964000	27.6068	87	0
1527884799.700612000	27.9094	255	0
1527884799.700885000	27.9097	148	0
1527884799.701763000	27.9106	106	1
1527884799.704877000	27.9137	92	0
1527884799.705727000	27.9146	204	0
1527884799.706186000	27.915	103	1
1527884799.904091000	28.1129	389	1
1527884799.904183000	28.113	257	1
1527884799.920565000	28.1294	87	0
1527884800.316275000	28.5251	285	0
1527884800.316545000	28.5254	148	0
1527884800.317693000	28.5265	106	1
1527884800.320531000	28.5294	92	0
1527884800.320938000	28.5298	152	0
1527884800.321164000	28.53	103	1
1527884800.585096000	28.7939	392	1
1527884800.585187000	28.794	260	1
1527884800.601463000	28.8103	87	0
1527884800.605253000	28.8141	87	0
1527884800.909789000	29.1186	256	0
1527884800.910083000	29.1189	148	0
1527884800.911107000	29.1199	109	1
1527884800.913346000	29.1222	92	0
1527884800.913708000	29.1225	215	0
1527884800.914250000	29.1231	103	1
1527884801.215266000	29.4241	388	1
1527884801.215353000	29.4242	257	1
1527884801.232906000	29.4417	87	0
1527884801.588083000	29.7969	288	0
1527884801.588426000	29.7973	148	0
1527884801.589180000	29.798	103	1
1527884801.590125000	29.799	100	1
1527884801.593102000	29.8019	92	0
1527884801.593487000	29.8023	317	0
1527884801.594162000	29.803	103	1
1527884801.771477000	29.9803	389	1
1527884801.771576000	29.9804	260	1
1527884801.787972000	29.9968	87	0
1527884801.948426000	30.1573	233	0
1527884801.948728000	30.1576	148	0
1527884801.949549000	30.1584	106	1
1527884801.952994000	30.1618	92	0
1527884801.953218000	30.1621	100	1
1527884801.953434000	30.1623	180	0
1527884801.954162000	30.163	100	1
1527884802.682639000	30.8915	389	1
1527884802.682724000	30.8916	258	1
1527884802.703980000	30.9128	87	0
1527884803.041525000	31.2504	301	0
1527884803.041867000	31.2507	148	0
1527884803.042599000	31.2514	103	1
1527884803.043283000	31.2521	100	1
1527884803.045393000	31.2542	92	0
1527884803.045728000	31.2546	254	0
1527884803.046208000	31.255	103	1
1527884803.260643000	31.4695	391	1
1527884803.260706000	31.4695	259	1
1527884803.277292000	31.4861	87	0
1527884803.493998000	31.7028	328	0
1527884803.494329000	31.7032	148	0
1527884803.495274000	31.7041	106	1
1527884803.498215000	31.707	92	0
1527884803.498532000	31.7074	94	0
1527884803.499245000	31.7081	103	1
1527884803.733422000	31.9423	393	1
1527884803.733492000	31.9423	256	1
1527884803.750657000	31.9595	87	0
1527884804.055762000	32.2646	235	0
1527884804.056051000	32.2649	148	0
1527884804.056951000	32.2658	106	1
1527884804.060431000	32.2693	92	0
1527884804.060744000	32.2696	295	0
1527884804.061277000	32.2701	103	1
1527884804.305177000	32.514	389	1
1527884804.305276000	32.5141	257	1
1527884804.321539000	32.5304	87	0
1527884804.471421000	32.6803	255	0
1527884804.471765000	32.6806	148	0
1527884804.472365000	32.6812	103	1
1527884804.473306000	32.6821	100	1
1527884804.476453000	32.6853	92	0
1527884804.476802000	32.6856	169	0
1527884804.477301000	32.6861	103	1
1527884804.886641000	33.0955	390	1
1527884804.886726000	33.0956	260	1
1527884804.903212000	33.112	87	0
1527884805.201334000	33.4102	233	0
1527884805.201638000	33.4105	148	0
1527884805.202336000	33.4112	106	1
1527884805.205755000	33.4146	92	0
1527884805.206121000	33.415	143	0
1527884805.206341000	33.4152	103	1
1527884805.645611000	33.8544	990	1
1527884805.645669000	33.8545	256	1
1527884805.660223000	33.8691	100	0
1527884805.661429000	33.8703	100	1
1527884805.663046000	33.8719	87	0
1527884805.958574000	34.1674	325	0
1527884805.958850000	34.1677	148	0
1527884805.959959000	34.1688	106	1
1527884805.961906000	34.1707	92	0
1527884805.962339000	34.1712	265	0
1527884805.962423000	34.1713	100	1
1527884805.963385000	34.1722	100	1
1527884806.298516000	34.5074	392	1
1527884806.298577000	34.5074	258	1
1527884806.316135000	34.525	87	0
1527884806.652238000	34.8611	278	0
1527884806.652521000	34.8614	148	0
1527884806.653433000	34.8623	106	1
1527884806.657780000	34.8666	92	0
1527884806.658215000	34.867	125	0
1527884806.658437000	34.8673	103	1
1527884807.002869000	35.2117	588	1
1527884807.002937000	35.2118	257	1
1527884807.020203000	35.229	87	0
1527884807.168877000	35.3777	233	0
1527884807.169176000	35.378	148	0
1527884807.169853000	35.3787	106	1
1527884807.176944000	35.3858	92	0
1527884807.177311000	35.3861	254	0
1527884807.177558000	35.3864	103	1
1527884807.527255000	35.7361	786	1
1527884807.527323000	35.7362	258	1
1527884807.557663000	35.7665	786	1
1527884807.582052000	35.7909	87	0
1527884807.582531000	35.7914	87	0
1527884807.859040000	36.0679	258	0
1527884807.859366000	36.0682	148	0
1527884807.860291000	36.0691	109	1
1527884807.863490000	36.0723	92	0
1527884807.863855000	36.0727	141	0
1527884807.864493000	36.0733	103	1
1527884807.910316000	36.1192	370	1
1527884807.910420000	36.1193	1412	1
1527884807.910461000	36.1193	1412	1
1527884807.910516000	36.1194	1412	1
1527884807.910537000	36.1194	837	1
1527884807.927936000	36.1368	87	0
1527884808.084855000	36.2937	391	0
1527884808.085778000	36.2946	103	1
1527884808.091293000	36.3001	80	0
1527884808.091863000	36.3007	100	1
1527884808.138604000	36.3474	393	1
1527884808.138665000	36.3475	221	1
1527884808.155612000	36.3644	87	0
1527884808.343966000	36.5528	285	0
1527884808.344287000	36.5531	148	0
1527884808.345010000	36.5538	106	1
1527884808.348635000	36.5575	92	0
1527884808.349042000	36.5579	215	0
1527884808.349627000	36.5585	103	1
1527884808.822553000	37.0314	391	1
1527884808.822613000	37.0314	491	1
1527884808.839640000	37.0485	87	0
1527884809.170881000	37.3797	290	0
1527884809.171168000	37.38	148	0
1527884809.172256000	37.3811	106	1
1527884809.174935000	37.3838	92	0
1527884809.175382000	37.3842	211	0
1527884809.175640000	37.3845	103	1
1527884809.371853000	37.5807	392	1
1527884809.371945000	37.5808	311	1
1527884809.388166000	37.597	87	0
1527884809.520230000	37.7291	255	0
1527884809.520507000	37.7293	148	0
1527884809.521303000	37.7301	106	1
1527884809.524557000	37.7334	92	0
1527884809.524859000	37.7337	271	0
1527884809.525590000	37.7344	103	1
1527884810.386497000	38.5953	389	1
1527884810.386591000	38.5954	258	1
1527884810.404374000	38.6132	87	0
1527884810.585788000	38.7946	304	0
1527884810.586161000	38.795	148	0
1527884810.586513000	38.7953	92	0
1527884810.586874000	38.7957	144	0
1527884810.587049000	38.7959	112	1
1527884810.596435000	38.8053	304	0
1527884810.597079000	38.8059	100	1
1527884810.801242000	39.0101	390	1
1527884810.801335000	39.0102	257	1
1527884810.825409000	39.0342	87	0
1527884810.946978000	39.1558	306	0
1527884810.947323000	39.1562	148	0
1527884810.948126000	39.157	106	1
1527884810.952361000	39.1612	92	0
1527884810.952737000	39.1616	163	0
1527884810.953222000	39.1621	103	1
1527884811.166043000	39.3749	394	1
1527884811.166136000	39.375	256	1
1527884811.184552000	39.3934	87	0
1527884811.322890000	39.5317	235	0
1527884811.323171000	39.532	148	0
1527884811.324133000	39.533	106	1
1527884811.326778000	39.5356	92	0
1527884811.327082000	39.5359	100	1
1527884811.327267000	39.5361	329	0
1527884811.328094000	39.5369	100	1
1527884811.712820000	39.9217	994	1
1527884811.712884000	39.9217	259	1
1527884811.730440000	39.9393	87	0
1527884811.993312000	40.2021	256	0
1527884811.993583000	40.2024	148	0
1527884811.994467000	40.2033	106	1
1527884811.998999000	40.2078	92	0
1527884811.999964000	40.2088	167	0
1527884812.000167000	40.209	103	1
1527884812.558742000	40.7676	390	1
1527884812.558830000	40.7677	257	1
1527884812.579647000	40.7885	87	0
1527884812.725767000	40.9346	255	0
1527884812.726043000	40.9349	148	0
1527884812.727049000	40.9359	106	1
1527884812.730709000	40.9395	92	0
1527884812.731016000	40.9399	239	0
1527884812.731217000	40.9401	103	1
1527884812.982388000	41.1912	389	1
1527884812.982443000	41.1913	256	1
1527884812.998463000	41.2073	87	0
1527884813.141789000	41.3506	302	0
1527884813.142145000	41.351	148	0
1527884813.142653000	41.3515	103	1
1527884813.143259000	41.3521	100	1
1527884813.146762000	41.3556	92	0
1527884813.147097000	41.3559	310	0
1527884813.147299000	41.3561	103	1
1527884813.634338000	41.8432	586	1
1527884813.634414000	41.8432	260	1
1527884813.652929000	41.8618	87	0
1527884813.927428000	42.1363	278	0
1527884813.927711000	42.1365	148	0
1527884813.928460000	42.1373	106	1
1527884813.930613000	42.1394	92	0
1527884813.930964000	42.1398	158	0
1527884813.931510000	42.1403	103	1
1527884813.986139000	42.195	786	1
1527884813.986232000	42.1951	256	1
1527884814.002163000	42.211	87	0
1527884814.134706000	42.3435	232	0
1527884814.134994000	42.3438	148	0
1527884814.135887000	42.3447	106	1
1527884814.137596000	42.3464	92	0
1527884814.137962000	42.3468	248	0
1527884814.138456000	42.3473	103	1
1527884814.193249000	42.4021	389	1
1527884814.193340000	42.4022	256	1
1527884814.209798000	42.4186	87	0
1527884814.485533000	42.6944	256	0
1527884814.485826000	42.6947	148	0
1527884814.486733000	42.6956	106	1
1527884814.492345000	42.7012	92	0
1527884814.493185000	42.702	172	0
1527884814.493394000	42.7022	103	1
1527884814.835450000	43.0443	393	1
1527884814.835541000	43.0444	257	1
1527884814.852983000	43.0618	87	0
1527884814.989739000	43.1986	235	0
1527884814.990028000	43.1989	148	0
1527884814.990643000	43.1995	106	1
1527884814.993550000	43.2024	92	0
1527884814.993968000	43.2028	297	0
1527884814.994556000	43.2034	103	1
1527884815.121559000	43.3304	389	1
1527884815.121648000	43.3305	256	1
1527884815.137851000	43.3467	87	0
1527884815.259526000	43.4684	233	0
1527884815.259816000	43.4687	148	0
1527884815.260466000	43.4693	106	1
1527884815.262964000	43.4718	92	0
1527884815.263359000	43.4722	232	0
1527884815.263374000	43.4722	100	1
1527884815.264315000	43.4731	100	1
1527884815.621993000	43.8308	389	1
1527884815.622084000	43.8309	259	1
1527884815.638836000	43.8477	87	0
1527884815.768622000	43.9775	306	0
1527884815.768926000	43.9778	148	0
1527884815.769659000	43.9785	106	1
1527884815.773950000	43.9828	92	0
1527884815.774372000	43.9832	130	0
1527884815.774429000	43.9833	100	1
1527884815.775345000	43.9842	100	1
1527884816.181633000	44.3905	388	1
1527884816.181692000	44.3905	257	1
1527884816.197940000	44.4068	87	0
1527884816.309971000	44.5188	265	0
1527884816.310296000	44.5191	148	0
1527884816.310951000	44.5198	106	1
1527884816.315045000	44.5239	92	0
1527884816.315418000	44.5243	210	0
1527884816.315471000	44.5243	100	1
1527884816.316376000	44.5252	100	1
1527884816.862940000	45.0718	389	1
1527884816.863023000	45.0719	259	1
1527884816.879725000	45.0886	87	0
1527884817.013190000	45.222	256	0
1527884817.013472000	45.2223	148	0
1527884817.014487000	45.2233	106	1
1527884817.037015000	45.2458	92	0
1527884817.037450000	45.2463	150	0
1527884817.037506000	45.2463	100	1
1527884817.038417000	45.2473	100	1
1527884817.437556000	45.6464	389	1
1527884817.437646000	45.6465	256	1
1527884817.453492000	45.6623	87	0
1527884817.584940000	45.7938	304	0
1527884817.585209000	45.794	148	0
1527884817.586139000	45.795	106	1
1527884817.588004000	45.7968	92	0
1527884817.588418000	45.7973	95	0
1527884817.588476000	45.7973	100	1
1527884817.589450000	45.7983	100	1
1527884817.749810000	45.9586	390	1
1527884817.749898000	45.9587	259	1
1527884817.766408000	45.9752	87	0
1527884817.908347000	46.1172	303	0
1527884817.908634000	46.1175	148	0
1527884817.909588000	46.1184	106	1
1527884817.915708000	46.1245	92	0
1527884817.916053000	46.1249	339	0
1527884817.916455000	46.1253	103	1
1527884818.516575000	46.7254	995	1
1527884818.516708000	46.7255	258	1
1527884818.534450000	46.7433	87	0
1527884818.846982000	47.0558	259	0
1527884818.847312000	47.0561	148	0
1527884818.848063000	47.0569	106	1
1527884818.854101000	47.0629	92	0
1527884818.854527000	47.0634	330	0
1527884818.854599000	47.0634	100	1
1527884818.855521000	47.0644	100	1
1527884819.076819000	47.2857	392	1
1527884819.076910000	47.2857	259	1
1527884819.093412000	47.3022	87	0
1527884819.217319000	47.4262	232	0
1527884819.217618000	47.4265	148	0
1527884819.218534000	47.4274	106	1
1527884819.223192000	47.432	92	0
1527884819.223555000	47.4324	334	0
1527884819.223576000	47.4324	100	1
1527884819.224548000	47.4334	100	1
1527884819.446731000	47.6556	390	1
1527884819.446825000	47.6557	257	1
1527884819.463944000	47.6728	87	0
1527884819.590797000	47.7996	258	0
1527884819.591160000	47.8	148	0
1527884819.591679000	47.8005	103	1
1527884819.591850000	47.8007	92	0
1527884819.592625000	47.8015	103	1
1527884819.592907000	47.8017	117	0
1527884819.593548000	47.8024	100	1
1527884819.710147000	47.919	585	1
1527884819.710235000	47.9191	258	1
1527884819.726245000	47.9351	87	0
1527884820.110667000	48.3195	305	0
1527884820.111021000	48.3199	148	0
1527884820.111779000	48.3206	106	1
1527884820.115876000	48.3247	92	0
1527884820.116209000	48.325	190	0
1527884820.116619000	48.3255	103	1
1527884820.344073000	48.5529	785	1
1527884820.344162000	48.553	258	1
1527884820.360997000	48.5698	87	0
1527884820.494012000	48.7028	280	0
1527884820.494352000	48.7032	148	0
1527884820.495014000	48.7038	106	1
1527884820.498604000	48.7074	92	0
1527884820.499677000	48.7085	100	1
1527884820.577250000	48.7861	318	0
1527884820.577837000	48.7867	100	1
1527884820.788692000	48.9975	389	1
1527884820.788755000	48.9976	257	1
1527884820.804883000	49.0137	87	0
1527884820.916487000	49.1253	232	0
1527884820.917105000	49.1259	148	0
1527884820.917641000	49.1265	106	1
1527884820.920866000	49.1297	92	0
1527884820.921227000	49.1301	161	0
1527884820.921761000	49.1306	103	1
1527884821.082928000	49.2918	388	1
1527884821.083002000	49.2918	259	1
1527884821.099875000	49.3087	87	0
1527884821.376608000	49.5854	236	0
1527884821.376897000	49.5857	148	0
1527884821.377927000	49.5868	106	1
1527884821.380364000	49.5892	92	0
1527884821.380709000	49.5895	273	0
1527884821.380724000	49.5896	100	1
1527884821.381665000	49.5905	100	1
1527884821.721554000	49.9304	392	1
1527884821.721647000	49.9305	262	1
1527884821.738082000	49.9469	87	0
1527884821.997453000	50.2063	255	0
1527884821.997737000	50.2066	148	0
1527884821.998754000	50.2076	106	1
1527884822.001712000	50.2105	92	0
1527884822.002128000	50.211	105	0
1527884822.002704000	50.2115	103	1
1527884822.492910000	50.7017	389	1
1527884822.493003000	50.7018	258	1
1527884822.509046000	50.7179	87	0
1527884822.636123000	50.845	258	0
1527884822.636409000	50.8452	148	0
1527884822.636952000	50.8458	106	1
1527884822.642273000	50.8511	92	0
1527884822.642663000	50.8515	220	0
1527884822.642797000	50.8516	103	1
1527884824.273873000	52.4827	388	1
1527884824.273961000	52.4828	258	1
1527884824.290639000	52.4995	87	0
1527884824.426619000	52.6355	306	0
1527884824.426900000	52.6357	148	0
1527884824.427787000	52.6366	106	1
1527884824.430961000	52.6398	92	0
1527884824.431426000	52.6403	251	0
1527884824.431477000	52.6403	100	1
1527884824.432419000	52.6413	100	1
1527884824.824759000	53.0336	390	1
1527884824.824821000	53.0337	259	1
1527884824.840967000	53.0498	87	0
1527884824.984309000	53.1931	288	0
1527884824.984607000	53.1934	148	0
1527884824.985531000	53.1944	106	1
1527884824.989252000	53.1981	92	0
1527884824.989472000	53.1983	100	1
1527884824.989651000	53.1985	280	0
1527884824.990463000	53.1993	100	1
1527884825.663906000	53.8727	392	1
1527884825.663999000	53.8728	260	1
1527884825.680733000	53.8896	87	0
1527884825.814822000	54.0237	258	0
1527884825.815087000	54.0239	148	0
1527884825.816262000	54.0251	106	1
1527884825.820197000	54.029	92	0
1527884825.820567000	54.0294	100	1
1527884825.820874000	54.0297	160	0
1527884825.821513000	54.0303	100	1
1527884825.990870000	54.1997	394	1
1527884825.990937000	54.1998	257	1
1527884826.008016000	54.2169	87	0
1527884826.145076000	54.3539	281	0
1527884826.145565000	54.3544	148	0
1527884826.146139000	54.355	103	1
1527884826.146512000	54.3553	100	1
1527884826.149492000	54.3583	92	0
1527884826.150585000	54.3594	100	1
1527884826.151333000	54.3602	195	0
1527884826.152528000	54.3614	100	1
1527884826.663762000	54.8726	992	1
1527884826.663855000	54.8727	260	1
1527884826.681595000	54.8904	87	0
1527884826.821244000	55.0301	328	0
1527884826.821545000	55.0304	148	0
1527884826.822249000	55.0311	106	1
1527884826.827615000	55.0364	92	0
1527884826.827916000	55.0368	221	0
1527884826.828577000	55.0374	103	1
1527884827.273753000	55.4826	393	1
1527884827.273826000	55.4827	259	1
1527884827.290574000	55.4994	87	0
1527884827.405785000	55.6146	231	0
1527884827.406139000	55.615	148	0
1527884827.406597000	55.6154	103	1
1527884827.407591000	55.6164	100	1
1527884827.409227000	55.6181	92	0
1527884827.409519000	55.6184	103	0
1527884827.409581000	55.6184	100	1
1527884827.410601000	55.6194	100	1
1527884827.725800000	55.9346	389	1
1527884827.725854000	55.9347	257	1
1527884827.742793000	55.9516	87	0
1527884827.872772000	56.0816	258	0
1527884827.873119000	56.082	148	0
1527884827.873671000	56.0825	103	1
1527884827.874615000	56.0834	100	1
1527884827.877285000	56.0861	92	0
1527884827.877612000	56.0864	100	1
1527884827.877643000	56.0865	215	0
1527884827.878610000	56.0874	100	1
1527884828.221751000	56.4306	588	1
1527884828.221816000	56.4307	261	1
1527884828.237693000	56.4465	87	0
1527884828.368831000	56.5777	235	0
1527884828.369136000	56.578	148	0
1527884828.369832000	56.5787	106	1
1527884828.372588000	56.5814	92	0
1527884828.372913000	56.5817	140	0
1527884828.373688000	56.5825	103	1
1527884828.643797000	56.8526	787	1
1527884828.643864000	56.8527	257	1
1527884828.660069000	56.8689	87	0
1527884828.808935000	57.0178	328	0
1527884828.809280000	57.0181	148	0
1527884828.809912000	57.0187	103	1
1527884828.810680000	57.0195	100	1
1527884828.815149000	57.024	92	0
1527884828.815511000	57.0243	263	0
1527884828.816099000	57.0249	103	1
1527884828.874108000	57.0829	389	1
1527884828.874196000	57.083	257	1
1527884828.891170000	57.1	87	0
1527884829.023518000	57.2324	257	0
1527884829.023808000	57.2326	148	0
1527884829.024702000	57.2335	106	1
1527884829.026700000	57.2355	92	0
1527884829.027069000	57.2359	207	0
1527884829.027685000	57.2365	103	1
1527884830.222971000	58.4318	389	1
1527884830.223058000	58.4319	257	1
1527884830.239442000	58.4483	87	0
1527884830.360599000	58.5694	256	0
1527884830.360886000	58.5697	148	0
1527884830.361748000	58.5706	106	1
1527884830.366945000	58.5758	92	0
1527884830.367310000	58.5761	147	0
1527884830.368623000	58.5775	103	1
1527884830.450085000	58.6589	391	1
1527884830.450173000	58.659	258	1
1527884830.467263000	58.6761	87	0
1527884830.595480000	58.8043	258	0
1527884830.595774000	58.8046	148	0
1527884830.596800000	58.8056	106	1
1527884830.599437000	58.8083	92	0
1527884830.599907000	58.8087	301	0
1527884830.600424000	58.8093	103	1
1527884830.977321000	59.1862	388	1
1527884830.977385000	59.1862	257	1
1527884830.993437000	59.2023	87	0
1527884830.997888000	59.2067	87	0
1527884831.275254000	59.4841	231	0
1527884831.275554000	59.4844	148	0
1527884831.276200000	59.485	109	1
1527884831.282643000	59.4915	92	0
1527884831.283275000	59.4921	144	0
1527884831.283291000	59.4921	100	1
1527884831.284212000	59.493	100	1
1527884831.698477000	59.9073	390	1
1527884831.698535000	59.9074	257	1
1527884831.716368000	59.9252	87	0
1527884831.836090000	60.0449	256	0
1527884831.836394000	60.0452	148	0
1527884831.837328000	60.0462	106	1
1527884831.841041000	60.0499	92	0
1527884831.841239000	60.0501	100	1
1527884831.841497000	60.0503	326	0
1527884831.842285000	60.0511	100	1
1527884831.921216000	60.1301	389	1
1527884831.921313000	60.1301	257	1
1527884831.938675000	60.1475	87	0
1527884832.213201000	60.422	285	0
1527884832.213502000	60.4223	148	0
1527884832.214318000	60.4232	106	1
1527884832.218845000	60.4277	92	0
1527884832.219259000	60.4281	100	1
1527884832.219606000	60.4284	265	0
1527884832.220255000	60.4291	100	1
1527884833.104610000	61.3134	390	1
1527884833.104677000	61.3135	257	1
1527884833.121216000	61.3301	87	0
1527884833.241285000	61.4501	287	0
1527884833.241549000	61.4504	148	0
1527884833.242489000	61.4513	106	1
1527884833.249448000	61.4583	92	0
1527884833.249793000	61.4586	117	0
1527884833.250319000	61.4592	103	1
1527884833.552840000	61.7617	391	1
1527884833.552933000	61.7618	257	1
1527884833.571305000	61.7801	87	0
1527884833.689303000	61.8981	256	0
1527884833.689579000	61.8984	148	0
1527884833.690474000	61.8993	106	1
1527884833.693713000	61.9025	92	0
1527884833.694025000	61.9029	125	0
1527884833.694454000	61.9033	103	1
1527884833.863376000	62.0722	991	1
1527884833.863458000	62.0723	257	1
1527884833.880682000	62.0895	87	0
1527884834.012335000	62.2212	281	0
1527884834.012678000	62.2215	148	0
1527884834.013376000	62.2222	103	1
1527884834.014358000	62.2232	100	1
1527884834.015567000	62.2244	92	0
1527884834.015930000	62.2248	241	0
1527884834.016431000	62.2253	103	1
1527884834.212608000	62.4214	391	1
1527884834.212672000	62.4215	260	1
1527884834.228984000	62.4378	87	0
1527884834.351372000	62.5602	303	0
1527884834.351666000	62.5605	148	0
1527884834.352373000	62.5612	106	1
1527884834.356298000	62.5651	92	0
1527884834.356589000	62.5654	180	0
1527884834.357384000	62.5662	103	1
1527884835.066797000	63.2756	390	1
1527884835.066889000	63.2757	258	1
1527884835.083818000	63.2927	87	0
1527884835.193420000	63.4023	256	0
1527884835.193699000	63.4025	148	0
1527884835.194587000	63.4034	106	1
1527884835.196968000	63.4058	92	0
1527884835.197380000	63.4062	196	0
1527884835.197455000	63.4063	100	1
1527884835.198431000	63.4073	100	1
1527884835.521441000	63.7303	584	1
1527884835.521516000	63.7304	257	1
1527884835.551554000	63.7604	584	1
1527884835.571268000	63.7801	87	0
1527884835.571927000	63.7808	87	0
1527884835.573814000	63.7826	87	0
1527884835.664189000	63.873	255	0
1527884835.664470000	63.8733	148	0
1527884835.665548000	63.8744	112	1
1527884835.667511000	63.8763	92	0
1527884835.667876000	63.8767	106	0
1527884835.668446000	63.8773	103	1
1527884835.831577000	64.0404	786	1
1527884835.831692000	64.0405	258	1
1527884835.847920000	64.0568	87	0
1527884835.977303000	64.1861	233	0
1527884835.977643000	64.1865	148	0
1527884835.978476000	64.1873	106	1
1527884835.982020000	64.1909	92	0
1527884835.982394000	64.1912	195	0
1527884835.982535000	64.1914	103	1
1527884836.589531000	64.7984	389	1
1527884836.589624000	64.7985	258	1
1527884836.607164000	64.816	87	0
1527884836.743457000	64.9523	329	0
1527884836.743738000	64.9526	148	0
1527884836.744093000	64.9529	92	0
1527884836.744453000	64.9533	211	0
1527884836.744897000	64.9537	112	1
1527884836.755950000	64.9648	329	0
1527884836.756581000	64.9654	100	1
1527884836.851636000	65.0605	390	1
1527884836.851688000	65.0605	257	1
1527884836.868692000	65.0775	87	0
1527884836.987518000	65.1964	258	0
1527884836.987851000	65.1967	148	0
1527884836.988517000	65.1974	106	1
1527884836.991569000	65.2004	92	0
1527884836.992024000	65.2009	138	0
1527884836.992513000	65.2013	103	1
1527884837.309788000	65.5186	392	1
1527884837.309854000	65.5187	258	1
1527884837.326203000	65.535	87	0
1527884837.465664000	65.6745	235	0
1527884837.465990000	65.6748	148	0
1527884837.466875000	65.6757	106	1
1527884837.469873000	65.6787	92	0
1527884837.470574000	65.6794	218	0
1527884837.470588000	65.6794	100	1
1527884837.471548000	65.6804	100	1
1527884837.847487000	66.0563	389	1
1527884837.847535000	66.0564	260	1
1527884837.863573000	66.0724	87	0
1527884838.007587000	66.2164	256	0
1527884838.007858000	66.2167	148	0
1527884838.008644000	66.2175	106	1
1527884838.011999000	66.2208	92	0
1527884838.012649000	66.2215	100	1
1527884838.051608000	66.2604	333	0
1527884838.052591000	66.2614	100	1
1527884838.322820000	66.5317	393	1
1527884838.322878000	66.5317	259	1
1527884838.339336000	66.5482	87	0
1527884838.454264000	66.6631	235	0
1527884838.454609000	66.6634	148	0
1527884838.455247000	66.6641	103	1
1527884838.455606000	66.6644	100	1
1527884838.458225000	66.6671	92	0
1527884838.458599000	66.6674	232	0
1527884838.458620000	66.6675	100	1
1527884838.459612000	66.6684	100	1
1527884838.578798000	66.7876	390	1
1527884838.578893000	66.7877	257	1
1527884838.593836000	66.8027	100	0
1527884838.594709000	66.8035	100	1
1527884838.738851000	66.9477	258	0
1527884838.739146000	66.948	148	0
1527884838.739494000	66.9483	92	0
1527884838.739840000	66.9487	148	0
1527884838.739924000	66.9488	109	1
1527884839.508925000	67.7178	388	1
1527884839.508984000	67.7178	259	1
1527884839.537612000	67.7464	87	0
1527884839.899378000	68.1082	308	0
1527884839.899665000	68.1085	148	0
1527884839.900773000	68.1096	106	1
1527884839.903698000	68.1125	92	0
1527884839.904011000	68.1128	330	0
1527884839.904750000	68.1136	103	1
1527884840.016988000	68.2258	390	1
1527884840.017068000	68.2259	260	1
1527884840.032972000	68.2418	87	0
1527884840.160602000	68.3694	265	0
1527884840.160950000	68.3698	148	0
1527884840.161772000	68.3706	106	1
1527884840.163818000	68.3727	92	0
1527884840.164222000	68.3731	301	0
1527884840.164769000	68.3736	103	1
1527884840.259928000	68.4688	994	1
1527884840.259993000	68.4688	257	1
1527884840.277194000	68.486	87	0
1527884840.422556000	68.6314	235	0
1527884840.422837000	68.6317	148	0
1527884840.423722000	68.6326	106	1
1527884840.427097000	68.6359	92	0
1527884840.427547000	68.6364	113	0
1527884840.427799000	68.6366	103	1
1527884840.542320000	68.7512	391	1
1527884840.542381000	68.7512	260	1
1527884840.567307000	68.7761	87	0
1527884840.567667000	68.7765	87	0
1527884840.683856000	68.8927	516	1
1527884840.683960000	68.8928	1412	1
1527884840.683997000	68.8928	1412	1
1527884840.684026000	68.8929	1412	1
1527884840.684046000	68.8929	558	1
1527884840.700627000	68.9095	87	0
1527884840.806881000	69.0157	460	0
1527884840.808144000	69.017	103	1
1527884840.812808000	69.0216	80	0
1527884840.813752000	69.0226	100	1
1527884840.848916000	69.0578	313	0
1527884840.849171000	69.058	148	0
1527884840.849968000	69.0588	103	1
1527884840.854999000	69.0638	92	0
1527884840.855418000	69.0643	151	0
1527884840.855982000	69.0648	103	1
1527884840.885666000	69.0945	92	0
1527884840.886842000	69.0957	100	1
1527884841.955734000	70.1646	393	1
1527884841.955808000	70.1646	261	1
1527884841.972171000	70.181	87	0
1527884842.099751000	70.3086	256	0
1527884842.100058000	70.3089	148	0
1527884842.101143000	70.31	106	1
1527884842.104567000	70.3134	92	0
1527884842.105012000	70.3138	118	0
1527884842.105456000	70.3143	103	1
1527884842.316992000	70.5258	786	1
1527884842.317055000	70.5259	260	1
1527884842.334406000	70.5432	87	0
1527884842.457130000	70.666	235	0
1527884842.457431000	70.6663	148	0
1527884842.458448000	70.6673	106	1
1527884842.461605000	70.6704	92	0
1527884842.461966000	70.6708	171	0
1527884842.462487000	70.6713	103	1
1527884842.724308000	70.9331	390	1
1527884842.724380000	70.9332	260	1
1527884842.740338000	70.9492	87	0
1527884843.010711000	71.2195	326	0
1527884843.011048000	71.2199	148	0
1527884843.011717000	71.2206	103	1
1527884843.012454000	71.2213	100	1
1527884843.014595000	71.2234	92	0
1527884843.015009000	71.2238	217	0
1527884843.015463000	71.2243	103	1
1527884845.911328000	74.1202	370	1
1527884845.911392000	74.1202	1412	1
1527884845.911428000	74.1203	1412	1
1527884845.911456000	74.1203	1412	1
1527884845.911501000	74.1203	1412	1
1527884845.911523000	74.1204	1412	1
1527884845.911575000	74.1204	1412	1
1527884845.911602000	74.1204	1412	1
1527884845.911641000	74.1205	1412	1
1527884845.911674000	74.1205	1412	1
1527884845.911711000	74.1205	1412	1
1527884845.911747000	74.1206	1412	1
1527884845.911795000	74.1206	1412	1
1527884845.911818000	74.1207	1412	1
1527884845.911838000	74.1207	750	1
1527884845.929145000	74.138	87	0
1527884845.931398000	74.1402	87	0
1527884846.067197000	74.276	399	0
1527884846.068119000	74.277	106	1
1527884846.074236000	74.2831	80	0
1527884846.074813000	74.2836	100	1
1527884846.273397000	74.4822	393	1
1527884846.273452000	74.4823	271	1
1527884846.290110000	74.4989	87	0
1527884846.419379000	74.6282	257	0
1527884846.419655000	74.6285	148	0
1527884846.420675000	74.6295	106	1
1527884846.423575000	74.6324	92	0
1527884846.423958000	74.6328	297	0
1527884846.424667000	74.6335	103	1
1527884846.616769000	74.8256	389	1
1527884846.616859000	74.8257	261	1
1527884846.636723000	74.8456	87	0
1527884846.760733000	74.9696	256	0
1527884846.761082000	74.9699	148	0
1527884846.761695000	74.9705	106	1
1527884846.763653000	74.9725	92	0
1527884846.763969000	74.9728	304	0
1527884846.764665000	74.9735	103	1
1527884847.089544000	75.2984	389	1
1527884847.089610000	75.2984	260	1
1527884847.105748000	75.3146	87	0
1527884847.225969000	75.4348	236	0
1527884847.226320000	75.4352	148	0
1527884847.226883000	75.4357	103	1
1527884847.227771000	75.4366	100	1
1527884847.229695000	75.4385	92	0
1527884847.230002000	75.4388	235	0
1527884847.230709000	75.4395	103	1
1527884847.693216000	75.9021	392	1
1527884847.693302000	75.9021	262	1
1527884847.709470000	75.9183	87	0
1527884847.844723000	76.0536	308	0
1527884847.845001000	76.0538	148	0
1527884847.845778000	76.0546	106	1
1527884847.851668000	76.0605	92	0
1527884847.852082000	76.0609	239	0
1527884847.852737000	76.0616	103	1
1527884850.930432000	79.1393	392	1
1527884850.930491000	79.1393	259	1
1527884850.945988000	79.1548	87	0
1527884851.371579000	79.5804	291	0
1527884851.371923000	79.5808	148	0
1527884851.372370000	79.5812	103	1
1527884851.372997000	79.5818	100	1
1527884851.375348000	79.5842	92	0
1527884851.375695000	79.5845	230	0
1527884851.376022000	79.5849	100	1
1527884851.376947000	79.5858	100	1
1527884851.630744000	79.8396	994	1
1527884851.630828000	79.8397	281	1
1527884851.648479000	79.8573	87	0
1527884851.769682000	79.9785	258	0
1527884851.769964000	79.9788	148	0
1527884851.771018000	79.9799	106	1
1527884851.774100000	79.9829	92	0
1527884851.774532000	79.9834	255	0
1527884851.775065000	79.9839	103	1
1527884852.238927000	80.4478	389	1
1527884852.239062000	80.4479	262	1
1527884852.255702000	80.4645	87	0
1527884852.386266000	80.5951	233	0
1527884852.386547000	80.5954	148	0
1527884852.387130000	80.596	106	1
1527884852.391485000	80.6003	92	0
1527884852.391844000	80.6007	112	0
1527884852.392095000	80.6009	103	1
1527884852.666366000	80.8752	389	1
1527884852.666427000	80.8753	259	1
1527884852.683260000	80.8921	87	0
1527884852.687715000	80.8965	87	0
1527884852.837250000	81.0461	304	0
1527884852.837532000	81.0464	148	0
1527884852.838275000	81.0471	109	1
1527884852.840944000	81.0498	92	0
1527884852.841245000	81.0501	191	0
1527884852.842037000	81.0509	103	1
1527884853.099363000	81.3082	589	1
1527884853.099464000	81.3083	263	1
1527884853.117897000	81.3267	87	0
1527884853.125884000	81.3347	87	0
1527884853.230899000	81.4397	302	0
1527884853.231242000	81.4401	148	0
1527884853.232065000	81.4409	109	1
1527884853.235689000	81.4445	92	0
1527884853.236035000	81.4449	100	1
1527884853.236057000	81.4449	205	0
1527884853.237044000	81.4459	100	1
1527884853.444198000	81.653	786	1
1527884853.444290000	81.6531	259	1
1527884853.462729000	81.6716	87	0
1527884853.579042000	81.7879	258	0
1527884853.579368000	81.7882	148	0
1527884853.580202000	81.789	106	1
1527884853.583248000	81.7921	92	0
1527884853.583608000	81.7924	126	0
1527884853.584142000	81.793	103	1
1527884853.736364000	81.9452	389	1
1527884853.736429000	81.9453	259	1
1527884853.752972000	81.9618	87	0
1527884853.864194000	82.073	233	0
1527884853.864537000	82.0734	148	0
1527884853.865131000	82.074	106	1
1527884853.870123000	82.079	92	0
1527884853.870436000	82.0793	224	0
1527884853.871089000	82.0799	103	1
1527884854.198374000	82.4072	390	1
1527884854.198439000	82.4073	259	1
1527884854.214788000	82.4236	87	0
1527884854.334134000	82.543	305	0
1527884854.334429000	82.5433	148	0
1527884854.335127000	82.544	106	1
1527884854.338497000	82.5473	92	0
1527884854.338867000	82.5477	184	0
1527884854.339341000	82.5482	103	1
1527884854.850272000	83.0591	389	1
1527884854.850337000	83.0592	259	1
1527884854.866808000	83.0756	87	0
1527884855.121391000	83.3302	258	0
1527884855.121653000	83.3305	148	0
1527884855.122754000	83.3316	106	1
1527884855.125977000	83.3348	92	0
1527884855.126338000	83.3352	173	0
1527884855.127197000	83.336	103	1
1527884855.272147000	83.481	389	1
1527884855.272234000	83.4811	259	1
1527884855.290145000	83.499	87	0
1527884855.408841000	83.6177	233	0
1527884855.409142000	83.618	148	0
1527884855.409872000	83.6187	106	1
1527884855.410930000	83.6198	92	0
1527884855.411195000	83.62	100	1
1527884855.411366000	83.6202	272	0
1527884855.412181000	83.621	100	1
1527884855.915851000	84.1247	391	1
1527884855.915903000	84.1247	260	1
1527884855.932234000	84.1411	87	0
1527884856.085005000	84.2938	278	0
1527884856.085325000	84.2942	148	0
1527884856.086233000	84.2951	106	1
1527884856.090155000	84.299	92	0
1527884856.090852000	84.2997	248	0
1527884856.091254000	84.3001	103	1
1527884856.306657000	84.5155	392	1
1527884856.306711000	84.5155	262	1
1527884856.323933000	84.5328	87	0
1527884856.445277000	84.6541	235	0
1527884856.445582000	84.6544	148	0
1527884856.446253000	84.6551	106	1
1527884856.449729000	84.6586	92	0
1527884856.450044000	84.6589	158	0
1527884856.450230000	84.6591	103	1
1527884856.932421000	85.1413	393	1
1527884856.932485000	85.1413	259	1
1527884856.949580000	85.1584	87	0
1527884857.071495000	85.2803	256	0
1527884857.071793000	85.2806	148	0
1527884857.072647000	85.2815	106	1
1527884857.075865000	85.2847	92	0
1527884857.076353000	85.2852	100	1
1527884857.076366000	85.2852	218	0
1527884857.077267000	85.2861	100	1
1527884857.203416000	85.4123	388	1
1527884857.203475000	85.4123	259	1
1527884857.219418000	85.4283	87	0
1527884857.354517000	85.5634	283	0
1527884857.354813000	85.5636	148	0
1527884857.355382000	85.5642	106	1
1527884857.358748000	85.5676	92	0
1527884857.359073000	85.5679	309	0
1527884857.359275000	85.5681	103	1
1527884857.506559000	85.7154	991	1
1527884857.506646000	85.7155	259	1
1527884857.536402000	85.7452	991	1
1527884857.558351000	85.7672	87	0
1527884857.558735000	85.7676	87	0
1527884857.641731000	85.8506	288	0
1527884857.642132000	85.851	148	0
1527884857.642782000	85.8516	106	1
1527884857.643288000	85.8521	100	1
1527884857.645845000	85.8547	92	0
1527884857.646194000	85.855	86	0
1527884857.646335000	85.8552	103	1
1527884857.983137000	86.192	388	1
1527884857.983189000	86.192	260	1
1527884858.000329000	86.2092	87	0
1527884858.119613000	86.3284	236	0
1527884858.119915000	86.3287	148	0
1527884858.120706000	86.3295	106	1
1527884858.123549000	86.3324	92	0
1527884858.123957000	86.3328	116	0
1527884858.124503000	86.3333	103	1
1527884858.342776000	86.5516	394	1
1527884858.342866000	86.5517	261	1
1527884858.359029000	86.5679	87	0
1527884858.489024000	86.6979	259	0
1527884858.489369000	86.6982	148	0
1527884858.489957000	86.6988	103	1
1527884858.490859000	86.6997	100	1
1527884858.495567000	86.7044	92	0
1527884858.496066000	86.7049	324	0
1527884858.496496000	86.7053	103	1
1527884858.917557000	87.1264	584	1
1527884858.917619000	87.1265	260	1
1527884858.934593000	87.1434	87	0
1527884859.075862000	87.2847	235	0
1527884859.076205000	87.285	148	0
1527884859.076892000	87.2857	103	1
1527884859.077405000	87.2862	100	1
1527884859.082972000	87.2918	92	0
1527884859.083298000	87.2921	118	0
1527884859.083506000	87.2923	103	1
1527884859.284536000	87.4934	786	1
1527884859.284606000	87.4934	262	1
1527884859.301387000	87.5102	87	0
1527884859.563803000	87.7726	305	0
1527884859.564144000	87.773	148	0
1527884859.564514000	87.7733	103	1
1527884859.565489000	87.7743	100	1
1527884859.567404000	87.7762	92	0
1527884859.567881000	87.7767	277	0
1527884859.568398000	87.7772	103	1
1527884859.947130000	88.156	390	1
1527884859.947218000	88.1561	259	1
1527884859.963141000	88.172	87	0
1527884859.974337000	88.1832	87	0
1527884860.218988000	88.4278	303	0
1527884860.219274000	88.4281	148	0
1527884860.220181000	88.429	109	1
1527884860.223017000	88.4319	92	0
1527884860.223436000	88.4323	202	0
1527884860.223454000	88.4323	100	1
1527884860.224435000	88.4333	100	1
1527884860.366184000	88.575	389	1
1527884860.366311000	88.5751	260	1
1527884860.382996000	88.5918	87	0
1527884860.509306000	88.7181	256	0
1527884860.509593000	88.7184	148	0
1527884860.510458000	88.7193	106	1
1527884860.517835000	88.7267	92	0
1527884860.518533000	88.7274	100	1
1527884860.523971000	88.7328	115	0
1527884860.524476000	88.7333	100	1
1527884860.962612000	89.1714	388	1
1527884860.962704000	89.1715	259	1
1527884860.978514000	89.1873	87	0
1527884861.091373000	89.3002	303	0
1527884861.091661000	89.3005	148	0
1527884861.092549000	89.3014	106	1
1527884861.094919000	89.3038	92	0
1527884861.095529000	89.3044	100	1
1527884861.095968000	89.3048	157	0
1527884861.096502000	89.3053	100	1
1527884861.245552000	89.4544	389	1
1527884861.245616000	89.4545	259	1
1527884861.261805000	89.4706	87	0
1527884861.461224000	89.6701	235	0
1527884861.461518000	89.6704	148	0
1527884861.462041000	89.6709	106	1
1527884861.467766000	89.6766	92	0
1527884861.468123000	89.677	151	0
1527884861.468518000	89.6774	103	1
1527884861.680034000	89.8889	389	1
1527884861.680130000	89.889	259	1
1527884861.696271000	89.9051	87	0
1527884861.829171000	90.038	256	0
1527884861.829438000	90.0383	148	0
1527884861.830554000	90.0394	106	1
1527884861.835596000	90.0444	92	0
1527884861.835971000	90.0448	255	0
1527884861.836526000	90.0454	103	1
1527884862.001704000	90.2105	391	1
1527884862.001795000	90.2106	259	1
1527884862.017621000	90.2265	87	0
1527884862.142471000	90.3513	233	0
1527884862.142813000	90.3516	148	0
1527884862.143573000	90.3524	106	1
1527884862.147364000	90.3562	92	0
1527884862.147659000	90.3565	136	0
1527884862.148567000	90.3574	103	1
1527884862.379946000	90.5888	392	1
1527884862.380012000	90.5888	259	1
1527884862.395972000	90.6048	87	0
1527884862.553340000	90.7622	278	0
1527884862.553615000	90.7624	148	0
1527884862.554009000	90.7628	92	0
1527884862.554356000	90.7632	320	0
1527884862.554583000	90.7634	112	1
1527884862.554708000	90.7635	278	0
1527884862.555580000	90.7644	100	1
1527884862.891694000	91.1005	389	1
1527884862.891780000	91.1006	259	1
1527884862.907880000	91.1167	87	0
1527884863.028407000	91.2372	232	0
1527884863.028684000	91.2375	148	0
1527884863.029618000	91.2385	106	1
1527884863.034197000	91.243	92	0
1527884863.034648000	91.2435	294	0
1527884863.034668000	91.2435	100	1
1527884863.035615000	91.2444	100	1
1527884864.342208000	92.551	991	1
1527884864.342301000	92.5511	261	1
1527884864.358876000	92.5677	87	0
1527884864.479800000	92.6886	309	0
1527884864.480064000	92.6889	148	0
1527884864.481073000	92.6899	106	1
1527884864.485222000	92.6941	92	0
1527884864.485581000	92.6944	148	0
1527884864.486500000	92.6953	103	1
1527884864.643929000	92.8528	393	1
1527884864.643990000	92.8528	260	1
1527884864.659544000	92.8684	87	0
1527884864.792426000	93.0013	267	0
1527884864.792704000	93.0015	148	0
1527884864.793538000	93.0024	106	1
1527884864.796554000	93.0054	92	0
1527884864.796944000	93.0058	227	0
1527884864.797506000	93.0063	103	1
1527884865.458654000	93.6675	390	1
1527884865.458712000	93.6675	260	1
1527884865.475733000	93.6846	87	0
1527884865.655523000	93.8644	258	0
1527884865.655787000	93.8646	148	0
1527884865.656916000	93.8658	106	1
1527884865.658122000	93.867	92	0
1527884865.658491000	93.8673	315	0
1527884865.658567000	93.8674	100	1
1527884865.659557000	93.8684	100	1
1527884865.811705000	94.0205	584	1
1527884865.811767000	94.0206	259	1
1527884865.828304000	94.0371	87	0
1527884866.111486000	94.3203	235	0
1527884866.111787000	94.3206	148	0
1527884866.112601000	94.3214	106	1
1527884866.115893000	94.3247	92	0
1527884866.116258000	94.3251	221	0
1527884866.116765000	94.3256	103	1
1527884866.344081000	94.5529	789	1
1527884866.344166000	94.553	262	1
1527884866.372103000	94.5809	87	0
1527884866.633619000	94.8425	258	0
1527884866.633905000	94.8427	148	0
1527884866.634592000	94.8434	106	1
1527884866.638056000	94.8469	92	0
1527884866.638662000	94.8475	100	1
1527884866.638765000	94.8476	324	0
1527884866.639609000	94.8484	100	1
1527884866.887957000	95.0968	388	1
1527884866.888047000	95.0969	260	1
1527884866.903969000	95.1128	87	0
1527884867.031443000	95.2403	233	0
1527884867.031745000	95.2406	148	0
1527884867.032632000	95.2415	106	1
1527884867.037850000	95.2467	92	0
1527884867.038216000	95.2471	175	0
1527884867.038732000	95.2476	103	1
1527884867.263863000	95.4727	388	1
1527884867.263914000	95.4727	259	1
1527884867.280171000	95.489	87	0
1527884867.391483000	95.6003	281	0
1527884867.391748000	95.6006	148	0
1527884867.392787000	95.6016	106	1
1527884867.395546000	95.6044	92	0
1527884867.395871000	95.6047	251	0
1527884867.396658000	95.6055	103	1
1527884867.573781000	95.7826	390	1
1527884867.573844000	95.7827	262	1
1527884867.591155000	95.8	87	0
1527884867.702446000	95.9113	325	0
1527884867.702780000	95.9116	148	0
1527884867.703672000	95.9125	106	1
1527884867.705969000	95.9148	92	0
1527884867.706735000	95.9156	100	1
1527884867.707726000	95.9166	228	0
1527884867.708674000	95.9175	100	1
1527884867.967882000	96.1767	389	1
1527884867.967945000	96.1768	259	1
1527884867.984194000	96.193	87	0
1527884868.097273000	96.3061	235	0
1527884868.097560000	96.3064	148	0
1527884868.098280000	96.3071	106	1
1527884868.102495000	96.3113	92	0
1527884868.102723000	96.3116	100	1
1527884868.102837000	96.3117	99	0
1527884868.103695000	96.3125	100	1
1527884868.729804000	96.9386	390	1
1527884868.729892000	96.9387	260	1
1527884868.746229000	96.9551	87	0
1527884868.859472000	97.0683	326	0
1527884868.859754000	97.0686	148	0
1527884868.860807000	97.0696	106	1
1527884868.864193000	97.073	92	0
1527884868.864555000	97.0734	204	0
1527884868.864795000	97.0736	103	1
1527884869.175196000	97.384	389	1
1527884869.175271000	97.3841	262	1
1527884869.192413000	97.4012	87	0
1527884869.472997000	97.6818	256	0
1527884869.473338000	97.6822	148	0
1527884869.474054000	97.6829	106	1
1527884869.477574000	97.6864	92	0
1527884869.477877000	97.6867	110	0
1527884869.478830000	97.6877	103	1
1527884869.731719000	97.9406	394	1
1527884869.731815000	97.9406	259	1
1527884869.749355000	97.9582	87	0
1527884869.759460000	97.9683	87	0
1527884870.020016000	98.2289	233	0
1527884870.020962000	98.2298	106	1
1527884870.021163000	98.23	148	0
1527884870.021879000	98.2307	100	1
1527884870.024852000	98.2337	92	0
1527884870.025866000	98.2347	100	1
1527884870.064972000	98.2738	261	0
1527884870.065805000	98.2746	100	1
1527884870.330641000	98.5395	389	1
1527884870.330701000	98.5395	262	1
1527884870.347548000	98.5564	87	0
1527884870.530954000	98.7398	278	0
1527884870.531302000	98.7401	148	0
1527884870.531649000	98.7405	92	0
1527884870.531999000	98.7408	109	1
1527884870.532097000	98.7409	243	0
1527884870.532842000	98.7417	100	1
1527884871.224152000	99.433	991	1
1527884871.224215000	99.433	262	1
1527884871.240719000	99.4496	87	0
1527884871.363071000	99.5719	235	0
1527884871.363411000	99.5722	148	0
1527884871.363886000	99.5727	103	1
1527884871.364944000	99.5738	100	1
1527884871.368103000	99.5769	92	0
1527884871.368464000	99.5773	200	0
1527884871.368888000	99.5777	103	1
1527884871.622055000	99.8309	394	1
1527884871.622139000	99.831	261	1
1527884871.638585000	99.8474	87	0
1527884871.757920000	99.9668	306	0
1527884871.758201000	99.967	148	0
1527884871.759137000	99.968	106	1
1527884871.761248000	99.9701	92	0
1527884871.761682000	99.9705	241	0
1527884871.761952000	99.9708	103	1
1527884871.935133000	100.144	389	1
1527884871.935222000	100.144	261	1
1527884871.952224000	100.161	87	0
1527884872.075776000	100.285	267	0
1527884872.076099000	100.285	148	0
1527884872.076979000	100.286	106	1
1527884872.078565000	100.287	92	0
1527884872.078920000	100.288	192	0
1527884872.078951000	100.288	100	1
1527884872.079924000	100.289	100	1
1527884872.752411000	100.961	585	1
1527884872.752501000	100.961	261	1
1527884872.769668000	100.979	87	0
1527884872.896127000	101.105	259	0
1527884872.896456000	101.105	148	0
1527884872.897497000	101.106	106	1
1527884872.900083000	101.109	92	0
1527884872.901016000	101.11	100	1
1527884872.902447000	101.111	138	0
1527884872.903127000	101.112	100	1
1527884873.086968000	101.296	789	1
1527884873.087027000	101.296	262	1
1527884873.104176000	101.313	87	0
1527884873.240254000	101.449	233	0
1527884873.240535000	101.449	148	0
1527884873.241202000	101.45	106	1
1527884873.245514000	101.454	92	0
1527884873.245881000	101.455	113	0
1527884873.246126000	101.455	103	1
1527884873.488236000	101.697	389	1
1527884873.488318000	101.697	259	1
1527884873.504968000	101.714	87	0
1527884873.634905000	101.844	256	0
1527884873.635190000	101.844	148	0
1527884873.636035000	101.845	106	1
1527884873.636854000	101.846	92	0
1527884873.637219000	101.846	300	0
1527884873.638018000	101.847	103	1
1527884873.960855000	102.17	388	1
1527884873.960937000	102.17	259	1
1527884873.978797000	102.188	87	0
1527884874.107322000	102.316	235	0
1527884874.107653000	102.316	148	0
1527884874.108541000	102.317	106	1
1527884874.111662000	102.32	92	0
1527884874.112049000	102.321	310	0
1527884874.112088000	102.321	100	1
[truncated: 298 more rows]
