# Supplementary material for: Method for multi-task learning fusion network traffic classification to address small sample labels
Source: Sci Rep. 2024 Jan 30;14:2518. doi: 10.1038/s41598-024-51933-8 (PMC10827795; doi:10.1038/s41598-024-51933-8)
Supplement: Supplementary file 2 — Supplementary Information 2. [file 41598_2024_51933_MOESM2_ESM.zip › QUIC Dataset/QUIC Dataset/pretraining/Google Doc/GoogleDoc-1040.txt]

1527808666.114712000	0	296	1
1527808666.134876000	0.020164	87	0
1527808666.316299000	0.201587	303	0
1527808666.317746000	0.203034	1412	0
1527808666.319181000	0.204469	1412	0
1527808666.319698000	0.204986	103	1
1527808666.339643000	0.224931	1412	0
1527808666.339646000	0.224934	186	0
1527808666.339648000	0.224936	1412	0
1527808666.339650000	0.224938	1412	0
1527808666.339653000	0.224941	1412	0
1527808666.339655000	0.224943	188	0
1527808666.339657000	0.224945	718	0
1527808666.339659000	0.224947	1412	0
1527808666.339661000	0.224949	1412	0
1527808666.339664000	0.224952	693	0
1527808666.339666000	0.224954	1412	0
1527808666.339669000	0.224957	1412	0
1527808666.339671000	0.224959	1412	0
1527808666.339773000	0.225061	1412	0
1527808666.341161000	0.226449	1412	0
1527808666.342611000	0.227899	1412	0
1527808666.343795000	0.229083	127	1
1527808666.344023000	0.229311	1412	0
1527808666.345515000	0.230803	1412	0
1527808666.345617000	0.230905	127	1
1527808666.346953000	0.232241	1402	0
1527808666.348388000	0.233676	1412	0
1527808666.348682000	0.23397	103	1
1527808666.349816000	0.235104	1412	0
1527808666.351243000	0.236531	1412	0
1527808666.351639000	0.236927	103	1
1527808666.352675000	0.237963	1412	0
1527808666.354106000	0.239394	1412	0
1527808666.354639000	0.239927	100	1
1527808666.355585000	0.240873	1412	0
1527808666.356628000	0.241916	103	1
1527808666.357015000	0.242303	1412	0
1527808666.358428000	0.243716	583	0
1527808666.358636000	0.243924	103	1
1527808666.359880000	0.245168	1412	0
1527808666.361312000	0.2466	1412	0
1527808666.361667000	0.246955	100	1
1527808666.362743000	0.248031	1412	0
1527808666.364175000	0.249463	1412	0
1527808666.365631000	0.250919	259	0
1527808666.367079000	0.252367	1412	0
1527808666.367685000	0.252973	100	1
1527808666.368504000	0.253792	1412	0
1527808666.369943000	0.255231	1412	0
1527808666.371357000	0.256645	900	0
1527808666.372802000	0.25809	1412	0
1527808666.374231000	0.259519	1412	0
1527808666.375762000	0.26105	1412	0
1527808666.375871000	0.261159	127	1
1527808666.377189000	0.262477	1019	0
1527808666.378676000	0.263964	100	1
1527808666.385985000	0.271273	303	0
1527808666.387662000	0.27295	100	1
1527808666.814649000	0.699937	319	1
1527808666.814743000	0.700031	1412	1
1527808666.814766000	0.700054	918	1
1527808666.816928000	0.702216	818	1
1527808666.836210000	0.721498	87	0
1527808666.957617000	0.842905	397	0
1527808666.960041000	0.845329	80	0
1527808666.963704000	0.848992	106	1
1527808667.110073000	0.995361	217	1
1527808667.129474000	1.01476	87	0
1527808667.150762000	1.03605	303	0
1527808667.152213000	1.0375	1412	0
1527808667.153645000	1.03893	1412	0
1527808667.153727000	1.03902	106	1
1527808667.155155000	1.04044	1412	0
1527808667.155683000	1.04097	103	1
1527808667.156560000	1.04185	180	0
1527808667.158026000	1.04331	1412	0
1527808667.159452000	1.04474	1412	0
1527808667.159660000	1.04495	100	1
1527808667.160873000	1.04616	1071	0
1527808667.161692000	1.04698	106	1
1527808667.162272000	1.04756	92	0
1527808667.163723000	1.04901	301	0
1527808667.168712000	1.054	103	1
1527808667.239693000	1.12498	440	0
1527808667.241149000	1.12644	1116	0
1527808667.241718000	1.12701	103	1
1527808667.242537000	1.12783	92	0
1527808667.243983000	1.12927	195	0
1527808667.244724000	1.13001	103	1
1527808667.604256000	1.48954	486	1
1527808667.622926000	1.50821	87	0
1527808667.641896000	1.52718	303	0
1527808667.643315000	1.5286	360	0
1527808667.644382000	1.52967	103	1
1527808667.644810000	1.5301	337	0
1527808667.646739000	1.53203	103	1
1527808667.649032000	1.53432	642	1
1527808667.651396000	1.53668	743	1
1527808667.668172000	1.55346	87	0
1527808667.883758000	1.76905	214	1
1527808667.883851000	1.76914	145	1
1527808667.901168000	1.78646	87	0
1527808667.955018000	1.84031	1412	0
1527808667.956443000	1.84173	1412	0
1527808667.957878000	1.84317	1412	0
1527808667.959284000	1.84457	625	0
1527808667.960718000	1.84601	313	0
1527808667.962139000	1.84743	437	0
1527808667.965433000	1.85072	1296	0
1527808667.966836000	1.85212	312	0
1527808667.967342000	1.85263	174	1
1527808667.967418000	1.85271	191	1
1527808667.970083000	1.85537	121	1
1527808667.986112000	1.8714	87	0
1527808668.093387000	1.97867	666	0
1527808668.094745000	1.98003	103	1
1527808668.094871000	1.98016	92	0
1527808668.096373000	1.98166	182	0
1527808668.096845000	1.98213	103	1
1527808668.916139000	2.80143	454	1
1527808668.933730000	2.81902	87	0
1527808668.967722000	2.85301	1264	1
1527808668.986322000	2.87161	87	0
1527808669.132616000	3.0179	1412	1
1527808669.132690000	3.01798	1412	1
1527808669.132723000	3.01801	265	1
1527808669.132775000	3.01806	844	1
1527808669.152153000	3.03744	87	0
1527808669.172931000	3.05822	487	0
1527808669.174478000	3.05977	155	0
1527808669.175017000	3.06031	106	1
1527808669.178894000	3.06418	1412	1
1527808669.178928000	3.06422	343	1
1527808669.199961000	3.08525	87	0
1527808669.396317000	3.28161	324	0
1527808669.397696000	3.28298	1412	0
1527808669.397824000	3.28311	103	1
1527808669.399142000	3.28443	994	0
1527808669.399816000	3.2851	103	1
1527808669.400546000	3.28583	92	0
1527808669.401985000	3.28727	223	0
1527808669.404868000	3.29016	103	1
1527808669.548214000	3.4335	1134	0
1527808669.549890000	3.43518	100	1
1527808669.580368000	3.46566	348	0
1527808669.581819000	3.46711	1412	0
1527808669.581897000	3.46719	100	1
1527808669.583280000	3.46857	1412	0
1527808669.583809000	3.4691	103	1
1527808669.584780000	3.47007	1412	0
1527808669.586242000	3.47153	188	0
1527808669.586813000	3.4721	103	1
1527808669.587674000	3.47296	178	0
1527808669.588871000	3.47416	100	1
1527808669.589099000	3.47439	233	0
1527808669.590819000	3.47611	100	1
1527808669.844277000	3.72956	528	1
1527808669.844394000	3.72968	1412	1
1527808669.844433000	3.72972	1412	1
1527808669.844468000	3.72976	1412	1
1527808669.844506000	3.72979	1412	1
1527808669.844549000	3.72984	1412	1
1527808669.844584000	3.72987	1412	1
1527808669.844629000	3.72992	1412	1
1527808669.844667000	3.72995	1412	1
1527808669.844716000	3.73	1412	1
1527808669.844742000	3.73003	1412	1
1527808669.844791000	3.73008	1412	1
1527808669.844817000	3.7301	1412	1
1527808669.844859000	3.73015	1294	1
1527808669.862028000	3.74732	87	0
1527808669.865956000	3.75124	87	0
1527808669.952393000	3.83768	375	0
1527808669.953873000	3.83916	106	1
1527808669.954683000	3.83997	80	0
1527808669.955846000	3.84113	100	1
1527808670.162127000	4.04742	1391	1
1527808670.181990000	4.06728	87	0
1527808670.757325000	4.64261	710	0
1527808670.763976000	4.64926	103	1
1527808672.031993000	5.91728	334	1
1527808672.032081000	5.91737	1412	1
1527808672.032107000	5.9174	991	1
1527808672.032572000	5.91786	225	1
1527808672.032640000	5.91793	1412	1
1527808672.032666000	5.91795	1412	1
1527808672.032706000	5.91799	771	1
1527808672.046830000	5.93212	102	1
1527808672.050051000	5.93534	252	1
1527808672.050784000	5.93607	87	0
1527808672.053398000	5.93869	87	0
1527808672.060906000	5.94619	94	0
1527808672.062690000	5.94798	106	1
1527808672.064425000	5.94971	87	0
1527808672.070060000	5.95535	87	0
1527808672.241183000	6.12647	608	0
1527808672.242601000	6.12789	304	0
1527808672.244037000	6.12932	327	0
1527808672.245729000	6.13102	112	1
1527808672.246046000	6.13133	102	1
1527808672.249365000	6.13465	252	1
1527808672.253640000	6.13893	376	0
1527808672.255697000	6.14099	100	1
1527808672.257992000	6.14328	80	0
1527808672.259695000	6.14498	100	1
1527808672.263549000	6.14884	87	0
1527808672.267956000	6.15324	87	0
1527808672.479245000	6.36453	975	0
1527808672.481818000	6.36711	106	1
1527808672.510922000	6.39621	1412	0
1527808672.512344000	6.39763	1412	0
1527808672.512701000	6.39799	103	1
1527808672.513800000	6.39909	1412	0
1527808672.515277000	6.40056	186	0
1527808672.515699000	6.40099	103	1
1527808672.516722000	6.40201	1412	0
1527808672.518162000	6.40345	1412	0
1527808672.518700000	6.40399	103	1
1527808672.519586000	6.40487	1412	0
1527808672.520984000	6.40627	180	0
1527808672.521797000	6.40708	103	1
1527808672.522510000	6.4078	1412	0
1527808672.523706000	6.40899	100	1
1527808672.523945000	6.40923	1412	0
1527808672.525713000	6.411	1412	0
1527808672.525763000	6.41105	100	1
1527808672.527118000	6.41241	180	0
1527808672.527733000	6.41302	103	1
1527808672.528578000	6.41387	1412	0
1527808672.530010000	6.4153	1412	0
1527808672.531434000	6.41672	1182	0
1527808672.532867000	6.41815	1412	0
1527808672.534279000	6.41957	739	0
1527808672.535793000	6.42108	1412	0
1527808672.535917000	6.42121	112	1
1527808672.537224000	6.42251	1412	0
1527808672.537691000	6.42298	103	1
1527808672.538649000	6.42394	1412	0
1527808672.540070000	6.42536	882	0
1527808672.541527000	6.42682	1412	0
1527808672.542067000	6.42736	106	1
1527808672.542942000	6.42823	1412	0
1527808672.544417000	6.4297	1412	0
1527808672.544685000	6.42997	103	1
1527808672.545843000	6.43113	1085	0
1527808672.547286000	6.43257	1412	0
1527808672.548717000	6.43401	1412	0
1527808672.550156000	6.43544	1412	0
1527808672.550376000	6.43566	100	1
1527808672.551582000	6.43687	1412	0
1527808672.552981000	6.43827	315	0
1527808672.554509000	6.4398	1412	0
1527808672.555940000	6.44123	1412	0
1527808672.556713000	6.442	118	1
1527808672.557374000	6.44266	1412	0
1527808672.558776000	6.44406	190	0
1527808672.558958000	6.44425	100	1
1527808672.560227000	6.44551	1185	0
1527808672.560686000	6.44597	103	1
1527808672.561662000	6.44695	1412	0
1527808672.563091000	6.44838	1412	0
1527808672.563690000	6.44898	103	1
1527808672.564565000	6.44985	1412	0
1527808672.565718000	6.45101	114	1
1527808672.565998000	6.45129	1412	0
1527808672.567429000	6.45272	1412	0
1527808672.567684000	6.45297	103	1
1527808672.568846000	6.45413	940	0
1527808672.570384000	6.45567	743	0
1527808672.570689000	6.45598	103	1
1527808672.571836000	6.45712	1412	0
1527808672.573257000	6.45854	1331	0
1527808672.574805000	6.46009	1412	0
1527808672.576076000	6.46136	106	1
1527808672.576235000	6.46152	1412	0
1527808672.577641000	6.46293	348	0
1527808672.578699000	6.46399	103	1
1527808672.579061000	6.46435	170	0
1527808672.580706000	6.46599	100	1
1527808672.598918000	6.48421	87	0
1527808673.789238000	7.67453	432	1
1527808673.789316000	7.6746	145	1
1527808673.808598000	7.69389	87	0
1527808673.861336000	7.74662	1412	0
1527808673.862761000	7.74805	1412	0
1527808673.862820000	7.74811	106	1
1527808673.864215000	7.7495	1412	0
1527808673.864754000	7.75004	103	1
1527808673.865682000	7.75097	557	0
1527808673.867099000	7.75239	92	0
1527808673.867758000	7.75305	103	1
1527808673.868528000	7.75382	200	0
1527808673.869752000	7.75504	100	1
1527808674.035257000	7.92055	1412	1
1527808674.035301000	7.92059	1379	1
1527808674.035370000	7.92066	845	1
1527808674.054519000	7.93981	87	0
1527808674.077214000	7.9625	462	0
1527808674.078641000	7.96393	338	0
1527808674.084595000	7.96988	106	1
1527808675.028396000	8.91368	1086	1
1527808675.028472000	8.91376	295	1
1527808675.030416000	8.9157	303	1
1527808675.030494000	8.91578	1412	1
1527808675.030530000	8.91582	1412	1
1527808675.030558000	8.91585	982	1
1527808675.047596000	8.93288	87	0
1527808675.051132000	8.93642	87	0
1527808675.075818000	8.96111	399	1
1527808675.093733000	8.97902	87	0
1527808675.217173000	9.10246	373	0
1527808675.218618000	9.10391	1400	0
1527808675.219430000	9.10472	106	1
1527808675.220048000	9.10534	513	0
1527808675.221421000	9.10671	100	1
1527808675.248661000	9.13395	602	0
1527808675.250098000	9.13539	1412	0
1527808675.250432000	9.13572	103	1
1527808675.251524000	9.13681	305	0
1527808675.253418000	9.13871	100	1
1527808675.253510000	9.1388	484	0
1527808675.255028000	9.14032	1412	0
1527808675.255416000	9.1407	103	1
1527808675.256448000	9.14174	866	0
1527808675.258420000	9.14371	100	1
1527808675.280531000	9.16582	711	0
1527808675.281966000	9.16725	1412	0
1527808675.282439000	9.16773	103	1
1527808675.283396000	9.16868	334	0
1527808675.285438000	9.17073	100	1
1527808675.285448000	9.17074	583	0
1527808675.286899000	9.17219	699	0
1527808675.287417000	9.1727	103	1
1527808675.288316000	9.1736	179	0
1527808675.289422000	9.17471	100	1
1527808675.345715000	9.231	404	0
1527808675.347441000	9.23273	100	1
1527808675.354835000	9.24012	80	0
1527808675.356430000	9.24172	100	1
1527808675.388365000	9.27365	291	0
1527808675.389857000	9.27515	103	0
1527808675.390456000	9.27574	103	1
1527808675.392946000	9.27823	131	0
1527808675.394457000	9.27975	100	1
1527808675.954803000	9.84009	398	1
1527808675.954880000	9.84017	110	1
1527808675.959668000	9.84496	303	1
1527808675.960815000	9.8461	478	1
1527808675.960848000	9.84614	88	1
1527808675.973787000	9.85908	87	0
1527808675.978635000	9.86392	87	0
1527808676.271281000	10.1566	290	0
1527808676.272699000	10.158	150	0
1527808676.273624000	10.1589	109	1
1527808676.276276000	10.1616	92	0
1527808676.277703000	10.163	194	0
1527808676.278533000	10.1638	103	1
1527808676.380710000	10.266	245	0
1527808676.382129000	10.2674	141	0
1527808676.382500000	10.2678	103	1
1527808676.385269000	10.2706	92	0
1527808676.386751000	10.272	315	0
1527808676.387517000	10.2728	103	1
1527808676.388218000	10.2735	233	0
1527808676.389480000	10.2748	100	1
1527808676.389622000	10.2749	103	0
1527808676.391513000	10.2768	100	1
1527808676.392253000	10.2775	92	0
1527808676.393478000	10.2788	100	1
1527808676.393695000	10.279	239	0
1527808676.395762000	10.281	100	1
1527808677.247796000	11.1331	487	1
1527808677.247916000	11.1332	95	1
1527808677.267224000	11.1525	87	0
1527808677.302121000	11.1874	326	1
1527808677.302195000	11.1875	262	1
1527808677.320932000	11.2062	85	0
1527808677.568172000	11.4535	309	0
1527808677.569570000	11.4549	106	1
1527808677.569600000	11.4549	367	0
1527808677.571605000	11.4569	100	1
1527808677.571765000	11.4571	264	0
1527808677.573556000	11.4588	100	1
1527808677.977474000	11.8628	370	1
1527808677.977609000	11.8629	1412	1
1527808677.977635000	11.8629	1412	1
1527808677.977671000	11.863	1412	1
1527808677.977705000	11.863	1412	1
1527808677.977742000	11.863	1412	1
1527808677.977777000	11.8631	1412	1
1527808677.977812000	11.8631	1412	1
1527808677.977847000	11.8631	1412	1
1527808677.977882000	11.8632	1412	1
1527808677.977916000	11.8632	1412	1
1527808677.977953000	11.8632	1412	1
1527808677.977988000	11.8633	1412	1
1527808677.978022000	11.8633	1412	1
1527808677.978058000	11.8633	1412	1
1527808677.978099000	11.8634	1412	1
1527808677.978134000	11.8634	1412	1
1527808677.978177000	11.8635	1412	1
1527808677.978213000	11.8635	1412	1
1527808677.979597000	11.8649	1412	1
1527808677.979650000	11.8649	1412	1
1527808677.979687000	11.865	1412	1
1527808677.979721000	11.865	1412	1
1527808677.979758000	11.865	1412	1
1527808677.979799000	11.8651	1412	1
1527808677.979834000	11.8651	1412	1
1527808677.979869000	11.8652	1412	1
1527808677.979905000	11.8652	1412	1
1527808677.979939000	11.8652	1412	1
1527808677.979974000	11.8653	1412	1
1527808677.979996000	11.8653	1412	1
1527808677.980043000	11.8653	1412	1
1527808677.980095000	11.8654	1412	1
1527808677.980125000	11.8654	1412	1
1527808677.980168000	11.8655	791	1
1527808677.996524000	11.8818	85	0
1527808677.999165000	11.8845	87	0
1527808678.002136000	11.8874	87	0
1527808678.004907000	11.8902	87	0
1527808678.173478000	12.0588	278	0
1527808678.175036000	12.0603	146	0
1527808678.175646000	12.0609	115	1
1527808678.176948000	12.0622	92	0
1527808678.178387000	12.0637	314	0
1527808678.178611000	12.0639	103	1
1527808678.223445000	12.1087	362	1
1527808678.224304000	12.1096	296	1
1527808678.242248000	12.1275	87	0
1527808678.279587000	12.1649	377	1
1527808678.298285000	12.1836	87	0
1527808678.356095000	12.2414	396	0
1527808678.357626000	12.2429	106	1
1527808678.363944000	12.2492	80	0
1527808678.365628000	12.2509	100	1
1527808678.407484000	12.2928	393	1
1527808678.407558000	12.2928	283	1
1527808678.438761000	12.324	87	0
1527808678.440431000	12.3257	87	0
1527808678.484971000	12.3703	575	0
1527808678.486402000	12.3717	800	0
1527808678.487056000	12.3723	106	1
1527808678.487838000	12.3731	92	0
1527808678.488610000	12.3739	103	1
1527808678.489271000	12.3746	262	0
1527808678.490624000	12.3759	100	1
1527808678.564926000	12.4502	1412	1
1527808678.564962000	12.4502	285	1
1527808678.584454000	12.4697	384	0
1527808678.586645000	12.4719	100	1
1527808678.587284000	12.4726	118	0
1527808678.588784000	12.4741	100	1
1527808678.592910000	12.4782	231	0
1527808678.594418000	12.4797	280	0
1527808678.594670000	12.48	103	1
1527808678.602386000	12.4877	92	0
1527808678.604644000	12.4899	100	1
1527808678.606008000	12.4913	181	0
1527808678.607623000	12.4929	100	1
1527808678.617700000	12.503	1412	1
1527808678.626815000	12.5121	233	0
1527808678.628234000	12.5135	146	0
1527808678.628692000	12.514	103	1
1527808678.629969000	12.5153	92	0
1527808678.631401000	12.5167	92	0
1527808678.631998000	12.5173	103	1
1527808678.634255000	12.5195	92	0
1527808678.635625000	12.5209	100	1
1527808678.635748000	12.521	244	0
1527808678.637619000	12.5229	100	1
1527808678.638699000	12.524	87	0
1527808678.640140000	12.5254	374	0
1527808678.641721000	12.527	103	1
1527808678.655627000	12.5409	87	0
1527808678.692041000	12.5773	1106	1
1527808678.692115000	12.5774	258	1
1527808678.710850000	12.5961	87	0
1527808678.716284000	12.6016	87	0
1527808678.785714000	12.671	341	0
1527808678.787200000	12.6725	726	0
1527808678.787854000	12.6731	112	1
1527808678.814109000	12.6994	473	1
1527808678.825335000	12.7106	265	0
1527808678.826653000	12.7119	100	1
1527808678.826797000	12.7121	146	0
1527808678.828629000	12.7139	100	1
1527808678.828923000	12.7142	102	0
1527808678.830363000	12.7157	178	0
1527808678.830845000	12.7161	103	1
1527808678.948172000	12.8335	393	1
1527808678.948269000	12.8336	264	1
1527808678.966862000	12.8521	87	0
1527808678.979174000	12.8645	523	0
1527808678.980580000	12.8659	95	0
1527808678.980650000	12.8659	103	1
1527808678.982651000	12.8679	100	1
1527808679.272197000	13.1575	320	0
1527808679.273608000	13.1589	146	0
1527808679.273678000	13.159	100	1
1527808679.275648000	13.1609	100	1
1527808679.276893000	13.1622	92	0
1527808679.278335000	13.1636	295	0
1527808679.278737000	13.164	103	1
1527808679.427351000	13.3126	394	1
1527808679.427439000	13.3127	255	1
1527808679.445663000	13.331	87	0
1527808679.761878000	13.6472	275	0
1527808679.763623000	13.6489	146	0
1527808679.763819000	13.6491	106	1
1527808679.766220000	13.6515	92	0
1527808679.767670000	13.653	316	0
1527808679.767685000	13.653	100	1
1527808679.769699000	13.655	100	1
1527808680.429803000	14.3151	393	1
1527808680.429871000	14.3152	257	1
1527808680.447328000	14.3326	87	0
1527808680.763274000	14.6486	255	0
1527808680.764757000	14.65	146	0
1527808680.764983000	14.6503	106	1
1527808680.766463000	14.6518	92	0
1527808680.767901000	14.6532	277	0
1527808680.767970000	14.6533	100	1
1527808680.770021000	14.6553	100	1
1527808680.850443000	14.7357	388	1
1527808680.850534000	14.7358	258	1
1527808680.879391000	14.7647	87	0
1527808680.966668000	14.852	303	1
1527808680.966765000	14.8521	1412	1
1527808680.966801000	14.8521	1412	1
1527808680.966830000	14.8521	1412	1
1527808680.966854000	14.8521	1412	1
1527808680.966889000	14.8522	331	1
1527808680.987692000	14.873	87	0
1527808681.209278000	15.0946	233	0
1527808681.210703000	15.096	146	0
1527808681.211088000	15.0964	109	1
1527808681.212153000	15.0974	92	0
1527808681.213535000	15.0988	300	0
1527808681.214033000	15.0993	103	1
1527808681.299537000	15.1848	425	0
1527808681.301070000	15.1864	100	1
1527808681.307406000	15.1927	80	0
1527808681.309061000	15.1943	100	1
1527808681.341224000	15.2265	390	1
1527808681.341314000	15.2266	258	1
1527808681.358702000	15.244	87	0
1527808681.510611000	15.3959	257	0
1527808681.512037000	15.3973	146	0
1527808681.512127000	15.3974	103	1
1527808681.514060000	15.3993	100	1
1527808681.514250000	15.3995	92	0
1527808681.515742000	15.401	193	0
1527808681.516204000	15.4015	103	1
1527808681.661224000	15.5465	389	1
1527808681.661322000	15.5466	255	1
1527808681.678745000	15.564	87	0
1527808681.688467000	15.5738	87	0
1527808682.013403000	15.8987	372	0
1527808682.014880000	15.9002	148	0
1527808682.015134000	15.9004	109	1
1527808682.017887000	15.9032	92	0
1527808682.019276000	15.9046	282	0
1527808682.020004000	15.9053	103	1
1527808682.122286000	16.0076	392	1
1527808682.122372000	16.0077	265	1
1527808682.140077000	16.0254	87	0
1527808682.455989000	16.3413	258	0
1527808682.457413000	16.3427	148	0
1527808682.458138000	16.3434	106	1
1527808682.460247000	16.3455	92	0
1527808682.461689000	16.347	156	0
1527808682.462175000	16.3475	103	1
1527808682.613653000	16.4989	392	1
1527808682.613741000	16.499	259	1
1527808682.630029000	16.5153	100	0
1527808682.632142000	16.5174	100	1
1527808682.777747000	16.663	235	0
1527808682.779108000	16.6644	148	0
1527808682.780153000	16.6654	103	1
1527808682.781981000	16.6673	92	0
1527808682.783423000	16.6687	153	0
1527808682.784057000	16.6693	103	1
1527808683.117406000	17.0027	868	1
1527808683.117473000	17.0028	257	1
1527808683.156201000	17.0415	868	1
1527808683.158131000	17.0434	87	0
1527808683.174217000	17.0595	87	0
1527808683.407038000	17.2923	256	0
1527808683.408459000	17.2937	148	0
1527808683.409120000	17.2944	109	1
1527808683.413375000	17.2987	92	0
1527808683.415187000	17.3005	100	1
1527808683.415925000	17.3012	144	0
1527808683.417120000	17.3024	100	1
1527808683.550028000	17.4353	1107	1
1527808683.550110000	17.4354	258	1
1527808683.592210000	17.4775	1107	1
1527808683.634275000	17.5196	258	1
1527808683.648086000	17.5334	87	0
1527808683.649728000	17.535	87	0
1527808683.652803000	17.5381	87	0
1527808683.663650000	17.5489	87	0
1527808683.681554000	17.5668	236	0
1527808683.683052000	17.5683	148	0
1527808683.683146000	17.5684	112	1
1527808683.685094000	17.5704	92	0
1527808683.685260000	17.5705	103	1
1527808683.686561000	17.5718	242	0
1527808683.688183000	17.5735	100	1
1527808684.019451000	17.9047	392	1
1527808684.019515000	17.9048	262	1
1527808684.039127000	17.9244	87	0
1527808684.360907000	18.2462	288	0
1527808684.362321000	18.2476	148	0
1527808684.363161000	18.2484	106	1
1527808684.365577000	18.2509	92	0
1527808684.367013000	18.2523	102	0
1527808684.367163000	18.2525	103	1
1527808684.526279000	18.4116	393	1
1527808684.526355000	18.4116	263	1
1527808684.551287000	18.4366	87	0
1527808684.569292000	18.4546	87	0
1527808684.883161000	18.7684	233	0
1527808684.884596000	18.7699	148	0
1527808684.885195000	18.7705	109	1
1527808684.887998000	18.7733	92	0
1527808684.889256000	18.7745	100	1
1527808684.889460000	18.7747	228	0
1527808684.891263000	18.7766	100	1
1527808685.709749000	19.595	389	1
1527808685.709808000	19.5951	257	1
1527808685.727688000	19.613	87	0
1527808686.044243000	19.9295	309	0
1527808686.045718000	19.931	148	0
1527808686.046246000	19.9315	106	1
1527808686.048709000	19.934	92	0
1527808686.050205000	19.9355	241	0
1527808686.050374000	19.9357	100	1
1527808686.052326000	19.9376	100	1
1527808686.199522000	20.0848	390	1
1527808686.199586000	20.0849	262	1
1527808686.219468000	20.1048	87	0
1527808686.332159000	20.2174	301	0
1527808686.333616000	20.2189	148	0
1527808686.334344000	20.2196	106	1
1527808686.335733000	20.221	92	0
1527808686.337172000	20.2225	275	0
1527808686.337409000	20.2227	103	1
1527808686.661676000	20.547	391	1
1527808686.661749000	20.547	259	1
1527808686.680112000	20.5654	87	0
1527808686.980488000	20.8658	233	0
1527808686.981908000	20.8672	148	0
1527808686.982312000	20.8676	106	1
1527808686.986389000	20.8717	92	0
1527808686.988406000	20.8737	100	1
1527808686.990637000	20.8759	159	0
1527808686.992308000	20.8776	100	1
1527808687.083986000	20.9693	393	1
1527808687.084082000	20.9694	264	1
1527808687.101858000	20.9871	87	0
1527808687.430186000	21.3155	258	0
1527808687.431607000	21.3169	148	0
1527808687.432345000	21.3176	106	1
1527808687.435972000	21.3213	92	0
1527808687.437342000	21.3226	100	1
1527808687.437377000	21.3227	236	0
1527808687.439324000	21.3246	100	1
1527808687.515325000	21.4006	390	1
1527808687.515415000	21.4007	259	1
1527808687.532780000	21.4181	87	0
1527808687.859241000	21.7445	235	0
1527808687.860610000	21.7459	148	0
1527808687.861438000	21.7467	106	1
1527808687.864230000	21.7495	92	0
1527808687.865727000	21.751	297	0
1527808687.866368000	21.7517	103	1
1527808688.672127000	22.5574	394	1
1527808688.672195000	22.5575	261	1
1527808688.692874000	22.5782	87	0
1527808689.014530000	22.8998	255	0
1527808689.016005000	22.9013	148	0
1527808689.016102000	22.9014	103	1
1527808689.018102000	22.9034	100	1
1527808689.019557000	22.9048	92	0
1527808689.021066000	22.9064	256	0
1527808689.021103000	22.9064	100	1
1527808689.023021000	22.9083	100	1
1527808689.198870000	23.0842	388	1
1527808689.198959000	23.0842	258	1
1527808689.217032000	23.1023	87	0
1527808689.542092000	23.4274	280	0
1527808689.543512000	23.4288	148	0
1527808689.544075000	23.4294	106	1
1527808689.545884000	23.4312	92	0
1527808689.547329000	23.4326	282	0
1527808689.548038000	23.4333	103	1
1527808689.598396000	23.4837	390	1
1527808689.598487000	23.4838	261	1
1527808689.616619000	23.5019	87	0
1527808689.933263000	23.8186	371	0
1527808689.934753000	23.82	148	0
1527808689.935292000	23.8206	106	1
1527808689.938737000	23.824	92	0
1527808689.940115000	23.8254	299	0
1527808689.940156000	23.8254	100	1
1527808689.942140000	23.8274	100	1
1527808690.048551000	23.9338	866	1
1527808690.048643000	23.9339	258	1
1527808690.067870000	23.9532	87	0
1527808690.233975000	24.1193	235	0
1527808690.235467000	24.1208	148	0
1527808690.236179000	24.1215	106	1
1527808690.237588000	24.1229	92	0
1527808690.239090000	24.1244	282	0
1527808690.239120000	24.1244	100	1
1527808690.241189000	24.1265	100	1
1527808690.309505000	24.1948	1108	1
1527808690.309596000	24.1949	257	1
1527808690.329490000	24.2148	87	0
1527808690.651679000	24.537	255	0
1527808690.653143000	24.5384	103	1
1527808690.653161000	24.5384	148	0
1527808690.655110000	24.5404	100	1
1527808690.655739000	24.541	92	0
1527808690.657107000	24.5424	100	1
1527808690.657186000	24.5425	223	0
1527808690.659117000	24.5444	100	1
1527808690.838495000	24.7238	392	1
1527808690.838581000	24.7239	267	1
1527808690.857513000	24.7428	87	0
1527808691.015887000	24.9012	235	0
1527808691.017363000	24.9027	148	0
1527808691.018139000	24.9034	106	1
1527808691.020006000	24.9053	92	0
1527808691.021450000	24.9067	160	0
1527808691.022133000	24.9074	103	1
1527808691.289914000	25.1752	392	1
1527808691.289989000	25.1753	258	1
1527808691.308355000	25.1936	87	0
1527808691.428531000	25.3138	260	0
1527808691.429978000	25.3153	148	0
1527808691.430251000	25.3155	106	1
1527808691.433301000	25.3186	92	0
1527808691.434811000	25.3201	294	0
1527808691.435278000	25.3206	103	1
1527808691.700664000	25.586	389	1
1527808691.700747000	25.586	264	1
1527808691.719354000	25.6046	87	0
1527808691.826535000	25.7118	265	0
1527808691.828022000	25.7133	148	0
1527808691.828262000	25.7136	106	1
1527808691.831088000	25.7164	92	0
1527808691.832514000	25.7178	326	0
1527808691.833169000	25.7185	103	1
1527808692.204956000	26.0902	392	1
1527808692.205052000	26.0903	262	1
1527808692.223553000	26.1088	87	0
1527808692.346718000	26.232	258	0
1527808692.348148000	26.2334	148	0
1527808692.348239000	26.2335	103	1
1527808692.350276000	26.2356	100	1
1527808692.350313000	26.2356	92	0
1527808692.351858000	26.2371	189	0
1527808692.352306000	26.2376	103	1
1527808692.452639000	26.3379	390	1
1527808692.452731000	26.338	258	1
1527808692.470416000	26.3557	87	0
1527808692.599401000	26.4847	286	0
1527808692.600869000	26.4862	148	0
1527808692.601260000	26.4865	106	1
1527808692.604303000	26.4896	92	0
1527808692.605915000	26.4912	226	0
1527808692.606465000	26.4918	103	1
1527808692.682688000	26.568	389	1
1527808692.682783000	26.5681	257	1
1527808692.701312000	26.5866	87	0
1527808693.010338000	26.8956	235	0
1527808693.011882000	26.8972	148	0
1527808693.012250000	26.8975	106	1
1527808693.014505000	26.8998	92	0
1527808693.016021000	26.9013	286	0
1527808693.016261000	26.9015	103	1
1527808693.608847000	27.4941	392	1
1527808693.608944000	27.4942	259	1
1527808693.629796000	27.5151	87	0
1527808693.633335000	27.5186	87	0
1527808693.732787000	27.6181	300	0
1527808693.734218000	27.6195	148	0
1527808693.734311000	27.6196	106	1
1527808693.736357000	27.6216	100	1
1527808693.737121000	27.6224	92	0
1527808693.738515000	27.6238	244	0
1527808693.739290000	27.6246	103	1
1527808694.167972000	28.0533	390	1
1527808694.168048000	28.0533	258	1
1527808694.185284000	28.0706	87	0
1527808694.497628000	28.3829	259	0
1527808694.499092000	28.3844	148	0
1527808694.499423000	28.3847	106	1
1527808694.502162000	28.3874	92	0
1527808694.503396000	28.3887	100	1
1527808694.503586000	28.3889	108	0
1527808694.505409000	28.3907	100	1
1527808694.568467000	28.4538	390	1
1527808694.568552000	28.4538	257	1
1527808694.587676000	28.473	87	0
1527808694.931611000	28.8169	233	0
1527808694.933068000	28.8184	148	0
1527808694.933603000	28.8189	106	1
1527808694.935918000	28.8212	92	0
1527808694.937355000	28.8226	190	0
1527808694.937395000	28.8227	100	1
1527808694.939470000	28.8248	100	1
1527808695.902173000	29.7875	393	1
1527808695.902266000	29.7876	261	1
1527808695.920825000	29.8061	87	0
1527808695.927720000	29.813	87	0
1527808696.027795000	29.9131	255	0
1527808696.029229000	29.9145	148	0
1527808696.029776000	29.9151	109	1
1527808696.031510000	29.9168	92	0
1527808696.032855000	29.9181	100	1
1527808696.032951000	29.9182	289	0
1527808696.034808000	29.9201	100	1
1527808696.341222000	30.2265	866	1
1527808696.341306000	30.2266	259	1
1527808696.373779000	30.2591	87	0
1527808696.676578000	30.5619	278	0
1527808696.678052000	30.5633	148	0
1527808696.678913000	30.5642	106	1
1527808696.680687000	30.566	92	0
1527808696.682113000	30.5674	99	0
1527808696.682827000	30.5681	103	1
1527808698.437825000	32.3231	1108	1
1527808698.437915000	32.3232	263	1
1527808698.461065000	32.3464	87	0
1527808698.466361000	32.3516	87	0
1527808698.584273000	32.4696	397	0
1527808698.585806000	32.4711	148	0
1527808698.585967000	32.4713	109	1
1527808698.603501000	32.4888	92	0
1527808698.604934000	32.4902	100	1
1527808698.604991000	32.4903	316	0
1527808698.606909000	32.4922	100	1
1527808698.647437000	32.5327	393	1
1527808698.647524000	32.5328	264	1
1527808698.665595000	32.5509	87	0
1527808698.783534000	32.6688	236	0
1527808698.785001000	32.6703	103	1
1527808698.785035000	32.6703	148	0
1527808698.786944000	32.6722	100	1
1527808698.787615000	32.6729	92	0
1527808698.788944000	32.6742	100	1
1527808698.789046000	32.6743	97	0
1527808698.790934000	32.6762	100	1
1527808698.902932000	32.7882	391	1
1527808698.903029000	32.7883	264	1
1527808698.919906000	32.8052	87	0
1527808699.046098000	32.9314	235	0
1527808699.047513000	32.9328	148	0
1527808699.047959000	32.9332	106	1
1527808699.050275000	32.9356	92	0
1527808699.051730000	32.937	245	0
1527808699.052156000	32.9374	103	1
1527808699.345254000	33.2305	389	1
1527808699.345341000	33.2306	262	1
1527808699.364012000	33.2493	87	0
1527808699.692304000	33.5776	259	0
1527808699.693718000	33.579	148	0
1527808699.694254000	33.5795	106	1
1527808699.697242000	33.5825	92	0
1527808699.698681000	33.584	237	0
1527808699.699121000	33.5844	103	1
1527808703.162885000	37.0482	390	1
1527808703.162979000	37.0483	263	1
1527808703.181888000	37.0672	87	0
1527808703.306035000	37.1913	259	0
1527808703.307457000	37.1927	148	0
1527808703.308001000	37.1933	106	1
1527808703.313363000	37.1987	92	0
1527808703.314833000	37.2001	261	0
1527808703.315027000	37.2003	103	1
1527808703.461350000	37.3466	390	1
1527808703.461444000	37.3467	258	1
1527808703.481997000	37.3673	87	0
1527808703.782520000	37.6678	267	0
1527808703.783996000	37.6693	148	0
1527808703.784068000	37.6694	103	1
1527808703.786069000	37.6714	100	1
1527808703.787357000	37.6726	92	0
1527808703.788875000	37.6742	323	0
1527808703.789102000	37.6744	103	1
1527808704.462658000	38.3479	392	1
1527808704.462754000	38.348	260	1
1527808704.477299000	38.3626	100	0
1527808704.479109000	38.3644	100	1
1527808704.480094000	38.3654	87	0
1527808704.588659000	38.4739	255	0
1527808704.590079000	38.4754	103	1
1527808704.590094000	38.4754	148	0
1527808704.592043000	38.4773	100	1
1527808704.592353000	38.4776	92	0
1527808704.593784000	38.4791	101	0
1527808704.594152000	38.4794	103	1
1527808704.704966000	38.5903	388	1
1527808704.705066000	38.5904	258	1
1527808704.723540000	38.6088	87	0
1527808704.824748000	38.71	286	0
1527808704.826109000	38.7114	148	0
1527808704.826165000	38.7115	103	1
1527808704.827949000	38.7132	92	0
1527808704.828190000	38.7135	103	1
1527808704.829419000	38.7147	339	0
1527808704.831142000	38.7164	100	1
1527808704.905931000	38.7912	390	1
1527808704.905991000	38.7913	258	1
1527808704.926337000	38.8116	87	0
1527808705.030277000	38.9156	235	0
1527808705.031703000	38.917	148	0
1527808705.032103000	38.9174	106	1
1527808705.033121000	38.9184	92	0
1527808705.034605000	38.9199	100	0
1527808705.035058000	38.9203	103	1
1527808705.168596000	39.0539	390	1
1527808705.168658000	39.0539	261	1
1527808705.186871000	39.0722	87	0
1527808705.307805000	39.1931	300	0
1527808705.309157000	39.1944	148	0
1527808705.310177000	39.1955	106	1
1527808705.311607000	39.1969	92	0
1527808705.313078000	39.1984	203	0
1527808705.313131000	39.1984	100	1
1527808705.315119000	39.2004	100	1
1527808705.595548000	39.4808	392	1
1527808705.595613000	39.4809	259	1
1527808705.614155000	39.4994	87	0
1527808705.948411000	39.8337	233	0
1527808705.950215000	39.8355	103	1
1527808705.950261000	39.8355	148	0
1527808705.951787000	39.8371	92	0
1527808705.952193000	39.8375	103	1
1527808705.953170000	39.8385	209	0
1527808705.955135000	39.8404	100	1
1527808705.960902000	39.8462	233	0
1527808705.962192000	39.8475	100	1
1527808706.083220000	39.9685	871	1
1527808706.083304000	39.9686	265	1
1527808706.101887000	39.9872	87	0
1527808706.215030000	40.1003	232	0
1527808706.216385000	40.1017	148	0
1527808706.217233000	40.1025	106	1
1527808706.219137000	40.1044	92	0
1527808706.220529000	40.1058	338	0
1527808706.221177000	40.1065	103	1
1527808706.405720000	40.291	1107	1
1527808706.405813000	40.2911	262	1
1527808706.424193000	40.3095	87	0
1527808706.581238000	40.4665	257	0
1527808706.582725000	40.468	148	0
1527808706.583170000	40.4685	106	1
1527808706.585409000	40.4707	92	0
1527808706.586855000	40.4721	296	0
1527808706.587311000	40.4726	103	1
1527808707.170659000	41.0559	389	1
1527808707.170724000	41.056	262	1
1527808707.204309000	41.0896	389	1
1527808707.213615000	41.0989	87	0
1527808707.223506000	41.1088	87	0
1527808707.525503000	41.4108	281	0
1527808707.526927000	41.4122	148	0
1527808707.527278000	41.4126	109	1
1527808707.531382000	41.4167	92	0
1527808707.532802000	41.4181	131	0
1527808707.533192000	41.4185	103	1
1527808707.615651000	41.5009	393	1
1527808707.615743000	41.501	266	1
1527808707.633514000	41.5188	87	0
1527808707.944745000	41.83	326	0
1527808707.946192000	41.8315	148	0
1527808707.946299000	41.8316	103	1
1527808707.948215000	41.8335	92	0
1527808707.948257000	41.8335	100	1
1527808707.949677000	41.835	294	0
1527808707.950236000	41.8355	103	1
1527808708.056291000	41.9416	389	1
1527808708.056368000	41.9417	266	1
1527808708.075850000	41.9611	87	0
1527808708.208756000	42.094	279	0
1527808708.210173000	42.0955	148	0
1527808708.210427000	42.0957	106	1
1527808708.212746000	42.098	92	0
1527808708.214184000	42.0995	141	0
1527808708.214471000	42.0998	103	1
1527808708.282032000	42.1673	389	1
1527808708.282119000	42.1674	258	1
1527808708.300668000	42.186	87	0
1527808708.641934000	42.5272	259	0
1527808708.643330000	42.5286	148	0
1527808708.643374000	42.5287	103	1
1527808708.644870000	42.5302	92	0
1527808708.645365000	42.5307	103	1
1527808708.646306000	42.5316	177	0
1527808708.648260000	42.5335	100	1
1527808708.667626000	42.5529	259	0
1527808708.669344000	42.5546	100	1
1527808708.757740000	42.643	394	1
1527808708.757810000	42.6431	261	1
1527808708.776025000	42.6613	87	0
1527808709.099568000	42.9849	232	0
1527808709.101041000	42.9863	148	0
1527808709.101383000	42.9867	106	1
1527808709.102494000	42.9878	92	0
1527808709.103934000	42.9892	232	0
1527808709.104396000	42.9897	103	1
1527808709.187757000	43.073	388	1
1527808709.187847000	43.0731	261	1
1527808709.206413000	43.0917	87	0
1527808709.310929000	43.1962	257	0
1527808709.312320000	43.1976	103	1
1527808709.312340000	43.1976	148	0
1527808709.314212000	43.1995	92	0
1527808709.314362000	43.1997	103	1
1527808709.315714000	43.201	98	0
1527808709.317308000	43.2026	100	1
1527808709.417652000	43.3029	388	1
1527808709.417713000	43.303	262	1
1527808709.437060000	43.3223	87	0
1527808709.591759000	43.477	237	0
1527808709.593172000	43.4785	148	0
1527808709.593336000	43.4786	106	1
1527808709.596172000	43.4815	92	0
1527808709.597604000	43.4829	211	0
1527808709.598332000	43.4836	103	1
1527808709.871559000	43.7568	393	1
1527808709.871637000	43.7569	263	1
1527808709.889686000	43.775	87	0
1527808710.059020000	43.9443	267	0
1527808710.060405000	43.9457	148	0
1527808710.061449000	43.9467	106	1
1527808710.062266000	43.9476	92	0
1527808710.063715000	43.949	334	0
1527808710.064347000	43.9496	103	1
1527808710.201623000	44.0869	392	1
1527808710.201710000	44.087	260	1
1527808710.220079000	44.1054	87	0
1527808710.326188000	44.2115	257	0
1527808710.327603000	44.2129	148	0
1527808710.328393000	44.2137	106	1
1527808710.330146000	44.2154	92	0
1527808710.331538000	44.2168	91	0
1527808710.332380000	44.2177	103	1
1527808710.422653000	44.3079	389	1
1527808710.422726000	44.308	260	1
1527808710.441453000	44.3267	87	0
1527808710.747974000	44.6333	286	0
1527808710.749387000	44.6347	148	0
1527808710.749416000	44.6347	103	1
1527808710.751395000	44.6367	100	1
1527808710.752240000	44.6375	92	0
1527808710.753694000	44.639	231	0
1527808710.754424000	44.6397	103	1
1527808710.844480000	44.7298	872	1
1527808710.844559000	44.7298	267	1
1527808710.863241000	44.7485	87	0
1527808711.174925000	45.0602	233	0
1527808711.176362000	45.0617	148	0
1527808711.176449000	45.0617	103	1
1527808711.178493000	45.0638	100	1
1527808711.179526000	45.0648	92	0
1527808711.181027000	45.0663	339	0
1527808711.181490000	45.0668	103	1
1527808711.301734000	45.187	1107	1
1527808711.301797000	45.1871	257	1
1527808711.320355000	45.2056	87	0
1527808711.435177000	45.3205	298	0
1527808711.436537000	45.3218	148	0
1527808711.437519000	45.3228	106	1
1527808711.438876000	45.3242	92	0
1527808711.440318000	45.3256	275	0
1527808711.440544000	45.3258	103	1
1527808711.721768000	45.6071	388	1
1527808711.721831000	45.6071	260	1
1527808711.740500000	45.6258	87	0
1527808711.841000000	45.7263	233	0
1527808711.842557000	45.7278	103	1
1527808711.842740000	45.728	148	0
1527808711.844474000	45.7298	100	1
1527808711.844803000	45.7301	92	0
1527808711.846320000	45.7316	264	0
1527808711.846540000	45.7318	103	1
1527808712.517263000	46.4026	389	1
1527808712.517343000	46.4026	260	1
1527808712.537339000	46.4226	87	0
1527808712.642421000	46.5277	257	0
1527808712.643840000	46.5291	148	0
1527808712.644571000	46.5299	106	1
1527808712.645613000	46.5309	92	0
1527808712.647084000	46.5324	175	0
1527808712.647559000	46.5328	103	1
1527808712.741811000	46.6271	392	1
1527808712.741908000	46.6272	258	1
1527808712.759724000	46.645	87	0
1527808713.073999000	46.9593	235	0
1527808713.075486000	46.9608	148	0
1527808713.075592000	46.9609	103	1
1527808713.077529000	46.9628	100	1
1527808713.078591000	46.9639	92	0
1527808713.080030000	46.9653	151	0
1527808713.080536000	46.9658	103	1
1527808713.232175000	47.1175	394	1
1527808713.232237000	47.1175	264	1
1527808713.250880000	47.1362	87	0
1527808713.374960000	47.2602	278	0
1527808713.376376000	47.2617	148	0
1527808713.376625000	47.2619	106	1
1527808713.378911000	47.2642	92	0
1527808713.380561000	47.2658	100	1
1527808713.381462000	47.2668	317	0
1527808713.383546000	47.2688	100	1
1527808713.687404000	47.5727	389	1
1527808713.687463000	47.5728	263	1
1527808713.705826000	47.5911	87	0
1527808713.814097000	47.6994	326	0
1527808713.815569000	47.7009	148	0
1527808713.815616000	47.7009	103	1
1527808713.817569000	47.7029	100	1
1527808713.818395000	47.7037	92	0
1527808713.819560000	47.7048	100	1
1527808713.819838000	47.7051	281	0
1527808713.821586000	47.7069	100	1
1527808714.109903000	47.9952	389	1
1527808714.109995000	47.9953	267	1
1527808714.129093000	48.0144	87	0
1527808714.253240000	48.1385	279	0
1527808714.254656000	48.1399	103	1
1527808714.254709000	48.14	148	0
1527808714.256630000	48.1419	100	1
1527808714.257094000	48.1424	92	0
1527808714.258517000	48.1438	327	0
1527808714.258709000	48.144	103	1
1527808714.539750000	48.425	393	1
1527808714.539821000	48.4251	266	1
1527808714.559795000	48.4451	87	0
1527808714.865449000	48.7507	256	0
1527808714.866870000	48.7522	148	0
1527808714.867722000	48.753	106	1
1527808714.869833000	48.7551	92	0
1527808714.871343000	48.7566	159	0
1527808714.871809000	48.7571	103	1
1527808714.948357000	48.8336	389	1
1527808714.948424000	48.8337	260	1
1527808714.968993000	48.8543	87	0
1527808715.094568000	48.9799	235	0
1527808715.096057000	48.9813	148	0
1527808715.096729000	48.982	106	1
1527808715.098507000	48.9838	92	0
1527808715.099981000	48.9853	127	0
1527808715.100637000	48.9859	103	1
1527808716.832457000	50.7177	393	1
1527808716.832551000	50.7178	262	1
1527808716.852891000	50.7382	87	0
1527808717.003593000	50.8889	257	0
1527808717.005079000	50.8904	148	0
1527808717.005612000	50.8909	106	1
1527808717.009306000	50.8946	92	0
1527808717.010572000	50.8959	100	1
1527808717.010820000	50.8961	296	0
1527808717.012572000	50.8979	100	1
1527808717.083800000	50.9691	388	1
1527808717.083865000	50.9692	258	1
1527808717.101293000	50.9866	87	0
1527808717.427755000	51.313	264	0
1527808717.429168000	51.3145	148	0
1527808717.429570000	51.3149	106	1
1527808717.433496000	51.3188	92	0
1527808717.434996000	51.3203	299	0
1527808717.435566000	51.3209	103	1
1527808717.533787000	51.4191	868	1
1527808717.533862000	51.4192	264	1
1527808717.553432000	51.4387	87	0
1527808717.855918000	51.7412	267	0
1527808717.857335000	51.7426	148	0
1527808717.857621000	51.7429	106	1
1527808717.860112000	51.7454	92	0
1527808717.861515000	51.7468	153	0
1527808717.861717000	51.747	103	1
1527808717.991960000	51.8772	1108	1
1527808717.992049000	51.8773	261	1
1527808718.013108000	51.8984	87	0
1527808718.150520000	52.0358	233	0
1527808718.151978000	52.0373	148	0
1527808718.152643000	52.0379	106	1
1527808718.154081000	52.0394	92	0
1527808718.155592000	52.0409	139	0
1527808718.155645000	52.0409	100	1
1527808718.157630000	52.0429	100	1
1527808718.410871000	52.2962	391	1
1527808718.410968000	52.2963	259	1
1527808718.430489000	52.3158	87	0
1527808718.558328000	52.4436	308	0
1527808718.559684000	52.445	148	0
1527808718.560723000	52.446	106	1
1527808718.563546000	52.4488	92	0
1527808718.565094000	52.4504	265	0
1527808718.565612000	52.4509	103	1
1527808718.811314000	52.6966	388	1
1527808718.811489000	52.6968	264	1
1527808718.829245000	52.7145	87	0
1527808718.939481000	52.8248	235	0
1527808718.940901000	52.8262	148	0
1527808718.941742000	52.827	106	1
1527808718.943590000	52.8289	92	0
1527808718.945124000	52.8304	145	0
1527808718.945643000	52.8309	103	1
1527808719.161049000	53.0463	390	1
1527808719.161143000	53.0464	261	1
1527808719.179866000	53.0652	87	0
1527808719.302369000	53.1877	299	0
1527808719.303729000	53.189	148	0
1527808719.304685000	53.19	106	1
1527808719.307787000	53.1931	92	0
1527808719.309213000	53.1945	95	0
1527808719.309747000	53.195	103	1
1527808719.370863000	53.2562	388	1
1527808719.370929000	53.2562	261	1
1527808719.388923000	53.2742	87	0
1527808719.495751000	53.381	235	0
1527808719.497211000	53.3825	148	0
1527808719.497706000	53.383	106	1
1527808719.499494000	53.3848	92	0
1527808719.500938000	53.3862	332	0
1527808719.502784000	53.3881	103	1
1527808719.696901000	53.5822	393	1
1527808719.697001000	53.5823	264	1
1527808719.715210000	53.6005	87	0
1527808719.828860000	53.7141	235	0
1527808719.830376000	53.7157	148	0
1527808719.830792000	53.7161	106	1
1527808719.832713000	53.718	92	0
1527808719.834146000	53.7194	188	0
1527808719.834699000	53.72	103	1
1527808720.113478000	53.9988	389	1
1527808720.113546000	53.9988	262	1
1527808720.132569000	54.0179	87	0
1527808720.302531000	54.1878	257	0
1527808720.303970000	54.1893	148	0
1527808720.304823000	54.1901	106	1
1527808720.308088000	54.1934	92	0
1527808720.309802000	54.1951	100	1
1527808720.311247000	54.1965	311	0
1527808720.312761000	54.198	100	1
1527808720.331782000	54.2171	392	1
1527808720.331862000	54.2171	258	1
1527808720.350720000	54.236	87	0
1527808720.475524000	54.3608	257	0
1527808720.476982000	54.3623	148	0
1527808720.477836000	54.3631	106	1
1527808720.480379000	54.3657	92	0
1527808720.481787000	54.3671	187	0
1527808720.481839000	54.3671	100	1
1527808720.483748000	54.369	100	1
1527808721.004046000	54.8893	393	1
1527808721.004132000	54.8894	269	1
1527808721.022282000	54.9076	87	0
1527808721.142791000	55.0281	326	0
1527808721.144206000	55.0295	148	0
1527808721.144779000	55.0301	106	1
1527808721.149997000	55.0353	92	0
1527808721.151440000	55.0367	217	0
1527808721.151911000	55.0372	103	1
1527808721.223910000	55.1092	391	1
1527808721.223963000	55.1093	260	1
1527808721.242533000	55.1278	87	0
1527808721.355693000	55.241	303	0
1527808721.357057000	55.2423	148	0
1527808721.357884000	55.2432	106	1
1527808721.362393000	55.2477	92	0
1527808721.363830000	55.2491	229	0
1527808721.363880000	55.2492	100	1
1527808721.365796000	55.2511	100	1
1527808721.474965000	55.3603	870	1
1527808721.475034000	55.3603	257	1
1527808721.506893000	55.3922	870	1
1527808721.513525000	55.3988	87	0
1527808721.534820000	55.4201	87	0
1527808721.625838000	55.5111	235	0
1527808721.627329000	55.5126	148	0
1527808721.627802000	55.5131	109	1
1527808721.631818000	55.5171	92	0
1527808721.633250000	55.5185	116	0
1527808721.633791000	55.5191	103	1
1527808721.947121000	55.8324	402	1
1527808721.947183000	55.8325	264	1
1527808721.964878000	55.8502	87	0
1527808722.351380000	56.2367	257	0
1527808722.352795000	56.2381	148	0
1527808722.352896000	56.2382	103	1
1527808722.354929000	56.2402	100	1
1527808722.356235000	56.2415	92	0
1527808722.357678000	56.243	187	0
1527808722.357924000	56.2432	103	1
1527808722.484345000	56.3696	1095	1
1527808722.484411000	56.3697	267	1
1527808722.503198000	56.3885	87	0
1527808722.626235000	56.5115	235	0
1527808722.627645000	56.5129	148	0
1527808722.627865000	56.5132	106	1
1527808722.630593000	56.5159	92	0
1527808722.631874000	56.5172	100	1
1527808722.632062000	56.5173	105	0
1527808722.633889000	56.5192	100	1
1527808722.707201000	56.5925	394	1
1527808722.707292000	56.5926	262	1
1527808722.724316000	56.6096	87	0
1527808722.841471000	56.7268	239	0
1527808722.842901000	56.7282	148	0
1527808722.842961000	56.7282	103	1
1527808722.844950000	56.7302	100	1
1527808722.845386000	56.7307	92	0
1527808722.846828000	56.7321	127	0
1527808722.846911000	56.7322	100	1
1527808722.848953000	56.7342	100	1
1527808722.932243000	56.8175	390	1
1527808722.932334000	56.8176	258	1
1527808722.950626000	56.8359	87	0
1527808723.066192000	56.9515	265	0
1527808723.067562000	56.9529	148	0
1527808723.067961000	56.9532	106	1
1527808723.069786000	56.9551	92	0
1527808723.071181000	56.9565	274	0
1527808723.071885000	56.9572	103	1
1527808723.220156000	57.1054	393	1
1527808723.220234000	57.1055	265	1
1527808723.238275000	57.1236	87	0
1527808723.357247000	57.2425	255	0
1527808723.358933000	57.2442	148	0
1527808723.359015000	57.2443	103	1
1527808723.360977000	57.2463	100	1
1527808723.363500000	57.2488	92	0
1527808723.364972000	57.2503	124	0
1527808723.365114000	57.2504	100	1
1527808723.366982000	57.2523	100	1
1527808723.708399000	57.5937	388	1
1527808723.708491000	57.5938	260	1
1527808723.726982000	57.6123	87	0
1527808723.838413000	57.7237	286	0
1527808723.839910000	57.7252	148	0
1527808723.839981000	57.7253	103	1
1527808723.842007000	57.7273	100	1
1527808723.842981000	57.7283	92	0
1527808723.844490000	57.7298	214	0
1527808723.844952000	57.7302	103	1
1527808724.028312000	57.9136	393	1
1527808724.028404000	57.9137	261	1
1527808724.046712000	57.932	87	0
1527808724.178851000	58.0641	235	0
1527808724.180267000	58.0656	148	0
1527808724.181044000	58.0663	106	1
1527808724.183001000	58.0683	92	0
1527808724.184518000	58.0698	183	0
1527808724.184997000	58.0703	103	1
1527808724.498619000	58.3839	394	1
1527808724.498715000	58.384	264	1
1527808724.516963000	58.4023	87	0
1527808724.533614000	58.4189	87	0
1527808724.826619000	58.7119	300	0
1527808724.828040000	58.7133	148	0
1527808724.828136000	58.7134	106	1
1527808724.830080000	58.7154	100	1
1527808724.831170000	58.7165	92	0
1527808724.832552000	58.7178	163	0
1527808724.833043000	58.7183	103	1
1527808724.910837000	58.7961	389	1
1527808724.910936000	58.7962	265	1
1527808724.928454000	58.8137	87	0
1527808725.038484000	58.9238	233	0
1527808725.039908000	58.9252	148	0
1527808725.040069000	58.9254	106	1
1527808725.042230000	58.9275	92	0
1527808725.043648000	58.9289	291	0
1527808725.044182000	58.9295	103	1
1527808725.171424000	59.0567	392	1
1527808725.171484000	59.0568	258	1
1527808725.189847000	59.0751	87	0
1527808725.291997000	59.1773	259	0
1527808725.293413000	59.1787	148	0
1527808725.294036000	59.1793	106	1
1527808725.296405000	59.1817	92	0
1527808725.297921000	59.1832	276	0
1527808725.298144000	59.1834	103	1
1527808725.420360000	59.3056	391	1
1527808725.420449000	59.3057	262	1
1527808725.440013000	59.3253	87	0
1527808725.544716000	59.43	233	0
1527808725.546124000	59.4314	148	0
1527808725.547031000	59.4323	106	1
1527808725.548977000	59.4343	92	0
1527808725.550416000	59.4357	110	0
1527808725.551028000	59.4363	103	1
1527808725.674403000	59.5597	870	1
1527808725.674495000	59.5598	259	1
1527808725.693837000	59.5791	87	0
1527808725.998551000	59.8838	257	0
1527808726.000028000	59.8853	148	0
1527808726.000118000	59.8854	103	1
1527808726.002133000	59.8874	100	1
1527808726.003725000	59.889	92	0
1527808726.005119000	59.8904	100	1
1527808726.005243000	59.8905	140	0
1527808726.007093000	59.8924	100	1
1527808726.119798000	60.0051	1109	1
1527808726.119891000	60.0052	272	1
1527808726.138751000	60.024	87	0
1527808726.461317000	60.3466	350	0
1527808726.462733000	60.348	148	0
1527808726.463114000	60.3484	106	1
1527808726.464989000	60.3503	92	0
1527808726.466434000	60.3517	270	0
1527808726.467083000	60.3524	103	1
1527808726.561797000	60.4471	392	1
1527808726.561864000	60.4472	263	1
1527808726.579754000	60.465	87	0
1527808726.905657000	60.7909	282	0
1527808726.907077000	60.7924	148	0
1527808726.907158000	60.7924	103	1
1527808726.909108000	60.7944	100	1
1527808726.910060000	60.7953	92	0
1527808726.911505000	60.7968	201	0
1527808726.912108000	60.7974	103	1
1527808727.010839000	60.8961	390	1
1527808727.010906000	60.8962	265	1
1527808727.030184000	60.9155	87	0
1527808727.174785000	61.0601	235	0
1527808727.176181000	61.0615	148	0
1527808727.177220000	61.0625	106	1
1527808727.178995000	61.0643	92	0
1527808727.180365000	61.0657	203	0
1527808727.181122000	61.0664	103	1
1527808727.297463000	61.1828	389	1
1527808727.297554000	61.1828	264	1
1527808727.316786000	61.2021	87	0
1527808727.391027000	61.2763	303	1
1527808727.391131000	61.2764	1412	1
1527808727.391167000	61.2765	1412	1
1527808727.391196000	61.2765	1412	1
1527808727.391229000	61.2765	775	1
1527808727.409114000	61.2944	87	0
1527808727.436010000	61.3213	256	0
1527808727.437388000	61.3227	148	0
1527808727.438220000	61.3235	109	1
1527808727.439129000	61.3244	92	0
1527808727.440515000	61.3258	304	0
1527808727.441123000	61.3264	103	1
1527808727.702892000	61.5882	400	0
1527808727.705249000	61.5905	100	1
1527808727.709361000	61.5946	80	0
1527808727.711240000	61.5965	100	1
1527808727.717456000	61.6027	390	1
1527808727.717517000	61.6028	259	1
1527808727.736241000	61.6215	87	0
1527808728.043114000	61.9284	272	0
1527808728.044533000	61.9298	148	0
1527808728.045267000	61.9306	106	1
1527808728.047489000	61.9328	92	0
1527808728.048929000	61.9342	195	0
1527808728.049404000	61.9347	103	1
1527808728.132699000	62.018	391	1
1527808728.132783000	62.0181	263	1
1527808728.153047000	62.0383	87	0
1527808728.254629000	62.1399	235	0
1527808728.256088000	62.1414	148	0
1527808728.256343000	62.1416	106	1
1527808728.259233000	62.1445	92	0
1527808728.260613000	62.1459	299	0
1527808728.261181000	62.1465	103	1
1527808728.341357000	62.2266	389	1
1527808728.341451000	62.2267	259	1
1527808728.361001000	62.2463	87	0
1527808728.483566000	62.3689	310	0
1527808728.485111000	62.3704	148	0
1527808728.485350000	62.3706	106	1
1527808728.486487000	62.3718	92	0
1527808728.488000000	62.3733	231	0
1527808728.488221000	62.3735	103	1
1527808730.823023000	64.7083	394	1
1527808730.823133000	64.7084	262	1
1527808730.841098000	64.7264	87	0
1527808730.974231000	64.8595	257	0
1527808730.975571000	64.8609	103	1
1527808730.975786000	64.8611	148	0
1527808730.977556000	64.8628	100	1
1527808730.978455000	64.8637	92	0
1527808730.979890000	64.8652	210	0
1527808730.980533000	64.8658	103	1
1527808731.422248000	65.3075	393	1
1527808731.422339000	65.3076	264	1
1527808731.440504000	65.3258	87	0
1527808731.765607000	65.6509	298	0
1527808731.767076000	65.6524	148	0
1527808731.767618000	65.6529	106	1
1527808731.769026000	65.6543	92	0
1527808731.770466000	65.6558	159	0
1527808731.770701000	65.656	103	1
1527808731.834328000	65.7196	388	1
1527808731.834387000	65.7197	264	1
1527808731.854006000	65.7393	87	0
1527808731.969489000	65.8548	232	0
1527808731.970903000	65.8562	148	0
1527808731.971639000	65.8569	106	1
1527808731.972612000	65.8579	92	0
1527808731.974119000	65.8594	171	0
1527808731.974619000	65.8599	103	1
1527808732.063295000	65.9486	392	1
1527808732.063442000	65.9487	261	1
1527808732.081324000	65.9666	87	0
1527808732.188927000	66.0742	232	0
1527808732.190350000	66.0756	148	0
1527808732.190704000	66.076	106	1
1527808732.193681000	66.079	92	0
1527808732.195223000	66.0805	295	0
1527808732.195668000	66.081	103	1
1527808732.343928000	66.2292	866	1
1527808732.344006000	66.2293	262	1
1527808732.362688000	66.248	87	0
1527808732.467307000	66.3526	279	0
1527808732.468650000	66.3539	103	1
1527808732.468676000	66.354	148	0
1527808732.470702000	66.356	100	1
1527808732.471381000	66.3567	92	0
1527808732.472686000	66.358	100	1
1527808732.472771000	66.3581	213	0
1527808732.474701000	66.36	100	1
1527808732.762936000	66.6482	1107	1
1527808732.763002000	66.6483	259	1
1527808732.783219000	66.6685	87	0
1527808733.088052000	66.9733	329	0
1527808733.089469000	66.9748	148	0
1527808733.089708000	66.975	106	1
1527808733.091709000	66.977	92	0
1527808733.093213000	66.9785	170	0
1527808733.093691000	66.979	103	1
1527808733.254183000	67.1395	390	1
1527808733.254260000	67.1395	262	1
1527808733.272838000	67.1581	87	0
1527808733.374049000	67.2593	301	0
1527808733.375533000	67.2608	148	0
1527808733.375785000	67.2611	106	1
1527808733.379516000	67.2648	92	0
1527808733.381033000	67.2663	272	0
1527808733.381663000	67.267	103	1
1527808733.666890000	67.5522	392	1
1527808733.666955000	67.5522	267	1
1527808733.688992000	67.5743	87	0
1527808733.695455000	67.5807	87	0
1527808733.800085000	67.6854	235	0
1527808733.801503000	67.6868	148	0
1527808733.801794000	67.6871	109	1
1527808733.803774000	67.6891	92	0
1527808733.805332000	67.6906	257	0
1527808733.805841000	67.6911	103	1
1527808733.974040000	67.8593	394	1
1527808733.974100000	67.8594	263	1
1527808733.992759000	67.878	87	0
1527808734.116399000	68.0017	232	0
1527808734.117765000	68.0031	148	0
1527808734.118802000	68.0041	106	1
1527808734.120168000	68.0055	92	0
1527808734.121729000	68.007	160	0
1527808734.121777000	68.0071	100	1
1527808734.123794000	68.0091	100	1
1527808734.247276000	68.1326	388	1
1527808734.247336000	68.1326	261	1
1527808734.265729000	68.151	87	0
1527808734.375278000	68.2606	256	0
1527808734.376708000	68.262	148	0
1527808734.376799000	68.2621	103	1
1527808734.378801000	68.2641	100	1
1527808734.379021000	68.2643	92	0
1527808734.380463000	68.2658	293	0
1527808734.380957000	68.2662	103	1
1527808734.916329000	68.8016	389	1
1527808734.916425000	68.8017	262	1
1527808734.934051000	68.8193	87	0
1527808734.965350000	68.8506	303	1
1527808734.965451000	68.8507	1412	1
1527808734.965488000	68.8508	1412	1
1527808734.965516000	68.8508	1412	1
1527808734.965536000	68.8508	345	1
1527808734.987685000	68.873	87	0
1527808735.054563000	68.9399	231	0
1527808735.056045000	68.9413	148	0
1527808735.056853000	68.9421	109	1
1527808735.058075000	68.9434	92	0
1527808735.059512000	68.9448	133	0
1527808735.059962000	68.9453	103	1
1527808735.079517000	68.9648	402	0
1527808735.081846000	68.9671	100	1
1527808735.086088000	68.9714	80	0
1527808735.087850000	68.9731	100	1
1527808735.334619000	69.2199	394	1
1527808735.334816000	69.2201	262	1
1527808735.352778000	69.2381	87	0
1527808735.476248000	69.3615	295	0
1527808735.477667000	69.363	148	0
1527808735.477883000	69.3632	106	1
1527808735.481088000	69.3664	92	0
1527808735.482520000	69.3678	205	0
1527808735.483085000	69.3684	103	1
1527808735.606039000	69.4913	390	1
1527808735.606135000	69.4914	262	1
1527808735.624224000	69.5095	87	0
1527808735.754195000	69.6395	284	0
1527808735.755683000	69.641	148	0
1527808735.755951000	69.6412	106	1
1527808735.761317000	69.6466	92	0
1527808735.762758000	69.648	173	0
1527808735.762841000	69.6481	100	1
1527808735.764814000	69.6501	100	1
1527808736.097263000	69.9826	392	1
1527808736.097355000	69.9826	260	1
1527808736.115466000	70.0008	87	0
1527808736.236521000	70.1218	233	0
1527808736.237895000	70.1232	148	0
1527808736.237924000	70.1232	103	1
1527808736.239917000	70.1252	100	1
1527808736.241134000	70.1264	92	0
1527808736.242518000	70.1278	109	0
1527808736.242990000	70.1283	103	1
1527808736.497412000	70.3827	389	1
1527808736.497474000	70.3828	260	1
1527808736.517827000	70.4031	87	0
1527808736.826270000	70.7116	297	0
1527808736.827742000	70.713	148	0
1527808736.827973000	70.7133	106	1
1527808736.829205000	70.7145	92	0
1527808736.830644000	70.7159	288	0
1527808736.831079000	70.7164	103	1
1527808737.017250000	70.9025	388	1
1527808737.017311000	70.9026	262	1
1527808737.034932000	70.9202	87	0
1527808737.153488000	71.0388	233	0
1527808737.154941000	71.0402	148	0
1527808737.155068000	71.0404	103	1
1527808737.156963000	71.0423	100	1
1527808737.157479000	71.0428	92	0
1527808737.158921000	71.0442	251	0
1527808737.158973000	71.0443	100	1
1527808737.160965000	71.0463	100	1
1527808737.497555000	71.3828	867	1
1527808737.497633000	71.3829	262	1
1527808737.516647000	71.4019	87	0
1527808737.622114000	71.5074	256	0
1527808737.623528000	71.5088	148	0
1527808737.623936000	71.5092	106	1
1527808737.626389000	71.5117	92	0
1527808737.627832000	71.5131	163	0
1527808737.627931000	71.5132	100	1
1527808737.629957000	71.5152	100	1
1527808737.790219000	71.6755	1108	1
1527808737.790295000	71.6756	261	1
1527808737.810752000	71.696	87	0
1527808737.918624000	71.8039	255	0
1527808737.919945000	71.8052	103	1
1527808737.920061000	71.8053	148	0
1527808737.921952000	71.8072	100	1
1527808737.922035000	71.8073	92	0
1527808737.923701000	71.809	223	0
1527808737.924472000	71.8098	103	1
1527808737.975717000	71.861	371	1
1527808737.975830000	71.8611	1412	1
1527808737.975868000	71.8612	1412	1
1527808737.975902000	71.8612	1412	1
1527808737.975955000	71.8612	1412	1
1527808737.975980000	71.8613	1412	1
1527808737.976016000	71.8613	1412	1
1527808737.976059000	71.8613	1412	1
1527808737.976096000	71.8614	1412	1
1527808737.976118000	71.8614	1412	1
1527808737.976159000	71.8614	1412	1
1527808737.976198000	71.8615	1412	1
1527808737.976232000	71.8615	1412	1
1527808737.976268000	71.8616	1412	1
1527808737.976306000	71.8616	655	1
1527808737.996056000	71.8813	87	0
1527808737.999259000	71.8845	87	0
1527808738.139936000	72.0252	443	0
1527808738.142039000	72.0273	106	1
1527808738.149994000	72.0353	80	0
1527808738.152029000	72.0373	100	1
1527808738.220295000	72.1056	389	1
1527808738.220357000	72.1056	263	1
1527808738.238373000	72.1237	87	0
1527808738.590654000	72.4759	327	0
1527808738.591997000	72.4773	103	1
1527808738.592061000	72.4773	148	0
1527808738.593506000	72.4788	92	0
1527808738.593981000	72.4793	103	1
1527808738.595004000	72.4803	215	0
1527808738.596978000	72.4823	100	1
1527808738.597975000	72.4833	327	0
1527808738.600050000	72.4853	100	1
1527808738.622526000	72.5078	148	0
1527808738.624048000	72.5093	100	1
1527808738.796376000	72.6817	393	1
1527808738.796437000	72.6817	265	1
1527808738.816521000	72.7018	87	0
1527808738.921915000	72.8072	233	0
1527808738.923435000	72.8087	148	0
1527808738.923998000	72.8093	106	1
1527808738.926986000	72.8123	92	0
1527808738.928393000	72.8137	236	0
1527808738.928975000	72.8143	103	1
1527808739.026128000	72.9114	388	1
1527808739.026181000	72.9115	262	1
1527808739.043795000	72.9291	87	0
1527808739.151847000	73.0371	235	0
1527808739.153193000	73.0385	148	0
1527808739.154027000	73.0393	106	1
1527808739.154719000	73.04	92	0
1527808739.156006000	73.0413	100	1
1527808739.156155000	73.0414	336	0
1527808739.158001000	73.0433	100	1
1527808739.351461000	73.2367	392	1
1527808739.351527000	73.2368	259	1
1527808739.369843000	73.2551	87	0
1527808739.675917000	73.5612	256	0
1527808739.677272000	73.5626	148	0
1527808739.678127000	73.5634	106	1
1527808739.679725000	73.565	92	0
1527808739.681104000	73.5664	100	1
1527808739.681109000	73.5664	203	0
1527808739.683112000	73.5684	100	1
1527808739.880155000	73.7654	393	1
1527808739.880248000	73.7655	263	1
1527808739.898008000	73.7833	87	0
1527808740.003440000	73.8887	233	0
1527808740.004925000	73.8902	148	0
1527808740.005114000	73.8904	106	1
1527808740.007265000	73.8926	92	0
1527808740.008722000	73.894	222	0
1527808740.009283000	73.8946	103	1
1527808740.185180000	74.0705	389	1
1527808740.185267000	74.0706	259	1
1527808740.203997000	74.0893	87	0
1527808740.325194000	74.2105	256	0
1527808740.326605000	74.2119	148	0
1527808740.327101000	74.2124	106	1
1527808740.328922000	74.2142	92	0
1527808740.330073000	74.2154	100	1
1527808740.330381000	74.2157	167	0
1527808740.332091000	74.2174	100	1
1527808744.236810000	78.1221	393	1
1527808744.236881000	78.1222	264	1
1527808744.254584000	78.1399	87	0
1527808744.370164000	78.2555	294	0
1527808744.371576000	78.2569	148	0
1527808744.372127000	78.2574	106	1
1527808744.374145000	78.2594	92	0
1527808744.375695000	78.261	220	0
1527808744.376168000	78.2615	103	1
1527808744.507250000	78.3925	393	1
1527808744.507343000	78.3926	260	1
1527808744.527083000	78.4124	87	0
1527808744.629621000	78.5149	284	0
1527808744.631086000	78.5164	148	0
1527808744.631161000	78.5164	103	1
1527808744.633186000	78.5185	100	1
1527808744.633212000	78.5185	92	0
1527808744.635182000	78.5205	100	1
1527808744.635399000	78.5207	247	0
1527808744.637153000	78.5224	100	1
1527808744.793766000	78.6791	871	1
1527808744.793828000	78.6791	266	1
1527808744.812457000	78.6977	87	0
1527808744.921792000	78.8071	233	0
1527808744.923223000	78.8085	148	0
1527808744.923238000	78.8085	103	1
1527808744.925197000	78.8105	100	1
1527808744.926564000	78.8119	92	0
1527808744.928063000	78.8134	302	0
1527808744.928273000	78.8136	103	1
1527808745.433211000	79.3185	1104	1
1527808745.433270000	79.3186	263	1
1527808745.451504000	79.3368	87	0
1527808745.598164000	79.4835	300	0
1527808745.599563000	79.4849	148	0
1527808745.600204000	79.4855	106	1
1527808745.602379000	79.4877	92	0
1527808745.603804000	79.4891	136	0
1527808745.604246000	79.4895	103	1
1527808745.793401000	79.6787	394	1
1527808745.793499000	79.6788	261	1
1527808745.812065000	79.6974	87	0
1527808745.927058000	79.8123	232	0
1527808745.928489000	79.8138	148	0
1527808745.929274000	79.8146	106	1
1527808745.947384000	79.8327	92	0
1527808745.948825000	79.8341	243	0
1527808745.949316000	79.8346	103	1
1527808745.964276000	79.8496	232	0
1527808745.966257000	79.8515	100	1
1527808752.810442000	86.6957	387	1
1527808752.810529000	86.6958	260	1
1527808752.827793000	86.7131	87	0
1527808752.960715000	86.846	277	0
1527808752.962136000	86.8474	148	0
1527808752.962801000	86.8481	106	1
1527808752.964587000	86.8499	92	0
1527808752.965846000	86.8511	100	1
1527808752.966108000	86.8514	276	0
1527808752.967872000	86.8532	100	1
1527808753.020849000	86.9061	388	1
1527808753.020920000	86.9062	260	1
1527808753.038372000	86.9237	87	0
1527808753.160851000	87.0461	305	0
1527808753.162323000	87.0476	148	0
1527808753.162802000	87.0481	106	1
1527808753.165008000	87.0503	92	0
1527808753.166460000	87.0517	286	0
1527808753.166907000	87.0522	103	1
1527808753.411992000	87.2973	390	1
1527808753.412081000	87.2974	263	1
1527808753.443942000	87.3292	390	1
1527808753.446505000	87.3318	87	0
1527808753.448892000	87.3342	87	0
1527808753.467799000	87.3531	87	0
1527808753.546539000	87.4318	258	0
1527808753.547953000	87.4332	148	0
1527808753.548815000	87.4341	112	1
1527808753.550750000	87.436	92	0
1527808753.552186000	87.4375	165	0
1527808753.552827000	87.4381	103	1
1527808753.660192000	87.5455	390	1
1527808753.660284000	87.5456	264	1
1527808753.679550000	87.5648	87	0
1527808753.789561000	87.6748	256	0
1527808753.791036000	87.6763	148	0
1527808753.791918000	87.6772	106	1
1527808753.792997000	87.6783	92	0
1527808753.794429000	87.6797	104	0
1527808753.794889000	87.6802	103	1
1527808753.880154000	87.7654	389	1
1527808753.880219000	87.7655	260	1
1527808753.897682000	87.783	87	0
1527808754.011275000	87.8966	282	0
1527808754.012669000	87.898	148	0
1527808754.012931000	87.8982	106	1
1527808754.015233000	87.9005	92	0
1527808754.016671000	87.902	213	0
1527808754.016917000	87.9022	103	1
1527808754.250380000	88.1357	394	1
1527808754.250467000	88.1358	259	1
1527808754.268381000	88.1537	87	0
1527808754.395185000	88.2805	258	0
1527808754.396556000	88.2818	148	0
1527808754.396958000	88.2822	106	1
1527808754.399167000	88.2845	92	0
1527808754.400546000	88.2858	172	0
1527808754.400990000	88.2863	103	1
1527808754.571282000	88.4566	394	1
1527808754.571388000	88.4567	262	1
1527808754.601121000	88.4864	87	0
1527808754.713459000	88.5987	235	0
1527808754.714928000	88.6002	148	0
1527808754.715022000	88.6003	103	1
1527808754.716949000	88.6022	100	1
1527808754.717926000	88.6032	92	0
1527808754.719291000	88.6046	223	0
1527808754.719875000	88.6052	103	1
1527808755.061190000	88.9465	389	1
1527808755.061264000	88.9466	262	1
1527808755.078967000	88.9643	87	0
1527808755.187106000	89.0724	233	0
1527808755.188522000	89.0738	148	0
1527808755.188907000	89.0742	106	1
1527808755.190684000	89.076	92	0
1527808755.191899000	89.0772	100	1
1527808755.192147000	89.0774	325	0
1527808755.193917000	89.0792	100	1
1527808755.351266000	89.2366	389	1
1527808755.351326000	89.2366	261	1
1527808755.369732000	89.255	87	0
1527808755.605522000	89.4908	256	0
1527808755.606984000	89.4923	148	0
1527808755.607032000	89.4923	103	1
1527808755.609017000	89.4943	100	1
1527808755.610827000	89.4961	92	0
1527808755.612263000	89.4976	132	0
1527808755.612924000	89.4982	103	1
1527808756.634178000	90.5195	869	1
1527808756.634269000	90.5196	260	1
1527808756.652766000	90.5381	87	0
1527808756.758369000	90.6437	258	0
1527808756.759787000	90.6451	148	0
1527808756.760644000	90.6459	106	1
1527808756.762089000	90.6474	92	0
1527808756.763533000	90.6488	189	0
1527808756.763609000	90.6489	100	1
1527808756.765585000	90.6509	100	1
1527808756.909931000	90.7952	1104	1
1527808756.909996000	90.7953	260	1
1527808756.928968000	90.8143	87	0
1527808757.058923000	90.9442	267	0
1527808757.060348000	90.9456	148	0
1527808757.060618000	90.9459	106	1
1527808757.063637000	90.9489	92	0
1527808757.065204000	90.9505	309	0
1527808757.065689000	90.951	103	1
1527808757.385599000	91.2709	387	1
1527808757.385696000	91.271	262	1
1527808757.404237000	91.2895	87	0
1527808757.509164000	91.3945	307	0
1527808757.510531000	91.3958	148	0
1527808757.510789000	91.3961	106	1
1527808757.513306000	91.3986	92	0
1527808757.514698000	91.4	100	1
1527808757.514744000	91.4	162	0
1527808757.516766000	91.4021	100	1
1527808757.840149000	91.7254	392	1
1527808757.840216000	91.7255	264	1
1527808757.857613000	91.7429	87	0
1527808757.994706000	91.88	231	0
1527808757.996151000	91.8814	148	0
1527808757.996684000	91.882	106	1
1527808757.997543000	91.8828	92	0
1527808757.999031000	91.8843	188	0
1527808757.999666000	91.885	103	1
1527808758.454925000	92.3402	390	1
1527808758.455002000	92.3403	268	1
1527808758.479981000	92.3653	87	0
1527808758.589502000	92.4748	298	0
1527808758.590987000	92.4763	148	0
1527808758.591792000	92.4771	106	1
1527808758.593881000	92.4792	92	0
1527808758.595381000	92.4807	116	0
1527808758.595844000	92.4811	103	1
1527808758.721116000	92.6064	389	1
1527808758.721210000	92.6065	260	1
1527808758.739123000	92.6244	87	0
1527808758.856419000	92.7417	233	0
1527808758.857792000	92.7431	148	0
1527808758.857817000	92.7431	103	1
1527808758.859781000	92.7451	100	1
1527808758.860527000	92.7458	92	0
1527808758.861770000	92.7471	100	1
1527808758.862028000	92.7473	339	0
1527808758.863786000	92.7491	100	1
1527808759.561188000	93.4465	388	1
1527808759.561271000	93.4466	260	1
1527808759.590056000	93.4753	87	0
1527808759.895535000	93.7808	278	0
1527808759.897026000	93.7823	148	0
1527808759.897809000	93.7831	106	1
1527808759.899792000	93.7851	92	0
1527808759.901218000	93.7865	92	0
1527808759.901749000	93.787	103	1
1527808759.911762000	93.797	389	1
1527808759.911849000	93.7971	259	1
1527808759.931376000	93.8167	87	0
1527808760.042493000	93.9278	303	0
1527808760.043879000	93.9292	103	1
1527808760.043879000	93.9292	148	0
1527808760.045848000	93.9311	100	1
1527808760.059516000	93.9448	92	0
1527808760.060847000	93.9461	100	1
1527808760.061030000	93.9463	304	0
1527808760.062775000	93.9481	100	1
1527808760.311445000	94.1967	392	1
1527808760.311512000	94.1968	259	1
1527808760.329374000	94.2147	87	0
1527808760.459696000	94.345	258	0
1527808760.461109000	94.3464	148	0
1527808760.461808000	94.3471	106	1
1527808760.463649000	94.3489	92	0
1527808760.464800000	94.3501	100	1
1527808760.465188000	94.3505	259	0
1527808760.466981000	94.3523	100	1
1527808760.571029000	94.4563	393	1
1527808760.571128000	94.4564	263	1
1527808760.589472000	94.4748	87	0
1527808760.725461000	94.6107	302	0
1527808760.726865000	94.6122	148	0
1527808760.726944000	94.6122	103	1
1527808760.728427000	94.6137	92	0
1527808760.728888000	94.6142	103	1
1527808760.729863000	94.6152	282	0
1527808760.731823000	94.6171	100	1
1527808760.829701000	94.715	393	1
1527808760.829793000	94.7151	261	1
1527808760.847807000	94.7331	87	0
1527808760.853539000	94.7388	87	0
1527808760.969853000	94.8551	233	0
1527808760.971263000	94.8566	148	0
1527808760.971845000	94.8571	109	1
1527808760.972813000	94.8581	92	0
1527808760.974253000	94.8595	232	0
[truncated: 484 more rows]
