# Supplementary material for: Method for multi-task learning fusion network traffic classification to address small sample labels
Source: Sci Rep. 2024 Jan 30;14:2518. doi: 10.1038/s41598-024-51933-8 (PMC10827795; doi:10.1038/s41598-024-51933-8)
Supplement: Supplementary file 2 — Supplementary Information 2. [file 41598_2024_51933_MOESM2_ESM.zip › QUIC Dataset/QUIC Dataset/pretraining/Google Doc/GoogleDoc-1041.txt]

1527755941.957991000	0	1076	1
1527755941.983117000	0.0251262	87	0
1527755942.347397000	0.389406	348	0
1527755942.348695000	0.390704	1412	0
1527755942.350129000	0.392138	1412	0
1527755942.350893000	0.392902	109	1
1527755942.351469000	0.393478	1412	0
1527755942.352771000	0.39478	180	0
1527755942.354144000	0.396153	1412	0
1527755942.354869000	0.396878	106	1
1527755942.355486000	0.397495	1412	0
1527755942.356851000	0.39886	1412	0
1527755942.358207000	0.400216	768	0
1527755942.358869000	0.400878	106	1
1527755942.359506000	0.401515	1412	0
1527755942.360851000	0.40286	1412	0
1527755942.362218000	0.404227	693	0
1527755942.362871000	0.40488	106	1
1527755942.363517000	0.405526	1412	0
1527755942.364851000	0.40686	1412	0
1527755942.366345000	0.408354	1412	0
1527755942.366871000	0.40888	106	1
1527755942.367603000	0.409612	190	0
1527755942.370867000	0.412876	100	1
1527755942.391246000	0.433255	1195	0
1527755942.392547000	0.434556	1412	0
1527755942.393874000	0.435883	1412	0
1527755942.395217000	0.437226	1412	0
1527755942.395911000	0.43792	103	1
1527755942.396599000	0.438608	188	0
1527755942.397973000	0.439982	1412	0
1527755942.399314000	0.441323	1412	0
1527755942.400651000	0.44266	1412	0
1527755942.402003000	0.444012	1412	0
1527755942.403338000	0.445347	1412	0
1527755942.404646000	0.446655	181	0
1527755942.404822000	0.446831	106	1
1527755942.406016000	0.448025	1412	0
1527755942.407411000	0.44942	1412	0
1527755942.408752000	0.450761	1412	0
1527755942.410133000	0.452142	1412	0
1527755942.410634000	0.452643	127	1
1527755942.411463000	0.453472	481	0
1527755942.412833000	0.454842	1412	0
1527755942.414166000	0.456175	1412	0
1527755942.414961000	0.45697	106	1
1527755942.415513000	0.457522	1412	0
1527755942.416902000	0.458911	1412	0
1527755942.418208000	0.460217	259	0
1527755942.418859000	0.460868	106	1
1527755942.419573000	0.461582	1412	0
1527755942.420919000	0.462928	1412	0
1527755942.422259000	0.464268	1412	0
1527755942.422860000	0.464869	106	1
1527755942.423560000	0.465569	190	0
1527755942.424914000	0.466923	792	0
1527755942.426318000	0.468327	1412	0
1527755942.426855000	0.468864	106	1
1527755942.427656000	0.469665	1412	0
1527755942.428996000	0.471005	1412	0
1527755942.430318000	0.472327	835	0
1527755942.431070000	0.473079	106	1
1527755942.888587000	0.930596	368	1
1527755942.888670000	0.930679	1412	1
1527755942.888693000	0.930702	918	1
1527755942.890792000	0.932801	219	1
1527755942.907551000	0.94956	87	0
1527755943.001063000	1.04307	398	0
1527755943.002570000	1.04458	80	0
1527755943.033084000	1.07509	106	1
1527755943.176651000	1.21866	280	0
1527755943.178015000	1.22002	1412	0
1527755943.179350000	1.22136	1412	0
1527755943.180687000	1.2227	1412	0
1527755943.180955000	1.22296	109	1
1527755943.181991000	1.224	180	0
1527755943.183358000	1.22537	1412	0
1527755943.183811000	1.22582	236	1
1527755943.184694000	1.2267	1412	0
1527755943.186026000	1.22804	1071	0
1527755943.187385000	1.22939	92	0
1527755943.187901000	1.22991	106	1
1527755943.188726000	1.23074	130	0
1527755943.191931000	1.23394	100	1
1527755943.208166000	1.25017	87	0
1527755943.386496000	1.42851	387	0
1527755943.387854000	1.42986	1115	0
1527755943.398106000	1.44012	106	1
1527755943.410730000	1.45274	92	0
1527755943.412065000	1.45407	150	0
1527755943.414958000	1.45697	103	1
1527755944.962750000	3.00476	232	1
1527755944.982798000	3.02481	87	0
1527755945.111381000	3.15339	252	0
1527755945.112740000	3.15475	1412	0
1527755945.114068000	3.15608	995	0
1527755945.115072000	3.15708	109	1
1527755945.115398000	3.15741	92	0
1527755945.116811000	3.15882	332	0
1527755945.119041000	3.16105	103	1
1527755945.833050000	3.87506	305	1
1527755945.833159000	3.87517	1412	1
1527755945.833196000	3.87521	1412	1
1527755945.833225000	3.87523	1412	1
1527755945.833268000	3.87528	1412	1
1527755945.833290000	3.8753	1412	1
1527755945.833325000	3.87533	1412	1
1527755945.833362000	3.87537	1412	1
1527755945.833396000	3.87541	1412	1
1527755945.833433000	3.87544	1412	1
1527755945.833469000	3.87548	1412	1
1527755945.833517000	3.87553	1412	1
1527755945.833539000	3.87555	1412	1
1527755945.833561000	3.87557	1291	1
1527755945.852008000	3.89402	87	0
1527755945.858268000	3.90028	87	0
1527755945.869870000	3.91188	1412	1
1527755945.879335000	3.92134	87	0
1527755945.887799000	3.92981	87	0
1527755946.159460000	4.20147	396	0
1527755946.162526000	4.20454	80	0
1527755946.175716000	4.21773	115	1
1527755947.889487000	5.9315	326	1
1527755947.889580000	5.93159	1412	1
1527755947.889616000	5.93163	990	1
1527755947.892004000	5.93401	356	1
1527755947.909184000	5.95119	87	0
1527755947.914233000	5.95624	87	0
1527755948.069030000	6.11104	535	0
1527755948.070350000	6.11236	305	0
1527755948.071680000	6.11369	130	0
1527755948.071904000	6.11391	123	1
1527755948.075528000	6.11754	103	1
1527755948.075779000	6.11779	252	1
1527755948.089118000	6.13113	87	0
1527755948.098490000	6.1405	87	0
1527755948.194328000	6.23634	443	0
1527755948.197243000	6.23925	80	0
1527755948.198509000	6.24052	109	1
1527755948.334819000	6.37683	921	0
1527755948.336234000	6.37824	1412	0
1527755948.337554000	6.37956	1412	0
1527755948.338902000	6.38091	1412	0
1527755948.339488000	6.3815	109	1
1527755948.340231000	6.38224	180	0
1527755948.341603000	6.38361	1412	0
1527755948.342938000	6.38495	1357	0
1527755948.343495000	6.3855	106	1
1527755948.344278000	6.38629	1412	0
1527755948.345614000	6.38762	1412	0
1527755948.347049000	6.38906	1412	0
1527755948.347489000	6.3895	106	1
1527755948.348362000	6.39037	188	0
1527755948.349727000	6.39174	1227	0
1527755948.353265000	6.39527	103	1
1527755948.379217000	6.42123	1412	0
1527755948.380547000	6.42256	1412	0
1527755948.381887000	6.4239	1412	0
1527755948.383190000	6.4252	198	0
1527755948.384556000	6.42657	1412	0
1527755948.385494000	6.4275	112	1
1527755948.385919000	6.42793	1412	0
1527755948.387325000	6.42933	1412	0
1527755948.388668000	6.43068	1412	0
1527755948.389482000	6.43149	106	1
1527755948.390003000	6.43201	1412	0
1527755948.391346000	6.43336	1412	0
1527755948.392679000	6.43469	1412	0
1527755948.393489000	6.4355	106	1
1527755948.394010000	6.43602	932	0
1527755948.395434000	6.43744	1412	0
1527755948.396805000	6.43881	364	0
1527755948.397490000	6.4395	106	1
1527755948.398169000	6.44018	1412	0
1527755948.399515000	6.44152	1412	0
1527755948.400862000	6.44287	1412	0
1527755948.402201000	6.44421	1412	0
1527755948.402520000	6.44453	109	1
1527755948.403501000	6.44551	315	0
1527755948.404874000	6.44688	1412	0
1527755948.406266000	6.44828	1412	0
1527755948.407497000	6.44951	106	1
1527755948.407595000	6.4496	1412	0
1527755948.408905000	6.45091	190	0
1527755948.410280000	6.45229	1185	0
1527755948.411501000	6.45351	106	1
1527755948.411609000	6.45362	1412	0
1527755948.412953000	6.45496	1412	0
1527755948.414294000	6.4563	1412	0
1527755948.415503000	6.45751	106	1
1527755948.415592000	6.4576	190	0
1527755948.416999000	6.45901	994	0
1527755948.418346000	6.46036	1412	0
1527755948.419488000	6.4615	106	1
1527755948.419741000	6.46175	1250	0
1527755948.421097000	6.46311	1412	0
1527755948.422445000	6.46445	1412	0
1527755948.423532000	6.46554	106	1
1527755948.423765000	6.46577	1412	0
1527755948.425108000	6.46712	1412	0
1527755948.426477000	6.46849	914	0
1527755948.427504000	6.46951	106	1
1527755948.427796000	6.46981	293	0
1527755948.431517000	6.47353	100	1
1527755950.693662000	8.73567	536	1
1527755950.693743000	8.73575	295	1
1527755950.698245000	8.74025	308	1
1527755950.698324000	8.74033	1412	1
1527755950.698350000	8.74036	1412	1
1527755950.698372000	8.74038	982	1
1527755950.711875000	8.75388	87	0
1527755950.718293000	8.7603	87	0
1527755950.769429000	8.81144	402	1
1527755950.787448000	8.82946	87	0
1527755950.857771000	8.89978	397	0
1527755950.861646000	8.90366	103	1
1527755950.864590000	8.9066	80	0
1527755950.868661000	8.91067	100	1
1527755950.872366000	8.91438	298	0
1527755950.873684000	8.91569	103	0
1527755950.876662000	8.91867	103	1
1527755950.877109000	8.91912	90	0
1527755950.878524000	8.92053	300	0
1527755950.879892000	8.9219	1400	0
1527755950.880634000	8.92264	106	1
1527755950.881206000	8.92322	513	0
1527755950.882543000	8.92455	592	0
1527755950.883885000	8.92589	635	0
1527755950.884695000	8.9267	106	1
1527755950.885213000	8.92722	467	0
1527755950.886607000	8.92862	707	0
1527755950.887938000	8.92995	484	0
1527755950.888631000	8.93064	106	1
1527755950.889286000	8.9313	835	0
1527755950.890739000	8.93275	649	0
1527755950.892284000	8.93429	519	0
1527755950.892631000	8.93464	106	1
1527755950.893617000	8.93563	439	0
1527755950.894959000	8.93697	701	0
1527755950.896354000	8.93836	616	0
1527755950.897630000	8.93964	106	1
1527755950.897690000	8.9397	558	0
1527755950.899030000	8.94104	654	0
1527755950.900364000	8.94237	583	0
1527755950.901632000	8.94364	106	1
1527755950.901702000	8.94371	689	0
1527755950.905647000	8.94766	100	1
1527755950.921825000	8.96383	102	0
1527755950.923163000	8.96517	328	0
1527755950.925697000	8.96771	103	1
1527755951.676399000	9.71841	486	1
1527755951.676489000	9.7185	95	1
1527755951.694045000	9.73605	87	0
1527755951.839497000	9.88151	259	0
1527755951.840803000	9.88281	367	0
1527755951.843707000	9.88572	106	1
1527755951.844364000	9.88637	112	0
1527755951.847688000	9.8897	100	1
1527755952.406202000	10.4482	1178	1
1527755952.406278000	10.4483	110	1
1527755952.425459000	10.4675	87	0
1527755952.570837000	10.6128	360	0
1527755952.572163000	10.6142	151	0
1527755952.574758000	10.6168	106	1
1527755952.575281000	10.6173	92	0
1527755952.576687000	10.6187	304	0
1527755952.578743000	10.6208	103	1
1527755952.625321000	10.6673	384	1
1527755952.627847000	10.6699	515	1
1527755952.627921000	10.6699	88	1
1527755952.651432000	10.6934	87	0
1527755952.656522000	10.6985	87	0
1527755952.833221000	10.8752	305	0
1527755952.834547000	10.8766	140	0
1527755952.837126000	10.8791	92	0
1527755952.837963000	10.88	112	1
1527755952.838488000	10.8805	167	0
1527755952.841893000	10.8839	100	1
1527755952.852092000	10.8941	235	0
1527755952.853435000	10.8954	103	0
1527755952.855683000	10.8977	92	0
1527755952.857085000	10.8991	285	0
1527755952.857139000	10.8991	106	1
1527755952.862697000	10.9047	100	1
1527755953.171082000	11.2131	395	1
1527755953.171164000	11.2132	256	1
1527755953.189679000	11.2317	87	0
1527755953.651881000	11.6939	372	1
1527755953.652065000	11.6941	1412	1
1527755953.652109000	11.6941	1412	1
1527755953.652161000	11.6942	1412	1
1527755953.652199000	11.6942	1412	1
1527755953.652251000	11.6943	1412	1
1527755953.652289000	11.6943	1412	1
1527755953.652344000	11.6944	1412	1
1527755953.652382000	11.6944	1412	1
1527755953.652433000	11.6944	1412	1
1527755953.652459000	11.6945	1412	1
1527755953.652497000	11.6945	1412	1
1527755953.652550000	11.6946	1412	1
1527755953.652588000	11.6946	1412	1
1527755953.652641000	11.6947	1412	1
1527755953.652681000	11.6947	1412	1
1527755953.652734000	11.6947	1412	1
1527755953.652799000	11.6948	1412	1
1527755953.652824000	11.6948	1412	1
1527755953.652871000	11.6949	1412	1
1527755953.652910000	11.6949	1412	1
1527755953.652961000	11.695	1412	1
1527755953.652999000	11.695	1412	1
1527755953.653053000	11.6951	1412	1
1527755953.653090000	11.6951	1412	1
1527755953.655224000	11.6972	1412	1
1527755953.655326000	11.6973	1412	1
1527755953.655357000	11.6974	1412	1
1527755953.655394000	11.6974	1412	1
1527755953.655432000	11.6974	1412	1
1527755953.655486000	11.6975	1412	1
1527755953.655511000	11.6975	1412	1
1527755953.655555000	11.6976	1412	1
1527755953.655608000	11.6976	1412	1
1527755953.655630000	11.6976	792	1
1527755953.669727000	11.7117	87	0
1527755953.671859000	11.7139	87	0
1527755953.673288000	11.7153	87	0
1527755953.678148000	11.7202	87	0
1527755953.834328000	11.8763	400	0
1527755953.837838000	11.8798	115	1
1527755953.841189000	11.8832	80	0
1527755953.845192000	11.8872	100	1
1527755953.929806000	11.9718	281	0
1527755953.931129000	11.9731	146	0
1527755953.933793000	11.9758	92	0
1527755953.933860000	11.9759	103	1
1527755953.935179000	11.9772	292	0
1527755953.937808000	11.9798	103	1
1527755953.979397000	12.0214	374	1
1527755953.981367000	12.0234	297	1
1527755954.017925000	12.0599	374	1
1527755954.021711000	12.0637	87	0
1527755954.033421000	12.0754	378	1
1527755954.035615000	12.0776	87	0
1527755954.050578000	12.0926	87	0
1527755954.116295000	12.1583	347	1
1527755954.116384000	12.1584	294	1
1527755954.135496000	12.1775	87	0
1527755954.161446000	12.2035	235	0
1527755954.162770000	12.2048	118	0
1527755954.164222000	12.2062	278	0
1527755954.165209000	12.2072	103	1
1527755954.165559000	12.2076	279	0
1527755954.167060000	12.2091	92	0
1527755954.168410000	12.2104	337	0
1527755954.169417000	12.2114	112	1
1527755954.169729000	12.2117	92	0
1527755954.171075000	12.2131	281	0
1527755954.173832000	12.2158	103	1
1527755954.230902000	12.2729	564	0
1527755954.232378000	12.2744	800	0
1527755954.234259000	12.2763	92	0
1527755954.235424000	12.2774	106	1
1527755954.247843000	12.2899	264	0
1527755954.251851000	12.2939	100	1
1527755954.292791000	12.3348	266	0
1527755954.294108000	12.3361	146	0
1527755954.296766000	12.3388	92	0
1527755954.296939000	12.3389	106	1
1527755954.298133000	12.3401	286	0
1527755954.301865000	12.3439	100	1
1527755954.577930000	12.6199	582	1
1527755954.578021000	12.62	268	1
1527755954.597319000	12.6393	87	0
1527755954.771291000	12.8133	325	0
1527755954.772611000	12.8146	146	0
1527755954.774866000	12.8169	106	1
1527755954.775488000	12.8175	92	0
1527755954.776889000	12.8189	99	0
1527755954.778873000	12.8209	103	1
1527755954.988570000	13.0306	558	1
1527755954.988630000	13.0306	276	1
1527755955.008251000	13.0503	87	0
1527755955.154095000	13.1961	235	0
1527755955.155425000	13.1974	146	0
1527755955.157966000	13.2	106	1
1527755955.158187000	13.2002	92	0
1527755955.159526000	13.2015	131	0
1527755955.161959000	13.204	103	1
1527755957.046404000	15.0884	398	1
1527755957.046477000	15.0885	265	1
1527755957.076417000	15.1184	87	0
1527755957.284176000	15.3262	255	0
1527755957.285530000	15.3275	146	0
1527755957.288005000	15.33	106	1
1527755957.289642000	15.3317	92	0
1527755957.290991000	15.333	237	0
1527755957.293002000	15.335	103	1
1527755957.483459000	15.5255	392	1
1527755957.483536000	15.5255	269	1
1527755957.510818000	15.5528	87	0
1527755957.595559000	15.6376	309	0
1527755957.596937000	15.6389	146	0
1527755957.599026000	15.641	106	1
1527755957.600297000	15.6423	92	0
1527755957.601645000	15.6437	276	0
1527755957.604020000	15.646	103	1
1527755957.905513000	15.9475	1175	1
1527755957.905589000	15.9476	274	1
1527755957.923746000	15.9658	87	0
1527755958.011609000	16.0536	303	0
1527755958.012930000	16.0549	146	0
1527755958.015041000	16.0571	106	1
1527755958.015619000	16.0576	92	0
1527755958.017027000	16.059	197	0
1527755958.019055000	16.0611	103	1
1527755958.338251000	16.3803	403	1
1527755958.338339000	16.3803	274	1
1527755958.356015000	16.398	87	0
1527755958.529293000	16.5713	261	0
1527755958.530559000	16.5726	146	0
1527755958.533164000	16.5752	106	1
1527755958.534457000	16.5765	92	0
1527755958.535875000	16.5779	132	0
1527755958.538152000	16.5802	103	1
1527755958.761751000	16.8038	432	1
1527755958.761840000	16.8038	272	1
1527755958.779915000	16.8219	87	0
1527755958.867098000	16.9091	236	0
1527755958.868406000	16.9104	148	0
1527755958.871091000	16.9131	92	0
1527755958.871109000	16.9131	106	1
1527755958.872512000	16.9145	221	0
1527755958.875168000	16.9172	103	1
1527755959.185121000	17.2271	391	1
1527755959.185198000	17.2272	276	1
1527755959.203371000	17.2454	87	0
1527755959.207813000	17.2498	87	0
1527755959.331766000	17.3738	233	0
1527755959.333107000	17.3751	148	0
1527755959.335778000	17.3778	92	0
1527755959.336135000	17.3781	112	1
1527755959.337176000	17.3792	310	0
1527755959.341144000	17.3832	100	1
1527755959.416377000	17.4584	393	1
1527755959.416471000	17.4585	264	1
1527755959.445598000	17.4876	87	0
1527755959.446978000	17.489	87	0
1527755959.531742000	17.5738	296	0
1527755959.533062000	17.5751	148	0
1527755959.535130000	17.5771	109	1
1527755959.536586000	17.5786	92	0
1527755959.537929000	17.5799	177	0
1527755959.540136000	17.5821	103	1
1527755959.639410000	17.6814	403	1
1527755959.639497000	17.6815	269	1
1527755959.658134000	17.7001	87	0
1527755959.807351000	17.8494	277	0
1527755959.808672000	17.8507	148	0
1527755959.811200000	17.8532	106	1
1527755959.812299000	17.8543	92	0
1527755959.813647000	17.8557	285	0
1527755959.816181000	17.8582	103	1
1527755960.069421000	18.1114	394	1
1527755960.069511000	18.1115	275	1
1527755960.087516000	18.1295	87	0
1527755960.239382000	18.2814	233	0
1527755960.240690000	18.2827	148	0
1527755960.243173000	18.2852	106	1
1527755960.243375000	18.2854	92	0
1527755960.244717000	18.2867	246	0
1527755960.247199000	18.2892	103	1
1527755960.496850000	18.5389	583	1
1527755960.496922000	18.5389	280	1
1527755960.517028000	18.559	87	0
1527755960.695207000	18.7372	259	0
1527755960.696587000	18.7386	148	0
1527755960.699214000	18.7412	106	1
1527755960.699254000	18.7413	92	0
1527755960.700616000	18.7426	177	0
1527755960.703236000	18.7452	103	1
1527755960.926536000	18.9685	555	1
1527755960.926618000	18.9686	275	1
1527755960.946232000	18.9882	87	0
1527755961.092904000	19.1349	232	0
1527755961.094228000	19.1362	148	0
1527755961.096944000	19.139	92	0
1527755961.097222000	19.1392	109	1
1527755961.098309000	19.1403	104	0
1527755961.102230000	19.1442	100	1
1527755961.347748000	19.3898	396	1
1527755961.347841000	19.3899	273	1
1527755961.383800000	19.4258	87	0
1527755961.632972000	19.675	255	0
1527755961.634282000	19.6763	148	0
1527755961.637294000	19.6793	106	1
1527755961.637392000	19.6794	92	0
1527755961.638747000	19.6808	224	0
1527755961.641261000	19.6833	103	1
1527755961.777233000	19.8192	392	1
1527755961.777310000	19.8193	277	1
1527755961.797059000	19.8391	87	0
1527755961.959750000	20.0018	256	0
1527755961.961073000	20.0031	148	0
1527755961.963272000	20.0053	106	1
1527755961.963764000	20.0058	92	0
1527755961.965103000	20.0071	156	0
1527755961.967255000	20.0093	103	1
1527755962.197085000	20.2391	1175	1
1527755962.197161000	20.2392	281	1
1527755962.215570000	20.2576	87	0
1527755962.220384000	20.2624	87	0
1527755962.380118000	20.4221	304	0
1527755962.381440000	20.4234	148	0
1527755962.384272000	20.4263	92	0
1527755962.384392000	20.4264	109	1
1527755962.385605000	20.4276	204	0
1527755962.388313000	20.4303	103	1
1527755962.642436000	20.6844	408	1
1527755962.642526000	20.6845	276	1
1527755962.675210000	20.7172	87	0
1527755962.825331000	20.8673	260	0
1527755962.826726000	20.8687	148	0
1527755962.829347000	20.8714	106	1
1527755962.829574000	20.8716	92	0
1527755962.830909000	20.8729	96	0
1527755962.833339000	20.8753	103	1
1527755964.156554000	22.1986	431	1
1527755964.156642000	22.1987	266	1
1527755964.175656000	22.2177	87	0
1527755964.322884000	22.3649	257	0
1527755964.324203000	22.3662	148	0
1527755964.326932000	22.3689	92	0
1527755964.326944000	22.369	106	1
1527755964.328302000	22.3703	210	0
1527755964.330846000	22.3729	103	1
1527755964.375607000	22.4176	393	1
1527755964.375701000	22.4177	269	1
1527755964.393809000	22.4358	87	0
1527755964.550733000	22.5927	309	0
1527755964.552058000	22.5941	148	0
1527755964.554817000	22.5968	106	1
1527755964.555134000	22.5971	92	0
1527755964.556534000	22.5985	126	0
1527755964.558796000	22.6008	103	1
1527755964.585897000	22.6279	391	1
1527755964.585979000	22.628	266	1
1527755964.603960000	22.646	87	0
1527755964.715889000	22.7579	305	0
1527755964.717205000	22.7592	148	0
1527755964.719913000	22.7619	106	1
1527755964.720512000	22.7625	92	0
1527755964.721790000	22.7638	207	0
1527755964.723909000	22.7659	103	1
1527755964.830581000	22.8726	407	1
1527755964.830678000	22.8727	261	1
1527755964.849538000	22.8915	87	0
1527755964.995279000	23.0373	232	0
1527755964.996658000	23.0387	148	0
1527755964.998842000	23.0409	106	1
1527755964.999354000	23.0414	92	0
1527755965.000698000	23.0427	181	0
1527755965.002856000	23.0449	103	1
1527755965.230312000	23.2723	393	1
1527755965.230384000	23.2724	274	1
1527755965.250755000	23.2928	87	0
1527755965.255147000	23.2972	87	0
1527755965.436925000	23.4789	235	0
1527755965.438262000	23.4803	148	0
1527755965.440865000	23.4829	109	1
1527755965.443970000	23.486	92	0
1527755965.445329000	23.4873	319	0
1527755965.447880000	23.4899	103	1
1527755965.474867000	23.5169	235	0
1527755965.478999000	23.521	100	1
1527755965.663766000	23.7058	584	1
1527755965.663841000	23.7059	275	1
1527755965.681595000	23.7236	87	0
1527755965.780273000	23.8223	259	0
1527755965.781638000	23.8236	148	0
1527755965.783940000	23.8259	106	1
1527755965.784541000	23.8266	92	0
1527755965.785882000	23.8279	270	0
1527755965.787886000	23.8299	103	1
1527755966.085370000	24.1274	555	1
1527755966.085445000	24.1275	275	1
1527755966.103515000	24.1455	87	0
1527755966.283825000	24.3258	268	0
1527755966.285155000	24.3272	148	0
1527755966.287879000	24.3299	92	0
1527755966.288026000	24.33	109	1
1527755966.289259000	24.3313	183	0
1527755966.292935000	24.3349	100	1
1527755966.500351000	24.5424	393	1
1527755966.500440000	24.5424	277	1
1527755966.520031000	24.562	87	0
1527755966.675882000	24.7179	299	0
1527755966.677267000	24.7193	148	0
1527755966.679946000	24.722	106	1
1527755966.679958000	24.722	92	0
1527755966.681293000	24.7233	99	0
1527755966.683935000	24.7259	103	1
1527755966.928189000	24.9702	389	1
1527755966.928273000	24.9703	276	1
1527755966.946451000	24.9885	87	0
1527755967.091139000	25.1331	235	0
1527755967.092466000	25.1345	148	0
1527755967.094969000	25.137	106	1
1527755967.095187000	25.1372	92	0
1527755967.096595000	25.1386	237	0
1527755967.098989000	25.141	103	1
1527755967.168509000	25.2105	1174	1
1527755967.168589000	25.2106	268	1
1527755967.187060000	25.2291	87	0
1527755967.373961000	25.416	233	0
1527755967.375303000	25.4173	148	0
1527755967.378060000	25.4201	92	0
1527755967.378367000	25.4204	106	1
1527755967.379412000	25.4214	132	0
1527755967.381991000	25.424	103	1
1527755967.582324000	25.6243	389	1
1527755967.582403000	25.6244	274	1
1527755967.600606000	25.6426	87	0
1527755967.605616000	25.6476	87	0
1527755967.751082000	25.7931	260	0
1527755967.752458000	25.7945	148	0
1527755967.755016000	25.797	109	1
1527755967.755999000	25.798	92	0
1527755967.757416000	25.7994	161	0
1527755967.760031000	25.802	103	1
1527755968.006725000	26.0487	408	1
1527755968.006804000	26.0488	272	1
1527755968.026870000	26.0689	87	0
1527755968.203272000	26.2453	235	0
1527755968.204598000	26.2466	148	0
1527755968.207046000	26.2491	106	1
1527755968.207686000	26.2497	92	0
1527755968.209044000	26.2511	210	0
1527755968.211082000	26.2531	103	1
1527755968.421941000	26.464	426	1
1527755968.422021000	26.464	275	1
1527755968.440636000	26.4826	87	0
1527755968.593038000	26.635	282	0
1527755968.594373000	26.6364	148	0
1527755968.597057000	26.6391	106	1
1527755968.597581000	26.6396	92	0
1527755968.598933000	26.6409	132	0
1527755968.601112000	26.6431	103	1
1527755968.863585000	26.9056	394	1
1527755968.863627000	26.9056	273	1
1527755968.882213000	26.9242	87	0
1527755968.980065000	27.0221	302	0
1527755968.981391000	27.0234	148	0
1527755968.984052000	27.0261	92	0
1527755968.984138000	27.0261	106	1
1527755968.985423000	27.0274	325	0
1527755968.988116000	27.0301	103	1
1527755969.084586000	27.1266	393	1
1527755969.084676000	27.1267	265	1
1527755969.103170000	27.1452	87	0
1527755969.205589000	27.2476	233	0
1527755969.206964000	27.249	148	0
1527755969.209090000	27.2511	106	1
1527755969.209700000	27.2517	92	0
1527755969.211045000	27.2531	205	0
1527755969.213103000	27.2551	103	1
1527755969.365897000	27.4079	405	1
1527755969.365985000	27.408	266	1
1527755969.398162000	27.4402	405	1
1527755969.400232000	27.4422	87	0
1527755969.405562000	27.4476	87	0
1527755969.430971000	27.473	87	0
1527755969.536556000	27.5786	259	0
1527755969.537882000	27.5799	148	0
1527755969.540105000	27.5821	112	1
1527755969.540892000	27.5829	92	0
1527755969.542230000	27.5842	85	0
1527755969.544127000	27.5861	103	1
1527755969.780196000	27.8222	395	1
1527755969.780273000	27.8223	276	1
1527755969.799709000	27.8417	87	0
1527755969.944746000	27.9868	282	0
1527755969.946063000	27.9881	148	0
1527755969.948133000	27.9901	106	1
1527755969.948865000	27.9909	92	0
1527755969.950212000	27.9922	121	0
1527755969.952143000	27.9942	103	1
1527755970.186464000	28.2285	581	1
1527755970.186526000	28.2285	269	1
1527755970.205894000	28.2479	87	0
1527755970.368417000	28.4104	305	0
1527755970.369809000	28.4118	148	0
1527755970.372243000	28.4143	106	1
1527755970.372496000	28.4145	92	0
1527755970.373834000	28.4158	219	0
1527755970.376229000	28.4182	103	1
1527755972.109125000	30.1511	536	1
1527755972.109221000	30.1512	1412	1
1527755972.109247000	30.1513	1412	1
1527755972.109288000	30.1513	1412	1
1527755972.109340000	30.1513	1372	1
1527755972.128065000	30.1701	87	0
1527755972.275049000	30.3171	417	0
1527755972.278468000	30.3205	103	1
1527755972.282449000	30.3245	80	0
1527755972.286478000	30.3285	100	1
1527755972.307689000	30.3497	394	1
1527755972.307776000	30.3498	269	1
1527755972.325944000	30.368	87	0
1527755972.424873000	30.4669	235	0
1527755972.426199000	30.4682	148	0
1527755972.428452000	30.4705	106	1
1527755972.429372000	30.4714	92	0
1527755972.430719000	30.4727	201	0
1527755972.433450000	30.4755	103	1
1527755972.523957000	30.566	1176	1
1527755972.524024000	30.566	263	1
1527755972.543172000	30.5852	87	0
1527755972.721398000	30.7634	293	0
1527755972.722719000	30.7647	148	0
1527755972.725382000	30.7674	92	0
1527755972.725528000	30.7675	109	1
1527755972.726810000	30.7688	204	0
1527755972.730496000	30.7725	100	1
1527755972.936966000	30.979	393	1
1527755972.937055000	30.9791	274	1
1527755972.956087000	30.9981	87	0
1527755973.046402000	31.0884	275	0
1527755973.047785000	31.0898	148	0
1527755973.050559000	31.0926	92	0
1527755973.050661000	31.0927	106	1
1527755973.051933000	31.0939	250	0
1527755973.054506000	31.0965	103	1
1527755973.186644000	31.2287	441	1
1527755973.186734000	31.2287	268	1
1527755973.205701000	31.2477	87	0
1527755973.392808000	31.4348	232	0
1527755973.394154000	31.4362	148	0
1527755973.396592000	31.4386	106	1
1527755973.399686000	31.4417	92	0
1527755973.401104000	31.4431	107	0
1527755973.403590000	31.4456	103	1
1527755973.422688000	31.4647	92	0
1527755973.427543000	31.4696	100	1
1527755973.609190000	31.6512	392	1
1527755973.609276000	31.6513	270	1
1527755973.630052000	31.6721	87	0
1527755973.633520000	31.6755	87	0
1527755973.730375000	31.7724	260	0
1527755973.731668000	31.7737	148	0
1527755973.734552000	31.7766	109	1
1527755973.734585000	31.7766	92	0
1527755973.735955000	31.778	224	0
1527755973.738547000	31.7806	103	1
1527755973.818188000	31.8602	396	1
1527755973.818276000	31.8603	261	1
1527755973.837203000	31.8792	87	0
1527755973.988465000	32.0305	235	0
1527755973.989794000	32.0318	148	0
1527755973.992485000	32.0345	92	0
1527755973.992599000	32.0346	106	1
1527755973.993831000	32.0358	298	0
1527755973.996582000	32.0386	103	1
1527755974.026534000	32.0685	405	1
1527755974.026611000	32.0686	258	1
1527755974.044817000	32.0868	87	0
1527755974.198227000	32.2402	235	0
1527755974.199552000	32.2416	148	0
1527755974.202355000	32.2444	92	0
1527755974.202568000	32.2446	109	1
1527755974.203701000	32.2457	107	0
1527755974.207569000	32.2496	100	1
1527755977.784921000	35.8269	390	1
1527755977.784998000	35.827	268	1
1527755977.805085000	35.8471	87	0
1527755977.808751000	35.8508	87	0
1527755977.992748000	36.0348	283	0
1527755977.994094000	36.0361	148	0
1527755977.996236000	36.0382	109	1
1527755977.997395000	36.0394	92	0
1527755977.998759000	36.0408	123	0
1527755978.001190000	36.0432	103	1
1527755978.042454000	36.0845	392	1
1527755978.042549000	36.0846	269	1
1527755978.061189000	36.1032	87	0
1527755978.187856000	36.2299	302	0
1527755978.189187000	36.2312	148	0
1527755978.191178000	36.2332	106	1
1527755978.191874000	36.2339	92	0
1527755978.193211000	36.2352	85	0
1527755978.195176000	36.2372	103	1
1527755978.252481000	36.2945	584	1
1527755978.252556000	36.2946	262	1
1527755978.270852000	36.3129	87	0
1527755978.276007000	36.318	87	0
1527755978.435176000	36.4772	236	0
1527755978.436582000	36.4786	148	0
1527755978.439195000	36.4812	109	1
1527755978.439925000	36.4819	92	0
1527755978.441272000	36.4833	176	0
1527755978.443194000	36.4852	103	1
1527755978.665421000	36.7074	555	1
1527755978.665512000	36.7075	270	1
1527755978.684205000	36.7262	87	0
1527755978.789373000	36.8314	259	0
1527755978.790772000	36.8328	148	0
1527755978.793289000	36.8353	106	1
1527755978.793465000	36.8355	92	0
1527755978.794807000	36.8368	152	0
1527755978.797284000	36.8393	103	1
1527755979.063806000	37.1058	376	1
1527755979.063906000	37.1059	1412	1
1527755979.063943000	37.106	1412	1
1527755979.063972000	37.106	1412	1
1527755979.064006000	37.106	837	1
1527755979.083288000	37.1253	100	0
1527755979.087381000	37.1294	100	1
1527755979.230001000	37.272	375	0
1527755979.234308000	37.2763	100	1
1527755979.236232000	37.2782	80	0
1527755979.240287000	37.2823	100	1
1527755979.405663000	37.4477	1174	1
1527755979.405740000	37.4477	269	1
1527755979.424905000	37.4669	87	0
1527755979.574770000	37.6168	376	0
1527755979.576091000	37.6181	148	0
1527755979.578259000	37.6203	106	1
1527755979.578981000	37.621	92	0
1527755979.580326000	37.6223	282	0
1527755979.582263000	37.6243	103	1
1527755979.617500000	37.6595	393	1
1527755979.617578000	37.6596	266	1
1527755979.635545000	37.6776	87	0
1527755979.640169000	37.6822	87	0
1527755979.809526000	37.8515	235	0
1527755979.810847000	37.8529	148	0
1527755979.813271000	37.8553	109	1
1527755979.813783000	37.8558	92	0
1527755979.815127000	37.8571	262	0
1527755979.817258000	37.8593	103	1
1527755979.835733000	37.8777	439	1
1527755979.835822000	37.8778	269	1
1527755979.853709000	37.8957	87	0
1527755980.020167000	38.0622	232	0
1527755980.021487000	38.0635	148	0
1527755980.024281000	38.0663	106	1
1527755980.026131000	38.0681	92	0
1527755980.027531000	38.0695	148	0
1527755980.030356000	38.0724	103	1
1527755980.070022000	38.112	389	1
1527755980.070097000	38.1121	262	1
1527755980.088230000	38.1302	87	0
1527755980.240307000	38.2823	269	0
1527755980.241634000	38.2836	148	0
1527755980.244294000	38.2863	92	0
1527755980.244313000	38.2863	106	1
1527755980.245659000	38.2877	262	0
1527755980.248280000	38.2903	103	1
1527755980.288477000	38.3305	392	1
1527755980.288563000	38.3306	268	1
1527755980.306485000	38.3485	87	0
1527755980.471302000	38.5133	277	0
1527755980.472621000	38.5146	148	0
1527755980.475286000	38.5173	92	0
1527755980.475378000	38.5174	106	1
1527755980.476712000	38.5187	334	0
1527755980.479298000	38.5213	103	1
1527755980.527380000	38.5694	394	1
1527755980.527470000	38.5695	273	1
1527755980.545448000	38.5875	87	0
1527755980.706137000	38.7481	257	0
1527755980.707539000	38.7495	148	0
1527755980.710288000	38.7523	92	0
1527755980.710389000	38.7524	106	1
1527755980.711569000	38.7536	118	0
1527755980.714326000	38.7563	103	1
1527755980.745369000	38.7874	406	1
1527755980.745441000	38.7875	265	1
1527755980.764177000	38.8062	87	0
1527755980.768286000	38.8103	87	0
1527755980.925640000	38.9676	235	0
1527755980.927079000	38.9691	148	0
1527755980.929421000	38.9714	109	1
1527755980.930259000	38.9723	92	0
1527755980.931552000	38.9736	315	0
1527755980.934368000	38.9764	103	1
1527755981.158751000	39.2008	395	1
1527755981.158844000	39.2009	267	1
1527755981.180018000	39.222	87	0
1527755981.186095000	39.2281	87	0
1527755981.277671000	39.3197	235	0
1527755981.279013000	39.321	148	0
1527755981.281375000	39.3234	109	1
1527755981.290465000	39.3325	92	0
1527755981.291897000	39.3339	235	0
1527755981.294366000	39.3364	103	1
1527755981.369623000	39.4116	585	1
1527755981.369711000	39.4117	262	1
1527755981.395411000	39.4374	87	0
1527755981.489355000	39.5314	233	0
1527755981.490666000	39.5327	148	0
1527755981.493397000	39.5354	106	1
1527755981.494062000	39.5361	92	0
1527755981.495403000	39.5374	155	0
1527755981.497366000	39.5394	103	1
1527755981.629790000	39.6718	554	1
1527755981.629877000	39.6719	268	1
1527755981.649259000	39.6913	87	0
1527755981.817760000	39.8598	283	0
1527755981.819097000	39.8611	148	0
1527755981.821392000	39.8634	106	1
1527755981.822636000	39.8646	92	0
1527755981.825067000	39.8671	162	0
1527755981.826422000	39.8684	103	1
1527755982.121284000	40.1633	395	1
1527755982.121351000	40.1634	273	1
1527755982.139605000	40.1816	87	0
1527755982.292671000	40.3347	304	0
1527755982.293993000	40.336	148	0
1527755982.296415000	40.3384	106	1
1527755982.297468000	40.3395	92	0
1527755982.298817000	40.3408	241	0
1527755982.301435000	40.3434	103	1
1527755982.547292000	40.5893	1175	1
1527755982.547381000	40.5894	277	1
1527755982.565626000	40.6076	87	0
1527755982.850441000	40.8925	259	0
1527755982.851765000	40.8938	148	0
1527755982.854447000	40.8965	106	1
1527755982.855247000	40.8973	92	0
1527755982.856658000	40.8987	290	0
1527755982.858429000	40.9004	103	1
1527755982.977932000	41.0199	394	1
1527755982.978021000	41.02	282	1
1527755982.995432000	41.0374	87	0
1527755983.168767000	41.2108	236	0
1527755983.170124000	41.2121	148	0
1527755983.172542000	41.2146	106	1
1527755983.173509000	41.2155	92	0
1527755983.174856000	41.2169	235	0
1527755983.177535000	41.2195	103	1
1527755983.388606000	41.4306	443	1
1527755983.388691000	41.4307	258	1
1527755983.420347000	41.4624	87	0
1527755983.511035000	41.553	259	0
1527755983.512376000	41.5544	148	0
1527755983.514500000	41.5565	106	1
1527755983.515084000	41.5571	92	0
1527755983.516497000	41.5585	236	0
1527755983.518575000	41.5606	103	1
1527755985.830457000	43.8725	394	1
1527755985.830532000	43.8725	266	1
1527755985.858851000	43.9009	87	0
1527755985.965025000	44.007	256	0
1527755985.966351000	44.0084	148	0
1527755985.969006000	44.011	106	1
1527755985.970824000	44.0128	92	0
1527755985.972183000	44.0142	173	0
1527755985.974022000	44.016	103	1
1527755986.051473000	44.0935	392	1
1527755986.051560000	44.0936	263	1
1527755986.069192000	44.1112	87	0
1527755986.234507000	44.2765	353	0
1527755986.235824000	44.2778	148	0
1527755986.238019000	44.28	106	1
1527755986.240315000	44.2823	92	0
1527755986.241927000	44.2839	285	0
1527755986.244029000	44.286	103	1
1527755986.261679000	44.3037	389	1
1527755986.261773000	44.3038	265	1
1527755986.281269000	44.3233	87	0
1527755986.290973000	44.333	87	0
1527755986.378468000	44.4205	233	0
1527755986.379800000	44.4218	148	0
1527755986.382045000	44.4241	109	1
1527755986.382790000	44.4248	92	0
1527755986.384136000	44.4261	177	0
1527755986.386033000	44.428	103	1
1527755986.469450000	44.5115	404	1
1527755986.469544000	44.5116	268	1
1527755986.490005000	44.532	87	0
1527755986.580636000	44.6226	259	0
1527755986.582028000	44.624	148	0
1527755986.584058000	44.6261	106	1
1527755986.585013000	44.627	92	0
1527755986.586356000	44.6284	279	0
1527755986.589060000	44.6311	103	1
1527755986.682964000	44.725	395	1
1527755986.683100000	44.7251	261	1
1527755986.701992000	44.744	87	0
1527755986.872994000	44.915	268	0
1527755986.874311000	44.9163	148	0
1527755986.877046000	44.9191	92	0
1527755986.877108000	44.9191	106	1
1527755986.878405000	44.9204	94	0
1527755986.881072000	44.9231	103	1
1527755987.092495000	45.1345	582	1
1527755987.092566000	45.1346	278	1
1527755987.110363000	45.1524	87	0
1527755987.261069000	45.3031	277	0
1527755987.262406000	45.3044	148	0
1527755987.265091000	45.3071	106	1
1527755987.265294000	45.3073	92	0
1527755987.266694000	45.3087	206	0
1527755987.269096000	45.3111	103	1
1527755987.523501000	45.5655	557	1
1527755987.523559000	45.5656	279	1
1527755987.543947000	45.586	87	0
1527755987.666006000	45.708	260	0
1527755987.667403000	45.7094	148	0
1527755987.670110000	45.7121	106	1
1527755987.671168000	45.7132	92	0
1527755987.672507000	45.7145	95	0
1527755987.675093000	45.7171	103	1
1527755987.998483000	46.0405	1180	1
1527755987.998557000	46.0406	276	1
1527755988.017237000	46.0592	87	0
1527755988.126911000	46.1689	236	0
1527755988.128234000	46.1702	148	0
1527755988.131024000	46.173	92	0
1527755988.131148000	46.1732	109	1
1527755988.132411000	46.1744	317	0
1527755988.136134000	46.1781	100	1
1527755988.416033000	46.458	395	1
1527755988.416132000	46.4581	271	1
1527755988.434853000	46.4769	87	0
1527755988.441296000	46.4833	87	0
1527755988.469415000	46.5114	371	1
1527755988.469512000	46.5115	1412	1
1527755988.469538000	46.5115	1412	1
1527755988.469573000	46.5116	1412	1
1527755988.469601000	46.5116	1055	1
1527755988.489230000	46.5312	87	0
1527755988.492486000	46.5345	87	0
1527755988.537093000	46.5791	260	0
1527755988.538419000	46.5804	148	0
1527755988.541108000	46.5831	92	0
1527755988.541196000	46.5832	109	1
1527755988.542460000	46.5845	300	0
1527755988.545179000	46.5872	103	1
1527755988.571281000	46.6133	400	0
1527755988.574883000	46.6169	80	0
1527755988.575510000	46.6175	103	1
1527755988.845060000	46.8871	389	1
1527755988.845135000	46.8871	278	1
1527755988.865268000	46.9073	87	0
1527755988.963369000	47.0054	325	0
1527755988.964695000	47.0067	148	0
1527755988.967184000	47.0092	106	1
1527755988.967762000	47.0098	92	0
1527755988.969109000	47.0111	172	0
1527755988.971179000	47.0132	103	1
1527755989.267820000	47.3098	393	1
1527755989.267877000	47.3099	260	1
1527755989.298580000	47.3406	87	0
1527755989.303461000	47.3455	87	0
1527755989.399564000	47.4416	233	0
1527755989.400920000	47.4429	148	0
1527755989.403280000	47.4453	109	1
1527755989.403554000	47.4456	92	0
1527755989.404947000	47.447	236	0
1527755989.407267000	47.4493	103	1
1527755991.279508000	49.3215	389	1
1527755991.279583000	49.3216	268	1
1527755991.304454000	49.3465	87	0
1527755991.405723000	49.4477	259	0
1527755991.407128000	49.4491	148	0
1527755991.409306000	49.4513	106	1
1527755991.410299000	49.4523	92	0
1527755991.414283000	49.4563	100	1
1527755991.438692000	49.4807	331	0
1527755991.442342000	49.4844	100	1
1527755991.493062000	49.5351	394	1
1527755991.493155000	49.5352	266	1
1527755991.512677000	49.5547	87	0
1527755991.682773000	49.7248	256	0
1527755991.684109000	49.7261	148	0
1527755991.686401000	49.7284	106	1
1527755991.687312000	49.7293	92	0
1527755991.688603000	49.7306	297	0
1527755991.691392000	49.7334	103	1
1527755991.902490000	49.9445	404	1
1527755991.902584000	49.9446	258	1
1527755991.930942000	49.973	87	0
1527755991.938840000	49.9808	87	0
1527755992.094189000	50.1362	235	0
1527755992.095517000	50.1375	148	0
1527755992.098441000	50.1405	109	1
1527755992.098832000	50.1408	92	0
1527755992.100181000	50.1422	223	0
1527755992.102360000	50.1444	103	1
1527755995.060883000	53.1029	371	1
1527755995.060969000	53.103	1412	1
1527755995.060995000	53.103	1412	1
1527755995.061034000	53.103	1412	1
1527755995.061061000	53.1031	557	1
1527755995.082762000	53.1248	87	0
1527755995.167077000	53.2091	466	0
1527755995.170711000	53.2127	103	1
1527755995.174181000	53.2162	80	0
1527755995.177714000	53.2197	100	1
1527755995.261156000	53.3032	583	1
1527755995.261233000	53.3032	268	1
1527755995.289732000	53.3317	87	0
1527755995.439312000	53.4813	283	0
1527755995.440629000	53.4826	148	0
1527755995.442728000	53.4847	106	1
1527755995.444814000	53.4868	92	0
1527755995.446155000	53.4882	175	0
1527755995.451803000	53.4938	103	1
1527755996.503167000	54.5452	556	1
1527755996.503261000	54.5453	269	1
1527755996.521178000	54.5632	87	0
1527755996.660880000	54.7029	336	0
1527755996.662214000	54.7042	148	0
1527755996.664604000	54.7066	106	1
1527755996.665450000	54.7075	92	0
1527755996.666791000	54.7088	117	0
1527755996.669603000	54.7116	103	1
1527756000.101917000	58.1439	1180	1
1527756000.102022000	58.144	265	1
1527756000.131789000	58.1738	87	0
1527756000.302707000	58.3447	258	0
1527756000.304033000	58.346	148	0
1527756000.306808000	58.3488	106	1
1527756000.307050000	58.3491	92	0
1527756000.308402000	58.3504	334	0
1527756000.311319000	58.3533	103	1
1527756000.312713000	58.3547	391	1
1527756000.312775000	58.3548	268	1
1527756000.331575000	58.3736	87	0
1527756000.488598000	58.5306	233	0
1527756000.489923000	58.5319	148	0
1527756000.492912000	58.5349	106	1
1527756000.493237000	58.5352	92	0
1527756000.494578000	58.5366	243	0
1527756000.496808000	58.5388	103	1
1527756000.525607000	58.5676	390	1
1527756000.525699000	58.5677	265	1
1527756000.543998000	58.586	87	0
1527756000.635946000	58.678	255	0
1527756000.637333000	58.6793	148	0
1527756000.639829000	58.6818	106	1
1527756000.640309000	58.6823	92	0
1527756000.641707000	58.6837	325	0
1527756000.643834000	58.6858	103	1
1527756000.746441000	58.7885	442	1
1527756000.746519000	58.7885	264	1
1527756000.765028000	58.807	87	0
1527756000.859729000	58.9017	233	0
1527756000.861054000	58.9031	148	0
1527756000.863747000	58.9058	92	0
1527756000.863989000	58.906	109	1
1527756000.865088000	58.9071	210	0
1527756000.868870000	58.9109	100	1
1527756000.966029000	59.008	389	1
1527756000.966109000	59.0081	264	1
1527756000.984812000	59.0268	87	0
1527756001.080242000	59.1223	236	0
1527756001.081566000	59.1236	148	0
1527756001.084513000	59.1265	92	0
1527756001.084831000	59.1268	109	1
1527756001.085849000	59.1279	97	0
1527756001.089888000	59.1319	100	1
1527756001.198349000	59.2404	391	1
1527756001.198436000	59.2404	266	1
1527756001.217057000	59.2591	87	0
1527756001.229625000	59.2716	87	0
1527756001.389655000	59.4317	327	0
1527756001.390990000	59.433	148	0
1527756001.393681000	59.4357	92	0
1527756001.393856000	59.4359	112	1
1527756001.395024000	59.437	125	0
1527756001.398944000	59.441	100	1
1527756001.413211000	59.4552	327	0
1527756001.416877000	59.4589	100	1
1527756001.632594000	59.6746	393	1
1527756001.632668000	59.6747	278	1
1527756001.651685000	59.6937	87	0
1527756001.747052000	59.7891	256	0
1527756001.748375000	59.7904	148	0
1527756001.750886000	59.7929	106	1
1527756001.751780000	59.7938	92	0
1527756001.753118000	59.7951	183	0
1527756001.755948000	59.798	103	1
1527756002.046651000	60.0887	402	1
1527756002.046745000	60.0888	278	1
1527756002.064918000	60.1069	87	0
1527756002.161783000	60.2038	235	0
1527756002.164421000	60.2064	148	0
1527756002.165910000	60.2079	106	1
1527756002.166166000	60.2082	92	0
1527756002.167567000	60.2096	122	0
1527756002.169896000	60.2119	103	1
1527756002.461410000	60.5034	394	1
1527756002.461503000	60.5035	267	1
1527756002.481528000	60.5235	87	0
1527756002.575152000	60.6172	256	0
1527756002.576481000	60.6185	148	0
1527756002.579001000	60.621	106	1
1527756002.580197000	60.6222	92	0
1527756002.581549000	60.6236	336	0
1527756002.584013000	60.626	103	1
1527756006.224574000	64.2666	371	1
1527756006.224653000	64.2667	1412	1
1527756006.224679000	64.2667	1412	1
1527756006.224720000	64.2667	1412	1
1527756006.224767000	64.2668	558	1
1527756006.244907000	64.2869	87	0
1527756006.431751000	64.4738	516	1
1527756006.431844000	64.4739	270	1
1527756006.437384000	64.4794	397	0
1527756006.441366000	64.4834	103	1
1527756006.443677000	64.4857	80	0
1527756006.447351000	64.4894	100	1
1527756006.451301000	64.4933	87	0
1527756006.624325000	64.6663	335	0
1527756006.625597000	64.6676	148	0
1527756006.628387000	64.6704	92	0
1527756006.628478000	64.6705	106	1
1527756006.629706000	64.6717	318	0
1527756006.632424000	64.6744	103	1
1527756006.832821000	64.8748	389	1
1527756006.832901000	64.8749	270	1
1527756006.854186000	64.8962	87	0
1527756006.968053000	65.0101	283	0
1527756006.969390000	65.0114	148	0
1527756006.971361000	65.0134	106	1
1527756006.972054000	65.0141	92	0
1527756006.973394000	65.0154	96	0
1527756006.975428000	65.0174	103	1
1527756007.250226000	65.2922	557	1
1527756007.250307000	65.2923	280	1
1527756007.284073000	65.3261	87	0
1527756007.383553000	65.4256	313	0
1527756007.384877000	65.4269	148	0
1527756007.387391000	65.4294	106	1
1527756007.387866000	65.4299	92	0
1527756007.389216000	65.4312	109	0
1527756007.391446000	65.4335	103	1
1527756007.660249000	65.7023	1180	1
1527756007.660323000	65.7023	277	1
1527756007.680642000	65.7227	87	0
1527756007.831377000	65.8734	258	0
1527756007.832718000	65.8747	148	0
1527756007.835382000	65.8774	92	0
1527756007.835429000	65.8774	106	1
1527756007.836744000	65.8788	124	0
1527756007.839405000	65.8814	103	1
1527756008.070601000	66.1126	393	1
1527756008.070688000	66.1127	279	1
1527756008.091370000	66.1334	87	0
1527756008.190640000	66.2326	233	0
1527756008.192046000	66.2341	148	0
1527756008.194443000	66.2365	106	1
1527756008.194740000	66.2367	92	0
1527756008.196086000	66.2381	337	0
1527756008.198433000	66.2404	103	1
1527756008.511342000	66.5534	442	1
1527756008.511431000	66.5534	272	1
1527756008.530360000	66.5724	87	0
1527756008.634964000	66.677	256	0
1527756008.636289000	66.6783	148	0
1527756008.638465000	66.6805	106	1
1527756008.640376000	66.6824	92	0
1527756008.641722000	66.6837	285	0
1527756008.644499000	66.6865	103	1
1527756008.724528000	66.7665	394	1
1527756008.724584000	66.7666	265	1
1527756008.742770000	66.7848	87	0
1527756008.834080000	66.8761	232	0
1527756008.835438000	66.8774	148	0
1527756008.837562000	66.8796	106	1
1527756008.838194000	66.8802	92	0
1527756008.839512000	66.8815	303	0
1527756008.841542000	66.8836	103	1
1527756008.977690000	67.0197	393	1
1527756008.977757000	67.0198	262	1
1527756008.995667000	67.0377	87	0
1527756009.102325000	67.1443	235	0
1527756009.103674000	67.1457	148	0
1527756009.106487000	67.1485	106	1
1527756009.108162000	67.1502	92	0
1527756009.109511000	67.1515	188	0
1527756009.111469000	67.1535	103	1
1527756009.201934000	67.2439	402	1
1527756009.201995000	67.244	267	1
1527756009.238548000	67.2806	402	1
1527756009.250056000	67.2921	87	0
1527756009.269349000	67.3114	87	0
1527756009.317140000	67.3591	325	0
1527756009.318472000	67.3605	148	0
1527756009.320503000	67.3625	109	1
1527756009.322396000	67.3644	92	0
1527756009.323747000	67.3658	135	0
1527756009.326497000	67.3685	103	1
1527756009.421195000	67.4632	393	1
1527756009.421255000	67.4633	263	1
1527756009.439756000	67.4818	87	0
1527756009.550276000	67.5923	256	0
1527756009.551582000	67.5936	148	0
1527756009.554512000	67.5965	106	1
1527756009.554744000	67.5968	92	0
1527756009.556192000	67.5982	264	0
1527756009.558527000	67.6005	103	1
1527756009.642428000	67.6844	390	1
1527756009.642516000	67.6845	270	1
1527756009.660486000	67.7025	87	0
1527756009.813663000	67.8557	235	0
1527756009.814985000	67.857	148	0
1527756009.817521000	67.8595	106	1
1527756009.818222000	67.8602	92	0
1527756009.819567000	67.8616	251	0
1527756009.821515000	67.8635	103	1
1527756009.900881000	67.9429	393	1
1527756009.900974000	67.943	268	1
1527756009.923636000	67.9656	87	0
1527756010.046930000	68.0889	231	0
1527756010.048312000	68.0903	148	0
1527756010.050551000	68.0926	106	1
1527756010.051992000	68.094	92	0
1527756010.053324000	68.0953	201	0
1527756010.055539000	68.0975	103	1
1527756010.111886000	68.1539	578	1
1527756010.111945000	68.154	268	1
1527756010.140189000	68.1822	87	0
1527756010.242015000	68.284	232	0
1527756010.243354000	68.2854	148	0
1527756010.244685000	68.2867	92	0
1527756010.245550000	68.2876	109	1
1527756010.246053000	68.2881	169	0
1527756010.249573000	68.2916	100	1
1527756010.344159000	68.3862	557	1
1527756010.344250000	68.3863	271	1
1527756010.383422000	68.4254	87	0
1527756010.398277000	68.4403	87	0
1527756010.503508000	68.5455	233	0
1527756010.504835000	68.5468	148	0
1527756010.507563000	68.5496	109	1
1527756010.507567000	68.5496	92	0
1527756010.508938000	68.5509	252	0
1527756010.511582000	68.5536	103	1
1527756010.803730000	68.8457	1178	1
1527756010.803823000	68.8458	275	1
1527756010.823797000	68.8658	87	0
1527756011.043205000	69.0852	258	0
1527756011.044533000	69.0865	148	0
1527756011.046597000	69.0886	106	1
1527756011.047397000	69.0894	92	0
1527756011.048741000	69.0908	101	0
1527756011.050610000	69.0926	103	1
1527756011.226465000	69.2685	394	1
1527756011.226559000	69.2686	286	1
1527756011.265908000	69.3079	87	0
1527756011.353614000	69.3956	303	0
1527756011.354951000	69.397	148	0
1527756011.357621000	69.3996	106	1
1527756011.357701000	69.3997	92	0
1527756011.359055000	69.4011	195	0
1527756011.361598000	69.4036	103	1
1527756011.379458000	69.4215	303	0
1527756011.383593000	69.4256	100	1
1527756011.638829000	69.6808	442	1
1527756011.638921000	69.6809	270	1
1527756011.660968000	69.703	87	0
1527756011.772465000	69.8145	306	0
1527756011.773794000	69.8158	148	0
1527756011.776684000	69.8187	106	1
1527756011.777017000	69.819	92	0
1527756011.778422000	69.8204	191	0
1527756011.780672000	69.8227	103	1
1527756012.524719000	70.5667	390	1
1527756012.524795000	70.5668	271	1
1527756012.544160000	70.5862	87	0
1527756012.693831000	70.7358	334	0
1527756012.695160000	70.7372	148	0
1527756012.697714000	70.7397	106	1
1527756012.698154000	70.7402	92	0
1527756012.699504000	70.7415	167	0
1527756012.701696000	70.7437	103	1
1527756012.757931000	70.7999	394	1
1527756012.758017000	70.8	266	1
1527756012.779896000	70.8219	87	0
1527756012.785475000	70.8275	87	0
1527756012.873535000	70.9155	232	0
1527756012.874858000	70.9169	148	0
1527756012.877702000	70.9197	109	1
1527756012.877732000	70.9197	92	0
1527756012.879091000	70.9211	264	0
1527756012.881721000	70.9237	103	1
1527756013.007826000	71.0498	404	1
1527756013.007924000	71.0499	269	1
1527756013.025765000	71.0678	87	0
1527756013.117995000	71.16	233	0
1527756013.119319000	71.1613	148	0
1527756013.121710000	71.1637	106	1
1527756013.122008000	71.164	92	0
1527756013.123363000	71.1654	134	0
1527756013.125733000	71.1677	103	1
1527756013.425044000	71.4671	393	1
1527756013.425108000	71.4671	279	1
1527756013.443586000	71.4856	87	0
1527756013.559119000	71.6011	258	0
1527756013.560397000	71.6024	148	0
1527756013.562757000	71.6048	106	1
1527756013.563441000	71.6055	92	0
1527756013.564772000	71.6068	321	0
1527756013.566750000	71.6088	103	1
1527756013.635886000	71.6779	373	1
1527756013.635991000	71.678	1412	1
1527756013.636030000	71.678	1412	1
1527756013.636063000	71.6781	1412	1
1527756013.636099000	71.6781	1412	1
1527756013.636134000	71.6781	1412	1
1527756013.636167000	71.6782	1412	1
1527756013.636204000	71.6782	1412	1
1527756013.636238000	71.6782	1412	1
1527756013.636274000	71.6783	1412	1
1527756013.636309000	71.6783	1412	1
1527756013.636358000	71.6784	1412	1
1527756013.636381000	71.6784	1412	1
1527756013.636404000	71.6784	1412	1
1527756013.636440000	71.6784	189	1
1527756013.654678000	71.6967	87	0
1527756013.657892000	71.6999	87	0
1527756013.752858000	71.7949	389	0
1527756013.756830000	71.7988	106	1
1527756013.759117000	71.8011	80	0
1527756013.762773000	71.8048	100	1
1527756013.839911000	71.8819	583	1
1527756013.839979000	71.882	280	1
1527756013.859328000	71.9013	87	0
1527756013.961181000	72.0032	324	0
1527756013.962502000	72.0045	148	0
1527756013.964853000	72.0069	106	1
1527756013.967928000	72.0099	92	0
1527756013.969271000	72.0113	264	0
1527756013.971838000	72.0138	103	1
1527756014.280284000	72.3223	556	1
1527756014.280358000	72.3224	283	1
1527756014.300673000	72.3427	87	0
1527756014.406958000	72.449	235	0
1527756014.408343000	72.4504	148	0
1527756014.410784000	72.4528	106	1
1527756014.411256000	72.4533	92	0
1527756014.412603000	72.4546	219	0
1527756014.414862000	72.4569	103	1
1527756014.700761000	72.7428	390	1
1527756014.700849000	72.7429	283	1
1527756014.721037000	72.763	87	0
1527756014.811559000	72.8536	258	0
1527756014.812879000	72.8549	148	0
1527756014.815819000	72.8578	106	1
1527756014.817276000	72.8593	92	0
1527756014.818620000	72.8606	88	0
1527756014.820827000	72.8628	103	1
1527756014.921939000	72.9639	1180	1
1527756014.922026000	72.964	271	1
1527756014.940050000	72.9821	100	0
1527756014.943327000	72.9853	87	0
1527756014.943821000	72.9858	103	1
1527756015.055727000	73.0977	233	0
1527756015.057134000	73.0991	148	0
1527756015.059842000	73.1019	103	1
1527756015.062040000	73.104	92	0
1527756015.063388000	73.1054	185	0
1527756015.065834000	73.1078	103	1
1527756015.132126000	73.1741	393	1
1527756015.132204000	73.1742	268	1
1527756015.150915000	73.1929	87	0
1527756015.266882000	73.3089	235	0
1527756015.268272000	73.3103	148	0
1527756015.270945000	73.313	106	1
1527756015.270959000	73.313	92	0
1527756015.272331000	73.3143	199	0
1527756015.275294000	73.3173	103	1
1527756015.373879000	73.4159	440	1
1527756015.373953000	73.416	271	1
1527756015.392104000	73.4341	87	0
1527756015.538314000	73.5803	258	0
1527756015.539640000	73.5816	148	0
1527756015.541877000	73.5839	106	1
1527756015.542332000	73.5843	92	0
1527756015.543682000	73.5857	217	0
1527756015.545856000	73.5879	103	1
1527756015.584538000	73.6265	394	1
1527756015.584627000	73.6266	270	1
1527756015.602931000	73.6449	87	0
1527756015.607868000	73.6499	87	0
1527756015.703467000	73.7455	235	0
1527756015.704853000	73.7469	148	0
1527756015.706943000	73.749	109	1
1527756015.707556000	73.7496	92	0
1527756015.708905000	73.7509	319	0
1527756015.710938000	73.7529	103	1
1527756015.824929000	73.8669	394	1
1527756015.824992000	73.867	260	1
1527756015.844040000	73.886	87	0
1527756015.945492000	73.9875	303	0
1527756015.946757000	73.9888	148	0
1527756015.948192000	73.9902	92	0
1527756015.948883000	73.9909	109	1
1527756015.949584000	73.9916	237	0
1527756015.952960000	73.995	100	1
1527756016.827331000	74.8693	402	1
1527756016.827406000	74.8694	271	1
1527756016.847615000	74.8896	87	0
1527756016.857139000	74.8991	87	0
1527756016.944810000	74.9868	306	0
1527756016.946114000	74.9881	148	0
1527756016.948993000	74.991	109	1
1527756016.949892000	74.9919	92	0
1527756016.951241000	74.9933	262	0
1527756016.953955000	74.996	103	1
1527756017.058438000	75.1004	394	1
1527756017.058525000	75.1005	272	1
1527756017.077397000	75.1194	87	0
1527756017.204585000	75.2466	313	0
1527756017.205923000	75.2479	148	0
1527756017.207964000	75.25	106	1
1527756017.212230000	75.2542	92	0
1527756017.213579000	75.2556	160	0
1527756017.215963000	75.258	103	1
1527756017.266122000	75.3081	395	1
1527756017.266214000	75.3082	266	1
1527756017.303010000	75.345	395	1
1527756017.321715000	75.3637	87	0
1527756017.331269000	75.3733	87	0
1527756017.336939000	75.3789	87	0
1527756017.442638000	75.4846	232	0
1527756017.443951000	75.486	148	0
1527756017.445980000	75.488	112	1
1527756017.446714000	75.4887	92	0
1527756017.448127000	75.4901	219	0
1527756017.449966000	75.492	103	1
1527756017.501159000	75.5432	583	1
1527756017.501226000	75.5432	267	1
1527756017.531680000	75.5737	87	0
1527756017.615373000	75.6574	258	0
1527756017.616713000	75.6587	148	0
1527756017.618986000	75.661	106	1
1527756017.620847000	75.6629	92	0
1527756017.622185000	75.6642	173	0
1527756017.625005000	75.667	103	1
1527756017.715195000	75.7572	555	1
1527756017.715279000	75.7573	272	1
1527756017.733414000	75.7754	87	0
1527756017.821390000	75.8634	235	0
1527756017.822907000	75.8649	148	0
1527756017.825007000	75.867	106	1
1527756017.829510000	75.8715	92	0
1527756017.830873000	75.8729	324	0
1527756017.833006000	75.875	103	1
1527756017.933643000	75.9757	390	1
1527756017.933708000	75.9757	267	1
1527756017.952377000	75.9944	87	0
1527756018.125638000	76.1676	233	0
1527756018.126977000	76.169	148	0
1527756018.128996000	76.171	106	1
1527756018.129721000	76.1717	92	0
1527756018.131056000	76.1731	232	0
1527756018.133022000	76.175	103	1
1527756018.149919000	76.1919	389	1
1527756018.150012000	76.192	272	1
1527756018.167844000	76.2099	87	0
1527756018.271220000	76.3132	233	0
1527756018.272481000	76.3145	148	0
1527756018.275113000	76.3171	106	1
1527756018.275294000	76.3173	92	0
1527756018.276579000	76.3186	173	0
1527756018.279098000	76.3211	103	1
1527756018.427455000	76.4695	1175	1
1527756018.427517000	76.4695	268	1
1527756018.446540000	76.4885	87	0
1527756018.573903000	76.6159	350	0
1527756018.575201000	76.6172	148	0
1527756018.577933000	76.6199	92	0
1527756018.578061000	76.6201	109	1
1527756018.579282000	76.6213	182	0
1527756018.583057000	76.6251	100	1
1527756018.849171000	76.8912	395	1
1527756018.849258000	76.8913	283	1
1527756018.867172000	76.9092	87	0
1527756019.019089000	77.0611	233	0
1527756019.020427000	77.0624	148	0
1527756019.023134000	77.0651	106	1
1527756019.024578000	77.0666	92	0
1527756019.025979000	77.068	263	0
1527756019.028121000	77.0701	103	1
1527756019.284887000	77.3269	441	1
1527756019.284945000	77.327	280	1
1527756019.316759000	77.3588	87	0
1527756019.396680000	77.4387	232	0
1527756019.398068000	77.4401	148	0
1527756019.400072000	77.4421	106	1
1527756019.402199000	77.4442	92	0
1527756019.403561000	77.4456	132	0
1527756019.406104000	77.4481	103	1
1527756019.702341000	77.7444	393	1
1527756019.702428000	77.7444	282	1
1527756019.721253000	77.7633	87	0
1527756019.816711000	77.8587	258	0
1527756019.818092000	77.8601	148	0
1527756019.820120000	77.8621	106	1
1527756019.821227000	77.8632	92	0
1527756019.822599000	77.8646	196	0
1527756019.825126000	77.8671	103	1
1527756020.124474000	78.1665	395	1
1527756020.124546000	78.1666	277	1
1527756020.142633000	78.1846	87	0
1527756020.295197000	78.3372	232	0
1527756020.296538000	78.3385	148	0
1527756020.299168000	78.3412	106	1
1527756020.299837000	78.3418	92	0
1527756020.301183000	78.3432	124	0
1527756020.303132000	78.3451	103	1
1527756020.357462000	78.3995	401	1
1527756020.357555000	78.3996	266	1
1527756020.376462000	78.4185	87	0
1527756020.481867000	78.5239	233	0
1527756020.483192000	78.5252	148	0
1527756020.485857000	78.5279	92	0
1527756020.486132000	78.5281	109	1
1527756020.487284000	78.5293	299	0
1527756020.491181000	78.5332	100	1
1527756020.568609000	78.6106	394	1
1527756020.568683000	78.6107	273	1
1527756020.589996000	78.632	87	0
1527756020.690323000	78.7323	258	0
1527756020.691650000	78.7337	148	0
1527756020.694162000	78.7362	106	1
1527756020.694373000	78.7364	92	0
1527756020.695717000	78.7377	241	0
1527756020.698150000	78.7402	103	1
1527756020.791682000	78.8337	394	1
1527756020.791758000	78.8338	272	1
1527756020.810387000	78.8524	87	0
1527756020.931446000	78.9735	303	0
1527756020.932766000	78.9748	148	0
1527756020.935167000	78.9772	106	1
1527756020.935635000	78.9776	92	0
1527756020.936977000	78.979	149	0
1527756020.939178000	78.9812	103	1
1527756021.027424000	79.0694	584	1
1527756021.027512000	79.0695	274	1
1527756021.049925000	79.0919	87	0
1527756021.139646000	79.1817	282	0
1527756021.140967000	79.183	148	0
1527756021.143168000	79.1852	106	1
1527756021.143664000	79.1857	92	0
1527756021.145013000	79.187	285	0
1527756021.147171000	79.1892	103	1
1527756021.251822000	79.2938	557	1
1527756021.251916000	79.2939	267	1
1527756021.283407000	79.3254	87	0
1527756021.363291000	79.4053	311	0
1527756021.364610000	79.4066	148	0
1527756021.367223000	79.4092	106	1
1527756021.367693000	79.4097	92	0
1527756021.369026000	79.411	94	0
1527756021.371251000	79.4133	103	1
1527756021.474650000	79.5167	1179	1
1527756021.474725000	79.5167	271	1
1527756021.496593000	79.5386	87	0
1527756021.594560000	79.6366	258	0
1527756021.595890000	79.6379	148	0
1527756021.598280000	79.6403	106	1
1527756021.598833000	79.6408	92	0
1527756021.600236000	79.6422	180	0
1527756021.602282000	79.6443	103	1
1527756022.304803000	80.3468	394	1
1527756022.304870000	80.3469	260	1
1527756022.323116000	80.3651	87	0
1527756022.430935000	80.4729	236	0
1527756022.432254000	80.4743	148	0
1527756022.434258000	80.4763	106	1
1527756022.435221000	80.4772	92	0
1527756022.436563000	80.4786	317	0
1527756022.439250000	80.4813	103	1
1527756025.193199000	83.2352	391	1
1527756025.193293000	83.2353	272	1
1527756025.220708000	83.2627	87	0
1527756025.342314000	83.3843	258	0
1527756025.343634000	83.3856	148	0
1527756025.346024000	83.388	106	1
1527756025.346423000	83.3884	92	0
1527756025.347874000	83.3899	309	0
1527756025.350024000	83.392	103	1
1527756025.404154000	83.4462	440	1
1527756025.404231000	83.4462	271	1
1527756025.422117000	83.4641	87	0
1527756025.515050000	83.5571	258	0
1527756025.516400000	83.5584	148	0
1527756025.519051000	83.5611	106	1
1527756025.519466000	83.5615	92	0
1527756025.520816000	83.5628	250	0
1527756025.523033000	83.565	103	1
1527756025.628811000	83.6708	394	1
1527756025.628899000	83.6709	269	1
1527756025.647886000	83.6899	87	0
1527756025.654198000	83.6962	87	0
1527756025.768322000	83.8103	236	0
1527756025.769647000	83.8117	148	0
1527756025.772050000	83.8141	109	1
1527756025.772466000	83.8145	92	0
1527756025.773805000	83.8158	97	0
1527756025.776175000	83.8182	103	1
1527756026.036221000	84.0782	395	1
1527756026.036292000	84.0783	268	1
1527756026.054593000	84.0966	87	0
1527756026.165179000	84.2072	327	0
1527756026.166568000	84.2086	148	0
1527756026.169145000	84.2112	106	1
1527756026.169290000	84.2113	92	0
1527756026.170617000	84.2126	245	0
1527756026.173132000	84.2151	103	1
1527756026.557731000	84.5997	383	1
1527756026.557817000	84.5998	1412	1
1527756026.557844000	84.5999	1412	1
1527756026.557884000	84.5999	1412	1
1527756026.557918000	84.5999	1383	1
1527756026.580535000	84.6225	87	0
1527756026.587490000	84.6295	87	0
1527756026.669573000	84.7116	414	0
1527756026.673092000	84.7151	106	1
1527756026.675127000	84.7171	80	0
1527756026.679168000	84.7212	100	1
1527756029.157771000	87.1998	390	1
1527756029.157846000	87.1999	274	1
1527756029.180698000	87.2227	87	0
1527756029.284441000	87.3265	259	0
1527756029.285759000	87.3278	148	0
1527756029.288442000	87.3305	106	1
1527756029.288610000	87.3306	92	0
1527756029.290858000	87.3329	116	0
1527756029.292430000	87.3344	103	1
1527756029.379387000	87.4214	391	1
1527756029.379466000	87.4215	271	1
1527756029.398488000	87.4405	87	0
1527756029.489085000	87.5311	233	0
1527756029.490422000	87.5324	148	0
1527756029.492447000	87.5345	106	1
1527756029.493149000	87.5352	92	0
1527756029.494502000	87.5365	331	0
1527756029.496428000	87.5384	103	1
1527756029.593791000	87.6358	583	1
1527756029.593881000	87.6359	270	1
1527756029.613143000	87.6552	87	0
1527756029.702248000	87.7443	259	0
1527756029.703569000	87.7456	148	0
1527756029.706465000	87.7485	106	1
1527756029.707886000	87.7499	92	0
1527756029.709223000	87.7512	336	0
1527756029.711455000	87.7535	103	1
1527756029.832212000	87.8742	558	1
1527756029.832291000	87.8743	272	1
1527756029.851360000	87.8934	87	0
1527756029.855478000	87.8975	87	0
1527756029.946695000	87.9887	303	0
1527756029.948128000	87.9901	148	0
1527756029.950473000	87.9925	109	1
1527756029.950828000	87.9928	92	0
1527756029.952173000	87.9942	145	0
1527756029.954476000	87.9965	103	1
1527756030.033259000	88.0753	1179	1
1527756030.033348000	88.0754	273	1
1527756030.052320000	88.0943	87	0
1527756030.144221000	88.1862	286	0
1527756030.148581000	88.1906	103	1
1527756030.149301000	88.1913	148	0
1527756030.152065000	88.1941	92	0
1527756030.153423000	88.1954	326	0
1527756030.153508000	88.1955	103	1
1527756030.157455000	88.1995	100	1
1527756030.177709000	88.2197	286	0
1527756030.181451000	88.2235	100	1
1527756030.214598000	88.2566	148	0
1527756030.218499000	88.2605	100	1
1527756030.248225000	88.2902	395	1
1527756030.248291000	88.2903	267	1
1527756030.266979000	88.309	87	0
1527756030.371741000	88.4138	311	0
1527756030.373067000	88.4151	148	0
1527756030.375477000	88.4175	106	1
1527756030.376055000	88.4181	92	0
1527756030.377495000	88.4195	208	0
1527756030.379471000	88.4215	103	1
1527756030.660599000	88.7026	394	1
1527756030.660671000	88.7027	266	1
1527756030.678386000	88.7204	87	0
1527756030.767842000	88.8099	257	0
1527756030.769172000	88.8112	148	0
1527756030.771528000	88.8135	106	1
1527756030.772286000	88.8143	92	0
1527756030.773621000	88.8156	110	0
1527756030.775508000	88.8175	103	1
1527756034.892544000	92.9346	439	1
1527756034.892616000	92.9346	270	1
1527756034.911116000	92.9531	87	0
1527756035.089581000	93.1316	258	0
1527756035.090910000	93.1329	148	0
1527756035.093736000	93.1357	106	1
1527756035.093861000	93.1359	92	0
1527756035.095292000	93.1373	95	0
1527756035.097722000	93.1397	103	1
1527756035.115035000	93.157	394	1
1527756035.115120000	93.1571	269	1
1527756035.133637000	93.1756	87	0
1527756035.139094000	93.1811	87	0
1527756035.240582000	93.2826	233	0
1527756035.241964000	93.284	148	0
1527756035.244575000	93.2866	92	0
1527756035.244841000	93.2869	112	1
1527756035.245995000	93.288	164	0
1527756035.249830000	93.2918	100	1
1527756035.384244000	93.4263	393	1
1527756035.384305000	93.4263	268	1
1527756035.403018000	93.445	87	0
1527756035.530337000	93.5723	256	0
1527756035.531660000	93.5737	148	0
1527756035.534081000	93.5761	106	1
1527756035.534325000	93.5763	92	0
1527756035.535676000	93.5777	296	0
1527756035.537769000	93.5798	103	1
1527756035.824754000	93.8668	405	1
1527756035.824842000	93.8669	274	1
1527756035.846883000	93.8889	87	0
1527756035.963402000	94.0054	235	0
1527756035.964748000	94.0068	148	0
1527756035.966780000	94.0088	106	1
1527756035.967473000	94.0095	92	0
1527756035.968811000	94.0108	95	0
1527756035.970790000	94.0128	103	1
1527756036.281510000	94.3235	391	1
1527756036.281586000	94.3236	274	1
1527756036.301102000	94.3431	87	0
1527756036.393892000	94.4359	325	0
1527756036.395229000	94.4372	148	0
1527756036.397827000	94.4398	106	1
1527756036.398168000	94.4402	92	0
1527756036.399529000	94.4415	100	0
1527756036.401834000	94.4438	103	1
1527756036.692027000	94.734	394	1
1527756036.692105000	94.7341	282	1
1527756036.712786000	94.7548	87	0
1527756036.802730000	94.8447	256	0
1527756036.804042000	94.8461	148	0
1527756036.806731000	94.8487	92	0
1527756036.806858000	94.8489	106	1
1527756036.808134000	94.8501	158	0
1527756036.810846000	94.8529	103	1
1527756036.902189000	94.9442	580	1
1527756036.902281000	94.9443	268	1
1527756036.920177000	94.9622	87	0
1527756037.044926000	95.0869	235	0
1527756037.046279000	95.0883	148	0
1527756037.048844000	95.0909	106	1
1527756037.049658000	95.0917	92	0
1527756037.051018000	95.093	310	0
1527756037.052866000	95.0949	103	1
1527756037.188898000	95.2309	555	1
1527756037.188988000	95.231	269	1
1527756037.220116000	95.2621	87	0
1527756037.223868000	95.2659	87	0
1527756037.316074000	95.3581	235	0
1527756037.317462000	95.3595	148	0
1527756037.319859000	95.3619	109	1
1527756037.337872000	95.3799	92	0
1527756037.339226000	95.3812	108	0
1527756037.341864000	95.3839	103	1
1527756037.406545000	95.4486	390	1
1527756037.406637000	95.4486	267	1
1527756037.444268000	95.4863	87	0
1527756037.537748000	95.5798	257	0
1527756037.539078000	95.5811	148	0
1527756037.541735000	95.5837	92	0
1527756037.541888000	95.5839	109	1
1527756037.543103000	95.5851	185	0
1527756037.546919000	95.5889	100	1
1527756037.636508000	95.6785	1174	1
1527756037.636602000	95.6786	269	1
1527756037.654457000	95.6965	87	0
1527756037.750511000	95.7925	233	0
1527756037.751833000	95.7938	148	0
1527756037.753884000	95.7959	106	1
1527756037.756159000	95.7982	92	0
1527756037.757559000	95.7996	230	0
1527756037.759916000	95.8019	103	1
1527756037.850581000	95.8926	394	1
1527756037.850668000	95.8927	273	1
1527756037.869366000	95.9114	87	0
1527756037.956951000	95.999	232	0
1527756037.958353000	96.0004	148	0
1527756037.960916000	96.0029	106	1
1527756037.961025000	96.003	92	0
1527756037.962400000	96.0044	169	0
1527756037.965015000	96.007	103	1
1527756038.063655000	96.1057	392	1
1527756038.063740000	96.1057	270	1
1527756038.093582000	96.1356	87	0
1527756038.195333000	96.2373	305	0
1527756038.196640000	96.2386	148	0
1527756038.198927000	96.2409	106	1
1527756038.199402000	96.2414	92	0
1527756038.200748000	96.2428	156	0
1527756038.202928000	96.2449	103	1
1527756038.302779000	96.3448	444	1
1527756038.302872000	96.3449	272	1
1527756038.321364000	96.3634	87	0
1527756038.439707000	96.4817	285	0
1527756038.441026000	96.483	148	0
1527756038.443694000	96.4857	92	0
1527756038.443924000	96.4859	109	1
1527756038.445038000	96.487	291	0
1527756038.448932000	96.4909	100	1
1527756038.509506000	96.5515	390	1
1527756038.509593000	96.5516	274	1
1527756038.528888000	96.5709	87	0
1527756038.802023000	96.844	335	0
1527756038.803360000	96.8454	148	0
1527756038.805965000	96.848	106	1
1527756038.806470000	96.8485	92	0
1527756038.807889000	96.8499	293	0
1527756038.809951000	96.852	103	1
1527756039.119591000	97.1616	393	1
1527756039.119658000	97.1617	288	1
1527756039.159059000	97.2011	393	1
1527756039.160019000	97.202	87	0
1527756039.195752000	97.2378	87	0
1527756039.262507000	97.3045	235	0
1527756039.263856000	97.3059	148	0
1527756039.265989000	97.308	109	1
1527756039.267235000	97.3092	92	0
1527756039.268655000	97.3107	114	0
1527756039.270987000	97.313	103	1
1527756039.285620000	97.3276	235	0
1527756039.288998000	97.331	100	1
1527756039.576457000	97.6185	405	1
1527756039.576534000	97.6185	278	1
1527756039.594550000	97.6366	87	0
1527756039.600023000	97.642	87	0
1527756039.687357000	97.7294	257	0
1527756039.688741000	97.7308	148	0
1527756039.691085000	97.7331	109	1
1527756039.692391000	97.7344	92	0
1527756039.693705000	97.7357	245	0
1527756039.696072000	97.7381	103	1
1527756039.988232000	98.0302	394	1
1527756039.988321000	98.0303	274	1
1527756040.007266000	98.0493	87	0
1527756040.105077000	98.1471	233	0
1527756040.106403000	98.1484	148	0
1527756040.109032000	98.151	106	1
1527756040.109249000	98.1513	92	0
1527756040.110596000	98.1526	263	0
1527756040.113035000	98.155	103	1
1527756040.412508000	98.4545	584	1
1527756040.412585000	98.4546	283	1
1527756040.431803000	98.4738	87	0
1527756040.551185000	98.5932	259	0
1527756040.552512000	98.5945	148	0
1527756040.555048000	98.5971	106	1
1527756040.556663000	98.5987	92	0
1527756040.558080000	98.6001	268	0
1527756040.560073000	98.6021	103	1
1527756040.824593000	98.8666	558	1
1527756040.824662000	98.8667	275	1
1527756040.845766000	98.8878	87	0
1527756040.936078000	98.9781	233	0
1527756040.937463000	98.9795	148	0
1527756040.940181000	98.9822	106	1
1527756040.940559000	98.9826	92	0
1527756040.941904000	98.9839	185	0
1527756040.944078000	98.9861	103	1
1527756041.245690000	99.2877	1178	1
1527756041.245770000	99.2878	276	1
1527756041.280022000	99.322	87	0
1527756041.364373000	99.4064	325	0
1527756041.365700000	99.4077	148	0
1527756041.368094000	99.4101	106	1
1527756041.368492000	99.4105	92	0
1527756041.369850000	99.4119	229	0
1527756041.372128000	99.4141	103	1
1527756041.656533000	99.6985	393	1
1527756041.656619000	99.6986	285	1
1527756041.675323000	99.7173	87	0
1527756041.793263000	99.8353	259	0
1527756041.794580000	99.8366	148	0
1527756041.797117000	99.8391	106	1
1527756041.797447000	99.8395	92	0
1527756041.798793000	99.8408	224	0
1527756041.801115000	99.8431	103	1
1527756041.879356000	99.9214	395	1
1527756041.879431000	99.9214	273	1
1527756041.920091000	99.9621	87	0
1527756042.012463000	100.054	232	0
1527756042.013841000	100.056	148	0
1527756042.016214000	100.058	106	1
1527756042.017747000	100.06	92	0
1527756042.019100000	100.061	275	0
1527756042.021204000	100.063	103	1
1527756042.112205000	100.154	441	1
[truncated: 215 more rows]
