# Supplementary material for: Method for multi-task learning fusion network traffic classification to address small sample labels
Source: Sci Rep. 2024 Jan 30;14:2518. doi: 10.1038/s41598-024-51933-8 (PMC10827795; doi:10.1038/s41598-024-51933-8)
Supplement: Supplementary file 2 — Supplementary Information 2. [file 41598_2024_51933_MOESM2_ESM.zip › QUIC Dataset/QUIC Dataset/pretraining/Google Doc/GoogleDoc-1042.txt]

1527785511.176700000	0	295	1
1527785511.194366000	0.0176659	87	0
1527785511.512823000	0.336123	328	0
1527785511.514180000	0.33748	1412	0
1527785511.514901000	0.338201	101	1
1527785511.515633000	0.338933	1412	0
1527785511.516118000	0.339418	101	1
1527785511.517081000	0.340381	1412	0
1527785511.518111000	0.341411	98	1
1527785511.518451000	0.341751	186	0
1527785511.519110000	0.34241	98	1
1527785511.519878000	0.343178	1412	0
1527785511.520095000	0.343395	98	1
1527785511.521284000	0.344584	1412	0
1527785511.522115000	0.345415	98	1
1527785511.522705000	0.346005	1412	0
1527785511.523110000	0.34641	98	1
1527785511.524084000	0.347384	188	0
1527785511.525110000	0.34841	98	1
1527785511.525486000	0.348786	679	0
1527785511.526111000	0.349411	98	1
1527785511.526885000	0.350185	1412	0
1527785511.527086000	0.350386	98	1
1527785511.528287000	0.351587	1412	0
1527785511.529112000	0.352412	98	1
1527785511.529683000	0.352983	693	0
1527785511.530101000	0.353401	98	1
1527785511.531141000	0.354441	1412	0
1527785511.532110000	0.35541	98	1
1527785511.532540000	0.35584	1412	0
1527785511.533110000	0.35641	98	1
1527785511.533938000	0.357238	1412	0
1527785511.535110000	0.35841	98	1
1527785511.535303000	0.358603	188	0
1527785511.536113000	0.359413	98	1
1527785511.536779000	0.360079	1192	0
1527785511.537113000	0.360413	98	1
1527785511.538125000	0.361425	1412	0
1527785511.539110000	0.36241	98	1
1527785511.539523000	0.362823	1412	0
1527785511.540111000	0.363411	98	1
1527785511.540962000	0.364262	1412	0
1527785511.542120000	0.36542	112	1
1527785511.542345000	0.365645	188	0
1527785511.543111000	0.366411	98	1
1527785511.543808000	0.367108	1241	0
1527785511.544112000	0.367412	98	1
1527785511.545156000	0.368456	1412	0
1527785511.546112000	0.369412	98	1
1527785511.546520000	0.36982	252	0
1527785511.547112000	0.370412	98	1
1527785511.547940000	0.37124	1412	0
1527785511.549112000	0.372412	98	1
1527785511.549331000	0.372631	802	0
1527785511.550111000	0.373411	98	1
1527785511.550795000	0.374095	1412	0
1527785511.551111000	0.374411	98	1
1527785511.552229000	0.375529	1001	0
1527785511.553112000	0.376412	98	1
1527785511.553645000	0.376945	1412	0
1527785511.554112000	0.377412	98	1
1527785511.555095000	0.378395	1412	0
1527785511.556110000	0.37941	98	1
1527785511.556486000	0.379786	1412	0
1527785511.557111000	0.380411	98	1
1527785511.557854000	0.381154	188	0
1527785511.558109000	0.381409	98	1
1527785511.559229000	0.382529	1412	0
1527785511.560111000	0.383411	98	1
1527785511.560591000	0.383891	170	0
1527785511.561198000	0.384498	98	1
1527785511.562088000	0.385388	1412	0
1527785511.563113000	0.386413	98	1
1527785511.563487000	0.386787	1412	0
1527785511.564112000	0.387412	98	1
1527785511.564913000	0.388213	1412	0
1527785511.565118000	0.388418	98	1
1527785511.566222000	0.389522	188	0
1527785511.567112000	0.390412	98	1
1527785511.567649000	0.390949	1412	0
1527785511.568112000	0.391412	98	1
1527785511.569013000	0.392313	153	0
1527785511.570406000	0.393706	112	1
1527785511.570422000	0.393722	1412	0
1527785511.571946000	0.395246	1412	0
1527785511.573111000	0.396411	101	1
1527785511.573342000	0.396642	1412	0
1527785511.574256000	0.397556	98	1
1527785511.574709000	0.398009	188	0
1527785511.576123000	0.399423	794	0
1527785511.577532000	0.400832	1412	0
1527785511.578930000	0.40223	1412	0
1527785511.580333000	0.403633	1412	0
1527785511.581135000	0.404435	98	1
1527785511.581742000	0.405042	188	0
1527785511.583154000	0.406454	663	0
1527785511.584277000	0.407577	110	1
1527785511.585206000	0.408506	98	1
1527785511.586130000	0.40943	92	0
1527785511.587099000	0.410399	98	1
1527785511.587532000	0.410832	303	0
1527785511.588930000	0.41223	328	0
1527785511.590142000	0.413442	98	1
1527785511.591086000	0.414386	98	1
1527785511.608367000	0.431667	98	1
1527785511.611919000	0.435219	87	0
1527785511.625793000	0.449093	87	0
1527785512.185048000	1.00835	936	1
1527785512.185146000	1.00845	1412	1
1527785512.185170000	1.00847	916	1
1527785512.185882000	1.00918	218	1
1527785512.202931000	1.02623	87	0
1527785512.295620000	1.11892	258	0
1527785512.297060000	1.12036	1412	0
1527785512.298461000	1.12176	1412	0
1527785512.299847000	1.12315	1412	0
1527785512.301268000	1.12457	180	0
1527785512.301519000	1.12482	113	1
1527785512.302737000	1.12604	1412	0
1527785512.303146000	1.12645	98	1
1527785512.304138000	1.12744	1412	0
1527785512.305158000	1.12846	98	1
1527785512.305524000	1.12882	1071	0
1527785512.306163000	1.12946	98	1
1527785512.306885000	1.13018	92	0
1527785512.307144000	1.13044	98	1
1527785512.308270000	1.13157	111	0
1527785512.309155000	1.13245	98	1
1527785512.460376000	1.28368	216	1
1527785512.478003000	1.3013	87	0
1527785512.479402000	1.3027	376	0
1527785512.480202000	1.3035	101	1
1527785512.482813000	1.30611	80	0
1527785512.483645000	1.30694	98	1
1527785512.826709000	1.65001	410	0
1527785512.827781000	1.65108	98	1
1527785512.828136000	1.65144	1115	0
1527785512.829506000	1.65281	92	0
1527785512.830168000	1.65347	101	1
1527785512.830971000	1.65427	337	0
1527785512.831444000	1.65474	98	1
1527785512.844924000	1.66822	729	1
1527785512.846384000	1.66968	719	1
1527785512.862454000	1.68575	87	0
1527785512.966947000	1.79025	328	1
1527785512.984003000	1.8073	87	0
1527785513.008381000	1.83168	278	0
1527785513.009781000	1.83308	360	0
1527785513.010104000	1.8334	104	1
1527785513.011247000	1.83455	164	0
1527785513.011342000	1.83464	98	1
1527785513.012165000	1.83546	98	1
1527785513.014529000	1.83783	520	0
1527785513.015344000	1.83864	115	1
1527785513.031442000	1.85474	104	0
1527785513.032188000	1.85549	98	1
1527785513.032866000	1.85617	436	0
1527785513.033240000	1.85654	98	1
1527785513.034282000	1.85758	1129	0
1527785513.035176000	1.85848	98	1
1527785513.223007000	2.04631	302	1
1527785513.223083000	2.04638	144	1
1527785513.239495000	2.06279	87	0
1527785513.259580000	2.08288	155	1
1527785513.259671000	2.08297	190	1
1527785513.276749000	2.10005	87	0
1527785513.294819000	2.11812	1412	0
1527785513.296204000	2.1195	1412	0
1527785513.297609000	2.12091	1412	0
1527785513.298986000	2.12229	754	0
1527785513.300372000	2.12367	92	0
1527785513.301819000	2.12512	122	0
1527785513.309060000	2.13236	119	1
1527785513.375543000	2.19884	638	0
1527785513.376909000	2.20021	92	0
1527785513.377040000	2.20034	98	1
1527785513.378335000	2.20163	302	0
1527785513.378552000	2.20185	98	1
1527785513.380204000	2.2035	98	1
1527785513.770812000	2.59411	507	1
1527785513.788848000	2.61215	87	0
1527785513.828739000	2.65204	483	0
1527785513.829332000	2.65263	101	1
1527785513.829539000	2.65284	101	1
1527785513.830131000	2.65343	80	0
1527785513.831226000	2.65453	98	1
1527785513.847769000	2.67107	87	0
1527785514.068943000	2.89224	350	1
1527785514.088103000	2.9114	87	0
1527785514.112379000	2.93568	1280	1
1527785514.115010000	2.93831	1412	1
1527785514.115048000	2.93835	1412	1
1527785514.115086000	2.93839	296	1
1527785514.115132000	2.93843	846	1
1527785514.129556000	2.95286	87	0
1527785514.136554000	2.95985	87	0
1527785514.157508000	2.98081	578	0
1527785514.158842000	2.98214	104	1
1527785514.212553000	3.03585	249	0
1527785514.213659000	3.03696	98	1
1527785514.213991000	3.03729	1412	0
1527785514.215382000	3.03868	995	0
1527785514.215418000	3.03872	98	1
1527785514.216234000	3.03953	98	1
1527785514.216751000	3.04005	92	0
1527785514.217244000	3.04054	98	1
1527785514.218147000	3.04145	260	0
1527785514.219238000	3.04254	98	1
1527785514.456290000	3.27959	1412	0
1527785514.457409000	3.28071	98	1
1527785514.457700000	3.281	1412	0
1527785514.459098000	3.2824	1412	0
1527785514.459250000	3.28255	101	1
1527785514.460475000	3.28377	688	0
1527785514.461271000	3.28457	98	1
1527785514.461908000	3.28521	94	0
1527785514.462413000	3.28571	98	1
1527785514.495652000	3.31895	1412	1
1527785514.495692000	3.31899	340	1
1527785514.513989000	3.33729	87	0
1527785514.680937000	3.50424	1057	0
1527785514.682287000	3.50559	185	0
1527785514.682317000	3.50562	101	1
1527785514.683267000	3.50657	98	1
1527785515.086360000	3.90966	526	1
1527785515.086467000	3.90977	1412	1
1527785515.086505000	3.9098	1412	1
1527785515.086538000	3.90984	1412	1
1527785515.086575000	3.90987	1412	1
1527785515.086610000	3.90991	1412	1
1527785515.086639000	3.90994	1412	1
1527785515.086676000	3.90998	1412	1
1527785515.086704000	3.91	1412	1
1527785515.086741000	3.91004	1412	1
1527785515.086775000	3.91007	1412	1
1527785515.086812000	3.91011	1412	1
1527785515.086847000	3.91015	1412	1
1527785515.086881000	3.91018	1277	1
1527785515.103762000	3.92706	87	0
1527785515.107538000	3.93084	87	0
1527785515.234605000	4.0579	445	0
1527785515.238086000	4.06139	80	0
1527785515.249560000	4.07286	107	1
1527785515.463363000	4.28666	1391	1
1527785515.491680000	4.31498	87	0
1527785515.619365000	4.44266	285	0
1527785515.620793000	4.44409	163	0
1527785515.622244000	4.44554	93	0
1527785515.628616000	4.45192	107	1
1527785517.099688000	5.92299	331	1
1527785517.099777000	5.92308	1412	1
1527785517.099802000	5.9231	988	1
1527785517.100489000	5.92379	224	1
1527785517.100553000	5.92385	1412	1
1527785517.100577000	5.92388	1412	1
1527785517.100598000	5.9239	767	1
1527785517.116565000	5.93986	87	0
1527785517.121620000	5.94492	87	0
1527785517.128880000	5.95218	118	1
1527785517.131881000	5.95518	251	1
1527785517.141499000	5.9648	87	0
1527785517.143217000	5.96652	94	0
1527785517.144929000	5.96823	101	1
1527785517.146001000	5.9693	87	0
1527785517.151345000	5.97464	87	0
1527785517.192246000	6.01555	399	0
1527785517.193398000	6.0167	104	1
1527785517.194260000	6.01756	80	0
1527785517.194975000	6.01827	98	1
1527785517.345037000	6.16834	516	0
1527785517.346256000	6.16956	98	1
1527785517.346440000	6.16974	304	0
1527785517.347077000	6.17038	101	1
1527785517.347835000	6.17113	112	0
1527785517.347936000	6.17124	101	1
1527785517.350076000	6.17338	251	1
1527785517.364112000	6.18741	87	0
1527785517.367283000	6.19058	87	0
1527785517.866853000	6.69015	894	0
1527785517.868253000	6.69155	1412	0
1527785517.868295000	6.69159	104	1
1527785517.868958000	6.69226	98	1
1527785517.869674000	6.69297	1412	0
1527785517.871120000	6.69442	98	1
1527785517.871184000	6.69448	1412	0
1527785517.871961000	6.69526	98	1
1527785517.872547000	6.69585	180	0
1527785517.872962000	6.69626	98	1
1527785517.873974000	6.69727	1412	0
1527785517.874974000	6.69827	98	1
1527785517.875391000	6.69869	1354	0
1527785517.875958000	6.69926	98	1
1527785517.876772000	6.70007	1412	0
1527785517.877000000	6.7003	98	1
1527785517.878173000	6.70147	1412	0
1527785517.879570000	6.70287	1412	0
1527785517.879956000	6.70326	101	1
1527785517.880993000	6.70429	188	0
1527785517.882429000	6.70573	1216	0
1527785517.883096000	6.7064	101	1
1527785517.883815000	6.70711	1412	0
1527785517.885217000	6.70852	1412	0
1527785517.885997000	6.7093	101	1
1527785517.886611000	6.70991	1412	0
1527785517.887127000	6.71043	98	1
1527785517.887977000	6.71128	188	0
1527785517.889367000	6.71267	84	0
1527785517.890801000	6.7141	1412	0
1527785517.892240000	6.71554	738	0
1527785517.893980000	6.71728	107	1
1527785517.901569000	6.72487	1412	0
1527785517.902017000	6.72532	98	1
1527785517.902985000	6.72628	1412	0
1527785517.904383000	6.72768	1412	0
1527785517.905754000	6.72905	188	0
1527785517.907182000	6.73048	1412	0
1527785517.908585000	6.73188	1412	0
1527785517.909975000	6.73327	1412	0
1527785517.910858000	6.73416	98	1
1527785517.911450000	6.73475	180	0
1527785517.911946000	6.73525	113	1
1527785517.912886000	6.73619	1412	0
1527785517.913946000	6.73725	98	1
1527785517.914286000	6.73759	1412	0
1527785517.914949000	6.73825	98	1
1527785517.915685000	6.73898	1412	0
1527785517.915945000	6.73924	98	1
1527785517.917048000	6.74035	180	0
1527785517.917950000	6.74125	112	1
1527785517.918474000	6.74177	1412	0
1527785517.918942000	6.74224	98	1
1527785517.919868000	6.74317	1412	0
1527785517.920944000	6.74424	98	1
1527785517.921293000	6.74459	463	0
1527785517.921942000	6.74524	98	1
1527785517.922714000	6.74601	1412	0
1527785517.922942000	6.74624	98	1
1527785517.924107000	6.74741	1412	0
1527785517.924945000	6.74825	98	1
1527785517.925508000	6.74881	1412	0
1527785517.925956000	6.74926	98	1
1527785517.926869000	6.75017	188	0
1527785517.927945000	6.75124	98	1
1527785517.928295000	6.75159	1200	0
1527785517.928943000	6.75224	98	1
1527785517.929698000	6.753	1412	0
1527785517.929950000	6.75325	98	1
1527785517.931145000	6.75444	1412	0
1527785517.931946000	6.75525	98	1
1527785517.932547000	6.75585	1412	0
1527785517.932947000	6.75625	98	1
1527785517.933913000	6.75721	198	0
1527785517.934947000	6.75825	98	1
1527785517.935322000	6.75862	965	0
1527785517.935942000	6.75924	98	1
1527785517.936739000	6.76004	1412	0
1527785517.937012000	6.76031	98	1
1527785517.938136000	6.76144	1301	0
1527785517.938979000	6.76228	98	1
1527785517.939513000	6.76281	749	0
1527785517.939947000	6.76325	98	1
1527785517.940979000	6.76428	1412	0
1527785517.941966000	6.76527	98	1
1527785517.942373000	6.76567	1329	0
1527785517.943116000	6.76642	98	1
1527785517.943773000	6.76707	1412	0
1527785517.944005000	6.7673	98	1
1527785517.945170000	6.76847	1412	0
1527785517.945968000	6.76927	112	1
1527785517.946542000	6.76984	341	0
1527785517.946952000	6.77025	98	1
1527785517.947923000	6.77122	92	0
1527785517.948959000	6.77226	98	1
1527785517.949323000	6.77262	322	0
1527785517.950046000	6.77335	98	1
1527785517.967706000	6.79101	87	0
1527785519.274912000	8.09821	432	1
1527785519.275002000	8.0983	144	1
1527785519.294657000	8.11796	87	0
1527785519.357024000	8.18032	1412	0
1527785519.358048000	8.18135	104	1
1527785519.358436000	8.18174	1412	0
1527785519.359026000	8.18233	98	1
1527785519.359836000	8.18314	1412	0
1527785519.360024000	8.18332	98	1
1527785519.361270000	8.18457	611	0
1527785519.362030000	8.18533	98	1
1527785519.362651000	8.18595	92	0
1527785519.363024000	8.18632	98	1
1527785519.364051000	8.18735	141	0
1527785519.365033000	8.18833	98	1
1527785520.311245000	9.13454	859	1
1527785520.311327000	9.13463	294	1
1527785520.313238000	9.13654	327	1
1527785520.313318000	9.13662	1412	1
1527785520.313356000	9.13666	1412	1
1527785520.313385000	9.13668	979	1
1527785520.328781000	9.15208	87	0
1527785520.333827000	9.15713	87	0
1527785520.362876000	9.18618	400	1
1527785520.384609000	9.20791	87	0
1527785520.471371000	9.29467	377	0
1527785520.472387000	9.29569	101	1
1527785520.472788000	9.29609	1400	0
1527785520.473277000	9.29658	98	1
1527785520.474176000	9.29748	513	0
1527785520.474366000	9.29767	98	1
1527785520.475585000	9.29888	592	0
1527785520.476309000	9.29961	98	1
1527785520.477003000	9.3003	635	0
1527785520.477277000	9.30058	98	1
1527785520.478397000	9.3017	467	0
1527785520.479351000	9.30265	98	1
1527785520.479806000	9.30311	697	0
1527785520.480283000	9.30358	98	1
1527785520.481271000	9.30457	484	0
1527785520.482306000	9.30561	98	1
1527785520.482692000	9.30599	835	0
1527785520.484100000	9.3074	649	0
1527785520.484283000	9.30758	101	1
1527785520.485489000	9.30879	519	0
1527785520.486287000	9.30959	98	1
1527785520.486877000	9.31018	439	0
1527785520.487341000	9.31064	98	1
1527785520.488279000	9.31158	701	0
1527785520.489295000	9.31259	98	1
1527785520.489670000	9.31297	616	0
1527785520.490312000	9.31361	98	1
1527785520.491122000	9.31442	558	0
1527785520.491328000	9.31463	98	1
1527785520.492528000	9.31583	654	0
1527785520.493434000	9.31673	98	1
1527785520.493910000	9.31721	583	0
1527785520.494278000	9.31758	98	1
1527785520.495314000	9.31861	689	0
1527785520.496321000	9.31962	98	1
1527785520.496684000	9.31998	92	0
1527785520.497276000	9.32058	98	1
1527785520.501305000	9.3246	128	0
1527785520.502316000	9.32562	98	1
1527785520.606352000	9.42965	1412	1
1527785520.606393000	9.42969	1412	1
1527785520.606430000	9.42973	478	1
1527785520.606500000	9.4298	844	1
1527785520.625008000	9.44831	87	0
1527785520.647446000	9.47075	484	0
1527785520.648420000	9.47172	101	1
1527785520.648843000	9.47214	157	0
1527785520.649325000	9.47262	98	1
1527785520.661646000	9.48495	373	0
1527785520.662413000	9.48571	98	1
1527785520.667182000	9.49048	90	0
1527785520.668300000	9.4916	98	1
1527785520.714300000	9.5376	333	0
1527785520.715336000	9.53864	98	1
1527785520.715697000	9.539	103	0
1527785520.716367000	9.53967	98	1
1527785520.718595000	9.54189	309	0
1527785520.719348000	9.54265	98	1
1527785522.199429000	11.0227	992	1
1527785522.199507000	11.0228	109	1
1527785522.209846000	11.0331	304	1
1527785522.211993000	11.0353	479	1
1527785522.212063000	11.0354	87	1
1527785522.217521000	11.0408	87	0
1527785522.227564000	11.0509	87	0
1527785522.362946000	11.1862	290	0
1527785522.363689000	11.187	104	1
1527785522.364344000	11.1876	151	0
1527785522.365387000	11.1887	98	1
1527785522.367800000	11.1911	92	0
1527785522.368384000	11.1917	98	1
1527785522.369223000	11.1925	222	0
1527785522.369563000	11.1929	98	1
1527785522.432983000	11.2563	245	0
1527785522.433961000	11.2573	98	1
1527785522.434361000	11.2577	141	0
1527785522.435423000	11.2587	98	1
1527785522.447189000	11.2705	92	0
1527785522.447454000	11.2708	98	1
1527785522.448611000	11.2719	207	0
1527785522.449398000	11.2727	98	1
1527785522.577595000	11.4009	243	0
1527785522.578971000	11.4023	103	0
1527785522.581429000	11.4047	101	1
1527785522.583784000	11.4071	92	0
1527785522.585192000	11.4085	338	0
1527785522.587435000	11.4107	101	1
1527785522.681561000	11.5049	487	1
1527785522.681632000	11.5049	94	1
1527785522.698783000	11.5221	87	0
1527785522.702642000	11.5259	326	1
1527785522.702720000	11.526	253	1
1527785522.721249000	11.5445	87	0
1527785522.810014000	11.6333	258	0
1527785522.810896000	11.6342	104	1
1527785522.811473000	11.6348	366	0
1527785522.812425000	11.6357	98	1
1527785522.814188000	11.6375	267	0
1527785522.814676000	11.638	98	1
1527785523.228380000	12.0517	371	1
1527785523.228548000	12.0518	1412	1
1527785523.228588000	12.0519	1412	1
1527785523.228618000	12.0519	1412	1
1527785523.228656000	12.052	1412	1
1527785523.228685000	12.052	1412	1
1527785523.228723000	12.052	1412	1
1527785523.228757000	12.0521	1412	1
1527785523.228792000	12.0521	1412	1
1527785523.228827000	12.0521	1412	1
1527785523.228861000	12.0522	1412	1
1527785523.228898000	12.0522	1412	1
1527785523.228955000	12.0523	1412	1
1527785523.228990000	12.0523	1412	1
1527785523.230468000	12.0538	1412	1
1527785523.230522000	12.0538	1412	1
1527785523.230568000	12.0539	1412	1
1527785523.230614000	12.0539	1412	1
1527785523.230653000	12.054	1412	1
1527785523.230705000	12.054	1412	1
1527785523.230745000	12.054	1412	1
1527785523.232608000	12.0559	1412	1
1527785523.232670000	12.056	1412	1
1527785523.232724000	12.056	1412	1
1527785523.232784000	12.0561	1412	1
1527785523.232818000	12.0561	1412	1
1527785523.232854000	12.0562	1412	1
1527785523.232905000	12.0562	1412	1
1527785523.232929000	12.0562	1412	1
1527785523.234493000	12.0578	1412	1
1527785523.234591000	12.0579	1412	1
1527785523.234628000	12.0579	1412	1
1527785523.234662000	12.058	1412	1
1527785523.234698000	12.058	1412	1
1527785523.234737000	12.058	751	1
1527785523.245426000	12.0687	100	0
1527785523.246445000	12.0697	98	1
1527785523.246933000	12.0702	100	0
1527785523.247439000	12.0707	98	1
1527785523.248330000	12.0716	87	0
1527785523.250622000	12.0739	87	0
1527785523.252736000	12.076	87	0
1527785523.256199000	12.0795	87	0
1527785523.411844000	12.2351	287	0
1527785523.412835000	12.2361	110	1
1527785523.413257000	12.2366	146	0
1527785523.413596000	12.2369	98	1
1527785523.418422000	12.2417	92	0
1527785523.419554000	12.2429	98	1
1527785523.447471000	12.2708	231	0
1527785523.448472000	12.2718	98	1
1527785523.455059000	12.2784	374	0
1527785523.455779000	12.2791	98	1
1527785523.461918000	12.2852	80	0
1527785523.462491000	12.2858	98	1
1527785523.746478000	12.5698	361	1
1527785523.747067000	12.5704	296	1
1527785523.763329000	12.5866	87	0
1527785523.819769000	12.6431	377	1
1527785523.836641000	12.6599	87	0
1527785523.842956000	12.6663	343	1
1527785523.843034000	12.6663	456	1
1527785523.860446000	12.6837	87	0
1527785523.874785000	12.6981	307	0
1527785523.875873000	12.6992	101	1
1527785523.876189000	12.6995	279	0
1527785523.876485000	12.6998	98	1
1527785523.879507000	12.7028	92	0
1527785523.880507000	12.7038	98	1
1527785523.880979000	12.7043	148	0
1527785523.881676000	12.705	98	1
1527785523.993989000	12.8173	365	0
1527785523.994969000	12.8183	98	1
1527785523.995395000	12.8187	146	0
1527785523.996492000	12.8198	98	1
1527785523.997011000	12.8203	92	0
1527785523.997478000	12.8208	98	1
1527785523.998418000	12.8217	279	0
1527785523.999486000	12.8228	98	1
1527785524.023007000	12.8463	1412	1
1527785524.023048000	12.8463	409	1
1527785524.040413000	12.8637	87	0
1527785524.043017000	12.8663	581	0
1527785524.044076000	12.8674	101	1
1527785524.044439000	12.8677	802	0
1527785524.046506000	12.8698	98	1
1527785524.047020000	12.8703	92	0
1527785524.047483000	12.8708	98	1
1527785524.048419000	12.8717	209	0
1527785524.049499000	12.8728	98	1
1527785524.068826000	12.8921	988	1
1527785524.068903000	12.8922	256	1
1527785524.087002000	12.9103	87	0
1527785524.092171000	12.9155	233	0
1527785524.093117000	12.9164	101	1
1527785524.093574000	12.9169	118	0
1527785524.094496000	12.9178	98	1
1527785524.096805000	12.9201	92	0
1527785524.097499000	12.9208	98	1
1527785524.098226000	12.9215	110	0
1527785524.098761000	12.9221	98	1
1527785524.171631000	12.9949	368	0
1527785524.172875000	12.9962	98	1
1527785524.173038000	12.9963	553	0
1527785524.173630000	12.9969	98	1
1527785524.196367000	13.0197	470	1
1527785524.213857000	13.0372	87	0
1527785524.233411000	13.0567	265	0
1527785524.234515000	13.0578	101	1
1527785524.234810000	13.0581	146	0
1527785524.235492000	13.0588	98	1
1527785524.237495000	13.0608	92	0
1527785524.238504000	13.0618	98	1
1527785524.238918000	13.0622	171	0
1527785524.239529000	13.0628	98	1
1527785524.387927000	13.2112	248	0
1527785524.388611000	13.2119	98	1
1527785524.389337000	13.2126	360	0
1527785524.389551000	13.2129	98	1
1527785524.390736000	13.214	86	0
1527785524.391521000	13.2148	98	1
1527785524.907727000	13.731	394	1
1527785524.907794000	13.7311	253	1
1527785524.925538000	13.7488	87	0
1527785525.293928000	14.1172	258	0
1527785525.294930000	14.1182	101	1
1527785525.295279000	14.1186	146	0
1527785525.295671000	14.119	98	1
1527785525.297857000	14.1212	92	0
1527785525.298642000	14.1219	98	1
1527785525.299259000	14.1226	137	0
1527785525.299711000	14.123	98	1
1527785525.485025000	14.3083	392	1
1527785525.485085000	14.3084	258	1
1527785525.503668000	14.327	87	0
1527785525.633214000	14.4565	273	0
1527785525.634154000	14.4575	101	1
1527785525.634636000	14.4579	146	0
1527785525.635668000	14.459	98	1
1527785525.636574000	14.4599	92	0
1527785525.637660000	14.461	98	1
1527785525.637976000	14.4613	193	0
1527785525.638574000	14.4619	98	1
1527785527.037846000	15.8611	390	1
1527785527.037934000	15.8612	257	1
1527785527.065082000	15.8884	87	0
1527785527.215494000	16.0388	256	0
1527785527.216529000	16.0398	101	1
1527785527.216904000	16.0402	146	0
1527785527.217267000	16.0406	98	1
1527785527.219129000	16.0424	92	0
1527785527.220302000	16.0436	98	1
1527785527.220488000	16.0438	330	0
1527785527.221272000	16.0446	98	1
1527785527.318549000	16.1418	392	1
1527785527.318646000	16.1419	254	1
1527785527.336606000	16.1599	87	0
1527785527.449896000	16.2732	233	0
1527785527.450902000	16.2742	101	1
1527785527.451300000	16.2746	146	0
1527785527.452300000	16.2756	98	1
1527785527.454017000	16.2773	92	0
1527785527.454279000	16.2776	98	1
1527785527.455449000	16.2787	88	0
1527785527.456289000	16.2796	98	1
1527785527.607960000	16.4313	392	1
1527785527.608044000	16.4313	255	1
1527785527.624901000	16.4482	87	0
1527785527.977961000	16.8013	304	0
1527785527.979293000	16.8026	146	0
1527785527.979409000	16.8027	101	1
1527785527.980330000	16.8036	98	1
1527785527.984362000	16.8077	92	0
1527785527.985327000	16.8086	98	1
1527785527.985846000	16.8091	250	0
1527785527.986302000	16.8096	98	1
1527785528.028158000	16.8515	388	1
1527785528.028246000	16.8515	255	1
1527785528.045268000	16.8686	87	0
1527785528.167582000	16.9909	355	0
1527785528.168622000	16.9919	101	1
1527785528.168994000	16.9923	148	0
1527785528.169545000	16.9928	98	1
1527785528.175196000	16.9985	92	0
1527785528.176356000	16.9997	98	1
1527785528.176602000	16.9999	98	0
1527785528.177316000	17.0006	98	1
1527785528.231359000	17.0547	389	1
1527785528.231450000	17.0547	257	1
1527785528.265399000	17.0887	389	1
1527785528.270588000	17.0939	87	0
1527785528.282582000	17.1059	87	0
1527785528.613939000	17.4372	233	0
1527785528.614913000	17.4382	104	1
1527785528.615311000	17.4386	148	0
1527785528.616388000	17.4397	98	1
1527785528.617520000	17.4408	92	0
1527785528.618380000	17.4417	98	1
1527785528.618926000	17.4422	140	0
1527785528.619379000	17.4427	98	1
1527785528.657634000	17.4809	389	1
1527785528.657721000	17.481	255	1
1527785528.675020000	17.4983	87	0
1527785528.803104000	17.6264	256	0
1527785528.804432000	17.6277	148	0
1527785528.804518000	17.6278	101	1
1527785528.805375000	17.6287	98	1
1527785528.806272000	17.6296	92	0
1527785528.807341000	17.6306	98	1
1527785528.807663000	17.631	179	0
1527785528.808344000	17.6316	98	1
1527785528.929607000	17.7529	992	1
1527785528.929673000	17.753	259	1
1527785528.948257000	17.7716	87	0
1527785529.300670000	18.124	259	0
1527785529.301707000	18.125	101	1
1527785529.302137000	18.1254	148	0
1527785529.302663000	18.126	98	1
1527785529.303479000	18.1268	92	0
1527785529.304459000	18.1278	98	1
1527785529.304932000	18.1282	127	0
1527785529.305425000	18.1287	98	1
1527785529.444508000	18.2678	987	1
1527785529.444639000	18.2679	261	1
1527785529.462487000	18.2858	87	0
1527785529.591609000	18.4149	235	0
1527785529.592614000	18.4159	101	1
1527785529.593021000	18.4163	148	0
1527785529.593392000	18.4167	98	1
1527785529.595175000	18.4185	92	0
1527785529.595414000	18.4187	98	1
1527785529.596603000	18.4199	127	0
1527785529.597403000	18.4207	98	1
1527785529.660825000	18.4841	394	1
1527785529.660882000	18.4842	256	1
1527785529.677724000	18.501	87	0
1527785529.849482000	18.6728	255	0
1527785529.850539000	18.6738	101	1
1527785529.850979000	18.6743	148	0
1527785529.851405000	18.6747	98	1
1527785529.854748000	18.678	92	0
1527785529.855490000	18.6788	98	1
1527785529.856179000	18.6795	237	0
1527785529.856661000	18.68	98	1
1527785529.896364000	18.7197	392	1
1527785529.896445000	18.7197	260	1
1527785529.913038000	18.7363	87	0
1527785530.040145000	18.8634	256	0
1527785530.041522000	18.8648	101	1
1527785530.041536000	18.8648	148	0
1527785530.042502000	18.8658	98	1
1527785530.043004000	18.8663	92	0
1527785530.043500000	18.8668	98	1
1527785530.044416000	18.8677	334	0
1527785530.045432000	18.8687	98	1
1527785530.418835000	19.2421	389	1
1527785530.418982000	19.2423	261	1
1527785530.435580000	19.2589	87	0
1527785530.771171000	19.5945	256	0
1527785530.772524000	19.5958	148	0
1527785530.772620000	19.5959	101	1
1527785530.773541000	19.5968	98	1
1527785530.773972000	19.5973	92	0
1527785530.774540000	19.5978	98	1
1527785530.775338000	19.5986	168	0
1527785530.776475000	19.5998	98	1
1527785530.891840000	19.7151	389	1
1527785530.891930000	19.7152	260	1
1527785530.909541000	19.7328	87	0
1527785531.026054000	19.8494	265	0
1527785531.027028000	19.8503	101	1
1527785531.027517000	19.8508	148	0
1527785531.028557000	19.8519	98	1
1527785531.029984000	19.8533	92	0
1527785531.030556000	19.8539	98	1
1527785531.031447000	19.8547	112	0
1527785531.032488000	19.8558	98	1
1527785531.656341000	20.4796	392	1
1527785531.656406000	20.4797	258	1
1527785531.673696000	20.497	87	0
1527785532.013193000	20.8365	256	0
1527785532.014182000	20.8375	101	1
1527785532.014593000	20.8379	148	0
1527785532.015553000	20.8389	98	1
1527785532.016651000	20.84	92	0
1527785532.017552000	20.8409	98	1
1527785532.018069000	20.8414	192	0
1527785532.018558000	20.8419	98	1
1527785532.050361000	20.8737	388	1
1527785532.050427000	20.8737	255	1
1527785532.073360000	20.8967	87	0
1527785532.406240000	21.2295	232	0
1527785532.407250000	21.2305	101	1
1527785532.407649000	21.2309	148	0
1527785532.408643000	21.2319	98	1
1527785532.409597000	21.2329	92	0
1527785532.410558000	21.2339	98	1
1527785532.411062000	21.2344	219	0
1527785532.411756000	21.2351	98	1
1527785532.705840000	21.5291	388	1
1527785532.705930000	21.5292	260	1
1527785532.723528000	21.5468	87	0
1527785532.839060000	21.6624	298	0
1527785532.839989000	21.6633	101	1
1527785532.840479000	21.6638	148	0
1527785532.841660000	21.665	98	1
1527785532.842853000	21.6662	92	0
1527785532.843659000	21.667	98	1
1527785532.844904000	21.6682	112	0
1527785532.845584000	21.6689	98	1
1527785533.185779000	22.0091	389	1
1527785533.185869000	22.0092	260	1
1527785533.203172000	22.0265	87	0
1527785533.545050000	22.3683	233	0
1527785533.546095000	22.3694	101	1
1527785533.546457000	22.3698	148	0
1527785533.547701000	22.371	98	1
1527785533.548115000	22.3714	92	0
1527785533.548699000	22.372	98	1
1527785533.549521000	22.3728	325	0
1527785533.550631000	22.3739	98	1
1527785533.713270000	22.5366	389	1
1527785533.713335000	22.5366	260	1
1527785533.730843000	22.5541	87	0
1527785534.076433000	22.8997	258	0
1527785534.077686000	22.901	101	1
1527785534.077802000	22.9011	148	0
1527785534.078749000	22.902	98	1
1527785534.079890000	22.9032	92	0
1527785534.080742000	22.904	98	1
1527785534.081295000	22.9046	116	0
1527785534.081752000	22.9051	98	1
1527785534.156684000	22.98	389	1
1527785534.156757000	22.9801	261	1
1527785534.178046000	23.0013	87	0
1527785534.308749000	23.132	284	0
1527785534.309791000	23.1331	101	1
1527785534.310149000	23.1334	148	0
1527785534.310657000	23.134	98	1
1527785534.312541000	23.1358	92	0
1527785534.313684000	23.137	98	1
1527785534.313961000	23.1373	161	0
1527785534.314725000	23.138	98	1
1527785534.375932000	23.1992	994	1
1527785534.376002000	23.1993	257	1
1527785534.394387000	23.2177	87	0
1527785534.760177000	23.5835	376	0
1527785534.761202000	23.5845	101	1
1527785534.761634000	23.5849	148	0
1527785534.762775000	23.5861	98	1
1527785534.763025000	23.5863	92	0
1527785534.763767000	23.5871	98	1
1527785534.764431000	23.5877	283	0
1527785534.764901000	23.5882	98	1
1527785534.888329000	23.7116	986	1
1527785534.888421000	23.7117	259	1
1527785534.905885000	23.7292	87	0
1527785535.256483000	24.0798	233	0
1527785535.257808000	24.0811	148	0
1527785535.257839000	24.0811	101	1
1527785535.258800000	24.0821	98	1
1527785535.261174000	24.0845	92	0
1527785535.261800000	24.0851	98	1
1527785535.262536000	24.0858	150	0
1527785535.262915000	24.0862	98	1
1527785535.292841000	24.1161	389	1
1527785535.292923000	24.1162	258	1
1527785535.309779000	24.1331	87	0
1527785535.649802000	24.4731	235	0
1527785535.650762000	24.4741	101	1
1527785535.651259000	24.4746	148	0
1527785535.651755000	24.4751	98	1
1527785535.653125000	24.4764	92	0
1527785535.653823000	24.4771	98	1
1527785535.654583000	24.4779	104	0
1527785535.655021000	24.4783	98	1
1527785536.344614000	25.1679	390	1
1527785536.344691000	25.168	258	1
1527785536.361959000	25.1853	87	0
1527785536.738329000	25.5616	282	0
1527785536.739394000	25.5627	101	1
1527785536.739803000	25.5631	148	0
1527785536.740887000	25.5642	98	1
1527785536.742541000	25.5658	92	0
1527785536.742838000	25.5661	98	1
1527785536.743978000	25.5673	332	0
1527785536.744817000	25.5681	98	1
1527785536.776145000	25.5994	394	1
1527785536.776239000	25.5995	265	1
1527785536.794291000	25.6176	87	0
1527785536.947032000	25.7703	233	0
1527785536.948128000	25.7714	101	1
1527785536.948421000	25.7717	148	0
1527785536.949847000	25.7731	98	1
1527785536.950663000	25.774	92	0
1527785536.951911000	25.7752	98	1
1527785536.952131000	25.7754	196	0
1527785536.952898000	25.7762	98	1
1527785537.025217000	25.8485	388	1
1527785537.025299000	25.8486	257	1
1527785537.042603000	25.8659	87	0
1527785537.390747000	26.214	233	0
1527785537.391871000	26.2152	101	1
1527785537.392213000	26.2155	148	0
1527785537.392850000	26.2161	98	1
1527785537.394733000	26.218	92	0
1527785537.395925000	26.2192	98	1
1527785537.396169000	26.2195	244	0
1527785537.396849000	26.2201	98	1
1527785537.555402000	26.3787	389	1
1527785537.555463000	26.3788	257	1
1527785537.573354000	26.3967	87	0
1527785537.681676000	26.505	256	0
1527785537.682915000	26.5062	101	1
1527785537.683098000	26.5064	148	0
1527785537.683885000	26.5072	98	1
1527785537.685147000	26.5084	92	0
1527785537.685997000	26.5093	98	1
1527785537.686481000	26.5098	147	0
1527785537.686943000	26.5102	98	1
1527785537.985300000	26.8086	393	1
1527785537.985397000	26.8087	262	1
1527785538.004301000	26.8276	87	0
1527785538.122462000	26.9458	258	0
1527785538.123501000	26.9468	101	1
1527785538.123867000	26.9472	148	0
1527785538.124969000	26.9483	98	1
1527785538.126511000	26.9498	92	0
1527785538.126964000	26.9503	98	1
1527785538.127912000	26.9512	258	0
1527785538.128896000	26.9522	98	1
1527785538.276303000	27.0996	393	1
1527785538.276382000	27.0997	258	1
1527785538.294563000	27.1179	87	0
1527785538.657173000	27.4805	267	0
1527785538.658166000	27.4815	101	1
1527785538.658590000	27.4819	148	0
1527785538.659136000	27.4824	98	1
1527785538.661144000	27.4844	92	0
1527785538.661998000	27.4853	98	1
1527785538.662581000	27.4859	234	0
1527785538.663042000	27.4863	98	1
1527785538.767511000	27.5908	390	1
1527785538.767606000	27.5909	258	1
1527785538.784261000	27.6076	87	0
1527785538.905669000	27.729	258	0
1527785538.906989000	27.7303	148	0
1527785538.907059000	27.7304	101	1
1527785538.908014000	27.7313	98	1
1527785538.916679000	27.74	92	0
1527785538.916929000	27.7402	98	1
1527785538.918105000	27.7414	327	0
1527785538.918930000	27.7422	98	1
1527785539.016359000	27.8397	393	1
1527785539.016452000	27.8398	260	1
1527785539.034192000	27.8575	87	0
1527785539.191761000	28.0151	233	0
1527785539.192970000	28.0163	101	1
1527785539.193176000	28.0165	148	0
1527785539.194029000	28.0173	98	1
1527785539.195332000	28.0186	92	0
1527785539.196024000	28.0193	98	1
1527785539.196777000	28.0201	265	0
1527785539.197960000	28.0213	98	1
1527785539.436528000	28.2598	389	1
1527785539.436619000	28.2599	260	1
1527785539.454335000	28.2776	87	0
1527785539.795530000	28.6188	296	0
1527785539.796543000	28.6198	101	1
1527785539.796905000	28.6202	148	0
1527785539.798065000	28.6214	98	1
1527785539.799542000	28.6228	92	0
1527785539.800072000	28.6234	98	1
1527785539.801006000	28.6243	138	0
1527785539.802012000	28.6253	98	1
1527785539.906326000	28.7296	988	1
1527785539.906388000	28.7297	259	1
1527785539.928881000	28.7522	87	0
1527785540.086279000	28.9096	235	0
1527785540.087265000	28.9106	101	1
1527785540.087762000	28.9111	148	0
1527785540.088120000	28.9114	98	1
1527785540.089595000	28.9129	92	0
1527785540.090078000	28.9134	98	1
1527785540.091785000	28.9151	242	0
1527785540.092224000	28.9155	98	1
1527785540.463330000	29.2866	987	1
1527785540.463425000	29.2867	261	1
1527785540.480533000	29.3038	87	0
1527785540.611745000	29.435	233	0
1527785540.613056000	29.4364	101	1
1527785540.613149000	29.4364	148	0
1527785540.614029000	29.4373	98	1
1527785540.615659000	29.439	92	0
1527785540.616033000	29.4393	98	1
1527785540.617105000	29.4404	323	0
1527785540.618040000	29.4413	98	1
1527785540.765505000	29.5888	389	1
1527785540.765597000	29.5889	260	1
1527785540.782853000	29.6062	87	0
1527785540.905994000	29.7293	305	0
1527785540.907071000	29.7304	101	1
1527785540.907322000	29.7306	148	0
1527785540.908134000	29.7314	98	1
1527785540.909765000	29.7331	92	0
1527785540.910055000	29.7334	98	1
1527785540.911251000	29.7346	169	0
1527785540.912053000	29.7354	98	1
1527785541.245107000	30.0684	392	1
1527785541.245191000	30.0685	259	1
1527785541.262586000	30.0859	87	0
1527785541.612634000	30.4359	352	0
1527785541.613641000	30.4369	101	1
1527785541.614043000	30.4373	148	0
1527785541.615177000	30.4385	98	1
1527785541.616274000	30.4396	92	0
1527785541.617181000	30.4405	98	1
1527785541.617741000	30.441	333	0
1527785541.618236000	30.4415	98	1
1527785541.667622000	30.4909	391	1
1527785541.667713000	30.491	266	1
1527785541.684260000	30.5076	87	0
1527785541.819160000	30.6425	254	0
1527785541.820152000	30.6435	101	1
1527785541.820538000	30.6438	148	0
1527785541.821178000	30.6445	98	1
1527785541.828155000	30.6515	92	0
1527785541.829172000	30.6525	98	1
1527785541.829625000	30.6529	259	0
1527785541.830161000	30.6535	98	1
1527785542.134149000	30.9574	387	1
1527785542.134215000	30.9575	261	1
1527785542.151300000	30.9746	87	0
1527785542.267698000	31.091	235	0
1527785542.268762000	31.0921	101	1
1527785542.269109000	31.0924	148	0
1527785542.270268000	31.0936	98	1
1527785542.271411000	31.0947	92	0
1527785542.272124000	31.0954	98	1
1527785542.272812000	31.0961	270	0
1527785542.273312000	31.0966	98	1
1527785542.586422000	31.4097	392	1
1527785542.586507000	31.4098	257	1
1527785542.604200000	31.4275	87	0
1527785542.966732000	31.79	279	0
1527785542.967724000	31.791	101	1
1527785542.968141000	31.7914	148	0
1527785542.969242000	31.7925	98	1
1527785542.970072000	31.7934	92	0
1527785542.971242000	31.7945	98	1
1527785542.971542000	31.7948	158	0
1527785542.972166000	31.7955	98	1
1527785543.290127000	32.1134	388	1
1527785543.290198000	32.1135	258	1
1527785543.307748000	32.131	87	0
1527785543.581877000	32.4052	235	0
1527785543.582759000	32.4061	101	1
1527785543.583271000	32.4066	148	0
1527785543.584199000	32.4075	98	1
1527785543.584662000	32.408	92	0
1527785543.585202000	32.4085	98	1
1527785543.586077000	32.4094	191	0
1527785543.586482000	32.4098	98	1
1527785543.771865000	32.5952	394	1
1527785543.771926000	32.5952	264	1
1527785543.789015000	32.6123	87	0
1527785543.910573000	32.7339	256	0
1527785543.911607000	32.7349	101	1
1527785543.912033000	32.7353	148	0
1527785543.912374000	32.7357	98	1
1527785543.914590000	32.7379	92	0
1527785543.915280000	32.7386	98	1
1527785543.916024000	32.7393	222	0
1527785543.916518000	32.7398	98	1
1527785544.063482000	32.8868	391	1
1527785544.063548000	32.8868	258	1
1527785544.081344000	32.9046	87	0
1527785544.200093000	33.0234	258	0
1527785544.201289000	33.0246	101	1
1527785544.201576000	33.0249	158	0
1527785544.202278000	33.0256	98	1
1527785544.202977000	33.0263	130	0
1527785544.203417000	33.0267	98	1
1527785551.991611000	40.8149	372	1
1527785551.991698000	40.815	1412	1
1527785551.991724000	40.815	1412	1
1527785551.991764000	40.8151	1412	1
1527785551.991798000	40.8151	1372	1
1527785552.010153000	40.8335	87	0
1527785552.190911000	41.0142	923	1
1527785552.191004000	41.0143	259	1
1527785552.208537000	41.0318	87	0
1527785552.332678000	41.156	414	0
1527785552.333802000	41.1571	104	1
1527785552.338759000	41.1621	80	0
1527785552.339717000	41.163	98	1
1527785552.351034000	41.1743	265	0
1527785552.351852000	41.1752	98	1
1527785552.352457000	41.1758	148	0
1527785552.352804000	41.1761	98	1
1527785552.355133000	41.1784	92	0
1527785552.355779000	41.1791	98	1
1527785552.356560000	41.1799	178	0
1527785552.357709000	41.181	98	1
1527785552.442532000	41.2658	389	1
1527785552.442620000	41.2659	261	1
1527785552.460164000	41.2835	87	0
1527785552.597957000	41.4213	233	0
1527785552.598910000	41.4222	101	1
1527785552.599342000	41.4226	148	0
1527785552.599720000	41.423	98	1
1527785552.602842000	41.4261	92	0
1527785552.603793000	41.4271	98	1
1527785552.604281000	41.4276	161	0
1527785552.604756000	41.4281	98	1
1527785552.927735000	41.751	400	1
1527785552.927808000	41.7511	257	1
1527785552.945494000	41.7688	87	0
1527785553.065671000	41.889	302	0
1527785553.066830000	41.8901	101	1
1527785553.067064000	41.8904	148	0
1527785553.067741000	41.891	98	1
1527785553.070261000	41.8936	92	0
1527785553.070823000	41.8941	98	1
1527785553.071794000	41.8951	216	0
1527785553.072748000	41.896	98	1
1527785553.257202000	42.0805	972	1
1527785553.257294000	42.0806	259	1
1527785553.275011000	42.0983	87	0
1527785553.405282000	42.2286	232	0
1527785553.406325000	42.2296	101	1
1527785553.406756000	42.2301	148	0
1527785553.407839000	42.2311	98	1
1527785553.409125000	42.2324	92	0
1527785553.409814000	42.2331	98	1
1527785553.410529000	42.2338	117	0
1527785553.411000000	42.2343	98	1
1527785553.750492000	42.5738	388	1
1527785553.750567000	42.5739	257	1
1527785553.768252000	42.5916	87	0
1527785554.135035000	42.9583	305	0
1527785554.136076000	42.9594	101	1
1527785554.136966000	42.9603	148	0
1527785554.137822000	42.9611	98	1
1527785554.141379000	42.9647	92	0
1527785554.141872000	42.9652	98	1
1527785554.144194000	42.9675	155	0
1527785554.144855000	42.9682	98	1
1527785554.177898000	43.0012	393	1
1527785554.177979000	43.0013	265	1
1527785554.194578000	43.0179	87	0
1527785554.547537000	43.3708	356	0
1527785554.548855000	43.3722	101	1
1527785554.548895000	43.3722	148	0
1527785554.549829000	43.3731	98	1
1527785554.551619000	43.3749	92	0
1527785554.551838000	43.3751	98	1
1527785554.553044000	43.3763	132	0
1527785554.553837000	43.3771	98	1
1527785554.658207000	43.4815	395	1
1527785554.658297000	43.4816	260	1
1527785554.675265000	43.4986	87	0
1527785554.800170000	43.6235	256	0
1527785554.801238000	43.6245	101	1
1527785554.801627000	43.6249	148	0
1527785554.802857000	43.6262	98	1
1527785554.805093000	43.6284	92	0
1527785554.805918000	43.6292	98	1
1527785554.806517000	43.6298	227	0
1527785554.807084000	43.6304	98	1
1527785554.979177000	43.8025	393	1
1527785554.979244000	43.8025	256	1
1527785554.996562000	43.8199	87	0
1527785555.161713000	43.985	232	0
1527785555.162888000	43.9862	101	1
1527785555.163123000	43.9864	148	0
1527785555.163885000	43.9872	98	1
1527785555.165802000	43.9891	92	0
1527785555.166941000	43.9902	98	1
1527785555.167222000	43.9905	107	0
1527785555.167855000	43.9912	98	1
1527785555.199914000	44.0232	388	1
1527785555.199995000	44.0233	256	1
1527785555.229145000	44.0524	87	0
1527785555.351308000	44.1746	233	0
1527785555.352274000	44.1756	101	1
1527785555.352788000	44.1761	148	0
1527785555.353967000	44.1773	98	1
1527785555.355413000	44.1787	92	0
1527785555.355964000	44.1793	98	1
1527785555.356823000	44.1801	265	0
1527785555.357885000	44.1812	98	1
1527785555.929189000	44.7525	392	1
1527785555.929263000	44.7526	268	1
1527785555.946816000	44.7701	87	0
1527785556.241828000	45.0651	280	0
1527785556.242981000	45.0663	101	1
1527785556.243189000	45.0665	148	0
1527785556.244024000	45.0673	98	1
1527785556.246225000	45.0695	92	0
1527785556.246955000	45.0703	98	1
1527785556.247657000	45.071	126	0
1527785556.248121000	45.0714	98	1
1527785556.267717000	45.091	392	1
1527785556.267797000	45.0911	261	1
1527785556.286178000	45.1095	87	0
1527785556.397806000	45.2211	233	0
1527785556.398962000	45.2223	101	1
1527785556.399214000	45.2225	148	0
1527785556.400014000	45.2233	98	1
1527785556.401964000	45.2253	92	0
1527785556.403009000	45.2263	98	1
1527785556.403361000	45.2267	308	0
1527785556.403943000	45.2272	98	1
1527785556.562678000	45.386	388	1
1527785556.562775000	45.3861	260	1
1527785556.579782000	45.4031	87	0
1527785556.701022000	45.5243	259	0
1527785556.702035000	45.5253	101	1
1527785556.702385000	45.5257	148	0
1527785556.703029000	45.5263	98	1
1527785556.705138000	45.5284	92	0
1527785556.706046000	45.5293	98	1
1527785556.706572000	45.5299	309	0
1527785556.707068000	45.5304	98	1
1527785556.861159000	45.6845	393	1
1527785556.861255000	45.6846	259	1
1527785556.878686000	45.702	87	0
1527785557.008624000	45.8319	256	0
1527785557.009570000	45.8329	101	1
1527785557.010023000	45.8333	148	0
1527785557.011046000	45.8343	98	1
1527785557.011904000	45.8352	92	0
1527785557.013120000	45.8364	98	1
1527785557.013264000	45.8366	202	0
1527785557.013972000	45.8373	98	1
1527785557.073212000	45.8965	993	1
1527785557.073306000	45.8966	258	1
1527785557.094684000	45.918	87	0
1527785557.227255000	46.0506	233	0
1527785557.228276000	46.0516	101	1
1527785557.228647000	46.0519	148	0
1527785557.228993000	46.0523	98	1
1527785557.230609000	46.0539	92	0
1527785557.231059000	46.0544	98	1
1527785557.232096000	46.0554	255	0
1527785557.232986000	46.0563	98	1
1527785557.403546000	46.2268	983	1
1527785557.403621000	46.2269	256	1
1527785557.421986000	46.2453	87	0
1527785557.557713000	46.381	233	0
1527785557.558596000	46.3819	101	1
1527785557.559080000	46.3824	148	0
1527785557.560076000	46.3834	98	1
1527785557.560810000	46.3841	92	0
1527785557.561038000	46.3843	98	1
1527785557.562216000	46.3855	180	0
1527785557.563009000	46.3863	98	1
1527785557.825430000	46.6487	389	1
1527785557.825522000	46.6488	268	1
1527785557.844100000	46.6674	87	0
1527785557.862737000	46.686	87	0
1527785557.985274000	46.8086	289	0
1527785557.986323000	46.8096	104	1
1527785557.986695000	46.81	148	0
1527785557.987014000	46.8103	98	1
1527785557.988827000	46.8121	92	0
1527785557.989021000	46.8123	98	1
1527785557.990231000	46.8135	91	0
1527785557.991031000	46.8143	98	1
1527785558.287731000	47.111	391	1
1527785558.287805000	47.1111	267	1
1527785558.305366000	47.1287	87	0
1527785558.411738000	47.235	233	0
1527785558.413107000	47.2364	148	0
1527785558.413167000	47.2365	101	1
1527785558.414146000	47.2374	98	1
1527785558.415047000	47.2383	92	0
1527785558.416141000	47.2394	98	1
1527785558.416455000	47.2398	289	0
1527785558.417043000	47.2403	98	1
1527785558.524299000	47.3476	388	1
1527785558.524391000	47.3477	258	1
1527785558.541977000	47.3653	87	0
1527785558.910124000	47.7334	301	0
1527785558.911128000	47.7344	101	1
1527785558.911584000	47.7349	148	0
1527785558.912075000	47.7354	98	1
1527785558.913514000	47.7368	92	0
1527785558.914152000	47.7375	98	1
1527785558.914911000	47.7382	101	0
1527785558.915355000	47.7387	98	1
1527785559.063162000	47.8865	389	1
1527785559.063256000	47.8866	256	1
1527785559.080299000	47.9036	87	0
1527785559.442937000	48.2662	233	0
1527785559.444220000	48.2675	101	1
1527785559.444272000	48.2676	148	0
1527785559.445185000	48.2685	98	1
1527785559.446221000	48.2695	92	0
1527785559.447183000	48.2705	98	1
1527785559.447672000	48.271	195	0
1527785559.448145000	48.2714	98	1
1527785560.004501000	48.8278	389	1
1527785560.004563000	48.8279	258	1
1527785560.022931000	48.8462	87	0
1527785560.130652000	48.954	308	0
1527785560.131634000	48.9549	101	1
1527785560.132136000	48.9554	148	0
1527785560.133224000	48.9565	98	1
1527785560.133870000	48.9572	92	0
1527785560.134221000	48.9575	98	1
1527785560.135202000	48.9585	153	0
1527785560.136193000	48.9595	98	1
1527785560.269407000	49.0927	389	1
1527785560.269481000	49.0928	259	1
1527785560.287281000	49.1106	87	0
1527785560.626003000	49.4493	355	0
1527785560.627209000	49.4505	101	1
1527785560.627420000	49.4507	148	0
1527785560.628255000	49.4516	98	1
1527785560.630097000	49.4534	92	0
1527785560.631250000	49.4545	98	1
1527785560.631583000	49.4549	310	0
1527785560.632160000	49.4555	98	1
1527785560.795369000	49.6187	394	1
1527785560.795426000	49.6187	262	1
1527785560.813179000	49.6365	87	0
1527785560.941308000	49.7646	259	0
1527785560.942273000	49.7656	101	1
1527785560.942834000	49.7661	148	0
1527785560.943176000	49.7665	98	1
1527785560.945500000	49.7688	92	0
1527785560.946269000	49.7696	98	1
1527785560.946934000	49.7702	324	0
1527785560.947394000	49.7707	98	1
1527785561.292633000	50.1159	394	1
1527785561.292724000	50.116	260	1
1527785561.311037000	50.1343	87	0
1527785561.575557000	50.3989	233	0
1527785561.576565000	50.3999	101	1
1527785561.576968000	50.4003	148	0
1527785561.577332000	50.4006	98	1
1527785561.580042000	50.4033	92	0
1527785561.580281000	50.4036	98	1
1527785561.581528000	50.4048	134	0
1527785561.582242000	50.4055	98	1
1527785561.781766000	50.6051	393	1
1527785561.781841000	50.6051	261	1
1527785561.798749000	50.622	87	0
1527785561.936161000	50.7595	259	0
1527785561.937277000	50.7606	101	1
1527785561.937569000	50.7609	148	0
1527785561.938257000	50.7616	98	1
1527785561.940450000	50.7637	92	0
1527785561.941283000	50.7646	98	1
1527785561.942042000	50.7653	123	0
1527785561.942503000	50.7658	98	1
1527785562.217511000	51.0408	390	1
1527785562.217563000	51.0409	260	1
1527785562.234514000	51.0578	87	0
1527785562.360783000	51.1841	260	0
1527785562.361795000	51.1851	101	1
1527785562.362194000	51.1855	148	0
1527785562.363297000	51.1866	98	1
1527785562.364711000	51.188	92	0
1527785562.365296000	51.1886	98	1
1527785562.366112000	51.1894	128	0
1527785562.367283000	51.1906	98	1
1527785562.530725000	51.354	994	1
1527785562.530790000	51.3541	259	1
1527785562.547816000	51.3711	87	0
1527785562.676436000	51.4997	232	0
1527785562.677449000	51.5007	101	1
1527785562.677825000	51.5011	148	0
1527785562.678283000	51.5016	98	1
1527785562.681246000	51.5045	92	0
1527785562.682314000	51.5056	98	1
1527785562.682678000	51.506	205	0
1527785562.683282000	51.5066	98	1
1527785562.945739000	51.769	984	1
1527785562.945801000	51.7691	258	1
1527785562.977358000	51.8007	984	1
1527785562.977637000	51.8009	87	0
1527785562.994949000	51.8182	87	0
1527785563.321864000	52.1452	257	0
1527785563.322903000	52.1462	104	1
1527785563.323265000	52.1466	148	0
1527785563.324387000	52.1477	98	1
1527785563.324663000	52.148	92	0
1527785563.325353000	52.1487	98	1
1527785563.326069000	52.1494	329	0
1527785563.326543000	52.1498	98	1
1527785563.455413000	52.2787	389	1
1527785563.455504000	52.2788	258	1
1527785563.472874000	52.2962	87	0
1527785563.603650000	52.4269	255	0
1527785563.604549000	52.4278	101	1
1527785563.605062000	52.4284	148	0
1527785563.605338000	52.4286	98	1
1527785563.606676000	52.43	92	0
1527785563.607350000	52.4306	98	1
1527785563.608068000	52.4314	210	0
1527785563.608438000	52.4317	98	1
1527785563.866582000	52.6899	390	1
1527785563.866666000	52.69	267	1
1527785563.884113000	52.7074	87	0
1527785564.245033000	53.0683	256	0
1527785564.246416000	53.0697	148	0
1527785564.246478000	53.0698	101	1
1527785564.247459000	53.0708	98	1
1527785564.248355000	53.0717	92	0
1527785564.249459000	53.0728	98	1
1527785564.249799000	53.0731	252	0
1527785564.250373000	53.0737	98	1
1527785564.325539000	53.1488	392	1
1527785564.325632000	53.1489	256	1
1527785564.343127000	53.1664	87	0
1527785564.472457000	53.2958	265	0
1527785564.473394000	53.2967	101	1
1527785564.473895000	53.2972	148	0
1527785564.474388000	53.2977	98	1
1527785564.476884000	53.3002	92	0
1527785564.477433000	53.3007	98	1
1527785564.478261000	53.3016	253	0
1527785564.479402000	53.3027	98	1
1527785564.736915000	53.5602	388	1
1527785564.736985000	53.5603	256	1
1527785564.753468000	53.5768	87	0
1527785564.893263000	53.7166	256	0
1527785564.894507000	53.7178	101	1
1527785564.894631000	53.7179	148	0
1527785564.895497000	53.7188	98	1
1527785564.897458000	53.7208	92	0
1527785564.898493000	53.7218	98	1
1527785564.898902000	53.7222	228	0
1527785564.899416000	53.7227	98	1
1527785565.186163000	54.0095	389	1
1527785565.186227000	54.0095	260	1
1527785565.204881000	54.0282	87	0
1527785565.321119000	54.1444	235	0
1527785565.321983000	54.1453	101	1
1527785565.322501000	54.1458	148	0
1527785565.323522000	54.1468	98	1
1527785565.325159000	54.1485	92	0
1527785565.325521000	54.1488	98	1
1527785565.326572000	54.1499	110	0
1527785565.327451000	54.1508	98	1
1527785565.607015000	54.4303	390	1
1527785565.607109000	54.4304	259	1
1527785565.624069000	54.4474	87	0
1527785565.744480000	54.5678	300	0
1527785565.745581000	54.5689	101	1
1527785565.745866000	54.5692	148	0
1527785565.746458000	54.5698	98	1
1527785565.747977000	54.5713	92	0
1527785565.748549000	54.5718	98	1
1527785565.749329000	54.5726	208	0
1527785565.750485000	54.5738	98	1
1527785565.843744000	54.667	390	1
1527785565.843837000	54.6671	260	1
1527785565.861323000	54.6846	87	0
1527785565.880495000	54.7038	87	0
1527785566.007983000	54.8313	258	0
1527785566.009047000	54.8323	104	1
1527785566.009448000	54.8327	148	0
1527785566.010565000	54.8339	98	1
1527785566.012254000	54.8356	92	0
1527785566.012504000	54.8358	98	1
1527785566.013684000	54.837	247	0
1527785566.014492000	54.8378	98	1
1527785566.067754000	54.8911	393	1
1527785566.067842000	54.8911	257	1
1527785566.084920000	54.9082	87	0
1527785566.217308000	55.0406	259	0
1527785566.218532000	55.0418	101	1
1527785566.218708000	55.042	148	0
1527785566.219597000	55.0429	98	1
1527785566.221984000	55.0453	92	0
1527785566.222577000	55.0459	98	1
1527785566.223421000	55.0467	226	0
1527785566.224507000	55.0478	98	1
1527785566.344137000	55.1674	392	1
1527785566.344236000	55.1675	260	1
1527785566.362557000	55.1859	87	0
1527785566.477580000	55.3009	355	0
1527785566.478597000	55.3019	101	1
1527785566.479033000	55.3023	148	0
1527785566.479512000	55.3028	98	1
1527785566.481987000	55.3053	92	0
1527785566.482611000	55.3059	98	1
1527785566.483426000	55.3067	186	0
1527785566.484558000	55.3079	98	1
1527785566.593955000	55.4173	389	1
1527785566.594049000	55.4173	260	1
1527785566.612204000	55.4355	87	0
1527785566.741598000	55.5649	256	0
1527785566.742596000	55.5659	101	1
1527785566.743044000	55.5663	148	0
1527785566.743527000	55.5668	98	1
1527785566.745261000	55.5686	92	0
1527785566.745525000	55.5688	98	1
1527785566.746727000	55.57	277	0
1527785566.747533000	55.5708	98	1
1527785566.844135000	55.6674	988	1
1527785566.844199000	55.6675	258	1
1527785566.862111000	55.6854	87	0
1527785566.991628000	55.8149	236	0
1527785566.992679000	55.816	101	1
1527785566.993085000	55.8164	148	0
1527785566.993536000	55.8168	98	1
1527785567.003780000	55.8271	92	0
1527785567.004625000	55.8279	98	1
1527785567.005210000	55.8285	310	0
1527785567.005699000	55.829	98	1
1527785567.021280000	55.8446	92	0
1527785567.021594000	55.8449	98	1
1527785567.164000000	55.9873	984	1
1527785567.164057000	55.9874	257	1
1527785567.181529000	56.0048	87	0
1527785567.296246000	56.1195	236	0
1527785567.297615000	56.1209	148	0
1527785567.297717000	56.121	101	1
1527785567.298636000	56.1219	98	1
1527785567.299868000	56.1232	92	0
1527785567.300633000	56.1239	98	1
1527785567.301283000	56.1246	157	0
1527785567.301787000	56.1251	98	1
1527785567.833879000	56.6572	392	1
1527785567.833972000	56.6573	261	1
1527785567.851656000	56.675	87	0
1527785567.980059000	56.8034	281	0
1527785567.981071000	56.8044	101	1
1527785567.981533000	56.8048	148	0
1527785567.982678000	56.806	98	1
1527785567.984285000	56.8076	92	0
1527785567.984694000	56.808	98	1
1527785567.985777000	56.8091	288	0
1527785567.986609000	56.8099	98	1
1527785568.073677000	56.897	389	1
1527785568.073772000	56.8971	256	1
1527785568.091345000	56.9146	87	0
1527785568.212374000	57.0357	235	0
1527785568.213730000	57.037	101	1
1527785568.213747000	57.037	148	0
1527785568.214688000	57.038	98	1
1527785568.217661000	57.041	92	0
1527785568.218687000	57.042	98	1
1527785568.219055000	57.0424	292	0
1527785568.219606000	57.0429	98	1
1527785568.894425000	57.7177	390	1
1527785568.894523000	57.7178	257	1
1527785568.915684000	57.739	87	0
1527785569.260891000	58.0842	257	0
1527785569.261811000	58.0851	101	1
1527785569.262319000	58.0856	148	0
1527785569.262670000	58.086	98	1
1527785569.264224000	58.0875	92	0
1527785569.264674000	58.088	98	1
1527785569.265669000	58.089	325	0
1527785569.266684000	58.09	98	1
1527785569.409045000	58.2323	392	1
1527785569.409139000	58.2324	264	1
1527785569.426519000	58.2498	87	0
1527785569.538588000	58.3619	256	0
1527785569.539702000	58.363	101	1
1527785569.540002000	58.3633	148	0
1527785569.540676000	58.364	98	1
1527785569.541672000	58.365	92	0
1527785569.542747000	58.366	98	1
1527785569.543083000	58.3664	269	0
1527785569.543756000	58.3671	98	1
1527785569.864932000	58.6882	389	1
1527785569.864993000	58.6883	260	1
1527785569.882677000	58.706	87	0
1527785570.011595000	58.8349	257	0
1527785570.012750000	58.836	101	1
1527785570.013000000	58.8363	148	0
1527785570.013709000	58.837	98	1
1527785570.016025000	58.8393	92	0
1527785570.016793000	58.8401	98	1
1527785570.017456000	58.8408	298	0
1527785570.017910000	58.8412	98	1
1527785570.585116000	59.4084	388	1
1527785570.585193000	59.4085	260	1
1527785570.602718000	59.426	87	0
1527785570.752528000	59.5758	291	0
1527785570.753788000	59.5771	101	1
1527785570.753930000	59.5772	148	0
1527785570.754771000	59.5781	98	1
1527785570.757371000	59.5807	92	0
1527785570.757770000	59.5811	98	1
1527785570.758796000	59.5821	269	0
1527785570.759764000	59.5831	98	1
1527785570.845398000	59.6687	389	1
1527785570.845494000	59.6688	257	1
1527785570.862891000	59.6862	87	0
1527785570.869704000	59.693	87	0
1527785571.203584000	60.0269	233	0
1527785571.204811000	60.0281	104	1
1527785571.204994000	60.0283	148	0
1527785571.205861000	60.0292	98	1
1527785571.215073000	60.0384	92	0
1527785571.215857000	60.0392	98	1
1527785571.216504000	60.0398	176	0
1527785571.216995000	60.0403	98	1
1527785571.396187000	60.2195	392	1
1527785571.396278000	60.2196	265	1
1527785571.413722000	60.237	87	0
1527785571.545001000	60.3683	233	0
1527785571.545949000	60.3692	101	1
1527785571.546429000	60.3697	148	0
1527785571.546811000	60.3701	98	1
1527785571.549115000	60.3724	92	0
1527785571.549876000	60.3732	98	1
1527785571.550547000	60.3738	287	0
1527785571.550997000	60.3743	98	1
1527785571.835402000	60.6587	389	1
1527785571.835479000	60.6588	261	1
1527785571.852112000	60.6754	87	0
1527785571.984170000	60.8075	301	0
1527785571.985206000	60.8085	101	1
1527785571.985525000	60.8088	148	0
1527785571.985837000	60.8091	98	1
1527785571.988843000	60.8121	92	0
1527785571.989913000	60.8132	98	1
1527785571.990262000	60.8136	200	0
1527785571.990824000	60.8141	98	1
1527785572.175095000	60.9984	393	1
1527785572.175161000	60.9985	259	1
1527785572.193490000	61.0168	87	0
1527785572.315332000	61.1386	259	0
1527785572.316248000	61.1395	101	1
1527785572.316739000	61.14	148	0
1527785572.317109000	61.1404	98	1
1527785572.318912000	61.1422	92	0
1527785572.319856000	61.1432	98	1
1527785572.320339000	61.1436	110	0
1527785572.320830000	61.1441	98	1
1527785572.616293000	61.4396	995	1
1527785572.616374000	61.4397	263	1
1527785572.633917000	61.4572	87	0
1527785572.777012000	61.6003	283	0
1527785572.777985000	61.6013	101	1
1527785572.778470000	61.6018	148	0
1527785572.778883000	61.6022	98	1
1527785572.779857000	61.6032	92	0
1527785572.780946000	61.6042	98	1
1527785572.781269000	61.6046	172	0
1527785572.781858000	61.6052	98	1
1527785573.085151000	61.9085	985	1
1527785573.085242000	61.9085	257	1
1527785573.103165000	61.9265	87	0
1527785573.216263000	62.0396	353	0
1527785573.217148000	62.0404	101	1
1527785573.217686000	62.041	148	0
1527785573.217982000	62.0413	98	1
1527785573.220784000	62.0441	92	0
1527785573.221971000	62.0453	98	1
1527785573.222216000	62.0455	316	0
1527785573.222901000	62.0462	98	1
1527785574.226642000	63.0499	388	1
1527785574.226727000	63.05	257	1
1527785574.243884000	63.0672	87	0
1527785574.371757000	63.1951	258	0
1527785574.373058000	63.1964	101	1
1527785574.373089000	63.1964	148	0
1527785574.374038000	63.1973	98	1
1527785574.375026000	63.1983	92	0
1527785574.376037000	63.1993	98	1
1527785574.376451000	63.1998	251	0
1527785574.376962000	63.2003	98	1
1527785580.216830000	69.0401	372	1
1527785580.216925000	69.0402	1412	1
1527785580.216949000	69.0402	1412	1
1527785580.216976000	69.0403	1145	1
1527785580.235159000	69.0585	87	0
1527785580.431837000	69.2551	415	0
1527785580.432721000	69.256	101	1
1527785580.447577000	69.2709	80	0
1527785580.448324000	69.2716	98	1
1527785581.747704000	70.571	393	1
1527785581.747795000	70.5711	260	1
1527785581.765489000	70.5888	87	0
1527785581.899106000	70.7224	280	0
1527785581.900450000	70.7237	148	0
1527785581.900542000	70.7238	101	1
1527785581.901437000	70.7247	98	1
1527785581.902721000	70.726	92	0
1527785581.903466000	70.7268	98	1
1527785581.904135000	70.7274	231	0
1527785581.904629000	70.7279	98	1
1527785582.800503000	71.6238	387	1
1527785582.800574000	71.6239	260	1
1527785582.818498000	71.6418	87	0
1527785582.950808000	71.7741	257	0
1527785582.951791000	71.7751	101	1
1527785582.952265000	71.7756	148	0
1527785582.952565000	71.7759	98	1
1527785582.955822000	71.7791	92	0
1527785582.956548000	71.7798	98	1
1527785582.957249000	71.7805	131	0
1527785582.957736000	71.781	98	1
1527785583.091911000	71.9152	388	1
1527785583.092003000	71.9153	260	1
1527785583.109201000	71.9325	87	0
1527785583.230541000	72.0538	305	1
1527785583.230657000	72.054	1412	1
1527785583.230698000	72.054	1412	1
1527785583.230750000	72.054	1412	1
1527785583.230786000	72.0541	1412	1
1527785583.230819000	72.0541	1412	1
1527785583.230856000	72.0542	1412	1
1527785583.230896000	72.0542	1412	1
1527785583.230930000	72.0542	1412	1
1527785583.230972000	72.0543	1412	1
1527785583.230994000	72.0543	1412	1
1527785583.231039000	72.0543	1412	1
1527785583.231074000	72.0544	1412	1
1527785583.231110000	72.0544	1412	1
1527785583.232641000	72.0559	133	1
1527785583.241764000	72.0651	258	0
1527785583.242764000	72.0661	101	1
1527785583.243137000	72.0664	148	0
1527785583.243460000	72.0668	98	1
1527785583.247967000	72.0713	92	0
1527785583.248492000	72.0718	98	1
1527785583.249406000	72.0727	234	0
1527785583.250525000	72.0738	98	1
1527785583.252311000	72.0756	87	0
1527785583.253762000	72.0771	87	0
1527785583.391312000	72.2146	384	0
1527785583.392578000	72.2159	104	1
1527785583.398755000	72.2221	80	0
1527785583.399481000	72.2228	98	1
1527785583.628080000	72.4514	393	1
1527785583.628170000	72.4515	264	1
1527785583.645605000	72.4689	87	0
1527785583.777636000	72.6009	288	0
1527785583.778881000	72.6022	101	1
1527785583.779005000	72.6023	148	0
1527785583.779494000	72.6028	98	1
1527785583.782228000	72.6055	92	0
1527785583.782524000	72.6058	98	1
1527785583.783598000	72.6069	112	0
1527785583.784552000	72.6079	98	1
1527785583.963199000	72.7865	389	1
1527785583.963263000	72.7866	263	1
1527785583.980586000	72.8039	87	0
1527785584.431510000	73.2548	232	0
1527785584.432568000	73.2559	101	1
1527785584.432928000	73.2562	148	0
1527785584.433619000	73.2569	98	1
1527785584.448928000	73.2722	92	0
1527785584.449549000	73.2728	98	1
1527785584.455649000	73.2789	259	0
1527785584.456551000	73.2799	98	1
1527785584.594736000	73.418	392	1
1527785584.594808000	73.4181	272	1
1527785584.612364000	73.4357	87	0
1527785584.955411000	73.7787	297	0
1527785584.956583000	73.7799	101	1
1527785584.956816000	73.7801	148	0
1527785584.957599000	73.7809	98	1
1527785584.958675000	73.782	92	0
1527785584.959574000	73.7829	98	1
1527785584.960076000	73.7834	251	0
1527785584.960639000	73.7839	98	1
1527785585.140726000	73.964	391	1
1527785585.140784000	73.9641	267	1
1527785585.158236000	73.9815	87	0
1527785585.434543000	74.2578	255	0
1527785585.435699000	74.259	101	1
1527785585.435948000	74.2592	148	0
1527785585.436586000	74.2599	98	1
1527785585.438621000	74.2619	92	0
1527785585.439597000	74.2629	98	1
1527785585.440045000	74.2633	135	0
1527785585.440587000	74.2639	98	1
1527785585.540094000	74.3634	993	1
1527785585.540154000	74.3635	266	1
1527785585.557542000	74.3808	87	0
1527785585.903602000	74.7269	282	0
1527785585.904715000	74.728	101	1
1527785585.905008000	74.7283	148	0
1527785585.905625000	74.7289	98	1
1527785585.906567000	74.7299	92	0
1527785585.907622000	74.7309	98	1
1527785585.908030000	74.7313	231	0
1527785585.908611000	74.7319	98	1
1527785586.089055000	74.9124	985	1
1527785586.089139000	74.9124	259	1
1527785586.107999000	74.9313	87	0
1527785586.241243000	75.0645	353	0
1527785586.242298000	75.0656	101	1
1527785586.242700000	75.066	148	0
1527785586.243726000	75.067	98	1
1527785586.246458000	75.0698	92	0
1527785586.246687000	75.07	98	1
1527785586.247887000	75.0712	185	0
1527785586.248646000	75.0719	98	1
1527785586.559895000	75.3832	393	1
1527785586.559960000	75.3833	262	1
1527785586.576725000	75.4	87	0
1527785586.711255000	75.5346	259	0
1527785586.712298000	75.5356	101	1
1527785586.712671000	75.536	148	0
1527785586.713745000	75.537	98	1
1527785586.715751000	75.5391	92	0
1527785586.716745000	75.54	98	1
1527785586.717257000	75.5406	280	0
1527785586.717712000	75.541	98	1
1527785586.825854000	75.6492	394	1
1527785586.825943000	75.6492	263	1
1527785586.843401000	75.6667	87	0
1527785586.980283000	75.8036	233	0
1527785586.981329000	75.8046	101	1
1527785586.981744000	75.805	148	0
1527785586.982761000	75.8061	98	1
1527785586.986952000	75.8103	92	0
1527785586.987761000	75.8111	98	1
1527785586.988303000	75.8116	232	0
1527785586.988787000	75.8121	98	1
1527785587.094082000	75.9174	393	1
1527785587.094174000	75.9175	260	1
1527785587.111536000	75.9348	87	0
1527785587.233717000	76.057	233	0
1527785587.234745000	76.058	101	1
1527785587.235144000	76.0584	148	0
1527785587.235717000	76.059	98	1
1527785587.238107000	76.0614	92	0
1527785587.238699000	76.062	98	1
1527785587.239534000	76.0628	95	0
1527785587.240724000	76.064	98	1
1527785587.433344000	76.2566	388	1
1527785587.433441000	76.2567	259	1
1527785587.451873000	76.2752	87	0
1527785587.575918000	76.3992	235	0
1527785587.576870000	76.4002	101	1
1527785587.577287000	76.4006	148	0
1527785587.577706000	76.401	98	1
1527785587.581257000	76.4046	92	0
1527785587.581795000	76.4051	98	1
1527785587.582652000	76.406	150	0
1527785587.583767000	76.4071	98	1
1527785587.863298000	76.6866	392	1
1527785587.863358000	76.6867	269	1
1527785587.882028000	76.7053	87	0
1527785588.003960000	76.8273	280	0
1527785588.004944000	76.8282	101	1
1527785588.005312000	76.8286	148	0
1527785588.005764000	76.8291	98	1
1527785588.007611000	76.8309	92	0
1527785588.008817000	76.8321	98	1
1527785588.009043000	76.8323	336	0
1527785588.009748000	76.833	98	1
1527785588.161980000	76.9853	388	1
1527785588.162053000	76.9854	263	1
1527785588.179521000	77.0028	87	0
1527785588.535802000	77.3591	236	0
1527785588.536864000	77.3602	101	1
1527785588.537165000	77.3605	148	0
1527785588.537786000	77.3611	98	1
1527785588.539114000	77.3624	92	0
1527785588.539851000	77.3632	98	1
1527785588.540580000	77.3639	321	0
1527785588.541063000	77.3644	98	1
1527785588.653415000	77.4767	394	1
1527785588.653502000	77.4768	265	1
1527785588.672179000	77.4955	87	0
1527785588.804744000	77.628	282	0
1527785588.805795000	77.6291	101	1
1527785588.806154000	77.6295	148	0
1527785588.806865000	77.6302	98	1
1527785588.809259000	77.6326	92	0
1527785588.809862000	77.6332	98	1
1527785588.810758000	77.6341	292	0
1527785588.811797000	77.6351	98	1
1527785588.891834000	77.7151	393	1
1527785588.891927000	77.7152	261	1
1527785588.909264000	77.7326	87	0
1527785589.038997000	77.8623	233	0
1527785589.039997000	77.8633	101	1
1527785589.040381000	77.8637	148	0
1527785589.040804000	77.8641	98	1
1527785589.042494000	77.8658	92	0
1527785589.042876000	77.8662	98	1
1527785589.043858000	77.8672	226	0
1527785589.044912000	77.8682	98	1
1527785589.132144000	77.9554	389	1
1527785589.132207000	77.9555	259	1
1527785589.149496000	77.9728	87	0
1527785589.286106000	78.1094	235	0
1527785589.287129000	78.1104	101	1
1527785589.287516000	78.1108	148	0
1527785589.287859000	78.1112	98	1
1527785589.291296000	78.1146	92	0
1527785589.291890000	78.1152	98	1
1527785589.293000000	78.1163	244	0
1527785589.293822000	78.1171	98	1
1527785589.650459000	78.4738	994	1
1527785589.650552000	78.4739	271	1
1527785589.668522000	78.4918	87	0
1527785590.049283000	78.8726	289	0
1527785590.050355000	78.8737	101	1
1527785590.050776000	78.8741	148	0
1527785590.051943000	78.8752	98	1
1527785590.053062000	78.8764	92	0
1527785590.053934000	78.8772	98	1
1527785590.054467000	78.8778	150	0
1527785590.054928000	78.8782	98	1
1527785590.101961000	78.9253	982	1
1527785590.102048000	78.9253	271	1
1527785590.120468000	78.9438	87	0
1527785590.480627000	79.3039	232	0
1527785590.481965000	79.3053	148	0
1527785590.481993000	79.3053	101	1
1527785590.482962000	79.3063	98	1
1527785590.484502000	79.3078	92	0
1527785590.484965000	79.3083	98	1
1527785590.485901000	79.3092	100	0
1527785590.486892000	79.3102	98	1
1527785590.892544000	79.7158	388	1
1527785590.892630000	79.7159	263	1
1527785590.910268000	79.7336	87	0
1527785591.033887000	79.8572	299	0
1527785591.035146000	79.8584	101	1
1527785591.035235000	79.8585	148	0
1527785591.035968000	79.8593	98	1
1527785591.036623000	79.8599	92	0
1527785591.036903000	79.8602	98	1
1527785591.038028000	79.8613	176	0
1527785591.038909000	79.8622	98	1
1527785591.244770000	80.0681	389	1
1527785591.244845000	80.0681	263	1
1527785591.262897000	80.0862	87	0
1527785591.410142000	80.2334	258	0
1527785591.411035000	80.2343	101	1
1527785591.411619000	80.2349	328	0
1527785591.412228000	80.2355	98	1
1527785591.654604000	80.4779	393	1
1527785591.654663000	80.478	262	1
1527785591.673262000	80.4966	87	0
1527785592.149395000	80.9727	283	0
1527785592.150455000	80.9738	101	1
1527785592.150972000	80.9743	148	0
1527785592.152063000	80.9754	98	1
1527785592.153869000	80.9772	92	0
1527785592.155057000	80.9784	98	1
1527785592.155266000	80.9786	151	0
1527785592.155980000	80.9793	98	1
1527785592.282435000	81.1057	392	1
1527785592.282526000	81.1058	275	1
1527785592.299750000	81.123	87	0
1527785592.414864000	81.2382	355	0
1527785592.416017000	81.2393	101	1
1527785592.416266000	81.2396	148	0
1527785592.417074000	81.2404	98	1
1527785592.419306000	81.2426	92	0
1527785592.420071000	81.2434	98	1
1527785592.420834000	81.2441	107	0
1527785592.422005000	81.2453	98	1
1527785592.495144000	81.3184	393	1
1527785592.495237000	81.3185	259	1
1527785592.512086000	81.3354	87	0
1527785592.642588000	81.4659	235	0
1527785592.643449000	81.4667	101	1
1527785592.644008000	81.4673	148	0
1527785592.645084000	81.4684	98	1
1527785592.646311000	81.4696	92	0
1527785592.647083000	81.4704	98	1
1527785592.647774000	81.4711	271	0
1527785592.648240000	81.4715	98	1
1527785593.301611000	82.1249	389	1
1527785593.301697000	82.125	261	1
1527785593.319259000	82.1426	87	0
1527785593.447735000	82.271	259	0
1527785593.448553000	82.2719	101	1
1527785593.449114000	82.2724	148	0
1527785593.450134000	82.2734	98	1
1527785593.453102000	82.2764	92	0
1527785593.454132000	82.2774	98	1
1527785593.454529000	82.2778	131	0
1527785593.455043000	82.2783	98	1
1527785594.099499000	82.9228	393	1
1527785594.099566000	82.9229	267	1
1527785594.120894000	82.9442	87	0
1527785594.128730000	82.952	87	0
1527785594.251878000	83.0752	258	0
1527785594.253187000	83.0765	104	1
1527785594.253224000	83.0765	148	0
1527785594.254177000	83.0775	98	1
1527785594.254665000	83.078	92	0
1527785594.255176000	83.0785	98	1
1527785594.256067000	83.0794	230	0
1527785594.257108000	83.0804	98	1
1527785594.578179000	83.4015	392	1
1527785594.578255000	83.4016	268	1
1527785594.595375000	83.4187	87	0
1527785594.724374000	83.5477	280	0
[truncated: 775 more rows]
