# Supplementary material for: Method for multi-task learning fusion network traffic classification to address small sample labels
Source: Sci Rep. 2024 Jan 30;14:2518. doi: 10.1038/s41598-024-51933-8 (PMC10827795; doi:10.1038/s41598-024-51933-8)
Supplement: Supplementary file 2 — Supplementary Information 2. [file 41598_2024_51933_MOESM2_ESM.zip › QUIC Dataset/QUIC Dataset/pretraining/Google Doc/GoogleDoc-1043.txt]

1527993280.390493000	0	294	1
1527993280.408778000	0.018285	87	0
1527993280.650643000	0.26015	303	0
1527993280.653838000	0.263345	101	1
1527993280.686333000	0.29584	1412	0
1527993280.687492000	0.296999	1412	0
1527993280.688713000	0.29822	1412	0
1527993280.688859000	0.298366	101	1
1527993280.689923000	0.29943	186	0
1527993280.691169000	0.300676	1412	0
1527993280.692471000	0.301978	1412	0
1527993280.693699000	0.303206	1412	0
1527993280.694876000	0.304383	188	0
1527993280.696133000	0.30564	1412	0
1527993280.697337000	0.306844	1412	0
1527993280.698552000	0.308059	1330	0
1527993280.699771000	0.309278	1412	0
1527993280.700985000	0.310492	1412	0
1527993280.702257000	0.311764	1412	0
1527993280.703472000	0.312979	1301	0
1527993280.706739000	0.316246	98	1
1527993280.708279000	0.317786	125	1
1527993280.711755000	0.321262	101	1
1527993280.721595000	0.331102	1412	0
1527993280.722863000	0.33237	1412	0
1527993280.724094000	0.333601	1412	0
1527993280.724765000	0.334272	104	1
1527993280.725322000	0.334829	1412	0
1527993280.726547000	0.336054	1412	0
1527993280.727766000	0.337273	1412	0
1527993280.728982000	0.338489	1412	0
1527993280.730206000	0.339713	1412	0
1527993280.731412000	0.340919	514	0
1527993280.732707000	0.342214	1412	0
1527993280.733916000	0.343423	1412	0
1527993280.734641000	0.344148	98	1
1527993280.735191000	0.344698	1412	0
1527993280.736415000	0.345922	1412	0
1527993280.737603000	0.34711	277	0
1527993280.737723000	0.34723	125	1
1527993280.738844000	0.348351	1412	0
1527993280.740066000	0.349573	1412	0
1527993280.741275000	0.350782	1412	0
1527993280.741785000	0.351292	98	1
1527993280.742558000	0.352065	1412	0
1527993280.743735000	0.353242	264	0
1527993280.744746000	0.354253	107	1
1527993280.744973000	0.35448	1412	0
1527993280.746191000	0.355698	1412	0
1527993280.747410000	0.356917	1412	0
1527993280.747752000	0.357259	104	1
1527993280.748609000	0.358116	896	0
1527993280.749844000	0.359351	1412	0
1527993280.750758000	0.360265	101	1
1527993280.751056000	0.360563	1412	0
1527993280.752389000	0.361896	1412	0
1527993280.753598000	0.363105	771	0
1527993280.753786000	0.363293	104	1
1527993280.754801000	0.364308	301	0
1527993280.762799000	0.372306	98	1
1527993281.159471000	0.768978	318	1
1527993281.159563000	0.76907	1412	1
1527993281.159599000	0.769106	906	1
1527993281.166589000	0.776096	217	1
1527993281.177637000	0.787144	87	0
1527993281.185079000	0.794586	87	0
1527993281.292442000	0.901949	257	0
1527993281.293682000	0.903189	1412	0
1527993281.294795000	0.904302	107	1
1527993281.294921000	0.904428	1412	0
1527993281.296142000	0.905649	1412	0
1527993281.297326000	0.906833	180	0
1527993281.298118000	0.907625	104	1
1527993281.298568000	0.908075	1412	0
1527993281.299794000	0.909301	1412	0
1527993281.301001000	0.910508	1071	0
1527993281.301799000	0.911306	104	1
1527993281.302296000	0.911803	92	0
1527993281.303516000	0.913023	107	0
1527993281.304779000	0.914286	101	1
1527993281.328847000	0.938354	428	0
1527993281.330034000	0.939541	80	0
1527993281.331813000	0.94132	101	1
1527993281.409973000	1.01948	215	1
1527993281.430897000	1.0404	87	0
1527993281.514025000	1.12353	379	0
1527993281.515268000	1.12478	1115	0
1527993281.516681000	1.12619	92	0
1527993281.517890000	1.1274	325	0
1527993281.540604000	1.15011	101	1
1527993281.543911000	1.15342	104	1
1527993281.761025000	1.37053	599	1
1527993281.762406000	1.37191	719	1
1527993281.779724000	1.38923	87	0
1527993281.949341000	1.55885	502	0
1527993281.950550000	1.56006	80	0
1527993281.954015000	1.56352	104	1
1527993281.974588000	1.5841	452	0
1527993281.975823000	1.58533	961	0
1527993281.977020000	1.58653	160	0
1527993281.977837000	1.58734	104	1
1527993282.213202000	1.82271	281	1
1527993282.213287000	1.82279	144	1
1527993282.231034000	1.84054	87	0
1527993282.286282000	1.89579	1412	0
1527993282.287482000	1.89699	1412	0
1527993282.288701000	1.89821	1412	0
1527993282.289900000	1.89941	603	0
1527993282.291163000	1.90067	92	0
1527993282.292452000	1.90196	172	0
1527993282.297216000	1.90672	116	1
1527993282.297851000	1.90736	155	1
1527993282.297907000	1.90741	190	1
1527993282.315973000	1.92548	87	0
1527993282.411005000	2.02051	636	0
1527993282.412258000	2.02176	92	0
1527993282.413477000	2.02298	155	0
1527993282.424248000	2.03376	107	1
1527993283.058259000	2.66777	1412	1
1527993283.058304000	2.66781	1412	1
1527993283.058339000	2.66785	247	1
1527993283.058397000	2.6679	843	1
1527993283.076390000	2.6859	87	0
1527993283.084645000	2.69415	654	1
1527993283.098024000	2.70753	505	0
1527993283.099209000	2.70872	222	0
1527993283.100913000	2.71042	104	1
1527993283.102936000	2.71244	87	0
1527993283.110274000	2.71978	1385	1
1527993283.127767000	2.73727	87	0
1527993283.185174000	2.79468	277	0
1527993283.186408000	2.79592	1412	0
1527993283.187614000	2.79712	996	0
1527993283.187918000	2.79743	104	1
1527993283.190885000	2.80039	101	1
1527993283.202554000	2.81206	92	0
1527993283.203764000	2.81327	302	0
1527993283.205774000	2.81528	101	1
1527993283.447719000	3.05723	447	0
1527993283.448946000	3.05845	1412	0
1527993283.450170000	3.05968	1412	0
1527993283.450913000	3.06042	104	1
1527993283.451411000	3.06092	1412	0
1527993283.452697000	3.0622	188	0
1527993283.453920000	3.06343	242	0
1527993283.453977000	3.06348	101	1
1527993283.456924000	3.06643	98	1
1527993283.758831000	3.36834	1341	1
1527993283.776663000	3.38617	87	0
1527993283.949758000	3.55927	254	0
1527993283.950978000	3.56049	947	0
1527993283.952953000	3.56246	104	1
1527993284.238438000	3.84794	340	1
1527993284.238554000	3.84806	1412	1
1527993284.238593000	3.8481	1412	1
1527993284.238623000	3.84813	1412	1
1527993284.238660000	3.84817	1412	1
1527993284.238694000	3.8482	1412	1
1527993284.238730000	3.84824	1412	1
1527993284.238753000	3.84826	1412	1
1527993284.238814000	3.84832	1412	1
1527993284.238836000	3.84834	1412	1
1527993284.238858000	3.84837	1412	1
1527993284.238903000	3.84841	1412	1
1527993284.238953000	3.84846	1412	1
1527993284.238988000	3.8485	1269	1
1527993284.270232000	3.87974	87	0
1527993284.273066000	3.88257	87	0
1527993284.426121000	4.03563	399	0
1527993284.429677000	4.03918	80	0
1527993284.436199000	4.04571	107	1
1527993284.735660000	4.34517	1391	1
1527993284.753574000	4.36308	87	0
1527993284.887402000	4.49691	334	0
1527993284.888585000	4.49809	163	0
1527993284.889825000	4.49933	233	0
1527993284.898613000	4.50812	107	1
1527993286.282806000	5.89231	333	1
1527993286.282899000	5.89241	1412	1
1527993286.282936000	5.89244	981	1
1527993286.286323000	5.89583	223	1
1527993286.286396000	5.8959	1412	1
1527993286.286435000	5.89594	1412	1
1527993286.286488000	5.896	758	1
1527993286.301195000	5.9107	87	0
1527993286.302920000	5.91243	165	1
1527993286.304501000	5.91401	101	1
1527993286.305400000	5.91491	100	0
1527993286.309791000	5.9193	101	1
1527993286.319341000	5.92885	104	0
1527993286.322227000	5.93173	98	1
1527993286.395876000	6.00538	478	0
1527993286.397475000	6.00698	80	0
1527993286.402627000	6.01213	101	1
1527993286.722993000	6.3325	578	0
1527993286.724162000	6.33367	482	0
1527993286.725228000	6.33474	118	1
1527993286.727925000	6.33743	252	1
1527993286.743313000	6.35282	87	0
1527993287.227656000	6.83716	875	0
1527993287.228871000	6.83838	1412	0
1527993287.230087000	6.83959	1412	0
1527993287.230527000	6.84003	101	1
1527993287.231339000	6.84085	1412	0
1527993287.232580000	6.84209	186	0
1527993287.233404000	6.84291	104	1
1527993287.233831000	6.84334	1412	0
1527993287.235054000	6.84456	1347	0
1527993287.236284000	6.84579	1412	0
1527993287.237250000	6.84676	107	1
1527993287.237485000	6.84699	1412	0
1527993287.238702000	6.84821	1412	0
1527993287.239886000	6.84939	188	0
1527993287.240238000	6.84975	104	1
1527993287.241126000	6.85063	1215	0
1527993287.242476000	6.85198	1412	0
1527993287.243683000	6.85319	1412	0
1527993287.244283000	6.85379	104	1
1527993287.244902000	6.85441	1412	0
1527993287.246089000	6.8556	190	0
1527993287.247239000	6.85675	101	1
1527993287.263185000	6.87269	1412	0
1527993287.264380000	6.87389	743	0
1527993287.265615000	6.87512	1412	0
1527993287.266253000	6.87576	104	1
1527993287.266860000	6.87637	1412	0
1527993287.268082000	6.87759	1412	0
1527993287.269267000	6.87877	180	0
1527993287.269402000	6.87891	101	1
1527993287.270516000	6.88002	1412	0
1527993287.271740000	6.88125	1412	0
1527993287.272300000	6.88181	104	1
1527993287.273005000	6.88251	1412	0
1527993287.274195000	6.8837	180	0
1527993287.275450000	6.88496	1412	0
1527993287.276641000	6.88615	373	0
1527993287.277881000	6.88739	1412	0
1527993287.279103000	6.88861	1412	0
1527993287.280032000	6.88954	113	1
1527993287.280322000	6.88983	1412	0
1527993287.281545000	6.89105	1412	0
1527993287.282784000	6.89229	294	0
1527993287.284026000	6.89353	1412	0
1527993287.285253000	6.89476	1412	0
1527993287.286464000	6.89597	1412	0
1527993287.287682000	6.89719	1303	0
1527993287.288294000	6.8978	110	1
1527993287.288897000	6.8984	1412	0
1527993287.290118000	6.89963	1412	0
1527993287.291334000	6.90084	1412	0
1527993287.292331000	6.90184	110	1
1527993287.292605000	6.90211	1412	0
1527993287.293836000	6.90334	1412	0
1527993287.295034000	6.90454	958	0
1527993287.295335000	6.90484	104	1
1527993287.296244000	6.90575	749	0
1527993287.297478000	6.90699	1412	0
1527993287.298710000	6.90822	1327	0
1527993287.299913000	6.90942	1412	0
1527993287.301128000	6.91063	1412	0
1527993287.301299000	6.91081	110	1
1527993287.302375000	6.91188	348	0
1527993287.303588000	6.91309	349	0
1527993287.305257000	6.91476	101	1
1527993288.599116000	8.20862	913	1
1527993288.599208000	8.20872	144	1
1527993288.617078000	8.22659	87	0
1527993288.670887000	8.28039	1412	0
1527993288.672153000	8.28166	1412	0
1527993288.673327000	8.28283	104	1
1527993288.673365000	8.28287	1412	0
1527993288.674594000	8.2841	548	0
1527993288.675802000	8.28531	264	0
1527993288.676308000	8.28582	104	1
1527993289.703598000	9.31311	481	1
1527993289.703677000	9.31318	294	1
1527993289.707070000	9.31658	580	1
1527993289.707183000	9.31669	1412	1
1527993289.707223000	9.31673	1412	1
1527993289.707276000	9.31678	969	1
1527993289.729209000	9.33872	87	0
1527993289.769621000	9.37913	383	1
1527993289.787218000	9.39673	87	0
1527993289.993295000	9.6028	1412	1
1527993289.993370000	9.60288	1412	1
1527993289.993391000	9.6029	305	1
1527993289.993463000	9.60297	844	1
1527993290.013569000	9.62308	87	0
1527993290.031859000	9.64137	504	0
1527993290.033130000	9.64264	267	0
1527993290.034210000	9.64372	104	1
1527993290.048871000	9.65838	443	0
1527993290.051178000	9.66069	98	1
1527993290.057748000	9.66726	80	0
1527993290.060187000	9.66969	98	1
1527993290.079306000	9.68881	310	0
1527993290.080638000	9.69015	1400	0
1527993290.082214000	9.69172	101	1
1527993290.082413000	9.69192	513	0
1527993290.085165000	9.69467	98	1
1527993290.088033000	9.69754	592	0
1527993290.090170000	9.69968	98	1
1527993290.092759000	9.70227	635	0
1527993290.094346000	9.70385	467	0
1527993290.095184000	9.70469	101	1
1527993290.095739000	9.70525	697	0
1527993290.096954000	9.70646	484	0
1527993290.098177000	9.70768	835	0
1527993290.098219000	9.70773	101	1
1527993290.099391000	9.7089	649	0
1527993290.100615000	9.71012	519	0
1527993290.101186000	9.71069	104	1
1527993290.101882000	9.71139	439	0
1527993290.103174000	9.71268	701	0
1527993290.104187000	9.71369	101	1
1527993290.108836000	9.71834	616	0
1527993290.110072000	9.71958	558	0
1527993290.111187000	9.72069	101	1
1527993290.111312000	9.72082	654	0
1527993290.113361000	9.72287	583	0
1527993290.114184000	9.72369	101	1
1527993290.114579000	9.72409	689	0
1527993290.115788000	9.7253	102	0
1527993290.117169000	9.72668	101	1
1527993290.124605000	9.73411	343	0
1527993290.125828000	9.73534	103	0
1527993290.127029000	9.73654	207	0
1527993290.127191000	9.7367	104	1
1527993290.128880000	9.73839	291	0
1527993290.131193000	9.7407	98	1
1527993290.573211000	10.1827	990	1
1527993290.573290000	10.1828	109	1
1527993290.590709000	10.2002	87	0
1527993290.620417000	10.2299	304	1
1527993290.621439000	10.2309	479	1
1527993290.621501000	10.231	87	1
1527993290.637563000	10.2471	87	0
1527993290.697525000	10.307	258	0
1527993290.698727000	10.3082	150	0
1527993290.700247000	10.3098	107	1
1527993290.700801000	10.3103	92	0
1527993290.702092000	10.3116	187	0
1527993290.704247000	10.3138	101	1
1527993290.810942000	10.4204	275	0
1527993290.812201000	10.4217	103	0
1527993290.814264000	10.4238	101	1
1527993290.815788000	10.4253	92	0
1527993290.817011000	10.4265	131	0
1527993290.818233000	10.4277	101	1
1527993290.964403000	10.5739	243	0
1527993290.965613000	10.5751	140	0
1527993290.968723000	10.5782	92	0
1527993290.969232000	10.5787	104	1
1527993290.969948000	10.5795	337	0
1527993290.972292000	10.5818	98	1
1527993291.920215000	11.5297	394	1
1527993291.920305000	11.5298	254	1
1527993291.936978000	11.5465	87	0
1527993291.956346000	11.5659	419	1
1527993291.956430000	11.5659	94	1
1527993291.974209000	11.5837	87	0
1527993292.129088000	11.7386	263	0
1527993292.130325000	11.7398	366	0
1527993292.132303000	11.7418	107	1
1527993292.133090000	11.7426	101	0
1527993292.135295000	11.7448	98	1
1527993292.166241000	11.7757	263	0
1527993292.169308000	11.7788	98	1
1527993292.622268000	12.2318	372	1
1527993292.622426000	12.2319	1412	1
1527993292.622465000	12.232	1412	1
1527993292.622518000	12.232	1412	1
1527993292.622541000	12.232	1412	1
1527993292.622578000	12.2321	1412	1
1527993292.622606000	12.2321	1412	1
1527993292.622644000	12.2322	1412	1
1527993292.622673000	12.2322	1412	1
1527993292.622710000	12.2322	1412	1
1527993292.622744000	12.2323	1412	1
1527993292.622780000	12.2323	1412	1
1527993292.622821000	12.2323	1412	1
1527993292.622873000	12.2324	1412	1
1527993292.622909000	12.2324	1412	1
1527993292.624407000	12.2339	1412	1
1527993292.624446000	12.234	1412	1
1527993292.624500000	12.234	1412	1
1527993292.624560000	12.2341	1412	1
1527993292.624599000	12.2341	1412	1
1527993292.624663000	12.2342	1412	1
1527993292.624701000	12.2342	1412	1
1527993292.624753000	12.2343	1412	1
1527993292.624776000	12.2343	1412	1
1527993292.626393000	12.2359	1412	1
1527993292.626452000	12.236	1412	1
1527993292.626487000	12.236	1412	1
1527993292.626545000	12.2361	1412	1
1527993292.626581000	12.2361	1412	1
1527993292.626623000	12.2361	1412	1
1527993292.626657000	12.2362	1412	1
1527993292.626691000	12.2362	1412	1
1527993292.626719000	12.2362	1412	1
1527993292.626894000	12.2364	266	0
1527993292.628112000	12.2376	146	0
1527993292.628361000	12.2379	1412	1
1527993292.628407000	12.2379	766	1
1527993292.631378000	12.2409	92	0
1527993292.632656000	12.2422	155	0
1527993292.634338000	12.2438	101	1
1527993292.639263000	12.2488	87	0
1527993292.641308000	12.2508	87	0
1527993292.644220000	12.2537	87	0
1527993292.647946000	12.2575	87	0
1527993292.816174000	12.4257	373	0
1527993292.819421000	12.4289	110	1
1527993292.824949000	12.4345	80	0
1527993292.827422000	12.4369	98	1
1527993292.956085000	12.5656	361	1
1527993292.957067000	12.5666	296	1
1527993292.973853000	12.5834	87	0
1527993292.992413000	12.6019	377	1
1527993293.009942000	12.6194	87	0
1527993293.023640000	12.6331	344	1
1527993293.023726000	12.6332	444	1
1527993293.043413000	12.6529	87	0
1527993293.080189000	12.6897	256	0
1527993293.081388000	12.6909	118	0
1527993293.083405000	12.6929	104	1
1527993293.084963000	12.6945	92	0
1527993293.086190000	12.6957	202	0
1527993293.087352000	12.6969	101	1
1527993293.121731000	12.7312	243	0
1527993293.122986000	12.7325	279	0
1527993293.124384000	12.7339	101	1
1527993293.126703000	12.7362	92	0
1527993293.127927000	12.7374	247	0
1527993293.129356000	12.7389	101	1
1527993293.177114000	12.7866	1412	1
1527993293.177196000	12.7867	410	1
1527993293.199498000	12.809	609	0
1527993293.200700000	12.8102	802	0
1527993293.202414000	12.8119	101	1
1527993293.211415000	12.8209	1412	1
1527993293.212501000	12.822	92	0
1527993293.213727000	12.8232	145	0
1527993293.215358000	12.8249	101	1
1527993293.243316000	12.8528	87	0
1527993293.390207000	12.9997	374	0
1527993293.391417000	13.0009	146	0
1527993293.393424000	13.0029	104	1
1527993293.399216000	13.0087	92	0
1527993293.400523000	13.01	189	0
1527993293.402394000	13.0119	101	1
1527993293.520474000	13.13	414	0
1527993293.521600000	13.1311	1002	1
1527993293.521666000	13.1312	255	1
1527993293.521703000	13.1312	648	0
1527993293.524400000	13.1339	98	1
1527993293.534927000	13.1444	470	1
1527993293.536605000	13.1461	90	0
1527993293.539432000	13.1489	98	1
1527993293.540015000	13.1495	87	0
1527993293.571816000	13.1813	87	0
1527993293.670748000	13.2803	267	0
1527993293.672018000	13.2815	146	0
1527993293.673448000	13.283	107	1
1527993293.678423000	13.2879	92	0
1527993293.679715000	13.2892	294	0
1527993293.681434000	13.2909	101	1
1527993293.691589000	13.3011	238	0
1527993293.692814000	13.3023	568	0
1527993293.694444000	13.304	101	1
1527993294.003139000	13.6126	395	1
1527993294.003232000	13.6127	252	1
1527993294.023387000	13.6329	87	0
1527993294.185871000	13.7954	262	0
1527993294.187023000	13.7965	146	0
1527993294.188447000	13.798	104	1
1527993294.192969000	13.8025	92	0
1527993294.194190000	13.8037	192	0
1527993294.195483000	13.805	101	1
1527993294.451952000	14.0615	395	1
1527993294.452036000	14.0615	256	1
1527993294.469562000	14.0791	87	0
1527993294.814789000	14.4243	233	0
1527993294.815916000	14.4254	146	0
1527993294.817481000	14.427	104	1
1527993294.819815000	14.4293	92	0
1527993294.821047000	14.4306	337	0
1527993294.822476000	14.432	101	1
1527993294.874590000	14.4841	390	1
1527993294.874681000	14.4842	252	1
1527993294.893453000	14.503	87	0
1527993294.899942000	14.5094	87	0
1527993295.266678000	14.8762	255	0
1527993295.267842000	14.8773	146	0
1527993295.269509000	14.879	107	1
1527993295.271873000	14.8814	92	0
1527993295.273089000	14.8826	282	0
1527993295.274542000	14.884	101	1
1527993296.529125000	16.1386	392	1
1527993296.529222000	16.1387	257	1
1527993296.546976000	16.1565	87	0
1527993296.677299000	16.2868	256	0
1527993296.678496000	16.288	146	0
1527993296.680617000	16.2901	104	1
1527993296.682722000	16.2922	92	0
1527993296.684009000	16.2935	267	0
1527993296.685611000	16.2951	101	1
1527993296.769559000	16.3791	390	1
1527993296.769648000	16.3792	255	1
1527993296.788751000	16.3983	87	0
1527993296.922760000	16.5323	256	0
1527993296.923961000	16.5335	146	0
1527993296.925568000	16.5351	104	1
1527993296.928159000	16.5377	92	0
1527993296.929825000	16.5393	258	0
1527993296.930566000	16.5401	101	1
1527993297.124306000	16.7338	393	1
1527993297.124378000	16.7339	307	1
1527993297.141729000	16.7512	87	0
1527993297.277830000	16.8873	254	0
1527993297.278972000	16.8885	148	0
1527993297.280652000	16.8902	104	1
1527993297.282444000	16.892	92	0
1527993297.283644000	16.8932	100	0
1527993297.285583000	16.8951	101	1
1527993297.449389000	17.0589	391	1
1527993297.449449000	17.059	308	1
1527993297.468168000	17.0777	87	0
1527993297.807522000	17.417	233	0
1527993297.808779000	17.4183	148	0
1527993297.810679000	17.4202	104	1
1527993297.812598000	17.4221	92	0
1527993297.813853000	17.4234	199	0
1527993297.815624000	17.4251	101	1
1527993297.972068000	17.5816	393	1
1527993297.972126000	17.5816	369	1
1527993297.990354000	17.5999	87	0
1527993298.127299000	17.7368	232	0
1527993298.128445000	17.738	148	0
1527993298.130117000	17.7396	92	0
1527993298.130687000	17.7402	107	1
1527993298.131340000	17.7408	204	0
1527993298.133707000	17.7432	98	1
1527993298.157418000	17.7669	232	0
1527993298.160680000	17.7702	98	1
1527993299.138289000	18.7478	997	1
1527993299.138380000	18.7479	254	1
1527993299.156440000	18.7659	87	0
1527993299.521150000	19.1307	277	0
1527993299.522358000	19.1319	148	0
1527993299.523785000	19.1333	104	1
1527993299.527343000	19.1369	92	0
1527993299.528566000	19.1381	200	0
1527993299.529702000	19.1392	101	1
1527993299.708129000	19.3176	983	1
1527993299.708220000	19.3177	256	1
1527993299.727086000	19.3366	87	0
1527993300.080900000	19.6904	372	0
1527993300.082058000	19.6916	148	0
1527993300.083811000	19.6933	104	1
1527993300.086776000	19.6963	92	0
1527993300.088054000	19.6976	173	0
1527993300.089742000	19.6992	101	1
1527993300.270335000	19.8798	394	1
1527993300.270431000	19.8799	255	1
1527993300.288296000	19.8978	87	0
1527993300.389441000	19.9989	304	1
1527993300.389526000	19.999	1412	1
1527993300.389552000	19.9991	1412	1
1527993300.389587000	19.9991	1412	1
1527993300.389639000	19.9991	1358	1
1527993300.407294000	20.0168	87	0
1527993300.512972000	20.1225	414	0
1527993300.515777000	20.1253	104	1
1527993300.519814000	20.1293	80	0
1527993300.522781000	20.1323	98	1
1527993300.645862000	20.2554	315	0
1527993300.647063000	20.2566	148	0
1527993300.648844000	20.2584	101	1
1527993300.651810000	20.2613	92	0
1527993300.653139000	20.2626	338	0
1527993300.654769000	20.2643	101	1
1527993300.725110000	20.3346	391	1
1527993300.725178000	20.3347	255	1
1527993300.742787000	20.3523	87	0
1527993301.081391000	20.6909	264	0
1527993301.082612000	20.6921	148	0
1527993301.083860000	20.6934	104	1
1527993301.086181000	20.6957	92	0
1527993301.087409000	20.6969	305	0
1527993301.088858000	20.6984	101	1
1527993301.329824000	20.9393	389	1
1527993301.329891000	20.9394	257	1
1527993301.348323000	20.9578	87	0
1527993301.687047000	21.2966	262	0
1527993301.688244000	21.2978	148	0
1527993301.689915000	21.2994	104	1
1527993301.691584000	21.3011	92	0
1527993301.692878000	21.3024	317	0
1527993301.693819000	21.3033	101	1
1527993301.885709000	21.4952	391	1
1527993301.885787000	21.4953	255	1
1527993301.903454000	21.513	87	0
1527993302.244070000	21.8536	255	0
1527993302.245289000	21.8548	148	0
1527993302.246493000	21.856	92	0
1527993302.246935000	21.8564	107	1
1527993302.247752000	21.8573	164	0
1527993302.250961000	21.8605	98	1
1527993302.408937000	22.0184	389	1
1527993302.409026000	22.0185	254	1
1527993302.426903000	22.0364	87	0
1527993302.770079000	22.3796	232	0
1527993302.771357000	22.3809	148	0
1527993302.772905000	22.3824	104	1
1527993302.775788000	22.3853	92	0
1527993302.777018000	22.3865	242	0
1527993302.778906000	22.3884	101	1
1527993302.827312000	22.4368	388	1
1527993302.827404000	22.4369	254	1
1527993302.844736000	22.4542	87	0
1527993302.974759000	22.5843	233	0
1527993302.975983000	22.5855	148	0
1527993302.977975000	22.5875	104	1
1527993302.979665000	22.5892	92	0
1527993302.980891000	22.5904	259	0
1527993302.981903000	22.5914	101	1
1527993303.306342000	22.9158	390	1
1527993303.306422000	22.9159	254	1
1527993303.324380000	22.9339	87	0
1527993303.441481000	23.051	254	0
1527993303.442846000	23.0524	148	0
1527993303.444004000	23.0535	104	1
1527993303.445954000	23.0555	92	0
1527993303.447178000	23.0567	175	0
1527993303.449034000	23.0585	101	1
1527993303.725542000	23.335	391	1
1527993303.725634000	23.3351	257	1
1527993303.742998000	23.3525	87	0
1527993304.091624000	23.7011	254	0
1527993304.092895000	23.7024	148	0
1527993304.094947000	23.7045	92	0
1527993304.095035000	23.7045	104	1
1527993304.098019000	23.7075	98	1
1527993304.099064000	23.7086	202	0
1527993304.102056000	23.7116	98	1
1527993304.190026000	23.7995	388	1
1527993304.190093000	23.7996	255	1
1527993304.207856000	23.8174	87	0
1527993304.363576000	23.9731	258	0
1527993304.364789000	23.9743	148	0
1527993304.366052000	23.9756	104	1
1527993304.366870000	23.9764	92	0
1527993304.368026000	23.9775	157	0
1527993304.370041000	23.9795	101	1
1527993304.623483000	24.233	391	1
1527993304.623557000	24.2331	254	1
1527993304.642192000	24.2517	87	0
1527993304.986436000	24.5959	235	0
1527993304.987688000	24.5972	148	0
1527993304.989119000	24.5986	104	1
1527993304.991476000	24.601	92	0
1527993304.992823000	24.6023	276	0
1527993304.994021000	24.6035	101	1
1527993305.094271000	24.7038	391	1
1527993305.094331000	24.7038	254	1
1527993305.113950000	24.7235	87	0
1527993305.456909000	25.0664	278	0
1527993305.458045000	25.0676	148	0
1527993305.460115000	25.0696	104	1
1527993305.461976000	25.0715	92	0
1527993305.463259000	25.0728	113	0
1527993305.465058000	25.0746	101	1
1527993305.637723000	25.2472	994	1
1527993305.637816000	25.2473	257	1
1527993305.654987000	25.2645	87	0
1527993306.110998000	25.7205	371	0
1527993306.112152000	25.7217	148	0
1527993306.114156000	25.7237	104	1
1527993306.115300000	25.7248	92	0
1527993306.116587000	25.7261	259	0
1527993306.118147000	25.7277	101	1
1527993306.309600000	25.9191	983	1
1527993306.309693000	25.9192	255	1
1527993306.327766000	25.9373	87	0
1527993306.664838000	26.2743	256	0
1527993306.666037000	26.2755	148	0
1527993306.667112000	26.2766	104	1
1527993306.669324000	26.2788	92	0
1527993306.671125000	26.2806	213	0
1527993306.672222000	26.2817	101	1
1527993306.987394000	26.5969	394	1
1527993306.987450000	26.597	254	1
1527993307.005915000	26.6154	87	0
1527993307.341415000	26.9509	256	0
1527993307.342685000	26.9522	148	0
1527993307.344219000	26.9537	104	1
1527993307.346717000	26.9562	92	0
1527993307.347946000	26.9575	328	0
1527993307.349157000	26.9587	101	1
1527993307.462778000	27.0723	394	1
1527993307.462839000	27.0723	255	1
1527993307.480709000	27.0902	87	0
1527993307.817710000	27.4272	303	0
1527993307.818837000	27.4283	148	0
1527993307.820276000	27.4298	104	1
1527993307.823105000	27.4326	92	0
1527993307.824333000	27.4338	329	0
1527993307.826242000	27.4357	101	1
1527993307.894359000	27.5039	394	1
1527993307.894455000	27.504	256	1
1527993307.923945000	27.5335	87	0
1527993308.272009000	27.8815	288	0
1527993308.273205000	27.8827	148	0
1527993308.275279000	27.8848	104	1
1527993308.276856000	27.8864	92	0
1527993308.278084000	27.8876	257	0
1527993308.279204000	27.8887	101	1
1527993308.390439000	27.9999	390	1
1527993308.390536000	28	254	1
1527993308.407900000	28.0174	87	0
1527993308.561808000	28.1713	239	0
1527993308.563022000	28.1725	148	0
1527993308.564296000	28.1738	104	1
1527993308.568262000	28.1778	92	0
1527993308.569439000	28.1789	115	0
1527993308.571220000	28.1807	101	1
1527993308.981788000	28.5913	391	1
1527993308.981852000	28.5914	254	1
1527993309.000036000	28.6095	87	0
1527993309.152117000	28.7616	235	0
1527993309.153316000	28.7628	148	0
1527993309.155328000	28.7648	104	1
1527993309.155857000	28.7654	92	0
1527993309.157138000	28.7666	134	0
1527993309.158260000	28.7678	101	1
1527993309.441445000	29.051	391	1
1527993309.441520000	29.051	254	1
1527993309.458707000	29.0682	87	0
1527993309.571780000	29.1813	256	0
1527993309.572965000	29.1825	148	0
1527993309.574378000	29.1839	104	1
1527993309.576599000	29.1861	92	0
1527993309.577831000	29.1873	240	0
1527993309.579339000	29.1888	101	1
1527993309.735771000	29.3453	390	1
1527993309.735849000	29.3454	255	1
1527993309.752919000	29.3624	87	0
1527993309.869176000	29.4787	235	0
1527993309.870327000	29.4798	148	0
1527993309.872371000	29.4819	104	1
1527993309.874363000	29.4839	92	0
1527993309.875644000	29.4852	196	0
1527993309.877331000	29.4868	101	1
1527993310.486954000	30.0965	391	1
1527993310.487048000	30.0966	254	1
1527993310.504721000	30.1142	87	0
1527993310.839529000	30.449	256	0
1527993310.840726000	30.4502	148	0
1527993310.842370000	30.4519	104	1
1527993310.843935000	30.4534	92	0
1527993310.845152000	30.4547	89	0
1527993310.846349000	30.4559	101	1
1527993310.919558000	30.5291	393	1
1527993310.919627000	30.5291	257	1
1527993310.937289000	30.5468	87	0
1527993311.059339000	30.6688	256	0
1527993311.060520000	30.67	148	0
1527993311.062446000	30.672	104	1
1527993311.064848000	30.6744	92	0
1527993311.066098000	30.6756	133	0
1527993311.067389000	30.6769	101	1
1527993311.253648000	30.8632	390	1
1527993311.253706000	30.8632	254	1
1527993311.271839000	30.8813	87	0
1527993311.622390000	31.2319	256	0
1527993311.623572000	31.2331	148	0
1527993311.625464000	31.235	104	1
1527993311.627853000	31.2374	92	0
1527993311.629079000	31.2386	116	0
1527993311.630405000	31.2399	101	1
1527993311.746627000	31.3561	390	1
1527993311.746720000	31.3562	254	1
1527993311.764567000	31.3741	87	0
1527993311.920834000	31.5303	232	0
1527993311.921981000	31.5315	148	0
1527993311.923479000	31.533	104	1
1527993311.925368000	31.5349	92	0
1527993311.926596000	31.5361	163	0
1527993311.928437000	31.5379	101	1
1527993312.078842000	31.6883	993	1
1527993312.078984000	31.6885	255	1
1527993312.097767000	31.7073	87	0
1527993312.113412000	31.7229	87	0
1527993312.448685000	32.0582	278	0
1527993312.449845000	32.0594	148	0
1527993312.451463000	32.061	107	1
1527993312.452479000	32.062	92	0
1527993312.453790000	32.0633	190	0
1527993312.455467000	32.065	101	1
1527993313.273360000	32.8829	984	1
1527993313.273454000	32.883	256	1
1527993313.292473000	32.902	87	0
1527993313.627890000	33.2374	395	0
1527993313.629036000	33.2385	148	0
1527993313.630548000	33.2401	104	1
1527993313.633026000	33.2425	92	0
1527993313.634252000	33.2438	287	0
1527993313.635510000	33.245	101	1
1527993313.654529000	33.264	394	1
1527993313.654611000	33.2641	254	1
1527993313.672241000	33.2817	87	0
1527993313.837026000	33.4465	233	0
1527993313.838228000	33.4477	148	0
1527993313.839522000	33.449	104	1
1527993313.841265000	33.4508	92	0
1527993313.842484000	33.452	128	0
1527993313.843537000	33.453	101	1
1527993314.048868000	33.6584	389	1
1527993314.048959000	33.6585	254	1
1527993314.075415000	33.6849	87	0
1527993314.078848000	33.6884	87	0
1527993314.404423000	34.0139	256	0
1527993314.405554000	34.0151	148	0
1527993314.407592000	34.0171	107	1
1527993314.407997000	34.0175	92	0
1527993314.409223000	34.0187	290	0
1527993314.410617000	34.0201	101	1
1527993315.660758000	35.2703	394	1
1527993315.660838000	35.2703	255	1
1527993315.679235000	35.2887	87	0
1527993315.809444000	35.419	326	0
1527993315.810704000	35.4202	148	0
1527993315.811900000	35.4214	104	1
1527993315.813783000	35.4233	92	0
1527993315.815006000	35.4245	254	0
1527993315.816877000	35.4264	101	1
1527993316.151209000	35.7607	389	1
1527993316.151271000	35.7608	254	1
1527993316.169050000	35.7786	87	0
1527993316.296882000	35.9064	287	0
1527993316.298135000	35.9076	148	0
1527993316.299919000	35.9094	104	1
1527993316.301109000	35.9106	92	0
1527993316.302330000	35.9118	158	0
1527993316.303905000	35.9134	101	1
1527993316.813375000	36.4229	393	1
1527993316.813462000	36.423	256	1
1527993316.832594000	36.4421	87	0
1527993317.319787000	36.9293	259	0
1527993317.320912000	36.9304	148	0
1527993317.322980000	36.9325	104	1
1527993317.325606000	36.9351	92	0
1527993317.326833000	36.9363	133	0
1527993317.327901000	36.9374	101	1
1527993317.437294000	37.0468	392	1
1527993317.437389000	37.0469	258	1
1527993317.455815000	37.0653	87	0
1527993317.609213000	37.2187	233	0
1527993317.610448000	37.22	148	0
1527993317.611944000	37.2215	104	1
1527993317.614425000	37.2239	92	0
1527993317.615698000	37.2252	98	0
1527993317.617037000	37.2265	101	1
1527993318.041587000	37.6511	390	1
1527993318.041655000	37.6512	254	1
1527993318.076052000	37.6856	390	1
1527993318.079267000	37.6888	87	0
1527993318.094393000	37.7039	87	0
1527993318.175829000	37.7853	258	0
1527993318.176978000	37.7865	148	0
1527993318.179114000	37.7886	107	1
1527993318.180951000	37.7905	92	0
1527993318.182163000	37.7917	106	0
1527993318.184014000	37.7935	101	1
1527993318.345273000	37.9548	391	1
1527993318.345340000	37.9548	254	1
1527993318.363046000	37.9726	87	0
1527993318.491757000	38.1013	233	0
1527993318.493016000	38.1025	148	0
1527993318.495054000	38.1046	104	1
1527993318.496908000	38.1064	92	0
1527993318.498132000	38.1076	191	0
1527993318.500033000	38.1095	101	1
1527993318.596154000	38.2057	390	1
1527993318.596221000	38.2057	254	1
1527993318.614188000	38.2237	87	0
1527993318.731618000	38.3411	233	0
1527993318.732767000	38.3423	148	0
1527993318.735064000	38.3446	104	1
1527993318.736254000	38.3458	92	0
1527993318.737426000	38.3469	335	0
1527993318.739092000	38.3486	101	1
1527993320.838775000	40.4483	390	1
1527993320.838873000	40.4484	255	1
1527993320.856582000	40.4661	87	0
1527993321.200515000	40.81	281	0
1527993321.201681000	40.8112	148	0
1527993321.202986000	40.8125	104	1
1527993321.206075000	40.8156	92	0
1527993321.207302000	40.8168	189	0
1527993321.208914000	40.8184	101	1
1527993321.434455000	41.044	391	1
1527993321.434523000	41.044	256	1
1527993321.451904000	41.0614	87	0
1527993321.463969000	41.0735	87	0
1527993321.609002000	41.2185	236	0
1527993321.610221000	41.2197	148	0
1527993321.612019000	41.2215	107	1
1527993321.614513000	41.224	92	0
1527993321.615774000	41.2253	220	0
1527993321.616924000	41.2264	101	1
1527993322.023635000	41.6331	996	1
1527993322.023699000	41.6332	254	1
1527993322.050723000	41.6602	87	0
1527993322.055376000	41.6649	87	0
1527993322.401690000	42.0112	256	0
1527993322.402816000	42.0123	148	0
1527993322.405057000	42.0146	107	1
1527993322.406926000	42.0164	92	0
1527993322.408150000	42.0177	300	0
1527993322.410080000	42.0196	101	1
1527993322.444190000	42.0537	983	1
1527993322.444250000	42.0538	255	1
1527993322.467860000	42.0774	87	0
1527993322.633549000	42.2431	255	0
1527993322.634754000	42.2443	148	0
1527993322.635993000	42.2455	104	1
1527993322.639204000	42.2487	92	0
1527993322.640437000	42.2499	122	0
1527993322.641995000	42.2515	101	1
1527993322.774432000	42.3839	393	1
1527993322.774492000	42.384	254	1
1527993322.793754000	42.4033	87	0
1527993323.127949000	42.7375	374	0
1527993323.129146000	42.7387	148	0
1527993323.131033000	42.7405	104	1
1527993323.132775000	42.7423	92	0
1527993323.134053000	42.7436	133	0
1527993323.135022000	42.7445	101	1
1527993323.332278000	42.9418	390	1
1527993323.332374000	42.9419	256	1
1527993323.351077000	42.9606	87	0
1527993323.468536000	43.078	256	0
1527993323.469710000	43.0792	148	0
1527993323.471115000	43.0806	104	1
1527993323.474077000	43.0836	92	0
1527993323.475296000	43.0848	89	0
1527993323.477129000	43.0866	101	1
1527993323.771677000	43.3812	393	1
1527993323.771765000	43.3813	255	1
1527993323.789686000	43.3992	87	0
1527993323.909443000	43.5189	233	0
1527993323.910650000	43.5202	148	0
1527993323.912140000	43.5216	104	1
1527993323.915357000	43.5249	92	0
1527993323.916583000	43.5261	199	0
1527993323.918054000	43.5276	101	1
1527993324.218050000	43.8276	390	1
1527993324.218137000	43.8276	255	1
1527993324.235764000	43.8453	87	0
1527993324.352432000	43.9619	327	0
1527993324.353638000	43.9631	148	0
1527993324.355169000	43.9647	104	1
1527993324.356923000	43.9664	92	0
1527993324.358132000	43.9676	224	0
1527993324.360180000	43.9697	101	1
1527993324.500255000	44.1098	390	1
1527993324.500317000	44.1098	254	1
1527993324.517896000	44.1274	87	0
1527993324.660698000	44.2702	264	0
1527993324.661863000	44.2714	148	0
1527993324.663183000	44.2727	104	1
1527993324.665973000	44.2755	92	0
1527993324.667150000	44.2767	102	0
1527993324.669193000	44.2787	101	1
1527993324.987398000	44.5969	389	1
1527993324.987463000	44.597	254	1
1527993325.005468000	44.615	87	0
1527993325.363432000	44.9729	257	0
1527993325.364632000	44.9741	148	0
1527993325.366222000	44.9757	104	1
1527993325.368496000	44.978	92	0
1527993325.369763000	44.9793	293	0
1527993325.371213000	44.9807	101	1
1527993325.515618000	45.1251	393	1
1527993325.515679000	45.1252	257	1
1527993325.534009000	45.1435	87	0
1527993325.877444000	45.487	236	0
1527993325.878687000	45.4882	148	0
1527993325.880251000	45.4898	104	1
1527993325.882165000	45.4917	92	0
1527993325.883417000	45.4929	89	0
1527993325.885172000	45.4947	101	1
1527993325.920327000	45.5298	389	1
1527993325.920391000	45.5299	254	1
1527993325.942433000	45.5519	87	0
1527993325.947409000	45.5569	87	0
1527993326.064036000	45.6735	235	0
1527993326.065163000	45.6747	148	0
1527993326.066880000	45.6764	92	0
1527993326.067222000	45.6767	110	1
1527993326.068100000	45.6776	264	0
1527993326.071247000	45.6808	98	1
1527993326.184348000	45.7939	395	1
1527993326.184402000	45.7939	256	1
1527993326.205415000	45.8149	87	0
1527993326.240545000	45.8501	87	0
1527993326.333186000	45.9427	257	0
1527993326.334342000	45.9438	148	0
1527993326.336279000	45.9458	107	1
1527993326.336401000	45.9459	92	0
1527993326.337682000	45.9472	131	0
1527993326.339211000	45.9487	101	1
1527993326.650773000	46.2603	390	1
1527993326.650868000	46.2604	255	1
1527993326.669032000	46.2785	87	0
1527993326.808214000	46.4177	233	0
1527993326.809377000	46.4189	148	0
1527993326.811304000	46.4208	104	1
1527993326.813824000	46.4233	92	0
1527993326.815054000	46.4246	312	0
1527993326.816227000	46.4257	101	1
1527993327.058562000	46.6681	389	1
1527993327.058646000	46.6682	254	1
1527993327.075620000	46.6851	87	0
1527993327.215495000	46.825	259	0
1527993327.216753000	46.8263	148	0
1527993327.218328000	46.8278	104	1
1527993327.220221000	46.8297	92	0
1527993327.221379000	46.8309	237	0
1527993327.223327000	46.8328	101	1
1527993327.471616000	47.0811	995	1
1527993327.471693000	47.0812	257	1
1527993327.490191000	47.0997	87	0
1527993327.850980000	47.4605	256	0
1527993327.852129000	47.4616	148	0
1527993327.854361000	47.4639	104	1
1527993327.856320000	47.4658	92	0
1527993327.857503000	47.467	331	0
1527993327.859365000	47.4689	101	1
1527993327.935871000	47.5454	984	1
1527993327.935960000	47.5455	254	1
1527993327.963423000	47.5729	87	0
1527993327.969312000	47.5788	87	0
1527993328.075345000	47.6849	232	0
1527993328.076490000	47.686	148	0
1527993328.078386000	47.6879	107	1
1527993328.080474000	47.69	92	0
1527993328.081749000	47.6913	88	0
1527993328.083364000	47.6929	101	1
1527993328.238517000	47.848	392	1
1527993328.238589000	47.8481	254	1
1527993328.255987000	47.8655	87	0
1527993328.595724000	48.2052	257	0
1527993328.596888000	48.2064	148	0
1527993328.598408000	48.2079	104	1
1527993328.601802000	48.2113	92	0
1527993328.602957000	48.2125	134	0
1527993328.604394000	48.2139	101	1
1527993328.869845000	48.4794	390	1
1527993328.869935000	48.4794	255	1
1527993328.888263000	48.4978	87	0
1527993329.007037000	48.6165	255	0
1527993329.008237000	48.6177	148	0
1527993329.009360000	48.6189	104	1
1527993329.012010000	48.6215	92	0
1527993329.014168000	48.6237	124	0
1527993329.014423000	48.6239	101	1
1527993329.202571000	48.8121	394	1
1527993329.202667000	48.8122	255	1
1527993329.219900000	48.8294	87	0
1527993329.341001000	48.9505	394	0
1527993329.342194000	48.9517	148	0
1527993329.344451000	48.954	104	1
1527993329.346866000	48.9564	92	0
1527993329.349300000	48.9588	102	0
1527993329.349520000	48.959	101	1
1527993329.664653000	49.2742	392	1
1527993329.664713000	49.2742	258	1
1527993329.684750000	49.2943	87	0
1527993330.022652000	49.6322	233	0
1527993330.023863000	49.6334	148	0
1527993330.025452000	49.635	104	1
1527993330.028148000	49.6377	92	0
1527993330.029414000	49.6389	173	0
1527993330.030412000	49.6399	101	1
1527993330.178642000	49.7881	389	1
1527993330.178705000	49.7882	255	1
1527993330.207162000	49.8167	87	0
1527993330.575590000	50.1851	256	0
1527993330.576778000	50.1863	148	0
1527993330.578466000	50.188	104	1
1527993330.580419000	50.1899	92	0
1527993330.581669000	50.1912	149	0
1527993330.583464000	50.193	101	1
1527993330.589430000	50.1989	390	1
1527993330.589491000	50.199	258	1
1527993330.608041000	50.2175	87	0
1527993330.724815000	50.3343	305	0
1527993330.725990000	50.3355	148	0
1527993330.727472000	50.337	104	1
1527993330.729709000	50.3392	92	0
1527993330.730939000	50.3404	319	0
1527993330.732559000	50.3421	101	1
1527993330.944673000	50.5542	391	1
1527993330.944767000	50.5543	255	1
1527993330.962724000	50.5722	87	0
1527993331.090057000	50.6996	267	0
1527993331.091206000	50.7007	148	0
1527993331.092505000	50.702	104	1
1527993331.095173000	50.7047	92	0
1527993331.096391000	50.7059	214	0
1527993331.097473000	50.707	101	1
1527993331.236893000	50.8464	390	1
1527993331.236983000	50.8465	256	1
1527993331.255052000	50.8646	87	0
1527993331.600282000	51.2098	258	0
1527993331.601429000	51.2109	148	0
1527993331.603544000	51.2131	104	1
1527993331.604581000	51.2141	92	0
1527993331.605878000	51.2154	285	0
1527993331.607518000	51.217	101	1
1527993331.649820000	51.2593	391	1
1527993331.649890000	51.2594	255	1
1527993331.669202000	51.2787	87	0
1527993331.824579000	51.4341	237	0
1527993331.825866000	51.4354	148	0
1527993331.827560000	51.4371	104	1
1527993331.829389000	51.4389	92	0
1527993331.830557000	51.4401	177	0
1527993331.832652000	51.4422	101	1
1527993332.053763000	51.6633	393	1
1527993332.053829000	51.6633	257	1
1527993332.089635000	51.6991	393	1
1527993332.094097000	51.7036	87	0
1527993332.126976000	51.7365	87	0
1527993332.436129000	52.0456	256	0
1527993332.437257000	52.0468	148	0
1527993332.438498000	52.048	92	0
1527993332.438624000	52.0481	107	1
1527993332.439756000	52.0493	203	0
1527993332.441553000	52.0511	101	1
1527993332.853881000	52.4634	389	1
1527993332.853965000	52.4635	255	1
1527993332.871394000	52.4809	87	0
1527993333.210418000	52.8199	257	0
1527993333.211567000	52.8211	148	0
1527993333.213673000	52.8232	104	1
1527993333.215000000	52.8245	92	0
1527993333.216225000	52.8257	247	0
1527993333.217660000	52.8272	101	1
1527993333.386827000	52.9963	994	1
1527993333.386890000	52.9964	255	1
1527993333.405429000	53.0149	87	0
1527993333.519506000	53.129	233	0
1527993333.520775000	53.1303	148	0
1527993333.522704000	53.1322	104	1
1527993333.524325000	53.1338	92	0
1527993333.525514000	53.135	156	0
1527993333.526613000	53.1361	101	1
1527993333.739073000	53.3486	984	1
1527993333.739166000	53.3487	257	1
1527993333.756650000	53.3662	87	0
1527993334.097703000	53.7072	235	0
1527993334.098974000	53.7085	148	0
1527993334.100720000	53.7102	104	1
1527993334.103127000	53.7126	92	0
1527993334.104407000	53.7139	90	0
1527993334.105653000	53.7152	101	1
1527993334.369890000	53.9794	391	1
1527993334.369957000	53.9795	255	1
1527993334.387475000	53.997	87	0
1527993334.519649000	54.1292	279	0
1527993334.520903000	54.1304	148	0
1527993334.522689000	54.1322	104	1
1527993334.524841000	54.1343	92	0
1527993334.526074000	54.1356	285	0
1527993334.527736000	54.1372	101	1
1527993334.623281000	54.2328	389	1
1527993334.623347000	54.2329	255	1
1527993334.640596000	54.2501	87	0
1527993334.760838000	54.3703	233	0
1527993334.762037000	54.3715	148	0
1527993334.763690000	54.3732	104	1
1527993334.764841000	54.3743	92	0
1527993334.766065000	54.3756	175	0
1527993334.767689000	54.3772	101	1
1527993334.907794000	54.5173	390	1
1527993334.907891000	54.5174	257	1
1527993334.926434000	54.5359	87	0
1527993335.039180000	54.6487	233	0
1527993335.040356000	54.6499	148	0
1527993335.041766000	54.6513	104	1
1527993335.043592000	54.6531	92	0
1527993335.044748000	54.6543	170	0
1527993335.046765000	54.6563	101	1
1527993335.389332000	54.9988	394	1
1527993335.389398000	54.9989	255	1
1527993335.406640000	55.0161	87	0
1527993335.528976000	55.1385	281	0
1527993335.530110000	55.1396	148	0
1527993335.531805000	55.1413	104	1
1527993335.534106000	55.1436	92	0
1527993335.535325000	55.1448	86	0
1527993335.536756000	55.1463	101	1
1527993335.701210000	55.3107	391	1
1527993335.701277000	55.3108	255	1
1527993335.719423000	55.3289	87	0
1527993335.879739000	55.4892	374	0
1527993335.880881000	55.4904	148	0
1527993335.882824000	55.4923	104	1
1527993335.885011000	55.4945	92	0
1527993335.886236000	55.4957	213	0
1527993335.887872000	55.4974	101	1
1527993336.160089000	55.7696	395	1
1527993336.160153000	55.7697	256	1
1527993336.177858000	55.7874	87	0
1527993336.305756000	55.9153	259	0
1527993336.306907000	55.9164	148	0
1527993336.308851000	55.9184	104	1
1527993336.310718000	55.9202	92	0
1527993336.311946000	55.9215	265	0
1527993336.313757000	55.9233	101	1
1527993336.565042000	56.1745	390	1
1527993336.565138000	56.1746	255	1
1527993336.582417000	56.1919	87	0
1527993336.696861000	56.3064	235	0
1527993336.698025000	56.3075	148	0
1527993336.699873000	56.3094	104	1
1527993336.702216000	56.3117	92	0
1527993336.703453000	56.313	193	0
1527993336.704925000	56.3144	101	1
1527993336.866846000	56.4764	391	1
1527993336.866926000	56.4764	255	1
1527993336.883421000	56.4929	87	0
1527993337.004911000	56.6144	306	0
1527993337.006192000	56.6157	148	0
1527993337.007886000	56.6174	104	1
1527993337.009992000	56.6195	92	0
1527993337.011216000	56.6207	204	0
1527993337.012875000	56.6224	101	1
1527993337.042596000	56.6521	92	0
1527993337.044874000	56.6544	98	1
1527993337.488214000	57.0977	391	1
1527993337.488299000	57.0978	255	1
1527993337.505778000	57.1153	87	0
1527993337.621684000	57.2312	289	0
1527993337.622815000	57.2323	148	0
1527993337.624928000	57.2344	104	1
1527993337.627276000	57.2368	92	0
1527993337.628520000	57.238	283	0
1527993337.629925000	57.2394	101	1
1527993337.991928000	57.6014	393	1
1527993337.992025000	57.6015	257	1
1527993338.009423000	57.6189	87	0
1527993338.130354000	57.7399	233	0
1527993338.131534000	57.741	148	0
1527993338.132778000	57.7423	92	0
1527993338.133008000	57.7425	107	1
1527993338.134051000	57.7436	168	0
1527993338.136941000	57.7464	98	1
1527993338.463081000	58.0726	390	1
1527993338.463174000	58.0727	255	1
1527993338.484944000	58.0945	87	0
1527993338.619967000	58.2295	263	0
1527993338.621199000	58.2307	148	0
1527993338.622988000	58.2325	104	1
1527993338.625323000	58.2348	92	0
1527993338.626518000	58.236	307	0
1527993338.627990000	58.2375	101	1
1527993338.706235000	58.3157	995	1
1527993338.706324000	58.3158	255	1
1527993338.723955000	58.3335	87	0
1527993338.850335000	58.4598	233	0
1527993338.851516000	58.461	148	0
1527993338.852762000	58.4623	92	0
1527993338.853011000	58.4625	107	1
1527993338.854093000	58.4636	206	0
1527993338.856986000	58.4665	98	1
1527993339.138450000	58.748	984	1
1527993339.138532000	58.748	255	1
1527993339.156626000	58.7661	87	0
1527993339.270898000	58.8804	255	0
1527993339.272028000	58.8815	148	0
1527993339.273961000	58.8835	104	1
1527993339.275648000	58.8852	92	0
1527993339.276872000	58.8864	190	0
1527993339.277994000	58.8875	101	1
1527993339.469146000	59.0787	389	1
1527993339.469212000	59.0787	255	1
1527993339.486723000	59.0962	87	0
1527993339.600439000	59.2099	235	0
1527993339.601712000	59.2112	148	0
1527993339.603030000	59.2125	104	1
1527993339.605394000	59.2149	92	0
1527993339.606678000	59.2162	192	0
1527993339.608027000	59.2175	101	1
1527993339.841260000	59.4508	391	1
1527993339.841331000	59.4508	255	1
1527993339.858689000	59.4682	87	0
1527993339.975966000	59.5855	235	0
1527993339.977108000	59.5866	148	0
1527993339.979059000	59.5886	104	1
1527993339.988410000	59.5979	92	0
1527993339.989703000	59.5992	263	0
1527993339.991047000	59.6006	101	1
1527993340.253681000	59.8632	394	1
1527993340.253741000	59.8632	258	1
1527993340.280424000	59.8899	87	0
1527993340.386594000	59.9961	281	0
1527993340.387723000	59.9972	148	0
1527993340.389110000	59.9986	104	1
1527993340.392660000	60.0022	92	0
1527993340.393955000	60.0035	182	0
1527993340.395006000	60.0045	101	1
1527993340.668267000	60.2778	394	1
1527993340.668324000	60.2778	255	1
1527993340.689646000	60.2992	87	0
1527993340.802776000	60.4123	235	0
1527993340.804043000	60.4136	148	0
1527993340.806108000	60.4156	104	1
1527993340.809281000	60.4188	92	0
1527993340.810453000	60.42	239	0
1527993340.812034000	60.4215	101	1
1527993341.113231000	60.7227	391	1
1527993341.113295000	60.7228	255	1
1527993341.131694000	60.7412	87	0
1527993341.152222000	60.7617	87	0
1527993341.484603000	61.0941	258	0
1527993341.485817000	61.0953	148	0
1527993341.487098000	61.0966	92	0
1527993341.487188000	61.0967	107	1
1527993341.488272000	61.0978	169	0
1527993341.490076000	61.0996	101	1
1527993341.623800000	61.2333	390	1
1527993341.623874000	61.2334	258	1
1527993341.642264000	61.2518	87	0
1527993341.770133000	61.3796	255	0
1527993341.771363000	61.3809	148	0
1527993341.773156000	61.3827	104	1
1527993341.776030000	61.3855	92	0
1527993341.777260000	61.3868	338	0
1527993341.779173000	61.3887	101	1
1527993342.016318000	61.6258	390	1
1527993342.016388000	61.6259	255	1
1527993342.040428000	61.6499	87	0
1527993342.149663000	61.7592	374	0
1527993342.150792000	61.7603	148	0
1527993342.152188000	61.7617	104	1
1527993342.155028000	61.7645	92	0
1527993342.156201000	61.7657	325	0
1527993342.158197000	61.7677	101	1
1527993342.477306000	62.0868	391	1
1527993342.477398000	62.0869	255	1
1527993342.506139000	62.1156	87	0
1527993342.623498000	62.233	256	0
1527993342.624821000	62.2343	148	0
1527993342.626215000	62.2357	104	1
1527993342.629348000	62.2389	92	0
1527993342.630567000	62.2401	134	0
1527993342.632126000	62.2416	101	1
1527993342.979393000	62.5889	393	1
1527993342.979460000	62.589	256	1
1527993342.997913000	62.6074	87	0
1527993343.347101000	62.9566	327	0
1527993343.348224000	62.9577	148	0
1527993343.350254000	62.9598	104	1
1527993343.351416000	62.9609	92	0
1527993343.352633000	62.9621	104	0
1527993343.354172000	62.9637	101	1
1527993343.451288000	63.0608	394	1
1527993343.451351000	63.0609	260	1
1527993343.469094000	63.0786	87	0
1527993343.603742000	63.2132	267	0
1527993343.604878000	63.2144	148	0
1527993343.606270000	63.2158	104	1
1527993343.608921000	63.2184	92	0
1527993343.610137000	63.2196	87	0
1527993343.611193000	63.2207	101	1
1527993343.687796000	63.2973	998	1
1527993343.687871000	63.2974	257	1
1527993343.706650000	63.3162	87	0
1527993343.820848000	63.4304	233	0
1527993343.822062000	63.4316	148	0
1527993343.823277000	63.4328	104	1
1527993343.828603000	63.4381	92	0
1527993343.831047000	63.4406	317	0
1527993343.831572000	63.4411	101	1
1527993344.168743000	63.7782	984	1
1527993344.168802000	63.7783	258	1
1527993344.187666000	63.7972	87	0
1527993344.540423000	64.1499	257	0
1527993344.541669000	64.1512	148	0
1527993344.543321000	64.1528	104	1
1527993344.545623000	64.1551	92	0
1527993344.546848000	64.1564	269	0
1527993344.548309000	64.1578	101	1
1527993344.552519000	64.162	390	1
1527993344.552583000	64.1621	257	1
1527993344.570491000	64.18	87	0
1527993344.687982000	64.2975	239	0
1527993344.689120000	64.2986	148	0
1527993344.691325000	64.3008	104	1
1527993344.692941000	64.3024	92	0
1527993344.694239000	64.3037	147	0
1527993344.695252000	64.3048	101	1
1527993344.773374000	64.3829	391	1
1527993344.773439000	64.3829	257	1
1527993344.792004000	64.4015	87	0
1527993344.909219000	64.5187	233	0
1527993344.910424000	64.5199	148	0
1527993344.912335000	64.5218	104	1
1527993344.914779000	64.5243	92	0
1527993344.915999000	64.5255	103	0
1527993344.917347000	64.5269	101	1
1527993345.295566000	64.9051	390	1
1527993345.295664000	64.9052	257	1
1527993345.315009000	64.9245	87	0
1527993345.431690000	65.0412	256	0
1527993345.432825000	65.0423	148	0
1527993345.434376000	65.0439	104	1
1527993345.437334000	65.0468	92	0
1527993345.438521000	65.048	207	0
1527993345.440303000	65.0498	101	1
1527993345.667657000	65.2772	389	1
1527993345.667720000	65.2772	257	1
1527993345.686032000	65.2955	87	0
1527993345.805022000	65.4145	233	0
1527993345.806186000	65.4157	148	0
1527993345.808394000	65.4179	104	1
1527993345.810856000	65.4204	92	0
1527993345.812085000	65.4216	197	0
1527993345.813304000	65.4228	101	1
1527993346.290862000	65.9004	393	1
1527993346.290955000	65.9005	259	1
1527993346.315670000	65.9252	87	0
1527993346.426260000	66.0358	259	0
1527993346.427460000	66.037	148	0
1527993346.429384000	66.0389	104	1
1527993346.431709000	66.0412	92	0
1527993346.433003000	66.0425	252	0
1527993346.434408000	66.0439	101	1
1527993346.622636000	66.2321	391	1
1527993346.622696000	66.2322	257	1
1527993346.641452000	66.251	87	0
1527993346.769157000	66.3787	255	0
1527993346.770287000	66.3798	148	0
1527993346.772488000	66.382	104	1
1527993346.777895000	66.3874	92	0
1527993346.779114000	66.3886	150	0
1527993346.780377000	66.3899	101	1
1527993346.943780000	66.5533	389	1
1527993346.943877000	66.5534	257	1
1527993346.961068000	66.5706	87	0
1527993347.230475000	66.84	257	0
1527993347.231732000	66.8412	148	0
1527993347.233462000	66.843	104	1
1527993347.236948000	66.8465	92	0
1527993347.238180000	66.8477	340	0
1527993347.239406000	66.8489	101	1
1527993347.517558000	67.1271	389	1
1527993347.517620000	67.1271	257	1
1527993347.535312000	67.1448	87	0
1527993347.544570000	67.1541	87	0
1527993347.657250000	67.2668	232	0
1527993347.658469000	67.268	148	0
1527993347.660452000	67.27	92	0
1527993347.660504000	67.27	107	1
1527993347.661764000	67.2713	207	0
1527993347.663445000	67.273	101	1
1527993348.058178000	67.6677	388	1
1527993348.058245000	67.6678	259	1
1527993348.082096000	67.6916	87	0
1527993348.187813000	67.7973	281	0
1527993348.189086000	67.7986	148	0
1527993348.190500000	67.8	104	1
1527993348.191441000	67.8009	92	0
1527993348.192724000	67.8022	260	0
1527993348.194465000	67.804	101	1
1527993348.440944000	68.0505	391	1
1527993348.441005000	68.0505	257	1
1527993348.459108000	68.0686	87	0
1527993348.571948000	68.1815	374	0
1527993348.573101000	68.1826	148	0
1527993348.574500000	68.184	104	1
1527993348.576741000	68.1862	92	0
1527993348.577968000	68.1875	306	0
1527993348.579489000	68.189	101	1
1527993349.086156000	68.6957	394	1
1527993349.086254000	68.6958	258	1
1527993349.103340000	68.7128	87	0
1527993349.218882000	68.8284	255	0
1527993349.220093000	68.8296	148	0
1527993349.221558000	68.8311	104	1
1527993349.224346000	68.8339	92	0
1527993349.225518000	68.835	242	0
1527993349.227541000	68.837	101	1
1527993349.610135000	69.2196	974	1
1527993349.610238000	69.2197	1412	1
1527993349.610277000	69.2198	1412	1
1527993349.610307000	69.2198	1412	1
1527993349.610329000	69.2198	542	1
1527993349.627582000	69.2371	87	0
1527993349.705891000	69.3154	920	1
1527993349.705954000	69.3155	257	1
1527993349.723079000	69.3326	87	0
1527993349.750997000	69.3605	433	0
1527993349.753613000	69.3631	104	1
1527993349.762522000	69.372	80	0
1527993349.765620000	69.3751	98	1
1527993349.843332000	69.4528	305	0
1527993349.844594000	69.4541	148	0
1527993349.846619000	69.4561	101	1
1527993349.847880000	69.4574	92	0
1527993349.849109000	69.4586	225	0
1527993349.850578000	69.4601	101	1
1527993350.439170000	70.0487	391	1
1527993350.439236000	70.0487	257	1
1527993350.458589000	70.0681	87	0
1527993350.599311000	70.2088	262	0
1527993350.600515000	70.21	148	0
1527993350.602669000	70.2122	104	1
1527993350.603120000	70.2126	92	0
1527993350.604348000	70.2139	203	0
1527993350.605668000	70.2152	101	1
1527993350.771620000	70.3811	391	1
1527993350.771710000	70.3812	257	1
1527993350.789804000	70.3993	87	0
1527993350.929428000	70.5389	232	0
1527993350.930660000	70.5402	148	0
1527993350.932678000	70.5422	104	1
1527993350.935491000	70.545	92	0
1527993350.936771000	70.5463	171	0
1527993350.938679000	70.5482	101	1
1527993351.211883000	70.8214	389	1
1527993351.211946000	70.8215	257	1
1527993351.229925000	70.8394	87	0
1527993351.353596000	70.9631	258	0
1527993351.354853000	70.9644	148	0
1527993351.356710000	70.9662	104	1
1527993351.358505000	70.968	92	0
1527993351.359716000	70.9692	218	0
1527993351.361722000	70.9712	101	1
1527993351.675517000	71.285	391	1
1527993351.675603000	71.2851	258	1
1527993351.694387000	71.3039	87	0
1527993351.842051000	71.4516	233	0
1527993351.843180000	71.4527	148	0
1527993351.844739000	71.4542	104	1
1527993351.846837000	71.4563	92	0
1527993351.848053000	71.4576	103	0
1527993351.849742000	71.4592	101	1
1527993352.017922000	71.6274	390	1
1527993352.018007000	71.6275	257	1
1527993352.036048000	71.6456	87	0
1527993352.152942000	71.7624	232	0
1527993352.154213000	71.7637	148	0
1527993352.155686000	71.7652	104	1
1527993352.164114000	71.7736	92	0
1527993352.165330000	71.7748	86	0
1527993352.166682000	71.7762	101	1
1527993352.441964000	72.0515	393	1
1527993352.442023000	72.0515	260	1
1527993352.458852000	72.0684	87	0
1527993352.612468000	72.222	305	1
1527993352.612570000	72.2221	1412	1
1527993352.612615000	72.2221	1412	1
1527993352.612649000	72.2222	1412	1
1527993352.612741000	72.2222	1412	1
1527993352.612776000	72.2223	1412	1
1527993352.612811000	72.2223	1412	1
1527993352.612846000	72.2224	1412	1
1527993352.612884000	72.2224	1412	1
1527993352.612917000	72.2224	1412	1
1527993352.612952000	72.2225	1412	1
1527993352.612974000	72.2225	1412	1
1527993352.613021000	72.2225	1412	1
1527993352.613060000	72.2226	1412	1
1527993352.613095000	72.2226	713	1
1527993352.618429000	72.2279	256	0
1527993352.619685000	72.2292	148	0
1527993352.620828000	72.2303	92	0
1527993352.621723000	72.2312	107	1
1527993352.622068000	72.2316	270	0
1527993352.624798000	72.2343	98	1
1527993352.630133000	72.2396	87	0
1527993352.633398000	72.2429	87	0
1527993352.779081000	72.3886	386	0
1527993352.781794000	72.3913	104	1
1527993352.787122000	72.3966	80	0
1527993352.789791000	72.3993	98	1
1527993352.874233000	72.4837	391	1
1527993352.874300000	72.4838	258	1
1527993352.892003000	72.5015	87	0
1527993353.020654000	72.6302	258	0
1527993353.021827000	72.6313	148	0
1527993353.023805000	72.6333	104	1
1527993353.025774000	72.6353	92	0
1527993353.026958000	72.6365	314	0
1527993353.028746000	72.6383	101	1
1527993353.848220000	73.4577	393	1
1527993353.848281000	73.4578	259	1
1527993353.868767000	73.4783	87	0
1527993353.994242000	73.6037	278	0
1527993353.995426000	73.6049	148	0
1527993353.996858000	73.6064	104	1
1527993353.998738000	73.6082	92	0
1527993354.001841000	73.6113	98	1
1527993354.003516000	73.613	129	0
1527993354.005908000	73.6154	98	1
1527993354.260465000	73.87	390	1
1527993354.260540000	73.87	257	1
1527993354.286194000	73.8957	100	0
1527993354.288864000	73.8984	98	1
1527993354.398655000	74.0082	394	0
1527993354.399856000	74.0094	148	0
1527993354.401883000	74.0114	101	1
1527993354.403812000	74.0133	92	0
1527993354.405102000	74.0146	190	0
1527993354.406900000	74.0164	101	1
1527993354.743014000	74.3525	389	1
1527993354.743080000	74.3526	258	1
1527993354.761360000	74.3709	87	0
1527993354.880854000	74.4904	232	0
1527993354.882064000	74.4916	148	0
1527993354.883912000	74.4934	104	1
1527993354.886435000	74.4959	92	0
1527993354.887719000	74.4972	241	0
1527993354.888855000	74.4984	101	1
1527993355.219306000	74.8288	389	1
1527993355.219388000	74.8289	257	1
1527993355.251087000	74.8606	87	0
1527993355.374105000	74.9836	301	0
1527993355.375268000	74.9848	148	0
1527993355.376944000	74.9865	104	1
1527993355.379908000	74.9894	92	0
1527993355.381190000	74.9907	275	0
1527993355.382868000	74.9924	101	1
1527993355.439180000	75.0487	996	1
1527993355.439253000	75.0488	257	1
1527993355.456814000	75.0663	87	0
1527993355.579129000	75.1886	293	0
1527993355.580267000	75.1898	148	0
1527993355.581983000	75.1915	104	1
1527993355.584523000	75.194	92	0
1527993355.585789000	75.1953	251	0
1527993355.586915000	75.1964	101	1
1527993355.708467000	75.318	987	1
1527993355.708531000	75.318	258	1
1527993355.726750000	75.3363	87	0
1527993355.865519000	75.475	233	0
1527993355.866726000	75.4762	148	0
1527993355.868978000	75.4785	104	1
1527993355.873614000	75.4831	92	0
1527993355.874922000	75.4844	253	0
1527993355.876966000	75.4865	101	1
1527993356.054241000	75.6637	392	1
1527993356.054329000	75.6638	257	1
1527993356.077931000	75.6874	87	0
1527993356.087639000	75.6971	87	0
1527993356.221581000	75.8311	260	0
1527993356.222744000	75.8323	148	0
1527993356.224983000	75.8345	107	1
1527993356.227312000	75.8368	92	0
1527993356.228503000	75.838	156	0
1527993356.229897000	75.8394	101	1
1527993356.477453000	76.087	390	1
1527993356.477514000	76.087	260	1
1527993356.495406000	76.1049	87	0
1527993356.610811000	76.2203	231	0
1527993356.611980000	76.2215	148	0
1527993356.614018000	76.2235	104	1
1527993356.615980000	76.2255	92	0
1527993356.617236000	76.2267	279	0
1527993356.618956000	76.2285	101	1
1527993356.732433000	76.3419	391	1
1527993356.732494000	76.342	315	1
1527993356.750955000	76.3605	87	0
1527993356.884442000	76.4939	233	0
1527993356.885611000	76.4951	148	0
1527993356.887068000	76.4966	104	1
1527993356.887517000	76.497	92	0
1527993356.888815000	76.4983	200	0
1527993356.889956000	76.4995	101	1
1527993357.067523000	76.677	390	1
1527993357.067583000	76.6771	315	1
1527993357.086860000	76.6964	87	0
1527993357.205663000	76.8152	256	0
1527993357.206861000	76.8164	148	0
1527993357.207990000	76.8175	104	1
1527993357.210722000	76.8202	92	0
1527993357.211962000	76.8215	289	0
1527993357.212979000	76.8225	101	1
1527993357.403525000	77.013	389	1
1527993357.403622000	77.0131	315	1
1527993357.420443000	77.03	87	0
1527993357.563089000	77.1726	236	0
1527993357.564332000	77.1738	148	0
1527993357.566076000	77.1756	104	1
1527993357.568714000	77.1782	92	0
1527993357.569939000	77.1794	203	0
1527993357.571037000	77.1805	101	1
1527993357.939446000	77.549	396	1
1527993357.939507000	77.549	253	1
1527993357.957884000	77.5674	87	0
1527993358.078612000	77.6881	235	0
1527993358.079768000	77.6893	148	0
1527993358.081096000	77.6906	104	1
1527993358.082421000	77.6919	92	0
1527993358.083671000	77.6932	298	0
1527993358.085084000	77.6946	101	1
1527993360.454031000	80.0635	391	1
1527993360.454135000	80.0636	257	1
1527993360.482482000	80.092	87	0
1527993360.594668000	80.2042	258	0
1527993360.595884000	80.2054	148	0
1527993360.597229000	80.2067	104	1
1527993360.600093000	80.2096	92	0
1527993360.601318000	80.2108	133	0
1527993360.603151000	80.2127	101	1
1527993360.907639000	80.5171	391	1
1527993360.907713000	80.5172	257	1
1527993360.925947000	80.5355	87	0
1527993361.039857000	80.6494	232	0
1527993361.041072000	80.6506	148	0
1527993361.043244000	80.6528	104	1
1527993361.045895000	80.6554	92	0
1527993361.047120000	80.6566	196	0
1527993361.048171000	80.6577	101	1
1527993361.264736000	80.8742	392	1
1527993361.264823000	80.8743	259	1
1527993361.282371000	80.8919	87	0
1527993361.393376000	81.0029	278	0
1527993361.394663000	81.0042	148	0
1527993361.396261000	81.0058	104	1
1527993361.402003000	81.0115	92	0
1527993361.403234000	81.0127	311	0
1527993361.404199000	81.0137	101	1
1527993361.673802000	81.2833	389	1
1527993361.673884000	81.2834	257	1
1527993361.692258000	81.3018	87	0
1527993361.862861000	81.4724	257	0
1527993361.863999000	81.4735	148	0
1527993361.866295000	81.4758	104	1
1527993361.868132000	81.4776	92	0
1527993361.869295000	81.4788	106	0
1527993361.871339000	81.4808	101	1
1527993362.131487000	81.741	995	1
1527993362.131562000	81.7411	257	1
1527993362.149453000	81.759	87	0
1527993362.261856000	81.8714	397	0
1527993362.263016000	81.8725	148	0
1527993362.264310000	81.8738	104	1
1527993362.264786000	81.8743	92	0
1527993362.266018000	81.8755	237	0
1527993362.267306000	81.8768	101	1
1527993362.808799000	82.4183	403	1
1527993362.808866000	82.4184	257	1
1527993362.826509000	82.436	87	0
1527993362.940539000	82.55	233	0
1527993362.941700000	82.5512	148	0
1527993362.943358000	82.5529	104	1
1527993362.945802000	82.5553	92	0
1527993362.946992000	82.5565	267	0
1527993362.948285000	82.5578	101	1
1527993363.116550000	82.7261	972	1
1527993363.116648000	82.7262	257	1
1527993363.135471000	82.745	87	0
1527993363.250307000	82.8598	298	0
1527993363.251454000	82.861	148	0
1527993363.253376000	82.8629	104	1
1527993363.255855000	82.8654	92	0
1527993363.257082000	82.8666	273	0
1527993363.258323000	82.8678	101	1
1527993363.334452000	82.944	393	1
1527993363.334546000	82.9441	257	1
1527993363.353435000	82.9629	87	0
1527993363.468737000	83.0782	292	0
1527993363.469878000	83.0794	148	0
1527993363.471328000	83.0808	104	1
1527993363.473383000	83.0829	92	0
1527993363.474679000	83.0842	322	0
1527993363.476340000	83.0858	101	1
1527993363.753949000	83.3635	392	1
1527993363.754026000	83.3635	258	1
1527993363.772680000	83.3822	87	0
1527993363.883908000	83.4934	232	0
1527993363.885247000	83.4948	148	0
1527993363.886410000	83.4959	104	1
1527993363.889134000	83.4986	92	0
1527993363.892392000	83.5019	98	1
1527993363.894629000	83.5041	300	0
1527993363.897407000	83.5069	98	1
1527993364.139729000	83.7492	389	1
1527993364.139819000	83.7493	257	1
1527993364.158349000	83.7679	87	0
1527993364.265981000	83.8755	304	1
1527993364.266069000	83.8756	1412	1
1527993364.266093000	83.8756	1412	1
1527993364.266116000	83.8756	1412	1
1527993364.266150000	83.8757	832	1
1527993364.268711000	83.8782	262	0
1527993364.269868000	83.8794	148	0
1527993364.271364000	83.8809	104	1
1527993364.272108000	83.8816	92	0
1527993364.273312000	83.8828	186	0
1527993364.274361000	83.8839	101	1
1527993364.284964000	83.8945	87	0
1527993364.394304000	84.0038	399	0
1527993364.397445000	84.007	101	1
1527993364.400901000	84.0104	80	0
1527993364.403433000	84.0129	98	1
1527993364.597583000	84.2071	390	1
1527993364.597676000	84.2072	259	1
1527993364.616671000	84.2262	87	0
1527993364.726601000	84.3361	232	0
1527993364.727746000	84.3373	148	0
1527993364.729456000	84.339	104	1
1527993364.731018000	84.3405	92	0
1527993364.732244000	84.3418	298	0
1527993364.733384000	84.3429	101	1
1527993365.016023000	84.6255	389	1
1527993365.016115000	84.6256	258	1
1527993365.035694000	84.6452	87	0
1527993365.148438000	84.7579	233	0
1527993365.149706000	84.7592	148	0
1527993365.151455000	84.761	104	1
1527993365.152783000	84.7623	92	0
1527993365.153924000	84.7634	102	0
1527993365.155467000	84.765	101	1
1527993365.305092000	84.9146	390	1
1527993365.305184000	84.9147	258	1
1527993365.322513000	84.932	87	0
1527993365.462875000	85.0724	255	0
1527993365.464094000	85.0736	148	0
1527993365.465454000	85.075	104	1
1527993365.467162000	85.0767	92	0
1527993365.468394000	85.0779	217	0
1527993365.469460000	85.079	101	1
1527993365.697709000	85.3072	389	1
1527993365.697800000	85.3073	257	1
1527993365.716638000	85.3261	87	0
1527993365.842891000	85.4524	235	0
1527993365.844075000	85.4536	148	0
1527993365.845461000	85.455	104	1
1527993365.849013000	85.4585	92	0
1527993365.850305000	85.4598	231	0
1527993365.851448000	85.461	101	1
1527993366.148508000	85.758	394	1
1527993366.148595000	85.7581	260	1
1527993366.174360000	85.7839	87	0
1527993366.514794000	86.1243	255	0
1527993366.515926000	86.1254	148	0
1527993366.517508000	86.127	104	1
1527993366.519343000	86.1288	92	0
1527993366.520514000	86.13	259	0
1527993366.522641000	86.1321	101	1
1527993366.531884000	86.1414	392	1
1527993366.531922000	86.1414	259	1
1527993366.549806000	86.1593	87	0
1527993366.666580000	86.2761	258	0
1527993366.667746000	86.2773	148	0
1527993366.669547000	86.2791	104	1
1527993366.670788000	86.2803	92	0
1527993366.672011000	86.2815	262	0
1527993366.673526000	86.283	101	1
1527993366.740609000	86.3501	995	1
1527993366.740700000	86.3502	257	1
1527993366.758830000	86.3683	87	0
1527993366.891775000	86.5013	257	0
1527993366.892992000	86.5025	148	0
1527993366.894542000	86.504	104	1
1527993366.895464000	86.505	92	0
1527993366.896748000	86.5063	241	0
1527993366.898555000	86.5081	101	1
1527993366.999769000	86.6093	403	1
1527993366.999861000	86.6094	257	1
1527993367.018426000	86.6279	87	0
1527993367.131888000	86.7414	374	0
1527993367.133101000	86.7426	148	0
1527993367.134560000	86.7441	104	1
1527993367.136506000	86.746	92	0
1527993367.137767000	86.7473	215	0
1527993367.139517000	86.749	101	1
1527993367.525033000	87.1345	973	1
1527993367.525121000	87.1346	257	1
1527993367.543438000	87.1529	87	0
1527993367.667542000	87.277	256	0
1527993367.668787000	87.2783	148	0
1527993367.670657000	87.2802	104	1
1527993367.672777000	87.2823	92	0
1527993367.674003000	87.2835	144	0
1527993367.675555000	87.2851	101	1
1527993368.013621000	87.6231	390	1
1527993368.013682000	87.6232	260	1
1527993368.041623000	87.6511	87	0
1527993368.164175000	87.7737	275	0
1527993368.165429000	87.7749	148	0
1527993368.166658000	87.7762	104	1
1527993368.169598000	87.7791	92	0
1527993368.170817000	87.7803	116	0
1527993368.172657000	87.7822	101	1
1527993369.199205000	88.8087	393	1
1527993369.199272000	88.8088	257	1
1527993369.218050000	88.8276	87	0
1527993369.341518000	88.951	316	0
1527993369.342687000	88.9522	148	0
1527993369.344724000	88.9542	104	1
1527993369.346426000	88.9559	92	0
1527993369.347689000	88.9572	260	0
1527993369.348647000	88.9582	101	1
1527993369.465755000	89.0753	390	1
1527993369.465849000	89.0754	257	1
1527993369.483657000	89.0932	87	0
1527993369.604052000	89.2136	235	0
1527993369.605408000	89.2149	148	0
1527993369.606737000	89.2162	104	1
1527993369.608311000	89.2178	92	0
1527993369.609505000	89.219	326	0
1527993369.610661000	89.2202	101	1
1527993370.728100000	90.3376	391	1
1527993370.728165000	90.3377	257	1
1527993370.746146000	90.3557	87	0
1527993370.875356000	90.4849	260	0
1527993370.876527000	90.486	148	0
1527993370.878423000	90.4879	104	1
1527993370.879042000	90.4885	92	0
1527993370.880271000	90.4898	252	0
1527993370.881320000	90.4908	101	1
1527993370.946483000	90.556	390	1
1527993370.946578000	90.5561	259	1
1527993370.963883000	90.5734	87	0
1527993371.095320000	90.7048	233	0
1527993371.096463000	90.706	148	0
1527993371.098410000	90.7079	104	1
1527993371.099375000	90.7089	92	0
1527993371.100662000	90.7102	182	0
1527993371.102432000	90.7119	101	1
1527993371.194741000	90.8042	390	1
1527993371.194802000	90.8043	260	1
1527993371.212479000	90.822	87	0
1527993371.322764000	90.9323	259	0
1527993371.323893000	90.9334	148	0
1527993371.325426000	90.9349	104	1
1527993371.326995000	90.9365	92	0
1527993371.328216000	90.9377	137	0
1527993371.329347000	90.9389	101	1
1527993371.757774000	91.3673	392	1
1527993371.757870000	91.3674	257	1
1527993371.775927000	91.3854	87	0
1527993371.885417000	91.4949	233	0
1527993371.886557000	91.4961	148	0
1527993371.888457000	91.498	104	1
1527993371.891931000	91.5014	92	0
1527993371.893157000	91.5027	299	0
1527993371.894378000	91.5039	101	1
1527993372.296770000	91.9063	390	1
1527993372.296853000	91.9064	257	1
1527993372.314619000	91.9241	87	0
1527993372.448811000	92.0583	259	0
1527993372.449937000	92.0594	148	0
1527993372.451459000	92.061	104	1
1527993372.453931000	92.0634	92	0
1527993372.455252000	92.0648	272	0
1527993372.456417000	92.0659	101	1
1527993372.624519000	92.234	392	1
1527993372.624614000	92.2341	257	1
1527993372.642801000	92.2523	87	0
1527993372.753697000	92.3632	233	0
1527993372.755104000	92.3646	148	0
1527993372.756456000	92.366	104	1
1527993372.758454000	92.368	92	0
1527993372.759733000	92.3692	138	0
1527993372.761447000	92.371	101	1
1527993373.002830000	92.6123	390	1
1527993373.002918000	92.6124	257	1
1527993373.021107000	92.6306	87	0
1527993373.135468000	92.745	233	0
1527993373.136667000	92.7462	148	0
1527993373.138476000	92.748	104	1
1527993373.139661000	92.7492	92	0
1527993373.140877000	92.7504	94	0
1527993373.142462000	92.752	101	1
1527993373.290675000	92.9002	997	1
1527993373.290733000	92.9002	259	1
1527993373.309140000	92.9186	87	0
1527993373.435297000	93.0448	256	0
1527993373.436433000	93.0459	148	0
1527993373.437712000	93.0472	92	0
1527993373.438492000	93.048	107	1
1527993373.438962000	93.0485	176	0
1527993373.441479000	93.051	98	1
1527993373.532634000	93.1421	402	1
1527993373.532730000	93.1422	257	1
1527993373.550393000	93.1599	87	0
1527993373.797159000	93.4067	255	0
1527993373.798302000	93.4078	148	0
1527993373.800522000	93.41	104	1
[truncated: 408 more rows]
