# Supplementary material for: Method for multi-task learning fusion network traffic classification to address small sample labels
Source: Sci Rep. 2024 Jan 30;14:2518. doi: 10.1038/s41598-024-51933-8 (PMC10827795; doi:10.1038/s41598-024-51933-8)
Supplement: Supplementary file 2 — Supplementary Information 2. [file 41598_2024_51933_MOESM2_ESM.zip › QUIC Dataset/QUIC Dataset/pretraining/Google Doc/GoogleDoc-1044.txt]

1527777462.461456000	0	276	1
1527777462.485456000	0.0239999	69	0
1527777462.679980000	0.218524	289	0
1527777462.680691000	0.219235	1392	0
1527777462.680768000	0.219312	1392	0
1527777462.680979000	0.219523	1392	0
1527777462.681047000	0.219591	1392	0
1527777462.681274000	0.219818	1392	0
1527777462.681342000	0.219886	1392	0
1527777462.681411000	0.219955	905	0
1527777462.683249000	0.221793	104	1
1527777462.683827000	0.222371	1392	0
1527777462.683912000	0.222456	1392	0
1527777462.683914000	0.222458	673	0
1527777462.687282000	0.225826	86	1
1527777462.687652000	0.226196	1392	0
1527777462.687907000	0.226451	1392	0
1527777462.688256000	0.2268	1392	0
1527777462.688259000	0.226803	168	0
1527777462.688491000	0.227035	1175	0
1527777462.690263000	0.228807	92	1
1527777462.741955000	0.280499	1392	0
1527777462.742081000	0.280625	1392	0
1527777462.742178000	0.280722	1392	0
1527777462.742181000	0.280725	180	0
1527777462.742463000	0.281007	1392	0
1527777462.742531000	0.281075	1392	0
1527777462.742795000	0.281339	1392	0
1527777462.742798000	0.281342	153	0
1527777462.742920000	0.281464	690	0
1527777462.744100000	0.282644	1392	0
1527777462.744278000	0.282822	979	0
1527777462.751167000	0.289711	107	1
1527777462.751193000	0.289737	1392	0
1527777462.751462000	0.290006	1392	0
1527777462.751763000	0.290307	1392	0
1527777462.751765000	0.290309	168	0
1527777462.752109000	0.290653	1392	0
1527777462.752112000	0.290656	150	0
1527777462.754231000	0.292775	98	1
1527777462.756487000	0.295031	1392	0
1527777462.756794000	0.295338	1392	0
1527777462.757143000	0.295687	1392	0
1527777462.757145000	0.295689	168	0
1527777462.757221000	0.295765	64	0
1527777462.759258000	0.297802	92	1
1527777462.759637000	0.298181	1392	0
1527777462.759641000	0.298185	131	0
1527777462.762257000	0.300801	83	1
1527777462.763144000	0.301688	1392	0
1527777462.763401000	0.301945	1392	0
1527777462.763579000	0.302123	1392	0
1527777462.763582000	0.302126	168	0
1527777462.763654000	0.302198	64	0
1527777462.764720000	0.303264	772	0
1527777462.767713000	0.306257	1392	0
1527777462.768270000	0.306814	95	1
1527777462.768307000	0.306851	1392	0
1527777462.769045000	0.307589	1392	0
1527777462.769288000	0.307832	168	0
1527777462.769464000	0.308008	642	0
1527777462.770164000	0.308708	150	0
1527777462.774226000	0.31277	95	1
1527777463.150182000	0.688726	349	1
1527777463.150268000	0.688812	1392	1
1527777463.150303000	0.688847	896	1
1527777463.156687000	0.695231	198	1
1527777463.170116000	0.70866	69	0
1527777463.180802000	0.719346	69	0
1527777463.301374000	0.839918	305	0
1527777463.343632000	0.882176	1392	0
1527777463.343747000	0.882291	1392	0
1527777463.344356000	0.8829	1392	0
1527777463.344359000	0.882903	166	0
1527777463.344430000	0.882974	1392	0
1527777463.344493000	0.883037	1392	0
1527777463.344495000	0.883039	1055	0
1527777463.344497000	0.883041	232	0
1527777463.349317000	0.887861	86	1
1527777463.352289000	0.890833	101	1
1527777463.459891000	0.998435	195	1
1527777463.497515000	1.03606	69	0
1527777463.704759000	1.2433	359	0
1527777463.704973000	1.24352	1094	0
1527777463.708052000	1.2466	72	0
1527777463.708408000	1.24695	223	0
1527777463.724224000	1.26277	353	0
1527777463.727438000	1.26598	60	0
1527777463.772389000	1.31093	359	0
1527777463.817302000	1.35585	1094	0
1527777464.022274000	1.56082	72	0
1527777464.022276000	1.56082	62	0
1527777464.273348000	1.81189	110	1
1527777464.871671000	2.41021	225	1
1527777464.871749000	2.41029	124	1
1527777464.890677000	2.42922	69	0
1527777464.895772000	2.43432	69	0
1527777464.948375000	2.48692	1392	0
1527777464.948659000	2.4872	1392	0
1527777464.948728000	2.48727	1392	0
1527777464.948731000	2.48727	584	0
1527777464.948812000	2.48736	299	0
1527777464.952398000	2.49094	98	1
1527777464.967977000	2.50652	135	1
1527777464.968067000	2.50661	170	1
1527777464.987300000	2.52584	69	0
1527777464.991408000	2.52995	69	0
1527777465.084046000	2.62259	735	0
1527777465.084052000	2.6226	72	0
1527777465.084167000	2.62271	157	0
1527777465.087718000	2.62626	92	1
1527777465.699524000	3.23807	213	1
1527777465.731091000	3.26963	69	0
1527777465.732828000	3.27137	1392	1
1527777465.732895000	3.27144	1392	1
1527777465.732919000	3.27146	262	1
1527777465.732996000	3.27154	823	1
1527777465.755113000	3.29366	69	0
1527777465.776960000	3.3155	441	0
1527777465.777731000	3.31627	253	0
1527777465.804999000	3.34354	214	0
1527777465.805351000	3.34389	1392	0
1527777465.805542000	3.34409	973	0
1527777465.807556000	3.3461	72	0
1527777465.807625000	3.34617	114	0
1527777465.811593000	3.35014	86	1
1527777465.814418000	3.35296	95	1
1527777466.325775000	3.86432	751	1
1527777466.325878000	3.86442	1392	1
1527777466.325907000	3.86445	1392	1
1527777466.325947000	3.86449	1392	1
1527777466.325988000	3.86453	1392	1
1527777466.326041000	3.86458	1392	1
1527777466.326080000	3.86462	1392	1
1527777466.326115000	3.86466	1392	1
1527777466.326153000	3.8647	1392	1
1527777466.326193000	3.86474	1392	1
1527777466.326226000	3.86477	1392	1
1527777466.326266000	3.86481	1392	1
1527777466.326308000	3.86485	1392	1
1527777466.326340000	3.86488	1258	1
1527777466.345221000	3.88376	82	0
1527777466.348425000	3.88697	80	1
1527777466.348914000	3.88746	69	0
1527777466.355345000	3.89389	69	0
1527777466.558370000	4.09691	383	0
1527777466.561269000	4.09981	60	0
1527777466.561524000	4.10007	86	1
1527777466.564450000	4.10299	80	1
1527777468.305502000	5.84405	312	1
1527777468.305584000	5.84413	1392	1
1527777468.305612000	5.84416	968	1
1527777468.311648000	5.85019	204	1
1527777468.311745000	5.85029	1392	1
1527777468.311787000	5.85033	1392	1
1527777468.311840000	5.85038	747	1
1527777468.317345000	5.85589	231	1
1527777468.320260000	5.8588	81	1
1527777468.326413000	5.86496	69	0
1527777468.332246000	5.87079	69	0
1527777468.333878000	5.87242	86	0
1527777468.336673000	5.87522	86	1
1527777468.719363000	6.25791	581	0
1527777468.719365000	6.25791	282	0
1527777468.719856000	6.2584	118	0
1527777468.721472000	6.26002	100	1
1527777468.724829000	6.26337	80	1
1527777468.725316000	6.26386	232	1
1527777468.745622000	6.28417	69	0
1527777468.998348000	6.53689	378	0
1527777469.000927000	6.53947	60	0
1527777469.001680000	6.54022	86	1
1527777469.023872000	6.56242	891	0
1527777469.024185000	6.56273	1392	0
1527777469.024279000	6.56282	1392	0
1527777469.024473000	6.56302	1392	0
1527777469.024475000	6.56302	160	0
1527777469.024553000	6.5631	1392	0
1527777469.024746000	6.56329	1338	0
1527777469.026368000	6.56491	1392	0
1527777469.026521000	6.56506	1392	0
1527777469.026589000	6.56513	1392	0
1527777469.026592000	6.56514	168	0
1527777469.026817000	6.56536	107	1
1527777469.026869000	6.56541	1208	0
1527777469.027858000	6.5664	1392	0
1527777469.028143000	6.56669	1392	0
1527777469.028440000	6.56698	1392	0
1527777469.028443000	6.56699	168	0
1527777469.028515000	6.56706	64	0
1527777469.029869000	6.56841	98	1
1527777469.057531000	6.59608	1392	0
1527777469.057534000	6.59608	724	0
1527777469.058802000	6.59735	1392	0
1527777469.059091000	6.59764	1392	0
1527777469.059407000	6.59795	1392	0
1527777469.059409000	6.59795	160	0
1527777469.059749000	6.59829	1392	0
1527777469.059815000	6.59836	1392	0
1527777469.060035000	6.59858	1392	0
1527777469.060038000	6.59858	160	0
1527777469.060183000	6.59873	107	1
1527777469.060521000	6.59906	1392	0
1527777469.060912000	6.59946	1392	0
1527777469.061225000	6.59977	1392	0
1527777469.061227000	6.59977	160	0
1527777469.061589000	6.60013	1392	0
1527777469.061591000	6.60013	352	0
1527777469.061952000	6.6005	1392	0
1527777469.061955000	6.6005	177	0
1527777469.062696000	6.60124	101	1
1527777469.063599000	6.60214	1392	0
1527777469.063871000	6.60241	1392	0
1527777469.064189000	6.60273	1392	0
1527777469.064191000	6.60274	168	0
1527777469.064457000	6.603	1175	0
1527777469.065168000	6.60371	1392	0
1527777469.065466000	6.60401	1392	0
1527777469.065783000	6.60433	1392	0
1527777469.065785000	6.60433	168	0
1527777469.065993000	6.60454	966	0
1527777469.066326000	6.60487	1392	0
1527777469.066596000	6.60514	1246	0
1527777469.066712000	6.60526	724	0
1527777469.067906000	6.60645	1392	0
1527777469.068173000	6.60672	1310	0
1527777469.069328000	6.60787	1392	0
1527777469.069643000	6.60819	1392	0
1527777469.069647000	6.60819	319	0
1527777469.069725000	6.60827	72	0
1527777469.069727000	6.60827	154	0
1527777469.077305000	6.61585	107	1
1527777469.077503000	6.61605	107	1
1527777470.290909000	7.82945	288	1
1527777470.290998000	7.82954	124	1
1527777470.311027000	7.84957	69	0
1527777470.367604000	7.90615	1392	0
1527777470.367831000	7.90637	1392	0
1527777470.368130000	7.90667	1392	0
1527777470.368226000	7.90677	671	0
1527777470.368301000	7.90684	72	0
1527777470.368302000	7.90685	292	0
1527777470.370786000	7.90933	98	1
1527777471.510475000	9.04902	360	1
1527777471.510555000	9.0491	274	1
1527777471.513175000	9.05172	284	1
1527777471.513278000	9.05182	1392	1
1527777471.513319000	9.05186	1392	1
1527777471.513372000	9.05192	969	1
1527777471.530886000	9.06943	69	0
1527777471.538851000	9.07739	69	0
1527777471.621124000	9.15967	382	1
1527777471.641511000	9.18005	69	0
1527777471.683794000	9.22234	284	0
1527777471.683912000	9.22246	1380	0
1527777471.683914000	9.22246	493	0
1527777471.683916000	9.22246	572	0
1527777471.685829000	9.22437	615	0
1527777471.686840000	9.22538	95	1
1527777471.688006000	9.22655	447	0
1527777471.689397000	9.22794	677	0
1527777471.690744000	9.22929	464	0
1527777471.691046000	9.22959	83	1
1527777471.692636000	9.23118	815	0
1527777471.693819000	9.23236	83	1
1527777471.693852000	9.2324	629	0
1527777471.695250000	9.23379	499	0
1527777471.696816000	9.23536	83	1
1527777471.697158000	9.2357	419	0
1527777471.698309000	9.23685	681	0
1527777471.699819000	9.23836	83	1
1527777471.701062000	9.23961	596	0
1527777471.702904000	9.24145	538	0
1527777471.703835000	9.24238	83	1
1527777471.704874000	9.24342	646	0
1527777471.705812000	9.24436	563	0
1527777471.706513000	9.24506	669	0
1527777471.707883000	9.24643	86	1
1527777471.716995000	9.25554	84	0
1527777471.717112000	9.25566	89	0
1527777471.719876000	9.25842	83	1
1527777471.729380000	9.26792	271	0
1527777471.729498000	9.26804	83	0
1527777471.729589000	9.26813	253	0
1527777471.731858000	9.2704	86	1
1527777471.807827000	9.34637	1392	1
1527777471.807876000	9.34642	1392	1
1527777471.807913000	9.34646	260	1
1527777471.807976000	9.34652	824	1
1527777471.830762000	9.36931	69	0
1527777471.835855000	9.3744	426	0
1527777471.838893000	9.37744	83	1
1527777471.844325000	9.38287	60	0
1527777471.846977000	9.38552	80	1
1527777471.853220000	9.39176	441	0
1527777471.853595000	9.39214	118	0
1527777471.855946000	9.39449	83	1
1527777472.434053000	9.9726	984	1
1527777472.434154000	9.9727	74	1
1527777472.454107000	9.99265	69	0
1527777472.543106000	10.0817	242	0
1527777472.543239000	10.0818	345	0
1527777472.545899000	10.0844	86	1
1527777472.548581000	10.0871	165	0
1527777472.550885000	10.0894	80	1
1527777473.318228000	10.8568	455	1
1527777473.318307000	10.8569	89	1
1527777473.321647000	10.8602	284	1
1527777473.323770000	10.8623	459	1
1527777473.323828000	10.8624	67	1
1527777473.337909000	10.8765	69	0
1527777473.342722000	10.8813	69	0
1527777473.640057000	11.1786	269	0
1527777473.640183000	11.1787	131	0
1527777473.641690000	11.1802	72	0
1527777473.642589000	11.1811	300	0
1527777473.643133000	11.1817	95	1
1527777473.654244000	11.1928	373	1
1527777473.654334000	11.1929	232	1
1527777473.674550000	11.2131	69	0
1527777473.675239000	11.2138	236	0
1527777473.675308000	11.2139	83	0
1527777473.680632000	11.2192	72	0
1527777473.680979000	11.2195	120	0
1527777473.684183000	11.2227	92	1
1527777473.704448000	11.243	215	0
1527777473.704548000	11.2431	120	0
1527777473.710279000	11.2488	72	0
1527777473.710371000	11.2489	102	0
1527777473.721164000	11.2597	89	1
1527777474.363734000	11.9023	352	1
1527777474.363871000	11.9024	1392	1
1527777474.363899000	11.9024	1392	1
1527777474.363943000	11.9025	1392	1
1527777474.364000000	11.9025	1392	1
1527777474.364027000	11.9026	1392	1
1527777474.364076000	11.9026	1392	1
1527777474.364104000	11.9026	1392	1
1527777474.364147000	11.9027	1392	1
1527777474.364188000	11.9027	1392	1
1527777474.364227000	11.9028	1392	1
1527777474.364274000	11.9028	1392	1
1527777474.364300000	11.9028	1392	1
1527777474.364351000	11.9029	1392	1
1527777474.366071000	11.9046	1392	1
1527777474.366139000	11.9047	1392	1
1527777474.366203000	11.9047	1392	1
1527777474.366240000	11.9048	1392	1
1527777474.366292000	11.9048	1392	1
1527777474.366319000	11.9049	1392	1
1527777474.366362000	11.9049	1392	1
1527777474.366415000	11.905	1392	1
1527777474.368064000	11.9066	1392	1
1527777474.368106000	11.9066	1392	1
1527777474.368170000	11.9067	1392	1
1527777474.368210000	11.9068	1392	1
1527777474.368279000	11.9068	1392	1
1527777474.368319000	11.9069	1392	1
1527777474.368385000	11.9069	1392	1
1527777474.368409000	11.907	1392	1
1527777474.370059000	11.9086	1392	1
1527777474.370124000	11.9087	1392	1
1527777474.370170000	11.9087	1392	1
1527777474.370239000	11.9088	1392	1
1527777474.370260000	11.9088	247	1
1527777474.384743000	11.9233	69	0
1527777474.386362000	11.9249	69	0
1527777474.390659000	11.9292	69	0
1527777474.395633000	11.9342	69	0
1527777474.627665000	12.1662	281	0
1527777474.627783000	12.1663	126	0
1527777474.631049000	12.1696	95	1
1527777474.633148000	12.1717	72	0
1527777474.634265000	12.1728	239	0
1527777474.637025000	12.1756	83	1
1527777474.645120000	12.1837	342	1
1527777474.646235000	12.1848	276	1
1527777474.668315000	12.2069	69	0
1527777474.678680000	12.2172	69	0
1527777474.689183000	12.2277	376	1
1527777474.709454000	12.248	69	0
1527777474.737121000	12.2757	307	1
1527777474.737200000	12.2757	422	1
1527777474.757610000	12.2962	69	0
1527777474.769044000	12.3076	355	0
1527777474.772366000	12.3109	86	1
1527777474.777417000	12.316	60	0
1527777474.780063000	12.3186	80	1
1527777474.860181000	12.3987	603	0
1527777474.860287000	12.3988	783	0
1527777474.861949000	12.4005	72	0
1527777474.864030000	12.4026	86	1
1527777474.878102000	12.4166	220	0
1527777474.881037000	12.4196	80	1
1527777475.125664000	12.6642	389	0
1527777475.125781000	12.6643	98	0
1527777475.125873000	12.6644	213	0
1527777475.125949000	12.6645	258	0
1527777475.129146000	12.6677	89	1
1527777475.130070000	12.6686	72	0
1527777475.130161000	12.6687	256	0
1527777475.130163000	12.6687	72	0
1527777475.130575000	12.6691	147	0
1527777475.133137000	12.6717	89	1
1527777475.275363000	12.8139	228	0
1527777475.275485000	12.814	126	0
1527777475.278077000	12.8166	83	1
1527777475.280405000	12.8189	72	0
1527777475.280504000	12.819	275	0
1527777475.283166000	12.8217	83	1
1527777475.295049000	12.8336	375	1
1527777475.295139000	12.8337	234	1
1527777475.314955000	12.8535	69	0
1527777475.652064000	13.1906	213	0
1527777475.652067000	13.1906	126	0
1527777475.655087000	13.1936	86	1
1527777475.658219000	13.1968	72	0
1527777475.658221000	13.1968	115	0
1527777475.661165000	13.1997	83	1
1527777475.904556000	13.4431	495	1
1527777475.904619000	13.4432	242	1
1527777475.937154000	13.4757	69	0
1527777476.424021000	13.9626	236	0
1527777476.424024000	13.9626	126	0
1527777476.427196000	13.9657	86	1
1527777476.429351000	13.9679	72	0
1527777476.429439000	13.968	225	0
1527777476.432114000	13.9707	83	1
1527777476.748897000	14.2874	849	1
1527777476.748992000	14.2875	240	1
1527777476.769755000	14.3083	69	0
1527777476.901399000	14.4399	248	0
1527777476.901402000	14.4399	126	0
1527777476.904226000	14.4428	86	1
1527777476.907303000	14.4458	72	0
1527777476.907305000	14.4458	255	0
1527777476.910217000	14.4488	83	1
1527777477.138416000	14.677	383	1
1527777477.138480000	14.677	234	1
1527777477.165070000	14.7036	69	0
1527777477.511827000	15.0504	237	0
1527777477.512121000	15.0507	126	0
1527777477.515262000	15.0538	86	1
1527777477.516886000	15.0554	72	0
1527777477.516889000	15.0554	76	0
1527777477.519246000	15.0578	83	1
1527777477.792358000	15.3309	856	1
1527777477.792459000	15.331	1392	1
1527777477.792499000	15.331	1392	1
1527777477.792552000	15.3311	1392	1
1527777477.792591000	15.3311	1392	1
1527777477.792618000	15.3312	319	1
1527777477.813694000	15.3522	69	0
1527777477.932088000	15.4706	378	0
1527777477.935299000	15.4738	83	1
1527777477.941416000	15.48	60	0
1527777477.944279000	15.4828	80	1
1527777478.380794000	15.9193	451	1
1527777478.380889000	15.9194	233	1
1527777478.401916000	15.9405	69	0
1527777478.578261000	16.1168	277	0
1527777478.578263000	16.1168	126	0
1527777478.581446000	16.12	86	1
1527777478.584538000	16.1231	72	0
1527777478.584540000	16.1231	265	0
1527777478.587450000	16.126	83	1
1527777478.799797000	16.3383	373	1
1527777478.799891000	16.3384	236	1
1527777478.819965000	16.3585	69	0
1527777478.980238000	16.5188	239	0
1527777478.980239000	16.5188	126	0
1527777478.983478000	16.522	86	1
1527777478.986085000	16.5246	72	0
1527777478.986169000	16.5247	313	0
1527777478.988454000	16.527	83	1
1527777479.240028000	16.7786	371	1
1527777479.240106000	16.7787	233	1
1527777479.260264000	16.7988	69	0
1527777479.265844000	16.8044	69	0
1527777479.610713000	17.1493	217	0
1527777479.611462000	17.15	128	0
1527777479.613581000	17.1521	89	1
1527777479.621363000	17.1599	72	0
1527777479.624555000	17.1631	80	1
1527777479.624882000	17.1634	182	0
1527777479.627547000	17.1661	80	1
1527777479.919889000	17.4584	369	1
1527777479.919951000	17.4585	234	1
1527777479.950027000	17.4886	69	0
1527777480.291752000	17.8303	239	0
1527777480.291755000	17.8303	128	0
1527777480.293203000	17.8317	72	0
1527777480.293319000	17.8319	256	0
1527777480.294540000	17.8331	92	1
1527777480.419773000	17.9583	375	1
1527777480.419844000	17.9584	235	1
1527777480.440299000	17.9788	69	0
1527777480.443563000	17.9821	69	0
1527777480.600390000	18.1389	266	0
1527777480.600516000	18.1391	128	0
1527777480.603477000	18.142	72	0
1527777480.603549000	18.1421	89	1
1527777480.604367000	18.1429	265	0
1527777480.606624000	18.1452	83	1
1527777481.244210000	18.7828	372	1
1527777481.244306000	18.7829	236	1
1527777481.265078000	18.8036	69	0
1527777481.270132000	18.8087	69	0
1527777481.458193000	18.9967	374	0
1527777481.458196000	18.9967	128	0
1527777481.460708000	18.9993	89	1
1527777481.464366000	19.0029	72	0
1527777481.464367000	19.0029	114	0
1527777481.466662000	19.0052	83	1
1527777481.540821000	19.0794	368	1
1527777481.540918000	19.0795	235	1
1527777481.560840000	19.0994	69	0
1527777481.904292000	19.4428	216	0
1527777481.904294000	19.4428	128	0
1527777481.907703000	19.4462	86	1
1527777481.910207000	19.4488	72	0
1527777481.910209000	19.4488	300	0
1527777481.912683000	19.4512	83	1
1527777482.333887000	19.8724	371	1
1527777482.333986000	19.8725	240	1
1527777482.354601000	19.8931	69	0
1527777482.702703000	20.2412	237	0
1527777482.702823000	20.2414	128	0
1527777482.705678000	20.2442	86	1
1527777482.707844000	20.2464	72	0
1527777482.708580000	20.2471	130	0
1527777482.710670000	20.2492	83	1
1527777482.787571000	20.3261	494	1
1527777482.787664000	20.3262	237	1
1527777482.809432000	20.348	69	0
1527777483.137888000	20.6764	240	0
1527777483.138009000	20.6766	128	0
1527777483.140715000	20.6793	86	1
1527777483.143303000	20.6818	72	0
1527777483.143398000	20.6819	107	0
1527777483.145828000	20.6844	83	1
1527777483.229109000	20.7677	850	1
1527777483.229198000	20.7677	239	1
1527777483.251051000	20.7896	69	0
1527777483.606862000	21.1454	215	0
1527777483.606980000	21.1455	128	0
1527777483.609731000	21.1483	86	1
1527777483.611231000	21.1498	72	0
1527777483.611315000	21.1499	134	0
1527777483.613757000	21.1523	83	1
1527777483.822583000	21.3611	383	1
1527777483.822668000	21.3612	239	1
1527777483.844142000	21.3827	69	0
1527777483.989725000	21.5283	270	0
1527777483.989727000	21.5283	128	0
1527777483.992826000	21.5314	86	1
1527777484.011150000	21.5497	72	0
1527777484.011152000	21.5497	261	0
1527777484.013827000	21.5524	83	1
1527777484.026270000	21.5648	72	0
1527777484.028795000	21.5673	80	1
1527777484.625869000	22.1644	875	1
1527777484.625973000	22.1645	237	1
1527777484.646304000	22.1848	69	0
1527777484.996159000	22.5347	236	0
1527777484.996162000	22.5347	128	0
1527777484.998834000	22.5374	86	1
1527777485.000676000	22.5392	72	0
1527777485.000678000	22.5392	155	0
1527777485.003863000	22.5424	83	1
1527777485.086083000	22.6246	449	1
1527777485.086175000	22.6247	238	1
1527777485.106565000	22.6451	69	0
1527777485.233106000	22.7716	213	0
1527777485.233109000	22.7717	128	0
1527777485.235895000	22.7744	86	1
1527777485.238102000	22.7766	72	0
1527777485.239094000	22.7776	173	0
1527777485.240885000	22.7794	83	1
1527777485.354975000	22.8935	374	1
1527777485.355071000	22.8936	236	1
1527777485.375668000	22.9142	69	0
1527777485.530179000	23.0687	212	0
1527777485.530181000	23.0687	128	0
1527777485.532898000	23.0714	86	1
1527777485.536868000	23.0754	72	0
1527777485.536874000	23.0754	270	0
1527777485.539914000	23.0785	83	1
1527777485.816610000	23.3552	369	1
1527777485.816699000	23.3552	237	1
1527777485.839685000	23.3782	69	0
1527777486.173197000	23.7117	301	0
1527777486.173312000	23.7119	128	0
1527777486.175950000	23.7145	86	1
1527777486.176467000	23.715	72	0
1527777486.176549000	23.7151	284	0
1527777486.178936000	23.7175	83	1
1527777486.226345000	23.7649	370	1
1527777486.226441000	23.765	239	1
1527777486.246434000	23.785	69	0
1527777486.576117000	24.1147	215	0
1527777486.576120000	24.1147	128	0
1527777486.578987000	24.1175	86	1
1527777486.581180000	24.1197	72	0
1527777486.581291000	24.1198	264	0
1527777486.583955000	24.1225	83	1
1527777486.756261000	24.2948	371	1
1527777486.756347000	24.2949	238	1
1527777486.776323000	24.3149	69	0
1527777487.141151000	24.6797	241	0
1527777487.141154000	24.6797	128	0
1527777487.144062000	24.6826	86	1
1527777487.146240000	24.6848	72	0
1527777487.146243000	24.6848	315	0
1527777487.148939000	24.6875	83	1
1527777487.308630000	24.8472	369	1
1527777487.308725000	24.8473	239	1
1527777487.332960000	24.8715	69	0
1527777487.335085000	24.8736	69	0
1527777487.494039000	25.0326	215	0
1527777487.494159000	25.0327	128	0
1527777487.496515000	25.0351	72	0
1527777487.496925000	25.0355	92	1
1527777487.496944000	25.0355	156	0
1527777487.499939000	25.0385	80	1
1527777487.684434000	25.223	370	1
1527777487.684530000	25.2231	237	1
1527777487.716419000	25.255	69	0
1527777488.066974000	25.6055	289	0
1527777488.070054000	25.6086	83	1
1527777488.070577000	25.6091	138	0
1527777488.070579000	25.6091	100	0
1527777488.073048000	25.6116	83	1
1527777488.296530000	25.8351	370	1
1527777488.296622000	25.8352	239	1
1527777488.318028000	25.8566	69	0
1527777488.474968000	26.0135	354	0
1527777488.475086000	26.0136	128	0
1527777488.477997000	26.0165	86	1
1527777488.478396000	26.0169	72	0
1527777488.478473000	26.017	282	0
1527777488.480992000	26.0195	83	1
1527777488.650383000	26.1889	497	1
1527777488.650466000	26.189	240	1
1527777488.671236000	26.2098	69	0
1527777489.010357000	26.5489	239	0
1527777489.010360000	26.5489	128	0
1527777489.013031000	26.5516	86	1
1527777489.016887000	26.5554	72	0
1527777489.016990000	26.5555	144	0
1527777489.020032000	26.5586	83	1
1527777489.065440000	26.604	849	1
1527777489.065535000	26.6041	239	1
1527777489.084700000	26.6232	69	0
1527777489.461577000	27.0001	213	0
1527777489.461580000	27.0001	128	0
1527777489.464064000	27.0026	86	1
1527777489.464797000	27.0033	72	0
1527777489.464884000	27.0034	154	0
1527777489.468073000	27.0066	83	1
1527777489.656709000	27.1953	382	1
1527777489.656789000	27.1953	239	1
1527777489.677820000	27.2164	69	0
1527777490.008987000	27.5475	240	0
1527777490.008989000	27.5475	128	0
1527777490.012104000	27.5506	86	1
1527777490.013522000	27.5521	72	0
1527777490.014245000	27.5528	287	0
1527777490.016163000	27.5547	83	1
1527777490.060315000	27.5989	876	1
1527777490.060376000	27.5989	238	1
1527777490.080118000	27.6187	69	0
1527777490.420735000	27.9593	215	0
1527777490.420738000	27.9593	128	0
1527777490.423141000	27.9617	86	1
1527777490.428929000	27.9675	72	0
1527777490.429368000	27.9679	273	0
1527777490.432168000	27.9707	83	1
1527777490.500490000	28.039	451	1
1527777490.500582000	28.0391	235	1
1527777490.521942000	28.0605	69	0
1527777490.739205000	28.2777	330	0
1527777490.740046000	28.2786	276	0
1527777490.742220000	28.2808	86	1
1527777490.910340000	28.4489	370	1
1527777490.910404000	28.4489	235	1
1527777490.930420000	28.469	69	0
1527777491.082362000	28.6209	239	0
1527777491.082364000	28.6209	128	0
1527777491.085257000	28.6238	86	1
1527777491.088314000	28.6269	72	0
1527777491.088316000	28.6269	262	0
1527777491.091216000	28.6298	83	1
1527777491.790864000	29.3294	374	1
1527777491.790958000	29.3295	238	1
1527777491.811674000	29.3502	69	0
1527777491.953529000	29.4921	239	0
1527777491.953532000	29.4921	128	0
1527777491.956285000	29.4948	86	1
1527777491.957611000	29.4962	72	0
1527777491.958035000	29.4966	288	0
1527777491.960256000	29.4988	83	1
1527777492.038346000	29.5769	374	1
1527777492.038411000	29.577	236	1
1527777492.056826000	29.5954	82	0
1527777492.059257000	29.5978	80	1
1527777492.059595000	29.5981	69	0
1527777492.182612000	29.7212	213	0
1527777492.182614000	29.7212	128	0
1527777492.185303000	29.7238	86	1
1527777492.187353000	29.7259	72	0
1527777492.187736000	29.7263	159	0
1527777492.190285000	29.7288	83	1
1527777492.963999000	30.5025	369	1
1527777492.964065000	30.5026	235	1
1527777492.995231000	30.5338	69	0
1527777493.333563000	30.8721	302	0
1527777493.333566000	30.8721	128	0
1527777493.336294000	30.8748	86	1
1527777493.339069000	30.8776	72	0
1527777493.339523000	30.8781	311	0
1527777493.341307000	30.8799	83	1
1527777493.503652000	31.0422	374	1
1527777493.503741000	31.0423	242	1
1527777493.525402000	31.0639	69	0
1527777493.530411000	31.069	69	0
1527777493.859555000	31.3981	213	0
1527777493.859557000	31.3981	128	0
1527777493.862327000	31.4009	89	1
1527777493.863607000	31.4022	72	0
1527777493.863609000	31.4022	157	0
1527777493.866371000	31.4049	83	1
1527777494.059909000	31.5985	369	1
1527777494.060003000	31.5985	236	1
1527777494.079818000	31.6184	69	0
1527777494.203452000	31.742	243	0
1527777494.203567000	31.7421	128	0
1527777494.206338000	31.7449	86	1
1527777494.211092000	31.7496	72	0
1527777494.211529000	31.7501	119	0
1527777494.213316000	31.7519	83	1
1527777495.412911000	32.9515	371	1
1527777495.413006000	32.9516	235	1
1527777495.442776000	32.9813	69	0
1527777495.784188000	33.3227	238	0
1527777495.784330000	33.3229	128	0
1527777495.787448000	33.326	86	1
1527777495.788025000	33.3266	72	0
1527777495.788383000	33.3269	146	0
1527777495.790420000	33.329	83	1
1527777495.873900000	33.4124	492	1
1527777495.873963000	33.4125	236	1
1527777495.894335000	33.4329	69	0
1527777496.051911000	33.5905	286	0
1527777496.051914000	33.5905	128	0
1527777496.054450000	33.593	86	1
1527777496.055017000	33.5936	72	0
1527777496.055113000	33.5937	144	0
1527777496.057453000	33.596	83	1
1527777496.413058000	33.9516	848	1
1527777496.413153000	33.9517	237	1
1527777496.434931000	33.9735	69	0
1527777496.621124000	34.1597	355	0
1527777496.621127000	34.1597	128	0
1527777496.624492000	34.163	86	1
1527777496.625870000	34.1644	72	0
1527777496.626310000	34.1649	270	0
1527777496.628486000	34.167	83	1
1527777496.825951000	34.3645	387	1
1527777496.826044000	34.3646	239	1
1527777496.845574000	34.3841	69	0
1527777496.973986000	34.5125	239	0
1527777496.973989000	34.5125	128	0
1527777496.976515000	34.5151	86	1
1527777496.980321000	34.5189	72	0
1527777496.980424000	34.519	199	0
1527777496.983512000	34.5221	83	1
1527777497.241314000	34.7799	880	1
1527777497.241394000	34.7799	241	1
1527777497.261724000	34.8003	69	0
1527777497.388093000	34.9266	213	0
1527777497.388095000	34.9266	128	0
1527777497.390559000	34.9291	86	1
1527777497.393301000	34.9318	72	0
1527777497.393396000	34.9319	238	0
1527777497.396576000	34.9351	83	1
1527777497.952097000	35.4906	447	1
1527777497.952159000	35.4907	236	1
1527777497.984086000	35.5226	69	0
1527777498.457772000	35.9963	236	0
1527777498.457775000	35.9963	128	0
1527777498.460605000	35.9991	86	1
1527777498.462333000	36.0009	72	0
1527777498.464130000	36.0027	271	0
1527777498.464576000	36.0031	83	1
1527777498.603808000	36.1424	369	1
1527777498.603901000	36.1424	238	1
1527777498.624013000	36.1626	69	0
1527777498.965371000	36.5039	239	0
1527777498.965374000	36.5039	128	0
1527777498.968678000	36.5072	86	1
1527777498.970558000	36.5091	72	0
1527777498.970564000	36.5091	205	0
1527777498.973614000	36.5122	83	1
1527777499.553895000	37.0924	371	1
1527777499.553972000	37.0925	237	1
1527777499.578129000	37.1167	69	0
1527777499.579868000	37.1184	69	0
1527777499.705307000	37.2439	247	0
1527777499.705310000	37.2439	128	0
1527777499.708686000	37.2472	89	1
1527777499.710338000	37.2489	72	0
1527777499.710339000	37.2489	172	0
1527777499.712702000	37.2512	83	1
1527777500.044314000	37.5829	375	1
1527777500.044376000	37.5829	236	1
1527777500.063666000	37.6022	69	0
1527777500.394133000	37.9327	237	0
1527777500.394136000	37.9327	128	0
1527777500.396754000	37.9353	86	1
1527777500.397921000	37.9365	72	0
1527777500.398024000	37.9366	133	0
1527777500.400744000	37.9393	83	1
1527777501.232871000	38.7714	372	1
1527777501.232934000	38.7715	238	1
1527777501.253836000	38.7924	69	0
1527777501.260355000	38.7989	69	0
1527777501.371417000	38.91	237	0
1527777501.371420000	38.91	128	0
1527777501.374459000	38.913	89	1
1527777501.376352000	38.9149	72	0
1527777501.376354000	38.9149	169	0
1527777501.379385000	38.9179	83	1
1527777501.929784000	39.4683	370	1
1527777501.929862000	39.4684	237	1
1527777501.949672000	39.4882	69	0
1527777502.067393000	39.6059	240	0
1527777502.067708000	39.6063	128	0
1527777502.070423000	39.609	86	1
1527777502.071101000	39.6096	72	0
1527777502.071940000	39.6105	174	0
1527777502.073387000	39.6119	83	1
1527777502.229720000	39.7683	371	1
1527777502.229783000	39.7683	239	1
1527777502.249535000	39.7881	69	0
1527777502.367891000	39.9064	280	0
1527777502.367893000	39.9064	128	0
1527777502.370415000	39.909	86	1
1527777502.373257000	39.9118	72	0
1527777502.373260000	39.9118	240	0
1527777502.376401000	39.9149	83	1
1527777503.029862000	40.5684	371	1
1527777503.029932000	40.5685	239	1
1527777503.058842000	40.5974	69	0
1527777503.427420000	40.966	239	0
1527777503.427539000	40.9661	128	0
1527777503.430465000	40.969	86	1
1527777503.434016000	40.9726	72	0
1527777503.434110000	40.9727	108	0
1527777503.436456000	40.975	83	1
1527777503.720673000	41.2592	493	1
1527777503.720745000	41.2593	238	1
1527777503.751379000	41.2899	69	0
1527777503.757166000	41.2957	69	0
1527777503.915620000	41.4542	240	0
1527777503.915622000	41.4542	128	0
1527777503.918505000	41.457	89	1
1527777503.919792000	41.4583	72	0
1527777503.919878000	41.4584	232	0
1527777503.922522000	41.4611	83	1
1527777503.931654000	41.4702	845	1
1527777503.931757000	41.4703	238	1
1527777503.952356000	41.4909	69	0
1527777504.068770000	41.6073	215	0
1527777504.068772000	41.6073	128	0
1527777504.071514000	41.6101	86	1
1527777504.072928000	41.6115	72	0
1527777504.072930000	41.6115	279	0
1527777504.075507000	41.6141	83	1
1527777505.141390000	42.6799	387	1
1527777505.141485000	42.68	240	1
1527777505.161976000	42.7005	69	0
1527777505.167283000	42.7058	69	0
1527777505.326890000	42.8654	287	0
1527777505.326893000	42.8654	128	0
1527777505.329556000	42.8681	89	1
1527777505.331150000	42.8697	72	0
1527777505.331231000	42.8698	272	0
1527777505.333539000	42.8721	83	1
1527777505.471073000	43.0096	878	1
1527777505.471137000	43.0097	237	1
1527777505.493144000	43.0317	69	0
1527777505.643401000	43.1819	354	0
1527777505.643404000	43.1819	128	0
1527777505.646641000	43.1852	86	1
1527777505.649171000	43.1877	72	0
1527777505.649861000	43.1884	250	0
1527777505.651641000	43.1902	83	1
1527777505.974965000	43.5135	447	1
1527777505.975056000	43.5136	236	1
1527777505.994823000	43.5334	69	0
1527777506.120407000	43.659	237	0
1527777506.120409000	43.659	128	0
1527777506.123674000	43.6622	86	1
1527777506.124168000	43.6627	72	0
1527777506.124621000	43.6632	204	0
1527777506.126656000	43.6652	83	1
1527777506.665321000	44.2039	369	1
1527777506.665404000	44.2039	240	1
1527777506.685082000	44.2236	69	0
1527777506.804503000	44.343	213	0
1527777506.804505000	44.343	128	0
1527777506.807649000	44.3462	86	1
1527777506.808146000	44.3467	72	0
1527777506.808649000	44.3472	282	0
1527777506.810700000	44.3492	83	1
1527777506.982849000	44.5214	370	1
1527777506.982937000	44.5215	236	1
1527777507.003852000	44.5424	69	0
1527777507.345034000	44.8836	239	0
1527777507.345037000	44.8836	128	0
1527777507.347748000	44.8863	86	1
1527777507.349855000	44.8884	72	0
1527777507.349957000	44.8885	98	0
1527777507.352755000	44.8913	83	1
1527777507.494914000	45.0335	370	1
1527777507.495005000	45.0335	237	1
1527777507.514223000	45.0528	69	0
1527777507.630661000	45.1692	215	0
1527777507.630663000	45.1692	128	0
1527777507.633749000	45.1723	86	1
1527777507.637621000	45.1762	72	0
1527777507.637729000	45.1763	223	0
1527777507.640751000	45.1793	83	1
1527777507.855603000	45.3941	374	1
1527777507.855706000	45.3942	239	1
1527777507.875864000	45.4144	69	0
1527777508.001551000	45.5401	271	0
1527777508.001554000	45.5401	128	0
1527777508.004778000	45.5433	86	1
1527777508.005564000	45.5441	72	0
1527777508.005566000	45.5441	239	0
1527777508.008776000	45.5473	83	1
1527777508.515122000	46.0537	370	1
1527777508.515184000	46.0537	237	1
1527777508.546613000	46.0852	69	0
1527777508.664032000	46.2026	215	0
1527777508.664034000	46.2026	128	0
1527777508.666813000	46.2054	86	1
1527777508.669638000	46.2082	72	0
1527777508.669732000	46.2083	207	0
1527777508.672770000	46.2113	83	1
1527777509.107310000	46.6459	374	1
1527777509.107403000	46.6459	236	1
1527777509.130092000	46.6686	69	0
1527777509.461754000	47.0003	239	0
1527777509.461757000	47.0003	128	0
1527777509.463275000	47.0018	72	0
1527777509.463276000	47.0018	302	0
1527777509.464808000	47.0034	92	1
1527777509.578021000	47.1166	371	1
1527777509.578112000	47.1167	239	1
1527777509.599934000	47.1385	69	0
1527777509.719836000	47.2584	213	0
1527777509.719960000	47.2585	128	0
1527777509.722884000	47.2614	86	1
1527777509.725496000	47.264	72	0
1527777509.725761000	47.2643	304	0
1527777509.727865000	47.2664	83	1
1527777509.879212000	47.4178	492	1
1527777509.879276000	47.4178	237	1
1527777509.900400000	47.4389	69	0
1527777510.013746000	47.5523	302	0
1527777510.014406000	47.5529	128	0
1527777510.016902000	47.5554	86	1
1527777510.018846000	47.5574	72	0
1527777510.018985000	47.5575	152	0
1527777510.021900000	47.5604	83	1
1527777510.316270000	47.8548	849	1
1527777510.316330000	47.8549	238	1
1527777510.339261000	47.8778	69	0
1527777510.666381000	48.2049	215	0
1527777510.666383000	48.2049	128	0
1527777510.668937000	48.2075	86	1
1527777510.670741000	48.2093	72	0
1527777510.670841000	48.2094	72	0
1527777510.673951000	48.2125	83	1
1527777511.687986000	49.2265	383	1
1527777511.688081000	49.2266	236	1
1527777511.707461000	49.246	69	0
1527777511.852941000	49.3915	243	0
1527777511.852944000	49.3915	128	0
1527777511.855307000	49.3939	86	1
1527777511.855719000	49.3943	72	0
1527777511.855795000	49.3943	163	0
1527777511.858383000	49.3969	83	1
1527777512.498780000	50.0373	878	1
1527777512.498886000	50.0374	237	1
1527777512.520461000	50.059	69	0
1527777512.847343000	50.3859	240	0
1527777512.847456000	50.386	128	0
1527777512.850351000	50.3889	86	1
1527777512.850738000	50.3893	72	0
1527777512.851449000	50.39	292	0
1527777512.853368000	50.3919	83	1
1527777512.967827000	50.5064	452	1
1527777512.967902000	50.5064	240	1
1527777512.988625000	50.5272	69	0
1527777513.118920000	50.6575	290	0
1527777513.118923000	50.6575	128	0
1527777513.121424000	50.66	86	1
1527777513.122351000	50.6609	72	0
1527777513.122455000	50.661	73	0
1527777513.125414000	50.664	83	1
1527777513.208330000	50.7469	371	1
1527777513.208408000	50.747	239	1
1527777513.245580000	50.7841	69	0
1527777513.351557000	50.8901	352	0
1527777513.351559000	50.8901	128	0
1527777513.354374000	50.8929	72	0
1527777513.354447000	50.893	86	1
1527777513.354467000	50.893	166	0
1527777513.357416000	50.896	83	1
1527777513.704776000	51.2433	370	1
1527777513.704856000	51.2434	237	1
1527777513.726497000	51.265	69	0
1527777513.852399000	51.3909	213	0
1527777513.852506000	51.391	128	0
1527777513.853925000	51.3925	72	0
1527777513.854007000	51.3926	229	0
1527777513.855426000	51.394	92	1
1527777514.673014000	52.2116	369	1
1527777514.673091000	52.2116	238	1
1527777514.692608000	52.2312	69	0
1527777514.848413000	52.387	237	0
1527777514.848637000	52.3872	128	0
1527777514.850605000	52.3891	72	0
1527777514.850607000	52.3892	224	0
1527777514.851481000	52.39	92	1
1527777514.973904000	52.5124	370	1
1527777514.973965000	52.5125	236	1
1527777514.996831000	52.5354	69	0
1527777515.140338000	52.6789	235	0
1527777515.140340000	52.6789	128	0
1527777515.143499000	52.682	86	1
1527777515.145053000	52.6836	72	0
1527777515.145055000	52.6836	130	0
1527777515.147500000	52.686	83	1
1527777515.453287000	52.9918	368	1
1527777515.453389000	52.9919	240	1
1527777515.473525000	53.0121	69	0
1527777515.807921000	53.3465	212	0
1527777515.807924000	53.3465	128	0
1527777515.810605000	53.3491	86	1
1527777515.811843000	53.3504	72	0
1527777515.811923000	53.3505	235	0
1527777515.814538000	53.3531	83	1
1527777515.892669000	53.4312	372	1
1527777515.892764000	53.4313	239	1
1527777515.915297000	53.4538	69	0
1527777516.037713000	53.5763	269	0
1527777516.037716000	53.5763	128	0
1527777516.040611000	53.5792	86	1
1527777516.041896000	53.5804	72	0
1527777516.042309000	53.5809	233	0
1527777516.044618000	53.5832	83	1
1527777516.163598000	53.7021	374	1
1527777516.163679000	53.7022	236	1
1527777516.183467000	53.722	69	0
1527777516.187184000	53.7257	69	0
1527777516.305860000	53.8444	213	0
1527777516.305863000	53.8444	128	0
1527777516.308142000	53.8467	72	0
1527777516.308246000	53.8468	250	0
1527777516.308564000	53.8471	95	1
1527777516.393633000	53.9322	492	1
1527777516.393728000	53.9323	239	1
1527777516.414098000	53.9526	69	0
1527777516.536457000	54.075	213	0
1527777516.536460000	54.075	128	0
1527777516.539644000	54.0782	86	1
1527777516.540419000	54.079	72	0
1527777516.540887000	54.0794	71	0
1527777516.543626000	54.0822	83	1
1527777516.965304000	54.5038	849	1
1527777516.965368000	54.5039	238	1
1527777516.988282000	54.5268	69	0
1527777517.107545000	54.6461	239	0
1527777517.107548000	54.6461	128	0
1527777517.110679000	54.6492	86	1
1527777517.111937000	54.6505	72	0
1527777517.111939000	54.6505	268	0
1527777517.114664000	54.6532	83	1
1527777517.236675000	54.7752	383	1
1527777517.236770000	54.7753	237	1
1527777517.258712000	54.7973	69	0
1527777517.379952000	54.9185	277	0
1527777517.379956000	54.9185	128	0
1527777517.382696000	54.9212	86	1
1527777517.383813000	54.9224	72	0
1527777517.384292000	54.9228	90	0
1527777517.386685000	54.9252	83	1
1527777517.546112000	55.0847	876	1
1527777517.546177000	55.0847	237	1
1527777517.566019000	55.1046	69	0
1527777517.829675000	55.3682	213	0
1527777517.829788000	55.3683	128	0
1527777517.832649000	55.3712	86	1
1527777517.836775000	55.3753	72	0
1527777517.836882000	55.3754	306	0
1527777517.839665000	55.3782	83	1
1527777518.435669000	55.9742	450	1
1527777518.435748000	55.9743	244	1
1527777518.459009000	55.9976	69	0
1527777518.572697000	56.1112	241	0
1527777518.572699000	56.1112	128	0
1527777518.575731000	56.1143	72	0
1527777518.575767000	56.1143	86	1
1527777518.575827000	56.1144	83	0
1527777518.578751000	56.1173	83	1
1527777518.944553000	56.4831	374	1
1527777518.944648000	56.4832	241	1
1527777518.964372000	56.5029	69	0
1527777519.081306000	56.6198	237	0
1527777519.081308000	56.6199	128	0
1527777519.083795000	56.6223	86	1
1527777519.091445000	56.63	72	0
1527777519.092132000	56.6307	115	0
1527777519.093777000	56.6323	83	1
1527777519.825545000	57.3641	373	1
1527777519.825639000	57.3642	240	1
1527777519.846258000	57.3848	69	0
1527777519.963978000	57.5025	289	0
1527777519.963980000	57.5025	128	0
1527777519.966836000	57.5054	86	1
1527777519.970260000	57.5088	72	0
1527777519.970333000	57.5089	258	0
1527777519.972839000	57.5114	83	1
1527777520.467308000	58.0059	370	1
1527777520.467391000	58.0059	238	1
1527777520.488718000	58.0273	69	0
1527777520.595619000	58.1342	352	0
1527777520.595622000	58.1342	128	0
1527777520.598782000	58.1373	72	0
1527777520.598784000	58.1373	99	0
1527777520.598897000	58.1374	86	1
1527777520.601876000	58.1404	83	1
1527777520.766197000	58.3047	369	1
1527777520.766291000	58.3048	238	1
1527777520.788794000	58.3273	69	0
1527777520.906111000	58.4447	213	0
1527777520.906114000	58.4447	128	0
1527777520.908889000	58.4474	86	1
1527777520.909160000	58.4477	72	0
1527777520.909663000	58.4482	169	0
1527777520.911884000	58.4504	83	1
1527777521.236176000	58.7747	373	1
1527777521.236272000	58.7748	239	1
1527777521.258189000	58.7967	69	0
1527777521.379010000	58.9176	240	0
1527777521.379012000	58.9176	128	0
1527777521.381917000	58.9205	86	1
1527777521.384815000	58.9234	72	0
1527777521.385340000	58.9239	262	0
1527777521.387925000	58.9265	83	1
1527777521.756312000	59.2949	371	1
1527777521.756395000	59.2949	237	1
1527777521.775722000	59.3143	69	0
1527777521.893806000	59.4323	216	0
1527777521.893808000	59.4324	128	0
1527777521.896960000	59.4355	86	1
1527777521.897385000	59.4359	72	0
1527777521.897460000	59.436	238	0
1527777521.899943000	59.4385	83	1
1527777522.056309000	59.5949	497	1
1527777522.056402000	59.5949	236	1
1527777522.075755000	59.6143	69	0
1527777522.202734000	59.7413	237	0
1527777522.204290000	59.7428	138	0
1527777522.205969000	59.7445	86	1
1527777522.207820000	59.7464	310	0
1527777522.210948000	59.7495	80	1
1527777522.536127000	60.0747	370	1
1527777522.536224000	60.0748	236	1
1527777522.556262000	60.0948	69	0
1527777522.749152000	60.2877	247	0
1527777522.749154000	60.2877	128	0
1527777522.751375000	60.2899	72	0
1527777522.751501000	60.29	202	0
1527777522.752084000	60.2906	92	1
1527777522.946360000	60.4849	846	1
1527777522.946424000	60.485	237	1
1527777522.974420000	60.513	69	0
1527777523.081243000	60.6198	236	0
1527777523.081246000	60.6198	128	0
1527777523.084054000	60.6226	86	1
1527777523.084072000	60.6226	72	0
1527777523.084152000	60.6227	121	0
1527777523.087021000	60.6256	83	1
1527777523.368145000	60.9067	380	1
1527777523.368217000	60.9068	237	1
1527777523.388843000	60.9274	69	0
1527777523.717667000	61.2562	215	0
1527777523.717670000	61.2562	128	0
1527777523.721065000	61.2596	86	1
1527777523.722277000	61.2608	72	0
1527777523.722677000	61.2612	71	0
1527777523.725042000	61.2636	83	1
1527777523.818133000	61.3567	878	1
1527777523.818200000	61.3567	238	1
1527777523.838345000	61.3769	69	0
1527777523.843174000	61.3817	69	0
1527777523.995237000	61.5338	239	0
1527777523.995239000	61.5338	128	0
1527777523.997197000	61.5357	72	0
1527777523.997647000	61.5362	188	0
1527777523.998035000	61.5366	95	1
1527777525.024980000	62.5635	448	1
1527777525.025083000	62.5636	236	1
1527777525.062374000	62.6009	69	0
1527777525.062481000	62.601	448	1
1527777525.088228000	62.6268	69	0
1527777525.374391000	62.9129	304	0
1527777525.374394000	62.9129	128	0
1527777525.377508000	62.9161	89	1
1527777525.378512000	62.9171	72	0
1527777525.378513000	62.9171	237	0
1527777525.381491000	62.92	83	1
1527777525.524681000	63.0632	371	1
1527777525.524748000	63.0633	240	1
1527777525.545106000	63.0836	69	0
1527777525.664003000	63.2025	215	0
1527777525.664005000	63.2025	128	0
1527777525.666498000	63.205	86	1
1527777525.670408000	63.209	72	0
1527777525.670500000	63.209	315	0
1527777525.673536000	63.2121	83	1
1527777525.905955000	63.4445	371	1
1527777525.906046000	63.4446	239	1
1527777525.927182000	63.4657	69	0
1527777526.247914000	63.7865	241	0
1527777526.247916000	63.7865	128	0
1527777526.250609000	63.7892	86	1
1527777526.252370000	63.7909	72	0
1527777526.252371000	63.7909	212	0
1527777526.255542000	63.7941	83	1
1527777530.321638000	67.8602	370	1
1527777530.321820000	67.8604	238	1
1527777530.342613000	67.8812	69	0
1527777530.462104000	68.0006	237	0
1527777530.462110000	68.0007	128	0
1527777530.464167000	68.0027	72	0
1527777530.464252000	68.0028	298	0
1527777530.464798000	68.0033	92	1
1527777530.621317000	68.1599	373	1
1527777530.621394000	68.1599	243	1
1527777530.641375000	68.1799	69	0
1527777530.763370000	68.3019	266	0
1527777530.763373000	68.3019	128	0
1527777530.766835000	68.3054	86	1
1527777530.769550000	68.3081	72	0
1527777530.769552000	68.3081	120	0
1527777530.771775000	68.3103	83	1
1527777531.081120000	68.6197	371	1
1527777531.081184000	68.6197	243	1
1527777531.101577000	68.6401	69	0
1527777531.217587000	68.7561	378	0
1527777531.218308000	68.7569	128	0
1527777531.220864000	68.7594	86	1
1527777531.221657000	68.7602	72	0
1527777531.221940000	68.7605	165	0
1527777531.224852000	68.7634	83	1
1527777531.356369000	68.8949	351	1
1527777531.356469000	68.895	1392	1
1527777531.356508000	68.8951	1392	1
1527777531.356539000	68.8951	1135	1
1527777531.377459000	68.916	69	0
1527777531.460332000	68.9989	370	0
1527777531.462803000	69.0013	83	1
1527777531.466813000	69.0054	60	0
1527777531.469803000	69.0083	80	1
1527777531.501289000	69.0398	496	1
1527777531.501393000	69.0399	241	1
1527777531.521800000	69.0603	69	0
1527777531.874264000	69.4128	212	0
1527777531.874266000	69.4128	128	0
1527777531.876912000	69.4155	86	1
1527777531.878369000	69.4169	72	0
1527777531.878999000	69.4175	209	0
1527777531.880891000	69.4194	83	1
1527777532.516432000	70.055	369	1
1527777532.516493000	70.055	238	1
1527777532.537227000	70.0758	69	0
1527777532.657053000	70.1956	239	0
1527777532.657269000	70.1958	128	0
1527777532.659954000	70.1985	86	1
1527777532.662734000	70.2013	72	0
1527777532.662976000	70.2015	199	0
1527777532.665899000	70.2044	83	1
1527777532.787241000	70.3258	849	1
1527777532.787304000	70.3258	237	1
1527777532.809545000	70.3481	69	0
1527777532.928882000	70.4674	271	0
1527777532.928885000	70.4674	128	0
1527777532.931975000	70.4705	86	1
1527777532.935288000	70.4738	72	0
1527777532.935290000	70.4738	300	0
1527777532.937967000	70.4765	83	1
1527777533.056324000	70.5949	382	1
1527777533.056415000	70.595	238	1
1527777533.089719000	70.6283	69	0
1527777533.234855000	70.7734	212	0
1527777533.235153000	70.7737	128	0
1527777533.237981000	70.7765	86	1
1527777533.239933000	70.7785	72	0
1527777533.239935000	70.7785	138	0
1527777533.242971000	70.7815	83	1
1527777533.576556000	71.1151	874	1
1527777533.576636000	71.1152	241	1
1527777533.599164000	71.1377	69	0
1527777533.604131000	71.1427	69	0
1527777533.722163000	71.2607	213	0
1527777533.722480000	71.261	128	0
1527777533.726196000	71.2647	89	1
1527777533.726584000	71.2651	72	0
1527777533.726665000	71.2652	158	0
1527777533.728941000	71.2675	83	1
1527777533.818259000	71.3568	450	1
1527777533.818323000	71.3569	242	1
1527777533.838576000	71.3771	69	0
1527777533.852779000	71.3913	69	0
1527777533.960828000	71.4994	238	0
1527777533.960831000	71.4994	128	0
1527777533.964036000	71.5026	89	1
1527777533.964596000	71.5031	72	0
1527777533.964598000	71.5031	309	0
1527777533.968020000	71.5066	83	1
1527777534.156125000	71.6947	374	1
1527777534.156222000	71.6948	238	1
1527777534.200044000	71.7386	374	1
1527777534.201615000	71.7402	69	0
1527777534.220857000	71.7594	69	0
1527777534.315138000	71.8537	278	0
1527777534.315452000	71.854	128	0
1527777534.318041000	71.8566	89	1
1527777534.319263000	71.8578	72	0
1527777534.319264000	71.8578	76	0
1527777534.322039000	71.8606	83	1
1527777534.357836000	71.8964	352	1
1527777534.357947000	71.8965	1392	1
1527777534.357987000	71.8965	1392	1
1527777534.358017000	71.8966	1392	1
1527777534.358054000	71.8966	1392	1
1527777534.358091000	71.8966	1392	1
1527777534.358138000	71.8967	1392	1
1527777534.358173000	71.8967	1392	1
1527777534.358211000	71.8968	1392	1
1527777534.358256000	71.8968	1392	1
1527777534.358294000	71.8968	1392	1
1527777534.358327000	71.8969	1392	1
1527777534.358378000	71.8969	1392	1
1527777534.358403000	71.8969	1392	1
1527777534.360040000	71.8986	122	1
1527777534.377207000	71.9158	82	0
1527777534.378248000	71.9168	69	0
1527777534.380025000	71.9186	83	1
1527777534.383288000	71.9218	69	0
1527777534.494852000	72.0334	353	0
1527777534.497974000	72.0365	83	1
1527777534.500347000	72.0389	60	0
1527777534.502986000	72.0415	80	1
1527777534.586611000	72.1252	370	1
1527777534.586700000	72.1252	242	1
1527777534.606280000	72.1448	69	0
1527777534.611789000	72.1503	69	0
1527777534.732281000	72.2708	217	0
1527777534.732284000	72.2708	128	0
1527777534.735085000	72.2736	89	1
1527777534.735146000	72.2737	72	0
1527777534.735612000	72.2742	105	0
1527777534.738061000	72.2766	83	1
1527777534.966506000	72.505	369	1
1527777534.966599000	72.5051	241	1
1527777534.985448000	72.524	69	0
1527777534.990338000	72.5289	69	0
1527777535.134222000	72.6728	288	0
1527777535.134224000	72.6728	128	0
1527777535.137115000	72.6757	89	1
1527777535.138259000	72.6768	72	0
1527777535.138759000	72.6773	292	0
1527777535.141086000	72.6796	83	1
1527777535.355659000	72.8942	371	1
1527777535.355722000	72.8943	242	1
1527777535.375746000	72.9143	69	0
1527777535.496982000	73.0355	308	0
1527777535.496985000	73.0355	128	0
1527777535.500128000	73.0387	86	1
1527777535.501366000	73.0399	72	0
1527777535.501368000	73.0399	270	0
1527777535.504115000	73.0427	83	1
1527777535.801577000	73.3401	371	1
1527777535.801644000	73.3402	238	1
1527777535.822788000	73.3613	69	0
1527777536.286640000	73.8252	282	0
1527777536.286642000	73.8252	128	0
1527777536.289169000	73.8277	86	1
1527777536.299909000	73.8385	72	0
1527777536.299911000	73.8385	152	0
1527777536.303146000	73.8417	83	1
1527777536.478537000	74.0171	494	1
1527777536.478689000	74.0172	248	1
1527777536.499124000	74.0377	69	0
1527777536.623832000	74.1624	213	0
1527777536.623835000	74.1624	128	0
1527777536.627201000	74.1657	86	1
1527777536.628046000	74.1666	72	0
1527777536.628303000	74.1668	173	0
1527777536.631175000	74.1697	83	1
1527777536.800379000	74.3389	370	1
1527777536.800476000	74.339	238	1
1527777536.820816000	74.3594	69	0
1527777537.011005000	74.5495	237	0
1527777537.011008000	74.5496	128	0
1527777537.011591000	74.5501	72	0
1527777537.011658000	74.5502	204	0
1527777537.014208000	74.5528	92	1
1527777540.097413000	77.636	849	1
1527777540.097500000	77.636	239	1
1527777540.117373000	77.6559	69	0
1527777540.245993000	77.7845	237	0
1527777540.246106000	77.7846	128	0
1527777540.248503000	77.787	86	1
1527777540.249582000	77.7881	72	0
1527777540.249673000	77.7882	296	0
1527777540.252574000	77.7911	83	1
1527777540.427877000	77.9664	382	1
1527777540.427972000	77.9665	239	1
1527777540.448991000	77.9875	69	0
1527777540.558974000	78.0975	247	0
1527777540.558977000	78.0975	128	0
1527777540.561587000	78.1001	86	1
1527777540.561959000	78.1005	72	0
1527777540.561961000	78.1005	270	0
1527777540.564573000	78.1031	83	1
1527777540.869995000	78.4085	879	1
1527777540.870058000	78.4086	240	1
1527777540.904532000	78.4431	69	0
1527777541.023073000	78.5616	239	0
1527777541.023076000	78.5616	128	0
1527777541.025615000	78.5642	86	1
1527777541.025998000	78.5645	72	0
1527777541.026000000	78.5645	279	0
1527777541.028605000	78.5671	83	1
1527777541.370242000	78.9088	448	1
1527777541.370304000	78.9088	239	1
1527777541.391827000	78.9304	69	0
1527777541.723053000	79.2616	216	0
1527777541.723055000	79.2616	128	0
1527777541.725664000	79.2642	86	1
1527777541.727914000	79.2665	72	0
1527777541.728013000	79.2666	296	0
1527777541.730647000	79.2692	83	1
1527777541.798967000	79.3375	371	1
1527777541.799059000	79.3376	240	1
1527777541.824087000	79.3626	69	0
1527777541.933875000	79.4724	235	0
1527777541.934559000	79.4731	128	0
1527777541.936681000	79.4752	86	1
1527777541.938285000	79.4768	72	0
1527777541.938287000	79.4768	235	0
1527777541.940657000	79.4792	83	1
1527777542.119783000	79.6583	371	1
1527777542.119849000	79.6584	238	1
1527777542.140396000	79.6789	69	0
1527777542.287383000	79.8259	280	0
1527777542.287741000	79.8263	128	0
1527777542.290471000	79.829	72	0
1527777542.290710000	79.8293	89	1
1527777542.291219000	79.8298	127	0
1527777542.293689000	79.8322	80	1
1527777542.600702000	80.1392	375	1
1527777542.600780000	80.1393	246	1
1527777542.620756000	80.1593	69	0
1527777542.626132000	80.1647	69	0
1527777542.739685000	80.2782	215	0
1527777542.739787000	80.2783	128	0
1527777542.742714000	80.2813	89	1
1527777542.743553000	80.2821	72	0
1527777542.743556000	80.2821	275	0
1527777542.746700000	80.2852	83	1
1527777543.038905000	80.5774	370	1
1527777543.038998000	80.5775	238	1
1527777543.059120000	80.5977	69	0
1527777543.179104000	80.7176	236	0
1527777543.179107000	80.7177	128	0
1527777543.181658000	80.7202	86	1
1527777543.182218000	80.7208	72	0
1527777543.182690000	80.7212	230	0
1527777543.184650000	80.7232	83	1
1527777543.400992000	80.9395	368	1
1527777543.401073000	80.9396	238	1
1527777543.420890000	80.9594	69	0
1527777543.637721000	81.1763	217	0
1527777543.637725000	81.1763	128	0
1527777543.640683000	81.1792	72	0
1527777543.640685000	81.1792	193	0
1527777543.640783000	81.1793	86	1
1527777543.643755000	81.1823	83	1
1527777543.841077000	81.3796	369	1
1527777543.841128000	81.3797	238	1
1527777543.863159000	81.4017	69	0
1527777544.182530000	81.7211	285	0
1527777544.182532000	81.7211	128	0
1527777544.185726000	81.7243	86	1
1527777544.186709000	81.7253	72	0
1527777544.187108000	81.7257	99	0
1527777544.189794000	81.7283	83	1
1527777544.199697000	81.7382	491	1
1527777544.199781000	81.7383	238	1
1527777544.218854000	81.7574	69	0
1527777544.333236000	81.8718	308	0
1527777544.333239000	81.8718	128	0
1527777544.335807000	81.8744	86	1
1527777544.336983000	81.8755	72	0
1527777544.336985000	81.8755	90	0
1527777544.339806000	81.8784	83	1
1527777544.499792000	82.0383	371	1
1527777544.499845000	82.0384	238	1
1527777544.520425000	82.059	69	0
1527777544.639255000	82.1778	212	0
1527777544.639258000	82.1778	128	0
1527777544.641922000	82.1805	86	1
1527777544.642303000	82.1808	72	0
1527777544.642305000	82.1808	74	0
1527777544.644829000	82.1834	83	1
1527777544.970215000	82.5088	849	1
1527777544.970303000	82.5088	242	1
1527777544.994439000	82.533	69	0
1527777545.115873000	82.6544	284	0
1527777545.116017000	82.6546	128	0
1527777545.116018000	82.6546	72	0
1527777545.118778000	82.6573	89	1
1527777545.135770000	82.6743	69	0
1527777545.138797000	82.6773	80	1
1527777545.380588000	82.9191	382	1
1527777545.380651000	82.9192	246	1
1527777545.402376000	82.9409	69	0
1527777545.515160000	83.0537	213	0
1527777545.515646000	83.0542	128	0
1527777545.517870000	83.0564	86	1
1527777545.518774000	83.0573	72	0
1527777545.518776000	83.0573	316	0
1527777545.521866000	83.0604	83	1
1527777545.741302000	83.2798	369	1
1527777545.741364000	83.2799	238	1
1527777545.761119000	83.2997	69	0
1527777545.876490000	83.415	215	0
1527777545.876682000	83.4152	128	0
1527777545.879693000	83.4182	72	0
1527777545.879943000	83.4185	89	1
1527777545.880270000	83.4188	280	0
1527777545.882880000	83.4214	80	1
1527777546.182572000	83.7211	879	1
1527777546.182669000	83.7212	243	1
1527777546.202875000	83.7414	69	0
1527777546.319562000	83.8581	236	0
1527777546.319565000	83.8581	128	0
1527777546.322922000	83.8615	86	1
1527777546.323271000	83.8618	72	0
1527777546.323664000	83.8622	129	0
1527777546.325906000	83.8644	83	1
1527777546.451135000	83.9897	451	1
1527777546.451225000	83.9898	241	1
1527777546.473480000	84.012	69	0
1527777546.583646000	84.1222	247	0
1527777546.583648000	84.1222	128	0
1527777546.586931000	84.1255	86	1
1527777546.587264000	84.1258	72	0
1527777546.587341000	84.1259	262	0
1527777546.589933000	84.1285	83	1
1527777546.855390000	84.3939	374	1
1527777546.855452000	84.394	238	1
1527777546.880844000	84.4194	69	0
1527777546.911223000	84.4498	69	0
1527777547.203685000	84.7422	239	0
1527777547.203955000	84.7425	128	0
1527777547.206926000	84.7455	89	1
1527777547.211225000	84.7498	72	0
1527777547.211228000	84.7498	71	0
1527777547.213968000	84.7525	83	1
1527777547.230941000	84.7695	373	1
1527777547.231005000	84.7695	239	1
1527777547.252355000	84.7909	69	0
1527777547.378422000	84.917	215	0
1527777547.378425000	84.917	128	0
1527777547.380980000	84.9195	86	1
1527777547.383804000	84.9223	72	0
1527777547.383806000	84.9223	216	0
1527777547.386978000	84.9255	83	1
1527777547.510952000	85.0495	370	1
1527777547.511030000	85.0496	238	1
1527777547.530783000	85.0693	69	0
1527777547.535471000	85.074	69	0
1527777547.646475000	85.185	215	0
1527777547.646478000	85.185	128	0
1527777547.649035000	85.1876	89	1
1527777547.650363000	85.1889	72	0
1527777547.650364000	85.1889	206	0
1527777547.652998000	85.1915	83	1
1527777548.112680000	85.6512	371	1
1527777548.112767000	85.6513	239	1
1527777548.133795000	85.6723	69	0
1527777548.247191000	85.7857	302	0
1527777548.247193000	85.7857	128	0
1527777548.250029000	85.7886	86	1
1527777548.251323000	85.7899	72	0
1527777548.251325000	85.7899	157	0
1527777548.253962000	85.7925	83	1
1527777548.631313000	86.1699	370	1
1527777548.631407000	86.17	241	1
1527777548.653316000	86.1919	69	0
1527777548.848089000	86.3866	215	0
1527777548.848092000	86.3866	128	0
1527777548.850983000	86.3895	72	0
1527777548.850985000	86.3895	90	0
1527777548.851105000	86.3896	86	1
1527777548.854077000	86.3926	83	1
1527777548.891010000	86.4296	492	1
1527777548.891062000	86.4296	238	1
1527777548.911611000	86.4502	69	0
1527777549.025015000	86.5636	240	0
1527777549.025017000	86.5636	128	0
1527777549.028075000	86.5666	86	1
1527777549.028917000	86.5675	72	0
1527777549.029367000	86.5679	287	0
1527777549.032065000	86.5706	83	1
1527777550.518644000	88.0572	375	1
1527777550.518706000	88.0573	240	1
1527777550.539177000	88.0777	69	0
1527777550.658377000	88.1969	243	0
1527777550.658379000	88.1969	128	0
1527777550.661164000	88.1997	86	1
1527777550.661682000	88.2002	72	0
1527777550.661758000	88.2003	147	0
1527777550.664156000	88.2027	83	1
1527777550.959501000	88.498	847	1
1527777550.959564000	88.4981	238	1
1527777550.979750000	88.5183	69	0
1527777551.095586000	88.6341	287	0
1527777551.095588000	88.6341	128	0
1527777551.098182000	88.6367	86	1
1527777551.099451000	88.638	72	0
1527777551.099453000	88.638	65	0
1527777551.102181000	88.6407	83	1
1527777551.379279000	88.9178	381	1
1527777551.379348000	88.9179	238	1
1527777551.399733000	88.9383	69	0
1527777551.545647000	89.0842	308	0
1527777551.545650000	89.0842	128	0
1527777551.548220000	89.0868	86	1
1527777551.549530000	89.0881	72	0
1527777551.549532000	89.0881	221	0
1527777551.552207000	89.0908	83	1
1527777551.689501000	89.228	370	1
1527777551.689564000	89.2281	240	1
1527777551.711745000	89.2503	69	0
1527777551.833002000	89.3715	215	0
1527777551.833004000	89.3715	128	0
1527777551.836267000	89.3748	86	1
1527777551.838224000	89.3768	72	0
1527777551.838310000	89.3769	85	0
1527777551.841229000	89.3798	83	1
1527777551.929582000	89.4681	875	1
1527777551.929678000	89.4682	239	1
1527777551.950163000	89.4887	69	0
1527777551.955328000	89.4939	69	0
1527777552.069721000	89.6083	283	0
1527777552.069723000	89.6083	128	0
1527777552.072249000	89.6108	89	1
1527777552.074916000	89.6135	72	0
1527777552.075151000	89.6137	267	0
1527777552.077163000	89.6157	83	1
1527777552.729765000	90.2683	369	1
1527777552.729826000	90.2684	238	1
1527777552.749479000	90.288	69	0
1527777552.867462000	90.406	215	0
1527777552.867464000	90.406	128	0
1527777552.870334000	90.4089	86	1
1527777552.873049000	90.4116	72	0
1527777552.873051000	90.4116	163	0
1527777552.876288000	90.4148	83	1
1527777553.159396000	90.6979	448	1
1527777553.159496000	90.698	240	1
1527777553.185169000	90.7237	69	0
1527777553.185285000	90.7238	69	0
1527777553.301134000	90.8397	237	0
1527777553.301136000	90.8397	128	0
1527777553.304314000	90.8429	89	1
1527777553.306228000	90.8448	72	0
1527777553.306230000	90.8448	234	0
1527777553.309306000	90.8478	83	1
1527777553.539709000	91.0783	370	1
1527777553.539804000	91.0783	239	1
1527777553.560715000	91.0993	69	0
1527777553.681131000	91.2197	245	0
1527777553.681134000	91.2197	128	0
1527777553.684339000	91.2229	86	1
1527777553.684801000	91.2233	72	0
1527777553.685234000	91.2238	180	0
1527777553.687339000	91.2259	83	1
1527777553.819586000	91.3581	373	1
1527777553.819651000	91.3582	238	1
1527777553.842359000	91.3809	69	0
1527777553.961579000	91.5001	238	0
1527777553.961582000	91.5001	128	0
1527777553.964362000	91.5029	86	1
1527777553.966311000	91.5049	72	0
1527777553.966408000	91.505	136	0
1527777553.969363000	91.5079	83	1
1527777554.569763000	92.1083	373	1
1527777554.569853000	92.1084	239	1
1527777554.591890000	92.1304	69	0
1527777554.706335000	92.2449	215	0
1527777554.706338000	92.2449	128	0
1527777554.709260000	92.2478	72	0
1527777554.709365000	92.2479	86	1
1527777554.709773000	92.2483	157	0
1527777554.712394000	92.2509	83	1
1527777554.829585000	92.3681	370	1
1527777554.829678000	92.3682	238	1
1527777554.850100000	92.3886	69	0
1527777554.857564000	92.3961	69	0
1527777554.981205000	92.5197	238	0
1527777554.981208000	92.5198	128	0
1527777554.981209000	92.5198	72	0
1527777554.981317000	92.5199	265	0
1527777554.984427000	92.523	95	1
1527777555.281002000	92.8195	371	1
1527777555.281088000	92.8196	239	1
1527777555.302581000	92.8411	69	0
1527777555.416878000	92.9554	280	0
1527777555.416880000	92.9554	128	0
1527777555.419360000	92.9579	86	1
1527777555.420964000	92.9595	72	0
1527777555.420966000	92.9595	174	0
1527777555.423413000	92.962	83	1
1527777555.551127000	93.0897	492	1
1527777555.551275000	93.0898	240	1
1527777555.570413000	93.109	69	0
1527777555.687310000	93.2259	213	0
1527777555.687312000	93.2259	128	0
1527777555.690425000	93.229	86	1
1527777555.691012000	93.2296	72	0
1527777555.691014000	93.2296	223	0
1527777555.693396000	93.2319	83	1
1527777555.811412000	93.35	369	1
1527777555.811501000	93.35	238	1
1527777555.843084000	93.3816	69	0
1527777555.962739000	93.5013	236	0
1527777555.962741000	93.5013	128	0
1527777555.965436000	93.504	86	1
1527777556.081588000	93.6201	72	0
1527777556.081591000	93.6201	212	0
1527777556.084419000	93.623	83	1
1527777557.015822000	94.5544	846	1
1527777557.015885000	94.5544	238	1
1527777557.036257000	94.5748	69	0
1527777557.160938000	94.6995	240	0
1527777557.160940000	94.6995	128	0
1527777557.164339000	94.7029	86	1
1527777557.166584000	94.7051	72	0
1527777557.166586000	94.7051	222	0
1527777557.169340000	94.7079	83	1
1527777557.975700000	95.5142	385	1
1527777557.975782000	95.5143	241	1
1527777557.995317000	95.5339	69	0
1527777558.111205000	95.6497	290	0
1527777558.111207000	95.6498	128	0
1527777558.114402000	95.6529	86	1
1527777558.121169000	95.6597	72	0
1527777558.121284000	95.6598	126	0
1527777558.124338000	95.6629	83	1
1527777558.224689000	95.7632	880	1
1527777558.224784000	95.7633	240	1
1527777558.245939000	95.7845	69	0
1527777558.360941000	95.8995	305	0
1527777558.361209000	95.8998	128	0
1527777558.363404000	95.9019	86	1
1527777558.365873000	95.9044	72	0
1527777558.365875000	95.9044	263	0
1527777558.368390000	95.9069	83	1
1527777558.795610000	96.3342	369	1
1527777558.795706000	96.3342	238	1
1527777558.816534000	96.3551	69	0
1527777558.820369000	96.3589	69	0
1527777558.936378000	96.4749	236	0
1527777558.936474000	96.475	128	0
1527777558.939422000	96.478	89	1
1527777558.939542000	96.4781	72	0
1527777558.939933000	96.4785	74	0
1527777558.942412000	96.481	83	1
1527777559.195887000	96.7344	445	1
1527777559.195976000	96.7345	241	1
1527777559.215141000	96.7537	69	0
1527777559.370489000	96.909	261	0
1527777559.370493000	96.909	128	0
1527777559.373520000	96.9121	86	1
1527777559.373887000	96.9124	72	0
1527777559.374289000	96.9128	198	0
1527777559.376410000	96.915	83	1
1527777559.495426000	97.034	371	1
1527777559.495487000	97.034	240	1
1527777559.516303000	97.0548	69	0
1527777559.629672000	97.1682	216	0
1527777559.629674000	97.1682	128	0
1527777559.632433000	97.171	86	1
1527777559.633572000	97.1721	72	0
1527777559.633574000	97.1721	235	0
1527777559.636412000	97.175	83	1
1527777560.235954000	97.7745	374	1
1527777560.236015000	97.7746	238	1
1527777560.255678000	97.7942	69	0
1527777560.373391000	97.9119	237	0
1527777560.373393000	97.9119	128	0
1527777560.376474000	97.915	86	1
1527777560.377205000	97.9157	72	0
1527777560.377206000	97.9158	109	0
1527777560.380451000	97.919	83	1
1527777560.485786000	98.0243	369	1
1527777560.485881000	98.0244	240	1
1527777560.505264000	98.0438	69	0
1527777560.674930000	98.2135	245	0
1527777560.674932000	98.2135	128	0
1527777560.677475000	98.216	86	1
1527777560.679531000	98.2181	72	0
1527777560.679845000	98.2184	273	0
1527777560.682491000	98.221	83	1
1527777560.975910000	98.5145	369	1
1527777560.976002000	98.5145	241	1
1527777560.997132000	98.5357	69	0
1527777561.102393000	98.6409	239	0
1527777561.102747000	98.6413	128	0
1527777561.105532000	98.6441	86	1
1527777561.106372000	98.6449	72	0
1527777561.109376000	98.6479	276	0
1527777561.109462000	98.648	80	1
1527777561.112558000	98.6511	80	1
1527777561.405630000	98.9442	373	1
1527777561.405697000	98.9442	239	1
1527777561.427142000	98.9657	69	0
1527777561.534435000	99.073	213	0
1527777561.534438000	99.073	128	0
1527777561.537601000	99.0761	86	1
1527777561.538771000	99.0773	72	0
1527777561.538773000	99.0773	204	0
1527777561.541582000	99.0801	83	1
1527777561.925756000	99.4643	493	1
1527777561.925851000	99.4644	238	1
1527777561.945920000	99.4845	69	0
1527777562.046379000	99.5849	239	0
1527777562.046381000	99.5849	128	0
1527777562.049609000	99.5882	86	1
1527777562.089993000	99.6285	72	0
1527777562.090530000	99.6291	118	0
1527777562.092606000	99.6312	83	1
1527777562.868069000	100.407	370	1
1527777562.868156000	100.407	239	1
1527777562.887911000	100.426	69	0
1527777562.895711000	100.434	69	0
1527777562.993593000	100.532	304	0
1527777562.993595000	100.532	128	0
1527777562.995238000	100.534	72	0
1527777562.995240000	100.534	310	0
1527777562.996680000	100.535	95	1
1527777563.266907000	100.805	850	1
1527777563.266986000	100.806	243	1
1527777563.287022000	100.826	69	0
1527777563.401048000	100.94	212	0
1527777563.401387000	100.94	128	0
1527777563.403714000	100.942	86	1
1527777563.405080000	100.944	72	0
1527777563.406377000	100.945	312	0
1527777563.407604000	100.946	83	1
1527777564.156245000	101.695	381	1
1527777564.156340000	101.695	238	1
1527777564.193738000	101.732	381	1
1527777564.231759000	101.77	238	1
1527777564.272389000	101.811	69	0
1527777564.272391000	101.811	69	0
1527777564.360938000	101.899	240	0
1527777564.360941000	101.899	128	0
1527777564.363751000	101.902	89	1
1527777564.364652000	101.903	72	0
1527777564.364659000	101.903	97	0
1527777564.367736000	101.906	83	1
1527777564.385793000	101.924	371	1
1527777564.385857000	101.924	239	1
1527777564.405460000	101.944	69	0
1527777564.542380000	102.081	219	0
1527777564.542478000	102.081	128	0
1527777564.544750000	102.083	86	1
1527777564.547061000	102.086	72	0
1527777564.547062000	102.086	147	0
1527777564.549740000	102.088	83	1
1527777564.776172000	102.315	879	1
1527777564.776251000	102.315	240	1
1527777564.796424000	102.335	69	0
1527777564.920734000	102.459	287	0
1527777564.920741000	102.459	128	0
1527777564.923779000	102.462	86	1
1527777564.925471000	102.464	72	0
1527777564.925567000	102.464	141	0
1527777564.928762000	102.467	83	1
1527777565.612380000	103.151	447	1
1527777565.612465000	103.151	239	1
1527777565.635756000	103.174	69	0
1527777565.757817000	103.296	305	0
1527777565.757926000	103.296	128	0
1527777565.760832000	103.299	86	1
1527777565.763797000	103.302	72	0
1527777565.763890000	103.302	81	0
1527777565.766813000	103.305	83	1
1527777566.288301000	103.827	369	1
1527777566.288377000	103.827	239	1
1527777566.307578000	103.846	69	0
1527777566.425734000	103.964	237	0
1527777566.427246000	103.966	128	0
1527777566.428116000	103.967	72	0
1527777566.428651000	103.967	259	0
1527777566.428927000	103.967	92	1
1527777566.536835000	104.075	372	1
1527777566.536911000	104.075	238	1
1527777566.558685000	104.097	69	0
1527777566.688385000	104.227	261	0
1527777566.688387000	104.227	128	0
1527777566.690878000	104.229	86	1
1527777566.692339000	104.231	72	0
1527777566.692341000	104.231	115	0
1527777566.694864000	104.233	83	1
1527777566.917743000	104.456	374	1
1527777566.917836000	104.456	241	1
1527777566.944286000	104.483	69	0
1527777566.944402000	104.483	69	0
1527777567.044430000	104.583	239	0
1527777567.044551000	104.583	128	0
1527777567.046822000	104.585	89	1
1527777567.048180000	104.587	72	0
1527777567.048252000	104.587	163	0
1527777567.050801000	104.589	83	1
1527777567.224264000	104.763	370	1
1527777567.224326000	104.763	239	1
1527777567.244021000	104.783	69	0
1527777567.249646000	104.788	69	0
1527777567.343682000	104.882	213	0
1527777567.343801000	104.882	128	0
1527777567.346929000	104.885	89	1
1527777567.347894000	104.886	72	0
1527777567.349918000	104.888	164	0
1527777567.350825000	104.889	83	1
1527777567.843313000	105.382	370	1
1527777567.843408000	105.382	238	1
1527777567.862868000	105.401	69	0
1527777568.027735000	105.566	268	0
1527777568.027884000	105.566	128	0
1527777568.030892000	105.569	86	1
1527777568.031206000	105.57	72	0
1527777568.031294000	105.57	115	0
1527777568.033870000	105.572	83	1
1527777568.233285000	105.772	491	1
1527777568.233344000	105.772	238	1
1527777568.254635000	105.793	69	0
1527777568.359348000	105.898	213	0
1527777568.359350000	105.898	128	0
1527777568.361980000	105.901	86	1
1527777568.364360000	105.903	72	0
1527777568.364362000	105.903	319	0
1527777568.366971000	105.906	83	1
1527777569.104637000	106.643	369	1
1527777569.104724000	106.643	238	1
1527777569.124962000	106.664	69	0
1527777569.231440000	106.77	237	0
1527777569.231798000	106.77	128	0
1527777569.233990000	106.773	86	1
1527777569.237147000	106.776	72	0
1527777569.237569000	106.776	200	0
1527777569.239981000	106.779	83	1
1527777569.313377000	106.852	369	1
1527777569.313440000	106.852	240	1
1527777569.333984000	106.873	69	0
1527777569.445585000	106.984	213	0
1527777569.445587000	106.984	128	0
1527777569.448030000	106.987	86	1
1527777569.448897000	106.987	72	0
1527777569.449780000	106.988	295	0
1527777569.452016000	106.991	83	1
1527777569.802268000	107.341	846	1
1527777569.802347000	107.341	238	1
1527777569.823042000	107.362	69	0
1527777569.975920000	107.514	301	0
1527777569.975922000	107.514	128	0
[truncated: 172 more rows]
