# Supplementary material for: Method for multi-task learning fusion network traffic classification to address small sample labels
Source: Sci Rep. 2024 Jan 30;14:2518. doi: 10.1038/s41598-024-51933-8 (PMC10827795; doi:10.1038/s41598-024-51933-8)
Supplement: Supplementary file 2 — Supplementary Information 2. [file 41598_2024_51933_MOESM2_ESM.zip › QUIC Dataset/QUIC Dataset/pretraining/Google Doc/GoogleDoc-1045.txt]

1527807785.646332000	0	296	1
1527807785.676616000	0.0302839	87	0
1527807785.905173000	0.258841	398	0
1527807785.907319000	0.260987	103	1
1527807785.939772000	0.29344	1412	0
1527807785.941253000	0.294921	1412	0
1527807785.941293000	0.294961	100	1
1527807785.942659000	0.296327	1412	0
1527807785.943326000	0.296994	103	1
1527807785.944170000	0.297838	186	0
1527807785.945585000	0.299253	1412	0
1527807785.946324000	0.299992	103	1
1527807785.947073000	0.300741	1412	0
1527807785.948324000	0.301992	100	1
1527807785.948443000	0.302111	1412	0
1527807785.949856000	0.303524	188	0
1527807785.950324000	0.303992	103	1
1527807785.951301000	0.304969	1412	0
1527807785.952759000	0.306427	1412	0
1527807785.953327000	0.306995	103	1
1527807785.954207000	0.307875	1412	0
1527807785.955626000	0.309294	173	0
1527807785.956329000	0.309997	103	1
1527807785.957134000	0.310802	1412	0
1527807785.958517000	0.312185	1412	0
1527807785.959325000	0.312993	103	1
1527807785.959948000	0.313616	1412	0
1527807785.961324000	0.314992	100	1
1527807785.961373000	0.315041	1412	0
1527807785.962863000	0.316531	1412	0
1527807785.963328000	0.316996	103	1
1527807785.964624000	0.318292	1412	0
1527807785.966128000	0.319796	1412	0
1527807785.966340000	0.320008	103	1
1527807785.967496000	0.321164	1051	0
1527807785.968934000	0.322602	1412	0
1527807785.969316000	0.322984	103	1
1527807785.970320000	0.323988	252	0
1527807785.971801000	0.325469	1412	0
1527807785.972254000	0.325922	103	1
1527807785.973260000	0.326928	802	0
1527807785.974720000	0.328388	1412	0
1527807785.975254000	0.328922	103	1
1527807785.976141000	0.329809	1003	0
1527807785.977584000	0.331252	1412	0
1527807785.978260000	0.331928	103	1
1527807785.979017000	0.332685	1412	0
1527807785.980268000	0.333936	100	1
1527807785.980451000	0.334119	1412	0
1527807785.981880000	0.335548	1412	0
1527807785.982255000	0.335923	103	1
1527807785.983324000	0.336992	276	0
1527807785.984795000	0.338463	1412	0
1527807785.985260000	0.338928	103	1
1527807785.986228000	0.339896	1412	0
1527807785.987660000	0.341328	1412	0
1527807785.988262000	0.34193	117	1
1527807785.989059000	0.342727	188	0
1527807785.990268000	0.343936	100	1
1527807785.990516000	0.344184	1412	0
1527807785.991917000	0.345585	153	0
1527807785.992255000	0.345923	103	1
1527807785.993544000	0.347212	1412	0
1527807785.994979000	0.348647	1412	0
1527807785.995346000	0.349014	103	1
1527807785.996399000	0.350067	1412	0
1527807785.997825000	0.351493	900	0
1527807785.998264000	0.351932	103	1
1527807785.999261000	0.352929	1412	0
1527807786.000701000	0.354369	1412	0
1527807786.001255000	0.354923	103	1
1527807786.002133000	0.355801	1412	0
1527807786.003572000	0.35724	931	0
1527807786.004279000	0.357947	103	1
1527807786.025582000	0.37925	87	0
1527807786.430934000	0.784602	461	1
1527807786.431095000	0.784763	1412	1
1527807786.431119000	0.784787	918	1
1527807786.438538000	0.792206	332	1
1527807786.450073000	0.803741	87	0
1527807786.456043000	0.809711	87	0
1527807786.494907000	0.848575	461	1
1527807786.513792000	0.86746	87	0
1527807786.536551000	0.890219	440	0
1527807786.540219000	0.893887	80	0
1527807786.592414000	0.946082	112	1
1527807786.594365000	0.948033	100	1
1527807786.756169000	1.10984	218	1
1527807786.775424000	1.12909	87	0
1527807786.777969000	1.13164	258	0
1527807786.779324000	1.13299	103	1
1527807786.779441000	1.13311	1412	0
1527807786.780877000	1.13455	1412	0
1527807786.781291000	1.13496	103	1
1527807786.782308000	1.13598	1412	0
1527807786.783769000	1.13744	180	0
1527807786.784296000	1.13796	103	1
1527807786.785229000	1.1389	1412	0
1527807786.786677000	1.14034	1412	0
1527807786.787303000	1.14097	103	1
1527807786.788083000	1.14175	1071	0
1527807786.789339000	1.14301	100	1
1527807786.789483000	1.14315	92	0
1527807786.790939000	1.14461	113	0
1527807786.791652000	1.14532	103	1
1527807787.054208000	1.40788	388	0
1527807787.055598000	1.40927	1116	0
1527807787.057014000	1.41068	92	0
1527807787.058428000	1.4121	143	0
1527807787.098453000	1.45212	109	1
1527807787.321590000	1.67526	571	1
1527807787.326168000	1.67984	720	1
1527807787.341091000	1.69476	87	0
1527807787.345791000	1.69946	87	0
1527807787.627518000	1.98119	347	1
1527807787.630657000	1.98432	528	0
1527807787.631456000	1.98512	117	1
1527807787.632097000	1.98576	80	0
1527807787.634367000	1.98803	100	1
1527807787.650684000	2.00435	87	0
1527807787.654763000	2.00843	87	0
1527807787.668485000	2.02215	430	0
1527807787.669921000	2.02359	1104	0
1527807787.671390000	2.02506	281	0
1527807787.672827000	2.02649	471	0
1527807787.676452000	2.03012	115	1
1527807787.690628000	2.0443	246	1
1527807787.690702000	2.04437	145	1
1527807787.709060000	2.06273	87	0
1527807787.765345000	2.11901	1412	0
1527807787.766760000	2.12043	1412	0
1527807787.768190000	2.12186	1412	0
1527807787.769592000	2.12326	410	0
1527807787.771009000	2.12468	92	0
1527807787.772441000	2.12611	190	0
1527807787.779984000	2.13365	118	1
1527807787.820220000	2.17389	156	1
1527807787.820310000	2.17398	191	1
1527807787.838931000	2.1926	87	0
1527807787.933290000	2.28696	778	0
1527807787.934695000	2.28836	92	0
1527807787.935375000	2.28904	106	1
1527807787.936153000	2.28982	210	0
1527807787.937369000	2.29104	100	1
1527807788.653669000	3.00734	232	1
1527807788.671667000	3.02534	87	0
1527807788.680605000	3.03427	1412	1
1527807788.680646000	3.03431	1412	1
1527807788.680681000	3.03435	179	1
1527807788.680752000	3.03442	844	1
1527807788.693829000	3.0475	1412	1
1527807788.693889000	3.04756	281	1
1527807788.703763000	3.05743	87	0
1527807788.713000000	3.06667	87	0
1527807788.724070000	3.07774	580	0
1527807788.751649000	3.10532	249	0
1527807788.753094000	3.10676	1412	0
1527807788.754578000	3.10825	995	0
1527807788.756045000	3.10971	92	0
1527807788.757486000	3.11115	165	0
1527807788.793772000	3.14744	109	1
1527807788.795785000	3.14945	112	1
1527807788.806301000	3.15997	490	0
1527807788.809462000	3.16313	100	1
1527807788.953706000	3.30737	1342	1
1527807788.974087000	3.32775	87	0
1527807789.266388000	3.62006	1412	0
1527807789.267806000	3.62147	1412	0
1527807789.269167000	3.62283	1412	0
1527807789.269826000	3.62349	103	1
1527807789.270606000	3.62427	541	0
1527807789.272026000	3.62569	172	0
1527807789.273488000	3.62716	109	1
1527807789.273510000	3.62718	123	0
1527807789.275464000	3.62913	100	1
1527807789.306398000	3.66007	341	0
1527807789.307844000	3.66151	896	0
1527807789.308711000	3.66238	103	1
1527807789.636625000	3.99029	526	1
1527807789.636722000	3.99039	1412	1
1527807789.636747000	3.99041	1412	1
1527807789.636788000	3.99046	1412	1
1527807789.636821000	3.99049	1412	1
1527807789.636857000	3.99053	1412	1
1527807789.636897000	3.99057	1412	1
1527807789.636932000	3.9906	1412	1
1527807789.636967000	3.99063	1412	1
1527807789.637008000	3.99068	1412	1
1527807789.637040000	3.99071	1412	1
1527807789.637076000	3.99074	1412	1
1527807789.637116000	3.99078	1412	1
1527807789.637149000	3.99082	1294	1
1527807789.655012000	4.00868	87	0
1527807789.659153000	4.01282	87	0
1527807789.833166000	4.18683	375	0
1527807789.838142000	4.19181	80	0
1527807789.847318000	4.20099	109	1
1527807789.908537000	4.2622	1391	1
1527807789.929466000	4.28313	87	0
1527807790.132049000	4.48572	353	0
1527807790.133580000	4.48725	163	0
1527807790.146923000	4.50059	106	1
1527807791.503872000	5.85754	333	1
1527807791.503963000	5.85763	1412	1
1527807791.503999000	5.85767	991	1
1527807791.505061000	5.85873	224	1
1527807791.505101000	5.85877	1412	1
1527807791.505137000	5.8588	1412	1
1527807791.505164000	5.85883	771	1
1527807791.515665000	5.86933	102	1
1527807791.522120000	5.87579	87	0
1527807791.531791000	5.88546	94	0
1527807791.533320000	5.88699	103	1
1527807791.535647000	5.88931	87	0
1527807791.573796000	5.92746	252	1
1527807791.592046000	5.94571	87	0
1527807791.712787000	6.06645	468	0
1527807791.714310000	6.06798	106	1
1527807791.716172000	6.06984	80	0
1527807791.718324000	6.07199	100	1
1527807792.187684000	6.54135	585	0
1527807792.189063000	6.54273	308	0
1527807792.190488000	6.54416	236	0
1527807792.228674000	6.58234	575	0
1527807792.269656000	6.62332	308	0
1527807792.472131000	6.8258	82	0
1527807792.473641000	6.82731	575	0
1527807792.501953000	6.85562	100	1
1527807792.503622000	6.85729	132	1
1527807792.507194000	6.86086	252	1
1527807792.516801000	6.87047	308	0
1527807792.518386000	6.87205	100	1
1527807792.525452000	6.87912	87	0
1527807792.684009000	7.03768	538	1
1527807792.704043000	7.05771	87	0
1527807792.752186000	7.10585	1412	0
1527807792.753625000	7.10729	1412	0
1527807792.755080000	7.10875	699	0
1527807792.774493000	7.12816	112	1
1527807792.776955000	7.13062	1412	0
1527807792.778390000	7.13206	1412	0
1527807792.779624000	7.13329	103	1
1527807792.779872000	7.13354	1412	0
1527807792.781269000	7.13494	188	0
1527807792.781423000	7.13509	103	1
1527807792.783393000	7.13706	1412	0
1527807792.784841000	7.13851	1412	0
1527807792.785369000	7.13904	103	1
1527807792.786279000	7.13995	1412	0
1527807792.787723000	7.14139	1412	0
1527807792.788349000	7.14202	103	1
1527807792.789164000	7.14283	1412	0
1527807792.790382000	7.14405	100	1
1527807792.791151000	7.14482	1412	0
1527807792.792593000	7.14626	1412	0
1527807792.794087000	7.14775	1412	0
1527807792.796041000	7.14971	1412	0
1527807792.797478000	7.15115	1412	0
1527807792.798929000	7.1526	1412	0
1527807792.801678000	7.15535	100	1
1527807792.803377000	7.15704	112	1
1527807792.808596000	7.16226	1412	0
1527807792.810017000	7.16369	1412	0
1527807792.810366000	7.16403	103	1
1527807792.811472000	7.16514	1412	0
1527807792.812908000	7.16658	1412	0
1527807792.814597000	7.16826	103	1
1527807792.815389000	7.16906	1412	0
1527807792.816825000	7.17049	1412	0
1527807792.817356000	7.17102	103	1
1527807792.818255000	7.17192	1412	0
1527807792.819682000	7.17335	1412	0
1527807792.820361000	7.17403	103	1
1527807792.821308000	7.17498	1412	0
1527807792.822745000	7.17641	1412	0
1527807792.823374000	7.17704	103	1
1527807792.824246000	7.17791	1412	0
1527807792.825691000	7.17936	1412	0
1527807792.827123000	7.18079	1412	0
1527807792.828570000	7.18224	1412	0
1527807792.829991000	7.18366	1412	0
1527807792.831424000	7.18509	1412	0
1527807792.832860000	7.18653	1412	0
1527807792.834358000	7.18803	1412	0
1527807792.835788000	7.18946	1412	0
1527807792.837225000	7.19089	1412	0
1527807792.838675000	7.19234	1412	0
1527807792.840111000	7.19378	1412	0
1527807792.841547000	7.19521	1412	0
1527807792.845374000	7.19904	100	1
1527807792.845693000	7.19936	127	1
1527807792.847546000	7.20121	103	1
1527807792.848814000	7.20248	1412	0
1527807792.850261000	7.20393	1412	0
1527807792.851379000	7.20505	103	1
1527807792.851680000	7.20535	1412	0
1527807792.853116000	7.20678	1412	0
1527807792.853363000	7.20703	103	1
1527807792.854597000	7.20827	1412	0
1527807792.856038000	7.20971	1412	0
1527807792.856350000	7.21002	103	1
1527807792.857470000	7.21114	1412	0
1527807792.859356000	7.21302	114	1
1527807792.859936000	7.2136	1412	0
1527807792.861344000	7.21501	100	1
1527807792.861370000	7.21504	1412	0
1527807792.862806000	7.21647	1412	0
1527807792.863349000	7.21702	103	1
1527807792.864302000	7.21797	1412	0
1527807792.866269000	7.21994	1412	0
1527807792.866875000	7.22054	103	1
1527807792.867723000	7.22139	1412	0
1527807792.869168000	7.22284	1412	0
1527807792.869348000	7.22302	103	1
1527807792.870748000	7.22442	1412	0
1527807792.872180000	7.22585	1228	0
1527807792.872344000	7.22601	103	1
1527807792.883923000	7.23759	166	0
1527807792.885399000	7.23907	100	1
1527807792.889558000	7.24323	237	0
1527807792.890970000	7.24464	93	0
1527807792.891374000	7.24504	103	1
1527807792.892728000	7.2464	163	0
1527807792.894423000	7.24809	100	1
1527807792.895642000	7.24931	87	0
1527807792.949798000	7.30347	856	0
1527807792.952897000	7.30657	103	1
1527807792.985604000	7.33927	1412	0
1527807792.987029000	7.3407	1412	0
1527807792.988467000	7.34213	1412	0
1527807792.989393000	7.34306	106	1
1527807792.989901000	7.34357	180	0
1527807792.991377000	7.34505	1412	0
1527807792.991483000	7.34515	100	1
1527807792.992796000	7.34646	1350	0
1527807792.993385000	7.34705	103	1
1527807792.994285000	7.34795	1412	0
1527807792.995738000	7.34941	1412	0
1527807792.996613000	7.35028	100	1
1527807792.997161000	7.35083	1412	0
1527807792.998370000	7.35204	103	1
1527807792.998562000	7.35223	188	0
1527807793.000025000	7.35369	1216	0
1527807793.000367000	7.35403	103	1
1527807793.001457000	7.35512	1412	0
1527807793.002901000	7.35657	1412	0
1527807793.004376000	7.35804	1412	0
1527807793.005810000	7.35948	1412	0
1527807793.007245000	7.36091	1412	0
1527807793.008668000	7.36234	1412	0
1527807793.010098000	7.36377	1412	0
1527807793.011529000	7.3652	1412	0
1527807793.012934000	7.3666	279	0
1527807793.014438000	7.36811	1412	0
1527807793.015870000	7.36954	1412	0
1527807793.016253000	7.36992	100	1
1527807793.016724000	7.37039	127	1
1527807793.017304000	7.37097	1412	0
1527807793.018730000	7.3724	1077	0
1527807793.019484000	7.37315	100	1
1527807793.020165000	7.37383	1412	0
1527807793.021615000	7.37528	1412	0
1527807793.022234000	7.3759	103	1
1527807793.023034000	7.3767	1412	0
1527807793.024385000	7.37805	117	1
1527807793.024514000	7.37818	1412	0
1527807793.025923000	7.37959	292	0
1527807793.026371000	7.38004	103	1
1527807793.027379000	7.38105	1412	0
1527807793.028813000	7.38248	1412	0
1527807793.029372000	7.38304	103	1
1527807793.030239000	7.38391	1412	0
1527807793.031679000	7.38535	1306	0
1527807793.033109000	7.38678	1412	0
1527807793.033196000	7.38686	103	1
1527807793.034600000	7.38827	1412	0
1527807793.036030000	7.3897	1412	0
1527807793.036392000	7.39006	106	1
1527807793.037449000	7.39112	1071	0
1527807793.038888000	7.39256	1412	0
1527807793.040320000	7.39399	1302	0
1527807793.041756000	7.39542	1412	0
1527807793.043187000	7.39685	1412	0
1527807793.044665000	7.39833	1412	0
1527807793.046103000	7.39977	1412	0
1527807793.047524000	7.40119	1105	0
1527807793.066434000	7.4201	121	1
1527807793.078292000	7.43196	87	0
1527807794.525073000	8.87874	786	1
1527807794.525148000	8.87882	145	1
1527807794.543454000	8.89712	87	0
1527807794.600835000	8.9545	1412	0
1527807794.602261000	8.95593	1412	0
1527807794.603754000	8.95742	1412	0
1527807794.605166000	8.95883	633	0
1527807794.605867000	8.95953	106	1
1527807794.606612000	8.96028	194	0
1527807794.607649000	8.96132	109	1
1527807795.658641000	10.0123	599	1
1527807795.658720000	10.0124	295	1
1527807795.662479000	10.0161	304	1
1527807795.662565000	10.0162	1412	1
1527807795.662596000	10.0163	1412	1
1527807795.662618000	10.0163	982	1
1527807795.677520000	10.0312	87	0
1527807795.683367000	10.037	87	0
1527807795.724751000	10.0784	414	1
1527807795.750921000	10.1046	87	0
1527807795.758220000	10.1119	395	0
1527807795.759543000	10.1132	103	1
1527807795.766111000	10.1198	80	0
1527807795.767542000	10.1212	100	1
1527807795.784341000	10.138	316	0
1527807795.785788000	10.1395	1400	0
1527807795.786534000	10.1402	103	1
1527807795.787220000	10.1409	513	0
1527807795.788528000	10.1422	100	1
1527807795.788654000	10.1423	592	0
1527807795.790141000	10.1438	635	0
1527807795.790525000	10.1442	103	1
1527807795.791565000	10.1452	467	0
1527807795.793756000	10.1474	697	0
1527807795.795884000	10.1496	484	0
1527807795.798111000	10.1518	835	0
1527807795.799538000	10.1532	649	0
1527807795.801964000	10.1556	519	0
1527807795.804309000	10.158	439	0
1527807795.805754000	10.1594	701	0
1527807795.807634000	10.1613	616	0
1527807795.809069000	10.1627	568	0
1527807795.810502000	10.1642	654	0
1527807795.812090000	10.1658	583	0
1527807795.813631000	10.1673	689	0
1527807795.821359000	10.175	92	0
1527807795.822780000	10.1764	143	0
1527807795.830395000	10.1841	319	0
1527807795.831803000	10.1855	103	0
1527807795.836874000	10.1905	86	0
1527807795.845893000	10.1996	127	1
1527807795.847573000	10.2012	121	1
1527807795.938535000	10.2922	1412	1
1527807795.938579000	10.2922	1412	1
1527807795.938627000	10.2923	297	1
1527807795.938690000	10.2924	844	1
1527807795.959919000	10.3136	87	0
1527807795.980196000	10.3339	600	0
1527807795.986564000	10.3402	103	1
1527807796.694410000	11.0481	1003	1
1527807796.694494000	11.0482	95	1
1527807796.712918000	11.0666	87	0
1527807796.796240000	11.1499	259	0
1527807796.797591000	11.1513	103	1
1527807796.797691000	11.1514	366	0
1527807796.799576000	11.1532	100	1
1527807796.801214000	11.1549	116	0
1527807796.802573000	11.1562	100	1
1527807797.438980000	11.7926	475	1
1527807797.439072000	11.7927	110	1
1527807797.457132000	11.8108	87	0
1527807797.541981000	11.8956	290	0
1527807797.543457000	11.8971	151	0
1527807797.543694000	11.8974	106	1
1527807797.545504000	11.8992	92	0
1527807797.546928000	11.9006	277	0
1527807797.547645000	11.9013	103	1
1527807797.593074000	11.9467	372	1
1527807797.594726000	11.9484	480	1
1527807797.594789000	11.9485	88	1
1527807797.616201000	11.9699	87	0
1527807797.662942000	12.0166	327	1
1527807797.663034000	12.0167	267	1
1527807797.688893000	12.0426	87	0
1527807797.733350000	12.087	233	0
1527807797.734822000	12.0885	103	0
1527807797.735661000	12.0893	109	1
1527807797.736408000	12.0901	237	0
1527807797.737649000	12.0913	100	1
1527807797.737839000	12.0915	140	0
1527807797.739268000	12.0929	92	0
1527807797.739645000	12.0933	103	1
1527807797.740699000	12.0944	145	0
1527807797.742126000	12.0958	92	0
1527807797.742650000	12.0963	103	1
1527807797.743609000	12.0973	139	0
1527807797.745660000	12.0993	100	1
1527807798.564272000	12.9179	372	1
1527807798.564380000	12.918	1412	1
1527807798.564420000	12.9181	1412	1
1527807798.564451000	12.9181	1412	1
1527807798.564488000	12.9182	1412	1
1527807798.564529000	12.9182	1412	1
1527807798.564566000	12.9182	1412	1
1527807798.564601000	12.9183	1412	1
1527807798.564645000	12.9183	1412	1
1527807798.564696000	12.9184	1412	1
1527807798.564722000	12.9184	1412	1
1527807798.564773000	12.9184	1412	1
1527807798.564797000	12.9185	1412	1
1527807798.564839000	12.9185	1412	1
1527807798.564864000	12.9185	1412	1
1527807798.564947000	12.9186	1412	1
1527807798.564975000	12.9186	1412	1
1527807798.566747000	12.9204	1412	1
1527807798.566796000	12.9205	1412	1
1527807798.566853000	12.9205	1412	1
1527807798.566919000	12.9206	1412	1
1527807798.566965000	12.9206	1412	1
1527807798.567012000	12.9207	1412	1
1527807798.567050000	12.9207	1412	1
1527807798.567087000	12.9208	1412	1
1527807798.567127000	12.9208	1412	1
1527807798.567151000	12.9208	1412	1
1527807798.567191000	12.9209	1412	1
1527807798.567236000	12.9209	1412	1
1527807798.568737000	12.9224	1412	1
1527807798.568800000	12.9225	1412	1
1527807798.568841000	12.9225	1412	1
1527807798.568910000	12.9226	1412	1
1527807798.568934000	12.9226	1412	1
1527807798.568963000	12.9226	793	1
1527807798.582727000	12.9364	87	0
1527807798.585139000	12.9388	87	0
1527807798.589061000	12.9427	100	0
1527807798.590744000	12.9444	106	1
1527807798.592498000	12.9462	87	0
1527807798.662394000	13.0161	258	0
1527807798.663750000	13.0174	103	1
1527807798.663975000	13.0176	146	0
1527807798.665737000	13.0194	100	1
1527807798.672751000	13.0264	92	0
1527807798.674243000	13.0279	290	0
1527807798.675102000	13.0288	103	1
1527807798.710451000	13.0641	363	1
1527807798.711417000	13.0651	297	1
1527807798.714144000	13.0678	382	0
1527807798.715753000	13.0694	100	1
1527807798.721734000	13.0754	80	0
1527807798.726860000	13.0805	100	1
1527807798.730822000	13.0845	87	0
1527807798.765687000	13.1194	444	1
1527807798.785097000	13.1388	87	0
1527807798.825081000	13.1787	348	0
1527807798.826553000	13.1802	118	0
1527807798.827989000	13.1817	258	0
1527807798.829419000	13.1831	279	0
1527807798.830839000	13.1845	92	0
1527807798.832276000	13.1859	195	0
1527807798.833766000	13.1874	92	0
1527807798.835216000	13.1889	260	0
1527807798.853644000	13.2073	127	1
1527807798.855967000	13.2096	395	1
1527807798.856037000	13.2097	448	1
1527807798.874224000	13.2279	87	0
1527807798.954037000	13.3077	1412	1
1527807798.954077000	13.3077	342	1
1527807798.962034000	13.3157	579	0
1527807798.963562000	13.3172	802	0
1527807798.963727000	13.3174	103	1
1527807798.964998000	13.3187	92	0
1527807798.965708000	13.3194	103	1
1527807798.966439000	13.3201	295	0
1527807798.967721000	13.3214	100	1
1527807798.974354000	13.328	87	0
1527807799.024157000	13.3778	334	0
1527807799.025578000	13.3792	146	0
1527807799.025723000	13.3794	106	1
1527807799.029871000	13.3835	92	0
1527807799.031308000	13.385	165	0
1527807799.031830000	13.3855	103	1
1527807799.118623000	13.4723	344	0
1527807799.120019000	13.4737	548	0
1527807799.142998000	13.4967	100	1
1527807799.144773000	13.4984	100	1
1527807799.158902000	13.5126	334	0
1527807799.185788000	13.5395	100	1
1527807799.192612000	13.5463	666	1
1527807799.211452000	13.5651	87	0
1527807799.412336000	13.766	284	0
1527807799.413794000	13.7675	425	0
1527807799.413875000	13.7675	103	1
1527807799.415839000	13.7695	100	1
1527807801.179690000	15.5334	794	1
1527807801.179784000	15.5335	257	1
1527807801.198617000	15.5523	87	0
1527807801.357479000	15.7111	294	0
1527807801.358899000	15.7126	146	0
1527807801.359691000	15.7134	106	1
1527807801.360621000	15.7143	92	0
1527807801.362061000	15.7157	329	0
1527807801.362630000	15.7163	103	1
1527807801.438884000	15.7926	394	1
1527807801.438951000	15.7926	261	1
1527807801.456880000	15.8105	87	0
1527807801.586900000	15.9406	233	0
1527807801.588333000	15.942	146	0
1527807801.588676000	15.9423	106	1
1527807801.591904000	15.9456	92	0
1527807801.593397000	15.9471	132	0
1527807801.593856000	15.9475	103	1
1527807802.055163000	16.4088	392	1
1527807802.055250000	16.4089	260	1
1527807802.073407000	16.4271	87	0
1527807802.196867000	16.5505	233	0
1527807802.198289000	16.552	146	0
1527807802.198730000	16.5524	106	1
1527807802.201340000	16.555	92	0
1527807802.202675000	16.5563	100	1
1527807802.202844000	16.5565	222	0
1527807802.204683000	16.5584	100	1
1527807802.299985000	16.6537	393	1
1527807802.300115000	16.6538	258	1
1527807802.335466000	16.6891	87	0
1527807802.474924000	16.8286	256	0
1527807802.476398000	16.8301	146	0
1527807802.476716000	16.8304	106	1
1527807802.479821000	16.8335	92	0
1527807802.481260000	16.8349	138	0
1527807802.481737000	16.8354	103	1
1527807802.527904000	16.8816	392	1
1527807802.527998000	16.8817	259	1
1527807802.546726000	16.9004	87	0
1527807802.680927000	17.0346	235	0
1527807802.682288000	17.036	146	0
1527807802.682738000	17.0364	106	1
1527807802.686047000	17.0397	92	0
1527807802.687418000	17.0411	212	0
1527807802.687949000	17.0416	103	1
1527807802.789031000	17.1427	391	1
1527807802.789101000	17.1428	259	1
1527807802.808258000	17.1619	87	0
1527807802.940665000	17.2943	348	0
1527807802.942065000	17.2957	146	0
1527807802.942761000	17.2964	106	1
1527807802.945406000	17.2991	92	0
1527807802.946735000	17.3004	100	1
1527807802.946867000	17.3005	228	0
1527807802.948745000	17.3024	100	1
1527807803.020514000	17.3742	389	1
1527807803.020606000	17.3743	260	1
1527807803.039254000	17.3929	87	0
1527807803.167814000	17.5215	258	0
1527807803.169254000	17.5229	148	0
1527807803.169765000	17.5234	106	1
1527807803.171485000	17.5252	92	0
1527807803.172782000	17.5264	100	1
1527807803.172986000	17.5267	327	0
1527807803.174794000	17.5285	100	1
1527807803.260570000	17.6142	394	1
1527807803.260636000	17.6143	263	1
1527807803.278610000	17.6323	87	0
1527807803.414817000	17.7685	256	0
1527807803.416267000	17.7699	148	0
1527807803.416797000	17.7705	106	1
1527807803.418152000	17.7718	92	0
1527807803.419594000	17.7733	222	0
1527807803.419823000	17.7735	103	1
1527807803.715525000	18.0692	393	1
1527807803.715599000	18.0693	262	1
1527807803.733005000	18.0867	87	0
1527807803.864637000	18.2183	233	0
1527807803.866100000	18.2198	148	0
1527807803.866883000	18.2206	106	1
1527807803.868897000	18.2226	92	0
1527807803.870377000	18.224	236	0
1527807803.870832000	18.2245	103	1
1527807803.963431000	18.3171	390	1
1527807803.963521000	18.3172	261	1
1527807803.981956000	18.3356	87	0
1527807804.115947000	18.4696	257	0
1527807804.117434000	18.4711	148	0
1527807804.117816000	18.4715	106	1
1527807804.121789000	18.4755	92	0
1527807804.123223000	18.4769	166	0
1527807804.123800000	18.4775	103	1
1527807804.489485000	18.8432	989	1
1527807804.489550000	18.8432	258	1
1527807804.508204000	18.8619	87	0
1527807804.633897000	18.9876	348	0
1527807804.635342000	18.989	148	0
1527807804.635848000	18.9895	106	1
1527807804.637634000	18.9913	92	0
1527807804.638823000	18.9925	100	1
1527807804.639100000	18.9928	203	0
1527807804.640822000	18.9945	100	1
1527807804.779313000	19.133	585	1
1527807804.779372000	19.133	262	1
1527807804.797659000	19.1513	87	0
1527807804.928877000	19.2825	236	0
1527807804.930296000	19.284	148	0
1527807804.930870000	19.2845	106	1
1527807804.932884000	19.2866	92	0
1527807804.934370000	19.288	132	0
1527807804.934877000	19.2885	103	1
1527807805.047813000	19.4015	791	1
1527807805.047904000	19.4016	259	1
1527807805.068889000	19.4226	87	0
1527807805.077383000	19.4311	87	0
1527807805.202835000	19.5565	235	0
1527807805.204311000	19.558	148	0
1527807805.204871000	19.5585	109	1
1527807805.207683000	19.5614	92	0
1527807805.208872000	19.5625	100	1
1527807805.209146000	19.5628	299	0
1527807805.210882000	19.5645	100	1
1527807805.276035000	19.6297	391	1
1527807805.276122000	19.6298	262	1
1527807805.296185000	19.6499	87	0
1527807805.430931000	19.7846	256	0
1527807805.432347000	19.786	148	0
1527807805.432906000	19.7866	106	1
1527807805.434169000	19.7878	92	0
1527807805.435615000	19.7893	223	0
1527807805.435966000	19.7896	103	1
1527807805.498085000	19.8518	390	1
1527807805.498181000	19.8518	262	1
1527807805.516050000	19.8697	87	0
1527807805.649132000	20.0028	235	0
1527807805.650624000	20.0043	148	0
1527807805.650967000	20.0046	106	1
1527807805.653341000	20.007	92	0
1527807805.654981000	20.0086	100	1
1527807805.655212000	20.0089	175	0
1527807805.656977000	20.0106	100	1
1527807805.761913000	20.1156	395	1
1527807805.762002000	20.1157	256	1
1527807805.780871000	20.1345	87	0
1527807805.923959000	20.2776	269	0
1527807805.925448000	20.2791	148	0
1527807805.925917000	20.2796	106	1
1527807805.926903000	20.2806	92	0
1527807805.928340000	20.282	245	0
1527807805.928891000	20.2826	103	1
1527807806.244182000	20.5979	394	1
1527807806.244268000	20.5979	261	1
1527807806.264489000	20.6182	87	0
1527807806.399994000	20.7537	257	0
1527807806.401410000	20.7551	148	0
1527807806.401971000	20.7556	106	1
1527807806.405071000	20.7587	92	0
1527807806.406509000	20.7602	205	0
1527807806.406915000	20.7606	103	1
1527807806.679681000	21.0333	393	1
1527807806.679749000	21.0334	267	1
1527807806.697481000	21.0511	87	0
1527807806.827513000	21.1812	233	0
1527807806.828942000	21.1826	148	0
1527807806.829015000	21.1827	103	1
1527807806.830960000	21.1846	100	1
1527807806.832127000	21.1858	92	0
1527807806.833648000	21.1873	235	0
1527807806.834109000	21.1878	103	1
1527807807.102911000	21.4566	393	1
1527807807.102992000	21.4567	265	1
1527807807.120870000	21.4745	87	0
1527807807.134811000	21.4885	87	0
1527807807.259233000	21.6129	257	0
1527807807.260650000	21.6143	148	0
1527807807.260983000	21.6147	109	1
1527807807.262691000	21.6164	92	0
1527807807.263977000	21.6176	100	1
1527807807.264212000	21.6179	121	0
1527807807.265981000	21.6196	100	1
1527807807.526573000	21.8802	389	1
1527807807.526660000	21.8803	267	1
1527807807.547340000	21.901	87	0
1527807807.551823000	21.9055	87	0
1527807807.676886000	22.0306	235	0
1527807807.678327000	22.032	148	0
1527807807.679100000	22.0328	109	1
1527807807.685582000	22.0392	92	0
1527807807.687018000	22.0407	193	0
1527807807.687058000	22.0407	100	1
1527807807.689080000	22.0427	100	1
1527807807.949160000	22.3028	395	1
1527807807.949232000	22.3029	266	1
1527807807.966887000	22.3206	87	0
1527807808.098917000	22.4526	350	0
1527807808.100333000	22.454	148	0
1527807808.101041000	22.4547	106	1
1527807808.104257000	22.4579	92	0
1527807808.105690000	22.4594	331	0
1527807808.106365000	22.46	103	1
1527807808.366008000	22.7197	390	1
1527807808.366102000	22.7198	265	1
1527807808.384658000	22.7383	87	0
1527807808.522715000	22.8764	283	0
1527807808.524059000	22.8777	103	1
1527807808.524215000	22.8779	148	0
1527807808.526051000	22.8797	100	1
1527807808.526526000	22.8802	92	0
1527807808.527976000	22.8816	276	0
1527807808.528135000	22.8818	103	1
1527807808.828764000	23.1824	991	1
1527807808.828844000	23.1825	265	1
1527807808.848519000	23.2022	87	0
1527807808.982680000	23.3363	233	0
1527807808.984099000	23.3378	103	1
1527807808.984140000	23.3378	148	0
1527807808.986084000	23.3398	100	1
1527807808.986506000	23.3402	92	0
1527807808.987947000	23.3416	285	0
1527807808.988076000	23.3417	103	1
1527807809.302814000	23.6565	587	1
1527807809.302902000	23.6566	268	1
1527807809.320778000	23.6744	87	0
1527807809.445198000	23.7989	261	0
1527807809.446623000	23.8003	148	0
1527807809.447123000	23.8008	106	1
1527807809.448880000	23.8025	92	0
1527807809.450189000	23.8039	100	1
1527807809.450269000	23.8039	331	0
1527807809.452183000	23.8059	100	1
1527807809.794665000	24.1483	796	1
1527807809.794755000	24.1484	262	1
1527807809.814025000	24.1677	87	0
1527807810.104514000	24.4582	259	0
1527807810.105932000	24.4596	148	0
1527807810.106177000	24.4598	106	1
1527807810.110703000	24.4644	92	0
1527807810.112193000	24.4659	330	0
1527807810.112340000	24.466	100	1
1527807810.114224000	24.4679	100	1
1527807810.317137000	24.6708	394	1
1527807810.317229000	24.6709	264	1
1527807810.335733000	24.6894	87	0
1527807810.491919000	24.8456	351	0
1527807810.493393000	24.8471	148	0
1527807810.494224000	24.8479	106	1
1527807810.496584000	24.8503	92	0
1527807810.498025000	24.8517	315	0
1527807810.498289000	24.852	103	1
1527807810.740931000	25.0946	394	1
1527807810.741020000	25.0947	259	1
1527807810.767587000	25.1213	87	0
1527807810.893508000	25.2472	235	0
1527807810.894943000	25.2486	148	0
1527807810.895306000	25.249	106	1
1527807810.897589000	25.2513	92	0
1527807810.899028000	25.2527	284	0
1527807810.899275000	25.2529	103	1
1527807811.222764000	25.5764	394	1
1527807811.222860000	25.5765	261	1
1527807811.243049000	25.5967	87	0
1527807811.379757000	25.7334	257	0
1527807811.381171000	25.7348	148	0
1527807811.381233000	25.7349	103	1
1527807811.383210000	25.7369	100	1
1527807811.384347000	25.738	92	0
1527807811.385793000	25.7395	243	0
1527807811.386474000	25.7401	103	1
1527807811.492684000	25.8464	389	1
1527807811.492745000	25.8464	264	1
1527807811.511094000	25.8648	87	0
1527807811.641612000	25.9953	233	0
1527807811.643028000	25.9967	148	0
1527807811.643256000	25.9969	106	1
1527807811.646610000	26.0003	92	0
1527807811.648052000	26.0017	240	0
1527807811.648377000	26.002	103	1
1527807811.788756000	26.1424	392	1
1527807811.788817000	26.1425	260	1
1527807811.806615000	26.1603	87	0
1527807811.939114000	26.2928	236	0
1527807811.940528000	26.2942	148	0
1527807811.941252000	26.2949	106	1
1527807811.944489000	26.2982	92	0
1527807811.945926000	26.2996	252	0
1527807811.946484000	26.3002	103	1
1527807812.077721000	26.4314	391	1
1527807812.077823000	26.4315	262	1
1527807812.096489000	26.4502	87	0
1527807812.227947000	26.5816	269	0
1527807812.229333000	26.583	103	1
1527807812.229358000	26.583	148	0
1527807812.231293000	26.585	100	1
1527807812.231963000	26.5856	92	0
1527807812.233312000	26.587	100	1
1527807812.233493000	26.5872	144	0
1527807812.235281000	26.5889	100	1
1527807812.288385000	26.6421	389	1
1527807812.288471000	26.6421	259	1
1527807812.307829000	26.6615	87	0
1527807812.435501000	26.7892	257	0
1527807812.436929000	26.7906	148	0
1527807812.437287000	26.791	106	1
1527807812.438824000	26.7925	92	0
1527807812.440268000	26.7939	186	0
1527807812.440332000	26.794	100	1
1527807812.442356000	26.796	100	1
1527807812.669968000	27.0236	390	1
1527807812.670061000	27.0237	262	1
1527807812.688347000	27.042	87	0
1527807812.694579000	27.0482	87	0
1527807812.816498000	27.1702	233	0
1527807812.817922000	27.1716	148	0
1527807812.818313000	27.172	109	1
1527807812.820320000	27.174	92	0
1527807812.821719000	27.1754	238	0
1527807812.822294000	27.176	103	1
1527807813.089792000	27.4435	390	1
1527807813.089855000	27.4435	262	1
1527807813.108510000	27.4622	87	0
1527807813.236138000	27.5898	236	0
1527807813.237569000	27.5912	148	0
1527807813.238338000	27.592	106	1
1527807813.239815000	27.5935	92	0
1527807813.241253000	27.5949	165	0
1527807813.241492000	27.5952	103	1
1527807813.473620000	27.8273	992	1
1527807813.473712000	27.8274	259	1
1527807813.492841000	27.8465	87	0
1527807813.622996000	27.9767	256	0
1527807813.624421000	27.9781	148	0
1527807813.624508000	27.9782	103	1
1527807813.626420000	27.9801	100	1
1527807813.627302000	27.981	92	0
1527807813.628687000	27.9824	289	0
1527807813.629327000	27.983	103	1
1527807814.004024000	28.3577	584	1
1527807814.004086000	28.3578	262	1
1527807814.022422000	28.3761	87	0
1527807814.027420000	28.3811	87	0
1527807814.146416000	28.5001	351	0
1527807814.147847000	28.5015	148	0
1527807814.148418000	28.5021	109	1
1527807814.149302000	28.503	92	0
1527807814.150709000	28.5044	253	0
1527807814.151402000	28.5051	103	1
1527807814.243870000	28.5975	795	1
1527807814.243930000	28.5976	258	1
1527807814.262821000	28.6165	87	0
1527807814.390478000	28.7441	281	0
1527807814.391965000	28.7456	148	0
1527807814.392398000	28.7461	106	1
1527807814.396277000	28.7499	92	0
1527807814.397662000	28.7513	234	0
1527807814.398428000	28.7521	103	1
1527807814.653753000	29.0074	395	1
1527807814.653844000	29.0075	257	1
1527807814.671499000	29.0252	87	0
1527807814.681335000	29.035	87	0
1527807814.802482000	29.1561	233	0
1527807814.803940000	29.1576	148	0
1527807814.804414000	29.1581	109	1
1527807814.807003000	29.1607	92	0
1527807814.808414000	29.1621	100	1
1527807814.808442000	29.1621	95	0
1527807814.810407000	29.1641	100	1
1527807814.898809000	29.2525	394	1
1527807814.898887000	29.2526	262	1
1527807814.916592000	29.2703	87	0
1527807814.921349000	29.275	87	0
1527807815.045670000	29.3993	232	0
1527807815.047163000	29.4008	148	0
1527807815.047449000	29.4011	109	1
1527807815.050796000	29.4045	92	0
1527807815.052190000	29.4059	262	0
1527807815.052473000	29.4061	103	1
1527807815.142037000	29.4957	393	1
1527807815.142097000	29.4958	267	1
1527807815.165797000	29.5195	87	0
1527807815.287815000	29.6415	280	0
1527807815.289231000	29.6429	148	0
1527807815.289472000	29.6431	106	1
1527807815.292494000	29.6462	92	0
1527807815.294041000	29.6477	192	0
1527807815.294556000	29.6482	103	1
1527807815.462583000	29.8163	389	1
1527807815.462675000	29.8163	257	1
1527807815.492505000	29.8462	87	0
1527807815.630548000	29.9842	327	0
1527807815.632040000	29.9857	148	0
1527807815.632480000	29.9861	106	1
1527807815.635514000	29.9892	92	0
1527807815.636965000	29.9906	147	0
1527807815.637445000	29.9911	103	1
1527807816.034811000	30.3885	394	1
1527807816.034884000	30.3886	271	1
1527807816.053783000	30.4075	87	0
1527807816.184199000	30.5379	233	0
1527807816.185547000	30.5392	148	0
1527807816.186503000	30.5402	106	1
1527807816.187985000	30.5417	92	0
1527807816.189420000	30.5431	136	0
1527807816.189568000	30.5432	103	1
1527807816.251130000	30.6048	390	1
1527807816.251219000	30.6049	262	1
1527807816.271023000	30.6247	87	0
1527807816.401437000	30.7551	259	0
1527807816.402853000	30.7565	148	0
1527807816.403521000	30.7572	106	1
1527807816.406337000	30.76	92	0
1527807816.407509000	30.7612	100	1
1527807816.407803000	30.7615	220	0
1527807816.409518000	30.7632	100	1
1527807820.625431000	34.9791	393	1
1527807820.625497000	34.9792	268	1
1527807820.644286000	34.998	87	0
1527807820.936735000	35.2904	257	0
1527807820.938133000	35.2918	148	0
1527807820.938812000	35.2925	106	1
1527807820.939656000	35.2933	92	0
1527807820.941151000	35.2948	236	0
1527807820.941760000	35.2954	103	1
1527807821.066264000	35.4199	394	1
1527807821.066340000	35.42	272	1
1527807821.086444000	35.4401	87	0
1527807821.213151000	35.5668	235	0
1527807821.214624000	35.5683	148	0
1527807821.214904000	35.5686	106	1
1527807821.217626000	35.5713	92	0
1527807821.219095000	35.5728	159	0
1527807821.219775000	35.5734	103	1
1527807821.335265000	35.6889	990	1
1527807821.335358000	35.689	271	1
1527807821.353852000	35.7075	87	0
1527807821.479405000	35.8331	295	0
1527807821.480823000	35.8345	148	0
1527807821.480919000	35.8346	103	1
1527807821.482870000	35.8365	100	1
1527807821.487849000	35.8415	92	0
1527807821.489868000	35.8435	100	1
1527807821.514784000	35.8685	256	0
1527807821.516881000	35.8705	100	1
1527807821.577263000	35.9309	585	1
1527807821.577354000	35.931	258	1
1527807821.595548000	35.9492	87	0
1527807821.725133000	36.0788	232	0
1527807821.726550000	36.0802	148	0
1527807821.726849000	36.0805	106	1
1527807821.731275000	36.0849	92	0
1527807821.732749000	36.0864	140	0
1527807821.732820000	36.0865	100	1
1527807821.734862000	36.0885	100	1
1527807821.836040000	36.1897	401	1
1527807821.836133000	36.1898	257	1
1527807821.855896000	36.2096	87	0
1527807821.987788000	36.3415	235	0
1527807821.989222000	36.3429	148	0
1527807821.989909000	36.3436	106	1
1527807821.992720000	36.3464	92	0
1527807821.994318000	36.348	253	0
1527807821.994808000	36.3485	103	1
1527807822.826549000	37.1802	779	1
1527807822.826609000	37.1803	267	1
1527807822.859926000	37.2136	87	0
1527807822.973894000	37.3276	257	0
1527807822.975306000	37.329	148	0
1527807822.975901000	37.3296	106	1
1527807822.978287000	37.332	92	0
1527807822.979734000	37.3334	324	0
1527807822.980085000	37.3338	103	1
1527807823.094313000	37.448	392	1
1527807823.094398000	37.4481	260	1
1527807823.112202000	37.4659	87	0
1527807823.236445000	37.5901	233	0
1527807823.237865000	37.5915	148	0
1527807823.237957000	37.5916	103	1
1527807823.239885000	37.5936	100	1
1527807823.240599000	37.5943	92	0
1527807823.241892000	37.5956	100	1
1527807823.242039000	37.5957	234	0
1527807823.243898000	37.5976	100	1
1527807823.310349000	37.664	393	1
1527807823.310441000	37.6641	259	1
1527807823.327933000	37.6816	87	0
1527807823.453962000	37.8076	371	0
1527807823.455385000	37.8091	148	0
1527807823.455925000	37.8096	106	1
1527807823.458948000	37.8126	92	0
1527807823.460359000	37.814	257	0
1527807823.460894000	37.8146	103	1
1527807823.566423000	37.9201	393	1
1527807823.566485000	37.9202	261	1
1527807823.583859000	37.9375	87	0
1527807823.708318000	38.062	256	0
1527807823.709729000	38.0634	148	0
1527807823.709940000	38.0636	106	1
1527807823.713725000	38.0674	92	0
1527807823.715136000	38.0688	316	0
1527807823.715937000	38.0696	103	1
1527807823.904567000	38.2582	390	1
1527807823.904638000	38.2583	261	1
1527807823.922580000	38.2762	87	0
1527807824.045800000	38.3995	233	0
1527807824.047230000	38.4009	148	0
1527807824.048024000	38.4017	106	1
1527807824.051864000	38.4055	92	0
1527807824.053303000	38.407	283	0
1527807824.053928000	38.4076	103	1
1527807824.344210000	38.6979	393	1
1527807824.344268000	38.6979	262	1
1527807824.362364000	38.716	87	0
1527807824.490956000	38.8446	256	0
1527807824.492360000	38.846	148	0
1527807824.492997000	38.8467	106	1
1527807824.494789000	38.8485	92	0
1527807824.495974000	38.8496	100	1
1527807824.496260000	38.8499	314	0
1527807824.497999000	38.8517	100	1
1527807824.604189000	38.9579	390	1
1527807824.604252000	38.9579	259	1
1527807824.625244000	38.9789	87	0
1527807824.749243000	39.1029	259	0
1527807824.750626000	39.1043	148	0
1527807824.751016000	39.1047	106	1
1527807824.754043000	39.1077	92	0
1527807824.755544000	39.1092	156	0
1527807824.756035000	39.1097	103	1
1527807824.857200000	39.2109	391	1
1527807824.857276000	39.2109	262	1
1527807824.887578000	39.2412	87	0
1527807825.019524000	39.3732	327	0
1527807825.020999000	39.3747	148	0
1527807825.021029000	39.3747	103	1
1527807825.023016000	39.3767	100	1
1527807825.024831000	39.3785	92	0
1527807825.026346000	39.38	244	0
1527807825.026998000	39.3807	103	1
1527807825.216281000	39.5699	394	1
1527807825.216341000	39.57	257	1
1527807825.234195000	39.5879	87	0
1527807825.357360000	39.711	259	0
1527807825.359100000	39.7128	148	0
1527807825.359137000	39.7128	103	1
1527807825.361027000	39.7147	100	1
1527807825.362593000	39.7163	92	0
1527807825.364021000	39.7177	100	1
1527807825.364075000	39.7177	237	0
1527807825.366032000	39.7197	100	1
1527807825.554309000	39.908	992	1
1527807825.554375000	39.908	261	1
1527807825.580032000	39.9337	87	0
1527807825.721030000	40.0747	235	0
1527807825.722453000	40.0761	148	0
1527807825.723152000	40.0768	106	1
1527807825.725437000	40.0791	92	0
1527807825.726881000	40.0805	334	0
1527807825.727133000	40.0808	103	1
1527807826.005218000	40.3589	585	1
1527807826.005312000	40.359	259	1
1527807826.024371000	40.378	87	0
1527807826.163296000	40.517	235	0
1527807826.164913000	40.5186	148	0
1527807826.165155000	40.5188	106	1
1527807826.167116000	40.5208	92	0
1527807826.168548000	40.5222	221	0
1527807826.169058000	40.5227	103	1
1527807826.434467000	40.7881	406	1
1527807826.434555000	40.7882	263	1
1527807826.452384000	40.8061	87	0
1527807826.580022000	40.9337	256	0
1527807826.581443000	40.9351	148	0
1527807826.582219000	40.9359	106	1
1527807826.583985000	40.9377	92	0
1527807826.585426000	40.9391	264	0
1527807826.586093000	40.9398	103	1
1527807826.894516000	41.2482	779	1
1527807826.894577000	41.2482	269	1
1527807826.913502000	41.2672	87	0
1527807827.051545000	41.4052	271	0
1527807827.052979000	41.4066	148	0
1527807827.053144000	41.4068	106	1
1527807827.058294000	41.412	92	0
1527807827.059727000	41.4134	107	0
1527807827.060122000	41.4138	103	1
1527807827.177485000	41.5312	393	1
1527807827.177550000	41.5312	260	1
1527807827.195248000	41.5489	87	0
1527807827.325441000	41.6791	256	0
1527807827.326877000	41.6805	148	0
1527807827.327258000	41.6809	106	1
1527807827.329889000	41.6836	92	0
1527807827.331229000	41.6849	100	1
1527807827.331256000	41.6849	135	0
1527807827.333231000	41.6869	100	1
1527807827.397304000	41.751	392	1
1527807827.397398000	41.7511	259	1
1527807827.416550000	41.7702	87	0
1527807827.543440000	41.8971	235	0
1527807827.544988000	41.8987	148	0
1527807827.545238000	41.8989	106	1
1527807827.548206000	41.9019	92	0
1527807827.549665000	41.9033	282	0
1527807827.550179000	41.9038	103	1
1527807827.647556000	42.0012	394	1
1527807827.647648000	42.0013	261	1
1527807827.665844000	42.0195	87	0
1527807827.672284000	42.026	87	0
1527807827.793104000	42.1468	232	0
1527807827.794582000	42.1482	148	0
1527807827.795181000	42.1488	109	1
1527807827.797313000	42.151	92	0
1527807827.798693000	42.1524	283	0
1527807827.799153000	42.1528	103	1
1527807827.878629000	42.2323	388	1
1527807827.878724000	42.2324	260	1
1527807827.895910000	42.2496	87	0
1527807828.032971000	42.3866	232	0
1527807828.034448000	42.3881	148	0
1527807828.035273000	42.3889	106	1
1527807828.037818000	42.3915	92	0
1527807828.039218000	42.3929	321	0
1527807828.039250000	42.3929	100	1
1527807828.041256000	42.3949	100	1
1527807828.207824000	42.5615	392	1
1527807828.207892000	42.5616	258	1
1527807828.234166000	42.5878	87	0
1527807828.365089000	42.7188	371	0
1527807828.366507000	42.7202	148	0
1527807828.367309000	42.721	106	1
1527807828.368619000	42.7223	92	0
1527807828.370072000	42.7237	218	0
1527807828.370308000	42.724	103	1
1527807828.659560000	43.0132	389	1
1527807828.659623000	43.0133	260	1
1527807828.677128000	43.0308	87	0
1527807828.822947000	43.1766	258	0
1527807828.824373000	43.178	148	0
1527807828.825326000	43.179	106	1
1527807828.826882000	43.1805	92	0
1527807828.828268000	43.1819	336	0
1527807828.828328000	43.182	100	1
1527807828.830297000	43.184	100	1
1527807829.114140000	43.4678	390	1
1527807829.114269000	43.4679	263	1
1527807829.132425000	43.4861	87	0
1527807829.257153000	43.6108	260	0
1527807829.258510000	43.6122	148	0
1527807829.259246000	43.6129	106	1
1527807829.262381000	43.616	92	0
1527807829.263877000	43.6175	301	0
1527807829.264450000	43.6181	103	1
1527807829.468535000	43.8222	996	1
1527807829.468624000	43.8223	266	1
1527807829.488404000	43.8421	87	0
1527807829.613330000	43.967	233	0
1527807829.614781000	43.9684	148	0
1527807829.615294000	43.969	106	1
1527807829.618621000	43.9723	92	0
1527807829.620088000	43.9738	320	0
1527807829.620339000	43.974	103	1
1527807829.885529000	44.2392	584	1
1527807829.885620000	44.2393	261	1
1527807829.904498000	44.2582	87	0
1527807830.062863000	44.4165	257	0
1527807830.064342000	44.418	148	0
1527807830.064471000	44.4181	103	1
1527807830.066366000	44.42	100	1
1527807830.068195000	44.4219	92	0
1527807830.069621000	44.4233	93	0
1527807830.070284000	44.424	103	1
1527807830.309958000	44.6636	406	1
1527807830.310048000	44.6637	264	1
1527807830.328621000	44.6823	87	0
1527807830.454153000	44.8078	349	0
1527807830.455637000	44.8093	148	0
1527807830.456382000	44.8101	106	1
1527807830.458843000	44.8125	92	0
1527807830.460292000	44.814	121	0
1527807830.460410000	44.8141	100	1
1527807830.462352000	44.816	100	1
1527807830.573231000	44.9269	782	1
1527807830.573323000	44.927	262	1
1527807830.591668000	44.9453	87	0
1527807830.716881000	45.0705	235	0
1527807830.718306000	45.072	148	0
1527807830.718429000	45.0721	103	1
1527807830.720405000	45.0741	100	1
1527807830.720619000	45.0743	92	0
1527807830.722113000	45.0758	277	0
1527807830.722342000	45.076	103	1
1527807830.836415000	45.1901	394	1
1527807830.836509000	45.1902	257	1
1527807830.854169000	45.2078	87	0
1527807830.865293000	45.219	87	0
1527807830.993024000	45.3467	231	0
1527807830.994501000	45.3482	148	0
1527807830.995442000	45.3491	109	1
1527807830.998126000	45.3518	92	0
1527807830.999416000	45.3531	100	1
1527807830.999589000	45.3533	219	0
1527807831.001424000	45.3551	100	1
1527807831.255624000	45.6093	388	1
1527807831.255718000	45.6094	261	1
1527807831.273709000	45.6274	87	0
1527807831.395437000	45.7491	256	0
1527807831.396855000	45.7505	148	0
1527807831.397379000	45.751	106	1
1527807831.399980000	45.7536	92	0
1527807831.401365000	45.755	100	1
1527807831.401422000	45.7551	339	0
1527807831.403394000	45.7571	100	1
1527807831.687219000	46.0409	393	1
1527807831.687303000	46.041	267	1
1527807831.705101000	46.0588	87	0
1527807831.825603000	46.1793	231	0
1527807831.827023000	46.1807	148	0
1527807831.827422000	46.1811	106	1
1527807831.829773000	46.1834	92	0
1527807831.831215000	46.1849	205	0
1527807831.831442000	46.1851	103	1
1527807832.045930000	46.3996	390	1
1527807832.046022000	46.3997	259	1
1527807832.064034000	46.4177	87	0
1527807832.296245000	46.6499	296	0
1527807832.297679000	46.6513	148	0
1527807832.298524000	46.6522	106	1
1527807832.299608000	46.6533	92	0
1527807832.301043000	46.6547	102	0
1527807832.301515000	46.6552	103	1
1527807832.467580000	46.8212	395	1
1527807832.467667000	46.8213	265	1
1527807832.485846000	46.8395	87	0
1527807832.501842000	46.8555	87	0
1527807832.623929000	46.9776	232	0
1527807832.625393000	46.9791	148	0
1527807832.625483000	46.9792	106	1
1527807832.627456000	46.9811	100	1
1527807832.630200000	46.9839	92	0
1527807832.631524000	46.9852	100	1
1527807832.631591000	46.9853	193	0
1527807832.633453000	46.9871	100	1
1527807832.940815000	47.2945	388	1
1527807832.940879000	47.2945	267	1
1527807832.959479000	47.3131	87	0
1527807832.963621000	47.3173	87	0
1527807833.082528000	47.4362	235	0
1527807833.084030000	47.4377	148	0
1527807833.084479000	47.4381	109	1
1527807833.086645000	47.4403	92	0
1527807833.088146000	47.4418	332	0
1527807833.088630000	47.4423	103	1
1527807833.246250000	47.5999	393	1
1527807833.246311000	47.6	258	1
1527807833.265076000	47.6187	87	0
1527807833.398552000	47.7522	258	0
1527807833.399971000	47.7536	148	0
1527807833.400498000	47.7542	106	1
1527807833.402528000	47.7562	92	0
1527807833.404073000	47.7577	322	0
1527807833.404574000	47.7582	103	1
1527807833.707099000	48.0608	991	1
1527807833.707187000	48.0609	267	1
1527807833.726907000	48.0806	87	0
1527807833.850517000	48.2042	235	0
1527807833.851940000	48.2056	148	0
1527807833.852537000	48.2062	106	1
1527807833.855125000	48.2088	92	0
1527807833.856555000	48.2102	256	0
1527807833.856614000	48.2103	100	1
1527807833.858585000	48.2123	100	1
1527807834.159234000	48.5129	586	1
1527807834.159307000	48.513	259	1
1527807834.177023000	48.5307	87	0
1527807834.324156000	48.6778	373	0
1527807834.325575000	48.6792	148	0
1527807834.325668000	48.6793	103	1
1527807834.327606000	48.6813	100	1
1527807834.328557000	48.6822	92	0
1527807834.330006000	48.6837	288	0
1527807834.330651000	48.6843	103	1
1527807834.537764000	48.8914	403	1
1527807834.537827000	48.8915	257	1
1527807834.555932000	48.9096	87	0
1527807834.683068000	49.0367	258	0
1527807834.684648000	49.0383	103	1
1527807834.684730000	49.0384	148	0
1527807834.686624000	49.0403	100	1
1527807834.688472000	49.0421	92	0
1527807834.689910000	49.0436	155	0
1527807834.690532000	49.0442	103	1
1527807834.857122000	49.2108	390	1
1527807834.857218000	49.2109	258	1
1527807834.875802000	49.2295	87	0
1527807835.011454000	49.3651	231	0
1527807835.012872000	49.3665	148	0
1527807835.013679000	49.3673	106	1
1527807835.016307000	49.37	92	0
1527807835.017582000	49.3712	100	1
1527807835.017708000	49.3714	217	0
1527807835.019566000	49.3732	100	1
1527807835.306975000	49.6606	779	1
1527807835.307045000	49.6607	266	1
1527807835.326988000	49.6807	87	0
1527807835.460635000	49.8143	255	0
1527807835.462122000	49.8158	148	0
1527807835.462616000	49.8163	106	1
1527807835.466055000	49.8197	92	0
1527807835.467486000	49.8212	112	0
1527807835.467721000	49.8214	103	1
1527807835.780548000	50.1342	392	1
1527807835.780648000	50.1343	262	1
1527807835.800515000	50.1542	87	0
1527807835.925649000	50.2793	259	0
1527807835.927068000	50.2807	148	0
1527807835.927636000	50.2813	106	1
1527807835.930404000	50.2841	92	0
1527807835.931653000	50.2853	100	1
1527807835.931871000	50.2855	143	0
1527807835.933659000	50.2873	100	1
1527807836.048695000	50.4024	395	1
1527807836.048759000	50.4024	257	1
1527807836.066286000	50.42	87	0
1527807836.197513000	50.5512	328	0
1527807836.198944000	50.5526	148	0
1527807836.199670000	50.5533	106	1
1527807836.203349000	50.557	92	0
1527807836.204655000	50.5583	100	1
1527807836.204870000	50.5585	327	0
1527807836.206661000	50.5603	100	1
1527807836.418948000	50.7726	392	1
1527807836.419040000	50.7727	258	1
1527807836.437411000	50.7911	87	0
1527807836.564182000	50.9179	259	0
1527807836.565601000	50.9193	148	0
1527807836.565703000	50.9194	103	1
1527807836.567158000	50.9208	92	0
1527807836.567680000	50.9213	103	1
1527807836.568600000	50.9223	133	0
1527807836.570685000	50.9244	100	1
1527807836.687653000	51.0413	391	1
1527807836.687742000	51.0414	258	1
1527807836.706186000	51.0599	87	0
1527807836.839320000	51.193	232	0
1527807836.840675000	51.1943	148	0
1527807836.840737000	51.1944	103	1
1527807836.842692000	51.1964	100	1
1527807836.844933000	51.1986	92	0
1527807836.846373000	51.2	182	0
1527807836.846913000	51.2006	103	1
1527807836.905836000	51.2595	389	1
1527807836.905910000	51.2596	262	1
1527807836.924481000	51.2781	87	0
1527807837.058638000	51.4123	233	0
1527807837.060056000	51.4137	148	0
1527807837.060709000	51.4144	106	1
1527807837.062625000	51.4163	92	0
1527807837.064123000	51.4178	335	0
1527807837.064694000	51.4184	103	1
1527807837.128851000	51.4825	394	1
1527807837.128937000	51.4826	261	1
1527807837.147237000	51.5009	87	0
1527807837.284068000	51.6377	258	0
1527807837.285493000	51.6392	148	0
1527807837.285744000	51.6394	106	1
1527807837.289437000	51.6431	92	0
1527807837.290736000	51.6444	100	1
1527807837.290846000	51.6445	279	0
1527807837.292735000	51.6464	100	1
1527807837.349077000	51.7027	391	1
1527807837.349163000	51.7028	262	1
1527807837.366827000	51.7205	87	0
1527807837.492475000	51.8461	271	0
1527807837.494196000	51.8479	148	0
1527807837.494732000	51.8484	106	1
1527807837.497507000	51.8512	92	0
1527807837.498752000	51.8524	100	1
1527807837.499029000	51.8527	249	0
1527807837.500737000	51.8544	100	1
1527807837.727987000	52.0817	990	1
1527807837.728081000	52.0817	257	1
1527807837.746718000	52.1004	87	0
1527807837.891991000	52.2457	235	0
1527807837.893426000	52.2471	148	0
1527807837.893790000	52.2475	106	1
1527807837.896434000	52.2501	92	0
1527807837.897809000	52.2515	100	1
1527807837.897822000	52.2515	298	0
1527807837.899757000	52.2534	100	1
1527807838.138332000	52.492	589	1
1527807838.138421000	52.4921	260	1
1527807838.152643000	52.5063	100	0
1527807838.154827000	52.5085	100	1
1527807838.170550000	52.5242	87	0
1527807838.293814000	52.6475	254	0
1527807838.295235000	52.6489	148	0
1527807838.295780000	52.6494	106	1
1527807838.298062000	52.6517	92	0
1527807838.299498000	52.6532	207	0
1527807838.299981000	52.6536	103	1
1527807838.399054000	52.7527	400	1
1527807838.399152000	52.7528	262	1
1527807838.417514000	52.7712	87	0
1527807838.669631000	53.0233	231	0
1527807838.671085000	53.0248	148	0
1527807838.671871000	53.0255	106	1
1527807838.676541000	53.0302	92	0
1527807838.677853000	53.0315	100	1
1527807838.677954000	53.0316	204	0
1527807838.679799000	53.0335	100	1
1527807840.477115000	54.8308	369	1
1527807840.477210000	54.8309	1412	1
1527807840.477234000	54.8309	1412	1
1527807840.477261000	54.8309	1412	1
1527807840.477279000	54.8309	258	1
1527807840.494967000	54.8486	87	0
1527807840.598038000	54.9517	412	0
1527807840.600111000	54.9538	103	1
1527807840.603688000	54.9574	80	0
1527807840.605094000	54.9588	100	1
1527807840.677075000	55.0307	782	1
1527807840.677164000	55.0308	263	1
1527807840.696140000	55.0498	87	0
1527807840.824895000	55.1786	347	0
1527807840.826374000	55.18	148	0
1527807840.827189000	55.1809	106	1
1527807840.828973000	55.1826	92	0
1527807840.830413000	55.1841	336	0
1527807840.831132000	55.1848	103	1
1527807840.891869000	55.2455	388	1
1527807840.891962000	55.2456	263	1
1527807840.911774000	55.2654	87	0
1527807841.050039000	55.4037	255	0
1527807841.051458000	55.4051	148	0
1527807841.052221000	55.4059	106	1
1527807841.054882000	55.4086	92	0
1527807841.056195000	55.4099	100	1
1527807841.056258000	55.4099	202	0
1527807841.058208000	55.4119	100	1
1527807841.123199000	55.4769	391	1
1527807841.123288000	55.477	260	1
1527807841.146078000	55.4997	87	0
1527807841.285845000	55.6395	258	0
1527807841.287213000	55.6409	148	0
1527807841.288217000	55.6419	106	1
1527807841.291579000	55.6452	92	0
1527807841.293020000	55.6467	110	0
1527807841.293263000	55.6469	103	1
1527807841.393270000	55.7469	393	1
1527807841.393363000	55.747	258	1
1527807841.413348000	55.767	87	0
1527807841.545321000	55.899	257	0
1527807841.546758000	55.9004	148	0
1527807841.547172000	55.9008	106	1
1527807841.550796000	55.9045	92	0
1527807841.552141000	55.9058	100	1
1527807841.553810000	55.9075	190	0
1527807841.555153000	55.9088	100	1
1527807841.887445000	56.2411	390	1
1527807841.887510000	56.2412	263	1
1527807841.905631000	56.2593	87	0
1527807842.030679000	56.3843	324	0
1527807842.032169000	56.3858	148	0
1527807842.032256000	56.3859	103	1
1527807842.034239000	56.3879	100	1
1527807842.036237000	56.3899	92	0
1527807842.037740000	56.3914	188	0
1527807842.038412000	56.3921	103	1
1527807842.245593000	56.5993	388	1
1527807842.245684000	56.5994	261	1
1527807842.263211000	56.6169	87	0
1527807842.389385000	56.7431	256	0
1527807842.390818000	56.7445	148	0
1527807842.391193000	56.7449	106	1
1527807842.393122000	56.7468	92	0
1527807842.394625000	56.7483	272	0
1527807842.395181000	56.7488	103	1
1527807842.606968000	56.9606	394	1
1527807842.607042000	56.9607	267	1
1527807842.631272000	56.9849	87	0
1527807842.751640000	57.1053	233	0
1527807842.753114000	57.1068	148	0
1527807842.753345000	57.107	106	1
1527807842.755541000	57.1092	92	0
1527807842.756982000	57.1107	261	0
1527807842.757212000	57.1109	103	1
1527807843.045695000	57.3994	394	1
1527807843.045781000	57.3994	265	1
1527807843.064214000	57.4179	87	0
1527807843.186932000	57.5406	235	0
1527807843.188240000	57.5419	103	1
1527807843.188373000	57.542	148	0
1527807843.190148000	57.5438	92	0
1527807843.190260000	57.5439	100	1
1527807843.191667000	57.5453	208	0
1527807843.192368000	57.546	103	1
1527807843.510790000	57.8645	995	1
1527807843.510875000	57.8645	272	1
1527807843.530537000	57.8842	87	0
1527807843.654326000	58.008	258	0
1527807843.655724000	58.0094	148	0
1527807843.656264000	58.0099	106	1
1527807843.659850000	58.0135	92	0
1527807843.661290000	58.015	157	0
1527807843.661331000	58.015	100	1
1527807843.663338000	58.017	100	1
1527807843.748447000	58.1021	589	1
1527807843.748513000	58.1022	259	1
1527807843.768206000	58.1219	87	0
1527807843.890948000	58.2446	272	0
1527807843.892329000	58.246	148	0
1527807843.892394000	58.2461	103	1
1527807843.894344000	58.248	100	1
1527807843.895623000	58.2493	92	0
1527807843.897343000	58.251	100	1
1527807843.926060000	58.2797	166	0
1527807843.927355000	58.281	100	1
1527807844.219729000	58.5734	407	1
1527807844.219786000	58.5735	264	1
1527807844.252353000	58.606	407	1
1527807844.257911000	58.6116	87	0
1527807844.269942000	58.6236	87	0
1527807844.385704000	58.7394	256	0
1527807844.387103000	58.7408	148	0
1527807844.387304000	58.741	109	1
1527807844.389901000	58.7436	92	0
1527807844.391302000	58.745	100	1
1527807844.391315000	58.745	92	0
1527807844.393308000	58.747	100	1
1527807844.629738000	58.9834	782	1
1527807844.629799000	58.9835	271	1
1527807844.649342000	59.003	87	0
1527807844.771322000	59.125	235	0
1527807844.772692000	59.1264	148	0
1527807844.773332000	59.127	106	1
1527807844.776651000	59.1303	92	0
1527807844.778135000	59.1318	101	0
1527807844.778379000	59.132	103	1
1527807845.042654000	59.3963	395	1
1527807845.042718000	59.3964	263	1
1527807845.062792000	59.4165	87	0
1527807845.074648000	59.4283	87	0
1527807845.210407000	59.5641	233	0
1527807845.211851000	59.5655	148	0
1527807845.212360000	59.566	109	1
1527807845.215087000	59.5688	92	0
1527807845.216422000	59.5701	100	1
1527807845.216470000	59.5701	205	0
1527807845.218436000	59.5721	100	1
1527807845.562210000	59.9159	371	1
1527807845.562303000	59.916	1412	1
1527807845.562327000	59.916	1412	1
1527807845.562352000	59.916	1412	1
1527807845.562389000	59.9161	1412	1
1527807845.562414000	59.9161	552	1
1527807845.583101000	59.9368	87	0
1527807845.672037000	60.0257	416	0
1527807845.673465000	60.0271	103	1
1527807845.674174000	60.0278	80	0
1527807845.675385000	60.0291	100	1
1527807846.776810000	61.1305	390	1
1527807846.776879000	61.1305	259	1
1527807846.794932000	61.1486	87	0
1527807846.810994000	61.1647	87	0
1527807846.930595000	61.2843	371	0
1527807846.932083000	61.2858	148	0
1527807846.932344000	61.286	109	1
1527807846.934964000	61.2886	92	0
1527807846.936308000	61.29	100	1
1527807846.936353000	61.29	340	0
1527807846.938334000	61.292	100	1
1527807847.093676000	61.4473	390	1
1527807847.093738000	61.4474	263	1
1527807847.112251000	61.4659	87	0
1527807847.243750000	61.5974	256	0
1527807847.245182000	61.5989	148	0
1527807847.245338000	61.599	106	1
1527807847.247632000	61.6013	92	0
1527807847.249044000	61.6027	99	0
1527807847.249450000	61.6031	103	1
1527807847.545570000	61.8992	390	1
1527807847.545634000	61.8993	267	1
1527807847.565011000	61.9187	87	0
1527807847.699358000	62.053	282	0
1527807847.700837000	62.0545	148	0
1527807847.701305000	62.055	106	1
1527807847.702287000	62.056	92	0
1527807847.703779000	62.0574	165	0
1527807847.704288000	62.058	103	1
1527807848.264957000	62.6186	391	1
1527807848.265032000	62.6187	259	1
1527807848.283522000	62.6372	87	0
1527807848.407276000	62.7609	348	0
1527807848.408649000	62.7623	148	0
1527807848.409406000	62.7631	106	1
1527807848.410894000	62.7646	92	0
1527807848.412326000	62.766	209	0
1527807848.412365000	62.766	100	1
1527807848.414419000	62.7681	100	1
1527807851.044729000	65.3984	393	1
1527807851.044827000	65.3985	265	1
1527807851.062905000	65.4166	87	0
1527807851.221761000	65.5754	256	0
1527807851.223160000	65.5768	148	0
1527807851.224133000	65.5778	106	1
1527807851.225984000	65.5797	92	0
1527807851.227422000	65.5811	119	0
1527807851.228085000	65.5818	103	1
1527807851.264366000	65.618	993	1
1527807851.264453000	65.6181	262	1
1527807851.282685000	65.6364	87	0
1527807851.412584000	65.7663	255	0
1527807851.414069000	65.7677	148	0
1527807851.414165000	65.7678	103	1
1527807851.416165000	65.7698	100	1
1527807851.417940000	65.7716	92	0
1527807851.419375000	65.773	109	0
1527807851.420088000	65.7738	103	1
1527807851.555410000	65.9091	388	1
1527807851.555475000	65.9091	262	1
1527807851.575551000	65.9292	87	0
1527807851.718141000	66.0718	235	0
1527807851.719563000	66.0732	148	0
1527807851.720125000	66.0738	106	1
1527807851.721073000	66.0747	92	0
1527807851.722513000	66.0762	263	0
1527807851.723091000	66.0768	103	1
1527807851.965405000	66.3191	589	1
1527807851.965467000	66.3191	259	1
1527807851.984993000	66.3387	87	0
1527807852.107312000	66.461	233	0
1527807852.108858000	66.4625	148	0
1527807852.109397000	66.4631	106	1
1527807852.112489000	66.4662	92	0
1527807852.114039000	66.4677	154	0
1527807852.114245000	66.4679	103	1
1527807852.396281000	66.7499	406	1
1527807852.396349000	66.75	267	1
1527807852.414410000	66.7681	87	0
1527807852.536724000	66.8904	292	0
1527807852.538179000	66.8918	103	1
1527807852.538217000	66.8919	148	0
1527807852.540147000	66.8938	100	1
1527807852.542943000	66.8966	92	0
1527807852.544134000	66.8978	100	1
1527807852.544478000	66.8981	123	0
1527807852.546157000	66.8998	100	1
1527807852.811587000	67.1653	782	1
1527807852.811678000	67.1653	272	1
1527807852.846289000	67.2	782	1
1527807852.862968000	67.2166	87	0
1527807852.872596000	67.2263	87	0
1527807852.875340000	67.229	87	0
1527807852.958430000	67.3121	233	0
1527807852.959852000	67.3135	148	0
1527807852.960239000	67.3139	112	1
1527807852.962648000	67.3163	92	0
1527807852.964230000	67.3179	126	0
1527807852.964279000	67.3179	100	1
1527807852.966256000	67.3199	100	1
1527807853.153799000	67.5075	394	1
1527807853.153866000	67.5075	261	1
1527807853.171572000	67.5252	87	0
1527807853.298437000	67.6521	256	0
1527807853.299837000	67.6535	148	0
1527807853.300205000	67.6539	106	1
1527807853.302992000	67.6567	92	0
1527807853.304478000	67.6581	263	0
1527807853.305207000	67.6589	103	1
1527807853.624202000	67.9779	394	1
1527807853.624257000	67.9779	271	1
1527807853.643421000	67.9971	87	0
1527807853.772731000	68.1264	233	0
1527807853.774277000	68.1279	148	0
1527807853.774347000	68.128	103	1
1527807853.776296000	68.13	100	1
1527807853.776363000	68.13	92	0
1527807853.777807000	68.1315	239	0
1527807853.778459000	68.1321	103	1
1527807853.846671000	68.2003	390	1
1527807853.846746000	68.2004	262	1
1527807853.865005000	68.2187	87	0
1527807853.992547000	68.3462	233	0
1527807853.994026000	68.3477	148	0
1527807853.994279000	68.3479	106	1
1527807854.000038000	68.3537	92	0
1527807854.001308000	68.355	100	1
1527807854.001501000	68.3552	222	0
1527807854.003240000	68.3569	100	1
1527807854.134374000	68.488	390	1
1527807854.134438000	68.4881	259	1
1527807854.152484000	68.5062	87	0
1527807854.275903000	68.6296	256	0
1527807854.277306000	68.631	148	0
1527807854.278258000	68.6319	106	1
1527807854.279985000	68.6337	92	0
1527807854.281251000	68.6349	100	1
1527807854.281506000	68.6352	260	0
1527807854.283250000	68.6369	100	1
1527807854.612573000	68.9662	393	1
1527807854.612649000	68.9663	270	1
1527807854.630455000	68.9841	87	0
1527807854.759987000	69.1137	348	0
1527807854.761399000	69.1151	148	0
1527807854.762283000	69.116	106	1
1527807854.764309000	69.118	92	0
1527807854.765770000	69.1194	257	0
1527807854.766294000	69.12	103	1
1527807855.013675000	69.3673	392	1
1527807855.013752000	69.3674	268	1
1527807855.033983000	69.3877	87	0
1527807855.039176000	69.3928	87	0
1527807855.169298000	69.523	258	0
1527807855.170692000	69.5244	148	0
1527807855.171311000	69.525	109	1
1527807855.175558000	69.5292	92	0
1527807855.176993000	69.5307	242	0
1527807855.177521000	69.5312	103	1
1527807855.439818000	69.7935	990	1
1527807855.439898000	69.7936	270	1
1527807855.458873000	69.8125	87	0
1527807855.556686000	69.9104	304	1
1527807855.556819000	69.9105	1412	1
1527807855.556845000	69.9105	1412	1
1527807855.556867000	69.9105	1148	1
1527807855.575450000	69.9291	87	0
1527807855.604212000	69.9579	280	0
1527807855.605631000	69.9593	148	0
1527807855.606348000	69.96	109	1
1527807855.608473000	69.9621	92	0
1527807855.609900000	69.9636	108	0
1527807855.610502000	69.9642	103	1
1527807855.654011000	70.0077	441	0
1527807855.655343000	70.009	100	1
1527807855.662553000	70.0162	80	0
1527807855.664387000	70.0181	100	1
1527807855.664585000	70.0183	390	1
1527807855.664644000	70.0183	267	1
1527807855.682099000	70.0358	87	0
1527807855.912906000	70.2666	285	0
1527807855.914390000	70.2681	148	0
1527807855.914488000	70.2682	103	1
1527807855.916418000	70.2701	100	1
1527807855.921807000	70.2755	92	0
1527807855.923249000	70.2769	131	0
1527807855.923490000	70.2772	103	1
1527807856.073825000	70.4275	590	1
1527807856.073920000	70.4276	266	1
1527807856.091783000	70.4455	87	0
1527807856.241543000	70.5952	232	0
1527807856.242962000	70.5966	148	0
1527807856.243401000	70.5971	106	1
1527807856.247890000	70.6016	92	0
1527807856.249397000	70.6031	185	0
1527807856.249455000	70.6031	100	1
1527807856.251434000	70.6051	100	1
1527807856.514295000	70.868	401	1
1527807856.514364000	70.868	272	1
1527807856.533324000	70.887	87	0
1527807856.543087000	70.8968	87	0
1527807856.670669000	71.0243	256	0
1527807856.672116000	71.0258	148	0
1527807856.672416000	71.0261	109	1
1527807856.673595000	71.0273	92	0
1527807856.675097000	71.0288	229	0
1527807856.675580000	71.0292	103	1
1527807856.803630000	71.1573	390	1
1527807856.803721000	71.1574	261	1
1527807856.821295000	71.175	87	0
1527807856.960405000	71.3141	236	0
1527807856.961821000	71.3155	148	0
1527807856.962436000	71.3161	106	1
1527807856.969184000	71.3229	92	0
1527807856.970498000	71.3242	100	1
1527807856.970534000	71.3242	286	0
1527807856.972406000	71.3261	100	1
1527807857.030766000	71.3844	784	1
1527807857.030846000	71.3845	265	1
1527807857.049460000	71.4031	87	0
1527807857.188013000	71.5417	269	0
1527807857.189440000	71.5431	103	1
1527807857.189476000	71.5431	148	0
1527807857.191421000	71.5451	100	1
1527807857.192516000	71.5462	92	0
1527807857.194021000	71.5477	200	0
1527807857.194622000	71.5483	103	1
1527807857.294194000	71.6479	392	1
1527807857.294271000	71.6479	260	1
1527807857.312926000	71.6666	87	0
1527807857.437852000	71.7915	256	0
1527807857.439274000	71.7929	148	0
1527807857.439500000	71.7932	106	1
1527807857.444018000	71.7977	92	0
1527807857.445447000	71.7991	153	0
1527807857.445526000	71.7992	100	1
1527807857.447574000	71.8012	100	1
1527807857.577485000	71.9312	394	1
1527807857.577560000	71.9312	264	1
1527807857.598468000	71.9521	87	0
1527807857.722351000	72.076	235	0
1527807857.724106000	72.0778	148	0
1527807857.724459000	72.0781	106	1
1527807857.725577000	72.0792	92	0
1527807857.727067000	72.0807	102	0
1527807857.727544000	72.0812	103	1
1527807857.785904000	72.1396	390	1
1527807857.785993000	72.1397	264	1
1527807857.803939000	72.1576	87	0
1527807857.928647000	72.2823	233	0
1527807857.930125000	72.2838	148	0
1527807857.930545000	72.2842	106	1
1527807857.932784000	72.2865	92	0
1527807857.934275000	72.2879	225	0
1527807857.934834000	72.2885	103	1
1527807858.125911000	72.4796	390	1
1527807858.125973000	72.4796	264	1
1527807858.153823000	72.5075	87	0
1527807858.162309000	72.516	87	0
1527807858.285847000	72.6395	255	0
1527807858.287260000	72.6409	148	0
1527807858.287500000	72.6412	109	1
1527807858.289983000	72.6437	92	0
1527807858.291417000	72.6451	207	0
1527807858.291601000	72.6453	103	1
1527807858.515652000	72.8693	393	1
1527807858.515732000	72.8694	271	1
1527807858.534942000	72.8886	87	0
1527807858.557179000	72.9108	905	1
1527807858.557263000	72.9109	1412	1
1527807858.557290000	72.911	1412	1
1527807858.557331000	72.911	1412	1
1527807858.557365000	72.911	1412	1
1527807858.557402000	72.9111	1412	1
1527807858.557445000	72.9111	1412	1
1527807858.557502000	72.9112	1412	1
1527807858.557540000	72.9112	1412	1
1527807858.557594000	72.9113	1412	1
1527807858.557618000	72.9113	1412	1
1527807858.557656000	72.9113	1412	1
1527807858.557690000	72.9114	1412	1
1527807858.557728000	72.9114	1412	1
1527807858.557764000	72.9114	160	1
1527807858.574924000	72.9286	87	0
1527807858.578712000	72.9324	87	0
1527807858.655068000	73.0087	372	0
1527807858.656526000	73.0102	109	1
1527807858.661008000	73.0147	350	0
1527807858.662431000	73.0161	148	0
1527807858.662675000	73.0163	103	1
1527807858.663935000	73.0176	80	0
1527807858.665544000	73.0192	100	1
1527807858.667450000	73.0211	92	0
1527807858.668838000	73.0225	271	0
1527807858.669511000	73.0232	103	1
1527807858.804671000	73.1583	391	1
1527807858.804739000	73.1584	260	1
1527807858.824297000	73.178	87	0
1527807858.946613000	73.3003	280	0
1527807858.948028000	73.3017	148	0
1527807858.948607000	73.3023	106	1
1527807858.951884000	73.3056	92	0
1527807858.953313000	73.307	272	0
1527807858.953936000	73.3076	103	1
1527807859.095210000	73.4489	394	1
1527807859.095304000	73.449	267	1
1527807859.113132000	73.4668	87	0
1527807859.240915000	73.5946	233	0
1527807859.242342000	73.596	148	0
1527807859.242606000	73.5963	106	1
1527807859.245338000	73.599	92	0
1527807859.246613000	73.6003	100	1
1527807859.246809000	73.6005	315	0
1527807859.248570000	73.6022	100	1
1527807859.384974000	73.7386	588	1
1527807859.385068000	73.7387	262	1
1527807859.403584000	73.7573	87	0
1527807859.537008000	73.8907	298	0
1527807859.538422000	73.8921	148	0
1527807859.539572000	73.8932	106	1
1527807859.542093000	73.8958	92	0
1527807859.543531000	73.8972	318	0
1527807859.543637000	73.8973	100	1
1527807859.545556000	73.8992	100	1
1527807859.665202000	74.0189	405	1
1527807859.665269000	74.0189	263	1
1527807859.683516000	74.0372	87	0
1527807859.811583000	74.1653	282	0
1527807859.812933000	74.1666	148	0
1527807859.813670000	74.1673	106	1
1527807859.816195000	74.1699	92	0
1527807859.817617000	74.1713	307	0
1527807859.817674000	74.1713	100	1
1527807859.819651000	74.1733	100	1
1527807859.936658000	74.2903	389	1
1527807859.936752000	74.2904	260	1
1527807859.955322000	74.309	87	0
1527807860.075558000	74.4292	233	0
1527807860.076980000	74.4306	148	0
1527807860.077632000	74.4313	106	1
1527807860.080497000	74.4342	92	0
1527807860.081948000	74.4356	110	0
1527807860.082586000	74.4363	103	1
1527807860.147786000	74.5015	777	1
1527807860.147865000	74.5015	264	1
1527807860.170149000	74.5238	87	0
1527807860.324598000	74.6783	258	0
1527807860.326018000	74.6797	148	0
1527807860.326632000	74.6803	106	1
1527807860.329125000	74.6828	92	0
1527807860.330575000	74.6842	293	0
1527807860.330594000	74.6843	100	1
1527807860.332594000	74.6863	100	1
1527807860.416815000	74.7705	394	1
1527807860.416903000	74.7706	266	1
1527807860.435670000	74.7893	87	0
1527807860.558591000	74.9123	233	0
1527807860.560060000	74.9137	148	0
1527807860.560652000	74.9143	106	1
1527807860.570775000	74.9244	92	0
[truncated: 757 more rows]
