# Supplementary material for: Method for multi-task learning fusion network traffic classification to address small sample labels
Source: Sci Rep. 2024 Jan 30;14:2518. doi: 10.1038/s41598-024-51933-8 (PMC10827795; doi:10.1038/s41598-024-51933-8)
Supplement: Supplementary file 2 — Supplementary Information 2. [file 41598_2024_51933_MOESM2_ESM.zip › QUIC Dataset/QUIC Dataset/pretraining/Google Doc/GoogleDoc-1046.txt]

1527775523.332429000	0	276	1
1527775523.353607000	0.021178	69	0
1527775523.989721000	0.657292	303	0
1527775523.989993000	0.657564	1392	0
1527775523.990232000	0.657803	1392	0
1527775523.990540000	0.658111	1392	0
1527775523.990545000	0.658116	160	0
1527775523.990730000	0.658301	1392	0
1527775523.990852000	0.658423	1392	0
1527775523.991152000	0.658723	1392	0
1527775523.991155000	0.658726	168	0
1527775523.991281000	0.658852	697	0
1527775523.991450000	0.659021	1392	0
1527775523.991649000	0.65922	1392	0
1527775523.991741000	0.659312	673	0
1527775523.991953000	0.659524	110	1
1527775523.995648000	0.663219	86	1
1527775523.998726000	0.666297	1392	0
1527775523.998832000	0.666403	1392	0
1527775523.998997000	0.666568	1392	0
1527775523.999000000	0.666571	168	0
1527775523.999067000	0.666638	64	0
1527775524.001084000	0.668655	92	1
1527775524.002647000	0.670218	1170	0
1527775524.013179000	0.68075	80	1
1527775524.058886000	0.726457	1392	0
1527775524.059004000	0.726575	1392	0
1527775524.059078000	0.726649	1392	0
1527775524.059081000	0.726652	180	0
1527775524.059148000	0.726719	1392	0
1527775524.059215000	0.726786	1392	0
1527775524.059347000	0.726918	1392	0
1527775524.059349000	0.72692	153	0
1527775524.059464000	0.727035	1392	0
1527775524.059513000	0.727084	1392	0
1527775524.059662000	0.727233	1392	0
1527775524.059665000	0.727236	160	0
1527775524.059762000	0.727333	107	1
1527775524.060062000	0.727633	1392	0
1527775524.060178000	0.727749	1392	0
1527775524.060498000	0.728069	1392	0
1527775524.060500000	0.728071	168	0
1527775524.061195000	0.728766	264	0
1527775524.062077000	0.729648	98	1
1527775524.067763000	0.735334	1392	0
1527775524.067990000	0.735561	1392	0
1527775524.068278000	0.735849	1392	0
1527775524.068280000	0.735851	168	0
1527775524.068637000	0.736208	1392	0
1527775524.068640000	0.736211	133	0
1527775524.073255000	0.740826	95	1
1527775524.073583000	0.741154	1392	0
1527775524.073921000	0.741492	1392	0
1527775524.074232000	0.741803	1392	0
1527775524.074234000	0.741805	168	0
1527775524.074398000	0.741969	774	0
1527775524.076081000	0.743652	92	1
1527775524.079442000	0.747013	1392	0
1527775524.079710000	0.747281	1392	0
1527775524.082573000	0.750144	1392	0
1527775524.083083000	0.750654	86	1
1527775524.084005000	0.751576	180	0
1527775524.084076000	0.751647	653	0
1527775524.084078000	0.751649	86	0
1527775524.091003000	0.758574	86	1
1527775524.492439000	1.16001	346	1
1527775524.492522000	1.16009	1392	1
1527775524.492548000	1.16012	896	1
1527775524.499775000	1.16735	197	1
1527775524.512924000	1.1805	69	0
1527775524.517644000	1.18521	69	0
1527775524.616537000	1.28411	379	0
1527775524.616650000	1.28422	60	0
1527775524.619145000	1.28672	89	1
1527775524.645086000	1.31266	306	0
1527775524.645388000	1.31296	1392	0
1527775524.645609000	1.31318	1392	0
1527775524.645686000	1.31326	1392	0
1527775524.645689000	1.31326	160	0
1527775524.646383000	1.31395	1392	0
1527775524.646698000	1.31427	1392	0
1527775524.646896000	1.31447	1051	0
1527775524.647315000	1.31489	72	0
1527775524.647784000	1.31536	219	0
1527775524.647924000	1.3155	107	1
1527775524.743204000	1.41078	195	1
1527775524.763626000	1.4312	69	0
1527775525.068065000	1.73564	378	0
1527775525.068297000	1.73587	1095	0
1527775525.070722000	1.73829	72	0
1527775525.071172000	1.73874	157	0
1527775525.076596000	1.74417	92	1
1527775525.146567000	1.81414	842	1
1527775525.149197000	1.81677	885	1
1527775525.151271000	1.81884	621	1
1527775525.166337000	1.83391	69	0
1527775525.186068000	1.85364	70	0
1527775525.189239000	1.85681	83	1
1527775525.189301000	1.85687	69	0
1527775525.211191000	1.87876	310	0
1527775525.211310000	1.87888	508	0
1527775525.214442000	1.88201	86	1
1527775525.319363000	1.98693	473	0
1527775525.322155000	1.98973	80	1
1527775525.485910000	2.15348	228	1
1527775525.485987000	2.15356	124	1
1527775525.506136000	2.17371	69	0
1527775525.523662000	2.19123	135	1
1527775525.523753000	2.19132	170	1
1527775525.543021000	2.21059	69	0
1527775525.557384000	2.22496	1392	0
1527775525.557635000	2.22521	1392	0
1527775525.557927000	2.2255	1392	0
1527775525.557998000	2.22557	501	0
1527775525.558000000	2.22557	72	0
1527775525.558067000	2.22564	116	0
1527775525.560178000	2.22775	101	1
1527775525.642742000	2.31031	640	0
1527775525.642745000	2.31032	72	0
1527775525.642862000	2.31043	235	0
1527775525.645185000	2.31276	86	1
1527775526.240530000	2.9081	1392	0
1527775526.240533000	2.9081	85	0
1527775526.243244000	2.91082	83	1
1527775526.430204000	3.09777	223	1
1527775526.432137000	3.09971	1266	1
1527775526.450176000	3.11775	69	0
1527775526.528306000	3.19588	323	0
1527775526.529065000	3.19664	1392	0
1527775526.529259000	3.19683	978	0
1527775526.529260000	3.19683	72	0
1527775526.529665000	3.19724	236	0
1527775526.531223000	3.19879	95	1
1527775526.532050000	3.19962	1392	1
1527775526.532079000	3.19965	1392	1
1527775526.532115000	3.19969	126	1
1527775526.532160000	3.19973	823	1
1527775526.549839000	3.21741	82	0
1527775526.552293000	3.21986	80	1
1527775526.574019000	3.24159	417	0
1527775526.574184000	3.24176	210	0
1527775526.577262000	3.24483	83	1
1527775526.804165000	3.47174	1392	1
1527775526.804208000	3.47178	370	1
1527775526.828233000	3.4958	69	0
1527775526.855724000	3.5233	1392	0
1527775526.855856000	3.52343	1392	0
1527775526.855859000	3.52343	1392	0
1527775526.855866000	3.52344	553	0
1527775526.858267000	3.52584	92	1
1527775526.859044000	3.52662	302	0
1527775526.862273000	3.52984	80	1
1527775526.877831000	3.5454	1392	0
1527775526.880243000	3.54781	80	1
1527775527.014215000	3.68179	377	0
1527775527.014383000	3.68195	949	0
1527775527.017272000	3.68484	83	1
1527775527.502418000	4.16999	529	1
1527775527.502517000	4.17009	1392	1
1527775527.502544000	4.17011	1392	1
1527775527.502596000	4.17017	1392	1
1527775527.502628000	4.1702	1392	1
1527775527.502671000	4.17024	1392	1
1527775527.502701000	4.17027	1392	1
1527775527.502753000	4.17032	1392	1
1527775527.502779000	4.17035	1392	1
1527775527.502823000	4.17039	1392	1
1527775527.502875000	4.17045	1392	1
1527775527.502901000	4.17047	1392	1
1527775527.502943000	4.17051	1392	1
1527775527.502974000	4.17055	1260	1
1527775527.522339000	4.18991	69	0
1527775527.525556000	4.19313	69	0
1527775527.746390000	4.41396	1322	1
1527775527.769007000	4.43658	69	0
1527775527.893818000	4.56139	242	0
1527775527.894181000	4.56175	265	0
1527775527.897289000	4.56486	86	1
1527775527.907739000	4.57531	357	0
1527775527.910557000	4.57813	60	0
1527775527.912900000	4.58047	83	1
1527775531.966475000	8.63405	298	1
1527775531.966690000	8.63426	412	1
1527775531.967048000	8.63462	244	1
1527775531.967110000	8.63468	1392	1
1527775531.967139000	8.63471	968	1
1527775531.986277000	8.65385	69	0
1527775531.987262000	8.65483	1392	0
1527775531.987339000	8.65491	619	0
1527775531.990103000	8.65767	86	1
1527775532.500609000	9.16818	558	0
1527775532.500612000	9.16818	287	0
1527775532.500614000	9.16818	130	0
1527775532.502682000	9.17025	103	1
1527775532.507096000	9.17467	231	1
1527775532.526270000	9.19384	69	0
1527775532.554509000	9.22208	423	0
1527775532.557092000	9.22466	83	1
1527775532.558224000	9.2258	60	0
1527775532.561334000	9.2289	80	1
1527775533.218819000	9.88639	915	0
1527775533.219007000	9.88658	1392	0
1527775533.219156000	9.88673	1392	0
1527775533.219300000	9.88687	1392	0
1527775533.219303000	9.88687	160	0
1527775533.219493000	9.88706	1392	0
1527775533.219769000	9.88734	1332	0
1527775533.220427000	9.888	1392	0
1527775533.220724000	9.8883	1392	0
1527775533.220821000	9.88839	1392	0
1527775533.220825000	9.8884	168	0
1527775533.221020000	9.88859	1200	0
1527775533.223257000	9.89083	92	1
1527775533.226936000	9.89451	98	1
1527775533.235972000	9.90354	1392	0
1527775533.236242000	9.90381	1392	0
1527775533.236543000	9.90411	1392	0
1527775533.236546000	9.90412	168	0
1527775533.236622000	9.90419	64	0
1527775533.240261000	9.90783	92	1
1527775533.274077000	9.94165	1392	0
1527775533.274198000	9.94177	725	0
1527775533.274871000	9.94244	1392	0
1527775533.275146000	9.94272	1392	0
1527775533.275454000	9.94303	1392	0
1527775533.275457000	9.94303	160	0
1527775533.275610000	9.94318	739	0
1527775533.276382000	9.94395	1392	0
1527775533.276679000	9.94425	1392	0
1527775533.277019000	9.94459	1392	0
1527775533.277022000	9.94459	168	0
1527775533.277169000	9.94474	107	1
1527775533.277285000	9.94486	950	0
1527775533.278431000	9.946	1392	0
1527775533.278725000	9.9463	1392	0
1527775533.279033000	9.9466	1392	0
1527775533.279035000	9.94661	168	0
1527775533.279106000	9.94668	64	0
1527775533.280067000	9.94764	98	1
1527775533.280687000	9.94826	1392	0
1527775533.280690000	9.94826	164	0
1527775533.282937000	9.95051	83	1
1527775533.286230000	9.9538	1392	0
1527775533.286352000	9.95392	1392	0
1527775533.286354000	9.95393	1392	0
1527775533.286360000	9.95393	168	0
1527775533.286362000	9.95393	64	0
1527775533.286438000	9.95401	1178	0
1527775533.288016000	9.95559	1392	0
1527775533.288295000	9.95587	1392	0
1527775533.288604000	9.95618	1392	0
1527775533.288607000	9.95618	168	0
1527775533.288728000	9.9563	107	1
1527775533.288819000	9.95639	945	0
1527775533.290832000	9.9584	1392	0
1527775533.291062000	9.95863	1281	0
1527775533.291171000	9.95874	729	0
1527775533.292023000	9.95959	89	1
1527775533.293226000	9.9608	1392	0
1527775533.293415000	9.96099	1307	0
1527775533.295296000	9.96287	1392	0
1527775533.295599000	9.96317	1392	0
1527775533.295601000	9.96317	319	0
1527775533.295681000	9.96325	72	0
1527775533.295683000	9.96325	289	0
1527775533.295958000	9.96353	98	1
1527775534.962221000	11.6298	290	1
1527775534.962295000	11.6299	124	1
1527775534.985059000	11.6526	69	0
1527775535.175535000	11.8431	1392	0
1527775535.175785000	11.8434	1392	0
1527775535.176092000	11.8437	1392	0
1527775535.176162000	11.8437	520	0
1527775535.176164000	11.8437	72	0
1527775535.176232000	11.8438	284	0
1527775535.180635000	11.8482	98	1
1527775536.241340000	12.9089	838	1
1527775536.241424000	12.909	274	1
1527775536.246129000	12.9137	600	1
1527775536.246224000	12.9138	1392	1
1527775536.246264000	12.9138	1392	1
1527775536.246297000	12.9139	959	1
1527775536.262136000	12.9297	69	0
1527775536.269722000	12.9373	69	0
1527775536.300789000	12.9684	382	1
1527775536.320065000	12.9876	69	0
1527775536.561975000	13.2295	305	1
1527775536.562052000	13.2296	249	1
1527775536.592398000	13.26	69	0
1527775536.615338000	13.2829	1392	1
1527775536.615413000	13.283	1392	1
1527775536.615449000	13.283	219	1
1527775536.615508000	13.2831	824	1
1527775536.637028000	13.3046	69	0
1527775536.655858000	13.3234	465	0
1527775536.655972000	13.3235	206	0
1527775536.658305000	13.3259	86	1
1527775536.708488000	13.3761	356	0
1527775536.711294000	13.3789	80	1
1527775536.713888000	13.3815	60	0
1527775536.716264000	13.3838	80	1
1527775536.726120000	13.3937	306	0
1527775536.726907000	13.3945	1392	0
1527775536.726983000	13.3946	481	0
1527775536.727896000	13.3955	584	0
1527775536.729288000	13.3969	89	1
1527775536.729701000	13.3973	615	0
1527775536.731012000	13.3986	447	0
1527775536.732280000	13.3999	83	1
1527775536.732594000	13.4002	677	0
1527775536.734231000	13.4018	464	0
1527775536.735315000	13.4029	83	1
1527775536.735575000	13.4031	815	0
1527775536.737842000	13.4054	629	0
1527775536.738279000	13.4059	83	1
1527775536.738585000	13.4062	499	0
1527775536.739090000	13.4067	419	0
1527775536.740333000	13.4079	681	0
1527775536.741280000	13.4089	86	1
1527775536.742326000	13.4099	596	0
1527775536.742729000	13.4103	538	0
1527775536.744894000	13.4125	634	0
1527775536.745279000	13.4129	86	1
1527775536.745666000	13.4132	563	0
1527775536.745793000	13.4134	669	0
1527775536.748278000	13.4158	83	1
1527775536.751172000	13.4187	84	0
1527775536.754281000	13.4219	80	1
1527775536.758721000	13.4263	337	0
1527775536.758787000	13.4264	83	0
1527775536.761289000	13.4289	83	1
1527775536.761869000	13.4294	215	0
1527775536.764270000	13.4318	80	1
1527775536.780596000	13.4482	263	0
1527775536.783297000	13.4509	80	1
1527775537.239785000	13.9074	1035	1
1527775537.239863000	13.9074	89	1
1527775537.244803000	13.9124	283	1
1527775537.246791000	13.9144	518	1
1527775537.246835000	13.9144	67	1
1527775537.259265000	13.9268	69	0
1527775537.264853000	13.9324	69	0
1527775537.302403000	13.97	239	0
1527775537.302497000	13.9701	126	0
1527775537.302499000	13.9701	72	0
1527775537.302500000	13.9701	189	0
1527775537.306216000	13.9738	95	1
1527775537.338057000	14.0056	239	0
1527775537.341341000	14.0089	80	1
1527775537.710544000	14.3781	259	0
1527775537.710851000	14.3784	131	0
1527775537.713538000	14.3811	83	1
1527775537.716024000	14.3836	72	0
1527775537.716129000	14.3837	105	0
1527775537.719380000	14.387	83	1
1527775537.723146000	14.3907	217	0
1527775537.723270000	14.3908	83	0
1527775537.726692000	14.3943	83	1
1527775537.727949000	14.3955	72	0
1527775537.728040000	14.3956	151	0
1527775537.731388000	14.399	83	1
1527775537.874822000	14.5424	229	0
1527775537.876254000	14.5438	121	0
1527775537.877063000	14.5446	72	0
1527775537.877566000	14.5451	120	0
1527775537.880783000	14.5484	80	1
1527775537.897602000	14.5652	86	1
1527775538.438520000	15.1061	467	1
1527775538.438609000	15.1062	74	1
1527775538.458470000	15.126	69	0
1527775538.897442000	15.565	284	0
1527775538.897555000	15.5651	540	0
1527775538.898381000	15.566	101	0
1527775538.900025000	15.5676	89	1
1527775538.946209000	15.6138	340	1
1527775538.948362000	15.6159	276	1
1527775538.966232000	15.6338	69	0
1527775538.977646000	15.6452	357	1
1527775538.997485000	15.6651	69	0
1527775539.072705000	15.7403	303	1
1527775539.072834000	15.7404	1392	1
1527775539.072862000	15.7404	1392	1
1527775539.072904000	15.7405	1392	1
1527775539.072967000	15.7405	1392	1
1527775539.072992000	15.7406	1392	1
1527775539.073043000	15.7406	1392	1
1527775539.073069000	15.7406	1392	1
1527775539.073112000	15.7407	1392	1
1527775539.073145000	15.7407	1392	1
1527775539.073184000	15.7408	1392	1
1527775539.073233000	15.7408	1392	1
1527775539.073259000	15.7408	1392	1
1527775539.073310000	15.7409	1392	1
1527775539.073336000	15.7409	1392	1
1527775539.075396000	15.743	1392	1
1527775539.075439000	15.743	1392	1
1527775539.075480000	15.7431	1392	1
1527775539.075527000	15.7431	1392	1
1527775539.075574000	15.7431	1392	1
1527775539.075599000	15.7432	1392	1
1527775539.075651000	15.7432	1392	1
1527775539.075677000	15.7432	1392	1
1527775539.077008000	15.7446	1392	1
1527775539.077054000	15.7446	1392	1
1527775539.077109000	15.7447	1392	1
1527775539.077135000	15.7447	1392	1
1527775539.077180000	15.7448	1392	1
1527775539.077232000	15.7448	1392	1
1527775539.077270000	15.7448	1392	1
1527775539.077304000	15.7449	1392	1
1527775539.080140000	15.7477	1392	1
1527775539.080206000	15.7478	1392	1
1527775539.080233000	15.7478	1392	1
1527775539.080273000	15.7478	746	1
1527775539.086368000	15.7539	306	1
1527775539.086448000	15.754	242	1
1527775539.092999000	15.7606	69	0
1527775539.094655000	15.7622	69	0
1527775539.099404000	15.767	69	0
1527775539.101890000	15.7695	69	0
1527775539.108541000	15.7761	69	0
1527775539.200256000	15.8678	580	0
1527775539.200396000	15.868	780	0
1527775539.202033000	15.8696	72	0
1527775539.202541000	15.8701	320	0
1527775539.203140000	15.8707	98	1
1527775539.206069000	15.8736	83	1
1527775539.229382000	15.897	250	0
1527775539.229497000	15.8971	126	0
1527775539.232044000	15.8996	83	1
1527775539.234358000	15.9019	72	0
1527775539.234810000	15.9024	111	0
1527775539.237041000	15.9046	83	1
1527775539.275858000	15.9434	1392	1
1527775539.275897000	15.9435	266	1
1527775539.296179000	15.9638	69	0
1527775539.401675000	16.0692	213	0
1527775539.401786000	16.0694	98	0
1527775539.403568000	16.0711	213	0
1527775539.403644000	16.0712	259	0
1527775539.404231000	16.0718	92	1
1527775539.405807000	16.0734	72	0
1527775539.405881000	16.0735	240	0
1527775539.406979000	16.0746	72	0
1527775539.407284000	16.0749	129	0
1527775539.408026000	16.0756	89	1
1527775539.440864000	16.1084	376	0
1527775539.440979000	16.1086	575	0
1527775539.444054000	16.1116	83	1
1527775539.456560000	16.1241	612	1
1527775539.479374000	16.1469	69	0
1527775539.624643000	16.2922	426	0
1527775539.627155000	16.2947	83	1
1527775539.630270000	16.2978	60	0
1527775539.631545000	16.2991	218	0
1527775539.631637000	16.2992	340	0
1527775539.631711000	16.2993	215	0
1527775539.633056000	16.3006	89	1
1527775539.692554000	16.3601	872	1
1527775539.692648000	16.3602	235	1
1527775539.713241000	16.3808	69	0
1527775539.830276000	16.4978	294	0
1527775539.830280000	16.4979	126	0
1527775539.833078000	16.5006	86	1
1527775539.833707000	16.5013	72	0
1527775539.833709000	16.5013	297	0
1527775539.836138000	16.5037	83	1
1527775539.937922000	16.6055	430	1
1527775539.938017000	16.6056	237	1
1527775539.958702000	16.6263	69	0
1527775540.438501000	17.1061	243	0
1527775540.438503000	17.1061	126	0
1527775540.441183000	17.1088	86	1
1527775540.443827000	17.1114	72	0
1527775540.443923000	17.1115	288	0
1527775540.447179000	17.1148	83	1
1527775540.849667000	17.5172	374	1
1527775540.849729000	17.5173	234	1
1527775540.871264000	17.5388	69	0
1527775540.876140000	17.5437	69	0
1527775541.343015000	18.0106	281	0
1527775541.343018000	18.0106	126	0
1527775541.346264000	18.0138	89	1
1527775541.352834000	18.0204	72	0
1527775541.352836000	18.0204	120	0
1527775541.355228000	18.0228	83	1
1527775542.692345000	19.3599	373	1
1527775542.692422000	19.36	240	1
1527775542.712805000	19.3804	69	0
1527775543.192277000	19.8598	239	0
1527775543.192413000	19.86	126	0
1527775543.194818000	19.8624	72	0
1527775543.194885000	19.8625	86	1
1527775543.195631000	19.8632	178	0
1527775543.197904000	19.8655	83	1
1527775543.203056000	19.8706	373	1
1527775543.203141000	19.8707	236	1
1527775543.224371000	19.8919	69	0
1527775543.349060000	20.0166	215	0
1527775543.349063000	20.0166	126	0
1527775543.351935000	20.0195	86	1
1527775543.352325000	20.0199	72	0
1527775543.352748000	20.0203	68	0
1527775543.354921000	20.0225	83	1
1527775543.433201000	20.1008	373	1
1527775543.433275000	20.1008	233	1
1527775543.453097000	20.1207	69	0
1527775543.560462000	20.228	236	0
1527775543.560464000	20.228	126	0
1527775543.562946000	20.2305	86	1
1527775543.563872000	20.2314	72	0
1527775543.563874000	20.2314	225	0
1527775543.566930000	20.2345	83	1
1527775543.923466000	20.591	368	1
1527775543.923538000	20.5911	236	1
1527775543.943037000	20.6106	69	0
1527775544.131359000	20.7989	259	0
1527775544.131361000	20.7989	128	0
1527775544.133914000	20.8015	86	1
1527775544.134267000	20.8018	72	0
1527775544.134269000	20.8018	145	0
1527775544.136903000	20.8045	83	1
1527775544.294282000	20.9619	369	1
1527775544.294377000	20.9619	237	1
1527775544.319509000	20.9871	69	0
1527775544.429894000	21.0975	213	0
1527775544.430009000	21.0976	128	0
1527775544.433044000	21.1006	86	1
1527775544.433790000	21.1014	72	0
1527775544.433882000	21.1015	67	0
1527775544.436979000	21.1046	83	1
1527775544.617141000	21.2847	369	1
1527775544.617210000	21.2848	236	1
1527775544.636907000	21.3045	69	0
1527775545.081444000	21.749	236	0
1527775545.081735000	21.7493	128	0
1527775545.083956000	21.7515	86	1
1527775545.084956000	21.7525	72	0
1527775545.085034000	21.7526	167	0
1527775545.088038000	21.7556	83	1
1527775545.120409000	21.788	850	1
1527775545.120496000	21.7881	239	1
1527775545.139982000	21.8076	69	0
1527775545.260996000	21.9286	213	0
1527775545.260998000	21.9286	128	0
1527775545.264045000	21.9316	86	1
1527775545.265340000	21.9329	72	0
1527775545.266265000	21.9338	257	0
1527775545.267969000	21.9355	83	1
1527775545.545592000	22.2132	529	1
1527775545.545667000	22.2132	236	1
1527775545.566671000	22.2342	69	0
1527775546.033300000	22.7009	284	0
1527775546.033303000	22.7009	128	0
1527775546.036017000	22.7036	86	1
1527775546.037599000	22.7052	72	0
1527775546.038012000	22.7056	115	0
1527775546.040070000	22.7076	83	1
1527775546.175494000	22.8431	381	1
1527775546.175560000	22.8431	239	1
1527775546.194884000	22.8625	69	0
1527775546.651700000	23.3193	282	0
1527775546.651704000	23.3193	128	0
1527775546.655049000	23.3226	86	1
1527775546.655537000	23.3231	72	0
1527775546.655935000	23.3235	103	0
1527775546.658103000	23.3257	83	1
1527775546.826607000	23.4942	854	1
1527775546.826690000	23.4943	237	1
1527775546.847804000	23.5154	69	0
1527775547.080809000	23.7484	239	0
1527775547.080810000	23.7484	128	0
1527775547.084095000	23.7517	72	0
1527775547.084191000	23.7518	86	1
1527775547.084630000	23.7522	225	0
1527775547.087140000	23.7547	83	1
1527775547.305965000	23.9735	428	1
1527775547.306046000	23.9736	239	1
1527775547.335823000	24.0034	69	0
1527775547.784999000	24.4526	213	0
1527775547.785002000	24.4526	128	0
1527775547.788115000	24.4557	86	1
1527775547.788737000	24.4563	72	0
1527775547.788807000	24.4564	242	0
1527775547.791109000	24.4587	83	1
1527775547.820114000	24.4877	372	1
1527775547.820194000	24.4878	237	1
1527775547.839675000	24.5072	69	0
1527775548.319149000	24.9867	319	0
1527775548.319277000	24.9868	128	0
1527775548.322139000	24.9897	86	1
1527775548.322446000	24.99	72	0
1527775548.322530000	24.9901	109	0
1527775548.325165000	24.9927	83	1
1527775548.365650000	25.0332	369	1
1527775548.365741000	25.0333	237	1
1527775548.386994000	25.0546	69	0
1527775548.845849000	25.5134	219	0
1527775548.845852000	25.5134	128	0
1527775548.849177000	25.5167	86	1
1527775548.849994000	25.5176	72	0
1527775548.850470000	25.518	307	0
1527775548.853242000	25.5208	83	1
1527775548.976921000	25.6445	373	1
1527775548.976984000	25.6446	240	1
1527775548.997543000	25.6651	69	0
1527775549.450956000	26.1185	282	0
1527775549.450958000	26.1185	128	0
1527775549.454212000	26.1218	86	1
1527775549.454640000	26.1222	72	0
1527775549.454642000	26.1222	186	0
1527775549.457263000	26.1248	83	1
1527775549.634953000	26.3025	370	1
1527775549.635046000	26.3026	240	1
1527775549.654161000	26.3217	69	0
1527775549.777598000	26.4452	212	0
1527775549.777600000	26.4452	128	0
1527775549.780291000	26.4479	86	1
1527775549.781752000	26.4493	72	0
1527775549.782197000	26.4498	200	0
1527775549.784219000	26.4518	83	1
1527775550.095321000	26.7629	372	1
1527775550.095413000	26.763	235	1
1527775550.116438000	26.784	69	0
1527775550.567231000	27.2348	237	0
1527775550.567328000	27.2349	128	0
1527775550.567329000	27.2349	72	0
1527775550.567331000	27.2349	160	0
1527775550.570332000	27.2379	92	1
1527775550.995638000	27.6632	369	1
1527775550.995699000	27.6633	235	1
1527775551.017576000	27.6851	69	0
1527775551.464270000	28.1318	263	0
1527775551.464274000	28.1318	128	0
1527775551.467380000	28.135	86	1
1527775551.468285000	28.1359	72	0
1527775551.468364000	28.1359	179	0
1527775551.471348000	28.1389	83	1
1527775551.824812000	28.4924	370	1
1527775551.824895000	28.4925	240	1
1527775551.862412000	28.53	370	1
1527775551.876764000	28.5443	69	0
1527775551.882394000	28.55	69	0
1527775552.341020000	29.0086	260	0
1527775552.341022000	29.0086	128	0
1527775552.344263000	29.0118	72	0
1527775552.344504000	29.0121	92	1
1527775552.344850000	29.0124	98	0
1527775552.347392000	29.015	80	1
1527775552.466592000	29.1342	850	1
1527775552.466646000	29.1342	239	1
1527775552.499097000	29.1667	69	0
1527775552.506915000	29.1745	69	0
1527775552.595621000	29.2632	216	0
1527775552.595623000	29.2632	128	0
1527775552.598451000	29.266	89	1
1527775552.598464000	29.266	72	0
1527775552.598819000	29.2664	254	0
1527775552.601415000	29.269	83	1
1527775553.031049000	29.6986	530	1
1527775553.031140000	29.6987	237	1
1527775553.055270000	29.7228	69	0
1527775553.496887000	30.1645	239	0
1527775553.496889000	30.1645	128	0
1527775553.499443000	30.167	86	1
1527775553.501113000	30.1687	72	0
1527775553.501848000	30.1694	303	0
1527775553.503437000	30.171	83	1
1527775553.679239000	30.3468	382	1
1527775553.679330000	30.3469	237	1
1527775553.699617000	30.3672	69	0
1527775553.818033000	30.4856	213	0
1527775553.818036000	30.4856	128	0
1527775553.820432000	30.488	86	1
1527775553.822145000	30.4897	72	0
1527775553.822147000	30.4897	277	0
1527775553.824511000	30.4921	83	1
1527775554.042159000	30.7097	858	1
1527775554.042254000	30.7098	238	1
1527775554.063318000	30.7309	69	0
1527775554.515093000	31.1827	282	0
1527775554.515096000	31.1827	128	0
1527775554.516847000	31.1844	72	0
1527775554.516849000	31.1844	312	0
1527775554.517484000	31.1851	92	1
1527775554.658844000	31.3264	428	1
1527775554.658937000	31.3265	237	1
1527775554.677983000	31.3456	69	0
1527775554.782370000	31.4499	285	0
1527775554.782373000	31.4499	128	0
1527775554.785498000	31.4531	86	1
1527775554.786083000	31.4537	72	0
1527775554.786161000	31.4537	256	0
1527775554.788503000	31.4561	83	1
1527775554.981950000	31.6495	373	1
1527775554.982025000	31.6496	237	1
1527775555.025619000	31.6932	373	1
1527775555.035265000	31.7028	69	0
1527775555.047540000	31.7151	69	0
1527775555.495430000	32.163	236	0
1527775555.495568000	32.1631	128	0
1527775555.498649000	32.1662	89	1
1527775555.500357000	32.1679	72	0
1527775555.500359000	32.1679	287	0
1527775555.503623000	32.1712	83	1
1527775555.781027000	32.4486	369	1
1527775555.781084000	32.4487	239	1
1527775555.801542000	32.4691	69	0
1527775556.268870000	32.9364	236	0
1527775556.268873000	32.9364	128	0
1527775556.271697000	32.9393	86	1
1527775556.272486000	32.9401	72	0
1527775556.273379000	32.941	276	0
1527775556.275670000	32.9432	83	1
1527775556.462796000	33.1304	369	1
1527775556.462860000	33.1304	238	1
1527775556.486011000	33.1536	69	0
1527775556.618772000	33.2863	297	0
1527775556.618885000	33.2865	128	0
1527775556.621640000	33.2892	86	1
1527775556.622467000	33.29	72	0
1527775556.622546000	33.2901	122	0
1527775556.624624000	33.2922	83	1
1527775556.813121000	33.4807	370	1
1527775556.813214000	33.4808	239	1
1527775556.841171000	33.5087	69	0
1527775557.290060000	33.9576	240	0
1527775557.290177000	33.9577	128	0
1527775557.292664000	33.9602	86	1
1527775557.293755000	33.9613	72	0
1527775557.294260000	33.9618	265	0
1527775557.296677000	33.9642	83	1
1527775557.429164000	34.0967	368	1
1527775557.429245000	34.0968	239	1
1527775557.450014000	34.1176	69	0
1527775557.894791000	34.5624	255	0
1527775557.894793000	34.5624	128	0
1527775557.897768000	34.5653	86	1
1527775557.899258000	34.5668	72	0
1527775557.899260000	34.5668	309	0
1527775557.901760000	34.5693	83	1
1527775558.404197000	35.0718	368	1
1527775558.404276000	35.0718	237	1
1527775558.424574000	35.0921	69	0
1527775558.431264000	35.0988	69	0
1527775558.994061000	35.6616	235	0
1527775558.994064000	35.6616	128	0
1527775558.996750000	35.6643	89	1
1527775558.998092000	35.6657	72	0
1527775558.998094000	35.6657	198	0
1527775559.000824000	35.6684	83	1
1527775559.092987000	35.7606	367	1
1527775559.093051000	35.7606	239	1
1527775559.113348000	35.7809	69	0
1527775559.218043000	35.8856	215	0
1527775559.218159000	35.8857	128	0
1527775559.220771000	35.8883	86	1
1527775559.221103000	35.8887	72	0
1527775559.221198000	35.8888	121	0
1527775559.223823000	35.8914	83	1
1527775559.384199000	36.0518	369	1
1527775559.384293000	36.0519	239	1
1527775559.405173000	36.0727	69	0
1527775559.410488000	36.0781	69	0
1527775559.507011000	36.1746	236	0
1527775559.507343000	36.1749	128	0
1527775559.509788000	36.1774	89	1
1527775559.510698000	36.1783	72	0
1527775559.511215000	36.1788	287	0
1527775559.513866000	36.1814	83	1
1527775559.823249000	36.4908	846	1
1527775559.823309000	36.4909	238	1
1527775559.842828000	36.5104	69	0
1527775559.946189000	36.6138	235	0
1527775559.946192000	36.6138	128	0
1527775559.948886000	36.6165	86	1
1527775559.950265000	36.6178	72	0
1527775559.950793000	36.6184	178	0
1527775559.952876000	36.6204	83	1
1527775561.060269000	37.7278	531	1
1527775561.060346000	37.7279	240	1
1527775561.080835000	37.7484	69	0
1527775561.186066000	37.8536	236	0
1527775561.186069000	37.8536	128	0
1527775561.188954000	37.8565	86	1
1527775561.190002000	37.8576	72	0
1527775561.190005000	37.8576	133	0
1527775561.192949000	37.8605	83	1
1527775561.267057000	37.9346	381	1
1527775561.267122000	37.9347	237	1
1527775561.293682000	37.9613	69	0
1527775561.767114000	38.4347	215	0
1527775561.767439000	38.435	128	0
1527775561.769992000	38.4376	86	1
1527775561.770269000	38.4378	72	0
1527775561.770378000	38.4379	197	0
1527775561.772986000	38.4406	83	1
1527775561.833277000	38.5008	855	1
1527775561.833360000	38.5009	240	1
1527775561.853795000	38.5214	69	0
1527775562.302483000	38.9701	238	0
1527775562.302485000	38.9701	128	0
1527775562.305016000	38.9726	86	1
1527775562.306311000	38.9739	72	0
1527775562.306814000	38.9744	226	0
1527775562.308953000	38.9765	83	1
1527775562.387446000	39.055	428	1
1527775562.387538000	39.0551	237	1
1527775562.407659000	39.0752	69	0
1527775562.864190000	39.5318	213	0
1527775562.864193000	39.5318	128	0
1527775562.867061000	39.5346	86	1
1527775562.868305000	39.5359	72	0
1527775562.868385000	39.536	224	0
1527775562.871041000	39.5386	83	1
1527775562.937022000	39.6046	373	1
1527775562.937101000	39.6047	244	1
1527775562.956989000	39.6246	69	0
1527775563.523162000	40.1907	280	0
1527775563.523165000	40.1907	128	0
1527775563.526085000	40.1937	86	1
1527775563.527552000	40.1951	72	0
1527775563.527962000	40.1955	283	0
1527775563.530070000	40.1976	83	1
1527775563.589158000	40.2567	370	1
1527775563.589246000	40.2568	238	1
1527775563.609029000	40.2766	69	0
1527775563.613592000	40.2812	69	0
1527775564.080728000	40.7483	309	0
1527775564.080730000	40.7483	128	0
1527775564.084120000	40.7517	89	1
1527775564.085713000	40.7533	72	0
1527775564.085715000	40.7533	192	0
1527775564.088102000	40.7557	83	1
1527775566.606861000	43.2744	375	1
1527775566.606951000	43.2745	236	1
1527775566.627712000	43.2953	69	0
1527775566.730980000	43.3986	238	0
1527775566.731255000	43.3988	128	0
1527775566.734242000	43.4018	86	1
1527775566.734979000	43.4025	72	0
1527775566.735088000	43.4027	72	0
1527775566.738228000	43.4058	83	1
1527775566.956541000	43.6241	373	1
1527775566.956636000	43.6242	237	1
1527775566.977189000	43.6448	69	0
1527775567.084920000	43.7525	318	0
1527775567.084922000	43.7525	128	0
1527775567.088207000	43.7558	86	1
1527775567.088730000	43.7563	72	0
1527775567.088732000	43.7563	104	0
1527775567.091247000	43.7588	83	1
1527775567.346742000	44.0143	368	1
1527775567.346832000	44.0144	240	1
1527775567.385237000	44.0528	368	1
1527775567.402901000	44.0705	69	0
1527775567.529744000	44.1973	217	0
1527775567.529746000	44.1973	128	0
1527775567.532287000	44.1999	86	1
1527775567.535801000	44.2034	72	0
1527775567.536233000	44.2038	196	0
1527775567.538275000	44.2058	83	1
1527775567.894487000	44.5621	371	1
1527775567.894644000	44.5622	239	1
1527775567.916054000	44.5836	69	0
1527775568.373810000	45.0414	277	0
1527775568.374121000	45.0417	128	0
1527775568.376263000	45.0438	86	1
1527775568.382362000	45.0499	72	0
1527775568.382364000	45.0499	152	0
1527775568.385288000	45.0529	83	1
1527775568.461805000	45.1294	850	1
1527775568.461969000	45.1295	243	1
1527775568.498533000	45.1661	69	0
1527775568.597292000	45.2649	213	0
1527775568.597388000	45.265	128	0
1527775568.600333000	45.2679	86	1
1527775568.601249000	45.2688	72	0
1527775568.601326000	45.2689	161	0
1527775568.604312000	45.2719	83	1
1527775568.865599000	45.5332	368	1
1527775568.865667000	45.5332	237	1
1527775568.888422000	45.556	69	0
1527775569.127824000	45.7954	236	0
1527775569.127827000	45.7954	128	0
1527775569.130326000	45.7979	86	1
1527775569.131855000	45.7994	72	0
1527775569.133664000	45.8012	125	0
1527775569.134291000	45.8019	83	1
1527775569.153410000	45.821	529	1
1527775569.153477000	45.821	239	1
1527775569.178270000	45.8458	69	0
1527775569.183479000	45.8511	69	0
1527775569.653259000	46.3208	239	0
1527775569.653376000	46.3209	128	0
1527775569.656353000	46.3239	89	1
1527775569.657175000	46.3247	72	0
1527775569.657254000	46.3248	296	0
1527775569.660389000	46.328	83	1
1527775569.847654000	46.5152	383	1
1527775569.847747000	46.5153	244	1
1527775569.867369000	46.5349	69	0
1527775569.878606000	46.5462	69	0
1527775570.327915000	46.9955	258	0
1527775570.327918000	46.9955	128	0
1527775570.329453000	46.997	72	0
1527775570.329454000	46.997	104	0
1527775570.330374000	46.9979	95	1
1527775570.697832000	47.3654	854	1
1527775570.697926000	47.3655	238	1
1527775570.718722000	47.3863	69	0
1527775571.209461000	47.877	236	0
1527775571.209763000	47.8773	128	0
1527775571.212552000	47.8801	86	1
1527775571.213315000	47.8809	72	0
1527775571.213390000	47.881	177	0
1527775571.216502000	47.8841	83	1
1527775571.627195000	48.2948	428	1
1527775571.627262000	48.2948	237	1
1527775571.647682000	48.3153	69	0
1527775571.772219000	48.4398	215	0
1527775571.772223000	48.4398	128	0
1527775571.775496000	48.4431	86	1
1527775571.776421000	48.444	72	0
1527775571.776496000	48.4441	301	0
1527775571.779518000	48.4471	83	1
1527775571.959643000	48.6272	370	1
1527775571.959706000	48.6273	236	1
1527775572.001538000	48.6691	370	1
1527775572.003887000	48.6715	69	0
1527775572.028293000	48.6959	69	0
1527775572.115319000	48.7829	236	0
1527775572.115321000	48.7829	128	0
1527775572.118491000	48.7861	89	1
1527775572.119008000	48.7866	72	0
1527775572.119082000	48.7867	118	0
1527775572.121469000	48.789	83	1
1527775572.310768000	48.9783	369	1
1527775572.310858000	48.9784	236	1
1527775572.332223000	48.9998	69	0
1527775572.439382000	49.107	215	0
1527775572.439943000	49.1075	128	0
1527775572.442505000	49.1101	86	1
1527775572.443268000	49.1108	72	0
1527775572.443270000	49.1108	307	0
1527775572.446548000	49.1141	83	1
1527775573.301251000	49.9688	373	1
1527775573.301319000	49.9689	238	1
1527775573.320930000	49.9885	69	0
1527775573.792827000	50.4604	284	0
1527775573.792928000	50.4605	128	0
1527775573.795646000	50.4632	86	1
1527775573.798978000	50.4665	72	0
1527775573.798980000	50.4666	117	0
1527775573.801640000	50.4692	83	1
1527775573.811681000	50.4793	374	1
1527775573.811998000	50.4796	236	1
1527775573.847876000	50.5154	69	0
1527775574.285334000	50.9529	306	0
1527775574.285338000	50.9529	128	0
1527775574.288684000	50.9563	86	1
1527775574.288752000	50.9563	72	0
1527775574.289621000	50.9572	93	0
1527775574.291658000	50.9592	83	1
1527775574.421363000	51.0889	373	1
1527775574.421456000	51.089	242	1
1527775574.441937000	51.1095	69	0
1527775574.447868000	51.1154	69	0
1527775574.621463000	51.289	215	0
1527775574.621465000	51.289	128	0
1527775574.624687000	51.2923	89	1
1527775574.625825000	51.2934	72	0
1527775574.625897000	51.2935	73	0
1527775574.628664000	51.2962	83	1
1527775574.926402000	51.594	372	1
1527775574.926523000	51.5941	239	1
1527775574.946614000	51.6142	69	0
1527775574.950284000	51.6179	69	0
1527775575.067547000	51.7351	317	0
1527775575.067549000	51.7351	128	0
1527775575.070753000	51.7383	89	1
1527775575.071423000	51.739	72	0
1527775575.072247000	51.7398	119	0
1527775575.074720000	51.7423	83	1
1527775575.167914000	51.8355	849	1
1527775575.167976000	51.8355	237	1
1527775575.191894000	51.8595	69	0
1527775575.320302000	51.9879	220	0
1527775575.320304000	51.9879	128	0
1527775575.323734000	51.9913	86	1
1527775575.324099000	51.9917	72	0
1527775575.324166000	51.9917	109	0
1527775575.326720000	51.9943	83	1
1527775575.841298000	52.5089	370	1
1527775575.841384000	52.509	236	1
1527775575.861270000	52.5288	69	0
1527775576.312051000	52.9796	277	0
1527775576.312054000	52.9796	128	0
1527775576.314793000	52.9824	86	1
1527775576.315666000	52.9832	72	0
1527775576.316014000	52.9836	67	0
1527775576.318789000	52.9864	83	1
1527775576.401285000	53.0689	532	1
1527775576.401340000	53.0689	245	1
1527775576.425067000	53.0926	69	0
1527775576.430034000	53.0976	69	0
1527775576.535113000	53.2027	215	0
1527775576.535115000	53.2027	128	0
1527775576.537795000	53.2054	89	1
1527775576.538614000	53.2062	72	0
1527775576.538883000	53.2065	195	0
1527775576.541788000	53.2094	83	1
1527775576.829980000	53.4976	872	1
1527775576.830063000	53.4976	240	1
1527775576.852575000	53.5201	69	0
1527775576.960627000	53.6282	216	0
1527775576.960629000	53.6282	128	0
1527775576.963833000	53.6314	86	1
1527775576.964427000	53.632	72	0
1527775576.965776000	53.6333	118	0
1527775576.966737000	53.6343	83	1
1527775577.134271000	53.8018	429	1
1527775577.134349000	53.8019	237	1
1527775577.153693000	53.8213	69	0
1527775577.261653000	53.9292	259	0
1527775577.261656000	53.9292	128	0
1527775577.264537000	53.9321	72	0
1527775577.264799000	53.9324	89	1
1527775577.264890000	53.9325	98	0
1527775577.267796000	53.9354	80	1
1527775577.635362000	54.3029	371	1
1527775577.635447000	54.303	243	1
1527775577.655413000	54.323	69	0
1527775577.670187000	54.3378	69	0
1527775578.102566000	54.7701	261	0
1527775578.102569000	54.7701	128	0
1527775578.105892000	54.7735	89	1
1527775578.106717000	54.7743	72	0
1527775578.106818000	54.7744	67	0
1527775578.109881000	54.7775	83	1
1527775583.080997000	59.7486	369	1
1527775583.081099000	59.7487	239	1
1527775583.101121000	59.7687	69	0
1527775583.105662000	59.7732	69	0
1527775583.583468000	60.251	238	0
1527775583.583594000	60.2512	128	0
1527775583.586321000	60.2539	89	1
1527775583.588993000	60.2566	72	0
1527775583.589412000	60.257	208	0
1527775583.591334000	60.2589	83	1
1527775583.691735000	60.3593	370	1
1527775583.691827000	60.3594	242	1
1527775583.712741000	60.3803	69	0
1527775584.160275000	60.8278	238	0
1527775584.160278000	60.8278	128	0
1527775584.163363000	60.8309	86	1
1527775584.164004000	60.8316	72	0
1527775584.164100000	60.8317	184	0
1527775584.167363000	60.8349	83	1
1527775584.199360000	60.8669	370	1
1527775584.199454000	60.867	240	1
1527775584.218844000	60.8864	69	0
1527775584.659663000	61.3272	215	0
1527775584.659935000	61.3275	128	0
1527775584.662413000	61.33	86	1
1527775584.664507000	61.3321	72	0
1527775584.664584000	61.3322	158	0
1527775584.667412000	61.335	83	1
1527775584.744090000	61.4117	369	1
1527775584.744220000	61.4118	237	1
1527775584.765634000	61.4332	69	0
1527775584.874998000	61.5426	216	0
1527775584.875001000	61.5426	128	0
1527775584.877421000	61.545	86	1
1527775584.878696000	61.5463	72	0
1527775584.878769000	61.5463	76	0
1527775584.881412000	61.549	83	1
1527775585.189849000	61.8574	373	1
1527775585.189915000	61.8575	238	1
1527775585.210602000	61.8782	69	0
1527775585.378068000	62.0456	281	0
1527775585.378398000	62.046	128	0
1527775585.381546000	62.0491	86	1
1527775585.381914000	62.0495	72	0
1527775585.381986000	62.0496	182	0
1527775585.384505000	62.0521	83	1
1527775585.420010000	62.0876	368	1
1527775585.420094000	62.0877	238	1
1527775585.441720000	62.1093	69	0
1527775585.451150000	62.1187	69	0
1527775585.569777000	62.2373	285	0
1527775585.569780000	62.2374	128	0
1527775585.572497000	62.2401	89	1
1527775585.574637000	62.2422	72	0
1527775585.575259000	62.2428	265	0
1527775585.577489000	62.2451	83	1
1527775585.649921000	62.3175	851	1
1527775585.649964000	62.3175	239	1
1527775585.680003000	62.3476	69	0
1527775585.788224000	62.4558	213	0
1527775585.788226000	62.4558	128	0
1527775585.791481000	62.4591	86	1
1527775585.791809000	62.4594	72	0
1527775585.791908000	62.4595	233	0
1527775585.794498000	62.4621	83	1
1527775586.089652000	62.7572	369	1
1527775586.089715000	62.7573	238	1
1527775586.110214000	62.7778	69	0
1527775586.579649000	63.2472	318	0
1527775586.579903000	63.2475	128	0
1527775586.582558000	63.2501	86	1
1527775586.583487000	63.2511	72	0
1527775586.583753000	63.2513	81	0
1527775586.586566000	63.2541	83	1
1527775586.974912000	63.6425	533	1
1527775586.974972000	63.6425	236	1
1527775586.994321000	63.6619	69	0
1527775587.127377000	63.7949	240	0
1527775587.128113000	63.7957	128	0
1527775587.130527000	63.7981	86	1
1527775587.132000000	63.7996	72	0
1527775587.132478000	63.8	294	0
1527775587.134513000	63.8021	83	1
1527775587.229038000	63.8966	866	1
1527775587.229133000	63.8967	238	1
1527775587.249161000	63.9167	69	0
1527775587.358501000	64.0261	255	0
1527775587.358503000	64.0261	128	0
1527775587.361533000	64.0291	86	1
1527775587.361956000	64.0295	72	0
1527775587.361958000	64.0295	240	0
1527775587.364586000	64.0322	83	1
1527775587.445668000	64.1132	427	1
1527775587.445722000	64.1133	236	1
1527775587.480845000	64.1484	69	0
1527775587.579208000	64.2468	213	0
1527775587.579211000	64.2468	128	0
1527775587.582632000	64.2502	86	1
1527775587.582662000	64.2502	72	0
1527775587.583052000	64.2506	218	0
1527775587.585605000	64.2532	83	1
1527775587.966112000	64.6337	368	1
1527775587.966198000	64.6338	236	1
1527775587.986006000	64.6536	69	0
1527775588.095807000	64.7634	235	0
1527775588.095906000	64.7635	128	0
1527775588.098646000	64.7662	86	1
1527775588.099244000	64.7668	72	0
1527775588.099328000	64.7669	228	0
1527775588.101593000	64.7692	83	1
1527775589.076878000	65.7444	367	1
1527775589.076944000	65.7445	236	1
1527775589.096824000	65.7644	69	0
1527775589.204046000	65.8716	259	0
1527775589.204163000	65.8717	128	0
1527775589.207229000	65.8748	86	1
1527775589.207590000	65.8752	72	0
1527775589.207976000	65.8755	120	0
1527775589.210195000	65.8778	83	1
1527775589.406083000	66.0737	368	1
1527775589.406163000	66.0737	236	1
1527775589.431076000	66.0986	69	0
1527775589.437832000	66.1054	69	0
1527775589.539772000	66.2073	238	0
1527775589.539776000	66.2073	128	0
1527775589.542327000	66.2099	89	1
1527775589.544020000	66.2116	72	0
1527775589.544316000	66.2119	122	0
1527775589.546306000	66.2139	83	1
1527775589.811633000	66.4792	374	1
1527775589.811710000	66.4793	240	1
1527775589.832509000	66.5001	69	0
1527775589.958657000	66.6262	213	0
1527775589.958660000	66.6262	128	0
1527775589.961325000	66.6289	86	1
1527775589.961553000	66.6291	72	0
1527775589.961650000	66.6292	208	0
1527775589.964273000	66.6318	83	1
1527775590.101842000	66.7694	369	1
1527775590.101941000	66.7695	239	1
1527775590.132473000	66.8	69	0
1527775590.265271000	66.9328	237	0
1527775590.265273000	66.9328	128	0
1527775590.268330000	66.9359	86	1
1527775590.268537000	66.9361	72	0
1527775590.269323000	66.9369	299	0
1527775590.271310000	66.9389	83	1
1527775590.321461000	66.989	372	1
1527775590.321557000	66.9891	237	1
1527775590.350914000	67.0185	69	0
1527775590.449326000	67.1169	213	0
1527775590.449329000	67.1169	128	0
1527775590.452260000	67.1198	72	0
1527775590.452478000	67.12	86	1
1527775590.452916000	67.1205	205	0
1527775590.455305000	67.1229	83	1
1527775590.581424000	67.249	371	1
1527775590.581488000	67.2491	238	1
1527775590.601745000	67.2693	69	0
1527775590.727774000	67.3953	213	0
1527775590.727777000	67.3953	128	0
1527775590.730338000	67.3979	86	1
1527775590.730663000	67.3982	72	0
1527775590.731187000	67.3988	205	0
1527775590.733308000	67.4009	83	1
1527775590.940532000	67.6081	847	1
1527775590.940595000	67.6082	236	1
1527775590.960435000	67.628	69	0
1527775591.421116000	68.0887	236	0
1527775591.421118000	68.0887	128	0
1527775591.422998000	68.0906	72	0
1527775591.423078000	68.0906	222	0
1527775591.424367000	68.0919	92	1
1527775591.450473000	68.118	367	1
1527775591.450561000	68.1181	238	1
1527775591.479605000	68.1472	69	0
1527775591.943065000	68.6106	261	0
1527775591.943276000	68.6108	128	0
1527775591.945895000	68.6135	72	0
1527775591.945993000	68.6136	315	0
1527775591.946554000	68.6141	92	1
1527775592.415653000	69.0832	533	1
1527775592.415731000	69.0833	236	1
1527775592.435092000	69.1027	69	0
1527775592.903274000	69.5708	309	0
1527775592.903277000	69.5708	128	0
1527775592.906570000	69.5741	86	1
1527775592.907177000	69.5747	72	0
1527775592.907252000	69.5748	197	0
1527775592.909502000	69.5771	83	1
1527775593.029220000	69.6968	872	1
1527775593.029314000	69.6969	241	1
1527775593.050719000	69.7183	69	0
1527775593.516216000	70.1838	319	0
1527775593.516219000	70.1838	128	0
1527775593.517737000	70.1853	72	0
1527775593.517809000	70.1854	286	0
1527775593.519557000	70.1871	92	1
1527775593.553240000	70.2208	432	1
1527775593.553331000	70.2209	245	1
1527775593.574516000	70.2421	69	0
1527775593.580062000	70.2476	69	0
1527775594.027442000	70.695	240	0
1527775594.027445000	70.695	128	0
1527775594.030507000	70.6981	89	1
1527775594.031279000	70.6989	72	0
1527775594.031378000	70.6989	97	0
1527775594.034574000	70.7021	83	1
1527775594.072692000	70.7403	372	1
1527775594.072788000	70.7404	243	1
1527775594.092433000	70.76	69	0
1527775594.221560000	70.8891	257	0
1527775594.221562000	70.8891	128	0
1527775594.224595000	70.8922	86	1
1527775594.225537000	70.8931	72	0
1527775594.225635000	70.8932	287	0
1527775594.228575000	70.8961	83	1
1527775594.344711000	71.0123	370	1
1527775594.344806000	71.0124	238	1
1527775594.372152000	71.0397	69	0
1527775594.374879000	71.0424	69	0
1527775594.495819000	71.1634	215	0
1527775594.496105000	71.1637	128	0
1527775594.498609000	71.1662	89	1
1527775594.500029000	71.1676	72	0
1527775594.500100000	71.1677	82	0
1527775594.502604000	71.1702	83	1
1527775594.815014000	71.4826	370	1
1527775594.815109000	71.4827	237	1
1527775594.834054000	71.5016	69	0
1527775595.281186000	71.9488	235	0
1527775595.281443000	71.949	128	0
1527775595.284604000	71.9522	72	0
1527775595.284712000	71.9523	86	1
1527775595.284842000	71.9524	284	0
1527775595.287642000	71.9552	83	1
1527775596.005281000	72.6729	349	1
1527775596.005369000	72.6729	1392	1
1527775596.005396000	72.673	1392	1
1527775596.005438000	72.673	1340	1
1527775596.027541000	72.6951	69	0
1527775596.117447000	72.785	394	0
1527775596.120672000	72.7882	83	1
1527775596.122303000	72.7899	60	0
1527775596.124656000	72.7922	80	1
1527775599.009047000	75.6766	352	1
1527775599.009150000	75.6767	1392	1
1527775599.009177000	75.6767	1392	1
1527775599.009218000	75.6768	1392	1
1527775599.009251000	75.6768	1392	1
1527775599.009294000	75.6769	1392	1
1527775599.009332000	75.6769	1392	1
1527775599.009381000	75.677	1392	1
1527775599.009419000	75.677	1392	1
1527775599.009453000	75.677	1392	1
1527775599.009492000	75.6771	1392	1
1527775599.009540000	75.6771	1392	1
1527775599.009587000	75.6772	1392	1
1527775599.009614000	75.6772	1392	1
1527775599.010752000	75.6783	117	1
1527775599.028267000	75.6958	69	0
1527775599.028269000	75.6958	70	0
1527775599.030816000	75.6984	83	1
1527775599.032705000	75.7003	69	0
1527775599.187177000	75.8547	380	0
1527775599.189780000	75.8574	83	1
1527775599.194114000	75.8617	60	0
1527775599.196774000	75.8643	80	1
1527775599.902409000	76.57	372	1
1527775599.902473000	76.57	237	1
1527775599.922559000	76.5901	69	0
1527775600.063553000	76.7311	285	0
1527775600.063555000	76.7311	128	0
1527775600.066898000	76.7345	86	1
1527775600.067493000	76.7351	72	0
1527775600.067590000	76.7352	286	0
1527775600.070886000	76.7385	83	1
1527775600.387462000	77.055	851	1
1527775600.387553000	77.0551	239	1
1527775600.408870000	77.0764	69	0
1527775600.512532000	77.1801	213	0
1527775600.512534000	77.1801	128	0
1527775600.515919000	77.1835	86	1
1527775600.516876000	77.1844	72	0
1527775600.516975000	77.1845	163	0
1527775600.519912000	77.1875	83	1
1527775600.799323000	77.4669	369	1
1527775600.799412000	77.467	241	1
1527775600.819790000	77.4874	69	0
1527775601.296395000	77.964	236	0
1527775601.296886000	77.9645	128	0
1527775601.298987000	77.9666	86	1
1527775601.302541000	77.9701	72	0
1527775601.302543000	77.9701	260	0
1527775601.304959000	77.9725	83	1
1527775601.489653000	78.1572	528	1
1527775601.489749000	78.1573	239	1
1527775601.509682000	78.1773	69	0
1527775601.616886000	78.2845	261	0
1527775601.616888000	78.2845	128	0
1527775601.619981000	78.2876	86	1
1527775601.621277000	78.2888	72	0
1527775601.621371000	78.2889	92	0
1527775601.623970000	78.2915	83	1
1527775602.321053000	78.9886	871	1
1527775602.321129000	78.9887	236	1
1527775602.340235000	79.0078	69	0
1527775602.485803000	79.1534	309	0
1527775602.485806000	79.1534	128	0
1527775602.489039000	79.1566	86	1
1527775602.489447000	79.157	72	0
1527775602.490982000	79.1586	285	0
1527775602.491947000	79.1595	83	1
1527775602.570106000	79.2377	369	1
1527775602.570185000	79.2378	236	1
1527775602.590620000	79.2582	69	0
1527775602.709320000	79.3769	298	0
1527775602.709323000	79.3769	128	0
1527775602.712052000	79.3796	86	1
1527775602.713319000	79.3809	72	0
1527775602.713400000	79.381	265	0
1527775602.716046000	79.3836	83	1
1527775603.030348000	79.6979	429	1
1527775603.030441000	79.698	239	1
1527775603.051009000	79.7186	69	0
1527775603.054438000	79.722	69	0
1527775603.199052000	79.8666	243	0
1527775603.199056000	79.8666	128	0
1527775603.201969000	79.8695	72	0
1527775603.202101000	79.8697	89	1
1527775603.202116000	79.8697	218	0
1527775603.205070000	79.8726	83	1
1527775603.369443000	80.037	370	1
1527775603.369510000	80.0371	236	1
1527775603.391840000	80.0594	69	0
1527775603.499835000	80.1674	257	0
1527775603.499838000	80.1674	128	0
1527775603.503089000	80.1707	86	1
1527775603.504139000	80.1717	72	0
1527775603.504215000	80.1718	236	0
1527775603.507079000	80.1746	83	1
1527775603.720544000	80.3881	374	1
1527775603.720608000	80.3882	240	1
1527775603.740060000	80.4076	69	0
1527775603.745704000	80.4133	69	0
1527775603.860491000	80.5281	215	0
1527775603.860493000	80.5281	128	0
1527775603.861951000	80.5295	72	0
1527775603.862061000	80.5296	131	0
1527775603.863035000	80.5306	95	1
1527775604.191497000	80.8591	369	1
1527775604.191591000	80.8592	239	1
1527775604.214048000	80.8816	69	0
1527775604.218785000	80.8864	69	0
1527775604.360958000	81.0285	236	0
1527775604.360960000	81.0285	128	0
1527775604.364081000	81.0317	89	1
1527775604.366159000	81.0337	72	0
1527775604.366244000	81.0338	306	0
1527775604.369084000	81.0367	83	1
1527775604.492073000	81.1596	373	1
1527775604.492166000	81.1597	242	1
1527775604.511777000	81.1793	69	0
1527775604.619939000	81.2875	215	0
1527775604.619941000	81.2875	128	0
1527775604.623220000	81.2908	86	1
1527775604.623884000	81.2915	72	0
1527775604.623886000	81.2915	281	0
1527775604.627135000	81.2947	83	1
1527775604.980788000	81.6484	374	1
1527775604.980883000	81.6485	243	1
1527775605.000629000	81.6682	69	0
1527775605.106060000	81.7736	236	0
1527775605.106063000	81.7736	128	0
1527775605.109193000	81.7768	86	1
1527775605.110033000	81.7776	72	0
1527775605.110106000	81.7777	81	0
1527775605.113173000	81.7807	83	1
1527775605.279812000	81.9474	369	1
1527775605.279877000	81.9474	242	1
1527775605.303023000	81.9706	69	0
1527775605.417764000	82.0853	215	0
1527775605.417879000	82.0855	128	0
1527775605.419900000	82.0875	72	0
1527775605.420011000	82.0876	264	0
1527775605.421138000	82.0887	92	1
1527775605.801682000	82.4693	850	1
1527775605.801775000	82.4693	238	1
1527775605.822332000	82.4899	69	0
1527775605.940186000	82.6078	213	0
1527775605.940765000	82.6083	128	0
1527775605.943231000	82.6108	86	1
1527775605.944202000	82.6118	72	0
1527775605.944274000	82.6118	113	0
1527775605.947217000	82.6148	83	1
1527775607.819978000	84.4875	372	1
1527775607.820063000	84.4876	239	1
1527775607.840357000	84.5079	69	0
1527775607.843933000	84.5115	69	0
1527775607.947429000	84.615	237	0
1527775607.947432000	84.615	128	0
1527775607.950085000	84.6177	89	1
1527775607.951547000	84.6191	72	0
1527775607.951997000	84.6196	273	0
1527775607.954082000	84.6217	83	1
1527775608.293511000	84.9611	529	1
1527775608.293572000	84.9611	239	1
1527775608.322107000	84.9897	69	0
1527775608.425779000	85.0934	283	0
1527775608.426148000	85.0937	128	0
1527775608.429174000	85.0967	86	1
1527775608.430270000	85.0978	72	0
1527775608.430740000	85.0983	244	0
1527775608.433167000	85.1007	83	1
1527775608.869776000	85.5373	866	1
1527775608.869870000	85.5374	242	1
1527775608.890770000	85.5583	69	0
1527775609.053621000	85.7212	237	0
1527775609.053850000	85.7214	128	0
1527775609.056217000	85.7238	86	1
1527775609.057975000	85.7255	72	0
1527775609.058038000	85.7256	320	0
1527775609.061191000	85.7288	83	1
1527775609.110901000	85.7785	369	1
1527775609.110976000	85.7785	243	1
1527775609.140643000	85.8082	69	0
1527775609.146872000	85.8144	69	0
1527775609.251930000	85.9195	263	0
1527775609.252046000	85.9196	128	0
1527775609.254839000	85.9224	72	0
1527775609.254919000	85.9225	217	0
1527775609.255296000	85.9229	95	1
1527775609.414510000	86.0821	430	1
1527775609.414601000	86.0822	242	1
1527775609.443299000	86.1109	69	0
1527775609.578945000	86.2465	283	0
1527775609.578948000	86.2465	128	0
1527775609.579821000	86.2474	72	0
1527775609.580257000	86.2478	255	0
1527775609.582235000	86.2498	92	1
1527775609.824092000	86.4917	369	1
1527775609.824176000	86.4917	240	1
1527775609.860193000	86.5278	69	0
1527775609.866323000	86.5339	69	0
1527775609.994583000	86.6622	239	0
1527775609.994585000	86.6622	128	0
1527775609.997249000	86.6648	89	1
1527775609.997829000	86.6654	72	0
1527775609.997908000	86.6655	182	0
1527775610.000240000	86.6678	83	1
1527775610.974655000	87.6422	374	1
1527775610.974747000	87.6423	241	1
1527775610.994456000	87.662	69	0
1527775611.109018000	87.7766	325	0
1527775611.109020000	87.7766	128	0
1527775611.112349000	87.7799	86	1
1527775611.112961000	87.7805	72	0
1527775611.113556000	87.7811	310	0
1527775611.115305000	87.7829	83	1
1527775611.205355000	87.8729	369	1
1527775611.205420000	87.873	238	1
1527775611.224892000	87.8925	69	0
1527775611.351258000	88.0188	257	0
1527775611.351261000	88.0188	128	0
1527775611.354347000	88.0219	86	1
1527775611.356703000	88.0243	72	0
1527775611.356777000	88.0243	128	0
1527775611.359316000	88.0269	83	1
1527775611.483975000	88.1515	369	1
1527775611.484069000	88.1516	239	1
1527775611.504193000	88.1718	69	0
1527775611.640273000	88.3078	213	0
1527775611.640381000	88.308	128	0
1527775611.643317000	88.3109	86	1
1527775611.643976000	88.3115	72	0
1527775611.644483000	88.3121	200	0
1527775611.646310000	88.3139	83	1
1527775611.932437000	88.6	369	1
1527775611.932513000	88.6001	241	1
1527775611.952636000	88.6202	69	0
1527775612.410337000	89.0779	239	0
1527775612.410341000	89.0779	128	0
1527775612.413342000	89.0809	86	1
1527775612.413851000	89.0814	72	0
1527775612.413930000	89.0815	94	0
1527775612.416334000	89.0839	83	1
1527775612.509395000	89.177	374	1
1527775612.509459000	89.177	240	1
1527775612.545282000	89.2129	69	0
1527775612.550212000	89.2178	69	0
1527775612.654919000	89.3225	212	0
1527775612.654923000	89.3225	128	0
1527775612.657349000	89.3249	89	1
1527775612.659069000	89.3266	72	0
1527775612.659145000	89.3267	275	0
1527775612.661344000	89.3289	83	1
1527775612.770716000	89.4383	368	1
1527775612.770778000	89.4383	241	1
1527775612.787735000	89.4553	82	0
1527775612.790347000	89.4579	80	1
1527775612.797988000	89.4656	69	0
1527775612.911595000	89.5792	215	0
1527775612.911597000	89.5792	128	0
1527775612.914363000	89.5819	86	1
1527775612.915162000	89.5827	72	0
1527775612.915259000	89.5828	195	0
1527775612.918351000	89.5859	83	1
1527775613.020550000	89.6881	851	1
1527775613.020646000	89.6882	238	1
1527775613.040274000	89.7078	69	0
1527775613.166947000	89.8345	235	0
1527775613.166950000	89.8345	128	0
1527775613.169379000	89.837	86	1
1527775613.171479000	89.8391	72	0
1527775613.171578000	89.8391	104	0
1527775613.174379000	89.842	83	1
1527775613.460816000	90.1284	366	1
1527775613.460880000	90.1285	241	1
1527775613.481409000	90.149	69	0
1527775613.611112000	90.2787	213	0
1527775613.611115000	90.2787	128	0
1527775613.612993000	90.2806	72	0
1527775613.614416000	90.282	89	1
1527775613.614588000	90.2822	120	0
1527775613.617413000	90.285	80	1
1527775613.890628000	90.5582	532	1
1527775613.890714000	90.5583	239	1
1527775613.910649000	90.5782	69	0
1527775614.050261000	90.7178	236	0
1527775614.050263000	90.7178	128	0
1527775614.053420000	90.721	86	1
1527775614.054825000	90.7224	72	0
1527775614.054909000	90.7225	137	0
1527775614.057419000	90.725	83	1
1527775614.130457000	90.798	867	1
1527775614.130535000	90.7981	238	1
1527775614.151439000	90.819	69	0
1527775614.260752000	90.9283	259	0
1527775614.260755000	90.9283	128	0
1527775614.263462000	90.931	86	1
1527775614.277638000	90.9452	72	0
1527775614.277640000	90.9452	319	0
1527775614.280494000	90.9481	83	1
1527775614.450866000	91.1184	432	1
1527775614.450928000	91.1185	242	1
1527775614.474840000	91.1424	69	0
1527775614.585761000	91.2533	215	0
1527775614.585764000	91.2533	128	0
1527775614.588521000	91.2561	86	1
1527775614.589915000	91.2575	72	0
1527775614.590391000	91.258	158	0
1527775614.592470000	91.26	83	1
1527775614.760793000	91.4284	370	1
1527775614.760856000	91.4284	239	1
1527775614.781267000	91.4488	69	0
1527775614.892195000	91.5598	213	0
1527775614.892292000	91.5599	128	0
1527775614.894182000	91.5618	72	0
1527775614.894534000	91.5621	228	0
1527775614.896262000	91.5638	92	1
1527775615.242195000	91.9098	373	1
1527775615.242272000	91.9098	244	1
1527775615.263630000	91.9312	69	0
1527775615.382042000	92.0496	281	0
1527775615.382161000	92.0497	128	0
1527775615.383557000	92.0511	72	0
1527775615.385474000	92.053	89	1
1527775615.385919000	92.0535	69	0
1527775615.388488000	92.0561	80	1
1527775615.543935000	92.2115	372	1
1527775615.544025000	92.2116	241	1
1527775615.564362000	92.2319	69	0
1527775615.695523000	92.3631	283	0
1527775615.695526000	92.3631	128	0
1527775615.698572000	92.3661	86	1
1527775615.699482000	92.3671	72	0
1527775615.699579000	92.3672	189	0
1527775615.702565000	92.3701	83	1
1527775616.005798000	92.6734	369	1
1527775616.005863000	92.6734	238	1
1527775616.027766000	92.6953	69	0
1527775616.050287000	92.7179	283	1
1527775616.050384000	92.718	1392	1
1527775616.050411000	92.718	1392	1
1527775616.050455000	92.718	1392	1
1527775616.050505000	92.7181	535	1
1527775616.072370000	92.7399	69	0
1527775616.147936000	92.8155	236	0
1527775616.147938000	92.8155	128	0
1527775616.150603000	92.8182	89	1
1527775616.151871000	92.8194	72	0
1527775616.152268000	92.8198	217	0
1527775616.154595000	92.8222	83	1
1527775616.173237000	92.8408	387	0
1527775616.176579000	92.8442	80	1
1527775616.177959000	92.8455	60	0
1527775616.180583000	92.8482	80	1
1527775616.433931000	93.1015	370	1
1527775616.434026000	93.1016	244	1
1527775616.452932000	93.1205	69	0
1527775616.629957000	93.2975	339	0
1527775616.629961000	93.2975	128	0
1527775616.631672000	93.2992	72	0
1527775616.631745000	93.2993	254	0
1527775616.632593000	93.3002	92	1
1527775616.807253000	93.4748	374	1
1527775616.807351000	93.4749	240	1
1527775616.826946000	93.4945	69	0
1527775616.931305000	93.5989	215	0
1527775616.931308000	93.5989	128	0
1527775616.934521000	93.6021	72	0
1527775616.934604000	93.6022	86	1
1527775616.934629000	93.6022	186	0
1527775616.937590000	93.6052	83	1
1527775617.297363000	93.9649	852	1
1527775617.297459000	93.965	245	1
1527775617.320928000	93.9885	69	0
1527775617.429382000	94.097	238	0
1527775617.429384000	94.097	128	0
1527775617.432672000	94.1002	86	1
1527775617.435162000	94.1027	72	0
1527775617.435621000	94.1032	125	0
1527775617.437668000	94.1052	83	1
1527775617.747288000	94.4149	369	1
1527775617.747351000	94.4149	240	1
1527775617.767506000	94.4351	69	0
1527775617.878663000	94.5462	213	0
1527775617.878666000	94.5462	128	0
1527775617.881704000	94.5493	86	1
1527775617.882439000	94.55	72	0
1527775617.882441000	94.55	311	0
1527775617.885627000	94.5532	83	1
1527775618.077260000	94.7448	368	1
1527775618.077348000	94.7449	242	1
1527775618.098984000	94.7666	69	0
1527775618.202282000	94.8699	236	0
1527775618.202285000	94.8699	128	0
1527775618.205652000	94.8732	86	1
1527775618.206099000	94.8737	72	0
1527775618.206917000	94.8745	235	0
1527775618.208699000	94.8763	83	1
1527775618.517023000	95.1846	532	1
1527775618.517084000	95.1847	238	1
1527775618.536844000	95.2044	69	0
1527775618.637062000	95.3046	213	0
1527775618.637065000	95.3046	128	0
1527775618.639746000	95.3073	86	1
1527775618.641441000	95.309	72	0
1527775618.641538000	95.3091	65	0
1527775618.644733000	95.3123	83	1
1527775619.037450000	95.705	866	1
1527775619.037512000	95.7051	241	1
1527775619.057450000	95.725	69	0
1527775619.558278000	96.2258	239	0
1527775619.558281000	96.2259	128	0
1527775619.560794000	96.2284	86	1
1527775619.562573000	96.2301	72	0
1527775619.562678000	96.2302	93	0
1527775619.565794000	96.2334	83	1
1527775619.687633000	96.3552	430	1
1527775619.687724000	96.3553	238	1
1527775619.709335000	96.3769	69	0
1527775619.812608000	96.4802	262	0
1527775619.812733000	96.4803	128	0
1527775619.815837000	96.4834	86	1
1527775619.816335000	96.4839	72	0
1527775619.816692000	96.4843	163	0
1527775619.818740000	96.4863	83	1
1527775620.005401000	96.673	374	1
1527775620.005497000	96.6731	243	1
1527775620.027230000	96.6948	69	0
1527775620.143248000	96.8108	239	0
1527775620.143250000	96.8108	128	0
1527775620.145822000	96.8134	86	1
1527775620.147804000	96.8154	72	0
1527775620.147902000	96.8155	252	0
1527775620.150819000	96.8184	83	1
1527775620.258225000	96.9258	373	1
1527775620.258288000	96.9259	239	1
1527775620.295847000	96.9634	373	1
1527775620.299055000	96.9666	69	0
1527775620.332420000	97	69	0
1527775620.406359000	97.0739	213	0
1527775620.406361000	97.0739	128	0
1527775620.408845000	97.0764	89	1
1527775620.410286000	97.0779	72	0
1527775620.410287000	97.0779	318	0
1527775620.412827000	97.0804	83	1
1527775620.513225000	97.1808	369	1
1527775620.513319000	97.1809	243	1
1527775620.532711000	97.2003	69	0
1527775620.561067000	97.2286	69	0
1527775620.714232000	97.3818	259	0
1527775620.714235000	97.3818	128	0
1527775620.716861000	97.3844	89	1
1527775620.718353000	97.3859	72	0
1527775620.718355000	97.3859	202	0
1527775620.720847000	97.3884	83	1
1527775620.943271000	97.6108	369	1
1527775620.943366000	97.6109	239	1
1527775620.963261000	97.6308	69	0
1527775621.092104000	97.7597	306	0
1527775621.092107000	97.7597	128	0
1527775621.094824000	97.7624	86	1
1527775621.096167000	97.7637	72	0
1527775621.096169000	97.7637	141	0
1527775621.098863000	97.7664	83	1
1527775621.303433000	97.971	373	1
1527775621.303533000	97.9711	242	1
1527775621.323366000	97.9909	69	0
1527775621.428722000	98.0963	212	0
1527775621.428725000	98.0963	128	0
1527775621.431902000	98.0995	86	1
1527775621.432030000	98.0996	72	0
1527775621.432124000	98.0997	275	0
1527775621.434914000	98.1025	83	1
1527775621.733437000	98.401	372	1
1527775621.733500000	98.4011	244	1
1527775621.753149000	98.4207	69	0
1527775621.860633000	98.5282	215	0
1527775621.860636000	98.5282	128	0
1527775621.863844000	98.5314	72	0
1527775621.863961000	98.5315	86	1
1527775621.863974000	98.5315	213	0
1527775621.866920000	98.5345	83	1
1527775622.133325000	98.8009	847	1
1527775622.133384000	98.801	242	1
1527775622.156841000	98.8244	69	0
1527775622.278632000	98.9462	240	0
1527775622.278634000	98.9462	128	0
1527775622.281976000	98.9495	86	1
1527775622.292287000	98.9599	72	0
1527775622.292388000	98.96	105	0
1527775622.294943000	98.9625	83	1
1527775622.454224000	99.1218	368	1
1527775622.454322000	99.1219	238	1
1527775622.473386000	99.141	69	0
1527775622.596838000	99.2644	337	0
1527775622.596841000	99.2644	128	0
1527775622.600067000	99.2676	86	1
1527775622.600427000	99.268	72	0
1527775622.600429000	99.268	170	0
1527775622.602963000	99.2705	83	1
1527775622.675216000	99.3428	369	1
1527775622.675304000	99.3429	242	1
1527775622.694369000	99.3619	69	0
1527775622.800641000	99.4682	215	0
1527775622.800959000	99.4685	128	0
1527775622.803273000	99.4708	72	0
1527775622.803372000	99.4709	176	0
1527775622.803969000	99.4715	92	1
1527775622.884133000	99.5517	532	1
1527775622.884230000	99.5518	238	1
1527775622.903290000	99.5709	69	0
1527775623.016939000	99.6845	238	0
1527775623.016942000	99.6845	128	0
1527775623.019130000	99.6867	72	0
1527775623.019215000	99.6868	168	0
1527775623.019921000	99.6875	92	1
1527775623.153488000	99.8211	867	1
1527775623.153584000	99.8212	242	1
1527775623.174474000	99.842	69	0
1527775623.179392000	99.847	69	0
1527775623.308943000	99.9765	212	0
1527775623.308945000	99.9765	128	0
1527775623.311803000	99.9794	72	0
1527775623.311892000	99.9795	184	0
1527775623.311975000	99.9795	89	1
1527775623.314947000	99.9825	83	1
1527775623.569267000	100.237	427	1
1527775623.569355000	100.237	238	1
1527775623.607719000	100.275	69	0
1527775623.739636000	100.407	213	0
1527775623.739639000	100.407	128	0
1527775623.743036000	100.411	86	1
1527775623.743623000	100.411	72	0
1527775623.743726000	100.411	245	0
1527775623.747020000	100.415	83	1
1527775623.983653000	100.651	373	1
1527775623.983739000	100.651	241	1
1527775624.003180000	100.671	69	0
1527775624.008166000	100.676	69	0
1527775624.124101000	100.792	238	0
1527775624.124229000	100.792	128	0
1527775624.127063000	100.795	89	1
1527775624.128059000	100.796	72	0
1527775624.128488000	100.796	88	0
1527775624.131068000	100.799	83	1
1527775624.395276000	101.063	374	1
1527775624.395340000	101.063	240	1
1527775624.415803000	101.083	69	0
1527775624.534965000	101.203	215	0
1527775624.534967000	101.203	128	0
1527775624.538046000	101.206	86	1
1527775624.538967000	101.207	72	0
1527775624.538969000	101.207	172	0
1527775624.542098000	101.21	83	1
1527775624.734552000	101.402	373	1
1527775624.734652000	101.402	239	1
1527775624.758503000	101.426	69	0
1527775624.858595000	101.526	261	0
1527775624.859363000	101.527	128	0
1527775624.861034000	101.529	86	1
1527775624.861949000	101.53	72	0
1527775624.862023000	101.53	312	0
1527775624.865106000	101.533	83	1
1527775624.983583000	101.651	370	1
1527775624.983678000	101.651	240	1
1527775625.003322000	101.671	69	0
1527775625.008743000	101.676	69	0
1527775625.107818000	101.775	236	0
1527775625.107821000	101.775	128	0
1527775625.111115000	101.779	89	1
1527775625.111793000	101.779	72	0
1527775625.111890000	101.779	160	0
1527775625.115109000	101.783	83	1
1527775625.383320000	102.051	369	1
1527775625.383383000	102.051	240	1
1527775625.404594000	102.072	69	0
1527775625.510069000	102.178	212	0
1527775625.510072000	102.178	128	0
1527775625.513089000	102.181	72	0
1527775625.513194000	102.181	86	1
1527775625.513208000	102.181	302	0
1527775625.516124000	102.184	83	1
1527775625.732539000	102.4	368	1
1527775625.732635000	102.4	240	1
1527775625.761082000	102.429	69	0
1527775625.868125000	102.536	259	0
1527775625.868128000	102.536	128	0
1527775625.871155000	102.539	86	1
1527775625.872006000	102.54	72	0
1527775625.872102000	102.54	272	0
1527775625.875140000	102.543	83	1
1527775626.437530000	103.105	846	1
1527775626.437593000	103.105	239	1
1527775626.456847000	103.124	69	0
1527775627.066090000	103.734	306	0
1527775627.066206000	103.734	128	0
1527775627.069250000	103.737	86	1
1527775627.070436000	103.738	72	0
1527775627.070437000	103.738	246	0
1527775627.073216000	103.741	83	1
1527775627.102513000	103.77	369	1
1527775627.102607000	103.77	241	1
1527775627.124055000	103.792	69	0
1527775627.262830000	103.93	216	0
1527775627.262833000	103.93	128	0
1527775627.266253000	103.934	86	1
1527775627.266322000	103.934	72	0
1527775627.266414000	103.934	197	0
1527775627.269217000	103.937	83	1
1527775627.829480000	104.497	374	1
1527775627.829577000	104.497	243	1
1527775627.849502000	104.517	69	0
1527775627.974395000	104.642	215	0
1527775627.974397000	104.642	128	0
1527775627.977088000	104.645	86	1
1527775627.978229000	104.646	72	0
1527775627.978313000	104.646	267	0
1527775627.981065000	104.649	83	1
1527775628.095767000	104.763	530	1
1527775628.095871000	104.763	239	1
1527775628.118875000	104.786	69	0
1527775628.262714000	104.93	243	0
1527775628.262717000	104.93	128	0
1527775628.266097000	104.934	86	1
1527775628.269206000	104.937	72	0
1527775628.269307000	104.937	87	0
1527775628.272086000	104.94	83	1
1527775628.325287000	104.993	871	1
1527775628.325379000	104.993	238	1
1527775628.348046000	105.016	69	0
1527775628.546345000	105.214	337	0
1527775628.546349000	105.214	128	0
1527775628.549117000	105.217	86	1
1527775628.549859000	105.217	72	0
1527775628.549957000	105.218	126	0
1527775628.553100000	105.221	83	1
1527775628.688299000	105.356	427	1
1527775628.688393000	105.356	239	1
1527775628.709088000	105.377	69	0
1527775628.826518000	105.494	216	0
1527775628.826521000	105.494	128	0
1527775628.829111000	105.497	86	1
1527775628.830480000	105.498	72	0
1527775628.830572000	105.498	237	0
1527775628.833046000	105.501	83	1
1527775629.170620000	105.838	375	1
1527775629.170686000	105.838	242	1
1527775629.190179000	105.858	69	0
1527775629.302016000	105.97	236	0
1527775629.302398000	105.97	128	0
1527775629.305081000	105.973	86	1
1527775629.305952000	105.974	72	0
1527775629.305953000	105.974	291	0
1527775629.309064000	105.977	83	1
1527775629.552485000	106.22	373	1
1527775629.552549000	106.22	241	1
1527775629.572272000	106.24	69	0
1527775629.691372000	106.359	212	0
1527775629.691375000	106.359	128	0
1527775629.694184000	106.362	86	1
1527775629.695694000	106.363	72	0
1527775629.695696000	106.363	166	0
1527775629.698166000	106.366	83	1
1527775629.993551000	106.661	368	1
1527775629.993627000	106.661	242	1
1527775630.012797000	106.68	69	0
1527775630.123764000	106.791	236	0
1527775630.123766000	106.791	128	0
1527775630.124916000	106.792	72	0
1527775630.124987000	106.793	110	0
1527775630.126111000	106.794	92	1
1527775630.383060000	107.051	368	1
1527775630.383142000	107.051	242	1
1527775630.403761000	107.071	69	0
1527775630.506053000	107.174	212	0
1527775630.506173000	107.174	128	0
1527775630.509164000	107.177	86	1
1527775630.510069000	107.178	72	0
1527775630.510071000	107.178	295	0
1527775630.513183000	107.181	83	1
1527775630.704596000	107.372	371	1
1527775630.704659000	107.372	239	1
1527775630.725615000	107.393	69	0
1527775630.827828000	107.495	215	0
1527775630.827830000	107.495	128	0
1527775630.830310000	107.498	72	0
1527775630.830406000	107.498	218	0
1527775630.831196000	107.499	92	1
1527775631.123391000	107.791	369	1
1527775631.123485000	107.791	239	1
1527775631.142942000	107.811	69	0
1527775631.276393000	107.944	284	0
1527775631.276396000	107.944	128	0
1527775631.279306000	107.947	86	1
1527775631.279633000	107.947	72	0
1527775631.279724000	107.947	113	0
1527775631.282258000	107.95	83	1
1527775631.602842000	108.27	848	1
1527775631.602902000	108.27	243	1
1527775631.623192000	108.291	69	0
1527775631.741612000	108.409	213	0
1527775631.741614000	108.409	128	0
1527775631.744289000	108.412	86	1
1527775631.745522000	108.413	72	0
1527775631.745667000	108.413	169	0
1527775631.748288000	108.416	83	1
1527775632.864014000	109.532	373	1
1527775632.864091000	109.532	240	1
1527775632.884256000	109.552	69	0
1527775632.990643000	109.658	236	0
1527775632.990760000	109.658	128	0
1527775632.993293000	109.661	86	1
1527775632.995135000	109.663	72	0
1527775632.995236000	109.663	250	0
1527775632.998309000	109.666	83	1
1527775633.192593000	109.86	369	1
1527775633.192694000	109.86	240	1
[truncated: 98 more rows]
