# Supplementary material for: Method for multi-task learning fusion network traffic classification to address small sample labels
Source: Sci Rep. 2024 Jan 30;14:2518. doi: 10.1038/s41598-024-51933-8 (PMC10827795; doi:10.1038/s41598-024-51933-8)
Supplement: Supplementary file 2 — Supplementary Information 2. [file 41598_2024_51933_MOESM2_ESM.zip › QUIC Dataset/QUIC Dataset/pretraining/Google Doc/GoogleDoc-1047.txt]

1527778802.085907000	0	275	1
1527778802.108710000	0.0228031	69	0
1527778802.510679000	0.424772	305	0
1527778802.511752000	0.425845	1392	0
1527778802.512077000	0.42617	1392	0
1527778802.512391000	0.426484	1392	0
1527778802.512393000	0.426486	160	0
1527778802.512461000	0.426554	1392	0
1527778802.512752000	0.426845	1392	0
1527778802.512755000	0.426848	1392	0
1527778802.512758000	0.426851	168	0
1527778802.513852000	0.427945	107	1
1527778802.515200000	0.429293	1392	0
1527778802.515481000	0.429574	1392	0
1527778802.515796000	0.429889	1278	0
1527778802.517831000	0.431924	86	1
1527778802.518785000	0.432878	1392	0
1527778802.518893000	0.432986	1392	0
1527778802.518978000	0.433071	1392	0
1527778802.518980000	0.433073	168	0
1527778802.520197000	0.43429	1172	0
1527778802.521828000	0.435921	92	1
1527778802.547023000	0.461116	1392	0
1527778802.547289000	0.461382	1392	0
1527778802.547592000	0.461685	1392	0
1527778802.547595000	0.461688	180	0
1527778802.548330000	0.462423	1392	0
1527778802.548406000	0.462499	1392	0
1527778802.548609000	0.462702	1392	0
1527778802.548681000	0.462774	153	0
1527778802.548922000	0.463015	1392	0
1527778802.548993000	0.463086	1392	0
1527778802.548996000	0.463089	1392	0
1527778802.549066000	0.463159	1392	0
1527778802.549186000	0.463279	1392	0
1527778802.549266000	0.463359	386	0
1527778802.549268000	0.463361	1392	0
1527778802.549545000	0.463638	150	0
1527778802.549988000	0.464081	1392	0
1527778802.550089000	0.464182	107	1
1527778802.550124000	0.464217	1392	0
1527778802.550564000	0.464657	1392	0
1527778802.550566000	0.464659	168	0
1527778802.550777000	0.46487	1392	0
1527778802.550815000	0.464908	107	1
1527778802.550847000	0.46494	133	0
1527778802.553921000	0.468014	83	1
1527778802.554275000	0.468368	1392	0
1527778802.554576000	0.468669	1392	0
1527778802.554647000	0.46874	1392	0
1527778802.554650000	0.468743	168	0
1527778802.555562000	0.469655	1392	0
1527778802.556109000	0.470202	1392	0
1527778802.556443000	0.470536	1392	0
1527778802.556446000	0.470539	160	0
1527778802.557120000	0.471213	1373	0
1527778802.557123000	0.471216	100	0
1527778802.596732000	0.510825	1392	0
1527778802.597890000	0.511983	89	1
1527778802.600894000	0.514987	98	1
1527778802.975752000	0.889845	740	1
1527778802.975844000	0.889937	1392	1
1527778802.975870000	0.889963	896	1
1527778802.978127000	0.89222	198	1
1527778802.997386000	0.911479	69	0
1527778803.112773000	1.02687	258	0
1527778803.113078000	1.02717	1392	0
1527778803.113148000	1.02724	1392	0
1527778803.113353000	1.02745	1392	0
1527778803.113355000	1.02745	160	0
1527778803.113460000	1.02755	1392	0
1527778803.113765000	1.02786	1392	0
1527778803.113978000	1.02807	1051	0
1527778803.116029000	1.03012	72	0
1527778803.116138000	1.03023	273	0
1527778803.117321000	1.03141	89	1
1527778803.119821000	1.03391	98	1
1527778803.122197000	1.03629	360	0
1527778803.124820000	1.03891	80	1
1527778803.126129000	1.04022	60	0
1527778803.170521000	1.08461	80	1
1527778803.294531000	1.20862	196	1
1527778803.324977000	1.23907	69	0
1527778803.710156000	1.62425	454	0
1527778803.710382000	1.62448	1096	0
1527778803.711153000	1.62525	72	0
1527778803.711230000	1.62532	299	0
1527778803.712864000	1.62696	92	1
1527778803.843528000	1.75762	238	1
1527778803.843614000	1.75771	124	1
1527778803.858278000	1.77237	135	1
1527778803.858353000	1.77245	170	1
1527778803.864713000	1.77881	69	0
1527778803.869016000	1.78311	69	0
1527778803.878480000	1.79257	69	0
1527778803.924897000	1.83899	1392	0
1527778803.925011000	1.8391	1392	0
1527778803.925019000	1.83911	1392	0
1527778803.925021000	1.83911	647	0
1527778803.925034000	1.83913	72	0
1527778803.925110000	1.8392	191	0
1527778803.927870000	1.84196	104	1
1527778803.970682000	1.88477	621	0
1527778803.970685000	1.88478	72	0
1527778803.970803000	1.8849	249	0
1527778803.973911000	1.888	86	1
1527778804.305282000	2.21938	377	1
1527778804.326020000	2.24011	69	0
1527778804.345230000	2.25932	258	0
1527778804.345349000	2.25944	428	0
1527778804.383223000	2.29732	86	1
1527778804.384715000	2.29881	258	0
1527778804.387794000	2.30189	227	1
1527778804.411058000	2.32515	69	0
1527778804.540146000	2.45424	252	0
1527778804.540479000	2.45457	1392	0
1527778804.541813000	2.45591	974	0
1527778804.542135000	2.45623	72	0
1527778804.542903000	2.457	92	1
1527778804.581880000	2.49597	82	0
1527778804.586917000	2.50101	80	1
1527778805.087276000	3.00137	1392	1
1527778805.087327000	3.00142	1392	1
1527778805.087367000	3.00146	259	1
1527778805.087433000	3.00153	824	1
1527778805.110998000	3.02509	69	0
1527778805.134826000	3.04892	748	0
1527778805.137965000	3.05206	83	1
1527778805.957267000	3.87136	752	1
1527778805.957375000	3.87147	1392	1
1527778805.957403000	3.8715	1392	1
1527778805.957450000	3.87154	1392	1
1527778805.957503000	3.8716	1392	1
1527778805.957528000	3.87162	1392	1
1527778805.957579000	3.87167	1392	1
1527778805.957607000	3.8717	1392	1
1527778805.957656000	3.87175	1392	1
1527778805.957701000	3.87179	1392	1
1527778805.957728000	3.87182	1392	1
1527778805.957778000	3.87187	1392	1
1527778805.957804000	3.8719	1392	1
1527778805.957847000	3.87194	1260	1
1527778805.977425000	3.89152	69	0
1527778805.980560000	3.89465	69	0
1527778806.088819000	4.00291	376	0
1527778806.090833000	4.00493	60	0
1527778806.092640000	4.00673	89	1
1527778807.990236000	5.90433	312	1
1527778807.990332000	5.90442	1392	1
1527778807.990370000	5.90446	968	1
1527778807.998056000	5.91215	204	1
1527778807.998152000	5.91225	1392	1
1527778807.998194000	5.91229	1392	1
1527778807.998227000	5.91232	747	1
1527778808.011532000	5.92563	69	0
1527778808.017996000	5.93209	69	0
1527778808.021391000	5.93548	69	0
1527778808.023196000	5.93729	253	1
1527778808.024392000	5.93848	81	1
1527778808.045106000	5.9592	69	0
1527778808.046755000	5.96085	74	0
1527778808.049414000	5.96351	83	1
1527778808.050507000	5.9646	69	0
1527778808.127657000	6.04175	380	0
1527778808.129686000	6.04378	60	0
1527778808.130584000	6.04468	86	1
1527778808.217434000	6.13153	620	0
1527778808.217548000	6.13164	363	0
1527778808.219946000	6.13404	100	1
1527778808.224685000	6.13878	231	1
1527778808.239540000	6.15363	69	0
1527778808.245872000	6.15997	69	0
1527778808.505185000	6.41928	868	0
1527778808.508440000	6.42253	86	1
1527778808.535597000	6.44969	1392	0
1527778808.535600000	6.44969	1392	0
1527778808.535747000	6.44984	1392	0
1527778808.535750000	6.44984	166	0
1527778808.535867000	6.44996	1392	0
1527778808.536060000	6.45015	1392	0
1527778808.536259000	6.45035	1392	0
1527778808.536262000	6.45036	160	0
1527778808.536502000	6.45059	1392	0
1527778808.536791000	6.45088	1392	0
1527778808.536921000	6.45101	107	1
1527778808.537022000	6.45112	1140	0
1527778808.539450000	6.45354	80	1
1527778808.539947000	6.45404	1392	0
1527778808.540605000	6.4547	1392	0
1527778808.540673000	6.45477	1392	0
1527778808.540676000	6.45477	168	0
1527778808.540748000	6.45484	64	0
1527778808.542412000	6.45651	92	1
1527778808.542712000	6.4568	1392	0
1527778808.542714000	6.45681	717	0
1527778808.544705000	6.4588	1392	0
1527778808.544969000	6.45906	1392	0
1527778808.545035000	6.45913	1392	0
1527778808.545392000	6.45949	92	1
1527778808.545751000	6.45984	168	0
1527778808.545821000	6.45991	64	0
1527778808.546417000	6.46051	770	0
1527778808.548843000	6.46294	1392	0
1527778808.549121000	6.46321	1392	0
1527778808.549428000	6.46352	92	1
1527778808.549440000	6.46353	1392	0
1527778808.549442000	6.46354	168	0
1527778808.549852000	6.46394	951	0
1527778808.553046000	6.46714	86	1
1527778808.567936000	6.48203	1392	0
1527778808.568152000	6.48224	1392	0
1527778808.568449000	6.48254	1392	0
1527778808.568452000	6.48254	180	0
1527778808.568790000	6.48288	1392	0
1527778808.568794000	6.48289	166	0
1527778808.572527000	6.48662	1392	0
1527778808.572811000	6.4869	1392	0
1527778808.573125000	6.48722	1392	0
1527778808.573127000	6.48722	168	0
1527778808.573412000	6.4875	1180	0
1527778808.575510000	6.4896	107	1
1527778808.578173000	6.49227	1392	0
1527778808.578454000	6.49255	1392	0
1527778808.578745000	6.49284	1392	0
1527778808.578748000	6.49284	168	0
1527778808.578953000	6.49305	945	0
1527778808.579313000	6.49341	1392	0
1527778808.579635000	6.49373	1281	0
1527778808.579796000	6.49389	729	0
1527778808.580450000	6.49454	104	1
1527778808.584318000	6.49841	1392	0
1527778808.584434000	6.49853	1311	0
1527778808.584690000	6.49878	1392	0
1527778808.584766000	6.49886	1392	0
1527778808.584769000	6.49886	327	0
1527778808.584770000	6.49886	72	0
1527778808.584841000	6.49893	231	0
1527778808.588883000	6.50298	98	1
1527778809.790195000	7.70429	286	1
1527778809.790287000	7.70438	124	1
1527778809.810013000	7.72411	69	0
1527778809.862654000	7.77675	1392	0
1527778809.862825000	7.77692	1392	0
1527778809.863139000	7.77723	1392	0
1527778809.863141000	7.77723	519	0
1527778809.863213000	7.77731	72	0
1527778809.863214000	7.77731	131	0
1527778809.865491000	7.77958	98	1
1527778810.869500000	8.78359	360	1
1527778810.869588000	8.78368	274	1
1527778810.869743000	8.78384	283	1
1527778810.869806000	8.7839	1392	1
1527778810.869846000	8.78394	1392	1
1527778810.869879000	8.78397	959	1
1527778810.890918000	8.80501	69	0
1527778810.894492000	8.80858	69	0
1527778810.926962000	8.84105	382	1
1527778810.947240000	8.86133	69	0
1527778810.990764000	8.90486	375	0
1527778810.993573000	8.90767	83	1
1527778810.996457000	8.91055	60	0
1527778810.999569000	8.91366	80	1
1527778811.015122000	8.92921	258	0
1527778811.017576000	8.93167	80	1
1527778811.017593000	8.93169	1392	0
1527778811.017842000	8.93194	991	0
1527778811.020545000	8.93464	83	1
1527778811.021257000	8.93535	1012	0
1527778811.023538000	8.93763	80	1
1527778811.023792000	8.93789	1079	0
1527778811.026492000	8.94059	1392	0
1527778811.026495000	8.94059	489	0
1527778811.026566000	8.94066	80	1
1527778811.028066000	8.94216	1038	0
1527778811.029545000	8.94364	86	1
1527778811.030046000	8.94414	596	0
1527778811.030123000	8.94422	538	0
1527778811.031998000	8.94609	634	0
1527778811.032531000	8.94662	86	1
1527778811.033513000	8.94761	563	0
1527778811.034920000	8.94901	669	0
1527778811.036541000	8.95063	83	1
1527778811.041676000	8.95577	84	0
1527778811.043526000	8.95762	68	0
1527778811.044580000	8.95867	83	1
1527778811.160060000	9.07415	1392	1
1527778811.160110000	9.0742	1392	1
1527778811.160148000	9.07424	260	1
1527778811.160215000	9.07431	823	1
1527778811.181956000	9.09605	69	0
1527778811.206093000	9.12019	442	0
1527778811.206239000	9.12033	173	0
1527778811.208575000	9.12267	86	1
1527778811.246622000	9.16072	331	0
1527778811.246741000	9.16083	83	0
1527778811.249607000	9.1637	83	1
1527778811.253496000	9.16759	130	0
1527778811.256585000	9.17068	80	1
1527778812.608039000	10.5221	971	1
1527778812.608118000	10.5222	89	1
1527778812.614826000	10.5289	283	1
1527778812.616227000	10.5303	458	1
1527778812.616265000	10.5304	67	1
1527778812.627850000	10.5419	69	0
1527778812.634850000	10.5489	69	0
1527778812.811812000	10.7259	287	0
1527778812.811921000	10.726	83	0
1527778812.814664000	10.7288	89	1
1527778812.817459000	10.7316	72	0
1527778812.817554000	10.7316	258	0
1527778812.820687000	10.7348	83	1
1527778812.852931000	10.767	465	1
1527778812.853012000	10.7671	74	1
1527778812.874568000	10.7887	69	0
1527778812.915735000	10.8298	268	0
1527778812.915861000	10.83	121	0
1527778812.918708000	10.8328	86	1
1527778812.920253000	10.8343	72	0
1527778812.920548000	10.8346	153	0
1527778812.922745000	10.8368	83	1
1527778812.931464000	10.8456	213	0
1527778812.931578000	10.8457	131	0
1527778812.933071000	10.8472	72	0
1527778812.933162000	10.8473	305	0
1527778812.956054000	10.8701	89	1
1527778812.970275000	10.8844	213	0
1527778812.974492000	10.8886	230	0
1527778812.974596000	10.8887	345	0
1527778812.976386000	10.8905	80	1
1527778812.978960000	10.8931	230	0
1527778812.979673000	10.8938	86	1
1527778813.425559000	11.3397	373	1
1527778813.425635000	11.3397	235	1
1527778813.445501000	11.3596	69	0
1527778813.800995000	11.7151	352	1
1527778813.801127000	11.7152	1392	1
1527778813.801155000	11.7152	1392	1
1527778813.801192000	11.7153	1392	1
1527778813.801228000	11.7153	1392	1
1527778813.801282000	11.7154	1392	1
1527778813.801312000	11.7154	1392	1
1527778813.801353000	11.7154	1392	1
1527778813.801379000	11.7155	1392	1
1527778813.801421000	11.7155	1392	1
1527778813.801474000	11.7156	1392	1
1527778813.801513000	11.7156	1392	1
1527778813.801546000	11.7156	1392	1
1527778813.801585000	11.7157	1392	1
1527778813.802795000	11.7169	1392	1
1527778813.802841000	11.7169	1392	1
1527778813.802904000	11.717	1392	1
1527778813.802964000	11.7171	1392	1
1527778813.802988000	11.7171	1392	1
1527778813.803021000	11.7171	1392	1
1527778813.803060000	11.7172	1392	1
1527778813.804780000	11.7189	1392	1
1527778813.804845000	11.7189	1392	1
1527778813.804885000	11.719	1392	1
1527778813.804952000	11.719	1392	1
1527778813.804975000	11.7191	1392	1
1527778813.805023000	11.7191	1392	1
1527778813.806780000	11.7209	1392	1
1527778813.806845000	11.7209	1392	1
1527778813.806885000	11.721	1392	1
1527778813.806954000	11.721	1392	1
1527778813.806978000	11.7211	1392	1
1527778813.807023000	11.7211	1392	1
1527778813.807056000	11.7211	1392	1
1527778813.808780000	11.7229	737	1
1527778813.820985000	11.7351	82	0
1527778813.823780000	11.7379	83	1
1527778813.825187000	11.7393	69	0
1527778813.827018000	11.7411	69	0
1527778813.830747000	11.7448	69	0
1527778814.005889000	11.92	420	0
1527778814.008749000	11.9228	89	1
1527778814.013485000	11.9276	60	0
1527778814.015744000	11.9298	80	1
1527778814.133015000	12.0471	248	0
1527778814.134106000	12.0482	126	0
1527778814.135825000	12.0499	83	1
1527778814.137186000	12.0513	72	0
1527778814.137669000	12.0518	190	0
1527778814.139736000	12.0538	83	1
1527778814.183469000	12.0976	340	1
1527778814.184475000	12.0986	275	1
1527778814.204289000	12.1184	69	0
1527778814.209996000	12.1241	356	1
1527778814.230368000	12.1445	69	0
1527778814.304675000	12.2188	237	0
1527778814.304928000	12.219	98	0
1527778814.307731000	12.2218	213	0
1527778814.307772000	12.2219	89	1
1527778814.307828000	12.2219	259	0
1527778814.308593000	12.2227	72	0
1527778814.308758000	12.2229	109	0
1527778814.310750000	12.2248	89	1
1527778814.316281000	12.2304	72	0
1527778814.316395000	12.2305	174	0
1527778814.318749000	12.2328	83	1
1527778814.380060000	12.2942	373	1
1527778814.380137000	12.2942	232	1
1527778814.392926000	12.307	548	0
1527778814.393041000	12.3071	783	0
1527778814.394294000	12.3084	72	0
1527778814.395791000	12.3099	86	1
1527778814.410472000	12.3246	194	0
1527778814.413777000	12.3279	80	1
1527778814.447404000	12.3615	1392	1
1527778814.447464000	12.3616	384	1
1527778814.467777000	12.3819	69	0
1527778814.535245000	12.4493	261	0
1527778814.535342000	12.4494	126	0
1527778814.539981000	12.4541	72	0
1527778814.539983000	12.4541	88	0
1527778814.547491000	12.4616	92	1
1527778814.614637000	12.5287	319	0
1527778814.614639000	12.5287	447	0
1527778814.614641000	12.5287	309	0
1527778814.617774000	12.5319	86	1
1527778814.628433000	12.5425	646	1
1527778814.649130000	12.5632	69	0
1527778814.793636000	12.7077	552	0
1527778814.793638000	12.7077	300	0
1527778814.808244000	12.7223	86	1
1527778815.124044000	13.0381	768	1
1527778815.124137000	13.0382	232	1
1527778815.145076000	13.0592	69	0
1527778815.149284000	13.0634	69	0
1527778815.275398000	13.1895	338	0
1527778815.276879000	13.191	126	0
1527778815.278683000	13.1928	89	1
1527778815.279497000	13.1936	72	0
1527778815.279887000	13.194	144	0
1527778815.282648000	13.1967	83	1
1527778815.824241000	13.7383	373	1
1527778815.824337000	13.7384	234	1
1527778815.844863000	13.759	69	0
1527778815.954434000	13.8685	235	0
1527778815.954437000	13.8685	126	0
1527778815.957290000	13.8714	72	0
1527778815.957652000	13.8717	272	0
1527778815.957746000	13.8718	89	1
1527778815.960711000	13.8748	80	1
1527778816.613391000	14.5275	372	1
1527778816.613485000	14.5276	232	1
1527778816.634511000	14.5486	69	0
1527778816.757448000	14.6715	213	0
1527778816.757450000	14.6715	126	0
1527778816.760764000	14.6749	86	1
1527778816.761422000	14.6755	72	0
1527778816.761843000	14.6759	99	0
1527778816.763747000	14.6778	83	1
1527778816.995133000	14.9092	369	1
1527778816.995228000	14.9093	232	1
1527778817.014646000	14.9287	69	0
1527778817.124976000	15.0391	278	0
1527778817.125289000	15.0394	126	0
1527778817.127779000	15.0419	86	1
1527778817.129049000	15.0431	72	0
1527778817.129499000	15.0436	269	0
1527778817.131706000	15.0458	83	1
1527778817.703586000	15.6177	373	1
1527778817.703651000	15.6177	236	1
1527778817.724343000	15.6384	69	0
1527778817.728795000	15.6429	69	0
1527778817.863110000	15.7772	238	0
1527778817.863112000	15.7772	126	0
1527778817.865147000	15.7792	72	0
1527778817.865150000	15.7792	92	0
1527778817.865732000	15.7798	95	1
1527778818.148020000	16.0621	370	1
1527778818.148084000	16.0622	234	1
1527778818.168431000	16.0825	69	0
1527778818.337400000	16.2515	260	0
1527778818.337852000	16.2519	126	0
1527778818.340844000	16.2549	86	1
1527778818.342325000	16.2564	72	0
1527778818.342793000	16.2569	93	0
1527778818.344836000	16.2589	83	1
1527778818.423951000	16.338	374	1
1527778818.424028000	16.3381	233	1
1527778818.445045000	16.3591	69	0
1527778818.453069000	16.3672	69	0
1527778818.561053000	16.4751	216	0
1527778818.561056000	16.4751	128	0
1527778818.563857000	16.478	89	1
1527778818.564387000	16.4785	72	0
1527778818.564389000	16.4785	257	0
1527778818.566838000	16.4809	83	1
1527778818.815757000	16.7299	371	1
1527778818.815812000	16.7299	236	1
1527778818.836021000	16.7501	69	0
1527778818.841967000	16.7561	69	0
1527778818.947049000	16.8611	236	0
1527778818.947051000	16.8611	128	0
1527778818.949877000	16.864	89	1
1527778818.952125000	16.8662	72	0
1527778818.952126000	16.8662	185	0
1527778818.954865000	16.869	83	1
1527778819.274241000	17.1883	372	1
1527778819.274332000	17.1884	237	1
1527778819.294711000	17.2088	69	0
1527778819.402583000	17.3167	212	0
1527778819.402586000	17.3167	128	0
1527778819.405907000	17.32	86	1
1527778819.407175000	17.3213	72	0
1527778819.407613000	17.3217	144	0
1527778819.409893000	17.324	83	1
1527778819.695351000	17.6094	372	1
1527778819.695412000	17.6095	235	1
1527778819.716221000	17.6303	69	0
1527778820.018892000	17.933	281	0
1527778820.018894000	17.933	128	0
1527778820.021937000	17.936	86	1
1527778820.022705000	17.9368	72	0
1527778820.022707000	17.9368	273	0
1527778820.025923000	17.94	83	1
1527778821.126253000	19.0403	969	1
1527778821.126332000	19.0404	238	1
1527778821.147967000	19.0621	69	0
1527778821.151386000	19.0655	69	0
1527778821.475371000	19.3895	235	0
1527778821.475499000	19.3896	128	0
1527778821.478386000	19.3925	89	1
1527778821.479683000	19.3938	72	0
1527778821.480203000	19.3943	139	0
1527778821.482393000	19.3965	83	1
1527778821.634933000	19.549	566	1
1527778821.634997000	19.5491	241	1
1527778821.673184000	19.5873	69	0
1527778821.673349000	19.5874	566	1
1527778821.701894000	19.616	69	0
1527778821.986934000	19.901	238	0
1527778821.987276000	19.9014	128	0
1527778821.989366000	19.9035	89	1
1527778821.993078000	19.9072	72	0
1527778821.993485000	19.9076	69	0
1527778821.995356000	19.9094	83	1
1527778822.161296000	20.0754	768	1
1527778822.161390000	20.0755	235	1
1527778822.191674000	20.1058	69	0
1527778822.319451000	20.2335	217	0
1527778822.319566000	20.2337	128	0
1527778822.322455000	20.2365	86	1
1527778822.323523000	20.2376	72	0
1527778822.323614000	20.2377	237	0
1527778822.326362000	20.2405	83	1
1527778822.538939000	20.453	369	1
1527778822.539029000	20.4531	236	1
1527778822.560550000	20.4746	69	0
1527778822.687062000	20.6012	264	0
1527778822.687179000	20.6013	128	0
1527778822.690534000	20.6046	86	1
1527778822.692164000	20.6063	72	0
1527778822.692267000	20.6064	201	0
1527778822.695404000	20.6095	83	1
1527778823.085317000	20.9994	369	1
1527778823.085412000	20.9995	236	1
1527778823.109137000	21.0232	69	0
1527778823.238408000	21.1525	341	0
1527778823.239070000	21.1532	128	0
1527778823.241444000	21.1555	86	1
1527778823.241793000	21.1559	72	0
1527778823.241877000	21.156	300	0
1527778823.244446000	21.1585	83	1
1527778824.277066000	22.1912	371	1
1527778824.277164000	22.1913	235	1
1527778824.297530000	22.2116	69	0
1527778824.440987000	22.3551	236	0
1527778824.440990000	22.3551	128	0
1527778824.444302000	22.3584	86	1
1527778824.445614000	22.3597	72	0
1527778824.446052000	22.3601	211	0
1527778824.448286000	22.3624	83	1
1527778824.596727000	22.5108	369	1
1527778824.596788000	22.5109	235	1
1527778824.617842000	22.5319	69	0
1527778824.931039000	22.8451	238	0
1527778824.931041000	22.8451	128	0
1527778824.933889000	22.848	72	0
1527778824.934279000	22.8484	204	0
1527778824.934352000	22.8484	89	1
1527778824.937370000	22.8515	80	1
1527778825.055754000	22.9698	370	1
1527778825.055837000	22.9699	238	1
1527778825.076129000	22.9902	69	0
1527778825.181021000	23.0951	255	0
1527778825.181024000	23.0951	128	0
1527778825.184411000	23.0985	86	1
1527778825.185767000	23.0999	72	0
1527778825.186187000	23.1003	181	0
1527778825.188390000	23.1025	83	1
1527778825.346124000	23.2602	373	1
1527778825.346218000	23.2603	236	1
1527778825.365676000	23.2798	69	0
1527778825.545946000	23.46	239	0
1527778825.545948000	23.46	128	0
1527778825.546241000	23.4603	72	0
1527778825.546316000	23.4604	81	0
1527778825.548380000	23.4625	92	1
1527778826.015864000	23.93	370	1
1527778826.015957000	23.9301	238	1
1527778826.035043000	23.9491	69	0
1527778826.152117000	24.0662	258	0
1527778826.152120000	24.0662	128	0
1527778826.154643000	24.0687	72	0
1527778826.154645000	24.0687	263	0
1527778826.155394000	24.0695	92	1
1527778826.265907000	24.18	372	1
1527778826.265971000	24.1801	239	1
1527778826.285819000	24.1999	69	0
1527778826.292958000	24.2071	69	0
1527778826.407650000	24.3217	213	0
1527778826.407652000	24.3217	128	0
1527778826.410264000	24.3244	72	0
1527778826.410266000	24.3244	190	0
1527778826.410508000	24.3246	95	1
1527778826.685826000	24.5999	369	1
1527778826.685897000	24.6	236	1
1527778826.706186000	24.6203	69	0
1527778826.828552000	24.7426	215	0
1527778826.828665000	24.7428	128	0
1527778826.831420000	24.7455	86	1
1527778826.832660000	24.7468	72	0
1527778826.832747000	24.7468	232	0
1527778826.835443000	24.7495	83	1
1527778826.996384000	24.9105	370	1
1527778826.996475000	24.9106	236	1
1527778827.017430000	24.9315	69	0
1527778827.146954000	25.061	239	0
1527778827.146956000	25.061	128	0
1527778827.149508000	25.0636	86	1
1527778827.150673000	25.0648	72	0
1527778827.151466000	25.0656	232	0
1527778827.153502000	25.0676	83	1
1527778827.438433000	25.3525	971	1
1527778827.438519000	25.3526	237	1
1527778827.459983000	25.3741	69	0
1527778827.572203000	25.4863	258	0
1527778827.572206000	25.4863	128	0
1527778827.575271000	25.4894	72	0
1527778827.575273000	25.4894	156	0
1527778827.575557000	25.4897	92	1
1527778827.796903000	25.711	567	1
1527778827.796998000	25.7111	235	1
1527778827.817735000	25.7318	69	0
1527778827.946982000	25.8611	235	0
1527778827.947271000	25.8614	128	0
1527778827.949566000	25.8637	86	1
1527778827.951054000	25.8651	72	0
1527778827.951056000	25.8651	212	0
1527778827.953550000	25.8676	83	1
1527778828.297969000	26.2121	766	1
1527778828.298063000	26.2122	239	1
1527778828.318841000	26.2329	69	0
1527778828.426202000	26.3403	212	0
1527778828.426475000	26.3406	128	0
1527778828.429614000	26.3437	86	1
1527778828.431075000	26.3452	72	0
1527778828.431077000	26.3452	210	0
1527778828.433574000	26.3477	83	1
1527778828.546283000	26.4604	368	1
1527778828.546377000	26.4605	236	1
1527778828.566010000	26.4801	69	0
1527778828.687414000	26.6015	215	0
1527778828.687534000	26.6016	128	0
1527778828.690530000	26.6046	86	1
1527778828.691894000	26.606	72	0
1527778828.692785000	26.6069	306	0
1527778828.694499000	26.6086	83	1
1527778828.786035000	26.7001	369	1
1527778828.786097000	26.7002	239	1
1527778828.804451000	26.7185	82	0
1527778828.807589000	26.7217	80	1
1527778828.808922000	26.723	69	0
1527778828.931546000	26.8456	240	0
1527778828.931549000	26.8456	128	0
1527778828.934621000	26.8487	86	1
1527778828.934963000	26.8491	72	0
1527778828.934965000	26.8491	306	0
1527778828.937605000	26.8517	83	1
1527778829.081007000	26.9951	368	1
1527778829.081068000	26.9952	235	1
1527778829.100626000	27.0147	69	0
1527778829.200330000	27.1144	264	0
1527778829.200432000	27.1145	128	0
1527778829.203640000	27.1177	86	1
1527778829.204236000	27.1183	72	0
1527778829.204329000	27.1184	130	0
1527778829.206616000	27.1207	83	1
1527778829.523793000	27.4379	372	1
1527778829.523888000	27.438	241	1
1527778829.557605000	27.4717	69	0
1527778829.649155000	27.5632	314	0
1527778829.649157000	27.5633	128	0
1527778829.651599000	27.5657	86	1
1527778829.653389000	27.5675	72	0
1527778829.653469000	27.5676	317	0
1527778829.656573000	27.5707	83	1
1527778829.912965000	27.8271	368	1
1527778829.913028000	27.8271	235	1
1527778829.934122000	27.8482	69	0
1527778830.048039000	27.9621	238	0
1527778830.048041000	27.9621	128	0
1527778830.050685000	27.9648	86	1
1527778830.051590000	27.9657	72	0
1527778830.051988000	27.9661	72	0
1527778830.054672000	27.9688	83	1
1527778830.283793000	28.1979	369	1
1527778830.283883000	28.198	235	1
1527778830.304166000	28.2183	69	0
1527778830.632688000	28.5468	213	0
1527778830.632690000	28.5468	128	0
1527778830.635651000	28.5497	86	1
1527778830.635761000	28.5499	72	0
1527778830.636234000	28.5503	134	0
1527778830.638743000	28.5528	83	1
1527778830.774364000	28.6885	373	1
1527778830.774458000	28.6886	242	1
1527778830.795108000	28.7092	69	0
1527778831.113725000	29.0278	281	0
1527778831.113728000	29.0278	128	0
1527778831.116739000	29.0308	86	1
1527778831.118017000	29.0321	72	0
1527778831.118019000	29.0321	144	0
1527778831.120728000	29.0348	83	1
1527778831.272880000	29.187	374	1
1527778831.272945000	29.187	240	1
1527778831.293357000	29.2074	69	0
1527778831.497604000	29.4117	238	0
1527778831.497606000	29.4117	128	0
1527778831.500769000	29.4149	86	1
1527778831.501539000	29.4156	72	0
1527778831.501694000	29.4158	197	0
1527778831.504749000	29.4188	83	1
1527778831.516622000	29.4307	238	0
1527778831.519738000	29.4338	80	1
1527778831.661444000	29.5755	372	1
1527778831.661523000	29.5756	238	1
1527778831.681711000	29.5958	69	0
1527778831.866101000	29.7802	238	0
1527778831.866104000	29.7802	128	0
1527778831.868781000	29.7829	86	1
1527778831.870553000	29.7846	72	0
1527778831.870556000	29.7846	187	0
1527778831.873771000	29.7879	83	1
1527778832.072049000	29.9861	971	1
1527778832.072144000	29.9862	237	1
1527778832.093629000	30.0077	69	0
1527778832.282655000	30.1967	238	0
1527778832.282932000	30.197	128	0
1527778832.285813000	30.1999	86	1
1527778832.286325000	30.2004	72	0
1527778832.286405000	30.2005	158	0
1527778832.288819000	30.2029	83	1
1527778832.711271000	30.6254	564	1
1527778832.711326000	30.6254	238	1
1527778832.732611000	30.6467	69	0
1527778832.737636000	30.6517	69	0
1527778832.912758000	30.8269	238	0
1527778832.912760000	30.8269	128	0
1527778832.915783000	30.8299	89	1
1527778832.916734000	30.8308	72	0
1527778832.916736000	30.8308	115	0
1527778832.919813000	30.8339	83	1
1527778833.061353000	30.9754	768	1
1527778833.061449000	30.9755	237	1
1527778833.081804000	30.9959	69	0
1527778833.087510000	31.0016	69	0
1527778833.591511000	31.5056	212	0
1527778833.591630000	31.5057	128	0
1527778833.594829000	31.5089	89	1
1527778833.595106000	31.5092	72	0
1527778833.595348000	31.5094	259	0
1527778833.597788000	31.5119	83	1
1527778833.762314000	31.6764	368	1
1527778833.762393000	31.6765	238	1
1527778833.782259000	31.6964	69	0
1527778834.443798000	32.3579	284	0
1527778834.443801000	32.3579	128	0
1527778834.447019000	32.3611	86	1
1527778834.448225000	32.3623	72	0
1527778834.448317000	32.3624	247	0
1527778834.450928000	32.365	83	1
1527778834.616109000	32.5302	369	1
1527778834.616201000	32.5303	238	1
1527778834.636467000	32.5506	69	0
1527778835.139966000	33.0541	235	0
1527778835.140075000	33.0542	128	0
1527778835.142936000	33.057	86	1
1527778835.144957000	33.0591	72	0
1527778835.145056000	33.0591	86	0
1527778835.147964000	33.0621	83	1
1527778836.499624000	34.4137	368	1
1527778836.499691000	34.4138	238	1
1527778836.520227000	34.4343	69	0
1527778837.039700000	34.9538	235	0
1527778837.039942000	34.954	128	0
1527778837.042949000	34.957	72	0
1527778837.043042000	34.9571	86	1
1527778837.043367000	34.9575	126	0
1527778837.046053000	34.9601	83	1
1527778837.169257000	35.0833	368	1
1527778837.169354000	35.0834	237	1
1527778837.190014000	35.1041	69	0
1527778837.194057000	35.1082	69	0
1527778837.686278000	35.6004	217	0
1527778837.686390000	35.6005	128	0
1527778837.689024000	35.6031	89	1
1527778837.689402000	35.6035	72	0
1527778837.689473000	35.6036	175	0
1527778837.692080000	35.6062	83	1
1527778837.749274000	35.6634	372	1
1527778837.749367000	35.6635	239	1
1527778837.769423000	35.6835	69	0
1527778838.307770000	36.2219	287	0
1527778838.307884000	36.222	128	0
1527778838.311059000	36.2252	86	1
1527778838.313163000	36.2273	72	0
1527778838.313164000	36.2273	235	0
1527778838.316042000	36.2301	83	1
1527778838.457562000	36.3717	373	1
1527778838.457642000	36.3717	241	1
1527778838.495154000	36.4092	373	1
1527778838.517349000	36.4314	69	0
1527778838.521096000	36.4352	69	0
1527778838.700551000	36.6146	317	0
1527778838.700553000	36.6146	128	0
1527778838.703153000	36.6172	89	1
1527778838.704624000	36.6187	72	0
1527778838.705099000	36.6192	304	0
1527778838.707136000	36.6212	83	1
1527778838.949525000	36.8636	373	1
1527778838.949588000	36.8637	242	1
1527778838.969342000	36.8834	69	0
1527778838.973834000	36.8879	69	0
1527778839.100923000	37.015	236	0
1527778839.101034000	37.0151	128	0
1527778839.104087000	37.0182	89	1
1527778839.105189000	37.0193	72	0
1527778839.105272000	37.0194	187	0
1527778839.108176000	37.0223	83	1
1527778839.319368000	37.2335	372	1
1527778839.319459000	37.2336	236	1
1527778839.340777000	37.2549	69	0
1527778839.476025000	37.3901	212	0
1527778839.476028000	37.3901	128	0
1527778839.479202000	37.3933	86	1
1527778839.479257000	37.3934	72	0
1527778839.479358000	37.3935	133	0
1527778839.482179000	37.3963	83	1
1527778839.719761000	37.6339	368	1
1527778839.719855000	37.6339	237	1
1527778839.741691000	37.6558	69	0
1527778839.858497000	37.7726	258	0
1527778839.858784000	37.7729	128	0
1527778839.861203000	37.7753	86	1
1527778839.867061000	37.7812	72	0
1527778839.867236000	37.7813	184	0
1527778839.870204000	37.7843	83	1
1527778841.003561000	38.9177	968	1
1527778841.003658000	38.9178	239	1
1527778841.025318000	38.9394	69	0
1527778841.219399000	39.1335	257	0
1527778841.219531000	39.1336	128	0
1527778841.222790000	39.1369	86	1
1527778841.223041000	39.1371	72	0
1527778841.223405000	39.1375	146	0
1527778841.225900000	39.14	83	1
1527778841.234007000	39.1481	565	1
1527778841.234085000	39.1482	238	1
1527778841.257966000	39.1721	69	0
1527778841.457564000	39.3717	237	0
1527778841.457567000	39.3717	128	0
1527778841.460897000	39.375	86	1
1527778841.463979000	39.3781	72	0
1527778841.463981000	39.3781	290	0
1527778841.466878000	39.381	83	1
1527778841.622339000	39.5364	773	1
1527778841.622399000	39.5365	240	1
1527778841.642959000	39.5571	69	0
1527778841.753026000	39.6671	215	0
1527778841.753137000	39.6672	128	0
1527778841.755842000	39.6699	86	1
1527778841.757064000	39.6712	72	0
1527778841.757157000	39.6713	121	0
1527778841.759824000	39.6739	83	1
1527778842.032317000	39.9464	369	1
1527778842.032409000	39.9465	239	1
1527778842.055630000	39.9697	69	0
1527778842.179087000	40.0932	234	0
1527778842.179090000	40.0932	128	0
1527778842.181980000	40.0961	86	1
1527778842.182726000	40.0968	72	0
1527778842.183165000	40.0973	210	0
1527778842.185950000	40.1	83	1
1527778842.493162000	40.4073	367	1
1527778842.493235000	40.4073	238	1
1527778842.514654000	40.4287	69	0
1527778842.637200000	40.5513	215	0
1527778842.637203000	40.5513	128	0
1527778842.639964000	40.5541	86	1
1527778842.641432000	40.5555	72	0
1527778842.641434000	40.5555	274	0
1527778842.643971000	40.5581	83	1
1527778843.094552000	41.0086	370	1
1527778843.094651000	41.0087	236	1
1527778843.114873000	41.029	69	0
1527778843.232205000	41.1463	281	0
1527778843.232208000	41.1463	128	0
1527778843.234854000	41.1489	72	0
1527778843.234963000	41.1491	86	1
1527778843.235343000	41.1494	129	0
1527778843.237973000	41.1521	83	1
1527778843.323346000	41.2374	367	1
1527778843.323428000	41.2375	239	1
1527778843.343830000	41.2579	69	0
1527778843.468740000	41.3828	215	0
1527778843.468743000	41.3828	128	0
1527778843.470966000	41.3851	72	0
1527778843.471065000	41.3852	114	0
1527778843.471930000	41.386	92	1
1527778843.735212000	41.6493	350	1
1527778843.735316000	41.6494	1392	1
1527778843.735356000	41.6494	1392	1
1527778843.735387000	41.6495	1392	1
1527778843.735436000	41.6495	1392	1
1527778843.735467000	41.6496	305	1
1527778843.755944000	41.67	69	0
1527778843.866037000	41.7801	369	0
1527778843.869029000	41.7831	83	1
1527778843.870939000	41.785	60	0
1527778843.874017000	41.7881	80	1
1527778845.213683000	43.1278	368	1
1527778845.213778000	43.1279	236	1
1527778845.234752000	43.1488	69	0
1527778845.365870000	43.28	242	0
1527778845.365873000	43.28	128	0
1527778845.369116000	43.2832	86	1
1527778845.369582000	43.2837	72	0
1527778845.370344000	43.2844	136	0
1527778845.372102000	43.2862	83	1
1527778845.804504000	43.7186	373	1
1527778845.804601000	43.7187	237	1
1527778845.825355000	43.7394	69	0
1527778845.965886000	43.88	286	0
1527778845.965888000	43.88	128	0
1527778845.969147000	43.8832	86	1
1527778845.970482000	43.8846	72	0
1527778845.971364000	43.8855	74	0
1527778845.973135000	43.8872	83	1
1527778846.362664000	44.2768	368	1
1527778846.362760000	44.2769	238	1
1527778846.386933000	44.301	69	0
1527778846.525916000	44.44	317	0
1527778846.525919000	44.44	128	0
1527778846.529190000	44.4433	86	1
1527778846.530513000	44.4446	72	0
1527778846.530965000	44.4451	136	0
1527778846.533171000	44.4473	83	1
1527778846.652487000	44.5666	370	1
1527778846.652549000	44.5666	237	1
1527778846.671629000	44.5857	69	0
1527778846.783565000	44.6977	215	0
1527778846.783568000	44.6977	128	0
1527778846.786195000	44.7003	86	1
1527778846.787790000	44.7019	72	0
1527778846.787792000	44.7019	225	0
1527778846.790176000	44.7043	83	1
1527778847.053005000	44.9671	972	1
1527778847.053086000	44.9672	241	1
1527778847.074222000	44.9883	69	0
1527778847.200788000	45.1149	280	0
1527778847.200791000	45.1149	128	0
1527778847.204222000	45.1183	86	1
1527778847.205620000	45.1197	72	0
1527778847.205622000	45.1197	246	0
1527778847.208207000	45.1223	83	1
1527778847.367840000	45.2819	564	1
1527778847.367935000	45.282	241	1
1527778847.406240000	45.3203	564	1
1527778847.411388000	45.3255	69	0
1527778847.433733000	45.3478	69	0
1527778847.521877000	45.436	236	0
1527778847.521880000	45.436	128	0
1527778847.525243000	45.4393	89	1
1527778847.526284000	45.4404	72	0
1527778847.526366000	45.4405	270	0
1527778847.529239000	45.4433	83	1
1527778847.827682000	45.7418	771	1
1527778847.827773000	45.7419	246	1
1527778847.855189000	45.7693	69	0
1527778847.974977000	45.8891	260	0
1527778847.974980000	45.8891	128	0
1527778847.978210000	45.8923	86	1
1527778847.979036000	45.8931	72	0
1527778847.980051000	45.8941	92	0
1527778847.982214000	45.8963	83	1
1527778848.510086000	46.4242	372	1
1527778848.510189000	46.4243	238	1
1527778848.531673000	46.4458	69	0
1527778848.640773000	46.5549	216	0
1527778848.640887000	46.555	128	0
1527778848.642381000	46.5565	72	0
1527778848.643001000	46.5571	241	0
1527778848.643270000	46.5574	92	1
1527778848.789369000	46.7035	375	1
1527778848.789471000	46.7036	236	1
1527778848.810883000	46.725	69	0
1527778848.951283000	46.8654	238	0
1527778848.951399000	46.8655	128	0
1527778848.954242000	46.8683	86	1
1527778848.955810000	46.8699	72	0
1527778848.956222000	46.8703	82	0
1527778848.958209000	46.8723	83	1
1527778849.308815000	47.2229	374	1
1527778849.308878000	47.223	240	1
1527778849.332609000	47.2467	69	0
1527778849.464514000	47.3786	213	0
1527778849.464517000	47.3786	128	0
1527778849.467296000	47.3814	86	1
1527778849.483381000	47.3975	72	0
1527778849.483383000	47.3975	179	0
1527778849.486288000	47.4004	83	1
1527778849.497504000	47.4116	72	0
1527778849.500289000	47.4144	80	1
1527778850.603455000	48.5175	372	1
1527778850.603536000	48.5176	239	1
1527778850.624514000	48.5386	69	0
1527778850.752640000	48.6667	284	0
1527778850.752642000	48.6667	128	0
1527778850.755424000	48.6695	86	1
1527778850.757521000	48.6716	72	0
1527778850.757991000	48.6721	225	0
1527778850.760417000	48.6745	83	1
1527778850.971934000	48.886	370	1
1527778850.971991000	48.8861	237	1
1527778850.991551000	48.9056	69	0
1527778851.116779000	49.0309	236	0
1527778851.116782000	49.0309	128	0
1527778851.119449000	49.0335	86	1
1527778851.121692000	49.0358	72	0
1527778851.122088000	49.0362	104	0
1527778851.124430000	49.0385	83	1
1527778851.285330000	49.1994	369	1
1527778851.285413000	49.1995	236	1
1527778851.306055000	49.2201	69	0
1527778851.425590000	49.3397	212	0
1527778851.425700000	49.3398	128	0
1527778851.428385000	49.3425	86	1
1527778851.432186000	49.3463	72	0
1527778851.432265000	49.3464	152	0
1527778851.434352000	49.3484	83	1
1527778851.706181000	49.6203	367	1
1527778851.706275000	49.6204	241	1
1527778851.732662000	49.6468	69	0
1527778851.733425000	49.6475	69	0
1527778851.877107000	49.7912	212	0
1527778851.877110000	49.7912	128	0
1527778851.880490000	49.7946	89	1
1527778851.885745000	49.7998	72	0
1527778851.885747000	49.7998	162	0
1527778851.888463000	49.8026	83	1
1527778852.156649000	50.0707	368	1
1527778852.156712000	50.0708	238	1
1527778852.178829000	50.0929	69	0
1527778852.691999000	50.6061	240	0
1527778852.692002000	50.6061	128	0
1527778852.694544000	50.6086	86	1
1527778852.696171000	50.6103	72	0
1527778852.696609000	50.6107	88	0
1527778852.698516000	50.6126	83	1
1527778853.751710000	51.6658	369	1
1527778853.751806000	51.6659	236	1
1527778853.772889000	51.687	69	0
1527778854.282040000	52.1961	289	0
1527778854.282042000	52.1961	128	0
1527778854.285160000	52.1993	86	1
1527778854.286100000	52.2002	72	0
1527778854.286442000	52.2005	179	0
1527778854.289142000	52.2032	83	1
1527778854.450526000	52.3646	972	1
1527778854.450587000	52.3647	242	1
1527778854.473161000	52.3873	69	0
1527778854.619829000	52.5339	314	0
1527778854.619927000	52.534	128	0
1527778854.623148000	52.5372	86	1
1527778854.623652000	52.5377	72	0
1527778854.623736000	52.5378	302	0
1527778854.626146000	52.5402	83	1
1527778855.227536000	53.1416	567	1
1527778855.227619000	53.1417	241	1
1527778855.247513000	53.1616	69	0
1527778855.782478000	53.6966	238	0
1527778855.782481000	53.6966	128	0
1527778855.785262000	53.6994	86	1
1527778855.786465000	53.7006	72	0
1527778855.786467000	53.7006	244	0
1527778855.789223000	53.7033	83	1
1527778855.843415000	53.7575	769	1
1527778855.843483000	53.7576	238	1
1527778855.863686000	53.7778	69	0
1527778855.996906000	53.911	280	0
1527778855.996909000	53.911	128	0
1527778856.000250000	53.9143	86	1
1527778856.000674000	53.9148	72	0
1527778856.000676000	53.9148	306	0
1527778856.003221000	53.9173	83	1
1527778856.074345000	53.9884	370	1
1527778856.074438000	53.9885	241	1
1527778856.095360000	54.0095	69	0
1527778856.099834000	54.0139	69	0
1527778856.256206000	54.1703	236	0
1527778856.256307000	54.1704	128	0
1527778856.259259000	54.1734	89	1
1527778856.260130000	54.1742	72	0
1527778856.260584000	54.1747	242	0
1527778856.263240000	54.1773	83	1
1527778856.553408000	54.4675	369	1
1527778856.553496000	54.4676	242	1
1527778856.572907000	54.487	69	0
1527778857.103541000	55.0176	260	0
1527778857.103803000	55.0179	128	0
1527778857.106312000	55.0204	86	1
1527778857.112734000	55.0268	72	0
1527778857.113103000	55.0272	95	0
1527778857.115309000	55.0294	83	1
1527778857.286714000	55.2008	374	1
1527778857.286799000	55.2009	240	1
1527778857.306778000	55.2209	69	0
1527778857.507770000	55.4219	213	0
1527778857.507772000	55.4219	128	0
1527778857.510332000	55.4244	86	1
1527778857.513410000	55.4275	72	0
1527778857.514044000	55.4281	167	0
1527778857.516350000	55.4304	83	1
1527778857.548447000	55.4625	72	0
1527778857.551334000	55.4654	80	1
1527778858.048400000	55.9625	372	1
1527778858.048487000	55.9626	238	1
1527778858.070110000	55.9842	69	0
1527778858.074292000	55.9884	69	0
1527778858.562703000	56.4768	235	0
1527778858.562705000	56.4768	128	0
1527778858.565388000	56.4795	89	1
1527778858.570103000	56.4842	72	0
1527778858.570105000	56.4842	171	0
1527778858.572371000	56.4865	83	1
1527778858.664626000	56.5787	368	1
1527778858.664687000	56.5788	238	1
1527778858.684953000	56.599	69	0
1527778858.804048000	56.7181	213	0
1527778858.804051000	56.7181	128	0
1527778858.806462000	56.7206	86	1
1527778858.807188000	56.7213	72	0
1527778858.807720000	56.7218	273	0
1527778858.810447000	56.7245	83	1
1527778859.057822000	56.9719	372	1
1527778859.057882000	56.972	236	1
1527778859.078012000	56.9921	69	0
1527778859.083047000	56.9971	69	0
1527778859.218209000	57.1323	281	0
1527778859.218211000	57.1323	128	0
1527778859.221475000	57.1356	89	1
1527778859.222405000	57.1365	72	0
1527778859.222734000	57.1368	195	0
1527778859.225468000	57.1396	83	1
1527778859.337876000	57.252	368	1
1527778859.337960000	57.2521	240	1
1527778859.358806000	57.2729	69	0
1527778859.495718000	57.4098	215	0
1527778859.495719000	57.4098	128	0
1527778859.497589000	57.4117	72	0
1527778859.497669000	57.4118	127	0
1527778859.498427000	57.4125	92	1
1527778859.576706000	57.4908	369	1
1527778859.576771000	57.4909	236	1
1527778859.597671000	57.5118	69	0
1527778859.602739000	57.5168	69	0
1527778859.723976000	57.6381	215	0
1527778859.723979000	57.6381	128	0
1527778859.726517000	57.6406	89	1
1527778859.727445000	57.6415	72	0
1527778859.728226000	57.6423	101	0
1527778859.730492000	57.6446	83	1
1527778860.875299000	58.7894	374	1
1527778860.875378000	58.7895	243	1
1527778860.896379000	58.8105	69	0
1527778861.404432000	59.3185	236	0
1527778861.404591000	59.3187	128	0
1527778861.408003000	59.3221	86	1
1527778861.410228000	59.3243	72	0
1527778861.410332000	59.3244	82	0
1527778861.413064000	59.3272	83	1
1527778861.467916000	59.382	966	1
1527778861.468009000	59.3821	238	1
1527778861.487484000	59.4016	69	0
1527778861.492844000	59.4069	69	0
1527778861.633463000	59.5476	219	0
1527778861.633465000	59.5476	128	0
1527778861.636023000	59.5501	89	1
1527778861.637729000	59.5518	72	0
1527778861.638189000	59.5523	179	0
1527778861.639992000	59.5541	83	1
1527778861.770332000	59.6844	565	1
1527778861.770395000	59.6845	236	1
1527778861.792632000	59.7067	69	0
1527778862.291192000	60.2053	289	0
1527778862.291195000	60.2053	128	0
1527778862.294053000	60.2081	86	1
1527778862.295207000	60.2093	72	0
1527778862.295309000	60.2094	205	0
1527778862.298048000	60.2121	83	1
1527778862.328116000	60.2422	772	1
1527778862.328182000	60.2423	242	1
1527778862.349352000	60.2634	69	0
1527778862.534603000	60.4487	315	0
1527778862.534606000	60.4487	128	0
1527778862.538064000	60.4522	86	1
1527778862.539225000	60.4533	72	0
1527778862.539319000	60.4534	243	0
1527778862.542040000	60.4561	83	1
1527778862.598129000	60.5122	369	1
1527778862.598226000	60.5123	236	1
1527778862.622645000	60.5367	69	0
1527778862.628341000	60.5424	69	0
1527778863.145201000	61.0593	235	0
1527778863.145203000	61.0593	128	0
1527778863.148092000	61.0622	89	1
1527778863.149881000	61.064	72	0
1527778863.149883000	61.064	232	0
1527778863.153077000	61.0672	83	1
1527778863.539672000	61.4538	371	1
1527778863.539765000	61.4539	239	1
1527778863.559971000	61.4741	69	0
1527778864.082175000	61.9963	277	0
1527778864.082177000	61.9963	128	0
1527778864.085155000	61.9992	86	1
1527778864.086177000	62.0003	72	0
1527778864.086266000	62.0004	193	0
1527778864.089132000	62.0032	83	1
1527778864.289403000	62.2035	371	1
1527778864.289463000	62.2036	237	1
1527778864.309628000	62.2237	69	0
1527778864.443536000	62.3576	238	0
1527778864.443538000	62.3576	128	0
1527778864.446161000	62.3603	86	1
1527778864.447637000	62.3617	72	0
1527778864.448052000	62.3621	182	0
1527778864.450163000	62.3643	83	1
1527778865.586206000	63.5003	373	1
1527778865.586295000	63.5004	240	1
1527778865.608082000	63.5222	69	0
1527778866.115012000	64.0291	261	0
1527778866.115635000	64.0297	128	0
1527778866.117648000	64.0317	86	1
1527778866.119451000	64.0335	72	0
1527778866.119453000	64.0335	291	0
1527778866.122573000	64.0367	83	1
1527778866.683353000	64.5974	370	1
1527778866.683446000	64.5975	236	1
1527778866.703634000	64.6177	69	0
1527778866.838961000	64.7531	213	0
1527778866.838964000	64.7531	128	0
1527778866.841691000	64.7558	86	1
1527778866.842823000	64.7569	72	0
1527778866.843310000	64.7574	295	0
1527778866.845684000	64.7598	83	1
1527778867.005097000	64.9192	368	1
1527778867.005191000	64.9193	242	1
1527778867.025203000	64.9393	69	0
1527778867.673157000	65.5872	236	0
1527778867.673159000	65.5873	128	0
1527778867.675761000	65.5899	86	1
1527778867.675843000	65.5899	72	0
1527778867.676424000	65.5905	320	0
1527778867.678726000	65.5928	83	1
1527778867.794232000	65.7083	372	1
1527778867.794324000	65.7084	238	1
1527778867.813380000	65.7275	69	0
1527778868.318094000	66.2322	236	0
1527778868.318815000	66.2329	128	0
1527778868.320778000	66.2349	86	1
1527778868.321168000	66.2353	72	0
1527778868.321365000	66.2355	229	0
1527778868.323761000	66.2379	83	1
1527778870.791498000	68.7056	350	1
1527778870.791582000	68.7057	1392	1
1527778870.791609000	68.7057	1392	1
1527778870.791646000	68.7057	1125	1
1527778870.813731000	68.7278	69	0
1527778871.295982000	69.2101	396	0
1527778871.299272000	69.2134	83	1
1527778871.301279000	69.2154	60	0
1527778871.304267000	69.2184	80	1
1527778871.688523000	69.6026	370	1
1527778871.688607000	69.6027	238	1
1527778871.711181000	69.6253	69	0
1527778871.866041000	69.7801	259	0
1527778871.866044000	69.7801	128	0
1527778871.869325000	69.7834	86	1
1527778871.870168000	69.7843	72	0
1527778871.870510000	69.7846	128	0
1527778871.873327000	69.7874	83	1
1527778871.976491000	69.8906	971	1
1527778871.976554000	69.8906	236	1
1527778871.996161000	69.9103	69	0
1527778872.001205000	69.9153	69	0
1527778872.184607000	70.0987	238	0
1527778872.184610000	70.0987	128	0
1527778872.187339000	70.1014	89	1
1527778872.189760000	70.1039	72	0
1527778872.190191000	70.1043	221	0
1527778872.192335000	70.1064	83	1
1527778872.476645000	70.3907	565	1
1527778872.476707000	70.3908	236	1
1527778872.496998000	70.4111	69	0
1527778873.015535000	70.9296	240	0
1527778873.015538000	70.9296	128	0
1527778873.018432000	70.9325	86	1
1527778873.019741000	70.9338	72	0
1527778873.020194000	70.9343	289	0
1527778873.022369000	70.9365	83	1
1527778873.067520000	70.9816	767	1
1527778873.067615000	70.9817	237	1
1527778873.088145000	71.0022	69	0
1527778873.590472000	71.5046	266	0
1527778873.590474000	71.5046	128	0
1527778873.593500000	71.5076	86	1
1527778873.594751000	71.5088	72	0
1527778873.594832000	71.5089	159	0
1527778873.597464000	71.5116	83	1
1527778873.727936000	71.642	370	1
1527778873.727998000	71.6421	237	1
1527778873.748032000	71.6621	69	0
1527778873.795313000	71.7094	284	1
1527778873.795411000	71.7095	1392	1
1527778873.795439000	71.7095	1392	1
1527778873.795480000	71.7096	1392	1
1527778873.795514000	71.7096	1392	1
1527778873.795562000	71.7097	1392	1
1527778873.795603000	71.7097	1392	1
1527778873.795637000	71.7097	1392	1
1527778873.795674000	71.7098	1392	1
1527778873.795724000	71.7098	1392	1
1527778873.795750000	71.7098	1392	1
1527778873.795801000	71.7099	1392	1
1527778873.795826000	71.7099	1392	1
1527778873.795876000	71.71	1392	1
1527778873.797410000	71.7115	112	1
1527778873.815538000	71.7296	69	0
1527778873.819787000	71.7339	69	0
1527778873.941309000	71.8554	338	0
1527778873.941311000	71.8554	128	0
1527778873.944478000	71.8586	92	1
1527778873.945909000	71.86	72	0
1527778873.945911000	71.86	222	0
1527778873.948482000	71.8626	83	1
1527778874.003435000	71.9175	409	0
1527778874.006470000	71.9206	80	1
1527778874.009057000	71.9232	60	0
1527778874.011480000	71.9256	80	1
1527778874.427145000	72.3412	374	1
1527778874.427237000	72.3413	242	1
1527778874.448002000	72.3621	69	0
1527778874.592785000	72.5069	236	0
1527778874.592884000	72.507	128	0
1527778874.595433000	72.5095	86	1
1527778874.596941000	72.511	72	0
1527778874.598364000	72.5125	256	0
1527778874.599424000	72.5135	83	1
1527778874.803974000	72.7181	372	1
1527778874.804052000	72.7181	239	1
1527778874.826352000	72.7404	69	0
1527778875.336496000	73.2506	260	0
1527778875.336499000	73.2506	128	0
1527778875.339568000	73.2537	86	1
1527778875.340614000	73.2547	72	0
1527778875.340697000	73.2548	217	0
1527778875.343479000	73.2576	83	1
1527778875.437133000	73.3512	373	1
1527778875.437231000	73.3513	247	1
1527778875.457161000	73.3713	69	0
1527778875.957993000	73.8721	236	0
1527778875.958106000	73.8722	128	0
1527778875.960514000	73.8746	86	1
1527778875.962419000	73.8765	72	0
1527778875.962840000	73.8769	100	0
1527778875.965539000	73.8796	83	1
1527778876.008775000	73.9229	369	1
1527778876.008847000	73.9229	242	1
1527778876.031583000	73.9457	69	0
1527778876.168559000	74.0827	213	0
1527778876.168726000	74.0828	128	0
1527778876.171614000	74.0857	86	1
1527778876.173383000	74.0875	72	0
1527778876.173384000	74.0875	255	0
1527778876.176602000	74.0907	83	1
1527778876.308784000	74.2229	369	1
1527778876.308839000	74.2229	239	1
1527778876.328565000	74.2427	69	0
1527778876.821750000	74.7358	213	0
1527778876.821752000	74.7358	128	0
1527778876.824646000	74.7387	86	1
1527778876.825548000	74.7396	72	0
1527778876.825550000	74.7396	71	0
1527778876.828638000	74.7427	83	1
1527778876.917703000	74.8318	369	1
1527778876.917768000	74.8319	242	1
1527778876.938186000	74.8523	69	0
1527778877.061768000	74.9759	235	0
1527778877.061770000	74.9759	128	0
1527778877.064656000	74.9787	86	1
1527778877.065562000	74.9797	72	0
1527778877.066005000	74.9801	91	0
1527778877.068639000	74.9827	83	1
1527778877.580034000	75.4941	371	1
1527778877.580114000	75.4942	238	1
1527778877.608053000	75.5221	69	0
1527778877.715582000	75.6297	213	0
1527778877.715588000	75.6297	128	0
1527778877.718640000	75.6327	86	1
1527778877.719100000	75.6332	72	0
1527778877.719641000	75.6337	125	0
1527778877.721640000	75.6357	83	1
1527778877.799047000	75.7131	369	1
1527778877.799139000	75.7132	238	1
1527778877.819765000	75.7339	69	0
1527778878.318849000	76.2329	284	0
1527778878.318851000	76.2329	128	0
1527778878.321730000	76.2358	86	1
1527778878.323164000	76.2373	72	0
1527778878.323166000	76.2373	120	0
1527778878.325737000	76.2398	83	1
1527778878.380120000	76.2942	967	1
1527778878.380205000	76.2943	239	1
1527778878.401119000	76.3152	69	0
1527778878.990610000	76.9047	236	0
1527778878.990903000	76.905	128	0
1527778878.993770000	76.9079	86	1
1527778878.995221000	76.9093	72	0
1527778878.995603000	76.9097	73	0
1527778878.997752000	76.9118	83	1
1527778881.726500000	79.6406	568	1
1527778881.726594000	79.6407	245	1
1527778881.746194000	79.6603	69	0
1527778881.890703000	79.8048	240	0
1527778881.890706000	79.8048	128	0
1527778881.894124000	79.8082	86	1
1527778881.895009000	79.8091	72	0
1527778881.895015000	79.8091	247	0
1527778881.898113000	79.8122	83	1
1527778882.425619000	80.3397	767	1
1527778882.425683000	80.3398	239	1
1527778882.446122000	80.3602	69	0
1527778882.451072000	80.3652	69	0
1527778882.578821000	80.4929	286	0
1527778882.578823000	80.4929	128	0
1527778882.581072000	80.4952	72	0
1527778882.581409000	80.4955	131	0
1527778882.582083000	80.4962	95	1
1527778882.885570000	80.7997	368	1
1527778882.885663000	80.7998	238	1
1527778882.905731000	80.8198	69	0
1527778883.043076000	80.9572	338	0
1527778883.043078000	80.9572	128	0
1527778883.046197000	80.9603	86	1
1527778883.047192000	80.9613	72	0
1527778883.047729000	80.9618	280	0
1527778883.050160000	80.9643	83	1
1527778883.305928000	81.22	373	1
1527778883.306003000	81.2201	241	1
1527778883.332228000	81.2463	69	0
1527778883.485650000	81.3997	215	0
1527778883.485653000	81.3997	128	0
1527778883.488199000	81.4023	86	1
1527778883.496686000	81.4108	72	0
1527778883.496688000	81.4108	277	0
1527778883.499195000	81.4133	83	1
1527778883.545203000	81.4593	369	1
1527778883.545296000	81.4594	238	1
1527778883.566974000	81.4811	69	0
1527778884.086947000	82.001	278	0
1527778884.086951000	82.001	128	0
1527778884.090306000	82.0044	86	1
1527778884.091208000	82.0053	72	0
1527778884.092112000	82.0062	257	0
1527778884.094237000	82.0083	83	1
1527778884.130500000	82.0446	72	0
1527778884.133215000	82.0473	80	1
1527778884.156410000	82.0705	373	1
1527778884.156467000	82.0706	242	1
1527778884.176843000	82.0909	69	0
1527778884.420496000	82.3346	238	0
1527778884.420498000	82.3346	128	0
1527778884.423241000	82.3373	86	1
1527778884.424075000	82.3382	72	0
1527778884.424076000	82.3382	97	0
1527778884.427230000	82.3413	83	1
1527778884.805712000	82.7198	373	1
1527778884.805774000	82.7199	239	1
1527778884.827088000	82.7412	69	0
1527778884.970556000	82.8846	257	0
1527778884.970558000	82.8847	128	0
1527778884.973233000	82.8873	86	1
1527778884.973666000	82.8878	72	0
1527778884.974191000	82.8883	105	0
1527778884.976242000	82.8903	83	1
1527778885.237552000	83.1516	368	1
1527778885.237619000	83.1517	241	1
1527778885.259403000	83.1735	69	0
1527778885.760155000	83.6742	216	0
1527778885.760158000	83.6743	128	0
1527778885.763305000	83.6774	86	1
1527778885.765537000	83.6796	72	0
1527778885.765621000	83.6797	230	0
1527778885.768276000	83.6824	83	1
1527778885.936557000	83.8507	370	1
1527778885.936655000	83.8507	239	1
1527778885.958191000	83.8723	69	0
1527778886.146566000	84.0607	235	0
1527778886.146569000	84.0607	128	0
1527778886.149301000	84.0634	86	1
1527778886.150526000	84.0646	72	0
1527778886.151013000	84.0651	194	0
1527778886.153285000	84.0674	83	1
1527778886.386698000	84.3008	372	1
1527778886.386784000	84.3009	240	1
1527778886.407659000	84.3218	69	0
1527778886.541450000	84.4555	213	0
1527778886.541583000	84.4557	128	0
1527778886.544350000	84.4584	86	1
1527778886.545654000	84.4597	72	0
1527778886.546934000	84.461	248	0
1527778886.548329000	84.4624	83	1
1527778886.685788000	84.5999	369	1
1527778886.685883000	84.6	239	1
1527778886.706527000	84.6206	69	0
1527778886.842024000	84.7561	213	0
1527778886.842140000	84.7562	128	0
1527778886.844353000	84.7584	72	0
1527778886.844354000	84.7584	78	0
1527778886.845340000	84.7594	92	1
1527778887.185708000	85.0998	966	1
1527778887.185801000	85.0999	241	1
1527778887.206767000	85.1209	69	0
1527778887.211087000	85.1252	69	0
1527778887.339373000	85.2535	235	0
1527778887.339479000	85.2536	128	0
1527778887.340537000	85.2546	72	0
1527778887.342391000	85.2565	92	1
1527778887.351699000	85.2658	207	0
1527778887.354409000	85.2685	80	1
1527778887.508113000	85.4222	563	1
1527778887.508193000	85.4223	239	1
1527778887.532865000	85.447	69	0
1527778887.659528000	85.5736	262	0
1527778887.659530000	85.5736	128	0
1527778887.662438000	85.5765	86	1
1527778887.662860000	85.577	72	0
1527778887.663276000	85.5774	234	0
1527778887.665436000	85.5795	83	1
1527778887.948865000	85.863	769	1
1527778887.948960000	85.8631	239	1
1527778887.968422000	85.8825	69	0
1527778888.478210000	86.3923	239	0
1527778888.478213000	86.3923	128	0
1527778888.481498000	86.3956	86	1
1527778888.482549000	86.3966	72	0
1527778888.484202000	86.3983	257	0
1527778888.485473000	86.3996	83	1
1527778888.559861000	86.474	370	1
1527778888.559958000	86.4741	242	1
1527778888.581442000	86.4955	69	0
1527778889.074408000	86.9885	240	0
1527778889.074410000	86.9885	128	0
1527778889.077529000	86.9916	86	1
1527778889.078768000	86.9929	72	0
1527778889.079191000	86.9933	270	0
1527778889.081509000	86.9956	83	1
1527778889.149554000	87.0636	369	1
1527778889.149618000	87.0637	239	1
1527778889.171434000	87.0855	69	0
1527778889.324721000	87.2388	266	0
1527778889.324828000	87.2389	128	0
1527778889.327560000	87.2417	86	1
1527778889.328468000	87.2426	72	0
1527778889.328470000	87.2426	126	0
1527778889.331518000	87.2456	83	1
1527778889.352621000	87.2667	266	0
1527778889.355515000	87.2696	80	1
1527778889.418587000	87.3327	374	1
1527778889.418680000	87.3328	241	1
1527778889.441230000	87.3553	69	0
1527778889.558422000	87.4725	318	0
1527778889.558424000	87.4725	128	0
1527778889.561548000	87.4756	86	1
1527778889.563385000	87.4775	72	0
1527778889.563387000	87.4775	169	0
1527778889.566551000	87.4806	83	1
1527778889.830952000	87.745	370	1
1527778889.831020000	87.7451	239	1
1527778889.855214000	87.7693	69	0
1527778889.856649000	87.7707	69	0
1527778889.996914000	87.911	235	0
1527778889.996917000	87.911	128	0
1527778889.999571000	87.9137	89	1
1527778890.001366000	87.9155	72	0
1527778890.001368000	87.9155	104	0
1527778890.004516000	87.9186	83	1
1527778890.438853000	88.3529	368	1
1527778890.438915000	88.353	240	1
1527778890.460407000	88.3745	69	0
1527778890.592196000	88.5063	216	0
1527778890.592505000	88.5066	128	0
1527778890.595538000	88.5096	86	1
1527778890.596723000	88.5108	72	0
1527778890.597140000	88.5112	241	0
1527778890.599519000	88.5136	83	1
1527778891.980548000	89.8946	373	1
1527778891.980610000	89.8947	238	1
1527778892.000218000	89.9143	69	0
1527778892.336620000	90.2507	278	0
1527778892.336622000	90.2507	128	0
1527778892.339907000	90.254	86	1
1527778892.346792000	90.2609	72	0
1527778892.346939000	90.261	96	0
1527778892.349919000	90.264	83	1
1527778893.526937000	91.441	369	1
1527778893.527033000	91.4411	238	1
1527778893.558646000	91.4727	69	0
1527778893.677825000	91.5919	283	0
1527778893.677827000	91.5919	128	0
1527778893.680297000	91.5944	86	1
1527778893.682441000	91.5965	72	0
1527778893.682443000	91.5965	312	0
1527778893.685310000	91.5994	83	1
1527778894.061626000	91.9757	370	1
1527778894.061706000	91.9758	240	1
1527778894.083487000	91.9976	69	0
1527778894.208070000	92.1222	238	0
1527778894.208072000	92.1222	128	0
1527778894.211398000	92.1255	86	1
1527778894.212668000	92.1268	72	0
1527778894.213131000	92.1272	308	0
1527778894.215378000	92.1295	83	1
1527778894.328522000	92.2426	370	1
1527778894.328620000	92.2427	238	1
1527778894.349007000	92.2631	69	0
1527778894.501944000	92.416	213	0
1527778894.501947000	92.416	128	0
1527778894.505415000	92.4195	86	1
1527778894.506358000	92.4205	72	0
1527778894.506360000	92.4205	308	0
1527778894.509368000	92.4235	83	1
1527778894.747996000	92.6621	373	1
1527778894.748096000	92.6622	246	1
1527778894.768376000	92.6825	69	0
1527778894.876217000	92.7903	213	0
1527778894.876318000	92.7904	128	0
1527778894.879369000	92.7935	86	1
1527778894.881170000	92.7953	72	0
1527778894.881172000	92.7953	222	0
1527778894.884432000	92.7985	83	1
1527778895.209689000	93.1238	967	1
1527778895.209754000	93.1238	238	1
1527778895.232630000	93.1467	69	0
1527778895.375856000	93.2899	235	0
1527778895.375859000	93.29	128	0
1527778895.378462000	93.2926	86	1
1527778895.379189000	93.2933	72	0
1527778895.379634000	93.2937	183	0
1527778895.382464000	93.2966	83	1
1527778895.490346000	93.4044	562	1
1527778895.490412000	93.4045	238	1
1527778895.510111000	93.4242	69	0
1527778895.616181000	93.5303	215	0
1527778895.616286000	93.5304	128	0
1527778895.619469000	93.5336	86	1
1527778895.620868000	93.535	72	0
1527778895.621170000	93.5353	68	0
1527778895.623457000	93.5375	83	1
1527778896.050762000	93.9649	771	1
1527778896.050825000	93.9649	240	1
1527778896.071453000	93.9855	69	0
1527778896.177753000	94.0918	282	0
1527778896.177756000	94.0918	128	0
1527778896.180502000	94.0946	86	1
1527778896.181452000	94.0955	72	0
1527778896.181954000	94.096	121	0
1527778896.184492000	94.0986	83	1
1527778896.990924000	94.905	373	1
1527778896.991013000	94.9051	244	1
1527778897.021735000	94.9358	69	0
1527778897.025467000	94.9396	69	0
1527778897.148390000	95.0625	238	0
1527778897.148392000	95.0625	128	0
1527778897.151561000	95.0657	89	1
1527778897.153511000	95.0676	72	0
1527778897.153513000	95.0676	159	0
1527778897.156544000	95.0706	83	1
1527778897.539760000	95.4539	369	1
1527778897.539854000	95.4539	238	1
1527778897.562278000	95.4764	69	0
1527778897.686231000	95.6003	217	0
1527778897.686531000	95.6006	128	0
1527778897.689607000	95.6037	86	1
1527778897.689973000	95.6041	72	0
1527778897.690393000	95.6045	308	0
1527778897.692593000	95.6067	83	1
1527778897.961389000	95.8755	369	1
1527778897.961452000	95.8755	240	1
1527778897.982203000	95.8963	69	0
1527778898.105595000	96.0197	287	0
1527778898.105597000	96.0197	128	0
1527778898.108557000	96.0227	86	1
1527778898.111033000	96.0251	72	0
1527778898.111119000	96.0252	291	0
1527778898.113556000	96.0276	83	1
1527778898.301001000	96.2151	369	1
1527778898.301099000	96.2152	240	1
1527778898.322326000	96.2364	69	0
1527778898.448385000	96.3625	315	0
1527778898.448387000	96.3625	128	0
1527778898.451704000	96.3658	86	1
1527778898.452092000	96.3662	72	0
1527778898.452526000	96.3666	126	0
1527778898.454628000	96.3687	83	1
1527778898.721008000	96.6351	373	1
1527778898.721088000	96.6352	241	1
1527778898.741458000	96.6556	69	0
1527778898.847004000	96.7611	216	0
1527778898.847006000	96.7611	128	0
1527778898.849663000	96.7638	86	1
1527778898.851938000	96.766	72	0
1527778898.852376000	96.7665	151	0
1527778898.854643000	96.7687	83	1
1527778899.142589000	97.0567	370	1
1527778899.142677000	97.0568	244	1
1527778899.165194000	97.0793	69	0
1527778899.276451000	97.1905	239	0
1527778899.276563000	97.1907	128	0
1527778899.277770000	97.1919	72	0
1527778899.277850000	97.1919	70	0
1527778899.279615000	97.1937	92	1
1527778899.451032000	97.3651	374	1
1527778899.451124000	97.3652	239	1
1527778899.472369000	97.3865	69	0
1527778899.777136000	97.6912	255	0
1527778899.777139000	97.6912	128	0
1527778899.779717000	97.6938	86	1
1527778899.782285000	97.6964	72	0
1527778899.782383000	97.6965	197	0
1527778899.784696000	97.6988	83	1
1527778899.890820000	97.8049	368	1
1527778899.890897000	97.805	240	1
1527778899.910683000	97.8248	69	0
1527778900.022896000	97.937	281	0
1527778900.022898000	97.937	128	0
1527778900.025729000	97.9398	86	1
1527778900.027954000	97.942	72	0
1527778900.027956000	97.942	104	0
1527778900.030709000	97.9448	83	1
1527778900.585306000	98.4994	372	1
1527778900.585397000	98.4995	238	1
1527778900.604447000	98.5185	69	0
1527778900.918701000	98.8328	236	0
1527778900.918703000	98.8328	128	0
1527778900.921782000	98.8359	86	1
1527778900.922865000	98.837	72	0
1527778900.922867000	98.837	189	0
1527778900.925790000	98.8399	83	1
1527778901.012899000	98.927	967	1
1527778901.012966000	98.9271	241	1
1527778901.033756000	98.9478	69	0
1527778901.154724000	99.0688	213	0
1527778901.154727000	99.0688	128	0
1527778901.157716000	99.0718	86	1
1527778901.159428000	99.0735	72	0
1527778901.159430000	99.0735	285	0
1527778901.161728000	99.0758	83	1
1527778901.612571000	99.5267	564	1
1527778901.612664000	99.5268	241	1
1527778901.634513000	99.5486	69	0
1527778901.792557000	99.7067	213	0
1527778901.792560000	99.7067	128	0
1527778901.795846000	99.7099	86	1
1527778901.797358000	99.7115	72	0
1527778901.797848000	99.7119	294	0
1527778901.799827000	99.7139	83	1
1527778902.092583000	100.007	767	1
1527778902.092674000	100.007	244	1
1527778902.113462000	100.028	69	0
1527778902.253801000	100.168	236	0
1527778902.253803000	100.168	128	0
1527778902.256806000	100.171	86	1
1527778902.258392000	100.172	72	0
1527778902.258485000	100.173	305	0
1527778902.260769000	100.175	83	1
1527778902.465148000	100.379	368	1
1527778902.465239000	100.379	238	1
1527778902.484579000	100.399	69	0
1527778902.989054000	100.903	238	0
1527778902.989057000	100.903	128	0
1527778902.991901000	100.906	86	1
1527778902.993417000	100.908	72	0
1527778902.993421000	100.908	211	0
1527778902.995887000	100.91	83	1
1527778903.012059000	100.926	370	1
1527778903.012117000	100.926	241	1
1527778903.038848000	100.953	69	0
1527778903.065024000	100.979	69	0
1527778903.181420000	101.096	259	0
1527778903.181790000	101.096	128	0
1527778903.183944000	101.098	89	1
1527778903.186812000	101.101	72	0
1527778903.187827000	101.102	125	0
1527778903.189911000	101.104	83	1
1527778903.453464000	101.368	373	1
1527778903.453558000	101.368	240	1
1527778903.473802000	101.388	69	0
1527778903.619583000	101.534	213	0
1527778903.619586000	101.534	128	0
1527778903.622938000	101.537	86	1
1527778903.624952000	101.539	72	0
1527778903.625029000	101.539	310	0
1527778903.627928000	101.542	83	1
1527778903.693255000	101.607	369	1
1527778903.693319000	101.607	238	1
1527778903.713785000	101.628	69	0
1527778903.855570000	101.77	212	0
1527778903.855572000	101.77	128	0
1527778903.858868000	101.773	86	1
1527778903.860869000	101.775	72	0
1527778903.861536000	101.776	76	0
1527778903.863933000	101.778	83	1
1527778903.901952000	101.816	368	1
1527778903.902017000	101.816	240	1
1527778903.924778000	101.839	69	0
1527778904.042659000	101.957	240	0
1527778904.042777000	101.957	128	0
1527778904.045894000	101.96	86	1
1527778904.047943000	101.962	72	0
1527778904.048061000	101.962	259	0
1527778904.050896000	101.965	83	1
1527778904.192336000	102.106	373	1
1527778904.192416000	102.107	243	1
1527778904.213583000	102.128	69	0
1527778904.358182000	102.272	264	0
1527778904.358184000	102.272	128	0
1527778904.360975000	102.275	86	1
1527778904.363636000	102.278	72	0
1527778904.363638000	102.278	120	0
1527778904.365960000	102.28	83	1
1527778904.634295000	102.548	368	1
1527778904.634388000	102.548	238	1
1527778904.657076000	102.571	69	0
1527778904.800127000	102.714	315	0
1527778904.800129000	102.714	128	0
1527778904.803020000	102.717	86	1
1527778904.804555000	102.719	72	0
1527778904.804557000	102.719	169	0
1527778904.807007000	102.721	83	1
1527778904.883539000	102.798	372	1
1527778904.883634000	102.798	239	1
1527778904.904347000	102.818	69	0
1527778905.020366000	102.934	238	0
1527778905.020369000	102.934	128	0
1527778905.023028000	102.937	86	1
1527778905.025154000	102.939	72	0
1527778905.025271000	102.939	277	0
1527778905.028001000	102.942	83	1
1527778905.386415000	103.301	370	1
1527778905.386476000	103.301	239	1
1527778905.426998000	103.341	69	0
1527778905.427199000	103.341	370	1
1527778905.448723000	103.363	69	0
1527778905.559691000	103.474	213	0
1527778905.559694000	103.474	128	0
1527778905.563038000	103.477	89	1
1527778905.564756000	103.479	72	0
1527778905.564879000	103.479	122	0
1527778905.568035000	103.482	83	1
1527778905.599094000	103.513	970	1
1527778905.599180000	103.513	238	1
1527778905.619197000	103.533	69	0
1527778905.624628000	103.539	69	0
1527778905.768747000	103.683	255	0
1527778905.768749000	103.683	128	0
1527778905.772052000	103.686	89	1
1527778905.773898000	103.688	72	0
1527778905.774008000	103.688	273	0
1527778905.777048000	103.691	83	1
1527778905.997210000	103.911	564	1
1527778905.997278000	103.911	240	1
1527778906.017020000	103.931	69	0
1527778906.159296000	104.073	281	0
1527778906.159298000	104.073	128	0
1527778906.162097000	104.076	86	1
1527778906.164372000	104.078	72	0
1527778906.164505000	104.079	320	0
1527778906.167064000	104.081	83	1
1527778906.235598000	104.15	768	1
1527778906.235661000	104.15	243	1
1527778906.256026000	104.17	69	0
1527778906.379023000	104.293	216	0
1527778906.379143000	104.293	128	0
1527778906.382022000	104.296	86	1
1527778906.383730000	104.298	72	0
1527778906.384171000	104.298	301	0
1527778906.386067000	104.3	83	1
1527778906.529576000	104.444	375	1
1527778906.529763000	104.444	241	1
1527778906.548662000	104.463	69	0
1527778906.666509000	104.581	213	0
1527778906.666511000	104.581	128	0
1527778906.669108000	104.583	86	1
1527778906.670702000	104.585	72	0
1527778906.670704000	104.585	92	0
1527778906.673095000	104.587	83	1
1527778907.010455000	104.925	369	1
1527778907.010534000	104.925	238	1
1527778907.031711000	104.946	69	0
1527778907.036078000	104.95	69	0
1527778907.160870000	105.075	236	0
1527778907.160873000	105.075	128	0
1527778907.164139000	105.078	89	1
1527778907.166196000	105.08	72	0
1527778907.166198000	105.08	312	0
1527778907.169123000	105.083	83	1
1527778907.268126000	105.182	368	1
1527778907.268222000	105.182	238	1
1527778907.290186000	105.204	69	0
1527778907.412589000	105.327	213	0
1527778907.412592000	105.327	128	0
1527778907.415153000	105.329	86	1
1527778907.418480000	105.333	72	0
1527778907.418949000	105.333	160	0
1527778907.421056000	105.335	83	1
1527778907.499331000	105.413	373	1
1527778907.499426000	105.414	242	1
1527778907.519438000	105.434	69	0
1527778907.524300000	105.438	69	0
1527778907.655142000	105.569	215	0
1527778907.655269000	105.569	128	0
1527778907.658172000	105.572	89	1
1527778907.659782000	105.574	72	0
1527778907.659861000	105.574	162	0
1527778907.662169000	105.576	83	1
1527778907.829558000	105.744	370	1
1527778907.829653000	105.744	239	1
1527778907.855829000	105.77	69	0
1527778908.366552000	106.281	284	0
1527778908.366554000	106.281	128	0
1527778908.369207000	106.283	86	1
1527778908.372875000	106.287	72	0
1527778908.373315000	106.287	284	0
1527778908.375202000	106.289	83	1
1527778908.491811000	106.406	369	1
1527778908.491908000	106.406	239	1
1527778908.511743000	106.426	69	0
1527778908.517149000	106.431	69	0
1527778908.634954000	106.549	212	0
1527778908.634956000	106.549	128	0
1527778908.638242000	106.552	89	1
1527778908.639168000	106.553	72	0
1527778908.639250000	106.553	315	0
1527778908.642219000	106.556	83	1
1527778908.967837000	106.882	368	1
1527778908.967904000	106.882	242	1
1527778908.991082000	106.905	69	0
1527778909.122386000	107.036	235	0
1527778909.122389000	107.036	128	0
1527778909.125251000	107.039	86	1
1527778909.127397000	107.041	72	0
1527778909.127487000	107.042	275	0
1527778909.130229000	107.044	83	1
1527778909.394331000	107.308	368	1
1527778909.394418000	107.309	238	1
1527778909.414085000	107.328	69	0
1527778909.601310000	107.515	217	0
1527778909.601312000	107.515	128	0
1527778909.604245000	107.518	86	1
1527778909.605289000	107.519	72	0
1527778909.605375000	107.519	163	0
1527778909.608256000	107.522	83	1
1527778910.014700000	107.929	368	1
1527778910.014800000	107.929	238	1
1527778910.034483000	107.949	69	0
1527778910.176461000	108.091	286	0
1527778910.176463000	108.091	128	0
1527778910.179245000	108.093	86	1
1527778910.180548000	108.095	72	0
1527778910.181137000	108.095	161	0
1527778910.183261000	108.097	83	1
1527778913.612269000	111.526	368	1
1527778913.612362000	111.526	238	1
1527778913.632449000	111.547	69	0
1527778914.156820000	112.071	338	0
[truncated: 59 more rows]
