# Supplementary material for: Method for multi-task learning fusion network traffic classification to address small sample labels
Source: Sci Rep. 2024 Jan 30;14:2518. doi: 10.1038/s41598-024-51933-8 (PMC10827795; doi:10.1038/s41598-024-51933-8)
Supplement: Supplementary file 2 — Supplementary Information 2. [file 41598_2024_51933_MOESM2_ESM.zip › QUIC Dataset/QUIC Dataset/pretraining/Google Doc/GoogleDoc-1048.txt]

1527769266.882162000	0	275	1
1527769266.904655000	0.0224929	67	0
1527769267.094973000	0.212811	285	0
1527769267.095344000	0.213182	1392	0
1527769267.095657000	0.213495	1392	0
1527769267.095725000	0.213563	1392	0
1527769267.095728000	0.213566	160	0
1527769267.095996000	0.213834	1392	0
1527769267.096062000	0.2139	1392	0
1527769267.096325000	0.214163	1392	0
1527769267.096454000	0.214292	805	0
1527769267.096813000	0.214651	1392	0
1527769267.097127000	0.214965	1392	0
1527769267.097213000	0.215051	673	0
1527769267.098391000	0.216229	1392	0
1527769267.098693000	0.216531	110	1
1527769267.098724000	0.216562	1392	0
1527769267.099015000	0.216853	1392	0
1527769267.099018000	0.216856	168	0
1527769267.101816000	0.219654	95	1
1527769267.131050000	0.248888	1182	0
1527769267.133773000	0.251611	80	1
1527769267.135027000	0.252865	1392	0
1527769267.135190000	0.253028	1392	0
1527769267.135315000	0.253153	1392	0
1527769267.135319000	0.253157	168	0
1527769267.135487000	0.253325	1221	0
1527769267.136407000	0.254245	1392	0
1527769267.136410000	0.254248	232	0
1527769267.136765000	0.254603	1392	0
1527769267.136897000	0.254735	782	0
1527769267.137740000	0.255578	1392	0
1527769267.137801000	0.255639	104	1
1527769267.138078000	0.255916	981	0
1527769267.140770000	0.258608	83	1
1527769267.140951000	0.258789	1392	0
1527769267.141168000	0.259006	1392	0
1527769267.141547000	0.259385	1392	0
1527769267.141550000	0.259388	168	0
1527769267.141811000	0.259649	1392	0
1527769267.141815000	0.259653	150	0
1527769267.142211000	0.260049	1392	0
1527769267.142501000	0.260339	1392	0
1527769267.142777000	0.260615	1392	0
1527769267.142779000	0.260617	168	0
1527769267.142887000	0.260725	107	1
1527769267.143561000	0.261399	1392	0
1527769267.143564000	0.261402	133	0
1527769267.145213000	0.263051	1392	0
1527769267.145552000	0.26339	1392	0
1527769267.145799000	0.263637	1392	0
1527769267.145802000	0.26364	168	0
1527769267.146372000	0.26421	774	0
1527769267.146771000	0.264609	98	1
1527769267.147609000	0.265447	1392	0
1527769267.147879000	0.265717	1392	0
1527769267.148167000	0.266005	1392	0
1527769267.148169000	0.266007	168	0
1527769267.149078000	0.266916	643	0
1527769267.149151000	0.266989	202	0
1527769267.150831000	0.268669	95	1
1527769267.554289000	0.672127	862	1
1527769267.554389000	0.672227	1392	1
1527769267.554429000	0.672267	898	1
1527769267.575612000	0.69345	67	0
1527769267.585263000	0.703101	198	1
1527769267.605053000	0.722891	67	0
1527769267.668125000	0.785963	377	0
1527769267.673562000	0.7914	60	0
1527769267.689869000	0.807707	89	1
1527769267.705181000	0.823019	377	0
1527769267.707947000	0.825785	80	1
1527769267.741789000	0.859627	247	0
1527769267.767838000	0.885676	80	1
1527769267.777886000	0.895724	1392	0
1527769267.778018000	0.895856	1392	0
1527769267.778151000	0.895989	1392	0
1527769267.778154000	0.895992	166	0
1527769267.778340000	0.896178	1392	0
1527769267.778447000	0.896285	1392	0
1527769267.778549000	0.896387	1055	0
1527769267.778849000	0.896687	160	0
1527769267.780833000	0.898671	101	1
1527769267.926325000	1.04416	198	1
1527769267.946201000	1.06404	67	0
1527769268.267847000	1.38568	380	0
1527769268.268081000	1.38592	1096	0
1527769268.268859000	1.3867	72	0
1527769268.269317000	1.38715	199	0
1527769268.274273000	1.39211	92	1
1527769268.506518000	1.62436	552	1
1527769268.507966000	1.6258	700	1
1527769268.526847000	1.64468	67	0
1527769268.530052000	1.64789	67	0
1527769268.802821000	1.92066	521	0
1527769268.802824000	1.92066	60	0
1527769268.806766000	1.9246	333	1
1527769268.822614000	1.94045	70	0
1527769268.825614000	1.94345	67	0
1527769268.826920000	1.94476	83	1
1527769268.845970000	1.96381	235	0
1527769268.846093000	1.96393	475	0
1527769268.849845000	1.96768	83	1
1527769268.873248000	1.99109	225	1
1527769268.873321000	1.99116	125	1
1527769268.892697000	2.01054	67	0
1527769268.898261000	2.0161	67	0
1527769268.946596000	2.06443	1392	0
1527769268.946845000	2.06468	1392	0
1527769268.947140000	2.06498	1392	0
1527769268.947208000	2.06505	466	0
1527769268.947210000	2.06505	262	0
1527769268.957742000	2.07558	434	0
1527769268.957944000	2.07578	999	0
1527769268.970286000	2.08812	104	1
1527769268.989106000	2.10694	203	1
1527769268.989211000	2.10705	171	1
1527769269.010749000	2.12859	67	0
1527769269.101649000	2.21949	692	0
1527769269.101652000	2.21949	72	0
1527769269.101779000	2.21962	228	0
1527769269.105885000	2.22372	89	1
1527769269.962908000	3.08075	1392	1
1527769269.962992000	3.08083	1392	1
1527769269.963015000	3.08085	250	1
1527769269.963090000	3.08093	824	1
1527769269.983561000	3.1014	67	0
1527769269.984227000	3.10206	635	1
1527769269.999285000	3.11712	1300	1
1527769270.004013000	3.12185	67	0
1527769270.007478000	3.12532	463	0
1527769270.007564000	3.1254	73	0
1527769270.021104000	3.13894	67	0
1527769270.022112000	3.13995	89	1
1527769270.089590000	3.20743	235	0
1527769270.089932000	3.20777	1392	0
1527769270.090417000	3.20825	979	0
1527769270.091389000	3.20923	72	0
1527769270.091455000	3.20929	76	0
1527769270.093637000	3.21147	83	1
1527769270.095930000	3.21377	89	1
1527769270.256861000	3.3747	1371	1
1527769270.277903000	3.39574	67	0
1527769270.389196000	3.50703	495	0
1527769270.389321000	3.50716	1392	0
1527769270.389323000	3.50716	1392	0
1527769270.389326000	3.50716	1392	0
1527769270.389328000	3.50717	168	0
1527769270.389417000	3.50725	247	0
1527769270.391966000	3.5098	98	1
1527769270.469216000	3.58705	220	0
1527769270.469416000	3.58725	871	0
1527769270.471968000	3.58981	83	1
1527769270.707526000	3.82536	321	1
1527769270.707627000	3.82546	1392	1
1527769270.707656000	3.82549	1392	1
1527769270.707697000	3.82553	1392	1
1527769270.707752000	3.82559	1392	1
1527769270.707778000	3.82562	1392	1
1527769270.707827000	3.82566	1392	1
1527769270.707854000	3.82569	1392	1
1527769270.707896000	3.82573	1392	1
1527769270.707929000	3.82577	1392	1
1527769270.707968000	3.82581	1392	1
1527769270.708019000	3.82586	1392	1
1527769270.708044000	3.82588	1392	1
1527769270.708087000	3.82592	1270	1
1527769270.727495000	3.84533	67	0
1527769270.730837000	3.84868	67	0
1527769270.888324000	4.00616	353	0
1527769270.890017000	4.00785	86	1
1527769270.890681000	4.00852	60	0
1527769270.905583000	4.02342	80	1
1527769271.229697000	4.34753	1371	1
1527769271.251883000	4.36972	67	0
1527769271.388899000	4.50674	531	0
1527769271.393420000	4.51126	83	1
1527769272.796169000	5.91401	312	1
1527769272.796272000	5.91411	1392	1
1527769272.796323000	5.91416	970	1
1527769272.800307000	5.91814	205	1
1527769272.800402000	5.91824	1392	1
1527769272.800444000	5.91828	1392	1
1527769272.800477000	5.91831	750	1
1527769272.807198000	5.92504	82	1
1527769272.816157000	5.934	67	0
1527769272.819086000	5.93692	84	0
1527769272.822089000	5.93993	83	1
1527769272.834456000	5.95229	146	1
1527769272.854515000	5.97235	67	0
1527769273.030620000	6.14846	585	0
1527769273.030623000	6.14846	286	0
1527769273.031028000	6.14887	215	0
1527769273.070185000	6.18802	585	0
1527769273.110081000	6.22792	286	0
1527769273.131918000	6.24976	355	0
1527769273.134389000	6.25223	60	0
1527769273.335534000	6.45337	62	0
1527769273.335670000	6.45351	585	0
1527769273.392831000	6.51067	107	1
1527769273.393839000	6.51168	82	1
1527769273.398051000	6.51589	233	1
1527769273.412469000	6.53031	67	0
1527769273.417392000	6.53523	67	0
1527769273.662932000	6.78077	896	0
1527769273.663226000	6.78106	1392	0
1527769273.663228000	6.78107	1392	0
1527769273.663563000	6.7814	1392	0
1527769273.663565000	6.7814	160	0
1527769273.663713000	6.78155	1392	0
1527769273.663858000	6.7817	1335	0
1527769273.669312000	6.78715	1392	0
1527769273.669552000	6.78739	1392	0
1527769273.669896000	6.78773	1392	0
1527769273.669898000	6.78774	168	0
1527769273.672068000	6.78991	1200	0
1527769273.677069000	6.79491	1392	0
1527769273.677367000	6.7952	1392	0
1527769273.677621000	6.79546	1392	0
1527769273.677624000	6.79546	168	0
1527769273.678018000	6.79586	1392	0
1527769273.678221000	6.79606	720	0
1527769273.698408000	6.81625	1392	0
1527769273.698545000	6.81638	1392	0
1527769273.700084000	6.81792	1392	0
1527769273.700605000	6.81844	168	0
1527769273.700824000	6.81866	772	0
1527769273.702858000	6.8207	1392	0
1527769273.703116000	6.82095	1392	0
1527769273.703441000	6.82128	1392	0
1527769273.703443000	6.82128	168	0
1527769273.703648000	6.82149	951	0
1527769273.706850000	6.82469	1392	0
1527769273.707143000	6.82498	1392	0
1527769273.707455000	6.82529	1392	0
1527769273.707457000	6.82529	168	0
1527769273.707791000	6.82563	1392	0
1527769273.707793000	6.82563	166	0
1527769273.710978000	6.82882	1392	0
1527769273.711416000	6.82925	1392	0
1527769273.711929000	6.82977	1392	0
1527769273.711930000	6.82977	168	0
1527769273.712228000	6.83007	1180	0
1527769273.714173000	6.83201	1392	0
1527769273.714497000	6.83233	1392	0
1527769273.714799000	6.83264	1392	0
1527769273.714802000	6.83264	168	0
1527769273.715126000	6.83296	1392	0
1527769273.715454000	6.83329	1392	0
1527769273.715577000	6.83341	834	0
1527769273.715727000	6.83356	729	0
1527769273.717341000	6.83518	1392	0
1527769273.717714000	6.83555	1304	0
1527769273.720632000	6.83847	1392	0
1527769273.721353000	6.83919	1392	0
1527769273.721355000	6.83919	322	0
1527769273.721357000	6.8392	269	0
1527769273.733322000	6.85116	113	1
1527769273.733522000	6.85136	107	1
1527769273.733713000	6.85155	107	1
1527769273.734929000	6.85277	107	1
1527769273.735160000	6.853	107	1
1527769273.742915000	6.86075	86	1
1527769275.353250000	8.47109	889	1
1527769275.353329000	8.47117	125	1
1527769275.373162000	8.491	67	0
1527769275.431710000	8.54955	1392	0
1527769275.431947000	8.54978	1392	0
1527769275.432259000	8.5501	1392	0
1527769275.432332000	8.55017	620	0
1527769275.432406000	8.55024	226	0
1527769275.434133000	8.55197	95	1
1527769276.430955000	9.54879	462	1
1527769276.431035000	9.54887	275	1
1527769276.432326000	9.55016	560	1
1527769276.432401000	9.55024	1392	1
1527769276.432431000	9.55027	1392	1
1527769276.432470000	9.55031	962	1
1527769276.450518000	9.56836	67	0
1527769276.519269000	9.63711	363	1
1527769276.539066000	9.6569	67	0
1527769276.594019000	9.71186	281	0
1527769276.594346000	9.71218	1380	0
1527769276.597034000	9.71487	89	1
1527769276.597618000	9.71546	493	0
1527769276.599613000	9.71745	572	0
1527769276.599980000	9.71782	83	1
1527769276.602402000	9.72024	615	0
1527769276.603264000	9.7211	447	0
1527769276.604976000	9.72281	83	1
1527769276.605533000	9.72337	677	0
1527769276.607487000	9.72532	464	0
1527769276.607962000	9.7258	83	1
1527769276.609299000	9.72714	815	0
1527769276.611068000	9.72891	629	0
1527769276.611964000	9.7298	83	1
1527769276.612834000	9.73067	499	0
1527769276.614980000	9.73282	80	1
1527769276.615001000	9.73284	419	0
1527769276.616830000	9.73467	681	0
1527769276.617960000	9.7358	83	1
1527769276.619364000	9.7372	606	0
1527769276.621497000	9.73933	538	0
1527769276.621989000	9.73983	83	1
1527769276.622988000	9.74083	634	0
1527769276.624465000	9.7423	563	0
1527769276.624620000	9.74246	679	0
1527769276.625980000	9.74382	86	1
1527769276.633138000	9.75098	82	0
1527769276.633787000	9.75162	101	0
1527769276.636025000	9.75386	83	1
1527769276.644965000	9.7628	312	0
1527769276.645074000	9.76291	83	0
1527769276.648013000	9.76585	83	1
1527769276.649051000	9.76689	171	0
1527769276.652020000	9.76986	80	1
1527769276.750467000	9.8683	433	0
1527769276.753052000	9.87089	80	1
1527769276.759815000	9.87765	1392	1
1527769276.759856000	9.87769	1392	1
1527769276.759894000	9.87773	292	1
1527769276.759976000	9.87781	824	1
1527769276.764343000	9.88218	60	0
1527769276.766975000	9.88481	80	1
1527769276.779959000	9.8978	67	0
1527769276.805375000	9.92321	634	0
1527769276.808030000	9.92587	83	1
1527769277.406664000	10.5245	984	1
1527769277.406768000	10.5246	75	1
1527769277.428413000	10.5463	67	0
1527769277.727288000	10.8451	239	0
1527769277.727401000	10.8452	346	0
1527769277.730062000	10.8479	86	1
1527769277.732399000	10.8502	232	0
1527769277.735067000	10.8529	80	1
1527769278.325658000	11.4435	455	1
1527769278.325754000	11.4436	90	1
1527769278.329913000	11.4478	284	1
1527769278.332720000	11.4506	459	1
1527769278.332762000	11.4506	68	1
1527769278.350463000	11.4683	67	0
1527769278.355290000	11.4731	67	0
1527769278.458824000	11.5767	268	0
1527769278.458827000	11.5767	131	0
1527769278.462120000	11.58	89	1
1527769278.462534000	11.5804	72	0
1527769278.462970000	11.5808	125	0
1527769278.465112000	11.5829	83	1
1527769278.572559000	11.6904	227	0
1527769278.572672000	11.6905	83	0
1527769278.575124000	11.693	83	1
1527769278.577925000	11.6958	72	0
1527769278.578028000	11.6959	92	0
1527769278.581128000	11.699	83	1
1527769278.661387000	11.7792	374	1
1527769278.661450000	11.7793	236	1
1527769278.681847000	11.7997	67	0
1527769278.923669000	12.0415	216	0
1527769278.923672000	12.0415	121	0
1527769278.926152000	12.044	86	1
1527769278.931981000	12.0498	72	0
1527769278.932079000	12.0499	101	0
1527769278.935137000	12.053	83	1
1527769279.337371000	12.4552	352	1
1527769279.337512000	12.4553	1392	1
1527769279.337543000	12.4554	1392	1
1527769279.337585000	12.4554	1392	1
1527769279.337634000	12.4555	1392	1
1527769279.337661000	12.4555	1392	1
1527769279.337709000	12.4555	1392	1
1527769279.337748000	12.4556	1392	1
1527769279.337800000	12.4556	1392	1
1527769279.337837000	12.4557	1392	1
1527769279.337871000	12.4557	1392	1
1527769279.337912000	12.4557	1392	1
1527769279.337953000	12.4558	1392	1
1527769279.337987000	12.4558	1392	1
1527769279.338027000	12.4559	1392	1
1527769279.338074000	12.4559	1392	1
1527769279.338121000	12.456	1392	1
1527769279.338147000	12.456	1392	1
1527769279.338196000	12.456	1392	1
1527769279.338223000	12.4561	1392	1
1527769279.338272000	12.4561	1392	1
1527769279.338298000	12.4561	1392	1
1527769279.338349000	12.4562	1392	1
1527769279.338375000	12.4562	1392	1
1527769279.338422000	12.4563	1392	1
1527769279.340166000	12.458	1392	1
1527769279.340200000	12.458	1392	1
1527769279.340240000	12.4581	1392	1
1527769279.340295000	12.4581	1392	1
1527769279.340336000	12.4582	1392	1
1527769279.340379000	12.4582	1392	1
1527769279.340420000	12.4583	1392	1
1527769279.340457000	12.4583	1392	1
1527769279.340505000	12.4583	1392	1
1527769279.340527000	12.4584	280	1
1527769279.356841000	12.4747	80	0
1527769279.359161000	12.477	80	1
1527769279.359253000	12.4771	67	0
1527769279.361534000	12.4794	67	0
1527769279.364868000	12.4827	67	0
1527769279.521417000	12.6393	421	0
1527769279.524245000	12.6421	89	1
1527769279.529617000	12.6475	60	0
1527769279.532158000	12.65	80	1
1527769279.570690000	12.6885	248	0
1527769279.570809000	12.6886	126	0
1527769279.573351000	12.6912	83	1
1527769279.575662000	12.6935	72	0
1527769279.575664000	12.6935	277	0
1527769279.578244000	12.6961	83	1
1527769279.620440000	12.7383	342	1
1527769279.621872000	12.7397	276	1
1527769279.639819000	12.7577	67	0
1527769279.664424000	12.7823	358	1
1527769279.683386000	12.8012	67	0
1527769279.716280000	12.8341	325	1
1527769279.716371000	12.8342	424	1
1527769279.735513000	12.8534	67	0
1527769279.744917000	12.8628	261	0
1527769279.745043000	12.8629	98	0
1527769279.748205000	12.866	86	1
1527769279.748458000	12.8663	72	0
1527769279.748559000	12.8664	197	0
1527769279.753197000	12.871	83	1
1527769279.852210000	12.97	593	0
1527769279.852340000	12.9702	783	0
1527769279.855192000	12.973	72	0
1527769279.855206000	12.973	83	1
1527769279.855680000	12.9735	210	0
1527769279.858173000	12.976	83	1
1527769279.954537000	13.0724	293	0
1527769279.954653000	13.0725	259	0
1527769279.957193000	13.075	83	1
1527769279.958987000	13.0768	72	0
1527769279.959080000	13.0769	114	0
1527769279.961175000	13.079	83	1
1527769280.003798000	13.1216	1392	1
1527769280.003840000	13.1217	388	1
1527769280.024789000	13.1426	67	0
1527769280.068369000	13.1862	217	0
1527769280.068483000	13.1863	126	0
1527769280.071192000	13.189	86	1
1527769280.073265000	13.1911	72	0
1527769280.073354000	13.1912	79	0
1527769280.076177000	13.194	83	1
1527769280.153462000	13.2713	370	0
1527769280.153551000	13.2714	447	0
1527769280.153553000	13.2714	261	0
1527769280.156213000	13.2741	86	1
1527769280.166770000	13.2846	646	1
1527769280.191384000	13.3092	67	0
1527769280.207219000	13.3251	705	1
1527769280.207302000	13.3251	238	1
1527769280.226771000	13.3446	67	0
1527769280.375775000	13.4936	244	0
1527769280.375777000	13.4936	126	0
1527769280.378289000	13.4961	89	1
1527769280.382239000	13.5001	72	0
1527769280.382241000	13.5001	120	0
1527769280.385312000	13.5031	83	1
1527769280.631157000	13.749	373	1
1527769280.631248000	13.7491	241	1
1527769280.651259000	13.7691	67	0
1527769280.802932000	13.9208	572	0
1527769280.806343000	13.9242	83	1
1527769280.975263000	14.0931	213	0
1527769280.975266000	14.0931	126	0
1527769280.978332000	14.0962	83	1
1527769280.979803000	14.0976	72	0
1527769280.979805000	14.0976	223	0
1527769280.982312000	14.1001	83	1
1527769281.160536000	14.2784	374	1
1527769281.160615000	14.2785	237	1
1527769281.180682000	14.2985	67	0
1527769281.313087000	14.4309	236	0
1527769281.313090000	14.4309	126	0
1527769281.315772000	14.4336	72	0
1527769281.315774000	14.4336	260	0
1527769281.316330000	14.4342	92	1
1527769281.572514000	14.6904	370	1
1527769281.572603000	14.6904	237	1
1527769281.593723000	14.7116	67	0
1527769281.913566000	15.0314	257	0
1527769281.913892000	15.0317	126	0
1527769281.916383000	15.0342	86	1
1527769281.918144000	15.036	72	0
1527769281.918576000	15.0364	315	0
1527769281.921374000	15.0392	83	1
1527769282.314817000	15.4327	375	1
1527769282.314914000	15.4328	235	1
1527769282.334976000	15.4528	67	0
1527769282.514278000	15.6321	259	0
1527769282.514282000	15.6321	126	0
1527769282.517418000	15.6353	86	1
1527769282.532259000	15.6501	72	0
1527769282.532340000	15.6502	205	0
1527769282.535340000	15.6532	83	1
1527769282.875925000	15.9938	370	1
1527769282.876022000	15.9939	235	1
1527769282.896385000	16.0142	67	0
1527769283.071386000	16.1892	259	0
1527769283.071389000	16.1892	126	0
1527769283.074392000	16.1922	86	1
1527769283.075126000	16.193	72	0
1527769283.075127000	16.193	209	0
1527769283.077367000	16.1952	83	1
1527769283.216802000	16.3346	370	1
1527769283.216887000	16.3347	235	1
1527769283.236923000	16.3548	67	0
1527769283.572401000	16.6902	238	0
1527769283.572404000	16.6902	128	0
1527769283.575483000	16.6933	86	1
1527769283.576685000	16.6945	72	0
1527769283.576687000	16.6945	127	0
1527769283.579459000	16.6973	83	1
1527769283.634604000	16.7524	374	1
1527769283.634666000	16.7525	240	1
1527769283.654556000	16.7724	67	0
1527769283.659091000	16.7769	67	0
1527769283.782260000	16.9001	212	0
1527769283.782262000	16.9001	128	0
1527769283.785495000	16.9033	89	1
1527769283.786826000	16.9047	72	0
1527769283.786828000	16.9047	110	0
1527769283.789481000	16.9073	83	1
1527769283.929865000	17.0477	369	1
1527769283.929961000	17.0478	237	1
1527769283.952647000	17.0705	67	0
1527769284.099738000	17.2176	262	0
1527769284.099856000	17.2177	128	0
1527769284.102502000	17.2203	86	1
1527769284.104579000	17.2224	72	0
1527769284.105113000	17.223	210	0
1527769284.107496000	17.2253	83	1
1527769284.347125000	17.465	375	1
1527769284.347221000	17.4651	244	1
1527769284.366471000	17.4843	67	0
1527769284.525865000	17.6437	308	0
1527769284.526142000	17.644	128	0
1527769284.528532000	17.6464	86	1
1527769284.537378000	17.6552	72	0
1527769284.537380000	17.6552	179	0
1527769284.540526000	17.6584	83	1
1527769284.665830000	17.7837	371	1
1527769284.665926000	17.7838	240	1
1527769284.685351000	17.8032	67	0
1527769284.999133000	18.117	216	0
1527769284.999136000	18.117	128	0
1527769285.000548000	18.1184	72	0
1527769285.000636000	18.1185	291	0
1527769285.002561000	18.1204	92	1
1527769285.147164000	18.265	969	1
1527769285.147229000	18.2651	240	1
1527769285.167435000	18.2853	67	0
1527769285.284731000	18.4026	238	0
1527769285.284734000	18.4026	128	0
1527769285.287566000	18.4054	86	1
1527769285.289707000	18.4075	72	0
1527769285.290180000	18.408	233	0
1527769285.292565000	18.4104	83	1
1527769285.586888000	18.7047	566	1
1527769285.586984000	18.7048	240	1
1527769285.607003000	18.7248	67	0
1527769285.966899000	19.0847	234	0
1527769285.967015000	19.0849	128	0
1527769285.969546000	19.0874	86	1
1527769285.976428000	19.0943	72	0
1527769285.979522000	19.0974	80	1
1527769286.001701000	19.1195	175	0
1527769286.004549000	19.1224	80	1
1527769286.018785000	19.1366	768	1
1527769286.018875000	19.1367	241	1
1527769286.041026000	19.1589	67	0
1527769286.158552000	19.2764	215	0
1527769286.158770000	19.2766	128	0
1527769286.161597000	19.2794	86	1
1527769286.163639000	19.2815	72	0
1527769286.164072000	19.2819	182	0
1527769286.166537000	19.2844	83	1
1527769286.381006000	19.4988	375	1
1527769286.381069000	19.4989	241	1
1527769286.402000000	19.5198	67	0
1527769286.742797000	19.8606	270	0
1527769286.742916000	19.8608	128	0
1527769286.745610000	19.8634	86	1
1527769286.746502000	19.8643	72	0
1527769286.746504000	19.8643	214	0
1527769286.749600000	19.8674	83	1
1527769286.929786000	20.0476	375	1
1527769286.929853000	20.0477	236	1
1527769286.949238000	20.0671	67	0
1527769287.066723000	20.1846	217	0
1527769287.067028000	20.1849	128	0
1527769287.069612000	20.1874	86	1
1527769287.070773000	20.1886	72	0
1527769287.070852000	20.1887	305	0
1527769287.073627000	20.1915	83	1
1527769287.290130000	20.408	370	1
1527769287.290208000	20.408	236	1
1527769287.310712000	20.4286	67	0
1527769287.624341000	20.7422	238	0
1527769287.624345000	20.7422	128	0
1527769287.627658000	20.7455	86	1
1527769287.628262000	20.7461	72	0
1527769287.629490000	20.7473	173	0
1527769287.630615000	20.7485	83	1
1527769287.787065000	20.9049	374	1
1527769287.787158000	20.905	238	1
1527769287.807180000	20.925	67	0
1527769287.972635000	21.0905	215	0
1527769287.973325000	21.0912	128	0
1527769287.975655000	21.0935	86	1
1527769287.988291000	21.1061	72	0
1527769287.988377000	21.1062	271	0
1527769287.990654000	21.1085	83	1
1527769288.017269000	21.1351	72	0
1527769288.019645000	21.1375	80	1
1527769288.294978000	21.4128	371	1
1527769288.295056000	21.4129	236	1
1527769288.315402000	21.4332	67	0
1527769288.625308000	21.7431	280	0
1527769288.625608000	21.7434	128	0
1527769288.628768000	21.7466	86	1
1527769288.629946000	21.7478	72	0
1527769288.630126000	21.748	77	0
1527769288.632697000	21.7505	83	1
1527769288.738584000	21.8564	374	1
1527769288.738647000	21.8565	239	1
1527769288.769565000	21.8874	67	0
1527769288.878309000	21.9961	236	0
1527769288.878431000	21.9963	128	0
1527769288.881719000	21.9996	86	1
1527769288.882694000	22.0005	72	0
1527769288.883051000	22.0009	234	0
1527769288.888046000	22.0059	83	1
1527769289.027065000	22.1449	374	1
1527769289.027155000	22.145	237	1
1527769289.046436000	22.1643	67	0
1527769289.197554000	22.3154	284	0
1527769289.197557000	22.3154	128	0
1527769289.200759000	22.3186	86	1
1527769289.202147000	22.32	72	0
1527769289.202150000	22.32	93	0
1527769289.204789000	22.3226	83	1
1527769289.518771000	22.6366	374	1
1527769289.518860000	22.6367	242	1
1527769289.538650000	22.6565	67	0
1527769289.651493000	22.7693	213	0
1527769289.651496000	22.7693	128	0
1527769289.654830000	22.7727	86	1
1527769289.655398000	22.7732	72	0
1527769289.655401000	22.7732	132	0
1527769289.657807000	22.7756	83	1
1527769289.792250000	22.9101	370	1
1527769289.792346000	22.9102	237	1
1527769289.812289000	22.9301	67	0
1527769289.928775000	23.0466	215	0
1527769289.928777000	23.0466	128	0
1527769289.931826000	23.0497	86	1
1527769289.933789000	23.0516	72	0
1527769289.933792000	23.0516	232	0
1527769289.936827000	23.0547	83	1
1527769290.156875000	23.2747	974	1
1527769290.156961000	23.2748	240	1
1527769290.177082000	23.2949	67	0
1527769290.342379000	23.4602	285	0
1527769290.342886000	23.4607	128	0
1527769290.344780000	23.4626	86	1
1527769290.348660000	23.4665	72	0
1527769290.348750000	23.4666	151	0
1527769290.351784000	23.4696	83	1
1527769290.454065000	23.5719	566	1
1527769290.454154000	23.572	237	1
1527769290.475434000	23.5933	67	0
1527769290.598485000	23.7163	283	0
1527769290.598488000	23.7163	128	0
1527769290.598582000	23.7164	72	0
1527769290.598584000	23.7164	165	0
1527769290.601812000	23.7196	92	1
1527769290.676387000	23.7942	769	1
1527769290.676481000	23.7943	240	1
1527769290.697239000	23.8151	67	0
1527769290.855558000	23.9734	219	0
1527769290.855560000	23.9734	128	0
1527769290.855651000	23.9735	72	0
1527769290.855746000	23.9736	232	0
1527769290.858899000	23.9767	92	1
1527769290.947605000	24.0654	371	1
1527769290.947700000	24.0655	237	1
1527769290.967183000	24.085	67	0
1527769291.079457000	24.1973	213	0
1527769291.079572000	24.1974	128	0
1527769291.081823000	24.1997	86	1
1527769291.083809000	24.2016	72	0
1527769291.083901000	24.2017	70	0
1527769291.086845000	24.2047	83	1
1527769291.286496000	24.4043	369	1
1527769291.286588000	24.4044	239	1
1527769291.306481000	24.4243	67	0
1527769291.445876000	24.5637	258	0
1527769291.445878000	24.5637	128	0
1527769291.448927000	24.5668	86	1
1527769291.450046000	24.5679	72	0
1527769291.450048000	24.5679	179	0
1527769291.452929000	24.5708	83	1
1527769291.716575000	24.8344	370	1
1527769291.716654000	24.8345	240	1
1527769291.751881000	24.8697	370	1
1527769291.755182000	24.873	67	0
1527769291.775733000	24.8936	67	0
1527769292.059688000	25.1775	213	0
1527769292.059799000	25.1776	128	0
1527769292.062911000	25.1807	89	1
1527769292.064558000	25.1824	72	0
1527769292.064656000	25.1825	159	0
1527769292.066927000	25.1848	83	1
1527769292.249332000	25.3672	370	1
1527769292.249430000	25.3673	240	1
1527769292.269337000	25.3872	67	0
1527769292.598761000	25.7166	267	0
1527769292.598764000	25.7166	128	0
1527769292.601996000	25.7198	86	1
1527769292.603944000	25.7218	72	0
1527769292.604335000	25.7222	122	0
1527769292.606981000	25.7248	83	1
1527769293.002853000	26.1207	372	1
1527769293.002934000	26.1208	238	1
1527769293.039186000	26.157	67	0
1527769293.136440000	26.2543	216	0
1527769293.136690000	26.2545	128	0
1527769293.138963000	26.2568	86	1
1527769293.141249000	26.2591	72	0
1527769293.141390000	26.2592	288	0
1527769293.143929000	26.2618	83	1
1527769293.435103000	26.5529	369	1
1527769293.435180000	26.553	238	1
1527769293.455894000	26.5737	67	0
1527769293.792563000	26.9104	235	0
1527769293.792566000	26.9104	128	0
1527769293.795062000	26.9129	86	1
1527769293.797737000	26.9156	72	0
1527769293.798153000	26.916	80	0
1527769293.800054000	26.9179	83	1
1527769293.955156000	27.073	373	1
1527769293.955237000	27.0731	236	1
1527769293.974753000	27.0926	67	0
1527769294.111751000	27.2296	215	0
1527769294.111754000	27.2296	128	0
1527769294.115086000	27.2329	86	1
1527769294.117554000	27.2354	72	0
1527769294.117980000	27.2358	140	0
1527769294.120084000	27.2379	83	1
1527769294.359268000	27.4771	375	1
1527769294.359364000	27.4772	241	1
1527769294.380118000	27.498	67	0
1527769294.702971000	27.8208	278	0
1527769294.703316000	27.8212	128	0
1527769294.706057000	27.8239	86	1
1527769294.706995000	27.8248	72	0
1527769294.707434000	27.8253	140	0
1527769294.710073000	27.8279	83	1
1527769294.786766000	27.9046	374	1
1527769294.786849000	27.9047	242	1
1527769294.807215000	27.9251	67	0
1527769295.144575000	28.2624	236	0
1527769295.145281000	28.2631	128	0
1527769295.147141000	28.265	86	1
1527769295.148555000	28.2664	72	0
1527769295.149827000	28.2677	194	0
1527769295.151048000	28.2689	83	1
1527769295.216791000	28.3346	974	1
1527769295.216890000	28.3347	246	1
1527769295.238185000	28.356	67	0
1527769295.565705000	28.6835	282	0
1527769295.565824000	28.6837	128	0
1527769295.568169000	28.686	86	1
1527769295.571934000	28.6898	72	0
1527769295.572020000	28.6899	170	0
1527769295.575099000	28.6929	83	1
1527769295.675490000	28.7933	568	1
1527769295.675583000	28.7934	239	1
1527769295.694944000	28.8128	67	0
1527769296.124572000	29.2424	216	0
1527769296.124574000	29.2424	128	0
1527769296.127222000	29.2451	86	1
1527769296.128823000	29.2467	72	0
1527769296.128825000	29.2467	243	0
1527769296.131176000	29.249	83	1
1527769296.257465000	29.3753	770	1
1527769296.257557000	29.3754	238	1
1527769296.277601000	29.3954	67	0
1527769296.606162000	29.724	235	0
1527769296.606536000	29.7244	128	0
1527769296.609163000	29.727	86	1
1527769296.611432000	29.7293	72	0
1527769296.611569000	29.7294	87	0
1527769296.614165000	29.732	83	1
1527769296.637490000	29.7553	369	1
1527769296.637587000	29.7554	241	1
1527769296.656630000	29.7745	67	0
1527769296.780884000	29.8987	260	0
1527769296.780886000	29.8987	128	0
1527769296.784230000	29.9021	86	1
1527769296.785511000	29.9033	72	0
1527769296.785513000	29.9034	260	0
1527769296.788223000	29.9061	83	1
1527769297.027419000	30.1453	373	1
1527769297.027504000	30.1453	240	1
1527769297.046834000	30.1647	67	0
1527769297.354222000	30.4721	312	0
1527769297.354225000	30.4721	128	0
1527769297.357262000	30.4751	86	1
1527769297.358549000	30.4764	72	0
1527769297.359030000	30.4769	285	0
1527769297.361248000	30.4791	83	1
1527769297.450310000	30.5681	370	1
1527769297.450384000	30.5682	241	1
1527769297.469861000	30.5877	67	0
1527769297.804424000	30.9223	213	0
1527769297.804834000	30.9227	128	0
1527769297.807292000	30.9251	86	1
1527769297.808142000	30.926	72	0
1527769297.808559000	30.9264	149	0
1527769297.811275000	30.9291	83	1
1527769298.916535000	32.0344	372	1
1527769298.916603000	32.0344	238	1
1527769298.936557000	32.0544	67	0
1527769299.070451000	32.1883	260	0
1527769299.070729000	32.1886	128	0
1527769299.072932000	32.1908	86	1
1527769299.075423000	32.1933	72	0
1527769299.075425000	32.1933	139	0
1527769299.077925000	32.1958	83	1
1527769299.316277000	32.4341	371	1
1527769299.316371000	32.4342	239	1
1527769299.336911000	32.4547	67	0
1527769299.453566000	32.5714	236	0
1527769299.453568000	32.5714	128	0
1527769299.456959000	32.5748	86	1
1527769299.458408000	32.5762	72	0
1527769299.458817000	32.5767	105	0
1527769299.460946000	32.5788	83	1
1527769299.788632000	32.9065	370	1
1527769299.788727000	32.9066	239	1
1527769299.808507000	32.9263	67	0
1527769300.125538000	33.2434	247	0
1527769300.125541000	33.2434	128	0
1527769300.129003000	33.2468	86	1
1527769300.130310000	33.2481	72	0
1527769300.130313000	33.2482	181	0
1527769300.132945000	33.2508	83	1
1527769301.794121000	34.912	371	1
1527769301.794197000	34.912	239	1
1527769301.813579000	34.9314	67	0
1527769301.976361000	35.0942	240	0
1527769301.976363000	35.0942	128	0
1527769301.979105000	35.0969	86	1
1527769301.980926000	35.0988	72	0
1527769301.981426000	35.0993	255	0
1527769301.984081000	35.1019	83	1
1527769302.054368000	35.1722	370	1
1527769302.054463000	35.1723	239	1
1527769302.074055000	35.1919	67	0
1527769302.216367000	35.3342	238	0
1527769302.216369000	35.3342	128	0
1527769302.219109000	35.3369	86	1
1527769302.221397000	35.3392	72	0
1527769302.221557000	35.3394	254	0
1527769302.224117000	35.342	83	1
1527769302.363255000	35.4811	371	1
1527769302.363347000	35.4812	239	1
1527769302.383565000	35.5014	67	0
1527769302.520933000	35.6388	213	0
1527769302.521043000	35.6389	128	0
1527769302.524145000	35.642	86	1
1527769302.526482000	35.6443	72	0
1527769302.526484000	35.6443	314	0
1527769302.529115000	35.647	83	1
1527769302.833663000	35.9515	370	1
1527769302.833758000	35.9516	239	1
1527769302.853624000	35.9715	67	0
1527769302.858300000	35.9761	67	0
1527769303.195577000	36.3134	277	0
1527769303.195580000	36.3134	128	0
1527769303.198174000	36.316	89	1
1527769303.200416000	36.3183	72	0
1527769303.200806000	36.3186	100	0
1527769303.203175000	36.321	83	1
1527769303.264924000	36.3828	973	1
1527769303.265005000	36.3828	244	1
1527769303.285144000	36.403	67	0
1527769303.394115000	36.512	238	0
1527769303.394228000	36.5121	128	0
1527769303.397092000	36.5149	86	1
1527769303.398819000	36.5167	72	0
1527769303.399268000	36.5171	202	0
1527769303.401071000	36.5189	83	1
1527769303.475481000	36.5933	570	1
1527769303.475540000	36.5934	242	1
1527769303.495815000	36.6137	67	0
1527769303.824144000	36.942	259	0
1527769303.824146000	36.942	128	0
1527769303.827209000	36.945	86	1
1527769303.829127000	36.947	72	0
1527769303.829569000	36.9474	88	0
1527769303.832189000	36.95	83	1
1527769303.972950000	37.0908	773	1
1527769303.973045000	37.0909	241	1
1527769303.994923000	37.1128	67	0
1527769304.108153000	37.226	216	0
1527769304.108266000	37.2261	128	0
1527769304.111153000	37.229	86	1
1527769304.112903000	37.2307	72	0
1527769304.113002000	37.2308	148	0
1527769304.116165000	37.234	83	1
1527769304.307424000	37.4253	374	1
1527769304.307489000	37.4253	239	1
1527769304.327568000	37.4454	67	0
1527769304.653557000	37.7714	235	0
1527769304.653559000	37.7714	128	0
1527769304.656257000	37.7741	86	1
1527769304.658604000	37.7764	72	0
1527769304.659662000	37.7775	226	0
1527769304.661236000	37.7791	83	1
1527769304.929638000	38.0475	368	1
1527769304.929733000	38.0476	241	1
1527769304.958987000	38.0768	67	0
1527769305.084215000	38.2021	262	0
1527769305.084450000	38.2023	128	0
1527769305.087206000	38.205	86	1
1527769305.088613000	38.2065	72	0
1527769305.088710000	38.2065	276	0
1527769305.091264000	38.2091	83	1
1527769305.213341000	38.3312	375	1
1527769305.213440000	38.3313	237	1
1527769305.232688000	38.3505	67	0
1527769305.352339000	38.4702	312	0
1527769305.352449000	38.4703	128	0
1527769305.354513000	38.4724	72	0
1527769305.354993000	38.4728	272	0
1527769305.355233000	38.4731	92	1
1527769307.061556000	40.1794	371	1
1527769307.061623000	40.1795	237	1
1527769307.080900000	40.1987	67	0
1527769307.410689000	40.5285	236	0
1527769307.410692000	40.5285	128	0
1527769307.414010000	40.5318	86	1
1527769307.415364000	40.5332	72	0
1527769307.415366000	40.5332	206	0
1527769307.417980000	40.5358	83	1
1527769307.511144000	40.629	373	1
1527769307.511231000	40.6291	238	1
1527769307.530316000	40.6482	67	0
1527769307.647124000	40.765	234	0
1527769307.647126000	40.765	128	0
1527769307.650019000	40.7679	86	1
1527769307.651967000	40.7698	72	0
1527769307.652055000	40.7699	167	0
1527769307.655008000	40.7728	83	1
1527769307.952249000	41.0701	369	1
1527769307.952337000	41.0702	239	1
1527769307.972464000	41.0903	67	0
1527769308.085997000	41.2038	215	0
1527769308.085999000	41.2038	128	0
1527769308.089045000	41.2069	86	1
1527769308.090931000	41.2088	72	0
1527769308.091448000	41.2093	289	0
1527769308.094045000	41.2119	83	1
1527769308.360232000	41.4781	371	1
1527769308.360326000	41.4782	238	1
1527769308.379962000	41.4978	67	0
1527769308.544763000	41.6626	239	0
1527769308.545446000	41.6633	128	0
1527769308.548061000	41.6659	86	1
1527769308.549285000	41.6671	72	0
1527769308.549737000	41.6676	252	0
1527769308.552001000	41.6698	83	1
1527769308.831320000	41.9492	371	1
1527769308.831383000	41.9492	239	1
1527769308.850729000	41.9686	67	0
1527769309.003797000	42.1216	247	0
1527769309.003800000	42.1216	128	0
1527769309.007100000	42.1249	86	1
1527769309.009752000	42.1276	72	0
1527769309.009753000	42.1276	230	0
1527769309.012077000	42.1299	83	1
1527769309.180654000	42.2985	370	1
1527769309.180755000	42.2986	239	1
1527769309.208024000	42.3259	67	0
1527769309.321841000	42.4397	242	0
1527769309.321843000	42.4397	128	0
1527769309.325058000	42.4429	86	1
1527769309.326382000	42.4442	72	0
1527769309.326876000	42.4447	272	0
1527769309.329037000	42.4469	83	1
1527769309.681827000	42.7997	971	1
1527769309.681933000	42.7998	241	1
1527769309.703956000	42.8218	67	0
1527769310.031998000	43.1498	212	0
1527769310.032001000	43.1498	128	0
1527769310.035160000	43.153	86	1
1527769310.047788000	43.1656	72	0
1527769310.048204000	43.166	214	0
1527769310.050156000	43.168	83	1
1527769310.196744000	43.3146	564	1
1527769310.196839000	43.3147	239	1
1527769310.218163000	43.336	67	0
1527769310.341690000	43.4595	236	0
1527769310.341816000	43.4597	128	0
1527769310.344088000	43.4619	86	1
1527769310.347424000	43.4653	72	0
1527769310.347904000	43.4657	273	0
1527769310.350107000	43.4679	83	1
1527769310.515397000	43.6332	773	1
1527769310.515462000	43.6333	241	1
1527769310.535196000	43.653	67	0
1527769310.654906000	43.7727	257	0
1527769310.654909000	43.7727	128	0
1527769310.658179000	43.776	86	1
1527769310.660141000	43.778	72	0
1527769310.660143000	43.778	318	0
1527769310.663162000	43.781	83	1
1527769310.945422000	44.0633	370	1
1527769310.945509000	44.0633	237	1
1527769310.965313000	44.0832	67	0
1527769311.105608000	44.2234	239	0
1527769311.106410000	44.2242	128	0
1527769311.108207000	44.226	86	1
1527769311.110306000	44.2281	72	0
1527769311.110809000	44.2286	277	0
1527769311.113197000	44.231	83	1
1527769311.396607000	44.5144	371	1
1527769311.396673000	44.5145	238	1
1527769311.416605000	44.5344	67	0
1527769311.572152000	44.69	282	0
1527769311.572274000	44.6901	128	0
1527769311.575162000	44.693	86	1
1527769311.577446000	44.6953	72	0
1527769311.577924000	44.6958	216	0
1527769311.580178000	44.698	83	1
1527769311.788958000	44.9068	373	1
1527769311.789055000	44.9069	244	1
1527769311.808807000	44.9266	67	0
1527769311.922387000	45.0402	213	0
1527769311.922506000	45.0403	128	0
1527769311.925192000	45.043	86	1
1527769311.927167000	45.045	72	0
1527769311.927240000	45.0451	172	0
1527769311.930174000	45.048	83	1
1527769312.140456000	45.2583	374	1
1527769312.140547000	45.2584	237	1
1527769312.161141000	45.279	67	0
1527769312.314983000	45.4328	236	0
1527769312.314986000	45.4328	128	0
1527769312.318289000	45.4361	86	1
1527769312.324596000	45.4424	72	0
1527769312.324688000	45.4425	270	0
1527769312.327275000	45.4451	83	1
1527769312.789771000	45.9076	370	1
1527769312.789840000	45.9077	237	1
1527769312.809138000	45.927	67	0
1527769312.923733000	46.0416	262	0
1527769312.923736000	46.0416	128	0
1527769312.926325000	46.0442	86	1
1527769312.927634000	46.0455	72	0
1527769312.928141000	46.046	160	0
1527769312.930304000	46.0481	83	1
1527769312.999748000	46.1176	375	1
1527769312.999843000	46.1177	242	1
1527769313.022279000	46.1401	67	0
1527769313.027273000	46.1451	67	0
1527769313.137552000	46.2554	289	0
1527769313.138131000	46.256	128	0
1527769313.140339000	46.2582	89	1
1527769313.141858000	46.2597	72	0
1527769313.141860000	46.2597	256	0
1527769313.144315000	46.2622	83	1
1527769313.321539000	46.4394	373	1
1527769313.321636000	46.4395	239	1
1527769313.344939000	46.4628	67	0
1527769313.487994000	46.6058	236	0
1527769313.488110000	46.6059	128	0
1527769313.491281000	46.6091	86	1
1527769313.493575000	46.6114	72	0
1527769313.493678000	46.6115	311	0
1527769313.496535000	46.6144	83	1
1527769313.749726000	46.8676	370	1
1527769313.749822000	46.8677	239	1
1527769313.769989000	46.8878	67	0
1527769313.878772000	46.9966	235	0
1527769313.878774000	46.9966	128	0
1527769313.881375000	46.9992	86	1
1527769313.883045000	47.0009	72	0
1527769313.883047000	47.0009	197	0
1527769313.885367000	47.0032	83	1
1527769314.100735000	47.2186	372	1
1527769314.100799000	47.2186	238	1
1527769314.121021000	47.2389	67	0
1527769314.125919000	47.2438	67	0
1527769314.245978000	47.3638	238	0
1527769314.245980000	47.3638	128	0
1527769314.249398000	47.3672	89	1
1527769314.250343000	47.3682	72	0
1527769314.250892000	47.3687	304	0
1527769314.253383000	47.3712	83	1
1527769314.570772000	47.6886	971	1
1527769314.570866000	47.6887	242	1
1527769314.591368000	47.7092	67	0
1527769314.735718000	47.8536	215	0
1527769314.735821000	47.8537	128	0
1527769314.738357000	47.8562	86	1
1527769314.740565000	47.8584	72	0
1527769314.740641000	47.8585	300	0
1527769314.743338000	47.8612	83	1
1527769314.900751000	48.0186	566	1
1527769314.900812000	48.0186	237	1
1527769314.921383000	48.0392	67	0
1527769315.431815000	48.5497	270	0
1527769315.431818000	48.5497	128	0
1527769315.434472000	48.5523	86	1
1527769315.436165000	48.554	72	0
1527769315.436245000	48.5541	103	0
1527769315.438390000	48.5562	83	1
1527769315.630949000	48.7488	770	1
1527769315.631014000	48.7489	238	1
1527769315.651187000	48.769	67	0
1527769315.781859000	48.8997	219	0
1527769315.782159000	48.9	128	0
1527769315.784481000	48.9023	86	1
1527769315.786755000	48.9046	72	0
1527769315.786757000	48.9046	136	0
1527769315.789472000	48.9073	83	1
1527769316.002068000	49.1199	371	1
1527769316.002135000	49.12	242	1
1527769316.021492000	49.1393	67	0
1527769316.153915000	49.2718	213	0
1527769316.153918000	49.2718	128	0
1527769316.156533000	49.2744	86	1
1527769316.158056000	49.2759	72	0
1527769316.158454000	49.2763	225	0
1527769316.160504000	49.2783	83	1
1527769316.431810000	49.5496	374	1
1527769316.431882000	49.5497	243	1
1527769316.453899000	49.5717	67	0
1527769316.565298000	49.6831	238	0
1527769316.565301000	49.6831	128	0
1527769316.568530000	49.6864	86	1
1527769316.570426000	49.6883	72	0
1527769316.570429000	49.6883	198	0
1527769316.573514000	49.6914	83	1
1527769316.806901000	49.9247	374	1
1527769316.806998000	49.9248	240	1
1527769316.828700000	49.9465	67	0
1527769316.978376000	50.0962	255	0
1527769316.978380000	50.0962	128	0
1527769316.981556000	50.0994	86	1
1527769316.982981000	50.1008	72	0
1527769316.983467000	50.1013	270	0
1527769316.985556000	50.1034	83	1
1527769317.226947000	50.3448	370	1
1527769317.227041000	50.3449	240	1
1527769317.246516000	50.3644	67	0
1527769317.396920000	50.5148	261	0
1527769317.396922000	50.5148	128	0
1527769317.399577000	50.5174	86	1
1527769317.401851000	50.5197	72	0
1527769317.402824000	50.5207	151	0
1527769317.404499000	50.5223	83	1
1527769317.666842000	50.7847	371	1
1527769317.666928000	50.7848	240	1
1527769317.687199000	50.805	67	0
1527769317.691541000	50.8094	67	0
1527769317.813531000	50.9314	259	0
1527769317.813534000	50.9314	128	0
1527769317.816606000	50.9344	89	1
1527769317.818488000	50.9363	72	0
1527769317.818490000	50.9363	75	0
1527769317.821591000	50.9394	83	1
1527769317.945681000	51.0635	370	1
1527769317.945746000	51.0636	238	1
1527769317.965297000	51.0831	67	0
1527769318.085529000	51.2034	215	0
1527769318.085531000	51.2034	128	0
1527769318.088669000	51.2065	86	1
1527769318.089372000	51.2072	72	0
1527769318.089374000	51.2072	254	0
1527769318.092594000	51.2104	83	1
1527769318.526919000	51.6448	374	1
1527769318.527007000	51.6448	239	1
1527769318.547402000	51.6652	67	0
1527769318.699227000	51.8171	235	0
1527769318.699230000	51.8171	128	0
1527769318.702597000	51.8204	86	1
1527769318.703717000	51.8216	72	0
1527769318.703719000	51.8216	127	0
1527769318.706605000	51.8244	83	1
1527769318.795727000	51.9136	369	1
1527769318.795824000	51.9137	238	1
1527769318.815626000	51.9335	67	0
1527769318.935959000	52.0538	262	0
1527769318.935961000	52.0538	128	0
1527769318.938593000	52.0564	86	1
1527769318.940371000	52.0582	72	0
1527769318.940856000	52.0587	307	0
1527769318.943597000	52.0614	83	1
1527769319.247752000	52.3656	375	1
1527769319.247849000	52.3657	237	1
1527769319.268208000	52.386	67	0
1527769319.399025000	52.5169	310	0
1527769319.399026000	52.5169	128	0
1527769319.401633000	52.5195	86	1
1527769319.403340000	52.5212	72	0
1527769319.403740000	52.5216	101	0
1527769319.405630000	52.5235	83	1
1527769319.702121000	52.82	951	1
1527769319.702208000	52.82	1392	1
1527769319.702235000	52.8201	1392	1
1527769319.702277000	52.8201	1392	1
1527769319.702307000	52.8201	1392	1
1527769319.702329000	52.8202	314	1
1527769319.726315000	52.8442	67	0
1527769320.203607000	53.3214	393	0
1527769320.206702000	53.3245	83	1
1527769320.209540000	53.3274	60	0
1527769320.212688000	53.3305	80	1
1527769320.238756000	53.3566	569	1
1527769320.238851000	53.3567	241	1
1527769320.258845000	53.3767	67	0
1527769320.375503000	53.4933	234	0
1527769320.375506000	53.4933	128	0
1527769320.378706000	53.4965	86	1
1527769320.380472000	53.4983	72	0
1527769320.380474000	53.4983	121	0
1527769320.383693000	53.5015	83	1
1527769320.641950000	53.7598	768	1
1527769320.642024000	53.7599	237	1
1527769320.662910000	53.7807	67	0
1527769320.815758000	53.9336	245	0
1527769320.815861000	53.9337	128	0
1527769320.815935000	53.9338	72	0
1527769320.815936000	53.9338	245	0
1527769320.818787000	53.9366	92	1
1527769321.110830000	54.2287	374	1
1527769321.110910000	54.2287	244	1
1527769321.129893000	54.2477	67	0
1527769321.436606000	54.5544	240	0
1527769321.436609000	54.5544	128	0
1527769321.439811000	54.5576	86	1
1527769321.441338000	54.5592	72	0
1527769321.441756000	54.5596	155	0
1527769321.443789000	54.5616	83	1
1527769321.981886000	55.0997	370	1
1527769321.981982000	55.0998	240	1
1527769322.000938000	55.1188	67	0
1527769322.127323000	55.2452	213	0
1527769322.127325000	55.2452	128	0
1527769322.127811000	55.2456	72	0
1527769322.128304000	55.2461	246	0
1527769322.129806000	55.2476	92	1
1527769322.680258000	55.7981	370	1
1527769322.680321000	55.7982	237	1
1527769322.701843000	55.8197	67	0
1527769322.711569000	55.8294	67	0
1527769323.019437000	56.1373	236	0
1527769323.019440000	56.1373	128	0
1527769323.022902000	56.1407	89	1
1527769323.023965000	56.1418	72	0
1527769323.024358000	56.1422	86	0
1527769323.026881000	56.1447	83	1
1527769323.151236000	56.2691	373	1
1527769323.151333000	56.2692	238	1
1527769323.171726000	56.2896	67	0
1527769323.296099000	56.4139	278	0
1527769323.296101000	56.4139	128	0
1527769323.298902000	56.4167	86	1
1527769323.300415000	56.4183	72	0
1527769323.300712000	56.4186	216	0
1527769323.302903000	56.4207	83	1
1527769323.553670000	56.6715	374	1
1527769323.553749000	56.6716	243	1
1527769323.573647000	56.6915	67	0
1527769323.583880000	56.7017	67	0
1527769323.714066000	56.8319	236	0
1527769323.714069000	56.8319	128	0
1527769323.716944000	56.8348	89	1
1527769323.721125000	56.839	72	0
1527769323.721127000	56.839	287	0
1527769323.723946000	56.8418	83	1
1527769323.757178000	56.875	72	0
1527769323.759916000	56.8778	80	1
1527769324.025327000	57.1432	373	1
1527769324.025411000	57.1432	239	1
1527769324.044917000	57.1628	67	0
1527769324.177824000	57.2957	284	0
1527769324.177826000	57.2957	128	0
1527769324.180966000	57.2988	86	1
1527769324.181493000	57.2993	72	0
1527769324.181912000	57.2997	136	0
1527769324.183946000	57.3018	83	1
1527769324.431305000	57.5491	371	1
1527769324.431401000	57.5492	237	1
1527769324.453351000	57.5712	67	0
1527769324.577866000	57.6957	213	0
1527769324.577874000	57.6957	128	0
1527769324.580990000	57.6988	86	1
1527769324.582441000	57.7003	72	0
1527769324.582443000	57.7003	251	0
1527769324.584991000	57.7028	83	1
1527769324.861276000	57.9791	370	1
1527769324.861340000	57.9792	239	1
1527769324.880562000	57.9984	67	0
1527769325.182385000	58.3002	235	0
1527769325.182715000	58.3006	128	0
1527769325.184945000	58.3028	86	1
1527769325.186533000	58.3044	72	0
1527769325.186975000	58.3048	135	0
1527769325.188935000	58.3068	83	1
1527769325.341522000	58.4594	372	1
1527769325.341615000	58.4595	240	1
1527769325.361757000	58.4796	67	0
1527769325.484035000	58.6019	260	0
1527769325.484038000	58.6019	128	0
1527769325.486987000	58.6048	86	1
1527769325.487672000	58.6055	72	0
1527769325.488106000	58.6059	87	0
1527769325.489957000	58.6078	83	1
1527769325.850568000	58.9684	970	1
1527769325.850648000	58.9685	241	1
1527769325.871532000	58.9894	67	0
1527769326.004538000	59.1224	290	0
1527769326.004541000	59.1224	128	0
1527769326.007080000	59.1249	86	1
1527769326.008976000	59.1268	72	0
1527769326.008984000	59.1268	184	0
1527769326.012057000	59.1299	83	1
1527769326.160206000	59.278	571	1
1527769326.160288000	59.2781	237	1
1527769326.181319000	59.2992	67	0
1527769326.200243000	59.3181	67	0
1527769326.309558000	59.4274	236	0
1527769326.309560000	59.4274	128	0
1527769326.312088000	59.4299	89	1
1527769326.315408000	59.4332	72	0
1527769326.315409000	59.4332	307	0
1527769326.318091000	59.4359	83	1
1527769326.604096000	59.7219	773	1
1527769326.604182000	59.722	242	1
1527769326.625017000	59.7429	67	0
1527769326.741463000	59.8593	213	0
1527769326.741466000	59.8593	128	0
1527769326.744118000	59.862	86	1
1527769326.744536000	59.8624	72	0
1527769326.744748000	59.8626	137	0
1527769326.747097000	59.8649	83	1
1527769327.063975000	60.1818	374	1
1527769327.064060000	60.1819	245	1
1527769327.085096000	60.2029	67	0
1527769327.090765000	60.2086	67	0
1527769327.229972000	60.3478	258	0
1527769327.229975000	60.3478	128	0
1527769327.233066000	60.3509	89	1
1527769327.233519000	60.3514	72	0
1527769327.233606000	60.3514	123	0
1527769327.236049000	60.3539	83	1
1527769327.372234000	60.4901	374	1
1527769327.372325000	60.4902	247	1
1527769327.392005000	60.5098	67	0
1527769327.531165000	60.649	245	0
1527769327.531572000	60.6494	128	0
1527769327.534151000	60.652	86	1
1527769327.535755000	60.6536	72	0
1527769327.536298000	60.6541	151	0
1527769327.538085000	60.6559	83	1
1527769327.799516000	60.9174	370	1
1527769327.799569000	60.9174	242	1
1527769327.819473000	60.9373	67	0
1527769327.824593000	60.9424	67	0
1527769327.953745000	61.0716	212	0
1527769327.953748000	61.0716	128	0
1527769327.957186000	61.075	89	1
1527769327.958318000	61.0762	72	0
1527769327.958754000	61.0766	196	0
1527769327.961165000	61.079	83	1
1527769328.211226000	61.3291	373	1
1527769328.211304000	61.3291	243	1
1527769328.232525000	61.3504	67	0
1527769328.242196000	61.36	67	0
1527769328.558566000	61.6764	240	0
1527769328.558569000	61.6764	128	0
1527769328.561233000	61.6791	89	1
1527769328.565589000	61.6834	72	0
1527769328.566072000	61.6839	116	0
1527769328.568203000	61.686	83	1
1527769328.710656000	61.8285	370	1
1527769328.710719000	61.8286	240	1
1527769328.730775000	61.8486	67	0
1527769328.851338000	61.9692	212	0
1527769328.851341000	61.9692	128	0
1527769328.854177000	61.972	86	1
1527769328.857098000	61.9749	72	0
1527769328.857188000	61.975	300	0
1527769328.860191000	61.978	83	1
1527769329.151493000	62.2693	369	1
1527769329.151555000	62.2694	243	1
1527769329.171458000	62.2893	67	0
1527769329.309063000	62.4269	236	0
1527769329.309065000	62.4269	128	0
1527769329.312265000	62.4301	86	1
1527769329.313390000	62.4312	72	0
1527769329.313855000	62.4317	188	0
1527769329.316242000	62.4341	83	1
1527769329.593146000	62.711	373	1
1527769329.593244000	62.7111	241	1
1527769329.614917000	62.7328	67	0
1527769329.738808000	62.8566	257	0
1527769329.738811000	62.8566	128	0
1527769329.742282000	62.8601	86	1
1527769329.743071000	62.8609	72	0
1527769329.743073000	62.8609	291	0
1527769329.746273000	62.8641	83	1
1527769329.873969000	62.9918	374	1
1527769329.874045000	62.9919	240	1
1527769329.897023000	63.0149	67	0
1527769330.006026000	63.1239	238	0
1527769330.006029000	63.1239	128	0
1527769330.009305000	63.1271	86	1
1527769330.009940000	63.1278	72	0
1527769330.009942000	63.1278	153	0
1527769330.012289000	63.1301	83	1
1527769330.423585000	63.5414	975	1
1527769330.423679000	63.5415	246	1
1527769330.449241000	63.5671	67	0
1527769330.576848000	63.6947	284	0
1527769330.576850000	63.6947	128	0
1527769330.579332000	63.6972	86	1
1527769330.581276000	63.6991	72	0
1527769330.581742000	63.6996	70	0
1527769330.584315000	63.7022	83	1
1527769331.577046000	64.6949	566	1
1527769331.577129000	64.695	241	1
1527769331.597053000	64.7149	67	0
1527769331.714603000	64.8324	238	0
1527769331.714605000	64.8324	128	0
1527769331.717398000	64.8352	86	1
1527769331.719096000	64.8369	72	0
1527769331.720176000	64.838	182	0
1527769331.721310000	64.8391	83	1
1527769332.237893000	65.3557	382	1
1527769332.237956000	65.3558	241	1
1527769332.269120000	65.387	67	0
1527769332.384333000	65.5022	235	0
1527769332.384335000	65.5022	128	0
1527769332.387434000	65.5053	86	1
1527769332.389268000	65.5071	72	0
1527769332.389270000	65.5071	209	0
1527769332.392418000	65.5103	83	1
1527769332.888239000	66.0061	756	1
1527769332.888303000	66.0061	245	1
1527769332.907750000	66.0256	67	0
1527769333.023670000	66.1415	262	0
1527769333.023791000	66.1416	128	0
1527769333.026391000	66.1442	86	1
1527769333.027794000	66.1456	72	0
1527769333.027879000	66.1457	255	0
1527769333.030458000	66.1483	83	1
1527769333.178766000	66.2966	371	1
1527769333.178859000	66.2967	240	1
1527769333.198395000	66.3162	67	0
1527769333.329584000	66.4474	312	0
1527769333.329706000	66.4475	128	0
1527769333.332482000	66.4503	86	1
1527769333.335572000	66.4534	72	0
1527769333.336804000	66.4546	278	0
1527769333.338478000	66.4563	83	1
1527769333.626910000	66.7447	370	1
1527769333.626973000	66.7448	241	1
1527769333.645805000	66.7636	67	0
1527769333.781473000	66.8993	213	0
1527769333.781475000	66.8993	128	0
1527769333.784517000	66.9024	86	1
1527769333.785196000	66.903	72	0
1527769333.785440000	66.9033	196	0
1527769333.787513000	66.9054	83	1
1527769334.086984000	67.2048	370	1
1527769334.087080000	67.2049	240	1
1527769334.110143000	67.228	67	0
1527769334.231950000	67.3498	258	0
1527769334.231953000	67.3498	128	0
1527769334.234549000	67.3524	86	1
1527769334.236941000	67.3548	72	0
1527769334.237029000	67.3549	99	0
1527769334.239560000	67.3574	83	1
1527769334.418910000	67.5367	374	1
1527769334.419002000	67.5368	243	1
1527769334.438117000	67.556	67	0
1527769334.547708000	67.6655	245	0
1527769334.547711000	67.6655	128	0
1527769334.550561000	67.6684	86	1
1527769334.551989000	67.6698	72	0
1527769334.552066000	67.6699	172	0
1527769334.554494000	67.6723	83	1
1527769334.746783000	67.8646	370	1
1527769334.746871000	67.8647	240	1
1527769334.766194000	67.884	67	0
1527769335.086517000	68.2044	213	0
1527769335.086519000	68.2044	128	0
1527769335.089593000	68.2074	86	1
1527769335.091993000	68.2098	72	0
1527769335.091995000	68.2098	132	0
1527769335.094576000	68.2124	83	1
1527769335.177636000	68.2955	373	1
1527769335.177728000	68.2956	239	1
1527769335.196431000	68.3143	67	0
1527769335.431146000	68.549	240	0
1527769335.431242000	68.5491	128	0
1527769335.433532000	68.5514	86	1
1527769335.435684000	68.5535	72	0
1527769335.435778000	68.5536	188	0
1527769335.438535000	68.5564	83	1
1527769335.808743000	68.9266	374	1
1527769335.808836000	68.9267	242	1
1527769335.825051000	68.9429	80	0
1527769335.827539000	68.9454	80	1
1527769335.828198000	68.946	67	0
1527769336.154041000	69.2719	212	0
1527769336.154045000	69.2719	128	0
1527769336.156678000	69.2745	86	1
1527769336.158973000	69.2768	72	0
1527769336.159772000	69.2776	165	0
1527769336.161596000	69.2794	83	1
1527769336.168582000	69.2864	373	1
1527769336.168660000	69.2865	245	1
1527769336.189079000	69.3069	67	0
1527769336.328576000	69.4464	884	1
1527769336.328677000	69.4465	1392	1
1527769336.328718000	69.4466	1392	1
1527769336.328772000	69.4466	1392	1
1527769336.328792000	69.4466	108	1
1527769336.348046000	69.4659	67	0
1527769336.449232000	69.5671	433	0
1527769336.451613000	69.5695	86	1
1527769336.457890000	69.5757	60	0
1527769336.460604000	69.5784	80	1
1527769336.517954000	69.6358	248	0
1527769336.517958000	69.6358	128	0
1527769336.520625000	69.6385	83	1
1527769336.522960000	69.6408	72	0
1527769336.524230000	69.6421	110	0
1527769336.525586000	69.6434	83	1
1527769336.789881000	69.9077	375	1
1527769336.789942000	69.9078	241	1
1527769336.808662000	69.9265	67	0
1527769337.137240000	70.2551	259	0
1527769337.137358000	70.2552	128	0
1527769337.139623000	70.2575	86	1
1527769337.142603000	70.2604	72	0
1527769337.142968000	70.2608	136	0
1527769337.145643000	70.2635	83	1
1527769337.279118000	70.397	569	1
1527769337.279208000	70.397	244	1
1527769337.299559000	70.4174	67	0
1527769337.627645000	70.7455	236	0
1527769337.627647000	70.7455	128	0
1527769337.630695000	70.7485	86	1
1527769337.632124000	70.75	72	0
1527769337.632559000	70.7504	110	0
1527769337.634704000	70.7525	83	1
1527769337.709870000	70.8277	772	1
1527769337.709965000	70.8278	240	1
1527769337.730389000	70.8482	67	0
1527769337.848653000	70.9665	213	0
1527769337.848990000	70.9668	128	0
1527769337.851706000	70.9695	86	1
1527769337.852830000	70.9707	72	0
1527769337.853669000	70.9715	269	0
1527769337.855692000	70.9735	83	1
1527769338.128969000	71.2468	370	1
1527769338.129036000	71.2469	243	1
1527769338.148567000	71.2664	67	0
1527769338.157315000	71.2752	67	0
1527769338.273535000	71.3914	235	0
1527769338.273538000	71.3914	128	0
1527769338.276700000	71.3945	89	1
1527769338.277547000	71.3954	72	0
1527769338.278043000	71.3959	314	0
1527769338.280702000	71.3985	83	1
1527769338.849744000	71.9676	369	1
1527769338.849843000	71.9677	244	1
1527769338.869989000	71.9878	67	0
1527769338.994959000	72.1128	263	0
1527769338.994962000	72.1128	128	0
1527769338.997819000	72.1157	86	1
1527769339.001455000	72.1193	72	0
1527769339.001457000	72.1193	104	0
1527769339.003806000	72.1216	83	1
1527769339.059930000	72.1778	371	1
1527769339.060016000	72.1779	240	1
1527769339.079509000	72.1973	67	0
1527769339.209126000	72.327	308	0
1527769339.209389000	72.3272	128	0
1527769339.211736000	72.3296	86	1
1527769339.213948000	72.3318	72	0
1527769339.214367000	72.3322	70	0
1527769339.216749000	72.3346	83	1
1527769339.331956000	72.4498	350	1
1527769339.332058000	72.4499	1392	1
1527769339.332086000	72.4499	1392	1
1527769339.332135000	72.45	1392	1
1527769339.332174000	72.45	1392	1
1527769339.332208000	72.45	1392	1
1527769339.332252000	72.4501	1392	1
1527769339.332289000	72.4501	1392	1
1527769339.332330000	72.4502	1392	1
1527769339.332363000	72.4502	1392	1
1527769339.332401000	72.4502	1392	1
1527769339.332451000	72.4503	1392	1
1527769339.332477000	72.4503	1392	1
1527769339.332526000	72.4504	1392	1
1527769339.332560000	72.4504	128	1
1527769339.352180000	72.47	67	0
1527769339.354835000	72.4727	67	0
1527769339.421437000	72.5393	321	1
1527769339.421522000	72.5394	240	1
1527769339.441215000	72.5591	67	0
1527769339.489650000	72.6075	355	0
1527769339.492797000	72.6106	83	1
1527769339.497931000	72.6158	60	0
1527769339.500836000	72.6187	80	1
1527769339.763150000	72.881	276	0
1527769339.763153000	72.881	128	0
1527769339.765860000	72.8837	83	1
1527769339.766803000	72.8846	72	0
1527769339.767277000	72.8851	181	0
1527769339.769846000	72.8877	83	1
1527769339.861189000	72.979	369	1
1527769339.861284000	72.9791	241	1
1527769339.880385000	72.9982	67	0
1527769339.997583000	73.1154	212	0
1527769339.997699000	73.1155	128	0
1527769340.000812000	73.1186	86	1
1527769340.001268000	73.1191	72	0
1527769340.001354000	73.1192	289	0
1527769340.003796000	73.1216	83	1
1527769340.093751000	73.2116	369	1
1527769340.093855000	73.2117	244	1
1527769340.114095000	73.2319	67	0
1527769340.234831000	73.3527	242	0
1527769340.234833000	73.3527	128	0
1527769340.237886000	73.3557	86	1
1527769340.238826000	73.3567	72	0
1527769340.238930000	73.3568	277	0
1527769340.241868000	73.3597	83	1
1527769340.512133000	73.63	371	1
1527769340.512181000	73.63	240	1
1527769340.532361000	73.6502	67	0
1527769340.646461000	73.7643	215	0
1527769340.646463000	73.7643	128	0
1527769340.648901000	73.7667	86	1
1527769340.651859000	73.7697	72	0
1527769340.652717000	73.7706	295	0
1527769340.654895000	73.7727	83	1
1527769340.873461000	73.9913	371	1
1527769340.873530000	73.9914	240	1
1527769340.894829000	74.0127	67	0
1527769341.017872000	74.1357	216	0
1527769341.017875000	74.1357	128	0
1527769341.020872000	74.1387	86	1
1527769341.021969000	74.1398	72	0
1527769341.022379000	74.1402	161	0
1527769341.024867000	74.1427	83	1
1527769341.212122000	74.33	375	1
1527769341.212215000	74.3301	239	1
1527769341.233606000	74.3514	67	0
1527769341.368580000	74.4864	280	0
1527769341.368582000	74.4864	128	0
1527769341.368584000	74.4864	72	0
1527769341.368709000	74.4865	131	0
1527769341.371956000	74.4898	92	1
1527769341.584624000	74.7025	971	1
1527769341.584717000	74.7026	241	1
1527769341.605131000	74.723	67	0
1527769341.733106000	74.8509	236	0
1527769341.733108000	74.8509	128	0
1527769341.735995000	74.8538	86	1
1527769341.737665000	74.8555	72	0
1527769341.738152000	74.856	126	0
1527769341.739964000	74.8578	83	1
1527769342.095533000	75.2134	569	1
1527769342.095595000	75.2134	242	1
1527769342.115799000	75.2336	67	0
1527769342.247549000	75.3654	282	0
1527769342.247551000	75.3654	128	0
1527769342.251022000	75.3689	86	1
1527769342.254611000	75.3724	72	0
1527769342.255075000	75.3729	133	0
1527769342.256953000	75.3748	83	1
1527769342.513272000	75.6311	772	1
1527769342.513360000	75.6312	240	1
1527769342.533014000	75.6509	67	0
1527769342.678940000	75.7968	213	0
1527769342.678942000	75.7968	128	0
1527769342.682026000	75.7999	86	1
1527769342.683132000	75.801	72	0
1527769342.683564000	75.8014	191	0
1527769342.686013000	75.8039	83	1
1527769343.093453000	76.2113	374	1
1527769343.093537000	76.2114	244	1
1527769343.114797000	76.2326	67	0
1527769343.238741000	76.3566	236	0
1527769343.238746000	76.3566	128	0
1527769343.242062000	76.3599	86	1
1527769343.243003000	76.3608	72	0
1527769343.243461000	76.3613	91	0
1527769343.246059000	76.3639	83	1
1527769343.344274000	76.4621	374	1
1527769343.344340000	76.4622	241	1
1527769343.363802000	76.4816	67	0
1527769343.470005000	76.5878	213	0
1527769343.470007000	76.5878	128	0
1527769343.473063000	76.5909	86	1
1527769343.474980000	76.5928	72	0
1527769343.474983000	76.5928	91	0
1527769343.478051000	76.5959	83	1
1527769346.546135000	79.664	370	1
1527769346.546203000	79.664	242	1
1527769346.566560000	79.6844	67	0
1527769346.712349000	79.8302	285	0
1527769346.712352000	79.8302	128	0
1527769346.715261000	79.8331	86	1
1527769346.717575000	79.8354	72	0
1527769346.718087000	79.8359	151	0
1527769346.720245000	79.8381	83	1
1527769346.953623000	80.0715	370	1
1527769346.953717000	80.0716	240	1
1527769346.974055000	80.0919	67	0
1527769347.130484000	80.2483	289	0
1527769347.130600000	80.2484	128	0
1527769347.133209000	80.251	86	1
1527769347.134554000	80.2524	72	0
1527769347.135025000	80.2529	309	0
1527769347.137270000	80.2551	83	1
1527769347.374663000	80.4925	374	1
1527769347.374753000	80.4926	248	1
1527769347.395277000	80.5131	67	0
1527769347.524543000	80.6424	239	0
1527769347.524545000	80.6424	128	0
1527769347.527305000	80.6451	86	1
1527769347.529154000	80.647	72	0
1527769347.529563000	80.6474	203	0
1527769347.532303000	80.6501	83	1
1527769347.895889000	81.0137	371	1
1527769347.895958000	81.0138	241	1
1527769347.917813000	81.0357	67	0
1527769348.069446000	81.1873	215	0
1527769348.070788000	81.1886	128	0
1527769348.072328000	81.1902	86	1
1527769348.074235000	81.1921	72	0
1527769348.074662000	81.1925	207	0
1527769348.077334000	81.1952	83	1
1527769348.291965000	81.4098	1114	1
1527769348.292053000	81.4099	198	1
1527769348.314476000	81.4323	67	0
1527769348.413097000	81.5309	498	1
1527769348.413178000	81.531	244	1
1527769348.415488000	81.5333	477	0
1527769348.415490000	81.5333	93	0
1527769348.415492000	81.5333	307	0
1527769348.418328000	81.5362	89	1
1527769348.432821000	81.5507	67	0
1527769348.743298000	81.8611	249	0
1527769348.743427000	81.8613	128	0
1527769348.746375000	81.8642	86	1
1527769348.747270000	81.8651	72	0
1527769348.747602000	81.8654	236	0
1527769348.750356000	81.8682	83	1
1527769348.899714000	82.0176	766	1
1527769348.899775000	82.0176	240	1
1527769348.919305000	82.0371	67	0
1527769349.048122000	82.166	215	0
1527769349.048124000	82.166	128	0
1527769349.051404000	82.1692	86	1
1527769349.054085000	82.1719	72	0
1527769349.054495000	82.1723	248	0
1527769349.056318000	82.1742	83	1
1527769349.876415000	82.9943	375	1
1527769349.876492000	82.9943	243	1
1527769349.910122000	83.028	67	0
1527769350.025364000	83.1432	280	0
1527769350.025482000	83.1433	128	0
1527769350.028866000	83.1467	86	1
1527769350.029990000	83.1478	72	0
1527769350.029992000	83.1478	316	0
1527769350.032829000	83.1507	83	1
1527769350.223207000	83.341	371	1
1527769350.223302000	83.3411	243	1
1527769350.244601000	83.3624	67	0
1527769350.249246000	83.3671	67	0
1527769350.372241000	83.4901	259	0
1527769350.372244000	83.4901	128	0
1527769350.374871000	83.4927	89	1
1527769350.377643000	83.4955	72	0
1527769350.378128000	83.496	226	0
1527769350.380845000	83.4987	83	1
1527769350.513036000	83.6309	370	1
1527769350.513130000	83.631	240	1
1527769350.533965000	83.6518	67	0
1527769350.647828000	83.7657	258	0
1527769350.647830000	83.7657	128	0
1527769350.650880000	83.7687	86	1
1527769350.652269000	83.7701	72	0
1527769350.652760000	83.7706	298	0
1527769350.654867000	83.7727	83	1
1527769351.063452000	84.1813	369	1
1527769351.063539000	84.1814	243	1
1527769351.082909000	84.2007	67	0
1527769351.212268000	84.3301	239	0
1527769351.212270000	84.3301	128	0
1527769351.214900000	84.3327	86	1
1527769351.217148000	84.335	72	0
1527769351.217219000	84.3351	281	0
1527769351.219909000	84.3377	83	1
1527769351.298015000	84.4159	372	1
1527769351.298081000	84.4159	240	1
1527769351.319732000	84.4376	67	0
1527769351.438876000	84.5567	213	0
1527769351.438878000	84.5567	128	0
1527769351.441920000	84.5598	86	1
1527769351.443144000	84.561	72	0
1527769351.443147000	84.561	113	0
1527769351.445903000	84.5637	83	1
1527769352.477639000	85.5955	370	1
1527769352.477707000	85.5955	240	1
1527769352.497596000	85.6154	67	0
1527769352.807080000	85.9249	235	0
1527769352.807083000	85.9249	128	0
1527769352.810012000	85.9279	86	1
1527769352.811430000	85.9293	72	0
1527769352.811432000	85.9293	288	0
1527769352.813984000	85.9318	83	1
1527769353.268288000	86.3861	372	1
1527769353.268350000	86.3862	239	1
1527769353.287853000	86.4057	67	0
1527769353.407769000	86.5256	283	0
1527769353.407887000	86.5257	128	0
1527769353.410975000	86.5288	86	1
1527769353.411868000	86.5297	72	0
1527769353.412287000	86.5301	77	0
1527769353.415059000	86.5329	83	1
1527769353.498534000	86.6164	374	1
1527769353.498602000	86.6164	242	1
1527769353.519535000	86.6374	67	0
1527769353.523640000	86.6415	67	0
1527769353.656929000	86.7748	289	0
1527769353.656932000	86.7748	128	0
1527769353.660044000	86.7779	89	1
1527769353.661504000	86.7793	72	0
1527769353.661506000	86.7793	169	0
1527769353.664053000	86.7819	83	1
1527769353.898262000	87.0161	371	1
1527769353.898364000	87.0162	239	1
1527769353.918009000	87.0358	67	0
1527769354.040547000	87.1584	213	0
1527769354.040663000	87.1585	128	0
1527769354.043029000	87.1609	86	1
1527769354.045200000	87.163	72	0
1527769354.045571000	87.1634	178	0
1527769354.048175000	87.166	83	1
1527769354.168485000	87.2863	374	1
1527769354.168580000	87.2864	244	1
1527769354.188301000	87.3061	67	0
1527769354.305060000	87.4229	236	0
1527769354.305063000	87.4229	128	0
1527769354.308021000	87.4259	86	1
1527769354.309313000	87.4272	72	0
1527769354.309315000	87.4272	103	0
1527769354.312002000	87.4298	83	1
1527769354.486374000	87.6042	970	1
1527769354.486494000	87.6043	242	1
1527769354.506814000	87.6247	67	0
1527769354.621126000	87.739	212	0
1527769354.621129000	87.739	128	0
1527769354.624116000	87.742	86	1
1527769354.624934000	87.7428	72	0
1527769354.624936000	87.7428	293	0
1527769354.628091000	87.7459	83	1
1527769354.786674000	87.9045	564	1
1527769354.786760000	87.9046	240	1
1527769354.806765000	87.9246	67	0
1527769354.936487000	88.0543	213	0
1527769354.936489000	88.0543	128	0
1527769354.939122000	88.057	86	1
1527769354.941562000	88.0594	72	0
1527769354.941565000	88.0594	206	0
1527769354.944108000	88.0619	83	1
1527769355.061836000	88.1797	769	1
1527769355.061901000	88.1797	242	1
1527769355.082481000	88.2003	67	0
1527769355.217438000	88.3353	257	0
1527769355.217563000	88.3354	128	0
1527769355.220149000	88.338	86	1
1527769355.221374000	88.3392	72	0
1527769355.221884000	88.3397	266	0
1527769355.224125000	88.342	83	1
1527769355.365505000	88.4833	373	1
1527769355.365601000	88.4834	241	1
1527769355.385291000	88.5031	67	0
1527769355.507881000	88.6257	251	0
1527769355.507883000	88.6257	128	0
1527769355.511148000	88.629	86	1
1527769355.511866000	88.6297	72	0
1527769355.512296000	88.6301	167	0
1527769355.515138000	88.633	83	1
1527769355.838700000	88.9565	371	1
1527769355.838765000	88.9566	242	1
1527769355.859931000	88.9778	67	0
1527769355.864412000	88.9822	67	0
1527769355.978375000	89.0962	213	0
1527769355.978379000	89.0962	128	0
1527769355.981203000	89.099	89	1
1527769355.983230000	89.1011	72	0
1527769355.983679000	89.1015	278	0
1527769355.986177000	89.104	83	1
1527769356.128211000	89.246	369	1
1527769356.128276000	89.2461	239	1
1527769356.147822000	89.2657	67	0
1527769356.299136000	89.417	278	0
1527769356.299139000	89.417	128	0
1527769356.302208000	89.42	86	1
1527769356.303096000	89.4209	72	0
1527769356.304074000	89.4219	320	0
1527769356.306185000	89.424	83	1
1527769356.649688000	89.7675	370	1
1527769356.649753000	89.7676	241	1
1527769356.669465000	89.7873	67	0
1527769356.779634000	89.8975	238	0
1527769356.779637000	89.8975	128	0
1527769356.782234000	89.9001	86	1
1527769356.783860000	89.9017	72	0
1527769356.784190000	89.902	118	0
1527769356.786220000	89.9041	83	1
1527769356.894649000	90.0125	375	1
1527769356.894749000	90.0126	243	1
1527769356.914186000	90.032	67	0
1527769357.057430000	90.1753	259	0
1527769357.058460000	90.1763	128	0
1527769357.060238000	90.1781	86	1
1527769357.061805000	90.1796	72	0
1527769357.062198000	90.18	113	0
1527769357.064224000	90.1821	83	1
1527769357.308590000	90.4264	370	1
1527769357.308687000	90.4265	241	1
1527769357.328219000	90.4461	67	0
1527769357.445569000	90.5634	236	0
1527769357.445665000	90.5635	128	0
1527769357.448263000	90.5661	86	1
1527769357.449140000	90.567	72	0
1527769357.449142000	90.567	126	0
1527769357.452256000	90.5701	83	1
1527769358.348854000	91.4667	370	1
1527769358.348944000	91.4668	241	1
1527769358.370275000	91.4881	67	0
1527769358.486956000	91.6048	236	0
1527769358.486959000	91.6048	128	0
1527769358.490252000	91.6081	86	1
1527769358.490289000	91.6081	72	0
1527769358.490368000	91.6082	289	0
1527769358.493245000	91.6111	83	1
1527769358.659100000	91.7769	370	1
1527769358.659164000	91.777	244	1
1527769358.679066000	91.7969	67	0
1527769358.794421000	91.9123	213	0
1527769358.794423000	91.9123	128	0
1527769358.796238000	91.9141	72	0
1527769358.796332000	91.9142	140	0
1527769358.797277000	91.9151	92	1
1527769359.070822000	92.1887	374	1
1527769359.070898000	92.1887	245	1
1527769359.090469000	92.2083	67	0
1527769359.212962000	92.3308	282	0
1527769359.212965000	92.3308	128	0
1527769359.216392000	92.3342	86	1
1527769359.217538000	92.3354	72	0
1527769359.217972000	92.3358	193	0
1527769359.220366000	92.3382	83	1
1527769359.529892000	92.6477	369	1
1527769359.529985000	92.6478	243	1
1527769359.549939000	92.6678	67	0
1527769359.673547000	92.7914	287	0
1527769359.673550000	92.7914	128	0
1527769359.676408000	92.7942	86	1
1527769359.676826000	92.7947	72	0
1527769359.677325000	92.7952	256	0
1527769359.679489000	92.7973	83	1
1527769359.960019000	93.0779	974	1
1527769359.960107000	93.0779	242	1
1527769359.980234000	93.0981	67	0
1527769360.115811000	93.2336	213	0
[truncated: 447 more rows]
