# Supplementary material for: Method for multi-task learning fusion network traffic classification to address small sample labels
Source: Sci Rep. 2024 Jan 30;14:2518. doi: 10.1038/s41598-024-51933-8 (PMC10827795; doi:10.1038/s41598-024-51933-8)
Supplement: Supplementary file 2 — Supplementary Information 2. [file 41598_2024_51933_MOESM2_ESM.zip › QUIC Dataset/QUIC Dataset/pretraining/Google Doc/GoogleDoc-1049.txt]

1527827994.739425000	0	297	1
1527827994.764542000	0.0251172	87	0
1527827994.945664000	0.206239	303	0
1527827994.946527000	0.207102	101	1
1527827994.965616000	0.226191	1412	0
1527827994.966547000	0.227122	98	1
1527827994.967134000	0.227709	1412	0
1527827994.967548000	0.228123	98	1
1527827994.968595000	0.22917	1412	0
1527827994.970009000	0.230584	186	0
1527827994.971521000	0.232096	1412	0
1527827994.972983000	0.233558	1412	0
1527827994.974497000	0.235072	1412	0
1527827994.975915000	0.23649	188	0
1527827994.977398000	0.237973	1412	0
1527827994.978846000	0.239421	1412	0
1527827994.980296000	0.240871	1281	0
1527827994.981529000	0.242104	122	1
1527827994.981748000	0.242323	1412	0
1527827994.982509000	0.243084	98	1
1527827994.983256000	0.243831	1412	0
1527827994.983502000	0.244077	98	1
1527827994.984708000	0.245283	1412	0
1527827994.985526000	0.246101	98	1
1527827994.986161000	0.246736	1296	0
1527827994.986504000	0.247079	98	1
1527827994.987622000	0.248197	1412	0
1527827994.988513000	0.249088	98	1
1527827994.989066000	0.249641	1412	0
1527827994.989505000	0.25008	98	1
1527827994.990518000	0.251093	1412	0
1527827994.991503000	0.252078	98	1
1527827994.991938000	0.252513	188	0
1527827994.992507000	0.253082	98	1
1527827994.993434000	0.254009	84	0
1527827994.994514000	0.255089	98	1
1527827994.994916000	0.255491	1412	0
1527827994.995559000	0.256134	98	1
1527827994.996374000	0.256949	1409	0
1527827994.996596000	0.257171	98	1
1527827994.997825000	0.2584	1412	0
1527827994.998521000	0.259096	98	1
1527827994.999262000	0.259837	802	0
1527827994.999503000	0.260078	98	1
1527827995.000730000	0.261305	1412	0
1527827995.001672000	0.262247	98	1
1527827995.002175000	0.26275	1000	0
1527827995.002527000	0.263102	98	1
1527827995.003692000	0.264267	1412	0
1527827995.004518000	0.265093	112	1
1527827995.005147000	0.265722	1412	0
1527827995.005504000	0.266079	98	1
1527827995.006598000	0.267173	1412	0
1527827995.007537000	0.268112	98	1
1527827995.008051000	0.268626	1412	0
1527827995.008502000	0.269077	98	1
1527827995.009473000	0.270048	276	0
1527827995.010513000	0.271088	98	1
1527827995.010953000	0.271528	1412	0
1527827995.011510000	0.272085	98	1
1527827995.012403000	0.272978	1412	0
1527827995.013976000	0.274551	1412	0
1527827995.014893000	0.275468	98	1
1527827995.015398000	0.275973	188	0
1527827995.015521000	0.276096	101	1
1527827995.016882000	0.277457	1412	0
1527827995.017528000	0.278103	98	1
1527827995.018299000	0.278874	152	0
1527827995.018503000	0.279078	98	1
1527827995.019784000	0.280359	1412	0
1527827995.020526000	0.281101	98	1
1527827995.021234000	0.281809	1412	0
1527827995.021575000	0.28215	98	1
1527827995.022683000	0.283258	1412	0
1527827995.023518000	0.284093	98	1
1527827995.024219000	0.284794	188	0
1527827995.024575000	0.28515	98	1
1527827995.025689000	0.286264	794	0
1527827995.026519000	0.287094	98	1
1527827995.027157000	0.287732	1412	0
1527827995.027508000	0.288083	98	1
1527827995.028600000	0.289175	1412	0
1527827995.029510000	0.290085	98	1
1527827995.030059000	0.290634	1412	0
1527827995.030506000	0.291081	98	1
1527827995.031505000	0.29208	1027	0
1527827995.032932000	0.293507	98	1
1527827995.059230000	0.319805	87	0
1527827995.380888000	0.641463	917	1
1527827995.380968000	0.641543	1412	1
1527827995.380991000	0.641566	916	1
1527827995.388920000	0.649495	412	1
1527827995.399498000	0.660073	87	0
1527827995.408364000	0.668939	87	0
1527827995.512436000	0.773011	284	0
1527827995.513819000	0.774394	107	1
1527827995.513977000	0.774552	1412	0
1527827995.514542000	0.775117	98	1
1527827995.515427000	0.776002	1412	0
1527827995.515592000	0.776167	98	1
1527827995.516884000	0.777459	1412	0
1527827995.517557000	0.778132	98	1
1527827995.518304000	0.778879	180	0
1527827995.518543000	0.779118	98	1
1527827995.519804000	0.780379	1412	0
1527827995.520553000	0.781128	98	1
1527827995.521257000	0.781832	1412	0
1527827995.521533000	0.782108	98	1
1527827995.522684000	0.783259	1071	0
1527827995.523547000	0.784122	98	1
1527827995.524230000	0.784805	92	0
1527827995.524534000	0.785109	98	1
1527827995.525698000	0.786273	319	0
1527827995.526733000	0.787308	98	1
1527827995.558698000	0.819273	385	0
1527827995.559662000	0.820237	98	1
1527827995.560342000	0.820917	80	0
1527827995.560757000	0.821332	98	1
1527827995.644842000	0.905417	228	1
1527827995.663579000	0.924154	87	0
1527827996.047500000	1.30807	402	0
1527827996.048707000	1.30928	101	1
1527827996.048983000	1.30956	1116	0
1527827996.050433000	1.31101	92	0
1527827996.051034000	1.31161	98	1
1527827996.051678000	1.31225	98	1
1527827996.051888000	1.31246	209	0
1527827996.053064000	1.31364	98	1
1527827996.191270000	1.45185	594	1
1527827996.191469000	1.45204	719	1
1527827996.215252000	1.47583	87	0
1527827996.227830000	1.4884	87	0
1527827996.372494000	1.63307	506	0
1527827996.393024000	1.6536	1359	0
1527827996.394520000	1.6551	311	0
1527827996.453241000	1.71382	506	0
1527827996.491030000	1.75161	113	1
1527827996.550117000	1.81069	281	1
1527827996.550210000	1.81079	144	1
1527827996.555271000	1.81585	328	1
1527827996.565281000	1.82586	222	1
1527827996.565353000	1.82593	190	1
1527827996.571761000	1.83234	87	0
1527827996.573821000	1.8344	87	0
1527827996.594295000	1.85487	257	0
1527827996.594809000	1.85538	104	1
1527827996.595765000	1.85634	360	0
1527827996.597214000	1.85779	213	0
1527827996.597768000	1.85834	101	1
1527827996.598657000	1.85923	87	0
1527827996.625866000	1.88644	1412	0
1527827996.627368000	1.88794	1412	0
1527827996.628399000	1.88897	101	1
1527827996.628646000	1.88922	98	1
1527827996.628851000	1.88943	1412	0
1527827996.629610000	1.89019	98	1
1527827996.630281000	1.89086	663	0
1527827996.630618000	1.89119	98	1
1527827996.631724000	1.8923	170	0
1527827996.632629000	1.8932	98	1
1527827996.692257000	1.95283	628	0
1527827996.693776000	1.95435	92	0
1527827996.695249000	1.95582	313	0
1527827996.705050000	1.96563	104	1
1527827997.605028000	2.8656	407	1
1527827997.624509000	2.88508	87	0
1527827997.649705000	2.91028	1263	1
1527827997.669315000	2.92989	87	0
1527827997.862977000	3.12355	1412	1
1527827997.863053000	3.12363	1412	1
1527827997.863087000	3.12366	262	1
1527827997.863155000	3.12373	843	1
1527827997.883687000	3.14426	87	0
1527827997.905105000	3.16568	486	0
1527827997.906604000	3.16718	309	0
1527827997.911710000	3.17229	101	1
1527827997.913091000	3.17367	98	1
1527827997.917528000	3.1781	1412	1
1527827997.917566000	3.17814	341	1
1527827997.937701000	3.19828	87	0
1527827997.970711000	3.23129	253	0
1527827997.972200000	3.23277	1412	0
1527827997.973667000	3.23424	998	0
1527827997.975060000	3.23564	92	0
1527827997.976539000	3.23711	216	0
1527827997.985865000	3.24644	101	1
1527827997.988042000	3.24862	107	1
1527827997.990331000	3.25091	427	0
1527827997.990863000	3.25144	98	1
1527827997.991878000	3.25245	1412	0
1527827997.993393000	3.25397	1412	0
1527827997.994850000	3.25542	1412	0
1527827997.995128000	3.2557	101	1
1527827997.996267000	3.25684	268	0
1527827997.996695000	3.25727	101	1
1527827997.997721000	3.2583	330	0
1527827997.998688000	3.25926	98	1
1527827998.097150000	3.35773	1034	0
1527827998.097901000	3.35848	98	1
1527827998.535321000	3.7959	525	1
1527827998.535419000	3.79599	1412	1
1527827998.535445000	3.79602	1412	1
1527827998.535488000	3.79606	1412	1
1527827998.535541000	3.79612	1412	1
1527827998.535572000	3.79615	1412	1
1527827998.535594000	3.79617	1412	1
1527827998.535643000	3.79622	1412	1
1527827998.535679000	3.79625	1412	1
1527827998.535716000	3.79629	1412	1
1527827998.535750000	3.79632	1412	1
1527827998.535787000	3.79636	1412	1
1527827998.535829000	3.7964	1412	1
1527827998.537759000	3.79833	1276	1
1527827998.553099000	3.81367	87	0
1527827998.560179000	3.82075	87	0
1527827998.595648000	3.85622	87	0
1527827998.595970000	3.85654	1412	1
1527827998.619435000	3.88001	87	0
1527827998.696516000	3.95709	438	0
1527827998.699089000	3.95966	80	0
1527827998.699197000	3.95977	110	1
1527827998.699772000	3.96035	98	1
1527827998.891659000	4.15223	1390	1
1527827998.912847000	4.17342	87	0
1527827999.041583000	4.30216	284	0
1527827999.043018000	4.30359	185	0
1527827999.043746000	4.30432	101	1
1527827999.044573000	4.30515	98	1
1527828000.685038000	5.94561	333	1
1527828000.685135000	5.94571	1412	1
1527828000.685182000	5.94576	989	1
1527828000.698251000	5.95883	251	1
1527828000.706734000	5.96731	87	0
1527828000.731613000	5.99219	87	0
1527828000.788801000	6.04938	468	0
1527828000.789513000	6.05009	104	1
1527828000.791278000	6.05185	80	0
1527828000.792384000	6.05296	98	1
1527828000.893357000	6.15393	569	0
1527828000.894591000	6.15517	98	1
1527828000.894783000	6.15536	303	0
1527828000.895182000	6.15576	101	1
1527828000.896233000	6.15681	166	0
1527828000.896368000	6.15694	101	1
1527828000.899319000	6.15989	251	1
1527828000.915598000	6.17617	87	0
1527828001.161527000	6.4221	834	0
1527828001.162704000	6.42328	101	1
1527828001.163035000	6.42361	1412	0
1527828001.163397000	6.42397	98	1
1527828001.164573000	6.42515	1412	0
1527828001.165411000	6.42599	98	1
1527828001.166073000	6.42665	1412	0
1527828001.166469000	6.42704	98	1
1527828001.167442000	6.42802	180	0
1527828001.168467000	6.42904	98	1
1527828001.168913000	6.42949	1412	0
1527828001.169422000	6.43	98	1
1527828001.170418000	6.43099	1358	0
1527828001.171465000	6.43204	98	1
1527828001.171881000	6.43246	1412	0
1527828001.172581000	6.43316	98	1
1527828001.173390000	6.43396	1412	0
1527828001.174468000	6.43504	98	1
1527828001.174838000	6.43541	1412	0
1527828001.175465000	6.43604	98	1
1527828001.176260000	6.43684	188	0
1527828001.177468000	6.43804	98	1
1527828001.177736000	6.43831	1232	0
1527828001.178478000	6.43905	98	1
1527828001.179192000	6.43977	1412	0
1527828001.180461000	6.44104	98	1
1527828001.180643000	6.44122	1412	0
1527828001.181471000	6.44205	98	1
1527828001.182098000	6.44267	1412	0
1527828001.182468000	6.44304	98	1
1527828001.183611000	6.44419	1412	0
1527828001.184465000	6.44504	98	1
1527828001.184998000	6.44557	832	0
1527828001.185470000	6.44605	98	1
1527828001.186447000	6.44702	1412	0
1527828001.187469000	6.44804	98	1
1527828001.187922000	6.4485	1412	0
1527828001.188396000	6.44897	98	1
1527828001.189412000	6.44999	1412	0
1527828001.190480000	6.45106	112	1
1527828001.190868000	6.45144	1412	0
1527828001.191469000	6.45204	98	1
1527828001.192312000	6.45289	1412	0
1527828001.193490000	6.45407	98	1
1527828001.193821000	6.4544	1412	0
1527828001.194471000	6.45505	98	1
1527828001.195279000	6.45585	1412	0
1527828001.196426000	6.457	98	1
1527828001.196731000	6.45731	1412	0
1527828001.197469000	6.45804	98	1
1527828001.198176000	6.45875	1412	0
1527828001.198395000	6.45897	98	1
1527828001.199634000	6.46021	1412	0
1527828001.200469000	6.46104	98	1
1527828001.201064000	6.46164	628	0
1527828001.201470000	6.46204	98	1
1527828001.202485000	6.46306	1412	0
1527828001.203660000	6.46424	98	1
1527828001.203950000	6.46452	198	0
1527828001.204406000	6.46498	98	1
1527828001.205448000	6.46602	1412	0
1527828001.206469000	6.46704	98	1
1527828001.206903000	6.46748	1412	0
1527828001.207467000	6.46804	98	1
1527828001.208351000	6.46893	1412	0
1527828001.209471000	6.47005	98	1
1527828001.209811000	6.47039	190	0
1527828001.210466000	6.47104	98	1
1527828001.211284000	6.47186	1190	0
1527828001.212472000	6.47305	98	1
1527828001.212734000	6.47331	1412	0
1527828001.213470000	6.47405	98	1
1527828001.214235000	6.47481	1412	0
1527828001.215466000	6.47604	98	1
1527828001.215680000	6.47625	1412	0
1527828001.216468000	6.47704	98	1
1527828001.217106000	6.47768	190	0
1527828001.217468000	6.47804	98	1
1527828001.218567000	6.47914	985	0
1527828001.219426000	6.48	112	1
1527828001.219997000	6.48057	1412	0
1527828001.220470000	6.48105	98	1
1527828001.221447000	6.48202	1263	0
1527828001.222414000	6.48299	98	1
1527828001.222897000	6.48347	744	0
1527828001.223479000	6.48405	98	1
1527828001.224450000	6.48503	1412	0
1527828001.225470000	6.48605	98	1
1527828001.225904000	6.48648	1329	0
1527828001.226469000	6.48704	98	1
1527828001.227379000	6.48795	1412	0
1527828001.228474000	6.48905	98	1
1527828001.228837000	6.48941	1412	0
1527828001.229461000	6.49004	98	1
1527828001.230206000	6.49078	337	0
1527828001.230429000	6.491	98	1
1527828001.231694000	6.49227	92	0
1527828001.232473000	6.49305	98	1
1527828001.233151000	6.49373	128	0
1527828001.233398000	6.49397	98	1
1527828001.234808000	6.49538	834	0
1527828001.235579000	6.49615	98	1
1527828001.264364000	6.52494	87	0
1527828003.024757000	8.28533	310	1
1527828003.024833000	8.28541	144	1
1527828003.044004000	8.30458	87	0
1527828003.099126000	8.3597	1412	0
1527828003.100209000	8.36078	104	1
1527828003.100587000	8.36116	1412	0
1527828003.101497000	8.36207	98	1
1527828003.102038000	8.36261	1412	0
1527828003.102490000	8.36307	98	1
1527828003.103581000	8.36416	699	0
1527828003.104489000	8.36506	98	1
1527828003.105018000	8.36559	92	0
1527828003.105488000	8.36606	98	1
1527828003.106475000	8.36705	168	0
1527828003.107497000	8.36807	98	1
1527828004.112510000	9.37309	980	1
1527828004.112607000	9.37318	294	1
1527828004.115118000	9.37569	304	1
1527828004.115219000	9.37579	1412	1
1527828004.115260000	9.37583	1412	1
1527828004.115312000	9.37589	989	1
1527828004.132805000	9.39338	87	0
1527828004.137414000	9.39799	87	0
1527828004.178723000	9.4393	401	1
1527828004.201074000	9.46165	87	0
1527828004.239165000	9.49974	437	0
1527828004.240142000	9.50072	101	1
1527828004.240626000	9.5012	300	0
1527828004.241673000	9.50225	98	1
1527828004.242111000	9.50269	1400	0
1527828004.242558000	9.50313	98	1
1527828004.243657000	9.50423	513	0
1527828004.244616000	9.50519	98	1
1527828004.245098000	9.50567	80	0
1527828004.245732000	9.50631	98	1
1527828004.246567000	9.50714	592	0
1527828004.247565000	9.50814	98	1
1527828004.248019000	9.50859	635	0
1527828004.248559000	9.50913	98	1
1527828004.249891000	9.51047	467	0
1527828004.250560000	9.51114	98	1
1527828004.251353000	9.51193	697	0
1527828004.251555000	9.51213	98	1
1527828004.252796000	9.51337	484	0
1527828004.253555000	9.51413	98	1
1527828004.254312000	9.51489	835	0
1527828004.254556000	9.51513	98	1
1527828004.255755000	9.51633	649	0
1527828004.256564000	9.51714	98	1
1527828004.257209000	9.51778	519	0
1527828004.257562000	9.51814	98	1
1527828004.258681000	9.51926	439	0
1527828004.259557000	9.52013	98	1
1527828004.260139000	9.52071	701	0
1527828004.260567000	9.52114	98	1
1527828004.261589000	9.52216	616	0
1527828004.262568000	9.52314	98	1
1527828004.263032000	9.52361	558	0
1527828004.263559000	9.52413	98	1
1527828004.264534000	9.52511	654	0
1527828004.265565000	9.52614	98	1
1527828004.265979000	9.52655	583	0
1527828004.266558000	9.52713	98	1
1527828004.267435000	9.52801	689	0
1527828004.267608000	9.52818	112	1
1527828004.269133000	9.52971	92	0
1527828004.269563000	9.53014	98	1
1527828004.270589000	9.53116	113	0
1527828004.271565000	9.53214	98	1
1527828004.296698000	9.55727	87	0
1527828004.337816000	9.59839	347	0
1527828004.338906000	9.59948	101	1
1527828004.339264000	9.59984	103	0
1527828004.339562000	9.60014	98	1
1527828004.340718000	9.60129	109	0
1527828004.341587000	9.60216	98	1
1527828004.425700000	9.68628	1412	1
1527828004.425776000	9.68635	1412	1
1527828004.425812000	9.68639	476	1
1527828004.425872000	9.68645	838	1
1527828004.455043000	9.71562	87	0
1527828004.477319000	9.73789	462	0
1527828004.478598000	9.73917	101	1
1527828004.478777000	9.73935	148	0
1527828004.479578000	9.74015	98	1
1527828005.124225000	10.3848	1004	1
1527828005.124312000	10.3849	94	1
1527828005.145130000	10.4057	87	0
1527828005.289123000	10.5497	312	0
1527828005.290029000	10.5506	101	1
1527828005.290572000	10.5511	367	0
1527828005.291634000	10.5522	98	1
1527828005.292566000	10.5531	148	0
1527828005.293635000	10.5542	98	1
1527828005.993062000	11.2536	475	1
1527828005.993139000	11.2537	109	1
1527828006.011658000	11.2722	87	0
1527828006.026228000	11.2868	304	1
1527828006.029895000	11.2905	480	1
1527828006.029940000	11.2905	87	1
1527828006.044869000	11.3054	87	0
1527828006.049414000	11.31	87	0
1527828006.150720000	11.4113	291	0
1527828006.151721000	11.4123	107	1
1527828006.152182000	11.4128	151	0
1527828006.152665000	11.4132	98	1
1527828006.159835000	11.4204	92	0
1527828006.160735000	11.4213	98	1
1527828006.161304000	11.4219	339	0
1527828006.161762000	11.4223	98	1
1527828006.234225000	11.4948	249	0
1527828006.238139000	11.4987	140	0
1527828006.239580000	11.5002	92	0
1527828006.241039000	11.5016	158	0
1527828006.242054000	11.5026	104	1
1527828006.244897000	11.5055	394	1
1527828006.244953000	11.5055	254	1
1527828006.246689000	11.5073	98	1
1527828006.251029000	11.5116	235	0
1527828006.252541000	11.5131	103	0
1527828006.252731000	11.5133	101	1
1527828006.255896000	11.5165	92	0
1527828006.256703000	11.5173	98	1
1527828006.257351000	11.5179	267	0
1527828006.257931000	11.5185	98	1
1527828006.263597000	11.5242	87	0
1527828006.278179000	11.5388	87	0
1527828006.931787000	12.1924	256	0
1527828006.932743000	12.1933	104	1
1527828006.933306000	12.1939	146	0
1527828006.933865000	12.1944	98	1
1527828006.936575000	12.1971	92	0
1527828006.936727000	12.1973	98	1
1527828006.938059000	12.1986	233	0
1527828006.938717000	12.1993	98	1
1527828006.978902000	12.2395	361	1
1527828006.980079000	12.2407	296	1
1527828006.998464000	12.259	87	0
1527828007.020955000	12.2815	377	1
1527828007.052869000	12.3134	327	1
1527828007.052957000	12.3135	266	1
1527828007.067798000	12.3284	305	1
1527828007.068006000	12.3286	1412	1
1527828007.068048000	12.3286	1412	1
1527828007.068102000	12.3287	1412	1
1527828007.068139000	12.3287	1412	1
1527828007.068174000	12.3287	1412	1
1527828007.068211000	12.3288	1412	1
1527828007.068253000	12.3288	1412	1
1527828007.068288000	12.3289	1412	1
1527828007.068326000	12.3289	1412	1
1527828007.069752000	12.3303	1412	1
1527828007.069785000	12.3304	1412	1
1527828007.069828000	12.3304	1412	1
1527828007.069883000	12.3305	1412	1
1527828007.069918000	12.3305	1412	1
1527828007.071064000	12.3316	87	0
1527828007.071238000	12.3318	1412	1
1527828007.071277000	12.3319	1412	1
1527828007.072725000	12.3333	1412	1
1527828007.072751000	12.3333	1412	1
1527828007.072787000	12.3334	1412	1
1527828007.072816000	12.3334	1412	1
1527828007.072861000	12.3334	1412	1
1527828007.073849000	12.3344	258	0
1527828007.074743000	12.3353	1412	1
1527828007.074773000	12.3353	1412	1
1527828007.074814000	12.3354	1412	1
1527828007.074869000	12.3354	1412	1
1527828007.074892000	12.3355	1412	1
1527828007.076317000	12.3369	118	0
1527828007.076734000	12.3373	1412	1
1527828007.076762000	12.3373	1412	1
1527828007.076812000	12.3374	1412	1
1527828007.076835000	12.3374	1412	1
1527828007.076873000	12.3374	1412	1
1527828007.077771000	12.3383	92	0
1527828007.078741000	12.3393	1412	1
1527828007.078772000	12.3393	1412	1
1527828007.078810000	12.3394	835	1
1527828007.079233000	12.3398	335	0
1527828007.079715000	12.3403	98	1
1527828007.086773000	12.3473	100	0
1527828007.087729000	12.3483	98	1
1527828007.092367000	12.3529	87	0
1527828007.095728000	12.3563	87	0
1527828007.098460000	12.359	87	0
1527828007.102641000	12.3632	87	0
1527828007.140694000	12.4013	233	0
1527828007.141807000	12.4024	110	1
1527828007.142157000	12.4027	280	0
1527828007.142720000	12.4033	98	1
1527828007.145086000	12.4057	92	0
1527828007.145737000	12.4063	98	1
1527828007.146565000	12.4071	225	0
1527828007.147049000	12.4076	98	1
1527828007.178958000	12.4395	245	0
1527828007.179903000	12.4405	98	1
1527828007.180424000	12.441	146	0
1527828007.180857000	12.4414	98	1
1527828007.183578000	12.4442	92	0
1527828007.184778000	12.4454	98	1
1527828007.185046000	12.4456	204	0
1527828007.185724000	12.4463	98	1
1527828007.224631000	12.4852	443	0
1527828007.225752000	12.4863	98	1
1527828007.231888000	12.4925	80	0
1527828007.232840000	12.4934	98	1
1527828007.300891000	12.5615	390	1
1527828007.300968000	12.5615	254	1
1527828007.331751000	12.5923	87	0
1527828007.334009000	12.5946	1412	1
1527828007.334063000	12.5946	340	1
1527828007.342454000	12.603	577	0
1527828007.343968000	12.6045	804	0
1527828007.345209000	12.6058	101	1
1527828007.345735000	12.6063	98	1
1527828007.346579000	12.6072	92	0
1527828007.348040000	12.6086	239	0
1527828007.349762000	12.6103	101	1
1527828007.353715000	12.6143	87	0
1527828007.413167000	12.6737	361	0
1527828007.414195000	12.6748	101	1
1527828007.414625000	12.6752	146	0
1527828007.414830000	12.6754	98	1
1527828007.417955000	12.6785	92	0
1527828007.418760000	12.6793	98	1
1527828007.419438000	12.68	208	0
1527828007.419892000	12.6805	98	1
1527828007.471955000	12.7325	398	0
1527828007.472993000	12.7336	98	1
1527828007.473478000	12.7341	573	0
1527828007.473977000	12.7346	98	1
1527828007.486144000	12.7467	667	1
1527828007.503712000	12.7643	87	0
1527828007.589245000	12.8498	702	1
1527828007.589337000	12.8499	257	1
1527828007.611694000	12.8723	87	0
1527828007.706860000	12.9674	294	0
1527828007.707825000	12.9684	104	1
1527828007.708318000	12.9689	146	0
1527828007.708754000	12.9693	98	1
1527828007.711214000	12.9718	92	0
1527828007.711772000	12.9723	98	1
1527828007.746362000	13.0069	271	0
1527828007.746935000	13.0075	98	1
1527828007.747799000	13.0084	473	0
1527828007.748788000	13.0094	98	1
1527828007.749244000	13.0098	331	0
1527828007.749855000	13.0104	98	1
1527828008.003088000	13.2637	418	1
1527828008.003152000	13.2637	263	1
1527828008.039884000	13.3005	418	1
1527828008.058619000	13.3192	87	0
1527828008.196077000	13.4567	232	0
1527828008.197047000	13.4576	101	1
1527828008.197605000	13.4582	146	0
1527828008.198007000	13.4586	98	1
1527828008.200487000	13.4611	92	0
1527828008.200803000	13.4614	98	1
1527828008.201941000	13.4625	156	0
1527828008.202807000	13.4634	98	1
1527828008.467085000	13.7277	393	1
1527828008.467166000	13.7277	261	1
1527828008.484826000	13.7454	87	0
1527828008.657858000	13.9184	279	0
1527828008.658817000	13.9194	101	1
1527828008.659339000	13.9199	146	0
1527828008.659839000	13.9204	98	1
1527828008.662234000	13.9228	92	0
1527828008.662900000	13.9235	98	1
1527828008.700596000	13.9612	148	0
1527828008.701855000	13.9624	98	1
1527828012.739109000	17.9997	393	1
1527828012.739257000	17.9998	262	1
1527828012.758851000	18.0194	87	0
1527828012.896539000	18.1571	258	0
1527828012.897493000	18.1581	101	1
1527828012.897961000	18.1585	146	0
1527828012.899144000	18.1597	98	1
1527828012.900899000	18.1615	92	0
1527828012.902151000	18.1627	98	1
1527828012.902367000	18.1629	117	0
1527828012.903066000	18.1636	98	1
1527828012.953171000	18.2137	395	1
1527828012.953262000	18.2138	253	1
1527828012.970851000	18.2314	87	0
1527828012.980890000	18.2415	87	0
1527828013.113919000	18.3745	233	0
1527828013.115099000	18.3757	104	1
1527828013.115409000	18.376	146	0
1527828013.116156000	18.3767	98	1
1527828013.118308000	18.3789	92	0
1527828013.119153000	18.3797	98	1
1527828013.119763000	18.3803	225	0
1527828013.120236000	18.3808	98	1
1527828013.184402000	18.445	394	1
1527828013.184489000	18.4451	260	1
1527828013.203732000	18.4643	87	0
1527828013.299802000	18.5604	233	0
1527828013.301168000	18.5617	148	0
1527828013.301237000	18.5618	101	1
1527828013.302184000	18.5628	98	1
1527828013.304146000	18.5647	92	0
1527828013.305089000	18.5657	98	1
1527828013.305610000	18.5662	319	0
1527828013.306073000	18.5666	98	1
1527828013.487853000	18.7484	390	1
1527828013.487973000	18.7485	262	1
1527828013.505568000	18.7661	87	0
1527828013.606209000	18.8668	274	0
1527828013.607361000	18.8679	101	1
1527828013.607654000	18.8682	148	0
1527828013.608093000	18.8687	98	1
1527828013.610551000	18.8711	92	0
1527828013.611106000	18.8717	98	1
1527828013.612006000	18.8726	219	0
1527828013.613102000	18.8737	98	1
1527828013.930517000	19.1911	393	1
1527828013.930604000	19.1912	272	1
1527828013.965207000	19.2258	393	1
1527828013.969344000	19.2299	87	0
1527828013.983553000	19.2441	87	0
1527828014.109483000	19.3701	258	0
1527828014.110435000	19.371	104	1
1527828014.110944000	19.3715	148	0
1527828014.111194000	19.3718	98	1
1527828014.113960000	19.3745	92	0
1527828014.114131000	19.3747	98	1
1527828014.115419000	19.376	174	0
1527828014.116128000	19.3767	98	1
1527828014.161904000	19.4225	395	1
1527828014.161978000	19.4226	265	1
1527828014.181503000	19.4421	87	0
1527828014.332394000	19.593	235	0
1527828014.333346000	19.5939	101	1
1527828014.333902000	19.5945	148	0
1527828014.334244000	19.5948	98	1
1527828014.336826000	19.5974	92	0
1527828014.337223000	19.5978	98	1
1527828014.338218000	19.5988	247	0
1527828014.339152000	19.5997	98	1
1527828014.426870000	19.6874	390	1
1527828014.426949000	19.6875	261	1
1527828014.447055000	19.7076	87	0
1527828014.544627000	19.8052	255	0
1527828014.545554000	19.8061	101	1
1527828014.546145000	19.8067	148	0
1527828014.547145000	19.8077	98	1
1527828014.549044000	19.8096	92	0
1527828014.549186000	19.8098	98	1
1527828014.550502000	19.8111	319	0
1527828014.551148000	19.8117	98	1
1527828014.658745000	19.9193	390	1
1527828014.658848000	19.9194	263	1
1527828014.687703000	19.9483	87	0
1527828014.843633000	20.1042	374	0
1527828014.844660000	20.1052	101	1
1527828014.845110000	20.1057	148	0
1527828014.846252000	20.1068	98	1
1527828014.847949000	20.1085	92	0
1527828014.849253000	20.1098	98	1
1527828014.849456000	20.11	262	0
1527828014.850174000	20.1107	98	1
1527828015.159126000	20.4197	991	1
1527828015.159216000	20.4198	265	1
1527828015.181616000	20.4422	87	0
1527828015.294870000	20.5554	235	0
1527828015.295855000	20.5564	101	1
1527828015.296339000	20.5569	148	0
1527828015.297219000	20.5578	98	1
1527828015.299227000	20.5598	92	0
1527828015.300205000	20.5608	98	1
1527828015.300676000	20.5613	96	0
1527828015.301190000	20.5618	98	1
1527828015.645086000	20.9057	588	1
1527828015.645182000	20.9058	268	1
1527828015.662911000	20.9235	87	0
1527828015.808075000	21.0687	307	0
1527828015.809240000	21.0698	101	1
1527828015.809537000	21.0701	148	0
1527828015.810217000	21.0708	98	1
1527828015.812435000	21.073	92	0
1527828015.813218000	21.0738	98	1
1527828015.813950000	21.0745	274	0
1527828015.814349000	21.0749	98	1
1527828015.873173000	21.1337	769	1
1527828015.873263000	21.1338	269	1
1527828015.893415000	21.154	87	0
1527828016.054542000	21.3151	271	0
1527828016.055496000	21.3161	101	1
1527828016.056011000	21.3166	148	0
1527828016.056228000	21.3168	98	1
1527828016.058912000	21.3195	92	0
1527828016.059244000	21.3198	98	1
1527828016.060366000	21.3209	168	0
1527828016.061249000	21.3218	98	1
1527828016.114589000	21.3752	414	1
1527828016.114669000	21.3752	268	1
1527828016.133767000	21.3943	87	0
1527828016.256464000	21.517	233	0
1527828016.257465000	21.518	101	1
1527828016.257927000	21.5185	148	0
1527828016.258331000	21.5189	98	1
1527828016.260827000	21.5214	92	0
1527828016.261315000	21.5219	98	1
1527828016.262281000	21.5229	251	0
1527828016.263255000	21.5238	98	1
1527828016.450872000	21.7114	393	1
1527828016.450950000	21.7115	267	1
1527828016.469721000	21.7303	87	0
1527828016.551632000	21.8122	232	0
1527828016.552623000	21.8132	101	1
1527828016.553198000	21.8138	148	0
1527828016.554318000	21.8149	98	1
1527828016.556101000	21.8167	92	0
1527828016.557280000	21.8179	98	1
1527828016.557562000	21.8181	246	0
1527828016.558262000	21.8188	98	1
1527828016.863256000	22.1238	391	1
1527828016.863366000	22.1239	279	1
1527828016.880391000	22.141	87	0
1527828017.027924000	22.2885	258	0
1527828017.028990000	22.2896	101	1
1527828017.029384000	22.29	148	0
1527828017.030295000	22.2909	98	1
1527828017.032283000	22.2929	92	0
1527828017.033300000	22.2939	98	1
1527828017.033798000	22.2944	307	0
1527828017.034372000	22.2949	98	1
1527828017.345414000	22.606	395	1
1527828017.345503000	22.6061	270	1
1527828017.364565000	22.6251	87	0
1527828017.512777000	22.7734	258	0
1527828017.513876000	22.7745	101	1
1527828017.514294000	22.7749	148	0
1527828017.515330000	22.7759	98	1
1527828017.517261000	22.7778	92	0
1527828017.518413000	22.779	98	1
1527828017.518712000	22.7793	212	0
1527828017.519324000	22.7799	98	1
1527828017.604500000	22.8651	395	1
1527828017.604586000	22.8652	264	1
1527828017.623907000	22.8845	87	0
1527828017.749661000	23.0102	255	0
1527828017.751024000	23.0116	101	1
1527828017.751123000	23.0117	148	0
1527828017.752405000	23.013	98	1
1527828017.754081000	23.0147	92	0
1527828017.754349000	23.0149	98	1
1527828017.755547000	23.0161	214	0
1527828017.756363000	23.0169	98	1
1527828017.838593000	23.0992	393	1
1527828017.838682000	23.0993	266	1
1527828017.858462000	23.119	87	0
1527828017.943905000	23.2045	233	0
1527828017.944912000	23.2055	101	1
1527828017.945370000	23.2059	148	0
1527828017.946343000	23.2069	98	1
1527828017.948263000	23.2088	92	0
1527828017.949357000	23.2099	98	1
1527828017.949711000	23.2103	102	0
1527828017.950356000	23.2109	98	1
1527828018.067832000	23.3284	393	1
1527828018.067922000	23.3285	265	1
1527828018.095733000	23.3563	87	0
1527828018.184867000	23.4454	236	0
1527828018.185919000	23.4465	101	1
1527828018.186330000	23.4469	148	0
1527828018.187359000	23.4479	98	1
1527828018.189224000	23.4498	92	0
1527828018.189366000	23.4499	98	1
1527828018.190674000	23.4512	98	0
1527828018.191360000	23.4519	98	1
1527828018.226892000	23.4875	148	0
1527828018.227381000	23.488	98	1
1527828018.372682000	23.6333	995	1
1527828018.372768000	23.6333	262	1
1527828018.402213000	23.6628	87	0
1527828018.558942000	23.8195	275	0
1527828018.559884000	23.8205	101	1
1527828018.560404000	23.821	148	0
1527828018.561434000	23.822	98	1
1527828018.563368000	23.8239	92	0
1527828018.564390000	23.825	98	1
1527828018.603213000	23.8638	225	0
1527828018.604404000	23.865	98	1
1527828018.791633000	24.0522	588	1
1527828018.791719000	24.0523	277	1
1527828018.810431000	24.071	87	0
1527828018.951774000	24.2123	258	0
1527828018.952835000	24.2134	101	1
1527828018.953231000	24.2138	148	0
1527828018.953469000	24.214	98	1
1527828018.956186000	24.2168	92	0
1527828018.956470000	24.217	98	1
1527828018.996460000	24.257	311	0
1527828018.997450000	24.258	98	1
1527828019.208975000	24.4696	770	1
1527828019.209051000	24.4696	261	1
1527828019.229998000	24.4906	87	0
1527828019.314914000	24.5755	235	0
1527828019.315965000	24.5765	101	1
1527828019.316433000	24.577	148	0
1527828019.317509000	24.5781	98	1
1527828019.319382000	24.58	92	0
1527828019.320508000	24.5811	98	1
1527828019.320847000	24.5814	275	0
1527828019.321434000	24.582	98	1
1527828019.417830000	24.6784	413	1
1527828019.417917000	24.6785	265	1
1527828019.436763000	24.6973	87	0
1527828019.528858000	24.7894	255	0
1527828019.529813000	24.7904	101	1
1527828019.530329000	24.7909	148	0
1527828019.531451000	24.792	98	1
1527828019.533280000	24.7939	92	0
1527828019.534473000	24.795	98	1
1527828019.534730000	24.7953	263	0
1527828019.535441000	24.796	98	1
1527828019.630274000	24.8908	389	1
1527828019.630366000	24.8909	261	1
1527828019.660124000	24.9207	87	0
1527828019.750894000	25.0115	374	0
1527828019.752012000	25.0126	101	1
1527828019.752352000	25.0129	148	0
1527828019.753461000	25.014	98	1
1527828019.755308000	25.0159	92	0
1527828019.755448000	25.016	98	1
1527828019.756784000	25.0174	128	0
1527828019.757458000	25.018	98	1
1527828019.891225000	25.1518	393	1
1527828019.891312000	25.1519	268	1
1527828019.909643000	25.1702	87	0
1527828020.003200000	25.2638	235	0
1527828020.004483000	25.2651	101	1
1527828020.004661000	25.2652	148	0
1527828020.005480000	25.2661	98	1
1527828020.007541000	25.2681	92	0
1527828020.008475000	25.2691	98	1
1527828020.009015000	25.2696	284	0
1527828020.009473000	25.27	98	1
1527828020.123925000	25.3845	393	1
1527828020.123987000	25.3846	259	1
1527828020.153122000	25.4137	87	0
1527828020.295985000	25.5566	286	0
1527828020.296918000	25.5575	101	1
1527828020.297450000	25.558	148	0
1527828020.298472000	25.559	98	1
1527828020.300349000	25.5609	92	0
1527828020.300520000	25.5611	98	1
1527828020.301820000	25.5624	121	0
1527828020.302480000	25.5631	98	1
1527828020.444194000	25.7048	391	1
1527828020.444261000	25.7048	262	1
1527828020.463116000	25.7237	87	0
1527828020.545405000	25.806	269	0
1527828020.546521000	25.8071	101	1
1527828020.546862000	25.8074	148	0
1527828020.547492000	25.8081	98	1
1527828020.550208000	25.8108	92	0
1527828020.550512000	25.8111	98	1
1527828020.551692000	25.8123	331	0
1527828020.552506000	25.8131	98	1
1527828020.659754000	25.9203	394	1
1527828020.659841000	25.9204	264	1
1527828020.677870000	25.9384	87	0
1527828020.819274000	26.0798	258	0
1527828020.820582000	26.0812	101	1
1527828020.820716000	26.0813	148	0
1527828020.821520000	26.0821	98	1
1527828020.823716000	26.0843	92	0
1527828020.824520000	26.0851	98	1
1527828020.825195000	26.0858	126	0
1527828020.825573000	26.0861	98	1
1527828021.110779000	26.3714	394	1
1527828021.110857000	26.3714	272	1
1527828021.131015000	26.3916	87	0
1527828021.252122000	26.5127	235	0
1527828021.253360000	26.5139	101	1
1527828021.253636000	26.5142	148	0
1527828021.254541000	26.5151	98	1
1527828021.256543000	26.5171	92	0
1527828021.257556000	26.5181	98	1
1527828021.257987000	26.5186	164	0
1527828021.258528000	26.5191	98	1
1527828021.568621000	26.8292	393	1
1527828021.568798000	26.8294	278	1
1527828021.588062000	26.8486	87	0
1527828021.690646000	26.9512	256	0
1527828021.691735000	26.9523	101	1
1527828021.692120000	26.9527	148	0
1527828021.692571000	26.9531	98	1
1527828021.695793000	26.9564	92	0
1527828021.696644000	26.9572	98	1
1527828021.698743000	26.9593	194	0
1527828021.699572000	26.9601	98	1
1527828022.022199000	27.2828	993	1
1527828022.022264000	27.2828	267	1
1527828022.043439000	27.304	87	0
1527828022.182126000	27.4427	258	0
1527828022.183293000	27.4439	101	1
1527828022.183621000	27.4442	148	0
1527828022.184770000	27.4453	98	1
1527828022.186899000	27.4475	92	0
1527828022.187602000	27.4482	98	1
1527828022.226226000	27.4868	139	0
1527828022.226749000	27.4873	98	1
1527828022.239447000	27.5	590	1
1527828022.239535000	27.5001	262	1
1527828022.258230000	27.5188	87	0
1527828022.401717000	27.6623	235	0
1527828022.402690000	27.6633	101	1
1527828022.403247000	27.6638	148	0
1527828022.403599000	27.6642	98	1
1527828022.406695000	27.6673	92	0
1527828022.407634000	27.6682	98	1
1527828022.408175000	27.6688	320	0
1527828022.408653000	27.6692	98	1
1527828022.500026000	27.7606	767	1
1527828022.500101000	27.7607	262	1
1527828022.529082000	27.7897	87	0
1527828022.627020000	27.8876	235	0
1527828022.628041000	27.8886	101	1
1527828022.628491000	27.8891	148	0
1527828022.628909000	27.8895	98	1
1527828022.631385000	27.892	92	0
1527828022.631633000	27.8922	98	1
1527828022.632836000	27.8934	101	0
1527828022.633608000	27.8942	98	1
1527828022.805667000	28.0662	417	1
1527828022.805743000	28.0663	257	1
1527828022.839497000	28.1001	87	0
1527828022.928735000	28.1893	258	0
1527828022.929713000	28.1903	101	1
1527828022.930191000	28.1908	148	0
1527828022.930639000	28.1912	98	1
1527828022.933156000	28.1937	92	0
1527828022.933640000	28.1942	98	1
1527828022.934628000	28.1952	154	0
1527828022.935650000	28.1962	98	1
1527828023.242094000	28.5027	391	1
1527828023.242156000	28.5027	264	1
1527828023.259960000	28.5205	87	0
1527828023.345836000	28.6064	275	0
1527828023.346983000	28.6076	101	1
1527828023.347301000	28.6079	148	0
1527828023.347671000	28.6082	98	1
1527828023.351892000	28.6125	92	0
1527828023.352692000	28.6133	98	1
1527828023.353425000	28.614	134	0
1527828023.354139000	28.6147	98	1
1527828023.670803000	28.9314	394	1
1527828023.670889000	28.9315	275	1
1527828023.689297000	28.9499	87	0
1527828023.832186000	29.0928	256	0
1527828023.833675000	29.0942	148	0
1527828023.833740000	29.0943	101	1
1527828023.834682000	29.0953	98	1
1527828023.835274000	29.0958	92	0
1527828023.835695000	29.0963	98	1
1527828023.875866000	29.1364	243	0
1527828023.876741000	29.1373	98	1
1527828024.085135000	29.3457	394	1
1527828024.085223000	29.3458	273	1
1527828024.104956000	29.3655	87	0
1527828024.188738000	29.4493	232	0
1527828024.189729000	29.4503	101	1
1527828024.190204000	29.4508	148	0
1527828024.190698000	29.4513	98	1
1527828024.194619000	29.4552	92	0
1527828024.195699000	29.4563	98	1
1527828024.196743000	29.4573	179	0
1527828024.197705000	29.4583	98	1
1527828024.310551000	29.5711	389	1
1527828024.310630000	29.5712	262	1
1527828024.332191000	29.5928	87	0
1527828024.502359000	29.7629	257	0
1527828024.503852000	29.7644	148	0
1527828024.504034000	29.7646	101	1
1527828024.504780000	29.7654	98	1
1527828024.507197000	29.7678	92	0
1527828024.507808000	29.7684	98	1
1527828024.508682000	29.7693	316	0
1527828024.509741000	29.7703	98	1
1527828024.721728000	29.9823	394	1
1527828024.721835000	29.9824	268	1
1527828024.739372000	29.9999	87	0
1527828024.841703000	30.1023	374	0
1527828024.842764000	30.1033	101	1
1527828024.843215000	30.1038	148	0
1527828024.843753000	30.1043	98	1
1527828024.846930000	30.1075	92	0
1527828024.847778000	30.1084	98	1
1527828024.848422000	30.109	136	0
1527828024.848905000	30.1095	98	1
1527828024.950009000	30.2106	390	1
1527828024.950096000	30.2107	268	1
1527828024.969048000	30.2296	87	0
1527828025.057079000	30.3177	235	0
1527828025.058126000	30.3187	101	1
1527828025.058540000	30.3191	148	0
1527828025.058914000	30.3195	98	1
1527828025.061387000	30.322	92	0
1527828025.061847000	30.3224	98	1
1527828025.062834000	30.3234	278	0
1527828025.063766000	30.3243	98	1
1527828025.190163000	30.4507	395	1
1527828025.190255000	30.4508	263	1
1527828025.209616000	30.4702	87	0
1527828025.296519000	30.5571	284	0
1527828025.297784000	30.5584	101	1
1527828025.298010000	30.5586	148	0
1527828025.298766000	30.5593	98	1
1527828025.300912000	30.5615	92	0
1527828025.301779000	30.5624	98	1
1527828025.302364000	30.5629	188	0
1527828025.302944000	30.5635	98	1
1527828025.408249000	30.6688	993	1
1527828025.408327000	30.6689	265	1
1527828025.427013000	30.6876	87	0
1527828025.436020000	30.6966	87	0
1527828025.520211000	30.7808	269	0
1527828025.521156000	30.7817	104	1
1527828025.521670000	30.7822	148	0
1527828025.522785000	30.7834	98	1
1527828025.524702000	30.7853	92	0
1527828025.525805000	30.7864	98	1
1527828025.526151000	30.7867	112	0
1527828025.526858000	30.7874	98	1
1527828025.629449000	30.89	589	1
1527828025.629512000	30.8901	266	1
1527828025.648176000	30.9088	87	0
1527828025.737020000	30.9976	258	0
1527828025.737974000	30.9985	101	1
1527828025.738480000	30.9991	148	0
1527828025.738866000	30.9994	98	1
1527828025.742284000	31.0029	92	0
1527828025.742877000	31.0035	98	1
1527828025.743854000	31.0044	181	0
1527828025.744820000	31.0054	98	1
1527828025.849239000	31.1098	770	1
1527828025.849342000	31.1099	262	1
1527828025.869135000	31.1297	87	0
1527828025.980556000	31.2411	236	0
1527828025.981917000	31.2425	101	1
1527828025.981954000	31.2425	148	0
1527828025.982889000	31.2435	98	1
1527828025.983534000	31.2441	92	0
1527828025.983903000	31.2445	98	1
1527828026.023379000	31.284	145	0
1527828026.024002000	31.2846	98	1
1527828026.074116000	31.3347	418	1
1527828026.074248000	31.3348	261	1
1527828026.094245000	31.3548	87	0
1527828026.176927000	31.4375	235	0
1527828026.177917000	31.4385	101	1
1527828026.178395000	31.439	148	0
1527828026.178835000	31.4394	98	1
1527828026.181293000	31.4419	92	0
1527828026.181822000	31.4424	98	1
1527828026.182750000	31.4433	280	0
1527828026.183826000	31.4444	98	1
1527828026.288189000	31.5488	393	1
1527828026.288250000	31.5488	259	1
1527828026.307464000	31.568	87	0
1527828026.394253000	31.6548	258	0
1527828026.395227000	31.6558	101	1
1527828026.395697000	31.6563	148	0
1527828026.395933000	31.6565	98	1
1527828026.398594000	31.6592	92	0
1527828026.399856000	31.6604	98	1
1527828026.400048000	31.6606	198	0
1527828026.400835000	31.6614	98	1
1527828026.528361000	31.7889	390	1
1527828026.528422000	31.789	263	1
1527828026.548264000	31.8088	87	0
1527828026.636385000	31.897	236	0
1527828026.637478000	31.8981	101	1
1527828026.637847000	31.8984	148	0
1527828026.638851000	31.8994	98	1
1527828026.640743000	31.9013	92	0
1527828026.641875000	31.9025	98	1
1527828026.642190000	31.9028	228	0
1527828026.642847000	31.9034	98	1
1527828026.743951000	32.0045	391	1
1527828026.744026000	32.0046	261	1
1527828026.763422000	32.024	87	0
1527828026.901971000	32.1625	258	0
1527828026.902921000	32.1635	101	1
1527828026.903474000	32.164	148	0
1527828026.903853000	32.1644	98	1
1527828026.906386000	32.167	92	0
1527828026.906869000	32.1674	98	1
1527828026.907845000	32.1684	253	0
1527828026.908871000	32.1694	98	1
1527828027.165969000	32.4265	394	1
1527828027.166055000	32.4266	280	1
1527828027.186855000	32.4474	87	0
1527828027.306768000	32.5673	236	0
1527828027.307902000	32.5685	101	1
1527828027.308232000	32.5688	148	0
1527828027.308895000	32.5695	98	1
1527828027.311129000	32.5717	92	0
1527828027.311898000	32.5725	98	1
1527828027.312601000	32.5732	237	0
1527828027.312999000	32.5736	98	1
1527828027.641315000	32.9019	395	1
1527828027.641401000	32.902	276	1
1527828027.671476000	32.9321	87	0
1527828027.755913000	33.0165	297	0
1527828027.756929000	33.0175	101	1
1527828027.757438000	33.018	148	0
1527828027.757937000	33.0185	98	1
1527828027.760261000	33.0208	92	0
1527828027.760924000	33.0215	98	1
1527828027.761736000	33.0223	311	0
1527828027.762151000	33.0227	98	1
1527828028.055305000	33.3159	392	1
1527828028.055398000	33.316	268	1
1527828028.074906000	33.3355	87	0
1527828028.157126000	33.4177	235	0
1527828028.158060000	33.4186	101	1
1527828028.158591000	33.4192	148	0
1527828028.158924000	33.4195	98	1
1527828028.161485000	33.4221	92	0
1527828028.161941000	33.4225	98	1
1527828028.162996000	33.4236	202	0
1527828028.163930000	33.4245	98	1
1527828028.484423000	33.745	394	1
1527828028.484516000	33.7451	272	1
1527828028.504763000	33.7653	87	0
1527828028.667895000	33.9285	259	0
1527828028.668984000	33.9296	101	1
1527828028.669361000	33.9299	148	0
1527828028.669957000	33.9305	98	1
1527828028.672686000	33.9333	92	0
1527828028.672967000	33.9335	98	1
1527828028.674223000	33.9348	100	0
1527828028.675006000	33.9356	98	1
1527828028.725380000	33.986	994	1
1527828028.725459000	33.986	267	1
1527828028.744446000	34.005	87	0
1527828028.886005000	34.1466	257	0
1527828028.887032000	34.1476	101	1
1527828028.887469000	34.148	148	0
1527828028.887975000	34.1486	98	1
1527828028.893246000	34.1538	92	0
1527828028.894006000	34.1546	98	1
1527828028.894737000	34.1553	198	0
1527828028.895193000	34.1558	98	1
1527828028.946693000	34.2073	585	1
1527828028.946769000	34.2073	262	1
1527828028.964540000	34.2251	87	0
1527828029.076316000	34.3369	352	0
1527828029.077572000	34.3381	101	1
1527828029.077786000	34.3384	148	0
1527828029.078009000	34.3386	98	1
1527828029.079237000	34.3398	92	0
1527828029.079991000	34.3406	98	1
1527828029.080691000	34.3413	195	0
1527828029.081222000	34.3418	98	1
1527828029.173727000	34.4343	767	1
1527828029.173805000	34.4344	268	1
1527828029.209067000	34.4696	767	1
1527828029.210884000	34.4715	87	0
1527828029.228162000	34.4887	87	0
1527828029.313980000	34.5746	235	0
1527828029.315010000	34.5756	104	1
1527828029.315424000	34.576	148	0
1527828029.315991000	34.5766	98	1
1527828029.318318000	34.5789	92	0
1527828029.319007000	34.5796	98	1
1527828029.319775000	34.5804	130	0
1527828029.320262000	34.5808	98	1
1527828029.389782000	34.6504	417	1
1527828029.389936000	34.6505	261	1
1527828029.407909000	34.6685	87	0
1527828029.512366000	34.7729	286	0
1527828029.513282000	34.7739	101	1
1527828029.513877000	34.7745	148	0
1527828029.514097000	34.7747	98	1
1527828029.516774000	34.7773	92	0
1527828029.517000000	34.7776	98	1
1527828029.518233000	34.7788	318	0
1527828029.519003000	34.7796	98	1
1527828029.622651000	34.8832	395	1
1527828029.622744000	34.8833	263	1
1527828029.641932000	34.9025	87	0
1527828029.785754000	35.0463	292	0
1527828029.787057000	35.0476	101	1
1527828029.787211000	35.0478	148	0
1527828029.788024000	35.0486	98	1
1527828029.790473000	35.051	92	0
1527828029.791018000	35.0516	98	1
1527828029.829166000	35.0897	236	0
1527828029.830034000	35.0906	98	1
1527828030.043730000	35.3043	389	1
1527828030.043797000	35.3044	267	1
1527828030.063102000	35.3237	87	0
1527828030.145401000	35.406	233	0
1527828030.146365000	35.4069	101	1
1527828030.146871000	35.4074	148	0
1527828030.148132000	35.4087	98	1
1527828030.150010000	35.4106	92	0
1527828030.151119000	35.4117	98	1
1527828030.151463000	35.412	150	0
1527828030.152051000	35.4126	98	1
1527828034.889131000	40.1497	393	1
1527828034.889197000	40.1498	256	1
1527828034.925426000	40.186	393	1
1527828034.943903000	40.2045	87	0
1527828034.946781000	40.2074	87	0
1527828035.056905000	40.3175	255	0
1527828035.057824000	40.3184	104	1
1527828035.058388000	40.319	148	0
1527828035.059408000	40.32	98	1
1527828035.061345000	40.3219	92	0
1527828035.062411000	40.323	98	1
1527828035.062801000	40.3234	269	0
1527828035.063330000	40.3239	98	1
1527828035.276046000	40.5366	391	1
1527828035.276115000	40.5367	257	1
1527828035.295681000	40.5563	87	0
1527828035.404733000	40.6653	235	0
1527828035.405762000	40.6663	101	1
1527828035.406212000	40.6668	148	0
1527828035.407431000	40.668	98	1
1527828035.409602000	40.6702	92	0
1527828035.410448000	40.671	98	1
1527828035.411054000	40.6716	88	0
1527828035.411601000	40.6722	98	1
1527828035.933886000	41.1945	394	1
1527828035.933982000	41.1946	259	1
1527828035.953568000	41.2141	87	0
1527828036.071156000	41.3317	282	0
1527828036.072494000	41.3331	101	1
1527828036.072526000	41.3331	148	0
1527828036.073465000	41.334	98	1
1527828036.075573000	41.3361	92	0
1527828036.076487000	41.3371	98	1
1527828036.076989000	41.3376	337	0
1527828036.077507000	41.3381	98	1
1527828036.187762000	41.4483	394	1
1527828036.187819000	41.4484	258	1
1527828036.207335000	41.4679	87	0
1527828036.215210000	41.4758	87	0
1527828036.374870000	41.6354	233	0
1527828036.375937000	41.6365	104	1
1527828036.376336000	41.6369	148	0
1527828036.377502000	41.6381	98	1
1527828036.382106000	41.6427	92	0
1527828036.382489000	41.6431	98	1
1527828036.383650000	41.6442	325	0
1527828036.384395000	41.645	98	1
1527828036.534597000	41.7952	370	1
1527828036.534665000	41.7952	1412	1
1527828036.534718000	41.7953	1412	1
1527828036.534753000	41.7953	1412	1
1527828036.534779000	41.7954	781	1
1527828036.552315000	41.8129	87	0
1527828036.556308000	41.8169	87	0
1527828036.619459000	41.88	940	1
1527828036.619538000	41.8801	261	1
1527828036.639030000	41.8996	87	0
1527828036.699779000	41.9604	411	0
1527828036.700694000	41.9613	101	1
1527828036.704901000	41.9655	80	0
1527828036.705423000	41.966	98	1
1527828036.723687000	41.9843	287	0
1527828036.724436000	41.985	98	1
1527828036.725169000	41.9857	148	0
1527828036.725494000	41.9861	98	1
1527828036.728099000	41.9887	92	0
1527828036.728506000	41.9891	98	1
1527828036.729482000	41.9901	113	0
1527828036.730438000	41.991	98	1
1527828036.839792000	42.1004	390	1
1527828036.839954000	42.1005	258	1
1527828036.858903000	42.1195	87	0
1527828036.956326000	42.2169	235	0
1527828036.957462000	42.218	101	1
1527828036.957802000	42.2184	148	0
1527828036.958445000	42.219	98	1
1527828036.960904000	42.2215	92	0
1527828036.961521000	42.2221	98	1
1527828036.962493000	42.2231	109	0
1527828036.963447000	42.224	98	1
1527828037.098634000	42.3592	586	1
1527828037.098729000	42.3593	256	1
1527828037.133877000	42.3945	87	0
1527828037.221748000	42.4823	233	0
1527828037.222818000	42.4834	101	1
1527828037.223310000	42.4839	148	0
1527828037.224534000	42.4851	98	1
1527828037.230090000	42.4907	92	0
1527828037.230532000	42.4911	98	1
1527828037.231511000	42.4921	219	0
1527828037.232472000	42.493	98	1
1527828037.538884000	42.7995	769	1
1527828037.538960000	42.7995	264	1
1527828037.557683000	42.8183	87	0
1527828037.661543000	42.9221	280	0
1527828037.662587000	42.9232	101	1
1527828037.663014000	42.9236	148	0
1527828037.663484000	42.9241	98	1
1527828037.665908000	42.9265	92	0
1527828037.666578000	42.9272	98	1
1527828037.704843000	42.9654	261	0
1527828037.705478000	42.9661	98	1
1527828038.011506000	43.2721	413	1
1527828038.011594000	43.2722	259	1
1527828038.029855000	43.2904	87	0
1527828038.134571000	43.3951	351	0
1527828038.135528000	43.3961	101	1
1527828038.136077000	43.3967	148	0
1527828038.136498000	43.3971	98	1
1527828038.138917000	43.3995	92	0
1527828038.139597000	43.4002	98	1
1527828038.140420000	43.401	90	0
1527828038.141516000	43.4021	98	1
1527828038.428933000	43.6895	390	1
1527828038.428993000	43.6896	257	1
1527828038.447905000	43.7085	87	0
1527828038.607611000	43.8682	235	0
1527828038.608547000	43.8691	101	1
1527828038.609210000	43.8698	148	0
1527828038.609566000	43.8701	98	1
1527828038.612107000	43.8727	92	0
1527828038.612613000	43.8732	98	1
1527828038.613591000	43.8742	90	0
1527828038.614543000	43.8751	98	1
1527828039.360189000	44.6208	394	1
1527828039.360278000	44.6209	260	1
1527828039.379272000	44.6398	87	0
1527828039.481257000	44.7418	309	0
1527828039.482206000	44.7428	101	1
1527828039.484242000	44.7448	148	0
1527828039.484587000	44.7452	98	1
1527828039.485641000	44.7462	92	0
1527828039.486681000	44.7473	98	1
1527828039.487143000	44.7477	147	0
1527828039.487652000	44.7482	98	1
1527828039.951928000	45.2125	394	1
1527828039.952003000	45.2126	256	1
1527828039.971309000	45.2319	87	0
1527828039.975098000	45.2357	87	0
1527828040.076441000	45.337	292	0
1527828040.077647000	45.3382	104	1
1527828040.077906000	45.3385	148	0
1527828040.078698000	45.3393	98	1
1527828040.083175000	45.3438	92	0
1527828040.083698000	45.3443	98	1
1527828040.084655000	45.3452	136	0
1527828040.085626000	45.3462	98	1
1527828040.249074000	45.5096	390	1
1527828040.249136000	45.5097	260	1
1527828040.267092000	45.5277	87	0
1527828040.347732000	45.6083	235	0
1527828040.348727000	45.6093	101	1
1527828040.349264000	45.6098	148	0
1527828040.349630000	45.6102	98	1
1527828040.352219000	45.6128	92	0
1527828040.352711000	45.6133	98	1
1527828040.353691000	45.6143	293	0
1527828040.354642000	45.6152	98	1
1527828040.730341000	45.9909	394	1
1527828040.730417000	45.991	261	1
1527828040.749370000	46.0099	87	0
1527828040.859260000	46.1198	258	0
1527828040.860219000	46.1208	101	1
1527828040.860722000	46.1213	148	0
1527828040.861741000	46.1223	98	1
1527828040.864108000	46.1247	92	0
1527828040.864743000	46.1253	98	1
1527828040.865597000	46.1262	231	0
1527828040.866673000	46.1272	98	1
1527828041.076897000	46.3375	390	1
1527828041.076982000	46.3376	256	1
1527828041.094915000	46.3555	87	0
1527828041.219473000	46.48	256	0
1527828041.220836000	46.4814	101	1
1527828041.220932000	46.4815	148	0
1527828041.221677000	46.4823	98	1
1527828041.223938000	46.4845	92	0
1527828041.224676000	46.4853	98	1
1527828041.225397000	46.486	178	0
1527828041.225966000	46.4865	98	1
1527828041.346969000	46.6075	392	1
1527828041.347030000	46.6076	257	1
1527828041.366513000	46.6271	87	0
1527828041.470492000	46.7311	235	0
1527828041.471794000	46.7324	101	1
1527828041.471897000	46.7325	148	0
1527828041.472776000	46.7334	98	1
1527828041.474900000	46.7355	92	0
1527828041.475773000	46.7363	98	1
1527828041.476452000	46.737	216	0
1527828041.476893000	46.7375	98	1
1527828041.708133000	46.9687	390	1
1527828041.708194000	46.9688	260	1
1527828041.727707000	46.9883	87	0
1527828041.812501000	47.0731	258	0
1527828041.813807000	47.0744	101	1
1527828041.813997000	47.0746	148	0
1527828041.814726000	47.0753	98	1
1527828041.817289000	47.0779	92	0
1527828041.817795000	47.0784	98	1
1527828041.818768000	47.0793	95	0
1527828041.819726000	47.0803	98	1
1527828042.044022000	47.3046	990	1
1527828042.044113000	47.3047	256	1
1527828042.064680000	47.3253	87	0
1527828042.145307000	47.4059	236	0
1527828042.146158000	47.4067	101	1
1527828042.146735000	47.4073	148	0
1527828042.147752000	47.4083	98	1
1527828042.149679000	47.4103	92	0
1527828042.150834000	47.4114	98	1
1527828042.151133000	47.4117	162	0
1527828042.151754000	47.4123	98	1
1527828042.504642000	47.7652	589	1
1527828042.504703000	47.7653	258	1
1527828042.524929000	47.7855	87	0
1527828042.634836000	47.8954	235	0
1527828042.635903000	47.8965	101	1
1527828042.636289000	47.8969	148	0
1527828042.636758000	47.8973	98	1
1527828042.639260000	47.8998	92	0
1527828042.639848000	47.9004	98	1
1527828042.640714000	47.9013	252	0
1527828042.641774000	47.9023	98	1
1527828042.775011000	48.0356	770	1
1527828042.775075000	48.0357	259	1
1527828042.793811000	48.0544	87	0
1527828042.881801000	48.1424	300	0
1527828042.882794000	48.1434	101	1
1527828042.883334000	48.1439	148	0
1527828042.883917000	48.1445	98	1
1527828042.886159000	48.1467	92	0
1527828042.886778000	48.1474	98	1
1527828042.887608000	48.1482	95	0
1527828042.888051000	48.1486	98	1
1527828043.095591000	48.3562	414	1
1527828043.095678000	48.3563	257	1
1527828043.114069000	48.3746	87	0
1527828043.205562000	48.4661	235	0
1527828043.206902000	48.4675	101	1
1527828043.206941000	48.4675	148	0
1527828043.207876000	48.4685	98	1
1527828043.209853000	48.4704	92	0
1527828043.210890000	48.4715	98	1
1527828043.211354000	48.4719	99	0
1527828043.211824000	48.4724	98	1
1527828043.465031000	48.7256	390	1
1527828043.465130000	48.7257	260	1
1527828043.488649000	48.7492	87	0
1527828043.583192000	48.8438	233	0
1527828043.584276000	48.8449	101	1
1527828043.584658000	48.8452	148	0
1527828043.585906000	48.8465	98	1
1527828043.587555000	48.8481	92	0
1527828043.587816000	48.8484	98	1
1527828043.588962000	48.8495	300	0
1527828043.589829000	48.8504	98	1
1527828043.947526000	49.2081	389	1
1527828043.947605000	49.2082	258	1
1527828043.965032000	49.2256	87	0
1527828044.117908000	49.3785	278	0
1527828044.118864000	49.3794	101	1
1527828044.119405000	49.38	148	0
1527828044.119850000	49.3804	98	1
1527828044.122299000	49.3829	92	0
1527828044.122922000	49.3835	98	1
1527828044.123824000	49.3844	179	0
1527828044.124860000	49.3854	98	1
1527828044.527292000	49.7879	394	1
1527828044.527375000	49.788	260	1
1527828044.545896000	49.8065	87	0
1527828044.628765000	49.8893	349	0
1527828044.630142000	49.8907	148	0
1527828044.630266000	49.8908	101	1
1527828044.630963000	49.8915	98	1
1527828044.633546000	49.8941	92	0
1527828044.633877000	49.8945	98	1
1527828044.635004000	49.8956	214	0
1527828044.635872000	49.8964	98	1
1527828044.738031000	49.9986	389	1
1527828044.738116000	49.9987	258	1
1527828044.758935000	50.0195	87	0
1527828044.843331000	50.1039	258	0
1527828044.844310000	50.1049	101	1
1527828044.844795000	50.1054	148	0
1527828044.845901000	50.1065	98	1
1527828044.847696000	50.1083	92	0
1527828044.847888000	50.1085	98	1
1527828044.849147000	50.1097	90	0
1527828044.849898000	50.1105	98	1
1527828045.042743000	50.3033	391	1
1527828045.042840000	50.3034	258	1
1527828045.061752000	50.3223	87	0
1527828045.155548000	50.4161	284	0
1527828045.156570000	50.4171	101	1
1527828045.156980000	50.4176	148	0
1527828045.157953000	50.4185	98	1
1527828045.159899000	50.4205	92	0
1527828045.160951000	50.4215	98	1
1527828045.161370000	50.4219	156	0
1527828045.161901000	50.4225	98	1
1527828045.196650000	50.4572	284	0
1527828045.196919000	50.4575	98	1
1527828045.461349000	50.7219	390	1
1527828045.461422000	50.722	258	1
1527828045.481478000	50.7421	87	0
1527828045.581401000	50.842	271	0
1527828045.582397000	50.843	101	1
1527828045.582906000	50.8435	148	0
1527828045.583958000	50.8445	98	1
1527828045.585823000	50.8464	92	0
1527828045.586971000	50.8475	98	1
1527828045.587283000	50.8479	205	0
1527828045.587937000	50.8485	98	1
1527828045.825224000	51.0858	394	1
1527828045.825286000	51.0859	261	1
1527828045.843877000	51.1045	87	0
1527828045.928058000	51.1886	259	0
1527828045.929118000	51.1897	101	1
1527828045.929557000	51.1901	148	0
1527828045.929944000	51.1905	98	1
1527828045.931025000	51.1916	92	0
1527828045.931981000	51.1926	98	1
1527828045.932523000	51.1931	168	0
1527828045.933050000	51.1936	98	1
1527828046.313203000	51.5738	391	1
1527828046.313265000	51.5738	258	1
1527828046.334001000	51.5946	87	0
1527828046.446917000	51.7075	233	0
1527828046.448013000	51.7086	101	1
1527828046.448405000	51.709	148	0
1527828046.448983000	51.7096	98	1
1527828046.451296000	51.7119	92	0
1527828046.452024000	51.7126	98	1
1527828046.489314000	51.7499	234	0
1527828046.490002000	51.7506	98	1
1527828046.553185000	51.8138	993	1
1527828046.553245000	51.8138	257	1
1527828046.572707000	51.8333	87	0
1527828046.660173000	51.9207	281	0
1527828046.661160000	51.9217	101	1
1527828046.661702000	51.9223	148	0
1527828046.662048000	51.9226	98	1
1527828046.664663000	51.9252	92	0
1527828046.665094000	51.9257	98	1
1527828046.666122000	51.9267	326	0
1527828046.667005000	51.9276	98	1
1527828046.813367000	52.0739	390	1
1527828046.813428000	52.074	257	1
1527828046.831863000	52.0924	87	0
1527828046.835664000	52.0962	87	0
1527828046.924978000	52.1856	233	0
1527828046.926021000	52.1866	104	1
1527828046.926426000	52.187	148	0
1527828046.927095000	52.1877	98	1
1527828046.929519000	52.1901	92	0
1527828046.930070000	52.1906	98	1
1527828046.930923000	52.1915	322	0
1527828046.932021000	52.1926	98	1
1527828047.093437000	52.354	587	1
1527828047.093534000	52.3541	258	1
1527828047.112736000	52.3733	87	0
1527828047.208282000	52.4689	235	0
1527828047.209237000	52.4698	101	1
1527828047.209761000	52.4703	148	0
1527828047.210087000	52.4707	98	1
1527828047.212723000	52.4733	92	0
1527828047.213105000	52.4737	98	1
1527828047.214236000	52.4748	299	0
1527828047.215032000	52.4756	98	1
1527828047.557486000	52.8181	771	1
1527828047.557546000	52.8181	256	1
1527828047.576187000	52.8368	87	0
1527828047.748027000	53.0086	258	0
1527828047.749111000	53.0097	101	1
1527828047.749528000	53.0101	148	0
1527828047.750069000	53.0106	98	1
1527828047.752446000	53.013	92	0
1527828047.753134000	53.0137	98	1
1527828047.753920000	53.0145	189	0
1527828047.755072000	53.0156	98	1
1527828047.807057000	53.0676	414	1
1527828047.807152000	53.0677	258	1
1527828047.825771000	53.0863	87	0
1527828047.939278000	53.1999	233	0
1527828047.940316000	53.2009	101	1
1527828047.940747000	53.2013	148	0
1527828047.941060000	53.2016	98	1
1527828047.947348000	53.2079	92	0
1527828047.948152000	53.2087	98	1
1527828047.948829000	53.2094	125	0
1527828047.949332000	53.2099	98	1
1527828048.107154000	53.3677	394	1
1527828048.107243000	53.3678	264	1
1527828048.125995000	53.3866	87	0
1527828048.275622000	53.5362	277	0
1527828048.276649000	53.5372	101	1
1527828048.277142000	53.5377	148	0
1527828048.278182000	53.5388	98	1
1527828048.280056000	53.5406	92	0
1527828048.281166000	53.5417	98	1
1527828048.281502000	53.5421	89	0
1527828048.282096000	53.5427	98	1
1527828048.416325000	53.6769	390	1
1527828048.416393000	53.677	258	1
1527828048.434155000	53.6947	87	0
1527828048.440716000	53.7013	87	0
1527828048.520852000	53.7814	233	0
1527828048.522198000	53.7828	104	1
1527828048.522230000	53.7828	148	0
1527828048.523177000	53.7838	98	1
1527828048.525357000	53.7859	92	0
1527828048.526181000	53.7868	98	1
1527828048.526814000	53.7874	139	0
1527828048.527391000	53.788	98	1
1527828048.776672000	54.0372	389	1
1527828048.776760000	54.0373	258	1
1527828048.795427000	54.056	87	0
1527828048.905804000	54.1664	256	0
1527828048.907203000	54.1678	148	0
1527828048.907287000	54.1679	101	1
1527828048.908203000	54.1688	98	1
1527828048.910171000	54.1707	92	0
1527828048.911207000	54.1718	98	1
1527828048.911621000	54.1722	98	0
1527828048.912142000	54.1727	98	1
1527828049.097443000	54.358	393	1
1527828049.097536000	54.3581	267	1
1527828049.116192000	54.3768	87	0
1527828049.218999000	54.4796	257	0
1527828049.220174000	54.4807	101	1
1527828049.220498000	54.4811	148	0
1527828049.221222000	54.4818	98	1
1527828049.223507000	54.4841	92	0
1527828049.224221000	54.4848	98	1
1527828049.224908000	54.4855	113	0
1527828049.225392000	54.486	98	1
1527828049.526971000	54.7875	391	1
1527828049.527062000	54.7876	261	1
1527828049.545276000	54.8059	87	0
1527828049.626681000	54.8873	351	0
1527828049.627692000	54.8883	101	1
1527828049.628188000	54.8888	148	0
1527828049.629259000	54.8898	98	1
1527828049.631085000	54.8917	92	0
1527828049.632234000	54.8928	98	1
1527828049.632543000	54.8931	112	0
1527828049.633155000	54.8937	98	1
1527828050.002088000	55.2627	394	1
1527828050.002156000	55.2627	265	1
1527828050.021270000	55.2818	87	0
1527828050.026275000	55.2868	87	0
1527828050.164467000	55.425	258	0
1527828050.165456000	55.426	104	1
1527828050.165923000	55.4265	148	0
1527828050.166185000	55.4268	98	1
1527828050.168828000	55.4294	92	0
1527828050.169288000	55.4299	98	1
1527828050.170319000	55.4309	283	0
1527828050.171209000	55.4318	98	1
1527828050.358579000	55.6192	393	1
1527828050.358668000	55.6192	259	1
1527828050.387369000	55.6479	87	0
1527828050.475290000	55.7359	284	0
1527828050.476415000	55.737	101	1
1527828050.476719000	55.7373	148	0
1527828050.477211000	55.7378	98	1
1527828050.479607000	55.7402	92	0
1527828050.480296000	55.7409	98	1
1527828050.481131000	55.7417	232	0
1527828050.482222000	55.7428	98	1
1527828050.779035000	56.0396	989	1
1527828050.779164000	56.0397	265	1
1527828050.795070000	56.0556	100	0
1527828050.796240000	56.0568	98	1
1527828050.798460000	56.059	87	0
1527828050.914194000	56.1748	292	0
1527828050.915253000	56.1758	101	1
1527828050.915669000	56.1762	148	0
1527828050.916249000	56.1768	98	1
1527828050.918565000	56.1791	92	0
1527828050.919316000	56.1799	98	1
1527828050.920001000	56.1806	103	0
1527828050.920456000	56.181	98	1
1527828051.293505000	56.5541	393	1
1527828051.293578000	56.5542	262	1
1527828051.311888000	56.5725	87	0
1527828051.407005000	56.6676	236	0
1527828051.408375000	56.669	101	1
1527828051.408426000	56.669	148	0
1527828051.409365000	56.6699	98	1
1527828051.411464000	56.672	92	0
1527828051.412345000	56.6729	98	1
1527828051.412940000	56.6735	170	0
1527828051.413410000	56.674	98	1
1527828051.513412000	56.774	589	1
1527828051.513505000	56.7741	258	1
1527828051.533284000	56.7939	87	0
1527828051.541190000	56.8018	87	0
1527828051.628379000	56.889	233	0
1527828051.629292000	56.8899	104	1
1527828051.629906000	56.8905	148	0
1527828051.630273000	56.8908	98	1
1527828051.632891000	56.8935	92	0
1527828051.633359000	56.8939	98	1
1527828051.634334000	56.8949	268	0
1527828051.635287000	56.8959	98	1
1527828051.912571000	57.1731	765	1
1527828051.912659000	57.1732	258	1
1527828051.930995000	57.1916	87	0
1527828052.013362000	57.2739	279	0
1527828052.014306000	57.2749	101	1
1527828052.014881000	57.2755	148	0
1527828052.015314000	57.2759	98	1
1527828052.017779000	57.2784	92	0
1527828052.018418000	57.279	98	1
1527828052.019232000	57.2798	150	0
1527828052.020318000	57.2809	98	1
1527828052.232571000	57.4931	412	1
1527828052.232639000	57.4932	259	1
1527828052.253572000	57.5141	87	0
1527828052.258180000	57.5188	87	0
1527828052.407668000	57.6682	233	0
1527828052.408715000	57.6693	104	1
1527828052.409132000	57.6697	148	0
1527828052.409646000	57.6702	98	1
1527828052.411997000	57.6726	92	0
1527828052.412404000	57.673	98	1
1527828052.413548000	57.6741	261	0
1527828052.414333000	57.6749	98	1
1527828052.576712000	57.8373	393	1
1527828052.576804000	57.8374	264	1
1527828052.597669000	57.8582	87	0
1527828052.723273000	57.9838	258	0
1527828052.724354000	57.9849	101	1
1527828052.724741000	57.9853	148	0
1527828052.725350000	57.9859	98	1
1527828052.727643000	57.9882	92	0
1527828052.728422000	57.989	98	1
1527828052.729092000	57.9897	112	0
1527828052.729583000	57.9902	98	1
1527828052.992648000	58.2532	395	1
1527828052.992721000	58.2533	261	1
1527828053.013103000	58.2737	87	0
1527828053.131577000	58.3922	235	0
1527828053.132632000	58.3932	101	1
1527828053.133101000	58.3937	148	0
1527828053.133450000	58.394	98	1
1527828053.135946000	58.3965	92	0
1527828053.136446000	58.397	98	1
1527828053.137423000	58.398	104	0
1527828053.138377000	58.399	98	1
1527828053.453909000	58.7145	391	1
1527828053.454004000	58.7146	261	1
1527828053.471558000	58.7321	87	0
1527828053.555926000	58.8165	235	0
1527828053.556953000	58.8175	101	1
1527828053.557405000	58.818	148	0
1527828053.558468000	58.819	98	1
1527828053.560294000	58.8209	92	0
1527828053.561414000	58.822	98	1
1527828053.561771000	58.8223	213	0
1527828053.562381000	58.823	98	1
1527828053.752613000	59.0132	395	1
1527828053.752699000	59.0133	260	1
1527828053.772659000	59.0332	87	0
1527828053.780624000	59.0412	87	0
1527828053.872435000	59.133	300	0
1527828053.873442000	59.134	104	1
1527828053.873962000	59.1345	148	0
1527828053.874422000	59.135	98	1
1527828053.877772000	59.1383	92	0
1527828053.878487000	59.1391	98	1
1527828053.879257000	59.1398	137	0
1527828053.880419000	59.141	98	1
1527828054.382825000	59.6434	390	1
1527828054.382885000	59.6435	261	1
1527828054.402138000	59.6627	87	0
1527828054.487180000	59.7478	233	0
1527828054.488470000	59.749	101	1
1527828054.488691000	59.7493	148	0
1527828054.489447000	59.75	98	1
1527828054.491557000	59.7521	92	0
1527828054.492522000	59.7531	98	1
1527828054.493106000	59.7537	229	0
1527828054.493656000	59.7542	98	1
1527828054.672830000	59.9334	390	1
1527828054.672908000	59.9335	261	1
1527828054.693428000	59.954	87	0
1527828054.795520000	60.0561	258	0
1527828054.796473000	60.057	101	1
1527828054.797005000	60.0576	148	0
1527828054.797471000	60.058	98	1
1527828054.798486000	60.0591	92	0
1527828054.799541000	60.0601	98	1
1527828054.799905000	60.0605	317	0
1527828054.800462000	60.061	98	1
1527828054.934641000	60.1952	391	1
1527828054.934725000	60.1953	258	1
1527828054.955676000	60.2163	87	0
1527828055.041815000	60.3024	258	0
1527828055.042682000	60.3033	101	1
1527828055.043342000	60.3039	148	0
1527828055.044557000	60.3051	98	1
1527828055.046531000	60.3071	92	0
1527828055.047554000	60.3081	98	1
1527828055.047952000	60.3085	169	0
1527828055.048471000	60.309	98	1
1527828055.836356000	61.0969	994	1
1527828055.836443000	61.097	259	1
1527828055.862181000	61.1228	87	0
1527828055.946037000	61.2066	374	0
1527828055.947007000	61.2076	101	1
1527828055.947540000	61.2081	148	0
1527828055.948623000	61.2092	98	1
1527828055.950440000	61.211	92	0
1527828055.951609000	61.2122	98	1
1527828055.951894000	61.2125	197	0
1527828055.952539000	61.2131	98	1
1527828056.044603000	61.3052	391	1
1527828056.044668000	61.3052	260	1
1527828056.064904000	61.3255	87	0
1527828056.166576000	61.4272	235	0
1527828056.167564000	61.4281	101	1
1527828056.168061000	61.4286	148	0
1527828056.168559000	61.4291	98	1
1527828056.170903000	61.4315	92	0
1527828056.171635000	61.4322	98	1
1527828056.172409000	61.433	237	0
1527828056.173639000	61.4342	98	1
1527828056.497966000	61.7585	390	1
1527828056.498058000	61.7586	261	1
1527828056.518367000	61.7789	87	0
1527828056.612592000	61.8732	286	0
1527828056.613577000	61.8742	101	1
1527828056.614135000	61.8747	148	0
1527828056.614572000	61.8751	98	1
1527828056.617036000	61.8776	92	0
1527828056.617577000	61.8782	98	1
1527828056.618490000	61.8791	313	0
1527828056.619575000	61.8802	98	1
1527828056.947991000	62.2086	589	1
1527828056.948065000	62.2086	263	1
1527828056.970904000	62.2315	87	0
1527828057.067016000	62.3276	294	0
1527828057.067895000	62.3285	101	1
1527828057.068530000	62.3291	148	0
1527828057.069670000	62.3302	98	1
1527828057.071428000	62.332	92	0
1527828057.072672000	62.3332	98	1
1527828057.072901000	62.3335	92	0
1527828057.073584000	62.3342	98	1
1527828057.526981000	62.7876	770	1
1527828057.527061000	62.7876	262	1
1527828057.546767000	62.8073	87	0
1527828057.630468000	62.891	233	0
1527828057.631656000	62.8922	101	1
1527828057.631907000	62.8925	148	0
1527828057.632703000	62.8933	98	1
1527828057.634899000	62.8955	92	0
1527828057.635703000	62.8963	98	1
1527828057.636348000	62.8969	96	0
1527828057.636856000	62.8974	98	1
1527828057.777920000	63.0385	417	1
1527828057.777995000	63.0386	265	1
1527828057.797464000	63.058	87	0
1527828057.879240000	63.1398	258	0
1527828057.880292000	63.1409	101	1
1527828057.880692000	63.1413	148	0
1527828057.881718000	63.1423	98	1
1527828057.882901000	63.1435	92	0
1527828057.883649000	63.1442	98	1
1527828057.885840000	63.1464	186	0
1527828057.886651000	63.1472	98	1
1527828058.058010000	63.3186	394	1
1527828058.058104000	63.3187	258	1
1527828058.094771000	63.3553	394	1
1527828058.095996000	63.3566	87	0
1527828058.107626000	63.3682	87	0
1527828058.114644000	63.3752	87	0
1527828058.200276000	63.4609	256	0
1527828058.201250000	63.4618	107	1
1527828058.201712000	63.4623	148	0
1527828058.202738000	63.4633	98	1
1527828058.204711000	63.4653	92	0
1527828058.205735000	63.4663	98	1
1527828058.206170000	63.4667	288	0
1527828058.206685000	63.4673	98	1
1527828058.472211000	63.7328	390	1
1527828058.472290000	63.7329	263	1
1527828058.491445000	63.752	87	0
1527828058.615478000	63.8761	236	0
1527828058.616702000	63.8773	101	1
1527828058.616886000	63.8775	148	0
1527828058.617759000	63.8783	98	1
1527828058.619900000	63.8805	92	0
1527828058.620775000	63.8814	98	1
1527828058.621371000	63.8819	185	0
1527828058.621872000	63.8824	98	1
1527828059.102206000	64.3628	395	1
1527828059.102294000	64.3629	260	1
1527828059.133548000	64.3941	87	0
1527828059.241831000	64.5024	256	0
1527828059.242786000	64.5034	101	1
1527828059.243417000	64.504	148	0
1527828059.243723000	64.5043	98	1
1527828059.246377000	64.507	92	0
1527828059.246798000	64.5074	98	1
1527828059.247770000	64.5083	150	0
1527828059.248742000	64.5093	98	1
1527828059.628290000	64.8889	390	1
1527828059.628374000	64.8889	262	1
1527828059.648711000	64.9093	87	0
1527828059.660482000	64.9211	87	0
1527828059.767629000	65.0282	255	0
1527828059.768770000	65.0293	104	1
1527828059.769065000	65.0296	148	0
1527828059.769740000	65.0303	98	1
1527828059.771963000	65.0325	92	0
1527828059.772761000	65.0333	98	1
1527828059.773488000	65.0341	128	0
1527828059.774047000	65.0346	98	1
1527828059.948761000	65.2093	389	1
1527828059.948848000	65.2094	259	1
1527828059.971593000	65.2322	87	0
1527828060.058380000	65.319	235	0
1527828060.059339000	65.3199	101	1
1527828060.059823000	65.3204	148	0
1527828060.060867000	65.3214	98	1
1527828060.062819000	65.3234	92	0
1527828060.063859000	65.3244	98	1
1527828060.064328000	65.3249	107	0
1527828060.064858000	65.3254	98	1
1527828060.342137000	65.6027	390	1
1527828060.342230000	65.6028	263	1
1527828060.361803000	65.6224	87	0
1527828060.365302000	65.6259	87	0
1527828060.500717000	65.7613	277	0
1527828060.501818000	65.7624	104	1
1527828060.502173000	65.7627	148	0
1527828060.502874000	65.7634	98	1
1527828060.505132000	65.7657	92	0
1527828060.505869000	65.7664	98	1
[truncated: 1,057 more rows]
