# Supplementary material for: Method for multi-task learning fusion network traffic classification to address small sample labels
Source: Sci Rep. 2024 Jan 30;14:2518. doi: 10.1038/s41598-024-51933-8 (PMC10827795; doi:10.1038/s41598-024-51933-8)
Supplement: Supplementary file 2 — Supplementary Information 2. [file 41598_2024_51933_MOESM2_ESM.zip › QUIC Dataset/QUIC Dataset/pretraining/Google Doc/GoogleDoc-105.txt]

1527767198.739681000	0	399	1
1527767198.776506000	0.0368249	67	0
1527767198.974906000	0.235225	352	0
1527767198.975109000	0.235428	1392	0
1527767198.975179000	0.235498	1392	0
1527767198.975400000	0.235719	1392	0
1527767198.975404000	0.235723	160	0
1527767198.975515000	0.235834	1392	0
1527767198.975708000	0.236027	1392	0
1527767198.975829000	0.236148	1392	0
1527767198.975831000	0.23615	168	0
1527767198.975962000	0.236281	674	0
1527767198.976282000	0.236601	110	1
1527767198.976773000	0.237092	1392	0
1527767198.977063000	0.237382	1392	0
1527767198.977148000	0.237467	674	0
1527767198.981171000	0.24149	86	1
1527767198.981527000	0.241846	1392	0
1527767198.981780000	0.242099	1392	0
1527767198.982133000	0.242452	1392	0
1527767198.982135000	0.242454	168	0
1527767198.982380000	0.242699	1169	0
1527767198.985159000	0.245478	92	1
1527767199.019709000	0.280028	1392	0
1527767199.019982000	0.280301	1392	0
1527767199.020261000	0.28058	1392	0
1527767199.020263000	0.280582	178	0
1527767199.020342000	0.280661	64	0
1527767199.020533000	0.280852	1219	0
1527767199.023091000	0.28341	95	1
1527767199.046224000	0.306543	1392	0
1527767199.046225000	0.306544	232	0
1527767199.050102000	0.310421	83	1
1527767199.055193000	0.315512	1392	0
1527767199.055315000	0.315634	782	0
1527767199.056464000	0.316783	1392	0
1527767199.056636000	0.316955	980	0
1527767199.065024000	0.325343	89	1
1527767199.092426000	0.352745	1392	0
1527767199.092544000	0.352863	1392	0
1527767199.092614000	0.352933	1392	0
1527767199.092616000	0.352935	178	0
1527767199.092737000	0.353056	1392	0
1527767199.092740000	0.353059	150	0
1527767199.096120000	0.356439	95	1
1527767199.129082000	0.389401	1392	0
1527767199.129314000	0.389633	1392	0
1527767199.129388000	0.389707	1392	0
1527767199.129390000	0.389709	168	0
1527767199.129662000	0.389981	1392	0
1527767199.129664000	0.389983	133	0
1527767199.163847000	0.424166	1392	0
1527767199.164106000	0.424425	1392	0
1527767199.164402000	0.424721	1392	0
1527767199.164688000	0.425007	1392	0
1527767199.164691000	0.42501	168	0
1527767199.164859000	0.425178	774	0
1527767199.169784000	0.430103	107	1
1527767199.173145000	0.433464	83	1
1527767199.200659000	0.460978	1392	0
1527767199.200917000	0.461236	1392	0
1527767199.201221000	0.46154	1392	0
1527767199.201224000	0.461543	178	0
1527767199.201346000	0.461665	653	0
1527767199.201415000	0.461734	208	0
1527767199.205173000	0.465492	95	1
1527767199.493847000	0.754166	297	1
1527767199.493946000	0.754265	1392	1
1527767199.493973000	0.754292	898	1
1527767199.500705000	0.761024	676	1
1527767199.514165000	0.774484	67	0
1527767199.517869000	0.778188	67	0
1527767199.691965000	0.952284	379	0
1527767199.694901000	0.95522	60	0
1527767199.703457000	0.963776	89	1
1527767199.703747000	0.964066	261	0
1527767199.708151000	0.96847	80	1
1527767199.711904000	0.972223	1392	0
1527767199.711998000	0.972317	1392	0
1527767199.712156000	0.972475	1392	0
1527767199.712158000	0.972477	166	0
1527767199.712319000	0.972638	1392	0
1527767199.712459000	0.972778	1392	0
1527767199.712660000	0.972979	1055	0
1527767199.712663000	0.972982	274	0
1527767199.715122000	0.975441	101	1
1527767199.795593000	1.05591	196	1
1527767199.816018000	1.07634	67	0
1527767199.911435000	1.17175	403	0
1527767199.911641000	1.17196	1096	0
1527767199.913434000	1.17375	72	0
1527767199.913517000	1.17384	303	0
1527767199.915174000	1.17549	92	1
1527767200.553950000	1.81427	376	1
1527767200.574753000	1.83507	67	0
1527767200.594798000	1.85512	285	0
1527767200.594914000	1.85523	340	0
1527767200.594916000	1.85524	77	0
1527767200.606228000	1.86655	89	1
1527767201.441789000	2.70211	313	1
1527767201.461441000	2.72176	67	0
1527767201.545580000	2.8059	259	0
1527767201.546255000	2.80657	1392	0
1527767201.546441000	2.80676	975	0
1527767201.547950000	2.80827	72	0
1527767201.548446000	2.80876	256	0
1527767201.586497000	2.84682	259	0
1527767201.623715000	2.88403	1392	0
1527767201.655276000	2.9156	101	1
1527767202.057060000	3.31738	1392	1
1527767202.057124000	3.31744	1392	1
1527767202.057147000	3.31747	430	1
1527767202.057213000	3.31753	824	1
1527767202.079612000	3.33993	67	0
1527767202.099254000	3.35957	485	0
1527767202.099257000	3.35958	194	0
1527767202.103305000	3.36362	86	1
1527767202.510598000	3.77092	751	1
1527767202.510701000	3.77102	1392	1
1527767202.510730000	3.77105	1392	1
1527767202.510777000	3.7711	1392	1
1527767202.510822000	3.77114	1392	1
1527767202.510848000	3.77117	1392	1
1527767202.510892000	3.77121	1392	1
1527767202.510943000	3.77126	1392	1
1527767202.510982000	3.7713	1392	1
1527767202.511037000	3.77136	1392	1
1527767202.511063000	3.77138	1392	1
1527767202.511113000	3.77143	1392	1
1527767202.511152000	3.77147	1392	1
1527767202.511194000	3.77151	1273	1
1527767202.530540000	3.79086	67	0
1527767202.533867000	3.79419	67	0
1527767202.915365000	4.17568	378	0
1527767202.915367000	4.17569	60	0
1527767202.931350000	4.19167	89	1
1527767204.598341000	5.85866	313	1
1527767204.598439000	5.85876	1392	1
1527767204.598479000	5.8588	970	1
1527767204.600920000	5.86124	204	1
1527767204.600996000	5.86132	1392	1
1527767204.601022000	5.86134	1392	1
1527767204.601061000	5.86138	750	1
1527767204.615467000	5.87579	232	1
1527767204.618183000	5.8785	67	0
1527767204.623985000	5.8843	67	0
1527767204.627951000	5.88827	100	1
1527767204.635134000	5.89545	67	0
1527767204.644117000	5.90444	74	0
1527767204.647551000	5.90787	83	1
1527767204.647861000	5.90818	67	0
1527767204.976616000	6.23693	377	0
1527767204.980254000	6.24057	60	0
1527767205.022361000	6.28268	377	0
1527767205.033015000	6.29333	607	0
1527767205.033018000	6.29334	280	0
1527767205.033100000	6.29342	202	0
1527767205.073600000	6.33392	60	0
1527767205.221520000	6.48184	101	1
1527767205.225316000	6.48564	82	1
1527767205.229070000	6.48939	232	1
1527767205.246032000	6.50635	67	0
1527767205.678797000	6.93912	898	0
1527767205.679041000	6.93936	1392	0
1527767205.679176000	6.9395	1392	0
1527767205.679336000	6.93966	1392	0
1527767205.679339000	6.93966	160	0
1527767205.679629000	6.93995	1392	0
1527767205.680248000	6.94057	1334	0
1527767205.684409000	6.94473	1392	0
1527767205.684700000	6.94502	1392	0
1527767205.684772000	6.94509	1392	0
1527767205.684775000	6.94509	168	0
1527767205.684972000	6.94529	1198	0
1527767205.686726000	6.94705	1392	0
1527767205.687039000	6.94736	1392	0
1527767205.687329000	6.94765	1392	0
1527767205.687333000	6.94765	170	0
1527767205.714133000	6.97445	1392	0
1527767205.714239000	6.97456	724	0
1527767205.717880000	6.9782	1392	0
1527767205.718197000	6.97852	1392	0
1527767205.718498000	6.97882	1392	0
1527767205.718501000	6.97882	160	0
1527767205.718657000	6.97898	110	1
1527767205.718822000	6.97914	107	1
1527767205.719810000	6.98013	1392	0
1527767205.720106000	6.98042	1392	0
1527767205.720320000	6.98064	1392	0
1527767205.720323000	6.98064	160	0
1527767205.721851000	6.98217	1392	0
1527767205.721854000	6.98217	344	0
1527767205.722849000	6.98317	83	1
1527767205.723459000	6.98378	1392	0
1527767205.723750000	6.98407	1392	0
1527767205.724051000	6.98437	1392	0
1527767205.724054000	6.98437	168	0
1527767205.724153000	6.98447	107	1
1527767205.724844000	6.98516	1392	0
1527767205.724847000	6.98517	166	0
1527767205.727994000	6.98831	1392	0
1527767205.728271000	6.98859	1392	0
1527767205.728804000	6.98912	1392	0
1527767205.729070000	6.98939	86	1
1527767205.729390000	6.98971	168	0
1527767205.729460000	6.98978	1180	0
1527767205.730145000	6.99046	1392	0
1527767205.730725000	6.99104	1392	0
1527767205.730795000	6.99111	1392	0
1527767205.730798000	6.99112	168	0
1527767205.730872000	6.99119	945	0
1527767205.731295000	6.99161	1392	0
1527767205.731399000	6.99172	107	1
1527767205.732188000	6.99251	1281	0
1527767205.732709000	6.99303	729	0
1527767205.735600000	6.99592	83	1
1527767205.735855000	6.99617	1392	0
1527767205.736017000	6.99634	1322	0
1527767205.736327000	6.99665	1392	0
1527767205.736632000	6.99695	1392	0
1527767205.736634000	6.99695	330	0
1527767205.736707000	6.99703	240	0
1527767205.739584000	6.9999	95	1
1527767208.469952000	9.73027	493	1
1527767208.470032000	9.73035	275	1
1527767208.472237000	9.73256	284	1
1527767208.472307000	9.73263	1392	1
1527767208.472335000	9.73265	1392	1
1527767208.472376000	9.7327	962	1
1527767208.490139000	9.75046	67	0
1527767208.494620000	9.75494	67	0
1527767208.526782000	9.7871	380	1
1527767208.546777000	9.8071	67	0
1527767208.731301000	9.99162	1392	1
1527767208.731376000	9.99169	1392	1
1527767208.731398000	9.99172	266	1
1527767208.731473000	9.99179	824	1
1527767208.766076000	10.0264	67	0
1527767208.777687000	10.038	512	0
1527767208.777800000	10.0381	215	0
1527767208.781769000	10.0421	89	1
1527767208.819790000	10.0801	353	0
1527767208.823757000	10.0841	80	1
1527767208.825318000	10.0856	60	0
1527767208.828737000	10.0891	80	1
1527767208.838783000	10.0991	306	0
1527767208.839112000	10.0994	1380	0
1527767208.839976000	10.1003	493	0
1527767208.841749000	10.1021	572	0
1527767208.842740000	10.1031	89	1
1527767208.843196000	10.1035	615	0
1527767208.845169000	10.1055	457	0
1527767208.846730000	10.107	83	1
1527767208.846973000	10.1073	677	0
1527767208.847893000	10.1082	464	0
1527767208.850193000	10.1105	815	0
1527767208.850731000	10.111	86	1
1527767208.852179000	10.1125	629	0
1527767208.854300000	10.1146	499	0
1527767208.855231000	10.1156	419	0
1527767208.855743000	10.1161	86	1
1527767208.856765000	10.1171	681	0
1527767208.858534000	10.1189	596	0
1527767208.859958000	10.1203	538	0
1527767208.860736000	10.1211	86	1
1527767208.861121000	10.1214	634	0
1527767208.861650000	10.122	563	0
1527767208.862208000	10.1225	669	0
1527767208.864731000	10.1251	86	1
1527767208.865724000	10.126	335	0
1527767208.865795000	10.1261	83	0
1527767208.867164000	10.1275	72	0
1527767208.868061000	10.1284	265	0
1527767208.869760000	10.1301	89	1
1527767208.873967000	10.1343	156	0
1527767208.879101000	10.1394	80	1
1527767209.391877000	10.6522	972	1
1527767209.391968000	10.6523	90	1
1527767209.403310000	10.6636	284	1
1527767209.405560000	10.6659	459	1
1527767209.405638000	10.666	68	1
1527767209.412780000	10.6731	67	0
1527767209.416991000	10.6773	67	0
1527767209.423264000	10.6836	67	0
1527767209.737885000	10.9982	338	0
1527767209.737986000	10.9983	131	0
1527767209.741831000	11.0022	92	1
1527767209.742443000	11.0028	72	0
1527767209.742863000	11.0032	114	0
1527767209.745817000	11.0061	83	1
1527767209.765164000	11.0255	257	0
1527767209.765278000	11.0256	83	0
1527767209.768871000	11.0292	83	1
1527767209.768890000	11.0292	72	0
1527767209.769287000	11.0296	65	0
1527767209.772833000	11.0332	83	1
1527767209.850620000	11.1109	223	0
1527767209.850622000	11.1109	121	0
1527767209.854359000	11.1147	72	0
1527767209.854823000	11.1151	275	0
1527767209.892849000	11.1532	89	1
1527767209.894780000	11.1551	213	0
1527767209.898884000	11.1592	80	1
1527767210.462702000	11.723	372	1
1527767210.462784000	11.7231	239	1
1527767210.484221000	11.7445	67	0
1527767210.663218000	11.9235	465	1
1527767210.663295000	11.9236	75	1
1527767210.683984000	11.9443	67	0
1527767210.689101000	11.9494	67	0
1527767211.019686000	12.28	246	0
1527767211.023975000	12.2843	89	1
1527767211.026338000	12.2867	348	0
1527767211.026341000	12.2867	266	0
1527767211.029890000	12.2902	83	1
1527767211.264539000	12.5249	250	0
1527767211.264541000	12.5249	126	0
1527767211.266991000	12.5273	72	0
1527767211.267214000	12.5275	69	0
1527767211.268924000	12.5292	89	1
1527767211.413894000	12.6742	353	1
1527767211.414022000	12.6743	1392	1
1527767211.414048000	12.6744	1392	1
1527767211.414111000	12.6744	1392	1
1527767211.414136000	12.6745	1392	1
1527767211.414177000	12.6745	1392	1
1527767211.414202000	12.6745	1392	1
1527767211.414240000	12.6746	1392	1
1527767211.414304000	12.6746	1392	1
1527767211.414343000	12.6747	1392	1
1527767211.414377000	12.6747	1392	1
1527767211.414416000	12.6747	1392	1
1527767211.414465000	12.6748	1392	1
1527767211.414502000	12.6748	1392	1
1527767211.414535000	12.6749	1392	1
1527767211.414589000	12.6749	1392	1
1527767211.414626000	12.6749	1392	1
1527767211.415992000	12.6763	1392	1
1527767211.416059000	12.6764	1392	1
1527767211.416125000	12.6764	1392	1
1527767211.416160000	12.6765	1392	1
1527767211.416208000	12.6765	1392	1
1527767211.416240000	12.6766	1392	1
1527767211.416278000	12.6766	1392	1
1527767211.416333000	12.6767	1392	1
1527767211.416357000	12.6767	1392	1
1527767211.416399000	12.6767	1392	1
1527767211.416424000	12.6767	1392	1
1527767211.416483000	12.6768	1392	1
1527767211.417980000	12.6783	1392	1
1527767211.418049000	12.6784	1392	1
1527767211.418090000	12.6784	1392	1
1527767211.418154000	12.6785	1392	1
1527767211.418178000	12.6785	1392	1
1527767211.418223000	12.6785	781	1
1527767211.432215000	12.6925	80	0
1527767211.434651000	12.695	67	0
1527767211.435969000	12.6963	83	1
1527767211.437125000	12.6974	67	0
1527767211.440837000	12.7012	67	0
1527767211.726395000	12.9867	360	1
1527767211.733459000	12.9938	276	1
1527767211.750375000	13.0107	67	0
1527767211.755610000	13.0159	67	0
1527767211.768524000	13.0288	375	1
1527767211.787719000	13.048	67	0
1527767211.816831000	13.0772	396	0
1527767211.820976000	13.0813	83	1
1527767211.823494000	13.0838	60	0
1527767211.826991000	13.0873	80	1
1527767211.837306000	13.0976	373	1
1527767211.837398000	13.0977	429	1
1527767211.857875000	13.1182	67	0
1527767211.964680000	13.225	537	0
1527767211.964798000	13.2251	783	0
1527767211.966804000	13.2271	72	0
1527767211.966893000	13.2272	201	0
1527767211.968981000	13.2293	92	1
1527767212.078835000	13.3392	213	0
1527767212.078838000	13.3392	98	0
1527767212.080526000	13.3408	305	0
1527767212.080528000	13.3408	259	0
1527767212.083035000	13.3434	89	1
1527767212.083326000	13.3436	72	0
1527767212.083625000	13.3439	72	0
1527767212.083698000	13.344	138	0
1527767212.083700000	13.344	178	0
1527767212.087033000	13.3474	89	1
1527767212.198203000	13.4585	295	0
1527767212.198364000	13.4587	126	0
1527767212.202052000	13.4624	83	1
1527767212.202439000	13.4628	72	0
1527767212.202711000	13.463	101	0
1527767212.206019000	13.4663	83	1
1527767212.940300000	14.2006	372	1
1527767212.940370000	14.2007	234	1
1527767212.960224000	14.2205	67	0
1527767213.287457000	14.5478	239	0
1527767213.287460000	14.5478	126	0
1527767213.290770000	14.5511	72	0
1527767213.291043000	14.5514	89	1
1527767213.291398000	14.5517	302	0
1527767213.295100000	14.5554	80	1
1527767213.400546000	14.6609	497	1
1527767213.400639000	14.661	235	1
1527767213.419380000	14.6797	67	0
1527767213.422514000	14.6828	67	0
1527767213.802495000	15.0628	266	0
1527767213.802497000	15.0628	126	0
1527767213.806133000	15.0665	89	1
1527767213.806307000	15.0666	72	0
1527767213.806309000	15.0666	71	0
1527767213.810114000	15.0704	83	1
1527767214.020251000	15.2806	849	1
1527767214.020345000	15.2807	234	1
1527767214.041093000	15.3014	67	0
1527767214.393967000	15.6543	268	0
1527767214.393969000	15.6543	126	0
1527767214.397314000	15.6576	72	0
1527767214.397801000	15.6581	299	0
1527767214.398327000	15.6586	92	1
1527767214.811196000	16.0715	967	1
1527767214.811261000	16.0716	238	1
1527767214.830633000	16.091	67	0
1527767215.159365000	16.4197	213	0
1527767215.159479000	16.4198	126	0
1527767215.162803000	16.4231	86	1
1527767215.164226000	16.4245	72	0
1527767215.164228000	16.4245	232	0
1527767215.167735000	16.4281	83	1
1527767215.224100000	16.4844	374	1
1527767215.224164000	16.4845	236	1
1527767215.244273000	16.5046	67	0
1527767215.247873000	16.5082	67	0
1527767215.600138000	16.8605	239	0
1527767215.600469000	16.8608	126	0
1527767215.603749000	16.8641	89	1
1527767215.604214000	16.8645	72	0
1527767215.604294000	16.8646	121	0
1527767215.607733000	16.8681	83	1
1527767215.734612000	16.9949	369	1
1527767215.734703000	16.995	236	1
1527767215.754956000	17.0153	67	0
1527767216.110609000	17.3709	213	0
1527767216.110612000	17.3709	126	0
1527767216.114330000	17.3746	72	0
1527767216.114333000	17.3747	179	0
1527767216.114879000	17.3752	92	1
1527767216.223262000	17.4836	369	1
1527767216.223338000	17.4837	234	1
1527767216.243167000	17.5035	67	0
1527767216.374986000	17.6353	235	0
1527767216.374988000	17.6353	128	0
1527767216.377464000	17.6378	72	0
1527767216.377556000	17.6379	292	0
1527767216.378795000	17.6391	92	1
1527767217.714976000	18.9753	368	1
1527767217.715064000	18.9754	235	1
1527767217.739102000	18.9994	67	0
1527767218.066869000	19.3272	278	0
1527767218.066872000	19.3272	128	0
1527767218.070359000	19.3307	86	1
1527767218.070713000	19.331	72	0
1527767218.071001000	19.3313	106	0
1527767218.074275000	19.3346	83	1
1527767218.183724000	19.444	373	1
1527767218.183816000	19.4441	242	1
1527767218.204343000	19.4647	67	0
1527767218.323676000	19.584	236	0
1527767218.323796000	19.5841	128	0
1527767218.327321000	19.5876	86	1
1527767218.328193000	19.5885	72	0
1527767218.328592000	19.5889	102	0
1527767218.332356000	19.5927	83	1
1527767218.560558000	19.8209	370	1
1527767218.560637000	19.821	236	1
1527767218.580733000	19.8411	67	0
1527767218.920149000	20.1805	213	0
1527767218.920152000	20.1805	128	0
1527767218.923625000	20.1839	72	0
1527767218.924403000	20.1847	89	1
1527767218.924530000	20.1848	106	0
1527767218.928330000	20.1886	80	1
1527767219.029941000	20.2903	374	1
1527767219.030032000	20.2904	237	1
1527767219.052041000	20.3124	67	0
1527767219.404897000	20.6652	236	0
1527767219.405016000	20.6653	128	0
1527767219.408350000	20.6687	86	1
1527767219.409111000	20.6694	72	0
1527767219.409578000	20.6699	298	0
1527767219.412354000	20.6727	83	1
1527767219.584203000	20.8445	370	1
1527767219.584293000	20.8446	236	1
1527767219.604697000	20.865	67	0
1527767219.952067000	21.2124	213	0
1527767219.952069000	21.2124	128	0
1527767219.955349000	21.2157	72	0
1527767219.955351000	21.2157	282	0
1527767219.956394000	21.2167	92	1
1527767220.162427000	21.4227	374	1
1527767220.162502000	21.4228	241	1
1527767220.183215000	21.4435	67	0
1527767220.531040000	21.7914	330	0
1527767220.531042000	21.7914	128	0
1527767220.533880000	21.7942	72	0
1527767220.533961000	21.7943	68	0
1527767220.534425000	21.7947	92	1
1527767221.924087000	23.1844	493	1
1527767221.924150000	23.1845	236	1
1527767221.944001000	23.2043	67	0
1527767221.948548000	23.2089	67	0
1527767222.335799000	23.5961	308	0
1527767222.335802000	23.5961	128	0
1527767222.340189000	23.6005	89	1
1527767222.342012000	23.6023	72	0
1527767222.342014000	23.6023	214	0
1527767222.346201000	23.6065	83	1
1527767222.432460000	23.6928	849	1
1527767222.432549000	23.6929	241	1
1527767222.453641000	23.714	67	0
1527767222.811987000	24.0723	212	0
1527767222.811990000	24.0723	128	0
1527767222.816219000	24.0765	86	1
1527767222.816530000	24.0768	72	0
1527767222.817029000	24.0773	120	0
1527767222.820209000	24.0805	83	1
1527767222.994027000	24.2543	966	1
1527767222.994092000	24.2544	239	1
1527767223.014460000	24.2748	67	0
1527767223.364944000	24.6253	288	0
1527767223.364946000	24.6253	128	0
1527767223.369258000	24.6296	86	1
1527767223.369271000	24.6296	72	0
1527767223.369371000	24.6297	116	0
1527767223.373237000	24.6336	83	1
1527767223.507411000	24.7677	374	1
1527767223.507508000	24.7678	236	1
1527767223.526385000	24.7867	67	0
1527767223.877509000	25.1378	247	0
1527767223.877511000	25.1378	128	0
1527767223.881282000	25.1416	86	1
1527767223.882971000	25.1433	72	0
1527767223.882973000	25.1433	67	0
1527767223.886281000	25.1466	83	1
1527767224.874906000	26.1352	370	1
1527767224.874975000	26.1353	237	1
1527767224.895278000	26.1556	67	0
1527767225.056079000	26.3164	236	0
1527767225.056201000	26.3165	128	0
1527767225.059806000	26.3201	72	0
1527767225.060212000	26.3205	103	0
1527767225.060293000	26.3206	89	1
1527767225.064338000	26.3247	80	1
1527767225.118541000	26.3789	373	1
1527767225.118608000	26.3789	240	1
1527767225.138755000	26.3991	67	0
1527767225.285027000	26.5453	242	0
1527767225.285149000	26.5455	128	0
1527767225.289271000	26.5496	86	1
1527767225.289986000	26.5503	72	0
1527767225.290080000	26.5504	194	0
1527767225.293255000	26.5536	83	1
1527767225.480523000	26.7408	373	1
1527767225.480587000	26.7409	238	1
1527767225.500345000	26.7607	67	0
1527767225.857022000	27.1173	213	0
1527767225.857139000	27.1175	128	0
1527767225.860662000	27.121	72	0
1527767225.861080000	27.1214	290	0
1527767225.861608000	27.1219	92	1
1527767226.072785000	27.3331	373	1
1527767226.072863000	27.3332	245	1
1527767226.093211000	27.3535	67	0
1527767226.444242000	27.7046	239	0
1527767226.444244000	27.7046	128	0
1527767226.447759000	27.7081	72	0
1527767226.447761000	27.7081	273	0
1527767226.448327000	27.7086	92	1
1527767226.485554000	27.7459	375	1
1527767226.485622000	27.7459	237	1
1527767226.518355000	27.7787	67	0
1527767226.824390000	28.0847	258	0
1527767226.824394000	28.0847	128	0
1527767226.828435000	28.0888	86	1
1527767226.831003000	28.0913	72	0
1527767226.831005000	28.0913	294	0
1527767226.834342000	28.0947	83	1
1527767227.998425000	29.2587	372	1
1527767227.998526000	29.2588	237	1
1527767228.019213000	29.2795	67	0
1527767228.350927000	29.6112	239	0
1527767228.350930000	29.6112	128	0
1527767228.353169000	29.6135	72	0
1527767228.353416000	29.6137	122	0
1527767228.354823000	29.6151	92	1
1527767228.547105000	29.8074	371	1
1527767228.547204000	29.8075	236	1
1527767228.570040000	29.8304	67	0
1527767228.915226000	30.1755	213	0
1527767228.915228000	30.1755	128	0
1527767228.918932000	30.1793	86	1
1527767228.919806000	30.1801	72	0
1527767228.920255000	30.1806	271	0
1527767228.923913000	30.1842	83	1
1527767229.072366000	30.3327	370	1
1527767229.072446000	30.3328	240	1
1527767229.092808000	30.3531	67	0
1527767229.427889000	30.6882	239	0
1527767229.427891000	30.6882	128	0
1527767229.431960000	30.6923	86	1
1527767229.432106000	30.6924	72	0
1527767229.432183000	30.6925	108	0
1527767229.435960000	30.6963	83	1
1527767229.564070000	30.8244	493	1
1527767229.564169000	30.8245	237	1
1527767229.583300000	30.8436	67	0
1527767229.919447000	31.1798	215	0
1527767229.919449000	31.1798	128	0
1527767229.922986000	31.1833	86	1
1527767229.923943000	31.1843	72	0
1527767229.924033000	31.1844	155	0
1527767229.927969000	31.1883	83	1
1527767230.054168000	31.3145	849	1
1527767230.054264000	31.3146	238	1
1527767230.074710000	31.335	67	0
1527767230.407808000	31.6681	331	0
1527767230.407810000	31.6681	128	0
1527767230.411638000	31.672	72	0
1527767230.411640000	31.672	300	0
1527767230.411934000	31.6723	92	1
1527767230.475536000	31.7359	965	1
1527767230.475646000	31.736	238	1
1527767230.495967000	31.7563	67	0
1527767230.836135000	32.0965	286	0
1527767230.836137000	32.0965	128	0
1527767230.839272000	32.0996	72	0
1527767230.839274000	32.0996	105	0
1527767230.839967000	32.1003	92	1
1527767231.274738000	32.5351	371	1
1527767231.274831000	32.5352	238	1
1527767231.295005000	32.5553	67	0
1527767231.621461000	32.8818	236	0
1527767231.621464000	32.8818	128	0
1527767231.624371000	32.8847	72	0
1527767231.624878000	32.8852	75	0
1527767231.625124000	32.8854	92	1
1527767231.715359000	32.9757	370	1
1527767231.715446000	32.9758	238	1
1527767231.735310000	32.9956	67	0
1527767232.063503000	33.3238	263	0
1527767232.063615000	33.3239	128	0
1527767232.067112000	33.3274	86	1
1527767232.067633000	33.328	72	0
1527767232.068361000	33.3287	110	0
1527767232.071112000	33.3314	83	1
1527767232.508448000	33.7688	374	1
1527767232.508543000	33.7689	236	1
1527767232.527852000	33.7882	67	0
1527767232.635761000	33.8961	270	0
1527767232.635917000	33.8962	128	0
1527767232.639915000	33.9002	72	0
1527767232.640174000	33.9005	89	1
1527767232.640766000	33.9011	114	0
1527767232.644124000	33.9044	80	1
1527767233.138660000	34.399	373	1
1527767233.138723000	34.399	240	1
1527767233.158114000	34.4184	67	0
1527767233.515491000	34.7758	236	0
1527767233.515493000	34.7758	128	0
1527767233.518446000	34.7788	72	0
1527767233.518985000	34.7793	292	0
1527767233.519242000	34.7796	92	1
1527767233.586317000	34.8466	370	1
1527767233.586403000	34.8467	240	1
1527767233.606486000	34.8668	67	0
1527767233.955630000	35.2159	217	0
1527767233.955633000	35.216	128	0
1527767233.959217000	35.2195	86	1
1527767233.959525000	35.2198	72	0
1527767233.959527000	35.2198	304	0
1527767233.963199000	35.2235	83	1
1527767236.693542000	37.9539	350	1
1527767236.693647000	37.954	1392	1
1527767236.693688000	37.954	1392	1
1527767236.693721000	37.954	1392	1
1527767236.693761000	37.9541	1355	1
1527767236.716498000	37.9768	67	0
1527767236.724459000	37.9848	67	0
1527767236.889194000	38.1495	325	1
1527767236.889268000	38.1496	237	1
1527767236.909545000	38.1699	67	0
1527767237.042716000	38.303	392	0
1527767237.046176000	38.3065	83	1
1527767237.048328000	38.3086	60	0
1527767237.052164000	38.3125	80	1
1527767237.248132000	38.5085	288	0
1527767237.248135000	38.5085	128	0
1527767237.251280000	38.5116	72	0
1527767237.251282000	38.5116	130	0
1527767237.252110000	38.5124	89	1
1527767237.825834000	39.0862	374	1
1527767237.825933000	39.0863	241	1
1527767237.845816000	39.1061	67	0
1527767238.171412000	39.4317	215	0
1527767238.171415000	39.4317	128	0
1527767238.175188000	39.4355	72	0
1527767238.175296000	39.4356	86	1
1527767238.175702000	39.436	240	0
1527767238.179227000	39.4395	83	1
1527767238.191206000	39.4515	370	1
1527767238.191301000	39.4516	236	1
1527767238.211416000	39.4717	67	0
1527767238.537153000	39.7975	236	0
1527767238.537156000	39.7975	128	0
1527767238.540661000	39.801	72	0
1527767238.541058000	39.8014	72	0
1527767238.541307000	39.8016	92	1
1527767238.849171000	40.1095	370	1
1527767238.849265000	40.1096	241	1
1527767238.869227000	40.1295	67	0
1527767239.313603000	40.5739	236	0
1527767239.313606000	40.5739	128	0
1527767239.313723000	40.574	72	0
1527767239.313725000	40.574	205	0
1527767239.317253000	40.5776	92	1
1527767239.432409000	40.6927	491	1
1527767239.432498000	40.6928	237	1
1527767239.452264000	40.7126	67	0
1527767239.789594000	41.0499	213	0
1527767239.789711000	41.05	128	0
1527767239.792779000	41.0531	72	0
1527767239.792872000	41.0532	287	0
1527767239.793338000	41.0537	92	1
1527767239.943611000	41.2039	847	1
1527767239.943701000	41.204	237	1
1527767239.963820000	41.2241	67	0
1527767240.122564000	41.3829	305	0
1527767240.122566000	41.3829	128	0
1527767240.126236000	41.3866	72	0
1527767240.126328000	41.3866	86	1
1527767240.127013000	41.3873	315	0
1527767240.130342000	41.3907	83	1
1527767240.848366000	42.1087	964	1
1527767240.848460000	42.1088	237	1
1527767240.877539000	42.1379	67	0
1527767241.223289000	42.4836	306	0
1527767241.223292000	42.4836	128	0
1527767241.226394000	42.4867	72	0
1527767241.226903000	42.4872	229	0
1527767241.227011000	42.4873	89	1
1527767241.231009000	42.4913	80	1
1527767241.298140000	42.5585	369	1
1527767241.298236000	42.5586	240	1
1527767241.318448000	42.5788	67	0
1527767241.662622000	42.9229	238	0
1527767241.662624000	42.9229	128	0
1527767241.663439000	42.9238	72	0
1527767241.663473000	42.9238	264	0
1527767241.667048000	42.9274	92	1
1527767241.757189000	43.0175	370	1
1527767241.757288000	43.0176	237	1
1527767241.777665000	43.038	67	0
1527767242.120843000	43.3812	263	0
1527767242.120846000	43.3812	128	0
1527767242.124444000	43.3848	72	0
1527767242.124932000	43.3853	183	0
1527767242.125032000	43.3854	89	1
1527767242.129040000	43.3894	80	1
1527767242.315979000	43.5763	373	1
1527767242.316077000	43.5764	238	1
1527767242.335349000	43.5957	67	0
1527767242.698349000	43.9587	268	0
1527767242.698352000	43.9587	128	0
1527767242.698353000	43.9587	72	0
1527767242.698928000	43.9592	301	0
1527767242.702103000	43.9624	92	1
1527767242.746002000	44.0063	373	1
1527767242.746100000	44.0064	239	1
1527767242.770057000	44.0304	67	0
1527767242.923679000	44.184	215	0
1527767242.923681000	44.184	128	0
1527767242.927115000	44.1874	86	1
1527767242.927135000	44.1875	72	0
1527767242.927640000	44.188	156	0
1527767242.931107000	44.1914	83	1
1527767243.205235000	44.4656	370	1
1527767243.205323000	44.4656	237	1
1527767243.225725000	44.486	67	0
1527767243.557128000	44.8174	242	0
1527767243.557251000	44.8176	128	0
1527767243.560489000	44.8208	72	0
1527767243.560918000	44.8212	245	0
1527767243.561181000	44.8215	92	1
1527767243.686039000	44.9464	374	1
1527767243.686118000	44.9464	240	1
1527767243.705936000	44.9663	67	0
1527767244.047124000	45.3074	213	0
1527767244.047126000	45.3074	128	0
1527767244.049478000	45.3098	72	0
1527767244.049725000	45.31	132	0
1527767244.051107000	45.3114	92	1
1527767244.184526000	45.4448	373	1
1527767244.184599000	45.4449	237	1
1527767244.206121000	45.4664	67	0
1527767244.563324000	45.8236	236	0
1527767244.563452000	45.8238	128	0
1527767244.567215000	45.8275	86	1
1527767244.568641000	45.829	72	0
1527767244.568643000	45.829	192	0
1527767244.572259000	45.8326	83	1
1527767244.747737000	46.0081	369	1
1527767244.747831000	46.0082	240	1
1527767244.775260000	46.0356	67	0
1527767244.915976000	46.1763	255	0
1527767244.915979000	46.1763	128	0
1527767244.919650000	46.18	72	0
1527767244.920123000	46.1804	301	0
1527767244.920226000	46.1805	89	1
1527767244.924207000	46.1845	80	1
1527767245.176355000	46.4367	370	1
1527767245.176452000	46.4368	238	1
1527767245.195817000	46.4561	67	0
1527767245.533820000	46.7941	238	0
1527767245.533823000	46.7941	128	0
1527767245.536733000	46.7971	72	0
1527767245.537202000	46.7975	307	0
1527767245.538184000	46.7985	92	1
1527767245.627777000	46.8881	492	1
1527767245.627840000	46.8882	240	1
1527767245.648226000	46.9085	67	0
1527767245.652341000	46.9127	67	0
1527767245.998611000	47.2589	213	0
1527767246.000130000	47.2604	128	0
1527767246.001980000	47.2623	72	0
1527767246.001982000	47.2623	253	0
1527767246.002241000	47.2626	95	1
1527767246.168009000	47.4283	848	1
1527767246.168073000	47.4284	239	1
1527767246.189166000	47.4495	67	0
1527767246.653846000	47.9142	235	0
1527767246.653849000	47.9142	128	0
1527767246.657152000	47.9175	72	0
1527767246.657248000	47.9176	86	1
1527767246.657627000	47.9179	207	0
1527767246.661317000	47.9216	83	1
1527767246.678591000	47.9389	963	1
1527767246.678653000	47.939	238	1
1527767246.705816000	47.9661	67	0
1527767246.809033000	48.0694	213	0
1527767246.809036000	48.0694	128	0
1527767246.812446000	48.0728	72	0
1527767246.812538000	48.0729	110	0
1527767246.813245000	48.0736	92	1
1527767252.073103000	53.3334	370	1
1527767252.073193000	53.3335	240	1
1527767252.094058000	53.3544	67	0
1527767252.215508000	53.4758	329	0
1527767252.215514000	53.4758	128	0
1527767252.218718000	53.479	72	0
1527767252.218721000	53.479	65	0
1527767252.219555000	53.4799	92	1
1527767252.337848000	53.5982	370	1
1527767252.337938000	53.5983	238	1
1527767252.357517000	53.6178	67	0
1527767252.684162000	53.9445	307	0
1527767252.684165000	53.9445	128	0
1527767252.687651000	53.948	86	1
1527767252.688730000	53.949	72	0
1527767252.688732000	53.9491	263	0
1527767252.692632000	53.953	83	1
1527767252.823771000	54.0841	370	1
1527767252.823868000	54.0842	237	1
1527767252.844152000	54.1045	67	0
1527767252.848343000	54.1087	67	0
1527767253.168005000	54.4283	213	0
1527767253.168008000	54.4283	128	0
1527767253.171679000	54.432	89	1
1527767253.186267000	54.4466	72	0
1527767253.186269000	54.4466	218	0
1527767253.189633000	54.45	83	1
1527767253.217707000	54.478	373	1
1527767253.217800000	54.4781	238	1
1527767253.237741000	54.4981	67	0
1527767253.687552000	54.9479	289	0
1527767253.687554000	54.9479	128	0
1527767253.691537000	54.9519	72	0
1527767253.691627000	54.9519	301	0
1527767253.691786000	54.9521	92	1
1527767254.552268000	55.8126	371	1
1527767254.552333000	55.8127	238	1
1527767254.586767000	55.8471	67	0
1527767254.916894000	56.1772	268	0
1527767254.916897000	56.1772	128	0
1527767254.920492000	56.1808	72	0
1527767254.920528000	56.1808	86	1
1527767254.920591000	56.1809	87	0
1527767254.924512000	56.1848	83	1
1527767255.080934000	56.3413	370	1
1527767255.080998000	56.3413	240	1
1527767255.100251000	56.3606	67	0
1527767255.431456000	56.6918	235	0
1527767255.431575000	56.6919	128	0
1527767255.435045000	56.6954	72	0
1527767255.435047000	56.6954	292	0
1527767255.435627000	56.6959	92	1
1527767255.580182000	56.8405	373	1
1527767255.580273000	56.8406	243	1
1527767255.600628000	56.8609	67	0
1527767255.930970000	57.1913	217	0
1527767255.930972000	57.1913	128	0
1527767255.934474000	57.1948	72	0
1527767255.934572000	57.1949	120	0
1527767255.934584000	57.1949	86	1
1527767255.938571000	57.1989	83	1
1527767256.476061000	57.7364	375	1
1527767256.476125000	57.7364	247	1
1527767256.495923000	57.7562	67	0
1527767256.851241000	58.1116	238	0
1527767256.851243000	58.1116	128	0
1527767256.855305000	58.1156	72	0
1527767256.855600000	58.1159	89	1
1527767256.856156000	58.1165	309	0
1527767256.859573000	58.1199	80	1
1527767256.902914000	58.1632	375	1
1527767256.903009000	58.1633	237	1
1527767256.923342000	58.1837	67	0
1527767257.026460000	58.2868	213	0
1527767257.026462000	58.2868	128	0
1527767257.030076000	58.2904	72	0
1527767257.030447000	58.2908	239	0
1527767257.030696000	58.291	92	1
1527767257.337077000	58.5974	492	1
1527767257.337177000	58.5975	238	1
1527767257.356498000	58.6168	67	0
1527767257.698704000	58.959	279	0
1527767257.698827000	58.9591	128	0
1527767257.702070000	58.9624	72	0
1527767257.702456000	58.9628	196	0
1527767257.702747000	58.9631	92	1
1527767257.769946000	59.0303	850	1
1527767257.770038000	59.0304	239	1
1527767257.790679000	59.051	67	0
1527767258.124558000	59.3849	215	0
1527767258.124678000	59.385	128	0
1527767258.128678000	59.389	72	0
1527767258.128685000	59.389	85	0
1527767258.128867000	59.3892	86	1
1527767258.132691000	59.393	83	1
1527767258.326162000	59.5865	967	1
1527767258.326228000	59.5865	240	1
1527767258.346972000	59.6073	67	0
1527767258.350869000	59.6112	67	0
1527767258.693809000	59.9541	239	0
1527767258.693812000	59.9541	128	0
1527767258.695909000	59.9562	72	0
1527767258.695912000	59.9562	203	0
1527767258.697746000	59.9581	95	1
1527767258.718358000	59.9787	239	0
1527767258.721694000	59.982	80	1
1527767258.817231000	60.0775	375	1
1527767258.817294000	60.0776	241	1
1527767258.836894000	60.0972	67	0
1527767259.184710000	60.445	216	0
1527767259.184847000	60.4452	128	0
1527767259.187647000	60.448	72	0
1527767259.187649000	60.448	180	0
1527767259.188740000	60.4491	92	1
1527767259.266115000	60.5264	371	1
1527767259.266198000	60.5265	240	1
1527767259.285961000	60.5463	67	0
1527767259.613216000	60.8735	236	0
1527767259.613217000	60.8735	128	0
1527767259.616841000	60.8772	86	1
1527767259.616883000	60.8772	72	0
1527767259.617442000	60.8778	180	0
1527767259.620814000	60.8811	83	1
1527767259.986131000	61.2464	369	1
1527767259.986220000	61.2465	237	1
1527767260.006144000	61.2665	67	0
1527767260.156567000	61.4169	304	0
1527767260.156569000	61.4169	128	0
1527767260.160867000	61.4212	86	1
1527767260.162028000	61.4223	72	0
1527767260.162030000	61.4223	223	0
1527767260.165789000	61.4261	83	1
1527767260.245408000	61.5057	369	1
1527767260.245505000	61.5058	240	1
1527767260.267450000	61.5278	67	0
1527767260.598851000	61.8592	309	0
1527767260.598854000	61.8592	128	0
1527767260.601342000	61.8617	72	0
1527767260.601803000	61.8621	307	0
1527767260.602820000	61.8631	92	1
1527767260.735471000	61.9958	373	1
1527767260.735535000	61.9959	238	1
1527767260.769045000	62.0294	67	0
1527767261.082962000	62.3433	215	0
1527767261.082964000	62.3433	128	0
1527767261.086296000	62.3466	72	0
1527767261.086823000	62.3471	108	0
1527767261.086924000	62.3472	89	1
1527767261.090902000	62.3512	80	1
1527767261.196042000	62.4564	374	1
1527767261.196124000	62.4564	242	1
1527767261.216541000	62.4769	67	0
1527767261.576682000	62.837	290	0
1527767261.576685000	62.837	128	0
1527767261.579486000	62.8398	72	0
1527767261.579919000	62.8402	192	0
1527767261.580923000	62.8412	92	1
1527767261.609132000	62.8695	371	1
1527767261.609199000	62.8695	242	1
1527767261.629092000	62.8894	67	0
1527767262.069681000	63.33	247	0
1527767262.069990000	63.3303	128	0
1527767262.072229000	63.3325	72	0
1527767262.072688000	63.333	232	0
1527767262.073908000	63.3342	92	1
1527767262.119043000	63.3794	370	1
1527767262.119127000	63.3794	237	1
1527767262.138604000	63.3989	67	0
1527767262.474953000	63.7353	240	0
1527767262.474956000	63.7353	128	0
1527767262.478691000	63.739	72	0
1527767262.478693000	63.739	69	0
1527767262.478986000	63.7393	92	1
1527767262.621388000	63.8817	375	1
1527767262.621455000	63.8818	237	1
1527767262.642842000	63.9032	67	0
1527767262.647592000	63.9079	67	0
1527767262.981213000	64.2415	217	0
1527767262.981215000	64.2415	128	0
1527767262.985041000	64.2454	89	1
1527767262.986448000	64.2468	72	0
1527767262.986546000	64.2469	261	0
1527767262.990009000	64.2503	83	1
1527767263.081326000	64.3416	491	1
1527767263.081403000	64.3417	237	1
1527767263.101589000	64.3619	67	0
1527767263.429238000	64.6896	237	0
1527767263.429240000	64.6896	128	0
1527767263.432700000	64.693	72	0
1527767263.432978000	64.6933	89	1
1527767263.433093000	64.6934	155	0
1527767263.436962000	64.6973	80	1
1527767263.850104000	65.1104	848	1
1527767263.850172000	65.1105	241	1
1527767263.870112000	65.1304	67	0
1527767263.975574000	65.2359	213	0
1527767263.975576000	65.2359	128	0
1527767263.978965000	65.2393	72	0
1527767263.978967000	65.2393	69	0
1527767263.979080000	65.2394	86	1
1527767263.983071000	65.2434	83	1
1527767264.061154000	65.3215	964	1
1527767264.061216000	65.3215	237	1
1527767264.081684000	65.342	67	0
1527767264.203934000	65.4643	213	0
1527767264.203936000	65.4643	128	0
1527767264.207262000	65.4676	72	0
1527767264.207718000	65.468	168	0
1527767264.208249000	65.4686	92	1
1527767264.371112000	65.6314	373	1
1527767264.371214000	65.6315	241	1
1527767264.391767000	65.6521	67	0
1527767264.755251000	66.0156	278	0
1527767264.755253000	66.0156	128	0
1527767264.757408000	66.0177	72	0
1527767264.757890000	66.0182	305	0
1527767264.759056000	66.0194	92	1
1527767265.442543000	66.7029	373	1
1527767265.442619000	66.7029	240	1
1527767265.462737000	66.7231	67	0
1527767265.467045000	66.7274	67	0
1527767265.815215000	67.0755	235	0
1527767265.815218000	67.0755	128	0
1527767265.818133000	67.0785	72	0
1527767265.819021000	67.0793	319	0
1527767265.819129000	67.0794	92	1
1527767265.823190000	67.0835	80	1
1527767265.860280000	67.1206	369	1
1527767265.860372000	67.1207	241	1
1527767265.880134000	67.1405	67	0
1527767266.225098000	67.4854	212	0
1527767266.225100000	67.4854	128	0
1527767266.228502000	67.4888	72	0
1527767266.228997000	67.4893	116	0
1527767266.229243000	67.4896	92	1
1527767266.424257000	67.6846	369	1
1527767266.424353000	67.6847	237	1
1527767266.444856000	67.7052	67	0
1527767266.788667000	68.049	236	0
1527767266.788669000	68.049	128	0
1527767266.792265000	68.0526	86	1
1527767266.792902000	68.0532	72	0
1527767266.793537000	68.0539	254	0
1527767266.796230000	68.0565	83	1
1527767266.861361000	68.1217	372	1
1527767266.861444000	68.1218	238	1
1527767266.881187000	68.1415	67	0
1527767267.232337000	68.4927	307	0
1527767267.232339000	68.4927	128	0
1527767267.234857000	68.4952	72	0
1527767267.234860000	68.4952	253	0
1527767267.236279000	68.4966	92	1
1527767267.511900000	68.7722	371	1
1527767267.511993000	68.7723	240	1
1527767267.531586000	68.7919	67	0
1527767267.649788000	68.9101	309	0
1527767267.649790000	68.9101	128	0
1527767267.653066000	68.9134	72	0
1527767267.653323000	68.9136	89	1
1527767267.653667000	68.914	284	0
1527767267.657217000	68.9175	80	1
1527767267.723296000	68.9836	375	1
1527767267.723386000	68.9837	242	1
1527767267.744091000	69.0044	67	0
1527767268.073379000	69.3337	212	0
1527767268.073381000	69.3337	128	0
1527767268.077036000	69.3374	72	0
1527767268.077128000	69.3374	305	0
1527767268.077343000	69.3377	92	1
1527767268.202812000	69.4631	369	1
1527767268.202876000	69.4632	241	1
1527767268.222767000	69.4831	67	0
1527767268.330637000	69.591	290	0
1527767268.330755000	69.5911	128	0
1527767268.333714000	69.594	72	0
1527767268.334193000	69.5945	272	0
1527767268.334296000	69.5946	89	1
1527767268.338323000	69.5986	80	1
1527767268.403652000	69.664	353	1
1527767268.403739000	69.6641	1392	1
1527767268.403774000	69.6641	1392	1
1527767268.403818000	69.6641	1127	1
1527767268.435923000	69.6962	67	0
1527767268.495736000	69.7561	429	1
1527767268.495825000	69.7561	237	1
1527767268.516617000	69.7769	67	0
1527767268.519408000	69.7797	372	0
1527767268.523326000	69.7836	86	1
1527767268.524794000	69.7851	60	0
1527767268.528328000	69.7886	80	1
1527767268.642275000	69.9026	258	0
1527767268.642277000	69.9026	128	0
1527767268.644053000	69.9044	72	0
1527767268.644055000	69.9044	263	0
1527767268.646367000	69.9067	89	1
1527767269.007892000	70.2682	849	1
1527767269.007985000	70.2683	239	1
1527767269.028990000	70.2893	67	0
1527767269.239056000	70.4994	237	0
1527767269.239173000	70.4995	128	0
1527767269.242819000	70.5031	72	0
1527767269.243243000	70.5036	136	0
1527767269.243310000	70.5036	89	1
1527767269.247293000	70.5076	80	1
1527767269.343696000	70.604	964	1
1527767269.343759000	70.6041	238	1
1527767269.364926000	70.6252	67	0
1527767269.467836000	70.7282	212	0
1527767269.467838000	70.7282	128	0
1527767269.471337000	70.7317	86	1
1527767269.471680000	70.732	72	0
1527767269.472115000	70.7324	319	0
1527767269.475309000	70.7356	83	1
1527767269.791621000	71.0519	369	1
1527767269.791706000	71.052	237	1
1527767269.812866000	71.0732	67	0
1527767269.943002000	71.2033	213	0
1527767269.943384000	71.2037	128	0
1527767269.947255000	71.2076	72	0
1527767269.947257000	71.2076	138	0
1527767269.947393000	71.2077	86	1
1527767269.951404000	71.2117	83	1
1527767270.211924000	71.4722	374	1
1527767270.212001000	71.4723	241	1
1527767270.231031000	71.4913	67	0
1527767270.254008000	71.5143	67	0
1527767270.353626000	71.6139	279	0
1527767270.353629000	71.6139	128	0
1527767270.356077000	71.6164	72	0
1527767270.356079000	71.6164	192	0
1527767270.357373000	71.6177	95	1
1527767270.761746000	72.0221	369	1
1527767270.761838000	72.0222	237	1
1527767270.794170000	72.0545	67	0
1527767270.911805000	72.1721	213	0
1527767270.911807000	72.1721	128	0
1527767270.915474000	72.1758	86	1
1527767270.915834000	72.1762	72	0
1527767270.915835000	72.1762	238	0
1527767270.919465000	72.1798	83	1
1527767271.352773000	72.6131	369	1
1527767271.352857000	72.6132	237	1
1527767271.372472000	72.6328	67	0
1527767271.406567000	72.6669	285	1
1527767271.406664000	72.667	1392	1
1527767271.406692000	72.667	1392	1
1527767271.406732000	72.6671	1392	1
1527767271.406765000	72.6671	1392	1
1527767271.406802000	72.6671	1392	1
1527767271.406851000	72.6672	1392	1
1527767271.406876000	72.6672	1392	1
1527767271.406925000	72.6672	1392	1
1527767271.406951000	72.6673	1392	1
1527767271.407000000	72.6673	1392	1
1527767271.407047000	72.6674	1392	1
1527767271.407073000	72.6674	1392	1
1527767271.407122000	72.6674	1392	1
1527767271.407144000	72.6675	127	1
1527767271.427725000	72.688	67	0
1527767271.431839000	72.6922	67	0
1527767271.500561000	72.7609	239	0
1527767271.500564000	72.7609	128	0
1527767271.504461000	72.7648	92	1
1527767271.504760000	72.7651	72	0
1527767271.505251000	72.7656	319	0
1527767271.508438000	72.7688	83	1
1527767271.562552000	72.8229	370	1
1527767271.562624000	72.8229	239	1
1527767271.569368000	72.8297	362	0
1527767271.573481000	72.8338	80	1
1527767271.575110000	72.8354	60	0
1527767271.578489000	72.8388	80	1
1527767271.583758000	72.8441	67	0
1527767271.703981000	72.9643	315	0
1527767271.703983000	72.9643	128	0
1527767271.707502000	72.9678	86	1
1527767271.707850000	72.9682	72	0
1527767271.707852000	72.9682	180	0
1527767271.711482000	72.9718	83	1
1527767272.005700000	73.266	369	1
1527767272.005795000	73.2661	237	1
1527767272.025431000	73.2857	67	0
1527767272.134846000	73.3952	283	0
1527767272.134848000	73.3952	128	0
1527767272.137986000	73.3983	72	0
1527767272.138447000	73.3988	281	0
1527767272.138517000	73.3988	89	1
1527767272.142531000	73.4028	80	1
1527767272.245588000	73.5059	370	1
1527767272.245659000	73.506	237	1
1527767272.265986000	73.5263	67	0
1527767272.371501000	73.6318	237	0
1527767272.371504000	73.6318	128	0
1527767272.374854000	73.6352	72	0
1527767272.375321000	73.6356	222	0
1527767272.375569000	73.6359	92	1
1527767272.897012000	74.1573	373	1
1527767272.897112000	74.1574	240	1
1527767272.917589000	74.1779	67	0
1527767273.014622000	74.2749	266	0
1527767273.014714000	74.275	128	0
1527767273.017736000	74.2781	72	0
1527767273.017738000	74.2781	236	0
1527767273.018525000	74.2788	92	1
1527767273.295725000	74.556	374	1
1527767273.295829000	74.5561	238	1
1527767273.316324000	74.5766	67	0
1527767273.431375000	74.6917	239	0
1527767273.431936000	74.6923	128	0
1527767273.434413000	74.6947	72	0
1527767273.434498000	74.6948	158	0
1527767273.435556000	74.6959	92	1
1527767273.625782000	74.8861	371	1
1527767273.625867000	74.8862	239	1
1527767273.645309000	74.9056	67	0
1527767273.748035000	75.0084	215	0
1527767273.748131000	75.0085	128	0
1527767273.750525000	75.0108	72	0
1527767273.750950000	75.0113	138	0
1527767273.751549000	75.0119	92	1
1527767274.467273000	75.7276	971	1
1527767274.467358000	75.7277	238	1
1527767274.495152000	75.7555	67	0
1527767274.636240000	75.8966	274	0
1527767274.637260000	75.8976	128	0
1527767274.639682000	75.9	86	1
1527767274.640841000	75.9012	72	0
1527767274.640955000	75.9013	201	0
1527767274.644684000	75.905	83	1
1527767274.652405000	75.9127	274	0
1527767274.656685000	75.917	80	1
1527767275.181164000	76.4415	965	1
1527767275.181242000	76.4416	241	1
1527767275.201453000	76.4618	67	0
1527767275.309693000	76.57	238	0
1527767275.309696000	76.57	128	0
1527767275.313526000	76.5738	72	0
1527767275.313779000	76.5741	89	1
1527767275.314114000	76.5744	121	0
1527767275.317707000	76.578	80	1
1527767275.393129000	76.6534	371	1
1527767275.393224000	76.6535	240	1
1527767275.413112000	76.6734	67	0
1527767275.417623000	76.6779	67	0
1527767275.529108000	76.7894	213	0
1527767275.529112000	76.7894	128	0
1527767275.531644000	76.792	72	0
1527767275.532760000	76.7931	92	1
1527767275.533144000	76.7935	164	0
1527767275.536728000	76.797	80	1
1527767275.626253000	76.8866	373	1
1527767275.626338000	76.8867	241	1
1527767275.645725000	76.906	67	0
1527767275.763671000	77.024	213	0
1527767275.763673000	77.024	128	0
1527767275.767339000	77.0277	72	0
1527767275.767689000	77.028	89	1
1527767275.767731000	77.028	250	0
1527767275.771749000	77.0321	80	1
1527767275.866859000	77.1272	369	1
1527767275.866922000	77.1272	241	1
1527767275.887412000	77.1477	67	0
1527767276.006415000	77.2667	258	0
1527767276.007537000	77.2679	128	0
1527767276.009832000	77.2702	72	0
1527767276.010225000	77.2705	174	0
1527767276.010770000	77.2711	92	1
1527767276.965496000	78.2258	372	1
1527767276.965594000	78.2259	240	1
1527767276.985058000	78.2454	67	0
1527767277.204034000	78.4644	236	0
1527767277.204279000	78.4646	128	0
1527767277.207351000	78.4677	72	0
1527767277.207783000	78.4681	267	0
1527767277.207886000	78.4682	89	1
1527767277.211818000	78.4721	80	1
1527767277.261830000	78.5221	373	1
1527767277.261901000	78.5222	239	1
1527767277.281819000	78.5421	67	0
1527767277.394624000	78.6549	238	0
1527767277.394626000	78.6549	128	0
1527767277.397450000	78.6578	72	0
1527767277.397955000	78.6583	158	0
1527767277.398752000	78.6591	92	1
1527767277.812365000	79.0727	371	1
1527767277.812461000	79.0728	239	1
1527767277.832220000	79.0925	67	0
1527767277.936366000	79.1967	215	0
1527767277.936368000	79.1967	128	0
1527767277.939632000	79.2	72	0
1527767277.939906000	79.2002	89	1
1527767277.940268000	79.2006	233	0
1527767277.943860000	79.2042	80	1
1527767278.271268000	79.5316	371	1
1527767278.271361000	79.5317	241	1
1527767278.290999000	79.5513	67	0
1527767278.410424000	79.6707	236	0
1527767278.410426000	79.6707	128	0
1527767278.413841000	79.6742	86	1
1527767278.414107000	79.6744	72	0
1527767278.414182000	79.6745	65	0
1527767278.417839000	79.6782	83	1
1527767278.565317000	79.8256	370	1
1527767278.565412000	79.8257	241	1
1527767278.592635000	79.853	67	0
1527767278.687462000	79.9478	307	0
1527767278.687781000	79.9481	128	0
1527767278.690728000	79.951	72	0
1527767278.690991000	79.9513	89	1
1527767278.691341000	79.9517	192	0
1527767278.694903000	79.9552	80	1
1527767279.001078000	80.2614	370	1
1527767279.001149000	80.2615	241	1
1527767279.020735000	80.2811	67	0
1527767279.127719000	80.388	283	0
1527767279.127723000	80.388	128	0
1527767279.130814000	80.3911	72	0
1527767279.131064000	80.3914	320	0
1527767279.131875000	80.3922	92	1
1527767279.757611000	81.0179	372	1
1527767279.757702000	81.018	240	1
1527767279.777836000	81.0382	67	0
1527767279.934462000	81.1948	285	0
1527767279.934465000	81.1948	128	0
1527767279.936926000	81.1972	72	0
1527767279.937783000	81.1981	133	0
1527767279.938052000	81.1984	92	1
1527767280.083277000	81.3436	369	1
1527767280.083366000	81.3437	240	1
1527767280.104388000	81.3647	67	0
1527767280.237456000	81.4978	215	0
1527767280.237459000	81.4978	128	0
1527767280.240735000	81.5011	72	0
1527767280.240737000	81.5011	100	0
1527767280.241026000	81.5013	92	1
1527767281.316316000	82.5766	975	1
1527767281.316403000	82.5767	242	1
1527767281.336903000	82.5972	67	0
1527767281.441404000	82.7017	235	0
1527767281.441407000	82.7017	128	0
1527767281.445495000	82.7058	86	1
1527767281.445519000	82.7058	72	0
1527767281.446008000	82.7063	81	0
1527767281.449468000	82.7098	83	1
1527767281.571946000	82.8323	963	1
1527767281.572010000	82.8323	240	1
1527767281.591640000	82.852	67	0
1527767281.698446000	82.9588	248	0
1527767281.698450000	82.9588	128	0
1527767281.702439000	82.9628	72	0
1527767281.702495000	82.9628	86	1
1527767281.703016000	82.9633	197	0
1527767281.706476000	82.9668	83	1
1527767282.034446000	83.2948	371	1
1527767282.034524000	83.2948	239	1
1527767282.055417000	83.3157	67	0
1527767282.163213000	83.4235	217	0
1527767282.163216000	83.4235	128	0
1527767282.166957000	83.4273	72	0
1527767282.166959000	83.4273	147	0
1527767282.167510000	83.4278	92	1
1527767283.184766000	84.4451	373	1
1527767283.184858000	84.4452	241	1
1527767283.204042000	84.4644	67	0
1527767283.331407000	84.5917	236	0
1527767283.331410000	84.5917	128	0
1527767283.334420000	84.5947	72	0
1527767283.334423000	84.5947	86	0
1527767283.335094000	84.5954	92	1
1527767283.912566000	85.1729	370	1
1527767283.912662000	85.173	239	1
1527767283.932171000	85.1925	67	0
1527767284.032909000	85.2932	213	0
1527767284.033034000	85.2934	128	0
1527767284.036260000	85.2966	72	0
1527767284.036669000	85.297	81	0
1527767284.037240000	85.2976	92	1
1527767284.222810000	85.4831	374	1
1527767284.222879000	85.4832	244	1
1527767284.243177000	85.5035	67	0
1527767284.346452000	85.6068	278	0
1527767284.346454000	85.6068	128	0
1527767284.349852000	85.6102	72	0
1527767284.349855000	85.6102	167	0
1527767284.350154000	85.6105	92	1
1527767284.602630000	85.8629	370	1
1527767284.602711000	85.863	240	1
1527767284.631382000	85.8917	67	0
1527767284.733361000	85.9937	215	0
1527767284.733711000	85.994	128	0
1527767284.736155000	85.9965	72	0
1527767284.736554000	85.9969	118	0
1527767284.737179000	85.9975	92	1
1527767285.013531000	86.2738	375	1
1527767285.013613000	86.2739	243	1
1527767285.033427000	86.2937	67	0
1527767285.143001000	86.4033	212	0
1527767285.143003000	86.4033	128	0
1527767285.147197000	86.4075	72	0
1527767285.147199000	86.4075	186	0
1527767285.147307000	86.4076	86	1
1527767285.151279000	86.4116	83	1
1527767286.308737000	87.5691	369	1
1527767286.308804000	87.5691	241	1
1527767286.338350000	87.5987	67	0
1527767286.458832000	87.7192	236	0
1527767286.458834000	87.7192	128	0
1527767286.462267000	87.7226	72	0
1527767286.462269000	87.7226	207	0
1527767286.463066000	87.7234	92	1
1527767287.077545000	88.3379	370	1
1527767287.077638000	88.338	243	1
1527767287.098000000	88.3583	67	0
1527767287.204917000	88.4652	211	0
1527767287.204920000	88.4652	128	0
1527767287.208162000	88.4685	72	0
1527767287.208688000	88.469	258	0
1527767287.209188000	88.4695	92	1
1527767287.938978000	89.1993	368	1
1527767287.939077000	89.1994	242	1
1527767287.959128000	89.2194	67	0
1527767288.062632000	89.323	236	0
1527767288.062635000	89.323	128	0
1527767288.066248000	89.3266	86	1
1527767288.067242000	89.3276	72	0
1527767288.067354000	89.3277	257	0
1527767288.071224000	89.3315	83	1
1527767288.179369000	89.4397	373	1
1527767288.179436000	89.4398	239	1
1527767288.199196000	89.4595	67	0
1527767288.306025000	89.5663	331	0
1527767288.306027000	89.5663	128	0
1527767288.310225000	89.5705	86	1
1527767288.314814000	89.5751	72	0
1527767288.315081000	89.5754	237	0
1527767288.318236000	89.5786	83	1
1527767288.499516000	89.7598	972	1
1527767288.499610000	89.7599	239	1
1527767288.522646000	89.783	67	0
1527767288.631835000	89.8922	286	0
1527767288.631838000	89.8922	128	0
1527767288.635485000	89.8958	72	0
1527767288.635585000	89.8959	284	0
1527767288.636174000	89.8965	92	1
1527767288.940558000	90.2009	965	1
1527767288.940655000	90.201	243	1
1527767288.961733000	90.2221	67	0
1527767289.097722000	90.358	263	0
1527767289.097841000	90.3582	128	0
1527767289.100922000	90.3612	72	0
1527767289.101015000	90.3613	183	0
1527767289.101557000	90.3619	92	1
1527767289.349653000	90.61	370	1
1527767289.349715000	90.61	243	1
1527767289.370301000	90.6306	67	0
1527767289.482945000	90.7433	238	0
1527767289.482947000	90.7433	128	0
1527767289.486416000	90.7467	72	0
1527767289.486833000	90.7472	200	0
1527767289.487373000	90.7477	92	1
1527767289.619596000	90.8799	374	1
1527767289.619658000	90.88	240	1
1527767289.639159000	90.8995	67	0
1527767289.771723000	91.032	212	0
1527767289.775256000	91.0356	83	1
1527767289.787923000	91.0482	138	0
1527767289.788011000	91.0483	252	0
1527767289.791267000	91.0516	83	1
1527767290.090892000	91.3512	369	1
1527767290.090961000	91.3513	239	1
1527767290.120265000	91.3806	80	0
1527767290.122602000	91.3829	67	0
1527767290.124343000	91.3847	83	1
1527767290.229881000	91.4902	245	0
1527767290.230536000	91.4909	128	0
1527767290.233360000	91.4937	83	1
1527767290.233752000	91.4941	72	0
1527767290.233754000	91.4941	200	0
1527767290.237349000	91.4977	83	1
1527767293.337318000	94.5976	350	1
1527767293.337418000	94.5977	1392	1
1527767293.337465000	94.5978	1392	1
1527767293.337492000	94.5978	1392	1
1527767293.337532000	94.5979	823	1
1527767293.360351000	94.6207	67	0
1527767293.491712000	94.752	398	0
1527767293.495929000	94.7562	83	1
1527767293.498030000	94.7583	60	0
1527767293.501926000	94.7622	80	1
1527767293.536910000	94.7972	370	1
1527767293.536977000	94.7973	239	1
1527767293.557696000	94.818	67	0
1527767293.671357000	94.9317	212	0
1527767293.671472000	94.9318	128	0
1527767293.674877000	94.9352	86	1
1527767293.676027000	94.9363	72	0
1527767293.676117000	94.9364	273	0
1527767293.696943000	94.9573	83	1
1527767293.711877000	94.9722	72	0
1527767293.715881000	94.9762	80	1
1527767293.867914000	95.1282	372	1
1527767293.867983000	95.1283	241	1
1527767293.888117000	95.1484	67	0
1527767293.993523000	95.2538	255	0
1527767293.993525000	95.2538	128	0
1527767293.997775000	95.2581	72	0
1527767293.997777000	95.2581	204	0
1527767293.997936000	95.2583	86	1
1527767294.001920000	95.2622	83	1
1527767294.281583000	95.5419	370	1
1527767294.281673000	95.542	241	1
1527767294.302617000	95.5629	67	0
1527767294.409154000	95.6695	238	0
1527767294.409156000	95.6695	128	0
1527767294.412916000	95.6732	86	1
1527767294.417888000	95.6782	72	0
1527767294.418269000	95.6786	84	0
1527767294.421906000	95.6822	83	1
1527767294.730285000	95.9906	375	1
1527767294.730359000	95.9907	244	1
1527767294.750912000	96.0112	67	0
1527767294.756113000	96.0164	67	0
1527767294.859888000	96.1202	216	0
1527767294.860537000	96.1209	128	0
1527767294.863091000	96.1234	72	0
1527767294.863179000	96.1235	233	0
1527767294.863949000	96.1243	95	1
1527767296.320666000	97.581	375	1
1527767296.320729000	97.581	243	1
1527767296.342755000	97.6031	67	0
1527767296.454675000	97.715	236	0
1527767296.454677000	97.715	128	0
1527767296.458274000	97.7186	86	1
1527767296.459017000	97.7193	72	0
1527767296.459461000	97.7198	314	0
1527767296.463187000	97.7235	83	1
1527767296.860865000	98.1212	369	1
1527767296.860933000	98.1213	240	1
1527767296.880951000	98.1413	67	0
1527767296.984144000	98.2445	213	0
1527767296.984147000	98.2445	128	0
1527767296.987739000	98.2481	72	0
1527767296.988177000	98.2485	199	0
1527767296.988276000	98.2486	89	1
1527767296.992290000	98.2526	80	1
1527767297.138661000	98.399	970	1
1527767297.138743000	98.3991	241	1
1527767297.157879000	98.4182	67	0
1527767297.262521000	98.5228	234	0
1527767297.262849000	98.5232	128	0
1527767297.266170000	98.5265	72	0
1527767297.266331000	98.5266	86	1
1527767297.266599000	98.5269	100	0
1527767297.270343000	98.5307	83	1
1527767297.598835000	98.8592	962	1
1527767297.598926000	98.8592	244	1
1527767297.621291000	98.8816	67	0
1527767297.738966000	98.9993	307	0
1527767297.738968000	98.9993	128	0
1527767297.742216000	99.0025	72	0
1527767297.742218000	99.0025	152	0
1527767297.743282000	99.0036	92	1
1527767298.032155000	99.2925	370	1
1527767298.032234000	99.2926	241	1
1527767298.052462000	99.3128	67	0
1527767298.178152000	99.4385	285	0
1527767298.178155000	99.4385	128	0
1527767298.181469000	99.4418	72	0
1527767298.181566000	99.4419	211	0
1527767298.182305000	99.4426	92	1
1527767299.240367000	100.501	374	1
1527767299.240456000	100.501	239	1
1527767299.260529000	100.521	67	0
1527767299.371890000	100.632	286	0
1527767299.371893000	100.632	128	0
1527767299.371895000	100.632	72	0
1527767299.372004000	100.632	130	0
1527767299.384614000	100.645	92	1
1527767299.683706000	100.944	374	1
1527767299.683768000	100.944	242	1
1527767299.704077000	100.964	67	0
1527767299.827402000	101.088	213	0
1527767299.827408000	101.088	128	0
1527767299.829209000	101.09	72	0
1527767299.830023000	101.09	262	0
1527767299.831391000	101.092	92	1
1527767299.949530000	101.21	370	1
1527767299.949626000	101.21	239	1
1527767299.981311000	101.242	67	0
1527767299.997581000	101.258	67	0
1527767300.119312000	101.38	213	0
1527767300.119314000	101.38	128	0
1527767300.121780000	101.382	72	0
1527767300.122210000	101.383	218	0
1527767300.123386000	101.384	95	1
1527767300.480039000	101.74	373	1
1527767300.480134000	101.74	240	1
1527767300.499863000	101.76	67	0
1527767300.611451000	101.872	270	0
1527767300.611539000	101.872	128	0
1527767300.615493000	101.876	86	1
1527767300.616889000	101.877	72	0
1527767300.617964000	101.878	208	0
1527767300.620476000	101.881	83	1
1527767300.930668000	102.191	371	1
1527767300.930755000	102.191	240	1
1527767300.950346000	102.211	67	0
1527767301.064996000	102.325	213	0
1527767301.064999000	102.325	128	0
1527767301.068318000	102.329	72	0
1527767301.068586000	102.329	89	1
1527767301.068915000	102.329	162	0
1527767301.072485000	102.333	80	1
1527767301.640035000	102.9	370	1
1527767301.640104000	102.9	240	1
1527767301.662315000	102.923	67	0
1527767301.768733000	103.029	242	0
1527767301.768735000	103.029	128	0
1527767301.772397000	103.033	72	0
1527767301.772399000	103.033	102	0
1527767301.772535000	103.033	86	1
1527767301.776495000	103.037	83	1
1527767302.887943000	104.148	371	1
1527767302.888012000	104.148	239	1
1527767302.910965000	104.171	67	0
1527767302.912920000	104.173	67	0
1527767303.040999000	104.301	280	0
1527767303.041001000	104.301	128	0
1527767303.043726000	104.304	72	0
1527767303.044206000	104.305	222	0
1527767303.044448000	104.305	95	1
1527767303.717884000	104.978	375	1
1527767303.717964000	104.978	245	1
1527767303.738279000	104.999	67	0
1527767303.850208000	105.111	235	0
1527767303.850211000	105.111	128	0
1527767303.853164000	105.113	72	0
1527767303.853166000	105.113	237	0
1527767303.854412000	105.115	92	1
1527767303.941684000	105.202	369	1
1527767303.941767000	105.202	239	1
1527767303.962388000	105.223	67	0
1527767304.070350000	105.331	215	0
1527767304.070459000	105.331	128	0
1527767304.073186000	105.334	72	0
1527767304.073610000	105.334	174	0
1527767304.074404000	105.335	92	1
1527767304.277730000	105.538	975	1
1527767304.277794000	105.538	243	1
1527767304.297230000	105.558	67	0
1527767304.410459000	105.671	238	0
1527767304.410461000	105.671	128	0
1527767304.414507000	105.675	86	1
1527767304.415559000	105.676	72	0
1527767304.415561000	105.676	151	0
1527767304.419486000	105.68	83	1
1527767304.645806000	105.906	965	1
1527767304.645870000	105.906	239	1
1527767304.666504000	105.927	67	0
1527767304.776129000	106.036	213	0
1527767304.776131000	106.036	128	0
1527767304.780312000	106.041	72	0
1527767304.780574000	106.041	89	1
1527767304.780931000	106.041	275	0
1527767304.784485000	106.045	80	1
1527767305.145915000	106.406	369	1
1527767305.146003000	106.406	239	1
1527767305.175722000	106.436	67	0
1527767305.186727000	106.447	67	0
1527767305.288961000	106.549	239	0
1527767305.288965000	106.549	128	0
1527767305.292099000	106.552	72	0
1527767305.292102000	106.552	278	0
1527767305.292619000	106.553	95	1
1527767305.375479000	106.636	371	1
1527767305.375569000	106.636	242	1
1527767305.396100000	106.656	67	0
1527767305.497714000	106.758	305	0
1527767305.497716000	106.758	128	0
1527767305.500772000	106.761	72	0
1527767305.501269000	106.762	277	0
1527767305.501522000	106.762	92	1
1527767305.655859000	106.916	369	1
1527767305.655922000	106.916	240	1
1527767305.675204000	106.936	67	0
1527767305.779146000	107.039	283	0
1527767305.779149000	107.039	128	0
1527767305.782782000	107.043	72	0
1527767305.782871000	107.043	259	0
1527767305.783525000	107.044	92	1
1527767305.975662000	107.236	374	1
1527767305.975730000	107.236	241	1
1527767305.997387000	107.258	67	0
1527767306.331427000	107.592	286	0
1527767306.331795000	107.592	128	0
1527767306.334258000	107.595	72	0
1527767306.334728000	107.595	169	0
1527767306.335549000	107.596	92	1
1527767306.495644000	107.756	372	1
1527767306.495710000	107.756	239	1
1527767306.517456000	107.778	67	0
1527767306.521894000	107.782	67	0
1527767306.652289000	107.913	215	0
1527767306.652291000	107.913	128	0
1527767306.652293000	107.913	72	0
1527767306.652408000	107.913	166	0
1527767306.656612000	107.917	95	1
1527767306.815882000	108.076	374	1
1527767306.815976000	108.076	240	1
1527767306.835695000	108.096	67	0
1527767306.942548000	108.203	213	0
1527767306.942550000	108.203	128	0
1527767306.946630000	108.207	72	0
1527767306.946662000	108.207	86	1
1527767306.946721000	108.207	302	0
1527767306.950641000	108.211	83	1
1527767307.205967000	108.466	373	1
1527767307.206053000	108.466	242	1
1527767307.225829000	108.486	67	0
1527767307.567787000	108.828	271	0
1527767307.567790000	108.828	128	0
1527767307.570998000	108.831	72	0
1527767307.571000000	108.831	137	0
1527767307.571603000	108.832	92	1
1527767308.458093000	109.718	370	1
1527767308.458187000	109.719	242	1
1527767308.487988000	109.748	67	0
1527767308.492781000	109.753	67	0
1527767308.585451000	109.846	239	0
1527767308.585453000	109.846	128	0
1527767308.588379000	109.849	72	0
1527767308.588827000	109.849	124	0
1527767308.589435000	109.85	95	1
1527767308.950666000	110.211	371	1
1527767308.950764000	110.211	239	1
1527767308.967501000	110.228	80	0
1527767308.971482000	110.232	80	1
1527767309.075996000	110.336	219	0
1527767309.076114000	110.336	128	0
1527767309.078061000	110.338	72	0
1527767309.078392000	110.339	112	0
1527767309.079501000	110.34	89	1
1527767309.221583000	110.482	370	1
1527767309.221662000	110.482	241	1
1527767309.240979000	110.501	67	0
1527767309.245995000	110.506	67	0
1527767309.348860000	110.609	281	0
1527767309.348863000	110.609	128	0
1527767309.352517000	110.613	89	1
1527767309.352675000	110.613	72	0
1527767309.352751000	110.613	259	0
1527767309.356613000	110.617	83	1
1527767309.770944000	111.031	970	1
1527767309.771007000	111.031	241	1
1527767309.791249000	111.052	67	0
1527767309.895459000	111.156	213	0
1527767309.895461000	111.156	128	0
1527767309.898808000	111.159	72	0
1527767309.898810000	111.159	292	0
1527767309.899522000	111.16	92	1
1527767310.570184000	111.831	964	1
1527767310.570269000	111.831	240	1
1527767310.604313000	111.865	67	0
1527767310.691500000	111.952	239	0
1527767310.691504000	111.952	128	0
1527767310.695194000	111.956	72	0
1527767310.695334000	111.956	86	0
1527767310.695754000	111.956	92	1
1527767310.811054000	112.071	370	1
1527767310.811152000	112.071	239	1
1527767310.831298000	112.092	67	0
1527767310.932042000	112.192	213	0
1527767310.932044000	112.192	128	0
1527767310.934866000	112.195	72	0
1527767310.935355000	112.196	239	0
1527767310.935600000	112.196	92	1
1527767311.631616000	112.892	369	1
1527767311.631708000	112.892	240	1
1527767311.651562000	112.912	67	0
1527767311.758895000	113.019	240	0
1527767311.758897000	113.019	128	0
1527767311.762075000	113.022	72	0
1527767311.762077000	113.022	96	0
1527767311.762654000	113.023	92	1
1527767311.991237000	113.252	371	1
1527767311.991305000	113.252	240	1
1527767312.011185000	113.272	67	0
1527767312.015244000	113.276	67	0
1527767312.116426000	113.377	216	0
1527767312.116428000	113.377	128	0
1527767312.119298000	113.38	72	0
1527767312.120730000	113.381	92	1
1527767312.151507000	113.412	307	0
1527767312.155729000	113.416	80	1
1527767313.131207000	114.392	371	1
1527767313.131306000	114.392	239	1
1527767313.152012000	114.412	67	0
1527767313.155477000	114.416	67	0
1527767313.258474000	114.519	237	0
1527767313.258559000	114.519	128	0
1527767313.262208000	114.523	72	0
1527767313.262211000	114.523	138	0
1527767313.262716000	114.523	95	1
1527767314.561391000	115.822	374	1
1527767314.561481000	115.822	241	1
1527767314.582816000	115.843	67	0
1527767314.701962000	115.962	328	0
1527767314.701965000	115.962	128	0
1527767314.705879000	115.966	86	1
1527767314.707628000	115.968	72	0
1527767314.707630000	115.968	271	0
1527767314.711865000	115.972	83	1
1527767314.746125000	116.006	328	0
1527767314.749820000	116.01	80	1
1527767314.950241000	116.211	370	1
