# Supplementary material for: Method for multi-task learning fusion network traffic classification to address small sample labels
Source: Sci Rep. 2024 Jan 30;14:2518. doi: 10.1038/s41598-024-51933-8 (PMC10827795; doi:10.1038/s41598-024-51933-8)
Supplement: Supplementary file 2 — Supplementary Information 2. [file 41598_2024_51933_MOESM2_ESM.zip › QUIC Dataset/QUIC Dataset/pretraining/Google Doc/GoogleDoc-1050.txt]

1527919737.306688000	0	295	1
1527919737.325981000	0.0192928	87	0
1527919737.504696000	0.198008	422	0
1527919737.505309000	0.198621	1412	0
1527919737.505967000	0.199279	1412	0
1527919737.506690000	0.200002	1412	0
1527919737.507328000	0.20064	180	0
1527919737.507325000	0.200637	112	1
1527919737.508221000	0.201533	1412	0
1527919737.508884000	0.202196	1412	0
1527919737.509545000	0.202857	1412	0
1527919737.510173000	0.203485	188	0
1527919737.510531000	0.203843	109	1
1527919737.510866000	0.204178	1412	0
1527919737.511525000	0.204837	1412	0
1527919737.512184000	0.205496	1340	0
1527919737.513290000	0.206602	109	1
1527919737.549308000	0.24262	1412	0
1527919737.550012000	0.243324	1412	0
1527919737.550683000	0.243995	1412	0
1527919737.551316000	0.244628	198	0
1527919737.552073000	0.245385	1201	0
1527919737.553320000	0.246632	112	1
1527919737.554720000	0.248032	1412	0
1527919737.555427000	0.248739	1412	0
1527919737.556102000	0.249414	1412	0
1527919737.556729000	0.250041	188	0
1527919737.557317000	0.250629	109	1
1527919737.557614000	0.250926	1241	0
1527919737.558289000	0.251601	1412	0
1527919737.558920000	0.252232	252	0
1527919737.559616000	0.252928	1412	0
1527919737.560258000	0.25357	802	0
1527919737.560324000	0.253636	109	1
1527919737.560933000	0.254245	1412	0
1527919737.561582000	0.254894	1000	0
1527919737.563608000	0.25692	106	1
1527919737.564408000	0.25772	1412	0
1527919737.565079000	0.258391	1412	0
1527919737.565745000	0.259057	1412	0
1527919737.566688000	0.26	188	0
1527919737.567296000	0.260608	109	1
1527919737.567382000	0.260694	1412	0
1527919737.568015000	0.261327	170	0
1527919737.569233000	0.262545	1412	0
1527919737.569900000	0.263212	1412	0
1527919737.570322000	0.263634	109	1
1527919737.570585000	0.263897	1412	0
1527919737.571219000	0.264531	188	0
1527919737.571908000	0.26522	1412	0
1527919737.572540000	0.265852	153	0
1527919737.573288000	0.2666	109	1
1527919737.573780000	0.267092	1412	0
1527919737.574454000	0.267766	1412	0
1527919737.575119000	0.268431	1412	0
1527919737.575937000	0.269249	900	0
1527919737.583322000	0.276634	109	1
1527919737.592106000	0.285418	1412	0
1527919737.592760000	0.286072	1412	0
1527919737.593423000	0.286735	1412	0
1527919737.594142000	0.287454	1010	0
1527919737.603438000	0.29675	109	1
1527919737.995817000	0.689129	635	1
1527919737.995909000	0.689221	1412	1
1527919737.995932000	0.689244	908	1
1527919738.002794000	0.696106	244	1
1527919738.013639000	0.706951	87	0
1527919738.019656000	0.712968	87	0
1527919738.110278000	0.80359	375	0
1527919738.113361000	0.806673	106	1
1527919738.114457000	0.807769	80	0
1527919738.117330000	0.810642	100	1
1527919738.235620000	0.928932	217	1
1527919738.254447000	0.947759	87	0
1527919738.411115000	1.10443	231	0
1527919738.411795000	1.10511	1412	0
1527919738.412460000	1.10577	1412	0
1527919738.413123000	1.10643	1412	0
1527919738.413817000	1.10713	180	0
1527919738.414340000	1.10765	115	1
1527919738.414538000	1.10785	1412	0
1527919738.415207000	1.10852	1412	0
1527919738.415859000	1.10917	1071	0
1527919738.416571000	1.10988	92	0
1527919738.417239000	1.11055	332	0
1527919738.417357000	1.11067	112	1
1527919738.427364000	1.12068	402	0
1527919738.428085000	1.1214	1116	0
1527919738.429266000	1.12258	92	0
1527919738.429932000	1.12324	234	0
1527919738.430355000	1.12367	109	1
1527919738.478892000	1.1722	596	1
1527919738.480557000	1.17387	720	1
1527919738.502249000	1.19556	87	0
1527919738.633553000	1.32686	504	0
1527919738.674849000	1.36816	103	1
1527919738.801275000	1.49459	1296	0
1527919738.801890000	1.4952	91	0
1527919738.806400000	1.49971	103	1
1527919738.941191000	1.6345	282	1
1527919738.941281000	1.63459	145	1
1527919738.961501000	1.65481	87	0
1527919738.990031000	1.68334	156	1
1527919738.990111000	1.68342	191	1
1527919739.005833000	1.69914	87	0
1527919739.016082000	1.70939	1412	0
1527919739.017376000	1.71069	1412	0
1527919739.018043000	1.71135	1412	0
1527919739.018686000	1.712	667	0
1527919739.019328000	1.71264	92	0
1527919739.019426000	1.71274	115	1
1527919739.020016000	1.71333	126	0
1527919739.022534000	1.71585	103	1
1527919739.127928000	1.82124	691	0
1527919739.128553000	1.82186	92	0
1527919739.129221000	1.82253	271	0
1527919739.130384000	1.8237	106	1
1527919739.839962000	2.53327	407	1
1527919739.840453000	2.53376	1264	1
1527919739.858272000	2.55158	87	0
1527919739.891173000	2.58448	1412	1
1527919739.891215000	2.58453	1412	1
1527919739.891237000	2.58455	251	1
1527919739.891297000	2.58461	845	1
1527919739.910011000	2.60332	87	0
1527919739.931388000	2.6247	530	0
1527919739.934466000	2.62778	106	1
1527919739.968848000	2.66216	346	0
1527919739.969530000	2.66284	1412	0
1527919739.970744000	2.66406	996	0
1527919739.971382000	2.66469	92	0
1527919739.971507000	2.66482	106	1
1527919739.972122000	2.66543	168	0
1527919739.974433000	2.66774	103	1
1527919740.262160000	2.95547	342	0
1527919740.262809000	2.95612	1412	0
1527919740.263540000	2.95685	1412	0
1527919740.264215000	2.95753	1412	0
1527919740.264844000	2.95816	188	0
1527919740.265477000	2.95879	112	1
1527919740.265509000	2.95882	460	0
1527919740.268512000	2.96182	100	1
1527919740.300391000	2.9937	1412	1
1527919740.300447000	2.99376	343	1
1527919740.320231000	3.01354	87	0
1527919740.486669000	3.17998	380	0
1527919740.487342000	3.18065	1012	0
1527919740.489469000	3.18278	106	1
1527919740.996934000	3.69025	527	1
1527919740.997039000	3.69035	1412	1
1527919740.997086000	3.6904	1412	1
1527919740.997118000	3.69043	1412	1
1527919740.997155000	3.69047	1412	1
1527919740.997194000	3.69051	1412	1
1527919740.997228000	3.69054	1412	1
1527919740.997264000	3.69058	1412	1
1527919740.997303000	3.69061	1412	1
1527919740.997335000	3.69065	1412	1
1527919740.997368000	3.69068	1412	1
1527919740.997404000	3.69072	1412	1
1527919740.997436000	3.69075	1412	1
1527919740.997470000	3.69078	1282	1
1527919741.014727000	3.70804	87	0
1527919741.017573000	3.71089	87	0
1527919741.025917000	3.71923	87	0
1527919741.207639000	3.90095	375	0
1527919741.210713000	3.90402	109	1
1527919741.210955000	3.90427	80	0
1527919741.213688000	3.907	100	1
1527919741.305319000	3.99863	1391	1
1527919741.322277000	4.01559	87	0
1527919741.572030000	4.26534	425	0
1527919741.572669000	4.26598	307	0
1527919741.579793000	4.2731	106	1
1527919743.183550000	5.87686	335	1
1527919743.183632000	5.87694	1412	1
1527919743.183656000	5.87697	983	1
1527919743.185906000	5.87922	252	1
1527919743.202220000	5.89553	87	0
1527919743.318451000	6.01176	396	0
1527919743.321369000	6.01468	80	0
1527919743.356461000	6.04977	106	1
1527919743.362256000	6.05557	396	0
1527919743.365421000	6.05873	100	1
1527919743.485358000	6.17867	606	0
1527919743.485983000	6.17929	306	0
1527919743.486643000	6.17996	324	0
1527919743.488379000	6.18169	106	1
1527919743.493690000	6.187	102	1
1527919743.497142000	6.19045	252	1
1527919743.511043000	6.20436	87	0
1527919743.516214000	6.20953	87	0
1527919743.732665000	6.42598	943	0
1527919743.733306000	6.42662	1412	0
1527919743.734042000	6.42735	1412	0
1527919743.734709000	6.42802	1412	0
1527919743.735341000	6.42865	115	1
1527919743.735453000	6.42876	1412	0
1527919743.736129000	6.42944	1412	0
1527919743.736759000	6.43007	126	0
1527919743.738353000	6.43166	106	1
1527919743.740283000	6.43359	1412	0
1527919743.741005000	6.43432	1412	0
1527919743.741683000	6.43499	1412	0
1527919743.742317000	6.43563	188	0
1527919743.742998000	6.43631	1234	0
1527919743.743466000	6.43678	112	1
1527919743.775983000	6.4693	1412	0
1527919743.776618000	6.46993	1412	0
1527919743.777283000	6.47059	1412	0
1527919743.777912000	6.47122	198	0
1527919743.778600000	6.47191	1412	0
1527919743.779250000	6.47256	724	0
1527919743.779808000	6.47312	103	1
1527919743.779953000	6.47326	1412	0
1527919743.780623000	6.47393	1412	0
1527919743.781284000	6.4746	1412	0
1527919743.781912000	6.47522	188	0
1527919743.782361000	6.47567	121	1
1527919743.782584000	6.4759	745	0
1527919743.783262000	6.47657	1412	0
1527919743.783991000	6.4773	1412	0
1527919743.784659000	6.47797	1412	0
1527919743.785357000	6.47867	109	1
1527919743.785390000	6.4787	1085	0
1527919743.786058000	6.47937	1412	0
1527919743.786728000	6.48004	1412	0
1527919743.787390000	6.4807	1412	0
1527919743.788053000	6.48136	1412	0
1527919743.788359000	6.48167	112	1
1527919743.788684000	6.482	315	0
1527919743.789376000	6.48269	1412	0
1527919743.790038000	6.48335	1412	0
1527919743.790709000	6.48402	1412	0
1527919743.791340000	6.48465	109	1
1527919743.791365000	6.48468	1293	0
1527919743.792029000	6.48534	1412	0
1527919743.792693000	6.486	1412	0
1527919743.793356000	6.48667	1412	0
1527919743.794136000	6.48745	1102	0
1527919743.794809000	6.48812	1412	0
1527919743.795463000	6.48878	1250	0
1527919743.796113000	6.48942	743	0
1527919743.796792000	6.4901	1412	0
1527919743.797450000	6.49076	1331	0
1527919743.798116000	6.49143	1412	0
1527919743.799949000	6.49326	1412	0
1527919743.800586000	6.4939	335	0
1527919743.801174000	6.49449	103	1
1527919743.801228000	6.49454	113	0
1527919743.801561000	6.49487	127	1
1527919743.804417000	6.49773	103	1
1527919745.056337000	7.74965	309	1
1527919745.056424000	7.74974	145	1
1527919745.073088000	7.7664	87	0
1527919745.136531000	7.82984	1412	0
1527919745.137223000	7.83053	1412	0
1527919745.137893000	7.8312	1412	0
1527919745.138532000	7.83184	582	0
1527919745.139184000	7.8325	330	0
1527919745.139484000	7.8328	103	1
1527919745.142452000	7.83576	109	1
1527919746.225281000	8.91859	983	1
1527919746.225387000	8.9187	295	1
1527919746.227940000	8.92125	303	1
1527919746.228025000	8.92134	1412	1
1527919746.228063000	8.92138	1412	1
1527919746.228114000	8.92143	972	1
1527919746.247205000	8.94052	87	0
1527919746.344160000	9.03747	383	1
1527919746.360078000	9.05339	330	0
1527919746.360759000	9.05407	1400	0
1527919746.361708000	9.05502	523	0
1527919746.362488000	9.0558	109	1
1527919746.363375000	9.05669	592	0
1527919746.364291000	9.0576	635	0
1527919746.366323000	9.05963	467	0
1527919746.366498000	9.05981	106	1
1527919746.367131000	9.06044	697	0
1527919746.368610000	9.06192	484	0
1527919746.369491000	9.0628	103	1
1527919746.370614000	9.06393	835	0
1527919746.372285000	9.0656	649	0
1527919746.373516000	9.06683	103	1
1527919746.374236000	9.06755	519	0
1527919746.375809000	9.06912	439	0
1527919746.376481000	9.06979	103	1
1527919746.377638000	9.07095	701	0
1527919746.379456000	9.07277	616	0
1527919746.380469000	9.07378	103	1
1527919746.381909000	9.07522	558	0
1527919746.382571000	9.07588	654	0
1527919746.383227000	9.07654	583	0
1527919746.383957000	9.07727	699	0
1527919746.384484000	9.0778	109	1
1527919746.403399000	9.09671	102	0
1527919746.404133000	9.09745	240	0
1527919746.406539000	9.09985	103	1
1527919746.434752000	9.12806	397	0
1527919746.437549000	9.13086	100	1
1527919746.440141000	9.13345	80	0
1527919746.442486000	9.1358	100	1
1527919746.509695000	9.20301	284	0
1527919746.510333000	9.20364	103	0
1527919746.512497000	9.20581	103	1
1527919746.514937000	9.20825	118	0
1527919746.517483000	9.21079	100	1
1527919746.537598000	9.23091	1412	1
1527919746.537643000	9.23095	1412	1
1527919746.537688000	9.231	479	1
1527919746.537748000	9.23106	845	1
1527919746.556464000	9.24978	87	0
1527919746.581976000	9.27529	747	0
1527919746.584534000	9.27785	103	1
1527919747.225825000	9.91914	1001	1
1527919747.225910000	9.91922	95	1
1527919747.246899000	9.94021	87	0
1527919747.388759000	10.0821	277	0
1527919747.389478000	10.0828	368	0
1527919747.391548000	10.0849	106	1
1527919747.392857000	10.0862	153	0
1527919747.395544000	10.0889	100	1
1527919748.189680000	10.883	474	1
1527919748.189754000	10.8831	110	1
1527919748.197676000	10.891	303	1
1527919748.200850000	10.8942	478	1
1527919748.200912000	10.8942	88	1
1527919748.211118000	10.9044	87	0
1527919748.217333000	10.9106	87	0
1527919748.228848000	10.9222	87	0
1527919748.303470000	10.9968	288	0
1527919748.304127000	10.9974	151	0
1527919748.306615000	10.9999	112	1
1527919748.308063000	11.0014	92	0
1527919748.308734000	11.002	289	0
1527919748.310605000	11.0039	103	1
1527919748.403355000	11.0967	365	0
1527919748.404058000	11.0974	140	0
1527919748.406683000	11.1	92	0
1527919748.407335000	11.1006	171	0
1527919748.416616000	11.1099	109	1
1527919748.474747000	11.1681	233	0
1527919748.475405000	11.1687	103	0
1527919748.477627000	11.1709	103	1
1527919748.478884000	11.1722	92	0
1527919748.479552000	11.1729	207	0
1527919748.489623000	11.1829	103	1
1527919748.511166000	11.2045	392	1
1527919748.511233000	11.2045	258	1
1527919748.528541000	11.2219	87	0
1527919748.540652000	11.234	87	0
1527919749.125371000	11.8187	388	1
1527919749.125492000	11.8188	1412	1
1527919749.125518000	11.8188	1412	1
1527919749.125559000	11.8189	1412	1
1527919749.125622000	11.8189	1412	1
1527919749.125645000	11.819	1412	1
1527919749.125668000	11.819	1412	1
1527919749.125716000	11.819	1412	1
1527919749.125751000	11.8191	1412	1
1527919749.125792000	11.8191	1412	1
1527919749.125825000	11.8191	1412	1
1527919749.125860000	11.8192	1412	1
1527919749.125902000	11.8192	1412	1
1527919749.125936000	11.8192	1412	1
1527919749.125972000	11.8193	1412	1
1527919749.126018000	11.8193	1412	1
1527919749.126053000	11.8194	1412	1
1527919749.127671000	11.821	1412	1
1527919749.127702000	11.821	1412	1
1527919749.127750000	11.8211	1412	1
1527919749.127786000	11.8211	1412	1
1527919749.127820000	11.8211	1412	1
1527919749.127855000	11.8212	1412	1
1527919749.127897000	11.8212	1412	1
1527919749.127950000	11.8213	1412	1
1527919749.127973000	11.8213	1412	1
1527919749.128014000	11.8213	1412	1
1527919749.128047000	11.8214	1412	1
1527919749.128084000	11.8214	1412	1
1527919749.128132000	11.8214	1412	1
1527919749.129714000	11.823	1412	1
1527919749.129776000	11.8231	1412	1
1527919749.129812000	11.8231	1412	1
1527919749.129871000	11.8232	1412	1
1527919749.129902000	11.8232	779	1
1527919749.142983000	11.8363	87	0
1527919749.147252000	11.8406	87	0
1527919749.150489000	11.8438	87	0
1527919749.158622000	11.8519	100	0
1527919749.161709000	11.855	109	1
1527919749.162050000	11.8554	87	0
1527919749.308863000	12.0022	375	0
1527919749.311740000	12.0051	103	1
1527919749.315039000	12.0084	80	0
1527919749.317726000	12.011	100	1
1527919749.329653000	12.023	266	0
1527919749.330269000	12.0236	146	0
1527919749.332672000	12.026	103	1
1527919749.333738000	12.0271	92	0
1527919749.334405000	12.0277	246	0
1527919749.336707000	12.03	103	1
1527919749.370165000	12.0635	359	1
1527919749.371499000	12.0648	295	1
1527919749.388612000	12.0819	87	0
1527919749.394070000	12.0874	87	0
1527919749.400221000	12.0935	395	1
1527919749.418104000	12.1114	87	0
1527919749.467853000	12.1612	326	1
1527919749.467940000	12.1613	444	1
1527919749.485680000	12.179	87	0
1527919749.550512000	12.2438	330	0
1527919749.551151000	12.2445	118	0
1527919749.552168000	12.2455	235	0
1527919749.552838000	12.2462	280	0
1527919749.553736000	12.247	115	1
1527919749.554436000	12.2477	92	0
1527919749.555123000	12.2484	339	0
1527919749.555772000	12.2491	92	0
1527919749.556831000	12.2501	294	0
1527919749.557661000	12.251	109	1
1527919749.601271000	12.2946	564	0
1527919749.601996000	12.2953	803	0
1527919749.602642000	12.296	92	0
1527919749.603311000	12.2966	290	0
1527919749.603760000	12.2971	109	1
1527919749.604518000	12.2978	232	0
1527919749.605194000	12.2985	146	0
1527919749.607684000	12.301	103	1
1527919749.608270000	12.3016	92	0
1527919749.608938000	12.3022	144	0
1527919749.610666000	12.304	103	1
1527919749.651491000	12.3448	1412	1
1527919749.651574000	12.3449	410	1
1527919749.668617000	12.3619	87	0
1527919749.787740000	12.4811	842	1
1527919749.787817000	12.4811	254	1
1527919749.797732000	12.491	401	0
1527919749.798392000	12.4917	727	0
1527919749.800692000	12.494	106	1
1527919749.805806000	12.4991	87	0
1527919749.811114000	12.5044	87	0
1527919749.811389000	12.5047	471	1
1527919749.828635000	12.5219	87	0
1527919749.945985000	12.6393	523	0
1527919749.946621000	12.6399	260	0
1527919749.948727000	12.642	112	1
1527919749.960614000	12.6539	335	0
1527919749.961274000	12.6546	146	0
1527919749.963835000	12.6571	103	1
1527919749.965197000	12.6585	92	0
1527919749.965860000	12.6592	108	0
1527919749.967762000	12.6611	103	1
1527919750.453827000	13.1471	470	1
1527919750.453911000	13.1472	257	1
1527919750.482978000	13.1763	87	0
1527919750.487687000	13.181	87	0
1527919750.639934000	13.3332	283	0
1527919750.641279000	13.3346	146	0
1527919750.642484000	13.3358	92	0
1527919750.642749000	13.3361	112	1
1527919750.643190000	13.3365	296	0
1527919750.645739000	13.3391	100	1
1527919750.697029000	13.3903	389	1
1527919750.697095000	13.3904	254	1
1527919750.714550000	13.4079	87	0
1527919750.820472000	13.5138	233	0
1527919750.821141000	13.5145	146	0
1527919750.823763000	13.5171	106	1
1527919750.825230000	13.5185	92	0
1527919750.825902000	13.5192	195	0
1527919750.827755000	13.5211	103	1
1527919751.018278000	13.7116	393	1
1527919751.018336000	13.7116	256	1
1527919751.035285000	13.7286	87	0
1527919751.144790000	13.8381	233	0
1527919751.145382000	13.8387	146	0
1527919751.147841000	13.8412	106	1
1527919751.148113000	13.8414	92	0
1527919751.148777000	13.8421	189	0
1527919751.150828000	13.8441	103	1
1527919751.369179000	14.0625	389	1
1527919751.369276000	14.0626	257	1
1527919751.386975000	14.0803	87	0
1527919751.937772000	14.6311	279	0
1527919751.938374000	14.6317	146	0
1527919751.940828000	14.6341	106	1
1527919751.943557000	14.6369	92	0
1527919751.944244000	14.6376	248	0
1527919751.945874000	14.6392	103	1
1527919752.030144000	14.7235	389	1
1527919752.030240000	14.7236	256	1
1527919752.046458000	14.7398	87	0
1527919752.167181000	14.8605	307	0
1527919752.167767000	14.8611	146	0
1527919752.169911000	14.8632	106	1
1527919752.171064000	14.8644	92	0
1527919752.171768000	14.8651	95	0
1527919752.173888000	14.8672	103	1
1527919752.817417000	15.5107	394	1
1527919752.817495000	15.5108	255	1
1527919752.834353000	15.5277	87	0
1527919752.983898000	15.6772	258	0
1527919752.984560000	15.6779	148	0
1527919752.986949000	15.6803	106	1
1527919752.987933000	15.6812	92	0
1527919752.988670000	15.682	299	0
1527919752.990944000	15.6843	103	1
1527919753.338306000	16.0316	389	1
1527919753.338366000	16.0317	256	1
1527919753.355493000	16.0488	87	0
1527919753.469293000	16.1626	255	0
1527919753.469886000	16.1632	148	0
1527919753.471972000	16.1653	106	1
1527919753.475877000	16.1692	92	0
1527919753.476557000	16.1699	313	0
1527919753.478924000	16.1722	103	1
1527919753.757439000	16.4508	390	1
1527919753.757531000	16.4508	258	1
1527919753.773961000	16.4673	87	0
1527919753.877268000	16.5706	235	0
1527919753.877850000	16.5712	148	0
1527919753.879997000	16.5733	106	1
1527919753.883575000	16.5769	92	0
1527919753.884254000	16.5776	103	0
1527919753.886032000	16.5793	103	1
1527919753.998367000	16.6917	390	1
1527919753.998433000	16.6917	256	1
1527919754.014524000	16.7078	87	0
1527919754.112038000	16.8053	235	0
1527919754.112678000	16.806	148	0
1527919754.115025000	16.8083	106	1
1527919754.116131000	16.8094	92	0
1527919754.116829000	16.8101	310	0
1527919754.118984000	16.8123	103	1
1527919754.277343000	16.9707	389	1
1527919754.277431000	16.9707	256	1
1527919754.295105000	16.9884	87	0
1527919754.402334000	17.0956	256	0
1527919754.403039000	17.0964	148	0
1527919754.404959000	17.0983	106	1
1527919754.405673000	17.099	92	0
1527919754.406324000	17.0996	119	0
1527919754.407972000	17.1013	103	1
1527919754.611525000	17.3048	992	1
1527919754.611613000	17.3049	256	1
1527919754.628857000	17.3222	87	0
1527919754.784162000	17.4775	233	0
1527919754.784760000	17.4781	148	0
1527919754.786994000	17.4803	106	1
1527919754.790486000	17.4838	92	0
1527919754.791179000	17.4845	125	0
1527919754.792985000	17.4863	103	1
1527919755.039558000	17.7329	401	1
1527919755.039621000	17.7329	257	1
1527919755.056907000	17.7502	87	0
1527919755.155667000	17.849	259	0
1527919755.156299000	17.8496	148	0
1527919755.159017000	17.8523	106	1
1527919755.162190000	17.8555	92	0
1527919755.162881000	17.8562	209	0
1527919755.164997000	17.8583	103	1
1527919755.428261000	18.1216	894	1
1527919755.428354000	18.1217	256	1
1527919755.447122000	18.1404	87	0
1527919755.605759000	18.2991	301	0
1527919755.606384000	18.2997	148	0
1527919755.609050000	18.3024	106	1
1527919755.609963000	18.3033	92	0
1527919755.610672000	18.304	316	0
1527919755.613030000	18.3063	103	1
1527919755.899404000	18.5927	471	1
1527919755.899468000	18.5928	257	1
1527919755.921554000	18.6149	87	0
1527919756.026895000	18.7202	233	0
1527919756.027474000	18.7208	148	0
1527919756.030097000	18.7234	106	1
1527919756.031392000	18.7247	92	0
1527919756.032014000	18.7253	325	0
1527919756.034076000	18.7274	103	1
1527919756.328853000	19.0222	392	1
1527919756.328922000	19.0222	259	1
1527919756.348634000	19.0419	87	0
1527919756.354373000	19.0477	87	0
1527919756.508786000	19.2021	356	0
1527919756.509369000	19.2027	148	0
1527919756.512162000	19.2055	109	1
1527919756.512825000	19.2061	92	0
1527919756.513565000	19.2069	313	0
1527919756.515155000	19.2085	103	1
1527919756.697740000	19.3911	387	1
1527919756.697817000	19.3911	259	1
1527919756.714866000	19.4082	87	0
1527919756.883522000	19.5768	260	0
1527919756.884167000	19.5775	148	0
1527919756.886177000	19.5795	106	1
1527919756.892192000	19.5855	92	0
1527919756.892909000	19.5862	249	0
1527919756.895139000	19.5885	103	1
1527919757.417722000	20.111	393	1
1527919757.417817000	20.1111	256	1
1527919757.435505000	20.1288	87	0
1527919757.437555000	20.1309	87	0
1527919757.540045000	20.2334	256	0
1527919757.540669000	20.234	148	0
1527919757.543210000	20.2365	109	1
1527919757.543714000	20.237	92	0
1527919757.544395000	20.2377	176	0
1527919757.546267000	20.2396	103	1
1527919757.858739000	20.5521	388	1
1527919757.858801000	20.5521	257	1
1527919757.874677000	20.568	87	0
1527919758.031086000	20.7244	255	0
1527919758.031781000	20.7251	148	0
1527919758.034176000	20.7275	106	1
1527919758.036343000	20.7297	92	0
1527919758.037013000	20.7303	256	0
1527919758.039176000	20.7325	103	1
1527919759.015573000	21.7089	388	1
1527919759.015664000	21.709	258	1
1527919759.035269000	21.7286	87	0
1527919759.124570000	21.8179	330	0
1527919759.125215000	21.8185	148	0
1527919759.127237000	21.8205	106	1
1527919759.128867000	21.8222	92	0
1527919759.129605000	21.8229	227	0
1527919759.131252000	21.8246	103	1
1527919759.322043000	22.0154	389	1
1527919759.322137000	22.0154	256	1
1527919759.340245000	22.0336	87	0
1527919759.447105000	22.1404	256	0
1527919759.447737000	22.141	148	0
1527919759.450318000	22.1436	106	1
1527919759.451063000	22.1444	92	0
1527919759.451773000	22.1451	278	0
1527919759.454317000	22.1476	103	1
1527919759.682395000	22.3757	389	1
1527919759.682495000	22.3758	257	1
1527919759.699185000	22.3925	87	0
1527919759.852981000	22.5463	236	0
1527919759.853685000	22.547	148	0
1527919759.856351000	22.5497	106	1
1527919759.857619000	22.5509	92	0
1527919759.858307000	22.5516	250	0
1527919759.860334000	22.5536	103	1
1527919761.428673000	24.122	391	1
1527919761.428769000	24.1221	256	1
1527919761.447699000	24.141	87	0
1527919761.600733000	24.294	256	0
1527919761.601321000	24.2946	148	0
1527919761.604048000	24.2974	106	1
1527919761.604715000	24.298	92	0
1527919761.605437000	24.2987	143	0
1527919761.606988000	24.3003	103	1
1527919761.895650000	24.589	370	1
1527919761.895742000	24.5891	1412	1
1527919761.895780000	24.5891	1412	1
1527919761.895813000	24.5891	1412	1
1527919761.895851000	24.5892	1412	1
1527919761.895869000	24.5892	323	1
1527919761.914965000	24.6083	87	0
1527919761.928022000	24.6213	1412	1
1527919761.938969000	24.6323	87	0
1527919761.947800000	24.6411	87	0
1527919762.009354000	24.7027	87	0
1527919762.053685000	24.747	388	0
1527919762.056018000	24.7493	112	1
1527919762.060289000	24.7536	80	0
1527919762.063003000	24.7563	100	1
1527919762.190199000	24.8835	991	1
1527919762.190289000	24.8836	256	1
1527919762.210847000	24.9042	87	0
1527919762.221966000	24.9153	87	0
1527919762.309737000	25.003	235	0
1527919762.310382000	25.0037	148	0
1527919762.313028000	25.0063	109	1
1527919762.314296000	25.0076	92	0
1527919762.314967000	25.0083	314	0
1527919762.317016000	25.0103	103	1
1527919762.579598000	25.2729	909	1
1527919762.579689000	25.273	258	1
1527919762.598043000	25.2914	87	0
1527919762.752147000	25.4455	280	0
1527919762.752732000	25.446	148	0
1527919762.755051000	25.4484	106	1
1527919762.757303000	25.4506	92	0
1527919762.758262000	25.4516	234	0
1527919762.760038000	25.4533	103	1
1527919762.837963000	25.5313	389	1
1527919762.838039000	25.5314	256	1
1527919762.856590000	25.5499	87	0
1527919762.965698000	25.659	277	0
1527919762.966284000	25.6596	148	0
1527919762.968082000	25.6614	106	1
1527919762.972247000	25.6656	92	0
1527919762.972958000	25.6663	188	0
1527919762.975040000	25.6684	103	1
1527919763.050175000	25.7435	466	1
1527919763.050260000	25.7436	256	1
1527919763.067968000	25.7613	87	0
1527919763.171064000	25.8644	235	0
1527919763.171697000	25.865	148	0
1527919763.174090000	25.8674	106	1
1527919763.174867000	25.8682	92	0
1527919763.175542000	25.8689	294	0
1527919763.177086000	25.8704	103	1
1527919763.569502000	26.2628	390	1
1527919763.569589000	26.2629	256	1
1527919763.588344000	26.2817	87	0
1527919763.744298000	26.4376	358	0
1527919763.744882000	26.4382	148	0
1527919763.747161000	26.4405	106	1
1527919763.747817000	26.4411	92	0
1527919763.748958000	26.4423	203	0
1527919763.750087000	26.4434	103	1
1527919763.987898000	26.6812	389	1
1527919763.987986000	26.6813	258	1
1527919764.007581000	26.7009	87	0
1527919764.014569000	26.7079	87	0
1527919764.159880000	26.8532	262	0
1527919764.160471000	26.8538	148	0
1527919764.163184000	26.8565	109	1
1527919764.164639000	26.858	92	0
1527919764.165251000	26.8586	111	0
1527919764.167139000	26.8605	103	1
1527919764.398973000	27.0923	393	1
1527919764.399033000	27.0923	257	1
1527919764.416362000	27.1097	87	0
1527919764.528969000	27.2223	258	0
1527919764.529612000	27.2229	148	0
1527919764.532205000	27.2255	106	1
1527919764.534355000	27.2277	92	0
1527919764.534980000	27.2283	322	0
1527919764.537249000	27.2306	103	1
1527919764.899677000	27.593	393	1
1527919764.899741000	27.5931	256	1
1527919764.918604000	27.6119	87	0
1527919765.030377000	27.7237	256	0
1527919765.031093000	27.7244	148	0
1527919765.033177000	27.7265	106	1
1527919765.035333000	27.7286	92	0
1527919765.035999000	27.7293	268	0
1527919765.038258000	27.7316	103	1
1527919765.120483000	27.8138	389	1
1527919765.120578000	27.8139	258	1
1527919765.141559000	27.8349	87	0
1527919765.295262000	27.9886	232	0
1527919765.295919000	27.9892	148	0
1527919765.298278000	27.9916	106	1
1527919765.299335000	27.9926	92	0
1527919765.299967000	27.9933	302	0
1527919765.302248000	27.9956	103	1
1527919765.559517000	28.2528	388	1
1527919765.559584000	28.2529	256	1
1527919765.577406000	28.2707	87	0
1527919765.679816000	28.3731	331	0
1527919765.680458000	28.3738	148	0
1527919765.682195000	28.3755	106	1
1527919765.684093000	28.3774	92	0
1527919765.684833000	28.3781	234	0
1527919765.687226000	28.3805	103	1
1527919765.891587000	28.5849	391	1
1527919765.891685000	28.585	256	1
1527919765.908211000	28.6015	87	0
1527919766.010595000	28.7039	233	0
1527919766.011207000	28.7045	148	0
1527919766.013228000	28.7065	106	1
1527919766.014457000	28.7078	92	0
1527919766.015138000	28.7084	85	0
1527919766.017229000	28.7105	103	1
1527919766.380620000	29.0739	392	1
1527919766.380714000	29.074	259	1
1527919766.397585000	29.0909	87	0
1527919766.573890000	29.2672	258	0
1527919766.574553000	29.2679	148	0
1527919766.576329000	29.2696	106	1
1527919766.578199000	29.2715	92	0
1527919766.579292000	29.2726	181	0
1527919766.581322000	29.2746	103	1
1527919766.688815000	29.3821	390	1
1527919766.688907000	29.3822	256	1
1527919766.705964000	29.3993	87	0
1527919766.864980000	29.5583	235	0
1527919766.865628000	29.5589	148	0
1527919766.868332000	29.5616	106	1
1527919766.869586000	29.5629	92	0
1527919766.870312000	29.5636	311	0
1527919766.872332000	29.5656	103	1
1527919767.183785000	29.8771	993	1
1527919767.183841000	29.8772	256	1
1527919767.205715000	29.899	87	0
1527919767.300696000	29.994	233	0
1527919767.301287000	29.9946	148	0
1527919767.303383000	29.9967	106	1
1527919767.305008000	29.9983	92	0
1527919767.305741000	29.9991	310	0
1527919767.307353000	30.0007	103	1
1527919767.808795000	30.5021	904	1
1527919767.808860000	30.5022	256	1
1527919767.827850000	30.5212	87	0
1527919767.934228000	30.6275	259	0
1527919767.934829000	30.6281	148	0
1527919767.937401000	30.6307	106	1
1527919767.939330000	30.6326	92	0
1527919767.939967000	30.6333	209	0
1527919767.942388000	30.6357	103	1
1527919768.230041000	30.9234	391	1
1527919768.230134000	30.9234	257	1
1527919768.248963000	30.9423	87	0
1527919768.402331000	31.0956	256	0
1527919768.402958000	31.0963	148	0
1527919768.405377000	31.0987	106	1
1527919768.406007000	31.0993	92	0
1527919768.406670000	31.1	99	0
1527919768.408352000	31.1017	103	1
1527919769.019907000	31.7132	466	1
1527919769.019995000	31.7133	259	1
1527919769.038688000	31.732	87	0
1527919769.132801000	31.8261	259	0
1527919769.133544000	31.8269	148	0
1527919769.135495000	31.8288	106	1
1527919769.137245000	31.8306	92	0
1527919769.137918000	31.8312	240	0
1527919769.140459000	31.8338	103	1
1527919769.989177000	32.6825	390	1
1527919769.989241000	32.6826	256	1
1527919770.006978000	32.7003	87	0
1527919770.112973000	32.8063	300	0
1527919770.113610000	32.8069	148	0
1527919770.115531000	32.8088	106	1
1527919770.116338000	32.8096	92	0
1527919770.116967000	32.8103	104	0
1527919770.119511000	32.8128	103	1
1527919770.228966000	32.9223	393	1
1527919770.229033000	32.9223	221	1
1527919770.245762000	32.9391	87	0
1527919770.340528000	33.0338	337	0
1527919770.341193000	33.0345	148	0
1527919770.343544000	33.0369	106	1
1527919770.345044000	33.0384	92	0
1527919770.345756000	33.0391	181	0
1527919770.347523000	33.0408	103	1
1527919770.530947000	33.2243	393	1
1527919770.531008000	33.2243	311	1
1527919770.547515000	33.2408	87	0
1527919770.725724000	33.419	256	0
1527919770.726325000	33.4196	148	0
1527919770.728588000	33.4219	106	1
1527919770.729948000	33.4233	92	0
1527919770.730568000	33.4239	249	0
1527919770.732570000	33.4259	103	1
1527919770.829950000	33.5233	389	1
1527919770.830048000	33.5234	311	1
1527919770.863572000	33.5569	389	1
1527919770.868238000	33.5615	87	0
1527919770.878856000	33.5722	87	0
1527919770.897909000	33.5912	87	0
1527919771.059266000	33.7526	260	0
1527919771.059858000	33.7532	148	0
1527919771.062571000	33.7559	112	1
1527919771.063995000	33.7573	92	0
1527919771.064658000	33.758	314	0
1527919771.066581000	33.7599	103	1
1527919771.329876000	34.0232	389	1
1527919771.329975000	34.0233	311	1
1527919771.348375000	34.0417	87	0
1527919771.517240000	34.2106	258	0
1527919771.517820000	34.2111	148	0
1527919771.519277000	34.2126	92	0
1527919771.519904000	34.2132	192	0
1527919771.520553000	34.2139	112	1
1527919772.241118000	34.9344	370	1
1527919772.241220000	34.9345	1412	1
1527919772.241266000	34.9346	1412	1
1527919772.241289000	34.9346	1412	1
1527919772.241309000	34.9346	548	1
1527919772.259247000	34.9526	87	0
1527919772.265160000	34.9585	87	0
1527919772.354664000	35.048	391	0
1527919772.357446000	35.0508	106	1
1527919772.360416000	35.0537	80	0
1527919772.363440000	35.0568	100	1
1527919772.430615000	35.1239	392	1
1527919772.430710000	35.124	258	1
1527919772.447470000	35.1408	87	0
1527919772.452635000	35.1459	87	0
1527919772.554432000	35.2477	351	0
1527919772.555076000	35.2484	148	0
1527919772.557476000	35.2508	109	1
1527919772.558921000	35.2522	92	0
1527919772.559638000	35.2529	94	0
1527919772.561447000	35.2548	103	1
1527919772.834179000	35.5275	393	1
1527919772.834253000	35.5276	256	1
1527919772.853263000	35.5466	87	0
1527919772.855711000	35.549	87	0
1527919773.017593000	35.7109	235	0
1527919773.018240000	35.7116	148	0
1527919773.020574000	35.7139	109	1
1527919773.021456000	35.7148	92	0
1527919773.022143000	35.7155	140	0
1527919773.024516000	35.7178	103	1
1527919773.124613000	35.8179	992	1
1527919773.124684000	35.818	256	1
1527919773.142754000	35.8361	87	0
1527919773.296050000	35.9894	233	0
1527919773.296673000	35.99	148	0
1527919773.298501000	35.9918	106	1
1527919773.301242000	35.9946	92	0
1527919773.301906000	35.9952	154	0
1527919773.304511000	35.9978	103	1
1527919773.634022000	36.3273	908	1
1527919773.634115000	36.3274	260	1
1527919773.653842000	36.3472	87	0
1527919773.806309000	36.4996	258	0
1527919773.806953000	36.5003	148	0
1527919773.809480000	36.5028	106	1
1527919773.810795000	36.5041	92	0
1527919773.811452000	36.5048	170	0
1527919773.813471000	36.5068	103	1
1527919774.015998000	36.7093	389	1
1527919774.016095000	36.7094	256	1
1527919774.035479000	36.7288	87	0
1527919774.196819000	36.8901	236	0
1527919774.197393000	36.8907	148	0
1527919774.199556000	36.8929	106	1
1527919774.202893000	36.8962	92	0
1527919774.203633000	36.8969	232	0
1527919774.205501000	36.8988	103	1
1527919774.375340000	37.0687	470	1
1527919774.375403000	37.0687	259	1
1527919774.394536000	37.0878	87	0
1527919774.560008000	37.2533	256	0
1527919774.560699000	37.254	148	0
1527919774.562572000	37.2559	106	1
1527919774.563608000	37.2569	92	0
1527919774.564358000	37.2577	137	0
1527919774.566559000	37.2599	103	1
1527919774.874001000	37.5673	389	1
1527919774.874068000	37.5674	259	1
1527919774.905780000	37.5991	87	0
1527919774.914646000	37.608	87	0
1527919775.004983000	37.6983	257	0
1527919775.005619000	37.6989	148	0
1527919775.007601000	37.7009	109	1
1527919775.008148000	37.7015	92	0
1527919775.008810000	37.7021	211	0
1527919775.010597000	37.7039	103	1
1527919775.275902000	37.9692	393	1
1527919775.275992000	37.9693	257	1
1527919775.289757000	37.9831	100	0
1527919775.291908000	37.9852	87	0
1527919775.292618000	37.9859	103	1
1527919775.446275000	38.1396	300	0
1527919775.446930000	38.1402	148	0
1527919775.449263000	38.1426	92	0
1527919775.449546000	38.1429	106	1
1527919775.449961000	38.1433	231	0
1527919775.452612000	38.1459	100	1
1527919775.894044000	38.5874	389	1
1527919775.894140000	38.5875	258	1
1527919775.917803000	38.6111	87	0
1527919775.920962000	38.6143	87	0
1527919776.166696000	38.86	338	0
1527919776.167341000	38.8607	148	0
1527919776.169651000	38.863	109	1
1527919776.171747000	38.8651	92	0
1527919776.172418000	38.8657	339	0
1527919776.174608000	38.8679	103	1
1527919776.378970000	39.0723	390	1
1527919776.379059000	39.0724	257	1
1527919776.395449000	39.0888	87	0
1527919776.558664000	39.252	259	0
1527919776.559282000	39.2526	148	0
1527919776.561681000	39.255	106	1
1527919776.563539000	39.2569	92	0
1527919776.564239000	39.2576	323	0
1527919776.566700000	39.26	103	1
1527919776.844064000	39.5374	391	1
1527919776.844157000	39.5375	256	1
1527919776.861414000	39.5547	87	0
1527919777.045537000	39.7388	260	0
1527919777.046167000	39.7395	148	0
1527919777.048648000	39.742	106	1
1527919777.050817000	39.7441	92	0
1527919777.051486000	39.7448	264	0
1527919777.053680000	39.747	103	1
1527919777.404992000	40.0983	389	1
1527919777.405057000	40.0984	256	1
1527919777.422942000	40.1163	87	0
1527919777.596363000	40.2897	258	0
1527919777.596945000	40.2903	148	0
1527919777.599765000	40.2931	106	1
1527919777.599781000	40.2931	92	0
1527919777.600534000	40.2938	126	0
1527919777.602735000	40.296	103	1
1527919777.853160000	40.5465	392	1
1527919777.853250000	40.5466	258	1
1527919777.869406000	40.5627	87	0
1527919777.971583000	40.6649	235	0
1527919777.972181000	40.6655	148	0
1527919777.974770000	40.6681	106	1
1527919777.976562000	40.6699	92	0
1527919777.977233000	40.6705	227	0
1527919777.979757000	40.6731	103	1
1527919778.083772000	40.7771	390	1
1527919778.083838000	40.7771	258	1
1527919778.101395000	40.7947	87	0
1527919778.269441000	40.9628	235	0
1527919778.270027000	40.9633	148	0
1527919778.272728000	40.966	106	1
1527919778.273884000	40.9672	92	0
1527919778.274617000	40.9679	152	0
1527919778.276773000	40.9701	103	1
1527919778.516988000	41.2103	996	1
1527919778.517052000	41.2104	256	1
1527919778.534733000	41.228	87	0
1527919778.657543000	41.3509	258	0
1527919778.658117000	41.3514	148	0
1527919778.660757000	41.3541	106	1
1527919778.663519000	41.3568	92	0
1527919778.664451000	41.3578	128	0
1527919778.666897000	41.3602	103	1
1527919778.694971000	41.3883	92	0
1527919778.697816000	41.3911	100	1
1527919778.977404000	41.6707	908	1
1527919778.977498000	41.6708	260	1
1527919778.994949000	41.6883	87	0
1527919779.167458000	41.8608	327	0
1527919779.168031000	41.8613	148	0
1527919779.170853000	41.8642	106	1
1527919779.172571000	41.8659	92	0
1527919779.174736000	41.868	226	0
1527919779.175764000	41.8691	103	1
1527919779.342999000	42.0363	387	1
1527919779.343085000	42.0364	256	1
1527919779.359492000	42.0528	87	0
1527919779.365775000	42.0591	87	0
1527919779.561022000	42.2543	258	0
1527919779.561666000	42.255	148	0
1527919779.563808000	42.2571	109	1
1527919779.568379000	42.2617	92	0
1527919779.568985000	42.2623	221	0
1527919779.570870000	42.2642	103	1
1527919779.601717000	42.295	92	0
1527919779.604850000	42.2982	100	1
1527919779.754442000	42.4478	389	1
1527919779.754536000	42.4478	256	1
1527919779.777355000	42.4707	87	0
1527919779.794820000	42.4881	87	0
1527919779.957584000	42.6509	236	0
1527919779.958166000	42.6515	148	0
1527919779.960895000	42.6542	109	1
1527919779.962722000	42.656	92	0
1527919779.963508000	42.6568	110	0
1527919779.965871000	42.6592	103	1
1527919780.267374000	42.9607	470	1
1527919780.267450000	42.9608	259	1
1527919780.286141000	42.9795	87	0
1527919780.476896000	43.1702	256	0
1527919780.477599000	43.1709	148	0
1527919780.479944000	43.1733	106	1
1527919780.481924000	43.1752	92	0
1527919780.482705000	43.176	217	0
1527919780.484897000	43.1782	103	1
1527919780.523926000	43.2172	388	1
1527919780.523991000	43.2173	256	1
1527919780.542190000	43.2355	87	0
1527919780.707258000	43.4006	232	0
1527919780.707831000	43.4011	148	0
1527919780.709956000	43.4033	106	1
1527919780.710699000	43.404	92	0
1527919780.711367000	43.4047	285	0
1527919780.713913000	43.4072	103	1
1527919780.783397000	43.4767	387	1
1527919780.783451000	43.4768	256	1
1527919780.809350000	43.5027	87	0
1527919780.987344000	43.6807	233	0
1527919780.988587000	43.6819	148	0
1527919780.989957000	43.6833	106	1
1527919780.990772000	43.6841	92	0
1527919780.991444000	43.6848	286	0
1527919780.993928000	43.6872	103	1
1527919781.200031000	43.8933	393	1
1527919781.200109000	43.8934	257	1
1527919781.216962000	43.9103	87	0
1527919781.226437000	43.9197	87	0
1527919781.330883000	44.0242	259	0
1527919781.331453000	44.0248	148	0
1527919781.333963000	44.0273	109	1
1527919781.337889000	44.0312	92	0
1527919781.338555000	44.0319	286	0
1527919781.340946000	44.0343	103	1
1527919781.605180000	44.2985	390	1
1527919781.605244000	44.2986	256	1
1527919781.624805000	44.3181	87	0
1527919781.807825000	44.5011	298	0
1527919781.808472000	44.5018	148	0
1527919781.811012000	44.5043	106	1
1527919781.813314000	44.5066	92	0
1527919781.814029000	44.5073	289	0
1527919781.815986000	44.5093	103	1
1527919781.974113000	44.6674	389	1
1527919781.974177000	44.6675	258	1
1527919781.991051000	44.6844	87	0
1527919782.146514000	44.8398	337	0
1527919782.147156000	44.8405	148	0
1527919782.148951000	44.8423	106	1
1527919782.151306000	44.8446	92	0
1527919782.152007000	44.8453	147	0
1527919782.153941000	44.8473	103	1
1527919782.465280000	45.1586	389	1
1527919782.465344000	45.1587	257	1
1527919782.483913000	45.1772	87	0
1527919782.655981000	45.3493	258	0
1527919782.656620000	45.3499	148	0
1527919782.659026000	45.3523	106	1
1527919782.659530000	45.3528	92	0
1527919782.660248000	45.3536	128	0
1527919782.661990000	45.3553	103	1
1527919782.744193000	45.4375	389	1
1527919782.744260000	45.4376	256	1
1527919782.760788000	45.4541	87	0
1527919782.917684000	45.611	259	0
1527919782.918311000	45.6116	148	0
1527919782.920994000	45.6143	106	1
1527919782.923173000	45.6165	92	0
1527919782.923911000	45.6172	251	0
1527919782.926011000	45.6193	103	1
1527919783.114301000	45.8076	388	1
1527919783.114397000	45.8077	259	1
1527919783.132302000	45.8256	87	0
1527919783.253246000	45.9466	235	0
1527919783.253974000	45.9473	148	0
1527919783.256039000	45.9494	106	1
1527919783.257711000	45.951	92	0
1527919783.258383000	45.9517	201	0
1527919783.260008000	45.9533	103	1
1527919783.613495000	46.3068	996	1
1527919783.613558000	46.3069	258	1
1527919783.632354000	46.3257	87	0
1527919783.639143000	46.3325	87	0
1527919783.734359000	46.4277	256	0
1527919783.734946000	46.4283	148	0
1527919783.737043000	46.4304	109	1
1527919783.738195000	46.4315	92	0
1527919783.738866000	46.4322	190	0
1527919783.741053000	46.4344	103	1
1527919784.343887000	47.0372	905	1
1527919784.343950000	47.0373	257	1
1527919784.364261000	47.0576	87	0
1527919784.529091000	47.2224	258	0
1527919784.529721000	47.223	148	0
1527919784.532138000	47.2255	106	1
1527919784.535059000	47.2284	92	0
1527919784.535806000	47.2291	278	0
1527919784.538138000	47.2314	103	1
1527919784.574398000	47.2677	390	1
1527919784.574490000	47.2678	257	1
1527919784.591407000	47.2847	87	0
1527919784.715376000	47.4087	235	0
1527919784.715982000	47.4093	148	0
1527919784.718204000	47.4115	106	1
1527919784.725383000	47.4187	92	0
1527919784.726007000	47.4193	256	0
1527919784.728141000	47.4215	103	1
1527919785.275032000	47.9683	392	1
1527919785.275106000	47.9684	260	1
1527919785.293269000	47.9866	87	0
1527919785.393027000	48.0863	330	0
1527919785.393743000	48.0871	148	0
1527919785.396156000	48.0895	106	1
1527919785.396359000	48.0897	92	0
1527919785.397033000	48.0903	214	0
1527919785.399146000	48.0925	103	1
1527919785.894434000	48.5877	466	1
1527919785.894529000	48.5878	257	1
1527919785.910891000	48.6042	87	0
1527919786.101683000	48.795	258	0
1527919786.102257000	48.7956	148	0
1527919786.104186000	48.7975	106	1
1527919786.107642000	48.801	92	0
1527919786.108302000	48.8016	295	0
1527919786.110277000	48.8036	103	1
1527919786.302509000	48.9958	390	1
1527919786.302586000	48.9959	257	1
1527919786.319224000	49.0125	87	0
1527919786.409588000	49.1029	256	0
1527919786.410235000	49.1035	148	0
1527919786.412201000	49.1055	106	1
1527919786.414031000	49.1073	92	0
1527919786.415180000	49.1085	134	0
1527919786.417252000	49.1106	103	1
1527919786.613717000	49.307	389	1
1527919786.613779000	49.3071	258	1
1527919786.630054000	49.3234	87	0
1527919786.793899000	49.4872	233	0
1527919786.794489000	49.4878	148	0
1527919786.797289000	49.4906	106	1
1527919786.799771000	49.4931	92	0
1527919786.800442000	49.4938	220	0
1527919786.802266000	49.4956	103	1
1527919787.122497000	49.8158	393	1
1527919787.122589000	49.8159	257	1
1527919787.155234000	49.8485	393	1
1527919787.155450000	49.8488	87	0
1527919787.165394000	49.8587	87	0
1527919787.173251000	49.8666	87	0
1527919787.316955000	50.0103	233	0
1527919787.317537000	50.0108	148	0
1527919787.320316000	50.0136	112	1
1527919787.322213000	50.0155	92	0
1527919787.322878000	50.0162	108	0
1527919787.325297000	50.0186	103	1
1527919787.374467000	50.0678	388	1
1527919787.374564000	50.0679	258	1
1527919787.391840000	50.0852	87	0
1527919787.493528000	50.1868	282	0
1527919787.494184000	50.1875	148	0
1527919787.496280000	50.1896	106	1
1527919787.500072000	50.1934	92	0
1527919787.500784000	50.1941	182	0
1527919787.503238000	50.1965	103	1
1527919787.775954000	50.4693	389	1
1527919787.776047000	50.4694	257	1
1527919787.793637000	50.4869	87	0
1527919787.897617000	50.5909	235	0
1527919787.898285000	50.5916	148	0
1527919787.900363000	50.5937	106	1
1527919787.904296000	50.5976	92	0
1527919787.904973000	50.5983	221	0
1527919787.907320000	50.6006	103	1
1527919788.467741000	51.1611	390	1
1527919788.467804000	51.1611	257	1
1527919788.486156000	51.1795	87	0
1527919788.593075000	51.2864	300	0
1527919788.593821000	51.2871	148	0
1527919788.596387000	51.2897	106	1
1527919788.597008000	51.2903	92	0
1527919788.597741000	51.2911	329	0
1527919788.599372000	51.2927	103	1
1527919788.897589000	51.5909	389	1
1527919788.897655000	51.591	257	1
1527919788.915440000	51.6088	87	0
1527919789.036275000	51.7296	335	0
1527919789.036863000	51.7302	148	0
1527919789.039430000	51.7327	106	1
1527919789.042247000	51.7356	92	0
1527919789.042914000	51.7362	297	0
1527919789.045439000	51.7388	103	1
1527919789.376705000	52.07	392	1
1527919789.376795000	52.0701	259	1
1527919789.392978000	52.0863	87	0
1527919789.561525000	52.2548	258	0
1527919789.562131000	52.2554	148	0
1527919789.564445000	52.2578	106	1
1527919789.566677000	52.26	92	0
1527919789.567358000	52.2607	194	0
1527919789.569458000	52.2628	103	1
1527919789.606306000	52.2996	995	1
1527919789.606399000	52.2997	258	1
1527919789.623976000	52.3173	87	0
1527919789.627820000	52.3211	87	0
1527919789.725421000	52.4187	260	0
1527919789.726091000	52.4194	148	0
1527919789.728451000	52.4218	109	1
1527919789.728680000	52.422	92	0
1527919789.729354000	52.4227	161	0
1527919789.731439000	52.4248	103	1
1527919789.957785000	52.6511	904	1
1527919789.957846000	52.6512	259	1
1527919789.975014000	52.6683	87	0
1527919790.095752000	52.7891	235	0
1527919790.096357000	52.7897	148	0
1527919790.098477000	52.7918	106	1
1527919790.100301000	52.7936	92	0
1527919790.100992000	52.7943	322	0
1527919790.103465000	52.7968	103	1
1527919790.225584000	52.9189	390	1
1527919790.225651000	52.919	257	1
1527919790.246733000	52.94	87	0
1527919790.251005000	52.9443	87	0
1527919790.339697000	53.033	233	0
1527919790.340345000	53.0337	148	0
1527919790.342430000	53.0357	109	1
1527919790.344620000	53.0379	92	0
1527919790.345278000	53.0386	245	0
1527919790.347489000	53.0408	103	1
1527919790.547713000	53.241	389	1
1527919790.547776000	53.2411	257	1
1527919790.564443000	53.2578	87	0
1527919790.673480000	53.3668	256	0
1527919790.674125000	53.3674	148	0
1527919790.676522000	53.3698	106	1
1527919790.678903000	53.3722	92	0
1527919790.679517000	53.3728	272	0
1527919790.681488000	53.3748	103	1
1527919790.855880000	53.5492	466	1
1527919790.855973000	53.5493	258	1
1527919790.873971000	53.5673	87	0
1527919790.977177000	53.6705	233	0
1527919790.977767000	53.6711	148	0
1527919790.980525000	53.6738	106	1
1527919790.981622000	53.6749	92	0
1527919790.982354000	53.6757	291	0
1527919790.984500000	53.6778	103	1
1527919791.286829000	53.9801	389	1
1527919791.286896000	53.9802	259	1
1527919791.305229000	53.9985	87	0
1527919791.491247000	54.1846	350	0
1527919791.491831000	54.1851	148	0
1527919791.494542000	54.1879	106	1
1527919791.495775000	54.1891	92	0
1527919791.496458000	54.1898	150	0
1527919791.498533000	54.1918	103	1
1527919791.757224000	54.4505	388	1
1527919791.757317000	54.4506	258	1
1527919791.775071000	54.4684	87	0
1527919791.866796000	54.5601	235	0
1527919791.867414000	54.5607	148	0
1527919791.869594000	54.5629	106	1
1527919791.870675000	54.564	92	0
1527919791.871344000	54.5647	206	0
1527919791.873552000	54.5669	103	1
1527919792.057688000	54.751	390	1
1527919792.057754000	54.7511	259	1
1527919792.074604000	54.7679	87	0
1527919792.195486000	54.8888	232	0
1527919792.196108000	54.8894	148	0
1527919792.198587000	54.8919	106	1
1527919792.199115000	54.8924	92	0
1527919792.199879000	54.8932	125	0
1527919792.201619000	54.8949	103	1
1527919792.375745000	55.0691	391	1
1527919792.375844000	55.0692	260	1
1527919792.393887000	55.0872	87	0
1527919792.398562000	55.0919	87	0
1527919792.491080000	55.1844	255	0
1527919792.491945000	55.1853	148	0
1527919792.493637000	55.1869	109	1
1527919792.495887000	55.1892	92	0
1527919792.496573000	55.1899	309	0
1527919792.498517000	55.1918	103	1
1527919792.706828000	55.4001	392	1
1527919792.706926000	55.4002	257	1
1527919792.724814000	55.4181	87	0
1527919792.818027000	55.5113	233	0
1527919792.818659000	55.512	148	0
1527919792.820618000	55.5139	106	1
1527919792.822335000	55.5156	92	0
1527919792.823007000	55.5163	248	0
1527919792.824606000	55.5179	103	1
1527919792.975658000	55.669	389	1
1527919792.975753000	55.6691	257	1
1527919792.991546000	55.6849	87	0
1527919793.130656000	55.824	256	0
1527919793.131309000	55.8246	148	0
1527919793.133656000	55.827	106	1
1527919793.136590000	55.8299	92	0
1527919793.137287000	55.8306	307	0
1527919793.139674000	55.833	103	1
1527919793.255793000	55.9491	388	1
1527919793.255858000	55.9492	259	1
1527919793.287550000	55.9809	87	0
1527919793.389782000	56.0831	235	0
1527919793.390361000	56.0837	148	0
1527919793.392683000	56.086	106	1
1527919793.394005000	56.0873	92	0
1527919793.394867000	56.0882	150	0
1527919793.396645000	56.09	103	1
1527919793.469724000	56.163	390	1
1527919793.469816000	56.1631	258	1
1527919793.488373000	56.1817	87	0
1527919793.495932000	56.1892	87	0
1527919793.602976000	56.2963	298	0
1527919793.603691000	56.297	148	0
1527919793.605692000	56.299	109	1
1527919793.625597000	56.3189	92	0
1527919793.626265000	56.3196	251	0
1527919793.628656000	56.322	103	1
1527919793.918943000	56.6123	996	1
1527919793.919031000	56.6123	262	1
1527919793.937087000	56.6304	87	0
1527919794.048219000	56.7415	335	0
1527919794.048808000	56.7421	158	0
1527919794.049480000	56.7428	185	0
1527919794.050769000	56.7441	109	1
1527919794.277028000	56.9703	907	1
1527919794.277100000	56.9704	259	1
1527919794.297181000	56.9905	87	0
1527919794.392821000	57.0861	235	0
1527919794.393518000	57.0868	148	0
1527919794.395737000	57.089	106	1
1527919794.395773000	57.0891	92	0
1527919794.396522000	57.0898	137	0
1527919794.398715000	57.092	103	1
1527919794.427803000	57.1211	92	0
1527919794.430693000	57.124	100	1
1527919794.707056000	57.4004	389	1
1527919794.707123000	57.4004	260	1
1527919794.724167000	57.4175	87	0
1527919794.820842000	57.5142	285	0
1527919794.821561000	57.5149	148	0
1527919794.823183000	57.5165	92	0
1527919794.823737000	57.517	109	1
1527919794.823939000	57.5173	246	0
1527919794.826722000	57.52	100	1
1527919795.166182000	57.8595	470	1
1527919795.166276000	57.8596	261	1
1527919795.185728000	57.879	87	0
1527919795.281743000	57.9751	232	0
1527919795.282346000	57.9757	148	0
1527919795.284760000	57.9781	106	1
1527919795.287665000	57.981	92	0
1527919795.288330000	57.9816	313	0
1527919795.290822000	57.9841	103	1
1527919795.455878000	58.1492	388	1
1527919795.455974000	58.1493	259	1
1527919795.473587000	58.1669	87	0
1527919795.571743000	58.2651	258	0
1527919795.572380000	58.2657	148	0
1527919795.574804000	58.2681	106	1
1527919795.577150000	58.2705	92	0
1527919795.577963000	58.2713	258	0
1527919795.579716000	58.273	103	1
1527919795.746057000	58.4394	390	1
1527919795.746120000	58.4394	259	1
1527919795.768560000	58.4619	87	0
1527919795.787449000	58.4808	87	0
1527919795.882771000	58.5761	233	0
1527919795.883500000	58.5768	148	0
1527919795.885811000	58.5791	109	1
1527919795.888428000	58.5817	92	0
1527919795.889060000	58.5824	126	0
1527919795.890793000	58.5841	103	1
1527919796.005951000	58.6993	389	1
1527919796.006010000	58.6993	262	1
1527919796.022448000	58.7158	87	0
1527919796.141779000	58.8351	235	0
1527919796.142374000	58.8357	148	0
1527919796.144807000	58.8381	106	1
1527919796.146777000	58.8401	92	0
1527919796.147460000	58.8408	99	0
1527919796.149796000	58.8431	103	1
1527919796.646179000	59.3395	390	1
1527919796.646243000	59.3396	259	1
1527919796.663715000	59.357	87	0
1527919796.756250000	59.4496	354	0
1527919796.756839000	59.4502	148	0
1527919796.758871000	59.4522	106	1
1527919796.761008000	59.4543	92	0
1527919796.761735000	59.455	254	0
1527919796.763838000	59.4571	103	1
1527919796.867214000	59.5605	391	1
1527919796.867281000	59.5606	259	1
1527919796.884410000	59.5777	87	0
1527919796.980824000	59.6741	232	0
1527919796.981420000	59.6747	148	0
1527919796.983883000	59.6772	106	1
1527919796.984877000	59.6782	92	0
1527919796.985671000	59.679	207	0
1527919796.987863000	59.6812	103	1
1527919797.096003000	59.7893	388	1
1527919797.096056000	59.7894	259	1
1527919797.113795000	59.8071	87	0
1527919797.207710000	59.901	233	0
1527919797.208360000	59.9017	148	0
1527919797.209834000	59.9031	92	0
1527919797.210498000	59.9038	331	0
1527919797.210969000	59.9043	112	1
1527919797.577210000	60.2705	389	1
1527919797.577274000	60.2706	262	1
1527919797.593743000	60.2871	87	0
1527919797.692685000	60.386	256	0
1527919797.694111000	60.3874	148	0
1527919797.695711000	60.389	92	0
1527919797.695955000	60.3893	109	1
1527919797.696399000	60.3897	125	0
1527919797.698882000	60.3922	100	1
1527919797.887311000	60.5806	388	1
1527919797.887377000	60.5807	259	1
1527919797.904498000	60.5978	87	0
1527919798.004324000	60.6976	233	0
1527919798.004928000	60.6982	148	0
1527919798.006918000	60.7002	106	1
1527919798.007339000	60.7007	92	0
1527919798.007959000	60.7013	128	0
1527919798.009904000	60.7032	103	1
1527919798.317169000	61.0105	392	1
1527919798.317233000	61.0105	260	1
1527919798.334711000	61.028	87	0
1527919798.427484000	61.1208	280	0
1527919798.428112000	61.1214	148	0
1527919798.430944000	61.1243	106	1
1527919798.432386000	61.1257	92	0
1527919798.432993000	61.1263	277	0
1527919798.434937000	61.1282	103	1
1527919798.616133000	61.3094	992	1
1527919798.616197000	61.3095	261	1
1527919798.633826000	61.3271	87	0
1527919798.757396000	61.4507	231	0
1527919798.757997000	61.4513	148	0
1527919798.759988000	61.4533	106	1
1527919798.761927000	61.4552	92	0
1527919798.762608000	61.4559	130	0
1527919798.764947000	61.4583	103	1
1527919798.896398000	61.5897	903	1
1527919798.896499000	61.5898	260	1
1527919798.916737000	61.61	87	0
1527919799.009134000	61.7024	277	0
1527919799.009753000	61.7031	148	0
1527919799.011071000	61.7044	92	0
1527919799.011810000	61.7051	176	0
1527919799.012032000	61.7053	112	1
1527919799.226174000	61.9195	392	1
1527919799.226271000	61.9196	259	1
1527919799.244064000	61.9374	87	0
1527919799.337870000	62.0312	335	0
1527919799.338451000	62.0318	148	0
1527919799.341007000	62.0343	106	1
1527919799.341636000	62.0349	92	0
1527919799.342318000	62.0356	253	0
1527919799.343976000	62.0373	103	1
1527919799.567605000	62.2609	470	1
1527919799.567674000	62.261	261	1
1527919799.588086000	62.2814	87	0
1527919799.685610000	62.3789	255	0
1527919799.686282000	62.3796	148	0
1527919799.688003000	62.3813	106	1
1527919799.689607000	62.3829	92	0
1527919799.690274000	62.3836	160	0
1527919799.691991000	62.3853	103	1
1527919800.006431000	62.6997	388	1
1527919800.006523000	62.6998	259	1
1527919800.025792000	62.7191	87	0
1527919800.128211000	62.8215	260	0
1527919800.128857000	62.8222	148	0
1527919800.131028000	62.8243	106	1
1527919800.132609000	62.8259	92	0
1527919800.133289000	62.8266	200	0
1527919800.134956000	62.8283	103	1
1527919800.326217000	63.0195	389	1
1527919800.326313000	63.0196	259	1
1527919800.343057000	63.0364	87	0
1527919800.458096000	63.1514	256	0
1527919800.458757000	63.1521	148	0
1527919800.460989000	63.1543	106	1
1527919800.461454000	63.1548	92	0
1527919800.462132000	63.1554	259	0
1527919800.463985000	63.1573	103	1
1527919800.817100000	63.5104	389	1
1527919800.817176000	63.5105	260	1
1527919800.835807000	63.5291	87	0
1527919800.928198000	63.6215	233	0
1527919800.928776000	63.6221	148	0
1527919800.931049000	63.6244	106	1
1527919800.932560000	63.6259	92	0
1527919800.933233000	63.6265	251	0
1527919800.935009000	63.6283	103	1
1527919801.220096000	63.9134	389	1
1527919801.220171000	63.9135	259	1
1527919801.254056000	63.9474	389	1
1527919801.260965000	63.9543	87	0
1527919801.272821000	63.9661	87	0
1527919801.293929000	63.9872	87	0
1527919801.367771000	64.0611	232	0
1527919801.368376000	64.0617	148	0
1527919801.371054000	64.0644	112	1
1527919801.371701000	64.065	92	0
1527919801.372387000	64.0657	313	0
1527919801.374042000	64.0674	103	1
1527919801.859747000	64.5531	388	1
1527919801.859838000	64.5531	261	1
1527919801.878230000	64.5715	87	0
1527919801.970451000	64.6638	256	0
1527919801.971095000	64.6644	148	0
1527919801.973067000	64.6664	106	1
1527919801.974561000	64.6679	92	0
1527919801.975378000	64.6687	330	0
1527919801.977046000	64.6704	103	1
1527919802.101339000	64.7947	389	1
1527919802.101409000	64.7947	259	1
1527919802.117415000	64.8107	87	0
1527919802.124993000	64.8183	87	0
1527919802.234768000	64.9281	330	0
1527919802.236012000	64.9293	148	0
1527919802.238188000	64.9315	109	1
1527919802.239183000	64.9325	92	0
1527919802.239931000	64.9332	211	0
1527919802.242144000	64.9355	103	1
1527919802.462518000	65.1558	389	1
1527919802.462615000	65.1559	259	1
1527919802.480937000	65.1742	87	0
1527919802.579573000	65.2729	256	0
1527919802.580283000	65.2736	148	0
1527919802.582104000	65.2754	106	1
1527919802.584365000	65.2777	92	0
1527919802.585036000	65.2783	340	0
1527919802.587122000	65.2804	103	1
1527919802.791506000	65.4848	389	1
1527919802.791571000	65.4849	259	1
1527919802.808408000	65.5017	87	0
1527919802.900513000	65.5938	233	0
1527919802.901092000	65.5944	148	0
1527919802.903161000	65.5965	106	1
1527919802.904748000	65.5981	92	0
1527919802.905415000	65.5987	285	0
1527919802.907183000	65.6005	103	1
1527919803.078288000	65.7716	389	1
1527919803.078356000	65.7717	259	1
1527919803.095819000	65.7891	87	0
1527919803.192013000	65.8853	233	0
1527919803.192660000	65.886	148	0
1527919803.195217000	65.8885	106	1
1527919803.196540000	65.8899	92	0
1527919803.197178000	65.8905	110	0
1527919803.199205000	65.8925	103	1
1527919803.368900000	66.0622	996	1
1527919803.368969000	66.0623	262	1
1527919803.389187000	66.0825	87	0
1527919803.480978000	66.1743	256	0
1527919803.481579000	66.1749	148	0
1527919803.484241000	66.1776	106	1
1527919803.485251000	66.1786	92	0
1527919803.485974000	66.1793	297	0
1527919803.488223000	66.1815	103	1
1527919803.922889000	66.6162	905	1
1527919803.922954000	66.6163	259	1
1527919803.940325000	66.6336	87	0
1527919804.033115000	66.7264	257	0
1527919804.033818000	66.7271	148	0
1527919804.036213000	66.7295	106	1
1527919804.037182000	66.7305	92	0
1527919804.037885000	66.7312	213	0
1527919804.040193000	66.7335	103	1
1527919804.147394000	66.8407	392	1
1527919804.147455000	66.8408	259	1
1527919804.165478000	66.8588	87	0
1527919804.256423000	66.9497	233	0
1527919804.257053000	66.9504	148	0
1527919804.259218000	66.9525	106	1
1527919804.260339000	66.9537	92	0
1527919804.260998000	66.9543	195	0
1527919804.263229000	66.9565	103	1
1527919804.457902000	67.1512	465	1
1527919804.457978000	67.1513	259	1
1527919804.473990000	67.1673	87	0
1527919804.483712000	67.177	87	0
1527919804.573026000	67.2663	298	0
1527919804.573742000	67.2671	148	0
1527919804.576266000	67.2696	92	0
1527919804.576323000	67.2696	109	1
1527919804.576961000	67.2703	163	0
1527919804.579278000	67.2726	103	1
1527919804.960512000	67.6538	393	1
1527919804.960570000	67.6539	261	1
1527919804.979673000	67.673	87	0
1527919805.072695000	67.766	335	0
1527919805.073399000	67.7667	148	0
1527919805.075294000	67.7686	106	1
1527919805.076721000	67.77	92	0
1527919805.077393000	67.7707	289	0
1527919805.079258000	67.7726	103	1
1527919805.278642000	67.972	389	1
1527919805.278739000	67.9721	259	1
1527919805.296229000	67.9895	87	0
1527919805.405875000	68.0992	256	0
1527919805.406526000	68.0998	148	0
1527919805.408273000	68.1016	106	1
1527919805.420538000	68.1138	92	0
1527919805.421206000	68.1145	340	0
1527919805.423276000	68.1166	103	1
1527919805.589848000	68.2832	389	1
1527919805.589920000	68.2832	262	1
1527919805.622844000	68.3162	87	0
1527919805.649771000	68.3431	87	0
1527919805.743816000	68.4371	259	0
1527919805.744476000	68.4378	148	0
1527919805.746370000	68.4397	109	1
1527919805.748327000	68.4416	92	0
1527919805.749001000	68.4423	305	0
1527919805.751365000	68.4447	103	1
1527919806.045572000	68.7389	388	1
1527919806.045636000	68.7389	259	1
1527919806.063736000	68.757	87	0
1527919806.110401000	68.8037	303	1
1527919806.110492000	68.8038	1412	1
1527919806.110516000	68.8038	1412	1
1527919806.110538000	68.8038	1412	1
1527919806.110557000	68.8039	333	1
1527919806.128323000	68.8216	87	0
1527919806.158866000	68.8522	233	0
1527919806.159442000	68.8528	148	0
1527919806.161409000	68.8547	109	1
1527919806.161969000	68.8553	92	0
1527919806.163301000	68.8566	138	0
1527919806.164305000	68.8576	103	1
1527919806.209007000	68.9023	400	0
1527919806.211382000	68.9047	100	1
1527919806.213737000	68.907	80	0
1527919806.216375000	68.9097	100	1
1527919806.627794000	69.3211	389	1
1527919806.627891000	69.3212	259	1
1527919806.645409000	69.3387	87	0
1527919806.804213000	69.4975	254	0
1527919806.804794000	69.4981	148	0
1527919806.807447000	69.5008	106	1
1527919806.809973000	69.5033	92	0
1527919806.810740000	69.5041	86	0
1527919806.812407000	69.5057	103	1
1527919807.027870000	69.7212	387	1
1527919807.027937000	69.7212	259	1
1527919807.045331000	69.7386	87	0
1527919807.137256000	69.8306	328	0
1527919807.137855000	69.8312	148	0
1527919807.140459000	69.8338	106	1
1527919807.141222000	69.8345	92	0
1527919807.141896000	69.8352	165	0
1527919807.144426000	69.8377	103	1
1527919807.639498000	70.3328	392	1
1527919807.639592000	70.3329	260	1
1527919807.662515000	70.3558	87	0
1527919807.787220000	70.4805	255	0
1527919807.787809000	70.4811	148	0
1527919807.790417000	70.4837	106	1
1527919807.791619000	70.4849	92	0
1527919807.792309000	70.4856	149	0
1527919807.794415000	70.4877	103	1
1527919807.968880000	70.6622	388	1
1527919807.968944000	70.6623	260	1
1527919807.987850000	70.6812	87	0
1527919808.081335000	70.7746	233	0
1527919808.081931000	70.7752	148	0
1527919808.084498000	70.7778	106	1
1527919808.086389000	70.7797	92	0
1527919808.087172000	70.7805	103	0
1527919808.089481000	70.7828	103	1
1527919808.429057000	71.1224	996	1
1527919808.429146000	71.1225	262	1
1527919808.446568000	71.1399	87	0
1527919808.456866000	71.1502	87	0
1527919808.564873000	71.2582	258	0
1527919808.565458000	71.2588	148	0
1527919808.567575000	71.2609	109	1
1527919808.569958000	71.2633	92	0
1527919808.570650000	71.264	95	0
1527919808.572510000	71.2658	103	1
1527919808.887234000	71.5805	905	1
1527919808.887298000	71.5806	260	1
1527919808.906514000	71.5998	87	0
1527919809.012476000	71.7058	235	0
1527919809.013077000	71.7064	148	0
1527919809.016565000	71.7099	106	1
1527919809.017194000	71.7105	92	0
1527919809.017806000	71.7111	273	0
1527919809.019537000	71.7128	103	1
1527919809.111982000	71.8053	372	1
1527919809.112080000	71.8054	1412	1
1527919809.112104000	71.8054	1412	1
1527919809.112139000	71.8055	1412	1
1527919809.112176000	71.8055	1412	1
1527919809.112214000	71.8055	1412	1
1527919809.112254000	71.8056	1412	1
1527919809.112277000	71.8056	1412	1
1527919809.112323000	71.8056	1412	1
1527919809.112359000	71.8057	1412	1
1527919809.112382000	71.8057	1412	1
1527919809.112430000	71.8057	1412	1
1527919809.112475000	71.8058	1412	1
1527919809.112510000	71.8058	1412	1
1527919809.112530000	71.8058	736	1
1527919809.128997000	71.8223	87	0
1527919809.131279000	71.8246	87	0
1527919809.267758000	71.9611	417	1
1527919809.267834000	71.9611	261	1
1527919809.268875000	71.9622	375	0
1527919809.271690000	71.965	100	1
1527919809.276263000	71.9696	80	0
1527919809.279660000	71.973	100	1
1527919809.284711000	71.978	87	0
1527919809.440494000	72.1338	332	0
1527919809.441078000	72.1344	148	0
1527919809.443596000	72.1369	106	1
1527919809.444929000	72.1382	92	0
1527919809.445665000	72.139	147	0
1527919809.447561000	72.1409	103	1
1527919809.507639000	72.201	392	1
1527919809.507726000	72.201	259	1
1527919809.525511000	72.2188	87	0
1527919809.618331000	72.3116	337	0
1527919809.618927000	72.3122	148	0
1527919809.620359000	72.3137	92	0
1527919809.620994000	72.3143	207	0
1527919809.621514000	72.3148	112	1
1527919809.777843000	72.4712	389	1
1527919809.777926000	72.4712	259	1
1527919809.795030000	72.4883	87	0
1527919809.891596000	72.5849	232	0
1527919809.892247000	72.5856	148	0
1527919809.894621000	72.5879	106	1
1527919809.895231000	72.5885	92	0
1527919809.895903000	72.5892	306	0
1527919809.897589000	72.5909	103	1
1527919810.148352000	72.8417	388	1
1527919810.148436000	72.8417	260	1
1527919810.165337000	72.8586	87	0
1527919810.257713000	72.951	260	0
1527919810.258439000	72.9518	148	0
1527919810.260635000	72.9539	106	1
1527919810.264288000	72.9576	92	0
1527919810.264973000	72.9583	229	0
1527919810.266608000	72.9599	103	1
1527919810.688917000	73.3822	389	1
1527919810.689013000	73.3823	259	1
1527919810.707241000	73.4006	87	0
1527919810.804082000	73.4974	256	0
1527919810.804698000	73.498	148	0
1527919810.806587000	73.4999	106	1
1527919810.808507000	73.5018	92	0
1527919810.809164000	73.5025	225	0
1527919810.811724000	73.505	103	1
1527919810.961197000	73.6545	389	1
1527919810.961292000	73.6546	259	1
1527919810.978424000	73.6717	87	0
1527919811.082096000	73.7754	235	0
1527919811.082748000	73.7761	148	0
1527919811.084608000	73.7779	106	1
1527919811.086382000	73.7797	92	0
1527919811.087049000	73.7804	181	0
1527919811.088613000	73.7819	103	1
1527919811.289879000	73.9832	394	1
1527919811.289949000	73.9833	223	1
1527919811.308677000	74.002	87	0
1527919811.415436000	74.1087	254	0
1527919811.416022000	74.1093	148	0
1527919811.418700000	74.112	106	1
1527919811.419583000	74.1129	92	0
1527919811.420256000	74.1136	92	0
1527919811.422675000	74.116	103	1
1527919811.526079000	74.2194	390	1
1527919811.526170000	74.2195	379	1
1527919811.542983000	74.2363	87	0
1527919811.642049000	74.3354	233	0
1527919811.642714000	74.336	148	0
1527919811.644624000	74.3379	106	1
1527919811.647412000	74.3407	92	0
1527919811.648087000	74.3414	135	0
1527919811.649648000	74.343	103	1
1527919811.760054000	74.4534	389	1
1527919811.760142000	74.4535	379	1
1527919811.778125000	74.4714	87	0
1527919811.877356000	74.5707	328	0
1527919811.877996000	74.5713	148	0
1527919811.880266000	74.5736	92	0
1527919811.880722000	74.574	109	1
1527919811.882707000	74.576	336	0
1527919811.885701000	74.579	100	1
1527919814.666708000	77.36	389	1
1527919814.666780000	77.3601	259	1
1527919814.683610000	77.3769	87	0
1527919814.782359000	77.4757	255	0
1527919814.782988000	77.4763	148	0
1527919814.784816000	77.4781	106	1
1527919814.785210000	77.4785	92	0
1527919814.785894000	77.4792	255	0
1527919814.787804000	77.4811	103	1
1527919814.878766000	77.5721	995	1
1527919814.878845000	77.5722	262	1
1527919814.896762000	77.5901	87	0
1527919814.999880000	77.6932	232	0
1527919815.000608000	77.6939	148	0
1527919815.002896000	77.6962	106	1
1527919815.004394000	77.6977	92	0
1527919815.005001000	77.6983	106	0
1527919815.006876000	77.7002	103	1
1527919815.269177000	77.9625	904	1
1527919815.269251000	77.9626	259	1
1527919815.287737000	77.981	87	0
1527919815.382301000	78.0756	233	0
1527919815.382975000	78.0763	148	0
1527919815.384944000	78.0783	106	1
1527919815.390687000	78.084	92	0
1527919815.391365000	78.0847	272	0
1527919815.393922000	78.0872	103	1
1527919815.419291000	78.1126	92	0
1527919815.421916000	78.1152	100	1
1527919815.508083000	78.2014	389	1
1527919815.508148000	78.2015	259	1
1527919815.526964000	78.2203	87	0
1527919815.640387000	78.3337	258	0
1527919815.641006000	78.3343	148	0
1527919815.642872000	78.3362	106	1
1527919815.644275000	78.3376	92	0
1527919815.644890000	78.3382	126	0
1527919815.646916000	78.3402	103	1
1527919815.774996000	78.4683	470	1
1527919815.775086000	78.4684	260	1
1527919815.807004000	78.5003	470	1
1527919815.819792000	78.5131	87	0
1527919815.823610000	78.5169	87	0
1527919815.914765000	78.6081	232	0
1527919815.915411000	78.6087	148	0
1527919815.917870000	78.6112	109	1
1527919815.918490000	78.6118	92	0
1527919815.919868000	78.6132	289	0
1527919815.920862000	78.6142	103	1
1527919816.179358000	78.8727	392	1
1527919816.179453000	78.8728	261	1
1527919816.196666000	78.89	87	0
1527919816.292942000	78.9863	235	0
1527919816.293709000	78.987	148	0
1527919816.295994000	78.9893	106	1
1527919816.298208000	78.9915	92	0
1527919816.298904000	78.9922	121	0
1527919816.300991000	78.9943	103	1
1527919816.617167000	79.3105	389	1
1527919816.617251000	79.3106	260	1
1527919816.640342000	79.3337	87	0
1527919816.736437000	79.4297	325	0
1527919816.737077000	79.4304	148	0
1527919816.738914000	79.4322	106	1
1527919816.741206000	79.4345	92	0
1527919816.741879000	79.4352	318	0
1527919816.743935000	79.4372	103	1
1527919817.029477000	79.7228	395	1
1527919817.029571000	79.7229	264	1
1527919817.047918000	79.7412	87	0
1527919817.178879000	79.8722	334	0
1527919817.179577000	79.8729	148	0
1527919817.181364000	79.8747	92	0
1527919817.181997000	79.8753	303	0
1527919817.182079000	79.8754	109	1
1527919817.185004000	79.8783	100	1
1527919817.326280000	80.0196	388	1
1527919817.326347000	80.0197	260	1
1527919817.345962000	80.0393	87	0
1527919817.442933000	80.1362	256	0
1527919817.444274000	80.1376	148	0
1527919817.445966000	80.1393	106	1
1527919817.447012000	80.1403	92	0
1527919817.448298000	80.1416	141	0
1527919817.450020000	80.1433	103	1
1527919817.636426000	80.3297	389	1
1527919817.636492000	80.3298	262	1
1527919817.672001000	80.3653	389	1
1527919817.675235000	80.3685	87	0
1527919817.701848000	80.3952	87	0
1527919817.789986000	80.4833	262	0
1527919817.790617000	80.4839	148	0
1527919817.793041000	80.4864	109	1
1527919817.794963000	80.4883	92	0
1527919817.795628000	80.4889	152	0
1527919817.798000000	80.4913	103	1
1527919817.926304000	80.6196	393	1
1527919817.926373000	80.6197	259	1
1527919817.942172000	80.6355	87	0
1527919818.059021000	80.7523	235	0
1527919818.059672000	80.753	148	0
1527919818.061989000	80.7553	106	1
1527919818.063410000	80.7567	92	0
1527919818.064137000	80.7574	187	0
1527919818.066011000	80.7593	103	1
1527919818.270334000	80.9636	390	1
1527919818.270396000	80.9637	259	1
1527919818.289428000	80.9827	87	0
1527919818.295103000	80.9884	87	0
1527919818.384326000	81.0776	233	0
1527919818.384976000	81.0783	148	0
1527919818.387015000	81.0803	109	1
1527919818.388206000	81.0815	92	0
1527919818.388875000	81.0822	260	0
1527919818.391039000	81.0844	103	1
1527919818.712883000	81.4062	392	1
1527919818.712978000	81.4063	263	1
1527919818.730875000	81.4242	87	0
1527919818.834987000	81.5283	256	0
1527919818.835603000	81.5289	148	0
1527919818.838061000	81.5314	106	1
1527919818.839249000	81.5326	92	0
1527919818.839973000	81.5333	137	0
1527919818.842042000	81.5354	103	1
1527919819.086711000	81.78	991	1
1527919819.086804000	81.7801	259	1
1527919819.105803000	81.7991	87	0
1527919819.204888000	81.8982	236	0
1527919819.205499000	81.8988	148	0
1527919819.208098000	81.9014	106	1
1527919819.208628000	81.9019	92	0
1527919819.209827000	81.9031	159	0
1527919819.211054000	81.9044	103	1
1527919819.371570000	82.0649	911	1
1527919819.371645000	82.065	255	1
1527919819.388834000	82.0821	87	0
1527919819.393078000	82.0864	87	0
1527919819.483744000	82.1771	353	0
1527919819.484346000	82.1777	148	0
1527919819.486115000	82.1794	109	1
1527919819.487222000	82.1805	92	0
1527919819.487969000	82.1813	195	0
1527919819.490065000	82.1834	103	1
[truncated: 545 more rows]
