# Supplementary material for: Method for multi-task learning fusion network traffic classification to address small sample labels
Source: Sci Rep. 2024 Jan 30;14:2518. doi: 10.1038/s41598-024-51933-8 (PMC10827795; doi:10.1038/s41598-024-51933-8)
Supplement: Supplementary file 2 — Supplementary Information 2. [file 41598_2024_51933_MOESM2_ESM.zip › QUIC Dataset/QUIC Dataset/pretraining/Google Doc/GoogleDoc-1051.txt]

1527759315.668357000	0	301	1
1527759315.668392000	3.50475e-05	112	1
1527759315.683292000	0.014935	74	0
1527759315.684633000	0.0162761	74	0
1527759315.686121000	0.0177641	112	0
1527759315.901543000	0.233186	86	1
1527759315.920278000	0.251921	280	0
1527759315.934166000	0.265809	1294	0
1527759315.934203000	0.265846	74	1
1527759315.935577000	0.26722	1294	0
1527759315.936930000	0.268573	1294	0
1527759315.936948000	0.268591	74	1
1527759315.938224000	0.269867	1294	0
1527759315.939626000	0.271269	1294	0
1527759315.939643000	0.271286	74	1
1527759315.940936000	0.272579	1294	0
1527759315.942268000	0.273911	1294	0
1527759315.942288000	0.273931	74	1
1527759315.943689000	0.275332	1294	0
1527759315.945032000	0.276675	1294	0
1527759315.945049000	0.276692	74	1
1527759315.946386000	0.278029	1294	0
1527759315.947697000	0.27934	991	0
1527759315.947716000	0.279359	74	1
1527759315.949065000	0.280708	1294	0
1527759315.950395000	0.282038	1294	0
1527759315.950418000	0.282061	74	1
1527759315.951747000	0.28339	1294	0
1527759315.953162000	0.284805	1294	0
1527759315.953179000	0.284822	74	1
1527759315.954537000	0.28618	336	0
1527759315.955849000	0.287492	1294	0
1527759315.955872000	0.287515	74	1
1527759315.957197000	0.28884	1294	0
1527759315.958596000	0.290239	1294	0
1527759315.958614000	0.290257	74	1
1527759315.959932000	0.291575	991	0
1527759315.961231000	0.292874	1294	0
1527759315.961247000	0.29289	74	1
1527759315.962633000	0.294276	1294	0
1527759315.964026000	0.295669	258	0
1527759315.964045000	0.295688	74	1
1527759315.965381000	0.297024	1294	0
1527759315.966705000	0.298348	1294	0
1527759315.966722000	0.298365	74	1
1527759315.968027000	0.29967	245	0
1527759315.969459000	0.301102	1294	0
1527759315.969477000	0.30112	74	1
1527759315.970767000	0.30241	1294	0
1527759315.972059000	0.303702	195	0
1527759315.972078000	0.303721	74	1
1527759315.974389000	0.306032	1294	0
1527759315.975727000	0.30737	1294	0
1527759315.975746000	0.307389	74	1
1527759315.977066000	0.308709	1294	0
1527759315.978449000	0.310092	655	0
1527759315.978466000	0.310109	74	1
1527759315.979737000	0.31138	1294	0
1527759315.981061000	0.312704	469	0
1527759315.981088000	0.312731	74	1
1527759315.982427000	0.31407	1294	0
1527759315.983833000	0.315476	1294	0
1527759315.983861000	0.315504	74	1
1527759315.985166000	0.316809	1294	0
1527759315.986511000	0.318154	1294	0
1527759315.986535000	0.318178	74	1
1527759315.987852000	0.319495	1128	0
1527759315.989208000	0.320851	1294	0
1527759315.989238000	0.320881	74	1
1527759315.990553000	0.322196	1294	0
1527759315.993626000	0.325269	1294	0
1527759315.993658000	0.325301	74	1
1527759315.995187000	0.32683	812	0
1527759315.996541000	0.328184	842	0
1527759315.996570000	0.328213	74	1
1527759315.997894000	0.329537	1294	0
1527759315.999234000	0.330877	1294	0
1527759315.999259000	0.330902	74	1
1527759316.000584000	0.332227	1294	0
1527759316.001926000	0.333569	1294	0
1527759316.001945000	0.333588	74	1
1527759316.003296000	0.334939	213	0
1527759316.040359000	0.372002	112	1
1527759316.094587000	0.42623	74	0
1527759316.435700000	0.767343	358	1
1527759316.435806000	0.767449	1434	1
1527759316.435811000	0.767454	896	1
1527759316.436617000	0.76826	222	1
1527759316.449550000	0.781193	74	0
1527759316.451560000	0.783203	74	0
1527759316.452962000	0.784605	74	0
1527759316.454306000	0.785949	74	0
1527759316.616671000	0.948314	421	0
1527759316.619243000	0.950886	104	0
1527759316.619262000	0.950905	74	1
1527759316.620611000	0.952254	112	0
1527759316.639410000	0.971053	112	1
1527759316.658638000	0.990281	74	0
1527759316.754678000	1.08632	279	0
1527759316.756040000	1.08768	1294	0
1527759316.756075000	1.08772	74	1
1527759316.757518000	1.08916	1294	0
1527759316.758869000	1.09051	1294	0
1527759316.758903000	1.09055	74	1
1527759316.760198000	1.09184	787	0
1527759316.761563000	1.09321	1294	0
1527759316.761594000	1.09324	74	1
1527759316.763020000	1.09466	1294	0
1527759316.764368000	1.09601	1294	0
1527759316.764398000	1.09604	74	1
1527759316.765692000	1.09734	350	0
1527759316.767926000	1.09957	255	0
1527759316.767955000	1.0996	74	1
1527759316.769457000	1.1011	267	0
1527759316.770796000	1.10244	112	0
1527759316.770824000	1.10247	74	1
1527759316.773023000	1.10467	112	1
1527759316.782965000	1.11461	220	1
1527759316.791378000	1.12302	74	0
1527759316.810767000	1.14241	74	0
1527759316.908227000	1.23987	427	0
1527759316.909602000	1.24125	1294	0
1527759316.909630000	1.24127	74	1
1527759316.910917000	1.24256	172	0
1527759316.912265000	1.24391	351	0
1527759316.912298000	1.24394	74	1
1527759316.913668000	1.24531	207	0
1527759316.915023000	1.24667	112	0
1527759316.915069000	1.24671	74	1
1527759316.919985000	1.25163	112	1
1527759316.935470000	1.26711	74	0
1527759318.713016000	3.04466	237	1
1527759318.728918000	3.06056	74	0
1527759319.074378000	3.40602	279	0
1527759319.075683000	3.40733	1294	0
1527759319.075715000	3.40736	74	1
1527759319.077040000	3.40868	1180	0
1527759319.093918000	3.42556	249	0
1527759319.094009000	3.42565	74	1
1527759319.095259000	3.4269	341	0
1527759319.096625000	3.42827	112	0
1527759319.096675000	3.42832	74	1
1527759319.098506000	3.43015	112	1
1527759319.118984000	3.45063	74	0
1527759319.428117000	3.75976	296	1
1527759319.428217000	3.75986	1434	1
1527759319.428222000	3.75987	1434	1
1527759319.428226000	3.75987	236	1
1527759319.428256000	3.7599	776	1
1527759319.445118000	3.77676	74	0
1527759319.446456000	3.7781	74	0
1527759319.447811000	3.77945	74	0
1527759319.449141000	3.78078	74	0
1527759319.549995000	3.88164	424	0
1527759319.552056000	3.8837	104	0
1527759319.552095000	3.88374	74	1
1527759319.553482000	3.88513	112	0
1527759319.553622000	3.88527	112	1
1527759319.567963000	3.89961	74	0
1527759321.590702000	5.92235	331	1
1527759321.590794000	5.92244	1434	1
1527759321.590799000	5.92244	969	1
1527759321.596864000	5.92851	242	1
1527759321.596952000	5.9286	1434	1
1527759321.596957000	5.9286	1434	1
1527759321.596960000	5.9286	236	1
1527759321.597012000	5.92866	1434	1
1527759321.597017000	5.92866	1434	1
1527759321.597021000	5.92866	236	1
1527759321.597082000	5.92873	1434	1
1527759321.597087000	5.92873	1434	1
1527759321.597090000	5.92873	236	1
1527759321.597141000	5.92878	1434	1
1527759321.597145000	5.92879	1434	1
1527759321.597148000	5.92879	236	1
1527759321.597213000	5.92886	1434	1
1527759321.597217000	5.92886	1434	1
1527759321.597220000	5.92886	236	1
1527759321.597254000	5.9289	1434	1
1527759321.597271000	5.92891	805	1
1527759321.606221000	5.93786	74	0
1527759321.607622000	5.93927	74	0
1527759321.608969000	5.94061	74	0
1527759321.614240000	5.94588	74	0
1527759321.615571000	5.94721	74	0
1527759321.616929000	5.94857	74	0
1527759321.618279000	5.94992	74	0
1527759321.619148000	5.95079	171	1
1527759321.619644000	5.95129	74	0
1527759321.620990000	5.95263	74	0
1527759321.622328000	5.95397	74	0
1527759321.623470000	5.95511	108	1
1527759321.623744000	5.95539	74	0
1527759321.625180000	5.95682	74	0
1527759321.626583000	5.95823	74	0
1527759321.627932000	5.95958	74	0
1527759321.629288000	5.96093	74	0
1527759321.630620000	5.96226	74	0
1527759321.631961000	5.9636	74	0
1527759321.648933000	5.98058	74	0
1527759321.652669000	5.98431	74	0
1527759321.769564000	6.10121	421	0
1527759321.771565000	6.10321	104	0
1527759321.771602000	6.10325	74	1
1527759321.773002000	6.10465	112	0
1527759321.773170000	6.10481	112	1
1527759321.806720000	6.13836	74	0
1527759321.812111000	6.14375	508	0
1527759321.813563000	6.14521	547	0
1527759321.813593000	6.14524	74	1
1527759321.814900000	6.14654	107	0
1527759321.815407000	6.14705	108	1
1527759321.816248000	6.14789	112	0
1527759321.816437000	6.14808	112	1
1527759321.820962000	6.15261	257	1
1527759321.831023000	6.16267	74	0
1527759321.876541000	6.20818	74	0
1527759322.034056000	6.3657	687	0
1527759322.035387000	6.36703	1294	0
1527759322.035420000	6.36706	74	1
1527759322.036822000	6.36847	1294	0
1527759322.038177000	6.36982	1294	0
1527759322.038211000	6.36985	74	1
1527759322.039519000	6.37116	1294	0
1527759322.040851000	6.37249	847	0
1527759322.040871000	6.37251	74	1
1527759322.042224000	6.37387	1294	0
1527759322.043584000	6.37523	475	0
1527759322.043636000	6.37528	74	1
1527759322.044953000	6.3766	1294	0
1527759322.046300000	6.37794	1294	0
1527759322.046330000	6.37797	74	1
1527759322.047658000	6.3793	1294	0
1527759322.049002000	6.38065	670	0
1527759322.049030000	6.38067	74	1
1527759322.050340000	6.38198	1294	0
1527759322.051653000	6.3833	203	0
1527759322.051675000	6.38332	74	1
1527759322.077619000	6.40926	1294	0
1527759322.078953000	6.4106	1294	0
1527759322.078992000	6.41063	74	1
1527759322.080321000	6.41196	1294	0
1527759322.081674000	6.41332	1294	0
1527759322.081691000	6.41333	74	1
1527759322.083088000	6.41473	1294	0
1527759322.084446000	6.41609	1294	0
1527759322.084465000	6.41611	74	1
1527759322.085793000	6.41744	1294	0
1527759322.087142000	6.41879	1294	0
1527759322.087172000	6.41882	74	1
1527759322.088558000	6.4202	1294	0
1527759322.089902000	6.42155	1294	0
1527759322.089928000	6.42157	74	1
1527759322.091348000	6.42299	1294	0
1527759322.092720000	6.42436	1294	0
1527759322.092746000	6.42439	74	1
1527759322.094241000	6.42588	1294	0
1527759322.095567000	6.42721	898	0
1527759322.095598000	6.42724	74	1
1527759322.097023000	6.42867	1294	0
1527759322.098368000	6.43001	1294	0
1527759322.098392000	6.43004	74	1
1527759322.099810000	6.43145	1294	0
1527759322.101141000	6.43278	633	0
1527759322.101175000	6.43282	74	1
1527759322.102500000	6.43414	1294	0
1527759322.103882000	6.43553	591	0
1527759322.103918000	6.43556	74	1
1527759322.105256000	6.4369	1294	0
1527759322.106603000	6.43825	1294	0
1527759322.106650000	6.43829	74	1
1527759322.107929000	6.43957	1294	0
1527759322.109264000	6.44091	710	0
1527759322.109290000	6.44093	74	1
1527759322.110638000	6.44228	1294	0
1527759322.111966000	6.44361	149	0
1527759322.112011000	6.44365	74	1
1527759322.113388000	6.44503	1294	0
1527759322.114731000	6.44637	1294	0
1527759322.114789000	6.44643	74	1
1527759322.116064000	6.44771	1294	0
1527759322.117404000	6.44905	1294	0
1527759322.117437000	6.44908	74	1
1527759322.118732000	6.45038	558	0
1527759322.120156000	6.4518	1294	0
1527759322.120190000	6.45183	74	1
1527759322.121505000	6.45315	1294	0
1527759322.122875000	6.45452	445	0
1527759322.122905000	6.45455	74	1
1527759322.124241000	6.45588	989	0
1527759322.125593000	6.45724	1294	0
1527759322.125624000	6.45727	74	1
1527759322.126935000	6.45858	1294	0
1527759322.128258000	6.4599	360	0
1527759322.128285000	6.45993	74	1
1527759322.129627000	6.46127	1294	0
1527759322.130972000	6.46262	1294	0
1527759322.130998000	6.46264	74	1
1527759322.132305000	6.46395	836	0
1527759322.133688000	6.46533	450	0
1527759322.133721000	6.46536	74	1
1527759322.134217000	6.46586	112	1
1527759322.152076000	6.48372	74	0
1527759324.584320000	8.91596	1434	1
1527759324.584329000	8.91597	169	1
1527759324.584372000	8.91602	311	1
1527759324.587554000	8.9192	309	1
1527759324.587640000	8.91928	1434	1
1527759324.587645000	8.91929	1434	1
1527759324.587648000	8.91929	236	1
1527759324.587678000	8.91932	790	1
1527759324.599201000	8.93084	74	0
1527759324.600530000	8.93217	74	0
1527759324.604537000	8.93618	74	0
1527759324.605871000	8.93751	74	0
1527759324.607217000	8.93886	74	0
1527759324.608553000	8.9402	74	0
1527759324.637105000	8.96875	389	1
1527759324.652255000	8.9839	74	0
1527759324.702969000	9.03461	423	0
1527759324.712414000	9.04406	104	0
1527759324.712475000	9.04412	74	1
1527759324.713812000	9.04546	112	0
1527759324.713942000	9.04559	112	1
1527759324.731612000	9.06326	74	0
1527759324.737980000	9.06962	281	0
1527759324.739360000	9.071	1294	0
1527759324.739389000	9.07103	74	1
1527759324.740682000	9.07232	402	0
1527759324.742208000	9.07385	633	0
1527759324.742231000	9.07387	74	1
1527759324.743723000	9.07537	818	0
1527759324.745176000	9.07682	836	0
1527759324.745192000	9.07684	74	1
1527759324.747686000	9.07933	608	0
1527759324.749127000	9.08077	284	0
1527759324.749151000	9.08079	74	1
1527759324.750476000	9.08212	131	0
1527759324.752006000	9.08365	944	0
1527759324.752027000	9.08367	74	1
1527759324.754114000	9.08576	534	0
1527759324.755439000	9.08708	181	0
1527759324.755458000	9.0871	74	1
1527759324.756793000	9.08844	112	0
1527759324.756911000	9.08855	112	1
1527759324.758359000	9.09	1029	0
1527759324.759800000	9.09144	824	0
1527759324.759818000	9.09146	74	1
1527759324.762359000	9.094	602	0
1527759324.763978000	9.09562	466	0
1527759324.764009000	9.09565	74	1
1527759324.765515000	9.09716	961	0
1527759324.769840000	9.10148	783	0
1527759324.769890000	9.10153	74	1
1527759324.771276000	9.10292	789	0
1527759324.772949000	9.10459	766	0
1527759324.772983000	9.10463	74	1
1527759324.775332000	9.10698	771	0
1527759324.784001000	9.11564	883	0
1527759324.784064000	9.11571	74	1
1527759324.790513000	9.12216	308	0
1527759324.791850000	9.12349	209	0
1527759324.791870000	9.12351	74	1
1527759324.793274000	9.12492	112	0
1527759324.793398000	9.12504	112	1
1527759324.846299000	9.17794	74	0
1527759325.555429000	9.88707	491	1
1527759325.555506000	9.88715	111	1
1527759325.569719000	9.90136	74	0
1527759325.571058000	9.9027	74	0
1527759325.667246000	9.99889	285	0
1527759325.668578000	10.0002	498	0
1527759325.668615000	10.0003	74	1
1527759325.672085000	10.0037	353	0
1527759325.673465000	10.0051	112	0
1527759325.673484000	10.0051	74	1
1527759325.673600000	10.0052	112	1
1527759325.687569000	10.0192	74	0
1527759326.205267000	10.5369	403	1
1527759326.205342000	10.537	126	1
1527759326.219015000	10.5507	309	1
1527759326.219173000	10.5508	74	0
1527759326.220523000	10.5522	74	0
1527759326.222861000	10.5545	520	1
1527759326.237514000	10.5692	74	0
1527759326.238846000	10.5705	74	0
1527759326.314758000	10.6464	284	0
1527759326.316122000	10.6478	183	0
1527759326.316153000	10.6478	74	1
1527759326.318752000	10.6504	133	0
1527759326.320093000	10.6517	150	0
1527759326.320116000	10.6518	74	1
1527759326.321437000	10.6531	112	0
1527759326.321664000	10.6533	112	1
1527759326.335456000	10.6671	74	0
1527759326.361413000	10.6931	282	0
1527759326.362860000	10.6945	356	0
1527759326.362894000	10.6945	74	1
1527759326.366947000	10.6986	307	0
1527759326.368280000	10.6999	174	0
1527759326.368313000	10.7	74	1
1527759326.369648000	10.7013	112	0
1527759326.369832000	10.7015	112	1
1527759326.386491000	10.7181	285	0
1527759326.387959000	10.7196	262	0
1527759326.387995000	10.7196	74	1
1527759326.390647000	10.7223	312	0
1527759326.391983000	10.7236	341	0
1527759326.392013000	10.7237	74	1
1527759326.393420000	10.7251	112	0
1527759326.397929000	10.7296	112	1
1527759326.453195000	10.7848	74	0
1527759326.976587000	11.3082	400	1
1527759326.976665000	11.3083	272	1
1527759326.991084000	11.3227	74	0
1527759326.996270000	11.3279	74	0
1527759327.501821000	11.8335	375	1
1527759327.501938000	11.8336	1434	1
1527759327.501943000	11.8336	1434	1
1527759327.501946000	11.8336	236	1
1527759327.501999000	11.8336	1434	1
1527759327.502008000	11.8337	1434	1
1527759327.502011000	11.8337	236	1
1527759327.502059000	11.8337	1434	1
1527759327.502066000	11.8337	1434	1
1527759327.502069000	11.8337	236	1
1527759327.502151000	11.8338	1434	1
1527759327.502156000	11.8338	1434	1
1527759327.502160000	11.8338	236	1
1527759327.502223000	11.8339	1434	1
1527759327.502228000	11.8339	1434	1
1527759327.502231000	11.8339	236	1
1527759327.502281000	11.8339	1434	1
1527759327.502285000	11.8339	868	1
1527759327.502354000	11.834	1434	1
1527759327.502358000	11.834	1434	1
1527759327.502361000	11.834	236	1
1527759327.502399000	11.834	1434	1
1527759327.502407000	11.8341	1434	1
1527759327.502411000	11.8341	236	1
1527759327.502478000	11.8341	1434	1
1527759327.502484000	11.8341	1434	1
1527759327.502491000	11.8341	236	1
1527759327.502570000	11.8342	1434	1
1527759327.502574000	11.8342	1434	1
1527759327.502577000	11.8342	236	1
1527759327.502628000	11.8343	1434	1
1527759327.502632000	11.8343	1434	1
1527759327.502639000	11.8343	236	1
1527759327.502689000	11.8343	1434	1
1527759327.502698000	11.8343	868	1
1527759327.502760000	11.8344	1434	1
1527759327.502765000	11.8344	1434	1
1527759327.502768000	11.8344	236	1
1527759327.502817000	11.8345	1434	1
1527759327.502823000	11.8345	1434	1
1527759327.502826000	11.8345	236	1
1527759327.502887000	11.8345	1434	1
1527759327.502891000	11.8345	1434	1
1527759327.502894000	11.8345	236	1
1527759327.502957000	11.8346	1434	1
1527759327.502961000	11.8346	1272	1
1527759327.517549000	11.8492	74	0
1527759327.519021000	11.8507	74	0
1527759327.520364000	11.852	74	0
1527759327.521697000	11.8533	74	0
1527759327.523114000	11.8548	74	0
1527759327.524460000	11.8561	74	0
1527759327.525802000	11.8574	74	0
1527759327.527142000	11.8588	74	0
1527759327.528478000	11.8601	74	0
1527759327.529886000	11.8615	74	0
1527759327.531209000	11.8629	74	0
1527759327.532566000	11.8642	74	0
1527759327.533977000	11.8656	74	0
1527759327.535322000	11.867	74	0
1527759327.536653000	11.8683	74	0
1527759327.538004000	11.8696	74	0
1527759327.539346000	11.871	74	0
1527759327.540678000	11.8723	74	0
1527759327.542030000	11.8737	74	0
1527759327.543424000	11.8751	74	0
1527759327.544768000	11.8764	74	0
1527759327.546120000	11.8778	74	0
1527759327.547484000	11.8791	74	0
1527759327.548826000	11.8805	74	0
1527759327.571507000	11.9032	282	0
1527759327.572919000	11.9046	208	0
1527759327.572953000	11.9046	74	1
1527759327.576960000	11.9086	224	0
1527759327.578302000	11.9099	190	0
1527759327.578323000	11.91	74	1
1527759327.579652000	11.9113	112	0
1527759327.579802000	11.9114	112	1
1527759327.595144000	11.9268	74	0
1527759327.613573000	11.9452	366	1
1527759327.614562000	11.9462	301	1
1527759327.627887000	11.9595	74	0
1527759327.629217000	11.9609	74	0
1527759327.643037000	11.9747	383	1
1527759327.657697000	11.9893	74	0
1527759327.683619000	12.0153	332	1
1527759327.683696000	12.0153	270	1
1527759327.699940000	12.0316	74	0
1527759327.707870000	12.0395	424	0
1527759327.715009000	12.0467	104	0
1527759327.715048000	12.0467	74	1
1527759327.716384000	12.048	112	0
1527759327.716523000	12.0482	112	1
1527759327.729064000	12.0607	284	0
1527759327.730394000	12.062	189	0
1527759327.730428000	12.0621	74	1
1527759327.733567000	12.0652	294	0
1527759327.734899000	12.0665	147	0
1527759327.734934000	12.0666	74	1
1527759327.736396000	12.068	282	0
1527759327.737737000	12.0694	495	0
1527759327.737768000	12.0694	74	1
1527759327.739390000	12.071	359	0
1527759327.740737000	12.0724	320	0
1527759327.740772000	12.0724	74	1
1527759327.742071000	12.0737	112	0
1527759327.742937000	12.0746	112	1
1527759327.801187000	12.1328	74	0
1527759327.833696000	12.1653	586	0
1527759327.835045000	12.1667	891	0
1527759327.835077000	12.1667	74	1
1527759327.836583000	12.1682	205	0
1527759327.837946000	12.1696	257	0
1527759327.837968000	12.1696	74	1
1527759327.839384000	12.171	112	0
1527759327.839490000	12.1711	112	1
1527759327.840813000	12.1725	282	0
1527759327.842161000	12.1738	389	0
1527759327.842193000	12.1738	74	1
1527759327.843761000	12.1754	322	0
1527759327.845099000	12.1767	256	0
1527759327.845127000	12.1768	74	1
1527759327.859444000	12.1911	74	0
1527759328.987491000	13.3191	394	1
1527759328.987578000	13.3192	272	1
1527759329.005789000	13.3374	74	0
1527759329.007127000	13.3388	74	0
1527759329.102869000	13.4345	284	0
1527759329.104230000	13.4359	355	0
1527759329.104259000	13.4359	74	1
1527759329.108078000	13.4397	287	0
1527759329.109420000	13.4411	196	0
1527759329.109444000	13.4411	74	1
1527759329.110789000	13.4424	112	0
1527759329.111038000	13.4427	112	1
1527759329.139775000	13.4714	74	0
1527759329.416467000	13.7481	412	1
1527759329.416540000	13.7482	269	1
1527759329.431912000	13.7636	74	0
1527759329.433372000	13.765	74	0
1527759329.531294000	13.8629	284	0
1527759329.532705000	13.8643	294	0
1527759329.532740000	13.8644	74	1
1527759329.536102000	13.8677	265	0
1527759329.537474000	13.8691	350	0
1527759329.537498000	13.8691	74	1
1527759329.538757000	13.8704	112	0
1527759329.538976000	13.8706	112	1
1527759329.553111000	13.8848	74	0
1527759329.689187000	14.0208	396	1
1527759329.689274000	14.0209	270	1
1527759329.704252000	14.0359	74	0
1527759329.705656000	14.0373	74	0
1527759330.013148000	14.3448	286	0
1527759330.014429000	14.3461	368	0
1527759330.014459000	14.3461	74	1
1527759330.017383000	14.349	145	0
1527759330.018731000	14.3504	216	0
1527759330.018756000	14.3504	74	1
1527759330.020103000	14.3517	112	0
1527759330.020579000	14.3522	112	1
1527759330.034513000	14.3662	74	0
1527759330.638462000	14.9701	1434	1
1527759330.638471000	14.9701	193	1
1527759330.638549000	14.9702	274	1
1527759330.653962000	14.9856	74	0
1527759330.655369000	14.987	74	0
1527759330.658306000	14.9899	74	0
1527759330.785698000	15.1173	282	0
1527759330.787107000	15.1188	361	0
1527759330.787141000	15.1188	74	1
1527759330.789124000	15.1208	254	0
1527759330.790466000	15.1221	193	0
1527759330.790491000	15.1221	74	1
1527759330.791762000	15.1234	112	0
1527759330.791933000	15.1236	112	1
1527759330.818735000	15.1504	74	0
1527759330.899155000	15.2308	399	1
1527759330.899234000	15.2309	271	1
1527759330.915347000	15.247	74	0
1527759330.916723000	15.2484	74	0
1527759331.058983000	15.3906	285	0
1527759331.060269000	15.3919	256	0
1527759331.060301000	15.3919	74	1
1527759331.063205000	15.3948	319	0
1527759331.064614000	15.3963	108	0
1527759331.064641000	15.3963	74	1
1527759331.065930000	15.3976	112	0
1527759331.066090000	15.3977	112	1
1527759331.084984000	15.4166	74	0
1527759331.238299000	15.5699	396	1
1527759331.238385000	15.57	270	1
1527759331.253996000	15.5856	74	0
1527759331.364013000	15.6957	284	0
1527759331.365433000	15.6971	276	0
1527759331.365460000	15.6971	74	1
1527759331.367904000	15.6995	341	0
1527759331.369302000	15.7009	193	0
1527759331.369327000	15.701	74	1
1527759331.370746000	15.7024	112	0
1527759331.370979000	15.7026	112	1
1527759331.385355000	15.717	74	0
1527759331.718367000	16.05	399	1
1527759331.718417000	16.0501	273	1
1527759331.734369000	16.066	74	0
1527759331.735700000	16.0673	74	0
1527759331.848464000	16.1801	284	0
1527759331.849816000	16.1815	356	0
1527759331.849844000	16.1815	74	1
1527759331.853099000	16.1847	260	0
1527759331.854455000	16.1861	270	0
1527759331.854473000	16.1861	74	1
1527759331.855810000	16.1875	112	0
1527759331.856040000	16.1877	112	1
1527759331.869729000	16.2014	74	0
1527759332.658652000	16.9903	431	1
1527759332.658704000	16.9903	271	1
1527759332.681547000	17.0132	74	0
1527759332.682927000	17.0146	74	0
1527759332.796810000	17.1285	282	0
1527759332.798091000	17.1297	271	0
1527759332.798119000	17.1298	74	1
1527759332.801159000	17.1328	266	0
1527759332.802556000	17.1342	232	0
1527759332.802578000	17.1342	74	1
1527759332.803980000	17.1356	112	0
1527759332.804222000	17.1359	112	1
1527759332.827441000	17.1591	74	0
1527759332.879166000	17.2108	399	1
1527759332.879249000	17.2109	272	1
1527759332.894619000	17.2263	74	0
1527759332.895964000	17.2276	74	0
1527759332.996631000	17.3283	284	0
1527759332.997982000	17.3296	320	0
1527759332.998000000	17.3296	74	1
1527759333.002029000	17.3337	364	0
1527759333.003435000	17.3351	357	0
1527759333.003449000	17.3351	74	1
1527759333.004805000	17.3364	112	0
1527759333.005022000	17.3367	112	1
1527759333.023958000	17.3556	74	0
1527759333.228277000	17.5599	396	1
1527759333.228363000	17.56	272	1
1527759333.242959000	17.5746	74	0
1527759333.338601000	17.6702	281	0
1527759333.340011000	17.6717	275	0
1527759333.340051000	17.6717	74	1
1527759333.343972000	17.6756	313	0
1527759333.345292000	17.6769	219	0
1527759333.345318000	17.677	74	1
1527759333.346596000	17.6782	112	0
1527759333.346751000	17.6784	112	1
1527759333.361257000	17.6929	74	0
1527759333.448305000	17.7799	396	1
1527759333.448360000	17.78	275	1
1527759333.463494000	17.7951	74	0
1527759333.562975000	17.8946	282	0
1527759333.564259000	17.8959	257	0
1527759333.564287000	17.8959	74	1
1527759333.568317000	17.9	226	0
1527759333.569699000	17.9013	296	0
1527759333.569724000	17.9014	74	1
1527759333.571031000	17.9027	112	0
1527759333.571415000	17.9031	112	1
1527759333.615784000	17.9474	74	0
1527759333.679806000	18.0114	395	1
1527759333.679862000	18.0115	273	1
1527759333.694568000	18.0262	74	0
1527759333.695908000	18.0276	74	0
1527759333.816183000	18.1478	282	0
1527759333.817523000	18.1492	362	0
1527759333.817554000	18.1492	74	1
1527759333.821613000	18.1533	240	0
1527759333.823016000	18.1547	315	0
1527759333.823039000	18.1547	74	1
1527759333.824410000	18.1561	112	0
1527759333.824617000	18.1563	112	1
1527759333.843045000	18.1747	74	0
1527759334.148362000	18.48	394	1
1527759334.148415000	18.4801	274	1
1527759334.163317000	18.495	74	0
1527759334.167651000	18.4993	74	0
1527759334.258614000	18.5903	285	0
1527759334.259951000	18.5916	364	0
1527759334.259986000	18.5916	74	1
1527759334.262903000	18.5945	191	0
1527759334.264198000	18.5958	259	0
1527759334.264226000	18.5959	74	1
1527759334.265640000	18.5973	112	0
1527759334.265892000	18.5975	112	1
1527759334.285739000	18.6174	74	0
1527759334.570512000	18.9022	413	1
1527759334.570594000	18.9022	277	1
1527759334.585004000	18.9166	74	0
1527759334.586314000	18.918	74	0
1527759334.700870000	19.0325	284	0
1527759334.702192000	19.0338	379	0
1527759334.702227000	19.0339	74	1
1527759334.707887000	19.0395	143	0
1527759334.709189000	19.0408	151	0
1527759334.709209000	19.0409	74	1
1527759334.710575000	19.0422	112	0
1527759334.711033000	19.0427	112	1
1527759334.727804000	19.0594	74	0
1527759335.119415000	19.4511	395	1
1527759335.119512000	19.4512	273	1
1527759335.150501000	19.4821	74	0
1527759335.151833000	19.4835	74	0
1527759335.262872000	19.5945	282	0
1527759335.264147000	19.5958	254	0
1527759335.264176000	19.5958	74	1
1527759335.267608000	19.5993	310	0
1527759335.268954000	19.6006	190	0
1527759335.268980000	19.6006	74	1
1527759335.270255000	19.6019	112	0
1527759335.270967000	19.6026	112	1
1527759335.284870000	19.6165	74	0
1527759335.495936000	19.8276	1434	1
1527759335.495945000	19.8276	191	1
1527759335.495991000	19.8276	274	1
1527759335.511101000	19.8427	74	0
1527759335.512446000	19.8441	74	0
1527759335.628840000	19.9605	282	0
1527759335.630192000	19.9618	398	0
1527759335.630221000	19.9619	74	1
1527759335.633938000	19.9656	192	0
1527759335.635220000	19.9669	148	0
1527759335.635247000	19.9669	74	1
1527759335.636652000	19.9683	112	0
1527759335.636909000	19.9686	112	1
1527759335.650828000	19.9825	74	0
1527759335.967465000	20.2991	394	1
1527759335.967549000	20.2992	273	1
1527759335.981648000	20.3133	74	0
1527759335.983054000	20.3147	74	0
1527759336.089027000	20.4207	281	0
1527759336.090378000	20.422	303	0
1527759336.090409000	20.4221	74	1
1527759336.097292000	20.4289	148	0
1527759336.098738000	20.4304	283	0
1527759336.098763000	20.4304	74	1
1527759336.100037000	20.4317	112	0
1527759336.100247000	20.4319	112	1
1527759336.114474000	20.4461	74	0
1527759336.514119000	20.8458	394	1
1527759336.514186000	20.8458	273	1
1527759336.528656000	20.8603	74	0
1527759336.529983000	20.8616	74	0
1527759336.649200000	20.9808	285	0
1527759336.650798000	20.9824	296	0
1527759336.650836000	20.9825	74	1
1527759336.652932000	20.9846	130	0
1527759336.654281000	20.9859	292	0
1527759336.654299000	20.9859	74	1
1527759336.655640000	20.9873	112	0
1527759336.655777000	20.9874	112	1
1527759336.671329000	21.003	74	0
1527759336.795970000	21.1276	399	1
1527759336.796012000	21.1277	276	1
1527759336.810401000	21.142	74	0
1527759336.812018000	21.1437	74	0
1527759336.925194000	21.2568	282	0
1527759336.926542000	21.2582	196	0
1527759336.926571000	21.2582	74	1
1527759336.931905000	21.2635	256	0
1527759336.933262000	21.2649	218	0
1527759336.933289000	21.2649	74	1
1527759336.934610000	21.2663	112	0
1527759336.934982000	21.2666	112	1
1527759336.958135000	21.2898	74	0
1527759337.211844000	21.5435	435	1
1527759337.211891000	21.5435	283	1
1527759337.226314000	21.558	74	0
1527759337.228049000	21.5597	74	0
1527759337.345231000	21.6769	282	0
1527759337.346517000	21.6782	210	0
1527759337.346544000	21.6782	74	1
1527759337.349943000	21.6816	154	0
1527759337.351238000	21.6829	255	0
1527759337.351265000	21.6829	74	1
1527759337.352583000	21.6842	112	0
1527759337.352735000	21.6844	112	1
1527759337.367928000	21.6996	74	0
1527759337.693765000	22.0254	398	1
1527759337.693848000	22.0255	272	1
1527759337.708542000	22.0402	74	0
1527759337.709875000	22.0415	74	0
1527759337.835239000	22.1669	284	0
1527759337.836552000	22.1682	240	0
1527759337.836584000	22.1682	74	1
1527759337.841828000	22.1735	231	0
1527759337.844059000	22.1757	291	0
1527759337.844086000	22.1757	74	1
1527759337.845620000	22.1773	112	0
1527759337.845816000	22.1775	112	1
1527759337.861520000	22.1932	74	0
1527759338.112678000	22.4443	398	1
1527759338.112715000	22.4444	285	1
1527759338.128973000	22.4606	74	0
1527759338.130257000	22.4619	74	0
1527759338.247408000	22.5791	284	0
1527759338.248797000	22.5804	384	0
1527759338.248830000	22.5805	74	1
1527759338.253385000	22.585	254	0
1527759338.254739000	22.5864	303	0
1527759338.254763000	22.5864	74	1
1527759338.256084000	22.5877	112	0
1527759338.256434000	22.5881	112	1
1527759338.275343000	22.607	74	0
1527759338.377729000	22.7094	398	1
1527759338.377773000	22.7094	286	1
1527759338.392752000	22.7244	74	0
1527759338.397717000	22.7294	74	0
1527759338.517037000	22.8487	284	0
1527759338.518373000	22.85	200	0
1527759338.518408000	22.8501	74	1
1527759338.522391000	22.854	132	0
1527759338.523806000	22.8554	107	0
1527759338.523825000	22.8555	74	1
1527759338.525236000	22.8569	112	0
1527759338.525445000	22.8571	112	1
1527759338.541104000	22.8727	74	0
1527759338.596600000	22.9282	399	1
1527759338.596676000	22.9283	273	1
1527759338.611992000	22.9436	74	0
1527759338.720408000	23.0521	285	0
1527759338.721746000	23.0534	332	0
1527759338.721779000	23.0534	74	1
1527759338.725323000	23.057	115	0
1527759338.726708000	23.0584	179	0
1527759338.726733000	23.0584	74	1
1527759338.728124000	23.0598	112	0
1527759338.728393000	23.06	112	1
1527759338.751654000	23.0833	74	0
1527759338.896849000	23.2285	408	1
1527759338.896928000	23.2286	273	1
1527759338.911404000	23.243	74	0
1527759339.012028000	23.3437	281	0
1527759339.013434000	23.3451	291	0
1527759339.013462000	23.3451	74	1
1527759339.017162000	23.3488	160	0
1527759339.018448000	23.3501	314	0
1527759339.018473000	23.3501	74	1
1527759339.019876000	23.3515	112	0
1527759339.020112000	23.3518	112	1
1527759339.038426000	23.3701	74	0
1527759339.505984000	23.8376	394	1
1527759339.506057000	23.8377	283	1
1527759339.522148000	23.8538	74	0
1527759339.523520000	23.8552	74	0
1527759339.644743000	23.9764	284	0
1527759339.646161000	23.9778	264	0
1527759339.646192000	23.9778	74	1
1527759339.650036000	23.9817	180	0
1527759339.651340000	23.983	261	0
1527759339.651360000	23.983	74	1
1527759339.652803000	23.9844	112	0
1527759339.653223000	23.9849	112	1
1527759339.667046000	23.9987	74	0
1527759339.945791000	24.2774	1434	1
1527759339.945800000	24.2774	192	1
1527759339.945875000	24.2775	275	1
1527759339.961625000	24.2933	74	0
1527759339.963078000	24.2947	74	0
1527759340.097517000	24.4292	284	0
1527759340.098884000	24.4305	403	0
1527759340.098918000	24.4306	74	1
1527759340.102577000	24.4342	300	0
1527759340.104032000	24.4357	313	0
1527759340.104054000	24.4357	74	1
1527759340.105402000	24.437	112	0
1527759340.105676000	24.4373	112	1
1527759340.120836000	24.4525	74	0
1527759340.226525000	24.5582	395	1
1527759340.226566000	24.5582	272	1
1527759340.240786000	24.5724	74	0
1527759340.242131000	24.5738	74	0
1527759340.340859000	24.6725	284	0
1527759340.342199000	24.6738	335	0
1527759340.342230000	24.6739	74	1
1527759340.345262000	24.6769	211	0
1527759340.346600000	24.6782	225	0
1527759340.346621000	24.6783	74	1
1527759340.348034000	24.6797	112	0
1527759340.348284000	24.6799	112	1
1527759340.363429000	24.6951	74	0
1527759341.394450000	25.7261	395	1
1527759341.394536000	25.7262	272	1
1527759341.408214000	25.7399	74	0
1527759341.409706000	25.7413	74	0
1527759341.517381000	25.849	284	0
1527759341.518718000	25.8504	264	0
1527759341.518749000	25.8504	74	1
1527759341.521393000	25.853	139	0
1527759341.522799000	25.8544	289	0
1527759341.522824000	25.8545	74	1
1527759341.524169000	25.8558	112	0
1527759341.524428000	25.8561	112	1
1527759341.542981000	25.8746	74	0
1527759341.661644000	25.9933	395	1
1527759341.661722000	25.9934	283	1
1527759341.675813000	26.0075	74	0
1527759341.677145000	26.0088	74	0
1527759341.788210000	26.1199	284	0
1527759341.789558000	26.1212	307	0
1527759341.789586000	26.1212	74	1
1527759341.792687000	26.1243	330	0
1527759341.794055000	26.1257	285	0
1527759341.794078000	26.1257	74	1
1527759341.795462000	26.1271	112	0
1527759341.795728000	26.1274	112	1
1527759341.814649000	26.1463	74	0
1527759342.076177000	26.4078	396	1
1527759342.076257000	26.4079	273	1
1527759342.090629000	26.4223	74	0
1527759342.093086000	26.4247	74	0
1527759342.213140000	26.5448	284	0
1527759342.214547000	26.5462	343	0
1527759342.214579000	26.5462	74	1
1527759342.217040000	26.5487	347	0
1527759342.218388000	26.55	234	0
1527759342.218401000	26.55	74	1
1527759342.219740000	26.5514	112	0
1527759342.219898000	26.5515	112	1
1527759342.233321000	26.565	74	0
1527759342.446917000	26.7786	434	1
1527759342.447000000	26.7786	274	1
1527759342.461038000	26.7927	74	0
1527759342.466213000	26.7979	74	0
1527759342.575019000	26.9067	282	0
1527759342.576320000	26.908	175	0
1527759342.576346000	26.908	74	1
1527759342.578446000	26.9101	316	0
1527759342.579795000	26.9114	295	0
1527759342.579821000	26.9115	74	1
1527759342.581159000	26.9128	112	0
1527759342.581286000	26.9129	112	1
1527759342.596975000	26.9286	74	0
1527759342.847373000	27.179	395	1
1527759342.847428000	27.1791	286	1
1527759342.861736000	27.1934	74	0
1527759342.863094000	27.1947	74	0
1527759342.983199000	27.3148	284	0
1527759342.984545000	27.3162	172	0
1527759342.984577000	27.3162	74	1
1527759342.988880000	27.3205	352	0
1527759342.990216000	27.3219	272	0
1527759342.990239000	27.3219	74	1
1527759342.991564000	27.3232	112	0
1527759342.991832000	27.3235	112	1
1527759343.006515000	27.3382	74	0
1527759343.230319000	27.562	400	1
1527759343.230404000	27.562	272	1
1527759343.246255000	27.5779	74	0
1527759343.247595000	27.5792	74	0
1527759343.368108000	27.6998	284	0
1527759343.369415000	27.7011	314	0
1527759343.369441000	27.7011	74	1
1527759343.373163000	27.7048	367	0
1527759343.374520000	27.7062	171	0
1527759343.374532000	27.7062	74	1
1527759343.375881000	27.7075	112	0
1527759343.376102000	27.7077	112	1
1527759343.395508000	27.7272	74	0
1527759343.664236000	27.9959	399	1
1527759343.664283000	27.9959	277	1
1527759343.678631000	28.0103	74	0
1527759343.680108000	28.0118	74	0
1527759343.783176000	28.1148	281	0
1527759343.784509000	28.1162	285	0
1527759343.784531000	28.1162	74	1
1527759343.787375000	28.119	283	0
1527759343.788717000	28.1204	322	0
1527759343.788744000	28.1204	74	1
1527759343.790080000	28.1217	112	0
1527759343.790203000	28.1218	112	1
1527759343.805281000	28.1369	74	0
1527759343.996437000	28.3281	394	1
1527759343.996484000	28.3281	275	1
1527759344.011096000	28.3427	74	0
1527759344.012439000	28.3441	74	0
1527759344.115147000	28.4468	284	0
1527759344.116614000	28.4483	366	0
1527759344.116645000	28.4483	74	1
1527759344.119492000	28.4511	322	0
1527759344.120839000	28.4525	318	0
1527759344.120863000	28.4525	74	1
1527759344.122137000	28.4538	112	0
1527759344.122354000	28.454	112	1
1527759344.136620000	28.4683	74	0
1527759344.953774000	29.2854	400	1
1527759344.953817000	29.2855	273	1
1527759344.968229000	29.2999	74	0
1527759344.969559000	29.3012	74	0
1527759345.076907000	29.4086	282	0
1527759345.078238000	29.4099	301	0
1527759345.078268000	29.4099	74	1
1527759345.080764000	29.4124	253	0
1527759345.082132000	29.4138	315	0
1527759345.082156000	29.4138	74	1
1527759345.083581000	29.4152	112	0
1527759345.083766000	29.4154	112	1
1527759345.108422000	29.4401	74	0
1527759345.269524000	29.6012	406	1
1527759345.269577000	29.6012	273	1
1527759345.283957000	29.6156	74	0
1527759345.285263000	29.6169	74	0
1527759345.403144000	29.7348	282	0
1527759345.404485000	29.7361	218	0
1527759345.404518000	29.7362	74	1
1527759345.407672000	29.7393	359	0
1527759345.409018000	29.7407	160	0
1527759345.409042000	29.7407	74	1
1527759345.410380000	29.742	112	0
1527759345.410647000	29.7423	112	1
1527759345.425211000	29.7569	74	0
1527759345.720345000	30.052	395	1
1527759345.720423000	30.0521	273	1
1527759345.744831000	30.0765	74	0
1527759345.746241000	30.0779	74	0
1527759345.871323000	30.203	282	0
1527759345.872824000	30.2045	280	0
1527759345.872856000	30.2045	74	1
1527759345.875928000	30.2076	166	0
1527759345.877210000	30.2089	158	0
1527759345.877234000	30.2089	74	1
1527759345.878646000	30.2103	112	0
1527759345.878868000	30.2105	112	1
1527759345.893880000	30.2255	74	0
1527759346.156874000	30.4885	1434	1
1527759346.156878000	30.4885	188	1
1527759346.156931000	30.4886	277	1
1527759346.181945000	30.5136	74	0
1527759346.183304000	30.5149	74	0
1527759346.290739000	30.6224	282	0
1527759346.292048000	30.6237	180	0
1527759346.292079000	30.6237	74	1
1527759346.295421000	30.6271	216	0
1527759346.296672000	30.6283	179	0
1527759346.296696000	30.6283	74	1
1527759346.298057000	30.6297	112	0
1527759346.298197000	30.6298	112	1
1527759346.311619000	30.6433	74	0
1527759346.477537000	30.8092	395	1
1527759346.477586000	30.8092	273	1
1527759346.494477000	30.8261	74	0
1527759346.495821000	30.8275	74	0
1527759346.615895000	30.9475	285	0
1527759346.617217000	30.9489	325	0
1527759346.617248000	30.9489	74	1
1527759346.620766000	30.9524	323	0
1527759346.622109000	30.9538	269	0
1527759346.622133000	30.9538	74	1
1527759346.623539000	30.9552	112	0
1527759346.623763000	30.9554	112	1
1527759346.638879000	30.9705	74	0
1527759346.936699000	31.2683	396	1
1527759346.936743000	31.2684	277	1
1527759346.951104000	31.2827	74	0
1527759346.952444000	31.2841	74	0
1527759347.071794000	31.4034	284	0
1527759347.073203000	31.4048	314	0
1527759347.073236000	31.4049	74	1
1527759347.077217000	31.4089	261	0
1527759347.078581000	31.4102	174	0
1527759347.078602000	31.4102	74	1
1527759347.079879000	31.4115	112	0
1527759347.080023000	31.4117	112	1
1527759347.094114000	31.4258	74	0
1527759347.307713000	31.6394	396	1
1527759347.307796000	31.6394	273	1
1527759347.323054000	31.6547	74	0
1527759347.331352000	31.663	74	0
1527759347.448687000	31.7803	284	0
1527759347.449982000	31.7816	272	0
1527759347.450017000	31.7817	74	1
1527759347.453317000	31.785	255	0
1527759347.454716000	31.7864	304	0
1527759347.454736000	31.7864	74	1
1527759347.456087000	31.7877	112	0
1527759347.456346000	31.788	112	1
1527759347.473201000	31.8048	74	0
1527759347.742554000	32.0742	398	1
1527759347.742601000	32.0742	275	1
1527759347.756865000	32.0885	74	0
1527759347.758209000	32.0899	74	0
1527759347.883310000	32.215	284	0
1527759347.884671000	32.2163	375	0
1527759347.884697000	32.2163	74	1
1527759347.888318000	32.22	148	0
1527759347.889742000	32.2214	308	0
1527759347.889767000	32.2214	74	1
1527759347.891035000	32.2227	112	0
1527759347.891374000	32.223	112	1
1527759347.905696000	32.2373	74	0
1527759348.509272000	32.8409	435	1
1527759348.509349000	32.841	278	1
1527759348.523311000	32.855	74	0
1527759348.528626000	32.8603	74	0
1527759348.650382000	32.982	284	0
1527759348.651704000	32.9833	346	0
1527759348.651735000	32.9834	74	1
1527759348.655306000	32.9869	346	0
1527759348.656635000	32.9883	301	0
1527759348.656657000	32.9883	74	1
1527759348.658003000	32.9896	112	0
1527759348.658178000	32.9898	112	1
1527759348.677138000	33.0088	74	0
1527759348.848684000	33.1803	395	1
1527759348.848770000	33.1804	273	1
1527759348.863140000	33.1948	74	0
1527759348.864553000	33.1962	74	0
1527759348.986414000	33.3181	284	0
1527759348.987821000	33.3195	387	0
1527759348.987852000	33.3195	74	1
1527759348.990676000	33.3223	238	0
1527759348.991986000	33.3236	229	0
1527759348.992010000	33.3237	74	1
1527759348.993372000	33.325	112	0
1527759348.993578000	33.3252	112	1
1527759349.055925000	33.3876	74	0
1527759349.298639000	33.6303	398	1
1527759349.298689000	33.6303	274	1
1527759349.314026000	33.6457	74	0
1527759349.315324000	33.647	74	0
1527759349.459806000	33.7914	282	0
1527759349.461097000	33.7927	181	0
1527759349.461124000	33.7928	74	1
1527759349.464322000	33.796	309	0
1527759349.465699000	33.7973	185	0
1527759349.465723000	33.7974	74	1
1527759349.467072000	33.7987	112	0
1527759349.467340000	33.799	112	1
1527759349.481213000	33.8129	74	0
1527759350.100181000	34.4318	398	1
1527759350.100235000	34.4319	276	1
1527759350.115264000	34.4469	74	0
1527759350.116681000	34.4483	74	0
1527759350.218849000	34.5505	284	0
1527759350.220196000	34.5518	258	0
1527759350.220222000	34.5519	74	1
1527759350.223216000	34.5549	126	0
1527759350.224606000	34.5562	213	0
1527759350.224629000	34.5563	74	1
1527759350.225981000	34.5576	112	0
1527759350.226223000	34.5579	112	1
1527759350.246431000	34.5781	74	0
1527759351.937356000	36.269	399	1
1527759351.937410000	36.2691	273	1
1527759351.951692000	36.2833	74	0
1527759351.953086000	36.2847	74	0
1527759352.061510000	36.3932	282	0
1527759352.062863000	36.3945	260	0
1527759352.062891000	36.3945	74	1
1527759352.066600000	36.3982	168	0
1527759352.067950000	36.3996	351	0
1527759352.067975000	36.3996	74	1
1527759352.069260000	36.4009	112	0
1527759352.069476000	36.4011	112	1
1527759352.083724000	36.4154	74	0
1527759352.297175000	36.6288	406	1
1527759352.297254000	36.6289	273	1
1527759352.311778000	36.6434	74	0
1527759352.313106000	36.6447	74	0
1527759352.415223000	36.7469	282	0
1527759352.416577000	36.7482	272	0
1527759352.416608000	36.7483	74	1
1527759352.420295000	36.7519	253	0
1527759352.421680000	36.7533	300	0
1527759352.421700000	36.7533	74	1
1527759352.423102000	36.7547	112	0
1527759352.423353000	36.755	112	1
1527759352.452351000	36.784	74	0
1527759352.648074000	36.9797	395	1
1527759352.648148000	36.9798	276	1
1527759352.662825000	36.9945	74	0
1527759352.670219000	37.0019	74	0
1527759352.780666000	37.1123	281	0
1527759352.782018000	37.1137	236	0
1527759352.782050000	37.1137	74	1
1527759352.786241000	37.1179	124	0
1527759352.787644000	37.1193	210	0
1527759352.787667000	37.1193	74	1
1527759352.789056000	37.1207	112	0
1527759352.789363000	37.121	112	1
1527759352.808695000	37.1403	74	0
1527759353.087436000	37.4191	1434	1
1527759353.087444000	37.4191	186	1
1527759353.087517000	37.4192	278	1
1527759353.131329000	37.463	74	0
1527759353.132743000	37.4644	74	0
1527759353.206602000	37.5382	284	0
1527759353.207874000	37.5395	374	0
1527759353.207905000	37.5395	74	1
1527759353.210710000	37.5424	207	0
1527759353.212058000	37.5437	183	0
1527759353.212083000	37.5437	74	1
1527759353.213498000	37.5451	112	0
1527759353.213669000	37.5453	112	1
1527759353.228702000	37.5603	74	0
1527759353.528288000	37.8599	399	1
1527759353.528353000	37.86	279	1
1527759353.542972000	37.8746	74	0
1527759353.544383000	37.876	74	0
1527759353.652873000	37.9845	284	0
1527759353.654220000	37.9859	355	0
1527759353.654250000	37.9859	74	1
1527759353.659626000	37.9913	175	0
1527759353.660977000	37.9926	168	0
1527759353.660997000	37.9926	74	1
1527759353.662317000	37.994	112	0
1527759353.662586000	37.9942	112	1
1527759353.679395000	38.011	74	0
1527759354.038964000	38.3706	395	1
1527759354.039008000	38.3707	273	1
1527759354.053437000	38.3851	74	0
1527759354.054771000	38.3864	74	0
1527759354.156226000	38.4879	282	0
1527759354.157582000	38.4892	387	0
1527759354.157615000	38.4893	74	1
1527759354.159931000	38.4916	168	0
1527759354.161269000	38.4929	152	0
1527759354.161287000	38.4929	74	1
1527759354.162768000	38.4944	112	0
1527759354.162986000	38.4946	112	1
1527759354.176766000	38.5084	74	0
1527759354.259032000	38.5907	394	1
1527759354.259114000	38.5908	273	1
1527759354.273119000	38.6048	74	0
1527759354.274469000	38.6061	74	0
1527759354.397821000	38.7295	282	0
1527759354.399145000	38.7308	334	0
1527759354.399178000	38.7308	74	1
1527759354.402892000	38.7345	149	0
1527759354.404233000	38.7359	120	0
1527759354.404256000	38.7359	74	1
1527759354.405604000	38.7372	112	0
1527759354.405742000	38.7374	112	1
1527759354.420064000	38.7517	74	0
1527759354.589285000	38.9209	395	1
1527759354.589339000	38.921	276	1
1527759354.605520000	38.9372	74	0
1527759354.709118000	39.0408	281	0
1527759354.710489000	39.0421	384	0
1527759354.710566000	39.0422	74	1
1527759354.713379000	39.045	314	0
1527759354.714787000	39.0464	356	0
1527759354.714811000	39.0465	74	1
1527759354.716088000	39.0477	112	0
1527759354.716306000	39.0479	112	1
1527759354.730664000	39.0623	74	0
1527759354.889089000	39.2207	395	1
1527759354.889177000	39.2208	274	1
1527759354.903766000	39.2354	74	0
1527759355.022769000	39.3544	281	0
1527759355.024121000	39.3558	381	0
1527759355.024149000	39.3558	74	1
1527759355.026949000	39.3586	368	0
1527759355.028272000	39.3599	286	0
1527759355.028293000	39.3599	74	1
1527759355.029688000	39.3613	112	0
1527759355.029941000	39.3616	112	1
1527759355.043695000	39.3753	74	0
1527759355.302310000	39.634	430	1
1527759355.302358000	39.634	273	1
1527759355.318773000	39.6504	74	0
1527759355.324364000	39.656	74	0
1527759355.422898000	39.7545	283	0
1527759355.424215000	39.7559	185	0
1527759355.424241000	39.7559	74	1
1527759355.427703000	39.7593	125	0
1527759355.428982000	39.7606	179	0
1527759355.429004000	39.7606	74	1
1527759355.430348000	39.762	112	0
1527759355.430531000	39.7622	112	1
1527759355.444770000	39.7764	74	0
1527759356.124414000	40.4561	395	1
1527759356.124470000	40.4561	274	1
1527759356.138840000	40.4705	74	0
1527759356.140185000	40.4718	74	0
1527759356.238080000	40.5697	281	0
1527759356.239540000	40.5712	417	0
1527759356.239567000	40.5712	74	1
1527759356.243086000	40.5747	226	0
1527759356.244477000	40.5761	309	0
1527759356.244500000	40.5761	74	1
1527759356.245777000	40.5774	112	0
1527759356.245939000	40.5776	112	1
1527759356.260019000	40.5917	74	0
1527759356.492511000	40.8242	394	1
1527759356.492597000	40.8242	273	1
1527759356.507586000	40.8392	74	0
1527759356.508932000	40.8406	74	0
1527759356.624287000	40.9559	283	0
1527759356.625676000	40.9573	357	0
1527759356.625707000	40.9574	74	1
1527759356.631539000	40.9632	155	0
1527759356.632950000	40.9646	330	0
1527759356.632974000	40.9646	74	1
1527759356.634260000	40.9659	112	0
1527759356.634506000	40.9661	112	1
1527759356.648948000	40.9806	74	0
1527759356.776304000	41.1079	398	1
1527759356.776348000	41.108	276	1
1527759356.790651000	41.1223	74	0
1527759356.791983000	41.1236	74	0
1527759356.919818000	41.2515	280	0
1527759356.921125000	41.2528	285	0
1527759356.921156000	41.2528	74	1
1527759356.929613000	41.2613	256	0
1527759356.931027000	41.2627	182	0
1527759356.931050000	41.2627	74	1
1527759356.932376000	41.264	112	0
1527759356.932779000	41.2644	112	1
1527759356.968396000	41.3	74	0
1527759357.202446000	41.5341	398	1
1527759357.202521000	41.5342	278	1
1527759357.216791000	41.5484	74	0
1527759357.218075000	41.5497	74	0
1527759357.376739000	41.7084	281	0
1527759357.378079000	41.7097	340	0
1527759357.378112000	41.7098	74	1
1527759357.382179000	41.7138	318	0
1527759357.383626000	41.7153	355	0
1527759357.383653000	41.7153	74	1
1527759357.384997000	41.7166	112	0
1527759357.385185000	41.7168	112	1
1527759357.398994000	41.7306	74	0
1527759357.692737000	42.0244	407	1
1527759357.692822000	42.0245	278	1
1527759357.710786000	42.0424	74	0
1527759357.712107000	42.0438	74	0
1527759357.865174000	42.1968	284	0
1527759357.866503000	42.1981	419	0
1527759357.866534000	42.1982	74	1
1527759357.869817000	42.2015	291	0
1527759357.871158000	42.2028	181	0
1527759357.871184000	42.2028	74	1
1527759357.872489000	42.2041	112	0
1527759357.872650000	42.2043	112	1
1527759357.888810000	42.2205	74	0
1527759358.062322000	42.394	399	1
1527759358.062399000	42.394	275	1
1527759358.077108000	42.4088	74	0
1527759358.078452000	42.4101	74	0
1527759358.232027000	42.5637	282	0
1527759358.233419000	42.5651	266	0
1527759358.233452000	42.5651	74	1
1527759358.236178000	42.5678	238	0
1527759358.237577000	42.5692	113	0
1527759358.237598000	42.5692	74	1
1527759358.238950000	42.5706	112	0
1527759358.239187000	42.5708	112	1
1527759358.253319000	42.585	74	0
1527759358.397506000	42.7291	1434	1
1527759358.397514000	42.7292	191	1
1527759358.397594000	42.7292	274	1
1527759358.412001000	42.7436	74	0
1527759358.606320000	42.938	281	0
1527759358.607694000	42.9393	315	0
1527759358.607727000	42.9394	74	1
1527759358.610702000	42.9423	233	0
1527759358.612045000	42.9437	176	0
1527759358.612071000	42.9437	74	1
1527759358.613470000	42.9451	112	0
1527759358.613745000	42.9454	112	1
1527759358.628709000	42.9604	74	0
1527759359.003581000	43.3352	393	1
1527759359.003666000	43.3353	276	1
1527759359.017656000	43.3493	74	0
1527759359.019000000	43.3506	74	0
1527759359.177064000	43.5087	281	0
1527759359.178401000	43.51	386	0
1527759359.178426000	43.5101	74	1
1527759359.181729000	43.5134	315	0
1527759359.183137000	43.5148	328	0
1527759359.183153000	43.5148	74	1
1527759359.184506000	43.5161	112	0
1527759359.184721000	43.5164	112	1
1527759359.198964000	43.5306	74	0
1527759359.253258000	43.5849	393	1
1527759359.253342000	43.585	274	1
1527759359.267495000	43.5991	74	0
1527759359.268841000	43.6005	74	0
1527759359.440063000	43.7717	281	0
1527759359.441412000	43.7731	370	0
1527759359.441440000	43.7731	74	1
1527759359.444447000	43.7761	281	0
1527759359.445799000	43.7774	317	0
1527759359.445824000	43.7775	74	1
1527759359.447204000	43.7788	112	0
1527759359.447471000	43.7791	112	1
1527759359.463494000	43.7951	74	0
1527759359.803415000	44.1351	394	1
1527759359.803496000	44.1351	274	1
1527759359.817321000	44.149	74	0
1527759359.818632000	44.1503	74	0
1527759359.940223000	44.2719	281	0
1527759359.941592000	44.2732	207	0
1527759359.941623000	44.2733	74	1
1527759359.945588000	44.2772	171	0
1527759359.947023000	44.2787	228	0
1527759359.947048000	44.2787	74	1
1527759359.948417000	44.2801	112	0
1527759359.948685000	44.2803	112	1
1527759359.966532000	44.2982	74	0
1527759360.874817000	45.2065	394	1
1527759360.874873000	45.2065	276	1
1527759360.889233000	45.2209	74	0
1527759360.890642000	45.2223	74	0
1527759361.053023000	45.3847	285	0
1527759361.054372000	45.386	337	0
1527759361.054403000	45.386	74	1
1527759361.057688000	45.3893	168	0
1527759361.059037000	45.3907	206	0
1527759361.059062000	45.3907	74	1
1527759361.060405000	45.392	112	0
1527759361.060639000	45.3923	112	1
1527759361.075655000	45.4073	74	0
1527759361.393424000	45.7251	396	1
1527759361.393510000	45.7252	275	1
1527759361.408236000	45.7399	74	0
1527759361.409567000	45.7412	74	0
1527759361.575009000	45.9067	284	0
1527759361.576282000	45.9079	242	0
1527759361.576322000	45.908	74	1
1527759361.578810000	45.9105	155	0
1527759361.580156000	45.9118	137	0
1527759361.580182000	45.9118	74	1
1527759361.581501000	45.9131	112	0
1527759361.581763000	45.9134	112	1
1527759361.597264000	45.9289	74	0
1527759361.603338000	45.935	432	1
1527759361.603379000	45.935	276	1
1527759361.617827000	45.9495	74	0
1527759361.619257000	45.9509	74	0
1527759361.793412000	46.1251	284	0
1527759361.794830000	46.1265	376	0
1527759361.794868000	46.1265	74	1
1527759361.797989000	46.1296	270	0
1527759361.799296000	46.1309	171	0
1527759361.799324000	46.131	74	1
1527759361.800741000	46.1324	112	0
1527759361.801012000	46.1327	112	1
1527759361.815626000	46.1473	74	0
1527759362.363924000	46.6956	399	1
1527759362.363980000	46.6956	273	1
1527759362.379541000	46.7112	74	0
1527759362.381028000	46.7127	74	0
1527759362.547828000	46.8795	284	0
1527759362.549178000	46.8808	307	0
1527759362.549211000	46.8809	74	1
1527759362.551376000	46.883	185	0
1527759362.552795000	46.8844	286	0
1527759362.552822000	46.8845	74	1
1527759362.554095000	46.8857	112	0
1527759362.554230000	46.8859	112	1
1527759362.573808000	46.9055	74	0
1527759362.610732000	46.9424	395	1
1527759362.610789000	46.9424	274	1
1527759362.625625000	46.9573	74	0
1527759362.626971000	46.9586	74	0
1527759362.734143000	47.0658	284	0
1527759362.735460000	47.0671	278	0
1527759362.735493000	47.0671	74	1
1527759362.739421000	47.0711	278	0
1527759362.740793000	47.0724	106	0
1527759362.740814000	47.0725	74	1
1527759362.742171000	47.0738	112	0
1527759362.742412000	47.0741	112	1
1527759362.761869000	47.0935	74	0
1527759363.607167000	47.9388	395	1
1527759363.607213000	47.9389	275	1
1527759363.622735000	47.9544	74	0
1527759363.624083000	47.9557	74	0
1527759363.739297000	48.0709	282	0
1527759363.740612000	48.0723	250	0
1527759363.740652000	48.0723	74	1
1527759363.744734000	48.0764	280	0
1527759363.746121000	48.0778	328	0
1527759363.746160000	48.0778	74	1
1527759363.747490000	48.0791	112	0
1527759363.747630000	48.0793	112	1
1527759363.762132000	48.0938	74	0
1527759363.935003000	48.2666	398	1
1527759363.935079000	48.2667	280	1
1527759363.950437000	48.2821	74	0
1527759363.955212000	48.2869	74	0
1527759364.055135000	48.3868	282	0
1527759364.056477000	48.3881	301	0
1527759364.056509000	48.3882	74	1
1527759364.059464000	48.3911	225	0
1527759364.060877000	48.3925	276	0
1527759364.060899000	48.3925	74	1
1527759364.062219000	48.3939	112	0
1527759364.062478000	48.3941	112	1
1527759364.077383000	48.409	74	0
1527759364.315775000	48.6474	406	1
1527759364.315870000	48.6475	274	1
1527759364.331216000	48.6629	74	0
1527759364.332616000	48.6643	74	0
1527759364.507783000	48.8394	284	0
1527759364.509157000	48.8408	373	0
1527759364.509184000	48.8408	74	1
1527759364.512216000	48.8439	351	0
1527759364.513651000	48.8453	247	0
1527759364.513674000	48.8453	74	1
1527759364.514995000	48.8466	112	0
1527759364.515254000	48.8469	112	1
1527759364.529810000	48.8615	74	0
1527759364.797585000	49.1292	396	1
1527759364.797659000	49.1293	274	1
1527759364.813089000	49.1447	74	0
1527759364.814519000	49.1462	74	0
1527759364.915070000	49.2467	283	0
1527759364.916405000	49.248	345	0
1527759364.916440000	49.2481	74	1
1527759364.918722000	49.2504	147	0
1527759364.920031000	49.2517	214	0
1527759364.920053000	49.2517	74	1
1527759364.921516000	49.2532	112	0
1527759364.921794000	49.2534	112	1
1527759364.936092000	49.2677	74	0
1527759365.096098000	49.4277	1434	1
1527759365.096107000	49.4278	191	1
1527759365.096151000	49.4278	276	1
1527759365.125863000	49.4575	74	0
1527759365.127200000	49.4588	74	0
1527759365.263171000	49.5948	281	0
1527759365.264526000	49.5962	325	0
1527759365.264556000	49.5962	74	1
1527759365.266484000	49.5981	239	0
1527759365.267830000	49.5995	297	0
1527759365.267849000	49.5995	74	1
1527759365.269195000	49.6008	112	0
1527759365.269676000	49.6013	112	1
1527759365.283729000	49.6154	74	0
1527759365.540360000	49.872	398	1
1527759365.540439000	49.8721	277	1
1527759365.556455000	49.8881	74	0
1527759365.557789000	49.8894	74	0
1527759365.704962000	50.0366	281	0
1527759365.706262000	50.0379	343	0
1527759365.706295000	50.0379	74	1
1527759365.709209000	50.0409	265	0
1527759365.710551000	50.0422	258	0
1527759365.710571000	50.0422	74	1
1527759365.711870000	50.0435	112	0
1527759365.711994000	50.0436	112	1
1527759365.726729000	50.0584	74	0
1527759365.953192000	50.2848	395	1
1527759365.953275000	50.2849	276	1
1527759365.968310000	50.3	74	0
1527759365.969649000	50.3013	74	0
1527759366.102130000	50.4338	280	0
1527759366.103525000	50.4352	356	0
1527759366.103555000	50.4352	74	1
1527759366.107157000	50.4388	153	0
1527759366.108510000	50.4402	338	0
1527759366.108530000	50.4402	74	1
1527759366.109872000	50.4415	112	0
1527759366.110106000	50.4417	112	1
1527759366.135098000	50.4667	74	0
1527759366.378886000	50.7105	394	1
1527759366.378956000	50.7106	273	1
1527759366.393937000	50.7256	74	0
1527759366.399495000	50.7311	74	0
1527759366.511011000	50.8427	281	0
1527759366.512307000	50.844	359	0
1527759366.512340000	50.844	74	1
1527759366.515238000	50.8469	340	0
1527759366.516606000	50.8482	270	0
1527759366.516637000	50.8483	74	1
1527759366.518110000	50.8498	112	0
1527759366.518377000	50.85	112	1
1527759366.532956000	50.8646	74	0
1527759366.637020000	50.9687	394	1
1527759366.637077000	50.9687	276	1
1527759366.651429000	50.9831	74	0
1527759366.652848000	50.9845	74	0
1527759366.751700000	51.0833	281	0
1527759366.753149000	51.0848	318	0
1527759366.753182000	51.0848	74	1
1527759366.757387000	51.089	332	0
1527759366.758659000	51.0903	283	0
1527759366.758681000	51.0903	74	1
1527759366.760067000	51.0917	112	0
1527759366.760299000	51.0919	112	1
1527759366.775073000	51.1067	74	0
1527759366.887553000	51.2192	395	1
1527759366.887641000	51.2193	273	1
1527759366.901950000	51.2336	74	0
1527759367.010177000	51.3418	281	0
1527759367.011514000	51.3432	396	0
1527759367.011537000	51.3432	74	1
1527759367.015514000	51.3472	314	0
1527759367.016832000	51.3485	186	0
1527759367.016859000	51.3485	74	1
1527759367.018206000	51.3498	112	0
1527759367.018342000	51.35	112	1
1527759367.032147000	51.3638	74	0
1527759367.146865000	51.4785	433	1
1527759367.146920000	51.4786	274	1
1527759367.161689000	51.4933	74	0
1527759367.272895000	51.6045	283	0
1527759367.274219000	51.6059	344	0
1527759367.274249000	51.6059	74	1
1527759367.277613000	51.6093	340	0
1527759367.278890000	51.6105	328	0
1527759367.278906000	51.6105	74	1
1527759367.280273000	51.6119	112	0
1527759367.280477000	51.6121	112	1
1527759367.302628000	51.6343	74	0
1527759367.618867000	51.9505	395	1
1527759367.618911000	51.9506	276	1
1527759367.634422000	51.9661	74	0
1527759367.635695000	51.9673	74	0
1527759367.768642000	52.1003	284	0
1527759367.769973000	52.1016	228	0
1527759367.770007000	52.1016	74	1
1527759367.775610000	52.1073	134	0
1527759367.776953000	52.1086	138	0
1527759367.776973000	52.1086	74	1
1527759367.778272000	52.1099	112	0
1527759367.778667000	52.1103	112	1
1527759367.795692000	52.1273	74	0
1527759367.917857000	52.2495	395	1
1527759367.917938000	52.2496	276	1
1527759367.932909000	52.2646	74	0
1527759367.934214000	52.2659	74	0
1527759368.050199000	52.3818	281	0
1527759368.051546000	52.3832	176	0
1527759368.051574000	52.3832	74	1
1527759368.053466000	52.3851	190	0
1527759368.054767000	52.3864	293	0
1527759368.054792000	52.3864	74	1
1527759368.056187000	52.3878	112	0
1527759368.056457000	52.3881	112	1
1527759368.070098000	52.4017	74	0
1527759368.486895000	52.8185	393	1
1527759368.486983000	52.8186	274	1
1527759368.500867000	52.8325	74	0
1527759368.502213000	52.8339	74	0
1527759368.598022000	52.9297	285	0
1527759368.599374000	52.931	339	0
1527759368.599400000	52.931	74	1
1527759368.603219000	52.9349	289	0
1527759368.604623000	52.9363	318	0
1527759368.604644000	52.9363	74	1
1527759368.605989000	52.9376	112	0
1527759368.606228000	52.9379	112	1
1527759368.620656000	52.9523	74	0
1527759368.977939000	53.3096	400	1
1527759368.977992000	53.3096	273	1
1527759368.994065000	53.3257	74	0
1527759368.995398000	53.327	74	0
1527759369.101592000	53.4332	282	0
1527759369.102984000	53.4346	402	0
1527759369.103014000	53.4347	74	1
1527759369.104875000	53.4365	229	0
1527759369.106218000	53.4379	118	0
1527759369.106244000	53.4379	74	1
1527759369.107494000	53.4391	112	0
1527759369.107657000	53.4393	112	1
1527759369.128295000	53.4599	74	0
1527759369.198054000	53.5297	406	1
1527759369.198109000	53.5298	274	1
1527759369.212059000	53.5437	74	0
1527759369.213466000	53.5451	74	0
1527759369.328152000	53.6598	284	0
1527759369.329495000	53.6611	220	0
1527759369.329526000	53.6612	74	1
1527759369.331302000	53.6629	168	0
1527759369.332752000	53.6644	214	0
1527759369.332773000	53.6644	74	1
1527759369.334124000	53.6658	112	0
1527759369.334404000	53.666	112	1
1527759369.348771000	53.6804	74	0
1527759369.630879000	53.9625	398	1
1527759369.630968000	53.9626	278	1
1527759369.646618000	53.9783	74	0
1527759369.647959000	53.9796	74	0
1527759369.748217000	54.0799	284	0
1527759369.749596000	54.0812	193	0
1527759369.749625000	54.0813	74	1
1527759369.752059000	54.0837	181	0
1527759369.753551000	54.0852	252	0
1527759369.753573000	54.0852	74	1
1527759369.755356000	54.087	112	0
1527759369.755582000	54.0872	112	1
1527759369.773592000	54.1052	74	0
1527759370.720494000	55.0521	1434	1
1527759370.720502000	55.0521	188	1
1527759370.720549000	55.0522	274	1
1527759370.735086000	55.0667	74	0
1527759370.736427000	55.0681	74	0
1527759370.859028000	55.1907	282	0
1527759370.860509000	55.1922	283	0
1527759370.860536000	55.1922	74	1
1527759370.863856000	55.1955	282	0
1527759370.865219000	55.1969	156	0
1527759370.865242000	55.1969	74	1
1527759370.866585000	55.1982	112	0
1527759370.867018000	55.1987	112	1
1527759370.881292000	55.2129	74	0
1527759371.207990000	55.5396	398	1
1527759371.208074000	55.5397	275	1
1527759371.222535000	55.5542	74	0
1527759371.227977000	55.5596	74	0
1527759371.332922000	55.6646	284	0
1527759371.334262000	55.6659	334	0
1527759371.334292000	55.6659	74	1
1527759371.470932000	55.8026	271	0
1527759371.472261000	55.8039	265	0
1527759371.472293000	55.8039	74	1
1527759371.473744000	55.8054	112	0
1527759371.474003000	55.8056	112	1
1527759371.504841000	55.8365	74	0
1527759371.548038000	55.8797	396	1
1527759371.548120000	55.8798	274	1
1527759371.562334000	55.894	74	0
1527759371.563850000	55.8955	74	0
1527759371.683107000	56.0148	284	0
1527759371.684458000	56.0161	394	0
1527759371.684488000	56.0161	74	1
1527759371.688682000	56.0203	238	0
1527759371.689974000	56.0216	170	0
1527759371.689992000	56.0216	74	1
1527759371.691316000	56.023	112	0
1527759371.691547000	56.0232	112	1
1527759371.705583000	56.0372	74	0
1527759371.948344000	56.28	395	1
1527759371.948429000	56.2801	273	1
1527759371.962921000	56.2946	74	0
1527759371.964238000	56.2959	74	0
1527759372.081601000	56.4132	284	0
1527759372.082939000	56.4146	405	0
1527759372.082971000	56.4146	74	1
1527759372.086163000	56.4178	227	0
1527759372.087511000	56.4192	306	0
1527759372.087534000	56.4192	74	1
1527759372.088877000	56.4205	112	0
1527759372.089139000	56.4208	112	1
1527759372.103517000	56.4352	74	0
1527759376.565978000	60.8976	376	1
1527759376.566068000	60.8977	1434	1
1527759376.566073000	60.8977	1434	1
1527759376.566077000	60.8977	236	1
1527759376.566128000	60.8978	1434	1
1527759376.566132000	60.8978	1147	1
1527759376.582106000	60.9137	74	0
1527759376.583505000	60.9151	74	0
1527759376.584846000	60.9165	74	0
1527759376.586208000	60.9179	74	0
1527759376.588360000	60.92	74	0
1527759376.670220000	61.0019	420	0
1527759376.680523000	61.0122	104	0
1527759376.680565000	61.0122	74	1
1527759376.681823000	61.0135	112	0
1527759376.681951000	61.0136	112	1
1527759376.697361000	61.029	74	0
1527759376.766728000	61.0984	435	1
1527759376.766824000	61.0985	277	1
1527759376.781431000	61.1131	74	0
1527759376.782889000	61.1145	74	0
1527759376.908727000	61.2404	281	0
1527759376.910060000	61.2417	227	0
1527759376.910093000	61.2417	74	1
1527759376.913077000	61.2447	237	0
1527759376.914512000	61.2462	255	0
1527759376.914534000	61.2462	74	1
1527759376.915796000	61.2474	112	0
1527759376.916007000	61.2477	112	1
1527759376.934061000	61.2657	74	0
1527759377.062695000	61.3943	394	1
1527759377.062779000	61.3944	273	1
1527759377.077975000	61.4096	74	0
1527759377.211874000	61.5435	281	0
1527759377.213301000	61.5449	239	0
1527759377.213333000	61.545	74	1
1527759377.217039000	61.5487	216	0
1527759377.218382000	61.55	284	0
1527759377.218409000	61.5501	74	1
1527759377.219692000	61.5513	112	0
1527759377.219897000	61.5515	112	1
1527759377.243852000	61.5755	74	0
1527759377.572861000	61.9045	398	1
1527759377.572909000	61.9046	274	1
1527759377.591445000	61.9231	74	0
1527759377.593812000	61.9255	74	0
1527759377.688212000	62.0199	282	0
1527759377.689554000	62.0212	281	0
1527759377.689585000	62.0212	74	1
1527759377.693908000	62.0256	228	0
1527759377.695219000	62.0269	241	0
1527759377.695239000	62.0269	74	1
1527759377.696557000	62.0282	112	0
1527759377.696731000	62.0284	112	1
1527759377.710907000	62.0426	74	0
1527759378.173885000	62.5055	395	1
1527759378.173961000	62.5056	275	1
1527759378.188475000	62.5201	74	0
1527759378.193167000	62.5248	74	0
1527759378.310185000	62.6418	284	0
1527759378.311478000	62.6431	204	0
1527759378.311506000	62.6431	74	1
1527759378.316330000	62.648	322	0
1527759378.317839000	62.6495	178	0
1527759378.317865000	62.6495	74	1
1527759378.319188000	62.6508	112	0
1527759378.319461000	62.6511	112	1
1527759378.334015000	62.6657	74	0
1527759378.454555000	62.7862	395	1
1527759378.454599000	62.7862	278	1
1527759378.469505000	62.8011	74	0
1527759378.470865000	62.8025	74	0
1527759378.569376000	62.901	281	0
1527759378.570721000	62.9024	184	0
1527759378.570752000	62.9024	74	1
1527759378.575182000	62.9068	234	0
1527759378.576487000	62.9081	337	0
1527759378.576505000	62.9081	74	1
1527759378.577900000	62.9095	112	0
1527759378.578338000	62.91	112	1
1527759378.598816000	62.9305	74	0
1527759378.684900000	63.0165	406	1
1527759378.684984000	63.0166	275	1
1527759378.699270000	63.0309	74	0
1527759378.701931000	63.0336	74	0
1527759378.791876000	63.1235	282	0
1527759378.793235000	63.1249	299	0
1527759378.793264000	63.1249	74	1
1527759378.797830000	63.1295	123	0
1527759378.799186000	63.1308	296	0
1527759378.799210000	63.1309	74	1
1527759378.800508000	63.1322	112	0
1527759378.800902000	63.1325	112	1
1527759378.815519000	63.1472	74	0
1527759379.053893000	63.3855	399	1
1527759379.053981000	63.3856	278	1
1527759379.069436000	63.4011	74	0
1527759379.070780000	63.4024	74	0
1527759379.175776000	63.5074	284	0
1527759379.177100000	63.5087	299	0
1527759379.177126000	63.5088	74	1
1527759379.178441000	63.5101	265	0
1527759379.179782000	63.5114	257	0
1527759379.179805000	63.5114	74	1
1527759379.181122000	63.5128	112	0
1527759379.181512000	63.5132	112	1
1527759379.196512000	63.5282	74	0
1527759379.434007000	63.7657	1434	1
1527759379.434017000	63.7657	192	1
1527759379.434062000	63.7657	276	1
1527759379.449848000	63.7815	74	0
1527759379.451180000	63.7828	74	0
1527759379.550257000	63.8819	282	0
1527759379.551660000	63.8833	176	0
1527759379.551690000	63.8833	74	1
1527759379.555713000	63.8874	116	0
1527759379.557059000	63.8887	146	0
1527759379.557083000	63.8887	74	1
1527759379.558430000	63.8901	112	0
1527759379.558868000	63.8905	112	1
1527759379.573373000	63.905	74	0
1527759379.714257000	64.0459	395	1
1527759379.714311000	64.046	278	1
1527759379.730525000	64.0622	74	0
1527759379.731871000	64.0635	74	0
1527759379.826520000	64.1582	282	0
1527759379.827867000	64.1595	261	0
1527759379.827894000	64.1595	74	1
1527759379.830220000	64.1619	293	0
1527759379.831563000	64.1632	338	0
1527759379.831585000	64.1632	74	1
1527759379.833046000	64.1647	112	0
1527759379.833434000	64.1651	112	1
1527759379.847683000	64.1793	74	0
1527759380.078708000	64.4104	395	1
1527759380.078751000	64.4104	276	1
1527759380.093213000	64.4249	74	0
1527759380.094533000	64.4262	74	0
1527759380.189592000	64.5212	282	0
1527759380.190926000	64.5226	306	0
1527759380.190958000	64.5226	74	1
1527759380.196159000	64.5278	149	0
1527759380.197512000	64.5292	303	0
1527759380.197539000	64.5292	74	1
1527759380.198870000	64.5305	112	0
1527759380.199246000	64.5309	112	1
1527759380.214218000	64.5459	74	0
1527759380.346905000	64.6785	394	1
1527759380.346987000	64.6786	276	1
1527759380.361657000	64.6933	74	0
1527759380.363165000	64.6948	74	0
1527759380.457461000	64.7891	282	0
1527759380.458870000	64.7905	177	0
1527759380.458904000	64.7905	74	1
1527759380.464188000	64.7958	329	0
1527759380.465529000	64.7972	304	0
1527759380.465561000	64.7972	74	1
1527759380.466817000	64.7985	112	0
1527759380.466977000	64.7986	112	1
1527759380.485893000	64.8175	74	0
1527759380.804995000	65.1366	397	1
1527759380.805047000	65.1367	275	1
1527759380.819220000	65.1509	74	0
1527759380.820572000	65.1522	74	0
1527759380.937456000	65.2691	282	0
1527759380.938795000	65.2704	263	0
1527759380.938825000	65.2705	74	1
1527759380.942519000	65.2742	308	0
1527759380.943925000	65.2756	320	0
1527759380.943946000	65.2756	74	1
1527759380.945225000	65.2769	112	0
1527759380.945368000	65.277	112	1
1527759380.960181000	65.2918	74	0
1527759381.731359000	66.063	395	1
1527759381.731415000	66.0631	278	1
1527759381.746838000	66.0785	74	0
1527759381.748184000	66.0798	74	0
1527759381.849272000	66.1809	285	0
1527759381.850655000	66.1823	328	0
1527759381.850688000	66.1823	74	1
1527759381.853902000	66.1855	118	0
1527759381.855256000	66.1869	278	0
1527759381.855280000	66.1869	74	1
1527759381.856677000	66.1883	112	0
1527759381.856913000	66.1886	112	1
1527759381.871257000	66.2029	74	0
1527759382.000247000	66.3319	433	1
1527759382.000333000	66.332	276	1
1527759382.014814000	66.3465	74	0
1527759382.016156000	66.3478	74	0
1527759382.106447000	66.4381	284	0
1527759382.107835000	66.4395	231	0
1527759382.107863000	66.4395	74	1
1527759382.112188000	66.4438	135	0
1527759382.113661000	66.4453	127	0
1527759382.113685000	66.4453	74	1
1527759382.115014000	66.4467	112	0
1527759382.115396000	66.447	112	1
1527759382.131323000	66.463	74	0
1527759382.430210000	66.7619	396	1
1527759382.430295000	66.7619	275	1
1527759382.444371000	66.776	74	0
1527759382.445721000	66.7774	74	0
1527759382.543350000	66.875	285	0
1527759382.544688000	66.8763	268	0
1527759382.544713000	66.8764	74	1
1527759382.548172000	66.8798	226	0
1527759382.549517000	66.8812	197	0
1527759382.549530000	66.8812	74	1
1527759382.550864000	66.8825	112	0
1527759382.551052000	66.8827	112	1
1527759382.568598000	66.9002	74	0
1527759382.674117000	67.0058	400	1
1527759382.674167000	67.0058	277	1
1527759382.688127000	67.0198	74	0
1527759382.692920000	67.0246	74	0
1527759382.786775000	67.1184	282	0
1527759382.788120000	67.1198	239	0
1527759382.788146000	67.1198	74	1
1527759382.791298000	67.1229	212	0
1527759382.792746000	67.1244	278	0
1527759382.792764000	67.1244	74	1
1527759382.794161000	67.1258	112	0
1527759382.794425000	67.1261	112	1
1527759382.808412000	67.1401	74	0
1527759383.169476000	67.5011	395	1
1527759383.169562000	67.5012	277	1
1527759383.183631000	67.5153	74	0
1527759383.184950000	67.5166	74	0
1527759383.277640000	67.6093	282	0
1527759383.278956000	67.6106	386	0
1527759383.278985000	67.6106	74	1
1527759383.281954000	67.6136	143	0
1527759383.283355000	67.615	225	0
1527759383.283375000	67.615	74	1
1527759383.284761000	67.6164	112	0
1527759383.284999000	67.6166	112	1
1527759383.298896000	67.6305	74	0
1527759384.079699000	68.4113	395	1
1527759384.079755000	68.4114	277	1
[truncated: 69 more rows]
