# Supplementary material for: Method for multi-task learning fusion network traffic classification to address small sample labels
Source: Sci Rep. 2024 Jan 30;14:2518. doi: 10.1038/s41598-024-51933-8 (PMC10827795; doi:10.1038/s41598-024-51933-8)
Supplement: Supplementary file 2 — Supplementary Information 2. [file 41598_2024_51933_MOESM2_ESM.zip › QUIC Dataset/QUIC Dataset/pretraining/Google Doc/GoogleDoc-1052.txt]

1527735617.402485000	0	299	1
1527735617.418224000	0.0157392	74	0
1527735617.646814000	0.244329	325	0
1527735617.671636000	0.269151	1294	0
1527735617.671699000	0.269214	74	1
1527735617.672945000	0.27046	1294	0
1527735617.674261000	0.271776	1294	0
1527735617.674289000	0.271804	74	1
1527735617.675484000	0.272999	662	0
1527735617.676827000	0.274342	1294	0
1527735617.676847000	0.274362	74	1
1527735617.679307000	0.276822	1294	0
1527735617.680508000	0.278023	1294	0
1527735617.680533000	0.278048	74	1
1527735617.681808000	0.279323	606	0
1527735617.683050000	0.280565	1294	0
1527735617.683072000	0.280587	74	1
1527735617.684308000	0.281823	1294	0
1527735617.685506000	0.283021	1294	0
1527735617.685527000	0.283042	74	1
1527735617.686782000	0.284297	767	0
1527735617.688050000	0.285565	1294	0
1527735617.688077000	0.285592	74	1
1527735617.689300000	0.286815	1294	0
1527735617.690550000	0.288065	1294	0
1527735617.690583000	0.288098	74	1
1527735617.691811000	0.289326	1294	0
1527735617.693020000	0.290535	611	0
1527735617.693036000	0.290551	74	1
1527735617.694301000	0.291816	1294	0
1527735617.695631000	0.293146	1294	0
1527735617.695647000	0.293162	74	1
1527735617.696906000	0.294421	1294	0
1527735617.698150000	0.295665	947	0
1527735617.698164000	0.295679	74	1
1527735617.699429000	0.296944	1294	0
1527735617.716708000	0.314223	1294	0
1527735617.716739000	0.314254	74	1
1527735617.717971000	0.315486	1294	0
1527735617.719227000	0.316742	1294	0
1527735617.719241000	0.316756	74	1
1527735617.720491000	0.318006	1294	0
1527735617.721745000	0.31926	1294	0
1527735617.721757000	0.319272	74	1
1527735617.722978000	0.320493	1294	0
1527735617.724226000	0.321741	1294	0
1527735617.724243000	0.321758	74	1
1527735617.725490000	0.323005	1294	0
1527735617.726777000	0.324292	1294	0
1527735617.726792000	0.324307	74	1
1527735617.728030000	0.325545	1294	0
1527735617.729295000	0.32681	1294	0
1527735617.729308000	0.326823	74	1
1527735617.730537000	0.328052	1294	0
1527735617.731773000	0.329288	1294	0
1527735617.731797000	0.329312	74	1
1527735617.733036000	0.330551	1294	0
1527735617.734284000	0.331799	1294	0
1527735617.734295000	0.33181	74	1
1527735617.735527000	0.333042	1294	0
1527735617.736822000	0.334337	1294	0
1527735617.736837000	0.334352	74	1
1527735617.738072000	0.335587	1294	0
1527735617.739318000	0.336833	1294	0
1527735617.739330000	0.336845	74	1
1527735617.740568000	0.338083	1294	0
1527735617.741835000	0.33935	1294	0
1527735617.741850000	0.339365	74	1
1527735617.743080000	0.340595	1294	0
1527735617.743770000	0.341285	74	1
1527735617.744314000	0.341829	1294	0
1527735617.745543000	0.343058	415	0
1527735617.745581000	0.343096	74	1
1527735617.749962000	0.347477	112	1
1527735617.769970000	0.367485	74	0
1527735618.126537000	0.724052	323	1
1527735618.126619000	0.724134	1434	1
1527735618.126624000	0.724139	896	1
1527735618.132849000	0.730364	224	1
1527735618.142375000	0.73989	74	0
1527735618.178862000	0.776377	74	0
1527735618.180089000	0.777604	74	0
1527735618.295110000	0.892625	421	0
1527735618.298814000	0.896329	104	0
1527735618.298871000	0.896386	74	1
1527735618.300075000	0.89759	112	0
1527735618.301753000	0.899268	112	1
1527735618.319187000	0.916702	74	0
1527735618.320416000	0.917931	283	0
1527735618.336984000	0.934499	1294	0
1527735618.337044000	0.934559	74	1
1527735618.338255000	0.93577	1294	0
1527735618.339509000	0.937024	1294	0
1527735618.339529000	0.937044	74	1
1527735618.340756000	0.938271	1294	0
1527735618.342005000	0.93952	1294	0
1527735618.342026000	0.939541	74	1
1527735618.343338000	0.940853	1294	0
1527735618.344581000	0.942096	1138	0
1527735618.344608000	0.942123	74	1
1527735618.345220000	0.942735	112	1
1527735618.400818000	0.998333	74	0
1527735618.426609000	1.02412	223	1
1527735618.452359000	1.04987	74	0
1527735618.593942000	1.19146	424	0
1527735618.595266000	1.19278	1294	0
1527735618.595297000	1.19281	74	1
1527735618.596565000	1.19408	142	0
1527735618.597819000	1.19533	333	0
1527735618.597856000	1.19537	74	1
1527735618.599065000	1.19658	232	0
1527735618.600302000	1.19782	112	0
1527735618.600329000	1.19784	74	1
1527735618.600464000	1.19798	112	1
1527735618.614714000	1.21223	74	0
1527735620.132257000	2.72977	252	1
1527735620.150455000	2.74797	74	0
1527735620.498135000	3.09565	280	0
1527735620.499396000	3.09691	1294	0
1527735620.499423000	3.09694	74	1
1527735620.500747000	3.09826	1293	0
1527735620.501972000	3.09949	177	0
1527735620.501994000	3.09951	74	1
1527735620.503219000	3.10073	118	0
1527735620.504464000	3.10198	112	0
1527735620.504495000	3.10201	74	1
1527735620.504690000	3.10221	112	1
1527735620.533938000	3.13145	74	0
1527735621.158137000	3.75565	298	1
1527735621.158253000	3.75577	1434	1
1527735621.158258000	3.75577	1434	1
1527735621.158262000	3.75578	236	1
1527735621.158316000	3.75583	1434	1
1527735621.158321000	3.75584	1434	1
1527735621.158324000	3.75584	236	1
1527735621.158381000	3.7559	1434	1
1527735621.158385000	3.7559	1434	1
1527735621.158388000	3.7559	236	1
1527735621.158457000	3.75597	1434	1
1527735621.158462000	3.75598	1434	1
1527735621.158465000	3.75598	236	1
1527735621.174005000	3.77152	74	0
1527735621.175038000	3.77255	1434	1
1527735621.175047000	3.77256	1434	1
1527735621.175053000	3.77257	1434	1
1527735621.175058000	3.77257	1434	1
1527735621.175064000	3.77258	385	1
1527735621.175273000	3.77279	74	0
1527735621.176584000	3.7741	74	0
1527735621.177831000	3.77535	74	0
1527735621.180196000	3.77771	74	0
1527735621.181425000	3.77894	74	0
1527735621.182671000	3.78019	74	0
1527735621.183942000	3.78146	74	0
1527735621.185189000	3.7827	74	0
1527735621.194735000	3.79225	74	0
1527735621.195977000	3.79349	74	0
1527735621.197356000	3.79487	74	0
1527735621.198609000	3.79612	74	0
1527735621.420911000	4.01843	422	0
1527735621.424738000	4.02225	104	0
1527735621.424768000	4.02228	74	1
1527735621.425994000	4.02351	112	0
1527735621.426753000	4.02427	112	1
1527735621.442509000	4.04002	74	0
1527735623.306906000	5.90442	343	1
1527735623.307000000	5.90452	1434	1
1527735623.307005000	5.90452	968	1
1527735623.308435000	5.90595	522	1
1527735623.308509000	5.90602	1434	1
1527735623.308513000	5.90603	1434	1
1527735623.308516000	5.90603	236	1
1527735623.308562000	5.90608	578	1
1527735623.322066000	5.91958	74	0
1527735623.323363000	5.92088	74	0
1527735623.324613000	5.92213	74	0
1527735623.327861000	5.92538	74	0
1527735623.329101000	5.92662	74	0
1527735623.330346000	5.92786	74	0
1527735623.330698000	5.92821	171	1
1527735623.331625000	5.92914	74	0
1527735623.343997000	5.94151	108	1
1527735623.348359000	5.94587	74	0
1527735623.358513000	5.95603	74	0
1527735623.406635000	6.00415	419	0
1527735623.408751000	6.00627	104	0
1527735623.408789000	6.0063	74	1
1527735623.410079000	6.00759	112	0
1527735623.410218000	6.00773	112	1
1527735623.450977000	6.04849	74	0
1527735623.533204000	6.13072	509	0
1527735623.534436000	6.13195	367	0
1527735623.534469000	6.13198	74	1
1527735623.535709000	6.13322	278	0
1527735623.537008000	6.13452	112	0
1527735623.537042000	6.13456	74	1
1527735623.538353000	6.13587	112	1
1527735623.542870000	6.14039	258	1
1527735623.554127000	6.15164	74	0
1527735623.558568000	6.15608	74	0
1527735623.761180000	6.3587	860	0
1527735623.782875000	6.38039	1294	0
1527735623.782958000	6.38047	74	1
1527735623.784143000	6.38166	1294	0
1527735623.785416000	6.38293	1294	0
1527735623.785458000	6.38297	74	1
1527735623.786703000	6.38422	1294	0
1527735623.787954000	6.38547	1294	0
1527735623.787972000	6.38549	74	1
1527735623.789209000	6.38672	1294	0
1527735623.790464000	6.38798	1294	0
1527735623.790502000	6.38802	74	1
1527735623.791702000	6.38922	1294	0
1527735623.792955000	6.39047	1294	0
1527735623.792987000	6.3905	74	1
1527735623.794216000	6.39173	1294	0
1527735623.795445000	6.39296	777	0
1527735623.795482000	6.393	74	1
1527735623.796756000	6.39427	1294	0
1527735623.797991000	6.39551	1294	0
1527735623.798020000	6.39553	74	1
1527735623.799244000	6.39676	1294	0
1527735623.800491000	6.39801	1294	0
1527735623.800522000	6.39804	74	1
1527735623.801736000	6.39925	1192	0
1527735623.803069000	6.40058	1294	0
1527735623.803110000	6.40062	74	1
1527735623.804316000	6.40183	1294	0
1527735623.805554000	6.40307	1294	0
1527735623.805582000	6.4031	74	1
1527735623.806859000	6.40437	1294	0
1527735623.808081000	6.4056	294	0
1527735623.808101000	6.40562	74	1
1527735623.827764000	6.42528	1294	0
1527735623.829058000	6.42657	1294	0
1527735623.829084000	6.4266	74	1
1527735623.830352000	6.42787	1294	0
1527735623.831598000	6.42911	1294	0
1527735623.831629000	6.42914	74	1
1527735623.832845000	6.43036	1294	0
1527735623.834095000	6.43161	1294	0
1527735623.834120000	6.43164	74	1
1527735623.835423000	6.43294	1294	0
1527735623.836731000	6.43425	1294	0
1527735623.836756000	6.43427	74	1
1527735623.837983000	6.4355	1294	0
1527735623.839216000	6.43673	682	0
1527735623.839237000	6.43675	74	1
1527735623.840478000	6.43799	1294	0
1527735623.841733000	6.43925	1294	0
1527735623.841762000	6.43928	74	1
1527735623.842979000	6.44049	1294	0
1527735623.844213000	6.44173	765	0
1527735623.844237000	6.44175	74	1
1527735623.845474000	6.44299	1294	0
1527735623.846737000	6.44425	226	0
1527735623.846756000	6.44427	74	1
1527735623.848016000	6.44553	1294	0
1527735623.849264000	6.44678	1294	0
1527735623.849281000	6.4468	74	1
1527735623.850512000	6.44803	1294	0
1527735623.851743000	6.44926	714	0
1527735623.851764000	6.44928	74	1
1527735623.853000000	6.45052	1134	0
1527735623.854253000	6.45177	1294	0
1527735623.854278000	6.45179	74	1
1527735623.855496000	6.45301	1294	0
1527735623.856787000	6.4543	450	0
1527735623.856816000	6.45433	74	1
1527735623.858052000	6.45557	962	0
1527735623.859310000	6.45683	1294	0
1527735623.859337000	6.45685	74	1
1527735623.860558000	6.45807	1294	0
1527735623.861781000	6.4593	340	0
1527735623.861810000	6.45933	74	1
1527735623.863053000	6.46057	1294	0
1527735623.864296000	6.46181	1294	0
1527735623.864318000	6.46183	74	1
1527735623.865534000	6.46305	862	0
1527735623.866821000	6.46434	290	0
1527735623.866854000	6.46437	74	1
1527735623.867394000	6.46491	112	1
1527735623.895039000	6.49255	74	0
1527735626.302471000	8.89999	1255	1
1527735626.302520000	8.90004	311	1
1527735626.305912000	8.90343	310	1
1527735626.305998000	8.90351	1434	1
1527735626.306012000	8.90353	1434	1
1527735626.306015000	8.90353	236	1
1527735626.306045000	8.90356	800	1
1527735626.319363000	8.91688	74	0
1527735626.320599000	8.91811	74	0
1527735626.321849000	8.91936	74	0
1527735626.323088000	8.9206	74	0
1527735626.327542000	8.92506	74	0
1527735626.328790000	8.92631	74	0
1527735626.354648000	8.95216	390	1
1527735626.369254000	8.96677	74	0
1527735626.427335000	9.02485	422	0
1527735626.434720000	9.03224	104	0
1527735626.434778000	9.03229	74	1
1527735626.435981000	9.0335	112	0
1527735626.436098000	9.03361	112	1
1527735626.454462000	9.05198	74	0
1527735626.478939000	9.07645	282	0
1527735626.480266000	9.07778	1294	0
1527735626.480295000	9.07781	74	1
1527735626.481516000	9.07903	335	0
1527735626.482779000	9.08029	720	0
1527735626.482810000	9.08033	74	1
1527735626.484025000	9.08154	834	0
1527735626.485272000	9.08279	837	0
1527735626.485287000	9.0828	74	1
1527735626.487372000	9.08489	662	0
1527735626.490754000	9.08827	838	0
1527735626.490796000	9.08831	74	1
1527735626.491999000	9.08951	752	0
1527735626.493248000	9.09076	872	0
1527735626.493265000	9.09078	74	1
1527735626.494493000	9.09201	809	0
1527735626.495738000	9.09325	760	0
1527735626.495756000	9.09327	74	1
1527735626.497029000	9.09454	487	0
1527735626.499576000	9.09709	744	0
1527735626.499613000	9.09713	74	1
1527735626.500932000	9.09845	731	0
1527735626.502179000	9.09969	633	0
1527735626.502208000	9.09972	74	1
1527735626.504626000	9.10214	764	0
1527735626.505877000	9.10339	770	0
1527735626.505902000	9.10342	74	1
1527735626.507208000	9.10472	879	0
1527735626.514726000	9.11224	242	0
1527735626.514783000	9.1123	74	1
1527735626.515981000	9.1135	124	0
1527735626.517293000	9.11481	112	0
1527735626.517313000	9.11483	74	1
1527735626.517412000	9.11493	112	1
1527735626.581972000	9.17949	74	0
1527735626.632420000	9.22994	323	0
1527735626.633666000	9.23118	322	0
1527735626.633695000	9.23121	74	1
1527735626.637372000	9.23489	183	0
1527735626.638618000	9.23613	112	0
1527735626.638642000	9.23616	74	1
1527735626.640960000	9.23848	112	1
1527735626.665988000	9.2635	74	0
1527735627.343921000	9.94144	495	1
1527735627.343962000	9.94148	111	1
1527735627.377270000	9.97479	74	0
1527735627.378517000	9.97603	74	0
1527735627.492192000	10.0897	284	0
1527735627.493452000	10.091	489	0
1527735627.493482000	10.091	74	1
1527735627.496450000	10.094	139	0
1527735627.497682000	10.0952	112	0
1527735627.497701000	10.0952	74	1
1527735627.497823000	10.0953	112	1
1527735627.515807000	10.1133	74	0
1527735628.079878000	10.6774	404	1
1527735628.079960000	10.6775	126	1
1527735628.086569000	10.6841	310	1
1527735628.089436000	10.687	486	1
1527735628.094047000	10.6916	74	0
1527735628.095286000	10.6928	74	0
1527735628.102478000	10.7	74	0
1527735628.103715000	10.7012	74	0
1527735628.293083000	10.8906	281	0
1527735628.294320000	10.8918	205	0
1527735628.294352000	10.8919	74	1
1527735628.297582000	10.8951	312	0
1527735628.298813000	10.8963	253	0
1527735628.298840000	10.8964	74	1
1527735628.300106000	10.8976	112	0
1527735628.300257000	10.8978	112	1
1527735628.314757000	10.9123	74	0
1527735628.356744000	10.9543	331	0
1527735628.357981000	10.9555	200	0
1527735628.358021000	10.9555	74	1
1527735628.382651000	10.9802	172	0
1527735628.383883000	10.9814	208	0
1527735628.383911000	10.9814	74	1
1527735628.385151000	10.9827	112	0
1527735628.385261000	10.9828	112	1
1527735628.402346000	10.9999	74	0
1527735628.490341000	11.0879	284	0
1527735628.491580000	11.0891	279	0
1527735628.491611000	11.0891	74	1
1527735628.492854000	11.0904	143	0
1527735628.494108000	11.0916	109	0
1527735628.494142000	11.0917	74	1
1527735628.495349000	11.0929	112	0
1527735628.495503000	11.093	112	1
1527735628.512009000	11.1095	74	0
1527735628.818079000	11.4156	401	1
1527735628.818158000	11.4157	273	1
1527735628.836645000	11.4342	74	0
1527735628.837876000	11.4354	74	0
1527735629.232642000	11.8302	392	1
1527735629.232735000	11.8303	1434	1
1527735629.232740000	11.8303	1434	1
1527735629.232743000	11.8303	236	1
1527735629.232799000	11.8303	1434	1
1527735629.232807000	11.8303	1434	1
1527735629.232809000	11.8303	236	1
1527735629.232866000	11.8304	1434	1
1527735629.232872000	11.8304	1434	1
1527735629.232876000	11.8304	236	1
1527735629.232942000	11.8305	1434	1
1527735629.232946000	11.8305	1434	1
1527735629.232949000	11.8305	236	1
1527735629.248746000	11.8463	74	0
1527735629.248932000	11.8464	1434	1
1527735629.248938000	11.8465	1434	1
1527735629.248942000	11.8465	1434	1
1527735629.248945000	11.8465	1434	1
1527735629.248949000	11.8465	1434	1
1527735629.248953000	11.8465	1434	1
1527735629.249999000	11.8475	74	0
1527735629.250017000	11.8475	1434	1
1527735629.251304000	11.8488	74	0
1527735629.251316000	11.8488	1434	1
1527735629.252557000	11.8501	74	0
1527735629.252567000	11.8501	1434	1
1527735629.253803000	11.8513	74	0
1527735629.253814000	11.8513	1434	1
1527735629.255050000	11.8526	74	0
1527735629.255060000	11.8526	1434	1
1527735629.256358000	11.8539	74	0
1527735629.256373000	11.8539	1434	1
1527735629.256378000	11.8539	1321	1
1527735629.257625000	11.8551	74	0
1527735629.257638000	11.8552	1434	1
1527735629.258870000	11.8564	74	0
1527735629.258881000	11.8564	1434	1
1527735629.276063000	11.8736	74	0
1527735629.276085000	11.8736	1434	1
1527735629.277376000	11.8749	74	0
1527735629.277390000	11.8749	1434	1
1527735629.278629000	11.8761	74	0
1527735629.278647000	11.8762	1434	1
1527735629.279872000	11.8774	74	0
1527735629.279881000	11.8774	1434	1
1527735629.281122000	11.8786	74	0
1527735629.281144000	11.8787	1434	1
1527735629.282366000	11.8799	74	0
1527735629.282387000	11.8799	1434	1
1527735629.283627000	11.8811	74	0
1527735629.283644000	11.8812	1434	1
1527735629.284869000	11.8824	74	0
1527735629.284886000	11.8824	1434	1
1527735629.284892000	11.8824	1434	1
1527735629.284896000	11.8824	865	1
1527735629.286110000	11.8836	74	0
1527735629.287467000	11.885	74	0
1527735629.288708000	11.8862	74	0
1527735629.306768000	11.9043	74	0
1527735629.308004000	11.9055	74	0
1527735629.317889000	11.9154	74	0
1527735629.319126000	11.9166	74	0
1527735629.320374000	11.9179	74	0
1527735629.436361000	12.0339	423	0
1527735629.443430000	12.0409	104	0
1527735629.443461000	12.041	74	1
1527735629.444633000	12.0421	112	0
1527735629.444795000	12.0423	112	1
1527735629.460250000	12.0578	74	0
1527735629.461568000	12.0591	284	0
1527735629.462816000	12.0603	302	0
1527735629.462843000	12.0604	74	1
1527735629.466037000	12.0636	250	0
1527735629.467429000	12.0649	294	0
1527735629.467453000	12.065	74	1
1527735629.468626000	12.0661	112	0
1527735629.468769000	12.0663	112	1
1527735629.508967000	12.1065	368	1
1527735629.510058000	12.1076	302	1
1527735629.525472000	12.123	74	0
1527735629.531836000	12.1294	74	0
1527735629.552561000	12.1501	383	1
1527735629.566430000	12.1639	74	0
1527735629.605596000	12.2031	345	1
1527735629.605661000	12.2032	465	1
1527735629.620331000	12.2178	74	0
1527735629.638779000	12.2363	281	0
1527735629.640020000	12.2375	398	0
1527735629.640052000	12.2376	74	1
1527735629.642085000	12.2396	204	0
1527735629.643320000	12.2408	238	0
1527735629.643354000	12.2409	74	1
1527735629.644589000	12.2421	112	0
1527735629.644730000	12.2422	112	1
1527735629.676840000	12.2744	283	0
1527735629.678075000	12.2756	299	0
1527735629.678110000	12.2756	74	1
1527735629.679343000	12.2769	245	0
1527735629.680593000	12.2781	254	0
1527735629.680619000	12.2781	74	1
1527735629.681841000	12.2794	112	0
1527735629.681998000	12.2795	112	1
1527735629.741812000	12.3393	585	0
1527735629.743082000	12.3406	841	0
1527735629.743113000	12.3406	74	1
1527735629.744628000	12.3421	250	0
1527735629.745878000	12.3434	135	0
1527735629.745910000	12.3434	74	1
1527735629.747193000	12.3447	112	0
1527735629.747430000	12.3449	112	1
1527735629.774250000	12.3718	284	0
1527735629.775483000	12.373	209	0
1527735629.775514000	12.373	74	1
1527735629.779187000	12.3767	135	0
1527735629.780439000	12.378	289	0
1527735629.780471000	12.378	74	1
1527735629.781704000	12.3792	112	0
1527735629.781823000	12.3793	112	1
1527735629.838769000	12.4363	74	0
1527735630.086245000	12.6838	399	1
1527735630.086291000	12.6838	272	1
1527735630.101603000	12.6991	74	0
1527735630.102842000	12.7004	74	0
1527735630.372504000	12.97	283	0
1527735630.373777000	12.9713	360	0
1527735630.373812000	12.9713	74	1
1527735630.376981000	12.9745	304	0
1527735630.378292000	12.9758	234	0
1527735630.378316000	12.9758	74	1
1527735630.379490000	12.977	112	0
1527735630.379633000	12.9771	112	1
1527735630.405270000	13.0028	74	0
1527735630.800883000	13.3984	689	1
1527735630.800935000	13.3985	272	1
1527735630.814983000	13.4125	74	0
1527735630.816351000	13.4139	74	0
1527735630.974145000	13.5717	283	0
1527735630.975385000	13.5729	231	0
1527735630.975419000	13.5729	74	1
1527735630.978803000	13.5763	324	0
1527735630.980041000	13.5776	301	0
1527735630.980059000	13.5776	74	1
1527735630.981309000	13.5788	112	0
1527735630.981443000	13.579	112	1
1527735630.997688000	13.5952	74	0
1527735631.151688000	13.7492	1277	1
1527735631.151770000	13.7493	271	1
1527735631.166600000	13.7641	74	0
1527735631.167855000	13.7654	74	0
1527735631.293745000	13.8913	284	0
1527735631.294966000	13.8925	276	0
1527735631.295000000	13.8925	74	1
1527735631.298467000	13.896	142	0
1527735631.299717000	13.8972	344	0
1527735631.299747000	13.8973	74	1
1527735631.300987000	13.8985	112	0
1527735631.301114000	13.8986	112	1
1527735631.317717000	13.9152	74	0
1527735631.640760000	14.2383	397	1
1527735631.640846000	14.2384	272	1
1527735631.656753000	14.2543	74	0
1527735631.657979000	14.2555	74	0
1527735631.773987000	14.3715	281	0
1527735631.775318000	14.3728	327	0
1527735631.775365000	14.3729	74	1
1527735631.779868000	14.3774	335	0
1527735631.781078000	14.3786	274	0
1527735631.781100000	14.3786	74	1
1527735631.782314000	14.3798	112	0
1527735631.782466000	14.38	112	1
1527735631.798113000	14.3956	74	0
1527735631.855473000	14.453	396	1
1527735631.855529000	14.453	271	1
1527735631.870666000	14.4682	74	0
1527735631.871914000	14.4694	74	0
1527735632.166493000	14.764	283	0
1527735632.167753000	14.7653	416	0
1527735632.167779000	14.7653	74	1
1527735632.174496000	14.772	151	0
1527735632.175729000	14.7732	111	0
1527735632.175745000	14.7733	74	1
1527735632.177042000	14.7746	112	0
1527735632.177198000	14.7747	112	1
1527735632.208195000	14.8057	74	0
1527735632.295613000	14.8931	400	1
1527735632.295668000	14.8932	281	1
1527735632.393057000	14.9906	74	0
1527735632.394287000	14.9918	74	0
1527735632.589726000	15.1872	281	0
1527735632.590986000	15.1885	306	0
1527735632.591014000	15.1885	74	1
1527735632.593303000	15.1908	241	0
1527735632.594594000	15.1921	124	0
1527735632.594621000	15.1921	74	1
1527735632.595778000	15.1933	112	0
1527735632.595907000	15.1934	112	1
1527735632.620448000	15.218	74	0
1527735632.800816000	15.3983	396	1
1527735632.800872000	15.3984	273	1
1527735632.835729000	15.4332	74	0
1527735632.837051000	15.4346	74	0
1527735632.951231000	15.5487	283	0
1527735632.952499000	15.55	315	0
1527735632.952528000	15.55	74	1
1527735632.953752000	15.5513	169	0
1527735632.954965000	15.5525	336	0
1527735632.954985000	15.5525	74	1
1527735632.956375000	15.5539	112	0
1527735632.956613000	15.5541	112	1
1527735632.978291000	15.5758	74	0
1527735633.918513000	16.516	399	1
1527735633.918589000	16.5161	276	1
1527735633.935247000	16.5328	74	0
1527735633.936534000	16.534	74	0
1527735634.057491000	16.655	281	0
1527735634.058748000	16.6563	274	0
1527735634.058774000	16.6563	74	1
1527735634.065378000	16.6629	175	0
1527735634.071687000	16.6692	151	0
1527735634.071710000	16.6692	74	1
1527735634.072950000	16.6705	112	0
1527735634.073150000	16.6707	112	1
1527735634.089208000	16.6867	74	0
1527735634.193591000	16.7911	396	1
1527735634.193676000	16.7912	272	1
1527735634.208103000	16.8056	74	0
1527735634.209352000	16.8069	74	0
1527735634.337917000	16.9354	284	0
1527735634.339172000	16.9367	237	0
1527735634.339202000	16.9367	74	1
1527735634.342686000	16.9402	293	0
1527735634.343936000	16.9415	299	0
1527735634.343960000	16.9415	74	1
1527735634.345130000	16.9426	112	0
1527735634.345248000	16.9428	112	1
1527735634.360850000	16.9584	74	0
1527735634.704961000	17.3025	415	1
1527735634.705042000	17.3026	275	1
1527735634.722194000	17.3197	74	0
1527735634.723419000	17.3209	74	0
1527735634.833035000	17.4306	281	0
1527735634.834277000	17.4318	382	0
1527735634.834306000	17.4318	74	1
1527735634.837961000	17.4355	304	0
1527735634.839189000	17.4367	347	0
1527735634.839219000	17.4367	74	1
1527735634.840455000	17.438	112	0
1527735634.840635000	17.4382	112	1
1527735634.879778000	17.4773	74	0
1527735634.939446000	17.537	400	1
1527735634.939525000	17.537	278	1
1527735634.954279000	17.5518	74	0
1527735634.955511000	17.553	74	0
1527735635.120015000	17.7175	281	0
1527735635.121308000	17.7188	247	0
1527735635.121341000	17.7189	74	1
1527735635.125973000	17.7235	241	0
1527735635.127327000	17.7248	106	0
1527735635.127349000	17.7249	74	1
1527735635.128538000	17.7261	112	0
1527735635.128680000	17.7262	112	1
1527735635.145684000	17.7432	74	0
1527735635.150692000	17.7482	408	1
1527735635.150731000	17.7482	275	1
1527735635.165261000	17.7628	74	0
1527735635.166579000	17.7641	74	0
1527735635.286730000	17.8842	281	0
1527735635.287969000	17.8855	242	0
1527735635.287999000	17.8855	74	1
1527735635.289252000	17.8868	196	0
1527735635.290501000	17.888	229	0
1527735635.290524000	17.888	74	1
1527735635.291676000	17.8892	112	0
1527735635.291880000	17.8894	112	1
1527735635.311695000	17.9092	74	0
1527735635.668002000	18.2655	399	1
1527735635.668078000	18.2656	277	1
1527735635.684700000	18.2822	74	0
1527735635.685947000	18.2835	74	0
1527735635.833093000	18.4306	284	0
1527735635.834302000	18.4318	196	0
1527735635.834335000	18.4319	74	1
1527735635.837794000	18.4353	138	0
1527735635.839077000	18.4366	119	0
1527735635.839101000	18.4366	74	1
1527735635.840317000	18.4378	112	0
1527735635.840477000	18.438	112	1
1527735635.857387000	18.4549	74	0
1527735635.901901000	18.4994	689	1
1527735635.901947000	18.4995	275	1
1527735635.918799000	18.5163	74	0
1527735635.920037000	18.5176	74	0
1527735636.302655000	18.9002	280	0
1527735636.303871000	18.9014	242	0
1527735636.303896000	18.9014	74	1
1527735636.307121000	18.9046	171	0
1527735636.308363000	18.9059	151	0
1527735636.308385000	18.9059	74	1
1527735636.309635000	18.9072	112	0
1527735636.309757000	18.9073	112	1
1527735636.325591000	18.9231	74	0
1527735636.519267000	19.1168	1276	1
1527735636.519349000	19.1169	279	1
1527735636.544649000	19.1422	74	0
1527735636.545897000	19.1434	74	0
1527735636.703418000	19.3009	281	0
1527735636.704655000	19.3022	308	0
1527735636.704687000	19.3022	74	1
1527735636.705896000	19.3034	208	0
1527735636.707219000	19.3047	128	0
1527735636.707241000	19.3048	74	1
1527735636.708454000	19.306	112	0
1527735636.708583000	19.3061	112	1
1527735636.753923000	19.3514	74	0
1527735636.966959000	19.5645	396	1
1527735636.967003000	19.5645	278	1
1527735636.983694000	19.5812	74	0
1527735636.984933000	19.5824	74	0
1527735637.093235000	19.6908	281	0
1527735637.094452000	19.692	301	0
1527735637.094478000	19.692	74	1
1527735637.096923000	19.6944	132	0
1527735637.098236000	19.6958	231	0
1527735637.098261000	19.6958	74	1
1527735637.099453000	19.697	112	0
1527735637.099561000	19.6971	112	1
1527735637.115344000	19.7129	74	0
1527735637.389615000	19.9871	396	1
1527735637.389685000	19.9872	275	1
1527735637.404009000	20.0015	74	0
1527735637.405298000	20.0028	74	0
1527735637.514852000	20.1124	281	0
1527735637.516029000	20.1135	258	0
1527735637.516061000	20.1136	74	1
1527735637.519135000	20.1167	290	0
1527735637.520381000	20.1179	210	0
1527735637.520404000	20.1179	74	1
1527735637.521656000	20.1192	112	0
1527735637.521883000	20.1194	112	1
1527735637.547718000	20.1452	74	0
1527735639.717245000	22.3148	376	1
1527735639.717347000	22.3149	1434	1
1527735639.717352000	22.3149	1434	1
1527735639.717356000	22.3149	236	1
1527735639.717400000	22.3149	1434	1
1527735639.717405000	22.3149	1156	1
1527735639.731457000	22.329	74	0
1527735639.734336000	22.3319	74	0
1527735639.735566000	22.3331	74	0
1527735639.736868000	22.3344	74	0
1527735639.738117000	22.3356	74	0
1527735639.836766000	22.4343	421	0
1527735639.844034000	22.4415	104	0
1527735639.844056000	22.4416	74	1
1527735639.845313000	22.4428	112	0
1527735639.845543000	22.4431	112	1
1527735639.860646000	22.4582	74	0
1527735639.918646000	22.5162	397	1
1527735639.918729000	22.5162	275	1
1527735639.933134000	22.5306	74	0
1527735639.934387000	22.5319	74	0
1527735640.083282000	22.6808	283	0
1527735640.084450000	22.682	288	0
1527735640.084476000	22.682	74	1
1527735640.090047000	22.6876	334	0
1527735640.091352000	22.6889	351	0
1527735640.091377000	22.6889	74	1
1527735640.092543000	22.6901	112	0
1527735640.092697000	22.6902	112	1
1527735640.108312000	22.7058	74	0
1527735640.226450000	22.824	399	1
1527735640.226537000	22.8241	276	1
1527735640.242201000	22.8397	74	0
1527735640.243449000	22.841	74	0
1527735640.361982000	22.9595	284	0
1527735640.363309000	22.9608	177	0
1527735640.363338000	22.9609	74	1
1527735640.366881000	22.9644	149	0
1527735640.368060000	22.9656	109	0
1527735640.368080000	22.9656	74	1
1527735640.369339000	22.9669	112	0
1527735640.369477000	22.967	112	1
1527735640.387567000	22.9851	74	0
1527735640.587109000	23.1846	397	1
1527735640.587152000	23.1847	275	1
1527735640.603000000	23.2005	74	0
1527735640.604302000	23.2018	74	0
1527735640.716974000	23.3145	281	0
1527735640.718276000	23.3158	279	0
1527735640.718308000	23.3158	74	1
1527735640.721206000	23.3187	324	0
1527735640.722456000	23.32	275	0
1527735640.722481000	23.32	74	1
1527735640.723649000	23.3212	112	0
1527735640.723811000	23.3213	112	1
1527735640.739655000	23.3372	74	0
1527735641.001273000	23.5988	413	1
1527735641.001327000	23.5988	274	1
1527735641.019691000	23.6172	74	0
1527735641.020916000	23.6184	74	0
1527735641.150738000	23.7483	281	0
1527735641.151907000	23.7494	350	0
1527735641.151932000	23.7494	74	1
1527735641.153522000	23.751	246	0
1527735641.154766000	23.7523	126	0
1527735641.154786000	23.7523	74	1
1527735641.155976000	23.7535	112	0
1527735641.156159000	23.7537	112	1
1527735641.172291000	23.7698	74	0
1527735641.257055000	23.8546	399	1
1527735641.257139000	23.8547	273	1
1527735641.274933000	23.8724	74	0
1527735641.276273000	23.8738	74	0
1527735641.385156000	23.9827	283	0
1527735641.386453000	23.984	330	0
1527735641.386485000	23.984	74	1
1527735641.389238000	23.9868	149	0
1527735641.390493000	23.988	283	0
1527735641.390520000	23.988	74	1
1527735641.391709000	23.9892	112	0
1527735641.391900000	23.9894	112	1
1527735641.410858000	24.0084	74	0
1527735641.492005000	24.0895	412	1
1527735641.492087000	24.0896	272	1
1527735641.508895000	24.1064	74	0
1527735641.510144000	24.1077	74	0
1527735641.639265000	24.2368	280	0
1527735641.640653000	24.2382	371	0
1527735641.640687000	24.2382	74	1
1527735641.642950000	24.2405	327	0
1527735641.644230000	24.2417	214	0
1527735641.644255000	24.2418	74	1
1527735641.645426000	24.2429	112	0
1527735641.645595000	24.2431	112	1
1527735641.663509000	24.261	74	0
1527735643.789080000	26.3866	395	1
1527735643.789166000	26.3867	276	1
1527735643.803685000	26.4012	74	0
1527735643.804934000	26.4024	74	0
1527735643.913831000	26.5113	283	0
1527735643.915127000	26.5126	300	0
1527735643.915159000	26.5127	74	1
1527735643.917016000	26.5145	124	0
1527735643.918286000	26.5158	349	0
1527735643.918311000	26.5158	74	1
1527735643.919542000	26.5171	112	0
1527735643.919701000	26.5172	112	1
1527735643.942859000	26.5404	74	0
1527735644.024611000	26.6221	689	1
1527735644.024682000	26.6222	273	1
1527735644.040978000	26.6385	74	0
1527735644.042276000	26.6398	74	0
1527735644.152320000	26.7498	283	0
1527735644.153550000	26.7511	355	0
1527735644.153583000	26.7511	74	1
1527735644.156749000	26.7543	247	0
1527735644.157941000	26.7555	125	0
1527735644.157964000	26.7555	74	1
1527735644.159208000	26.7567	112	0
1527735644.159378000	26.7569	112	1
1527735644.174448000	26.772	74	0
1527735644.336695000	26.9342	1274	1
1527735644.336746000	26.9343	273	1
1527735644.351880000	26.9494	74	0
1527735644.353126000	26.9506	74	0
1527735644.615676000	27.2132	283	0
1527735644.616982000	27.2145	196	0
1527735644.617016000	27.2145	74	1
1527735644.620503000	27.218	325	0
1527735644.621742000	27.2193	227	0
1527735644.621811000	27.2193	74	1
1527735644.622984000	27.2205	112	0
1527735644.623140000	27.2207	112	1
1527735644.648620000	27.2461	74	0
1527735644.832965000	27.4305	400	1
1527735644.833009000	27.4305	278	1
1527735644.847599000	27.4451	74	0
1527735644.848784000	27.4463	74	0
1527735645.119726000	27.7172	281	0
1527735645.120967000	27.7185	420	0
1527735645.121001000	27.7185	74	1
1527735645.125286000	27.7228	292	0
1527735645.126576000	27.7241	275	0
1527735645.126600000	27.7241	74	1
1527735645.127797000	27.7253	112	0
1527735645.128012000	27.7255	112	1
1527735645.143208000	27.7407	74	0
1527735645.301607000	27.8991	396	1
1527735645.301692000	27.8992	273	1
1527735645.324121000	27.9216	74	0
1527735645.325366000	27.9229	74	0
1527735645.441176000	28.0387	281	0
1527735645.442367000	28.0399	317	0
1527735645.442401000	28.0399	74	1
1527735645.443786000	28.0413	137	0
1527735645.444978000	28.0425	163	0
1527735645.445000000	28.0425	74	1
1527735645.446332000	28.0438	112	0
1527735645.446581000	28.0441	112	1
1527735645.463429000	28.0609	74	0
1527735645.670570000	28.2681	399	1
1527735645.670652000	28.2682	275	1
1527735645.685855000	28.2834	74	0
1527735645.687147000	28.2847	74	0
1527735645.801563000	28.3991	283	0
1527735645.802737000	28.4003	274	0
1527735645.802761000	28.4003	74	1
1527735645.808171000	28.4057	172	0
1527735645.809384000	28.4069	204	0
1527735645.809413000	28.4069	74	1
1527735645.810622000	28.4081	112	0
1527735645.810775000	28.4083	112	1
1527735645.832006000	28.4295	74	0
1527735646.145894000	28.7434	396	1
1527735646.145948000	28.7435	278	1
1527735646.169677000	28.7672	74	0
1527735646.170924000	28.7684	74	0
1527735646.283580000	28.8811	280	0
1527735646.284815000	28.8823	212	0
1527735646.284849000	28.8824	74	1
1527735646.286919000	28.8844	187	0
1527735646.288171000	28.8857	284	0
1527735646.288196000	28.8857	74	1
1527735646.289382000	28.8869	112	0
1527735646.289559000	28.8871	112	1
1527735646.306049000	28.9036	74	0
1527735646.423600000	29.0211	399	1
1527735646.423685000	29.0212	277	1
1527735646.441424000	29.0389	74	0
1527735646.442673000	29.0402	74	0
1527735646.727568000	29.3251	283	0
1527735646.728803000	29.3263	292	0
1527735646.728838000	29.3264	74	1
1527735646.730967000	29.3285	223	0
1527735646.732226000	29.3297	287	0
1527735646.732252000	29.3298	74	1
1527735646.733430000	29.3309	112	0
1527735646.733568000	29.3311	112	1
1527735646.760392000	29.3579	74	0
1527735646.874601000	29.4721	397	1
1527735646.874643000	29.4722	278	1
1527735646.890390000	29.4879	74	0
1527735646.891631000	29.4891	74	0
1527735647.001350000	29.5989	281	0
1527735647.002600000	29.6001	251	0
1527735647.002632000	29.6001	74	1
1527735647.004220000	29.6017	247	0
1527735647.005451000	29.603	259	0
1527735647.005477000	29.603	74	1
1527735647.006788000	29.6043	112	0
1527735647.007030000	29.6045	112	1
1527735647.022830000	29.6203	74	0
1527735649.157977000	31.7555	411	1
1527735649.158063000	31.7556	277	1
1527735649.174143000	31.7717	74	0
1527735649.175361000	31.7729	74	0
1527735649.290372000	31.8879	281	0
1527735649.291656000	31.8892	277	0
1527735649.291687000	31.8892	74	1
1527735649.295623000	31.8931	194	0
1527735649.296930000	31.8944	155	0
1527735649.296949000	31.8945	74	1
1527735649.298209000	31.8957	112	0
1527735649.298429000	31.8959	112	1
1527735649.315962000	31.9135	74	0
1527735649.590616000	32.1881	399	1
1527735649.590695000	32.1882	274	1
1527735649.637705000	32.2352	74	0
1527735649.638939000	32.2365	74	0
1527735649.750786000	32.3483	284	0
1527735649.751968000	32.3495	368	0
1527735649.752003000	32.3495	74	1
1527735649.755281000	32.3528	260	0
1527735649.756634000	32.3541	124	0
1527735649.756658000	32.3542	74	1
1527735649.757846000	32.3554	112	0
1527735649.758008000	32.3555	112	1
1527735649.782968000	32.3805	74	0
1527735649.815961000	32.4135	409	1
1527735649.816038000	32.4136	278	1
1527735649.830130000	32.4276	74	0
1527735649.831400000	32.4289	74	0
1527735649.979883000	32.5774	280	0
1527735649.981130000	32.5786	270	0
1527735649.981163000	32.5787	74	1
1527735649.984011000	32.5815	342	0
1527735649.985248000	32.5828	112	0
1527735649.985277000	32.5828	74	1
1527735649.986583000	32.5841	112	0
1527735649.986726000	32.5842	112	1
1527735650.002103000	32.5996	74	0
1527735650.030706000	32.6282	395	1
1527735650.030761000	32.6283	274	1
1527735650.048547000	32.6461	74	0
1527735650.049854000	32.6474	74	0
1527735650.190588000	32.7881	281	0
1527735650.191804000	32.7893	299	0
1527735650.191836000	32.7894	74	1
1527735650.194739000	32.7923	202	0
1527735650.195983000	32.7935	168	0
1527735650.196014000	32.7935	74	1
1527735650.197298000	32.7948	112	0
1527735650.197469000	32.795	112	1
1527735650.213189000	32.8107	74	0
1527735650.265752000	32.8633	395	1
1527735650.265798000	32.8633	277	1
1527735650.282073000	32.8796	74	0
1527735650.283322000	32.8808	74	0
1527735650.550610000	33.1481	281	0
1527735650.551850000	33.1494	321	0
1527735650.551875000	33.1494	74	1
1527735650.554964000	33.1525	149	0
1527735650.556375000	33.1539	215	0
1527735650.556404000	33.1539	74	1
1527735650.557647000	33.1552	112	0
1527735650.557777000	33.1553	112	1
1527735650.575669000	33.1732	74	0
1527735650.740860000	33.3384	691	1
1527735650.740933000	33.3384	280	1
1527735650.755966000	33.3535	74	0
1527735650.757296000	33.3548	74	0
1527735651.044239000	33.6418	279	0
1527735651.045473000	33.643	214	0
1527735651.045504000	33.643	74	1
1527735651.048929000	33.6464	147	0
1527735651.050167000	33.6477	170	0
1527735651.050200000	33.6477	74	1
1527735651.051433000	33.6489	112	0
1527735651.051582000	33.6491	112	1
1527735651.078897000	33.6764	74	0
1527735651.161059000	33.7586	1271	1
1527735651.161125000	33.7586	277	1
1527735651.176844000	33.7744	74	0
1527735651.178043000	33.7756	74	0
1527735651.294994000	33.8925	283	0
1527735651.296349000	33.8939	315	0
1527735651.296383000	33.8939	74	1
1527735651.299166000	33.8967	166	0
1527735651.300414000	33.8979	108	0
1527735651.300442000	33.898	74	1
1527735651.301616000	33.8991	112	0
1527735651.301770000	33.8993	112	1
1527735651.322496000	33.92	74	0
1527735651.425208000	34.0227	399	1
1527735651.425290000	34.0228	276	1
1527735651.441163000	34.0387	74	0
1527735651.442406000	34.0399	74	0
1527735651.581315000	34.1788	283	0
1527735651.582516000	34.18	420	0
1527735651.582541000	34.1801	74	1
1527735651.686537000	34.2841	141	0
1527735651.687780000	34.2853	208	0
1527735651.687806000	34.2853	74	1
1527735651.689048000	34.2866	112	0
1527735651.689186000	34.2867	112	1
1527735651.714775000	34.3123	74	0
1527735651.854722000	34.4522	400	1
1527735651.854776000	34.4523	275	1
1527735651.869987000	34.4675	74	0
1527735651.872421000	34.4699	74	0
1527735652.009536000	34.6071	280	0
1527735652.010782000	34.6083	424	0
1527735652.010814000	34.6083	74	1
1527735652.014067000	34.6116	350	0
1527735652.015349000	34.6129	176	0
1527735652.015376000	34.6129	74	1
1527735652.016605000	34.6141	112	0
1527735652.016780000	34.6143	112	1
1527735652.032291000	34.6298	74	0
1527735652.310935000	34.9085	399	1
1527735652.311013000	34.9085	273	1
1527735652.329688000	34.9272	74	0
1527735652.330952000	34.9285	74	0
1527735652.477774000	35.0753	281	0
1527735652.478988000	35.0765	335	0
1527735652.479013000	35.0765	74	1
1527735652.481024000	35.0785	166	0
1527735652.482336000	35.0799	233	0
1527735652.482362000	35.0799	74	1
1527735652.483516000	35.081	112	0
1527735652.483663000	35.0812	112	1
1527735652.518579000	35.1161	74	0
1527735654.247166000	36.8447	376	1
1527735654.247265000	36.8448	1434	1
1527735654.247269000	36.8448	1434	1
1527735654.247273000	36.8448	236	1
1527735654.247320000	36.8448	1396	1
1527735654.264742000	36.8623	74	0
1527735654.265927000	36.8634	74	0
1527735654.267750000	36.8653	74	0
1527735654.365779000	36.9633	420	0
1527735654.370322000	36.9678	104	0
1527735654.370356000	36.9679	74	1
1527735654.371524000	36.969	112	0
1527735654.371688000	36.9692	112	1
1527735654.385638000	36.9832	74	0
1527735654.448024000	37.0455	395	1
1527735654.448100000	37.0456	276	1
1527735654.463534000	37.061	74	0
1527735654.484274000	37.0818	74	0
1527735654.725863000	37.3234	283	0
1527735654.727222000	37.3247	318	0
1527735654.727255000	37.3248	74	1
1527735654.731563000	37.3291	225	0
1527735654.732811000	37.3303	212	0
1527735654.732836000	37.3304	74	1
1527735654.734006000	37.3315	112	0
1527735654.734217000	37.3317	112	1
1527735654.751440000	37.349	74	0
1527735654.958192000	37.5557	411	1
1527735654.958248000	37.5558	274	1
1527735654.974295000	37.5718	74	0
1527735654.975541000	37.5731	74	0
1527735655.114311000	37.7118	281	0
1527735655.115494000	37.713	358	0
1527735655.115517000	37.713	74	1
1527735655.118470000	37.716	267	0
1527735655.119717000	37.7172	143	0
1527735655.119741000	37.7173	74	1
1527735655.120929000	37.7184	112	0
1527735655.121141000	37.7187	112	1
1527735655.136440000	37.734	74	0
1527735655.544347000	38.1419	396	1
1527735655.544432000	38.1419	273	1
1527735655.558891000	38.1564	74	0
1527735655.560135000	38.1576	74	0
1527735655.670470000	38.268	280	0
1527735655.671704000	38.2692	293	0
1527735655.671735000	38.2693	74	1
1527735655.675311000	38.2728	331	0
1527735655.676617000	38.2741	194	0
1527735655.676650000	38.2742	74	1
1527735655.678398000	38.2759	112	0
1527735655.678574000	38.2761	112	1
1527735655.704286000	38.3018	74	0
1527735655.821477000	38.419	411	1
1527735655.821534000	38.419	278	1
1527735655.836461000	38.434	74	0
1527735655.837713000	38.4352	74	0
1527735655.956683000	38.5542	281	0
1527735655.957880000	38.5554	185	0
1527735655.957901000	38.5554	74	1
1527735655.961754000	38.5593	290	0
1527735655.962932000	38.5604	130	0
1527735655.962957000	38.5605	74	1
1527735655.964201000	38.5617	112	0
1527735655.964383000	38.5619	112	1
1527735655.978232000	38.5757	74	0
1527735656.298385000	38.8959	399	1
1527735656.298431000	38.8959	284	1
1527735656.323191000	38.9207	74	0
1527735656.324440000	38.922	74	0
1527735656.467824000	39.0653	284	0
1527735656.469057000	39.0666	303	0
1527735656.469082000	39.0666	74	1
1527735656.473339000	39.0709	145	0
1527735656.474586000	39.0721	122	0
1527735656.474606000	39.0721	74	1
1527735656.475856000	39.0734	112	0
1527735656.475974000	39.0735	112	1
1527735656.491365000	39.0889	74	0
1527735656.596363000	39.1939	398	1
1527735656.596448000	39.194	275	1
1527735656.612634000	39.2101	74	0
1527735656.613882000	39.2114	74	0
1527735656.890774000	39.4883	280	0
1527735656.892051000	39.4896	409	0
1527735656.892081000	39.4896	74	1
1527735656.893756000	39.4913	302	0
1527735656.894970000	39.4925	183	0
1527735656.894992000	39.4925	74	1
1527735656.896323000	39.4938	112	0
1527735656.896566000	39.4941	112	1
1527735656.913826000	39.5113	74	0
1527735659.137335000	41.7349	687	1
1527735659.137413000	41.7349	273	1
1527735659.162978000	41.7605	74	0
1527735659.164226000	41.7617	74	0
1527735659.276016000	41.8735	280	0
1527735659.277307000	41.8748	408	0
1527735659.277333000	41.8748	74	1
1527735659.281508000	41.879	171	0
1527735659.282761000	41.8803	191	0
1527735659.282790000	41.8803	74	1
1527735659.283960000	41.8815	112	0
1527735659.284105000	41.8816	112	1
1527735659.300360000	41.8979	74	0
1527735659.362481000	41.96	1276	1
1527735659.362559000	41.9601	279	1
1527735659.378369000	41.9759	74	0
1527735659.389526000	41.987	74	0
1527735659.501337000	42.0989	281	0
1527735659.502574000	42.1001	224	0
1527735659.502605000	42.1001	74	1
1527735659.503842000	42.1014	281	0
1527735659.505056000	42.1026	225	0
1527735659.505084000	42.1026	74	1
1527735659.506338000	42.1039	112	0
1527735659.506543000	42.1041	112	1
1527735659.543412000	42.1409	74	0
1527735659.668587000	42.2661	399	1
1527735659.668666000	42.2662	274	1
1527735659.682210000	42.2797	74	0
1527735659.683616000	42.2811	74	0
1527735659.793707000	42.3912	281	0
1527735659.794941000	42.3925	421	0
1527735659.794969000	42.3925	74	1
1527735659.798783000	42.3963	282	0
1527735659.799959000	42.3975	174	0
1527735659.799985000	42.3975	74	1
1527735659.801301000	42.3988	112	0
1527735659.801574000	42.3991	112	1
1527735659.817356000	42.4149	74	0
1527735660.078183000	42.6757	400	1
1527735660.078247000	42.6758	277	1
1527735660.092073000	42.6896	74	0
1527735660.093354000	42.6909	74	0
1527735660.222287000	42.8198	280	0
1527735660.223527000	42.821	373	0
1527735660.223562000	42.8211	74	1
1527735660.235404000	42.8329	202	0
1527735660.236707000	42.8342	210	0
1527735660.236735000	42.8343	74	1
1527735660.237922000	42.8354	112	0
1527735660.238136000	42.8357	112	1
1527735660.264512000	42.862	74	0
1527735660.473191000	43.0707	398	1
1527735660.473275000	43.0708	275	1
1527735660.491364000	43.0889	74	0
1527735660.492608000	43.0901	74	0
1527735660.592957000	43.1905	283	0
1527735660.594147000	43.1917	391	0
1527735660.594173000	43.1917	74	1
1527735660.597015000	43.1945	240	0
1527735660.598269000	43.1958	192	0
1527735660.598284000	43.1958	74	1
1527735660.599595000	43.1971	112	0
1527735660.599872000	43.1974	112	1
1527735660.625846000	43.2234	74	0
1527735660.918387000	43.5159	397	1
1527735660.918474000	43.516	279	1
1527735660.933978000	43.5315	74	0
1527735660.935282000	43.5328	74	0
1527735661.050029000	43.6475	283	0
1527735661.051389000	43.6489	216	0
1527735661.051424000	43.6489	74	1
1527735661.054268000	43.6518	256	0
1527735661.055510000	43.653	212	0
1527735661.055532000	43.653	74	1
1527735661.056845000	43.6544	112	0
1527735661.057123000	43.6546	112	1
1527735661.072761000	43.6703	74	0
1527735661.198991000	43.7965	396	1
1527735661.199046000	43.7966	275	1
1527735661.215612000	43.8131	74	0
1527735661.216923000	43.8144	74	0
1527735661.325987000	43.9235	280	0
1527735661.327295000	43.9248	343	0
1527735661.327312000	43.9248	74	1
1527735661.328617000	43.9261	156	0
1527735661.329873000	43.9274	351	0
1527735661.329887000	43.9274	74	1
1527735661.331090000	43.9286	112	0
1527735661.331332000	43.9288	112	1
1527735661.360405000	43.9579	74	0
1527735661.453293000	44.0508	414	1
1527735661.453369000	44.0509	280	1
1527735661.467716000	44.0652	74	0
1527735661.468952000	44.0665	74	0
1527735661.580194000	44.1777	280	0
1527735661.581433000	44.1789	423	0
1527735661.581465000	44.179	74	1
1527735661.587948000	44.1855	366	0
1527735661.589195000	44.1867	270	0
1527735661.589218000	44.1867	74	1
1527735661.590463000	44.188	112	0
1527735661.590595000	44.1881	112	1
1527735661.605870000	44.2034	74	0
1527735661.865323000	44.4628	411	1
1527735661.865406000	44.4629	282	1
1527735661.880343000	44.4779	74	0
1527735661.881520000	44.479	74	0
1527735662.005990000	44.6035	281	0
1527735662.007299000	44.6048	388	0
1527735662.007334000	44.6048	74	1
1527735662.013702000	44.6112	360	0
1527735662.014950000	44.6125	189	0
1527735662.014977000	44.6125	74	1
1527735662.016212000	44.6137	112	0
1527735662.016375000	44.6139	112	1
1527735662.031902000	44.6294	74	0
1527735662.184267000	44.7818	395	1
1527735662.184317000	44.7818	274	1
1527735662.200957000	44.7985	74	0
1527735662.202209000	44.7997	74	0
1527735662.311003000	44.9085	283	0
1527735662.312310000	44.9098	272	0
1527735662.312336000	44.9099	74	1
1527735662.316557000	44.9141	270	0
1527735662.317868000	44.9154	180	0
1527735662.317896000	44.9154	74	1
1527735662.319062000	44.9166	112	0
1527735662.319246000	44.9168	112	1
1527735662.335251000	44.9328	74	0
1527735662.695444000	45.293	399	1
1527735662.695520000	45.293	276	1
1527735662.728921000	45.3264	74	0
1527735662.730627000	45.3281	74	0
1527735662.858829000	45.4563	281	0
1527735662.860078000	45.4576	270	0
1527735662.860131000	45.4576	74	1
1527735662.862969000	45.4605	278	0
1527735662.864187000	45.4617	170	0
1527735662.864210000	45.4617	74	1
1527735662.865428000	45.4629	112	0
1527735662.865584000	45.4631	112	1
1527735662.918693000	45.5162	74	0
1527735663.046600000	45.6441	691	1
1527735663.046651000	45.6442	278	1
1527735663.071850000	45.6694	74	0
1527735663.074714000	45.6722	74	0
1527735663.203017000	45.8005	283	0
1527735663.204325000	45.8018	317	0
1527735663.204360000	45.8019	74	1
1527735663.206542000	45.8041	182	0
1527735663.207794000	45.8053	305	0
1527735663.207819000	45.8053	74	1
1527735663.208980000	45.8065	112	0
1527735663.209132000	45.8066	112	1
1527735663.239449000	45.837	74	0
1527735663.488635000	46.0862	1273	1
1527735663.488707000	46.0862	275	1
1527735663.508793000	46.1063	74	0
1527735663.509984000	46.1075	74	0
1527735663.619575000	46.2171	283	0
1527735663.620814000	46.2183	228	0
1527735663.620847000	46.2184	74	1
1527735663.622027000	46.2195	128	0
1527735663.623332000	46.2208	348	0
1527735663.623357000	46.2209	74	1
1527735663.624524000	46.222	112	0
1527735663.624741000	46.2223	112	1
1527735663.644140000	46.2417	74	0
1527735665.852274000	48.4498	397	1
1527735665.852329000	48.4498	277	1
1527735665.868964000	48.4665	74	0
1527735665.870216000	48.4677	74	0
1527735666.005576000	48.6031	281	0
1527735666.006892000	48.6044	383	0
1527735666.006918000	48.6044	74	1
1527735666.010325000	48.6078	177	0
1527735666.011641000	48.6092	308	0
1527735666.011663000	48.6092	74	1
1527735666.012844000	48.6104	112	0
1527735666.013020000	48.6105	112	1
1527735666.030700000	48.6282	74	0
1527735666.275798000	48.8733	396	1
1527735666.275853000	48.8734	277	1
1527735666.291251000	48.8888	74	0
1527735666.292498000	48.89	74	0
1527735666.409821000	49.0073	280	0
1527735666.411056000	49.0086	273	0
1527735666.411086000	49.0086	74	1
1527735666.413683000	49.0112	243	0
1527735666.414938000	49.0125	241	0
1527735666.414956000	49.0125	74	1
1527735666.419433000	49.0169	112	0
1527735666.419669000	49.0172	112	1
1527735666.446382000	49.0439	74	0
1527735666.529021000	49.1265	399	1
1527735666.529065000	49.1266	279	1
1527735666.544342000	49.1419	74	0
1527735666.545589000	49.1431	74	0
1527735666.666945000	49.2645	281	0
1527735666.668181000	49.2657	186	0
1527735666.668207000	49.2657	74	1
1527735666.671136000	49.2687	220	0
1527735666.672382000	49.2699	279	0
1527735666.672394000	49.2699	74	1
1527735666.673648000	49.2712	112	0
1527735666.673764000	49.2713	112	1
1527735666.688815000	49.2863	74	0
1527735666.768116000	49.3656	399	1
1527735666.768172000	49.3657	275	1
1527735666.783696000	49.3812	74	0
1527735666.898565000	49.4961	281	0
1527735666.899820000	49.4973	375	0
1527735666.899851000	49.4974	74	1
1527735666.901004000	49.4985	274	0
1527735666.902306000	49.4998	221	0
1527735666.902330000	49.4998	74	1
1527735666.903474000	49.501	112	0
1527735666.903630000	49.5011	112	1
1527735666.936341000	49.5339	74	0
1527735667.046894000	49.6444	396	1
1527735667.046979000	49.6445	275	1
1527735667.061070000	49.6586	74	0
1527735667.062351000	49.6599	74	0
1527735667.205277000	49.8028	281	0
1527735667.206581000	49.8041	255	0
1527735667.206611000	49.8041	74	1
1527735667.209755000	49.8073	221	0
1527735667.211021000	49.8085	316	0
1527735667.211041000	49.8086	74	1
1527735667.212344000	49.8099	112	0
1527735667.212590000	49.8101	112	1
1527735667.229327000	49.8268	74	0
1527735669.165894000	51.7634	377	1
1527735669.165981000	51.7635	1434	1
1527735669.165985000	51.7635	1434	1
1527735669.165989000	51.7635	236	1
1527735669.166022000	51.7635	1396	1
1527735669.181444000	51.779	74	0
1527735669.184224000	51.7817	74	0
1527735669.185525000	51.783	74	0
1527735669.186840000	51.7844	74	0
1527735669.365549000	51.9631	348	1
1527735669.365605000	51.9631	273	1
1527735669.380317000	51.9778	74	0
1527735669.381636000	51.9792	74	0
1527735669.459995000	52.0575	420	0
1527735669.463471000	52.061	104	0
1527735669.463499000	52.061	74	1
1527735669.464700000	52.0622	112	0
1527735669.464851000	52.0624	112	1
1527735669.479679000	52.0772	74	0
1527735669.490473000	52.088	283	0
1527735669.491724000	52.0892	236	0
1527735669.491749000	52.0893	74	1
1527735669.493957000	52.0915	172	0
1527735669.495211000	52.0927	179	0
1527735669.495234000	52.0927	74	1
1527735669.496536000	52.0941	112	0
1527735669.496759000	52.0943	112	1
1527735669.553539000	52.1511	74	0
1527735671.764042000	54.3616	410	1
1527735671.764086000	54.3616	276	1
1527735671.779747000	54.3773	74	0
1527735671.780921000	54.3784	74	0
1527735671.891649000	54.4892	283	0
1527735671.892897000	54.4904	400	0
1527735671.892928000	54.4904	74	1
1527735671.894491000	54.492	186	0
1527735671.895728000	54.4932	298	0
1527735671.895756000	54.4933	74	1
1527735671.897048000	54.4946	112	0
1527735671.897185000	54.4947	112	1
1527735671.914974000	54.5125	74	0
1527735672.104814000	54.7023	400	1
1527735672.104901000	54.7024	277	1
1527735672.122841000	54.7204	74	0
1527735672.124048000	54.7216	74	0
1527735672.266474000	54.864	283	0
1527735672.267821000	54.8653	282	0
1527735672.267852000	54.8654	74	1
1527735672.269825000	54.8673	131	0
1527735672.271048000	54.8686	336	0
1527735672.271071000	54.8686	74	1
1527735672.272354000	54.8699	112	0
1527735672.272594000	54.8701	112	1
1527735672.287410000	54.8849	74	0
1527735672.659609000	55.2571	397	1
1527735672.659708000	55.2572	277	1
1527735672.722216000	55.3197	74	0
1527735672.754150000	55.3517	74	0
1527735672.857160000	55.4547	283	0
1527735672.858401000	55.4559	199	0
1527735672.858435000	55.456	74	1
1527735672.864235000	55.4618	329	0
1527735672.865512000	55.463	337	0
1527735672.865538000	55.4631	74	1
1527735672.866824000	55.4643	112	0
1527735672.866978000	55.4645	112	1
1527735672.890588000	55.4881	397	1
1527735672.890661000	55.4882	278	1
1527735672.910951000	55.5085	74	0
1527735672.974813000	55.5723	74	0
1527735672.998975000	55.5965	74	0
1527735673.117490000	55.715	281	0
1527735673.118808000	55.7163	306	0
1527735673.118841000	55.7164	74	1
1527735673.123013000	55.7205	187	0
1527735673.124340000	55.7219	178	0
1527735673.124364000	55.7219	74	1
1527735673.125510000	55.723	112	0
1527735673.125697000	55.7232	112	1
1527735673.147969000	55.7455	74	0
1527735673.324794000	55.9223	688	1
1527735673.324873000	55.9224	275	1
1527735673.340928000	55.9384	74	0
1527735673.600967000	56.1985	281	0
1527735673.602150000	56.1997	259	0
1527735673.602180000	56.1997	74	1
1527735673.606971000	56.2045	216	0
1527735673.608234000	56.2057	354	0
1527735673.608261000	56.2058	74	1
1527735673.609434000	56.2069	112	0
1527735673.609584000	56.2071	112	1
1527735673.625619000	56.2231	74	0
1527735673.766265000	56.3638	1276	1
1527735673.766316000	56.3638	274	1
1527735673.782337000	56.3799	74	0
1527735673.783573000	56.3811	74	0
1527735673.923811000	56.5213	283	0
1527735673.925011000	56.5225	387	0
1527735673.925035000	56.5226	74	1
1527735673.927689000	56.5252	269	0
1527735673.928939000	56.5265	226	0
1527735673.928966000	56.5265	74	1
1527735673.930124000	56.5276	112	0
1527735673.930319000	56.5278	112	1
1527735673.950203000	56.5477	74	0
1527735674.187662000	56.7852	397	1
1527735674.187750000	56.7853	274	1
1527735674.236906000	56.8344	74	0
1527735674.238160000	56.8357	74	0
1527735674.521867000	57.1194	281	0
1527735674.523107000	57.1206	317	0
1527735674.523147000	57.1207	74	1
1527735674.525480000	57.123	189	0
1527735674.526778000	57.1243	303	0
1527735674.526807000	57.1243	74	1
1527735674.528050000	57.1256	112	0
1527735674.528218000	57.1257	112	1
1527735674.548837000	57.1464	74	0
1527735674.674835000	57.2724	400	1
1527735674.674919000	57.2724	278	1
1527735674.690869000	57.2884	74	0
1527735674.692115000	57.2896	74	0
1527735674.865343000	57.4629	281	0
1527735674.866595000	57.4641	331	0
1527735674.866635000	57.4642	74	1
1527735674.869766000	57.4673	311	0
1527735674.870972000	57.4685	269	0
1527735674.870996000	57.4685	74	1
1527735674.872214000	57.4697	112	0
1527735674.872378000	57.4699	112	1
1527735674.888800000	57.4863	74	0
1527735675.023145000	57.6207	396	1
1527735675.023232000	57.6207	274	1
1527735675.037973000	57.6355	74	0
1527735675.039251000	57.6368	74	0
1527735675.143636000	57.7412	283	0
1527735675.144881000	57.7424	247	0
1527735675.144916000	57.7424	74	1
1527735675.147232000	57.7447	258	0
1527735675.148516000	57.746	282	0
1527735675.148544000	57.7461	74	1
1527735675.149708000	57.7472	112	0
1527735675.149838000	57.7474	112	1
1527735675.166993000	57.7645	74	0
1527735675.524957000	58.1225	397	1
1527735675.525044000	58.1226	274	1
1527735675.544564000	58.1421	74	0
1527735675.545800000	58.1433	74	0
1527735675.652307000	58.2498	280	0
1527735675.653547000	58.2511	322	0
1527735675.653584000	58.2511	74	1
1527735675.656965000	58.2545	277	0
1527735675.658218000	58.2557	225	0
1527735675.658241000	58.2558	74	1
1527735675.659441000	58.257	112	0
1527735675.659638000	58.2572	112	1
1527735675.677848000	58.2754	74	0
1527735675.774804000	58.3723	395	1
1527735675.774892000	58.3724	274	1
1527735675.799294000	58.3968	74	0
1527735675.800552000	58.3981	74	0
1527735676.073878000	58.6714	280	0
1527735676.075153000	58.6727	218	0
1527735676.075188000	58.6727	74	1
1527735676.079510000	58.677	357	0
1527735676.118099000	58.7156	287	0
1527735676.118152000	58.7157	74	1
1527735676.119357000	58.7169	112	0
1527735676.119499000	58.717	112	1
1527735676.133208000	58.7307	74	0
1527735676.184961000	58.7825	398	1
1527735676.185048000	58.7826	276	1
1527735676.214002000	58.8115	74	0
1527735676.215323000	58.8128	74	0
1527735676.322922000	58.9204	284	0
1527735676.324172000	58.9217	425	0
1527735676.324206000	58.9217	74	1
1527735676.327422000	58.9249	256	0
1527735676.328640000	58.9262	131	0
1527735676.328666000	58.9262	74	1
1527735676.329941000	58.9275	112	0
1527735676.330177000	58.9277	112	1
1527735676.352906000	58.9504	74	0
1527735676.690054000	59.2876	398	1
1527735676.690134000	59.2876	274	1
1527735676.704938000	59.3025	74	0
1527735676.706231000	59.3037	74	0
1527735676.807817000	59.4053	280	0
1527735676.809000000	59.4065	327	0
1527735676.809031000	59.4065	74	1
1527735676.812867000	59.4104	132	0
1527735676.814051000	59.4116	245	0
1527735676.814072000	59.4116	74	1
1527735676.815333000	59.4128	112	0
1527735676.815490000	59.413	112	1
1527735676.842305000	59.4398	74	0
1527735676.909974000	59.5075	426	1
1527735676.910050000	59.5076	273	1
1527735676.927433000	59.5249	74	0
1527735676.928674000	59.5262	74	0
1527735677.034425000	59.6319	281	0
1527735677.035667000	59.6332	231	0
1527735677.035701000	59.6332	74	1
1527735677.038866000	59.6364	182	0
1527735677.040082000	59.6376	328	0
1527735677.040108000	59.6376	74	1
1527735677.041389000	59.6389	112	0
1527735677.041630000	59.6391	112	1
1527735677.075911000	59.6734	74	0
1527735679.417547000	62.0151	399	1
1527735679.417633000	62.0151	279	1
1527735679.435753000	62.0333	74	0
1527735679.437002000	62.0345	74	0
1527735679.573439000	62.171	281	0
1527735679.574703000	62.1722	261	0
1527735679.574734000	62.1722	74	1
1527735679.579707000	62.1772	146	0
1527735679.580896000	62.1784	140	0
1527735679.580917000	62.1784	74	1
1527735679.582177000	62.1797	112	0
1527735679.582461000	62.18	112	1
1527735679.597713000	62.1952	74	0
1527735679.757375000	62.3549	399	1
1527735679.757461000	62.355	275	1
1527735679.773940000	62.3715	74	0
1527735679.775167000	62.3727	74	0
1527735679.900294000	62.4978	281	0
1527735679.901546000	62.4991	278	0
1527735679.901577000	62.4991	74	1
1527735679.903988000	62.5015	125	0
1527735679.905286000	62.5028	107	0
1527735679.905304000	62.5028	74	1
1527735679.906626000	62.5041	112	0
1527735679.906855000	62.5044	112	1
1527735679.922409000	62.5199	74	0
1527735680.199527000	62.797	692	1
1527735680.199605000	62.7971	277	1
1527735680.216463000	62.814	74	0
1527735680.217700000	62.8152	74	0
1527735680.332997000	62.9305	281	0
1527735680.334293000	62.9318	285	0
1527735680.334326000	62.9318	74	1
1527735680.337842000	62.9354	322	0
1527735680.339095000	62.9366	289	0
1527735680.339124000	62.9366	74	1
1527735680.340413000	62.9379	112	0
1527735680.343688000	62.9412	112	1
1527735680.357998000	62.9555	74	0
1527735680.546127000	63.1436	1273	1
1527735680.546218000	63.1437	277	1
1527735680.561918000	63.1594	74	0
1527735680.563166000	63.1607	74	0
1527735680.672487000	63.27	279	0
1527735680.673794000	63.2713	244	0
1527735680.673824000	63.2713	74	1
1527735680.675418000	63.2729	350	0
1527735680.676728000	63.2742	151	0
1527735680.676748000	63.2743	74	1
1527735680.677929000	63.2754	112	0
1527735680.678912000	63.2764	112	1
1527735680.695237000	63.2928	74	0
1527735680.888173000	63.4857	394	1
1527735680.888229000	63.4857	277	1
1527735680.903660000	63.5012	74	0
1527735681.017932000	63.6154	283	0
1527735681.019175000	63.6167	203	0
1527735681.019206000	63.6167	74	1
1527735681.023436000	63.621	318	0
1527735681.024684000	63.6222	208	0
1527735681.024704000	63.6222	74	1
1527735681.025856000	63.6234	112	0
1527735681.026028000	63.6235	112	1
1527735681.045506000	63.643	74	0
1527735681.648196000	64.2457	396	1
1527735681.648251000	64.2458	275	1
1527735681.678098000	64.2756	74	0
1527735681.679409000	64.2769	74	0
1527735681.802841000	64.4004	280	0
1527735681.804054000	64.4016	334	0
1527735681.804116000	64.4016	74	1
1527735681.807259000	64.4048	159	0
1527735681.808514000	64.406	337	0
1527735681.808537000	64.4061	74	1
1527735681.809713000	64.4072	112	0
1527735681.809882000	64.4074	112	1
1527735681.825762000	64.4233	74	0
1527735681.975781000	64.5733	395	1
1527735681.975825000	64.5733	275	1
1527735681.990827000	64.5883	74	0
1527735681.992136000	64.5897	74	0
1527735682.129813000	64.7273	281	0
1527735682.130986000	64.7285	216	0
1527735682.131009000	64.7285	74	1
1527735682.134546000	64.7321	204	0
1527735682.135801000	64.7333	325	0
1527735682.135826000	64.7333	74	1
1527735682.137086000	64.7346	112	0
1527735682.137292000	64.7348	112	1
1527735682.152403000	64.7499	74	0
1527735682.520781000	65.1183	398	1
1527735682.520867000	65.1184	274	1
1527735682.571864000	65.1694	74	0
1527735682.573481000	65.171	74	0
1527735682.700640000	65.2982	280	0
1527735682.701942000	65.2995	271	0
1527735682.701970000	65.2995	74	1
1527735682.706079000	65.3036	144	0
1527735682.707316000	65.3048	205	0
1527735682.707337000	65.3049	74	1
1527735682.708550000	65.3061	112	0
1527735682.708715000	65.3062	112	1
1527735682.739501000	65.337	74	0
1527735682.756966000	65.3545	395	1
1527735682.757041000	65.3546	277	1
1527735682.772954000	65.3705	74	0
1527735682.811892000	65.4094	74	0
1527735682.881977000	65.4795	281	0
1527735682.883261000	65.4808	318	0
1527735682.883292000	65.4808	74	1
1527735682.889973000	65.4875	299	0
1527735682.938181000	65.5357	296	0
1527735682.938210000	65.5357	74	1
1527735682.939446000	65.537	112	0
1527735682.939707000	65.5372	112	1
1527735682.963284000	65.5608	74	0
1527735683.185913000	65.7834	396	1
1527735683.185982000	65.7835	274	1
1527735683.203203000	65.8007	74	0
1527735683.204447000	65.802	74	0
1527735683.325509000	65.923	283	0
1527735683.326777000	65.9243	250	0
1527735683.326809000	65.9243	74	1
1527735683.330291000	65.9278	283	0
1527735683.331466000	65.929	347	0
1527735683.331489000	65.929	74	1
1527735683.332736000	65.9303	112	0
1527735683.332913000	65.9304	112	1
1527735683.348228000	65.9457	74	0
1527735683.517827000	66.1153	396	1
1527735683.517912000	66.1154	273	1
1527735683.532771000	66.1303	74	0
1527735683.542359000	66.1399	74	0
1527735683.652541000	66.2501	280	0
1527735683.654217000	66.2517	304	0
1527735683.654255000	66.2518	74	1
1527735683.659793000	66.2573	367	0
1527735683.660987000	66.2585	207	0
1527735683.661016000	66.2585	74	1
1527735683.662242000	66.2598	112	0
1527735683.662385000	66.2599	112	1
1527735683.678520000	66.276	74	0
1527735683.938155000	66.5357	426	1
1527735683.938208000	66.5357	278	1
1527735683.952944000	66.5505	74	0
1527735683.954189000	66.5517	74	0
1527735684.059100000	66.6566	281	0
1527735684.060372000	66.6579	239	0
1527735684.060406000	66.6579	74	1
1527735684.062674000	66.6602	321	0
1527735684.063903000	66.6614	267	0
1527735684.063918000	66.6614	74	1
1527735684.065169000	66.6627	112	0
1527735684.065341000	66.6629	112	1
1527735684.079661000	66.6772	74	0
1527735684.210048000	66.8076	396	1
1527735684.210136000	66.8077	278	1
1527735684.224930000	66.8224	74	0
1527735684.233958000	66.8315	74	0
1527735684.366520000	66.964	280	0
1527735684.367718000	66.9652	359	0
1527735684.367744000	66.9653	74	1
1527735684.371559000	66.9691	238	0
1527735684.372741000	66.9703	215	0
1527735684.372765000	66.9703	74	1
1527735684.374003000	66.9715	112	0
1527735684.374202000	66.9717	112	1
1527735684.394018000	66.9915	74	0
1527735686.218541000	68.8161	376	1
1527735686.218649000	68.8162	1434	1
1527735686.218653000	68.8162	1434	1
1527735686.218657000	68.8162	236	1
1527735686.218701000	68.8162	1395	1
1527735686.233978000	68.8315	74	0
1527735686.238355000	68.8359	74	0
1527735686.239599000	68.8371	74	0
1527735686.240801000	68.8383	74	0
1527735686.338732000	68.9362	420	0
1527735686.343514000	68.941	104	0
1527735686.343549000	68.9411	74	1
1527735686.344719000	68.9422	112	0
1527735686.344885000	68.9424	112	1
1527735686.359212000	68.9567	74	0
1527735686.671200000	69.2687	692	1
1527735686.671251000	69.2688	277	1
1527735686.686068000	69.2836	74	0
1527735686.687348000	69.2849	74	0
1527735686.793473000	69.391	283	0
1527735686.794653000	69.3922	227	0
1527735686.794677000	69.3922	74	1
1527735686.796768000	69.3943	325	0
1527735686.798011000	69.3955	305	0
1527735686.798037000	69.3956	74	1
1527735686.799265000	69.3968	112	0
1527735686.799443000	69.397	112	1
1527735686.813762000	69.4113	74	0
1527735686.951018000	69.5485	1277	1
1527735686.951092000	69.5486	273	1
1527735686.967208000	69.5647	74	0
1527735686.968460000	69.566	74	0
1527735687.202671000	69.8002	281	0
1527735687.203868000	69.8014	286	0
1527735687.203892000	69.8014	74	1
1527735687.208702000	69.8062	232	0
1527735687.209895000	69.8074	289	0
1527735687.209915000	69.8074	74	1
1527735687.211216000	69.8087	112	0
1527735687.211450000	69.809	112	1
1527735687.226958000	69.8245	74	0
1527735687.711457000	70.309	395	1
1527735687.711543000	70.3091	274	1
1527735687.730857000	70.3284	74	0
1527735687.732069000	70.3296	74	0
1527735687.838918000	70.4364	281	0
1527735687.840227000	70.4377	389	0
1527735687.840258000	70.4378	74	1
1527735687.842785000	70.4403	257	0
1527735687.843977000	70.4415	257	0
1527735687.844000000	70.4415	74	1
1527735687.845358000	70.4429	112	0
1527735687.845605000	70.4431	112	1
1527735687.860742000	70.4583	74	0
1527735687.982397000	70.5799	396	1
1527735687.982452000	70.58	277	1
1527735687.998997000	70.5965	74	0
1527735688.000296000	70.5978	74	0
1527735688.137651000	70.7352	283	0
1527735688.138892000	70.7364	205	0
1527735688.138922000	70.7364	74	1
1527735688.142211000	70.7397	338	0
1527735688.143534000	70.741	307	0
1527735688.143559000	70.7411	74	1
1527735688.144748000	70.7423	112	0
1527735688.144938000	70.7425	112	1
1527735688.170065000	70.7676	74	0
1527735688.481506000	71.079	400	1
1527735688.481584000	71.0791	286	1
1527735688.496622000	71.0941	74	0
1527735688.497878000	71.0954	74	0
1527735688.624673000	71.2222	281	0
1527735688.625965000	71.2235	420	0
1527735688.625993000	71.2235	74	1
1527735688.629249000	71.2268	160	0
1527735688.630504000	71.228	244	0
1527735688.630534000	71.228	74	1
1527735688.631754000	71.2293	112	0
1527735688.631908000	71.2294	112	1
1527735688.647117000	71.2446	74	0
1527735688.832580000	71.4301	400	1
1527735688.832625000	71.4301	279	1
1527735688.866459000	71.464	74	0
1527735688.867705000	71.4652	74	0
1527735688.992230000	71.5897	281	0
1527735688.993482000	71.591	331	0
1527735688.993514000	71.591	74	1
1527735688.996610000	71.5941	145	0
1527735688.997870000	71.5954	292	0
1527735688.997897000	71.5954	74	1
1527735688.999137000	71.5967	112	0
1527735688.999380000	71.5969	112	1
1527735689.017659000	71.6152	74	0
1527735689.220830000	71.8183	378	1
1527735689.220926000	71.8184	1434	1
1527735689.220931000	71.8184	1434	1
1527735689.220934000	71.8184	236	1
1527735689.220988000	71.8185	1434	1
1527735689.220992000	71.8185	1434	1
1527735689.220995000	71.8185	236	1
1527735689.221049000	71.8186	1434	1
1527735689.221054000	71.8186	1434	1
1527735689.221057000	71.8186	236	1
1527735689.221123000	71.8186	1434	1
1527735689.221128000	71.8186	1434	1
1527735689.221131000	71.8186	236	1
1527735689.236980000	71.8345	74	0
1527735689.237163000	71.8347	1434	1
1527735689.237175000	71.8347	1434	1
1527735689.237179000	71.8347	1434	1
1527735689.237182000	71.8347	1434	1
1527735689.237185000	71.8347	1110	1
1527735689.238281000	71.8358	74	0
1527735689.239529000	71.837	74	0
1527735689.240773000	71.8383	74	0
1527735689.241976000	71.8395	74	0
1527735689.243262000	71.8408	74	0
1527735689.244506000	71.842	74	0
1527735689.245753000	71.8433	74	0
1527735689.246981000	71.8445	74	0
1527735689.263291000	71.8608	74	0
1527735689.264538000	71.8621	74	0
1527735689.265784000	71.8633	74	0
1527735689.267060000	71.8646	74	0
1527735689.268348000	71.8659	74	0
1527735689.293195000	71.8907	332	1
1527735689.293236000	71.8908	275	1
1527735689.309018000	71.9065	74	0
1527735689.310322000	71.9078	74	0
1527735689.368792000	71.9663	422	0
1527735689.374446000	71.972	104	0
1527735689.374479000	71.972	74	1
1527735689.375725000	71.9732	112	0
1527735689.375956000	71.9735	112	1
1527735689.400473000	71.998	74	0
1527735689.430136000	72.0277	284	0
1527735689.431456000	72.029	427	0
1527735689.431484000	72.029	74	1
1527735689.433932000	72.0314	185	0
1527735689.435183000	72.0327	224	0
1527735689.435207000	72.0327	74	1
1527735689.436507000	72.034	112	0
1527735689.436747000	72.0343	112	1
1527735689.491471000	72.089	74	0
1527735691.583865000	74.1814	401	1
1527735691.583920000	74.1814	280	1
1527735691.599734000	74.1972	74	0
1527735691.600970000	74.1985	74	0
1527735691.714976000	74.3125	284	0
1527735691.716282000	74.3138	283	0
1527735691.716317000	74.3138	74	1
1527735691.719153000	74.3167	124	0
1527735691.721214000	74.3187	249	0
1527735691.721238000	74.3188	74	1
1527735691.722433000	74.3199	112	0
1527735691.722607000	74.3201	112	1
1527735691.739600000	74.3371	74	0
1527735693.974205000	76.5717	425	1
1527735693.974280000	76.5718	280	1
1527735693.988836000	76.5864	74	0
1527735693.990024000	76.5875	74	0
1527735694.115859000	76.7134	280	0
1527735694.117166000	76.7147	338	0
1527735694.117203000	76.7147	74	1
1527735694.119694000	76.7172	322	0
1527735694.120940000	76.7185	296	0
1527735694.120963000	76.7185	74	1
1527735694.122159000	76.7197	112	0
1527735694.122289000	76.7198	112	1
1527735694.154827000	76.7523	74	0
1527735694.243809000	76.8413	399	1
1527735694.243864000	76.8414	278	1
1527735694.261684000	76.8592	74	0
1527735694.262912000	76.8604	74	0
1527735694.400419000	76.9979	281	0
1527735694.401652000	76.9992	273	0
1527735694.401684000	76.9992	74	1
1527735694.405631000	77.0031	324	0
1527735694.406937000	77.0045	313	0
1527735694.406964000	77.0045	74	1
1527735694.409454000	77.007	112	0
1527735694.409616000	77.0071	112	1
1527735694.425262000	77.0228	74	0
1527735694.453809000	77.0513	396	1
1527735694.453894000	77.0514	279	1
1527735694.473469000	77.071	74	0
1527735694.608489000	77.206	283	0
1527735694.609802000	77.2073	179	0
1527735694.609831000	77.2073	74	1
1527735694.611742000	77.2093	347	0
1527735694.612977000	77.2105	134	0
1527735694.613001000	77.2105	74	1
1527735694.614187000	77.2117	112	0
1527735694.614321000	77.2118	112	1
1527735694.629079000	77.2266	74	0
1527735694.893832000	77.4913	693	1
1527735694.893899000	77.4914	277	1
1527735694.909854000	77.5074	74	0
1527735694.911063000	77.5086	74	0
1527735695.025542000	77.6231	280	0
1527735695.026894000	77.6244	257	0
1527735695.026928000	77.6244	74	1
1527735695.029681000	77.6272	352	0
1527735695.030975000	77.6285	298	0
1527735695.031002000	77.6285	74	1
1527735695.032269000	77.6298	112	0
1527735695.032518000	77.63	112	1
1527735695.058970000	77.6565	74	0
1527735695.354000000	77.9515	1276	1
1527735695.354080000	77.9516	283	1
1527735695.369726000	77.9672	74	0
1527735695.370968000	77.9685	74	0
1527735695.500882000	78.0984	281	0
1527735695.502192000	78.0997	260	0
1527735695.502227000	78.0997	74	1
1527735695.505351000	78.1029	341	0
1527735695.506682000	78.1042	227	0
1527735695.506706000	78.1042	74	1
[truncated: 1,037 more rows]
