# Supplementary material for: Method for multi-task learning fusion network traffic classification to address small sample labels
Source: Sci Rep. 2024 Jan 30;14:2518. doi: 10.1038/s41598-024-51933-8 (PMC10827795; doi:10.1038/s41598-024-51933-8)
Supplement: Supplementary file 2 — Supplementary Information 2. [file 41598_2024_51933_MOESM2_ESM.zip › QUIC Dataset/QUIC Dataset/pretraining/Google Doc/GoogleDoc-1053.txt]

1527784779.768478000	0	294	1
1527784779.786403000	0.017925	87	0
1527784779.953548000	0.18507	375	0
1527784779.954534000	0.186056	101	1
1527784779.955045000	0.186567	1412	0
1527784779.956448000	0.18797	1412	0
1527784779.957496000	0.189018	101	1
1527784779.957849000	0.189371	1412	0
1527784779.958347000	0.189869	98	1
1527784779.959225000	0.190747	180	0
1527784779.960492000	0.192014	98	1
1527784779.960653000	0.192175	1412	0
1527784779.962057000	0.193579	1412	0
1527784779.963453000	0.194975	1412	0
1527784779.964873000	0.196395	188	0
1527784779.966289000	0.197811	737	0
1527784779.967702000	0.199224	1412	0
1527784779.969101000	0.200623	1412	0
1527784779.970479000	0.202001	693	0
1527784779.971546000	0.203068	119	1
1527784779.971897000	0.203419	1412	0
1527784779.972311000	0.203833	98	1
1527784779.973304000	0.204826	1412	0
1527784779.974322000	0.205844	98	1
1527784779.974750000	0.206272	1412	0
1527784779.975307000	0.206829	98	1
1527784779.976117000	0.207639	188	0
1527784779.977536000	0.209058	1189	0
1527784779.978943000	0.210465	1412	0
1527784779.980351000	0.211873	104	1
1527784779.980363000	0.211885	1412	0
1527784779.981314000	0.212836	98	1
1527784779.981739000	0.213261	1412	0
1527784779.982312000	0.213834	98	1
1527784779.983103000	0.214625	188	0
1527784779.983311000	0.214833	98	1
1527784779.984527000	0.216049	1241	0
1527784779.985315000	0.216837	98	1
1527784779.985979000	0.217501	1412	0
1527784779.986307000	0.217829	98	1
1527784779.987345000	0.218867	252	0
1527784779.988309000	0.219831	98	1
1527784779.988775000	0.220297	1412	0
1527784779.989414000	0.220936	98	1
1527784779.990154000	0.221676	802	0
1527784779.990361000	0.221883	98	1
1527784779.991567000	0.223089	1412	0
1527784779.992318000	0.22384	98	1
1527784779.992954000	0.224476	998	0
1527784779.993312000	0.224834	98	1
1527784779.994456000	0.225978	1412	0
1527784779.995352000	0.226874	112	1
1527784779.995904000	0.227426	1412	0
1527784779.996307000	0.227829	98	1
1527784779.997308000	0.22883	1412	0
1527784779.998307000	0.229829	98	1
1527784779.998674000	0.230196	188	0
1527784779.999311000	0.230833	98	1
1527784780.000102000	0.231624	1412	0
1527784780.000325000	0.231847	98	1
1527784780.001462000	0.232984	170	0
1527784780.002329000	0.233851	98	1
1527784780.002892000	0.234414	1412	0
1527784780.003312000	0.234834	98	1
1527784780.004288000	0.23581	1412	0
1527784780.005323000	0.236845	98	1
1527784780.005734000	0.237256	1412	0
1527784780.006329000	0.237851	98	1
1527784780.007097000	0.238619	188	0
1527784780.007314000	0.238836	98	1
1527784780.008524000	0.240046	1412	0
1527784780.009379000	0.240901	98	1
1527784780.009882000	0.241404	153	0
1527784780.010314000	0.241836	98	1
1527784780.011314000	0.242836	1412	0
1527784780.012325000	0.243847	98	1
1527784780.012711000	0.244233	1412	0
1527784780.013316000	0.244838	98	1
1527784780.014108000	0.24563	1412	0
1527784780.014324000	0.245846	98	1
1527784780.015517000	0.247039	188	0
1527784780.016315000	0.247837	98	1
1527784780.016924000	0.248446	794	0
1527784780.017318000	0.24884	98	1
1527784780.018342000	0.249864	1412	0
1527784780.019343000	0.250865	98	1
1527784780.019734000	0.251256	1412	0
1527784780.020311000	0.251833	98	1
1527784780.021132000	0.252654	1412	0
1527784780.021363000	0.252885	98	1
1527784780.022502000	0.254024	188	0
1527784780.023908000	0.25543	663	0
1527784780.024346000	0.255868	115	1
1527784780.025335000	0.256857	92	0
1527784780.026742000	0.258264	289	0
1527784780.028139000	0.259661	375	0
1527784780.029376000	0.260898	98	1
1527784780.032349000	0.263871	101	1
1527784780.052162000	0.283684	87	0
1527784780.362628000	0.59415	318	1
1527784780.362721000	0.594243	1412	1
1527784780.362744000	0.594266	916	1
1527784780.370335000	0.601857	217	1
1527784780.381373000	0.612895	87	0
1527784780.388890000	0.620412	87	0
1527784780.469102000	0.700624	421	0
1527784780.470380000	0.701902	107	1
1527784780.472452000	0.703974	80	0
1527784780.473361000	0.704883	98	1
1527784780.487898000	0.71942	329	0
1527784780.488786000	0.720308	98	1
1527784780.489318000	0.72084	1412	0
1527784780.490358000	0.72188	98	1
1527784780.490734000	0.722256	1412	0
1527784780.491353000	0.722875	98	1
1527784780.492113000	0.723635	1412	0
1527784780.492348000	0.72387	98	1
1527784780.493528000	0.72505	1412	0
1527784780.494346000	0.725868	98	1
1527784780.494987000	0.726509	1412	0
1527784780.495338000	0.72686	98	1
1527784780.496361000	0.727883	1169	0
1527784780.497368000	0.72889	98	1
1527784780.497725000	0.729247	102	0
1527784780.498337000	0.729859	98	1
1527784780.499128000	0.73065	223	0
1527784780.499505000	0.731027	98	1
1527784780.615473000	0.846995	216	1
1527784780.634111000	0.865633	87	0
1527784780.961736000	1.19326	401	0
1527784780.962734000	1.19426	101	1
1527784780.963220000	1.19474	1115	0
1527784780.964369000	1.19589	98	1
1527784780.964931000	1.19645	92	0
1527784780.965375000	1.1969	98	1
1527784780.966333000	1.19785	202	0
1527784780.967524000	1.19905	98	1
1527784780.979174000	1.2107	1173	1
1527784780.980716000	1.21224	853	1
1527784780.997626000	1.22915	87	0
1527784781.074374000	1.3059	328	1
1527784781.091229000	1.32275	87	0
1527784781.110555000	1.34208	281	0
1527784781.111945000	1.34347	386	0
1527784781.112119000	1.34364	104	1
1527784781.114387000	1.34591	98	1
1527784781.171935000	1.40346	577	0
1527784781.172549000	1.40407	98	1
1527784781.173359000	1.40488	960	0
1527784781.174386000	1.40591	98	1
1527784781.174806000	1.40633	304	0
1527784781.175376000	1.4069	98	1
1527784781.184997000	1.41652	368	0
1527784781.185511000	1.41703	98	1
1527784781.388858000	1.62038	303	1
1527784781.388936000	1.62046	144	1
1527784781.406073000	1.6376	87	0
1527784781.423651000	1.65517	181	1
1527784781.423726000	1.65525	190	1
1527784781.441718000	1.67324	87	0
1527784781.472246000	1.70377	1412	0
1527784781.473639000	1.70516	1412	0
1527784781.473666000	1.70519	104	1
1527784781.475203000	1.70673	1412	0
1527784781.476584000	1.70811	453	0
1527784781.477974000	1.7095	92	0
1527784781.479360000	1.71088	92	0
1527784781.481466000	1.71299	101	1
1527784781.487501000	1.71902	104	1
1527784781.531282000	1.7628	648	0
1527784781.532665000	1.76419	92	0
1527784781.533807000	1.76533	101	1
1527784781.534112000	1.76563	204	0
1527784781.534446000	1.76597	98	1
1527784782.312969000	2.54449	452	1
1527784782.330675000	2.5622	87	0
1527784782.351792000	2.58331	1262	1
1527784782.379178000	2.6107	87	0
1527784782.411350000	2.64287	304	0
1527784782.412764000	2.64429	1412	0
1527784782.413323000	2.64485	104	1
1527784782.414180000	2.6457	996	0
1527784782.415482000	2.647	101	1
1527784782.415606000	2.64713	92	0
1527784782.416450000	2.64797	98	1
1527784782.417009000	2.64853	182	0
1527784782.417477000	2.649	98	1
1527784782.549590000	2.78111	1412	1
1527784782.549632000	2.78115	1412	1
1527784782.549656000	2.78118	268	1
1527784782.549718000	2.78124	843	1
1527784782.568128000	2.79965	87	0
1527784782.590901000	2.82242	538	0
1527784782.592506000	2.82403	101	1
1527784782.693072000	2.92459	332	0
1527784782.693580000	2.9251	98	1
1527784782.695669000	2.92719	1412	0
1527784782.696473000	2.92799	98	1
1527784782.697094000	2.92862	1412	0
1527784782.697463000	2.92899	98	1
1527784782.698490000	2.93001	1412	0
1527784782.699466000	2.93099	98	1
1527784782.699858000	2.93138	188	0
1527784782.700536000	2.93206	98	1
1527784782.701252000	2.93277	179	0
1527784782.701464000	2.93299	98	1
1527784782.702647000	2.93417	157	0
1527784782.703484000	2.93501	98	1
1527784782.713551000	2.94507	1412	1
1527784782.713588000	2.94511	339	1
1527784782.731766000	2.96329	87	0
1527784782.901572000	3.13309	1320	0
1527784782.902835000	3.13436	101	1
1527784783.393221000	3.62474	525	1
1527784783.393321000	3.62484	1412	1
1527784783.393356000	3.62488	1412	1
1527784783.393392000	3.62491	1412	1
1527784783.393426000	3.62495	1412	1
1527784783.393462000	3.62498	1412	1
1527784783.393484000	3.62501	1412	1
1527784783.393532000	3.62505	1412	1
1527784783.393568000	3.62509	1412	1
1527784783.393605000	3.62513	1412	1
1527784783.393653000	3.62517	1412	1
1527784783.393678000	3.6252	1412	1
1527784783.393714000	3.62524	1412	1
1527784783.393743000	3.62527	1280	1
1527784783.410496000	3.64202	87	0
1527784783.412966000	3.64449	87	0
1527784783.417306000	3.64883	87	0
1527784783.419813000	3.65134	87	0
1527784783.507737000	3.73926	372	0
1527784783.510568000	3.74209	80	0
1527784783.521559000	3.75308	113	1
1527784783.694291000	3.92581	1389	1
1527784783.712148000	3.94367	87	0
1527784783.899016000	4.13054	287	0
1527784783.900408000	4.13193	327	0
1527784783.910584000	4.14211	104	1
1527784783.942232000	4.17375	287	0
1527784783.948073000	4.17959	170	0
1527784783.955769000	4.18729	101	1
1527784785.677118000	5.90864	331	1
1527784785.677198000	5.90872	1412	1
1527784785.677221000	5.90874	988	1
1527784785.679782000	5.9113	223	1
1527784785.679854000	5.91138	1412	1
1527784785.679893000	5.91142	1412	1
1527784785.679920000	5.91144	767	1
1527784785.683062000	5.91458	101	1
1527784785.693443000	5.92497	251	1
1527784785.694642000	5.92616	87	0
1527784785.699965000	5.93149	104	0
1527784785.700673000	5.9322	101	1
1527784785.711775000	5.9433	87	0
1527784785.929260000	6.16078	642	0
1527784785.930591000	6.16211	101	1
1527784785.930633000	6.16216	301	0
1527784785.931676000	6.1632	98	1
1527784785.931816000	6.16334	101	1
1527784785.932048000	6.16357	115	0
1527784785.932528000	6.16405	98	1
1527784785.935001000	6.16652	251	1
1527784785.939519000	6.17104	377	0
1527784785.940842000	6.17236	98	1
1527784785.940883000	6.17241	80	0
1527784785.942325000	6.17385	642	0
1527784785.943858000	6.17538	101	1
1527784785.950635000	6.18216	87	0
1527784786.135571000	6.36709	887	0
1527784786.136978000	6.3685	1412	0
1527784786.137019000	6.36854	101	1
1527784786.138404000	6.36993	1412	0
1527784786.138775000	6.3703	98	1
1527784786.139544000	6.37107	98	1
1527784786.139803000	6.37133	1412	0
1527784786.140569000	6.37209	98	1
1527784786.141171000	6.37269	180	0
1527784786.141546000	6.37307	98	1
1527784786.142600000	6.37412	1412	0
1527784786.143555000	6.37508	98	1
1527784786.143995000	6.37552	1359	0
1527784786.144563000	6.37609	98	1
1527784786.145464000	6.37699	1412	0
1527784786.146574000	6.3781	98	1
1527784786.146863000	6.37839	1412	0
1527784786.147554000	6.37908	98	1
1527784786.148250000	6.37977	1412	0
1527784786.149550000	6.38107	98	1
1527784786.149613000	6.38113	188	0
1527784786.150552000	6.38207	98	1
1527784786.151036000	6.38256	1226	0
1527784786.151567000	6.38309	98	1
1527784786.152441000	6.38396	1412	0
1527784786.153558000	6.38508	98	1
1527784786.153838000	6.38536	1412	0
1527784786.154601000	6.38612	98	1
1527784786.155284000	6.38681	1412	0
1527784786.156653000	6.38818	188	0
1527784786.158082000	6.3896	1412	0
1527784786.159460000	6.39098	729	0
1527784786.160875000	6.3924	1412	0
1527784786.161567000	6.39309	110	1
1527784786.162274000	6.3938	1412	0
1527784786.162554000	6.39408	98	1
1527784786.163665000	6.39519	1412	0
1527784786.164602000	6.39612	98	1
1527784786.165079000	6.3966	188	0
1527784786.165551000	6.39707	112	1
1527784786.166491000	6.39801	780	0
1527784786.167917000	6.39944	1412	0
1527784786.169298000	6.40082	1412	0
1527784786.169561000	6.40108	104	1
1527784786.170695000	6.40222	1412	0
1527784786.172060000	6.40358	188	0
1527784786.173472000	6.40499	977	0
1527784786.174949000	6.40647	1412	0
1527784786.176347000	6.40787	1412	0
1527784786.177744000	6.40927	1412	0
1527784786.179106000	6.41063	188	0
1527784786.180530000	6.41205	1412	0
1527784786.181898000	6.41342	199	0
1527784786.182657000	6.41418	122	1
1527784786.183323000	6.41484	1412	0
1527784786.184771000	6.41629	1412	0
1527784786.185728000	6.41725	98	1
1527784786.186232000	6.41775	1412	0
1527784786.186549000	6.41807	101	1
1527784786.187603000	6.41913	188	0
1527784786.188657000	6.42018	98	1
1527784786.189018000	6.42054	1195	0
1527784786.189540000	6.42106	98	1
1527784786.190423000	6.42195	1412	0
1527784786.190615000	6.42214	98	1
1527784786.191822000	6.42334	1412	0
1527784786.192555000	6.42408	98	1
1527784786.193221000	6.42474	1412	0
1527784786.193543000	6.42507	98	1
1527784786.194645000	6.42617	188	0
1527784786.195560000	6.42708	98	1
1527784786.196054000	6.42758	987	0
1527784786.196557000	6.42808	98	1
1527784786.197462000	6.42898	1412	0
1527784786.198544000	6.43007	98	1
1527784786.198851000	6.43037	1262	0
1527784786.199537000	6.43106	98	1
1527784786.200236000	6.43176	744	0
1527784786.201653000	6.43318	1412	0
1527784786.201883000	6.43341	98	1
1527784786.202610000	6.43413	98	1
1527784786.203046000	6.43457	1329	0
1527784786.203536000	6.43506	98	1
1527784786.204447000	6.43597	1412	0
1527784786.205548000	6.43707	98	1
1527784786.205885000	6.43741	1412	0
1527784786.206544000	6.43807	98	1
1527784786.207260000	6.43878	342	0
1527784786.207540000	6.43906	98	1
1527784786.208640000	6.44016	92	0
1527784786.210048000	6.44157	296	0
1527784786.216702000	6.44822	115	1
1527784786.228887000	6.46041	87	0
1527784786.232143000	6.46367	87	0
1527784787.429491000	7.66101	448	1
1527784787.429565000	7.66109	144	1
1527784787.447920000	7.67944	87	0
1527784787.503231000	7.73475	1412	0
1527784787.504185000	7.73571	101	1
1527784787.504701000	7.73622	1412	0
1527784787.505617000	7.73714	98	1
1527784787.506100000	7.73762	1412	0
1527784787.506620000	7.73814	98	1
1527784787.507482000	7.739	688	0
1527784787.507687000	7.73921	98	1
1527784787.508864000	7.74039	299	0
1527784787.509633000	7.74116	98	1
1527784788.642115000	8.87364	859	1
1527784788.642195000	8.87372	294	1
1527784788.644611000	8.87613	326	1
1527784788.644714000	8.87624	1412	1
1527784788.644740000	8.87626	1412	1
1527784788.644779000	8.8763	989	1
1527784788.660144000	8.89167	87	0
1527784788.680762000	8.91228	1412	1
1527784788.682586000	8.91411	87	0
1527784788.686150000	8.91767	399	1
1527784788.725755000	8.95728	382	1
1527784788.765766000	8.99729	382	1
1527784788.768515000	9.00004	87	0
1527784788.770113000	9.00164	87	0
1527784788.805272000	9.03679	397	0
1527784788.806225000	9.03775	104	1
1527784788.812647000	9.04417	80	0
1527784788.813710000	9.04523	98	1
1527784788.817232000	9.04875	87	0
1527784788.823235000	9.05476	282	0
1527784788.824043000	9.05557	101	1
1527784788.824728000	9.05625	1400	0
1527784788.825701000	9.05722	98	1
1527784788.826104000	9.05763	513	0
1527784788.826696000	9.05822	98	1
1527784788.827504000	9.05903	592	0
1527784788.827688000	9.05921	98	1
1527784788.828899000	9.06042	635	0
1527784788.829733000	9.06125	98	1
1527784788.830288000	9.06181	467	0
1527784788.830688000	9.06221	98	1
1527784788.831690000	9.06321	697	0
1527784788.832689000	9.06421	98	1
1527784788.833081000	9.0646	484	0
1527784788.834485000	9.06601	835	0
1527784788.834785000	9.06631	98	1
1527784788.835894000	9.06742	98	1
1527784788.835923000	9.06745	649	0
1527784788.836708000	9.06823	98	1
1527784788.837319000	9.06884	529	0
1527784788.838730000	9.07025	98	1
1527784788.838743000	9.07027	439	0
1527784788.839761000	9.07128	98	1
1527784788.840114000	9.07164	701	0
1527784788.840797000	9.07232	1412	1
1527784788.840838000	9.07236	1412	1
1527784788.840888000	9.07241	480	1
1527784788.840940000	9.07246	841	1
1527784788.841510000	9.07303	616	0
1527784788.841697000	9.07322	101	1
1527784788.842900000	9.07442	345	0
1527784788.843720000	9.07524	98	1
1527784788.844284000	9.07581	103	0
1527784788.844691000	9.07621	98	1
1527784788.845741000	9.07726	558	0
1527784788.846689000	9.07821	98	1
1527784788.847139000	9.07866	654	0
1527784788.847689000	9.07921	98	1
1527784788.848586000	9.08011	308	0
1527784788.848984000	9.08051	98	1
1527784788.849992000	9.08151	583	0
1527784788.850732000	9.08225	98	1
1527784788.851391000	9.08291	689	0
1527784788.851701000	9.08322	98	1
1527784788.852766000	9.08429	92	0
1527784788.853688000	9.08521	98	1
1527784788.854164000	9.08569	126	0
1527784788.854690000	9.08621	98	1
1527784788.874164000	9.10569	87	0
1527784788.899902000	9.13142	576	0
1527784788.901233000	9.13276	101	1
1527784789.408382000	9.6399	991	1
1527784789.408471000	9.63999	109	1
1527784789.416669000	9.64819	303	1
1527784789.419481000	9.651	477	1
1527784789.419569000	9.65109	87	1
1527784789.432845000	9.66437	87	0
1527784789.438894000	9.67042	87	0
1527784789.496398000	9.72792	239	0
1527784789.497367000	9.72889	104	1
1527784789.497806000	9.72933	151	0
1527784789.498732000	9.73025	98	1
1527784789.500539000	9.73206	92	0
1527784789.501919000	9.73344	98	1
1527784789.501938000	9.73346	270	0
1527784789.502766000	9.73429	98	1
1527784789.550114000	9.78164	275	0
1527784789.551492000	9.78301	140	0
1527784789.552900000	9.78442	98	1
1527784789.553735000	9.78526	98	1
1527784789.555181000	9.7867	239	0
1527784789.556030000	9.78755	98	1
1527784789.556569000	9.78809	103	0
1527784789.556785000	9.78831	98	1
1527784789.557962000	9.78948	92	0
1527784789.558736000	9.79026	98	1
1527784789.559357000	9.79088	134	0
1527784789.559872000	9.79139	98	1
1527784789.560749000	9.79227	92	0
1527784789.561822000	9.79334	98	1
1527784789.562153000	9.79368	290	0
1527784789.562990000	9.79451	98	1
1527784790.689075000	10.9206	484	1
1527784790.689150000	10.9207	94	1
1527784790.715937000	10.9475	87	0
1527784790.796784000	11.0283	286	0
1527784790.797859000	11.0294	101	1
1527784790.798186000	11.0297	367	0
1527784790.798807000	11.0303	98	1
1527784790.801124000	11.0326	319	0
1527784790.802019000	11.0335	98	1
1527784791.116720000	11.3482	393	1
1527784791.116795000	11.3483	265	1
1527784791.141868000	11.3734	87	0
1527784791.481926000	11.7134	304	1
1527784791.482058000	11.7136	1412	1
1527784791.482083000	11.7136	1412	1
1527784791.482107000	11.7136	1412	1
1527784791.482138000	11.7137	1412	1
1527784791.482185000	11.7137	1412	1
1527784791.482239000	11.7138	1412	1
1527784791.482262000	11.7138	1412	1
1527784791.482298000	11.7138	1412	1
1527784791.482345000	11.7139	1412	1
1527784791.482381000	11.7139	1412	1
1527784791.482429000	11.714	1412	1
1527784791.483969000	11.7155	1412	1
1527784791.484024000	11.7155	1412	1
1527784791.484062000	11.7156	1412	1
1527784791.484131000	11.7157	1412	1
1527784791.485891000	11.7174	1412	1
1527784791.485923000	11.7174	1412	1
1527784791.485964000	11.7175	1412	1
1527784791.486018000	11.7175	1412	1
1527784791.487894000	11.7194	1412	1
1527784791.487960000	11.7195	1412	1
1527784791.488003000	11.7195	1412	1
1527784791.488058000	11.7196	1412	1
1527784791.489965000	11.7215	1412	1
1527784791.490032000	11.7216	1412	1
1527784791.490070000	11.7216	1412	1
1527784791.490135000	11.7217	1412	1
1527784791.491943000	11.7235	1412	1
1527784791.492004000	11.7235	1412	1
1527784791.492043000	11.7236	1412	1
1527784791.492105000	11.7236	1412	1
1527784791.493938000	11.7255	1412	1
1527784791.493998000	11.7255	1412	1
1527784791.494031000	11.7256	760	1
1527784791.503507000	11.735	87	0
1527784791.504970000	11.7365	87	0
1527784791.509161000	11.7407	87	0
1527784791.510619000	11.7421	87	0
1527784791.512912000	11.7444	100	0
1527784791.513945000	11.7455	113	1
1527784791.515736000	11.7473	87	0
1527784791.621394000	11.8529	375	0
1527784791.622165000	11.8537	101	1
1527784791.628919000	11.8604	80	0
1527784791.629873000	11.8614	98	1
1527784791.752401000	11.9839	293	0
1527784791.753382000	11.9849	98	1
1527784791.753847000	11.9854	146	0
1527784791.754951000	11.9865	98	1
1527784791.756937000	11.9885	92	0
1527784791.757944000	11.9895	98	1
1527784791.758377000	11.9899	210	0
1527784791.758889000	11.9904	98	1
1527784791.803076000	12.0346	361	1
1527784791.805564000	12.0371	295	1
1527784791.820297000	12.0518	87	0
1527784791.824975000	12.0565	87	0
1527784791.827558000	12.0591	393	1
1527784791.848655000	12.0802	87	0
1527784791.904206000	12.1357	278	0
1527784791.905257000	12.1368	101	1
1527784791.905664000	12.1372	118	0
1527784791.906079000	12.1376	98	1
1527784791.907809000	12.1393	92	0
1527784791.909212000	12.1407	147	0
1527784791.909361000	12.1409	98	1
1527784791.911023000	12.1425	98	1
1527784791.911113000	12.1426	235	0
1527784791.912521000	12.144	278	0
1527784791.913952000	12.1455	101	1
1527784791.915033000	12.1466	92	0
1527784791.915889000	12.1474	98	1
1527784791.916436000	12.148	159	0
1527784791.916919000	12.1484	98	1
1527784791.972652000	12.2042	392	1
1527784791.972729000	12.2043	267	1
1527784791.990066000	12.2216	87	0
1527784792.010711000	12.2422	1412	1
1527784792.010747000	12.2423	340	1
1527784792.028585000	12.2601	87	0
1527784792.097854000	12.3294	232	0
1527784792.098942000	12.3305	104	1
1527784792.099257000	12.3308	146	0
1527784792.099902000	12.3314	98	1
1527784792.103498000	12.335	92	0
1527784792.103915000	12.3354	98	1
1527784792.104960000	12.3365	98	0
1527784792.105896000	12.3374	98	1
1527784792.152041000	12.3836	736	0
1527784792.153046000	12.3846	98	1
1527784792.153439000	12.385	280	0
1527784792.153880000	12.3854	98	1
1527784792.162633000	12.3942	668	0
1527784792.163504000	12.395	98	1
1527784792.164054000	12.3956	803	0
1527784792.165012000	12.3965	98	1
1527784792.165489000	12.397	92	0
1527784792.166673000	12.3982	631	1
1527784792.166895000	12.3984	285	0
1527784792.166996000	12.3985	98	1
1527784792.167885000	12.3994	98	1
1527784792.186708000	12.4182	87	0
1527784792.347740000	12.5793	571	0
1527784792.348986000	12.5805	101	1
1527784795.074509000	15.306	828	1
1527784795.074609000	15.3061	253	1
1527784795.110944000	15.3425	828	1
1527784795.116325000	15.3478	87	0
1527784795.132330000	15.3639	87	0
1527784795.232499000	15.464	340	0
1527784795.233345000	15.4649	104	1
1527784795.233898000	15.4654	146	0
1527784795.234924000	15.4664	98	1
1527784795.237070000	15.4686	92	0
1527784795.237916000	15.4694	98	1
1527784795.238499000	15.47	98	0
1527784795.238947000	15.4705	98	1
1527784795.672388000	15.9039	394	1
1527784795.672450000	15.904	256	1
1527784795.689578000	15.9211	87	0
1527784795.816126000	16.0476	279	0
1527784795.817132000	16.0487	101	1
1527784795.817534000	16.0491	146	0
1527784795.817967000	16.0495	98	1
1527784795.821267000	16.0528	92	0
1527784795.821952000	16.0535	98	1
1527784795.822704000	16.0542	283	0
1527784795.823885000	16.0554	98	1
1527784795.972013000	16.2035	388	1
1527784795.972109000	16.2036	253	1
1527784795.991687000	16.2232	87	0
1527784796.077960000	16.3095	235	0
1527784796.078962000	16.3105	101	1
1527784796.079372000	16.3109	146	0
1527784796.079884000	16.3114	98	1
1527784796.082183000	16.3137	92	0
1527784796.082967000	16.3145	98	1
1527784796.083614000	16.3151	237	0
1527784796.084098000	16.3156	98	1
1527784796.191433000	16.423	389	1
1527784796.191492000	16.423	256	1
1527784796.209086000	16.4406	87	0
1527784796.315930000	16.5475	233	0
1527784796.316916000	16.5484	101	1
1527784796.317338000	16.5489	146	0
1527784796.317898000	16.5494	98	1
1527784796.321838000	16.5534	92	0
1527784796.322892000	16.5544	98	1
1527784796.323325000	16.5548	145	0
1527784796.323891000	16.5554	98	1
1527784796.413158000	16.6447	391	1
1527784796.413241000	16.6448	257	1
1527784796.435136000	16.6667	87	0
1527784796.539540000	16.7711	258	0
1527784796.540507000	16.772	101	1
1527784796.540922000	16.7724	146	0
1527784796.541923000	16.7734	98	1
1527784796.544640000	16.7762	92	0
1527784796.545942000	16.7775	98	1
1527784796.546063000	16.7776	129	0
1527784796.547208000	16.7787	98	1
1527784796.547421000	16.7789	371	1
1527784796.547470000	16.779	1412	1
1527784796.547508000	16.779	1412	1
1527784796.547543000	16.7791	1412	1
1527784796.547580000	16.7791	1377	1
1527784796.565031000	16.7966	87	0
1527784796.568337000	16.7999	87	0
1527784796.641948000	16.8735	377	0
1527784796.643007000	16.8745	104	1
1527784796.650214000	16.8817	80	0
1527784796.650943000	16.8825	98	1
1527784796.932414000	17.1639	395	1
1527784796.932501000	17.164	254	1
1527784796.950145000	17.1817	87	0
1527784797.045518000	17.277	301	0
1527784797.046541000	17.2781	101	1
1527784797.046984000	17.2785	146	0
1527784797.048025000	17.2795	98	1
1527784797.051012000	17.2825	92	0
1527784797.052023000	17.2835	98	1
1527784797.052508000	17.284	205	0
1527784797.052985000	17.2845	98	1
1527784797.284500000	17.516	388	1
1527784797.284574000	17.5161	256	1
1527784797.301846000	17.5334	87	0
1527784797.429576000	17.6611	233	0
1527784797.430569000	17.6621	101	1
1527784797.430976000	17.6625	148	0
1527784797.432042000	17.6636	98	1
1527784797.436635000	17.6682	92	0
1527784797.437042000	17.6686	98	1
1527784797.438022000	17.6695	110	0
1527784797.438974000	17.6705	98	1
1527784797.902584000	18.1341	392	1
1527784797.902646000	18.1342	258	1
1527784797.919950000	18.1515	87	0
1527784798.035815000	18.2673	256	0
1527784798.037095000	18.2686	101	1
1527784798.037135000	18.2687	148	0
1527784798.038076000	18.2696	98	1
1527784798.040910000	18.2724	92	0
1527784798.042075000	18.2736	98	1
1527784798.042292000	18.2738	338	0
1527784798.043000000	18.2745	98	1
1527784799.074579000	19.3061	392	1
1527784799.074676000	19.3062	255	1
1527784799.094107000	19.3256	87	0
1527784799.170623000	19.4021	326	0
1527784799.171519000	19.403	101	1
1527784799.172042000	19.4036	148	0
1527784799.173143000	19.4047	98	1
1527784799.175725000	19.4072	92	0
1527784799.176143000	19.4077	98	1
1527784799.177125000	19.4086	119	0
1527784799.178077000	19.4096	98	1
1527784799.895524000	20.127	990	1
1527784799.895617000	20.1271	255	1
1527784799.913286000	20.1448	87	0
1527784800.010025000	20.2415	256	0
1527784800.011218000	20.2427	101	1
1527784800.011448000	20.243	148	0
1527784800.012193000	20.2437	98	1
1527784800.014082000	20.2456	92	0
1527784800.015188000	20.2467	98	1
1527784800.015568000	20.2471	308	0
1527784800.016105000	20.2476	98	1
1527784800.409290000	20.6408	549	1
1527784800.409365000	20.6409	255	1
1527784800.426618000	20.6581	87	0
1527784800.532216000	20.7637	277	0
1527784800.533183000	20.7647	101	1
1527784800.533705000	20.7652	148	0
1527784800.534183000	20.7657	98	1
1527784800.535918000	20.7674	92	0
1527784800.536173000	20.7677	98	1
1527784800.537300000	20.7688	306	0
1527784800.538153000	20.7697	98	1
1527784801.898577000	22.1301	827	1
1527784801.898641000	22.1302	259	1
1527784801.917072000	22.1486	87	0
1527784802.012882000	22.2444	260	0
1527784802.013736000	22.2453	101	1
1527784802.014281000	22.2458	148	0
1527784802.015301000	22.2468	98	1
1527784802.017970000	22.2495	92	0
1527784802.018241000	22.2498	98	1
1527784802.019337000	22.2509	106	0
1527784802.020232000	22.2518	98	1
1527784802.243882000	22.4754	388	1
1527784802.243973000	22.4755	255	1
1527784802.261095000	22.4926	87	0
1527784802.349298000	22.5808	315	0
1527784802.350248000	22.5818	101	1
1527784802.350722000	22.5822	148	0
1527784802.351317000	22.5828	98	1
1527784802.353197000	22.5847	92	0
1527784802.354305000	22.5858	98	1
1527784802.354684000	22.5862	175	0
1527784802.355242000	22.5868	98	1
1527784802.664701000	22.8962	393	1
1527784802.664787000	22.8963	262	1
1527784802.682069000	22.9136	87	0
1527784802.770869000	23.0024	282	0
1527784802.771863000	23.0034	101	1
1527784802.772280000	23.0038	148	0
1527784802.773308000	23.0048	98	1
1527784802.775656000	23.0072	92	0
1527784802.776305000	23.0078	98	1
1527784802.777091000	23.0086	316	0
1527784802.777563000	23.0091	98	1
1527784803.010948000	23.2425	394	1
1527784803.011035000	23.2426	256	1
1527784803.028833000	23.2604	87	0
1527784803.141987000	23.3735	233	0
1527784803.143319000	23.3748	148	0
1527784803.143353000	23.3749	101	1
1527784803.144332000	23.3759	98	1
1527784803.147909000	23.3794	92	0
1527784803.148278000	23.3798	98	1
1527784803.149342000	23.3809	164	0
1527784803.150338000	23.3819	98	1
1527784803.360537000	23.5921	392	1
1527784803.360605000	23.5921	257	1
1527784803.383963000	23.6155	87	0
1527784803.460320000	23.6918	235	0
1527784803.461348000	23.6929	101	1
1527784803.461806000	23.6933	148	0
1527784803.462313000	23.6938	98	1
1527784803.466110000	23.6976	92	0
1527784803.466353000	23.6979	98	1
1527784803.467485000	23.699	209	0
1527784803.468321000	23.6998	98	1
1527784804.010680000	24.2422	389	1
1527784804.010740000	24.2423	255	1
1527784804.028211000	24.2597	87	0
1527784804.114217000	24.3457	279	0
1527784804.115381000	24.3469	101	1
1527784804.115684000	24.3472	148	0
1527784804.116355000	24.3479	98	1
1527784804.118610000	24.3501	92	0
1527784804.119367000	24.3509	98	1
1527784804.120038000	24.3516	240	0
1527784804.120505000	24.352	98	1
1527784804.270417000	24.5019	388	1
1527784804.270509000	24.502	255	1
1527784804.296812000	24.5283	87	0
1527784804.417900000	24.6494	235	0
1527784804.418779000	24.6503	101	1
1527784804.419396000	24.6509	148	0
1527784804.420404000	24.6519	98	1
1527784804.423419000	24.6549	92	0
1527784804.424401000	24.6559	98	1
1527784804.424959000	24.6565	326	0
1527784804.425423000	24.6569	98	1
1527784804.751724000	24.9832	389	1
1527784804.751819000	24.9833	257	1
1527784804.768789000	25.0003	87	0
1527784804.899875000	25.1314	256	0
1527784804.900784000	25.1323	101	1
1527784804.901282000	25.1328	148	0
1527784804.902379000	25.1339	98	1
1527784804.903632000	25.1352	92	0
1527784804.904386000	25.1359	98	1
1527784804.905092000	25.1366	247	0
1527784804.905510000	25.137	98	1
1527784805.110602000	25.3421	389	1
1527784805.110695000	25.3422	255	1
1527784805.131197000	25.3627	87	0
1527784805.209843000	25.4414	278	0
1527784805.210790000	25.4423	101	1
1527784805.211265000	25.4428	148	0
1527784805.212489000	25.444	98	1
1527784805.213285000	25.4448	92	0
1527784805.214449000	25.446	98	1
1527784805.214802000	25.4463	125	0
1527784805.215402000	25.4469	98	1
1527784806.228658000	26.4602	393	1
1527784806.228745000	26.4603	261	1
1527784806.247372000	26.4789	87	0
1527784806.337893000	26.5694	258	0
1527784806.339116000	26.5706	101	1
1527784806.339316000	26.5708	148	0
1527784806.340154000	26.5717	98	1
1527784806.343275000	26.5748	92	0
1527784806.344168000	26.5757	98	1
1527784806.344759000	26.5763	288	0
1527784806.345219000	26.5767	98	1
1527784806.517513000	26.749	991	1
1527784806.517592000	26.7491	256	1
1527784806.538702000	26.7702	87	0
1527784806.629966000	26.8615	235	0
1527784806.631107000	26.8626	101	1
1527784806.631332000	26.8629	148	0
1527784806.632163000	26.8637	98	1
1527784806.634106000	26.8656	92	0
1527784806.635166000	26.8667	98	1
1527784806.635589000	26.8671	234	0
1527784806.636148000	26.8677	98	1
1527784806.985401000	27.2169	550	1
1527784806.985461000	27.217	257	1
1527784807.003735000	27.2353	87	0
1527784807.083508000	27.315	328	0
1527784807.084468000	27.316	101	1
1527784807.084950000	27.3165	148	0
1527784807.086196000	27.3177	98	1
1527784807.086965000	27.3185	92	0
1527784807.088188000	27.3197	98	1
1527784807.088323000	27.3198	243	0
1527784807.089118000	27.3206	98	1
1527784807.231574000	27.4631	826	1
1527784807.231668000	27.4632	258	1
1527784807.251110000	27.4826	87	0
1527784807.377201000	27.6087	235	0
1527784807.378159000	27.6097	101	1
1527784807.378664000	27.6102	148	0
1527784807.379129000	27.6107	98	1
1527784807.380061000	27.6116	92	0
1527784807.381204000	27.6127	98	1
1527784807.382112000	27.6136	293	0
1527784807.383140000	27.6147	98	1
1527784807.416149000	27.6477	235	0
1527784807.417161000	27.6487	98	1
1527784807.646520000	27.878	393	1
1527784807.646582000	27.8781	255	1
1527784807.664759000	27.8963	87	0
1527784807.758870000	27.9904	300	0
1527784807.759747000	27.9913	101	1
1527784807.760218000	27.9917	148	0
1527784807.761248000	27.9928	98	1
1527784807.763664000	27.9952	92	0
1527784807.764230000	27.9958	98	1
1527784807.765144000	27.9967	217	0
1527784807.766158000	27.9977	98	1
1527784808.186024000	28.4175	390	1
1527784808.186113000	28.4176	258	1
1527784808.203595000	28.4351	87	0
1527784808.310267000	28.5418	235	0
1527784808.311196000	28.5427	101	1
1527784808.311749000	28.5433	148	0
1527784808.312236000	28.5438	98	1
1527784808.315605000	28.5471	92	0
1527784808.316262000	28.5478	98	1
1527784808.317029000	28.5486	86	0
1527784808.318209000	28.5497	98	1
1527784808.577558000	28.8091	390	1
1527784808.577618000	28.8091	257	1
1527784808.595112000	28.8266	87	0
1527784808.694139000	28.9257	239	0
1527784808.695227000	28.9267	101	1
1527784808.695615000	28.9271	148	0
1527784808.696206000	28.9277	98	1
1527784808.701207000	28.9327	92	0
1527784808.702284000	28.9338	98	1
1527784808.702623000	28.9341	121	0
1527784808.703210000	28.9347	98	1
1527784809.307611000	29.5391	393	1
1527784809.307672000	29.5392	256	1
1527784809.334899000	29.5664	87	0
1527784809.336732000	29.5683	87	0
1527784809.600945000	29.8325	341	0
1527784809.602289000	29.8338	148	0
1527784809.602345000	29.8339	104	1
1527784809.603307000	29.8348	98	1
1527784809.606884000	29.8384	92	0
1527784809.607305000	29.8388	98	1
1527784809.608285000	29.8398	184	0
1527784809.609260000	29.8408	98	1
1527784810.027689000	30.2592	390	1
1527784810.027778000	30.2593	255	1
1527784810.045904000	30.2774	87	0
1527784810.176818000	30.4083	280	0
1527784810.177797000	30.4093	101	1
1527784810.178289000	30.4098	148	0
1527784810.179310000	30.4108	98	1
1527784810.182498000	30.414	92	0
1527784810.183321000	30.4148	98	1
1527784810.183872000	30.4154	323	0
1527784810.184328000	30.4159	98	1
1527784810.237252000	30.4688	388	1
1527784810.237335000	30.4689	255	1
1527784810.255712000	30.4872	87	0
1527784810.360329000	30.5919	233	0
1527784810.361375000	30.5929	101	1
1527784810.361805000	30.5933	148	0
1527784810.362299000	30.5938	98	1
1527784810.365791000	30.5973	92	0
1527784810.366323000	30.5978	98	1
1527784810.367224000	30.5987	291	0
1527784810.368312000	30.5998	98	1
1527784810.487340000	30.7189	388	1
1527784810.487420000	30.7189	255	1
1527784810.504561000	30.7361	87	0
1527784810.597192000	30.8287	255	0
1527784810.598331000	30.8299	101	1
1527784810.598612000	30.8301	148	0
1527784810.599336000	30.8309	98	1
1527784810.602526000	30.834	92	0
1527784810.603337000	30.8349	98	1
1527784810.603958000	30.8355	337	0
1527784810.604444000	30.836	98	1
1527784810.927742000	31.1593	388	1
1527784810.927833000	31.1594	256	1
1527784810.944747000	31.1763	87	0
1527784811.049313000	31.2808	259	0
1527784811.050360000	31.2819	101	1
1527784811.050712000	31.2822	148	0
1527784811.051349000	31.2829	98	1
1527784811.054337000	31.2859	92	0
1527784811.055358000	31.2869	98	1
1527784811.055888000	31.2874	220	0
1527784811.056378000	31.2879	98	1
1527784811.227357000	31.4589	394	1
1527784811.227446000	31.459	257	1
1527784811.246795000	31.4783	87	0
1527784811.332610000	31.5641	235	0
1527784811.333516000	31.565	101	1
1527784811.333964000	31.5655	148	0
1527784811.334357000	31.5659	98	1
1527784811.337836000	31.5694	92	0
1527784811.338391000	31.5699	98	1
1527784811.339257000	31.5708	85	0
1527784811.340363000	31.5719	98	1
1527784811.480617000	31.7121	991	1
1527784811.480710000	31.7122	255	1
1527784811.500254000	31.7318	87	0
1527784811.585135000	31.8167	233	0
1527784811.586423000	31.8179	101	1
1527784811.586461000	31.818	148	0
1527784811.587406000	31.8189	98	1
1527784811.590926000	31.8224	92	0
1527784811.591403000	31.8229	98	1
1527784811.592332000	31.8239	85	0
1527784811.593376000	31.8249	98	1
1527784812.423406000	32.6549	549	1
1527784812.423492000	32.655	256	1
1527784812.442109000	32.6736	87	0
1527784812.549594000	32.7811	301	0
1527784812.550527000	32.782	101	1
1527784812.551078000	32.7826	148	0
1527784812.551457000	32.783	98	1
1527784812.562999000	32.7945	92	0
1527784812.563500000	32.795	98	1
1527784812.564325000	32.7958	284	0
1527784812.565429000	32.797	98	1
1527784812.774827000	33.0063	401	1
1527784812.774889000	33.0064	256	1
1527784812.793102000	33.0246	87	0
1527784812.913098000	33.1446	256	0
1527784812.914106000	33.1456	101	1
1527784812.914499000	33.146	148	0
1527784812.915541000	33.1471	98	1
1527784812.918101000	33.1496	92	0
1527784812.918519000	33.15	98	1
1527784812.919498000	33.151	195	0
1527784812.920451000	33.152	98	1
1527784813.194740000	33.4263	814	1
1527784813.194837000	33.4264	259	1
1527784813.227569000	33.4591	814	1
1527784813.235420000	33.4669	87	0
1527784813.271741000	33.5033	87	0
1527784813.313342000	33.5449	305	0
1527784813.314561000	33.5461	104	1
1527784813.314866000	33.5464	148	0
1527784813.315563000	33.5471	98	1
1527784813.319737000	33.5513	92	0
1527784813.320560000	33.5521	98	1
1527784813.321206000	33.5527	215	0
1527784813.321703000	33.5532	98	1
1527784814.067298000	34.2988	389	1
1527784814.067380000	34.2989	256	1
1527784814.085393000	34.3169	87	0
1527784814.201495000	34.433	258	0
1527784814.202603000	34.4341	101	1
1527784814.202916000	34.4344	148	0
1527784814.203594000	34.4351	98	1
1527784814.206488000	34.438	92	0
1527784814.207591000	34.4391	98	1
1527784814.207913000	34.4394	93	0
1527784814.208529000	34.4401	98	1
1527784814.564936000	34.7965	393	1
1527784814.565023000	34.7965	258	1
1527784814.581485000	34.813	87	0
1527784814.686969000	34.9185	233	0
1527784814.687984000	34.9195	101	1
1527784814.688324000	34.9198	148	0
1527784814.688679000	34.9202	98	1
1527784814.693063000	34.9246	92	0
1527784814.693623000	34.9251	98	1
1527784814.694499000	34.926	325	0
1527784814.695537000	34.9271	98	1
1527784814.789321000	35.0208	389	1
1527784814.789413000	35.0209	257	1
1527784814.807613000	35.0391	87	0
1527784814.907200000	35.1387	300	0
1527784814.908055000	35.1396	101	1
1527784814.908612000	35.1401	148	0
1527784814.909636000	35.1412	98	1
1527784814.912065000	35.1436	92	0
1527784814.913472000	35.145	338	0
1527784814.913608000	35.1451	101	1
1527784815.287188000	35.5187	390	1
1527784815.287283000	35.5188	258	1
1527784815.305228000	35.5368	87	0
1527784815.396760000	35.6283	239	0
1527784815.397719000	35.6292	101	1
1527784815.398160000	35.6297	148	0
1527784815.398578000	35.6301	98	1
1527784815.409505000	35.641	92	0
1527784815.410683000	35.6422	98	1
1527784815.410849000	35.6424	238	0
1527784815.411595000	35.6431	98	1
1527784815.626102000	35.8576	390	1
1527784815.626193000	35.8577	258	1
1527784815.644397000	35.8759	87	0
1527784815.733476000	35.965	338	0
1527784815.734616000	35.9661	101	1
1527784815.734940000	35.9665	148	0
1527784815.735684000	35.9672	98	1
1527784815.737804000	35.9693	92	0
1527784815.738679000	35.9702	98	1
1527784815.739182000	35.9707	321	0
1527784815.739666000	35.9712	98	1
1527784816.087403000	36.3189	389	1
1527784816.087494000	36.319	259	1
1527784816.104314000	36.3358	87	0
1527784816.201344000	36.4329	233	0
1527784816.202715000	36.4342	148	0
1527784816.202763000	36.4343	101	1
1527784816.203726000	36.4352	98	1
1527784816.204889000	36.4364	92	0
1527784816.205722000	36.4372	98	1
1527784816.206293000	36.4378	153	0
1527784816.206779000	36.4383	98	1
1527784816.344223000	36.5757	389	1
1527784816.344318000	36.5758	257	1
1527784816.361711000	36.5932	87	0
1527784816.458718000	36.6902	257	0
1527784816.459818000	36.6913	101	1
1527784816.460149000	36.6917	148	0
1527784816.460669000	36.6922	98	1
1527784816.462878000	36.6944	92	0
1527784816.463723000	36.6952	98	1
1527784816.464289000	36.6958	246	0
1527784816.464786000	36.6963	98	1
1527784816.573855000	36.8054	393	1
1527784816.573920000	36.8054	256	1
1527784816.594445000	36.826	87	0
1527784816.692558000	36.9241	233	0
1527784816.693687000	36.9252	101	1
1527784816.693975000	36.9255	148	0
1527784816.694756000	36.9263	98	1
1527784816.697499000	36.929	92	0
1527784816.698664000	36.9302	98	1
1527784816.698925000	36.9304	116	0
1527784816.699688000	36.9312	98	1
1527784816.907525000	37.139	388	1
1527784816.907599000	37.1391	259	1
1527784816.925226000	37.1567	87	0
1527784817.015512000	37.247	281	0
1527784817.016769000	37.2483	101	1
1527784817.016853000	37.2484	148	0
1527784817.017754000	37.2493	98	1
1527784817.020367000	37.2519	92	0
1527784817.020775000	37.2523	98	1
1527784817.021888000	37.2534	300	0
1527784817.022685000	37.2542	98	1
1527784817.347523000	37.579	991	1
1527784817.347606000	37.5791	258	1
1527784817.367712000	37.5992	87	0
1527784817.474779000	37.7063	235	0
1527784817.475825000	37.7073	101	1
1527784817.476238000	37.7078	148	0
1527784817.476713000	37.7082	98	1
1527784817.482826000	37.7143	92	0
1527784817.483796000	37.7153	98	1
1527784817.485756000	37.7173	323	0
1527784817.486714000	37.7182	98	1
1527784817.666690000	37.8982	550	1
1527784817.666781000	37.8983	259	1
1527784817.683982000	37.9155	87	0
1527784817.771290000	38.0028	256	0
1527784817.772259000	38.0038	101	1
1527784817.772753000	38.0043	148	0
1527784817.773801000	38.0053	98	1
1527784817.775159000	38.0067	92	0
1527784817.775796000	38.0073	98	1
1527784817.776565000	38.0081	230	0
1527784817.777731000	38.0093	98	1
1527784818.114876000	38.3464	401	1
1527784818.114940000	38.3465	256	1
1527784818.149841000	38.3814	401	1
1527784818.157683000	38.3892	87	0
1527784818.191474000	38.423	87	0
1527784818.224296000	38.4558	256	0
1527784818.225247000	38.4568	104	1
1527784818.225767000	38.4573	148	0
1527784818.226826000	38.4583	98	1
1527784818.229862000	38.4614	92	0
1527784818.230823000	38.4623	98	1
1527784818.231288000	38.4628	277	0
1527784818.231776000	38.4633	98	1
1527784819.049780000	39.2813	811	1
1527784819.049868000	39.2814	258	1
1527784819.067716000	39.2992	87	0
1527784819.170265000	39.4018	280	0
1527784819.171179000	39.4027	101	1
1527784819.171681000	39.4032	148	0
1527784819.172007000	39.4035	98	1
1527784819.174004000	39.4055	92	0
1527784819.175069000	39.4066	98	1
1527784819.175492000	39.407	243	0
1527784819.175980000	39.4075	98	1
1527784819.412034000	39.6436	393	1
1527784819.412124000	39.6436	263	1
1527784819.429428000	39.661	87	0
1527784819.514629000	39.7462	233	0
1527784819.515573000	39.7471	101	1
1527784819.516054000	39.7476	148	0
1527784819.517114000	39.7486	98	1
1527784819.519726000	39.7512	92	0
1527784819.520094000	39.7516	98	1
1527784819.521090000	39.7526	151	0
1527784819.522022000	39.7535	98	1
1527784819.853534000	40.0851	392	1
1527784819.853594000	40.0851	257	1
1527784819.871326000	40.1028	87	0
1527784819.957496000	40.189	326	0
1527784819.958530000	40.1901	101	1
1527784819.958899000	40.1904	148	0
1527784819.960120000	40.1916	98	1
1527784819.961635000	40.1932	92	0
1527784819.962119000	40.1936	98	1
1527784819.963042000	40.1946	224	0
1527784819.964053000	40.1956	98	1
1527784820.093952000	40.3255	393	1
1527784820.094057000	40.3256	260	1
1527784820.112503000	40.344	87	0
1527784820.199014000	40.4305	233	0
1527784820.200140000	40.4317	101	1
1527784820.200417000	40.4319	148	0
1527784820.201058000	40.4326	98	1
1527784820.203634000	40.4352	92	0
1527784820.204053000	40.4356	98	1
1527784820.205116000	40.4366	304	0
1527784820.206055000	40.4376	98	1
1527784820.318499000	40.55	392	1
1527784820.318590000	40.5501	258	1
1527784820.336231000	40.5678	87	0
1527784820.438024000	40.6695	235	0
1527784820.439107000	40.6706	101	1
1527784820.439422000	40.6709	148	0
1527784820.440080000	40.6716	98	1
1527784820.443967000	40.6755	92	0
1527784820.445159000	40.6767	98	1
1527784820.445441000	40.677	149	0
1527784820.446079000	40.6776	98	1
1527784820.630283000	40.8618	390	1
1527784820.630352000	40.8619	258	1
1527784820.648138000	40.8797	87	0
1527784820.740805000	40.9723	298	0
1527784820.742145000	40.9737	148	0
1527784820.742238000	40.9738	101	1
1527784820.743163000	40.9747	98	1
1527784820.744579000	40.9761	92	0
1527784820.745164000	40.9767	98	1
1527784820.745983000	40.9775	225	0
1527784820.747094000	40.9786	98	1
1527784820.922270000	41.1538	388	1
1527784820.922368000	41.1539	256	1
1527784820.939907000	41.1714	87	0
1527784821.058929000	41.2905	240	0
1527784821.060128000	41.2917	101	1
1527784821.060307000	41.2918	148	0
1527784821.061115000	41.2926	98	1
1527784821.062236000	41.2938	92	0
1527784821.063186000	41.2947	98	1
1527784821.063708000	41.2952	234	0
1527784821.064233000	41.2958	98	1
1527784821.324818000	41.5563	390	1
1527784821.324884000	41.5564	257	1
1527784821.345588000	41.5771	87	0
1527784821.419830000	41.6514	315	0
1527784821.420713000	41.6522	101	1
1527784821.421190000	41.6527	148	0
1527784821.422201000	41.6537	98	1
1527784821.422863000	41.6544	92	0
1527784821.423154000	41.6547	98	1
1527784821.424208000	41.6557	281	0
1527784821.425138000	41.6567	98	1
1527784821.834946000	42.0665	389	1
1527784821.835034000	42.0666	257	1
1527784821.852530000	42.0841	87	0
1527784821.945264000	42.1768	259	0
1527784821.946259000	42.1778	101	1
1527784821.946683000	42.1782	148	0
1527784821.947169000	42.1787	98	1
1527784821.950142000	42.1817	92	0
1527784821.951233000	42.1828	98	1
1527784821.951567000	42.1831	256	0
1527784821.952156000	42.1837	98	1
1527784822.078236000	42.3098	996	1
1527784822.078325000	42.3098	256	1
1527784822.092870000	42.3244	100	0
1527784822.093203000	42.3247	98	1
1527784822.095620000	42.3271	87	0
1527784822.185156000	42.4167	256	0
1527784822.186266000	42.4178	101	1
1527784822.186579000	42.4181	148	0
1527784822.187262000	42.4188	98	1
1527784822.190222000	42.4217	92	0
1527784822.191257000	42.4228	98	1
1527784822.191649000	42.4232	140	0
1527784822.192164000	42.4237	98	1
1527784822.602089000	42.8336	529	1
1527784822.602191000	42.8337	1412	1
1527784822.602228000	42.8338	1412	1
1527784822.602256000	42.8338	1412	1
1527784822.602299000	42.8338	1126	1
1527784822.621213000	42.8527	87	0
1527784822.709220000	42.9407	414	0
1527784822.710217000	42.9417	101	1
1527784822.719034000	42.9506	80	0
1527784822.719687000	42.9512	98	1
1527784825.006897000	45.2384	828	1
1527784825.006978000	45.2385	264	1
1527784825.025069000	45.2566	87	0
1527784825.158703000	45.3902	281	0
1527784825.159745000	45.3913	101	1
1527784825.160105000	45.3916	148	0
1527784825.160720000	45.3922	98	1
1527784825.164663000	45.3962	92	0
1527784825.165716000	45.3972	98	1
1527784825.166093000	45.3976	123	0
1527784825.166717000	45.3982	98	1
1527784825.244187000	45.4757	389	1
1527784825.244273000	45.4758	258	1
1527784825.265043000	45.4966	87	0
1527784825.353126000	45.5846	255	0
1527784825.354081000	45.5856	101	1
1527784825.354564000	45.5861	148	0
1527784825.355815000	45.5873	98	1
1527784825.357246000	45.5888	92	0
1527784825.357815000	45.5893	98	1
1527784825.358654000	45.5902	202	0
1527784825.359749000	45.5913	98	1
1527784830.549101000	50.7806	391	1
1527784830.549175000	50.7807	259	1
1527784830.570090000	50.8016	87	0
1527784830.684242000	50.9158	282	0
1527784830.685139000	50.9167	101	1
1527784830.685724000	50.9172	148	0
1527784830.686063000	50.9176	98	1
1527784830.687098000	50.9186	92	0
1527784830.688121000	50.9196	98	1
1527784830.688517000	50.92	217	0
1527784830.689050000	50.9206	98	1
1527784830.705239000	50.9368	282	0
1527784830.706053000	50.9376	98	1
1527784830.915511000	51.147	393	1
1527784830.915602000	51.1471	257	1
1527784830.933122000	51.1646	87	0
1527784831.065653000	51.2972	259	0
1527784831.066657000	51.2982	101	1
1527784831.067059000	51.2986	148	0
1527784831.068142000	51.2997	98	1
1527784831.068443000	51.3	92	0
1527784831.069140000	51.3007	98	1
1527784831.069841000	51.3014	250	0
1527784831.070321000	51.3018	98	1
1527784831.359298000	51.5908	389	1
1527784831.359352000	51.5909	256	1
1527784831.377702000	51.6092	87	0
1527784831.472334000	51.7039	303	0
1527784831.473281000	51.7048	101	1
1527784831.473805000	51.7053	148	0
1527784831.474129000	51.7057	98	1
1527784831.476843000	51.7084	92	0
1527784831.477121000	51.7086	98	1
1527784831.478277000	51.7098	154	0
1527784831.479104000	51.7106	98	1
1527784831.779549000	52.0111	391	1
1527784831.779615000	52.0111	258	1
1527784831.796603000	52.0281	87	0
1527784831.893577000	52.1251	257	0
1527784831.894451000	52.126	101	1
1527784831.895048000	52.1266	148	0
1527784831.896191000	52.1277	98	1
1527784831.898684000	52.1302	92	0
1527784831.899200000	52.1307	98	1
1527784831.900338000	52.1319	236	0
1527784831.901121000	52.1326	98	1
1527784832.434277000	52.6658	388	1
1527784832.434330000	52.6659	264	1
1527784832.451583000	52.6831	87	0
1527784832.550861000	52.7824	233	0
1527784832.552209000	52.7837	148	0
1527784832.552302000	52.7838	101	1
1527784832.553225000	52.7847	98	1
1527784832.553757000	52.7853	92	0
1527784832.554224000	52.7857	98	1
1527784832.555201000	52.7867	164	0
1527784832.556158000	52.7877	98	1
1527784832.785754000	53.0173	389	1
1527784832.785850000	53.0174	256	1
1527784832.814680000	53.0462	87	0
1527784832.906683000	53.1382	298	0
1527784832.907634000	53.1392	101	1
1527784832.908110000	53.1396	148	0
1527784832.909177000	53.1407	98	1
1527784832.909499000	53.141	92	0
1527784832.910169000	53.1417	98	1
1527784832.910905000	53.1424	270	0
1527784832.912182000	53.1437	98	1
1527784833.054535000	53.2861	392	1
1527784833.054619000	53.2861	261	1
1527784833.072076000	53.3036	87	0
1527784833.179258000	53.4108	237	0
1527784833.180280000	53.4118	101	1
1527784833.180696000	53.4122	148	0
1527784833.181190000	53.4127	98	1
1527784833.183722000	53.4152	92	0
1527784833.184264000	53.4158	98	1
1527784833.185211000	53.4167	321	0
1527784833.186195000	53.4177	98	1
1527784833.295832000	53.5274	994	1
1527784833.295904000	53.5274	260	1
1527784833.330316000	53.5618	994	1
1527784833.362191000	53.5937	87	0
1527784833.415622000	53.6471	87	0
1527784833.479049000	53.7106	315	0
1527784833.480243000	53.7118	104	1
1527784833.480447000	53.712	148	0
1527784833.481281000	53.7128	98	1
1527784833.481848000	53.7134	92	0
1527784833.482296000	53.7138	98	1
1527784833.483880000	53.7154	112	0
1527784833.484383000	53.7159	98	1
1527784833.522720000	53.7542	315	0
1527784833.523282000	53.7548	98	1
1527784833.546987000	53.7785	389	1
1527784833.547075000	53.7786	259	1
1527784833.549037000	53.7806	148	0
1527784833.549285000	53.7808	98	1
1527784833.566083000	53.7976	87	0
1527784833.653274000	53.8848	233	0
1527784833.654241000	53.8858	101	1
1527784833.654780000	53.8863	148	0
1527784833.655224000	53.8867	98	1
1527784833.658336000	53.8899	92	0
1527784833.659310000	53.8908	98	1
1527784833.659823000	53.8913	216	0
1527784833.660278000	53.8918	98	1
1527784834.728042000	54.9596	548	1
1527784834.728104000	54.9596	258	1
1527784834.755266000	54.9868	87	0
1527784834.879503000	55.111	282	0
1527784834.880370000	55.1119	101	1
1527784834.880925000	55.1124	148	0
1527784834.881269000	55.1128	98	1
1527784834.885392000	55.1169	92	0
1527784834.886313000	55.1178	98	1
1527784834.886861000	55.1184	177	0
1527784834.887311000	55.1188	98	1
1527784835.168681000	55.4002	824	1
1527784835.168766000	55.4003	260	1
1527784835.186571000	55.4181	87	0
1527784835.291399000	55.5229	235	0
1527784835.292333000	55.5239	101	1
1527784835.292854000	55.5244	148	0
1527784835.293316000	55.5248	98	1
1527784835.299163000	55.5307	92	0
1527784835.300336000	55.5319	98	1
1527784835.300572000	55.5321	100	0
1527784835.301312000	55.5328	98	1
1527784835.606857000	55.8384	389	1
1527784835.606949000	55.8385	261	1
1527784835.625291000	55.8568	87	0
1527784835.722445000	55.954	255	0
1527784835.723411000	55.9549	101	1
1527784835.723873000	55.9554	148	0
1527784835.724334000	55.9559	98	1
1527784835.727766000	55.9593	92	0
1527784835.728339000	55.9599	98	1
1527784835.729214000	55.9607	305	0
1527784835.729586000	55.9611	98	1
1527784835.846612000	56.0781	388	1
1527784835.846702000	56.0782	258	1
1527784835.866401000	56.0979	87	0
1527784835.966150000	56.1977	256	0
1527784835.967389000	56.1989	101	1
1527784835.967560000	56.1991	148	0
1527784835.968373000	56.1999	98	1
1527784835.970288000	56.2018	92	0
1527784835.971351000	56.2029	98	1
1527784835.971665000	56.2032	121	0
1527784835.972341000	56.2039	98	1
1527784836.120921000	56.3524	389	1
1527784836.120978000	56.3525	258	1
1527784836.138534000	56.3701	87	0
1527784836.250196000	56.4817	235	0
1527784836.251412000	56.4829	101	1
1527784836.251619000	56.4831	148	0
1527784836.252406000	56.4839	98	1
1527784836.254739000	56.4863	92	0
1527784836.255421000	56.4869	98	1
1527784836.256172000	56.4877	192	0
1527784836.256634000	56.4882	98	1
1527784836.574358000	56.8059	394	1
1527784836.574437000	56.806	265	1
1527784836.593168000	56.8247	87	0
1527784836.692315000	56.9238	256	0
1527784836.693422000	56.9249	101	1
1527784836.693780000	56.9253	148	0
1527784836.694430000	56.926	98	1
1527784836.697215000	56.9287	92	0
1527784836.697468000	56.929	98	1
1527784836.698592000	56.9301	319	0
1527784836.699416000	56.9309	98	1
1527784836.873821000	57.1053	389	1
1527784836.873883000	57.1054	260	1
1527784836.893790000	57.1253	87	0
1527784836.988417000	57.2199	281	0
1527784836.989437000	57.221	101	1
1527784836.989832000	57.2214	148	0
1527784836.990393000	57.2219	98	1
1527784836.992875000	57.2244	92	0
1527784836.993534000	57.2251	98	1
1527784836.994320000	57.2258	268	0
1527784836.995398000	57.2269	98	1
1527784837.041875000	57.2734	371	1
1527784837.041966000	57.2735	1412	1
1527784837.041993000	57.2735	1412	1
1527784837.042033000	57.2736	1412	1
1527784837.042060000	57.2736	563	1
1527784837.067742000	57.2993	87	0
1527784837.078220000	57.3097	87	0
1527784837.150755000	57.3823	392	0
1527784837.151674000	57.3832	104	1
1527784837.158955000	57.3905	80	0
1527784837.159486000	57.391	98	1
1527784837.207738000	57.4393	391	1
1527784837.207826000	57.4393	261	1
1527784837.225078000	57.4566	87	0
1527784837.333296000	57.5648	302	0
1527784837.334452000	57.566	101	1
1527784837.334819000	57.5663	148	0
1527784837.335511000	57.567	98	1
1527784837.338828000	57.5704	92	0
1527784837.339522000	57.571	98	1
1527784837.340584000	57.5721	182	0
1527784837.341433000	57.573	98	1
1527784837.818017000	58.0495	391	1
1527784837.818108000	58.0496	258	1
1527784837.835630000	58.0672	87	0
1527784837.929139000	58.1607	257	0
1527784837.930514000	58.162	148	0
1527784837.930593000	58.1621	101	1
1527784837.931541000	58.1631	98	1
1527784837.935516000	58.167	92	0
1527784837.936540000	58.1681	98	1
1527784837.936944000	58.1685	144	0
1527784837.937463000	58.169	98	1
1527784838.087867000	58.3194	993	1
1527784838.087962000	58.3195	259	1
1527784838.104991000	58.3365	87	0
1527784838.208244000	58.4398	277	0
1527784838.209483000	58.441	101	1
1527784838.209645000	58.4412	148	0
1527784838.210485000	58.442	98	1
1527784838.214369000	58.4459	92	0
1527784838.215556000	58.4471	98	1
1527784838.215909000	58.4474	147	0
1527784838.216478000	58.448	98	1
1527784838.447727000	58.6792	392	1
1527784838.447794000	58.6793	257	1
1527784838.475532000	58.7071	87	0
1527784838.570291000	58.8018	237	0
1527784838.571608000	58.8031	101	1
1527784838.571617000	58.8031	148	0
1527784838.572595000	58.8041	98	1
1527784838.574740000	58.8063	92	0
1527784838.575574000	58.8071	98	1
1527784838.576170000	58.8077	195	0
1527784838.576636000	58.8082	98	1
1527784838.668811000	58.9003	549	1
1527784838.668904000	58.9004	257	1
1527784838.698908000	58.9304	87	0
1527784838.795695000	59.0272	341	0
1527784838.796652000	59.0282	101	1
1527784838.797118000	59.0286	148	0
1527784838.797513000	59.029	98	1
1527784838.800654000	59.0322	92	0
1527784838.801517000	59.033	98	1
1527784838.802074000	59.0336	261	0
1527784838.802531000	59.0341	98	1
1527784839.008048000	59.2396	827	1
1527784839.008112000	59.2396	256	1
1527784839.027299000	59.2588	87	0
1527784839.131610000	59.3631	235	0
1527784839.132682000	59.3642	101	1
1527784839.133091000	59.3646	148	0
1527784839.133514000	59.365	98	1
1527784839.135396000	59.3669	92	0
1527784839.136621000	59.3681	98	1
1527784839.136873000	59.3684	223	0
1527784839.137517000	59.369	98	1
1527784839.307713000	59.5392	389	1
1527784839.307812000	59.5393	256	1
1527784839.325609000	59.5571	87	0
1527784839.331597000	59.5631	87	0
1527784839.440614000	59.6721	259	0
1527784839.441620000	59.6731	104	1
1527784839.442053000	59.6736	148	0
1527784839.442549000	59.6741	98	1
1527784839.448153000	59.6797	92	0
1527784839.448650000	59.6802	98	1
1527784839.449578000	59.6811	324	0
1527784839.450560000	59.6821	98	1
1527784839.460105000	59.6916	259	0
1527784839.460627000	59.6921	98	1
1527784839.697928000	59.9295	393	1
1527784839.698009000	59.9295	260	1
1527784839.715473000	59.947	87	0
1527784839.721287000	59.9528	87	0
1527784839.825023000	60.0565	259	0
1527784839.825980000	60.0575	104	1
1527784839.826432000	60.058	148	0
1527784839.827580000	60.0591	98	1
1527784839.834253000	60.0658	92	0
1527784839.834579000	60.0661	98	1
1527784839.835750000	60.0673	106	0
1527784839.836566000	60.0681	98	1
1527784840.157985000	60.3895	389	1
1527784840.158078000	60.3896	258	1
1527784840.176281000	60.4078	87	0
1527784840.269132000	60.5007	233	0
1527784840.270095000	60.5016	101	1
1527784840.270542000	60.5021	148	0
1527784840.271683000	60.5032	98	1
1527784840.272942000	60.5045	92	0
1527784840.273601000	60.5051	98	1
1527784840.274329000	60.5059	190	0
1527784840.274882000	60.5064	98	1
1527784840.490877000	60.7224	388	1
1527784840.490969000	60.7225	256	1
1527784840.518092000	60.7496	87	0
1527784840.616736000	60.8483	256	0
1527784840.617617000	60.8491	101	1
1527784840.618194000	60.8497	148	0
1527784840.618610000	60.8501	98	1
1527784840.621351000	60.8529	92	0
1527784840.621707000	60.8532	98	1
1527784840.622831000	60.8544	201	0
1527784840.623613000	60.8551	98	1
1527784840.883088000	61.1146	389	1
1527784840.883176000	61.1147	258	1
1527784840.900828000	61.1323	87	0
1527784840.994688000	61.2262	256	0
1527784840.995639000	61.2272	101	1
1527784840.996142000	61.2277	148	0
1527784840.996626000	61.2281	98	1
1527784841.002105000	61.2336	92	0
1527784841.002716000	61.2342	98	1
1527784841.003528000	61.2351	143	0
1527784841.004645000	61.2362	98	1
1527784841.412184000	61.6437	388	1
1527784841.412249000	61.6438	257	1
1527784841.430717000	61.6622	87	0
1527784841.534876000	61.7664	258	0
1527784841.536019000	61.7675	101	1
1527784841.536253000	61.7678	148	0
1527784841.536675000	61.7682	98	1
1527784841.539215000	61.7707	92	0
1527784841.539761000	61.7713	98	1
1527784841.540653000	61.7722	332	0
1527784841.541669000	61.7732	98	1
1527784841.722045000	61.9536	389	1
1527784841.722106000	61.9536	259	1
1527784841.738898000	61.9704	87	0
1527784841.831887000	62.0634	279	0
1527784841.832823000	62.0643	101	1
1527784841.833329000	62.0649	148	0
1527784841.833755000	62.0653	98	1
1527784841.834993000	62.0665	92	0
1527784841.835676000	62.0672	98	1
1527784841.836400000	62.0679	243	0
1527784841.836825000	62.0683	98	1
1527784842.142891000	62.3744	393	1
1527784842.142955000	62.3745	262	1
1527784842.160714000	62.3922	87	0
1527784842.272951000	62.5045	236	0
1527784842.273929000	62.5055	101	1
1527784842.274348000	62.5059	148	0
1527784842.274748000	62.5063	98	1
1527784842.277922000	62.5094	92	0
1527784842.278802000	62.5103	98	1
1527784842.279291000	62.5108	321	0
1527784842.279829000	62.5114	98	1
1527784842.596312000	62.8278	992	1
1527784842.596401000	62.8279	262	1
1527784842.614359000	62.8459	87	0
1527784842.694218000	62.9257	257	0
1527784842.695269000	62.9268	101	1
1527784842.695674000	62.9272	148	0
1527784842.696744000	62.9283	98	1
1527784842.699093000	62.9306	92	0
1527784842.699856000	62.9314	98	1
1527784842.700811000	62.9323	181	0
1527784842.701739000	62.9333	98	1
1527784842.815067000	63.0466	389	1
1527784842.815158000	63.0467	260	1
1527784842.832080000	63.0636	87	0
1527784842.911575000	63.1431	303	0
1527784842.912847000	63.1444	101	1
1527784842.912884000	63.1444	148	0
1527784842.913820000	63.1453	98	1
1527784842.916368000	63.1479	92	0
1527784842.916819000	63.1483	98	1
1527784842.917797000	63.1493	132	0
1527784842.918765000	63.1503	98	1
1527784843.084050000	63.3156	551	1
1527784843.084112000	63.3156	257	1
1527784843.100991000	63.3325	87	0
1527784843.200959000	63.4325	233	0
1527784843.201918000	63.4334	101	1
1527784843.202368000	63.4339	148	0
1527784843.202747000	63.4343	98	1
1527784843.205935000	63.4375	92	0
1527784843.206781000	63.4383	98	1
1527784843.207358000	63.4389	232	0
1527784843.207923000	63.4394	98	1
1527784843.608233000	63.8398	400	1
1527784843.608310000	63.8398	262	1
1527784843.625241000	63.8568	87	0
1527784843.835506000	64.067	298	0
1527784843.836853000	64.0684	148	0
1527784843.836916000	64.0684	101	1
1527784843.837873000	64.0694	98	1
1527784843.840151000	64.0717	92	0
1527784843.840873000	64.0724	98	1
1527784843.841637000	64.0732	339	0
1527784843.842806000	64.0743	98	1
1527784844.085342000	64.3169	811	1
1527784844.085431000	64.317	260	1
1527784844.103616000	64.3351	87	0
1527784844.229720000	64.4612	237	0
1527784844.230839000	64.4624	101	1
1527784844.231129000	64.4627	148	0
1527784844.231914000	64.4634	98	1
1527784844.240554000	64.4721	92	0
1527784844.240861000	64.4724	98	1
1527784844.241978000	64.4735	107	0
1527784844.242829000	64.4744	98	1
1527784844.337053000	64.5686	392	1
1527784844.337121000	64.5686	259	1
1527784844.356116000	64.5876	87	0
1527784844.431745000	64.6633	315	0
1527784844.432923000	64.6644	101	1
1527784844.433167000	64.6647	148	0
1527784844.433906000	64.6654	98	1
1527784844.436291000	64.6678	92	0
1527784844.436818000	64.6683	98	1
1527784844.437723000	64.6692	235	0
1527784844.438830000	64.6704	98	1
1527784844.646361000	64.8779	393	1
1527784844.646456000	64.878	260	1
1527784844.663166000	64.8947	87	0
1527784844.758380000	64.9899	256	0
1527784844.759235000	64.9908	101	1
1527784844.759802000	64.9913	148	0
1527784844.760870000	64.9924	98	1
1527784844.763221000	64.9947	92	0
1527784844.763859000	64.9954	98	1
1527784844.764701000	64.9962	97	0
1527784844.765166000	64.9967	98	1
1527784845.633402000	65.8649	392	1
1527784845.633480000	65.865	261	1
1527784845.651197000	65.8827	87	0
1527784845.744307000	65.9758	282	0
1527784845.745300000	65.9768	101	1
1527784845.745798000	65.9773	148	0
1527784845.746983000	65.9785	98	1
1527784845.748434000	65.98	92	0
1527784845.748985000	65.9805	98	1
1527784845.749893000	65.9814	226	0
1527784845.750913000	65.9824	98	1
1527784846.182514000	66.414	389	1
1527784846.182570000	66.4141	261	1
1527784846.200009000	66.4315	87	0
1527784846.299749000	66.5313	232	0
1527784846.301035000	66.5326	101	1
1527784846.301086000	66.5326	148	0
1527784846.302014000	66.5335	98	1
1527784846.305043000	66.5366	92	0
1527784846.306011000	66.5375	98	1
1527784846.306518000	66.538	298	0
1527784846.306985000	66.5385	98	1
1527784847.402834000	67.6344	388	1
1527784847.402929000	67.6345	261	1
1527784847.420255000	67.6518	87	0
1527784847.525877000	67.7574	256	0
1527784847.527117000	67.7586	101	1
1527784847.527289000	67.7588	148	0
1527784847.528086000	67.7596	98	1
1527784847.545473000	67.777	92	0
1527784847.546085000	67.7776	98	1
1527784847.546908000	67.7784	137	0
1527784847.548082000	67.7796	98	1
1527784848.014526000	68.246	387	1
1527784848.014617000	68.2461	260	1
1527784848.031671000	68.2632	87	0
1527784848.130362000	68.3619	280	0
1527784848.131381000	68.3629	101	1
1527784848.131822000	68.3633	148	0
1527784848.132163000	68.3637	98	1
1527784848.133870000	68.3654	92	0
1527784848.134104000	68.3656	98	1
1527784848.135291000	68.3668	171	0
1527784848.136056000	68.3676	98	1
1527784848.275085000	68.5066	392	1
1527784848.275176000	68.5067	258	1
1527784848.292344000	68.5239	87	0
1527784848.415285000	68.6468	258	0
1527784848.416143000	68.6477	101	1
1527784848.416687000	68.6482	148	0
1527784848.417100000	68.6486	98	1
1527784848.420116000	68.6516	92	0
1527784848.421148000	68.6527	98	1
1527784848.421593000	68.6531	213	0
1527784848.422124000	68.6536	98	1
1527784848.473141000	68.7047	971	1
1527784848.473235000	68.7048	1412	1
1527784848.473271000	68.7048	1412	1
1527784848.473300000	68.7048	1412	1
1527784848.473333000	68.7049	132	1
1527784848.490129000	68.7217	87	0
1527784848.564004000	68.7955	392	0
1527784848.565177000	68.7967	101	1
1527784848.569729000	68.8013	80	0
1527784848.570257000	68.8018	98	1
1527784851.476901000	71.7084	372	1
1527784851.477008000	71.7085	1412	1
1527784851.477046000	71.7086	1412	1
1527784851.477099000	71.7086	1412	1
1527784851.477121000	71.7086	1412	1
1527784851.477144000	71.7087	1412	1
1527784851.477190000	71.7087	1412	1
1527784851.477226000	71.7087	1412	1
1527784851.477265000	71.7088	1412	1
1527784851.477298000	71.7088	1412	1
1527784851.477332000	71.7089	1412	1
1527784851.477368000	71.7089	1412	1
1527784851.477401000	71.7089	1412	1
1527784851.477440000	71.709	1412	1
1527784851.478953000	71.7105	157	1
1527784851.495655000	71.7272	87	0
1527784851.498879000	71.7304	87	0
1527784851.572884000	71.8044	397	0
1527784851.573919000	71.8054	104	1
1527784851.580105000	71.8116	80	0
1527784851.580877000	71.8124	98	1
1527784854.022519000	74.254	548	1
1527784854.022610000	74.2541	259	1
1527784854.044168000	74.2757	87	0
1527784854.181918000	74.4134	348	0
1527784854.183026000	74.4145	101	1
1527784854.183304000	74.4148	148	0
1527784854.184006000	74.4155	98	1
1527784854.186270000	74.4178	92	0
1527784854.186976000	74.4185	98	1
1527784854.189344000	74.4209	163	0
1527784854.190021000	74.4215	98	1
1527784854.226181000	74.4577	348	0
1527784854.226998000	74.4585	98	1
1527784854.368469000	74.6	827	1
1527784854.368545000	74.6001	266	1
1527784854.385535000	74.6171	87	0
1527784854.468145000	74.6997	275	0
1527784854.469167000	74.7007	101	1
1527784854.469566000	74.7011	148	0
1527784854.469992000	74.7015	98	1
1527784854.472253000	74.7038	92	0
1527784854.472990000	74.7045	98	1
1527784854.473661000	74.7052	123	0
1527784854.474042000	74.7056	98	1
1527784854.816380000	75.0479	392	1
1527784854.816443000	75.048	268	1
1527784854.841467000	75.073	87	0
1527784854.949393000	75.1809	263	0
1527784854.950504000	75.182	101	1
1527784854.950840000	75.1824	148	0
1527784854.951251000	75.1828	98	1
1527784854.954101000	75.1856	92	0
1527784854.955096000	75.1866	98	1
1527784854.955639000	75.1872	176	0
1527784854.956159000	75.1877	98	1
1527784855.054320000	75.2858	394	1
1527784855.054386000	75.2859	259	1
1527784855.071295000	75.3028	87	0
1527784855.163848000	75.3954	315	0
1527784855.165080000	75.3966	101	1
1527784855.165232000	75.3968	148	0
1527784855.166146000	75.3977	98	1
1527784855.171957000	75.4035	92	0
1527784855.173057000	75.4046	98	1
1527784855.173398000	75.4049	198	0
1527784855.174017000	75.4055	98	1
1527784855.354393000	75.5859	393	1
1527784855.354485000	75.586	263	1
1527784855.371882000	75.6034	87	0
1527784855.455295000	75.6868	236	0
1527784855.456188000	75.6877	101	1
1527784855.456768000	75.6883	148	0
1527784855.457077000	75.6886	98	1
1527784855.460277000	75.6918	92	0
1527784855.461124000	75.6926	98	1
1527784855.461760000	75.6933	205	0
1527784855.462243000	75.6938	98	1
1527784859.537502000	79.769	391	1
1527784859.537569000	79.7691	263	1
1527784859.554586000	79.7861	87	0
1527784859.629947000	79.8615	280	0
1527784859.631012000	79.8625	101	1
1527784859.631290000	79.8628	148	0
1527784859.631766000	79.8633	98	1
1527784859.637286000	79.8688	92	0
1527784859.637710000	79.8692	98	1
1527784859.638805000	79.8703	291	0
1527784859.639695000	79.8712	98	1
1527784859.825073000	80.0566	392	1
1527784859.825171000	80.0567	261	1
1527784859.848764000	80.0803	87	0
1527784859.946755000	80.1783	258	0
1527784859.947748000	80.1793	101	1
1527784859.948158000	80.1797	148	0
1527784859.948783000	80.1803	98	1
1527784859.951003000	80.1825	92	0
1527784859.951776000	80.1833	98	1
1527784859.952399000	80.1839	154	0
1527784859.952884000	80.1844	98	1
1527784860.244834000	80.4764	389	1
1527784860.244925000	80.4764	258	1
1527784860.262294000	80.4938	87	0
1527784860.351214000	80.5827	235	0
1527784860.352230000	80.5838	101	1
1527784860.352624000	80.5841	148	0
1527784860.353802000	80.5853	98	1
1527784860.356614000	80.5881	92	0
1527784860.357800000	80.5893	98	1
1527784860.358039000	80.5896	100	0
1527784860.358733000	80.5903	98	1
1527784860.573267000	80.8048	390	1
1527784860.573363000	80.8049	263	1
1527784860.590440000	80.822	87	0
1527784860.707959000	80.9395	281	0
1527784860.708956000	80.9405	101	1
1527784860.709359000	80.9409	148	0
1527784860.709755000	80.9413	98	1
1527784860.711832000	80.9434	92	0
1527784860.712784000	80.9443	98	1
1527784860.713250000	80.9448	234	0
1527784860.713918000	80.9454	98	1
1527784861.004035000	81.2356	389	1
1527784861.004093000	81.2356	266	1
1527784861.021341000	81.2529	87	0
1527784861.130613000	81.3621	258	0
1527784861.131800000	81.3633	101	1
1527784861.131954000	81.3635	148	0
1527784861.132770000	81.3643	98	1
1527784861.134603000	81.3661	92	0
1527784861.135845000	81.3674	98	1
1527784861.136015000	81.3675	126	0
1527784861.136768000	81.3683	98	1
1527784861.464176000	81.6957	990	1
1527784861.464268000	81.6958	261	1
1527784861.482250000	81.7138	87	0
1527784861.588450000	81.82	233	0
1527784861.589394000	81.8209	101	1
1527784861.589858000	81.8214	148	0
1527784861.590791000	81.8223	98	1
1527784861.593481000	81.825	92	0
1527784861.593830000	81.8254	98	1
1527784861.594984000	81.8265	336	0
1527784861.595786000	81.8273	98	1
1527784861.796772000	82.0283	392	1
1527784861.796867000	82.0284	262	1
1527784861.813296000	82.0448	87	0
1527784861.917244000	82.1488	258	0
1527784861.918302000	82.1498	101	1
1527784861.918652000	82.1502	148	0
1527784861.919909000	82.1514	98	1
1527784861.922853000	82.1544	92	0
1527784861.923908000	82.1554	98	1
1527784861.924275000	82.1558	215	0
1527784861.924816000	82.1563	98	1
1527784862.224433000	82.456	549	1
1527784862.224493000	82.456	263	1
1527784862.242493000	82.474	87	0
1527784862.351825000	82.5833	233	0
1527784862.352904000	82.5844	101	1
1527784862.353228000	82.5848	148	0
1527784862.353829000	82.5854	98	1
1527784862.354680000	82.5862	92	0
1527784862.354837000	82.5864	98	1
1527784862.356083000	82.5876	236	0
1527784862.356829000	82.5884	98	1
1527784862.677559000	82.9091	827	1
1527784862.677651000	82.9092	270	1
1527784862.696192000	82.9277	87	0
1527784862.795055000	83.0266	255	0
1527784862.796078000	83.0276	101	1
1527784862.796468000	83.028	148	0
1527784862.796901000	83.0284	98	1
1527784862.799461000	83.031	92	0
1527784862.799942000	83.0315	98	1
1527784862.800822000	83.0323	153	0
1527784862.801875000	83.0334	98	1
1527784863.008227000	83.2397	388	1
1527784863.008288000	83.2398	261	1
1527784863.025651000	83.2572	87	0
1527784863.029753000	83.2613	87	0
1527784863.204884000	83.4364	305	0
1527784863.205898000	83.4374	104	1
1527784863.206271000	83.4378	148	0
1527784863.206925000	83.4384	98	1
1527784863.212485000	83.444	92	0
1527784863.212887000	83.4444	98	1
1527784863.213930000	83.4455	304	0
1527784863.214897000	83.4464	98	1
1527784863.424098000	83.6556	390	1
1527784863.424164000	83.6557	262	1
1527784863.441669000	83.6732	87	0
1527784863.542099000	83.7736	257	0
1527784863.543132000	83.7747	101	1
1527784863.543506000	83.775	148	0
1527784863.543900000	83.7754	98	1
1527784863.545957000	83.7775	92	0
1527784863.546982000	83.7785	98	1
1527784863.547330000	83.7789	188	0
1527784863.547919000	83.7794	98	1
1527784864.328518000	84.56	394	1
1527784864.328583000	84.5601	260	1
1527784864.345687000	84.5772	87	0
1527784864.457262000	84.6888	297	0
1527784864.458306000	84.6898	101	1
1527784864.458670000	84.6902	148	0
1527784864.459090000	84.6906	98	1
1527784864.461986000	84.6935	92	0
[truncated: 588 more rows]
