# Supplementary material for: Method for multi-task learning fusion network traffic classification to address small sample labels
Source: Sci Rep. 2024 Jan 30;14:2518. doi: 10.1038/s41598-024-51933-8 (PMC10827795; doi:10.1038/s41598-024-51933-8)
Supplement: Supplementary file 2 — Supplementary Information 2. [file 41598_2024_51933_MOESM2_ESM.zip › QUIC Dataset/QUIC Dataset/pretraining/Google Doc/GoogleDoc-1054.txt]

1527918847.169492000	0	294	1
1527918847.189374000	0.019882	87	0
1527918847.629493000	0.460001	299	0
1527918847.630215000	0.460723	1412	0
1527918847.630884000	0.461392	1412	0
1527918847.631548000	0.462056	1412	0
1527918847.632174000	0.462682	180	0
1527918847.632865000	0.463373	1412	0
1527918847.633530000	0.464038	1412	0
1527918847.634193000	0.464701	1412	0
1527918847.634320000	0.464828	119	1
1527918847.634904000	0.465412	188	0
1527918847.635586000	0.466094	720	0
1527918847.636267000	0.466775	1412	0
1527918847.636929000	0.467437	1412	0
1527918847.637579000	0.468087	695	0
1527918847.637811000	0.468319	113	1
1527918847.638248000	0.468756	1412	0
1527918847.638912000	0.46942	1412	0
1527918847.639659000	0.470167	1412	0
1527918847.640287000	0.470795	188	0
1527918847.641939000	0.472447	101	1
1527918847.662878000	0.493386	101	1
1527918847.673459000	0.503967	1208	0
1527918847.676805000	0.507313	1412	0
1527918847.676923000	0.507431	98	1
1527918847.677513000	0.508021	1412	0
1527918847.678688000	0.509196	1412	0
1527918847.679322000	0.50983	188	0
1527918847.680358000	0.510866	1412	0
1527918847.680806000	0.511314	110	1
1527918847.681046000	0.511554	1412	0
1527918847.681713000	0.512221	1412	0
1527918847.682342000	0.51285	173	0
1527918847.683976000	0.514484	1412	0
1527918847.684692000	0.5152	1412	0
1527918847.685353000	0.515861	1412	0
1527918847.685982000	0.51649	180	0
1527918847.686674000	0.517182	1412	0
1527918847.687338000	0.517846	1412	0
1527918847.687997000	0.518505	104	1
1527918847.688008000	0.518516	1412	0
1527918847.688662000	0.51917	392	0
1527918847.689354000	0.519862	1412	0
1527918847.690018000	0.520526	1412	0
1527918847.690139000	0.520647	125	1
1527918847.691209000	0.521717	1412	0
1527918847.691839000	0.522347	188	0
1527918847.692533000	0.523041	1412	0
1527918847.693164000	0.523672	153	0
1527918847.693857000	0.524365	1412	0
1527918847.694627000	0.525135	1412	0
1527918847.695303000	0.525811	1412	0
1527918847.695981000	0.526489	900	0
1527918847.696665000	0.527173	1412	0
1527918847.697321000	0.527829	1412	0
1527918847.697440000	0.527948	125	1
1527918847.697998000	0.528506	1412	0
1527918847.698658000	0.529166	950	0
1527918847.701870000	0.532378	101	1
1527918848.127711000	0.958219	1371	1
1527918848.127791000	0.958299	1412	1
1527918848.127819000	0.958327	906	1
1527918848.134389000	0.964897	217	1
1527918848.145317000	0.975825	87	0
1527918848.152720000	0.983228	87	0
1527918848.298920000	1.12943	233	0
1527918848.299593000	1.1301	1412	0
1527918848.300262000	1.13077	1412	0
1527918848.300924000	1.13143	1412	0
1527918848.301550000	1.13206	180	0
1527918848.302238000	1.13275	1412	0
1527918848.302857000	1.13336	119	1
1527918848.302990000	1.1335	1412	0
1527918848.303650000	1.13416	1071	0
1527918848.304440000	1.13495	92	0
1527918848.305121000	1.13563	96	0
1527918848.306871000	1.13738	107	1
1527918848.314839000	1.14535	373	0
1527918848.318123000	1.14863	80	0
1527918848.318856000	1.14936	101	1
1527918848.387594000	1.2181	217	1
1527918848.406756000	1.23726	87	0
1527918848.532738000	1.36325	398	0
1527918848.533398000	1.36391	1117	0
1527918848.535870000	1.36638	92	0
1527918848.536531000	1.36704	193	0
1527918848.536942000	1.36745	110	1
1527918848.736522000	1.56703	862	1
1527918848.737741000	1.56825	427	1
1527918848.754442000	1.58495	87	0
1527918848.924728000	1.75524	503	0
1527918848.928931000	1.75944	101	1
1527918848.937519000	1.76803	1412	0
1527918848.938156000	1.76866	83	0
1527918848.938828000	1.76934	236	0
1527918848.940882000	1.77139	104	1
1527918849.136939000	1.96745	245	1
1527918849.137026000	1.96753	144	1
1527918849.153850000	1.98436	87	0
1527918849.207908000	2.03842	1412	0
1527918849.208565000	2.03907	1412	0
1527918849.209227000	2.03974	1412	0
1527918849.209872000	2.04038	564	0
1527918849.210514000	2.04102	92	0
1527918849.211181000	2.04169	305	0
1527918849.215118000	2.04563	116	1
1527918849.229272000	2.05978	155	1
1527918849.229358000	2.05987	190	1
1527918849.247198000	2.07771	87	0
1527918849.362323000	2.19283	640	0
1527918849.363008000	2.19352	92	0
1527918849.363687000	2.1942	304	0
1527918849.365918000	2.19643	107	1
1527918849.949540000	2.78005	232	1
1527918849.967941000	2.79845	87	0
1527918849.971262000	2.80177	1263	1
1527918849.989673000	2.82018	87	0
1527918850.092837000	2.92335	273	0
1527918850.093519000	2.92403	1412	0
1527918850.094169000	2.92468	996	0
1527918850.094921000	2.92543	92	0
1527918850.095598000	2.92611	109	0
1527918850.096958000	2.92747	116	1
1527918850.303480000	3.13399	352	0
1527918850.304158000	3.13467	1412	0
1527918850.304929000	3.13544	1412	0
1527918850.305659000	3.13617	1412	0
1527918850.306289000	3.1368	188	0
1527918850.306955000	3.13746	296	0
1527918850.307004000	3.13751	110	1
1527918850.310987000	3.14149	98	1
1527918850.895444000	3.72595	1390	1
1527918850.914031000	3.74454	87	0
1527918851.096791000	3.9273	1141	0
1527918851.101104000	3.93161	101	1
1527918851.327028000	4.15754	291	1
1527918851.327137000	4.15764	1412	1
1527918851.327174000	4.15768	1412	1
1527918851.327225000	4.15773	1412	1
1527918851.327248000	4.15776	1412	1
1527918851.327271000	4.15778	1412	1
1527918851.327317000	4.15782	1412	1
1527918851.327361000	4.15787	1412	1
1527918851.327383000	4.15789	1412	1
1527918851.327441000	4.15795	1412	1
1527918851.327463000	4.15797	1412	1
1527918851.327486000	4.15799	1412	1
1527918851.327531000	4.15804	1412	1
1527918851.327568000	4.15808	1272	1
1527918851.344744000	4.17525	100	0
1527918851.348040000	4.17855	87	0
1527918851.348103000	4.17861	98	1
1527918851.473078000	4.30359	395	0
1527918851.476425000	4.30693	80	0
1527918851.480928000	4.31144	104	1
1527918851.637869000	4.46838	1389	1
1527918851.657584000	4.48809	87	0
1527918851.782647000	4.61315	499	0
1527918851.783287000	4.6138	163	0
1527918851.783945000	4.61445	144	0
1527918851.785068000	4.61558	107	1
1527918853.078383000	5.90889	1364	1
1527918853.078460000	5.90897	1412	1
1527918853.078483000	5.90899	982	1
1527918853.085368000	5.91588	272	1
1527918853.085504000	5.91601	1412	1
1527918853.085529000	5.91604	1412	1
1527918853.085550000	5.91606	759	1
1527918853.096784000	5.92729	87	0
1527918853.100082000	5.93059	251	1
1527918853.104537000	5.93505	87	0
1527918853.106858000	5.93737	118	1
1527918853.110276000	5.94078	87	0
1527918853.118923000	5.94943	87	0
1527918853.120632000	5.95114	94	0
1527918853.123797000	5.9543	87	0
1527918853.124112000	5.95462	107	1
1527918853.259940000	6.09045	398	0
1527918853.263403000	6.09391	80	0
1527918853.264052000	6.09456	101	1
1527918853.519162000	6.34967	611	0
1527918853.519813000	6.35032	394	0
1527918853.521353000	6.35186	118	1
1527918853.523572000	6.35408	253	1
1527918853.540576000	6.37108	87	0
1527918853.551454000	6.38196	87	0
1527918853.986121000	6.81663	847	0
1527918853.986728000	6.81724	1412	0
1527918853.987406000	6.81791	1412	0
1527918853.988043000	6.81855	1412	0
1527918853.988699000	6.81921	180	0
1527918853.989588000	6.8201	1412	0
1527918853.990252000	6.82076	1352	0
1527918853.990610000	6.82112	113	1
1527918853.990916000	6.82142	1412	0
1527918853.991577000	6.82208	1412	0
1527918853.992241000	6.82275	1412	0
1527918853.992868000	6.82338	188	0
1527918853.993699000	6.82421	1228	0
1527918853.994094000	6.8246	119	1
1527918854.029793000	6.8603	1412	0
1527918854.030438000	6.86095	1412	0
1527918854.031100000	6.86161	1412	0
1527918854.031727000	6.86224	198	0
1527918854.032420000	6.86293	1412	0
1527918854.033066000	6.86357	733	0
1527918854.034877000	6.86539	1412	0
1527918854.035550000	6.86606	1412	0
1527918854.036212000	6.86672	1412	0
1527918854.036916000	6.86742	188	0
1527918854.037037000	6.86754	125	1
1527918854.037585000	6.86809	790	0
1527918854.040222000	6.87073	1412	0
1527918854.040883000	6.87139	1412	0
1527918854.041547000	6.87206	1412	0
1527918854.042200000	6.87271	1076	0
1527918854.043016000	6.87352	1412	0
1527918854.043681000	6.87419	1412	0
1527918854.045280000	6.87579	1412	0
1527918854.045943000	6.87645	1412	0
1527918854.046116000	6.87662	119	1
1527918854.046576000	6.87708	292	0
1527918854.047260000	6.87777	1412	0
1527918854.047923000	6.87843	1412	0
1527918854.049280000	6.87979	1412	0
1527918854.049938000	6.88045	1306	0
1527918854.051619000	6.88213	1412	0
1527918854.052114000	6.88262	116	1
1527918854.053070000	6.88358	1412	0
1527918854.053734000	6.88424	1412	0
1527918854.054482000	6.88499	1412	0
1527918854.055159000	6.88567	1412	0
1527918854.055819000	6.88633	1412	0
1527918854.056449000	6.88696	297	0
1527918854.057101000	6.88761	113	1
1527918854.057138000	6.88765	1412	0
1527918854.057864000	6.88837	1328	0
1527918854.058535000	6.88904	1412	0
1527918854.059196000	6.8897	1412	0
1527918854.059921000	6.89043	606	0
1527918854.061101000	6.89161	110	1
1527918855.368658000	8.19917	295	1
1527918855.368733000	8.19924	144	1
1527918855.397370000	8.22788	87	0
1527918855.408531000	8.23904	87	0
1527918855.461748000	8.29226	1412	0
1527918855.462405000	8.29291	1412	0
1527918855.463070000	8.29358	1412	0
1527918855.463708000	8.29422	531	0
1527918855.464416000	8.29492	92	0
1527918855.465092000	8.2956	220	0
1527918855.465241000	8.29575	119	1
1527918856.468912000	9.29942	379	1
1527918856.469000000	9.29951	294	1
1527918856.469792000	9.3003	302	1
1527918856.469833000	9.30034	1412	1
1527918856.469870000	9.30038	1412	1
1527918856.469921000	9.30043	969	1
1527918856.486358000	9.31687	87	0
1527918856.491167000	9.32168	87	0
1527918856.532718000	9.36323	397	1
1527918856.549353000	9.37986	87	0
1527918856.850077000	9.68058	398	0
1527918856.854245000	9.68475	101	1
1527918856.856409000	9.68692	395	0
1527918856.857103000	9.68761	1400	0
1527918856.857881000	9.68839	513	0
1527918856.858533000	9.68904	80	0
1527918856.859461000	9.68997	592	0
1527918856.860229000	9.69074	110	1
1527918856.861498000	9.69201	635	0
1527918856.864636000	9.69514	467	0
1527918856.865264000	9.69577	101	1
1527918856.865961000	9.69647	697	0
1527918856.867670000	9.69818	484	0
1527918856.869223000	9.69973	101	1
1527918856.870198000	9.70071	835	0
1527918856.872010000	9.70252	649	0
1527918856.873148000	9.70366	519	0
1527918856.874223000	9.70473	104	1
1527918856.875972000	9.70648	449	0
1527918856.878513000	9.70902	701	0
1527918856.879223000	9.70973	101	1
1527918856.880650000	9.71116	274	0
1527918856.881680000	9.71219	103	0
1527918856.884233000	9.71474	101	1
1527918856.886290000	9.7168	270	0
1527918856.890225000	9.72073	98	1
1527918856.891799000	9.72231	616	0
1527918856.892542000	9.72305	1412	0
1527918856.893202000	9.72371	908	0
1527918856.893841000	9.72435	92	0
1527918856.894574000	9.72508	245	0
1527918856.895228000	9.72574	110	1
1527918857.448869000	10.2794	396	1
1527918857.448958000	10.2795	109	1
1527918857.451842000	10.2824	476	1
1527918857.451885000	10.2824	87	1
1527918857.452103000	10.2826	302	1
1527918857.466309000	10.2968	87	0
1527918857.470340000	10.3008	87	0
1527918857.802926000	10.6334	325	0
1527918857.803572000	10.6341	151	0
1527918857.806309000	10.6368	107	1
1527918857.808665000	10.6392	92	0
1527918857.809342000	10.6398	234	0
1527918857.812310000	10.6428	101	1
1527918857.840564000	10.6711	325	0
1527918857.844327000	10.6748	98	1
1527918857.860219000	10.6907	242	0
1527918857.860923000	10.6914	103	0
1527918857.865303000	10.6958	101	1
1527918857.866097000	10.6966	92	0
1527918857.866772000	10.6973	142	0
1527918857.869508000	10.7	101	1
1527918857.953527000	10.784	242	0
1527918857.955586000	10.7861	141	0
1527918857.957323000	10.7878	101	1
1527918857.960003000	10.7905	92	0
1527918857.960727000	10.7912	209	0
1527918857.963364000	10.7939	101	1
1527918858.835492000	11.666	390	1
1527918858.835590000	11.6661	257	1
1527918858.851805000	11.6823	87	0
1527918858.879900000	11.7104	417	1
1527918858.880003000	11.7105	94	1
1527918858.914409000	11.7449	417	1
1527918858.915865000	11.7464	87	0
1527918858.939282000	11.7698	87	0
1527918859.260037000	12.0905	258	0
1527918859.260648000	12.0912	367	0
1527918859.263908000	12.0944	332	0
1527918859.264406000	12.0949	113	1
1527918859.417137000	12.2476	370	1
1527918859.417263000	12.2478	1412	1
1527918859.417300000	12.2478	1412	1
1527918859.417333000	12.2478	1412	1
1527918859.417374000	12.2479	1412	1
1527918859.417413000	12.2479	1412	1
1527918859.417463000	12.248	1412	1
1527918859.417498000	12.248	1412	1
1527918859.417531000	12.248	1412	1
1527918859.417568000	12.2481	1412	1
1527918859.417604000	12.2481	1412	1
1527918859.417637000	12.2481	1412	1
1527918859.417674000	12.2482	1412	1
1527918859.417710000	12.2482	1412	1
1527918859.419452000	12.25	1412	1
1527918859.419530000	12.25	1412	1
1527918859.419572000	12.2501	1412	1
1527918859.419626000	12.2501	1412	1
1527918859.419666000	12.2502	1412	1
1527918859.419725000	12.2502	1412	1
1527918859.419765000	12.2503	1412	1
1527918859.421486000	12.252	1412	1
1527918859.421582000	12.2521	1412	1
1527918859.421625000	12.2521	1412	1
1527918859.421683000	12.2522	1412	1
1527918859.421711000	12.2522	1412	1
1527918859.421761000	12.2523	1412	1
1527918859.421790000	12.2523	1412	1
1527918859.423407000	12.2539	1412	1
1527918859.423446000	12.254	1412	1
1527918859.423501000	12.254	1412	1
1527918859.423551000	12.2541	1412	1
1527918859.423587000	12.2541	1412	1
1527918859.423638000	12.2541	1412	1
1527918859.423658000	12.2542	252	1
1527918859.435011000	12.2655	87	0
1527918859.437979000	12.2685	87	0
1527918859.441530000	12.272	87	0
1527918859.443102000	12.2736	87	0
1527918859.738202000	12.5687	287	0
1527918859.738789000	12.5693	146	0
1527918859.742497000	12.573	113	1
1527918859.743981000	12.5745	92	0
1527918859.745259000	12.5758	277	0
1527918859.747482000	12.578	101	1
1527918859.839655000	12.6702	384	0
1527918859.843509000	12.674	98	1
1527918859.849762000	12.6803	80	0
1527918859.853513000	12.684	98	1
1527918860.012722000	12.8432	373	1
1527918860.013973000	12.8445	294	1
1527918860.029874000	12.8604	87	0
1527918860.043424000	12.8739	290	1
1527918860.065420000	12.8959	87	0
1527918860.136492000	12.967	453	1
1527918860.136577000	12.9671	420	1
1527918860.154354000	12.9849	87	0
1527918860.160593000	12.9911	87	0
1527918860.220454000	13.051	553	0
1527918860.221110000	13.0516	801	0
1527918860.221922000	13.0524	92	0
1527918860.222644000	13.0532	272	0
1527918860.224462000	13.055	113	1
1527918860.297417000	13.1279	1412	1
1527918860.297460000	13.128	515	1
1527918860.315891000	13.1464	87	0
1527918860.366028000	13.1965	254	0
1527918860.366687000	13.1972	118	0
1527918860.369461000	13.2	104	1
1527918860.371465000	13.202	92	0
1527918860.372141000	13.2026	260	0
1527918860.375464000	13.206	101	1
1527918860.406280000	13.2368	244	0
1527918860.406866000	13.2374	279	0
1527918860.410550000	13.2411	101	1
1527918860.411383000	13.2419	92	0
1527918860.412176000	13.2427	207	0
1527918860.415547000	13.2461	101	1
1527918860.438845000	13.2694	944	0
1527918860.442519000	13.273	98	1
1527918860.460559000	13.2911	471	1
1527918860.478268000	13.3088	87	0
1527918860.577349000	13.4079	350	0
1527918860.577945000	13.4085	146	0
1527918860.579835000	13.4103	104	1
1527918860.581501000	13.412	92	0
1527918860.582162000	13.4127	134	0
1527918860.590368000	13.4209	611	0
1527918860.595227000	13.4257	104	1
1527918861.901429000	14.7319	753	1
1527918861.901503000	14.732	252	1
1527918861.919024000	14.7495	87	0
1527918862.283673000	15.1142	255	0
1527918862.284310000	15.1148	146	0
1527918862.287168000	15.1177	104	1
1527918862.288845000	15.1194	92	0
1527918862.289524000	15.12	291	0
1527918862.292160000	15.1227	101	1
1527918862.310231000	15.1407	402	1
1527918862.310295000	15.1408	253	1
1527918862.328221000	15.1587	87	0
1527918862.699485000	15.53	257	0
1527918862.700132000	15.5306	146	0
1527918862.703285000	15.5338	104	1
1527918862.705979000	15.5365	92	0
1527918862.706649000	15.5372	232	0
1527918862.710284000	15.5408	101	1
1527918862.792580000	15.6231	502	1
1527918862.792676000	15.6232	488	1
1527918862.810742000	15.6412	87	0
1527918863.169252000	15.9998	264	0
1527918863.169889000	16.0004	146	0
1527918863.173276000	16.0038	104	1
1527918863.176099000	16.0066	92	0
1527918863.176742000	16.0073	302	0
1527918863.180285000	16.0108	101	1
1527918863.411041000	16.2415	387	1
1527918863.411132000	16.2416	253	1
1527918863.430086000	16.2606	87	0
1527918863.775669000	16.6062	255	0
1527918863.776251000	16.6068	146	0
1527918863.779316000	16.6098	104	1
1527918863.782330000	16.6128	92	0
1527918863.783056000	16.6136	117	0
1527918863.786321000	16.6168	101	1
1527918863.897001000	16.7275	368	1
1527918863.897102000	16.7276	1412	1
1527918863.897139000	16.7276	1412	1
1527918863.897167000	16.7277	1412	1
1527918863.897189000	16.7277	542	1
1527918863.917305000	16.7478	87	0
1527918863.962551000	16.7931	323	1
1527918863.962617000	16.7931	218	1
1527918863.980179000	16.8107	87	0
1527918864.024519000	16.855	372	0
1527918864.028322000	16.8588	104	1
1527918864.030057000	16.8606	80	0
1527918864.034320000	16.8648	98	1
1527918864.343478000	17.174	244	0
1527918864.344059000	17.1746	146	0
1527918864.347344000	17.1779	101	1
1527918864.349410000	17.1799	92	0
1527918864.350193000	17.1807	217	0
1527918864.353336000	17.1838	101	1
1527918867.287653000	20.1182	391	1
1527918867.287723000	20.1182	256	1
1527918867.305926000	20.1364	87	0
1527918867.427570000	20.2581	255	0
1527918867.428203000	20.2587	146	0
1527918867.431466000	20.262	104	1
1527918867.432823000	20.2633	92	0
1527918867.433509000	20.264	290	0
1527918867.436451000	20.267	101	1
1527918867.501166000	20.3317	389	1
1527918867.501252000	20.3318	257	1
1527918867.518956000	20.3495	87	0
1527918867.877114000	20.7076	278	0
1527918867.877813000	20.7083	148	0
1527918867.880499000	20.711	104	1
1527918867.881513000	20.712	92	0
1527918867.882588000	20.7131	159	0
1527918867.885468000	20.716	101	1
1527918868.020030000	20.8505	434	1
1527918868.020113000	20.8506	259	1
1527918868.036915000	20.8674	87	0
1527918868.175161000	21.0057	232	0
1527918868.175787000	21.0063	148	0
1527918868.179590000	21.0101	104	1
1527918868.181162000	21.0117	92	0
1527918868.181827000	21.0123	244	0
1527918868.184502000	21.015	101	1
1527918868.496609000	21.3271	1055	1
1527918868.496698000	21.3272	264	1
1527918868.513711000	21.3442	87	0
1527918868.806394000	21.6369	257	0
1527918868.807002000	21.6375	148	0
1527918868.810622000	21.6411	104	1
1527918868.810704000	21.6412	92	0
1527918868.811455000	21.642	114	0
1527918868.814587000	21.6451	101	1
1527918868.983990000	21.8145	392	1
1527918868.984067000	21.8146	260	1
1527918869.000742000	21.8312	87	0
1527918869.359325000	22.1898	353	0
1527918869.359956000	22.1905	148	0
1527918869.363656000	22.1942	104	1
1527918869.364826000	22.1953	92	0
1527918869.365531000	22.196	148	0
1527918869.368575000	22.1991	101	1
1527918869.438053000	22.2686	750	1
1527918869.438113000	22.2686	264	1
1527918869.456700000	22.2872	87	0
1527918869.613158000	22.4437	374	0
1527918869.613735000	22.4442	148	0
1527918869.616680000	22.4472	104	1
1527918869.620148000	22.4507	92	0
1527918869.620777000	22.4513	287	0
1527918869.623638000	22.4541	101	1
1527918869.659620000	22.4901	400	1
1527918869.659676000	22.4902	259	1
1527918869.677130000	22.5076	87	0
1527918869.841362000	22.6719	234	0
1527918869.842016000	22.6725	148	0
1527918869.845698000	22.6762	104	1
1527918869.846044000	22.6766	92	0
1527918869.846659000	22.6772	330	0
1527918869.849674000	22.6802	101	1
1527918869.913549000	22.7441	391	1
1527918869.913628000	22.7441	261	1
1527918869.931233000	22.7617	87	0
1527918870.050594000	22.8811	234	0
1527918870.051257000	22.8818	148	0
1527918870.054634000	22.8851	104	1
1527918870.056298000	22.8868	92	0
1527918870.057004000	22.8875	176	0
1527918870.059708000	22.8902	101	1
1527918870.201214000	23.0317	499	1
1527918870.201303000	23.0318	259	1
1527918870.217720000	23.0482	87	0
1527918870.562719000	23.3932	257	0
1527918870.563366000	23.3939	148	0
1527918870.566702000	23.3972	104	1
1527918870.568720000	23.3992	92	0
1527918870.569440000	23.3999	104	0
1527918870.572717000	23.4032	101	1
1527918870.629947000	23.4605	391	1
1527918870.630031000	23.4605	220	1
1527918870.650676000	23.4812	87	0
1527918870.814954000	23.6455	266	0
1527918870.815636000	23.6461	148	0
1527918870.818715000	23.6492	104	1
1527918870.820480000	23.651	92	0
1527918870.821161000	23.6517	321	0
1527918870.824733000	23.6552	101	1
1527918870.949209000	23.7797	390	1
1527918870.949303000	23.7798	310	1
1527918870.966513000	23.797	87	0
1527918871.082113000	23.9126	234	0
1527918871.082759000	23.9133	148	0
1527918871.085735000	23.9162	104	1
1527918871.088069000	23.9186	92	0
1527918871.088758000	23.9193	96	0
1527918871.091673000	23.9222	101	1
1527918871.392976000	24.2235	388	1
1527918871.393070000	24.2236	310	1
1527918871.411631000	24.2421	87	0
1527918871.586674000	24.4172	257	0
1527918871.587258000	24.4178	148	0
1527918871.590760000	24.4213	104	1
1527918871.592191000	24.4227	92	0
1527918871.592806000	24.4233	211	0
1527918871.595776000	24.4263	101	1
1527918872.504650000	25.3352	391	1
1527918872.504747000	25.3353	258	1
1527918872.521700000	25.3522	87	0
1527918872.526816000	25.3573	87	0
1527918872.698600000	25.5291	255	0
1527918872.699273000	25.5298	148	0
1527918872.702418000	25.5329	107	1
1527918872.704219000	25.5347	92	0
1527918872.705004000	25.5355	95	0
1527918872.708346000	25.5389	101	1
1527918872.805784000	25.6363	436	1
1527918872.805842000	25.6363	256	1
1527918872.824030000	25.6545	87	0
1527918873.182292000	26.0128	231	0
1527918873.182892000	26.0134	148	0
1527918873.186442000	26.0169	104	1
1527918873.188052000	26.0186	92	0
1527918873.188727000	26.0192	326	0
1527918873.191441000	26.0219	101	1
1527918873.303760000	26.1343	386	1
1527918873.303821000	26.1343	258	1
1527918873.321549000	26.1521	87	0
1527918873.501426000	26.3319	966	1
1527918873.501523000	26.332	1412	1
1527918873.501561000	26.3321	1412	1
1527918873.501614000	26.3321	1412	1
1527918873.501633000	26.3321	542	1
1527918873.518882000	26.3494	87	0
1527918873.694122000	26.5246	255	0
1527918873.694852000	26.5254	148	0
1527918873.697052000	26.5276	92	0
1527918873.697725000	26.5282	210	0
1527918873.698441000	26.5289	113	1
1527918873.750991000	26.5815	389	1
1527918873.751086000	26.5816	259	1
1527918873.767449000	26.598	87	0
1527918873.844672000	26.6752	390	0
1527918873.848488000	26.679	101	1
1527918873.853009000	26.6835	80	0
1527918873.856650000	26.6872	98	1
1527918874.128234000	26.9587	268	0
1527918874.128872000	26.9594	148	0
1527918874.132454000	26.963	101	1
1527918874.134556000	26.9651	92	0
1527918874.135502000	26.966	283	0
1527918874.138457000	26.969	101	1
1527918874.245685000	27.0762	752	1
1527918874.245777000	27.0763	256	1
1527918874.263770000	27.0943	87	0
1527918874.618194000	27.4487	258	0
1527918874.618822000	27.4493	148	0
1527918874.622526000	27.453	104	1
1527918874.623658000	27.4542	92	0
1527918874.624447000	27.455	339	0
1527918874.627512000	27.458	101	1
1527918874.752391000	27.5829	405	1
1527918874.752477000	27.583	255	1
1527918874.772103000	27.6026	87	0
1527918875.113536000	27.944	354	0
1527918875.114145000	27.9447	148	0
1527918875.117489000	27.948	104	1
1527918875.119717000	27.9502	92	0
1527918875.120588000	27.9511	262	0
1527918875.123503000	27.954	101	1
1527918875.178273000	28.0088	392	1
1527918875.178352000	28.0089	550	1
1527918875.197074000	28.0276	87	0
1527918875.552637000	28.3831	373	0
1527918875.553325000	28.3838	148	0
1527918875.556521000	28.387	104	1
1527918875.557581000	28.3881	92	0
1527918875.558260000	28.3888	295	0
1527918875.561527000	28.392	101	1
1527918876.501571000	29.3321	482	1
1527918876.501675000	29.3322	1412	1
1527918876.501711000	29.3322	1412	1
1527918876.501739000	29.3322	1412	1
1527918876.501763000	29.3323	1358	1
1527918876.519308000	29.3498	87	0
1527918876.627750000	29.4583	399	0
1527918876.631968000	29.4625	101	1
1527918876.635826000	29.4663	80	0
1527918876.640038000	29.4705	98	1
1527918879.025782000	31.8563	388	1
1527918879.025855000	31.8564	256	1
1527918879.043079000	31.8736	87	0
1527918879.410724000	32.2412	289	0
1527918879.411296000	32.2418	148	0
1527918879.415199000	32.2457	104	1
1527918879.415654000	32.2462	92	0
1527918879.416373000	32.2469	215	0
1527918879.419211000	32.2497	101	1
1527918879.450237000	32.2807	391	1
1527918879.450331000	32.2808	260	1
1527918879.469715000	32.3002	87	0
1527918879.641636000	32.4721	257	0
1527918879.642282000	32.4728	148	0
1527918879.645140000	32.4756	104	1
1527918879.645881000	32.4764	92	0
1527918879.646618000	32.4771	243	0
1527918879.649151000	32.4797	101	1
1527918879.686494000	32.517	387	1
1527918879.686577000	32.5171	259	1
1527918879.704643000	32.5352	87	0
1527918880.056588000	32.8871	234	0
1527918880.057228000	32.8877	148	0
1527918880.060247000	32.8908	104	1
1527918880.062617000	32.8931	92	0
1527918880.063337000	32.8938	124	0
1527918880.066247000	32.8968	101	1
1527918880.446865000	33.2774	391	1
1527918880.446926000	33.2774	265	1
1527918880.464152000	33.2947	87	0
1527918880.464307000	33.2948	347	1
1527918880.464362000	33.2949	1412	1
1527918880.464400000	33.2949	1412	1
1527918880.464448000	33.295	1412	1
1527918880.464468000	33.295	825	1
1527918880.482808000	33.3133	87	0
1527918880.825625000	33.6561	255	0
1527918880.826210000	33.6567	148	0
1527918880.829273000	33.6598	107	1
1527918880.830623000	33.6611	92	0
1527918880.831243000	33.6618	176	0
1527918880.834293000	33.6648	101	1
1527918880.848986000	33.6795	381	0
1527918880.853215000	33.6837	98	1
1527918880.858421000	33.6889	80	0
1527918880.862223000	33.6927	98	1
1527918880.951703000	33.7822	390	1
1527918880.951793000	33.7823	261	1
1527918880.970399000	33.8009	87	0
1527918881.318116000	34.1486	232	0
1527918881.318691000	34.1492	148	0
1527918881.322334000	34.1528	104	1
1527918881.322959000	34.1535	92	0
1527918881.323625000	34.1541	87	0
1527918881.326220000	34.1567	101	1
1527918881.608136000	34.4386	387	1
1527918881.608198000	34.4387	265	1
1527918881.626212000	34.4567	87	0
1527918881.632788000	34.4633	87	0
1527918882.016991000	34.8475	255	0
1527918882.017568000	34.8481	148	0
1527918882.021354000	34.8519	107	1
1527918882.022369000	34.8529	92	0
1527918882.023084000	34.8536	336	0
1527918882.026348000	34.8569	101	1
1527918882.045017000	34.8755	1055	1
1527918882.045096000	34.8756	262	1
1527918882.064041000	34.8945	87	0
1527918882.426107000	35.2566	258	0
1527918882.426679000	35.2572	148	0
1527918882.430372000	35.2609	104	1
1527918882.431053000	35.2616	92	0
1527918882.431737000	35.2622	179	0
1527918882.434454000	35.265	101	1
1527918882.539217000	35.3697	754	1
1527918882.539310000	35.3698	259	1
1527918882.558756000	35.3893	87	0
1527918882.728186000	35.5587	258	0
1527918882.728861000	35.5594	148	0
1527918882.732349000	35.5629	104	1
1527918882.734164000	35.5647	92	0
1527918882.734893000	35.5654	97	0
1527918882.738332000	35.5688	101	1
1527918883.034779000	35.8653	403	1
1527918883.034869000	35.8654	257	1
1527918883.053927000	35.8844	87	0
1527918883.405085000	36.2356	350	0
1527918883.405789000	36.2363	148	0
1527918883.408351000	36.2389	92	0
1527918883.409039000	36.2395	237	0
1527918883.409545000	36.2401	110	1
1527918883.452980000	36.2835	386	1
1527918883.453075000	36.2836	257	1
1527918883.470778000	36.3013	87	0
1527918883.476372000	36.3069	87	0
1527918883.811801000	36.6423	371	0
1527918883.812430000	36.6429	148	0
1527918883.815451000	36.646	107	1
1527918883.817739000	36.6482	92	0
1527918883.818409000	36.6489	308	0
1527918883.821433000	36.6519	101	1
1527918883.890517000	36.721	503	1
1527918883.890610000	36.7211	263	1
1527918883.910091000	36.7406	87	0
1527918884.070412000	36.9009	232	0
1527918884.071002000	36.9015	148	0
1527918884.074471000	36.905	104	1
1527918884.074737000	36.9052	92	0
1527918884.075429000	36.9059	124	0
1527918884.078448000	36.909	101	1
1527918884.137611000	36.9681	387	1
1527918884.137678000	36.9682	257	1
1527918884.156134000	36.9866	87	0
1527918884.498058000	37.3286	255	0
1527918884.498767000	37.3293	148	0
1527918884.501404000	37.3319	104	1
1527918884.503492000	37.334	92	0
1527918884.504161000	37.3347	191	0
1527918884.507392000	37.3379	101	1
1527918884.757513000	37.588	387	1
1527918884.757596000	37.5881	262	1
1527918884.773740000	37.6042	87	0
1527918885.120642000	37.9511	266	0
1527918885.121284000	37.9518	148	0
1527918885.124543000	37.9551	104	1
1527918885.127027000	37.9575	92	0
1527918885.127697000	37.9582	189	0
1527918885.130524000	37.961	101	1
1527918885.157745000	37.9883	266	0
1527918885.161506000	37.992	98	1
1527918885.202200000	38.0327	388	1
1527918885.202289000	38.0328	261	1
1527918885.219867000	38.0504	87	0
1527918885.391278000	38.2218	232	0
1527918885.391878000	38.2224	148	0
1527918885.393693000	38.2242	92	0
1527918885.395147000	38.2257	271	0
1527918885.395670000	38.2262	110	1
1527918885.476827000	38.3073	390	1
1527918885.476916000	38.3074	258	1
1527918885.495743000	38.3263	87	0
1527918885.834088000	38.6646	255	0
1527918885.834748000	38.6653	148	0
1527918885.837560000	38.6681	104	1
1527918885.839893000	38.6704	92	0
1527918885.840528000	38.671	110	0
1527918885.843574000	38.6741	101	1
1527918886.107711000	38.9382	387	1
1527918886.107805000	38.9383	257	1
1527918886.125708000	38.9562	87	0
1527918886.131364000	38.9619	87	0
1527918886.471698000	39.3022	257	0
1527918886.472342000	39.3029	148	0
1527918886.475527000	39.306	107	1
1527918886.475869000	39.3064	92	0
1527918886.476541000	39.307	203	0
1527918886.479554000	39.3101	101	1
1527918886.522104000	39.3526	436	1
1527918886.522192000	39.3527	314	1
1527918886.537906000	39.3684	87	0
1527918886.541417000	39.3719	87	0
1527918886.879991000	39.7105	232	0
1527918886.880588000	39.7111	148	0
1527918886.883620000	39.7141	107	1
1527918886.885378000	39.7159	92	0
1527918886.886127000	39.7166	275	0
1527918886.889606000	39.7201	101	1
1527918887.129920000	39.9604	390	1
1527918887.129993000	39.9605	569	1
1527918887.147026000	39.9775	87	0
1527918887.153835000	39.9843	87	0
1527918887.312509000	40.143	232	0
1527918887.313155000	40.1437	148	0
1527918887.316649000	40.1472	107	1
1527918887.317256000	40.1478	92	0
1527918887.317924000	40.1484	238	0
1527918887.320671000	40.1512	101	1
1527918887.540965000	40.3715	1050	1
1527918887.541029000	40.3715	263	1
1527918887.558631000	40.3891	87	0
1527918887.563654000	40.3942	87	0
1527918887.913669000	40.7442	257	0
1527918887.914346000	40.7449	148	0
1527918887.917629000	40.7481	107	1
1527918887.919937000	40.7504	92	0
1527918887.920606000	40.7511	160	0
1527918887.923703000	40.7542	101	1
1527918887.996330000	40.8268	754	1
1527918887.996393000	40.8269	265	1
1527918888.018591000	40.8491	87	0
1527918888.151400000	40.9819	232	0
1527918888.151991000	40.9825	148	0
1527918888.155691000	40.9862	104	1
1527918888.156650000	40.9872	92	0
1527918888.157318000	40.9878	188	0
1527918888.160687000	40.9912	101	1
1527918888.263944000	41.0945	401	1
1527918888.264033000	41.0945	257	1
1527918888.281247000	41.1118	87	0
1527918888.339420000	41.1699	558	1
1527918888.339472000	41.17	217	1
1527918888.356409000	41.1869	87	0
1527918888.450458000	41.281	444	0
1527918888.452388000	41.2829	102	0
1527918888.453222000	41.2837	92	0
1527918888.453880000	41.2844	89	0
1527918888.454639000	41.2851	113	1
1527918888.656357000	41.4869	280	0
1527918888.656975000	41.4875	148	0
1527918888.660649000	41.4912	101	1
1527918888.662747000	41.4933	92	0
1527918888.663517000	41.494	169	0
1527918888.666640000	41.4971	101	1
1527918888.899236000	41.7297	409	1
1527918888.899327000	41.7298	268	1
1527918888.917197000	41.7477	87	0
1527918889.263467000	42.094	351	0
1527918889.264172000	42.0947	148	0
1527918889.267728000	42.0982	104	1
1527918889.268017000	42.0985	92	0
1527918889.268757000	42.0993	294	0
1527918889.271695000	42.1022	101	1
1527918889.345222000	42.1757	391	1
1527918889.345291000	42.1758	264	1
1527918889.372021000	42.2025	87	0
1527918889.384343000	42.2149	87	0
1527918889.726749000	42.5573	371	0
1527918889.727450000	42.558	148	0
1527918889.730781000	42.5613	107	1
1527918889.732552000	42.5631	92	0
1527918889.733656000	42.5642	307	0
1527918889.736715000	42.5672	101	1
1527918889.765064000	42.5956	92	0
1527918889.768778000	42.5993	98	1
1527918889.848191000	42.6787	432	1
1527918889.848280000	42.6788	264	1
1527918889.878187000	42.7087	87	0
1527918889.884259000	42.7148	87	0
1527918890.001258000	42.8318	234	0
1527918890.001851000	42.8324	148	0
1527918890.004810000	42.8353	107	1
1527918890.006184000	42.8367	92	0
1527918890.006912000	42.8374	156	0
1527918890.009789000	42.8403	101	1
1527918890.058829000	42.8893	392	1
1527918890.058922000	42.8894	260	1
1527918890.078349000	42.9089	87	0
1527918890.200362000	43.0309	232	0
1527918890.201239000	43.0317	148	0
1527918890.203778000	43.0343	104	1
1527918890.206474000	43.037	92	0
1527918890.207141000	43.0376	288	0
1527918890.209808000	43.0403	101	1
1527918890.320193000	43.1507	1050	1
1527918890.320257000	43.1508	257	1
1527918890.336635000	43.1671	87	0
1527918890.709277000	43.5398	289	0
1527918890.709920000	43.5404	148	0
1527918890.712788000	43.5433	104	1
1527918890.716584000	43.5471	92	0
1527918890.717246000	43.5478	102	0
1527918890.720809000	43.5513	101	1
1527918890.753953000	43.5845	388	1
1527918890.754038000	43.5845	260	1
1527918890.771199000	43.6017	87	0
1527918891.156765000	43.9873	234	0
1527918891.157365000	43.9879	148	0
1527918891.160824000	43.9913	104	1
1527918891.163696000	43.9942	92	0
1527918891.164422000	43.9949	114	0
1527918891.167812000	43.9983	101	1
1527918891.373249000	44.2038	755	1
1527918891.373327000	44.2038	261	1
1527918891.391789000	44.2223	87	0
1527918891.767763000	44.5983	255	0
1527918891.768419000	44.5989	148	0
1527918891.771866000	44.6024	104	1
1527918891.773842000	44.6044	92	0
1527918891.774647000	44.6052	186	0
1527918891.777884000	44.6084	101	1
1527918891.789882000	44.6204	398	1
1527918891.789973000	44.6205	260	1
1527918891.807842000	44.6384	87	0
1527918891.996557000	44.8271	232	0
1527918891.997206000	44.8277	148	0
1527918892.000875000	44.8314	104	1
1527918892.003742000	44.8342	92	0
1527918892.004543000	44.8351	125	0
1527918892.007882000	44.8384	101	1
1527918892.048310000	44.8788	386	1
1527918892.048401000	44.8789	260	1
1527918892.067876000	44.8984	87	0
1527918892.437058000	45.2676	232	0
1527918892.437734000	45.2682	148	0
1527918892.440892000	45.2714	104	1
1527918892.442803000	45.2733	92	0
1527918892.443466000	45.274	120	0
1527918892.446899000	45.2774	101	1
1527918892.720614000	45.5511	391	1
1527918892.720760000	45.5513	265	1
1527918892.744879000	45.5754	87	0
1527918892.749687000	45.5802	87	0
1527918892.866199000	45.6967	257	0
1527918892.866849000	45.6974	148	0
1527918892.869982000	45.7005	107	1
1527918892.871730000	45.7022	92	0
1527918892.872633000	45.7031	162	0
1527918892.875977000	45.7065	101	1
1527918893.045520000	45.876	479	1
1527918893.045591000	45.8761	259	1
1527918893.079098000	45.9096	87	0
1527918893.268451000	46.099	232	0
1527918893.269024000	46.0995	148	0
1527918893.271988000	46.1025	104	1
1527918893.275937000	46.1064	92	0
1527918893.276602000	46.1071	234	0
1527918893.279999000	46.1105	101	1
1527918893.423445000	46.254	387	1
1527918893.423516000	46.254	260	1
1527918893.442597000	46.2731	87	0
1527918893.790732000	46.6212	257	0
1527918893.791369000	46.6219	148	0
1527918893.794957000	46.6255	104	1
1527918893.796591000	46.6271	92	0
1527918893.797228000	46.6277	89	0
1527918893.799951000	46.6305	101	1
1527918893.938635000	46.7691	415	1
1527918893.938722000	46.7692	262	1
1527918893.960344000	46.7909	87	0
1527918894.331624000	47.1621	232	0
1527918894.332272000	47.1628	148	0
1527918894.334992000	47.1655	104	1
1527918894.336894000	47.1674	92	0
1527918894.337577000	47.1681	233	0
1527918894.340980000	47.1715	101	1
1527918894.621223000	47.4517	387	1
1527918894.621289000	47.4518	260	1
1527918894.650882000	47.4814	87	0
1527918894.788502000	47.619	255	0
1527918894.789184000	47.6197	148	0
1527918894.792036000	47.6225	104	1
1527918894.794591000	47.6251	92	0
1527918894.795273000	47.6258	226	0
1527918894.798028000	47.6285	101	1
1527918895.048995000	47.8795	431	1
1527918895.049090000	47.8796	262	1
1527918895.091415000	47.9219	87	0
1527918895.436520000	48.267	255	0
1527918895.437167000	48.2677	148	0
1527918895.440059000	48.2706	104	1
1527918895.442725000	48.2732	92	0
1527918895.443398000	48.2739	317	0
1527918895.446125000	48.2766	101	1
1527918895.522406000	48.3529	386	1
1527918895.522471000	48.353	261	1
1527918895.539462000	48.37	87	0
1527918895.677971000	48.5085	374	0
1527918895.678559000	48.5091	148	0
1527918895.682211000	48.5127	104	1
1527918895.683080000	48.5136	92	0
1527918895.684085000	48.5146	265	0
1527918895.687076000	48.5176	101	1
1527918895.908992000	48.7395	386	1
1527918895.909295000	48.7398	261	1
1527918895.943500000	48.774	87	0
1527918895.963853000	48.7944	87	0
1527918896.292114000	49.1226	348	0
1527918896.292689000	49.1232	148	0
1527918896.296160000	49.1267	107	1
1527918896.297128000	49.1276	92	0
1527918896.297741000	49.1282	285	0
1527918896.301151000	49.1317	101	1
1527918896.420052000	49.2506	1050	1
1527918896.420117000	49.2506	261	1
1527918896.439375000	49.2699	87	0
1527918896.779706000	49.6102	257	0
1527918896.780305000	49.6108	148	0
1527918896.783139000	49.6136	104	1
1527918896.785149000	49.6157	92	0
1527918896.785825000	49.6163	305	0
1527918896.789229000	49.6197	101	1
1527918897.082519000	49.913	391	1
1527918897.082608000	49.9131	264	1
1527918897.100383000	49.9309	87	0
1527918897.450502000	50.281	287	0
1527918897.451136000	50.2816	148	0
1527918897.454178000	50.2847	104	1
1527918897.467745000	50.2983	92	0
1527918897.468408000	50.2989	100	0
1527918897.471259000	50.3018	101	1
1527918897.601114000	50.4316	754	1
1527918897.601179000	50.4317	376	1
1527918897.618798000	50.4493	87	0
1527918897.624374000	50.4549	87	0
1527918897.777173000	50.6077	234	0
1527918897.777750000	50.6083	148	0
1527918897.781301000	50.6118	107	1
1527918897.783358000	50.6139	92	0
1527918897.784078000	50.6146	129	0
1527918897.787235000	50.6177	101	1
1527918898.040837000	50.8713	402	1
1527918898.040897000	50.8714	314	1
1527918898.058542000	50.8891	87	0
1527918898.422764000	51.2533	234	0
1527918898.423403000	51.2539	148	0
1527918898.426288000	51.2568	104	1
1527918898.429031000	51.2595	92	0
1527918898.429745000	51.2603	230	0
1527918898.433274000	51.2638	101	1
1527918898.521962000	51.3525	387	1
1527918898.522035000	51.3525	264	1
1527918898.536030000	51.3665	100	0
1527918898.538675000	51.3692	87	0
1527918898.540240000	51.3707	101	1
1527918898.888611000	51.7191	257	0
1527918898.889236000	51.7197	148	0
1527918898.892259000	51.7228	101	1
1527918898.893314000	51.7238	92	0
1527918898.894053000	51.7246	288	0
1527918898.897251000	51.7278	101	1
1527918898.934414000	51.7649	387	1
1527918898.934469000	51.765	262	1
1527918898.955258000	51.7858	87	0
1527918899.117568000	51.9481	231	0
1527918899.118186000	51.9487	148	0
1527918899.121319000	51.9518	104	1
1527918899.122154000	51.9527	92	0
1527918899.122777000	51.9533	248	0
1527918899.126330000	51.9568	101	1
1527918899.146465000	51.977	479	1
1527918899.146562000	51.9771	260	1
1527918899.164280000	51.9948	87	0
1527918899.524930000	52.3554	255	0
1527918899.525514000	52.356	148	0
1527918899.529389000	52.3599	104	1
1527918899.531338000	52.3618	92	0
1527918899.532040000	52.3625	247	0
1527918899.535357000	52.3659	101	1
1527918899.797527000	52.628	412	1
1527918899.797605000	52.6281	259	1
1527918899.817750000	52.6483	87	0
1527918900.196372000	53.0269	233	0
1527918900.196959000	53.0275	148	0
1527918900.200386000	53.0309	104	1
1527918900.201907000	53.0324	92	0
1527918900.202581000	53.0331	311	0
1527918900.205395000	53.0359	101	1
1527918900.265922000	53.0964	391	1
1527918900.266012000	53.0965	262	1
1527918900.284085000	53.1146	87	0
1527918900.288665000	53.1192	87	0
1527918900.414242000	53.2448	233	0
1527918900.414902000	53.2454	148	0
1527918900.418393000	53.2489	107	1
1527918900.420333000	53.2508	92	0
1527918900.421040000	53.2515	320	0
1527918900.424406000	53.2549	101	1
1527918900.543477000	53.374	436	1
1527918900.543554000	53.3741	256	1
1527918900.563084000	53.3936	87	0
1527918900.913914000	53.7444	258	0
1527918900.914570000	53.7451	148	0
1527918900.917424000	53.7479	104	1
1527918900.919724000	53.7502	92	0
1527918900.920598000	53.7511	251	0
1527918900.923412000	53.7539	101	1
1527918900.949951000	53.7805	391	1
1527918900.950013000	53.7805	258	1
1527918900.952393000	53.7829	92	0
1527918900.956404000	53.7869	98	1
1527918900.969091000	53.7996	87	0
1527918901.151135000	53.9816	233	0
1527918901.151765000	53.9823	148	0
1527918901.155417000	53.9859	104	1
1527918901.156211000	53.9867	92	0
1527918901.156888000	53.9874	313	0
1527918901.160434000	53.9909	101	1
1527918901.173844000	54.0044	1051	1
1527918901.173907000	54.0044	260	1
1527918901.191283000	54.0218	87	0
1527918901.316014000	54.1465	233	0
1527918901.316599000	54.1471	148	0
1527918901.320378000	54.1509	104	1
1527918901.323012000	54.1535	92	0
1527918901.323677000	54.1542	85	0
1527918901.326397000	54.1569	101	1
1527918901.330489000	54.161	369	1
1527918901.330570000	54.1611	1412	1
1527918901.330595000	54.1611	1412	1
1527918901.330632000	54.1611	1412	1
1527918901.330678000	54.1612	241	1
1527918901.350155000	54.1807	87	0
1527918901.404493000	54.235	683	1
1527918901.404560000	54.2351	256	1
1527918901.424835000	54.2553	87	0
1527918901.611454000	54.442	281	0
1527918901.612097000	54.4426	148	0
1527918901.615475000	54.446	107	1
1527918901.620517000	54.451	92	0
1527918901.621253000	54.4518	121	0
1527918901.624479000	54.455	101	1
1527918901.704764000	54.5353	445	0
1527918901.708495000	54.539	98	1
1527918901.713296000	54.5438	80	0
1527918901.717464000	54.548	98	1
1527918901.882553000	54.7131	390	1
1527918901.882642000	54.7132	376	1
1527918901.899757000	54.7303	87	0
1527918901.907115000	54.7376	87	0
1527918902.255256000	55.0858	422	0
1527918902.255852000	55.0864	148	0
1527918902.259508000	55.09	107	1
1527918902.260620000	55.0911	92	0
1527918902.261291000	55.0918	108	0
1527918902.264490000	55.095	101	1
1527918902.741015000	55.5715	404	1
1527918902.741111000	55.5716	500	1
1527918902.759928000	55.5904	87	0
1527918902.943951000	55.7745	288	0
1527918902.944603000	55.7751	148	0
1527918902.947539000	55.778	104	1
1527918902.949692000	55.7802	92	0
1527918902.950367000	55.7809	233	0
1527918902.953558000	55.7841	101	1
1527918905.460299000	58.2908	387	1
1527918905.460366000	58.2909	256	1
1527918905.479779000	58.3103	87	0
1527918905.626927000	58.4574	255	0
1527918905.627500000	58.458	148	0
1527918905.630690000	58.4612	104	1
1527918905.633188000	58.4637	92	0
1527918905.633796000	58.4643	93	0
1527918905.636703000	58.4672	101	1
1527918905.723884000	58.5544	386	1
1527918905.723982000	58.5545	259	1
1527918905.741507000	58.572	87	0
1527918906.086388000	58.9169	233	0
1527918906.086985000	58.9175	148	0
1527918906.090726000	58.9212	104	1
1527918906.092677000	58.9232	92	0
1527918906.093393000	58.9239	86	0
1527918906.096723000	58.9272	101	1
1527918906.670201000	59.5007	476	1
1527918906.670294000	59.5008	259	1
1527918906.687253000	59.5178	87	0
1527918907.037245000	59.8678	259	0
1527918907.037818000	59.8683	148	0
1527918907.040787000	59.8713	104	1
1527918907.041785000	59.8723	92	0
1527918907.042512000	59.873	182	0
1527918907.045808000	59.8763	101	1
1527918907.063807000	59.8943	388	1
1527918907.063895000	59.8944	256	1
1527918907.083734000	59.9142	87	0
1527918907.205261000	60.0358	235	0
1527918907.205835000	60.0363	148	0
1527918907.208788000	60.0393	104	1
1527918907.210136000	60.0406	92	0
1527918907.210755000	60.0413	283	0
1527918907.213796000	60.0443	101	1
1527918907.316941000	60.1474	411	1
1527918907.317025000	60.1475	256	1
1527918907.335102000	60.1656	87	0
1527918907.678507000	60.509	258	0
1527918907.679081000	60.5096	148	0
1527918907.682801000	60.5133	104	1
1527918907.684620000	60.5151	92	0
1527918907.685293000	60.5158	291	0
1527918907.688775000	60.5193	101	1
1527918907.789906000	60.6204	390	1
1527918907.790004000	60.6205	259	1
1527918907.808391000	60.6389	87	0
1527918907.951699000	60.7822	235	0
1527918907.952335000	60.7828	148	0
1527918907.955790000	60.7863	104	1
1527918907.960040000	60.7905	92	0
1527918907.961436000	60.7919	172	0
1527918907.963783000	60.7943	101	1
1527918908.436007000	61.2665	436	1
1527918908.436104000	61.2666	256	1
1527918908.455778000	61.2863	87	0
1527918908.811936000	61.6424	258	0
1527918908.812506000	61.643	148	0
1527918908.815835000	61.6463	104	1
1527918908.817744000	61.6483	92	0
1527918908.818530000	61.649	236	0
1527918908.821808000	61.6523	101	1
1527918908.855928000	61.6864	92	0
1527918908.859843000	61.6904	98	1
1527918908.879303000	61.7098	391	1
1527918908.879364000	61.7099	257	1
1527918908.897369000	61.7279	87	0
1527918909.271840000	62.1023	233	0
1527918909.272474000	62.103	148	0
1527918909.275759000	62.1063	92	0
1527918909.275866000	62.1064	104	1
1527918909.276480000	62.107	203	0
1527918909.279946000	62.1105	101	1
1527918909.354978000	62.1855	1051	1
1527918909.355043000	62.1856	256	1
1527918909.387938000	62.2184	1051	1
1527918909.397607000	62.2281	87	0
1527918909.409532000	62.24	87	0
1527918909.558986000	62.3895	258	0
1527918909.559579000	62.3901	148	0
1527918909.562885000	62.3934	107	1
1527918909.563960000	62.3945	92	0
1527918909.564707000	62.3952	254	0
1527918909.567848000	62.3984	101	1
1527918909.768033000	62.5985	387	1
1527918909.768121000	62.5986	259	1
1527918909.785546000	62.6161	100	0
1527918909.788871000	62.6194	98	1
1527918910.277924000	63.1084	256	0
1527918910.278556000	63.1091	148	0
1527918910.282051000	63.1126	101	1
1527918910.284847000	63.1154	92	0
1527918910.285557000	63.1161	237	0
1527918910.288915000	63.1194	101	1
1527918910.474042000	63.3045	749	1
1527918910.474130000	63.3046	257	1
1527918910.491000000	63.3215	87	0
1527918910.835489000	63.666	256	0
1527918910.836065000	63.6666	148	0
1527918910.839019000	63.6695	104	1
1527918910.841160000	63.6717	92	0
1527918910.841777000	63.6723	317	0
1527918910.845005000	63.6755	101	1
1527918911.022360000	63.8529	390	1
1527918911.022444000	63.853	261	1
1527918911.040493000	63.871	87	0
1527918911.215381000	64.0459	279	0
1527918911.216002000	64.0465	148	0
1527918911.219015000	64.0495	104	1
1527918911.221153000	64.0517	92	0
1527918911.221774000	64.0523	301	0
1527918911.225023000	64.0555	101	1
1527918911.508461000	64.339	399	1
1527918911.508548000	64.3391	256	1
1527918911.531694000	64.3622	87	0
1527918911.653556000	64.4841	445	0
1527918911.654153000	64.4847	148	0
1527918911.657040000	64.4875	104	1
1527918911.659356000	64.4899	92	0
1527918911.659998000	64.4905	279	0
1527918911.663025000	64.4935	101	1
1527918911.932946000	64.7635	369	1
1527918911.933034000	64.7635	1412	1
1527918911.933059000	64.7636	1412	1
1527918911.933100000	64.7636	1412	1
1527918911.933151000	64.7637	826	1
1527918911.952335000	64.7828	87	0
1527918912.063150000	64.8937	390	0
1527918912.067055000	64.8976	101	1
1527918912.072274000	64.9028	80	0
1527918912.076069000	64.9066	98	1
1527918912.301268000	65.1318	475	1
1527918912.301365000	65.1319	256	1
1527918912.321038000	65.1515	87	0
1527918912.325592000	65.1561	87	0
1527918912.657728000	65.4882	287	0
1527918912.658300000	65.4888	148	0
1527918912.662039000	65.4925	107	1
1527918912.663540000	65.494	92	0
1527918912.664196000	65.4947	144	0
1527918912.667119000	65.4976	101	1
1527918912.924984000	65.7555	386	1
1527918912.925067000	65.7556	259	1
1527918912.942431000	65.7729	87	0
1527918913.314023000	66.1445	235	0
1527918913.314683000	66.1452	148	0
1527918913.318121000	66.1486	104	1
1527918913.319745000	66.1503	92	0
1527918913.320432000	66.1509	203	0
1527918913.323122000	66.1536	101	1
1527918913.480415000	66.3109	411	1
1527918913.480488000	66.311	257	1
1527918913.500295000	66.3308	87	0
1527918913.505228000	66.3357	87	0
1527918913.643663000	66.4742	256	0
1527918913.644262000	66.4748	148	0
1527918913.647148000	66.4777	107	1
1527918913.648243000	66.4788	92	0
1527918913.648871000	66.4794	102	0
1527918913.652135000	66.4826	101	1
1527918913.923568000	66.7541	391	1
1527918913.923663000	66.7542	260	1
1527918913.942971000	66.7735	87	0
1527918914.081759000	66.9123	236	0
1527918914.082394000	66.9129	148	0
1527918914.086172000	66.9167	104	1
1527918914.086823000	66.9173	92	0
1527918914.087535000	66.918	286	0
1527918914.090167000	66.9207	101	1
1527918914.715603000	67.5461	437	1
1527918914.715665000	67.5462	220	1
1527918914.737931000	67.5684	87	0
1527918914.855324000	67.6858	258	0
1527918914.855954000	67.6865	148	0
1527918914.859216000	67.6897	104	1
1527918914.861580000	67.6921	92	0
1527918914.862189000	67.6927	166	0
1527918914.865241000	67.6957	101	1
1527918915.023676000	67.8542	391	1
1527918915.023740000	67.8542	314	1
1527918915.040605000	67.8711	87	0
1527918915.164203000	67.9947	232	0
1527918915.165189000	67.9957	148	0
1527918915.168223000	67.9987	104	1
1527918915.168695000	67.9992	92	0
1527918915.169417000	67.9999	123	0
1527918915.172220000	68.0027	101	1
1527918916.110009000	68.9405	1054	1
1527918916.110099000	68.9406	256	1
1527918916.129276000	68.9598	87	0
1527918916.274451000	69.105	256	0
1527918916.275099000	69.1056	148	0
1527918916.278294000	69.1088	104	1
1527918916.280209000	69.1107	92	0
1527918916.280845000	69.1114	250	0
1527918916.284297000	69.1148	101	1
1527918916.340327000	69.1708	752	1
1527918916.340399000	69.1709	259	1
1527918916.358720000	69.1892	87	0
1527918916.402671000	69.2332	302	1
1527918916.402771000	69.2333	1412	1
1527918916.402807000	69.2333	1412	1
1527918916.402835000	69.2333	1136	1
1527918916.420008000	69.2505	87	0
1527918916.494154000	69.3247	256	0
1527918916.495002000	69.3255	148	0
1527918916.498306000	69.3288	107	1
1527918916.499942000	69.3305	92	0
1527918916.500666000	69.3312	107	0
1527918916.503299000	69.3338	101	1
1527918916.520512000	69.351	385	0
1527918916.524317000	69.3548	98	1
1527918916.527824000	69.3583	80	0
1527918916.531311000	69.3618	98	1
1527918916.663370000	69.4939	391	1
1527918916.663442000	69.4939	258	1
1527918916.685032000	69.5155	87	0
1527918916.814994000	69.6455	302	0
1527918916.815574000	69.6461	148	0
1527918916.819329000	69.6498	104	1
1527918916.821448000	69.652	92	0
1527918916.822119000	69.6526	131	0
1527918916.825335000	69.6558	101	1
1527918916.978839000	69.8093	399	1
1527918916.978899000	69.8094	259	1
1527918916.997769000	69.8283	87	0
1527918917.005315000	69.8358	87	0
1527918917.129588000	69.9601	422	0
1527918917.130238000	69.9607	148	0
1527918917.133343000	69.9639	107	1
1527918917.135248000	69.9658	92	0
1527918917.135937000	69.9664	275	0
1527918917.139339000	69.9698	101	1
1527918917.372532000	70.203	387	1
1527918917.372592000	70.2031	258	1
1527918917.389749000	70.2203	87	0
1527918917.507595000	70.3381	256	0
1527918917.508171000	70.3387	148	0
1527918917.511368000	70.3419	104	1
1527918917.513328000	70.3438	92	0
1527918917.513997000	70.3445	196	0
1527918917.517354000	70.3479	101	1
1527918917.645353000	70.4759	475	1
1527918917.645412000	70.4759	260	1
1527918917.663390000	70.4939	87	0
1527918917.780206000	70.6107	235	0
1527918917.780846000	70.6114	148	0
1527918917.784321000	70.6148	104	1
1527918917.786969000	70.6175	92	0
1527918917.787641000	70.6181	266	0
1527918917.790308000	70.6208	101	1
1527918918.269958000	71.1005	388	1
1527918918.270026000	71.1005	259	1
1527918918.305420000	71.1359	388	1
1527918918.308968000	71.1395	87	0
1527918918.322591000	71.1531	87	0
1527918918.354801000	71.1853	87	0
1527918918.459946000	71.2905	290	0
1527918918.460540000	71.291	148	0
1527918918.463427000	71.2939	110	1
1527918918.465743000	71.2963	92	0
1527918918.466383000	71.2969	167	0
1527918918.469406000	71.2999	101	1
1527918918.885636000	71.7161	410	1
1527918918.885728000	71.7162	258	1
1527918918.904684000	71.7352	87	0
1527918919.040085000	71.8706	235	0
1527918919.040740000	71.8712	148	0
1527918919.044408000	71.8749	104	1
1527918919.047473000	71.878	92	0
1527918919.048121000	71.8786	319	0
1527918919.051390000	71.8819	101	1
1527918919.248826000	72.0793	391	1
1527918919.248883000	72.0794	260	1
1527918919.267974000	72.0985	87	0
1527918919.406018000	72.2365	348	1
1527918919.406123000	72.2366	1412	1
1527918919.406160000	72.2367	1412	1
1527918919.406194000	72.2367	1412	1
1527918919.406230000	72.2367	1412	1
1527918919.406265000	72.2368	1412	1
1527918919.406293000	72.2368	1412	1
1527918919.406329000	72.2368	1412	1
1527918919.406384000	72.2369	1412	1
1527918919.406409000	72.2369	1412	1
1527918919.406431000	72.2369	1412	1
1527918919.406478000	72.237	1412	1
1527918919.406514000	72.237	1412	1
1527918919.406550000	72.2371	1412	1
1527918919.408483000	72.239	771	1
1527918919.415156000	72.2457	232	0
1527918919.415745000	72.2463	148	0
1527918919.419465000	72.25	104	1
1527918919.421439000	72.2519	92	0
1527918919.422109000	72.2526	230	0
1527918919.424536000	72.255	87	0
1527918919.425399000	72.2559	104	1
1527918919.425464000	72.256	87	0
1527918919.430159000	72.2607	87	0
1527918919.451446000	72.282	232	0
1527918919.455464000	72.286	104	1
1527918919.573757000	72.4043	407	0
1527918919.577480000	72.408	98	1
1527918919.582118000	72.4126	80	0
1527918919.585484000	72.416	98	1
1527918919.671488000	72.502	387	1
1527918919.671542000	72.502	258	1
1527918919.690712000	72.5212	87	0
1527918919.838786000	72.6693	233	0
1527918919.839416000	72.6699	148	0
1527918919.842500000	72.673	104	1
1527918919.843684000	72.6742	92	0
1527918919.844426000	72.6749	236	0
1527918919.847496000	72.678	101	1
1527918919.923515000	72.754	386	1
1527918919.923571000	72.7541	258	1
1527918919.940893000	72.7714	87	0
1527918920.068493000	72.899	235	0
1527918920.069127000	72.8996	148	0
1527918920.072516000	72.903	104	1
1527918920.073178000	72.9037	92	0
1527918920.073920000	72.9044	146	0
1527918920.076532000	72.907	101	1
1527918920.148016000	72.9785	387	1
1527918920.148075000	72.9786	259	1
1527918920.166511000	72.997	87	0
1527918920.299758000	73.1303	235	0
1527918920.300353000	73.1309	148	0
1527918920.303525000	73.134	104	1
1527918920.305388000	73.1359	92	0
1527918920.306079000	73.1366	208	0
1527918920.309518000	73.14	101	1
1527918920.726928000	73.5574	1055	1
1527918920.727018000	73.5575	261	1
1527918920.745694000	73.5762	87	0
1527918920.751224000	73.5817	87	0
1527918920.879527000	73.71	255	0
1527918920.880211000	73.7107	148	0
1527918920.883562000	73.7141	107	1
1527918920.887434000	73.7179	92	0
1527918920.888106000	73.7186	249	0
1527918920.891553000	73.7221	101	1
1527918921.181967000	74.0125	749	1
1527918921.182035000	74.0125	258	1
1527918921.203722000	74.0342	87	0
1527918921.336224000	74.1667	233	0
1527918921.336804000	74.1673	148	0
1527918921.340603000	74.1711	104	1
1527918921.342483000	74.173	92	0
1527918921.343153000	74.1737	200	0
1527918921.346597000	74.1771	101	1
1527918921.712905000	74.5434	390	1
1527918921.712998000	74.5435	258	1
1527918921.731118000	74.5616	87	0
1527918921.873331000	74.7038	258	0
1527918921.873933000	74.7044	148	0
1527918921.877611000	74.7081	104	1
1527918921.878157000	74.7087	92	0
1527918921.878778000	74.7093	159	0
1527918921.881610000	74.7121	101	1
1527918921.926937000	74.7574	399	1
1527918921.927027000	74.7575	258	1
1527918921.964655000	74.7952	399	1
1527918921.968043000	74.7986	87	0
1527918921.982107000	74.8126	87	0
1527918922.110082000	74.9406	301	0
1527918922.110723000	74.9412	148	0
1527918922.113629000	74.9441	107	1
1527918922.116225000	74.9467	92	0
1527918922.116958000	74.9475	152	0
1527918922.119643000	74.9502	101	1
1527918922.441333000	75.2718	386	1
1527918922.441409000	75.2719	258	1
1527918922.458172000	75.2887	87	0
1527918922.598118000	75.4286	447	0
1527918922.598753000	75.4293	148	0
1527918922.601596000	75.4321	104	1
1527918922.604082000	75.4346	92	0
1527918922.604822000	75.4353	225	0
1527918922.607585000	75.4381	101	1
1527918922.681867000	75.5124	477	1
1527918922.681954000	75.5125	260	1
1527918922.713378000	75.5439	87	0
1527918922.845289000	75.6758	233	0
1527918922.845942000	75.6765	148	0
1527918922.849632000	75.6801	104	1
1527918922.851165000	75.6817	92	0
1527918922.851797000	75.6823	90	0
1527918922.854617000	75.6851	101	1
1527918922.894171000	75.7247	390	1
1527918922.894237000	75.7247	222	1
1527918922.911750000	75.7423	87	0
1527918922.919209000	75.7497	87	0
1527918923.029920000	75.8604	235	0
1527918923.030545000	75.8611	148	0
1527918923.033685000	75.8642	107	1
1527918923.036838000	75.8673	92	0
1527918923.037554000	75.8681	218	0
1527918923.040694000	75.8712	101	1
1527918923.200974000	76.0315	414	1
1527918923.201065000	76.0316	316	1
1527918923.219177000	76.0497	87	0
1527918923.353779000	76.1843	267	0
1527918923.354492000	76.185	148	0
1527918923.357648000	76.1882	104	1
1527918923.359991000	76.1905	92	0
1527918923.360645000	76.1912	235	0
1527918923.363631000	76.1941	101	1
1527918923.512940000	76.3434	387	1
1527918923.513028000	76.3435	316	1
1527918923.552719000	76.3832	387	1
1527918923.553510000	76.384	87	0
1527918923.568324000	76.3988	87	0
1527918923.599681000	76.4302	87	0
1527918923.678556000	76.5091	256	0
1527918923.679143000	76.5097	148	0
1527918923.682730000	76.5132	110	1
1527918923.685322000	76.5158	92	0
1527918923.685987000	76.5165	146	0
1527918923.688733000	76.5192	101	1
1527918924.014179000	76.8447	435	1
1527918924.014245000	76.8448	254	1
1527918924.031001000	76.8615	87	0
1527918924.167517000	76.998	235	0
1527918924.168162000	76.9987	148	0
1527918924.171745000	77.0023	104	1
1527918924.173981000	77.0045	92	0
1527918924.174714000	77.0052	281	0
1527918924.177755000	77.0083	101	1
1527918924.907650000	77.7382	387	1
1527918924.907741000	77.7382	258	1
1527918924.927703000	77.7582	87	0
1527918925.064496000	77.895	255	0
1527918925.065096000	77.8956	148	0
1527918925.068392000	77.8989	104	1
1527918925.069654000	77.9002	92	0
1527918925.070333000	77.9008	309	0
1527918925.073434000	77.9039	101	1
1527918925.380557000	78.2111	386	1
1527918925.380616000	78.2111	258	1
1527918925.399977000	78.2305	87	0
1527918925.749791000	78.5803	258	0
1527918925.750423000	78.5809	148	0
1527918925.753438000	78.5839	104	1
1527918925.755635000	78.5861	92	0
1527918925.756305000	78.5868	296	0
1527918925.759425000	78.5899	101	1
1527918925.834533000	78.665	1055	1
1527918925.834621000	78.6651	261	1
1527918925.863410000	78.6939	87	0
1527918925.984796000	78.8153	236	0
1527918925.985460000	78.816	148	0
1527918925.988381000	78.8189	104	1
1527918925.990449000	78.821	92	0
1527918925.991145000	78.8217	313	0
1527918925.994378000	78.8249	101	1
1527918926.100100000	78.9306	752	1
1527918926.100187000	78.9307	258	1
1527918926.120046000	78.9506	87	0
1527918926.248755000	79.0793	235	0
1527918926.249377000	79.0799	148	0
1527918926.252432000	79.0829	92	0
1527918926.252482000	79.083	104	1
1527918926.253163000	79.0837	99	0
1527918926.256466000	79.087	101	1
1527918926.312745000	79.1433	390	1
1527918926.312835000	79.1433	259	1
1527918926.333150000	79.1637	87	0
1527918926.452372000	79.2829	260	0
1527918926.452965000	79.2835	148	0
1527918926.456476000	79.287	104	1
1527918926.457201000	79.2877	92	0
1527918926.457838000	79.2883	233	0
1527918926.460466000	79.291	101	1
1527918926.849754000	79.6803	404	1
1527918926.849814000	79.6803	258	1
1527918926.866975000	79.6975	87	0
1527918926.984909000	79.8154	235	0
1527918926.985564000	79.8161	148	0
1527918926.988440000	79.8189	104	1
1527918926.990777000	79.8213	92	0
1527918926.991479000	79.822	163	0
1527918926.994532000	79.825	101	1
1527918927.194298000	80.0248	388	1
1527918927.194377000	80.0249	261	1
1527918927.211754000	80.0423	87	0
1527918927.338161000	80.1687	233	0
1527918927.338754000	80.1693	148	0
1527918927.342519000	80.173	104	1
1527918927.343554000	80.1741	92	0
1527918927.344229000	80.1747	222	0
1527918927.347538000	80.178	101	1
1527918927.967794000	80.7983	475	1
1527918927.967891000	80.7984	258	1
1527918927.984970000	80.8155	87	0
1527918928.149794000	80.9803	258	0
1527918928.150440000	80.9809	148	0
1527918928.153569000	80.9841	104	1
1527918928.156536000	80.987	92	0
1527918928.157218000	80.9877	127	0
1527918928.160595000	80.9911	101	1
1527918928.391929000	81.2224	387	1
1527918928.391996000	81.2225	258	1
1527918928.409107000	81.2396	87	0
1527918928.550499000	81.381	325	0
1527918928.551066000	81.3816	148	0
1527918928.554593000	81.3851	104	1
1527918928.558088000	81.3886	92	0
1527918928.558751000	81.3893	192	0
1527918928.561522000	81.392	101	1
1527918928.632955000	81.4635	386	1
1527918928.633015000	81.4635	258	1
1527918928.651827000	81.4823	87	0
1527918928.774769000	81.6053	422	0
1527918928.775398000	81.6059	148	0
1527918928.778606000	81.6091	104	1
1527918928.780747000	81.6113	92	0
1527918928.781426000	81.6119	219	0
1527918928.784688000	81.6152	101	1
1527918928.867596000	81.6981	413	1
1527918928.867658000	81.6982	260	1
1527918928.886580000	81.7171	87	0
1527918929.022384000	81.8529	233	0
1527918929.022977000	81.8535	148	0
1527918929.026620000	81.8571	104	1
1527918929.028727000	81.8592	92	0
1527918929.029397000	81.8599	301	0
1527918929.032637000	81.8631	101	1
1527918929.249793000	82.0803	386	1
1527918929.249885000	82.0804	258	1
1527918929.267030000	82.0975	87	0
1527918929.406273000	82.2368	236	0
1527918929.406881000	82.2374	148	0
1527918929.410655000	82.2412	104	1
1527918929.412284000	82.2428	92	0
1527918929.412901000	82.2434	284	0
1527918929.415629000	82.2461	101	1
1527918929.450259000	82.2808	92	0
1527918929.453631000	82.2841	98	1
1527918929.507748000	82.3383	415	1
1527918929.507819000	82.3383	1412	1
1527918929.507859000	82.3384	1412	1
1527918929.507891000	82.3384	1412	1
1527918929.507924000	82.3384	248	1
1527918929.529991000	82.3605	87	0
1527918929.544667000	82.3752	1412	1
1527918929.553762000	82.3843	324	1
1527918929.553848000	82.3844	222	1
1527918929.563156000	82.3937	87	0
1527918929.589620000	82.4201	87	0
1527918929.667568000	82.4981	412	0
1527918929.671667000	82.5022	107	1
1527918929.675607000	82.5061	80	0
1527918929.679651000	82.5102	98	1
1527918929.725602000	82.5561	277	0
1527918929.726197000	82.5567	148	0
1527918929.729667000	82.5602	101	1
1527918929.732827000	82.5633	92	0
1527918929.733541000	82.564	322	0
1527918929.736646000	82.5672	101	1
1527918930.019217000	82.8497	391	1
1527918930.019307000	82.8498	502	1
1527918930.038469000	82.869	87	0
1527918930.061383000	82.8919	87	0
1527918930.200756000	83.0313	235	0
1527918930.201403000	83.0319	148	0
1527918930.204643000	83.0352	107	1
1527918930.207276000	83.0378	92	0
1527918930.208001000	83.0385	149	0
1527918930.210630000	83.0411	101	1
1527918930.308712000	83.1392	1055	1
1527918930.308804000	83.1393	378	1
1527918930.325952000	83.1565	87	0
1527918930.346665000	83.1772	87	0
1527918930.466128000	83.2966	256	0
1527918930.466831000	83.2973	148	0
1527918930.469703000	83.3002	107	1
1527918930.472067000	83.3026	92	0
1527918930.472508000	83.303	259	0
1527918930.475704000	83.3062	101	1
1527918933.413996000	86.2445	749	1
1527918933.414083000	86.2446	258	1
1527918933.432643000	86.2632	87	0
1527918933.554483000	86.385	255	0
1527918933.555075000	86.3856	148	0
1527918933.558278000	86.3888	104	1
1527918933.559657000	86.3902	92	0
1527918933.560254000	86.3908	99	0
1527918933.563273000	86.3938	101	1
1527918933.683753000	86.5143	388	1
1527918933.683845000	86.5144	259	1
1527918933.703748000	86.5343	87	0
1527918933.822733000	86.6532	235	0
1527918933.823319000	86.6538	148	0
1527918933.826291000	86.6568	104	1
1527918933.828627000	86.6591	92	0
1527918933.829242000	86.6597	305	0
1527918933.832287000	86.6628	101	1
1527918933.923553000	86.7541	403	1
1527918933.923645000	86.7542	261	1
1527918933.943943000	86.7745	87	0
1527918934.078583000	86.9091	233	0
1527918934.079202000	86.9097	148	0
1527918934.082304000	86.9128	104	1
1527918934.084698000	86.9152	92	0
1527918934.085336000	86.9158	146	0
1527918934.088315000	86.9188	101	1
1527918934.322528000	87.153	476	1
1527918934.322593000	87.1531	261	1
1527918934.343514000	87.174	87	0
1527918934.483205000	87.3137	258	0
1527918934.483802000	87.3143	148	0
1527918934.487298000	87.3178	92	0
1527918934.487344000	87.3179	104	1
1527918934.488029000	87.3185	239	0
1527918934.491313000	87.3218	101	1
1527918934.742636000	87.5731	387	1
1527918934.742697000	87.5732	259	1
1527918934.760286000	87.5908	87	0
1527918934.804822000	87.6353	302	1
1527918934.804917000	87.6354	1412	1
1527918934.804955000	87.6355	1412	1
1527918934.804984000	87.6355	1412	1
1527918934.805026000	87.6355	1368	1
1527918934.823613000	87.6541	87	0
1527918934.884853000	87.7154	235	0
1527918934.885551000	87.7161	148	0
1527918934.888354000	87.7189	107	1
1527918934.891599000	87.7221	92	0
1527918934.892265000	87.7228	232	0
1527918934.895362000	87.7259	101	1
1527918934.938955000	87.7695	431	0
1527918934.942350000	87.7729	98	1
1527918934.946940000	87.7774	80	0
1527918934.950341000	87.7808	98	1
1527918935.182484000	88.013	391	1
1527918935.182549000	88.0131	258	1
1527918935.200193000	88.0307	87	0
1527918935.206140000	88.0366	87	0
1527918935.343927000	88.1744	445	0
1527918935.344618000	88.1751	148	0
1527918935.348382000	88.1789	107	1
1527918935.349385000	88.1799	92	0
1527918935.350720000	88.1812	296	0
1527918935.353315000	88.1838	101	1
1527918935.503834000	88.3343	409	1
1527918935.503899000	88.3344	259	1
1527918935.522678000	88.3532	87	0
1527918935.665762000	88.4963	259	0
1527918935.666389000	88.4969	148	0
1527918935.669404000	88.4999	104	1
1527918935.672598000	88.5031	92	0
1527918935.673268000	88.5038	254	0
1527918935.676419000	88.5069	101	1
1527918935.802584000	88.6331	392	1
1527918935.802674000	88.6332	260	1
1527918935.823231000	88.6537	87	0
1527918935.828498000	88.659	87	0
1527918935.948612000	88.7791	236	0
1527918935.949215000	88.7797	148	0
1527918935.952411000	88.7829	107	1
1527918935.953798000	88.7843	92	0
1527918935.954531000	88.785	96	0
1527918935.957415000	88.7879	101	1
1527918936.017549000	88.8481	433	1
1527918936.017617000	88.8481	258	1
1527918936.038344000	88.8689	87	0
1527918936.153843000	88.9844	235	0
1527918936.154520000	88.985	148	0
1527918936.157484000	88.988	104	1
1527918936.159666000	88.9902	92	0
1527918936.160392000	88.9909	140	0
1527918936.163380000	88.9939	101	1
1527918936.245127000	89.0756	387	1
1527918936.245223000	89.0757	259	1
1527918936.261940000	89.0924	87	0
1527918936.403700000	89.2342	232	0
1527918936.404338000	89.2348	148	0
1527918936.407444000	89.238	104	1
1527918936.410158000	89.2407	92	0
1527918936.410744000	89.2413	101	0
1527918936.414442000	89.245	101	1
1527918936.445169000	89.2757	92	0
1527918936.449423000	89.2799	98	1
1527918936.583818000	89.4143	386	1
1527918936.583882000	89.4144	261	1
1527918936.602421000	89.4329	87	0
1527918936.744560000	89.5751	290	0
1527918936.745547000	89.5761	148	0
1527918936.748460000	89.579	104	1
1527918936.750339000	89.5808	92	0
1527918936.751011000	89.5815	259	0
1527918936.754459000	89.585	101	1
1527918937.075155000	89.9057	1051	1
1527918937.075254000	89.9058	260	1
1527918937.105327000	89.9358	87	0
1527918937.259770000	90.0903	235	0
1527918937.260406000	90.0909	148	0
1527918937.263502000	90.094	104	1
1527918937.268940000	90.0994	92	0
1527918937.270273000	90.1008	112	0
1527918937.272510000	90.103	101	1
1527918937.313679000	90.1442	750	1
1527918937.313742000	90.1442	259	1
1527918937.332659000	90.1632	87	0
1527918937.337751000	90.1683	87	0
1527918937.457721000	90.2882	256	0
1527918937.458347000	90.2889	148	0
1527918937.461501000	90.292	107	1
1527918937.463911000	90.2944	92	0
1527918937.464653000	90.2952	230	0
1527918937.467513000	90.298	101	1
1527918937.634181000	90.4647	389	1
1527918937.634247000	90.4648	259	1
1527918937.651444000	90.482	87	0
1527918937.783768000	90.6143	232	0
1527918937.784448000	90.615	148	0
1527918937.787520000	90.618	104	1
1527918937.788486000	90.619	92	0
1527918937.789220000	90.6197	152	0
1527918937.792504000	90.623	101	1
1527918937.936057000	90.7666	398	1
1527918937.936119000	90.7666	259	1
1527918937.965695000	90.7962	87	0
1527918938.091520000	90.922	235	0
1527918938.092134000	90.9226	148	0
1527918938.095548000	90.9261	104	1
1527918938.096632000	90.9271	92	0
1527918938.097452000	90.928	198	0
1527918938.100478000	90.931	101	1
1527918938.292652000	91.1232	387	1
1527918938.292721000	91.1232	260	1
1527918938.310035000	91.1405	87	0
1527918938.457016000	91.2875	258	0
1527918938.457662000	91.2882	148	0
1527918938.460524000	91.291	104	1
1527918938.464420000	91.2949	92	0
1527918938.465116000	91.2956	319	0
1527918938.468504000	91.299	101	1
1527918938.512732000	91.3432	476	1
1527918938.512823000	91.3433	259	1
1527918938.530988000	91.3615	87	0
1527918938.652128000	91.4826	236	0
1527918938.652701000	91.4832	148	0
1527918938.653366000	91.4839	92	0
1527918938.654094000	91.4846	201	0
1527918938.655584000	91.4861	110	1
1527918938.774011000	91.6045	388	1
1527918938.774072000	91.6046	259	1
1527918938.811592000	91.6421	388	1
1527918938.815738000	91.6462	87	0
1527918938.828922000	91.6594	87	0
1527918938.951705000	91.7822	235	0
1527918938.952286000	91.7828	148	0
1527918938.955596000	91.7861	107	1
1527918938.956324000	91.7868	92	0
1527918938.957004000	91.7875	241	0
1527918938.960575000	91.7911	101	1
1527918939.092799000	91.9233	388	1
1527918939.092863000	91.9234	259	1
1527918939.112444000	91.943	87	0
1527918939.119045000	91.9496	87	0
1527918939.260393000	92.0909	235	0
1527918939.260981000	92.0915	148	0
1527918939.264604000	92.0951	107	1
1527918939.266072000	92.0966	92	0
1527918939.266750000	92.0973	105	0
1527918939.269590000	92.1001	101	1
1527918939.353745000	92.1843	413	1
1527918939.353815000	92.1843	258	1
1527918939.388170000	92.2187	87	0
1527918939.400338000	92.2308	87	0
1527918939.517042000	92.3475	302	0
1527918939.517733000	92.3482	148	0
1527918939.520772000	92.3513	107	1
1527918939.521926000	92.3524	92	0
1527918939.522576000	92.3531	295	0
1527918939.525618000	92.3561	101	1
1527918939.563819000	92.3943	390	1
1527918939.563884000	92.3944	261	1
1527918939.602140000	92.4326	87	0
1527918939.721864000	92.5524	447	0
1527918939.722495000	92.553	148	0
1527918939.725629000	92.5561	104	1
1527918939.728051000	92.5586	92	0
1527918939.728709000	92.5592	131	0
1527918939.731653000	92.5622	101	1
1527918939.832937000	92.6634	433	1
1527918939.833028000	92.6635	259	1
1527918939.851167000	92.6817	87	0
1527918939.993307000	92.8238	233	0
1527918939.993883000	92.8244	148	0
1527918939.997660000	92.8282	104	1
1527918939.999087000	92.8296	92	0
1527918939.999752000	92.8303	229	0
1527918940.002716000	92.8332	101	1
1527918940.163772000	92.9943	386	1
1527918940.163868000	92.9944	258	1
1527918940.181227000	93.0117	87	0
1527918940.329682000	93.1602	236	0
1527918940.330381000	93.1609	148	0
1527918940.333685000	93.1642	104	1
1527918940.334925000	93.1654	92	0
1527918940.335631000	93.1661	226	0
1527918940.338664000	93.1692	101	1
1527918940.659633000	93.4901	392	1
[truncated: 434 more rows]
