# Supplementary material for: Method for multi-task learning fusion network traffic classification to address small sample labels
Source: Sci Rep. 2024 Jan 30;14:2518. doi: 10.1038/s41598-024-51933-8 (PMC10827795; doi:10.1038/s41598-024-51933-8)
Supplement: Supplementary file 2 — Supplementary Information 2. [file 41598_2024_51933_MOESM2_ESM.zip › QUIC Dataset/QUIC Dataset/pretraining/Google Doc/GoogleDoc-1055.txt]

1528091773.365181000	0	296	1
1528091773.385933000	0.020752	87	0
1528091773.773560000	0.408379	300	0
1528091773.774970000	0.409789	1412	0
1528091773.776427000	0.411246	1412	0
1528091773.777639000	0.412458	109	1
1528091773.777933000	0.412752	1412	0
1528091773.779400000	0.414219	186	0
1528091773.780924000	0.415743	1412	0
1528091773.781617000	0.416436	106	1
1528091773.782349000	0.417168	1412	0
1528091773.783791000	0.41861	1412	0
1528091773.785209000	0.420028	188	0
1528091773.786682000	0.421501	717	0
1528091773.787195000	0.422014	103	1
1528091773.788151000	0.42297	1412	0
1528091773.789654000	0.424473	1412	0
1528091773.791088000	0.425907	694	0
1528091773.793927000	0.428746	106	1
1528091773.805592000	0.440411	103	1
1528091773.817488000	0.452307	1412	0
1528091773.818927000	0.453746	1412	0
1528091773.820455000	0.455274	1412	0
1528091773.821968000	0.456787	1317	0
1528091773.822194000	0.457013	106	1
1528091773.823457000	0.458276	1412	0
1528091773.824914000	0.459733	1412	0
1528091773.825553000	0.460372	106	1
1528091773.826373000	0.461192	1412	0
1528091773.827829000	0.462648	1412	0
1528091773.829284000	0.464103	1412	0
1528091773.829545000	0.464364	106	1
1528091773.830790000	0.465609	1412	0
1528091773.832215000	0.467034	279	0
1528091773.833701000	0.46852	1412	0
1528091773.835164000	0.469983	1412	0
1528091773.836623000	0.471442	1412	0
1528091773.838057000	0.472876	180	0
1528091773.838585000	0.473404	115	1
1528091773.839542000	0.474361	1412	0
1528091773.841037000	0.475856	1412	0
1528091773.842490000	0.477309	1412	0
1528091773.843577000	0.478396	106	1
1528091773.843917000	0.478736	390	0
1528091773.845397000	0.480216	1412	0
1528091773.846858000	0.481677	1412	0
1528091773.848312000	0.483131	1412	0
1528091773.849076000	0.483895	106	1
1528091773.849798000	0.484617	190	0
1528091773.851302000	0.486121	1412	0
1528091773.852618000	0.487437	106	1
1528091773.852708000	0.487527	151	0
1528091773.854213000	0.489032	1412	0
1528091773.855665000	0.490484	1412	0
1528091773.856572000	0.491391	106	1
1528091773.857105000	0.491924	1412	0
1528091773.858534000	0.493353	190	0
1528091773.860055000	0.494874	792	0
1528091773.860574000	0.495393	106	1
1528091773.861528000	0.496347	1412	0
1528091773.862985000	0.497804	1412	0
1528091773.864434000	0.499253	1412	0
1528091773.865861000	0.50068	188	0
1528091773.867328000	0.502147	673	0
1528091773.868320000	0.503139	100	1
1528091773.868764000	0.503583	111	0
1528091773.871644000	0.506463	112	1
1528091774.251917000	0.886736	317	1
1528091774.252000000	0.886819	1412	1
1528091774.252023000	0.886842	908	1
1528091774.255304000	0.890123	230	1
1528091774.271853000	0.906672	87	0
1528091774.277402000	0.912221	87	0
1528091774.535175000	1.16999	168	1
1528091774.540177000	1.175	397	0
1528091774.543555000	1.17837	80	0
1528091774.543658000	1.17848	100	1
1528091774.547970000	1.18279	100	1
1528091774.556868000	1.19169	87	0
1528091774.592547000	1.22737	244	0
1528091774.594046000	1.22887	1412	0
1528091774.595507000	1.23033	1412	0
1528091774.596615000	1.23143	109	1
1528091774.596960000	1.23178	1412	0
1528091774.598383000	1.2332	180	0
1528091774.599927000	1.23475	1412	0
1528091774.601383000	1.2362	1412	0
1528091774.602830000	1.23765	1071	0
1528091774.603271000	1.23809	103	1
1528091774.604256000	1.23907	92	0
1528091774.605734000	1.24055	321	0
1528091774.609809000	1.24463	109	1
1528091774.617658000	1.25248	100	1
1528091774.795204000	1.43002	386	0
1528091774.796668000	1.43149	1114	0
1528091774.798754000	1.43357	103	1
1528091774.800078000	1.4349	92	0
1528091774.801539000	1.43636	118	0
1528091774.803616000	1.43844	103	1
1528091776.122029000	2.75685	1412	1
1528091776.122078000	2.7569	1412	1
1528091776.122112000	2.75693	302	1
1528091776.122172000	2.75699	845	1
1528091776.142679000	2.7775	87	0
1528091776.150155000	2.78497	654	1
1528091776.165822000	2.80064	527	0
1528091776.167258000	2.80208	280	0
1528091776.171731000	2.80655	106	1
1528091776.179689000	2.81451	87	0
1528091776.259272000	2.89409	325	0
1528091776.260813000	2.89563	1412	0
1528091776.262262000	2.89708	997	0
1528091776.262832000	2.89765	109	1
1528091776.263711000	2.89853	92	0
1528091776.265175000	2.89999	246	0
1528091776.267734000	2.90255	103	1
1528091777.246296000	3.88111	368	1
1528091777.246406000	3.88123	1412	1
1528091777.246443000	3.88126	1412	1
1528091777.246471000	3.88129	1412	1
1528091777.246494000	3.88131	1412	1
1528091777.246534000	3.88135	1412	1
1528091777.246594000	3.88141	1412	1
1528091777.246619000	3.88144	1412	1
1528091777.246655000	3.88147	1412	1
1528091777.246703000	3.88152	1412	1
1528091777.246725000	3.88154	1412	1
1528091777.246761000	3.88158	1412	1
1528091777.246790000	3.88161	1412	1
1528091777.246835000	3.88165	1284	1
1528091777.265088000	3.89991	87	0
1528091777.268875000	3.90369	87	0
1528091777.581742000	4.21656	401	0
1528091777.585641000	4.22046	106	1
1528091777.587496000	4.22232	80	0
1528091777.603308000	4.23813	100	1
1528091779.285593000	5.92041	333	1
1528091779.285709000	5.92053	1412	1
1528091779.285751000	5.92057	983	1
1528091779.288808000	5.92363	166	1
1528091779.303513000	5.93833	87	0
1528091779.307504000	5.94232	87	0
1528091779.402696000	6.03751	396	0
1528091779.405506000	6.04032	80	0
1528091779.407112000	6.04193	109	1
1528091779.625117000	6.25994	572	0
1528091779.626551000	6.26137	305	0
1528091779.627994000	6.26281	179	0
1528091779.629777000	6.2646	100	1
1528091779.632482000	6.2673	120	1
1528091779.635090000	6.26991	252	1
1528091779.653395000	6.28821	87	0
1528091779.660696000	6.29552	87	0
1528091779.843982000	6.4788	874	0
1528091779.845563000	6.48038	1412	0
1528091779.847017000	6.48184	1412	0
1528091779.848194000	6.48301	112	1
1528091779.848481000	6.4833	1412	0
1528091779.849982000	6.4848	180	0
1528091779.851477000	6.4863	1412	0
1528091779.852028000	6.48685	106	1
1528091779.852917000	6.48774	1357	0
1528091779.854379000	6.4892	1412	0
1528091779.855834000	6.49065	1412	0
1528091779.857032000	6.49185	106	1
1528091779.857308000	6.49213	1412	0
1528091779.858738000	6.49356	1339	0
1528091779.860273000	6.49509	1412	0
1528091779.861738000	6.49656	1412	0
1528091779.861920000	6.49674	103	1
1528091779.863176000	6.498	1412	0
1528091779.864689000	6.49951	1412	0
1528091779.866127000	6.50095	827	0
1528091779.866265000	6.50108	106	1
1528091779.870382000	6.5052	103	1
1528091779.873914000	6.50873	1412	0
1528091779.875363000	6.51018	1412	0
1528091779.876886000	6.5117	1412	0
1528091779.878350000	6.51317	1412	0
1528091779.879866000	6.51468	1412	0
1528091779.881326000	6.51614	1412	0
1528091779.882782000	6.5176	1412	0
1528091779.883041000	6.51786	118	1
1528091779.884238000	6.51906	1412	0
1528091779.885693000	6.52051	1412	0
1528091779.887152000	6.52197	1412	0
1528091779.888603000	6.52342	1412	0
1528091779.890086000	6.5249	751	0
1528091779.891567000	6.52639	1412	0
1528091779.893045000	6.52786	1412	0
1528091779.894478000	6.5293	1412	0
1528091779.894802000	6.52962	103	1
1528091779.895932000	6.53075	1412	0
1528091779.897386000	6.53221	1412	0
1528091779.898841000	6.53366	1412	0
1528091779.900398000	6.53522	1412	0
1528091779.901500000	6.53632	127	1
1528091779.901860000	6.53668	1412	0
1528091779.903319000	6.53814	1412	0
1528091779.904773000	6.53959	1412	0
1528091779.906011000	6.54083	106	1
1528091779.906225000	6.54104	1412	0
1528091779.907682000	6.5425	1412	0
1528091779.909139000	6.54396	1412	0
1528091779.910009000	6.54483	106	1
1528091779.910688000	6.54551	1412	0
1528091779.912131000	6.54695	603	0
1528091779.922141000	6.55696	103	1
1528091782.207914000	8.84273	514	1
1528091782.207997000	8.84282	295	1
1528091782.210740000	8.84556	305	1
1528091782.210823000	8.84564	1412	1
1528091782.210848000	8.84567	1412	1
1528091782.210870000	8.84569	972	1
1528091782.226360000	8.86118	87	0
1528091782.233858000	8.86868	87	0
1528091782.269333000	8.90415	403	1
1528091782.286972000	8.92179	87	0
1528091782.472769000	9.10759	1412	1
1528091782.472851000	9.10767	1412	1
1528091782.472872000	9.10769	303	1
1528091782.472946000	9.10776	845	1
1528091782.478629000	9.11345	397	0
1528091782.482183000	9.117	103	1
1528091782.483397000	9.11822	80	0
1528091782.487167000	9.12199	100	1
1528091782.492732000	9.12755	87	0
1528091782.498917000	9.13374	394	0
1528091782.501066000	9.13589	1400	0
1528091782.502576000	9.1374	513	0
1528091782.503154000	9.13797	109	1
1528091782.504059000	9.13888	592	0
1528091782.505513000	9.14033	645	0
1528091782.506965000	9.14178	467	0
1528091782.508149000	9.14297	106	1
1528091782.508426000	9.14324	697	0
1528091782.509973000	9.14479	484	0
1528091782.511439000	9.14626	835	0
1528091782.512148000	9.14697	106	1
1528091782.512888000	9.14771	649	0
1528091782.514339000	9.14916	519	0
1528091782.515790000	9.15061	439	0
1528091782.516143000	9.15096	106	1
1528091782.517249000	9.15207	701	0
1528091782.518699000	9.15352	504	0
1528091782.520202000	9.15502	311	0
1528091782.521158000	9.15598	106	1
1528091782.522752000	9.15757	616	0
1528091782.524929000	9.15975	558	0
1528091782.526152000	9.16097	103	1
1528091782.526383000	9.1612	654	0
1528091782.527839000	9.16266	583	0
1528091782.529297000	9.16412	689	0
1528091782.530225000	9.16504	106	1
1528091782.530775000	9.16559	92	0
1528091782.532235000	9.16705	169	0
1528091782.534170000	9.16899	103	1
1528091782.594303000	9.22912	291	0
1528091782.595720000	9.23054	103	0
1528091782.598180000	9.233	103	1
1528091782.599598000	9.23442	128	0
1528091782.603160000	9.23798	100	1
1528091783.172413000	9.80723	993	1
1528091783.172501000	9.80732	110	1
1528091783.182864000	9.81768	305	1
1528091783.185292000	9.82011	481	1
1528091783.185331000	9.82015	88	1
1528091783.192046000	9.82686	87	0
1528091783.204444000	9.83926	87	0
1528091783.290437000	9.92526	401	0
1528091783.291906000	9.92673	151	0
1528091783.295246000	9.93006	109	1
1528091783.295709000	9.93053	92	0
1528091783.297168000	9.93199	86	0
1528091783.303234000	9.93805	103	1
1528091783.487453000	10.1223	277	0
1528091783.488905000	10.1237	103	0
1528091783.491699000	10.1265	92	0
1528091783.492219000	10.127	106	1
1528091783.493192000	10.128	268	0
1528091783.498023000	10.1328	100	1
1528091783.605477000	10.2403	245	0
1528091783.606920000	10.2417	141	0
1528091783.609437000	10.2443	103	1
1528091783.615529000	10.2503	92	0
1528091783.616980000	10.2518	148	0
1528091783.658387000	10.2932	235	0
1528091783.708434000	10.3433	106	1
1528091783.714911000	10.3497	92	0
1528091783.728564000	10.3634	100	1
1528091784.809368000	11.4442	393	1
1528091784.809456000	11.4443	260	1
1528091784.811751000	11.4466	421	1
1528091784.811811000	11.4466	95	1
1528091784.831824000	11.4666	87	0
1528091784.840277000	11.4751	87	0
1528091784.962755000	11.5976	261	0
1528091784.964204000	11.599	368	0
1528091784.966333000	11.6012	109	1
1528091784.968193000	11.603	174	0
1528091784.972323000	11.6071	100	1
1528091785.157317000	11.7921	373	1
1528091785.157449000	11.7923	1412	1
1528091785.157489000	11.7923	1412	1
1528091785.157520000	11.7923	1412	1
1528091785.157555000	11.7924	1412	1
1528091785.157606000	11.7924	1412	1
1528091785.157630000	11.7924	1412	1
1528091785.157690000	11.7925	1412	1
1528091785.157712000	11.7925	1412	1
1528091785.157749000	11.7926	1412	1
1528091785.157796000	11.7926	1412	1
1528091785.157820000	11.7926	1412	1
1528091785.157844000	11.7927	1412	1
1528091785.157891000	11.7927	1412	1
1528091785.157926000	11.7927	1412	1
1528091785.157967000	11.7928	1412	1
1528091785.157989000	11.7928	1412	1
1528091785.158027000	11.7928	1412	1
1528091785.159388000	11.7942	1412	1
1528091785.159426000	11.7942	1412	1
1528091785.159484000	11.7943	1412	1
1528091785.159542000	11.7944	1412	1
1528091785.159578000	11.7944	1412	1
1528091785.159618000	11.7944	1412	1
1528091785.159664000	11.7945	1412	1
1528091785.159686000	11.7945	1412	1
1528091785.159709000	11.7945	1412	1
1528091785.159751000	11.7946	1412	1
1528091785.159785000	11.7946	1412	1
1528091785.159823000	11.7946	1412	1
1528091785.159860000	11.7947	1412	1
1528091785.159883000	11.7947	1412	1
1528091785.161377000	11.7962	1412	1
1528091785.161419000	11.7962	1412	1
1528091785.161471000	11.7963	279	1
1528091785.178356000	11.8132	87	0
1528091785.180503000	11.8153	87	0
1528091785.185290000	11.8201	87	0
1528091785.202442000	11.8373	1412	1
1528091785.206445000	11.8413	100	0
1528091785.210382000	11.8452	109	1
1528091785.210892000	11.8457	87	0
1528091785.251316000	11.8861	87	0
1528091785.353696000	11.9885	397	0
1528091785.357417000	11.9922	106	1
1528091785.358365000	11.9932	80	0
1528091785.362385000	11.9972	100	1
1528091785.466782000	12.1016	243	0
1528091785.468286000	12.1031	146	0
1528091785.470402000	12.1052	103	1
1528091785.470683000	12.1055	92	0
1528091785.472171000	12.107	330	0
1528091785.474406000	12.1092	103	1
1528091785.673852000	12.3087	361	1
1528091785.674654000	12.3095	297	1
1528091785.693672000	12.3285	87	0
1528091785.705805000	12.3406	378	1
1528091785.724795000	12.3596	87	0
1528091785.746429000	12.3812	346	1
1528091785.746515000	12.3813	263	1
1528091785.794438000	12.4293	328	1
1528091785.830766000	12.4656	87	0
1528091785.897826000	12.5326	577	0
1528091785.899296000	12.5341	801	0
1528091785.901555000	12.5364	106	1
1528091785.902291000	12.5371	92	0
1528091785.903762000	12.5386	161	0
1528091785.906375000	12.5412	103	1
1528091785.947937000	12.5828	384	0
1528091785.949369000	12.5842	118	0
1528091785.950891000	12.5857	232	0
1528091785.951395000	12.5862	106	1
1528091785.952374000	12.5872	279	0
1528091785.953821000	12.5886	92	0
1528091785.955274000	12.5901	108	0
1528091785.956343000	12.5912	106	1
1528091785.956727000	12.5915	92	0
1528091785.958185000	12.593	198	0
1528091785.960360000	12.5952	103	1
1528091786.094881000	12.7297	266	0
1528091786.096341000	12.7312	146	0
1528091786.097792000	12.7326	92	0
1528091786.098373000	12.7332	106	1
1528091786.099276000	12.7341	211	0
1528091786.103371000	12.7382	100	1
1528091786.828891000	13.4637	395	1
1528091786.828951000	13.4638	259	1
1528091786.847937000	13.4828	87	0
1528091787.105960000	13.7408	262	0
1528091787.107402000	13.7422	146	0
1528091787.109501000	13.7443	106	1
1528091787.110127000	13.7449	92	0
1528091787.111533000	13.7464	89	0
1528091787.113493000	13.7483	103	1
1528091787.259420000	13.8942	396	1
1528091787.259476000	13.8943	261	1
1528091787.279342000	13.9142	87	0
1528091787.527917000	14.1627	327	0
1528091787.529362000	14.1642	146	0
1528091787.531502000	14.1663	92	0
1528091787.531531000	14.1664	106	1
1528091787.533038000	14.1679	101	0
1528091787.535479000	14.1703	103	1
1528091787.749879000	14.3847	391	1
1528091787.749940000	14.3848	260	1
1528091787.769789000	14.4046	87	0
1528091788.110937000	14.7458	288	0
1528091788.112388000	14.7472	146	0
1528091788.113758000	14.7486	92	0
1528091788.114564000	14.7494	109	1
1528091788.115319000	14.7501	157	0
1528091788.119535000	14.7544	100	1
1528091788.380475000	15.0153	1007	1
1528091788.380563000	15.0154	369	1
1528091788.400305000	15.0351	87	0
1528091788.557959000	15.1928	233	0
1528091788.559402000	15.1942	146	0
1528091788.560994000	15.1958	92	0
1528091788.561576000	15.1964	109	1
1528091788.562481000	15.1973	139	0
1528091788.566559000	15.2014	100	1
1528091788.905736000	15.5406	986	1
1528091788.905801000	15.5406	309	1
1528091788.925205000	15.56	87	0
1528091789.221704000	15.8565	258	0
1528091789.223213000	15.858	146	0
1528091789.225168000	15.86	92	0
1528091789.225606000	15.8604	109	1
1528091789.226599000	15.8614	103	0
1528091789.230604000	15.8654	100	1
1528091789.783178000	16.418	395	1
1528091789.783243000	16.4181	254	1
1528091789.803954000	16.4388	87	0
1528091790.062092000	16.6969	256	0
1528091790.063549000	16.6984	146	0
1528091790.065658000	16.7005	106	1
1528091790.067451000	16.7023	92	0
1528091790.068919000	16.7037	295	0
1528091790.071641000	16.7065	103	1
1528091790.258623000	16.8934	393	1
1528091790.258719000	16.8935	258	1
1528091790.298688000	16.9335	393	1
1528091790.315640000	16.9505	87	0
1528091790.323633000	16.9585	87	0
1528091790.572674000	17.2075	236	0
1528091790.574191000	17.209	148	0
1528091790.575637000	17.2105	92	0
1528091790.576681000	17.2115	112	1
1528091790.577120000	17.2119	138	0
1528091790.580700000	17.2155	100	1
1528091790.622725000	17.2575	236	0
1528091790.626669000	17.2615	100	1
1528091790.689991000	17.3248	396	1
1528091790.690050000	17.3249	256	1
1528091790.719393000	17.3542	87	0
1528091790.995717000	17.6305	233	0
1528091790.998125000	17.6329	148	0
1528091790.999709000	17.6345	106	1
1528091791.001932000	17.6368	92	0
1528091791.003400000	17.6382	162	0
1528091791.005693000	17.6405	103	1
1528091791.087070000	17.7219	391	1
1528091791.087158000	17.722	259	1
1528091791.110913000	17.7457	87	0
1528091791.367701000	18.0025	258	0
1528091791.369182000	18.004	148	0
1528091791.371378000	18.0062	92	0
1528091791.371645000	18.0065	109	1
1528091791.372864000	18.0077	186	0
1528091791.376731000	18.0115	100	1
1528091791.627896000	18.2627	395	1
1528091791.627992000	18.2628	257	1
1528091791.674788000	18.3096	395	1
1528091791.682120000	18.3169	87	0
1528091791.701356000	18.3362	87	0
1528091791.829390000	18.4642	233	0
1528091791.830900000	18.4657	148	0
1528091791.832784000	18.4676	92	0
1528091791.833720000	18.4685	112	1
1528091791.834309000	18.4691	335	0
1528091791.837717000	18.4725	100	1
1528091791.904052000	18.5389	391	1
1528091791.904143000	18.539	257	1
1528091791.935411000	18.5702	87	0
1528091792.195509000	18.8303	256	0
1528091792.196894000	18.8317	148	0
1528091792.198402000	18.8332	92	0
1528091792.199702000	18.8345	109	1
1528091792.199871000	18.8347	159	0
1528091792.203697000	18.8385	100	1
1528091792.431163000	19.066	393	1
1528091792.431221000	19.066	262	1
1528091792.463688000	19.0985	87	0
1528091792.595705000	19.2305	259	0
1528091792.597200000	19.232	148	0
1528091792.599753000	19.2346	106	1
1528091792.600476000	19.2353	92	0
1528091792.601936000	19.2368	105	0
1528091792.603792000	19.2386	103	1
1528091793.014111000	19.6489	395	1
1528091793.014188000	19.649	311	1
1528091793.042218000	19.677	87	0
1528091793.312229000	19.947	398	0
1528091793.313658000	19.9485	148	0
1528091793.315104000	19.9499	92	0
1528091793.315762000	19.9506	109	1
1528091793.316592000	19.9514	138	0
1528091793.320801000	19.9556	100	1
1528091793.441062000	20.0759	395	1
1528091793.441139000	20.076	611	1
1528091793.461702000	20.0965	87	0
1528091793.744703000	20.3795	233	0
1528091793.746191000	20.381	148	0
1528091793.748328000	20.3831	92	0
1528091793.748830000	20.3836	109	1
1528091793.788040000	20.4229	117	0
1528091793.791863000	20.4267	100	1
1528091798.168639000	24.8035	1008	1
1528091798.168737000	24.8036	261	1
1528091798.188133000	24.823	87	0
1528091798.462280000	25.0971	261	0
1528091798.463743000	25.0986	148	0
1528091798.465924000	25.1007	106	1
1528091798.468014000	25.1028	92	0
1528091798.469546000	25.1044	249	0
1528091798.471910000	25.1067	103	1
1528091798.613915000	25.2487	988	1
1528091798.613998000	25.2488	265	1
1528091798.645413000	25.2802	87	0
1528091798.917602000	25.5524	327	0
1528091798.919036000	25.5539	148	0
1528091798.921899000	25.5567	106	1
1528091798.923727000	25.5585	92	0
1528091798.925183000	25.56	130	0
1528091798.927879000	25.5627	103	1
1528091799.042017000	25.6768	395	1
1528091799.042180000	25.677	266	1
1528091799.074544000	25.7094	87	0
1528091799.333185000	25.968	290	0
1528091799.334623000	25.9694	148	0
1528091799.336926000	25.9717	106	1
1528091799.337377000	25.9722	92	0
1528091799.338820000	25.9736	292	0
1528091799.340967000	25.9758	103	1
1528091799.476258000	26.1111	391	1
1528091799.476347000	26.1112	265	1
1528091799.496689000	26.1315	87	0
1528091799.785989000	26.4208	233	0
1528091799.787494000	26.4223	148	0
1528091799.788940000	26.4238	92	0
1528091799.789996000	26.4248	109	1
1528091799.790479000	26.4253	266	0
1528091799.794009000	26.4288	100	1
1528091799.959422000	26.5942	391	1
1528091799.959496000	26.5943	266	1
1528091799.998580000	26.6334	87	0
1528091800.108363000	26.7432	258	0
1528091800.109894000	26.7447	148	0
1528091800.111946000	26.7468	106	1
1528091800.113775000	26.7486	92	0
1528091800.115240000	26.7501	323	0
1528091800.117939000	26.7528	103	1
1528091800.409047000	27.0439	391	1
1528091800.409114000	27.0439	265	1
1528091800.428470000	27.0633	87	0
1528091800.603595000	27.2384	305	1
1528091800.603690000	27.2385	1412	1
1528091800.603727000	27.2385	1412	1
1528091800.603779000	27.2386	1412	1
1528091800.603797000	27.2386	245	1
1528091800.632095000	27.2669	90	0
1528091800.635981000	27.2708	103	1
1528091800.636085000	27.2709	87	0
1528091800.700044000	27.3349	233	0
1528091800.701560000	27.3364	148	0
1528091800.703546000	27.3384	92	0
1528091800.704038000	27.3389	109	1
1528091800.705016000	27.3398	259	0
1528091800.709033000	27.3439	100	1
1528091800.760023000	27.3948	399	0
1528091800.764007000	27.3988	100	1
1528091800.767269000	27.4021	80	0
1528091800.771013000	27.4058	100	1
1528091800.833367000	27.4682	394	1
1528091800.833428000	27.4682	257	1
1528091800.853367000	27.4882	87	0
1528091800.989510000	27.6243	235	0
1528091800.990960000	27.6258	148	0
1528091800.993067000	27.6279	106	1
1528091800.993379000	27.6282	92	0
1528091800.994792000	27.6296	148	0
1528091800.997084000	27.6319	103	1
1528091801.344446000	27.9793	395	1
1528091801.344573000	27.9794	371	1
1528091801.364179000	27.999	87	0
1528091801.476692000	28.1115	258	0
1528091801.478102000	28.1129	148	0
1528091801.480489000	28.1153	92	0
1528091801.481093000	28.1159	109	1
1528091801.481978000	28.1168	308	0
1528091801.486105000	28.1209	100	1
1528091801.643482000	28.2783	391	1
1528091801.643541000	28.2784	311	1
1528091801.661872000	28.2967	87	0
1528091801.936619000	28.5714	236	0
1528091801.938059000	28.5729	148	0
1528091801.940120000	28.5749	106	1
1528091801.941370000	28.5762	92	0
1528091801.942801000	28.5776	312	0
1528091801.945107000	28.5799	103	1
1528091806.891556000	33.5264	392	1
1528091806.891623000	33.5264	257	1
1528091806.912010000	33.5468	87	0
1528091807.167882000	33.8027	259	0
1528091807.169382000	33.8042	148	0
1528091807.171333000	33.8062	92	0
1528091807.171940000	33.8068	109	1
1528091807.172837000	33.8077	229	0
1528091807.176956000	33.8118	100	1
1528091807.367217000	34.002	395	1
1528091807.367283000	34.0021	256	1
1528091807.387949000	34.0228	87	0
1528091807.517607000	34.1524	256	0
1528091807.519003000	34.1538	148	0
1528091807.521032000	34.1559	106	1
1528091807.522063000	34.1569	92	0
1528091807.523575000	34.1584	333	0
1528091807.526018000	34.1608	103	1
1528091807.814391000	34.4492	1006	1
1528091807.814453000	34.4493	259	1
1528091807.855099000	34.4899	1006	1
1528091807.873891000	34.5087	87	0
1528091807.880971000	34.5158	87	0
1528091807.982217000	34.617	374	0
1528091807.983696000	34.6185	148	0
1528091807.985613000	34.6204	92	0
1528091807.986055000	34.6209	112	1
1528091807.987150000	34.622	273	0
1528091807.991044000	34.6259	100	1
1528091808.242430000	34.8772	403	1
1528091808.242499000	34.8773	256	1
1528091808.261323000	34.8961	87	0
1528091808.270061000	34.9049	87	0
1528091808.528636000	35.1635	257	0
1528091808.530100000	35.1649	148	0
1528091808.532090000	35.1669	109	1
1528091808.532171000	35.167	92	0
1528091808.533693000	35.1685	136	0
1528091808.536145000	35.171	103	1
1528091808.559103000	35.1939	972	1
1528091808.559159000	35.194	256	1
1528091808.584481000	35.2193	257	0
1528091808.588077000	35.2229	100	1
1528091808.607145000	35.242	972	1
1528091808.635639000	35.2705	148	0
1528091808.639101000	35.2739	100	1
1528091808.653953000	35.2888	87	0
1528091808.940509000	35.5753	236	0
1528091808.941959000	35.5768	148	0
1528091808.943405000	35.5782	92	0
1528091808.944117000	35.5789	109	1
1528091808.944929000	35.5797	104	0
1528091808.949112000	35.5839	100	1
1528091809.008349000	35.6432	389	1
1528091809.008411000	35.6432	259	1
1528091809.029072000	35.6639	87	0
1528091809.290663000	35.9255	350	0
1528091809.292108000	35.9269	148	0
1528091809.294144000	35.929	106	1
1528091809.295574000	35.9304	92	0
1528091809.297090000	35.9319	335	0
1528091809.299125000	35.9339	103	1
1528091809.572519000	36.2073	391	1
1528091809.572580000	36.2074	257	1
1528091809.593563000	36.2284	87	0
1528091809.862746000	36.4976	265	0
1528091809.864252000	36.4991	148	0
1528091809.865696000	36.5005	92	0
1528091809.867150000	36.502	337	0
1528091809.867206000	36.502	109	1
1528091809.871185000	36.506	100	1
1528091809.919393000	36.5542	391	1
1528091809.919488000	36.5543	256	1
1528091809.949029000	36.5838	87	0
1528091810.212868000	36.8477	256	0
1528091810.214306000	36.8491	148	0
1528091810.217117000	36.8519	106	1
1528091810.217860000	36.8527	92	0
1528091810.219375000	36.8542	127	0
1528091810.221103000	36.8559	103	1
1528091810.441589000	37.0764	394	1
1528091810.441656000	37.0765	258	1
1528091810.472623000	37.1074	87	0
1528091810.748897000	37.3837	233	0
1528091810.750416000	37.3852	148	0
1528091810.752945000	37.3878	92	0
1528091810.753174000	37.388	109	1
1528091810.754486000	37.3893	284	0
1528091810.758235000	37.3931	100	1
1528091810.840237000	37.4751	391	1
1528091810.840330000	37.4751	256	1
1528091810.860260000	37.4951	87	0
1528091810.969095000	37.6039	235	0
1528091810.970603000	37.6054	148	0
1528091810.973168000	37.608	106	1
1528091810.974371000	37.6092	92	0
1528091810.975825000	37.6106	319	0
1528091810.978159000	37.613	103	1
1528091811.112603000	37.7474	396	1
1528091811.112678000	37.7475	261	1
1528091811.131012000	37.7658	87	0
1528091811.238684000	37.8735	256	0
1528091811.240204000	37.875	148	0
1528091811.242244000	37.8771	106	1
1528091811.242740000	37.8776	92	0
1528091811.244220000	37.879	279	0
1528091811.246262000	37.8811	103	1
1528091811.594412000	38.2292	391	1
1528091811.594507000	38.2293	256	1
1528091811.612626000	38.2474	87	0
1528091811.894506000	38.5293	233	0
1528091811.895951000	38.5308	148	0
1528091811.897853000	38.5327	92	0
1528091811.898287000	38.5331	109	1
1528091811.899435000	38.5343	258	0
1528091811.903217000	38.538	100	1
1528091812.062586000	38.6974	394	1
1528091812.062673000	38.6975	257	1
1528091812.082760000	38.7176	87	0
1528091812.193098000	38.8279	257	0
1528091812.194616000	38.8294	148	0
1528091812.197305000	38.8321	106	1
1528091812.197838000	38.8327	92	0
1528091812.199306000	38.8341	181	0
1528091812.201287000	38.8361	103	1
1528091812.568674000	39.2035	390	1
1528091812.568768000	39.2036	259	1
1528091812.588844000	39.2237	87	0
1528091812.870062000	39.5049	236	0
1528091812.871514000	39.5063	148	0
1528091812.874338000	39.5092	106	1
1528091812.875533000	39.5104	92	0
1528091812.876987000	39.5118	107	0
1528091812.879334000	39.5142	103	1
1528091812.908376000	39.5432	1009	1
1528091812.908443000	39.5433	256	1
1528091812.928318000	39.5631	87	0
1528091813.089781000	39.7246	256	0
1528091813.091697000	39.7265	148	0
1528091813.093350000	39.7282	106	1
1528091813.093471000	39.7283	92	0
1528091813.094998000	39.7298	326	0
1528091813.097291000	39.7321	103	1
1528091813.183612000	39.8184	401	1
1528091813.183699000	39.8185	256	1
1528091813.223361000	39.8582	401	1
1528091813.238204000	39.873	87	0
1528091813.242233000	39.8771	87	0
1528091813.521144000	40.156	235	0
1528091813.522596000	40.1574	148	0
1528091813.524351000	40.1592	92	0
1528091813.525384000	40.1602	112	1
1528091813.525917000	40.1607	339	0
1528091813.529379000	40.1642	100	1
1528091813.704890000	40.3397	975	1
1528091813.704968000	40.3398	259	1
1528091813.731398000	40.3662	87	0
1528091813.995102000	40.6299	259	0
1528091813.996560000	40.6314	148	0
1528091813.999400000	40.6342	106	1
1528091813.999878000	40.6347	92	0
1528091814.001342000	40.6362	119	0
1528091814.003390000	40.6382	103	1
1528091814.046551000	40.6814	392	1
1528091814.046611000	40.6814	256	1
1528091814.064385000	40.6992	87	0
1528091814.325901000	40.9607	398	0
1528091814.327340000	40.9622	148	0
1528091814.329435000	40.9643	106	1
1528091814.329648000	40.9645	92	0
1528091814.331169000	40.966	230	0
1528091814.333413000	40.9682	103	1
1528091814.369118000	41.0039	398	0
1528091814.373461000	41.0083	100	1
1528091814.534711000	41.1695	391	1
1528091814.534801000	41.1696	257	1
1528091814.578456000	41.2133	391	1
1528091814.584842000	41.2197	87	0
1528091814.598973000	41.2338	87	0
1528091814.729205000	41.364	233	0
1528091814.730699000	41.3655	148	0
1528091814.733413000	41.3682	92	0
1528091814.733459000	41.3683	109	1
1528091814.734935000	41.3698	86	0
1528091814.737431000	41.3723	103	1
1528091815.060772000	41.6956	394	1
1528091815.060866000	41.6957	260	1
1528091815.080066000	41.7149	87	0
1528091815.341632000	41.9765	263	0
1528091815.343084000	41.9779	148	0
1528091815.345492000	41.9803	106	1
1528091815.346690000	41.9815	92	0
1528091815.348176000	41.983	314	0
1528091815.350415000	41.9852	103	1
1528091815.366532000	42.0014	391	1
1528091815.366602000	42.0014	257	1
1528091815.397153000	42.032	87	0
1528091815.539379000	42.1742	327	0
1528091815.540797000	42.1756	148	0
1528091815.543163000	42.178	92	0
1528091815.543424000	42.1782	109	1
1528091815.544658000	42.1795	311	0
1528091815.548511000	42.1833	100	1
1528091815.575585000	42.2104	391	1
1528091815.575675000	42.2105	257	1
1528091815.594226000	42.229	87	0
1528091815.725426000	42.3602	267	0
1528091815.726872000	42.3617	148	0
1528091815.728715000	42.3635	92	0
1528091815.729517000	42.3643	109	1
1528091815.730323000	42.3651	226	0
1528091815.734501000	42.3693	100	1
1528091815.897382000	42.5322	392	1
1528091815.897482000	42.5323	260	1
1528091815.916486000	42.5513	87	0
1528091816.173061000	42.8079	260	0
1528091816.174499000	42.8093	148	0
1528091816.176529000	42.8113	106	1
1528091816.177900000	42.8127	92	0
1528091816.179347000	42.8142	184	0
1528091816.181530000	42.8163	103	1
1528091816.267535000	42.9024	393	1
1528091816.267600000	42.9024	259	1
1528091816.287219000	42.922	87	0
1528091816.404182000	43.039	235	0
1528091816.405562000	43.0404	148	0
1528091816.408089000	43.0429	92	0
1528091816.408566000	43.0434	109	1
1528091816.409627000	43.0444	146	0
1528091816.413532000	43.0484	100	1
1528091816.575575000	43.2104	395	1
1528091816.575670000	43.2105	257	1
1528091816.603483000	43.2383	87	0
1528091816.876128000	43.5109	235	0
1528091816.877536000	43.5124	148	0
1528091816.878948000	43.5138	92	0
1528091816.880533000	43.5154	162	0
1528091816.880583000	43.5154	109	1
1528091816.884568000	43.5194	100	1
1528091817.084126000	43.7189	395	1
1528091817.084191000	43.719	258	1
1528091817.103911000	43.7387	87	0
1528091817.253505000	43.8883	259	0
1528091817.254946000	43.8898	148	0
1528091817.256691000	43.8915	92	0
1528091817.257592000	43.8924	109	1
1528091817.258208000	43.893	337	0
1528091817.261576000	43.8964	100	1
1528091817.544849000	44.1797	1008	1
1528091817.544944000	44.1798	261	1
1528091817.566616000	44.2014	87	0
1528091817.842026000	44.4768	233	0
1528091817.843474000	44.4783	148	0
1528091817.845319000	44.4801	92	0
1528091817.845605000	44.4804	109	1
1528091817.846733000	44.4816	218	0
1528091817.850575000	44.4854	100	1
1528091818.045393000	44.6802	403	1
1528091818.045468000	44.6803	257	1
1528091818.064534000	44.6994	87	0
1528091818.186626000	44.8214	259	0
1528091818.188029000	44.8228	148	0
1528091818.190647000	44.8255	106	1
1528091818.190867000	44.8257	92	0
1528091818.192329000	44.8271	333	0
1528091818.194636000	44.8295	103	1
1528091818.492079000	45.1269	972	1
1528091818.492142000	45.127	258	1
1528091818.521531000	45.1564	87	0
1528091818.796260000	45.4311	233	0
1528091818.797682000	45.4325	148	0
1528091818.799635000	45.4345	106	1
1528091818.801411000	45.4362	92	0
1528091818.802876000	45.4377	267	0
1528091818.804643000	45.4395	103	1
1528091818.958011000	45.5928	391	1
1528091818.958071000	45.5929	258	1
1528091818.981325000	45.6161	87	0
1528091819.258156000	45.893	258	0
1528091819.259726000	45.8945	148	0
1528091819.261711000	45.8965	106	1
1528091819.263961000	45.8988	92	0
1528091819.265441000	45.9003	308	0
1528091819.267640000	45.9025	103	1
1528091819.414027000	46.0488	391	1
1528091819.414118000	46.0489	260	1
1528091819.442643000	46.0775	87	0
1528091819.547608000	46.1824	233	0
1528091819.549095000	46.1839	148	0
1528091819.551729000	46.1865	106	1
1528091819.551899000	46.1867	92	0
1528091819.553368000	46.1882	240	0
1528091819.555714000	46.1905	103	1
1528091819.690824000	46.3256	391	1
1528091819.690901000	46.3257	257	1
1528091819.712113000	46.3469	87	0
1528091819.836745000	46.4716	256	0
1528091819.838307000	46.4731	148	0
1528091819.840733000	46.4756	106	1
1528091819.840929000	46.4757	92	0
1528091819.842394000	46.4772	241	0
1528091819.844716000	46.4795	103	1
1528091820.027860000	46.6627	394	1
1528091820.027957000	46.6628	259	1
1528091820.049633000	46.6845	87	0
1528091820.322508000	46.9573	395	0
1528091820.323962000	46.9588	148	0
1528091820.326671000	46.9615	92	0
1528091820.326762000	46.9616	106	1
1528091820.328148000	46.963	138	0
1528091820.330717000	46.9655	103	1
1528091820.364282000	46.9991	92	0
1528091820.367714000	47.0025	100	1
1528091820.522134000	47.157	391	1
1528091820.522223000	47.157	257	1
1528091820.542122000	47.1769	87	0
1528091820.559525000	47.1943	87	0
1528091820.820630000	47.4554	235	0
1528091820.822088000	47.4569	148	0
1528091820.824745000	47.4596	109	1
1528091820.825220000	47.46	92	0
1528091820.826691000	47.4615	314	0
1528091820.828752000	47.4636	103	1
1528091820.942119000	47.5769	392	1
1528091820.942212000	47.577	257	1
1528091820.962227000	47.597	87	0
1528091821.088181000	47.723	263	0
1528091821.089707000	47.7245	148	0
1528091821.091153000	47.726	92	0
1528091821.091765000	47.7266	109	1
1528091821.092670000	47.7275	158	0
1528091821.096762000	47.7316	100	1
1528091821.267236000	47.9021	395	1
1528091821.267328000	47.9021	315	1
1528091821.286604000	47.9214	87	0
1528091821.554327000	48.1891	327	0
1528091821.555782000	48.1906	148	0
1528091821.557770000	48.1926	106	1
1528091821.559196000	48.194	92	0
1528091821.560691000	48.1955	163	0
1528091821.562785000	48.1976	103	1
1528091821.603563000	48.2384	391	1
1528091821.603656000	48.2385	315	1
1528091821.623378000	48.2582	87	0
1528091822.033697000	48.6685	267	0
1528091822.035158000	48.67	148	0
1528091822.037832000	48.6727	106	1
1528091822.039148000	48.674	92	0
1528091822.040674000	48.6755	328	0
1528091822.042803000	48.6776	103	1
1528091822.139987000	48.7748	395	1
1528091822.140081000	48.7749	253	1
1528091822.158691000	48.7935	87	0
1528091822.309118000	48.9439	256	0
1528091822.310655000	48.9455	148	0
1528091822.312691000	48.9475	92	0
1528091822.312930000	48.9477	109	1
1528091822.314182000	48.949	128	0
1528091822.317896000	48.9527	100	1
1528091822.808303000	49.4431	1007	1
1528091822.808385000	49.4432	258	1
1528091822.830326000	49.4651	87	0
1528091822.952273000	49.5871	233	0
1528091822.953696000	49.5885	148	0
1528091822.955168000	49.59	92	0
1528091822.955914000	49.5907	109	1
1528091822.956658000	49.5915	283	0
1528091822.960903000	49.5957	100	1
1528091823.274287000	49.9091	407	1
1528091823.274348000	49.9092	257	1
1528091823.292464000	49.9273	87	0
1528091823.406047000	50.0409	255	0
1528091823.407500000	50.0423	148	0
1528091823.408945000	50.0438	92	0
1528091823.409886000	50.0447	109	1
1528091823.410504000	50.0453	138	0
1528091823.413875000	50.0487	100	1
1528091823.531163000	50.166	970	1
1528091823.531253000	50.1661	259	1
1528091823.550668000	50.1855	87	0
1528091823.689619000	50.3244	236	0
1528091823.691064000	50.3259	148	0
1528091823.692671000	50.3275	92	0
1528091823.693965000	50.3288	109	1
1528091823.694157000	50.329	249	0
1528091823.697975000	50.3328	100	1
1528091823.833077000	50.4679	392	1
1528091823.833171000	50.468	257	1
1528091823.856182000	50.491	87	0
1528091823.908971000	50.5438	305	1
1528091823.909037000	50.5439	1412	1
1528091823.909062000	50.5439	1412	1
1528091823.909103000	50.5439	1412	1
1528091823.909143000	50.544	546	1
1528091823.941709000	50.5765	87	0
1528091824.123967000	50.7588	255	0
1528091824.125487000	50.7603	148	0
1528091824.126934000	50.7618	92	0
1528091824.127991000	50.7628	112	1
1528091824.128328000	50.7631	226	0
1528091824.131985000	50.7668	100	1
1528091824.198955000	50.8338	401	0
1528091824.200498000	50.8353	80	0
1528091824.202980000	50.8378	103	1
1528091824.456112000	51.0909	391	1
1528091824.456202000	51.091	258	1
1528091824.475602000	51.1104	87	0
1528091824.748372000	51.3832	233	0
1528091824.749871000	51.3847	148	0
1528091824.751970000	51.3868	106	1
1528091824.752919000	51.3877	92	0
1528091824.754394000	51.3892	248	0
1528091824.756986000	51.3918	103	1
1528091824.933340000	51.5682	393	1
1528091824.933430000	51.5682	260	1
1528091824.953018000	51.5878	87	0
1528091825.071978000	51.7068	258	0
1528091825.073437000	51.7083	148	0
1528091825.076030000	51.7108	106	1
1528091825.076692000	51.7115	92	0
1528091825.078101000	51.7129	142	0
1528091825.080035000	51.7149	103	1
1528091825.407314000	52.0421	391	1
1528091825.407376000	52.0422	258	1
1528091825.425723000	52.0605	87	0
1528091825.528672000	52.1635	259	0
1528091825.530184000	52.165	148	0
1528091825.533080000	52.1679	106	1
1528091825.533095000	52.1679	92	0
1528091825.534629000	52.1694	98	0
1528091825.537052000	52.1719	103	1
1528091825.764474000	52.3993	392	1
1528091825.764538000	52.3994	257	1
1528091825.784911000	52.4197	87	0
1528091825.919986000	52.5548	374	0
1528091825.921498000	52.5563	148	0
1528091825.924086000	52.5589	106	1
1528091825.926069000	52.5609	92	0
1528091825.927655000	52.5625	87	0
1528091825.930083000	52.5649	103	1
1528091826.181573000	52.8164	391	1
1528091826.181635000	52.8165	315	1
1528091826.202450000	52.8373	87	0
1528091826.303043000	52.9379	256	0
1528091826.304497000	52.9393	148	0
1528091826.306605000	52.9414	92	0
1528091826.307109000	52.9419	109	1
1528091826.308077000	52.9429	304	0
1528091826.312124000	52.9469	100	1
1528091826.444279000	53.0791	394	1
1528091826.444374000	53.0792	377	1
1528091826.463289000	53.0981	87	0
1528091826.569785000	53.2046	239	0
1528091826.571279000	53.2061	148	0
1528091826.573797000	53.2086	92	0
1528091826.574070000	53.2089	109	1
1528091826.575319000	53.2101	214	0
1528091826.579078000	53.2139	100	1
1528091826.612189000	53.247	239	0
1528091826.616068000	53.2509	100	1
1528091827.668739000	54.3036	391	1
1528091827.668834000	54.3037	260	1
1528091827.706209000	54.341	391	1
1528091827.744193000	54.379	260	1
1528091827.944277000	54.5791	391	1
1528091827.944371000	54.5792	260	1
1528091828.344267000	54.9791	391	1
1528091828.344337000	54.9792	260	1
1528091828.503825000	55.1386	305	1
1528091828.503923000	55.1387	1412	1
1528091828.503960000	55.1388	1412	1
1528091828.503995000	55.1388	1412	1
1528091828.504030000	55.1388	1079	1
1528091829.303334000	55.9382	391	1
1528091829.303388000	55.9382	260	1
1528091830.903359000	57.5382	305	1
1528091830.903431000	57.5382	1412	1
1528091831.042711000	57.6775	350	0
1528091831.043124000	57.6779	103	1
1528091831.058909000	57.6937	395	0
1528091831.059181000	57.694	105	1
1528091831.060417000	57.6952	80	0
1528091831.060500000	57.6953	105	1
1528091831.061933000	57.6968	92	0
1528091831.062082000	57.6969	105	1
1528091831.063384000	57.6982	82	0
1528091831.063453000	57.6983	105	1
1528091831.078419000	57.7132	148	0
1528091831.082293000	57.7171	105	1
1528091831.200601000	57.8354	392	1
1528091831.200687000	57.8355	301	1
1528091831.220368000	57.8552	85	0
1528091831.347511000	57.9823	290	0
1528091831.348962000	57.9838	148	0
1528091831.350622000	57.9854	92	0
1528091831.351329000	57.9861	109	1
1528091831.352119000	57.9869	96	0
1528091831.355409000	57.9902	98	1
1528091831.419442000	58.0543	1003	1
1528091831.419530000	58.0543	376	1
1528091831.442374000	58.0772	87	0
1528091831.547442000	58.1823	233	0
1528091831.548886000	58.1837	148	0
1528091831.550890000	58.1857	92	0
1528091831.551339000	58.1862	107	1
1528091831.552384000	58.1872	225	0
1528091831.556414000	58.1912	98	1
1528091831.686501000	58.3213	405	1
1528091831.686578000	58.3214	261	1
1528091831.706317000	58.3411	87	0
1528091831.815755000	58.4506	235	0
1528091831.817252000	58.4521	148	0
1528091831.819424000	58.4542	104	1
1528091831.820505000	58.4553	92	0
1528091831.821973000	58.4568	334	0
1528091831.824420000	58.4592	101	1
1528091832.098048000	58.7329	976	1
1528091832.098123000	58.7329	266	1
1528091832.117193000	58.752	87	0
1528091832.391454000	59.0263	259	0
1528091832.392979000	59.0278	148	0
1528091832.395462000	59.0303	104	1
1528091832.395690000	59.0305	92	0
1528091832.397111000	59.0319	166	0
1528091832.399449000	59.0343	101	1
1528091832.548852000	59.1837	395	1
1528091832.548942000	59.1838	267	1
1528091832.568135000	59.203	87	0
1528091832.681726000	59.3165	233	0
1528091832.683188000	59.318	148	0
1528091832.684617000	59.3194	92	0
1528091832.685399000	59.3202	107	1
1528091832.686105000	59.3209	264	0
1528091832.689378000	59.3242	98	1
1528091832.783617000	59.4184	392	1
1528091832.783690000	59.4185	259	1
1528091832.804204000	59.439	87	0
1528091832.903951000	59.5388	304	1
1528091832.904038000	59.5389	1412	1
1528091832.904063000	59.5389	1412	1
1528091832.904099000	59.5389	1412	1
1528091832.904150000	59.539	823	1
1528091832.925183000	59.56	87	0
1528091832.929834000	59.5647	235	0
1528091832.931289000	59.5661	148	0
1528091832.933020000	59.5678	92	0
1528091832.933429000	59.5682	110	1
1528091832.934489000	59.5693	110	0
1528091832.938456000	59.5733	98	1
1528091833.024019000	59.6588	386	0
1528091833.027430000	59.6622	98	1
1528091833.029198000	59.664	80	0
1528091833.032440000	59.6673	98	1
1528091833.212067000	59.8469	395	1
1528091833.212172000	59.847	258	1
1528091833.233379000	59.8682	87	0
1528091833.504512000	60.1393	279	0
1528091833.506016000	60.1408	148	0
1528091833.508524000	60.1433	104	1
1528091833.508901000	60.1437	92	0
1528091833.510386000	60.1452	118	0
1528091833.512523000	60.1473	101	1
1528091833.570755000	60.2056	392	1
1528091833.570822000	60.2056	314	1
1528091833.601680000	60.2365	87	0
1528091833.732532000	60.3674	371	0
1528091833.734042000	60.3689	148	0
1528091833.736537000	60.3714	104	1
1528091833.737436000	60.3723	92	0
1528091833.738832000	60.3737	137	0
1528091833.741527000	60.3763	101	1
1528091833.907913000	60.5427	388	1
1528091833.907974000	60.5428	314	1
1528091833.927717000	60.5625	87	0
1528091834.040331000	60.6751	237	0
1528091834.041737000	60.6766	148	0
1528091834.043430000	60.6782	92	0
1528091834.044566000	60.6794	107	1
1528091834.044850000	60.6797	184	0
1528091834.048541000	60.6834	98	1
1528091838.088325000	64.7231	394	1
1528091838.088390000	64.7232	256	1
1528091838.108529000	64.7433	87	0
1528091838.230713000	64.8655	348	0
1528091838.232802000	64.8676	148	0
1528091838.234741000	64.8696	104	1
1528091838.238706000	64.8735	92	0
1528091838.240155000	64.875	147	0
1528091838.242734000	64.8776	101	1
1528091838.281899000	64.9167	348	0
1528091838.285707000	64.9205	98	1
1528091838.325561000	64.9604	148	0
1528091838.329726000	64.9645	98	1
1528091838.415558000	65.0504	390	1
1528091838.415641000	65.0505	256	1
1528091838.434076000	65.0689	87	0
1528091838.724615000	65.3594	235	0
1528091838.726061000	65.3609	148	0
1528091838.728694000	65.3635	92	0
1528091838.728812000	65.3636	104	1
1528091838.730192000	65.365	120	0
1528091838.732759000	65.3676	101	1
1528091838.824736000	65.4596	390	1
1528091838.824801000	65.4596	259	1
1528091838.843383000	65.4782	87	0
1528091838.951438000	65.5863	235	0
1528091838.952897000	65.5877	148	0
1528091838.954780000	65.5896	104	1
1528091838.956593000	65.5914	92	0
1528091838.958008000	65.5928	301	0
1528091838.960769000	65.5956	101	1
1528091839.084920000	65.7197	1004	1
1528091839.085005000	65.7198	256	1
1528091839.104154000	65.739	87	0
1528091839.393817000	66.0286	258	0
1528091839.395245000	66.0301	148	0
1528091839.397821000	66.0326	104	1
1528091839.398014000	66.0328	92	0
1528091839.399514000	66.0343	217	0
1528091839.401813000	66.0366	101	1
1528091839.599863000	66.2347	405	1
1528091839.599959000	66.2348	257	1
1528091839.622491000	66.2573	87	0
1528091839.876462000	66.5113	265	0
1528091839.877856000	66.5127	148	0
1528091839.880162000	66.515	92	0
1528091839.880885000	66.5157	107	1
1528091839.881649000	66.5165	223	0
1528091839.885873000	66.5207	98	1
1528091839.999016000	66.6338	971	1
1528091839.999079000	66.6339	258	1
1528091840.020484000	66.6553	87	0
1528091840.130078000	66.7649	258	0
1528091840.131536000	66.7664	148	0
1528091840.133715000	66.7685	92	0
1528091840.133933000	66.7688	107	1
1528091840.135256000	66.7701	274	0
1528091840.138849000	66.7737	98	1
1528091840.266880000	66.9017	390	1
1528091840.266939000	66.9018	256	1
1528091840.286257000	66.9211	87	0
1528091840.406715000	67.0415	236	0
1528091840.408154000	67.043	148	0
1528091840.410198000	67.045	92	0
1528091840.410888000	67.0457	107	1
1528091840.411684000	67.0465	174	0
1528091840.415905000	67.0507	98	1
1528091840.585065000	67.2199	391	1
1528091840.585153000	67.22	256	1
1528091840.603461000	67.2383	87	0
1528091840.739078000	67.3739	236	0
1528091840.742030000	67.3768	158	0
1528091840.742923000	67.3777	104	1
1528091840.743902000	67.3787	241	0
1528091840.747926000	67.3827	98	1
1528091840.766140000	67.401	372	1
1528091840.766186000	67.401	1412	1
1528091840.766223000	67.401	1412	1
1528091840.766275000	67.4011	1412	1
1528091840.766295000	67.4011	825	1
1528091840.786953000	67.4218	87	0
1528091840.855139000	67.49	323	1
1528091840.855202000	67.49	257	1
1528091840.875281000	67.5101	87	0
1528091840.982426000	67.6172	235	0
1528091840.983879000	67.6187	148	0
1528091840.985918000	67.6207	92	0
1528091840.986003000	67.6208	107	1
1528091840.987430000	67.6222	99	0
1528091840.989875000	67.6247	101	1
1528091841.034278000	67.6691	383	0
1528091841.037936000	67.6728	98	1
1528091841.039971000	67.6748	80	0
1528091841.043939000	67.6788	98	1
1528091841.267601000	67.9024	393	1
1528091841.267665000	67.9025	258	1
1528091841.286877000	67.9217	87	0
1528091841.404277000	68.0391	256	0
1528091841.405715000	68.0405	148	0
1528091841.407684000	68.0425	92	0
1528091841.407904000	68.0427	107	1
1528091841.409226000	68.044	147	0
1528091841.412908000	68.0477	98	1
1528091841.772468000	68.4073	389	1
1528091841.772560000	68.4074	257	1
1528091841.793573000	68.4284	87	0
1528091841.894363000	68.5292	255	0
1528091841.895803000	68.5306	148	0
1528091841.897802000	68.5326	92	0
1528091841.898013000	68.5328	107	1
1528091841.899384000	68.5342	226	0
1528091841.902959000	68.5378	98	1
1528091842.101144000	68.736	389	1
1528091842.101210000	68.736	256	1
1528091842.120506000	68.7553	87	0
1528091842.251613000	68.8864	397	0
1528091842.253001000	68.8878	148	0
1528091842.255249000	68.8901	92	0
1528091842.256012000	68.8908	107	1
1528091842.256669000	68.8915	130	0
1528091842.260011000	68.8948	98	1
1528091842.569146000	69.204	390	1
1528091842.569229000	69.204	257	1
1528091842.588203000	69.223	87	0
1528091842.707345000	69.3422	237	0
1528091842.708856000	69.3437	148	0
1528091842.711069000	69.3459	104	1
1528091842.711201000	69.346	92	0
1528091842.712694000	69.3475	302	0
1528091842.715022000	69.3498	101	1
1528091842.806336000	69.4412	394	1
1528091842.806428000	69.4412	256	1
1528091842.825438000	69.4603	87	0
1528091842.946534000	69.5814	327	0
1528091842.947971000	69.5828	148	0
1528091842.950004000	69.5848	104	1
1528091842.950933000	69.5858	92	0
1528091842.952386000	69.5872	102	0
1528091842.955011000	69.5898	101	1
1528091843.015100000	69.6499	391	1
1528091843.015164000	69.65	258	1
1528091843.034734000	69.6696	87	0
1528091843.158540000	69.7934	256	0
1528091843.160043000	69.7949	148	0
1528091843.162079000	69.7969	104	1
1528091843.163580000	69.7984	92	0
1528091843.165043000	69.7999	235	0
1528091843.167065000	69.8019	101	1
1528091843.304372000	69.9392	1003	1
1528091843.304458000	69.9393	256	1
1528091843.334697000	69.9695	87	0
1528091843.613698000	70.2485	235	0
1528091843.615080000	70.2499	148	0
1528091843.617235000	70.2521	92	0
1528091843.618100000	70.2529	107	1
1528091843.618695000	70.2535	124	0
1528091843.622086000	70.2569	98	1
1528091843.769638000	70.4045	384	1
1528091843.769729000	70.4045	1412	1
1528091843.769753000	70.4046	1412	1
1528091843.769776000	70.4046	1412	1
1528091843.769822000	70.4046	1412	1
1528091843.769855000	70.4047	1412	1
1528091843.769878000	70.4047	1412	1
1528091843.769923000	70.4047	1412	1
1528091843.769956000	70.4048	1412	1
1528091843.771112000	70.4059	1412	1
1528091843.807123000	70.4419	1412	1
1528091843.836342000	70.4712	87	0
1528091843.836613000	70.4714	1412	1
1528091843.836650000	70.4715	1412	1
1528091843.836678000	70.4715	1412	1
1528091843.836730000	70.4715	1412	1
1528091843.836748000	70.4716	151	1
1528091843.867564000	70.5024	87	0
1528091843.983437000	70.6183	921	1
1528091843.983493000	70.6183	258	1
1528091844.010709000	70.6455	87	0
1528091844.104216000	70.739	395	0
1528091844.108130000	70.7429	101	1
1528091844.109731000	70.7445	80	0
1528091844.113159000	70.748	98	1
1528091844.136332000	70.7712	277	0
1528091844.137727000	70.7725	148	0
1528091844.140069000	70.7749	101	1
1528091844.142156000	70.777	92	0
1528091844.143693000	70.7785	157	0
1528091844.146124000	70.7809	101	1
1528091844.203711000	70.8385	395	1
1528091844.203771000	70.8386	261	1
1528091844.243155000	70.878	395	1
1528091844.250109000	70.8849	87	0
1528091844.274211000	70.909	87	0
1528091844.373934000	71.0088	233	0
1528091844.375369000	71.0102	148	0
1528091844.378154000	71.013	107	1
1528091844.381295000	71.0161	92	0
1528091844.382706000	71.0175	162	0
1528091844.385208000	71.02	101	1
1528091844.570668000	71.2055	392	1
1528091844.570759000	71.2056	259	1
1528091844.589745000	71.2246	87	0
1528091844.701317000	71.3361	233	0
1528091844.702718000	71.3375	148	0
1528091844.704153000	71.339	92	0
1528091844.705152000	71.34	107	1
1528091844.705694000	71.3405	298	0
1528091844.709155000	71.344	98	1
1528091845.077606000	71.7124	394	1
1528091845.077691000	71.7125	260	1
1528091845.123192000	71.758	394	1
1528091845.125584000	71.7604	87	0
1528091845.143680000	71.7785	87	0
1528091845.252714000	71.8875	256	0
1528091845.254164000	71.889	148	0
1528091845.256196000	71.891	107	1
1528091845.258663000	71.8935	92	0
1528091845.260127000	71.8949	102	0
1528091845.262195000	71.897	101	1
1528091845.366266000	72.0011	390	1
1528091845.366361000	72.0012	258	1
1528091845.396332000	72.0312	87	0
1528091845.543715000	72.1785	233	0
1528091845.545177000	72.18	148	0
1528091845.547032000	72.1819	92	0
1528091845.547259000	72.1821	107	1
1528091845.586915000	72.2217	272	0
1528091845.590210000	72.225	98	1
1528091845.777405000	72.4122	389	1
1528091845.777481000	72.4123	259	1
1528091845.807201000	72.442	87	0
1528091845.917850000	72.5527	233	0
1528091845.919359000	72.5542	148	0
1528091845.922235000	72.5571	104	1
1528091845.923178000	72.558	92	0
1528091845.924628000	72.5594	218	0
1528091845.927337000	72.5622	101	1
1528091846.114687000	72.7495	393	1
1528091846.114752000	72.7496	258	1
1528091846.148774000	72.7836	87	0
1528091846.269902000	72.9047	256	0
1528091846.271360000	72.9062	148	0
1528091846.274248000	72.9091	104	1
1528091846.274644000	72.9095	92	0
1528091846.276087000	72.9109	129	0
1528091846.278249000	72.9131	101	1
1528091846.402298000	73.0371	390	1
1528091846.402393000	73.0372	260	1
1528091846.444814000	73.0796	87	0
1528091846.589329000	73.2241	258	0
1528091846.590787000	73.2256	148	0
1528091846.593212000	73.228	104	1
1528091846.594574000	73.2294	92	0
1528091846.596047000	73.2309	181	0
1528091846.598203000	73.233	101	1
1528091846.849422000	73.4842	390	1
1528091846.849520000	73.4843	259	1
1528091846.869291000	73.5041	87	0
1528091846.993155000	73.628	372	0
1528091846.994519000	73.6293	148	0
1528091846.997283000	73.6321	92	0
1528091846.997341000	73.6322	104	1
1528091846.998796000	73.6336	149	0
1528091847.001281000	73.6361	101	1
1528091847.369790000	74.0046	390	1
1528091847.369858000	74.0047	261	1
1528091847.389661000	74.0245	87	0
1528091847.512717000	74.1475	260	0
1528091847.514211000	74.149	148	0
1528091847.516326000	74.1511	104	1
1528091847.519131000	74.1539	92	0
1528091847.520745000	74.1556	91	0
1528091847.523312000	74.1581	101	1
1528091847.637372000	74.2722	390	1
1528091847.637438000	74.2723	258	1
1528091847.669628000	74.3044	87	0
1528091847.778120000	74.4129	325	0
1528091847.779624000	74.4144	148	0
1528091847.782340000	74.4172	104	1
1528091847.783551000	74.4184	92	0
1528091847.784959000	74.4198	96	0
1528091847.787266000	74.4221	101	1
1528091847.916849000	74.5517	1003	1
1528091847.916922000	74.5517	258	1
1528091847.937443000	74.5723	87	0
1528091848.200556000	74.8354	255	0
1528091848.202001000	74.8368	148	0
1528091848.204312000	74.8391	104	1
1528091848.206022000	74.8408	92	0
1528091848.207487000	74.8423	323	0
1528091848.209385000	74.8442	101	1
1528091848.406803000	75.0416	401	1
1528091848.406895000	75.0417	259	1
1528091848.426754000	75.0616	87	0
1528091848.533003000	75.1678	235	0
1528091848.534390000	75.1692	148	0
1528091848.536856000	75.1717	92	0
1528091848.537385000	75.1722	107	1
1528091848.538332000	75.1732	104	0
1528091848.542368000	75.1772	98	1
1528091848.694549000	75.3294	971	1
1528091848.694636000	75.3295	258	1
1528091848.715367000	75.3502	87	0
1528091848.825216000	75.46	233	0
1528091848.826667000	75.4615	148	0
1528091848.828114000	75.4629	92	0
1528091848.829398000	75.4642	107	1
1528091848.829654000	75.4645	165	0
1528091848.833388000	75.4682	98	1
1528091849.185707000	75.8205	393	1
1528091849.185792000	75.8206	261	1
1528091849.203723000	75.8385	87	0
1528091849.225104000	75.8599	87	0
1528091849.340705000	75.9755	258	0
1528091849.342152000	75.977	148	0
1528091849.344447000	75.9793	107	1
1528091849.344999000	75.9798	92	0
1528091849.346474000	75.9813	258	0
1528091849.348369000	75.9832	101	1
1528091849.536738000	76.1716	391	1
1528091849.536803000	76.1716	258	1
1528091849.567786000	76.2026	87	0
1528091849.765613000	76.4004	267	0
1528091849.767058000	76.4019	148	0
1528091849.769452000	76.4043	104	1
1528091849.770695000	76.4055	92	0
1528091849.772211000	76.407	264	0
1528091849.774444000	76.4093	101	1
1528091850.110819000	76.7456	394	1
1528091850.110894000	76.7457	259	1
1528091850.128613000	76.7634	87	0
1528091850.239783000	76.8746	258	0
1528091850.241278000	76.8761	148	0
1528091850.243480000	76.8783	104	1
1528091850.245904000	76.8807	92	0
1528091850.247372000	76.8822	164	0
1528091850.249472000	76.8843	101	1
1528091850.558159000	77.193	395	1
1528091850.558222000	77.193	260	1
1528091850.577510000	77.2123	87	0
1528091850.693585000	77.3284	232	0
1528091850.694981000	77.3298	148	0
1528091850.697513000	77.3323	104	1
1528091850.697527000	77.3323	92	0
1528091850.699188000	77.334	242	0
1528091850.701584000	77.3364	101	1
1528091850.828864000	77.4637	392	1
1528091850.828924000	77.4637	258	1
1528091850.847159000	77.482	87	0
1528091850.972079000	77.6069	233	0
1528091850.973494000	77.6083	148	0
1528091850.975505000	77.6103	104	1
1528091850.976845000	77.6117	92	0
1528091850.978251000	77.6131	133	0
1528091850.980510000	77.6153	101	1
1528091851.256872000	77.8917	389	1
1528091851.256963000	77.8918	259	1
1528091851.276876000	77.9117	87	0
1528091851.385118000	78.0199	258	0
1528091851.386557000	78.0214	148	0
1528091851.388485000	78.0233	104	1
1528091851.390014000	78.0248	92	0
1528091851.391479000	78.0263	273	0
1528091851.393471000	78.0283	101	1
1528091851.423684000	78.0585	309	1
1528091851.445382000	78.0802	87	0
1528091851.542454000	78.1773	451	0
1528091851.543952000	78.1788	1412	0
1528091851.545401000	78.1802	991	0
1528091851.546509000	78.1813	107	1
1528091851.546841000	78.1817	91	0
1528091851.548279000	78.1831	122	0
1528091851.550479000	78.1853	101	1
1528091851.646695000	78.2815	391	1
1528091851.646762000	78.2816	258	1
1528091851.672039000	78.3069	85	0
1528091851.680170000	78.315	85	0
1528091851.737077000	78.3719	797	1
1528091851.759535000	78.3944	85	0
1528091851.786049000	78.4209	372	0
1528091851.787496000	78.4223	148	0
1528091851.789519000	78.4243	104	1
1528091851.791579000	78.4264	92	0
1528091851.793039000	78.4279	191	0
1528091851.795647000	78.4305	101	1
1528091851.858743000	78.4936	241	0
1528091851.860257000	78.4951	1412	0
1528091851.861788000	78.4966	996	0
1528091851.862594000	78.4974	104	1
1528091851.875757000	78.5106	92	0
1528091851.877209000	78.512	158	0
1528091851.881634000	78.5165	101	1
1528091852.044254000	78.6791	283	1
1528091852.064152000	78.699	87	0
1528091852.177387000	78.8122	920	1
1528091852.177460000	78.8123	262	1
1528091852.198242000	78.8331	87	0
1528091852.316348000	78.9512	263	0
1528091852.317747000	78.9526	148	0
1528091852.320600000	78.9554	107	1
1528091852.321726000	78.9565	92	0
1528091852.323249000	78.9581	116	0
1528091852.325588000	78.9604	101	1
1528091852.395405000	79.0302	491	0
1528091852.396588000	79.0314	115	1
1528091852.396811000	79.0316	322	0
1528091852.398250000	79.0331	160	0
1528091852.399421000	79.0342	289	1
1528091852.441602000	79.0764	101	1
1528091852.446850000	79.0817	87	0
1528091852.461022000	79.0958	87	0
1528091852.550203000	79.185	340	1
1528091852.550277000	79.1851	258	1
1528091852.569611000	79.2044	251	0
1528091852.571050000	79.2059	473	0
1528091852.572526000	79.2073	158	0
1528091852.573565000	79.2084	104	1
1528091852.825354000	79.4602	267	0
1528091852.826748000	79.4616	148	0
1528091852.829627000	79.4644	101	1
1528091852.829924000	79.4647	92	0
1528091852.831388000	79.4662	260	0
1528091852.833617000	79.4684	101	1
1528091852.957925000	79.5927	394	1
1528091852.957993000	79.5928	261	1
1528091852.977165000	79.612	87	0
1528091852.995697000	79.6305	87	0
1528091853.095474000	79.7303	260	0
1528091853.096932000	79.7318	148	0
1528091853.099304000	79.7341	92	0
1528091853.099575000	79.7344	110	1
1528091853.100733000	79.7356	159	0
1528091853.104621000	79.7394	98	1
1528091853.335772000	79.9706	391	1
1528091853.335837000	79.9707	258	1
1528091853.354560000	79.9894	87	0
1528091853.477698000	80.1125	233	0
1528091853.479284000	80.1141	148	0
1528091853.480676000	80.1155	92	0
1528091853.481663000	80.1165	107	1
1528091853.482259000	80.1171	99	0
1528091853.485675000	80.1205	98	1
1528091853.574016000	80.2088	389	1
1528091853.574110000	80.2089	258	1
1528091853.594873000	80.2297	87	0
1528091853.723464000	80.3583	233	0
1528091853.724919000	80.3597	148	0
1528091853.727442000	80.3623	92	0
1528091853.727712000	80.3625	107	1
1528091853.728978000	80.3638	202	0
1528091853.732672000	80.3675	98	1
1528091853.777007000	80.4118	233	0
1528091853.780689000	80.4155	98	1
1528091853.784014000	80.4188	393	1
1528091853.784096000	80.4189	222	1
1528091853.818398000	80.4532	87	0
1528091853.943801000	80.5786	231	0
1528091853.945210000	80.58	148	0
1528091853.947568000	80.5824	92	0
1528091853.947646000	80.5825	104	1
1528091853.949111000	80.5839	130	0
1528091853.951615000	80.5864	101	1
1528091854.123083000	80.7579	390	1
1528091854.123153000	80.758	316	1
1528091854.145628000	80.7804	87	0
1528091854.412690000	81.0475	257	0
1528091854.414170000	81.049	148	0
1528091854.416425000	81.0512	92	0
1528091854.416670000	81.0515	107	1
1528091854.417913000	81.0527	207	0
1528091854.421650000	81.0565	98	1
1528091854.460074000	81.0949	389	1
1528091854.460166000	81.095	316	1
1528091854.478692000	81.1135	87	0
1528091854.586427000	81.2212	235	0
1528091854.587883000	81.2227	148	0
1528091854.590658000	81.2255	104	1
1528091854.590946000	81.2258	92	0
1528091854.592408000	81.2272	126	0
1528091854.594702000	81.2295	101	1
1528091854.802906000	81.4377	394	1
1528091854.803002000	81.4378	254	1
1528091854.833884000	81.4687	87	0
1528091854.937707000	81.5725	258	0
1528091854.939279000	81.5741	148	0
1528091854.941730000	81.5765	104	1
1528091854.943985000	81.5788	92	0
1528091854.945447000	81.5803	116	0
1528091854.947719000	81.5825	101	1
1528091855.878769000	82.5136	393	1
1528091855.878836000	82.5137	258	1
1528091855.897285000	82.5321	87	0
1528091855.996598000	82.6314	396	0
1528091855.998033000	82.6329	148	0
1528091855.999541000	82.6344	92	0
1528091856.000205000	82.635	107	1
1528091856.001025000	82.6358	310	0
1528091856.005219000	82.64	98	1
1528091856.088183000	82.723	389	1
1528091856.088243000	82.7231	258	1
1528091856.107404000	82.7422	87	0
1528091856.210342000	82.8452	257	0
1528091856.211854000	82.8467	148	0
1528091856.213395000	82.8482	92	0
1528091856.214239000	82.8491	107	1
1528091856.214880000	82.8497	214	0
1528091856.218212000	82.853	98	1
1528091856.377410000	83.0122	1003	1
1528091856.377494000	83.0123	258	1
1528091856.397701000	83.0325	87	0
1528091856.520982000	83.1558	239	0
1528091856.522506000	83.1573	148	0
1528091856.524204000	83.159	92	0
1528091856.525225000	83.16	107	1
1528091856.525697000	83.1605	166	0
1528091856.529246000	83.1641	98	1
1528091856.786719000	83.4215	393	1
1528091856.786805000	83.4216	259	1
1528091856.805216000	83.44	87	0
1528091856.918903000	83.5537	235	0
1528091856.920350000	83.5552	148	0
1528091856.922697000	83.5575	92	0
1528091856.923258000	83.5581	107	1
1528091856.924202000	83.559	288	0
1528091856.928260000	83.5631	98	1
1528091857.234588000	83.8694	983	1
1528091857.234646000	83.8695	259	1
1528091857.255249000	83.8901	87	0
1528091857.362117000	83.9969	351	0
1528091857.363568000	83.9984	148	0
1528091857.365774000	84.0006	92	0
1528091857.366294000	84.0011	107	1
1528091857.367251000	84.0021	178	0
1528091857.371275000	84.0061	98	1
1528091857.611460000	84.2463	395	1
1528091857.611558000	84.2464	260	1
1528091857.632716000	84.2675	87	0
1528091857.754715000	84.3895	232	0
1528091857.756176000	84.391	148	0
1528091857.758319000	84.3931	104	1
1528091857.758432000	84.3933	92	0
1528091857.760058000	84.3949	91	0
1528091857.762304000	84.3971	101	1
1528091857.798556000	84.4334	92	0
1528091857.802294000	84.4371	98	1
1528091858.041700000	84.6765	389	1
1528091858.041785000	84.6766	259	1
1528091858.062196000	84.697	87	0
1528091858.094244000	84.7291	304	1
1528091858.094350000	84.7292	1412	1
1528091858.094379000	84.7292	1412	1
1528091858.094421000	84.7292	1412	1
1528091858.094474000	84.7293	1365	1
1528091858.125017000	84.7598	87	0
1528091858.174060000	84.8089	259	0
1528091858.175515000	84.8103	148	0
1528091858.177885000	84.8127	92	0
1528091858.178338000	84.8132	110	1
1528091858.179357000	84.8142	315	0
1528091858.183322000	84.8181	98	1
1528091858.219731000	84.8546	399	0
1528091858.223319000	84.8581	98	1
1528091858.227305000	84.8621	80	0
1528091858.231333000	84.8662	98	1
1528091858.459467000	85.0943	389	1
1528091858.459528000	85.0943	259	1
1528091858.482416000	85.1172	87	0
1528091858.751486000	85.3863	264	0
1528091858.752935000	85.3878	148	0
1528091858.755306000	85.3901	104	1
1528091858.756599000	85.3914	92	0
1528091858.758037000	85.3929	303	0
1528091858.760310000	85.3951	101	1
1528091858.947685000	85.5825	389	1
1528091858.947778000	85.5826	259	1
1528091858.968135000	85.603	87	0
1528091859.181530000	85.8163	258	0
1528091859.182966000	85.8178	148	0
1528091859.185347000	85.8202	104	1
1528091859.185530000	85.8203	92	0
1528091859.186999000	85.8218	335	0
1528091859.189326000	85.8241	101	1
1528091859.379593000	86.0144	395	1
1528091859.379667000	86.0145	261	1
1528091859.399945000	86.0348	87	0
1528091859.531805000	86.1666	233	0
1528091859.533298000	86.1681	148	0
1528091859.535404000	86.1702	104	1
1528091859.536274000	86.1711	92	0
1528091859.537699000	86.1725	146	0
1528091859.540399000	86.1752	101	1
1528091859.788707000	86.4235	390	1
1528091859.788798000	86.4236	259	1
1528091859.808337000	86.4432	87	0
1528091860.074503000	86.7093	256	0
1528091860.075983000	86.7108	148	0
1528091860.077716000	86.7125	92	0
1528091860.078447000	86.7133	107	1
1528091860.079311000	86.7141	266	0
1528091860.083459000	86.7183	98	1
1528091860.261906000	86.8967	389	1
1528091860.262001000	86.8968	259	1
1528091860.281089000	86.9159	87	0
1528091860.389791000	87.0246	258	0
1528091860.391279000	87.0261	148	0
1528091860.393470000	87.0283	104	1
1528091860.393927000	87.0287	92	0
1528091860.395389000	87.0302	245	0
1528091860.397455000	87.0323	101	1
1528091860.579511000	87.2143	393	1
1528091860.579577000	87.2144	258	1
1528091860.608989000	87.2438	87	0
1528091860.737129000	87.3719	328	0
1528091860.738572000	87.3734	148	0
1528091860.741106000	87.3759	92	0
1528091860.741429000	87.3762	107	1
1528091860.742590000	87.3774	95	0
1528091860.746486000	87.3813	98	1
1528091861.088683000	87.7235	390	1
1528091861.088773000	87.7236	259	1
1528091861.108252000	87.7431	87	0
1528091861.220450000	87.8553	302	0
1528091861.221886000	87.8567	148	0
1528091861.224525000	87.8593	104	1
1528091861.224697000	87.8595	92	0
1528091861.226221000	87.861	94	0
1528091861.228451000	87.8633	101	1
1528091861.267587000	87.9024	302	0
1528091861.271498000	87.9063	98	1
1528091861.416819000	88.0516	1003	1
1528091861.416911000	88.0517	260	1
1528091861.437098000	88.0719	87	0
1528091861.561412000	88.1962	233	0
1528091861.562803000	88.1976	148	0
1528091861.565581000	88.2004	104	1
1528091861.566496000	88.2013	92	0
1528091861.567987000	88.2028	99	0
1528091861.570518000	88.2053	101	1
1528091861.887723000	88.5225	393	1
1528091861.887810000	88.5226	259	1
1528091861.907030000	88.5418	87	0
1528091862.038422000	88.6732	239	0
1528091862.039930000	88.6747	148	0
1528091862.042305000	88.6771	92	0
1528091862.042556000	88.6774	107	1
1528091862.043721000	88.6785	180	0
1528091862.047550000	88.6824	98	1
1528091862.324792000	88.9596	984	1
1528091862.324851000	88.9597	259	1
1528091862.344552000	88.9794	87	0
1528091862.447513000	89.0823	257	0
1528091862.449028000	89.0838	148	0
1528091862.451577000	89.0864	104	1
1528091862.454163000	89.089	92	0
1528091862.455562000	89.0904	254	0
1528091862.457565000	89.0924	101	1
1528091862.671923000	89.3067	390	1
1528091862.671991000	89.3068	261	1
1528091862.691924000	89.3267	87	0
1528091862.814710000	89.4495	327	0
1528091862.816202000	89.451	148	0
1528091862.818579000	89.4534	92	0
1528091862.818654000	89.4535	104	1
1528091862.820133000	89.455	319	0
1528091862.822562000	89.4574	101	1
1528091863.039775000	89.6746	390	1
1528091863.039841000	89.6747	258	1
1528091863.063582000	89.6984	87	0
1528091863.171604000	89.8064	261	0
1528091863.173079000	89.8079	148	0
1528091863.175632000	89.8105	104	1
1528091863.175952000	89.8108	92	0
1528091863.177339000	89.8122	277	0
1528091863.179609000	89.8144	101	1
1528091863.528111000	90.1629	392	1
1528091863.528182000	90.163	261	1
1528091863.558609000	90.1934	87	0
1528091863.669501000	90.3043	233	0
1528091863.670942000	90.3058	148	0
1528091863.673634000	90.3085	104	1
1528091863.677638000	90.3125	92	0
1528091863.679220000	90.314	230	0
1528091863.681647000	90.3165	101	1
1528091863.866757000	90.5016	390	1
1528091863.866853000	90.5017	258	1
1528091863.884700000	90.5195	87	0
1528091863.992159000	90.627	233	0
1528091863.993580000	90.6284	148	0
1528091863.995608000	90.6304	104	1
1528091863.996976000	90.6318	92	0
1528091863.998398000	90.6332	221	0
1528091864.000594000	90.6354	101	1
1528091864.166029000	90.8008	389	1
1528091864.166088000	90.8009	259	1
1528091864.187571000	90.8224	87	0
1528091864.296413000	90.9312	257	0
1528091864.297869000	90.9327	148	0
1528091864.300671000	90.9355	104	1
1528091864.301086000	90.9359	92	0
1528091864.302548000	90.9374	132	0
1528091864.304665000	90.9395	101	1
1528091864.954874000	91.5897	389	1
1528091864.954966000	91.5898	258	1
1528091864.976691000	91.6115	87	0
1528091865.090050000	91.7249	291	0
1528091865.091513000	91.7263	148	0
1528091865.092957000	91.7278	92	0
1528091865.093719000	91.7285	107	1
1528091865.094440000	91.7293	255	0
1528091865.097716000	91.7325	98	1
1528091866.058819000	92.6936	390	1
1528091866.058913000	92.6937	258	1
1528091866.076617000	92.7114	87	0
1528091866.221235000	92.8561	256	0
1528091866.222675000	92.8575	148	0
1528091866.225338000	92.8602	92	0
1528091866.225419000	92.8602	104	1
1528091866.226749000	92.8616	243	0
1528091866.229383000	92.8642	101	1
1528091866.368399000	93.0032	389	1
1528091866.368463000	93.0033	258	1
1528091866.407449000	93.0423	389	1
1528091866.426312000	93.0611	87	0
1528091866.504151000	93.139	87	0
1528091866.555493000	93.1903	235	0
1528091866.556945000	93.1918	148	0
1528091866.559404000	93.1942	107	1
1528091866.560202000	93.195	92	0
1528091866.561601000	93.1964	234	0
1528091866.564408000	93.1992	101	1
1528091866.798539000	93.4334	390	1
1528091866.798635000	93.4335	259	1
1528091866.828787000	93.4636	87	0
1528091866.937180000	93.572	236	0
1528091866.938621000	93.5734	148	0
1528091866.941511000	93.5763	104	1
1528091866.942772000	93.5776	92	0
1528091866.944277000	93.5791	190	0
1528091866.946422000	93.5812	101	1
1528091867.236912000	93.8717	1137	1
1528091867.237003000	93.8718	910	1
1528091867.260811000	93.8956	87	0
1528091867.275484000	93.9103	327	1
1528091867.275535000	93.9104	261	1
1528091867.296116000	93.9309	87	0
1528091867.423130000	94.0579	283	0
1528091867.424517000	94.0593	148	0
1528091867.427536000	94.0624	107	1
1528091867.428732000	94.0636	92	0
1528091867.430254000	94.0651	299	0
1528091867.432443000	94.0673	101	1
1528091867.473988000	94.1088	283	0
1528091867.477443000	94.1123	98	1
1528091867.516861000	94.1517	148	0
1528091867.520442000	94.1553	98	1
1528091867.523407000	94.1582	394	1
1528091867.523494000	94.1583	258	1
1528091867.542661000	94.1775	87	0
1528091867.624940000	94.2598	301	0
1528091867.628471000	94.2633	101	1
1528091867.629271000	94.2641	80	0
1528091867.633440000	94.2683	98	1
1528091867.653145000	94.288	314	0
1528091867.654605000	94.2894	148	0
1528091867.657398000	94.2922	101	1
1528091867.659688000	94.2945	92	0
1528091867.661146000	94.296	149	0
1528091867.663402000	94.2982	101	1
1528091867.807406000	94.4422	986	1
1528091867.807499000	94.4423	259	1
1528091867.827698000	94.4625	87	0
1528091867.953666000	94.5885	237	0
1528091867.955103000	94.5899	148	0
1528091867.957129000	94.5919	92	0
1528091867.957409000	94.5922	107	1
1528091867.958557000	94.5934	182	0
1528091867.962487000	94.5973	98	1
1528091868.191664000	94.8265	389	1
1528091868.191728000	94.8265	258	1
1528091868.224516000	94.8593	87	0
1528091868.326621000	94.9614	259	0
1528091868.328069000	94.9629	148	0
1528091868.329576000	94.9644	92	0
1528091868.330428000	94.9652	107	1
1528091868.331062000	94.9659	265	0
1528091868.334444000	94.9693	98	1
1528091868.691230000	95.326	391	1
1528091868.691288000	95.3261	261	1
1528091868.712705000	95.3475	87	0
1528091868.846933000	95.4818	325	0
1528091868.848367000	95.4832	148	0
1528091868.849879000	95.4847	92	0
1528091868.850482000	95.4853	107	1
1528091868.851340000	95.4862	184	0
1528091868.855521000	95.4903	98	1
1528091869.040303000	95.6751	390	1
1528091869.040362000	95.6752	261	1
1528091869.060092000	95.6949	87	0
1528091869.176765000	95.8116	256	0
1528091869.178274000	95.8131	148	0
1528091869.179735000	95.8146	92	0
1528091869.180547000	95.8154	107	1
1528091869.181282000	95.8161	309	0
1528091869.185566000	95.8204	98	1
1528091869.474877000	96.1097	389	1
1528091869.474957000	96.1098	258	1
1528091869.506227000	96.141	87	0
1528091869.617565000	96.2524	232	0
1528091869.619125000	96.2539	148	0
[truncated: 458 more rows]
