# Supplementary material for: Method for multi-task learning fusion network traffic classification to address small sample labels
Source: Sci Rep. 2024 Jan 30;14:2518. doi: 10.1038/s41598-024-51933-8 (PMC10827795; doi:10.1038/s41598-024-51933-8)
Supplement: Supplementary file 2 — Supplementary Information 2. [file 41598_2024_51933_MOESM2_ESM.zip › QUIC Dataset/QUIC Dataset/pretraining/Google Doc/GoogleDoc-1056.txt]

1527906878.804131000	0	296	1
1527906878.824486000	0.020355	87	0
1527906879.027848000	0.223717	300	0
1527906879.028474000	0.224343	1412	0
1527906879.029088000	0.224957	1412	0
1527906879.029698000	0.225567	1412	0
1527906879.030274000	0.226143	180	0
1527906879.030913000	0.226782	1412	0
1527906879.031528000	0.227397	1412	0
1527906879.031866000	0.227735	119	1
1527906879.032160000	0.228029	1412	0
1527906879.032740000	0.228609	188	0
1527906879.033366000	0.229235	684	0
1527906879.034077000	0.229946	1412	0
1527906879.034689000	0.230558	1412	0
1527906879.035343000	0.231212	694	0
1527906879.035977000	0.231846	1412	0
1527906879.036588000	0.232457	1412	0
1527906879.037194000	0.233063	1412	0
1527906879.037769000	0.233638	188	0
1527906879.038723000	0.234592	1199	0
1527906879.041238000	0.237107	125	1
1527906879.044893000	0.240762	98	1
1527906879.071943000	0.267812	1412	0
1527906879.072542000	0.268411	1412	0
1527906879.073153000	0.269022	1412	0
1527906879.073730000	0.269599	198	0
1527906879.074363000	0.270232	1240	0
1527906879.075032000	0.270901	1412	0
1527906879.075629000	0.271498	252	0
1527906879.075846000	0.271715	113	1
1527906879.076292000	0.272161	1412	0
1527906879.076887000	0.272756	802	0
1527906879.077514000	0.273383	1412	0
1527906879.078124000	0.273993	1412	0
1527906879.078732000	0.274601	1412	0
1527906879.079348000	0.275217	1412	0
1527906879.079825000	0.275694	116	1
1527906879.079947000	0.275816	1101	0
1527906879.080640000	0.276509	1412	0
1527906879.081217000	0.277086	170	0
1527906879.083690000	0.279559	1412	0
1527906879.083897000	0.279766	107	1
1527906879.084341000	0.28021	1412	0
1527906879.085004000	0.280873	1412	0
1527906879.085583000	0.281452	188	0
1527906879.086230000	0.282099	1412	0
1527906879.086805000	0.282674	153	0
1527906879.087526000	0.283395	1412	0
1527906879.087852000	0.283721	113	1
1527906879.088135000	0.284004	1412	0
1527906879.088744000	0.284613	1412	0
1527906879.089320000	0.285189	188	0
1527906879.089945000	0.285814	794	0
1527906879.090566000	0.286435	1412	0
1527906879.091177000	0.287046	1412	0
1527906879.091784000	0.287653	1412	0
1527906879.091919000	0.287788	113	1
1527906879.092358000	0.288227	188	0
1527906879.092978000	0.288847	732	0
1527906879.097046000	0.292915	104	1
1527906879.568954000	0.764823	561	1
1527906879.569047000	0.764916	1412	1
1527906879.569083000	0.764952	906	1
1527906879.575571000	0.77144	818	1
1527906879.586642000	0.782511	87	0
1527906879.592601000	0.78847	87	0
1527906879.753742000	0.949611	303	0
1527906879.754369000	0.950238	1412	0
1527906879.755045000	0.950914	1412	0
1527906879.755664000	0.951533	1412	0
1527906879.756245000	0.952114	180	0
1527906879.756885000	0.952754	1412	0
1527906879.757496000	0.953365	1412	0
1527906879.757863000	0.953732	122	1
1527906879.758118000	0.953987	1071	0
1527906879.758776000	0.954645	92	0
1527906879.759387000	0.955256	267	0
1527906879.761967000	0.957836	104	1
1527906879.813159000	1.00903	217	1
1527906879.830111000	1.02598	87	0
1527906879.927988000	1.12386	396	0
1527906879.932313000	1.12818	101	1
1527906879.932350000	1.12822	80	0
1527906879.935997000	1.13187	98	1
1527906879.973617000	1.16949	459	0
1527906879.974230000	1.1701	1116	0
1527906879.976759000	1.17263	92	0
1527906879.977370000	1.17324	304	0
1527906879.977880000	1.17375	107	1
1527906880.227456000	1.42333	1058	1
1527906880.229038000	1.42491	427	1
1527906880.244756000	1.44062	87	0
1527906880.396323000	1.59219	552	0
1527906880.399929000	1.5958	101	1
1527906880.441878000	1.63775	1366	0
1527906880.442450000	1.63832	291	0
1527906880.445921000	1.64179	101	1
1527906880.579806000	1.77568	243	1
1527906880.579898000	1.77577	144	1
1527906880.598077000	1.79395	87	0
1527906880.650459000	1.84633	1412	0
1527906880.651063000	1.84693	1412	0
1527906880.651675000	1.84754	1412	0
1527906880.652263000	1.84813	532	0
1527906880.652855000	1.84872	92	0
1527906880.653471000	1.84934	183	0
1527906880.657324000	1.85319	107	1
1527906880.666206000	1.86207	104	1
1527906880.676423000	1.87229	155	1
1527906880.676510000	1.87238	190	1
1527906880.693282000	1.88915	87	0
1527906880.808417000	2.00429	613	0
1527906880.808993000	2.00486	92	0
1527906880.809607000	2.00548	297	0
1527906880.811940000	2.00781	107	1
1527906881.475378000	2.67125	231	1
1527906881.486070000	2.68194	1412	1
1527906881.486143000	2.68201	1412	1
1527906881.486161000	2.68203	177	1
1527906881.486233000	2.6821	843	1
1527906881.492310000	2.68818	87	0
1527906881.493460000	2.68933	1412	1
1527906881.493490000	2.68936	280	1
1527906881.504770000	2.70064	87	0
1527906881.512246000	2.70811	87	0
1527906881.525387000	2.72126	462	0
1527906881.525973000	2.72184	131	0
1527906881.529057000	2.72493	110	1
1527906881.616913000	2.81278	321	0
1527906881.617516000	2.81339	1412	0
1527906881.618117000	2.81399	998	0
1527906881.618700000	2.81457	92	0
1527906881.619310000	2.81518	119	0
1527906881.621169000	2.81704	110	1
1527906881.822612000	3.01848	1412	0
1527906881.823212000	3.01908	1412	0
1527906881.823824000	3.01969	1412	0
1527906881.824411000	3.02028	501	0
1527906881.825065000	3.02093	212	0
1527906881.825687000	3.02156	250	0
1527906881.826179000	3.02205	113	1
1527906882.184141000	3.38001	1390	1
1527906882.213660000	3.40953	87	0
1527906882.377154000	3.57302	1102	0
1527906882.377704000	3.57357	152	0
1527906882.380843000	3.57671	104	1
1527906882.593922000	3.78979	525	1
1527906882.594036000	3.78991	1412	1
1527906882.594076000	3.78994	1412	1
1527906882.594130000	3.79	1412	1
1527906882.594154000	3.79002	1412	1
1527906882.594177000	3.79005	1412	1
1527906882.594227000	3.7901	1412	1
1527906882.594263000	3.79013	1412	1
1527906882.594291000	3.79016	1412	1
1527906882.594328000	3.7902	1412	1
1527906882.594362000	3.79023	1412	1
1527906882.594397000	3.79027	1412	1
1527906882.594432000	3.7903	1412	1
1527906882.594466000	3.79033	1271	1
1527906882.610758000	3.80663	87	0
1527906882.614317000	3.81019	87	0
1527906882.774825000	3.97069	372	0
1527906882.779244000	3.97511	80	0
1527906882.787677000	3.98355	107	1
1527906882.928824000	4.12469	1340	1
1527906882.949340000	4.14521	87	0
1527906883.075438000	4.27131	640	0
1527906883.076716000	4.27258	101	1
1527906884.719225000	5.91509	332	1
1527906884.719322000	5.91519	1412	1
1527906884.719361000	5.91523	981	1
1527906884.720809000	5.91668	223	1
1527906884.720873000	5.91674	1412	1
1527906884.720899000	5.91677	1412	1
1527906884.720940000	5.91681	758	1
1527906884.736890000	5.93276	87	0
1527906884.738876000	5.93475	251	1
1527906884.752655000	5.94852	101	1
1527906884.768479000	5.96435	87	0
1527906884.769089000	5.96496	94	0
1527906884.772687000	5.96856	87	0
1527906884.772828000	5.9687	104	1
1527906884.835258000	6.03113	398	0
1527906884.838300000	6.03417	80	0
1527906884.839839000	6.03571	104	1
1527906884.920009000	6.11588	519	0
1527906884.920605000	6.11647	302	0
1527906884.921208000	6.11708	121	0
1527906884.923218000	6.11909	121	1
1527906884.926608000	6.12248	253	1
1527906884.941891000	6.13776	87	0
1527906884.945113000	6.14098	87	0
1527906885.112511000	6.30838	916	0
1527906885.113060000	6.30893	1412	0
1527906885.113673000	6.30954	1412	0
1527906885.114283000	6.31015	1412	0
1527906885.114952000	6.31082	180	0
1527906885.115617000	6.31149	1412	0
1527906885.116222000	6.31209	1360	0
1527906885.116807000	6.31268	122	1
1527906885.116835000	6.3127	1412	0
1527906885.117469000	6.31334	1412	0
1527906885.118098000	6.31397	1412	0
1527906885.118669000	6.31454	188	0
1527906885.119315000	6.31518	1231	0
1527906885.119930000	6.3158	1412	0
1527906885.120529000	6.3164	1412	0
1527906885.121140000	6.31701	1412	0
1527906885.121265000	6.31713	113	1
1527906885.121722000	6.31759	188	0
1527906885.122365000	6.31823	1412	0
1527906885.123018000	6.31889	725	0
1527906885.123744000	6.31961	1412	0
1527906885.124351000	6.32022	1412	0
1527906885.124682000	6.32055	116	1
1527906885.125010000	6.32088	1412	0
1527906885.125598000	6.32147	188	0
1527906885.126232000	6.3221	743	0
1527906885.126842000	6.32271	1412	0
1527906885.127453000	6.32332	1412	0
1527906885.128062000	6.32393	1412	0
1527906885.128649000	6.32452	188	0
1527906885.129272000	6.32514	979	0
1527906885.129694000	6.32556	119	1
1527906885.129891000	6.32576	1412	0
1527906885.130501000	6.32637	1412	0
1527906885.131114000	6.32698	1412	0
1527906885.131724000	6.32759	1412	0
1527906885.132304000	6.32817	315	0
1527906885.132941000	6.32881	1412	0
1527906885.133549000	6.32942	1412	0
1527906885.133715000	6.32958	116	1
1527906885.134158000	6.33003	1412	0
1527906885.134762000	6.33063	1293	0
1527906885.135425000	6.33129	1412	0
1527906885.136041000	6.33191	1412	0
1527906885.136651000	6.33252	1412	0
1527906885.137251000	6.33312	1102	0
1527906885.138158000	6.33403	1412	0
1527906885.138560000	6.33443	104	1
1527906885.138761000	6.33463	1250	0
1527906885.139360000	6.33523	743	0
1527906885.139987000	6.33586	1412	0
1527906885.140593000	6.33646	1329	0
1527906885.141204000	6.33707	1412	0
1527906885.141818000	6.33769	1412	0
1527906885.142396000	6.33826	333	0
1527906885.142776000	6.33864	125	1
1527906885.142993000	6.33886	92	0
1527906885.143607000	6.33948	294	0
1527906885.146691000	6.34256	104	1
1527906886.486586000	7.68246	430	1
1527906886.486677000	7.68255	144	1
1527906886.504423000	7.70029	87	0
1527906886.558104000	7.75397	1412	0
1527906886.558751000	7.75462	1412	0
1527906886.559364000	7.75523	1412	0
1527906886.559957000	7.75583	575	0
1527906886.560548000	7.75642	92	0
1527906886.561164000	7.75703	312	0
1527906886.563367000	7.75924	116	1
1527906887.565416000	8.76129	861	1
1527906887.565507000	8.76138	294	1
1527906887.567723000	8.76359	522	1
1527906887.567815000	8.76368	1412	1
1527906887.567862000	8.76373	1412	1
1527906887.567900000	8.76377	969	1
1527906887.583317000	8.77919	87	0
1527906887.625183000	8.82105	383	1
1527906887.643009000	8.83888	87	0
1527906887.668210000	8.86408	401	0
1527906887.672443000	8.86831	104	1
1527906887.674377000	8.87025	80	0
1527906887.678417000	8.87429	98	1
1527906887.694793000	8.89066	361	0
1527906887.695485000	8.89135	1400	0
1527906887.696073000	8.89194	513	0
1527906887.697989000	8.89386	592	0
1527906887.698393000	8.89426	107	1
1527906887.699862000	8.89573	635	0
1527906887.700764000	8.89663	467	0
1527906887.702337000	8.89821	697	0
1527906887.703381000	8.89925	104	1
1527906887.703892000	8.89976	484	0
1527906887.705422000	8.90129	835	0
1527906887.707545000	8.90341	101	1
1527906887.707636000	8.90351	649	0
1527906887.709368000	8.90524	519	0
1527906887.711465000	8.90733	101	1
1527906887.711506000	8.90737	439	0
1527906887.712866000	8.90874	701	0
1527906887.714624000	8.91049	616	0
1527906887.715447000	8.91132	104	1
1527906887.717013000	8.91288	558	0
1527906887.718594000	8.91446	664	0
1527906887.720374000	8.91624	583	0
1527906887.720393000	8.91626	101	1
1527906887.721006000	8.91687	689	0
1527906887.724383000	8.92025	101	1
1527906887.726307000	8.92218	287	0
1527906887.726895000	8.92276	92	0
1527906887.727506000	8.92337	148	0
1527906887.728106000	8.92397	103	0
1527906887.729794000	8.92566	288	0
1527906887.730400000	8.92627	110	1
1527906887.840447000	9.03632	1412	1
1527906887.840523000	9.03639	1412	1
1527906887.840544000	9.03641	259	1
1527906887.840605000	9.03647	844	1
1527906887.858853000	9.05472	87	0
1527906887.877444000	9.07331	87	0
1527906887.897855000	9.09372	657	0
1527906887.901402000	9.09727	104	1
1527906888.528956000	9.72482	1004	1
1527906888.529031000	9.7249	94	1
1527906888.546203000	9.74207	87	0
1527906888.616873000	9.81274	238	0
1527906888.617472000	9.81334	366	0
1527906888.619904000	9.81577	243	0
1527906888.620444000	9.81631	107	1
1527906889.253038000	10.4489	476	1
1527906889.253130000	10.449	109	1
1527906889.257903000	10.4538	304	1
1527906889.261124000	10.457	479	1
1527906889.261204000	10.4571	87	1
1527906889.269332000	10.4652	87	0
1527906889.274225000	10.4701	87	0
1527906889.279117000	10.475	87	0
1527906889.347964000	10.5438	290	0
1527906889.348562000	10.5444	151	0
1527906889.351574000	10.5474	110	1
1527906889.352172000	10.548	92	0
1527906889.352789000	10.5487	156	0
1527906889.355497000	10.5514	101	1
1527906889.377142000	10.573	315	0
1527906889.377732000	10.5736	140	0
1527906889.381531000	10.5774	92	0
1527906889.381631000	10.5775	101	1
1527906889.382150000	10.578	110	0
1527906889.385545000	10.5814	101	1
1527906889.392377000	10.5882	236	0
1527906889.392984000	10.5889	103	0
1527906889.396896000	10.5928	101	1
1527906889.397167000	10.593	92	0
1527906889.397791000	10.5937	292	0
1527906889.400523000	10.5964	101	1
1527906890.033921000	11.2298	394	1
1527906890.034007000	11.2299	257	1
1527906890.051732000	11.2476	87	0
1527906890.521009000	11.7169	371	1
1527906890.521139000	11.717	1412	1
1527906890.521163000	11.717	1412	1
1527906890.521198000	11.7171	1412	1
1527906890.521226000	11.7171	1412	1
1527906890.521295000	11.7172	1412	1
1527906890.521316000	11.7172	1412	1
1527906890.521340000	11.7172	1412	1
1527906890.521378000	11.7172	1412	1
1527906890.521412000	11.7173	1412	1
1527906890.521447000	11.7173	1412	1
1527906890.521484000	11.7174	1412	1
1527906890.521532000	11.7174	1412	1
1527906890.521556000	11.7174	1412	1
1527906890.521593000	11.7175	1412	1
1527906890.521641000	11.7175	1412	1
1527906890.521664000	11.7175	1412	1
1527906890.521699000	11.7176	1412	1
1527906890.523648000	11.7195	1412	1
1527906890.523690000	11.7196	1412	1
1527906890.523758000	11.7196	1412	1
1527906890.523820000	11.7197	1412	1
1527906890.523859000	11.7197	1412	1
1527906890.523887000	11.7198	1412	1
1527906890.523923000	11.7198	1412	1
1527906890.523957000	11.7198	1412	1
1527906890.523992000	11.7199	1412	1
1527906890.524021000	11.7199	1412	1
1527906890.524059000	11.7199	1412	1
1527906890.524082000	11.72	1412	1
1527906890.525614000	11.7215	1412	1
1527906890.525651000	11.7215	1412	1
1527906890.525710000	11.7216	1412	1
1527906890.525750000	11.7216	1412	1
1527906890.525798000	11.7217	747	1
1527906890.538834000	11.7347	87	0
1527906890.540915000	11.7368	87	0
1527906890.543481000	11.7394	87	0
1527906890.555050000	11.7509	87	0
1527906890.653649000	11.8495	258	0
1527906890.654228000	11.8501	146	0
1527906890.657636000	11.8535	116	1
1527906890.662188000	11.8581	92	0
1527906890.662813000	11.8587	102	0
1527906890.665567000	11.8614	101	1
1527906890.683207000	11.8791	428	0
1527906890.686572000	11.8824	98	1
1527906890.687567000	11.8834	80	0
1527906890.691592000	11.8875	98	1
1527906890.770454000	11.9663	362	1
1527906890.772589000	11.9685	296	1
1527906890.788574000	11.9844	87	0
1527906890.867006000	12.0629	279	0
1527906890.867594000	12.0635	118	0
1527906890.870641000	12.0665	104	1
1527906890.871596000	12.0675	92	0
1527906890.872212000	12.0681	149	0
1527906890.875614000	12.0715	101	1
1527906890.875869000	12.0717	237	0
1527906890.876485000	12.0724	279	0
1527906890.878625000	12.0745	92	0
1527906890.879668000	12.0755	104	1
1527906890.918172000	12.114	196	0
1527906890.921614000	12.1175	98	1
1527906890.936167000	12.132	444	1
1527906890.953269000	12.1491	87	0
1527906891.006196000	12.2021	327	1
1527906891.006289000	12.2022	260	1
1527906891.023863000	12.2197	87	0
1527906891.119188000	12.3151	352	0
1527906891.119775000	12.3156	146	0
1527906891.123057000	12.3189	92	0
1527906891.123899000	12.3198	107	1
1527906891.124274000	12.3201	125	0
1527906891.128622000	12.3245	101	1
1527906891.136743000	12.3326	555	0
1527906891.137565000	12.3334	807	0
1527906891.139531000	12.3354	92	0
1527906891.140141000	12.336	212	0
1527906891.140615000	12.3365	107	1
1527906891.241864000	12.4377	1412	1
1527906891.241900000	12.4378	408	1
1527906891.260672000	12.4565	87	0
1527906891.377073000	12.5729	335	0
1527906891.377662000	12.5735	601	0
1527906891.380618000	12.5765	104	1
1527906891.391347000	12.5872	666	1
1527906891.410279000	12.6061	87	0
1527906891.430320000	12.6262	723	1
1527906891.430379000	12.6262	257	1
1527906891.447291000	12.6432	87	0
1527906891.532701000	12.7286	660	0
1527906891.536642000	12.7325	104	1
1527906891.545944000	12.7418	337	0
1527906891.546549000	12.7424	146	0
1527906891.548727000	12.7446	92	0
1527906891.549394000	12.7453	168	0
1527906891.549801000	12.7457	107	1
1527906891.762065000	12.9579	394	1
1527906891.762152000	12.958	255	1
1527906891.779889000	12.9758	87	0
1527906891.789422000	12.9853	87	0
1527906891.870860000	13.0667	259	0
1527906891.871410000	13.0673	146	0
1527906891.874235000	13.0701	92	0
1527906891.874643000	13.0705	110	1
1527906891.874907000	13.0708	337	0
1527906891.878745000	13.0746	98	1
1527906892.177065000	13.3729	395	1
1527906892.177153000	13.373	256	1
1527906892.195098000	13.391	87	0
1527906892.301534000	13.4974	233	0
1527906892.302083000	13.498	146	0
1527906892.305730000	13.5016	104	1
1527906892.306204000	13.5021	92	0
1527906892.306826000	13.5027	168	0
1527906892.309713000	13.5056	101	1
1527906892.547291000	13.7432	393	1
1527906892.547388000	13.7433	257	1
1527906892.576733000	13.7726	87	0
1527906892.662857000	13.8587	233	0
1527906892.663406000	13.8593	146	0
1527906892.666582000	13.8625	92	0
1527906892.666805000	13.8627	107	1
1527906892.667233000	13.8631	334	0
1527906892.670686000	13.8666	98	1
1527906892.880033000	14.0759	394	1
1527906892.880124000	14.076	253	1
1527906892.899897000	14.0958	87	0
1527906893.115364000	14.3112	301	0
1527906893.115902000	14.3118	146	0
1527906893.118567000	14.3144	92	0
1527906893.119180000	14.315	100	0
1527906893.119729000	14.3156	110	1
1527906893.290108000	14.486	392	1
1527906893.290197000	14.4861	253	1
1527906893.307275000	14.5031	87	0
1527906893.400998000	14.5969	256	0
1527906893.401602000	14.5975	146	0
1527906893.404814000	14.6007	104	1
1527906893.405896000	14.6018	92	0
1527906893.406594000	14.6025	161	0
1527906893.409780000	14.6056	101	1
1527906893.709338000	14.9052	390	1
1527906893.709399000	14.9053	255	1
1527906893.727618000	14.9235	87	0
1527906893.840090000	15.036	260	0
1527906893.840676000	15.0365	148	0
1527906893.843521000	15.0394	92	0
1527906893.843764000	15.0396	107	1
1527906893.844165000	15.04	280	0
1527906893.847811000	15.0437	98	1
1527906895.049412000	16.2453	389	1
1527906895.049477000	16.2453	256	1
1527906895.066628000	16.2625	87	0
1527906895.187221000	16.3831	377	0
1527906895.187739000	16.3836	148	0
1527906895.190897000	16.3868	104	1
1527906895.192530000	16.3884	92	0
1527906895.193101000	16.389	142	0
1527906895.195898000	16.3918	101	1
1527906895.290776000	16.4866	390	1
1527906895.290854000	16.4867	255	1
1527906895.308754000	16.5046	87	0
1527906895.401362000	16.5972	233	0
1527906895.402109000	16.598	148	0
1527906895.404838000	16.6007	104	1
1527906895.405489000	16.6014	92	0
1527906895.406137000	16.602	296	0
1527906895.408818000	16.6047	101	1
1527906895.502071000	16.6979	390	1
1527906895.502166000	16.698	257	1
1527906895.519208000	16.7151	87	0
1527906895.615182000	16.8111	235	0
1527906895.615773000	16.8116	148	0
1527906895.618915000	16.8148	104	1
1527906895.619369000	16.8152	92	0
1527906895.619992000	16.8159	325	0
1527906895.622905000	16.8188	101	1
1527906896.042127000	17.238	390	1
1527906896.042218000	17.2381	255	1
1527906896.061171000	17.257	87	0
1527906896.147665000	17.3435	256	0
1527906896.148219000	17.3441	148	0
1527906896.149035000	17.3449	92	0
1527906896.149731000	17.3456	199	0
1527906896.151948000	17.3478	110	1
1527906897.255513000	18.4514	390	1
1527906897.255578000	18.4514	257	1
1527906897.272416000	18.4683	87	0
1527906897.289275000	18.4851	87	0
1527906897.361710000	18.5576	256	0
1527906897.362986000	18.5589	148	0
1527906897.366012000	18.5619	107	1
1527906897.367017000	18.5629	92	0
1527906897.367702000	18.5636	299	0
1527906897.371003000	18.5669	101	1
1527906897.664511000	18.8604	995	1
1527906897.664603000	18.8605	260	1
1527906897.682426000	18.8783	87	0
1527906897.765291000	18.9612	235	0
1527906897.765917000	18.9618	148	0
1527906897.768970000	18.9648	104	1
1527906897.769182000	18.9651	92	0
1527906897.769858000	18.9657	220	0
1527906897.772991000	18.9689	101	1
1527906897.978563000	19.1744	586	1
1527906897.978639000	19.1745	256	1
1527906898.013025000	19.2089	586	1
1527906898.023028000	19.2189	87	0
1527906898.029714000	19.2256	87	0
1527906898.248028000	19.4439	259	0
1527906898.248625000	19.4445	148	0
1527906898.251767000	19.4476	92	0
1527906898.252023000	19.4479	110	1
1527906898.252501000	19.4484	228	0
1527906898.256029000	19.4519	98	1
1527906898.387606000	19.5835	795	1
1527906898.387670000	19.5835	264	1
1527906898.410105000	19.606	87	0
1527906898.504155000	19.7	334	0
1527906898.504749000	19.7006	148	0
1527906898.507725000	19.7036	92	0
1527906898.508028000	19.7039	107	1
1527906898.508334000	19.7042	97	0
1527906898.512074000	19.7079	98	1
1527906898.681363000	19.8772	392	1
1527906898.681461000	19.8773	259	1
1527906898.701524000	19.8974	87	0
1527906898.791222000	19.9871	235	0
1527906898.791780000	19.9876	148	0
1527906898.795039000	19.9909	104	1
1527906898.795063000	19.9909	92	0
1527906898.795836000	19.9917	321	0
1527906898.799030000	19.9949	101	1
1527906899.312804000	20.5087	394	1
1527906899.312889000	20.5088	257	1
1527906899.330681000	20.5266	87	0
1527906899.442684000	20.6386	258	0
1527906899.443213000	20.6391	148	0
1527906899.446108000	20.642	104	1
1527906899.446531000	20.6424	92	0
1527906899.447136000	20.643	116	0
1527906899.450069000	20.6459	101	1
1527906899.945045000	21.1409	395	1
1527906899.945167000	21.141	255	1
1527906899.964201000	21.1601	87	0
1527906900.062902000	21.2588	259	0
1527906900.063493000	21.2594	148	0
1527906900.066901000	21.2628	92	0
1527906900.067120000	21.263	107	1
1527906900.067525000	21.2634	205	0
1527906900.071127000	21.267	98	1
1527906900.263763000	21.4596	395	1
1527906900.263851000	21.4597	258	1
1527906900.282671000	21.4785	87	0
1527906900.380252000	21.5761	274	0
1527906900.380845000	21.5767	148	0
1527906900.384181000	21.58	104	1
1527906900.384480000	21.5803	92	0
1527906900.385209000	21.5811	193	0
1527906900.388177000	21.584	101	1
1527906900.715911000	21.9118	389	1
1527906900.716005000	21.9119	257	1
1527906900.733244000	21.9291	87	0
1527906900.820058000	22.0159	281	0
1527906900.820650000	22.0165	148	0
1527906900.822597000	22.0185	92	0
1527906900.823206000	22.0191	129	0
1527906900.824138000	22.02	110	1
1527906901.052059000	22.2479	390	1
1527906901.052159000	22.248	257	1
1527906901.070469000	22.2663	87	0
1527906901.176308000	22.3722	237	0
1527906901.176921000	22.3728	148	0
1527906901.180234000	22.3761	104	1
1527906901.180955000	22.3768	92	0
1527906901.181574000	22.3774	317	0
1527906901.184188000	22.3801	101	1
1527906901.494325000	22.6902	394	1
1527906901.494423000	22.6903	430	1
1527906901.510719000	22.7066	87	0
1527906901.611690000	22.8076	256	0
1527906901.612281000	22.8082	148	0
1527906901.615284000	22.8112	104	1
1527906901.615914000	22.8118	92	0
1527906901.616989000	22.8129	309	0
1527906901.619248000	22.8151	101	1
1527906901.778918000	22.9748	393	1
1527906901.778994000	22.9749	370	1
1527906901.798930000	22.9948	87	0
1527906901.898703000	23.0946	352	0
1527906901.899260000	23.0951	148	0
1527906901.902285000	23.0982	104	1
1527906901.902949000	23.0988	92	0
1527906901.903578000	23.0994	265	0
1527906901.906264000	23.1021	101	1
1527906902.072654000	23.2685	994	1
1527906902.072746000	23.2686	310	1
1527906902.091577000	23.2874	87	0
1527906902.187079000	23.3829	236	0
1527906902.187659000	23.3835	148	0
1527906902.190717000	23.3866	92	0
1527906902.191269000	23.3871	109	0
1527906902.191293000	23.3872	107	1
1527906902.195296000	23.3912	98	1
1527906906.273697000	27.4696	587	1
1527906906.273763000	27.4696	257	1
1527906906.295112000	27.491	87	0
1527906906.427262000	27.6231	256	0
1527906906.427872000	27.6237	148	0
1527906906.431113000	27.627	104	1
1527906906.432468000	27.6283	92	0
1527906906.433049000	27.6289	167	0
1527906906.436066000	27.6319	101	1
1527906906.561170000	27.757	790	1
1527906906.561264000	27.7571	258	1
1527906906.579375000	27.7752	87	0
1527906906.686866000	27.8827	233	0
1527906906.687460000	27.8833	148	0
1527906906.690193000	27.8861	92	0
1527906906.690860000	27.8867	227	0
1527906906.691116000	27.887	110	1
1527906906.877637000	28.0735	389	1
1527906906.877737000	28.0736	258	1
1527906906.894252000	28.0901	87	0
1527906906.998118000	28.194	256	0
1527906906.998718000	28.1946	148	0
1527906907.002007000	28.1979	92	0
1527906907.002130000	28.198	104	1
1527906907.002694000	28.1986	180	0
1527906907.006114000	28.202	101	1
1527906907.335688000	28.5316	394	1
1527906907.335757000	28.5316	256	1
1527906907.353667000	28.5495	87	0
1527906907.442630000	28.6385	233	0
1527906907.443211000	28.6391	148	0
1527906907.446204000	28.6421	104	1
1527906907.446467000	28.6423	92	0
1527906907.447034000	28.6429	128	0
1527906907.450178000	28.646	101	1
1527906907.630809000	28.8267	390	1
1527906907.630903000	28.8268	256	1
1527906907.648333000	28.8442	87	0
1527906907.739794000	28.9357	235	0
1527906907.740343000	28.9362	148	0
1527906907.743198000	28.9391	104	1
1527906907.743877000	28.9397	92	0
1527906907.744485000	28.9404	233	0
1527906907.748213000	28.9441	101	1
1527906907.980653000	29.1765	391	1
1527906907.980753000	29.1766	256	1
1527906907.997906000	29.1938	87	0
1527906908.090847000	29.2867	358	0
1527906908.091421000	29.2873	148	0
1527906908.094288000	29.2902	92	0
1527906908.095246000	29.2911	107	1
1527906908.134820000	29.3307	194	0
1527906908.138223000	29.3341	98	1
1527906908.263739000	29.4596	393	1
1527906908.263824000	29.4597	258	1
1527906908.282557000	29.4784	87	0
1527906908.384002000	29.5799	233	0
1527906908.384593000	29.5805	148	0
1527906908.386652000	29.5825	92	0
1527906908.387228000	29.5831	225	0
1527906908.388186000	29.5841	110	1
1527906908.841622000	30.0375	389	1
1527906908.841720000	30.0376	258	1
1527906908.859952000	30.0558	87	0
1527906908.963963000	30.1598	258	0
1527906908.964557000	30.1604	148	0
1527906908.967381000	30.1632	92	0
1527906908.968047000	30.1639	255	0
1527906908.968470000	30.1643	110	1
1527906909.165637000	30.3615	390	1
1527906909.165730000	30.3616	258	1
1527906909.184507000	30.3804	87	0
1527906909.274100000	30.47	235	0
1527906909.274731000	30.4706	148	0
1527906909.277652000	30.4735	92	0
1527906909.278245000	30.4741	107	1
1527906909.278271000	30.4741	215	0
1527906909.282403000	30.4783	98	1
1527906909.591809000	30.7877	395	1
1527906909.591876000	30.7877	430	1
1527906909.610001000	30.8059	87	0
1527906909.722363000	30.9182	275	0
1527906909.722917000	30.9188	148	0
1527906909.726177000	30.922	92	0
1527906909.726261000	30.9221	104	1
1527906909.726829000	30.9227	247	0
1527906909.730338000	30.9262	101	1
1527906910.372765000	31.5686	390	1
1527906910.372827000	31.5687	256	1
1527906910.393216000	31.5891	87	0
1527906910.479955000	31.6758	278	0
1527906910.480546000	31.6764	148	0
1527906910.484263000	31.6801	92	0
1527906910.484311000	31.6802	104	1
1527906910.484903000	31.6808	114	0
1527906910.488346000	31.6842	101	1
1527906910.670027000	31.8659	389	1
1527906910.670092000	31.866	258	1
1527906910.688842000	31.8847	87	0
1527906910.789918000	31.9858	240	0
1527906910.790461000	31.9863	148	0
1527906910.793372000	31.9892	104	1
1527906910.803321000	31.9992	92	0
1527906910.803945000	31.9998	181	0
1527906910.807367000	32.0032	101	1
1527906911.024668000	32.2205	993	1
1527906911.024760000	32.2206	256	1
1527906911.044276000	32.2401	100	0
1527906911.047214000	32.2431	87	0
1527906911.048392000	32.2443	101	1
1527906911.143631000	32.3395	282	0
1527906911.144229000	32.3401	148	0
1527906911.146205000	32.3421	92	0
1527906911.146827000	32.3427	263	0
1527906911.147367000	32.3432	107	1
1527906911.351773000	32.5476	587	1
1527906911.351835000	32.5477	258	1
1527906911.371575000	32.5674	87	0
1527906911.475802000	32.6717	329	0
1527906911.476415000	32.6723	148	0
1527906911.479354000	32.6752	104	1
1527906911.480030000	32.6759	92	0
1527906911.480677000	32.6765	274	0
1527906911.483354000	32.6792	101	1
1527906911.679016000	32.8749	790	1
1527906911.679091000	32.875	256	1
1527906911.697038000	32.8929	87	0
1527906911.788835000	32.9847	235	0
1527906911.789429000	32.9853	148	0
1527906911.792437000	32.9883	104	1
1527906911.792848000	32.9887	92	0
1527906911.793832000	32.9897	250	0
1527906911.796454000	32.9923	101	1
1527906911.955976000	33.1518	395	1
1527906911.956029000	33.1519	255	1
1527906911.973565000	33.1694	87	0
1527906912.060905000	33.2568	258	0
1527906912.061427000	33.2573	148	0
1527906912.064456000	33.2603	104	1
1527906912.065612000	33.2615	92	0
1527906912.066233000	33.2621	140	0
1527906912.069441000	33.2653	101	1
1527906912.175845000	33.3717	394	1
1527906912.175936000	33.3718	256	1
1527906912.194397000	33.3903	87	0
1527906912.203095000	33.399	87	0
1527906912.303632000	33.4995	233	0
1527906912.304229000	33.5001	148	0
1527906912.307423000	33.5033	107	1
1527906912.308583000	33.5045	92	0
1527906912.309199000	33.5051	338	0
1527906912.312515000	33.5084	101	1
1527906912.511727000	33.7076	390	1
1527906912.511813000	33.7077	256	1
1527906912.533625000	33.7295	87	0
1527906912.630015000	33.8259	233	0
1527906912.630611000	33.8265	148	0
1527906912.633420000	33.8293	104	1
1527906912.634408000	33.8303	92	0
1527906912.635090000	33.831	332	0
1527906912.638453000	33.8343	101	1
1527906912.820386000	34.0163	390	1
1527906912.820500000	34.0164	258	1
1527906912.838397000	34.0343	87	0
1527906912.945859000	34.1417	258	0
1527906912.946413000	34.1423	148	0
1527906912.949492000	34.1454	104	1
1527906912.949996000	34.1459	92	0
1527906912.950653000	34.1465	297	0
1527906912.953487000	34.1494	101	1
1527906913.188760000	34.3846	391	1
1527906913.188828000	34.3847	255	1
1527906913.206737000	34.4026	87	0
1527906913.304340000	34.5002	233	0
1527906913.304907000	34.5008	148	0
1527906913.306427000	34.5023	92	0
1527906913.307014000	34.5029	321	0
1527906913.308524000	34.5044	110	1
1527906913.525868000	34.7217	393	1
1527906913.525963000	34.7218	258	1
1527906913.545444000	34.7413	87	0
1527906913.654578000	34.8504	335	0
1527906913.655218000	34.8511	148	0
1527906913.658541000	34.8544	104	1
1527906913.658806000	34.8547	92	0
1527906913.659437000	34.8553	330	0
1527906913.662471000	34.8583	101	1
1527906913.872115000	35.068	389	1
1527906913.872179000	35.068	256	1
1527906913.888819000	35.0847	87	0
1527906913.977001000	35.1729	255	0
1527906913.977556000	35.1734	148	0
1527906913.980584000	35.1765	104	1
1527906913.980670000	35.1765	92	0
1527906913.981355000	35.1772	181	0
1527906913.984549000	35.1804	101	1
1527906914.328056000	35.5239	388	1
1527906914.328124000	35.524	256	1
1527906914.360625000	35.5565	388	1
1527906914.362205000	35.5581	87	0
1527906914.378105000	35.574	87	0
1527906914.457781000	35.6537	236	0
1527906914.458333000	35.6542	148	0
1527906914.460427000	35.6563	92	0
1527906914.460997000	35.6569	326	0
1527906914.461515000	35.6574	113	1
1527906914.792797000	35.9887	391	1
1527906914.792861000	35.9887	258	1
1527906914.810273000	36.0061	87	0
1527906914.894528000	36.0904	258	0
1527906914.895210000	36.0911	148	0
1527906914.897853000	36.0937	92	0
1527906914.898530000	36.0944	268	0
1527906914.898617000	36.0945	107	1
1527906914.902571000	36.0984	98	1
1527906915.102079000	36.2979	391	1
1527906915.102144000	36.298	256	1
1527906915.120080000	36.3159	87	0
1527906915.210563000	36.4064	275	0
1527906915.211120000	36.407	148	0
1527906915.214624000	36.4105	104	1
1527906915.216105000	36.412	92	0
1527906915.217040000	36.4129	221	0
1527906915.219557000	36.4154	101	1
1527906915.428038000	36.6239	991	1
1527906915.428128000	36.624	256	1
1527906915.444869000	36.6407	87	0
1527906915.599457000	36.7953	256	0
1527906915.599987000	36.7959	148	0
1527906915.603695000	36.7996	104	1
1527906915.603711000	36.7996	92	0
1527906915.604352000	36.8002	195	0
1527906915.607641000	36.8035	101	1
1527906915.934295000	37.1302	587	1
1527906915.934357000	37.1302	257	1
1527906915.951924000	37.1478	87	0
1527906916.061208000	37.2571	262	0
1527906916.061826000	37.2577	148	0
1527906916.064503000	37.2604	92	0
1527906916.064677000	37.2605	107	1
1527906916.065179000	37.261	173	0
1527906916.068674000	37.2645	98	1
1527906916.256136000	37.452	791	1
1527906916.256226000	37.4521	257	1
1527906916.272982000	37.4689	87	0
1527906916.376405000	37.5723	256	0
1527906916.376963000	37.5728	148	0
1527906916.380156000	37.576	92	0
1527906916.380639000	37.5765	107	1
1527906916.380786000	37.5767	204	0
1527906916.384635000	37.5805	98	1
1527906916.697137000	37.893	390	1
1527906916.697232000	37.8931	257	1
1527906916.714399000	37.9103	87	0
1527906916.800842000	37.9967	351	0
1527906916.801423000	37.9973	148	0
1527906916.804724000	38.0006	104	1
1527906916.805725000	38.0016	92	0
1527906916.806402000	38.0023	179	0
1527906916.809709000	38.0056	101	1
1527906917.109226000	38.3051	392	1
1527906917.109320000	38.3052	259	1
1527906917.126382000	38.3223	87	0
1527906917.208197000	38.4041	233	0
1527906917.208744000	38.4046	148	0
1527906917.211771000	38.4076	104	1
1527906917.212755000	38.4086	92	0
1527906917.213545000	38.4094	314	0
1527906917.216741000	38.4126	101	1
1527906917.435065000	38.6309	390	1
1527906917.435160000	38.631	257	1
1527906917.452426000	38.6483	87	0
1527906917.536486000	38.7324	235	0
1527906917.537077000	38.7329	148	0
1527906917.540005000	38.7359	92	0
1527906917.540613000	38.7365	185	0
1527906917.540710000	38.7366	107	1
1527906917.544704000	38.7406	98	1
1527906917.742255000	38.9381	390	1
1527906917.742331000	38.9382	257	1
1527906917.759748000	38.9556	87	0
1527906917.864885000	39.0608	258	0
1527906917.865891000	39.0618	148	0
1527906917.868772000	39.0646	104	1
1527906917.872159000	39.068	92	0
1527906917.872759000	39.0686	271	0
1527906917.875811000	39.0717	101	1
1527906918.057117000	39.253	394	1
1527906918.057213000	39.2531	261	1
1527906918.076752000	39.2726	87	0
1527906918.161608000	39.3575	232	0
1527906918.162184000	39.3581	148	0
1527906918.165762000	39.3616	104	1
1527906918.166771000	39.3626	92	0
1527906918.167389000	39.3633	108	0
1527906918.170845000	39.3667	101	1
1527906918.364162000	39.56	389	1
1527906918.364259000	39.5601	257	1
1527906918.380753000	39.5766	87	0
1527906918.474376000	39.6702	233	0
1527906918.474913000	39.6708	148	0
1527906918.477837000	39.6737	104	1
1527906918.478091000	39.674	92	0
1527906918.478743000	39.6746	334	0
1527906918.481806000	39.6777	101	1
1527906918.831187000	40.0271	390	1
1527906918.831253000	40.0271	257	1
1527906918.849817000	40.0457	87	0
1527906918.928420000	40.1243	256	0
1527906918.929026000	40.1249	148	0
1527906918.931879000	40.1277	92	0
1527906918.932486000	40.1284	108	0
1527906918.933039000	40.1289	110	1
1527906919.069002000	40.2649	393	1
1527906919.069071000	40.2649	258	1
1527906919.086643000	40.2825	87	0
1527906919.095531000	40.2914	87	0
1527906919.189844000	40.3857	337	0
1527906919.190369000	40.3862	148	0
1527906919.193874000	40.3897	107	1
1527906919.194175000	40.39	92	0
1527906919.194826000	40.3907	274	0
1527906919.197796000	40.3937	101	1
1527906919.349222000	40.5451	391	1
1527906919.349319000	40.5452	257	1
1527906919.367605000	40.5635	87	0
1527906919.449960000	40.6458	235	0
1527906919.450518000	40.6464	148	0
1527906919.453049000	40.6489	92	0
1527906919.453779000	40.6496	254	0
1527906919.453863000	40.6497	107	1
1527906919.457856000	40.6537	98	1
1527906919.969326000	41.1652	995	1
1527906919.969415000	41.1653	256	1
1527906919.988001000	41.1839	87	0
1527906920.084433000	41.2803	256	0
1527906920.085030000	41.2809	148	0
1527906920.087883000	41.2838	92	0
1527906920.087971000	41.2838	104	1
1527906920.088574000	41.2844	210	0
1527906920.091897000	41.2878	101	1
1527906920.438436000	41.6343	390	1
1527906920.438510000	41.6344	259	1
1527906920.456489000	41.6524	87	0
1527906920.548042000	41.7439	235	0
1527906920.548643000	41.7445	148	0
1527906920.551304000	41.7472	92	0
1527906920.551914000	41.7478	291	0
1527906920.551957000	41.7478	107	1
1527906920.555925000	41.7518	98	1
1527906920.753327000	41.9492	586	1
1527906920.753419000	41.9493	256	1
1527906920.771781000	41.9676	87	0
1527906920.851925000	42.0478	300	0
1527906920.852521000	42.0484	148	0
1527906920.854912000	42.0508	92	0
1527906920.855677000	42.0515	130	0
1527906920.855908000	42.0518	110	1
1527906921.141136000	42.337	790	1
1527906921.141217000	42.3371	256	1
1527906921.159342000	42.3552	87	0
1527906921.242311000	42.4382	256	0
1527906921.242836000	42.4387	148	0
1527906921.246008000	42.4419	104	1
1527906921.253154000	42.449	92	0
1527906921.255308000	42.4512	245	0
1527906921.256964000	42.4528	101	1
1527906921.493504000	42.6894	390	1
1527906921.493601000	42.6895	259	1
1527906921.509963000	42.7058	87	0
1527906921.622611000	42.8185	236	0
1527906921.623142000	42.819	148	0
1527906921.626804000	42.8227	92	0
1527906921.627066000	42.8229	107	1
1527906921.627370000	42.8232	142	0
1527906921.630989000	42.8269	98	1
1527906921.985366000	43.1812	389	1
1527906921.985433000	43.1813	258	1
1527906922.002521000	43.1984	87	0
1527906922.091800000	43.2877	278	0
1527906922.092321000	43.2882	148	0
1527906922.096047000	43.2919	104	1
1527906922.096088000	43.292	92	0
1527906922.096794000	43.2927	186	0
1527906922.100011000	43.2959	101	1
1527906922.230270000	43.4261	392	1
1527906922.230336000	43.4262	257	1
1527906922.257699000	43.4536	87	0
1527906922.337236000	43.5331	329	0
1527906922.337820000	43.5337	148	0
1527906922.340966000	43.5368	92	0
1527906922.340998000	43.5369	104	1
1527906922.341579000	43.5374	174	0
1527906922.345007000	43.5409	101	1
1527906922.525533000	43.7214	390	1
1527906922.525601000	43.7215	257	1
1527906922.542734000	43.7386	87	0
1527906922.642010000	43.8379	233	0
1527906922.642602000	43.8385	148	0
1527906922.645605000	43.8415	92	0
1527906922.646029000	43.8419	107	1
1527906922.646291000	43.8422	229	0
1527906922.650016000	43.8459	98	1
1527906923.013368000	44.2092	390	1
1527906923.013454000	44.2093	258	1
1527906923.031340000	44.2272	87	0
1527906923.123839000	44.3197	255	0
1527906923.124385000	44.3203	148	0
1527906923.128059000	44.3239	104	1
1527906923.128801000	44.3247	92	0
1527906923.129378000	44.3252	339	0
1527906923.133018000	44.3289	101	1
1527906923.426702000	44.6226	391	1
1527906923.426788000	44.6227	259	1
1527906923.444581000	44.6405	87	0
1527906923.531337000	44.7272	232	0
1527906923.531887000	44.7278	148	0
1527906923.534601000	44.7305	92	0
1527906923.535049000	44.7309	107	1
1527906923.535288000	44.7312	246	0
1527906923.539038000	44.7349	98	1
1527906923.931324000	45.1272	389	1
1527906923.931388000	45.1273	256	1
1527906923.948513000	45.1444	87	0
1527906924.039814000	45.2357	256	0
1527906924.040342000	45.2362	148	0
1527906924.044095000	45.24	104	1
1527906924.044922000	45.2408	92	0
1527906924.045619000	45.2415	267	0
1527906924.049074000	45.2449	101	1
1527906924.069219000	45.2651	371	1
1527906924.069302000	45.2652	1412	1
1527906924.069326000	45.2652	1412	1
1527906924.069349000	45.2652	1412	1
1527906924.069398000	45.2653	241	1
1527906924.083477000	45.2793	100	0
1527906924.087096000	45.283	98	1
1527906924.088163000	45.284	87	0
1527906924.156226000	45.3521	390	0
1527906924.160109000	45.356	101	1
1527906924.161547000	45.3574	80	0
1527906924.165101000	45.361	98	1
1527906924.170128000	45.366	394	1
1527906924.170207000	45.3661	220	1
1527906924.188936000	45.3848	87	0
1527906924.272048000	45.4679	337	0
1527906924.272621000	45.4685	148	0
1527906924.275484000	45.4714	92	0
1527906924.276057000	45.4719	148	0
1527906924.276144000	45.472	107	1
1527906924.280107000	45.476	98	1
1527906924.433366000	45.6292	995	1
1527906924.433456000	45.6293	252	1
1527906924.451654000	45.6475	87	0
1527906924.531689000	45.7276	235	0
1527906924.532216000	45.7281	148	0
1527906924.535017000	45.7309	92	0
1527906924.535131000	45.731	104	1
1527906924.535720000	45.7316	320	0
1527906924.539143000	45.735	101	1
1527906926.684745000	47.8806	590	1
1527906926.684813000	47.8807	256	1
1527906926.703444000	47.8993	87	0
1527906926.827364000	48.0232	256	0
1527906926.827980000	48.0238	148	0
1527906926.831715000	48.0276	104	1
1527906926.831996000	48.0279	92	0
1527906926.832656000	48.0285	252	0
1527906926.835676000	48.0315	101	1
1527906926.977463000	48.1733	790	1
1527906926.977549000	48.1734	256	1
1527906926.996856000	48.1927	87	0
1527906927.007032000	48.2029	87	0
1527906927.104519000	48.3004	235	0
1527906927.105131000	48.301	148	0
1527906927.108734000	48.3046	107	1
1527906927.118072000	48.3139	92	0
1527906927.119481000	48.3154	139	0
1527906927.121698000	48.3176	101	1
1527906927.194381000	48.3902	390	1
1527906927.194470000	48.3903	257	1
1527906927.212316000	48.4082	87	0
1527906927.306345000	48.5022	274	0
1527906927.306875000	48.5027	148	0
1527906927.310043000	48.5059	92	0
1527906927.310741000	48.5066	340	0
1527906927.310738000	48.5066	107	1
1527906927.314706000	48.5106	98	1
1527906927.571898000	48.7678	392	1
1527906927.571994000	48.7679	258	1
1527906927.588482000	48.7844	87	0
1527906927.682111000	48.878	258	0
1527906927.682713000	48.8786	148	0
1527906927.685762000	48.8816	104	1
1527906927.686072000	48.8819	92	0
1527906927.686720000	48.8826	305	0
1527906927.689725000	48.8856	101	1
1527906927.917223000	49.1131	391	1
1527906927.917287000	49.1132	256	1
1527906927.934729000	49.1306	87	0
1527906928.023888000	49.2198	262	0
1527906928.024492000	49.2204	148	0
1527906928.026705000	49.2226	92	0
1527906928.027478000	49.2233	105	0
1527906928.027718000	49.2236	110	1
1527906928.575003000	49.7709	394	1
1527906928.575097000	49.771	257	1
1527906928.603406000	49.7993	87	0
1527906928.688402000	49.8843	255	0
1527906928.688927000	49.8848	148	0
1527906928.691773000	49.8876	92	0
1527906928.692567000	49.8884	156	0
1527906928.692804000	49.8887	110	1
1527906928.813478000	50.0093	392	1
1527906928.813553000	50.0094	259	1
1527906928.833464000	50.0293	87	0
1527906928.937439000	50.1333	352	0
1527906928.937984000	50.1339	148	0
1527906928.940363000	50.1362	92	0
1527906928.940975000	50.1368	163	0
1527906928.941750000	50.1376	110	1
1527906929.226136000	50.422	371	1
1527906929.226219000	50.4221	1412	1
1527906929.226244000	50.4221	1412	1
1527906929.226279000	50.4221	1412	1
1527906929.226332000	50.4222	1358	1
1527906929.244591000	50.4405	87	0
1527906929.321105000	50.517	375	0
1527906929.324755000	50.5206	101	1
1527906929.327798000	50.5237	80	0
1527906929.331753000	50.5276	98	1
1527906929.597350000	50.7932	391	1
1527906929.597417000	50.7933	256	1
1527906929.617065000	50.8129	87	0
1527906929.725167000	50.921	235	0
1527906929.725727000	50.9216	148	0
1527906929.728332000	50.9242	92	0
1527906929.728856000	50.9247	107	1
1527906929.728895000	50.9248	312	0
1527906929.732843000	50.9287	98	1
1527906929.821004000	51.0169	390	1
1527906929.821097000	51.017	256	1
1527906929.839166000	51.035	87	0
1527906929.926990000	51.1229	258	0
1527906929.927603000	51.1235	148	0
1527906929.930042000	51.1259	92	0
1527906929.930767000	51.1266	121	0
1527906929.930851000	51.1267	107	1
1527906929.934849000	51.1307	98	1
1527906930.155281000	51.3512	390	1
1527906930.155367000	51.3512	256	1
1527906930.175266000	51.3711	87	0
1527906930.185700000	51.3816	87	0
1527906930.285769000	51.4816	233	0
1527906930.286318000	51.4822	148	0
1527906930.289905000	51.4858	107	1
1527906930.290779000	51.4866	92	0
1527906930.291483000	51.4874	332	0
1527906930.294880000	51.4907	101	1
1527906930.601118000	51.797	991	1
1527906930.601179000	51.797	256	1
1527906930.619876000	51.8157	87	0
1527906930.702372000	51.8982	235	0
1527906930.702899000	51.8988	148	0
1527906930.705512000	51.9014	92	0
1527906930.705910000	51.9018	107	1
1527906930.706157000	51.902	156	0
1527906930.709897000	51.9058	98	1
1527906930.835069000	52.0309	391	1
1527906930.835134000	52.031	258	1
1527906930.851318000	52.0472	87	0
1527906930.950833000	52.1467	358	0
1527906930.951372000	52.1472	148	0
1527906930.954360000	52.1502	92	0
1527906930.954920000	52.1508	107	1
1527906930.957634000	52.1535	140	0
1527906930.961943000	52.1578	98	1
1527906931.276524000	52.4724	584	1
1527906931.276592000	52.4725	257	1
1527906931.293493000	52.4894	87	0
1527906931.397199000	52.5931	235	0
1527906931.397724000	52.5936	148	0
1527906931.400254000	52.5961	92	0
1527906931.400866000	52.5967	296	0
1527906931.400925000	52.5968	107	1
1527906931.404935000	52.6008	98	1
1527906932.180467000	53.3763	794	1
1527906932.180560000	53.3764	256	1
1527906932.198060000	53.3939	87	0
1527906932.285408000	53.4813	256	0
1527906932.285945000	53.4818	148	0
1527906932.288672000	53.4845	92	0
1527906932.288925000	53.4848	107	1
1527906932.289306000	53.4852	92	0
1527906932.292988000	53.4889	98	1
1527906932.408494000	53.6044	390	1
1527906932.408581000	53.6044	259	1
1527906932.426996000	53.6229	87	0
1527906932.520053000	53.7159	235	0
1527906932.520659000	53.7165	148	0
1527906932.522601000	53.7185	92	0
1527906932.523214000	53.7191	188	0
1527906932.523952000	53.7198	110	1
1527906932.836269000	54.0321	390	1
1527906932.836363000	54.0322	256	1
1527906932.854117000	54.05	87	0
1527906932.933031000	54.1289	298	0
1527906932.933621000	54.1295	148	0
1527906932.935940000	54.1318	92	0
1527906932.936535000	54.1324	186	0
1527906932.937293000	54.1332	110	1
1527906933.331505000	54.5274	390	1
1527906933.331601000	54.5275	257	1
1527906933.348427000	54.5443	87	0
1527906933.426703000	54.6226	256	0
1527906933.427225000	54.6231	148	0
1527906933.430001000	54.6259	92	0
1527906933.430781000	54.6266	107	0
1527906933.431015000	54.6269	110	1
1527906933.601077000	54.7969	390	1
1527906933.601129000	54.797	256	1
1527906933.618889000	54.8148	87	0
1527906933.718548000	54.9144	236	0
1527906933.719084000	54.915	148	0
1527906933.722053000	54.9179	104	1
1527906933.722995000	54.9189	92	0
1527906933.723666000	54.9195	234	0
1527906933.727018000	54.9229	101	1
1527906934.046426000	55.2423	389	1
1527906934.046519000	55.2424	256	1
1527906934.063367000	55.2592	87	0
1527906934.156025000	55.3519	279	0
1527906934.156596000	55.3525	148	0
1527906934.159323000	55.3552	92	0
1527906934.159942000	55.3558	114	0
1527906934.160069000	55.3559	107	1
1527906934.164053000	55.3599	98	1
1527906934.503690000	55.6996	392	1
1527906934.503757000	55.6996	258	1
1527906934.520307000	55.7162	87	0
1527906934.615883000	55.8118	328	0
1527906934.616407000	55.8123	148	0
1527906934.619186000	55.8151	92	0
1527906934.619797000	55.8157	144	0
1527906934.620283000	55.8162	110	1
1527906934.887987000	56.0839	393	1
1527906934.888071000	56.0839	220	1
1527906934.907122000	56.103	87	0
1527906934.983453000	56.1793	256	0
1527906934.983988000	56.1799	148	0
1527906934.987127000	56.183	104	1
1527906934.987709000	56.1836	92	0
1527906934.988315000	56.1842	104	0
1527906934.991109000	56.187	101	1
1527906935.219488000	56.4154	392	1
1527906935.219582000	56.4155	314	1
1527906935.237761000	56.4336	87	0
1527906935.318034000	56.5139	235	0
1527906935.318634000	56.5145	148	0
1527906935.321977000	56.5178	92	0
1527906935.322232000	56.5181	107	1
1527906935.322610000	56.5185	122	0
1527906935.326126000	56.522	98	1
1527906935.546801000	56.7427	391	1
1527906935.546867000	56.7427	314	1
1527906935.564528000	56.7604	87	0
1527906935.657517000	56.8534	232	0
1527906935.658074000	56.8539	148	0
1527906935.661162000	56.857	92	0
1527906935.661255000	56.8571	104	1
1527906935.661817000	56.8577	132	0
1527906935.665149000	56.861	101	1
1527906935.879695000	57.0756	993	1
1527906935.879791000	57.0757	315	1
1527906935.898332000	57.0942	87	0
1527906936.009791000	57.2057	258	0
1527906936.010312000	57.2062	148	0
1527906936.013086000	57.209	92	0
1527906936.013681000	57.2095	333	0
1527906936.014145000	57.21	110	1
1527906936.407562000	57.6034	589	1
1527906936.407656000	57.6035	378	1
1527906936.424802000	57.6207	87	0
1527906936.433945000	57.6298	87	0
1527906936.524198000	57.7201	232	0
1527906936.524753000	57.7206	148	0
1527906936.527997000	57.7239	92	0
1527906936.528244000	57.7241	110	1
1527906936.528633000	57.7245	189	0
1527906936.532232000	57.7281	98	1
1527906937.691850000	58.8877	788	1
1527906937.691914000	58.8878	258	1
1527906937.710020000	58.9059	87	0
1527906937.791011000	58.9869	255	0
1527906937.791602000	58.9875	148	0
1527906937.794492000	58.9904	92	0
1527906937.795160000	58.991	107	0
1527906937.795276000	58.9911	107	1
1527906937.799307000	58.9952	98	1
1527906938.025751000	59.2216	392	1
1527906938.025839000	59.2217	259	1
1527906938.045099000	59.241	87	0
1527906938.123876000	59.3197	361	0
1527906938.124431000	59.3203	148	0
1527906938.127172000	59.323	92	0
1527906938.127393000	59.3233	107	1
1527906938.127750000	59.3236	154	0
1527906938.131334000	59.3272	98	1
1527906938.396905000	59.5928	395	1
1527906938.396993000	59.5929	261	1
1527906938.414709000	59.6106	87	0
1527906938.503017000	59.6989	235	0
1527906938.503592000	59.6995	148	0
1527906938.507367000	59.7032	104	1
1527906938.507855000	59.7037	92	0
1527906938.508476000	59.7043	237	0
1527906938.511382000	59.7073	101	1
1527906939.316913000	60.5128	391	1
1527906939.316982000	60.5129	258	1
1527906939.334574000	60.5304	87	0
1527906939.437446000	60.6333	258	0
1527906939.438333000	60.6342	148	0
1527906939.440814000	60.6367	92	0
1527906939.441377000	60.6372	158	0
1527906939.441424000	60.6373	107	1
1527906939.445430000	60.6413	98	1
1527906939.931833000	61.1277	391	1
1527906939.931900000	61.1278	259	1
1527906939.963451000	61.1593	391	1
1527906939.963479000	61.1593	87	0
1527906939.972996000	61.1689	87	0
1527906939.981910000	61.1778	87	0
1527906940.049459000	61.2453	300	0
1527906940.050059000	61.2459	148	0
1527906940.053205000	61.2491	92	0
1527906940.053506000	61.2494	113	1
1527906940.053843000	61.2497	243	0
1527906940.057434000	61.2533	98	1
1527906940.306366000	61.5022	390	1
1527906940.306457000	61.5023	261	1
1527906940.325837000	61.5217	87	0
1527906940.347432000	61.5433	87	0
1527906940.437938000	61.6338	259	0
1527906940.438472000	61.6343	148	0
1527906940.441463000	61.6373	107	1
1527906940.441569000	61.6374	92	0
1527906940.442237000	61.6381	277	0
1527906940.445486000	61.6414	101	1
1527906941.841083000	63.037	394	1
1527906941.841180000	63.037	258	1
1527906941.858881000	63.0547	87	0
1527906941.965701000	63.1616	260	0
1527906941.966262000	63.1621	148	0
1527906941.969551000	63.1654	104	1
1527906941.969661000	63.1655	92	0
1527906941.970339000	63.1662	156	0
1527906941.973511000	63.1694	101	1
1527906942.255636000	63.4515	389	1
1527906942.255725000	63.4516	258	1
1527906942.275394000	63.4713	87	0
1527906942.378763000	63.5746	256	0
1527906942.379295000	63.5752	148	0
1527906942.381220000	63.5771	92	0
1527906942.381834000	63.5777	194	0
1527906942.382500000	63.5784	110	1
1527906942.492600000	63.6885	389	1
1527906942.492694000	63.6886	258	1
1527906942.510763000	63.7066	87	0
1527906942.592751000	63.7886	331	0
1527906942.593288000	63.7892	148	0
1527906942.596391000	63.7923	92	0
1527906942.596645000	63.7925	107	1
1527906942.597001000	63.7929	233	0
1527906942.600575000	63.7964	98	1
1527906943.016037000	64.2119	395	1
1527906943.016130000	64.212	260	1
1527906943.035892000	64.2318	87	0
1527906943.128386000	64.3243	256	0
1527906943.128912000	64.3248	148	0
1527906943.131604000	64.3275	92	0
1527906943.132280000	64.3281	135	0
1527906943.132556000	64.3284	110	1
1527906943.361034000	64.5569	991	1
1527906943.361097000	64.557	258	1
1527906943.379563000	64.5754	87	0
1527906943.481950000	64.6778	233	0
1527906943.482473000	64.6783	148	0
1527906943.485646000	64.6815	104	1
1527906943.485997000	64.6819	92	0
1527906943.486610000	64.6825	283	0
1527906943.489628000	64.6855	101	1
1527906943.665754000	64.8616	390	1
1527906943.665851000	64.8617	258	1
1527906943.683381000	64.8793	87	0
1527906943.761569000	64.9574	235	0
1527906943.762103000	64.958	148	0
1527906943.765665000	64.9615	104	1
1527906943.766082000	64.962	92	0
1527906943.766744000	64.9626	274	0
1527906943.769641000	64.9655	101	1
1527906944.041390000	65.2373	586	1
1527906944.041474000	65.2373	258	1
1527906944.058644000	65.2545	87	0
1527906944.142475000	65.3383	258	0
1527906944.143002000	65.3389	148	0
1527906944.146038000	65.3419	92	0
1527906944.146658000	65.3425	335	0
1527906944.146748000	65.3426	107	1
1527906944.150668000	65.3465	98	1
1527906944.405990000	65.6019	791	1
1527906944.406053000	65.6019	260	1
1527906944.433580000	65.6294	87	0
1527906944.510701000	65.7066	233	0
1527906944.511288000	65.7072	148	0
1527906944.514501000	65.7104	92	0
1527906944.514750000	65.7106	107	1
1527906944.515256000	65.7111	299	0
1527906944.518689000	65.7146	98	1
1527906944.920979000	66.1168	389	1
1527906944.921070000	66.1169	258	1
1527906944.937694000	66.1336	87	0
1527906945.044871000	66.2407	256	0
1527906945.045489000	66.2414	148	0
1527906945.048753000	66.2446	104	1
1527906945.049199000	66.2451	92	0
1527906945.049819000	66.2457	311	0
1527906945.052721000	66.2486	101	1
1527906945.328101000	66.524	390	1
1527906945.328199000	66.5241	258	1
1527906945.347312000	66.5432	87	0
1527906945.460287000	66.6562	337	0
1527906945.460817000	66.6567	148	0
1527906945.463780000	66.6596	104	1
1527906945.464509000	66.6604	92	0
1527906945.465143000	66.661	92	0
1527906945.468739000	66.6646	101	1
1527906945.885027000	67.0809	390	1
1527906945.885093000	67.081	258	1
1527906945.902416000	67.0983	87	0
1527906946.000554000	67.1964	255	0
1527906946.001086000	67.197	148	0
1527906946.004038000	67.1999	92	0
1527906946.004782000	67.2007	107	1
1527906946.004814000	67.2007	228	0
1527906946.008773000	67.2046	98	1
1527906946.336187000	67.5321	389	1
1527906946.336281000	67.5322	258	1
1527906946.353297000	67.5492	87	0
1527906946.453300000	67.6492	233	0
1527906946.453844000	67.6497	148	0
1527906946.455956000	67.6518	92	0
1527906946.456574000	67.6524	323	0
1527906946.456827000	67.6527	110	1
1527906946.721185000	67.9171	389	1
1527906946.721269000	67.9171	258	1
1527906946.737654000	67.9335	87	0
1527906946.826502000	68.0224	258	0
1527906946.827034000	68.0229	148	0
1527906946.828414000	68.0243	92	0
1527906946.829001000	68.0249	121	0
1527906946.830834000	68.0267	110	1
1527906947.047250000	68.2431	393	1
1527906947.047317000	68.2432	258	1
1527906947.063824000	68.2597	87	0
1527906947.148329000	68.3442	275	0
1527906947.148917000	68.3448	148	0
1527906947.151795000	68.3477	104	1
1527906947.152236000	68.3481	92	0
1527906947.154390000	68.3503	124	0
1527906947.155776000	68.3516	101	1
1527906947.500147000	68.696	371	1
1527906947.500249000	68.6961	1412	1
1527906947.500286000	68.6962	1412	1
1527906947.500315000	68.6962	1412	1
1527906947.500344000	68.6962	241	1
1527906947.518942000	68.7148	87	0
1527906947.599709000	68.7956	395	0
1527906947.603882000	68.7998	101	1
1527906947.606596000	68.8025	80	0
1527906947.609878000	68.8057	98	1
1527906948.147702000	69.3436	394	1
1527906948.147764000	69.3436	261	1
1527906948.164921000	69.3608	87	0
1527906948.256532000	69.4524	398	0
1527906948.257067000	69.4529	148	0
1527906948.259504000	69.4554	92	0
1527906948.260048000	69.4559	232	0
1527906948.260855000	69.4567	110	1
1527906948.739486000	69.9354	389	1
1527906948.739549000	69.9354	258	1
1527906948.757188000	69.9531	87	0
1527906948.840500000	70.0364	258	0
1527906948.841032000	70.0369	148	0
1527906948.843972000	70.0398	104	1
1527906948.845025000	70.0409	92	0
1527906948.845707000	70.0416	120	0
1527906948.848933000	70.0448	101	1
1527906948.974439000	70.1703	996	1
1527906948.974529000	70.1704	222	1
1527906948.992418000	70.1883	87	0
1527906949.073459000	70.2693	233	0
1527906949.074067000	70.2699	148	0
1527906949.076889000	70.2728	104	1
1527906949.077784000	70.2737	92	0
1527906949.078401000	70.2743	273	0
1527906949.081933000	70.2778	101	1
1527906949.284620000	70.4805	588	1
1527906949.284680000	70.4805	316	1
1527906949.302194000	70.4981	87	0
1527906949.396537000	70.5924	232	0
1527906949.397108000	70.593	148	0
1527906949.399920000	70.5958	104	1
1527906949.400391000	70.5963	92	0
1527906949.400997000	70.5969	276	0
1527906949.403906000	70.5998	101	1
1527906949.570072000	70.7659	789	1
1527906949.570132000	70.766	316	1
1527906949.587295000	70.7832	87	0
1527906949.664766000	70.8606	232	0
1527906949.665429000	70.8613	148	0
1527906949.668940000	70.8648	104	1
1527906949.669075000	70.8649	92	0
1527906949.669677000	70.8655	119	0
1527906949.673010000	70.8689	101	1
1527906949.857586000	71.0535	389	1
1527906949.857682000	71.0536	316	1
1527906949.875826000	71.0717	87	0
1527906949.958463000	71.1543	256	0
1527906949.958986000	71.1549	148	0
1527906949.961870000	71.1577	92	0
1527906949.961979000	71.1578	104	1
1527906949.962581000	71.1584	324	0
1527906949.965999000	71.1619	101	1
1527906950.143420000	71.3393	390	1
1527906950.143512000	71.3394	316	1
1527906950.164448000	71.3603	87	0
1527906950.256677000	71.4525	235	0
1527906950.257217000	71.4531	148	0
1527906950.260889000	71.4568	92	0
1527906950.260963000	71.4568	104	1
1527906950.262204000	71.4581	333	0
1527906950.265011000	71.4609	101	1
1527906950.500197000	71.6961	372	1
1527906950.500306000	71.6962	1412	1
1527906950.500344000	71.6962	1412	1
1527906950.500378000	71.6962	1412	1
1527906950.500414000	71.6963	1412	1
1527906950.500437000	71.6963	1412	1
1527906950.500483000	71.6964	1412	1
1527906950.500524000	71.6964	1412	1
1527906950.500558000	71.6964	1412	1
1527906950.500586000	71.6965	1412	1
1527906950.500623000	71.6965	1412	1
1527906950.500658000	71.6965	1412	1
1527906950.500693000	71.6966	1412	1
1527906950.500728000	71.6966	1412	1
1527906950.500754000	71.6966	732	1
1527906950.517294000	71.7132	87	0
1527906950.520980000	71.7168	87	0
1527906950.523762000	71.7196	87	0
1527906950.633725000	71.8296	376	0
1527906950.638028000	71.8339	107	1
1527906950.641095000	71.837	80	0
1527906950.645058000	71.8409	98	1
1527906951.459561000	72.6554	390	1
1527906951.459619000	72.6555	258	1
1527906951.478626000	72.6745	87	0
1527906951.585636000	72.7815	361	0
1527906951.586254000	72.7821	148	0
1527906951.589063000	72.7849	104	1
1527906951.589929000	72.7858	92	0
1527906951.590561000	72.7864	329	0
1527906951.594054000	72.7899	101	1
1527906951.793481000	72.9894	391	1
1527906951.793572000	72.9894	261	1
1527906951.813057000	73.0089	87	0
1527906951.912370000	73.1082	258	0
1527906951.912946000	73.1088	148	0
1527906951.916064000	73.1119	104	1
1527906951.916363000	73.1122	92	0
1527906951.916988000	73.1129	331	0
1527906951.920052000	73.1159	101	1
1527906952.137469000	73.3333	394	1
1527906952.137566000	73.3334	258	1
1527906952.171103000	73.367	394	1
1527906952.205099000	73.401	258	1
1527906952.228002000	73.4239	87	0
1527906952.232676000	73.4285	87	0
1527906952.236948000	73.4328	87	0
1527906952.255607000	73.4515	275	0
1527906952.256148000	73.452	148	0
1527906952.258677000	73.4545	92	0
1527906952.259077000	73.4549	113	1
1527906952.259249000	73.4551	245	0
1527906952.263090000	73.459	98	1
1527906952.630776000	73.8266	389	1
1527906952.630869000	73.8267	258	1
1527906952.647989000	73.8439	87	0
1527906952.755755000	73.9516	233	0
1527906952.756290000	73.9522	148	0
1527906952.758776000	73.9546	92	0
1527906952.759336000	73.9552	273	0
1527906952.760097000	73.956	110	1
1527906952.903638000	74.0995	394	1
1527906952.903734000	74.0996	261	1
1527906952.930636000	74.1265	87	0
1527906953.033366000	74.2292	262	0
1527906953.033950000	74.2298	148	0
1527906953.036999000	74.2329	92	0
1527906953.037268000	74.2331	107	1
1527906953.076460000	74.2723	237	0
1527906953.080177000	74.276	98	1
1527906953.469710000	74.6656	391	1
1527906953.469799000	74.6657	258	1
1527906953.486781000	74.6826	87	0
1527906953.581397000	74.7773	279	0
1527906953.581940000	74.7778	148	0
1527906953.585202000	74.7811	104	1
1527906953.585521000	74.7814	92	0
1527906953.586184000	74.7821	324	0
1527906953.589204000	74.7851	101	1
1527906953.832927000	75.0288	994	1
1527906953.832989000	75.0289	259	1
1527906953.851170000	75.047	87	0
1527906953.933966000	75.1298	354	0
1527906953.934494000	75.1304	148	0
1527906953.938174000	75.134	92	0
1527906953.938254000	75.1341	104	1
1527906953.940004000	75.1359	166	0
1527906953.942223000	75.1381	101	1
1527906954.308632000	75.5045	585	1
1527906954.308722000	75.5046	259	1
1527906954.327032000	75.5229	87	0
1527906954.433357000	75.6292	235	0
1527906954.433889000	75.6298	148	0
1527906954.436669000	75.6325	92	0
1527906954.437236000	75.6331	173	0
1527906954.437322000	75.6332	107	1
1527906954.441251000	75.6371	98	1
1527906954.684772000	75.8806	795	1
1527906954.684863000	75.8807	260	1
1527906954.702094000	75.898	87	0
1527906954.788471000	75.9843	233	0
1527906954.789062000	75.9849	148	0
1527906954.792228000	75.9881	104	1
1527906954.793957000	75.9898	92	0
1527906954.794591000	75.9905	234	0
1527906954.797217000	75.9931	101	1
1527906955.109216000	76.3051	390	1
1527906955.109292000	76.3052	261	1
1527906955.126012000	76.3219	87	0
1527906955.229858000	76.4257	255	0
1527906955.230402000	76.4263	148	0
1527906955.233002000	76.4289	92	0
1527906955.233245000	76.4291	107	1
1527906955.233691000	76.4296	327	0
1527906955.237299000	76.4332	98	1
1527906955.474968000	76.6708	389	1
1527906955.475037000	76.6709	258	1
1527906955.492741000	76.6886	87	0
1527906955.597586000	76.7935	233	0
1527906955.598146000	76.794	148	0
1527906955.601354000	76.7972	104	1
1527906955.602309000	76.7982	92	0
1527906955.602934000	76.7988	127	0
1527906955.606319000	76.8022	101	1
1527906955.977775000	77.1736	389	1
1527906955.977850000	77.1737	258	1
1527906955.995446000	77.1913	87	0
1527906956.075339000	77.2712	256	0
1527906956.075924000	77.2718	148	0
1527906956.079365000	77.2752	104	1
1527906956.079446000	77.2753	92	0
1527906956.080103000	77.276	281	0
1527906956.083348000	77.2792	101	1
1527906956.192865000	77.3887	389	1
1527906956.192959000	77.3888	260	1
1527906956.210785000	77.4067	87	0
1527906956.313252000	77.5091	236	0
1527906956.313801000	77.5097	148	0
1527906956.317373000	77.5132	104	1
1527906956.319679000	77.5155	92	0
1527906956.320341000	77.5162	188	0
1527906956.323290000	77.5192	101	1
1527906956.612225000	77.8081	391	1
1527906956.612312000	77.8082	258	1
1527906956.633368000	77.8292	87	0
1527906956.712051000	77.9079	235	0
1527906956.712629000	77.9085	148	0
1527906956.715865000	77.9117	92	0
1527906956.716400000	77.9123	107	1
1527906956.716405000	77.9123	102	0
1527906956.720380000	77.9162	98	1
1527906956.875622000	78.0715	391	1
1527906956.875710000	78.0716	258	1
1527906956.892229000	78.0881	87	0
1527906957.007252000	78.2031	255	0
1527906957.007785000	78.2037	148	0
1527906957.011325000	78.2072	92	0
1527906957.011418000	78.2073	104	1
1527906957.011963000	78.2078	306	0
1527906957.015401000	78.2113	101	1
1527906957.318879000	78.5147	392	1
1527906957.318973000	78.5148	258	1
1527906957.336919000	78.5328	87	0
1527906957.341027000	78.5369	87	0
1527906957.432930000	78.6288	337	0
1527906957.433452000	78.6293	148	0
1527906957.436404000	78.6323	92	0
1527906957.436478000	78.6323	107	1
1527906957.437038000	78.6329	127	0
1527906957.440422000	78.6363	101	1
1527906957.761750000	78.9576	391	1
1527906957.761845000	78.9577	258	1
1527906957.778333000	78.9742	87	0
1527906957.857858000	79.0537	256	0
1527906957.858376000	79.0542	148	0
1527906957.861492000	79.0574	104	1
1527906957.862682000	79.0586	92	0
1527906957.863308000	79.0592	327	0
1527906957.866458000	79.0623	101	1
1527906958.144769000	79.3406	389	1
1527906958.144833000	79.3407	259	1
1527906958.164670000	79.3605	87	0
1527906958.251064000	79.4469	278	0
1527906958.251641000	79.4475	148	0
1527906958.253916000	79.4498	92	0
1527906958.254527000	79.4504	330	0
1527906958.255408000	79.4513	110	1
1527906958.462059000	79.6579	396	1
1527906958.462155000	79.658	261	1
1527906958.479467000	79.6753	87	0
1527906958.483312000	79.6792	87	0
1527906958.576678000	79.7725	235	0
1527906958.577280000	79.7731	148	0
1527906958.580491000	79.7764	107	1
1527906958.580604000	79.7765	92	0
1527906958.581257000	79.7771	116	0
1527906958.584461000	79.7803	101	1
1527906958.815770000	80.0116	995	1
1527906958.815831000	80.0117	222	1
1527906958.834623000	80.0305	87	0
1527906958.919507000	80.1154	259	0
1527906958.920054000	80.1159	148	0
1527906958.923521000	80.1194	92	0
1527906958.923615000	80.1195	104	1
1527906958.924225000	80.1201	177	0
1527906958.927523000	80.1234	101	1
1527906959.102849000	80.2987	586	1
1527906959.102940000	80.2988	316	1
1527906959.120502000	80.3164	87	0
1527906959.208861000	80.4047	279	0
1527906959.209442000	80.4053	148	0
1527906959.212542000	80.4084	104	1
1527906959.212622000	80.4085	92	0
1527906959.213230000	80.4091	127	0
1527906959.216511000	80.4124	101	1
1527906959.388887000	80.5848	790	1
1527906959.388977000	80.5848	316	1
1527906959.407106000	80.603	87	0
1527906959.551969000	80.7478	328	0
1527906959.552497000	80.7484	148	0
1527906959.555563000	80.7514	104	1
1527906959.556526000	80.7524	92	0
1527906959.557159000	80.753	309	0
1527906959.560576000	80.7564	101	1
1527906959.676824000	80.8727	389	1
1527906959.676914000	80.8728	316	1
1527906959.694542000	80.8904	87	0
1527906959.772931000	80.9688	235	0
1527906959.773461000	80.9693	148	0
1527906959.776395000	80.9723	92	0
1527906959.776650000	80.9725	107	1
1527906959.776974000	80.9728	244	0
1527906959.780563000	80.9764	98	1
1527906960.161042000	81.3569	394	1
1527906960.161134000	81.357	378	1
1527906960.179336000	81.3752	87	0
1527906960.257119000	81.453	256	0
1527906960.257739000	81.4536	148	0
1527906960.260621000	81.4565	104	1
1527906960.261000000	81.4569	92	0
1527906960.262076000	81.4579	101	0
1527906960.264592000	81.4605	101	1
1527906960.862921000	82.0588	371	1
1527906960.863019000	82.0589	1412	1
1527906960.863057000	82.0589	1412	1
1527906960.863091000	82.059	1412	1
1527906960.863131000	82.059	248	1
1527906960.882660000	82.0785	87	0
1527906960.958635000	82.1545	416	0
1527906960.962668000	82.1585	101	1
1527906960.963943000	82.1598	80	0
1527906960.967627000	82.1635	98	1
1527906961.062818000	82.2587	390	1
1527906961.062913000	82.2588	258	1
1527906961.082242000	82.2781	87	0
1527906961.170617000	82.3665	232	0
1527906961.171188000	82.3671	148	0
1527906961.174404000	82.3703	92	0
1527906961.174643000	82.3705	107	1
1527906961.175003000	82.3709	214	0
1527906961.178595000	82.3745	98	1
1527906961.287390000	82.4833	393	1
1527906961.287451000	82.4833	260	1
1527906961.307631000	82.5035	87	0
1527906961.313588000	82.5095	87	0
1527906961.408392000	82.6043	233	0
1527906961.408924000	82.6048	148	0
1527906961.412660000	82.6085	107	1
1527906961.413364000	82.6092	92	0
1527906961.413996000	82.6099	238	0
1527906961.416655000	82.6125	101	1
1527906961.626426000	82.8223	393	1
1527906961.626517000	82.8224	259	1
1527906961.644330000	82.8402	87	0
1527906961.757940000	82.9538	235	0
1527906961.758469000	82.9543	148	0
1527906961.761666000	82.9575	92	0
1527906961.761720000	82.9576	104	1
1527906961.762379000	82.9582	263	0
1527906961.765671000	82.9615	101	1
1527906961.941155000	83.137	393	1
1527906961.941222000	83.1371	258	1
1527906961.958205000	83.1541	87	0
1527906962.057060000	83.2529	256	0
1527906962.057659000	83.2535	148	0
1527906962.060717000	83.2566	104	1
1527906962.061800000	83.2577	92	0
1527906962.062421000	83.2583	285	0
1527906962.065687000	83.2616	101	1
1527906962.493928000	83.6898	390	1
1527906962.493992000	83.6899	258	1
1527906962.522001000	83.7179	87	0
1527906962.611118000	83.807	335	0
1527906962.611703000	83.8076	148	0
1527906962.614701000	83.8106	92	0
1527906962.614775000	83.8106	104	1
1527906962.615506000	83.8114	141	0
1527906962.618721000	83.8146	101	1
1527906962.917965000	84.1138	390	1
1527906962.918058000	84.1139	258	1
1527906962.934516000	84.1304	87	0
1527906963.036921000	84.2328	256	0
1527906963.037443000	84.2333	148	0
1527906963.040179000	84.236	92	0
1527906963.040724000	84.2366	315	0
1527906963.040758000	84.2366	107	1
1527906963.044751000	84.2406	98	1
1527906963.152778000	84.3486	995	1
1527906963.152840000	84.3487	261	1
1527906963.170390000	84.3663	87	0
1527906963.251708000	84.4476	275	0
1527906963.252276000	84.4481	148	0
1527906963.255769000	84.4516	104	1
1527906963.257102000	84.453	92	0
1527906963.257734000	84.4536	223	0
1527906963.260767000	84.4566	101	1
1527906963.676239000	84.8721	585	1
1527906963.676318000	84.8722	259	1
1527906963.693710000	84.8896	87	0
1527906963.835849000	85.0317	256	0
1527906963.836409000	85.0323	148	0
1527906963.839816000	85.0357	104	1
1527906963.840768000	85.0366	92	0
1527906963.841401000	85.0373	280	0
1527906963.844821000	85.0407	101	1
1527906964.129805000	85.3257	789	1
1527906964.129875000	85.3257	258	1
1527906964.148302000	85.3442	87	0
1527906964.236597000	85.4325	237	0
1527906964.237129000	85.433	148	0
1527906964.240003000	85.4359	92	0
1527906964.240641000	85.4365	275	0
1527906964.240915000	85.4368	110	1
1527906964.675615000	85.8715	389	1
1527906964.675690000	85.8716	261	1
1527906964.693616000	85.8895	87	0
1527906964.773616000	85.9695	281	0
1527906964.774167000	85.97	148	0
1527906964.777754000	85.9736	92	0
1527906964.777828000	85.9737	104	1
1527906964.778385000	85.9743	138	0
1527906964.781870000	85.9777	101	1
1527906965.096024000	86.2919	391	1
1527906965.096088000	86.292	258	1
1527906965.114487000	86.3104	87	0
1527906965.210419000	86.4063	352	0
1527906965.211014000	86.4069	148	0
1527906965.213815000	86.4097	104	1
1527906965.214716000	86.4106	92	0
1527906965.215385000	86.4113	126	0
1527906965.218813000	86.4147	101	1
1527906965.708291000	86.9042	390	1
1527906965.708353000	86.9042	259	1
1527906965.725748000	86.9216	87	0
1527906965.729787000	86.9257	87	0
1527906965.820671000	87.0165	259	0
1527906965.821191000	87.0171	148	0
1527906965.824897000	87.0208	92	0
1527906965.825000000	87.0209	107	1
1527906965.825595000	87.0215	292	0
1527906965.828917000	87.0248	101	1
1527906966.004740000	87.2006	391	1
1527906966.004837000	87.2007	259	1
1527906966.023376000	87.2192	87	0
1527906966.104847000	87.3007	233	0
1527906966.105444000	87.3013	148	0
1527906966.108951000	87.3048	104	1
1527906966.109592000	87.3055	92	0
1527906966.110212000	87.3061	282	0
1527906966.112931000	87.3088	101	1
1527906966.410669000	87.6065	390	1
1527906966.410766000	87.6066	261	1
1527906966.428026000	87.6239	87	0
1527906966.515927000	87.7118	232	0
1527906966.516505000	87.7124	148	0
1527906966.519627000	87.7155	92	0
1527906966.519928000	87.7158	107	1
1527906966.520254000	87.7161	167	0
1527906966.523910000	87.7198	98	1
1527906966.947260000	88.1431	389	1
1527906966.947361000	88.1432	259	1
1527906966.965319000	88.1612	87	0
1527906967.045755000	88.2416	258	0
1527906967.046299000	88.2422	148	0
1527906967.050015000	88.2459	104	1
1527906967.051200000	88.2471	92	0
1527906967.052487000	88.2484	281	0
1527906967.054901000	88.2508	101	1
1527906967.744322000	88.9402	394	1
1527906967.744413000	88.9403	259	1
1527906967.762013000	88.9579	87	0
1527906967.860477000	89.0563	255	0
1527906967.861034000	89.0569	148	0
1527906967.864063000	89.0599	104	1
1527906967.864637000	89.0605	92	0
1527906967.865310000	89.0612	128	0
1527906967.868022000	89.0639	101	1
1527906968.492334000	89.6882	393	1
1527906968.492421000	89.6883	260	1
1527906968.510776000	89.7066	87	0
1527906968.594574000	89.7904	235	0
[truncated: 412 more rows]
