# Supplementary material for: Method for multi-task learning fusion network traffic classification to address small sample labels
Source: Sci Rep. 2024 Jan 30;14:2518. doi: 10.1038/s41598-024-51933-8 (PMC10827795; doi:10.1038/s41598-024-51933-8)
Supplement: Supplementary file 2 — Supplementary Information 2. [file 41598_2024_51933_MOESM2_ESM.zip › QUIC Dataset/QUIC Dataset/pretraining/Google Doc/GoogleDoc-1057.txt]

1527925094.953346000	0	296	1
1527925094.970430000	0.0170839	87	0
1527925095.175898000	0.222552	303	0
1527925095.176576000	0.22323	1412	0
1527925095.177378000	0.224032	1412	0
1527925095.178012000	0.224666	104	1
1527925095.178049000	0.224703	1412	0
1527925095.178785000	0.225439	180	0
1527925095.179451000	0.226105	1412	0
1527925095.180110000	0.226764	1412	0
1527925095.180470000	0.227124	107	1
1527925095.180786000	0.22744	1412	0
1527925095.181426000	0.22808	188	0
1527925095.182118000	0.228772	723	0
1527925095.182320000	0.228974	107	1
1527925095.182803000	0.229457	1412	0
1527925095.183479000	0.230133	1412	0
1527925095.184131000	0.230785	694	0
1527925095.184301000	0.230955	104	1
1527925095.184847000	0.231501	1412	0
1527925095.185499000	0.232153	1412	0
1527925095.186171000	0.232825	1412	0
1527925095.186341000	0.232995	101	1
1527925095.186863000	0.233517	188	0
1527925095.191679000	0.238333	101	1
1527925095.211440000	0.258094	1203	0
1527925095.214910000	0.261564	1412	0
1527925095.215322000	0.261976	101	1
1527925095.215596000	0.26225	1412	0
1527925095.216278000	0.262932	1412	0
1527925095.216982000	0.263636	188	0
1527925095.217522000	0.264176	104	1
1527925095.217695000	0.264349	1412	0
1527925095.218372000	0.265026	1412	0
1527925095.219044000	0.265698	1412	0
1527925095.219686000	0.26634	173	0
1527925095.220715000	0.267369	1412	0
1527925095.221404000	0.268058	1412	0
1527925095.222080000	0.268734	1412	0
1527925095.222709000	0.269363	180	0
1527925095.223412000	0.270066	1412	0
1527925095.224102000	0.270756	1412	0
1527925095.224799000	0.271453	306	0
1527925095.225504000	0.272158	1412	0
1527925095.225594000	0.272248	104	1
1527925095.226147000	0.272801	169	0
1527925095.226290000	0.272944	125	1
1527925095.226924000	0.273578	1412	0
1527925095.227611000	0.274265	1412	0
1527925095.228284000	0.274938	1412	0
1527925095.228960000	0.275614	1412	0
1527925095.229314000	0.275968	107	1
1527925095.229602000	0.276256	262	0
1527925095.230311000	0.276965	1412	0
1527925095.230984000	0.277638	1412	0
1527925095.231320000	0.277974	104	1
1527925095.231658000	0.278312	1412	0
1527925095.232317000	0.278971	897	0
1527925095.233003000	0.279657	1412	0
1527925095.233312000	0.279966	104	1
1527925095.233676000	0.28033	1412	0
1527925095.234351000	0.281005	1412	0
1527925095.235013000	0.281667	894	0
1527925095.236110000	0.282764	104	1
1527925095.663907000	0.710561	367	1
1527925095.663999000	0.710653	1412	1
1527925095.664036000	0.71069	906	1
1527925095.670146000	0.7168	218	1
1527925095.682575000	0.729229	87	0
1527925095.686526000	0.73318	87	0
1527925095.773422000	0.820076	440	0
1527925095.775358000	0.822012	104	1
1527925095.776314000	0.822968	80	0
1527925095.778406000	0.82506	98	1
1527925095.920459000	0.967113	216	1
1527925095.937859000	0.984513	87	0
1527925096.031240000	1.07789	324	0
1527925096.032001000	1.07866	1412	0
1527925096.032668000	1.07932	1412	0
1527925096.033346000	1.08	1412	0
1527925096.033406000	1.08006	107	1
1527925096.034043000	1.0807	1412	0
1527925096.034722000	1.08138	1412	0
1527925096.035348000	1.082	104	1
1527925096.035384000	1.08204	1169	0
1527925096.036032000	1.08269	92	0
1527925096.036772000	1.08343	230	0
1527925096.037355000	1.08401	104	1
1527925096.122759000	1.16941	983	1
1527925096.123652000	1.17031	908	1
1527925096.139537000	1.18619	87	0
1527925096.253369000	1.30002	401	0
1527925096.254039000	1.30069	1113	0
1527925096.254686000	1.30134	92	0
1527925096.255390000	1.30204	231	0
1527925096.255440000	1.30209	107	1
1527925096.257477000	1.30413	98	1
1527925096.322633000	1.36929	602	0
1527925096.323302000	1.36996	1154	0
1527925096.337403000	1.38406	101	1
1527925096.378335000	1.42499	395	1
1527925096.400318000	1.44697	87	0
1527925096.419991000	1.46665	255	0
1527925096.420684000	1.46734	570	0
1527925096.426427000	1.47308	104	1
1527925096.442232000	1.48889	358	0
1527925096.442870000	1.48952	115	1
1527925096.442898000	1.48955	80	0
1527925096.446473000	1.49313	98	1
1527925096.459926000	1.50658	87	0
1527925096.662575000	1.70923	264	1
1527925096.662651000	1.70931	144	1
1527925096.680393000	1.72705	87	0
1527925096.686992000	1.73365	87	0
1527925096.730899000	1.77755	175	1
1527925096.730984000	1.77764	190	1
1527925096.747050000	1.7937	87	0
1527925096.749672000	1.79633	1412	0
1527925096.750338000	1.79699	1412	0
1527925096.751014000	1.79767	1412	0
1527925096.751721000	1.79837	506	0
1527925096.752395000	1.79905	281	0
1527925096.753442000	1.8001	113	1
1527925096.839299000	1.88595	632	0
1527925096.839996000	1.88665	92	0
1527925096.840682000	1.88734	251	0
1527925096.841415000	1.88807	104	1
1527925097.612417000	2.65907	242	1
1527925097.617601000	2.66425	1412	1
1527925097.617644000	2.6643	1412	1
1527925097.617667000	2.66432	379	1
1527925097.617779000	2.66443	844	1
1527925097.626640000	2.67329	1412	1
1527925097.626675000	2.67333	213	1
1527925097.632308000	2.67896	87	0
1527925097.636684000	2.68334	87	0
1527925097.647582000	2.69424	87	0
1527925097.658782000	2.70544	686	0
1527925097.660468000	2.70712	107	1
1527925097.955149000	3.0018	1341	1
1527925097.970495000	3.01715	357	0
1527925097.971182000	3.01784	1412	0
1527925097.971861000	3.01851	1412	0
1527925097.972476000	3.01913	104	1
1527925097.972542000	3.0192	1412	0
1527925097.973212000	3.01987	301	0
1527925097.973885000	3.02054	213	0
1527925097.974469000	3.02112	104	1
1527925097.974559000	3.02121	259	0
1527925097.975322000	3.02198	1412	0
1527925097.975993000	3.02265	996	0
1527925097.976586000	3.02324	101	1
1527925097.976697000	3.02335	92	0
1527925097.977390000	3.02404	200	0
1527925097.978462000	3.02512	104	1
1527925098.208481000	3.25514	419	0
1527925098.209149000	3.2558	793	0
1527925098.209809000	3.25646	284	0
1527925098.210532000	3.25719	104	1
1527925098.663219000	3.70987	529	1
1527925098.663320000	3.70997	1412	1
1527925098.663346000	3.71	1412	1
1527925098.663388000	3.71004	1412	1
1527925098.663438000	3.71009	1412	1
1527925098.663474000	3.71013	1412	1
1527925098.663507000	3.71016	1412	1
1527925098.663543000	3.7102	1412	1
1527925098.663583000	3.71024	1412	1
1527925098.663634000	3.71029	1412	1
1527925098.663656000	3.71031	1412	1
1527925098.663705000	3.71036	1412	1
1527925098.672038000	3.71869	1412	1
1527925098.672088000	3.71874	1271	1
1527925098.681842000	3.7285	87	0
1527925098.684914000	3.73157	87	0
1527925098.690902000	3.73756	87	0
1527925098.972585000	4.01924	1342	1
1527925098.992233000	4.03889	87	0
1527925099.008100000	4.05475	399	0
1527925099.010540000	4.05719	80	0
1527925099.011565000	4.05822	104	1
1527925099.143829000	4.19048	353	0
1527925099.144473000	4.19113	97	0
1527925099.145164000	4.19182	101	1
1527925100.815827000	5.86248	334	1
1527925100.815911000	5.86257	1412	1
1527925100.815938000	5.86259	981	1
1527925100.822683000	5.86934	224	1
1527925100.822766000	5.86942	1412	1
1527925100.822794000	5.86945	1412	1
1527925100.822834000	5.86949	758	1
1527925100.832660000	5.87931	87	0
1527925100.838658000	5.88531	251	1
1527925100.842104000	5.88876	87	0
1527925100.844906000	5.89156	118	1
1527925100.855002000	5.90166	87	0
1527925100.869529000	5.91618	94	0
1527925100.871372000	5.91803	101	1
1527925100.872013000	5.91867	87	0
1527925101.023877000	6.07053	650	0
1527925101.024579000	6.07123	307	0
1527925101.025340000	6.07199	263	0
1527925101.026371000	6.07302	124	1
1527925101.029672000	6.07633	253	1
1527925101.042856000	6.08951	87	0
1527925101.047485000	6.09414	87	0
1527925101.112761000	6.15942	373	0
1527925101.116125000	6.16278	80	0
1527925101.122388000	6.16904	104	1
1527925101.124448000	6.1711	98	1
1527925101.227221000	6.27387	863	0
1527925101.227909000	6.27456	1412	0
1527925101.228575000	6.27523	1412	0
1527925101.229317000	6.27597	1412	0
1527925101.229396000	6.27605	104	1
1527925101.229983000	6.27664	180	0
1527925101.230692000	6.27735	1412	0
1527925101.231359000	6.27801	101	1
1527925101.231364000	6.27802	1358	0
1527925101.232117000	6.27877	1412	0
1527925101.232813000	6.27947	1412	0
1527925101.233357000	6.28001	107	1
1527925101.233469000	6.28012	1412	0
1527925101.234128000	6.28078	188	0
1527925101.234810000	6.28146	1227	0
1527925101.235342000	6.282	104	1
1527925101.238132000	6.28479	1412	0
1527925101.238809000	6.28546	1412	0
1527925101.239446000	6.2861	101	1
1527925101.239484000	6.28614	1412	0
1527925101.240208000	6.28686	1412	0
1527925101.240855000	6.28751	847	0
1527925101.241551000	6.2882	1412	0
1527925101.242232000	6.28889	1412	0
1527925101.242912000	6.28957	1412	0
1527925101.243543000	6.2902	188	0
1527925101.244223000	6.29088	774	0
1527925101.245282000	6.29194	98	1
1527925101.247361000	6.29401	116	1
1527925101.262538000	6.30919	1412	0
1527925101.263200000	6.30985	1412	0
1527925101.263875000	6.31053	1412	0
1527925101.264520000	6.31117	198	0
1527925101.265241000	6.31189	1412	0
1527925101.265411000	6.31206	110	1
1527925101.265921000	6.31258	1412	0
1527925101.266720000	6.31337	1412	0
1527925101.267402000	6.31406	1085	0
1527925101.268084000	6.31474	1412	0
1527925101.268357000	6.31501	107	1
1527925101.268785000	6.31544	1412	0
1527925101.269450000	6.3161	1412	0
1527925101.270117000	6.31677	1412	0
1527925101.270332000	6.31699	104	1
1527925101.270759000	6.31741	315	0
1527925101.271459000	6.31811	1187	0
1527925101.272139000	6.31879	1412	0
1527925101.272353000	6.31901	104	1
1527925101.272813000	6.31947	1412	0
1527925101.273487000	6.32014	1412	0
1527925101.274161000	6.32082	1412	0
1527925101.274836000	6.32149	1412	0
1527925101.275519000	6.32217	940	0
1527925101.276169000	6.32282	743	0
1527925101.276927000	6.32358	1412	0
1527925101.277586000	6.32424	1330	0
1527925101.278268000	6.32492	1412	0
1527925101.278945000	6.3256	1412	0
1527925101.279585000	6.32624	338	0
1527925101.280249000	6.3269	92	0
1527925101.280934000	6.32759	110	1
1527925101.281006000	6.32766	137	0
1527925101.284357000	6.33101	119	1
1527925102.540793000	7.58745	307	1
1527925102.540870000	7.58752	144	1
1527925102.557889000	7.60454	87	0
1527925102.564773000	7.61143	87	0
1527925102.620454000	7.66711	1412	0
1527925102.621119000	7.66777	1412	0
1527925102.621853000	7.66851	1412	0
1527925102.622444000	7.6691	110	1
1527925102.622507000	7.66916	499	0
1527925102.623188000	7.66984	92	0
1527925102.623868000	7.67052	272	0
1527925102.624445000	7.6711	104	1
1527925103.688010000	8.73466	983	1
1527925103.688101000	8.73476	294	1
1527925103.690883000	8.73754	303	1
1527925103.690964000	8.73762	1412	1
1527925103.690991000	8.73764	1412	1
1527925103.691032000	8.73769	979	1
1527925103.719617000	8.76627	87	0
1527925103.787715000	8.83437	382	1
1527925103.788205000	8.83486	398	0
1527925103.789492000	8.83615	101	1
1527925103.795777000	8.84243	80	0
1527925103.797507000	8.84416	98	1
1527925103.806134000	8.85279	87	0
1527925103.914336000	8.96099	278	0
1527925103.915031000	8.96168	1400	0
1527925103.915682000	8.96234	513	0
1527925103.916353000	8.96301	592	0
1527925103.916553000	8.96321	110	1
1527925103.917117000	8.96377	635	0
1527925103.917793000	8.96445	467	0
1527925103.918483000	8.96514	101	1
1527925103.919150000	8.9658	697	0
1527925103.920444000	8.9671	484	0
1527925103.920486000	8.96714	98	1
1527925103.922505000	8.96916	98	1
1527925103.922777000	8.96943	835	0
1527925103.923451000	8.9701	649	0
1527925103.924125000	8.97078	519	0
1527925103.924489000	8.97114	104	1
1527925103.925164000	8.97182	439	0
1527925103.926532000	8.97319	98	1
1527925103.926554000	8.97321	701	0
1527925103.927889000	8.97454	616	0
1527925103.928482000	8.97514	101	1
1527925103.928911000	8.97556	558	0
1527925103.929917000	8.97657	654	0
1527925103.930498000	8.97715	101	1
1527925103.931471000	8.97813	583	0
1527925103.932149000	8.9788	689	0
1527925103.933490000	8.98014	101	1
1527925103.939260000	8.98591	102	0
1527925103.939929000	8.98658	310	0
1527925103.940586000	8.98724	101	1
1527925103.946999000	8.99365	359	0
1527925103.947658000	8.99431	103	0
1527925103.948583000	8.99524	101	1
1527925103.952151000	8.99881	225	0
1527925103.953529000	9.00018	98	1
1527925104.010174000	9.05683	1412	1
1527925104.010226000	9.05688	1412	1
1527925104.010265000	9.05692	480	1
1527925104.010312000	9.05697	844	1
1527925104.048565000	9.09522	1412	1
1527925104.053928000	9.10058	87	0
1527925104.070325000	9.11698	509	0
1527925104.070982000	9.11764	127	0
1527925104.072517000	9.11917	104	1
1527925104.076877000	9.12353	87	0
1527925104.626592000	9.67325	1000	1
1527925104.626679000	9.67333	94	1
1527925104.652060000	9.69871	87	0
1527925104.745321000	9.79198	261	0
1527925104.745976000	9.79263	367	0
1527925104.747550000	9.7942	107	1
1527925104.750696000	9.79735	218	0
1527925104.752541000	9.7992	98	1
1527925105.330308000	10.377	474	1
1527925105.330393000	10.377	109	1
1527925105.347132000	10.3938	303	1
1527925105.347385000	10.394	87	0
1527925105.349822000	10.3965	477	1
1527925105.349865000	10.3965	87	1
1527925105.364193000	10.4108	87	0
1527925105.439900000	10.4866	288	0
1527925105.440557000	10.4872	150	0
1527925105.443668000	10.4903	107	1
1527925105.446239000	10.4929	92	0
1527925105.447037000	10.4937	276	0
1527925105.447648000	10.4943	101	1
1527925105.503852000	10.5505	273	0
1527925105.504582000	10.5512	140	0
1527925105.505239000	10.5519	235	0
1527925105.505815000	10.5525	98	1
1527925105.505925000	10.5526	103	0
1527925105.507600000	10.5543	104	1
1527925105.508736000	10.5554	92	0
1527925105.509505000	10.5562	338	0
1527925105.510166000	10.5568	92	0
1527925105.510733000	10.5574	101	1
1527925105.510869000	10.5575	282	0
1527925105.512608000	10.5593	101	1
1527925106.104720000	11.1514	392	1
1527925106.104796000	11.1514	252	1
1527925106.133172000	11.1798	87	0
1527925106.992092000	12.0387	258	0
1527925106.992684000	12.0393	146	0
1527925106.993790000	12.0404	104	1
1527925107.011494000	12.0581	92	0
1527925107.013768000	12.0604	98	1
1527925107.014920000	12.0616	186	0
1527925107.016684000	12.0633	98	1
1527925107.077705000	12.1244	258	0
1527925107.079710000	12.1264	98	1
1527925107.127709000	12.1744	146	0
1527925107.155907000	12.2026	98	1
1527925107.194190000	12.2408	92	0
1527925107.195703000	12.2424	98	1
1527925109.348555000	14.3952	443	1
1527925109.348766000	14.3954	372	1
1527925109.348862000	14.3955	1412	1
1527925109.348897000	14.3956	1412	1
1527925109.348926000	14.3956	1412	1
1527925109.348964000	14.3956	1412	1
1527925109.348997000	14.3957	1412	1
1527925109.349028000	14.3957	1412	1
1527925109.349075000	14.3957	1412	1
1527925109.349111000	14.3958	1412	1
1527925109.349145000	14.3958	1412	1
1527925109.349194000	14.3958	1412	1
1527925109.349217000	14.3959	1412	1
1527925109.350893000	14.3975	1412	1
1527925109.350936000	14.3976	1412	1
1527925109.350989000	14.3976	257	1
1527925109.351058000	14.3977	1412	1
1527925109.352907000	14.3996	1412	1
1527925109.352948000	14.3996	1412	1
1527925109.353008000	14.3997	1412	1
1527925109.353073000	14.3997	1412	1
1527925109.354883000	14.4015	1412	1
1527925109.354943000	14.4016	1412	1
1527925109.395829000	14.4425	1412	1
1527925109.437035000	14.4837	1412	1
1527925109.523482000	14.5701	87	0
1527925109.523763000	14.5704	1412	1
1527925109.524915000	14.5716	1412	1
1527925109.524983000	14.5716	1412	1
1527925109.526919000	14.5736	1412	1
1527925109.528904000	14.5756	1412	1
1527925109.528943000	14.5756	1412	1
1527925109.529701000	14.5764	87	0
1527925109.529910000	14.5766	1412	1
1527925109.530320000	14.577	100	0
1527925109.531877000	14.5785	98	1
1527925109.532889000	14.5795	1412	1
1527925109.535891000	14.5825	1412	1
1527925109.537887000	14.5845	1412	1
1527925109.539898000	14.5866	1412	1
1527925109.542905000	14.5896	1412	1
1527925109.544917000	14.5916	1412	1
1527925109.546891000	14.5935	583	1
1527925109.557844000	14.6045	87	0
1527925109.592510000	14.6392	87	0
1527925109.594613000	14.6413	281	0
1527925109.595220000	14.6419	118	0
1527925109.596906000	14.6436	107	1
1527925109.599293000	14.6459	236	0
1527925109.599906000	14.6466	279	0
1527925109.600888000	14.6475	101	1
1527925109.603338000	14.65	92	0
1527925109.604020000	14.6507	302	0
1527925109.604612000	14.6513	92	0
1527925109.604821000	14.6515	104	1
1527925109.605312000	14.652	318	0
1527925109.606831000	14.6535	98	1
1527925109.647389000	14.694	383	0
1527925109.648053000	14.6947	618	0
1527925109.649121000	14.6958	101	1
1527925109.661556000	14.7082	472	1
1527925109.690900000	14.7376	571	0
1527925109.691574000	14.7382	801	0
1527925109.692965000	14.7396	101	1
1527925109.693581000	14.7402	92	0
1527925109.694264000	14.7409	311	0
1527925109.695855000	14.7425	101	1
1527925109.697694000	14.7443	87	0
1527925109.734602000	14.7813	87	0
1527925109.750637000	14.7973	87	0
1527925109.796147000	14.8428	405	0
1527925109.796802000	14.8435	146	0
1527925109.797916000	14.8446	110	1
1527925109.803000000	14.8497	92	0
1527925109.803690000	14.8503	138	0
1527925109.804909000	14.8516	101	1
1527925109.832762000	14.8794	87	0
1527925109.844677000	14.8913	375	0
1527925109.846916000	14.8936	101	1
1527925109.859264000	14.9059	80	0
1527925109.860916000	14.9076	98	1
1527925109.958926000	15.0056	248	0
1527925109.959617000	15.0063	435	0
1527925109.960866000	15.0075	101	1
1527925109.974823000	15.0215	392	1
1527925109.974932000	15.0216	265	1
1527925110.152035000	15.1987	87	0
1527925110.289590000	15.3362	292	0
1527925110.290195000	15.3368	146	0
1527925110.291944000	15.3386	104	1
1527925110.298247000	15.3449	92	0
1527925110.298912000	15.3456	164	0
1527925110.299872000	15.3465	101	1
1527925110.459308000	15.506	391	1
1527925110.459383000	15.506	256	1
1527925110.623914000	15.6706	87	0
1527925110.721946000	15.7686	256	0
1527925110.722538000	15.7692	146	0
1527925110.723985000	15.7706	104	1
1527925110.728940000	15.7756	92	0
1527925110.729616000	15.7763	127	0
1527925110.730899000	15.7776	101	1
1527925113.835554000	18.8822	392	1
1527925113.835616000	18.8823	254	1
1527925113.852341000	18.899	87	0
1527925113.936982000	18.9836	256	0
1527925113.937590000	18.9842	146	0
1527925113.939145000	18.9858	104	1
1527925113.943087000	18.9897	92	0
1527925113.943769000	18.9904	157	0
1527925113.945132000	18.9918	101	1
1527925114.097742000	19.1444	391	1
1527925114.097832000	19.1445	268	1
1527925114.114839000	19.1615	87	0
1527925114.198205000	19.2449	259	0
1527925114.198861000	19.2455	146	0
1527925114.200151000	19.2468	104	1
1527925114.202357000	19.249	92	0
1527925114.203138000	19.2498	158	0
1527925114.204105000	19.2508	101	1
1527925114.388427000	19.4351	393	1
1527925114.388517000	19.4352	253	1
1527925114.405263000	19.4519	87	0
1527925114.485761000	19.5324	258	0
1527925114.486355000	19.533	146	0
1527925114.488186000	19.5348	104	1
1527925114.490716000	19.5374	92	0
1527925114.491347000	19.538	221	0
1527925114.492104000	19.5388	101	1
1527925114.839581000	19.8862	392	1
1527925114.839643000	19.8863	257	1
1527925114.856283000	19.9029	87	0
1527925114.947132000	19.9938	235	0
1527925114.947844000	19.9945	146	0
1527925114.949167000	19.9958	104	1
1527925114.953543000	20.0002	92	0
1527925114.954202000	20.0009	85	0
1527925114.955144000	20.0018	101	1
1527925115.150590000	20.1972	388	1
1527925115.150681000	20.1973	254	1
1527925115.170147000	20.2168	87	0
1527925115.174441000	20.2211	87	0
1527925115.262016000	20.3087	304	0
1527925115.262637000	20.3093	148	0
1527925115.264231000	20.3109	107	1
1527925115.266975000	20.3136	92	0
1527925115.267669000	20.3143	319	0
1527925115.269216000	20.3159	101	1
1527925115.633497000	20.6802	388	1
1527925115.633565000	20.6802	256	1
1527925115.651564000	20.6982	87	0
1527925115.741631000	20.7883	236	0
1527925115.742292000	20.7889	148	0
1527925115.743183000	20.7898	104	1
1527925115.747469000	20.7941	92	0
1527925115.748131000	20.7948	144	0
1527925115.749187000	20.7958	101	1
1527925116.082080000	21.1287	389	1
1527925116.082147000	21.1288	256	1
1527925116.097660000	21.1443	87	0
1527925116.194149000	21.2408	236	0
1527925116.194871000	21.2415	148	0
1527925116.196218000	21.2429	104	1
1527925116.199572000	21.2462	92	0
1527925116.200294000	21.2469	140	0
1527925116.201207000	21.2479	101	1
1527925116.345188000	21.3918	389	1
1527925116.345279000	21.3919	256	1
1527925116.362907000	21.4096	87	0
1527925116.369572000	21.4162	87	0
1527925116.467499000	21.5142	258	0
1527925116.468172000	21.5148	148	0
1527925116.469220000	21.5159	107	1
1527925116.473662000	21.5203	92	0
1527925116.474393000	21.521	261	0
1527925116.475272000	21.5219	101	1
1527925116.802151000	21.8488	995	1
1527925116.802226000	21.8489	255	1
1527925116.819542000	21.8662	87	0
1527925116.908979000	21.9556	394	0
1527925116.909576000	21.9562	148	0
1527925116.911324000	21.958	104	1
1527925116.915480000	21.9621	92	0
1527925116.916283000	21.9629	237	0
1527925116.917247000	21.9639	101	1
1527925117.174162000	22.2208	880	1
1527925117.174255000	22.2209	255	1
1527925117.191044000	22.2377	87	0
1527925117.288711000	22.3354	259	0
1527925117.289426000	22.3361	148	0
1527925117.290309000	22.337	104	1
1527925117.294962000	22.3416	92	0
1527925117.295751000	22.3424	92	0
1527925117.296324000	22.343	101	1
1527925117.483837000	22.5305	493	1
1527925117.483923000	22.5306	220	1
1527925117.500252000	22.5469	87	0
1527925117.597214000	22.6439	236	0
1527925117.597895000	22.6445	148	0
1527925117.599289000	22.6459	104	1
1527925117.603755000	22.6504	92	0
1527925117.604442000	22.6511	261	0
1527925117.605270000	22.6519	101	1
1527925117.920957000	22.9676	393	1
1527925117.921044000	22.9677	430	1
1527925117.938068000	22.9847	87	0
1527925118.031692000	23.0783	235	0
1527925118.032353000	23.079	148	0
1527925118.033309000	23.08	104	1
1527925118.043610000	23.0903	92	0
1527925118.044289000	23.0909	308	0
1527925118.045345000	23.092	101	1
1527925118.202022000	23.2487	393	1
1527925118.202107000	23.2488	250	1
1527925118.224940000	23.2716	87	0
1527925118.315967000	23.3626	256	0
1527925118.316688000	23.3633	148	0
1527925118.317345000	23.364	104	1
1527925118.322464000	23.3691	92	0
1527925118.323226000	23.3699	105	0
1527925118.324332000	23.371	101	1
1527925119.089805000	24.1365	391	1
1527925119.089866000	24.1365	256	1
1527925119.157437000	24.2041	391	1
1527925119.225430000	24.2721	256	1
1527925119.261757000	24.3084	87	0
1527925119.339370000	24.386	315	0
1527925119.340000000	24.3867	148	0
1527925119.341411000	24.3881	104	1
1527925119.343391000	24.39	87	0
1527925119.354614000	24.4013	92	0
1527925119.355588000	24.4022	104	0
1527925119.356382000	24.403	104	1
1527925119.381290000	24.4279	315	0
1527925119.383401000	24.4301	98	1
1527925119.409585000	24.4562	148	0
1527925119.411383000	24.458	98	1
1527925119.421969000	24.4686	87	0
1527925119.505077000	24.5517	390	1
1527925119.505138000	24.5518	310	1
1527925119.511767000	24.5584	92	0
1527925119.513403000	24.5601	101	1
1527925119.634418000	24.6811	87	0
1527925119.739528000	24.7862	233	0
1527925119.740172000	24.7868	148	0
1527925119.741429000	24.7881	104	1
1527925119.746358000	24.793	92	0
1527925119.747098000	24.7938	194	0
1527925119.748409000	24.7951	101	1
1527925119.932513000	24.9792	392	1
1527925119.932578000	24.9792	610	1
1527925120.104598000	25.1513	87	0
1527925120.145216000	25.1919	233	0
1527925120.145811000	25.1925	148	0
1527925120.146475000	25.1931	92	0
1527925120.147302000	25.194	88	0
1527925120.147528000	25.1942	110	1
1527925120.584459000	25.6311	392	1
1527925120.584543000	25.6312	260	1
1527925120.758931000	25.8056	87	0
1527925120.840322000	25.887	279	0
1527925120.840909000	25.8876	148	0
1527925120.842606000	25.8893	104	1
1527925120.843218000	25.8899	92	0
1527925120.844518000	25.8912	138	0
1527925120.844562000	25.8912	98	1
1527925120.846537000	25.8932	98	1
1527925120.887967000	25.9346	390	1
1527925120.888059000	25.9347	259	1
1527925120.922661000	25.9693	279	0
1527925120.924504000	25.9712	98	1
1527925121.102618000	26.1493	390	1
1527925121.265973000	26.3126	87	0
1527925121.266279000	26.3129	259	1
1527925121.455991000	26.5026	87	0
1527925121.541936000	26.5886	256	0
1527925121.542516000	26.5892	148	0
1527925121.543530000	26.5902	107	1
1527925121.550284000	26.5969	92	0
1527925121.550957000	26.5976	188	0
1527925121.551534000	26.5982	101	1
1527925121.709377000	26.756	993	1
1527925121.709441000	26.7561	268	1
1527925121.900188000	26.9468	87	0
1527925121.983467000	27.0301	796	1
1527925121.983570000	27.0302	1412	1
1527925121.983609000	27.0303	1412	1
1527925121.983642000	27.0303	1412	1
1527925121.983676000	27.0303	552	1
1527925121.986041000	27.0327	235	0
1527925121.986835000	27.0335	148	0
1527925121.987523000	27.0342	92	0
1527925121.987533000	27.0342	104	1
1527925121.988206000	27.0349	303	0
1527925121.989527000	27.0362	101	1
1527925122.129016000	27.1757	235	0
1527925122.130553000	27.1772	98	1
1527925122.175513000	27.2222	87	0
1527925122.258596000	27.3052	391	0
1527925122.260552000	27.3072	101	1
1527925122.267480000	27.3141	80	0
1527925122.269536000	27.3162	98	1
1527925122.334869000	27.3815	388	1
1527925122.334964000	27.3816	430	1
1527925122.519494000	27.5661	87	0
1527925122.624831000	27.6715	302	0
1527925122.625429000	27.6721	148	0
1527925122.626667000	27.6733	104	1
1527925122.631686000	27.6783	92	0
1527925122.632348000	27.679	255	0
1527925122.633606000	27.6803	101	1
1527925122.719208000	27.7659	487	1
1527925122.719313000	27.766	260	1
1527925122.779641000	27.8263	87	0
1527925122.898389000	27.945	398	0
1527925122.899039000	27.9457	148	0
1527925122.900607000	27.9473	104	1
1527925122.906571000	27.9532	92	0
1527925122.908638000	27.9553	182	0
1527925122.908686000	27.9553	98	1
1527925122.910608000	27.9573	98	1
1527925123.148040000	28.1947	394	1
1527925123.148098000	28.1948	262	1
1527925123.340819000	28.3875	90	0
1527925123.342097000	28.3888	90	0
1527925123.342779000	28.3894	101	1
1527925123.470378000	28.517	258	0
1527925123.471039000	28.5177	148	0
1527925123.471811000	28.5185	92	0
1527925123.472501000	28.5192	86	0
1527925123.472648000	28.5193	107	1
1527925123.575156000	28.6218	392	1
1527925123.575216000	28.6219	261	1
1527925123.676523000	28.7232	258	0
1527925123.678735000	28.7254	98	1
1527925123.722577000	28.7692	87	0
1527925123.725965000	28.7726	87	0
1527925123.804909000	28.8516	233	0
1527925123.805531000	28.8522	148	0
1527925123.806721000	28.8534	107	1
1527925123.809744000	28.8564	92	0
1527925123.810499000	28.8572	326	0
1527925123.811645000	28.8583	101	1
1527925124.002224000	29.0489	387	1
1527925124.002291000	29.0489	260	1
1527925124.146243000	29.1929	87	0
1527925124.149708000	29.1964	87	0
1527925124.244163000	29.2908	233	0
1527925124.244816000	29.2915	148	0
1527925124.245747000	29.2924	107	1
1527925124.257822000	29.3045	92	0
1527925124.258505000	29.3052	319	0
1527925124.259669000	29.3063	101	1
1527925124.623095000	29.6697	391	1
1527925124.623185000	29.6698	258	1
1527925124.909917000	29.9566	391	1
1527925124.982938000	30.0296	303	1
1527925124.983040000	30.0297	1412	1
1527925124.983076000	30.0297	1412	1
1527925124.983104000	30.0298	1412	1
1527925124.983153000	30.0298	1367	1
1527925125.103645000	30.1503	90	0
1527925125.103957000	30.1506	258	1
1527925125.163323000	30.21	90	0
1527925125.163994000	30.2106	90	0
1527925125.170153000	30.2168	90	0
1527925125.206268000	30.2529	400	0
1527925125.207796000	30.2545	110	1
1527925125.212373000	30.259	80	0
1527925125.213791000	30.2604	98	1
1527925125.292620000	30.3393	90	0
1527925125.352758000	30.3994	327	0
1527925125.353369000	30.4	148	0
1527925125.354810000	30.4015	104	1
1527925125.357541000	30.4042	92	0
1527925125.358219000	30.4049	240	0
1527925125.358727000	30.4054	101	1
1527925125.556080000	30.6027	393	1
1527925125.556166000	30.6028	550	1
1527925125.573890000	30.6205	87	0
1527925125.578523000	30.6252	87	0
1527925125.668792000	30.7154	233	0
1527925125.670206000	30.7169	148	0
1527925125.670822000	30.7175	107	1
1527925125.674240000	30.7209	92	0
1527925125.675642000	30.7223	245	0
1527925125.675833000	30.7225	101	1
1527925125.909209000	30.9559	390	1
1527925125.909285000	30.9559	310	1
1527925125.937887000	30.9845	87	0
1527925125.941779000	30.9884	87	0
1527925126.022882000	31.0695	256	0
1527925126.023549000	31.0702	148	0
1527925126.024804000	31.0715	107	1
1527925126.025603000	31.0723	92	0
1527925126.026292000	31.0729	245	0
1527925126.027776000	31.0744	101	1
1527925129.662876000	34.7095	392	1
1527925129.662974000	34.7096	255	1
1527925129.679258000	34.7259	87	0
1527925129.831909000	34.8786	258	0
1527925129.832514000	34.8792	148	0
1527925129.834057000	34.8807	104	1
1527925129.840422000	34.8871	92	0
1527925129.841083000	34.8877	145	0
1527925129.842006000	34.8887	101	1
1527925130.112515000	35.1592	995	1
1527925130.112606000	35.1593	257	1
1527925130.128990000	35.1756	87	0
1527925130.221870000	35.2685	236	0
1527925130.222527000	35.2692	148	0
1527925130.224084000	35.2707	104	1
1527925130.228251000	35.2749	92	0
1527925130.228930000	35.2756	131	0
1527925130.230011000	35.2767	101	1
1527925130.444558000	35.4912	887	1
1527925130.444620000	35.4913	256	1
1527925130.462219000	35.5089	87	0
1527925130.557491000	35.6041	258	0
1527925130.558130000	35.6048	148	0
1527925130.559053000	35.6057	104	1
1527925130.563469000	35.6101	92	0
1527925130.564143000	35.6108	243	0
1527925130.565028000	35.6117	101	1
1527925130.898503000	35.9452	489	1
1527925130.898569000	35.9452	257	1
1527925130.915099000	35.9618	87	0
1527925131.007777000	36.0544	235	0
1527925131.008423000	36.0551	148	0
1527925131.010155000	36.0568	104	1
1527925131.013925000	36.0606	92	0
1527925131.014611000	36.0613	118	0
1527925131.016117000	36.0628	101	1
1527925131.582388000	36.629	388	1
1527925131.582455000	36.6291	255	1
1527925131.598828000	36.6455	87	0
1527925131.693919000	36.7406	304	0
1527925131.694524000	36.7412	148	0
1527925131.696167000	36.7428	104	1
1527925131.699698000	36.7464	92	0
1527925131.700340000	36.747	103	0
1527925131.701086000	36.7477	101	1
1527925131.952773000	36.9994	388	1
1527925131.952864000	36.9995	255	1
1527925131.971054000	37.0177	87	0
1527925132.069246000	37.1159	394	0
1527925132.069904000	37.1166	148	0
1527925132.071187000	37.1178	104	1
1527925132.073231000	37.1199	92	0
1527925132.073907000	37.1206	167	0
1527925132.075331000	37.122	101	1
1527925132.264353000	37.311	387	1
1527925132.264449000	37.3111	255	1
1527925132.281363000	37.328	87	0
1527925132.370246000	37.4169	255	0
1527925132.370900000	37.4176	148	0
1527925132.372206000	37.4189	104	1
1527925132.375230000	37.4219	92	0
1527925132.376040000	37.4227	332	0
1527925132.377132000	37.4238	101	1
1527925132.914416000	37.9611	387	1
1527925132.914507000	37.9612	255	1
1527925132.932564000	37.9792	87	0
1527925133.025638000	38.0723	233	0
1527925133.026314000	38.073	148	0
1527925133.027193000	38.0738	104	1
1527925133.031171000	38.0778	92	0
1527925133.031849000	38.0785	97	0
1527925133.033231000	38.0799	101	1
1527925133.314497000	38.3612	388	1
1527925133.314584000	38.3612	255	1
1527925133.331002000	38.3777	87	0
1527925133.427835000	38.4745	259	0
1527925133.428415000	38.4751	148	0
1527925133.429204000	38.4759	104	1
1527925133.433594000	38.4802	92	0
1527925133.434233000	38.4809	196	0
1527925133.435194000	38.4818	101	1
1527925133.575424000	38.6221	390	1
1527925133.575508000	38.6222	255	1
1527925133.597427000	38.6441	87	0
1527925133.689821000	38.7365	235	0
1527925133.690475000	38.7371	148	0
1527925133.691214000	38.7379	104	1
1527925133.694867000	38.7415	92	0
1527925133.695556000	38.7422	330	0
1527925133.696187000	38.7428	101	1
1527925134.077966000	39.1246	388	1
1527925134.078059000	39.1247	255	1
1527925134.096585000	39.1432	87	0
1527925134.238929000	39.2856	256	0
1527925134.239613000	39.2863	148	0
1527925134.241317000	39.288	104	1
1527925134.245232000	39.2919	92	0
1527925134.246568000	39.2932	101	0
1527925134.247228000	39.2939	101	1
1527925134.419564000	39.4662	388	1
1527925134.419629000	39.4663	255	1
1527925134.436706000	39.4834	87	0
1527925134.442895000	39.4895	87	0
1527925134.530709000	39.5774	291	0
1527925134.531574000	39.5782	148	0
1527925134.532256000	39.5789	107	1
1527925134.536634000	39.5833	92	0
1527925134.537426000	39.5841	268	0
1527925134.538267000	39.5849	101	1
1527925134.728742000	39.7754	390	1
1527925134.728833000	39.7755	255	1
1527925134.746290000	39.7929	87	0
1527925134.839009000	39.8857	237	0
1527925134.839679000	39.8863	148	0
1527925134.841269000	39.8879	104	1
1527925134.843823000	39.8905	92	0
1527925134.844504000	39.8912	179	0
1527925134.845277000	39.8919	101	1
1527925135.050766000	40.0974	390	1
1527925135.050856000	40.0975	258	1
1527925135.067665000	40.1143	87	0
1527925135.164435000	40.2111	233	0
1527925135.165080000	40.2117	148	0
1527925135.166360000	40.213	104	1
1527925135.170393000	40.217	92	0
1527925135.171151000	40.2178	166	0
1527925135.172289000	40.2189	101	1
1527925135.391579000	40.4382	993	1
1527925135.391670000	40.4383	257	1
1527925135.409324000	40.456	87	0
1527925135.513348000	40.56	279	0
1527925135.514011000	40.5607	148	0
1527925135.515326000	40.562	104	1
1527925135.518558000	40.5652	92	0
1527925135.519236000	40.5659	122	0
1527925135.520316000	40.567	101	1
1527925135.802644000	40.8493	885	1
1527925135.802706000	40.8494	255	1
1527925135.819754000	40.8664	87	0
1527925135.914343000	40.961	232	0
1527925135.914997000	40.9617	148	0
1527925135.916378000	40.963	104	1
1527925135.920814000	40.9675	92	0
1527925135.921552000	40.9682	147	0
1527925135.922327000	40.969	101	1
1527925136.035784000	41.0824	491	1
1527925136.035871000	41.0825	256	1
1527925136.053292000	41.0999	87	0
1527925136.155233000	41.2019	232	0
1527925136.155843000	41.2025	148	0
1527925136.157374000	41.204	104	1
1527925136.160171000	41.2068	92	0
1527925136.160922000	41.2076	313	0
1527925136.162364000	41.209	101	1
1527925136.535772000	41.5824	387	1
1527925136.535869000	41.5825	257	1
1527925136.552869000	41.5995	87	0
1527925136.653537000	41.7002	256	0
1527925136.654146000	41.7008	148	0
1527925136.655408000	41.7021	104	1
1527925136.658898000	41.7056	92	0
1527925136.659643000	41.7063	322	0
1527925136.660386000	41.707	101	1
1527925136.975742000	42.0224	387	1
1527925136.975833000	42.0225	256	1
1527925136.991557000	42.0382	87	0
1527925137.078452000	42.1251	233	0
1527925137.079093000	42.1257	148	0
1527925137.080439000	42.1271	104	1
1527925137.083411000	42.1301	92	0
1527925137.084156000	42.1308	173	0
1527925137.085401000	42.1321	101	1
1527925137.759135000	42.8058	392	1
1527925137.759212000	42.8059	220	1
1527925137.776021000	42.8227	87	0
1527925137.853948000	42.9006	305	0
1527925137.854599000	42.9013	148	0
1527925137.855470000	42.9021	104	1
1527925137.859347000	42.906	92	0
1527925137.860128000	42.9068	92	0
1527925137.861468000	42.9081	101	1
1527925138.080860000	43.1275	392	1
1527925138.080951000	43.1276	310	1
1527925138.098503000	43.1452	87	0
1527925138.185069000	43.2317	395	0
1527925138.185836000	43.2325	148	0
1527925138.186476000	43.2331	104	1
1527925138.189207000	43.2359	92	0
1527925138.189899000	43.2366	336	0
1527925138.190463000	43.2371	101	1
1527925138.402822000	43.4495	388	1
1527925138.402909000	43.4496	310	1
1527925138.419202000	43.4659	87	0
1527925138.513642000	43.5603	259	0
1527925138.514281000	43.5609	148	0
1527925138.516493000	43.5631	104	1
1527925138.519203000	43.5659	92	0
1527925138.519881000	43.5665	154	0
1527925138.520486000	43.5671	101	1
1527925138.726991000	43.7736	390	1
1527925138.727080000	43.7737	310	1
1527925138.744093000	43.7907	87	0
1527925138.872284000	43.9189	232	0
1527925138.872866000	43.9195	148	0
1527925138.874586000	43.9212	104	1
1527925138.876546000	43.9232	92	0
1527925138.877289000	43.9239	198	0
1527925138.878508000	43.9252	101	1
1527925139.046923000	44.0936	386	1
1527925139.046986000	44.0936	310	1
1527925139.063312000	44.11	87	0
1527925139.161300000	44.208	235	0
1527925139.161965000	44.2086	148	0
1527925139.163546000	44.2102	104	1
1527925139.167495000	44.2141	92	0
1527925139.168168000	44.2148	334	0
1527925139.169532000	44.2162	101	1
1527925139.370850000	44.4175	392	1
1527925139.370938000	44.4176	250	1
1527925139.387782000	44.4344	87	0
1527925139.478990000	44.5256	256	0
1527925139.479605000	44.5263	148	0
1527925139.480622000	44.5273	104	1
1527925139.484320000	44.531	92	0
1527925139.485002000	44.5317	305	0
1527925139.485544000	44.5322	101	1
1527925139.893697000	44.9404	370	1
1527925139.893792000	44.9404	1412	1
1527925139.893830000	44.9405	1412	1
1527925139.893862000	44.9405	1412	1
1527925139.893895000	44.9405	555	1
1527925139.911748000	44.9584	87	0
1527925139.993252000	45.0399	389	0
1527925139.995643000	45.0423	101	1
1527925140.001949000	45.0486	80	0
1527925140.003583000	45.0502	98	1
1527925140.399936000	45.4466	991	1
1527925140.400001000	45.4467	255	1
1527925140.417999000	45.4647	87	0
1527925140.510312000	45.557	315	0
1527925140.510962000	45.5576	148	0
1527925140.512614000	45.5593	104	1
1527925140.515936000	45.5626	92	0
1527925140.516609000	45.5633	130	0
1527925140.517594000	45.5642	101	1
1527925140.702151000	45.7488	881	1
1527925140.702238000	45.7489	256	1
1527925140.720075000	45.7667	87	0
1527925140.813197000	45.8599	256	0
1527925140.813796000	45.8605	148	0
1527925140.814635000	45.8613	104	1
1527925140.818716000	45.8654	92	0
1527925140.819407000	45.8661	86	0
1527925140.820625000	45.8673	101	1
1527925141.444257000	46.4909	491	1
1527925141.444344000	46.491	255	1
1527925141.460690000	46.5073	87	0
1527925141.546440000	46.5931	256	0
1527925141.547132000	46.5938	148	0
1527925141.548734000	46.5954	104	1
1527925141.552208000	46.5989	92	0
1527925141.552885000	46.5995	215	0
1527925141.553652000	46.6003	101	1
1527925141.682882000	46.7295	388	1
1527925141.682978000	46.7296	255	1
1527925141.699909000	46.7466	87	0
1527925141.917366000	46.964	235	0
1527925141.918010000	46.9647	148	0
1527925141.919737000	46.9664	104	1
1527925141.923964000	46.9706	92	0
1527925141.924649000	46.9713	114	0
1527925141.925699000	46.9724	101	1
1527925142.120485000	47.1671	391	1
1527925142.120581000	47.1672	258	1
1527925142.136979000	47.1836	87	0
1527925142.234239000	47.2809	259	0
1527925142.234902000	47.2816	148	0
1527925142.235767000	47.2824	104	1
1527925142.240093000	47.2867	92	0
1527925142.240781000	47.2874	194	0
1527925142.241692000	47.2883	101	1
1527925142.487175000	47.5338	389	1
1527925142.487269000	47.5339	255	1
1527925142.506025000	47.5527	87	0
1527925142.603202000	47.6499	235	0
1527925142.603903000	47.6506	148	0
1527925142.604723000	47.6514	104	1
1527925142.610641000	47.6573	92	0
1527925142.611887000	47.6585	315	0
1527925142.612715000	47.6594	101	1
1527925142.937986000	47.9846	393	1
1527925142.938043000	47.9847	256	1
1527925142.958223000	48.0049	87	0
1527925143.055290000	48.1019	235	0
1527925143.056483000	48.1031	148	0
1527925143.056798000	48.1035	104	1
1527925143.060717000	48.1074	92	0
1527925143.061350000	48.108	320	0
1527925143.062812000	48.1095	101	1
1527925143.218873000	48.2655	392	1
1527925143.218938000	48.2656	257	1
1527925143.236182000	48.2828	87	0
1527925143.317335000	48.364	302	0
1527925143.317995000	48.3646	148	0
1527925143.318776000	48.3654	104	1
1527925143.322265000	48.3689	92	0
1527925143.322952000	48.3696	283	0
1527925143.323751000	48.3704	101	1
1527925143.474055000	48.5207	388	1
1527925143.474152000	48.5208	255	1
1527925143.490839000	48.5375	87	0
1527925143.583465000	48.6301	395	0
1527925143.584103000	48.6308	148	0
1527925143.585846000	48.6325	104	1
1527925143.589626000	48.6363	92	0
1527925143.590311000	48.637	337	0
1527925143.591772000	48.6384	101	1
1527925143.991114000	49.0378	387	1
1527925143.991189000	49.0378	255	1
1527925144.007885000	49.0545	87	0
1527925144.088565000	49.1352	235	0
1527925144.089149000	49.1358	148	0
1527925144.090916000	49.1376	104	1
1527925144.094666000	49.1413	92	0
1527925144.095347000	49.142	180	0
1527925144.096873000	49.1435	101	1
1527925144.232137000	49.2788	389	1
1527925144.232229000	49.2789	257	1
1527925144.248557000	49.2952	87	0
1527925144.349374000	49.396	258	0
1527925144.350022000	49.3967	148	0
1527925144.350827000	49.3975	104	1
1527925144.354318000	49.401	92	0
1527925144.355009000	49.4017	114	0
1527925144.355811000	49.4025	101	1
1527925144.724550000	49.7712	388	1
1527925144.724645000	49.7713	256	1
1527925144.742500000	49.7892	87	0
1527925144.854362000	49.901	233	0
1527925144.855033000	49.9017	148	0
1527925144.855859000	49.9025	104	1
1527925144.862113000	49.9088	92	0
1527925144.862797000	49.9095	301	0
1527925144.863907000	49.9106	101	1
1527925145.164748000	50.2114	387	1
1527925145.164810000	50.2115	255	1
1527925145.181501000	50.2282	87	0
1527925145.279683000	50.3263	258	0
1527925145.280329000	50.327	148	0
1527925145.281910000	50.3286	104	1
1527925145.284774000	50.3314	92	0
1527925145.285455000	50.3321	273	0
1527925145.286878000	50.3335	101	1
1527925145.856469000	50.9031	991	1
1527925145.856527000	50.9032	256	1
1527925145.874123000	50.9208	87	0
1527925145.973378000	51.02	233	0
1527925145.974029000	51.0207	148	0
1527925145.974937000	51.0216	104	1
1527925145.979705000	51.0264	92	0
1527925145.980345000	51.027	289	0
1527925145.981979000	51.0286	101	1
1527925146.099131000	51.1458	880	1
1527925146.099220000	51.1459	257	1
1527925146.116515000	51.1632	87	0
1527925146.212366000	51.259	235	0
1527925146.213041000	51.2597	148	0
1527925146.213995000	51.2606	104	1
1527925146.218963000	51.2656	92	0
1527925146.219577000	51.2662	86	0
1527925146.220953000	51.2676	101	1
1527925146.434243000	51.4809	488	1
1527925146.434335000	51.481	256	1
1527925146.455174000	51.5018	87	0
1527925146.547315000	51.594	315	0
1527925146.547918000	51.5946	148	0
1527925146.549016000	51.5957	104	1
1527925146.554156000	51.6008	92	0
1527925146.554838000	51.6015	206	0
1527925146.556013000	51.6027	101	1
1527925146.792880000	51.8395	387	1
1527925146.792992000	51.8396	256	1
1527925146.820004000	51.8667	87	0
1527925146.916135000	51.9628	259	0
1527925146.916779000	51.9634	148	0
1527925146.918037000	51.9647	104	1
1527925146.922025000	51.9687	92	0
1527925146.922788000	51.9694	168	0
1527925146.923961000	51.9706	101	1
1527925147.164308000	52.211	393	1
1527925147.164392000	52.211	255	1
1527925147.182313000	52.229	87	0
1527925147.273363000	52.32	258	0
1527925147.273974000	52.3206	148	0
1527925147.275075000	52.3217	104	1
1527925147.278887000	52.3255	92	0
1527925147.279634000	52.3263	126	0
1527925147.281056000	52.3277	101	1
1527925147.605215000	52.6519	388	1
1527925147.605308000	52.652	256	1
1527925147.622001000	52.6687	87	0
1527925147.708074000	52.7547	235	0
1527925147.708699000	52.7554	148	0
1527925147.710086000	52.7567	104	1
1527925147.714049000	52.7607	92	0
1527925147.714732000	52.7614	103	0
1527925147.716071000	52.7627	101	1
1527925148.256580000	53.3032	391	1
1527925148.256647000	53.3033	258	1
1527925148.272235000	53.3189	87	0
1527925148.405361000	53.452	258	0
1527925148.405977000	53.4526	148	0
1527925148.407125000	53.4538	104	1
1527925148.409526000	53.4562	92	0
1527925148.410207000	53.4569	190	0
1527925148.411050000	53.4577	101	1
1527925148.487109000	53.5338	392	1
1527925148.487174000	53.5338	256	1
1527925148.504790000	53.5514	87	0
1527925148.604684000	53.6513	233	0
1527925148.605639000	53.6523	148	0
1527925148.606057000	53.6527	104	1
1527925148.609344000	53.656	92	0
1527925148.610080000	53.6567	295	0
1527925148.611064000	53.6577	101	1
1527925148.767330000	53.814	388	1
1527925148.767389000	53.814	256	1
1527925148.784816000	53.8315	87	0
1527925148.914811000	53.9615	233	0
1527925148.915410000	53.9621	148	0
1527925148.917150000	53.9638	104	1
1527925148.918691000	53.9653	92	0
1527925148.919341000	53.966	93	0
1527925148.920072000	53.9667	101	1
1527925149.078272000	54.1249	388	1
1527925149.078369000	54.125	256	1
1527925149.094332000	54.141	87	0
1527925149.173304000	54.22	279	0
1527925149.173966000	54.2206	148	0
1527925149.175162000	54.2218	104	1
1527925149.179337000	54.226	92	0
1527925149.180020000	54.2267	225	0
1527925149.181089000	54.2277	101	1
1527925149.399607000	54.4463	388	1
1527925149.399674000	54.4463	256	1
1527925149.417732000	54.4644	87	0
1527925149.510102000	54.5568	418	0
1527925149.510750000	54.5574	148	0
1527925149.512184000	54.5588	104	1
1527925149.517799000	54.5645	92	0
1527925149.518442000	54.5651	106	0
1527925149.519090000	54.5657	101	1
1527925149.780576000	54.8272	391	1
1527925149.780637000	54.8273	259	1
1527925149.799883000	54.8465	87	0
1527925149.901068000	54.9477	233	0
1527925149.901662000	54.9483	148	0
1527925149.903211000	54.9499	104	1
1527925149.905696000	54.9523	92	0
1527925149.906347000	54.953	265	0
1527925149.907124000	54.9538	101	1
1527925150.242796000	55.2894	388	1
1527925150.242883000	55.2895	256	1
1527925150.258770000	55.3054	87	0
1527925150.337262000	55.3839	258	0
1527925150.337987000	55.3846	148	0
1527925150.339235000	55.3859	104	1
1527925150.339834000	55.3865	92	0
1527925150.340574000	55.3872	299	0
1527925150.341150000	55.3878	101	1
1527925150.473582000	55.5202	992	1
1527925150.473641000	55.5203	256	1
1527925150.491696000	55.5383	87	0
1527925150.571389000	55.618	235	0
1527925150.572101000	55.6188	148	0
1527925150.573182000	55.6198	104	1
1527925150.576974000	55.6236	92	0
1527925150.577720000	55.6244	154	0
1527925150.578148000	55.6248	101	1
1527925150.887475000	55.9341	882	1
1527925150.887539000	55.9342	258	1
1527925150.907384000	55.954	87	0
1527925151.014071000	56.0607	235	0
1527925151.014662000	56.0613	148	0
1527925151.016301000	56.063	104	1
1527925151.018548000	56.0652	92	0
1527925151.019221000	56.0659	88	0
1527925151.020196000	56.0668	101	1
1527925151.138329000	56.185	488	1
1527925151.138396000	56.1851	256	1
1527925151.156491000	56.2031	87	0
1527925151.257257000	56.3039	258	0
1527925151.257875000	56.3045	148	0
1527925151.259300000	56.306	104	1
1527925151.263434000	56.3101	92	0
1527925151.264153000	56.3108	218	0
1527925151.265209000	56.3119	101	1
1527925152.940496000	57.9871	388	1
1527925152.940550000	57.9872	256	1
1527925152.957920000	58.0046	87	0
1527925153.041261000	58.0879	256	0
1527925153.041915000	58.0886	148	0
1527925153.043381000	58.09	104	1
1527925153.048672000	58.0953	92	0
1527925153.049340000	58.096	110	0
1527925153.050290000	58.0969	101	1
1527925153.203716000	58.2504	388	1
1527925153.203776000	58.2504	256	1
1527925153.220988000	58.2676	87	0
1527925153.312465000	58.3591	317	0
1527925153.313117000	58.3598	148	0
1527925153.314325000	58.361	104	1
1527925153.315945000	58.3626	92	0
1527925153.316692000	58.3633	175	0
1527925153.317305000	58.364	101	1
1527925153.508733000	58.5554	389	1
1527925153.508808000	58.5555	256	1
1527925153.525593000	58.5722	87	0
1527925153.611962000	58.6586	256	0
1527925153.612565000	58.6592	148	0
1527925153.613353000	58.66	104	1
1527925153.616447000	58.6631	92	0
1527925153.617232000	58.6639	246	0
1527925153.618331000	58.665	101	1
1527925153.839617000	58.8863	387	1
1527925153.839687000	58.8863	256	1
1527925153.856183000	58.9028	87	0
1527925153.940736000	58.9874	233	0
1527925153.941337000	58.988	148	0
1527925153.942371000	58.989	104	1
1527925153.945340000	58.992	92	0
1527925153.946056000	58.9927	122	0
1527925153.947354000	58.994	101	1
1527925154.288879000	59.3355	391	1
1527925154.288972000	59.3356	257	1
1527925154.305081000	59.3517	87	0
1527925154.387077000	59.4337	259	0
1527925154.387673000	59.4343	148	0
1527925154.389399000	59.4361	104	1
1527925154.392555000	59.4392	92	0
1527925154.393231000	59.4399	86	0
1527925154.394381000	59.441	101	1
1527925154.651761000	59.6984	393	1
1527925154.651828000	59.6985	256	1
1527925154.668794000	59.7154	87	0
1527925154.768936000	59.8156	235	0
1527925154.769650000	59.8163	148	0
1527925154.770399000	59.8171	104	1
1527925154.775033000	59.8217	92	0
1527925154.775753000	59.8224	107	0
1527925154.776397000	59.8231	101	1
1527925154.973781000	60.0204	388	1
1527925154.973867000	60.0205	256	1
1527925154.990513000	60.0372	87	0
1527925155.085901000	60.1326	235	0
1527925155.086564000	60.1332	148	0
1527925155.087439000	60.1341	104	1
1527925155.091559000	60.1382	92	0
1527925155.092316000	60.139	298	0
1527925155.093424000	60.1401	101	1
1527925155.545638000	60.5923	389	1
1527925155.545713000	60.5924	256	1
1527925155.562107000	60.6088	87	0
1527925155.648455000	60.6951	302	0
1527925155.649097000	60.6958	148	0
1527925155.650533000	60.6972	104	1
1527925155.653808000	60.7005	92	0
1527925155.654451000	60.7011	191	0
1527925155.655446000	60.7021	101	1
1527925155.963679000	61.0103	387	1
1527925155.963741000	61.0104	256	1
1527925155.979964000	61.0266	87	0
1527925155.988550000	61.0352	87	0
1527925156.071953000	61.1186	303	0
1527925156.072658000	61.1193	148	0
1527925156.073492000	61.1201	107	1
1527925156.076762000	61.1234	92	0
1527925156.077441000	61.1241	105	0
1527925156.078468000	61.1251	101	1
1527925156.385820000	61.4325	388	1
1527925156.385886000	61.4325	257	1
1527925156.402849000	61.4495	87	0
1527925156.488796000	61.5354	348	0
1527925156.489384000	61.536	148	0
1527925156.490531000	61.5372	104	1
1527925156.495456000	61.5421	92	0
1527925156.496495000	61.5431	168	0
1527925156.497507000	61.5442	101	1
1527925156.678215000	61.7249	993	1
1527925156.678308000	61.725	258	1
1527925156.696988000	61.7436	87	0
1527925156.783104000	61.8298	235	0
1527925156.783773000	61.8304	148	0
1527925156.784585000	61.8312	104	1
1527925156.789571000	61.8362	92	0
1527925156.790309000	61.837	252	0
1527925156.791571000	61.8382	101	1
1527925157.032774000	62.0794	881	1
1527925157.032835000	62.0795	256	1
1527925157.050341000	62.097	87	0
1527925157.152607000	62.1993	235	0
1527925157.153273000	62.1999	148	0
1527925157.154607000	62.2013	104	1
1527925157.159453000	62.2061	92	0
1527925157.160171000	62.2068	223	0
1527925157.161600000	62.2083	101	1
1527925157.458775000	62.5054	488	1
1527925157.458842000	62.5055	256	1
1527925157.476182000	62.5228	87	0
1527925157.587778000	62.6344	258	0
1527925157.588371000	62.635	148	0
1527925157.589639000	62.6363	104	1
1527925157.592747000	62.6394	92	0
1527925157.593379000	62.64	294	0
1527925157.594566000	62.6412	101	1
1527925157.779864000	62.8265	388	1
1527925157.779960000	62.8266	258	1
1527925157.797002000	62.8437	87	0
1527925157.880387000	62.927	236	0
1527925157.881046000	62.9277	148	0
1527925157.882657000	62.9293	104	1
1527925157.885848000	62.9325	92	0
1527925157.886545000	62.9332	183	0
1527925157.887577000	62.9342	101	1
1527925158.005885000	63.0525	372	1
1527925158.005981000	63.0526	1412	1
1527925158.006019000	63.0527	1412	1
1527925158.006072000	63.0527	1412	1
1527925158.006091000	63.0527	555	1
1527925158.024140000	63.0708	87	0
1527925158.102961000	63.1496	391	0
1527925158.104673000	63.1513	101	1
1527925158.110278000	63.1569	80	0
1527925158.111596000	63.1583	98	1
1527925158.241166000	63.2878	393	1
1527925158.241233000	63.2879	253	1
1527925158.260159000	63.3068	87	0
1527925158.263063000	63.3097	87	0
1527925158.352438000	63.3991	315	0
1527925158.353090000	63.3997	148	0
1527925158.354678000	63.4013	107	1
1527925158.359794000	63.4064	92	0
1527925158.360527000	63.4072	99	0
1527925158.361608000	63.4083	101	1
1527925159.545443000	64.5921	390	1
1527925159.545526000	64.5922	259	1
1527925159.576835000	64.6235	390	1
1527925159.589241000	64.6359	87	0
1527925159.594691000	64.6413	87	0
1527925159.667873000	64.7145	281	0
1527925159.668469000	64.7151	148	0
1527925159.669766000	64.7164	107	1
1527925159.673513000	64.7202	92	0
1527925159.674280000	64.7209	239	0
1527925159.675759000	64.7224	101	1
1527925160.156038000	65.2027	393	1
1527925160.156121000	65.2028	260	1
1527925160.183366000	65.23	87	0
1527925160.196252000	65.2429	87	0
1527925160.269766000	65.3164	258	0
1527925160.270390000	65.317	148	0
1527925160.271783000	65.3184	107	1
1527925160.274673000	65.3213	92	0
1527925160.275297000	65.322	267	0
1527925160.276698000	65.3234	101	1
1527925160.556980000	65.6036	388	1
1527925160.557051000	65.6037	258	1
1527925160.574774000	65.6214	87	0
1527925160.659493000	65.7061	233	0
1527925160.660132000	65.7068	148	0
1527925160.661775000	65.7084	104	1
1527925160.665022000	65.7117	92	0
1527925160.665706000	65.7124	119	0
1527925160.666735000	65.7134	101	1
1527925160.808953000	65.8556	387	1
1527925160.809047000	65.8557	259	1
1527925160.826417000	65.8731	87	0
1527925160.904667000	65.9513	232	0
1527925160.905260000	65.9519	148	0
1527925160.906838000	65.9535	104	1
1527925160.910119000	65.9568	92	0
1527925160.910795000	65.9574	166	0
1527925160.911752000	65.9584	101	1
1527925161.234332000	66.281	387	1
1527925161.234418000	66.2811	258	1
1527925161.256398000	66.3031	87	0
1527925161.337344000	66.384	304	0
1527925161.337939000	66.3846	148	0
1527925161.338786000	66.3854	104	1
1527925161.342344000	66.389	92	0
1527925161.343049000	66.3897	228	0
1527925161.343767000	66.3904	101	1
1527925161.583246000	66.6299	388	1
1527925161.583312000	66.63	260	1
1527925161.600740000	66.6474	87	0
1527925161.679554000	66.7262	303	0
1527925161.680203000	66.7269	148	0
1527925161.681874000	66.7285	104	1
1527925161.684339000	66.731	92	0
1527925161.685021000	66.7317	235	0
1527925161.685789000	66.7324	101	1
1527925162.073102000	67.1198	993	1
1527925162.073194000	67.1198	258	1
1527925162.091675000	67.1383	87	0
1527925162.177060000	67.2237	233	0
1527925162.177677000	67.2243	148	0
1527925162.178900000	67.2256	104	1
1527925162.181878000	67.2285	92	0
1527925162.182623000	67.2293	156	0
1527925162.183823000	67.2305	101	1
1527925162.285089000	67.3317	880	1
1527925162.285160000	67.3318	258	1
1527925162.303875000	67.3505	87	0
1527925162.381509000	67.4282	348	0
1527925162.382162000	67.4288	148	0
1527925162.382849000	67.4295	104	1
1527925162.385720000	67.4324	92	0
1527925162.386359000	67.433	222	0
1527925162.387897000	67.4346	101	1
1527925162.785334000	67.832	487	1
1527925162.785395000	67.832	258	1
1527925162.803146000	67.8498	87	0
1527925162.806743000	67.8534	87	0
1527925162.885200000	67.9319	233	0
1527925162.885784000	67.9324	148	0
1527925162.886886000	67.9335	107	1
1527925162.891126000	67.9378	92	0
1527925162.891859000	67.9385	188	0
1527925162.892887000	67.9395	101	1
1527925163.077209000	68.1239	387	1
1527925163.077293000	68.1239	258	1
1527925163.097768000	68.1444	87	0
1527925163.177242000	68.2239	233	0
1527925163.177853000	68.2245	148	0
1527925163.178979000	68.2256	104	1
1527925163.181757000	68.2284	92	0
1527925163.182391000	68.229	180	0
1527925163.183942000	68.2306	101	1
1527925163.448449000	68.4951	388	1
1527925163.448523000	68.4952	260	1
1527925163.472318000	68.519	87	0
1527925163.476197000	68.5229	87	0
1527925163.557118000	68.6038	256	0
1527925163.557766000	68.6044	148	0
1527925163.558981000	68.6056	107	1
1527925163.561538000	68.6082	92	0
1527925163.562225000	68.6089	304	0
1527925163.562902000	68.6096	101	1
1527925163.572453000	68.6191	369	1
1527925163.572549000	68.6192	1412	1
1527925163.572585000	68.6192	1412	1
1527925163.572612000	68.6193	1144	1
1527925163.589056000	68.6357	87	0
1527925163.658661000	68.7053	387	0
1527925163.660979000	68.7076	101	1
1527925163.667103000	68.7138	80	0
1527925163.668973000	68.7156	98	1
1527925163.892395000	68.939	386	1
1527925163.892488000	68.9391	259	1
1527925163.909205000	68.9559	87	0
1527925163.994876000	69.0415	288	0
1527925163.995462000	69.0421	148	0
1527925163.997006000	69.0437	104	1
1527925164.000615000	69.0473	92	0
1527925164.001297000	69.048	184	0
1527925164.001913000	69.0486	101	1
1527925164.461419000	69.5081	388	1
1527925164.461481000	69.5081	258	1
1527925164.478333000	69.525	87	0
1527925164.484527000	69.5312	87	0
1527925164.564014000	69.6107	262	0
1527925164.564672000	69.6113	148	0
1527925164.566031000	69.6127	107	1
1527925164.570625000	69.6173	92	0
1527925164.571349000	69.618	118	0
1527925164.571939000	69.6186	101	1
1527925164.853336000	69.9	392	1
1527925164.853396000	69.9	260	1
1527925164.875265000	69.9219	87	0
1527925164.952253000	69.9989	258	0
1527925164.952870000	69.9995	148	0
1527925164.954062000	70.0007	104	1
1527925164.956299000	70.003	92	0
1527925164.957027000	70.0037	213	0
1527925164.957985000	70.0046	101	1
1527925165.097138000	70.1438	388	1
1527925165.097198000	70.1439	258	1
1527925165.113652000	70.1603	87	0
1527925165.194906000	70.2416	232	0
1527925165.195510000	70.2422	148	0
1527925165.197068000	70.2437	104	1
1527925165.199835000	70.2465	92	0
1527925165.200525000	70.2472	284	0
1527925165.202056000	70.2487	101	1
1527925165.785355000	70.832	387	1
1527925165.785445000	70.8321	258	1
1527925165.802582000	70.8492	87	0
1527925165.884349000	70.931	255	0
1527925165.884982000	70.9316	148	0
1527925165.886106000	70.9328	104	1
1527925165.889422000	70.9361	92	0
1527925165.890100000	70.9368	184	0
1527925165.891040000	70.9377	101	1
1527925166.162620000	71.2093	387	1
1527925166.162692000	71.2093	258	1
1527925166.180739000	71.2274	87	0
1527925166.262089000	71.3087	258	0
1527925166.262702000	71.3094	148	0
1527925166.264162000	71.3108	104	1
1527925166.266542000	71.3132	92	0
1527925166.267294000	71.3139	276	0
1527925166.268034000	71.3147	101	1
1527925166.575754000	71.6224	372	1
1527925166.575861000	71.6225	1412	1
1527925166.575898000	71.6226	1412	1
1527925166.575952000	71.6226	1412	1
1527925166.575974000	71.6226	1412	1
1527925166.576019000	71.6227	1412	1
1527925166.576052000	71.6227	1412	1
1527925166.576088000	71.6227	1412	1
1527925166.576110000	71.6228	1412	1
1527925166.576156000	71.6228	1412	1
1527925166.576190000	71.6228	1412	1
1527925166.576225000	71.6229	1412	1
1527925166.578090000	71.6247	1412	1
1527925166.578152000	71.6248	1412	1
1527925166.580084000	71.6267	758	1
1527925166.592950000	71.6396	87	0
1527925166.595974000	71.6426	87	0
1527925166.599997000	71.6467	87	0
1527925166.734362000	71.781	373	0
1527925166.736154000	71.7828	107	1
1527925166.742700000	71.7894	80	0
1527925166.744154000	71.7908	98	1
1527925167.315286000	72.3619	994	1
1527925167.315374000	72.362	258	1
1527925167.333312000	72.38	87	0
1527925167.421689000	72.4683	372	0
1527925167.422281000	72.4689	148	0
1527925167.423788000	72.4704	104	1
1527925167.426760000	72.4734	92	0
1527925167.427421000	72.4741	159	0
1527925167.428786000	72.4754	101	1
1527925167.777331000	72.824	881	1
1527925167.777394000	72.824	258	1
1527925167.794250000	72.8409	87	0
1527925167.798912000	72.8456	87	0
1527925167.879274000	72.9259	327	0
1527925167.879890000	72.9265	148	0
1527925167.880760000	72.9274	107	1
1527925167.884497000	72.9312	92	0
1527925167.885179000	72.9318	133	0
1527925167.885720000	72.9324	101	1
1527925168.005846000	73.0525	488	1
1527925168.005928000	73.0526	258	1
1527925168.024102000	73.0708	87	0
1527925168.106823000	73.1535	233	0
1527925168.107520000	73.1542	148	0
1527925168.108840000	73.1555	104	1
1527925168.112454000	73.1591	92	0
1527925168.113181000	73.1598	178	0
1527925168.113732000	73.1604	101	1
1527925168.255855000	73.3025	387	1
1527925168.255921000	73.3026	260	1
1527925168.272693000	73.3193	87	0
1527925168.354945000	73.4016	259	0
1527925168.355541000	73.4022	148	0
1527925168.356852000	73.4035	104	1
1527925168.360318000	73.407	92	0
1527925168.361205000	73.4079	249	0
1527925168.361752000	73.4084	101	1
1527925168.598140000	73.6448	390	1
1527925168.598228000	73.6449	258	1
1527925168.616330000	73.663	87	0
1527925168.702457000	73.7491	232	0
1527925168.703083000	73.7497	148	0
1527925168.704870000	73.7515	104	1
1527925168.710302000	73.757	92	0
1527925168.710974000	73.7576	92	0
1527925168.711818000	73.7585	101	1
1527925169.078997000	74.1257	386	1
1527925169.079094000	74.1257	258	1
1527925169.107324000	74.154	87	0
1527925169.189584000	74.2362	233	0
1527925169.190189000	74.2368	148	0
1527925169.191929000	74.2386	104	1
1527925169.195165000	74.2418	92	0
1527925169.195840000	74.2425	95	0
1527925169.196817000	74.2435	101	1
1527925169.318977000	74.3656	388	1
1527925169.319068000	74.3657	260	1
1527925169.337319000	74.384	87	0
1527925169.435433000	74.4821	256	0
1527925169.436093000	74.4827	148	0
1527925169.436818000	74.4835	104	1
1527925169.439858000	74.4865	92	0
1527925169.440598000	74.4873	137	0
1527925169.441839000	74.4885	101	1
1527925169.811043000	74.8577	388	1
1527925169.811138000	74.8578	258	1
1527925169.828847000	74.8755	87	0
1527925169.834260000	74.8809	87	0
1527925169.928250000	74.9749	288	0
1527925169.928865000	74.9755	148	0
1527925169.929941000	74.9766	107	1
1527925169.932904000	74.9796	92	0
1527925169.933658000	74.9803	326	0
1527925169.934860000	74.9815	101	1
1527925170.358402000	75.4051	391	1
1527925170.358493000	75.4051	259	1
1527925170.376420000	75.4231	87	0
1527925170.453756000	75.5004	260	0
1527925170.454382000	75.501	148	0
1527925170.455966000	75.5026	104	1
1527925170.458604000	75.5053	92	0
1527925170.459288000	75.5059	272	0
1527925170.459872000	75.5065	101	1
1527925170.755166000	75.8018	391	1
1527925170.755255000	75.8019	222	1
1527925170.771295000	75.8179	87	0
1527925170.848328000	75.895	258	0
1527925170.848971000	75.8956	148	0
1527925170.849932000	75.8966	104	1
1527925170.853206000	75.8999	92	0
1527925170.853901000	75.9006	140	0
1527925170.854925000	75.9016	101	1
1527925171.049200000	76.0959	392	1
1527925171.049258000	76.0959	316	1
1527925171.066019000	76.1127	87	0
1527925171.143477000	76.1901	233	0
1527925171.144115000	76.1908	148	0
1527925171.144961000	76.1916	104	1
1527925171.147499000	76.1942	92	0
1527925171.148182000	76.1948	292	0
1527925171.148929000	76.1956	101	1
1527925171.318137000	76.3648	388	1
1527925171.318233000	76.3649	316	1
1527925171.334976000	76.3816	87	0
1527925171.409964000	76.4566	256	0
1527925171.410615000	76.4573	148	0
1527925171.411953000	76.4586	104	1
1527925171.413554000	76.4602	92	0
1527925171.414610000	76.4613	302	0
1527925171.415154000	76.4618	101	1
1527925171.788466000	76.8351	392	1
1527925171.788562000	76.8352	440	1
1527925171.804852000	76.8515	87	0
1527925171.888433000	76.9351	235	0
1527925171.889085000	76.9357	148	0
1527925171.890076000	76.9367	104	1
1527925171.892555000	76.9392	92	0
1527925171.893236000	76.9399	294	0
1527925171.893977000	76.9406	101	1
1527925176.364157000	81.4108	991	1
1527925176.364253000	81.4109	259	1
1527925176.381642000	81.4283	87	0
1527925176.386249000	81.4329	87	0
1527925176.496700000	81.5434	256	0
1527925176.497364000	81.544	148	0
1527925176.498239000	81.5449	107	1
1527925176.501510000	81.5482	92	0
1527925176.502189000	81.5488	298	0
1527925176.503286000	81.5499	101	1
1527925176.707414000	81.7541	881	1
1527925176.707482000	81.7541	259	1
1527925176.724652000	81.7713	87	0
1527925176.806838000	81.8535	236	0
1527925176.807491000	81.8541	148	0
1527925176.808265000	81.8549	104	1
1527925176.810762000	81.8574	92	0
1527925176.811392000	81.858	236	0
1527925176.812252000	81.8589	101	1
1527925177.137684000	82.1843	494	1
1527925177.137746000	82.1844	261	1
1527925177.156045000	82.2027	87	0
1527925177.247831000	82.2945	374	0
1527925177.248419000	82.2951	148	0
1527925177.249307000	82.296	104	1
1527925177.256995000	82.3036	92	0
1527925177.257668000	82.3043	330	0
1527925177.258286000	82.3049	101	1
1527925177.488807000	82.5355	389	1
1527925177.488902000	82.5356	259	1
1527925177.505279000	82.5519	87	0
1527925177.587325000	82.634	328	0
1527925177.587927000	82.6346	148	0
1527925177.589400000	82.6361	104	1
1527925177.593355000	82.64	92	0
1527925177.594107000	82.6408	184	0
1527925177.595312000	82.642	101	1
1527925177.904510000	82.9512	392	1
1527925177.904605000	82.9513	258	1
1527925177.922286000	82.9689	87	0
1527925177.928578000	82.9752	87	0
1527925178.030632000	83.0773	233	0
1527925178.031294000	83.0779	148	0
1527925178.032384000	83.079	107	1
1527925178.036198000	83.0829	92	0
1527925178.038357000	83.085	98	1
1527925178.066160000	83.1128	275	0
1527925178.068373000	83.115	98	1
1527925178.083497000	83.1302	370	1
1527925178.083579000	83.1302	1412	1
1527925178.083605000	83.1303	1412	1
1527925178.083640000	83.1303	1412	1
1527925178.083686000	83.1303	559	1
1527925178.101938000	83.1486	87	0
1527925178.111483000	83.1581	87	0
1527925178.150146000	83.1968	338	1
1527925178.150338000	83.197	316	1
1527925178.167092000	83.2137	87	0
1527925178.181099000	83.2278	389	0
1527925178.182328000	83.229	101	1
1527925178.188594000	83.2352	80	0
1527925178.190333000	83.237	98	1
1527925178.251129000	83.2978	266	0
1527925178.251793000	83.2984	148	0
1527925178.253369000	83.3	101	1
1527925178.256210000	83.3029	92	0
1527925178.256957000	83.3036	113	0
1527925178.258327000	83.305	101	1
1527925182.673749000	87.7204	392	1
1527925182.673834000	87.7205	264	1
1527925182.690385000	87.737	87	0
1527925182.903339000	87.95	256	0
1527925182.903936000	87.9506	148	0
1527925182.905450000	87.9521	104	1
1527925182.907679000	87.9543	92	0
1527925182.908291000	87.9549	335	0
1527925182.909407000	87.9561	101	1
1527925182.923458000	87.9701	392	1
1527925182.923527000	87.9702	263	1
1527925182.941983000	87.9886	87	0
1527925183.023093000	88.0697	291	0
1527925183.023671000	88.0703	148	0
1527925183.025479000	88.0721	104	1
1527925183.029272000	88.0759	92	0
1527925183.029936000	88.0766	251	0
1527925183.031450000	88.0781	101	1
1527925183.140762000	88.1874	389	1
1527925183.140853000	88.1875	264	1
1527925183.158039000	88.2047	87	0
1527925183.252302000	88.299	262	0
1527925183.252900000	88.2996	148	0
1527925183.254461000	88.3011	104	1
1527925183.257267000	88.3039	92	0
1527925183.257950000	88.3046	203	0
1527925183.259433000	88.3061	101	1
1527925183.358039000	88.4047	389	1
1527925183.358129000	88.4048	263	1
1527925183.373943000	88.4206	87	0
1527925183.457126000	88.5038	256	0
1527925183.457716000	88.5044	148	0
1527925183.459459000	88.5061	104	1
1527925183.463341000	88.51	92	0
1527925183.463975000	88.5106	202	0
1527925183.465461000	88.5121	101	1
1527925183.629739000	88.6764	391	1
1527925183.629830000	88.6765	260	1
1527925183.647109000	88.6938	87	0
1527925183.651471000	88.6981	87	0
1527925183.739988000	88.7866	233	0
1527925183.740627000	88.7873	148	0
1527925183.741599000	88.7883	107	1
1527925183.746153000	88.7928	92	0
1527925183.746870000	88.7935	234	0
1527925183.747457000	88.7941	101	1
1527925184.049575000	89.0962	994	1
1527925184.049648000	89.0963	269	1
1527925184.068055000	89.1147	87	0
1527925184.150382000	89.197	235	0
1527925184.151036000	89.1977	148	0
1527925184.152496000	89.1992	104	1
1527925184.156248000	89.2029	92	0
1527925184.156998000	89.2037	248	0
1527925184.157602000	89.2043	101	1
1527925184.346776000	89.3934	884	1
1527925184.346840000	89.3935	259	1
1527925184.363840000	89.4105	87	0
1527925184.441935000	89.4886	258	0
1527925184.442588000	89.4892	148	0
1527925184.443500000	89.4902	104	1
1527925184.446304000	89.493	92	0
1527925184.447057000	89.4937	329	0
1527925184.448520000	89.4952	101	1
1527925184.560167000	89.6068	488	1
1527925184.560229000	89.6069	263	1
1527925184.577168000	89.6238	87	0
1527925184.657676000	89.7043	236	0
1527925184.658334000	89.705	148	0
1527925184.659517000	89.7062	104	1
1527925184.663826000	89.7105	92	0
1527925184.664758000	89.7114	255	0
1527925184.665498000	89.7122	101	1
1527925184.800968000	89.8476	389	1
1527925184.801040000	89.8477	263	1
1527925184.817904000	89.8646	87	0
1527925184.822663000	89.8693	87	0
1527925184.923797000	89.9705	235	0
1527925184.924495000	89.9711	148	0
1527925184.925535000	89.9722	107	1
1527925184.928769000	89.9754	92	0
1527925184.929451000	89.9761	195	0
1527925184.930528000	89.9772	101	1
1527925185.083708000	90.1304	392	1
1527925185.083781000	90.1304	262	1
1527925185.100533000	90.1472	87	0
1527925185.186888000	90.2335	349	0
1527925185.187505000	90.2342	148	0
1527925185.188553000	90.2352	104	1
1527925185.192372000	90.239	92	0
1527925185.193113000	90.2398	258	0
1527925185.194541000	90.2412	101	1
1527925185.517031000	90.5637	391	1
1527925185.517092000	90.5637	271	1
1527925185.533353000	90.58	87	0
1527925185.643503000	90.6902	351	0
1527925185.644740000	90.6914	148	0
1527925185.645592000	90.6922	104	1
1527925185.646947000	90.6936	92	0
1527925185.647628000	90.6943	304	0
1527925185.648557000	90.6952	101	1
1527925185.976361000	91.023	392	1
1527925185.976426000	91.0231	268	1
1527925185.994270000	91.0409	87	0
1527925185.998504000	91.0452	87	0
1527925186.080805000	91.1275	235	0
1527925186.081400000	91.1281	148	0
1527925186.082665000	91.1293	107	1
1527925186.087828000	91.1345	92	0
1527925186.088519000	91.1352	308	0
1527925186.089584000	91.1362	101	1
1527925186.402669000	91.4493	388	1
1527925186.402767000	91.4494	269	1
1527925186.420165000	91.4668	87	0
1527925186.502636000	91.5493	258	0
1527925186.503224000	91.5499	148	0
1527925186.504704000	91.5514	104	1
1527925186.508278000	91.5549	92	0
1527925186.508960000	91.5556	247	0
1527925186.509600000	91.5563	101	1
1527925186.667323000	91.714	392	1
1527925186.667419000	91.7141	266	1
1527925186.683987000	91.7306	87	0
1527925186.768461000	91.8151	235	0
1527925186.769082000	91.8157	148	0
1527925186.770699000	91.8174	104	1
1527925186.773668000	91.8203	92	0
1527925186.774290000	91.8209	187	0
1527925186.775691000	91.8223	101	1
1527925186.870612000	91.9173	370	1
1527925186.870712000	91.9174	1412	1
1527925186.870750000	91.9174	1412	1
1527925186.870783000	91.9174	1412	1
1527925186.870816000	91.9175	561	1
1527925186.886498000	91.9332	100	0
1527925186.888633000	91.9353	98	1
1527925186.958059000	92.0047	325	1
1527925186.958137000	92.0048	254	1
1527925186.966117000	92.0128	392	0
1527925186.967633000	92.0143	98	1
1527925186.973366000	92.02	90	0
1527925186.974642000	92.0213	98	1
1527925186.985044000	92.0317	87	0
1527925187.063297000	92.11	300	0
1527925187.063950000	92.1106	148	0
1527925187.065637000	92.1123	104	1
1527925187.076600000	92.1233	92	0
1527925187.077369000	92.124	89	0
1527925187.080652000	92.1273	101	1
1527925187.380933000	92.4276	392	1
1527925187.380995000	92.4276	631	1
1527925187.398226000	92.4449	87	0
1527925187.478045000	92.5247	260	0
1527925187.478689000	92.5253	148	0
1527925187.479761000	92.5264	104	1
1527925187.482323000	92.529	92	0
1527925187.483011000	92.5297	312	0
1527925187.483641000	92.5303	101	1
1527925187.797996000	92.8447	995	1
1527925187.798086000	92.8447	264	1
1527925187.814965000	92.8616	87	0
1527925187.899427000	92.9461	259	0
1527925187.900093000	92.9467	148	0
1527925187.901775000	92.9484	104	1
1527925187.903959000	92.9506	92	0
1527925187.904668000	92.9513	271	0
1527925187.905699000	92.9524	101	1
1527925188.042108000	93.0888	883	1
1527925188.042190000	93.0888	264	1
1527925188.060640000	93.1073	87	0
1527925188.146447000	93.1931	235	0
1527925188.147144000	93.1938	148	0
1527925188.148793000	93.1954	104	1
1527925188.152094000	93.1987	92	0
1527925188.152743000	93.1994	180	0
1527925188.153703000	93.2004	101	1
1527925188.253783000	93.3004	488	1
1527925188.253879000	93.3005	266	1
1527925188.271191000	93.3178	87	0
1527925188.355897000	93.4026	259	0
1527925188.356483000	93.4031	148	0
1527925188.357749000	93.4044	104	1
1527925188.361083000	93.4077	92	0
1527925188.361754000	93.4084	178	0
1527925188.362717000	93.4094	101	1
1527925188.489118000	93.5358	393	1
1527925188.489218000	93.5359	263	1
1527925188.505750000	93.5524	87	0
1527925188.592507000	93.6392	235	0
1527925188.593163000	93.6398	148	0
[truncated: 606 more rows]
