# Supplementary material for: Method for multi-task learning fusion network traffic classification to address small sample labels
Source: Sci Rep. 2024 Jan 30;14:2518. doi: 10.1038/s41598-024-51933-8 (PMC10827795; doi:10.1038/s41598-024-51933-8)
Supplement: Supplementary file 2 — Supplementary Information 2. [file 41598_2024_51933_MOESM2_ESM.zip › QUIC Dataset/QUIC Dataset/pretraining/Google Doc/GoogleDoc-1058.txt]

1527954039.081963000	0	277	1
1527954039.102429000	0.0204659	69	0
1527954039.352360000	0.270397	306	0
1527954039.352668000	0.270705	1392	0
1527954039.352868000	0.270905	1392	0
1527954039.352993000	0.27103	1392	0
1527954039.352995000	0.271032	160	0
1527954039.353233000	0.27127	1392	0
1527954039.353299000	0.271336	1392	0
1527954039.353585000	0.271622	1392	0
1527954039.353710000	0.271747	801	0
1527954039.353929000	0.271966	107	1
1527954039.358288000	0.276325	1392	0
1527954039.358589000	0.276626	1392	0
1527954039.358657000	0.276694	674	0
1527954039.361953000	0.27999	1392	0
1527954039.362231000	0.280268	1392	0
1527954039.362546000	0.280583	1392	0
1527954039.362548000	0.280585	168	0
1527954039.365816000	0.283853	1171	0
1527954039.366773000	0.28481	86	1
1527954039.376985000	0.295022	92	1
1527954039.408344000	0.326381	1392	0
1527954039.408532000	0.326569	1392	0
1527954039.408840000	0.326877	1392	0
1527954039.408842000	0.326879	180	0
1527954039.411221000	0.329258	83	1
1527954039.413146000	0.331183	83	1
1527954039.415854000	0.333891	1392	0
1527954039.415961000	0.333998	1389	0
1527954039.415963000	0.334	1392	0
1527954039.415971000	0.334008	782	0
1527954039.416938000	0.334975	1392	0
1527954039.417059000	0.335096	985	0
1527954039.421727000	0.339764	1392	0
1527954039.421950000	0.339987	1392	0
1527954039.422261000	0.340298	1392	0
1527954039.422263000	0.3403	168	0
1527954039.422550000	0.340587	107	1
1527954039.422601000	0.340638	1392	0
1527954039.422672000	0.340709	151	0
1527954039.424995000	0.343032	83	1
1527954039.426809000	0.344846	1392	0
1527954039.427100000	0.345137	1392	0
1527954039.427182000	0.345219	1392	0
1527954039.427185000	0.345222	168	0
1527954039.427461000	0.345498	1392	0
1527954039.427464000	0.345501	136	0
1527954039.429035000	0.347072	1392	0
1527954039.429459000	0.347496	1392	0
1527954039.429653000	0.34769	1392	0
1527954039.429655000	0.347692	168	0
1527954039.430784000	0.348821	95	1
1527954039.431505000	0.349542	771	0
1527954039.433924000	0.351961	1392	0
1527954039.434227000	0.352264	1392	0
1527954039.434528000	0.352565	92	1
1527954039.434557000	0.352594	1392	0
1527954039.434559000	0.352596	180	0
1527954039.436540000	0.354577	638	0
1527954039.436637000	0.354674	241	0
1527954039.438003000	0.35604	95	1
1527954039.840591000	0.758628	638	1
1527954039.840697000	0.758734	1392	1
1527954039.840735000	0.758772	886	1
1527954039.848500000	0.766537	210	1
1527954039.861673000	0.77971	69	0
1527954039.868535000	0.786572	69	0
1527954040.066988000	0.985025	419	0
1527954040.068967000	0.987004	86	1
1527954040.069538000	0.987575	60	0
1527954040.070951000	0.988988	80	1
1527954040.095850000	1.01389	196	1
1527954040.114695000	1.03273	69	0
1527954040.139580000	1.05762	330	0
1527954040.139913000	1.05795	1392	0
1527954040.140110000	1.05815	1392	0
1527954040.140205000	1.05824	1392	0
1527954040.140207000	1.05824	160	0
1527954040.140463000	1.0585	1392	0
1527954040.140760000	1.0588	1392	0
1527954040.140957000	1.05899	1051	0
1527954040.142324000	1.06036	101	1
1527954040.143560000	1.0616	72	0
1527954040.144036000	1.06207	237	0
1527954040.144129000	1.06217	80	1
1527954040.146949000	1.06499	83	1
1527954040.290385000	1.20842	372	0
1527954040.290626000	1.20866	1094	0
1527954040.292574000	1.21061	83	1
1527954040.293881000	1.21192	72	0
1527954040.294280000	1.21232	76	0
1527954040.295950000	1.21399	83	1
1527954040.501069000	1.41911	551	1
1527954040.502447000	1.42048	699	1
1527954040.524578000	1.44262	69	0
1527954040.602978000	1.52101	308	1
1527954040.623240000	1.54128	69	0
1527954040.641936000	1.55997	281	0
1527954040.642061000	1.5601	340	0
1527954040.642063000	1.5601	167	0
1527954040.644972000	1.56301	92	1
1527954040.679549000	1.59759	467	0
1527954040.681081000	1.59912	80	1
1527954040.696229000	1.61427	1285	0
1527954040.696232000	1.61427	186	0
1527954040.697997000	1.61603	83	1
1527954040.838803000	1.75684	223	1
1527954040.838878000	1.75691	124	1
1527954040.859286000	1.77732	69	0
1527954040.865113000	1.78315	135	1
1527954040.865198000	1.78323	170	1
1527954040.885200000	1.80324	69	0
1527954040.937785000	1.85582	1392	0
1527954040.938056000	1.85609	1392	0
1527954040.938365000	1.8564	1392	0
1527954040.938436000	1.85647	580	0
1527954040.938505000	1.85654	72	0
1527954040.938507000	1.85654	154	0
1527954040.941033000	1.85907	101	1
1527954041.009783000	1.92782	616	0
1527954041.009786000	1.92782	72	0
1527954041.009905000	1.92794	124	0
1527954041.012011000	1.93005	86	1
1527954041.643275000	2.56131	1392	1
1527954041.643349000	2.56139	1392	1
1527954041.643371000	2.56141	226	1
1527954041.643444000	2.56148	824	1
1527954041.660505000	2.57854	634	1
1527954041.677312000	2.59535	69	0
1527954041.681496000	2.59953	69	0
1527954041.685312000	2.60335	1317	1
1527954041.698105000	2.61614	487	0
1527954041.698191000	2.61623	176	0
1527954041.703243000	2.62128	83	1
1527954041.704841000	2.62288	69	0
1527954042.032446000	2.95048	252	0
1527954042.032773000	2.95081	1392	0
1527954042.032959000	2.951	976	0
1527954042.034160000	2.9522	72	0
1527954042.034399000	2.95244	83	1
1527954042.034713000	2.95275	312	0
1527954042.036035000	2.95407	89	1
1527954042.044708000	2.96274	312	0
1527954042.045863000	2.9639	1392	0
1527954042.046064000	2.9641	80	1
1527954042.046169000	2.96421	1392	0
1527954042.046486000	2.96452	1392	0
1527954042.046488000	2.96452	168	0
1527954042.046559000	2.9646	376	0
1527954042.048041000	2.96608	92	1
1527954042.473134000	3.39117	1370	1
1527954042.494580000	3.41262	69	0
1527954042.667842000	3.58588	366	0
1527954042.667970000	3.58601	992	0
1527954042.672949000	3.59099	86	1
1527954042.984457000	3.90249	321	1
1527954042.984570000	3.90261	1392	1
1527954042.984623000	3.90266	1392	1
1527954042.984678000	3.90271	1392	1
1527954042.984703000	3.90274	1392	1
1527954042.984746000	3.90278	1392	1
1527954042.984779000	3.90282	1392	1
1527954042.984818000	3.90285	1392	1
1527954042.984859000	3.9029	1392	1
1527954042.984893000	3.90293	1392	1
1527954042.984931000	3.90297	1392	1
1527954042.984979000	3.90302	1392	1
1527954042.985018000	3.90305	1392	1
1527954042.985051000	3.90309	1251	1
1527954043.007310000	3.92535	69	0
1527954043.010170000	3.92821	69	0
1527954043.024431000	3.94247	69	0
1527954043.279368000	4.1974	1325	1
1527954043.301971000	4.22001	69	0
1527954043.355201000	4.27324	353	0
1527954043.356752000	4.27479	60	0
1527954043.360965000	4.279	86	1
1527954043.428223000	4.34626	446	0
1527954043.440032000	4.35807	80	1
1527954044.687217000	5.60525	315	1
1527954044.687304000	5.60534	1392	1
1527954044.687330000	5.60537	961	1
1527954044.692088000	5.61012	145	1
1527954044.706678000	5.62471	69	0
1527954044.712295000	5.63033	69	0
1527954044.876219000	5.79426	448	0
1527954044.877264000	5.7953	60	0
1527954044.877940000	5.79598	89	1
1527954045.137524000	6.05556	579	0
1527954045.137532000	6.05557	347	0
1527954045.139086000	6.05712	83	1
1527954045.139710000	6.05775	81	1
1527954045.141783000	6.05982	232	1
1527954045.160960000	6.079	69	0
1527954045.341933000	6.25997	848	0
1527954045.342065000	6.2601	1392	0
1527954045.342139000	6.26018	1392	0
1527954045.342284000	6.26032	1392	0
1527954045.342287000	6.26032	160	0
1527954045.342526000	6.26056	1392	0
1527954045.342592000	6.26063	1339	0
1527954045.344182000	6.26222	101	1
1527954045.347277000	6.26531	1392	0
1527954045.347382000	6.26542	1392	0
1527954045.347530000	6.26557	1392	0
1527954045.347533000	6.26557	168	0
1527954045.347662000	6.2657	1209	0
1527954045.348969000	6.26701	92	1
1527954045.395896000	6.31393	1392	0
1527954045.396198000	6.31423	1392	0
1527954045.396758000	6.3148	1392	0
1527954045.396760000	6.3148	180	0
1527954045.397148000	6.31518	1392	0
1527954045.397259000	6.3153	712	0
1527954045.397952000	6.31599	95	1
1527954045.400993000	6.31903	1392	0
1527954045.401223000	6.31926	1392	0
1527954045.401534000	6.31957	1392	0
1527954045.401536000	6.31957	168	0
1527954045.401728000	6.31976	756	0
1527954045.402964000	6.321	92	1
1527954045.403704000	6.32174	1392	0
1527954045.404003000	6.32204	1392	0
1527954045.404315000	6.32235	1392	0
1527954045.404318000	6.32236	168	0
1527954045.406134000	6.32417	89	1
1527954045.406385000	6.32442	958	0
1527954045.407952000	6.32599	80	1
1527954045.408662000	6.3267	1392	0
1527954045.408988000	6.32702	1392	0
1527954045.409405000	6.32744	1392	0
1527954045.409408000	6.32745	162	0
1527954045.410952000	6.32899	89	1
1527954045.413409000	6.33145	1392	0
1527954045.413674000	6.33171	1392	0
1527954045.413985000	6.33202	1392	0
1527954045.413988000	6.33203	160	0
1527954045.414946000	6.33298	89	1
1527954045.415583000	6.33362	1392	0
1527954045.415858000	6.33389	1309	0
1527954045.416938000	6.33498	83	1
1527954045.417830000	6.33587	1392	0
1527954045.418113000	6.33615	1392	0
1527954045.418428000	6.33646	1392	0
1527954045.418431000	6.33647	168	0
1527954045.418661000	6.3367	996	0
1527954045.419931000	6.33797	92	1
1527954045.420266000	6.3383	1392	0
1527954045.420470000	6.33851	1216	0
1527954045.420597000	6.33863	725	0
1527954045.421945000	6.33998	86	1
1527954045.422649000	6.34069	1392	0
1527954045.422897000	6.34093	1305	0
1527954045.424909000	6.34295	1392	0
1527954045.425195000	6.34323	1392	0
1527954045.425198000	6.34324	315	0
1527954045.425271000	6.34331	225	0
1527954045.430823000	6.34886	83	1
1527954045.432988000	6.35102	89	1
1527954046.720468000	7.6385	287	1
1527954046.720545000	7.63858	124	1
1527954046.741560000	7.6596	69	0
1527954046.817850000	7.73589	1392	0
1527954046.818078000	7.73611	1392	0
1527954046.818373000	7.73641	1392	0
1527954046.818444000	7.73648	555	0
1527954046.818446000	7.73648	72	0
1527954046.818517000	7.73655	75	0
1527954046.820026000	7.73806	98	1
1527954047.859051000	8.77709	963	1
1527954047.859190000	8.77723	274	1
1527954047.864407000	8.78244	384	1
1527954047.864501000	8.78254	1392	1
1527954047.864541000	8.78258	1392	1
1527954047.864594000	8.78263	949	1
1527954047.882435000	8.80047	69	0
1527954047.886523000	8.80456	69	0
1527954047.911253000	8.82929	381	1
1527954047.932352000	8.85039	69	0
1527954047.976050000	8.89409	383	0
1527954047.978105000	8.89614	83	1
1527954047.982048000	8.90008	60	0
1527954047.984089000	8.90213	80	1
1527954048.054456000	8.97249	340	0
1527954048.054758000	8.9728	1380	0
1527954048.055385000	8.97342	493	0
1527954048.056342000	8.97438	83	1
1527954048.056378000	8.97441	572	0
1527954048.057717000	8.97575	615	0
1527954048.058096000	8.97613	86	1
1527954048.058824000	8.97686	447	0
1527954048.060090000	8.97813	80	1
1527954048.060209000	8.97825	677	0
1527954048.061751000	8.97979	464	0
1527954048.062083000	8.98012	83	1
1527954048.062915000	8.98095	815	0
1527954048.064342000	8.98238	629	0
1527954048.064819000	8.98286	499	0
1527954048.065097000	8.98313	86	1
1527954048.066965000	8.985	419	0
1527954048.068059000	8.9861	681	0
1527954048.069105000	8.98714	83	1
1527954048.069412000	8.98745	596	0
1527954048.070239000	8.98828	538	0
1527954048.071240000	8.98928	83	1
1527954048.071883000	8.98992	634	0
1527954048.072416000	8.99045	563	0
1527954048.072979000	8.99102	669	0
1527954048.074102000	8.99214	86	1
1527954048.083530000	9.00157	270	0
1527954048.083639000	9.00168	83	0
1527954048.085102000	9.00314	83	1
1527954048.086406000	9.00444	318	0
1527954048.088102000	9.00614	80	1
1527954048.108140000	9.02618	84	0
1527954048.108260000	9.0263	127	0
1527954048.110108000	9.02814	83	1
1527954048.146212000	9.06425	1392	1
1527954048.146255000	9.06429	1392	1
1527954048.146293000	9.06433	268	1
1527954048.146453000	9.06449	824	1
1527954048.170491000	9.08853	69	0
1527954048.192971000	9.11101	528	0
1527954048.195123000	9.11316	83	1
1527954048.866316000	9.78435	981	1
1527954048.866396000	9.78443	74	1
1527954048.887379000	9.80542	69	0
1527954049.036880000	9.95492	309	0
1527954049.036993000	9.95503	343	0
1527954049.039162000	9.9572	86	1
1527954049.039962000	9.958	299	0
1527954049.042200000	9.96024	80	1
1527954049.707815000	10.6259	454	1
1527954049.707892000	10.6259	89	1
1527954049.709146000	10.6272	456	1
1527954049.709244000	10.6273	67	1
1527954049.709460000	10.6275	283	1
1527954049.727616000	10.6457	69	0
1527954049.744502000	10.6625	69	0
1527954049.832167000	10.7502	292	0
1527954049.832282000	10.7503	131	0
1527954049.834210000	10.7522	89	1
1527954049.835955000	10.754	72	0
1527954049.836382000	10.7544	188	0
1527954049.837196000	10.7552	83	1
1527954049.877307000	10.7953	250	0
1527954049.877423000	10.7955	120	0
1527954049.880218000	10.7983	83	1
1527954049.880754000	10.7988	72	0
1527954049.881202000	10.7992	211	0
1527954049.882208000	10.8002	83	1
1527954049.924441000	10.8425	227	0
1527954049.924444000	10.8425	83	0
1527954049.928231000	10.8463	83	1
1527954049.930022000	10.8481	72	0
1527954049.930118000	10.8482	257	0
1527954049.932211000	10.8502	83	1
1527954050.223742000	11.1418	373	1
1527954050.223808000	11.1418	230	1
1527954050.248381000	11.1664	69	0
1527954050.255578000	11.1736	69	0
1527954050.794869000	11.7129	238	0
1527954050.794985000	11.713	126	0
1527954050.796254000	11.7143	89	1
1527954050.797182000	11.7152	72	0
1527954050.797571000	11.7156	139	0
1527954050.799933000	11.718	83	1
1527954050.809007000	11.727	351	1
1527954050.809137000	11.7272	1392	1
1527954050.809165000	11.7272	1392	1
1527954050.809209000	11.7272	1392	1
1527954050.809299000	11.7273	1392	1
1527954050.809338000	11.7274	1392	1
1527954050.809393000	11.7274	1392	1
1527954050.809418000	11.7275	1392	1
1527954050.809461000	11.7275	1392	1
1527954050.809494000	11.7275	1392	1
1527954050.809539000	11.7276	1392	1
1527954050.809591000	11.7276	1392	1
1527954050.809616000	11.7277	1392	1
1527954050.809665000	11.7277	1392	1
1527954050.811425000	11.7295	1392	1
1527954050.811490000	11.7295	1392	1
1527954050.811530000	11.7296	1392	1
1527954050.811562000	11.7296	1392	1
1527954050.811601000	11.7296	1392	1
1527954050.811646000	11.7297	1392	1
1527954050.813264000	11.7313	1392	1
1527954050.813319000	11.7314	1392	1
1527954050.813361000	11.7314	1392	1
1527954050.813417000	11.7315	1392	1
1527954050.813444000	11.7315	1392	1
1527954050.813491000	11.7315	1392	1
1527954050.815318000	11.7334	1392	1
1527954050.815367000	11.7334	1392	1
1527954050.815410000	11.7334	1392	1
1527954050.815458000	11.7335	1392	1
1527954050.815500000	11.7335	1392	1
1527954050.815556000	11.7336	1392	1
1527954050.817311000	11.7353	1392	1
1527954050.817350000	11.7354	1392	1
1527954050.817390000	11.7354	226	1
1527954050.829743000	11.7478	69	0
1527954050.832776000	11.7508	69	0
1527954050.836520000	11.7546	69	0
1527954050.838567000	11.7566	69	0
1527954050.841225000	11.7593	69	0
1527954050.873645000	11.7917	301	1
1527954050.874773000	11.7928	276	1
1527954050.896666000	11.8147	69	0
1527954050.912731000	11.8308	357	1
1527954050.935336000	11.8534	69	0
1527954050.939976000	11.858	324	1
1527954050.940064000	11.8581	234	1
1527954050.960211000	11.8782	69	0
1527954051.007860000	11.9259	236	0
1527954051.007974000	11.926	259	0
1527954051.009334000	11.9274	86	1
1527954051.011168000	11.9292	72	0
1527954051.011519000	11.9296	138	0
1527954051.013268000	11.9313	83	1
1527954051.045126000	11.9632	353	0
1527954051.047186000	11.9652	217	0
1527954051.047278000	11.9653	98	0
1527954051.047404000	11.9654	80	1
1527954051.049264000	11.9673	83	1
1527954051.050211000	11.9682	60	0
1527954051.050620000	11.9687	72	0
1527954051.050689000	11.9687	211	0
1527954051.052262000	11.9703	86	1
1527954051.127938000	12.046	617	0
1527954051.128057000	12.0461	783	0
1527954051.130052000	12.0481	72	0
1527954051.130129000	12.0482	290	0
1527954051.130464000	12.0485	83	1
1527954051.132290000	12.0503	83	1
1527954051.174896000	12.0929	273	0
1527954051.174898000	12.0929	126	0
1527954051.177315000	12.0954	83	1
1527954051.178237000	12.0963	72	0
1527954051.178324000	12.0964	84	0
1527954051.180280000	12.0983	83	1
1527954051.299715000	12.2178	1392	1
1527954051.299774000	12.2178	391	1
1527954051.332773000	12.2508	69	0
1527954051.376978000	12.295	823	1
1527954051.377068000	12.2951	419	1
1527954051.400947000	12.319	69	0
1527954051.446302000	12.3643	410	0
1527954051.446416000	12.3645	600	0
1527954051.448698000	12.3667	89	1
1527954051.496851000	12.4149	451	1
1527954051.519110000	12.4371	69	0
1527954051.597866000	12.5159	267	0
1527954051.597966000	12.516	126	0
1527954051.599301000	12.5173	86	1
1527954051.601100000	12.5191	72	0
1527954051.601102000	12.5191	306	0
1527954051.602306000	12.5203	83	1
1527954051.635326000	12.5534	653	0
1527954051.637313000	12.5553	80	1
1527954051.837316000	12.7554	449	1
1527954051.837418000	12.7555	238	1
1527954051.857375000	12.7754	69	0
1527954052.072341000	12.9904	213	0
1527954052.072601000	12.9906	126	0
1527954052.074417000	12.9925	86	1
1527954052.075236000	12.9933	72	0
1527954052.075608000	12.9936	113	0
1527954052.077359000	12.9954	83	1
1527954052.269596000	13.1876	371	1
1527954052.269656000	13.1877	231	1
1527954052.289977000	13.208	69	0
1527954052.294100000	13.2121	69	0
1527954052.440660000	13.3587	236	0
1527954052.440898000	13.3589	126	0
1527954052.442446000	13.3605	89	1
1527954052.443643000	13.3617	72	0
1527954052.444094000	13.3621	209	0
1527954052.445356000	13.3634	83	1
1527954052.638656000	13.5567	372	1
1527954052.638733000	13.5568	232	1
1527954052.658534000	13.5766	69	0
1527954053.008750000	13.9268	238	0
1527954053.008752000	13.9268	126	0
1527954053.010464000	13.9285	86	1
1527954053.012012000	13.93	72	0
1527954053.012087000	13.9301	230	0
1527954053.013447000	13.9315	83	1
1527954053.727163000	14.6452	369	1
1527954053.727230000	14.6453	231	1
1527954053.746922000	14.665	69	0
1527954053.968625000	14.8867	236	0
1527954053.968627000	14.8867	126	0
1527954053.970516000	14.8886	86	1
1527954053.977057000	14.8951	72	0
1527954053.977059000	14.8951	284	0
1527954053.978444000	14.8965	83	1
1527954054.299901000	15.2179	368	1
1527954054.299964000	15.218	232	1
1527954054.320110000	15.2381	69	0
1527954054.518068000	15.4361	235	0
1527954054.518071000	15.4361	126	0
1527954054.519492000	15.4375	86	1
1527954054.521424000	15.4395	72	0
1527954054.521426000	15.4395	267	0
1527954054.523536000	15.4416	83	1
1527954054.605715000	15.5238	367	1
1527954054.605803000	15.5238	231	1
1527954054.625744000	15.5438	69	0
1527954054.817692000	15.7357	219	0
1527954054.817694000	15.7357	128	0
1527954054.819507000	15.7375	86	1
1527954054.822454000	15.7405	72	0
1527954054.822457000	15.7405	247	0
1527954054.824490000	15.7425	83	1
1527954054.857454000	15.7755	368	1
1527954054.857552000	15.7756	232	1
1527954054.879838000	15.7979	69	0
1527954055.073588000	15.9916	283	0
1527954055.073590000	15.9916	128	0
1527954055.075574000	15.9936	86	1
1527954055.076643000	15.9947	72	0
1527954055.077630000	15.9957	303	0
1527954055.078503000	15.9965	83	1
1527954055.292369000	16.2104	350	1
1527954055.292459000	16.2105	1392	1
1527954055.292538000	16.2106	1392	1
1527954055.292578000	16.2106	1392	1
1527954055.292634000	16.2107	1392	1
1527954055.292655000	16.2107	296	1
1527954055.313111000	16.2311	69	0
1527954055.431695000	16.3497	305	1
1527954055.431760000	16.3498	233	1
1527954055.452718000	16.3708	69	0
1527954055.458243000	16.3763	394	0
1527954055.460551000	16.3786	86	1
1527954055.463104000	16.3811	60	0
1527954055.464536000	16.3826	80	1
1527954055.669114000	16.5872	271	0
1527954055.669116000	16.5872	128	0
1527954055.671628000	16.5897	83	1
1527954055.672091000	16.5901	72	0
1527954055.672495000	16.5905	162	0
1527954055.673523000	16.5916	83	1
1527954055.856093000	16.7741	368	1
1527954055.856190000	16.7742	238	1
1527954055.876586000	16.7946	69	0
1527954056.013541000	16.9316	213	0
1527954056.013544000	16.9316	128	0
1527954056.015639000	16.9337	86	1
1527954056.016049000	16.9341	72	0
1527954056.016051000	16.9341	192	0
1527954056.017618000	16.9357	83	1
1527954056.199758000	17.1178	368	1
1527954056.199824000	17.1179	233	1
1527954056.218631000	17.1367	69	0
1527954056.419062000	17.3371	215	0
1527954056.419065000	17.3371	128	0
1527954056.420662000	17.3387	86	1
1527954056.422535000	17.3406	72	0
1527954056.422536000	17.3406	265	0
1527954056.424643000	17.3427	83	1
1527954056.794086000	17.7121	971	1
1527954056.794177000	17.7122	233	1
1527954056.828419000	17.7465	69	0
1527954057.013080000	17.9311	306	0
1527954057.013083000	17.9311	128	0
1527954057.014617000	17.9327	86	1
1527954057.015721000	17.9338	72	0
1527954057.015792000	17.9338	163	0
1527954057.017677000	17.9357	83	1
1527954057.036717000	17.9548	885	1
1527954057.036778000	17.9548	233	1
1527954057.056977000	17.975	69	0
1527954057.257906000	18.1759	269	0
1527954057.258018000	18.1761	128	0
1527954057.259622000	18.1777	86	1
1527954057.260001000	18.178	72	0
1527954057.260076000	18.1781	232	0
1527954057.261609000	18.1796	83	1
1527954057.472087000	18.3901	450	1
1527954057.472182000	18.3902	235	1
1527954057.492012000	18.41	69	0
1527954057.686920000	18.605	262	0
1527954057.687039000	18.6051	128	0
1527954057.688661000	18.6067	86	1
1527954057.691579000	18.6096	72	0
1527954057.691581000	18.6096	203	0
1527954057.693689000	18.6117	83	1
1527954057.925021000	18.8431	369	1
1527954057.925115000	18.8432	233	1
1527954057.963792000	18.8818	369	1
1527954057.973303000	18.8913	69	0
1527954057.985823000	18.9039	69	0
1527954058.165891000	19.0839	213	0
1527954058.165893000	19.0839	128	0
1527954058.167765000	19.0858	89	1
1527954058.169697000	19.0877	72	0
1527954058.169699000	19.0877	220	0
1527954058.171742000	19.0898	83	1
1527954058.237337000	19.1554	372	1
1527954058.237399000	19.1554	234	1
1527954058.257945000	19.176	69	0
1527954058.456377000	19.3744	238	0
1527954058.456379000	19.3744	128	0
1527954058.458766000	19.3768	86	1
1527954058.459265000	19.3773	72	0
1527954058.459336000	19.3774	310	0
1527954058.460702000	19.3787	83	1
1527954059.263385000	20.1814	368	1
1527954059.263482000	20.1815	233	1
1527954059.282476000	20.2005	69	0
1527954059.479654000	20.3977	258	0
1527954059.479770000	20.3978	128	0
1527954059.481878000	20.3999	86	1
1527954059.482543000	20.4006	72	0
1527954059.482618000	20.4007	138	0
1527954059.483737000	20.4018	83	1
1527954059.526515000	20.4446	367	1
1527954059.526592000	20.4446	235	1
1527954059.547240000	20.4653	69	0
1527954059.743486000	20.6615	213	0
1527954059.743490000	20.6615	128	0
1527954059.745873000	20.6639	86	1
1527954059.746420000	20.6645	72	0
1527954059.746508000	20.6645	194	0
1527954059.747770000	20.6658	83	1
1527954059.824864000	20.7429	367	1
1527954059.824954000	20.743	233	1
1527954059.845414000	20.7635	69	0
1527954060.041058000	20.9591	215	0
1527954060.041060000	20.9591	128	0
1527954060.042799000	20.9608	86	1
1527954060.043577000	20.9616	72	0
1527954060.044001000	20.962	193	0
1527954060.046836000	20.9649	83	1
1527954060.191590000	21.1096	369	1
1527954060.191694000	21.1097	234	1
1527954060.212957000	21.131	69	0
1527954060.360532000	21.2786	220	0
1527954060.360653000	21.2787	128	0
1527954060.362805000	21.2808	86	1
1527954060.363253000	21.2813	72	0
1527954060.363333000	21.2814	111	0
1527954060.364787000	21.2828	83	1
1527954060.684478000	21.6025	369	1
1527954060.684567000	21.6026	233	1
1527954060.718481000	21.6365	69	0
1527954060.914118000	21.8322	306	0
1527954060.914120000	21.8322	128	0
1527954060.915917000	21.834	86	1
1527954060.916576000	21.8346	72	0
1527954060.917889000	21.8359	80	1
1527954060.966959000	21.885	80	0
1527954060.968849000	21.8869	80	1
1527954061.093953000	22.012	368	1
1527954061.094041000	22.0121	233	1
1527954061.114464000	22.0325	69	0
1527954061.305049000	22.2231	213	0
1527954061.305051000	22.2231	128	0
1527954061.306941000	22.225	86	1
1527954061.309675000	22.2277	72	0
1527954061.309677000	22.2277	276	0
1527954061.311928000	22.23	83	1
1527954061.418070000	22.3361	372	1
1527954061.418165000	22.3362	236	1
1527954061.438358000	22.3564	69	0
1527954061.632615000	22.5507	236	0
1527954061.632617000	22.5507	128	0
1527954061.634959000	22.553	86	1
1527954061.635671000	22.5537	72	0
1527954061.635673000	22.5537	240	0
1527954061.637967000	22.556	83	1
1527954061.954084000	22.8721	371	1
1527954061.954175000	22.8722	348	1
1527954061.974466000	22.8925	69	0
1527954062.166266000	23.0843	259	0
1527954062.166553000	23.0846	128	0
1527954062.168003000	23.086	86	1
1527954062.169806000	23.0878	72	0
1527954062.169902000	23.0879	152	0
1527954062.171983000	23.09	83	1
1527954062.377409000	23.2954	971	1
1527954062.377505000	23.2955	348	1
1527954062.398217000	23.3163	69	0
1527954062.590670000	23.5087	236	0
1527954062.590673000	23.5087	128	0
1527954062.593014000	23.5111	86	1
1527954062.593943000	23.512	72	0
1527954062.594434000	23.5125	307	0
1527954062.595995000	23.514	83	1
1527954062.809435000	23.7275	889	1
1527954062.809500000	23.7275	228	1
1527954062.829127000	23.7472	69	0
1527954063.050873000	23.9689	213	0
1527954063.050875000	23.9689	128	0
1527954063.053022000	23.9711	86	1
1527954063.054596000	23.9726	72	0
1527954063.055004000	23.973	312	0
1527954063.055959000	23.974	83	1
1527954063.358093000	24.2761	445	1
1527954063.358174000	24.2762	234	1
1527954063.381617000	24.2997	69	0
1527954063.572404000	24.4904	306	0
1527954063.574072000	24.4921	83	1
1527954063.574378000	24.4924	128	0
1527954063.575589000	24.4936	72	0
1527954063.575664000	24.4937	84	0
1527954063.576244000	24.4943	86	1
1527954063.704471000	24.6225	372	1
1527954063.704537000	24.6226	235	1
1527954063.725631000	24.6437	69	0
1527954063.925158000	24.8432	292	0
1527954063.925161000	24.8432	128	0
1527954063.927116000	24.8452	86	1
1527954063.927945000	24.846	72	0
1527954063.928046000	24.8461	236	0
1527954063.930072000	24.8481	83	1
1527954064.107253000	25.0253	373	1
1527954064.107321000	25.0254	233	1
1527954064.126971000	25.045	69	0
1527954064.320872000	25.2389	212	0
1527954064.320874000	25.2389	128	0
1527954064.323206000	25.2412	86	1
1527954064.324140000	25.2422	72	0
1527954064.324237000	25.2423	215	0
1527954064.326128000	25.2442	83	1
1527954064.632496000	25.5505	371	1
1527954064.632556000	25.5506	234	1
1527954064.653238000	25.5713	69	0
1527954064.843723000	25.7618	239	0
1527954064.843866000	25.7619	128	0
1527954064.846155000	25.7642	86	1
1527954064.846987000	25.765	72	0
1527954064.847089000	25.7651	249	0
1527954064.849132000	25.7672	83	1
1527954065.048327000	25.9664	369	1
1527954065.048394000	25.9664	234	1
1527954065.071296000	25.9893	69	0
1527954065.268164000	26.1862	213	0
1527954065.270133000	26.1882	83	1
1527954065.270153000	26.1882	128	0
1527954065.271025000	26.1891	72	0
1527954065.271276000	26.1893	212	0
1527954065.272081000	26.1901	86	1
1527954065.477748000	26.3958	371	1
1527954065.477869000	26.3959	237	1
1527954065.498201000	26.4162	69	0
1527954065.688997000	26.607	261	0
1527954065.689110000	26.6071	128	0
1527954065.691271000	26.6093	86	1
1527954065.692585000	26.6106	72	0
1527954065.692666000	26.6107	252	0
1527954065.694111000	26.6121	83	1
1527954065.892990000	26.811	369	1
1527954065.893057000	26.8111	234	1
1527954065.913323000	26.8314	69	0
1527954066.106797000	27.0248	212	0
1527954066.106799000	27.0248	128	0
1527954066.109168000	27.0272	86	1
1527954066.191171000	27.1092	72	0
1527954066.191280000	27.1093	258	0
1527954066.193164000	27.1112	83	1
1527954066.290081000	27.2081	371	1
1527954066.290181000	27.2082	236	1
1527954066.311343000	27.2294	69	0
1527954066.315655000	27.2337	69	0
1527954066.447020000	27.3651	240	0
1527954066.447023000	27.3651	128	0
1527954066.449225000	27.3673	89	1
1527954066.451144000	27.3692	72	0
1527954066.451236000	27.3693	166	0
1527954066.453148000	27.3712	83	1
1527954066.665537000	27.5836	368	1
1527954066.665724000	27.5838	234	1
1527954066.685614000	27.6037	69	0
1527954066.883385000	27.8014	286	0
1527954066.883494000	27.8015	128	0
1527954066.885201000	27.8032	86	1
1527954066.886471000	27.8045	72	0
1527954066.886473000	27.8045	270	0
1527954066.888208000	27.8062	83	1
1527954067.100688000	28.0187	369	1
1527954067.100759000	28.0188	234	1
1527954067.122537000	28.0406	69	0
1527954067.318668000	28.2367	215	0
1527954067.319008000	28.237	128	0
1527954067.320262000	28.2383	86	1
1527954067.321554000	28.2396	72	0
1527954067.321648000	28.2397	162	0
1527954067.323232000	28.2413	83	1
1527954067.455358000	28.3734	972	1
1527954067.455452000	28.3735	233	1
1527954067.477256000	28.3953	69	0
1527954067.624253000	28.5423	238	0
1527954067.624256000	28.5423	128	0
1527954067.626261000	28.5443	86	1
1527954067.627940000	28.546	72	0
1527954067.627942000	28.546	98	0
1527954067.629285000	28.5473	83	1
1527954067.933913000	28.8519	868	1
1527954067.933992000	28.852	1392	1
1527954067.934023000	28.8521	1392	1
1527954067.934062000	28.8521	1392	1
1527954067.934102000	28.8521	805	1
1527954067.955876000	28.8739	82	0
1527954067.958366000	28.8764	80	1
1527954067.959100000	28.8771	69	0
1527954068.107847000	29.0259	367	0
1527954068.109331000	29.0274	83	1
1527954068.113788000	29.0318	60	0
1527954068.115249000	29.0333	80	1
1527954068.259955000	29.178	444	1
1527954068.260048000	29.1781	234	1
1527954068.292181000	29.2102	69	0
1527954068.304005000	29.222	69	0
1527954068.488873000	29.4069	282	0
1527954068.488876000	29.4069	128	0
1527954068.490299000	29.4083	89	1
1527954068.491855000	29.4099	72	0
1527954068.491938000	29.41	230	0
1527954068.493347000	29.4114	83	1
1527954068.625546000	29.5436	368	1
1527954068.625625000	29.5437	233	1
1527954068.645541000	29.5636	69	0
1527954068.840341000	29.7584	216	0
1527954068.840467000	29.7585	128	0
1527954068.842326000	29.7604	86	1
1527954068.844328000	29.7624	72	0
1527954068.844330000	29.7624	150	0
1527954068.846378000	29.7644	83	1
1527954069.047772000	29.9658	369	1
1527954069.047835000	29.9659	237	1
1527954069.069114000	29.9872	69	0
1527954069.263929000	30.182	283	0
1527954069.263931000	30.182	128	0
1527954069.266421000	30.1845	86	1
1527954069.266791000	30.1848	72	0
1527954069.266866000	30.1849	267	0
1527954069.268378000	30.1864	83	1
1527954069.557679000	30.4757	372	1
1527954069.557756000	30.4758	234	1
1527954069.580647000	30.4987	69	0
1527954069.773333000	30.6914	313	0
1527954069.773336000	30.6914	128	0
1527954069.775437000	30.6935	86	1
1527954069.775849000	30.6939	72	0
1527954069.776058000	30.6941	213	0
1527954069.777422000	30.6955	83	1
1527954070.073716000	30.9918	368	1
1527954070.073807000	30.9918	234	1
1527954070.094393000	31.0124	69	0
1527954070.288737000	31.2068	212	0
1527954070.288739000	31.2068	128	0
1527954070.290458000	31.2085	86	1
1527954070.292660000	31.2107	72	0
1527954070.292662000	31.2107	89	0
1527954070.294441000	31.2125	83	1
1527954070.548789000	31.4668	367	1
1527954070.548884000	31.4669	236	1
1527954070.576983000	31.495	69	0
1527954070.706927000	31.625	238	0
1527954070.706929000	31.625	128	0
1527954070.708457000	31.6265	86	1
1527954070.709811000	31.6278	72	0
1527954070.710162000	31.6282	208	0
1527954070.711384000	31.6294	83	1
1527954070.875706000	31.7937	372	1
1527954070.875786000	31.7938	233	1
1527954070.897058000	31.8151	69	0
1527954071.034120000	31.9522	238	0
1527954071.034257000	31.9523	128	0
1527954071.036537000	31.9546	86	1
1527954071.036554000	31.9546	72	0
1527954071.036556000	31.9546	223	0
1527954071.038475000	31.9565	83	1
1527954071.207598000	32.1256	368	1
1527954071.207665000	32.1257	233	1
1527954071.228467000	32.1465	69	0
1527954071.442635000	32.3607	236	0
1527954071.442638000	32.3607	128	0
1527954071.444542000	32.3626	86	1
1527954071.445765000	32.3638	72	0
1527954071.446016000	32.3641	226	0
1527954071.447503000	32.3655	83	1
1527954071.887921000	32.806	372	1
1527954071.887985000	32.806	236	1
1527954071.909102000	32.8271	69	0
1527954072.132051000	33.0501	213	0
1527954072.132053000	33.0501	128	0
1527954072.133585000	33.0516	86	1
1527954072.135340000	33.0534	72	0
1527954072.135342000	33.0534	177	0
1527954072.137542000	33.0556	83	1
1527954072.436496000	33.3545	368	1
1527954072.436602000	33.3546	234	1
1527954072.457783000	33.3758	69	0
1527954072.654564000	33.5726	243	0
1527954072.654567000	33.5726	128	0
1527954072.656529000	33.5746	86	1
1527954072.656615000	33.5747	72	0
1527954072.656684000	33.5747	67	0
1527954072.658589000	33.5766	83	1
1527954072.783153000	33.7012	972	1
1527954072.783217000	33.7013	233	1
1527954072.803104000	33.7211	69	0
1527954072.999401000	33.9174	283	0
1527954072.999402000	33.9174	128	0
1527954073.001611000	33.9196	86	1
1527954073.002879000	33.9209	72	0
1527954073.002881000	33.9209	133	0
1527954073.004594000	33.9226	83	1
1527954073.247271000	34.1653	380	1
1527954073.247370000	34.1654	234	1
1527954073.267327000	34.1854	69	0
1527954073.272785000	34.1908	69	0
1527954073.463401000	34.3814	235	0
1527954073.463404000	34.3814	128	0
1527954073.465640000	34.3837	89	1
1527954073.466909000	34.3849	72	0
1527954073.466911000	34.3849	138	0
1527954073.468619000	34.3867	83	1
1527954073.563303000	34.4813	877	1
1527954073.563379000	34.4814	235	1
1527954073.587117000	34.5052	69	0
1527954073.591657000	34.5097	69	0
1527954073.785006000	34.703	213	0
1527954073.785116000	34.7032	128	0
1527954073.786577000	34.7046	89	1
1527954073.788081000	34.7061	72	0
1527954073.788082000	34.7061	107	0
1527954073.789668000	34.7077	83	1
1527954074.173867000	35.0919	444	1
1527954074.173962000	35.092	233	1
1527954074.193542000	35.1116	69	0
1527954074.198497000	35.1165	69	0
1527954074.389860000	35.3079	215	0
1527954074.389863000	35.3079	128	0
1527954074.391705000	35.3097	89	1
1527954074.395587000	35.3136	72	0
1527954074.395691000	35.3137	309	0
1527954074.397682000	35.3157	83	1
1527954074.459825000	35.3779	369	1
1527954074.459889000	35.3779	233	1
1527954074.479649000	35.3977	69	0
1527954074.617704000	35.5357	238	0
1527954074.617809000	35.5358	128	0
1527954074.619640000	35.5377	86	1
1527954074.622126000	35.5402	72	0
1527954074.623678000	35.5417	80	1
1527954074.671931000	35.59	320	0
1527954074.673692000	35.5917	80	1
1527954074.761153000	35.6792	368	1
1527954074.761246000	35.6793	235	1
1527954074.781340000	35.6994	69	0
1527954074.918122000	35.8362	258	0
1527954074.918125000	35.8362	128	0
1527954074.919635000	35.8377	86	1
1527954074.920777000	35.8388	72	0
1527954074.920850000	35.8389	184	0
1527954074.922706000	35.8407	83	1
1527954075.082773000	36.0008	367	1
1527954075.082871000	36.0009	233	1
1527954075.103511000	36.0215	69	0
1527954075.298619000	36.2167	213	0
1527954075.298623000	36.2167	128	0
1527954075.300769000	36.2188	86	1
1527954075.302034000	36.2201	72	0
1527954075.302403000	36.2204	69	0
1527954075.303660000	36.2217	83	1
1527954075.466960000	36.385	368	1
1527954075.467059000	36.3851	233	1
1527954075.488203000	36.4062	69	0
1527954075.683836000	36.6019	306	0
1527954075.683957000	36.602	128	0
1527954075.685701000	36.6037	86	1
1527954075.687435000	36.6055	72	0
1527954075.688657000	36.6067	80	1
1527954075.689913000	36.6079	296	0
1527954075.691666000	36.6097	80	1
1527954075.817916000	36.736	368	1
1527954075.818016000	36.7361	233	1
1527954075.847470000	36.7655	69	0
1527954076.040542000	36.9586	292	0
1527954076.042531000	36.9606	128	0
1527954076.042818000	36.9609	83	1
1527954076.044687000	36.9627	72	0
1527954076.044765000	36.9628	80	1
1527954076.045967000	36.964	96	0
1527954076.046693000	36.9647	83	1
1527954076.241659000	37.1597	372	1
1527954076.241758000	37.1598	233	1
1527954076.264054000	37.1821	69	0
1527954076.400773000	37.3188	215	0
1527954076.400776000	37.3188	128	0
1527954076.402807000	37.3208	86	1
1527954076.403293000	37.3213	72	0
1527954076.403295000	37.3213	229	0
1527954076.404733000	37.3228	83	1
1527954076.782997000	37.701	371	1
1527954076.783059000	37.7011	228	1
1527954076.802827000	37.7209	69	0
1527954077.051911000	37.9699	239	0
1527954077.052279000	37.9703	128	0
1527954077.053867000	37.9719	86	1
1527954077.055156000	37.9732	72	0
1527954077.056050000	37.9741	286	0
1527954077.056750000	37.9748	83	1
1527954077.638224000	38.5563	373	1
1527954077.638305000	38.5563	234	1
1527954077.660403000	38.5784	69	0
1527954077.863290000	38.7813	259	0
1527954077.863293000	38.7813	128	0
1527954077.863294000	38.7813	72	0
1527954077.863413000	38.7815	137	0
1527954077.865025000	38.7831	92	1
1527954077.989221000	38.9073	368	1
1527954077.989277000	38.9073	233	1
1527954078.011805000	38.9298	69	0
1527954078.148597000	39.0666	212	0
1527954078.148599000	39.0666	128	0
1527954078.150016000	39.0681	86	1
1527954078.151619000	39.0697	72	0
1527954078.151691000	39.0697	191	0
1527954078.153089000	39.0711	83	1
1527954078.381313000	39.2994	970	1
1527954078.381407000	39.2994	233	1
1527954078.403499000	39.3215	82	0
1527954078.403501000	39.3215	69	0
1527954078.405117000	39.3232	83	1
1527954078.605077000	39.5231	236	0
1527954078.605080000	39.5231	128	0
1527954078.607201000	39.5252	83	1
1527954078.611328000	39.5294	72	0
1527954078.611330000	39.5294	144	0
1527954078.614141000	39.5322	83	1
1527954078.804286000	39.7223	383	1
1527954078.804378000	39.7224	236	1
1527954078.824327000	39.7424	69	0
1527954078.973895000	39.8919	217	0
1527954078.973898000	39.8919	128	0
1527954078.976176000	39.8942	86	1
1527954078.977688000	39.8957	72	0
1527954078.977690000	39.8957	130	0
1527954078.979153000	39.8972	83	1
1527954079.289580000	40.2076	873	1
1527954079.289667000	40.2077	233	1
1527954079.315090000	40.2331	69	0
1527954079.358452000	40.2765	360	1
1527954079.358540000	40.2766	1392	1
1527954079.358568000	40.2766	1392	1
1527954079.358610000	40.2766	1392	1
1527954079.358663000	40.2767	803	1
1527954079.381355000	40.2994	69	0
1527954079.387459000	40.3055	69	0
1527954079.463503000	40.3815	308	0
1527954079.463505000	40.3815	128	0
1527954079.465140000	40.3832	92	1
1527954079.466736000	40.3848	72	0
1527954079.466738000	40.3848	242	0
1527954079.468132000	40.3862	83	1
1527954079.468952000	40.387	370	0
1527954079.471121000	40.3892	80	1
1527954079.473652000	40.3917	60	0
1527954079.475108000	40.3931	80	1
1527954079.921358000	40.8394	368	1
1527954079.921457000	40.8395	233	1
1527954079.942810000	40.8608	69	0
1527954080.137807000	41.0558	213	0
1527954080.137810000	41.0558	128	0
1527954080.140180000	41.0582	86	1
1527954080.141026000	41.0591	72	0
1527954080.141103000	41.0591	206	0
1527954080.143155000	41.0612	83	1
1527954080.174669000	41.0927	367	1
1527954080.174777000	41.0928	236	1
1527954080.195088000	41.1131	69	0
1527954080.328569000	41.2466	213	0
1527954080.328843000	41.2469	128	0
1527954080.330173000	41.2482	86	1
1527954080.333849000	41.2519	72	0
1527954080.333852000	41.2519	301	0
1527954080.335139000	41.2532	83	1
1527954080.760557000	41.6786	368	1
1527954080.760652000	41.6787	233	1
1527954080.786279000	41.7043	69	0
1527954080.980445000	41.8985	284	0
1527954080.980448000	41.8985	128	0
1527954080.982238000	41.9003	86	1
1527954080.983599000	41.9016	72	0
1527954080.984079000	41.9021	276	0
1527954080.985187000	41.9032	83	1
1527954081.354669000	42.2727	369	1
1527954081.354730000	42.2728	233	1
1527954081.378828000	42.2969	69	0
1527954081.598722000	42.5168	306	0
1527954081.598724000	42.5168	128	0
1527954081.600307000	42.5183	86	1
1527954081.602759000	42.5208	72	0
1527954081.602761000	42.5208	66	0
1527954081.604231000	42.5223	83	1
1527954081.798575000	42.7166	368	1
1527954081.798670000	42.7167	234	1
1527954081.818258000	42.7363	69	0
1527954082.013015000	42.9311	292	0
1527954082.013106000	42.9311	128	0
1527954082.017331000	42.9354	72	0
1527954082.017408000	42.9354	268	0
1527954082.017841000	42.9359	86	1
1527954082.019230000	42.9373	83	1
1527954083.574429000	44.4925	368	1
1527954083.574507000	44.4925	236	1
1527954083.594679000	44.5127	69	0
1527954083.600082000	44.5181	69	0
1527954083.739121000	44.6572	236	0
1527954083.739124000	44.6572	128	0
1527954083.741177000	44.6592	89	1
1527954083.742773000	44.6608	72	0
1527954083.742850000	44.6609	232	0
1527954083.744133000	44.6622	83	1
1527954083.955415000	44.8735	372	1
1527954083.955483000	44.8735	233	1
1527954083.984836000	44.9029	69	0
1527954084.122154000	45.0402	212	0
1527954084.122277000	45.0403	128	0
1527954084.124197000	45.0422	86	1
1527954084.125534000	45.0436	72	0
1527954084.125536000	45.0436	242	0
1527954084.127171000	45.0452	83	1
1527954084.640731000	45.5588	366	1
1527954084.640796000	45.5588	233	1
1527954084.676177000	45.5942	69	0
1527954084.810479000	45.7285	259	0
1527954084.812223000	45.7303	83	1
1527954084.812352000	45.7304	128	0
1527954084.814220000	45.7323	80	1
1527954084.814879000	45.7329	72	0
1527954084.814881000	45.7329	136	0
1527954084.816181000	45.7342	83	1
1527954085.114170000	46.0322	371	1
1527954085.114308000	46.0323	235	1
1527954085.134457000	46.0525	69	0
1527954085.275268000	46.1933	213	0
1527954085.275270000	46.1933	128	0
1527954085.277368000	46.1954	86	1
1527954085.280625000	46.1987	72	0
1527954085.280627000	46.1987	317	0
1527954085.282347000	46.2004	83	1
1527954085.572833000	46.4909	975	1
1527954085.572926000	46.491	234	1
1527954085.593063000	46.5111	69	0
1527954085.790564000	46.7086	238	0
1527954085.790567000	46.7086	128	0
1527954085.792285000	46.7103	86	1
1527954085.793671000	46.7117	72	0
1527954085.794198000	46.7122	306	0
1527954085.795253000	46.7133	83	1
1527954086.221727000	47.1398	380	1
1527954086.221823000	47.1399	235	1
1527954086.242812000	47.1608	69	0
1527954086.379090000	47.2971	219	0
1527954086.379093000	47.2971	128	0
1527954086.381400000	47.2994	86	1
1527954086.383188000	47.3012	72	0
1527954086.383266000	47.3013	114	0
1527954086.385360000	47.3034	83	1
1527954086.548652000	47.4667	874	1
1527954086.548741000	47.4668	234	1
1527954086.574522000	47.4926	69	0
1527954086.710282000	47.6283	308	0
1527954086.711105000	47.6291	128	0
1527954086.712400000	47.6304	86	1
1527954086.713057000	47.6311	72	0
1527954086.713059000	47.6311	312	0
1527954086.714308000	47.6323	83	1
1527954086.960898000	47.8789	372	1
1527954086.960990000	47.879	237	1
1527954086.981298000	47.8993	69	0
1527954087.255126000	48.1732	215	0
1527954087.255129000	48.1732	128	0
1527954087.257388000	48.1754	86	1
1527954087.258757000	48.1768	72	0
1527954087.258759000	48.1768	297	0
1527954087.260409000	48.1784	83	1
1527954087.389884000	48.3079	445	1
1527954087.389967000	48.308	235	1
1527954087.416388000	48.3344	69	0
1527954087.550400000	48.4684	238	0
1527954087.550496000	48.4685	128	0
1527954087.552035000	48.4701	72	0
1527954087.552036000	48.4701	200	0
1527954087.552517000	48.4706	92	1
1527954088.102023000	49.0201	369	1
1527954088.102112000	49.0201	237	1
1527954088.121673000	49.0397	69	0
1527954088.258720000	49.1768	213	0
1527954088.260503000	49.1785	83	1
1527954088.260841000	49.1789	128	0
1527954088.262404000	49.1804	80	1
1527954088.263034000	49.1811	72	0
1527954088.263108000	49.1811	66	0
1527954088.264466000	49.1825	83	1
1527954088.619786000	49.5378	368	1
1527954088.619877000	49.5379	234	1
1527954088.640804000	49.5588	69	0
1527954088.782069000	49.7001	236	0
1527954088.782071000	49.7001	128	0
1527954088.784533000	49.7026	86	1
1527954088.785768000	49.7038	72	0
1527954088.785770000	49.7038	241	0
1527954088.787499000	49.7055	83	1
1527954089.071513000	49.9895	368	1
1527954089.071579000	49.9896	234	1
1527954089.092399000	50.0104	69	0
1527954089.285897000	50.2039	259	0
1527954089.286154000	50.2042	128	0
1527954089.287490000	50.2055	86	1
1527954089.289925000	50.208	72	0
1527954089.290016000	50.2081	191	0
1527954089.291477000	50.2095	83	1
1527954089.955880000	50.8739	372	1
1527954089.955979000	50.874	236	1
1527954089.978729000	50.8968	69	0
1527954090.171122000	51.0892	305	0
1527954090.171125000	51.0892	128	0
1527954090.173525000	51.0916	86	1
1527954090.173967000	51.092	72	0
1527954090.174152000	51.0922	262	0
1527954090.175494000	51.0935	83	1
1527954090.249837000	51.1679	367	1
1527954090.249930000	51.168	237	1
1527954090.285381000	51.2034	69	0
1527954090.418077000	51.3361	290	0
1527954090.418080000	51.3361	128	0
1527954090.419579000	51.3376	86	1
1527954090.421348000	51.3394	72	0
1527954090.421777000	51.3398	261	0
1527954090.422507000	51.3405	83	1
1527954090.590038000	51.5081	368	1
1527954090.590127000	51.5082	234	1
1527954090.609934000	51.528	69	0
1527954090.776011000	51.694	235	0
1527954090.776014000	51.6941	128	0
1527954090.777606000	51.6956	86	1
1527954090.778789000	51.6968	72	0
1527954090.779464000	51.6975	311	0
1527954090.780523000	51.6986	83	1
1527954090.898859000	51.8169	367	1
1527954090.898926000	51.817	234	1
1527954090.922070000	51.8401	69	0
1527954091.058332000	51.9764	215	0
1527954091.058334000	51.9764	128	0
1527954091.060634000	51.9787	86	1
1527954091.062414000	51.9805	72	0
1527954091.062416000	51.9805	174	0
1527954091.064644000	51.9827	83	1
1527954091.451021000	52.3691	368	1
1527954091.451087000	52.3691	234	1
1527954091.471199000	52.3892	69	0
1527954091.669883000	52.5879	259	0
1527954091.669885000	52.5879	128	0
1527954091.671702000	52.5897	86	1
1527954091.672974000	52.591	72	0
1527954091.673224000	52.5913	193	0
1527954091.674659000	52.5927	83	1
1527954091.822914000	52.741	974	1
1527954091.823007000	52.741	234	1
1527954091.842991000	52.761	69	0
1527954091.990515000	52.9086	215	0
1527954091.990518000	52.9086	128	0
1527954091.991333000	52.9094	72	0
1527954091.991335000	52.9094	193	0
1527954091.992630000	52.9107	92	1
1527954092.315266000	53.2333	383	1
1527954092.315360000	53.2334	238	1
1527954092.336118000	53.2542	69	0
1527954092.347397000	53.2654	69	0
1527954092.531940000	53.45	236	0
1527954092.532049000	53.4501	128	0
1527954092.533639000	53.4517	89	1
1527954092.535432000	53.4535	72	0
1527954092.535434000	53.4535	85	0
1527954092.537707000	53.4557	83	1
1527954092.594877000	53.5129	873	1
1527954092.594938000	53.513	234	1
1527954092.614585000	53.5326	69	0
1527954092.746987000	53.665	219	0
1527954092.747114000	53.6652	128	0
1527954092.748667000	53.6667	86	1
1527954092.750300000	53.6683	72	0
1527954092.750740000	53.6688	276	0
1527954092.751653000	53.6697	83	1
1527954092.807200000	53.7252	369	1
1527954092.807281000	53.7253	236	1
1527954092.828562000	53.7466	69	0
1527954092.965747000	53.8838	285	0
1527954092.965750000	53.8838	128	0
1527954092.967763000	53.8858	86	1
1527954092.968655000	53.8867	72	0
1527954092.970214000	53.8883	307	0
1527954092.970710000	53.8887	83	1
1527954093.262235000	54.1803	450	1
1527954093.262329000	54.1804	235	1
1527954093.283771000	54.2018	69	0
1527954093.289123000	54.2072	69	0
1527954093.420622000	54.3387	215	0
1527954093.420885000	54.3389	128	0
1527954093.422803000	54.3408	89	1
1527954093.424730000	54.3428	72	0
1527954093.425188000	54.3432	283	0
1527954093.426709000	54.3447	83	1
1527954093.677195000	54.5952	368	1
1527954093.677293000	54.5953	234	1
1527954093.700862000	54.6189	69	0
1527954093.842381000	54.7604	236	0
1527954093.842384000	54.7604	128	0
1527954093.844764000	54.7628	72	0
1527954093.844813000	54.7629	86	1
1527954093.844864000	54.7629	263	0
1527954093.846776000	54.7648	83	1
1527954093.962418000	54.8805	368	1
1527954093.962513000	54.8805	235	1
1527954093.982763000	54.9008	69	0
1527954094.119493000	55.0375	215	0
1527954094.119495000	55.0375	128	0
1527954094.121827000	55.0399	86	1
1527954094.123872000	55.0419	72	0
1527954094.123874000	55.0419	263	0
1527954094.125808000	55.0438	83	1
1527954094.266841000	55.1849	368	1
1527954094.266908000	55.1849	234	1
1527954094.286419000	55.2045	69	0
1527954094.423905000	55.3419	217	0
1527954094.424018000	55.3421	128	0
1527954094.425819000	55.3439	86	1
1527954094.427399000	55.3454	72	0
1527954094.427401000	55.3454	274	0
1527954094.428749000	55.3468	83	1
1527954094.705038000	55.6231	370	1
1527954094.705099000	55.6231	238	1
1527954094.729729000	55.6478	69	0
1527954094.864393000	55.7824	238	0
1527954094.864395000	55.7824	128	0
1527954094.866859000	55.7849	86	1
1527954094.868068000	55.7861	72	0
1527954094.868070000	55.7861	190	0
1527954094.869839000	55.7879	83	1
1527954095.308124000	56.2262	369	1
1527954095.308217000	56.2263	234	1
1527954095.335840000	56.2539	69	0
1527954095.472034000	56.3901	284	0
1527954095.472036000	56.3901	128	0
1527954095.473905000	56.3919	86	1
1527954095.474874000	56.3929	72	0
1527954095.474953000	56.393	180	0
1527954095.476898000	56.3949	83	1
1527954095.650608000	56.5686	372	1
1527954095.650670000	56.5687	237	1
1527954095.670702000	56.5887	69	0
1527954095.805009000	56.723	285	0
1527954095.805012000	56.723	128	0
1527954095.806630000	56.7247	72	0
1527954095.806831000	56.7249	89	1
1527954095.807160000	56.7252	201	0
1527954095.808897000	56.7269	80	1
1527954096.107263000	57.0253	372	1
1527954096.107354000	57.0254	198	1
1527954096.126699000	57.0447	69	0
1527954096.265089000	57.1831	290	0
1527954096.265092000	57.1831	128	0
1527954096.266959000	57.185	86	1
1527954096.268847000	57.1869	72	0
1527954096.269213000	57.1872	300	0
1527954096.270919000	57.189	83	1
1527954096.413329000	57.3314	974	1
1527954096.413394000	57.3314	293	1
1527954096.437904000	57.3559	69	0
1527954096.691108000	57.6091	235	0
1527954096.691109000	57.6091	128	0
1527954096.692782000	57.6108	72	0
1527954096.692866000	57.6109	109	0
1527954096.693011000	57.611	92	1
1527954096.722620000	57.6407	235	0
1527954096.724973000	57.643	80	1
1527954096.735296000	57.6533	382	1
1527954096.735381000	57.6534	294	1
1527954096.774988000	57.693	382	1
1527954096.779101000	57.6971	69	0
1527954096.799259000	57.7173	69	0
1527954096.917203000	57.8352	216	0
1527954096.917205000	57.8352	128	0
1527954096.918051000	57.8361	72	0
1527954096.918053000	57.8361	94	0
1527954096.919001000	57.837	95	1
1527954097.060324000	57.9784	875	1
1527954097.060413000	57.9784	294	1
1527954097.080605000	57.9986	69	0
1527954097.275170000	58.1932	239	0
1527954097.275173000	58.1932	128	0
1527954097.277019000	58.1951	86	1
1527954097.278715000	58.1968	72	0
1527954097.279344000	58.1974	297	0
1527954097.280982000	58.199	83	1
1527954097.385152000	58.3032	373	1
1527954097.385219000	58.3033	232	1
1527954097.405376000	58.3234	69	0
1527954097.541742000	58.4598	239	0
1527954097.541744000	58.4598	128	0
1527954097.543979000	58.462	86	1
1527954097.545196000	58.4632	72	0
1527954097.545600000	58.4636	152	0
1527954097.546992000	58.465	83	1
1527954102.221436000	63.1395	428	1
1527954102.221522000	63.1396	1392	1
1527954102.221550000	63.1396	1392	1
1527954102.221595000	63.1396	1392	1
1527954102.221629000	63.1397	523	1
1527954102.243486000	63.1615	69	0
1527954102.373705000	63.2917	396	0
1527954102.375872000	63.2939	83	1
1527954102.378141000	63.2962	60	0
1527954102.379859000	63.2979	80	1
1527954102.421836000	63.3399	372	1
1527954102.421919000	63.34	236	1
1527954102.442207000	63.3602	69	0
1527954102.446099000	63.3641	69	0
1527954102.578634000	63.4967	306	0
1527954102.578636000	63.4967	128	0
1527954102.580895000	63.4989	89	1
1527954102.584828000	63.5029	72	0
1527954102.584830000	63.5029	313	0
1527954102.586867000	63.5049	83	1
1527954102.742154000	63.6602	368	1
1527954102.742248000	63.6603	236	1
1527954102.767895000	63.6859	69	0
1527954102.773380000	63.6914	69	0
1527954102.902193000	63.8202	215	0
1527954102.902195000	63.8202	128	0
1527954102.903900000	63.8219	89	1
1527954102.905584000	63.8236	72	0
1527954102.905586000	63.8236	137	0
1527954102.906820000	63.8249	83	1
1527954103.174489000	64.0925	372	1
1527954103.174579000	64.0926	238	1
1527954103.201043000	64.1191	69	0
1527954103.337039000	64.2551	216	0
1527954103.337041000	64.2551	128	0
1527954103.338953000	64.257	86	1
1527954103.340986000	64.259	72	0
1527954103.341085000	64.2591	291	0
1527954103.342913000	64.2609	83	1
1527954103.702220000	64.6203	369	1
1527954103.702282000	64.6203	236	1
1527954103.722560000	64.6406	69	0
1527954103.857160000	64.7752	236	0
1527954103.857273000	64.7753	128	0
1527954103.858963000	64.777	86	1
1527954103.860572000	64.7786	72	0
1527954103.860650000	64.7787	75	0
1527954103.861884000	64.7799	83	1
1527954103.973184000	64.8912	368	1
1527954103.973277000	64.8913	236	1
1527954103.993319000	64.9114	69	0
1527954104.003356000	64.9214	69	0
1527954104.202292000	65.1203	213	0
1527954104.202417000	65.1205	128	0
1527954104.204005000	65.122	89	1
1527954104.205899000	65.1239	72	0
1527954104.206336000	65.1244	127	0
1527954104.207905000	65.1259	83	1
1527954104.397377000	65.3154	371	1
1527954104.397470000	65.3155	239	1
1527954104.418400000	65.3364	69	0
1527954104.555097000	65.4731	282	0
1527954104.555100000	65.4731	128	0
1527954104.557010000	65.475	86	1
1527954104.557496000	65.4755	72	0
1527954104.557578000	65.4756	295	0
1527954104.558945000	65.477	83	1
1527954104.890323000	65.8084	367	1
1527954104.890402000	65.8084	239	1
1527954104.910673000	65.8287	69	0
1527954105.045228000	65.9633	285	0
1527954105.045230000	65.9633	128	0
1527954105.047020000	65.9651	86	1
1527954105.047596000	65.9656	72	0
1527954105.047598000	65.9656	119	0
1527954105.048946000	65.967	83	1
1527954105.205189000	66.1232	971	1
1527954105.205280000	66.1233	236	1
1527954105.226993000	66.145	69	0
1527954105.366558000	66.2846	290	0
1527954105.366560000	66.2846	128	0
1527954105.368069000	66.2861	86	1
1527954105.370027000	66.2881	72	0
1527954105.370758000	66.2888	251	0
1527954105.372039000	66.2901	83	1
1527954105.704357000	66.6224	379	1
1527954105.704418000	66.6225	239	1
1527954105.724323000	66.6424	69	0
1527954105.862072000	66.7801	239	0
1527954105.862185000	66.7802	128	0
1527954105.864034000	66.7821	86	1
1527954105.865654000	66.7837	72	0
1527954105.867059000	66.7851	80	1
1527954105.867354000	66.7854	109	0
1527954105.869052000	66.7871	80	1
1527954106.330379000	67.2484	875	1
1527954106.330440000	67.2485	236	1
1527954106.351998000	67.27	69	0
1527954106.490760000	67.4088	239	0
1527954106.490763000	67.4088	128	0
1527954106.493166000	67.4112	86	1
1527954106.494099000	67.4121	72	0
1527954106.494284000	67.4123	106	0
1527954106.496089000	67.4141	83	1
1527954106.584434000	67.5025	369	1
1527954106.584498000	67.5025	236	1
1527954106.606363000	67.5244	69	0
1527954106.743569000	67.6616	238	0
1527954106.743572000	67.6616	128	0
1527954106.745040000	67.6631	86	1
1527954106.747153000	67.6652	72	0
1527954106.747245000	67.6653	168	0
1527954106.749108000	67.6671	83	1
1527954106.834431000	67.7525	372	1
1527954106.834531000	67.7526	200	1
1527954106.867557000	67.7856	69	0
1527954107.096837000	68.0149	213	0
1527954107.096840000	68.0149	128	0
1527954107.099090000	68.0171	86	1
1527954107.100615000	68.0187	72	0
1527954107.100616000	68.0187	178	0
1527954107.102080000	68.0201	83	1
1527954107.158349000	68.0764	448	1
1527954107.158449000	68.0765	294	1
1527954107.178866000	68.0969	69	0
1527954107.313281000	68.2313	216	0
1527954107.313283000	68.2313	128	0
1527954107.315107000	68.2331	86	1
1527954107.316619000	68.2347	72	0
1527954107.316693000	68.2347	207	0
1527954107.318073000	68.2361	83	1
1527954107.682887000	68.6009	374	1
1527954107.682967000	68.601	356	1
1527954107.702791000	68.6208	69	0
1527954107.787167000	68.7052	283	1
1527954107.787259000	68.7053	1392	1
1527954107.787286000	68.7053	1392	1
1527954107.787326000	68.7054	1114	1
1527954107.808894000	68.7269	69	0
1527954107.814210000	68.7322	69	0
1527954107.839345000	68.7574	238	0
1527954107.839348000	68.7574	128	0
1527954107.841154000	68.7592	92	1
1527954107.842970000	68.761	72	0
1527954107.842972000	68.761	90	0
1527954107.845160000	68.7632	83	1
1527954107.956402000	68.8744	387	0
1527954107.958150000	68.8762	80	1
1527954107.961264000	68.8793	60	0
1527954107.963155000	68.8812	80	1
1527954107.969163000	68.8872	369	1
1527954107.969247000	68.8873	294	1
1527954107.989650000	68.9077	69	0
1527954108.122982000	69.041	283	0
1527954108.122985000	69.041	128	0
1527954108.125156000	69.0432	86	1
1527954108.126262000	69.0443	72	0
1527954108.127129000	69.0452	66	0
1527954108.128144000	69.0462	83	1
1527954108.292407000	69.2104	372	1
1527954108.292498000	69.2105	232	1
1527954108.312972000	69.231	69	0
1527954108.452318000	69.3704	238	0
1527954108.452321000	69.3704	128	0
1527954108.454185000	69.3722	86	1
1527954108.456495000	69.3745	72	0
1527954108.457866000	69.3759	150	0
1527954108.458125000	69.3762	83	1
1527954109.214711000	70.1327	373	1
1527954109.214802000	70.1328	236	1
1527954109.236168000	70.1542	69	0
1527954109.240499000	70.1585	69	0
1527954109.375120000	70.2932	212	0
1527954109.375122000	70.2932	128	0
1527954109.377247000	70.2953	89	1
1527954109.378784000	70.2968	72	0
1527954109.378863000	70.2969	140	0
1527954109.380203000	70.2982	83	1
1527954109.676422000	70.5945	367	1
1527954109.676514000	70.5946	236	1
1527954109.698593000	70.6166	69	0
1527954109.831376000	70.7494	235	0
1527954109.831378000	70.7494	128	0
1527954109.833323000	70.7514	86	1
1527954109.834685000	70.7527	72	0
1527954109.834765000	70.7528	131	0
1527954109.836219000	70.7543	83	1
1527954110.248655000	71.1667	367	1
1527954110.248749000	71.1668	236	1
1527954110.273108000	71.1911	69	0
1527954110.277284000	71.1953	69	0
1527954110.466860000	71.3849	351	0
1527954110.466862000	71.3849	128	0
1527954110.468291000	71.3863	89	1
1527954110.470399000	71.3884	72	0
1527954110.470485000	71.3885	211	0
1527954110.472361000	71.3904	83	1
1527954110.789957000	71.708	953	1
1527954110.790053000	71.7081	1392	1
1527954110.790081000	71.7081	1392	1
1527954110.790122000	71.7082	1392	1
1527954110.790155000	71.7082	1392	1
1527954110.790192000	71.7082	1392	1
1527954110.790241000	71.7083	1392	1
1527954110.790279000	71.7083	1392	1
1527954110.790311000	71.7083	1392	1
1527954110.790348000	71.7084	1392	1
1527954110.790389000	71.7084	1392	1
1527954110.790429000	71.7085	1392	1
1527954110.790465000	71.7085	1392	1
1527954110.790513000	71.7085	1392	1
1527954110.792306000	71.7103	934	1
1527954110.810613000	71.7286	69	0
1527954110.816106000	71.7341	69	0
1527954110.817776000	71.7358	69	0
1527954110.891663000	71.8097	841	1
1527954110.891725000	71.8098	236	1
1527954110.916953000	71.835	69	0
1527954110.967864000	71.8859	356	0
1527954110.969363000	71.8874	83	1
1527954110.972756000	71.8908	60	0
1527954110.974284000	71.8923	80	1
1527954111.052114000	71.9702	304	0
1527954111.052117000	71.9702	128	0
1527954111.054361000	71.9724	83	1
1527954111.064328000	71.9824	72	0
1527954111.064433000	71.9825	214	0
1527954111.066359000	71.9844	83	1
1527954111.462831000	72.3809	369	1
1527954111.462898000	72.3809	236	1
1527954111.484352000	72.4024	69	0
1527954111.647708000	72.5657	238	0
1527954111.647710000	72.5657	128	0
1527954111.649342000	72.5674	86	1
1527954111.651546000	72.5696	72	0
1527954111.651631000	72.5697	310	0
1527954111.653326000	72.5714	83	1
1527954111.944563000	72.8626	372	1
1527954111.944629000	72.8627	238	1
1527954111.978553000	72.8966	69	0
1527954112.109428000	73.0275	236	0
1527954112.109430000	73.0275	128	0
1527954112.111418000	73.0295	86	1
1527954112.111941000	73.03	72	0
1527954112.112380000	73.0304	244	0
1527954112.113346000	73.0314	83	1
1527954112.258353000	73.1764	371	1
1527954112.258433000	73.1765	237	1
1527954112.278114000	73.1962	69	0
1527954112.416079000	73.3341	213	0
1527954112.416081000	73.3341	128	0
1527954112.418006000	73.336	72	0
1527954112.418448000	73.3365	89	1
1527954112.419955000	73.338	274	0
1527954112.421427000	73.3395	80	1
1527954112.649820000	73.5679	445	1
1527954112.649882000	73.5679	236	1
1527954112.673052000	73.5911	69	0
1527954112.809497000	73.7275	236	0
1527954112.809499000	73.7275	128	0
1527954112.811469000	73.7295	86	1
1527954112.812550000	73.7306	72	0
1527954112.812936000	73.731	83	0
1527954112.814454000	73.7325	83	1
1527954112.862555000	73.7806	368	1
1527954112.862651000	73.7807	236	1
1527954112.884644000	73.8027	69	0
1527954112.905059000	73.8231	69	0
1527954113.032339000	73.9504	213	0
1527954113.032341000	73.9504	128	0
1527954113.034491000	73.9525	89	1
1527954113.035144000	73.9532	72	0
1527954113.035527000	73.9536	85	0
1527954113.036388000	73.9544	83	1
1527954113.154546000	74.0726	368	1
1527954113.154613000	74.0726	238	1
1527954113.174449000	74.0925	69	0
1527954113.310701000	74.2287	215	0
1527954113.310703000	74.2287	128	0
1527954113.312522000	74.2306	86	1
1527954113.313667000	74.2317	72	0
1527954113.313670000	74.2317	140	0
1527954113.315485000	74.2335	83	1
1527954114.769296000	75.6873	368	1
1527954114.769390000	75.6874	236	1
1527954114.796852000	75.7149	69	0
1527954114.929473000	75.8475	242	0
1527954114.929476000	75.8475	128	0
1527954114.931806000	75.8498	86	1
1527954114.933108000	75.8511	72	0
1527954114.933267000	75.8513	280	0
1527954114.934717000	75.8528	83	1
1527954115.110072000	76.0281	369	1
1527954115.110158000	76.0282	236	1
1527954115.135330000	76.0534	69	0
1527954115.271993000	76.19	283	0
1527954115.271995000	76.19	128	0
1527954115.273808000	76.1918	86	1
1527954115.275093000	76.1931	72	0
1527954115.275096000	76.1931	298	0
1527954115.276789000	76.1948	83	1
1527954115.523148000	76.4412	368	1
1527954115.523241000	76.4413	238	1
1527954115.543693000	76.4617	69	0
1527954115.679751000	76.5978	236	0
1527954115.679754000	76.5978	128	0
1527954115.681904000	76.5999	86	1
1527954115.683467000	76.6015	72	0
1527954115.683469000	76.6015	87	0
1527954115.684751000	76.6028	83	1
1527954116.005548000	76.9236	368	1
1527954116.005644000	76.9237	237	1
1527954116.027530000	76.9456	69	0
1527954116.162654000	77.0807	213	0
1527954116.162657000	77.0807	128	0
1527954116.164845000	77.0829	86	1
1527954116.165592000	77.0836	72	0
1527954116.165595000	77.0836	244	0
1527954116.167835000	77.0859	83	1
1527954116.320440000	77.2385	367	1
1527954116.320502000	77.2385	237	1
1527954116.340593000	77.2586	69	0
1527954116.349649000	77.2677	69	0
1527954116.479564000	77.3976	235	0
1527954116.479567000	77.3976	128	0
1527954116.481861000	77.3999	89	1
1527954116.483832000	77.4019	72	0
1527954116.483918000	77.402	128	0
1527954116.485850000	77.4039	83	1
1527954116.682079000	77.6001	371	1
1527954116.682174000	77.6002	236	1
1527954116.702842000	77.6209	69	0
1527954116.837104000	77.7551	331	0
1527954116.837216000	77.7553	128	0
1527954116.838906000	77.7569	86	1
1527954116.840868000	77.7589	72	0
1527954116.841350000	77.7594	147	0
1527954116.842877000	77.7609	83	1
1527954117.088806000	78.0068	975	1
1527954117.088899000	78.0069	239	1
1527954117.110557000	78.0286	69	0
1527954117.247756000	78.1658	213	0
1527954117.247759000	78.1658	128	0
1527954117.249641000	78.1677	72	0
1527954117.249845000	78.1679	86	1
1527954117.249877000	78.1679	213	0
1527954117.251908000	78.1699	83	1
1527954117.869291000	78.7873	885	1
1527954117.869386000	78.7874	236	1
1527954117.889065000	78.8071	69	0
1527954117.900641000	78.8187	69	0
1527954118.093050000	79.0111	235	0
1527954118.093052000	79.0111	128	0
1527954118.094993000	79.013	89	1
1527954118.097437000	79.0155	72	0
1527954118.097439000	79.0155	89	0
1527954118.098943000	79.017	83	1
1527954118.242050000	79.1601	367	1
1527954118.242148000	79.1602	236	1
1527954118.262761000	79.1808	69	0
1527954118.399484000	79.3175	290	0
1527954118.399487000	79.3175	128	0
1527954118.401001000	79.319	86	1
1527954118.402821000	79.3209	72	0
1527954118.403902000	79.3219	92	0
1527954118.404902000	79.3229	83	1
1527954118.886248000	79.8043	367	1
1527954118.886310000	79.8043	236	1
1527954118.906970000	79.825	69	0
1527954118.911651000	79.8297	69	0
1527954119.046336000	79.9644	239	0
1527954119.046339000	79.9644	128	0
1527954119.048047000	79.9661	89	1
1527954119.049908000	79.9679	72	0
1527954119.050003000	79.968	196	0
1527954119.052009000	79.97	83	1
1527954119.136289000	80.0543	446	1
1527954119.136349000	80.0544	236	1
1527954119.157791000	80.0758	69	0
1527954119.292904000	80.2109	236	0
1527954119.292906000	80.2109	128	0
1527954119.295052000	80.2131	86	1
1527954119.296516000	80.2146	72	0
1527954119.296518000	80.2146	151	0
1527954119.298014000	80.2161	83	1
1527954119.728232000	80.6463	367	1
1527954119.728326000	80.6464	236	1
1527954119.748517000	80.6666	69	0
1527954119.944049000	80.8621	236	0
1527954119.944176000	80.8622	128	0
1527954119.946095000	80.8641	86	1
1527954119.946984000	80.865	72	0
1527954119.947332000	80.8654	245	0
1527954119.949078000	80.8671	83	1
1527954120.070251000	80.9883	370	1
1527954120.070313000	80.9883	238	1
1527954120.096036000	81.0141	69	0
1527954120.109878000	81.0279	69	0
1527954120.242196000	81.1602	216	0
1527954120.242914000	81.161	128	0
1527954120.244105000	81.1621	89	1
1527954120.245589000	81.1636	72	0
1527954120.246573000	81.1646	211	0
1527954120.247156000	81.1652	83	1
1527954120.613388000	81.5314	369	1
1527954120.613472000	81.5315	236	1
1527954120.636567000	81.5546	69	0
1527954120.929484000	81.8475	236	0
1527954120.929600000	81.8476	128	0
1527954120.931047000	81.8491	86	1
1527954120.932468000	81.8505	72	0
1527954120.934056000	81.8521	80	1
1527954120.983074000	81.9011	121	0
1527954120.985129000	81.9032	80	1
1527954121.073270000	81.9913	371	1
1527954121.073360000	81.9914	237	1
1527954121.094387000	82.0124	69	0
1527954121.291900000	82.2099	216	0
1527954121.291902000	82.2099	128	0
1527954121.294147000	82.2122	86	1
1527954121.295596000	82.2136	72	0
1527954121.295685000	82.2137	81	0
1527954121.297127000	82.2152	83	1
1527954121.467273000	82.3853	370	1
1527954121.467370000	82.3854	236	1
1527954121.486956000	82.405	69	0
1527954121.623749000	82.5418	240	0
1527954121.623872000	82.5419	128	0
1527954121.626157000	82.5442	86	1
1527954121.627365000	82.5454	72	0
1527954121.628048000	82.5461	112	0
1527954121.629082000	82.5471	83	1
1527954121.999688000	82.9177	368	1
1527954121.999767000	82.9178	239	1
1527954122.019890000	82.9379	69	0
1527954122.165217000	83.0833	283	0
1527954122.167169000	83.0852	83	1
1527954122.170071000	83.0881	138	0
1527954122.170073000	83.0881	154	0
1527954122.172149000	83.0902	83	1
1527954122.233093000	83.1511	368	1
1527954122.233170000	83.1512	236	1
1527954122.262535000	83.1806	69	0
1527954122.397379000	83.3154	216	0
1527954122.397381000	83.3154	128	0
1527954122.399180000	83.3172	86	1
1527954122.402104000	83.3201	72	0
1527954122.403026000	83.3211	259	0
1527954122.404131000	83.3222	83	1
1527954122.455584000	83.3736	370	1
1527954122.455674000	83.3737	239	1
1527954122.479108000	83.3971	69	0
1527954122.617707000	83.5357	236	0
1527954122.617709000	83.5357	128	0
1527954122.619165000	83.5372	86	1
1527954122.620899000	83.5389	72	0
1527954122.621273000	83.5393	120	0
1527954122.622138000	83.5402	83	1
1527954122.930359000	83.8484	974	1
1527954122.930422000	83.8485	236	1
1527954122.955174000	83.8732	69	0
1527954123.094674000	84.0127	213	0
1527954123.094677000	84.0127	128	0
1527954123.096174000	84.0142	86	1
1527954123.097479000	84.0155	72	0
1527954123.097712000	84.0157	73	0
1527954123.099181000	84.0172	83	1
1527954123.262330000	84.1804	885	1
1527954123.262424000	84.1805	236	1
1527954123.284222000	84.2023	69	0
1527954123.420779000	84.3388	331	0
1527954123.420781000	84.3388	128	0
1527954123.422205000	84.3402	86	1
1527954123.423389000	84.3414	72	0
1527954123.423460000	84.3415	128	0
1527954123.425217000	84.3433	83	1
1527954123.734625000	84.6527	369	1
1527954123.734705000	84.6527	237	1
1527954123.755398000	84.6734	69	0
1527954123.951525000	84.8696	235	0
1527954123.951528000	84.8696	128	0
1527954123.953285000	84.8713	86	1
1527954123.953962000	84.872	72	0
1527954123.954521000	84.8726	69	0
1527954123.956225000	84.8743	83	1
1527954124.228397000	85.1464	367	1
1527954124.228482000	85.1465	236	1
1527954124.249575000	85.1676	69	0
1527954124.386731000	85.3048	212	0
1527954124.386734000	85.3048	128	0
1527954124.388291000	85.3063	86	1
1527954124.390205000	85.3082	72	0
1527954124.390207000	85.3082	300	0
1527954124.392319000	85.3104	83	1
1527954124.481610000	85.3996	443	1
1527954124.481669000	85.3997	236	1
1527954124.502314000	85.4204	69	0
1527954124.508148000	85.4262	69	0
1527954124.641818000	85.5599	315	0
1527954124.642081000	85.5601	128	0
1527954124.643293000	85.5613	89	1
1527954124.645442000	85.5635	72	0
1527954124.645445000	85.5635	79	0
1527954124.647332000	85.5654	83	1
1527954124.737493000	85.6555	368	1
1527954124.737560000	85.6556	236	1
1527954124.767166000	85.6852	69	0
1527954124.915163000	85.8332	216	0
1527954124.915300000	85.8333	128	0
1527954124.917034000	85.8351	72	0
1527954124.917286000	85.8353	89	1
1527954124.918014000	85.8361	139	0
1527954124.920334000	85.8384	80	1
1527954125.294509000	86.2125	369	1
1527954125.294577000	86.2126	236	1
1527954125.314815000	86.2329	69	0
1527954125.454730000	86.3728	261	0
1527954125.454732000	86.3728	128	0
1527954125.456388000	86.3744	86	1
1527954125.457949000	86.376	72	0
1527954125.457951000	86.376	296	0
1527954125.459372000	86.3774	83	1
1527954125.715863000	86.6339	368	1
1527954125.715961000	86.634	236	1
1527954125.737078000	86.6551	69	0
1527954125.742103000	86.6601	69	0
1527954125.874332000	86.7924	215	0
1527954125.874334000	86.7924	128	0
1527954125.876432000	86.7945	89	1
1527954125.877582000	86.7956	72	0
1527954125.877584000	86.7956	143	0
1527954125.879316000	86.7974	83	1
1527954126.088896000	87.0069	369	1
1527954126.088955000	87.007	236	1
1527954126.111293000	87.0293	69	0
1527954126.117216000	87.0353	69	0
1527954126.250650000	87.1687	212	0
1527954126.250652000	87.1687	128	0
1527954126.252400000	87.1704	89	1
1527954126.254916000	87.173	72	0
1527954126.254918000	87.173	265	0
1527954126.256434000	87.1745	83	1
1527954126.471122000	87.3892	370	1
1527954126.471217000	87.3893	237	1
1527954126.492111000	87.4101	69	0
1527954126.630642000	87.5487	235	0
1527954126.630644000	87.5487	128	0
1527954126.632476000	87.5505	86	1
1527954126.634995000	87.553	72	0
1527954126.635110000	87.5531	179	0
1527954126.637435000	87.5555	83	1
1527954126.916839000	87.8349	367	1
1527954126.916903000	87.8349	236	1
1527954126.939162000	87.8572	69	0
1527954126.945435000	87.8635	69	0
1527954127.085292000	88.0033	215	0
1527954127.085295000	88.0033	128	0
1527954127.086091000	88.0041	72	0
1527954127.086092000	88.0041	178	0
1527954127.087424000	88.0055	95	1
1527954127.242153000	88.1602	372	1
1527954127.242229000	88.1603	239	1
1527954127.261587000	88.1796	69	0
1527954127.401390000	88.3194	219	0
1527954127.401392000	88.3194	128	0
1527954127.403497000	88.3215	86	1
1527954127.406421000	88.3245	72	0
1527954127.406535000	88.3246	157	0
1527954127.408486000	88.3265	83	1
1527954127.963013000	88.881	369	1
1527954127.963074000	88.8811	236	1
1527954127.982933000	88.901	69	0
1527954128.118800000	89.0368	308	0
1527954128.119063000	89.0371	128	0
1527954128.119954000	89.038	72	0
1527954128.119956000	89.038	89	0
1527954128.120497000	89.0385	92	1
1527954128.194656000	89.1127	974	1
1527954128.194748000	89.1128	238	1
1527954128.218355000	89.1364	69	0
1527954128.355123000	89.2732	213	0
1527954128.355125000	89.2732	128	0
1527954128.357649000	89.2757	86	1
1527954128.364795000	89.2828	72	0
1527954128.364900000	89.2829	173	0
1527954128.366477000	89.2845	83	1
[truncated: 401 more rows]
