# Supplementary material for: Method for multi-task learning fusion network traffic classification to address small sample labels
Source: Sci Rep. 2024 Jan 30;14:2518. doi: 10.1038/s41598-024-51933-8 (PMC10827795; doi:10.1038/s41598-024-51933-8)
Supplement: Supplementary file 2 — Supplementary Information 2. [file 41598_2024_51933_MOESM2_ESM.zip › QUIC Dataset/QUIC Dataset/pretraining/Google Doc/GoogleDoc-1059.txt]

1527905312.328332000	0	295	1
1527905312.367323000	0.038991	87	0
1527905312.536748000	0.208416	423	0
1527905312.537415000	0.209083	1412	0
1527905312.538017000	0.209685	1412	0
1527905312.538676000	0.210344	1412	0
1527905312.539258000	0.210926	186	0
1527905312.539769000	0.211437	113	1
1527905312.539917000	0.211585	1412	0
1527905312.540520000	0.212188	1412	0
1527905312.541123000	0.212791	1412	0
1527905312.541692000	0.21336	188	0
1527905312.542717000	0.214385	107	1
1527905312.543058000	0.214726	1412	0
1527905312.543664000	0.215332	1412	0
1527905312.544261000	0.215929	1323	0
1527905312.545503000	0.217171	1412	0
1527905312.545703000	0.217371	107	1
1527905312.546103000	0.217771	1412	0
1527905312.546705000	0.218373	1412	0
1527905312.547273000	0.218941	188	0
1527905312.548702000	0.22037	104	1
1527905312.576071000	0.247739	1206	0
1527905312.577652000	0.24932	1412	0
1527905312.578245000	0.249913	1412	0
1527905312.578738000	0.250406	104	1
1527905312.578929000	0.250597	1412	0
1527905312.579512000	0.25118	188	0
1527905312.580138000	0.251806	1241	0
1527905312.581393000	0.253061	1412	0
1527905312.581709000	0.253377	107	1
1527905312.581962000	0.25363	252	0
1527905312.583231000	0.254899	1412	0
1527905312.583809000	0.255477	802	0
1527905312.584427000	0.256095	1412	0
1527905312.584702000	0.25637	107	1
1527905312.585016000	0.256684	1004	0
1527905312.586265000	0.257933	1412	0
1527905312.586869000	0.258537	1412	0
1527905312.587471000	0.259139	1412	0
1527905312.587689000	0.259357	107	1
1527905312.588040000	0.259708	188	0
1527905312.589372000	0.26104	1412	0
1527905312.589940000	0.261608	170	0
1527905312.590659000	0.262327	1412	0
1527905312.590708000	0.262376	104	1
1527905312.591262000	0.26293	1412	0
1527905312.591864000	0.263532	1412	0
1527905312.593076000	0.264744	188	0
1527905312.593705000	0.265373	107	1
1527905312.593707000	0.265375	1412	0
1527905312.594282000	0.26595	153	0
1527905312.594985000	0.266653	1412	0
1527905312.595594000	0.267262	1412	0
1527905312.596196000	0.267864	1412	0
1527905312.596753000	0.268421	110	1
1527905312.597424000	0.269092	900	0
1527905312.598732000	0.2704	1412	0
1527905312.599334000	0.271002	1412	0
1527905312.599933000	0.271601	1412	0
1527905312.600504000	0.272172	188	0
1527905312.600626000	0.272294	101	1
1527905312.601756000	0.273424	662	0
1527905312.602350000	0.274018	253	0
1527905312.603766000	0.275434	110	1
1527905313.214712000	0.88638	319	1
1527905313.214799000	0.886467	1412	1
1527905313.214825000	0.886493	906	1
1527905313.218262000	0.88993	218	1
1527905313.241922000	0.91359	87	0
1527905313.246477000	0.918145	87	0
1527905313.396306000	1.06797	396	0
1527905313.398811000	1.07048	104	1
1527905313.399618000	1.07129	80	0
1527905313.404845000	1.07651	98	1
1527905313.553193000	1.22486	315	0
1527905313.553827000	1.2255	1412	0
1527905313.554435000	1.2261	1412	0
1527905313.555038000	1.22671	1412	0
1527905313.555607000	1.22728	180	0
1527905313.556234000	1.2279	1412	0
1527905313.556764000	1.22843	113	1
1527905313.556838000	1.22851	1412	0
1527905313.557428000	1.2291	1071	0
1527905313.558713000	1.23038	92	0
1527905313.559337000	1.231	307	0
1527905313.559798000	1.23147	107	1
1527905314.731275000	2.40294	216	1
1527905314.757353000	2.42902	87	0
1527905315.145883000	2.81755	401	0
1527905315.146483000	2.81815	1116	0
1527905315.148892000	2.82056	104	1
1527905315.153313000	2.82498	92	0
1527905315.153906000	2.82557	223	0
1527905315.155860000	2.82753	101	1
1527905315.704721000	3.37639	232	1
1527905315.730702000	3.40237	87	0
1527905316.074507000	3.74618	256	0
1527905316.075170000	3.74684	1412	0
1527905316.075775000	3.74744	995	0
1527905316.076345000	3.74801	92	0
1527905316.076950000	3.74862	247	0
1527905316.095891000	3.76756	113	1
1527905316.644670000	4.31634	1140	1
1527905316.644770000	4.31644	1412	1
1527905316.644796000	4.31646	1412	1
1527905316.644846000	4.31651	1412	1
1527905316.644902000	4.31657	1412	1
1527905316.644924000	4.31659	1412	1
1527905316.644948000	4.31662	1412	1
1527905316.644988000	4.31666	1412	1
1527905316.645025000	4.31669	1412	1
1527905316.645058000	4.31673	1412	1
1527905316.645092000	4.31676	1412	1
1527905316.647118000	4.31879	1412	1
1527905316.647150000	4.31882	1412	1
1527905316.649240000	4.32091	1269	1
1527905316.670944000	4.34261	87	0
1527905316.675603000	4.34727	87	0
1527905317.026753000	4.69842	399	0
1527905317.029986000	4.70165	104	1
1527905317.030696000	4.70236	80	0
1527905317.032947000	4.70462	98	1
1527905318.106208000	5.77788	377	1
1527905318.106306000	5.77797	1412	1
1527905318.106343000	5.77801	981	1
1527905318.108256000	5.77992	326	1
1527905318.108320000	5.77999	1412	1
1527905318.108354000	5.78002	1412	1
1527905318.108375000	5.78004	758	1
1527905318.111270000	5.78294	101	1
1527905318.121758000	5.79343	165	1
1527905318.133414000	5.80508	104	0
1527905318.136054000	5.80772	98	1
1527905318.149630000	5.8213	87	0
1527905318.301286000	5.97295	396	0
1527905318.304148000	5.97582	101	1
1527905318.304214000	5.97588	80	0
1527905318.310860000	5.98253	98	1
1527905318.978042000	6.64971	582	0
1527905318.978724000	6.65039	303	0
1527905318.979350000	6.65102	298	0
1527905318.980594000	6.65226	121	1
1527905318.984590000	6.65626	253	1
1527905319.006932000	6.6786	87	0
1527905319.011063000	6.68273	87	0
1527905319.271963000	6.94363	970	0
1527905319.272562000	6.94423	1412	0
1527905319.273227000	6.9449	1412	0
1527905319.273837000	6.94551	1412	0
1527905319.274408000	6.94608	180	0
1527905319.275044000	6.94671	1412	0
1527905319.275442000	6.94711	116	1
1527905319.275661000	6.94733	1352	0
1527905319.276927000	6.9486	1412	0
1527905319.277527000	6.9492	1412	0
1527905319.278088000	6.94976	107	1
1527905319.278124000	6.94979	1412	0
1527905319.278803000	6.95047	188	0
1527905319.280720000	6.95239	1226	0
1527905319.281082000	6.95275	104	1
1527905319.281951000	6.95362	1412	0
1527905319.282549000	6.95422	1412	0
1527905319.283163000	6.95483	1412	0
1527905319.284431000	6.9561	1412	0
1527905319.285020000	6.95669	839	0
1527905319.285096000	6.95676	107	1
1527905319.286266000	6.95793	1412	0
1527905319.286869000	6.95854	1412	0
1527905319.287475000	6.95914	1412	0
1527905319.288082000	6.95975	107	1
1527905319.288840000	6.96051	856	0
1527905319.289467000	6.96114	1412	0
1527905319.290068000	6.96174	1412	0
1527905319.290668000	6.96234	1412	0
1527905319.291092000	6.96276	107	1
1527905319.291882000	6.96355	190	0
1527905319.292501000	6.96417	969	0
1527905319.293115000	6.96478	1412	0
1527905319.293720000	6.96539	1412	0
1527905319.294080000	6.96575	107	1
1527905319.294318000	6.96599	1412	0
1527905319.295527000	6.9672	190	0
1527905319.296158000	6.96783	1412	0
1527905319.296729000	6.9684	184	0
1527905319.297079000	6.96875	107	1
1527905319.301657000	6.97333	1412	0
1527905319.302255000	6.97392	1412	0
1527905319.302858000	6.97453	1412	0
1527905319.304104000	6.97577	104	1
1527905319.304115000	6.97578	188	0
1527905319.304754000	6.97642	1412	0
1527905319.305361000	6.97703	1412	0
1527905319.305964000	6.97763	1412	0
1527905319.307068000	6.97874	107	1
1527905319.307173000	6.97884	180	0
1527905319.310068000	6.98174	98	1
1527905319.311670000	6.98334	1412	0
1527905319.312314000	6.98398	761	0
1527905319.312942000	6.98461	1412	0
1527905319.313545000	6.98521	1302	0
1527905319.314087000	6.98575	107	1
1527905319.314152000	6.98582	1412	0
1527905319.314774000	6.98644	1412	0
1527905319.315378000	6.98705	1412	0
1527905319.315981000	6.98765	1412	0
1527905319.316570000	6.98824	919	0
1527905319.317091000	6.98876	110	1
1527905319.317883000	6.98955	175	0
1527905319.321113000	6.99278	98	1
1527905321.905815000	9.57748	561	1
1527905321.905890000	9.57756	294	1
1527905321.908101000	9.57977	303	1
1527905321.908176000	9.57984	1412	1
1527905321.908234000	9.5799	1412	1
1527905321.908256000	9.57992	969	1
1527905321.931327000	9.603	87	0
1527905321.938697000	9.61037	87	0
1527905321.992425000	9.66409	400	1
1527905322.018136000	9.6898	87	0
1527905322.071326000	9.74299	349	0
1527905322.071939000	9.74361	1400	0
1527905322.072521000	9.74419	513	0
1527905322.074261000	9.74593	107	1
1527905322.100579000	9.77225	592	0
1527905322.101240000	9.77291	1412	0
1527905322.101853000	9.77352	1412	0
1527905322.102460000	9.77413	1412	0
1527905322.103060000	9.77473	1412	0
1527905322.103301000	9.77497	110	1
1527905322.103713000	9.77538	1412	0
1527905322.104277000	9.77594	820	0
1527905322.104859000	9.77653	176	0
1527905322.106237000	9.7779	104	1
1527905322.121496000	9.79316	275	0
1527905322.122069000	9.79374	103	0
1527905322.124272000	9.79594	101	1
1527905322.129233000	9.8009	105	0
1527905322.132269000	9.80394	98	1
1527905322.185369000	9.85704	275	0
1527905322.188253000	9.85992	98	1
1527905322.220130000	9.8918	387	0
1527905322.223249000	9.89492	98	1
1527905322.226525000	9.89819	80	0
1527905322.229250000	9.90092	98	1
1527905322.863991000	10.5357	487	1
1527905322.864065000	10.5357	94	1
1527905322.890164000	10.5618	87	0
1527905322.991469000	10.6631	259	0
1527905322.992063000	10.6637	365	0
1527905322.994301000	10.666	104	1
1527905322.995197000	10.6669	270	0
1527905322.998279000	10.6699	98	1
1527905323.995116000	11.6668	398	1
1527905323.995192000	11.6669	109	1
1527905324.021001000	11.6927	87	0
1527905324.052881000	11.7245	303	1
1527905324.064271000	11.7359	478	1
1527905324.064343000	11.736	87	1
1527905324.077528000	11.7492	87	0
1527905324.091426000	11.7631	87	0
1527905324.319894000	11.9916	309	0
1527905324.320479000	11.9921	151	0
1527905324.322383000	11.9941	110	1
1527905324.323734000	11.9954	92	0
1527905324.324360000	11.996	211	0
1527905324.328768000	12.0004	98	1
1527905324.331381000	12.003	98	1
1527905324.439290000	12.111	393	1
1527905324.439367000	12.111	258	1
1527905324.464885000	12.1366	87	0
1527905324.526244000	12.1979	255	0
1527905324.526826000	12.1985	141	0
1527905324.529486000	12.2012	104	1
1527905324.530206000	12.2019	92	0
1527905324.530816000	12.2025	173	0
1527905324.533414000	12.2051	101	1
1527905324.614597000	12.2863	287	0
1527905324.615165000	12.2868	103	0
1527905324.617465000	12.2891	101	1
1527905324.618757000	12.2904	92	0
1527905324.619379000	12.291	261	0
1527905324.621507000	12.2932	101	1
1527905324.861903000	12.5336	372	1
1527905324.862038000	12.5337	1412	1
1527905324.862064000	12.5337	1412	1
1527905324.862102000	12.5338	1412	1
1527905324.862156000	12.5338	1412	1
1527905324.862190000	12.5339	1412	1
1527905324.862212000	12.5339	1412	1
1527905324.862259000	12.5339	1412	1
1527905324.862292000	12.534	1412	1
1527905324.862315000	12.534	1412	1
1527905324.862356000	12.534	1412	1
1527905324.862410000	12.5341	1412	1
1527905324.864441000	12.5361	1412	1
1527905324.864478000	12.5361	1412	1
1527905324.866438000	12.5381	1412	1
1527905324.866503000	12.5382	1412	1
1527905324.868450000	12.5401	1412	1
1527905324.886952000	12.5586	87	0
1527905324.887235000	12.5589	1412	1
1527905324.888424000	12.5601	1412	1
1527905324.888480000	12.5601	1412	1
1527905324.890448000	12.5621	1412	1
1527905324.890511000	12.5622	1412	1
1527905324.892415000	12.5641	87	0
1527905324.892455000	12.5641	1412	1
1527905324.892492000	12.5642	1412	1
1527905324.894433000	12.5661	1412	1
1527905324.894493000	12.5662	1412	1
1527905324.896400000	12.5681	1412	1
1527905324.896425000	12.5681	1412	1
1527905324.896964000	12.5686	87	0
1527905324.899416000	12.5711	1412	1
1527905324.899448000	12.5711	1412	1
1527905324.901414000	12.5731	1412	1
1527905324.901447000	12.5731	1412	1
1527905324.903403000	12.5751	1412	1
1527905324.903444000	12.5751	1412	1
1527905324.914547000	12.5862	87	0
1527905324.914821000	12.5865	760	1
1527905324.921167000	12.5928	87	0
1527905324.926217000	12.5979	87	0
1527905324.932138000	12.6038	87	0
1527905324.941003000	12.6127	87	0
1527905325.056343000	12.728	399	0
1527905325.059498000	12.7312	110	1
1527905325.061227000	12.7329	80	0
1527905325.064488000	12.7362	98	1
1527905325.537008000	13.2087	373	0
1527905325.537609000	13.2093	146	0
1527905325.539463000	13.2111	101	1
1527905325.542588000	13.2143	92	0
1527905325.543901000	13.2156	210	0
1527905325.545453000	13.2171	101	1
1527905325.644020000	13.3157	361	1
1527905325.669787000	13.3415	87	0
1527905325.682851000	13.3545	1121	1
1527905325.687510000	13.3592	377	1
1527905325.688183000	13.3599	402	1
1527905325.688230000	13.3599	246	1
1527905325.710875000	13.3825	87	0
1527905325.717161000	13.3888	87	0
1527905325.773843000	13.4455	233	0
1527905325.774428000	13.4461	118	0
1527905325.776476000	13.4481	110	1
1527905325.778142000	13.4498	92	0
1527905325.778809000	13.4505	159	0
1527905325.780472000	13.4521	101	1
1527905325.823135000	13.4948	245	0
1527905325.824406000	13.4961	279	0
1527905325.826446000	13.4981	101	1
1527905325.827809000	13.4995	92	0
1527905325.828422000	13.5001	292	0
1527905325.830472000	13.5021	101	1
1527905325.935772000	13.6074	607	0
1527905325.936362000	13.608	802	0
1527905325.937633000	13.6093	92	0
1527905325.938244000	13.6099	288	0
1527905325.938505000	13.6102	107	1
1527905326.087718000	13.7594	306	0
1527905326.088371000	13.76	146	0
1527905326.090483000	13.7622	101	1
1527905326.092842000	13.7645	92	0
1527905326.093462000	13.7651	320	0
1527905326.095488000	13.7672	101	1
1527905326.166432000	13.8381	393	1
1527905326.166529000	13.8382	253	1
1527905326.194823000	13.8665	87	0
1527905326.548343000	14.22	232	0
1527905326.548950000	14.2206	146	0
1527905326.551550000	14.2232	104	1
1527905326.552523000	14.2242	92	0
1527905326.553190000	14.2249	86	0
1527905326.555538000	14.2272	101	1
1527905326.622959000	14.2946	494	1
1527905326.623021000	14.2947	252	1
1527905326.649377000	14.321	87	0
1527905326.823813000	14.4955	235	0
1527905326.824377000	14.496	146	0
1527905326.826547000	14.4982	104	1
1527905326.827740000	14.4994	92	0
1527905326.828405000	14.5001	175	0
1527905326.830558000	14.5022	101	1
1527905327.568501000	15.2402	586	1
1527905327.568592000	15.2403	255	1
1527905327.594469000	15.2661	87	0
1527905327.784565000	15.4562	256	0
1527905327.785121000	15.4568	146	0
1527905327.787046000	15.4587	104	1
1527905327.788995000	15.4607	92	0
1527905327.789676000	15.4613	311	0
1527905327.792062000	15.4637	101	1
1527905327.836223000	15.5079	388	1
1527905327.836314000	15.508	253	1
1527905327.862029000	15.5337	87	0
1527905328.213913000	15.8856	256	0
1527905328.214423000	15.8861	146	0
1527905328.217094000	15.8888	104	1
1527905328.217502000	15.8892	92	0
1527905328.218167000	15.8898	321	0
1527905328.220059000	15.8917	101	1
1527905328.272147000	15.9438	392	1
1527905328.272241000	15.9439	259	1
1527905328.297174000	15.9688	87	0
1527905328.495983000	16.1677	298	0
1527905328.496528000	16.1682	146	0
1527905328.499083000	16.1708	104	1
1527905328.499293000	16.171	92	0
1527905328.499906000	16.1716	148	0
1527905328.502070000	16.1737	101	1
1527905328.782080000	16.4537	389	1
1527905328.782172000	16.4538	253	1
1527905328.808241000	16.4799	87	0
1527905329.015583000	16.6873	258	0
1527905329.016156000	16.6878	146	0
1527905329.018127000	16.6898	104	1
1527905329.020545000	16.6922	92	0
1527905329.021191000	16.6929	216	0
1527905329.023129000	16.6948	101	1
1527905329.311699000	16.9834	393	1
1527905329.311793000	16.9835	256	1
1527905329.337119000	17.0088	87	0
1527905329.502694000	17.1744	233	0
1527905329.503207000	17.1749	148	0
1527905329.505149000	17.1768	104	1
1527905329.507190000	17.1789	92	0
1527905329.507795000	17.1795	153	0
1527905329.510146000	17.1818	101	1
1527905329.662183000	17.3339	389	1
1527905329.662254000	17.3339	255	1
1527905329.688134000	17.3598	87	0
1527905329.852643000	17.5243	235	0
1527905329.853158000	17.5248	148	0
1527905329.855161000	17.5268	104	1
1527905329.857415000	17.5291	92	0
1527905329.858440000	17.5301	150	0
1527905329.860151000	17.5318	101	1
1527905329.981487000	17.6532	392	1
1527905329.981547000	17.6532	258	1
1527905330.006973000	17.6786	87	0
1527905330.172972000	17.8446	386	0
1527905330.173492000	17.8452	148	0
1527905330.176212000	17.8479	104	1
1527905330.177439000	17.8491	92	0
1527905330.178051000	17.8497	179	0
1527905330.180198000	17.8519	101	1
1527905330.493587000	18.1653	1217	1
1527905330.493663000	18.1653	257	1
1527905330.519657000	18.1913	87	0
1527905330.688031000	18.3597	233	0
1527905330.688562000	18.3602	148	0
1527905330.691187000	18.3629	104	1
1527905330.692472000	18.3641	92	0
1527905330.693152000	18.3648	254	0
1527905330.695203000	18.3669	101	1
1527905330.833507000	18.5052	388	1
1527905330.833567000	18.5052	255	1
1527905330.860159000	18.5318	87	0
1527905331.052278000	18.7239	256	0
1527905331.052860000	18.7245	148	0
1527905331.055231000	18.7269	104	1
1527905331.057108000	18.7288	92	0
1527905331.057764000	18.7294	132	0
1527905331.060227000	18.7319	101	1
1527905331.343589000	19.0153	465	1
1527905331.343676000	19.0153	258	1
1527905331.370061000	19.0417	87	0
1527905331.729457000	19.4011	233	0
1527905331.730022000	19.4017	148	0
1527905331.732623000	19.4043	104	1
1527905331.734770000	19.4064	92	0
1527905331.735373000	19.407	321	0
1527905331.737294000	19.409	101	1
1527905331.842578000	19.5142	389	1
1527905331.842667000	19.5143	256	1
1527905331.869904000	19.5416	87	0
1527905332.060787000	19.7325	256	0
1527905332.061379000	19.733	148	0
1527905332.063248000	19.7349	104	1
1527905332.066811000	19.7385	92	0
1527905332.068128000	19.7398	315	0
1527905332.069215000	19.7409	101	1
1527905332.333653000	20.0053	491	1
1527905332.333716000	20.0054	259	1
1527905332.361593000	20.0333	87	0
1527905332.574905000	20.2466	253	0
1527905332.575475000	20.2471	148	0
1527905332.578320000	20.25	104	1
1527905332.580138000	20.2518	92	0
1527905332.580825000	20.2525	305	0
1527905332.583277000	20.2549	101	1
1527905332.764573000	20.4362	583	1
1527905332.764658000	20.4363	255	1
1527905332.794821000	20.4665	87	0
1527905333.147607000	20.8193	329	0
1527905333.148216000	20.8199	148	0
1527905333.150292000	20.822	104	1
1527905333.152634000	20.8243	92	0
1527905333.153238000	20.8249	97	0
1527905333.155283000	20.827	101	1
1527905333.263744000	20.9354	393	1
1527905333.263835000	20.9355	220	1
1527905333.298816000	20.9705	87	0
1527905333.492250000	21.1639	232	0
1527905333.492841000	21.1645	148	0
1527905333.495328000	21.167	104	1
1527905333.496013000	21.1677	92	0
1527905333.496624000	21.1683	323	0
1527905333.498294000	21.17	101	1
1527905334.094367000	21.766	388	1
1527905334.094454000	21.7661	257	1
1527905334.120176000	21.7918	87	0
1527905334.494386000	22.1661	255	0
1527905334.494911000	22.1666	148	0
1527905334.497430000	22.1691	104	1
1527905334.499372000	22.171	92	0
1527905334.500052000	22.1717	239	0
1527905334.502432000	22.1741	101	1
1527905334.620920000	22.2926	388	1
1527905334.621012000	22.2927	256	1
1527905334.646765000	22.3184	87	0
1527905335.017161000	22.6888	256	0
1527905335.017681000	22.6893	148	0
1527905335.019695000	22.6914	92	0
1527905335.020406000	22.6921	107	1
1527905335.020862000	22.6925	282	0
1527905335.023477000	22.6951	98	1
1527905335.126280000	22.7979	393	1
1527905335.126356000	22.798	256	1
1527905335.152801000	22.8245	87	0
1527905335.163198000	22.8349	87	0
1527905335.337853000	23.0095	298	0
1527905335.338394000	23.0101	148	0
1527905335.340418000	23.0121	107	1
1527905335.341702000	23.0134	92	0
1527905335.342311000	23.014	204	0
1527905335.344469000	23.0161	101	1
1527905335.666173000	23.3378	388	1
1527905335.666263000	23.3379	256	1
1527905335.692275000	23.3639	87	0
1527905335.867310000	23.539	258	0
1527905335.867855000	23.5395	148	0
1527905335.870465000	23.5421	92	0
1527905335.870518000	23.5422	104	1
1527905335.871140000	23.5428	304	0
1527905335.873493000	23.5452	101	1
1527905336.285238000	23.9569	389	1
1527905336.285331000	23.957	256	1
1527905336.310042000	23.9817	87	0
1527905336.504173000	24.1758	235	0
1527905336.504770000	24.1764	148	0
1527905336.506470000	24.1781	104	1
1527905336.507360000	24.179	92	0
1527905336.508578000	24.1802	308	0
1527905336.510495000	24.1822	101	1
1527905336.544958000	24.2166	389	1
1527905336.545048000	24.2167	256	1
1527905336.570679000	24.2423	87	0
1527905336.788490000	24.4602	236	0
1527905336.789099000	24.4608	148	0
1527905336.791497000	24.4632	104	1
1527905336.792907000	24.4646	92	0
1527905336.793521000	24.4652	161	0
1527905336.795521000	24.4672	101	1
1527905336.915327000	24.587	1215	1
1527905336.915417000	24.5871	255	1
1527905336.943134000	24.6148	87	0
1527905336.947268000	24.6189	87	0
1527905337.118486000	24.7902	384	0
1527905337.119163000	24.7908	148	0
1527905337.121541000	24.7932	107	1
1527905337.123965000	24.7956	92	0
1527905337.124501000	24.7962	187	0
1527905337.126518000	24.7982	101	1
1527905338.005149000	25.6768	387	1
1527905338.005239000	25.6769	255	1
1527905338.030460000	25.7021	87	0
1527905338.192486000	25.8642	258	0
1527905338.193040000	25.8647	148	0
1527905338.195600000	25.8673	104	1
1527905338.196516000	25.8682	92	0
1527905338.197137000	25.8688	276	0
1527905338.199590000	25.8713	101	1
1527905338.304953000	25.9766	466	1
1527905338.305043000	25.9767	255	1
1527905338.331887000	26.0036	87	0
1527905338.676644000	26.3483	233	0
1527905338.677221000	26.3489	148	0
1527905338.679732000	26.3514	104	1
1527905338.680102000	26.3518	92	0
1527905338.680768000	26.3524	162	0
1527905338.682615000	26.3543	101	1
1527905338.858987000	26.5307	393	1
1527905338.859076000	26.5307	260	1
1527905338.883648000	26.5553	87	0
1527905339.234335000	26.906	258	0
1527905339.234863000	26.9065	148	0
1527905339.237622000	26.9093	104	1
1527905339.238886000	26.9106	92	0
1527905339.239498000	26.9112	182	0
1527905339.241615000	26.9133	101	1
1527905339.409028000	27.0807	494	1
1527905339.409121000	27.0808	257	1
1527905339.434442000	27.1061	87	0
1527905339.607718000	27.2794	232	0
1527905339.608315000	27.28	148	0
1527905339.610671000	27.2823	104	1
1527905339.613890000	27.2856	92	0
1527905339.616703000	27.2884	98	1
1527905339.648487000	27.3202	205	0
1527905339.651724000	27.3234	98	1
1527905342.540293000	30.212	583	1
1527905342.540387000	30.2121	310	1
1527905342.568505000	30.2402	87	0
1527905342.574465000	30.2461	87	0
1527905342.736477000	30.4081	277	0
1527905342.737101000	30.4088	148	0
1527905342.739838000	30.4115	107	1
1527905342.741186000	30.4129	92	0
1527905342.742817000	30.4145	158	0
1527905342.743816000	30.4155	101	1
1527905342.940810000	30.6125	391	1
1527905342.940887000	30.6126	327	1
1527905342.966494000	30.6382	87	0
1527905343.135499000	30.8072	303	1
1527905343.135586000	30.8073	1412	1
1527905343.135611000	30.8073	1412	1
1527905343.135633000	30.8073	1412	1
1527905343.135690000	30.8074	239	1
1527905343.161777000	30.8334	87	0
1527905343.172788000	30.8445	87	0
1527905343.314167000	30.9858	328	0
1527905343.314747000	30.9864	148	0
1527905343.316935000	30.9886	110	1
1527905343.317769000	30.9894	92	0
1527905343.318358000	30.99	274	0
1527905343.320870000	30.9925	101	1
1527905343.425169000	31.0968	392	1
1527905343.425264000	31.0969	250	1
1527905343.446808000	31.1185	399	0
1527905343.449924000	31.1216	98	1
1527905343.451316000	31.123	87	0
1527905343.453076000	31.1247	80	0
1527905343.455927000	31.1276	101	1
1527905343.799092000	31.4708	243	0
1527905343.799616000	31.4713	148	0
1527905343.801032000	31.4727	92	0
1527905343.801916000	31.4736	104	1
1527905343.838207000	31.5099	286	0
1527905343.840993000	31.5127	98	1
1527905343.881399000	31.5531	393	1
1527905343.881459000	31.5531	370	1
1527905343.908302000	31.58	87	0
1527905344.104975000	31.7766	321	0
1527905344.105565000	31.7772	148	0
1527905344.107916000	31.7796	104	1
1527905344.109081000	31.7807	92	0
1527905344.110345000	31.782	98	0
1527905344.111964000	31.7836	101	1
1527905344.200430000	31.8721	389	1
1527905344.200522000	31.8722	310	1
1527905344.226678000	31.8983	87	0
1527905344.577563000	32.2492	235	0
1527905344.578142000	32.2498	148	0
1527905344.579956000	32.2516	104	1
1527905344.581263000	32.2529	92	0
1527905344.581869000	32.2535	206	0
1527905344.584947000	32.2566	101	1
1527905344.747178000	32.4188	389	1
1527905344.747245000	32.4189	370	1
1527905344.773142000	32.4448	87	0
1527905345.123988000	32.7957	258	0
1527905345.124502000	32.7962	148	0
1527905345.126973000	32.7986	104	1
1527905345.127157000	32.7988	92	0
1527905345.127821000	32.7995	100	0
1527905345.130020000	32.8017	101	1
1527905346.135442000	33.8071	1195	1
1527905346.135509000	33.8072	1412	1
1527905346.135555000	33.8072	1412	1
1527905346.135594000	33.8073	1412	1
1527905346.135622000	33.8073	1412	1
1527905346.135654000	33.8073	316	1
1527905346.160895000	33.8326	87	0
1527905346.270857000	33.9425	395	0
1527905346.273892000	33.9456	101	1
1527905346.275874000	33.9475	80	0
1527905346.278912000	33.9506	98	1
1527905346.387122000	34.0588	392	1
1527905346.387218000	34.0589	255	1
1527905346.413317000	34.085	87	0
1527905346.612469000	34.2841	363	0
1527905346.612999000	34.2847	148	0
1527905346.614903000	34.2866	104	1
1527905346.617206000	34.2889	92	0
1527905346.617814000	34.2895	103	0
1527905346.619897000	34.2916	101	1
1527905347.230534000	34.9022	465	1
1527905347.230600000	34.9023	255	1
1527905347.256785000	34.9285	87	0
1527905347.614293000	35.286	258	0
1527905347.614823000	35.2865	148	0
1527905347.616899000	35.2886	104	1
1527905347.619242000	35.2909	92	0
1527905347.619860000	35.2915	163	0
1527905347.621952000	35.2936	101	1
1527905347.663199000	35.3349	390	1
1527905347.663292000	35.335	257	1
1527905347.689709000	35.3614	87	0
1527905347.854714000	35.5264	233	0
1527905347.855228000	35.5269	148	0
1527905347.857980000	35.5296	104	1
1527905347.858469000	35.5301	92	0
1527905347.859151000	35.5308	211	0
1527905347.860971000	35.5326	101	1
1527905348.217324000	35.889	490	1
1527905348.217412000	35.8891	255	1
1527905348.243320000	35.915	87	0
1527905348.406294000	36.078	256	0
1527905348.406865000	36.0785	148	0
1527905348.408956000	36.0806	104	1
1527905348.411542000	36.0832	92	0
1527905348.412149000	36.0838	155	0
1527905348.413943000	36.0856	101	1
1527905348.808492000	36.4802	389	1
1527905348.808584000	36.4803	255	1
1527905348.834266000	36.5059	87	0
1527905349.190991000	36.8627	281	0
1527905349.191563000	36.8632	148	0
1527905349.194084000	36.8658	104	1
1527905349.194559000	36.8662	92	0
1527905349.195226000	36.8669	265	0
1527905349.197064000	36.8687	101	1
1527905349.252188000	36.9239	583	1
1527905349.252244000	36.9239	255	1
1527905349.279409000	36.9511	87	0
1527905349.449749000	37.1214	308	0
1527905349.450266000	37.1219	148	0
1527905349.453004000	37.1247	104	1
1527905349.454096000	37.1258	92	0
1527905349.454745000	37.1264	331	0
1527905349.457058000	37.1287	101	1
1527905349.725915000	37.3976	390	1
1527905349.726010000	37.3977	255	1
1527905349.772121000	37.4438	390	1
1527905349.786363000	37.458	87	0
1527905349.802055000	37.4737	87	0
1527905349.967188000	37.6389	258	0
1527905349.967705000	37.6394	148	0
1527905349.968987000	37.6407	92	0
1527905349.969660000	37.6413	211	0
1527905349.970224000	37.6419	113	1
1527905349.979997000	37.6517	258	0
1527905349.983101000	37.6548	98	1
1527905350.820534000	38.4922	389	1
1527905350.820622000	38.4923	255	1
1527905350.845966000	38.5176	87	0
1527905351.193996000	38.8657	255	0
1527905351.194510000	38.8662	148	0
1527905351.197166000	38.8688	104	1
1527905351.198134000	38.8698	92	0
1527905351.199366000	38.871	254	0
1527905351.201157000	38.8728	101	1
1527905351.347360000	39.019	391	1
1527905351.347420000	39.0191	257	1
1527905351.373146000	39.0448	87	0
1527905351.537417000	39.2091	236	0
1527905351.538322000	39.21	148	0
1527905351.540211000	39.2119	104	1
1527905351.540558000	39.2122	92	0
1527905351.541422000	39.2131	282	0
1527905351.543119000	39.2148	101	1
1527905352.237819000	39.9095	390	1
1527905352.237913000	39.9096	255	1
1527905352.264674000	39.9363	87	0
1527905352.429456000	40.1011	320	0
1527905352.429976000	40.1016	148	0
1527905352.432167000	40.1038	104	1
1527905352.433894000	40.1056	92	0
1527905352.434547000	40.1062	237	0
1527905352.436246000	40.1079	101	1
1527905353.051652000	40.7233	388	1
1527905353.051720000	40.7234	255	1
1527905353.077348000	40.749	87	0
1527905353.243871000	40.9155	258	0
1527905353.244427000	40.9161	148	0
1527905353.247220000	40.9189	104	1
1527905353.249405000	40.9211	92	0
1527905353.250018000	40.9217	280	0
1527905353.252282000	40.9239	101	1
1527905353.286779000	40.9584	390	1
1527905353.286844000	40.9585	257	1
1527905353.312403000	40.9841	87	0
1527905353.502989000	41.1747	233	0
1527905353.503518000	41.1752	148	0
1527905353.506302000	41.178	104	1
1527905353.511767000	41.1834	92	0
1527905353.512377000	41.184	309	0
1527905353.514293000	41.186	101	1
1527905353.592495000	41.2642	1214	1
1527905353.592572000	41.2642	255	1
1527905353.622454000	41.2941	87	0
1527905353.791852000	41.4635	235	0
1527905353.792368000	41.464	148	0
1527905353.793145000	41.4648	92	0
1527905353.793862000	41.4655	119	0
1527905353.795236000	41.4669	110	1
1527905353.803358000	41.475	394	1
1527905353.803410000	41.4751	255	1
1527905353.829399000	41.5011	87	0
1527905353.995147000	41.6668	256	0
1527905353.995673000	41.6673	148	0
1527905353.998335000	41.67	104	1
1527905353.999488000	41.6712	92	0
1527905354.000214000	41.6719	178	0
1527905354.002332000	41.674	101	1
1527905354.036441000	41.7081	465	1
1527905354.036535000	41.7082	255	1
1527905354.062574000	41.7342	87	0
1527905354.272098000	41.9438	362	0
1527905354.272608000	41.9443	148	0
1527905354.275316000	41.947	104	1
1527905354.278303000	41.95	92	0
1527905354.278956000	41.9506	175	0
1527905354.281333000	41.953	101	1
1527905354.351542000	42.0232	388	1
1527905354.351629000	42.0233	255	1
1527905354.396483000	42.0682	87	0
1527905354.565844000	42.2375	233	0
1527905354.566357000	42.238	148	0
1527905354.568381000	42.24	104	1
1527905354.570660000	42.2423	92	0
1527905354.571274000	42.2429	225	0
1527905354.573379000	42.245	101	1
1527905354.716335000	42.388	494	1
1527905354.716395000	42.3881	258	1
1527905354.742458000	42.4141	87	0
1527905354.907021000	42.5787	255	0
1527905354.907564000	42.5792	148	0
1527905354.910381000	42.582	104	1
1527905354.911342000	42.583	92	0
1527905354.911949000	42.5836	128	0
1527905354.914366000	42.586	101	1
1527905355.157576000	42.8292	388	1
1527905355.157670000	42.8293	255	1
1527905355.186349000	42.858	87	0
1527905355.367957000	43.0396	233	0
1527905355.368473000	43.0401	148	0
1527905355.370408000	43.0421	104	1
1527905355.371075000	43.0427	92	0
1527905355.372289000	43.044	137	0
1527905355.373327000	43.045	101	1
1527905358.598953000	46.2706	585	1
1527905358.599015000	46.2707	256	1
1527905358.623671000	46.2953	100	0
1527905358.626457000	46.2981	87	0
1527905358.626535000	46.2982	98	1
1527905358.804293000	46.476	278	0
1527905358.804817000	46.4765	148	0
1527905358.806097000	46.4778	92	0
1527905358.806716000	46.4784	98	0
1527905358.807577000	46.4792	110	1
1527905358.836898000	46.5086	278	0
1527905358.839523000	46.5112	98	1
1527905358.859867000	46.5315	393	1
1527905358.859928000	46.5316	266	1
1527905358.904855000	46.5765	87	0
1527905359.132884000	46.8046	328	0
1527905359.133394000	46.8051	148	0
1527905359.133987000	46.8057	92	0
1527905359.134698000	46.8064	311	0
1527905359.135547000	46.8072	110	1
1527905359.136194000	46.8079	328	0
1527905359.138567000	46.8102	98	1
1527905359.149782000	46.8214	148	0
1527905359.152581000	46.8242	98	1
1527905359.261400000	46.9331	388	1
1527905359.261484000	46.9332	255	1
1527905359.288012000	46.9597	87	0
1527905359.448070000	47.1197	233	0
1527905359.448602000	47.1203	148	0
1527905359.450576000	47.1222	104	1
1527905359.452462000	47.1241	92	0
1527905359.453117000	47.1248	204	0
1527905359.455597000	47.1273	101	1
1527905359.681242000	47.3529	389	1
1527905359.681334000	47.353	256	1
1527905359.707684000	47.3794	87	0
1527905360.056999000	47.7287	255	0
1527905360.057523000	47.7292	148	0
1527905360.059666000	47.7313	104	1
1527905360.059771000	47.7314	92	0
1527905360.060441000	47.7321	264	0
1527905360.062660000	47.7343	101	1
1527905360.072887000	47.7446	388	1
1527905360.072970000	47.7446	255	1
1527905360.097827000	47.7695	87	0
1527905360.257465000	47.9291	233	0
1527905360.257978000	47.9296	148	0
1527905360.260335000	47.932	92	0
1527905360.260611000	47.9323	107	1
1527905360.260963000	47.9326	141	0
1527905360.263682000	47.9353	98	1
1527905360.342921000	48.0146	389	1
1527905360.342984000	48.0147	255	1
1527905360.377961000	48.0496	87	0
1527905360.722877000	48.3945	256	0
1527905360.723470000	48.3951	148	0
1527905360.725631000	48.3973	104	1
1527905360.726758000	48.3984	92	0
1527905360.727371000	48.399	131	0
1527905360.729612000	48.4013	101	1
1527905360.796047000	48.4677	389	1
1527905360.796134000	48.4678	255	1
1527905360.822463000	48.4941	87	0
1527905361.021592000	48.6933	298	0
1527905361.022151000	48.6938	148	0
1527905361.024285000	48.696	92	0
1527905361.024660000	48.6963	107	1
1527905361.025538000	48.6972	270	0
1527905361.028671000	48.7003	98	1
1527905361.229206000	48.9009	1214	1
1527905361.229265000	48.9009	256	1
1527905361.256080000	48.9277	87	0
1527905361.420377000	49.092	233	0
1527905361.420896000	49.0926	148	0
1527905361.422470000	49.0941	92	0
1527905361.423135000	49.0948	127	0
1527905361.423662000	49.0953	110	1
1527905361.657006000	49.3287	393	1
1527905361.657098000	49.3288	255	1
1527905361.683124000	49.3548	87	0
1527905361.864082000	49.5358	233	0
1527905361.864604000	49.5363	148	0
1527905361.865201000	49.5369	92	0
1527905361.865821000	49.5375	219	0
1527905361.866695000	49.5384	110	1
1527905361.957002000	49.6287	467	1
1527905361.957093000	49.6288	257	1
1527905362.000976000	49.6726	87	0
1527905362.149700000	49.8214	256	0
1527905362.150235000	49.8219	148	0
1527905362.152612000	49.8243	92	0
1527905362.152738000	49.8244	107	1
1527905362.153303000	49.825	140	0
1527905362.155773000	49.8274	98	1
1527905362.701648000	50.3733	388	1
1527905362.701726000	50.3734	256	1
1527905362.728081000	50.3997	87	0
1527905362.887765000	50.5594	256	0
1527905362.888288000	50.56	148	0
1527905362.890832000	50.5625	104	1
1527905362.891297000	50.563	92	0
1527905362.892445000	50.5641	253	0
1527905362.893826000	50.5655	101	1
1527905363.209077000	50.8807	491	1
1527905363.209143000	50.8808	255	1
1527905363.235426000	50.9071	87	0
1527905363.398055000	51.0697	366	0
1527905363.398570000	51.0702	148	0
1527905363.400860000	51.0725	104	1
1527905363.402829000	51.0745	92	0
1527905363.403438000	51.0751	294	0
1527905363.405807000	51.0775	101	1
1527905363.810570000	51.4822	390	1
1527905363.810626000	51.4823	255	1
1527905363.839146000	51.5108	87	0
1527905364.006061000	51.6777	258	0
1527905364.006597000	51.6783	148	0
1527905364.008892000	51.6806	104	1
1527905364.011194000	51.6829	92	0
1527905364.011806000	51.6835	200	0
1527905364.013902000	51.6856	101	1
1527905364.265219000	51.9369	581	1
1527905364.265295000	51.937	257	1
1527905364.291808000	51.9635	87	0
1527905364.511162000	52.1828	233	0
1527905364.511760000	52.1834	148	0
1527905364.512941000	52.1846	92	0
1527905364.513618000	52.1853	101	0
1527905364.513859000	52.1855	110	1
1527905364.527020000	52.1987	233	0
1527905364.529904000	52.2016	98	1
1527905364.576163000	52.2478	389	1
1527905364.576257000	52.2479	255	1
1527905364.603890000	52.2756	87	0
1527905364.792871000	52.4645	236	0
1527905364.793414000	52.4651	148	0
1527905364.794613000	52.4663	92	0
1527905364.795273000	52.4669	142	0
1527905364.795862000	52.4675	110	1
1527905365.049756000	52.7214	394	1
1527905365.049822000	52.7215	256	1
1527905365.098961000	52.7706	394	1
1527905365.125930000	52.7976	87	0
1527905365.126924000	52.7986	87	0
1527905365.239467000	52.9111	278	0
1527905365.240053000	52.9117	148	0
1527905365.241928000	52.9136	107	1
1527905365.244950000	52.9166	92	0
1527905365.245616000	52.9173	296	0
1527905365.247896000	52.9196	101	1
1527905365.418265000	53.0899	389	1
1527905365.418332000	53.09	257	1
1527905365.444645000	53.1163	87	0
1527905365.609167000	53.2808	306	0
1527905365.609733000	53.2814	148	0
1527905365.611995000	53.2837	104	1
1527905365.612461000	53.2841	92	0
1527905365.613092000	53.2848	273	0
1527905365.615013000	53.2867	101	1
1527905365.771242000	53.4429	389	1
1527905365.771303000	53.443	255	1
1527905365.797889000	53.4696	87	0
1527905365.961148000	53.6328	259	0
1527905365.961672000	53.6333	148	0
1527905365.964012000	53.6357	104	1
1527905365.966127000	53.6378	92	0
1527905365.966739000	53.6384	216	0
1527905365.968994000	53.6407	101	1
1527905366.791689000	54.4634	390	1
1527905366.791777000	54.4634	255	1
1527905366.817911000	54.4896	87	0
1527905366.822699000	54.4944	87	0
1527905366.981469000	54.6531	259	0
1527905366.981992000	54.6537	148	0
1527905366.984074000	54.6557	107	1
1527905366.985580000	54.6572	92	0
1527905366.986297000	54.658	198	0
1527905366.988066000	54.6597	101	1
1527905367.036178000	54.7078	390	1
1527905367.036269000	54.7079	255	1
1527905367.063196000	54.7349	87	0
1527905367.242415000	54.9141	256	0
1527905367.242940000	54.9146	148	0
1527905367.245078000	54.9167	104	1
1527905367.248799000	54.9205	92	0
1527905367.251073000	54.9227	98	1
1527905367.282698000	54.9544	112	0
1527905367.285701000	54.9574	98	1
1527905367.488445000	55.1601	1214	1
1527905367.488536000	55.1602	256	1
1527905367.515962000	55.1876	87	0
1527905367.703239000	55.3749	233	0
1527905367.703828000	55.3755	148	0
1527905367.705335000	55.377	92	0
1527905367.705945000	55.3776	114	0
1527905367.706158000	55.3778	110	1
1527905367.812012000	55.4837	389	1
1527905367.812081000	55.4837	257	1
1527905367.854402000	55.5261	100	0
1527905367.857125000	55.5288	98	1
1527905368.196477000	55.8681	301	0
1527905368.197046000	55.8687	148	0
1527905368.199133000	55.8708	101	1
1527905368.200251000	55.8719	92	0
1527905368.200920000	55.8726	205	0
1527905368.203157000	55.8748	101	1
1527905368.267182000	55.9389	402	1
1527905368.267274000	55.9389	256	1
1527905368.292878000	55.9645	87	0
1527905368.677137000	56.3488	233	0
1527905368.677716000	56.3494	148	0
1527905368.680159000	56.3518	104	1
1527905368.682404000	56.3541	92	0
1527905368.683112000	56.3548	239	0
1527905368.685166000	56.3568	101	1
1527905368.739887000	56.4116	456	1
1527905368.739982000	56.4116	258	1
1527905368.764987000	56.4367	87	0
1527905369.110333000	56.782	258	0
1527905369.110844000	56.7825	148	0
1527905369.113268000	56.7849	104	1
1527905369.113847000	56.7855	92	0
1527905369.114462000	56.7861	239	0
1527905369.116175000	56.7878	101	1
1527905369.201331000	56.873	491	1
1527905369.201387000	56.8731	256	1
1527905369.227412000	56.8991	87	0
1527905369.435482000	57.1072	233	0
1527905369.436117000	57.1078	148	0
1527905369.438158000	57.1098	104	1
1527905369.442146000	57.1138	92	0
1527905369.442748000	57.1144	239	0
1527905369.445149000	57.1168	101	1
1527905369.499249000	57.1709	391	1
1527905369.499339000	57.171	259	1
1527905369.526069000	57.1977	87	0
1527905369.688797000	57.3605	233	0
1527905369.689324000	57.361	148	0
1527905369.692253000	57.3639	104	1
1527905369.694231000	57.3659	92	0
1527905369.694825000	57.3665	91	0
1527905369.697166000	57.3688	101	1
1527905369.886857000	57.5585	580	1
1527905369.886953000	57.5586	256	1
1527905369.913366000	57.585	87	0
1527905370.070396000	57.7421	386	0
1527905370.070917000	57.7426	148	0
1527905370.073328000	57.745	104	1
1527905370.074594000	57.7463	92	0
1527905370.075213000	57.7469	292	0
1527905370.077234000	57.7489	101	1
1527905370.299399000	57.9711	392	1
1527905370.299495000	57.9712	257	1
1527905370.327669000	57.9993	87	0
1527905370.508154000	58.1798	235	0
1527905370.508805000	58.1805	148	0
1527905370.510113000	58.1818	92	0
1527905370.510717000	58.1824	323	0
1527905370.511267000	58.1829	110	1
1527905370.735571000	58.4072	393	1
1527905370.735662000	58.4073	256	1
1527905370.761078000	58.4327	87	0
1527905371.108444000	58.7801	258	0
1527905371.109049000	58.7807	148	0
1527905371.111299000	58.783	104	1
1527905371.112451000	58.7841	92	0
1527905371.113111000	58.7848	250	0
1527905371.115287000	58.787	101	1
1527905371.128226000	58.7999	390	1
1527905371.128315000	58.8	258	1
1527905371.154674000	58.8263	87	0
1527905371.325098000	58.9968	235	0
1527905371.325653000	58.9973	148	0
1527905371.328268000	58.9999	104	1
1527905371.328545000	59.0002	92	0
1527905371.329277000	59.0009	164	0
1527905371.331302000	59.003	101	1
1527905371.651515000	59.3232	390	1
1527905371.651607000	59.3233	256	1
1527905371.678439000	59.3501	87	0
1527905372.020077000	59.6917	281	0
1527905372.020608000	59.6923	148	0
1527905372.023363000	59.695	104	1
1527905372.024170000	59.6958	92	0
1527905372.024792000	59.6965	166	0
1527905372.027349000	59.699	101	1
1527905372.114838000	59.7865	390	1
1527905372.114934000	59.7866	256	1
1527905372.140713000	59.8124	87	0
1527905372.304188000	59.9759	305	0
1527905372.304768000	59.9764	148	0
1527905372.307302000	59.979	104	1
1527905372.309214000	59.9809	92	0
1527905372.309843000	59.9815	289	0
1527905372.312312000	59.984	101	1
1527905372.482229000	60.1539	388	1
1527905372.482310000	60.154	257	1
1527905372.507633000	60.1793	87	0
1527905372.671684000	60.3434	232	0
1527905372.672205000	60.3439	148	0
1527905372.674405000	60.3461	104	1
1527905372.675884000	60.3476	92	0
1527905372.676474000	60.3481	288	0
1527905372.678385000	60.3501	101	1
1527905372.903716000	60.5754	1213	1
1527905372.903809000	60.5755	258	1
1527905372.930010000	60.6017	87	0
1527905373.276338000	60.948	259	0
1527905373.276852000	60.9485	148	0
1527905373.279422000	60.9511	104	1
1527905373.282855000	60.9545	92	0
1527905373.283595000	60.9553	165	0
1527905373.285397000	60.9571	101	1
1527905373.336549000	61.0082	390	1
1527905373.336634000	61.0083	257	1
1527905373.361953000	61.0336	87	0
1527905373.552771000	61.2244	255	0
1527905373.553300000	61.225	148	0
1527905373.553973000	61.2256	92	0
1527905373.554618000	61.2263	260	0
1527905373.555358000	61.227	110	1
1527905373.776878000	61.4485	400	1
1527905373.776971000	61.4486	258	1
1527905373.807083000	61.4788	87	0
1527905374.011661000	61.6833	259	0
1527905374.012201000	61.6839	148	0
1527905374.014026000	61.6857	92	0
1527905374.014413000	61.6861	107	1
1527905374.014661000	61.6863	315	0
1527905374.017435000	61.6891	98	1
1527905374.027995000	61.6997	259	0
1527905374.030450000	61.7021	98	1
1527905374.129732000	61.8014	454	1
1527905374.129824000	61.8015	256	1
1527905374.156565000	61.8282	87	0
1527905374.312709000	61.9844	275	0
1527905374.313235000	61.9849	148	0
1527905374.315485000	61.9872	104	1
1527905374.315990000	61.9877	92	0
1527905374.316554000	61.9882	104	0
1527905374.318480000	61.9901	101	1
1527905374.558860000	62.2305	491	1
1527905374.558951000	62.2306	259	1
1527905374.584464000	62.2561	87	0
1527905374.749528000	62.4212	236	0
1527905374.750116000	62.4218	148	0
1527905374.752528000	62.4242	104	1
1527905374.753546000	62.4252	92	0
1527905374.754196000	62.4259	258	0
1527905374.756515000	62.4282	101	1
1527905374.934712000	62.6064	391	1
1527905374.934781000	62.6064	256	1
1527905374.960113000	62.6318	87	0
1527905375.122045000	62.7937	256	0
1527905375.122567000	62.7942	148	0
1527905375.124484000	62.7962	104	1
1527905375.126444000	62.7981	92	0
1527905375.127078000	62.7987	269	0
1527905375.129476000	62.8011	101	1
1527905375.317899000	62.9896	581	1
1527905375.317988000	62.9897	256	1
1527905375.344725000	63.0164	87	0
1527905375.506290000	63.178	233	0
1527905375.506818000	63.1785	148	0
1527905375.509506000	63.1812	104	1
1527905375.511345000	63.183	92	0
1527905375.511964000	63.1836	183	0
1527905375.514514000	63.1862	101	1
1527905375.870753000	63.5424	389	1
1527905375.870814000	63.5425	256	1
1527905375.896383000	63.5681	87	0
1527905376.059282000	63.731	258	0
1527905376.059808000	63.7315	148	0
1527905376.062636000	63.7343	104	1
1527905376.063966000	63.7356	92	0
1527905376.064507000	63.7362	96	0
1527905376.066517000	63.7382	101	1
1527905376.283974000	63.9556	390	1
1527905376.284050000	63.9557	256	1
1527905376.310116000	63.9818	87	0
1527905376.496442000	64.1681	363	0
1527905376.496965000	64.1686	148	0
1527905376.497639000	64.1693	92	0
1527905376.498989000	64.1707	139	0
1527905376.499555000	64.1712	110	1
1527905376.552336000	64.224	391	1
1527905376.552413000	64.2241	259	1
1527905376.585417000	64.2571	87	0
1527905376.738606000	64.4103	235	0
1527905376.739282000	64.4109	148	0
1527905376.741562000	64.4132	104	1
1527905376.742490000	64.4142	92	0
1527905376.743333000	64.415	141	0
1527905376.745564000	64.4172	101	1
1527905377.273817000	64.9455	393	1
1527905377.273907000	64.9456	257	1
1527905377.300304000	64.972	87	0
1527905377.463412000	65.1351	256	0
1527905377.463950000	65.1356	148	0
1527905377.466633000	65.1383	104	1
1527905377.466929000	65.1386	92	0
1527905377.468071000	65.1397	237	0
1527905377.469657000	65.1413	101	1
1527905377.992294000	65.664	392	1
1527905377.992359000	65.664	258	1
1527905378.017471000	65.6891	87	0
1527905378.217390000	65.8891	256	0
1527905378.217905000	65.8896	148	0
1527905378.220766000	65.8924	104	1
1527905378.221973000	65.8936	92	0
1527905378.222551000	65.8942	252	0
1527905378.224731000	65.8964	101	1
1527905378.395844000	66.0675	393	1
1527905378.395934000	66.0676	256	1
1527905378.422176000	66.0938	87	0
1527905378.583467000	66.2551	257	0
1527905378.584029000	66.2557	148	0
1527905378.586673000	66.2583	104	1
1527905378.586823000	66.2585	92	0
1527905378.587421000	66.2591	336	0
1527905378.589667000	66.2613	101	1
1527905378.769062000	66.4407	1214	1
1527905378.769154000	66.4408	257	1
1527905378.794369000	66.466	87	0
1527905379.005257000	66.6769	331	0
1527905379.005769000	66.6774	148	0
1527905379.007747000	66.6794	104	1
1527905379.010112000	66.6818	92	0
1527905379.010717000	66.6824	194	0
1527905379.012771000	66.6844	101	1
1527905379.211930000	66.8836	389	1
1527905379.211995000	66.8837	259	1
1527905379.241488000	66.9132	87	0
1527905379.403881000	67.0755	235	0
1527905379.404397000	67.0761	148	0
1527905379.406764000	67.0784	92	0
1527905379.406792000	67.0785	104	1
1527905379.407442000	67.0791	148	0
1527905379.409769000	67.0814	101	1
1527905379.698867000	67.3705	401	1
1527905379.698961000	67.3706	258	1
1527905379.729115000	67.4008	87	0
1527905380.083648000	67.7553	256	0
1527905380.084233000	67.7559	148	0
1527905380.086520000	67.7582	92	0
1527905380.086734000	67.7584	107	1
1527905380.087152000	67.7588	248	0
1527905380.089746000	67.7614	98	1
1527905380.231644000	67.9033	453	1
1527905380.231740000	67.9034	258	1
1527905380.258473000	67.9301	87	0
1527905380.606831000	68.2785	256	0
1527905380.607416000	68.2791	148	0
1527905380.609841000	68.2815	104	1
1527905380.611422000	68.2831	92	0
1527905380.612042000	68.2837	112	0
1527905380.613786000	68.2855	101	1
1527905380.777448000	68.4491	491	1
1527905380.777510000	68.4492	259	1
1527905380.803293000	68.475	87	0
1527905380.969777000	68.6414	298	0
1527905380.970325000	68.642	148	0
1527905380.972864000	68.6445	104	1
1527905380.973397000	68.6451	92	0
1527905380.973937000	68.6456	126	0
1527905380.975862000	68.6475	101	1
1527905381.200269000	68.8719	584	1
1527905381.200332000	68.872	261	1
1527905381.225307000	68.897	87	0
1527905381.427834000	69.0995	233	0
1527905381.428357000	69.1	148	0
1527905381.430951000	69.1026	104	1
1527905381.433357000	69.105	92	0
1527905381.433901000	69.1056	327	0
1527905381.435885000	69.1076	101	1
1527905381.779236000	69.4509	389	1
1527905381.779305000	69.451	258	1
1527905381.790117000	69.4618	303	1
1527905381.790219000	69.4619	1412	1
1527905381.790257000	69.4619	1412	1
1527905381.790287000	69.462	1350	1
1527905381.806376000	69.478	87	0
1527905381.815599000	69.4873	87	0
1527905381.919033000	69.5907	412	0
1527905381.921929000	69.5936	104	1
1527905381.926680000	69.5983	80	0
1527905381.929924000	69.6016	98	1
1527905381.975691000	69.6474	243	0
1527905381.976234000	69.6479	148	0
1527905381.978849000	69.6505	101	1
1527905381.980522000	69.6522	92	0
1527905381.981181000	69.6528	195	0
1527905381.982921000	69.6546	101	1
1527905382.100992000	69.7727	389	1
1527905382.101086000	69.7728	258	1
1527905382.127020000	69.7987	87	0
1527905382.336406000	70.0081	366	0
1527905382.336939000	70.0086	148	0
1527905382.338949000	70.0106	104	1
1527905382.339651000	70.0113	92	0
1527905382.340254000	70.0119	246	0
1527905382.341882000	70.0136	101	1
1527905382.555196000	70.2269	391	1
1527905382.555297000	70.227	258	1
1527905382.581429000	70.2531	87	0
1527905382.758430000	70.4301	233	0
1527905382.759022000	70.4307	148	0
1527905382.760979000	70.4326	104	1
1527905382.762035000	70.4337	92	0
1527905382.762597000	70.4343	100	0
1527905382.764963000	70.4366	101	1
1527905382.856182000	70.5279	389	1
1527905382.856250000	70.5279	258	1
1527905382.881915000	70.5536	87	0
1527905383.071110000	70.7428	258	0
1527905383.071657000	70.7433	148	0
1527905383.074003000	70.7457	104	1
1527905383.077184000	70.7489	92	0
1527905383.077785000	70.7495	239	0
1527905383.079990000	70.7517	101	1
1527905383.201547000	70.8732	390	1
1527905383.201667000	70.8733	261	1
1527905383.229895000	70.9016	87	0
1527905383.234040000	70.9057	87	0
1527905383.657252000	71.3289	235	0
1527905383.657831000	71.3295	148	0
1527905383.660037000	71.3317	107	1
1527905383.662991000	71.3347	92	0
1527905383.663638000	71.3353	157	0
1527905383.666013000	71.3377	101	1
1527905383.807626000	71.4793	393	1
1527905383.807702000	71.4794	259	1
1527905383.833790000	71.5055	87	0
1527905384.026724000	71.6984	278	0
1527905384.027253000	71.6989	148	0
1527905384.030044000	71.7017	104	1
1527905384.031468000	71.7031	92	0
1527905384.032028000	71.7037	300	0
1527905384.034046000	71.7057	101	1
1527905384.562337000	72.234	393	1
1527905384.562431000	72.2341	260	1
1527905384.589324000	72.261	87	0
1527905384.791629000	72.4633	1129	1
1527905384.791743000	72.4634	1412	1
1527905384.791784000	72.4635	1412	1
1527905384.791818000	72.4635	1412	1
1527905384.791856000	72.4635	1412	1
1527905384.791899000	72.4636	1412	1
1527905384.791952000	72.4636	1412	1
1527905384.791986000	72.4637	1412	1
1527905384.792023000	72.4637	1412	1
1527905384.792064000	72.4637	1412	1
1527905384.792098000	72.4638	1412	1
1527905384.794028000	72.4657	1412	1
1527905384.794073000	72.4657	1412	1
1527905384.796027000	72.4677	1412	1
1527905384.796086000	72.4678	727	1
1527905384.817269000	72.4889	87	0
1527905384.825800000	72.4975	87	0
1527905384.944054000	72.6157	329	0
1527905384.944609000	72.6163	148	0
1527905384.947109000	72.6188	110	1
1527905384.948061000	72.6197	372	0
1527905384.950060000	72.6217	92	0
1527905384.951085000	72.6228	101	1
1527905384.953660000	72.6253	80	0
1527905384.956084000	72.6278	98	1
1527905384.985228000	72.6569	317	0
1527905384.988114000	72.6598	98	1
1527905385.189383000	72.8611	389	1
1527905385.189449000	72.8611	259	1
1527905385.217857000	72.8895	87	0
1527905385.388162000	73.0598	255	0
1527905385.388777000	73.0604	148	0
1527905385.390810000	73.0625	92	0
1527905385.391057000	73.0627	107	1
1527905385.392087000	73.0638	180	0
1527905385.395114000	73.0668	98	1
1527905385.660571000	73.3322	403	1
1527905385.660618000	73.3323	258	1
1527905385.687554000	73.3592	87	0
1527905385.843924000	73.5156	232	0
1527905385.844455000	73.5161	148	0
1527905385.847153000	73.5188	104	1
1527905385.848516000	73.5202	92	0
1527905385.849638000	73.5213	229	0
1527905385.851146000	73.5228	101	1
1527905385.993505000	73.6652	452	1
1527905385.993567000	73.6652	258	1
1527905386.020414000	73.6921	87	0
1527905386.365978000	74.0376	298	0
1527905386.366516000	74.0382	148	0
1527905386.369128000	74.0408	104	1
1527905386.371039000	74.0427	92	0
1527905386.371647000	74.0433	158	0
1527905386.374169000	74.0458	101	1
1527905386.408302000	74.08	491	1
1527905386.408398000	74.0801	261	1
1527905386.434834000	74.1065	87	0
1527905386.597526000	74.2692	236	0
1527905386.598095000	74.2698	148	0
1527905386.600200000	74.2719	104	1
1527905386.611099000	74.2828	92	0
1527905386.611710000	74.2834	132	0
1527905386.614198000	74.2859	101	1
1527905386.733419000	74.4051	583	1
1527905386.733510000	74.4052	258	1
1527905386.758550000	74.4302	87	0
1527905386.926138000	74.5978	258	0
1527905386.926668000	74.5983	148	0
1527905386.929198000	74.6009	104	1
1527905386.930952000	74.6026	92	0
1527905386.931508000	74.6032	335	0
1527905386.934210000	74.6059	101	1
1527905387.176863000	74.8485	389	1
1527905387.176928000	74.8486	259	1
1527905387.202811000	74.8745	87	0
1527905387.364938000	75.0366	235	0
1527905387.365472000	75.0371	148	0
1527905387.368170000	75.0398	104	1
1527905387.369196000	75.0409	92	0
1527905387.369815000	75.0415	160	0
1527905387.372222000	75.0439	101	1
1527905387.804535000	75.4762	390	1
1527905387.804596000	75.4763	258	1
1527905387.829769000	75.5014	87	0
1527905388.178163000	75.8498	255	0
1527905388.178758000	75.8504	148	0
1527905388.181215000	75.8529	104	1
1527905388.182300000	75.854	92	0
1527905388.182948000	75.8546	280	0
1527905388.185208000	75.8569	101	1
1527905388.308661000	75.9803	388	1
1527905388.308756000	75.9804	259	1
1527905388.343922000	76.0156	87	0
1527905388.510957000	76.1826	366	0
1527905388.511483000	76.1832	148	0
1527905388.514240000	76.1859	104	1
1527905388.516132000	76.1878	92	0
1527905388.516733000	76.1884	92	0
1527905388.519287000	76.191	101	1
1527905388.751869000	76.4235	390	1
1527905388.751960000	76.4236	260	1
1527905388.778074000	76.4497	87	0
1527905388.937674000	76.6093	256	0
1527905388.938184000	76.6099	148	0
1527905388.940337000	76.612	104	1
1527905388.942400000	76.6141	92	0
1527905388.943012000	76.6147	282	0
1527905388.945311000	76.617	101	1
1527905389.250716000	76.9224	389	1
1527905389.250809000	76.9225	258	1
1527905389.276215000	76.9479	87	0
1527905389.436330000	77.108	235	0
1527905389.436845000	77.1085	148	0
1527905389.439353000	77.111	104	1
1527905389.439924000	77.1116	92	0
1527905389.440474000	77.1121	328	0
1527905389.442340000	77.114	101	1
1527905389.602514000	77.2742	390	1
1527905389.602610000	77.2743	260	1
1527905389.628724000	77.3004	87	0
1527905389.986099000	77.6578	281	0
1527905389.986629000	77.6583	148	0
1527905389.989412000	77.6611	104	1
1527905389.990630000	77.6623	92	0
1527905389.991298000	77.663	266	0
1527905389.993318000	77.665	101	1
1527905390.036880000	77.7085	390	1
1527905390.036971000	77.7086	258	1
1527905390.072376000	77.744	87	0
1527905390.241324000	77.913	255	0
1527905390.241902000	77.9136	148	0
1527905390.244387000	77.9161	104	1
1527905390.244821000	77.9165	92	0
1527905390.245433000	77.9171	236	0
1527905390.247343000	77.919	101	1
1527905390.257148000	77.9288	391	1
1527905390.257218000	77.9289	440	1
1527905390.285896000	77.9576	87	0
1527905390.450733000	78.1224	283	0
1527905390.451244000	78.1229	148	0
1527905390.453340000	78.125	104	1
1527905390.453863000	78.1255	92	0
1527905390.455037000	78.1267	106	0
1527905390.456418000	78.1281	101	1
1527905390.472556000	78.1442	1214	1
1527905390.472640000	78.1443	440	1
1527905390.498417000	78.1701	87	0
1527905390.703409000	78.3751	233	0
1527905390.703932000	78.3756	148	0
1527905390.706424000	78.3781	104	1
1527905390.708677000	78.3803	92	0
1527905390.709391000	78.3811	322	0
1527905390.711416000	78.3831	101	1
1527905392.566017000	80.2377	382	1
1527905392.566105000	80.2378	1412	1
1527905392.566130000	80.2378	1412	1
1527905392.566171000	80.2378	1412	1
1527905392.566221000	80.2379	832	1
1527905392.591055000	80.2627	87	0
1527905392.602759000	80.2744	87	0
1527905392.769115000	80.4408	403	1
1527905392.769200000	80.4409	440	1
1527905392.795296000	80.467	87	0
1527905392.833488000	80.5052	413	0
1527905392.836515000	80.5082	101	1
1527905392.838854000	80.5105	80	0
1527905392.841522000	80.5132	98	1
1527905392.960686000	80.6324	331	0
1527905392.961204000	80.6329	148	0
1527905392.963531000	80.6352	101	1
1527905392.967556000	80.6392	92	0
1527905392.968239000	80.6399	337	0
1527905392.970491000	80.6422	101	1
1527905393.021498000	80.6932	393	1
1527905393.021563000	80.6932	254	1
1527905393.051446000	80.7231	87	0
1527905393.056549000	80.7282	87	0
1527905393.214657000	80.8863	232	0
1527905393.215205000	80.8869	148	0
1527905393.217568000	80.8892	107	1
1527905393.218053000	80.8897	92	0
1527905393.218795000	80.8905	289	0
1527905393.220527000	80.8922	101	1
1527905393.457954000	81.1296	494	1
1527905393.458045000	81.1297	261	1
1527905393.483521000	81.1552	87	0
1527905393.651364000	81.323	233	0
1527905393.651901000	81.3236	148	0
1527905393.654539000	81.3262	104	1
1527905393.655472000	81.3271	92	0
1527905393.656083000	81.3278	166	0
1527905393.658538000	81.3302	101	1
1527905393.715132000	81.3868	584	1
1527905393.715210000	81.3869	259	1
1527905393.741028000	81.4127	87	0
1527905393.903726000	81.5754	255	0
1527905393.904246000	81.5759	148	0
1527905393.906605000	81.5783	104	1
1527905393.908857000	81.5805	92	0
1527905393.909561000	81.5812	290	0
1527905393.911569000	81.5832	101	1
1527905393.921540000	81.5932	392	1
1527905393.921620000	81.5933	262	1
1527905393.949300000	81.621	87	0
1527905394.108523000	81.7802	235	0
1527905394.109152000	81.7808	148	0
1527905394.111561000	81.7832	104	1
1527905394.112225000	81.7839	92	0
1527905394.112834000	81.7845	323	0
1527905394.114562000	81.7862	101	1
1527905394.153027000	81.8247	394	1
1527905394.153123000	81.8248	260	1
1527905394.179694000	81.8514	87	0
1527905394.339538000	82.0112	232	0
1527905394.340102000	82.0118	148	0
1527905394.342612000	82.0143	104	1
1527905394.343060000	82.0147	92	0
1527905394.343674000	82.0153	266	0
1527905394.345580000	82.0172	101	1
1527905394.616786000	82.2885	388	1
1527905394.616851000	82.2885	260	1
1527905394.642622000	82.3143	87	0
1527905394.799188000	82.4709	363	0
1527905394.799724000	82.4714	148	0
1527905394.801659000	82.4733	104	1
1527905394.802910000	82.4746	92	0
1527905394.803472000	82.4751	251	0
1527905394.805650000	82.4773	101	1
1527905395.076016000	82.7477	389	1
1527905395.076082000	82.7478	259	1
1527905395.103073000	82.7747	87	0
1527905395.281182000	82.9529	259	0
1527905395.281831000	82.9535	148	0
1527905395.283758000	82.9554	104	1
1527905395.284899000	82.9566	92	0
1527905395.285508000	82.9572	207	0
1527905395.288599000	82.9603	101	1
1527905395.328928000	83.0006	391	1
1527905395.329001000	83.0007	260	1
1527905395.359063000	83.0307	87	0
1527905395.367255000	83.0389	87	0
1527905395.525442000	83.1971	232	0
1527905395.526012000	83.1977	148	0
1527905395.528655000	83.2003	107	1
1527905395.531824000	83.2035	92	0
1527905395.534629000	83.2063	98	1
1527905395.565699000	83.2374	314	0
1527905395.568644000	83.2403	98	1
1527905395.770923000	83.4426	392	1
1527905395.770989000	83.4427	265	1
1527905395.796371000	83.468	87	0
1527905395.957691000	83.6294	280	0
1527905395.958281000	83.6299	148	0
1527905395.960726000	83.6324	104	1
1527905395.962450000	83.6341	92	0
1527905395.963069000	83.6347	328	0
1527905395.964715000	83.6364	101	1
1527905396.216748000	83.8884	1219	1
1527905396.216824000	83.8885	264	1
1527905396.243257000	83.9149	87	0
1527905396.407017000	84.0787	256	0
1527905396.407623000	84.0793	148	0
1527905396.409752000	84.0814	104	1
1527905396.409792000	84.0815	92	0
1527905396.411099000	84.0828	255	0
1527905396.412735000	84.0844	101	1
1527905396.645125000	84.3168	401	1
1527905396.645217000	84.3169	261	1
1527905396.675100000	84.3468	87	0
1527905396.838915000	84.5106	285	0
1527905396.839443000	84.5111	148	0
1527905396.841781000	84.5134	104	1
1527905396.842961000	84.5146	92	0
1527905396.844173000	84.5158	100	0
1527905396.845763000	84.5174	101	1
1527905397.066369000	84.738	457	1
1527905397.066474000	84.7381	263	1
1527905397.093779000	84.7654	87	0
1527905397.253087000	84.9248	258	0
1527905397.253657000	84.9253	148	0
1527905397.255738000	84.9274	104	1
1527905397.257107000	84.9288	92	0
1527905397.257717000	84.9294	322	0
1527905397.259744000	84.9314	101	1
1527905397.482098000	85.1538	389	1
1527905397.482153000	85.1538	262	1
1527905397.509071000	85.1807	87	0
1527905397.516320000	85.188	87	0
1527905397.673460000	85.3451	232	0
1527905397.673975000	85.3456	148	0
1527905397.676830000	85.3485	107	1
1527905397.680522000	85.3522	92	0
1527905397.681194000	85.3529	234	0
1527905397.682822000	85.3545	101	1
1527905397.930277000	85.6019	490	1
1527905397.930367000	85.602	264	1
1527905397.956978000	85.6286	87	0
1527905398.122114000	85.7938	256	0
1527905398.122641000	85.7943	148	0
1527905398.124837000	85.7965	92	0
1527905398.124867000	85.7965	104	1
1527905398.126142000	85.7978	323	0
1527905398.127848000	85.7995	101	1
1527905398.162867000	85.8345	584	1
1527905398.162959000	85.8346	258	1
1527905398.188571000	85.8602	87	0
1527905398.350283000	86.022	297	0
1527905398.350806000	86.0225	148	0
1527905398.352862000	86.0245	104	1
1527905398.354467000	86.0261	92	0
1527905398.356841000	86.0285	98	1
1527905398.389162000	86.0608	165	0
1527905398.391854000	86.0635	98	1
1527905398.436181000	86.1078	392	1
1527905398.436279000	86.1079	262	1
1527905398.461882000	86.1336	87	0
1527905398.641350000	86.313	233	0
1527905398.641933000	86.3136	148	0
1527905398.643800000	86.3155	104	1
1527905398.646402000	86.3181	92	0
1527905398.647213000	86.3189	263	0
1527905398.648905000	86.3206	101	1
1527905398.869285000	86.541	393	1
1527905398.869374000	86.541	266	1
1527905398.893868000	86.5655	87	0
1527905398.903565000	86.5752	87	0
1527905399.065050000	86.7367	258	0
1527905399.065577000	86.7372	148	0
1527905399.067904000	86.7396	107	1
1527905399.070160000	86.7418	92	0
1527905399.070777000	86.7424	320	0
1527905399.072899000	86.7446	101	1
1527905399.219244000	86.8909	390	1
1527905399.219308000	86.891	258	1
1527905399.245373000	86.917	87	0
1527905399.253679000	86.9253	87	0
1527905399.410493000	87.0822	232	0
1527905399.411056000	87.0827	148	0
1527905399.412768000	87.0844	92	0
1527905399.413379000	87.085	303	0
1527905399.413954000	87.0856	113	1
1527905399.633562000	87.3052	388	1
1527905399.633647000	87.3053	264	1
1527905399.679672000	87.3513	87	0
1527905399.842705000	87.5144	233	0
1527905399.843230000	87.5149	148	0
1527905399.845992000	87.5177	104	1
1527905399.847938000	87.5196	92	0
1527905399.848667000	87.5203	157	0
1527905399.850970000	87.5226	101	1
1527905400.084331000	87.756	389	1
1527905400.084427000	87.7561	263	1
1527905400.111095000	87.7828	87	0
1527905400.277968000	87.9496	258	0
1527905400.278567000	87.9502	148	0
1527905400.280997000	87.9527	104	1
1527905400.281321000	87.953	92	0
1527905400.281931000	87.9536	116	0
1527905400.284261000	87.9559	101	1
1527905400.531876000	88.2035	394	1
1527905400.531971000	88.2036	261	1
1527905400.557528000	88.2292	87	0
1527905400.715786000	88.3875	363	0
1527905400.716312000	88.388	148	0
1527905400.719016000	88.3907	104	1
1527905400.721898000	88.3936	92	0
1527905400.722474000	88.3941	304	0
1527905400.724995000	88.3967	101	1
1527905400.937468000	88.6091	1217	1
1527905400.937532000	88.6092	265	1
1527905400.963627000	88.6353	87	0
1527905400.970182000	88.6418	87	0
1527905401.126998000	88.7987	255	0
1527905401.127526000	88.7992	148	0
1527905401.130048000	88.8017	107	1
1527905401.130325000	88.802	92	0
1527905401.130931000	88.8026	115	0
1527905401.133022000	88.8047	101	1
1527905401.380674000	89.0523	400	1
1527905401.380752000	89.0524	266	1
1527905401.407327000	89.079	87	0
1527905401.427289000	89.099	367	1
1527905401.427374000	89.099	1412	1
1527905401.427400000	89.0991	1412	1
1527905401.427441000	89.0991	1412	1
1527905401.427491000	89.0992	550	1
1527905401.455746000	89.1274	87	0
1527905401.550460000	89.2221	387	0
1527905401.552963000	89.2246	104	1
1527905401.556225000	89.2279	80	0
1527905401.558960000	89.2306	98	1
1527905401.571304000	89.243	278	0
1527905401.571898000	89.2436	148	0
1527905401.573986000	89.2457	101	1
1527905401.576205000	89.2479	92	0
1527905401.576811000	89.2485	292	0
1527905401.578973000	89.2506	101	1
1527905401.623749000	89.2954	393	1
1527905401.623834000	89.2955	440	1
1527905401.651672000	89.3233	87	0
1527905401.847533000	89.5192	283	0
1527905401.848097000	89.5198	148	0
1527905401.850081000	89.5217	104	1
1527905401.852859000	89.5245	92	0
1527905401.853468000	89.5251	175	0
1527905401.856053000	89.5277	101	1
1527905402.035463000	89.7071	491	1
1527905402.035525000	89.7072	440	1
1527905402.062214000	89.7339	87	0
1527905402.249495000	89.9212	258	0
1527905402.250064000	89.9217	148	0
1527905402.252085000	89.9238	104	1
1527905402.255248000	89.9269	92	0
1527905402.255845000	89.9275	123	0
1527905402.258101000	89.9298	101	1
1527905402.508946000	90.1806	586	1
1527905402.509009000	90.1807	263	1
1527905402.534932000	90.2066	87	0
1527905402.698313000	90.37	233	0
1527905402.698896000	90.3706	148	0
1527905402.701132000	90.3728	104	1
1527905402.703093000	90.3748	92	0
1527905402.703699000	90.3754	197	0
1527905402.706043000	90.3777	101	1
1527905402.763473000	90.4351	393	1
1527905402.763565000	90.4352	260	1
1527905402.789476000	90.4611	87	0
1527905402.798438000	90.4701	87	0
1527905402.952494000	90.6242	256	0
1527905402.953023000	90.6247	148	0
1527905402.955127000	90.6268	107	1
1527905402.956305000	90.628	92	0
1527905402.956985000	90.6287	107	0
1527905402.959121000	90.6308	101	1
1527905403.012524000	90.6842	392	1
1527905403.012588000	90.6843	259	1
1527905403.039212000	90.7109	87	0
1527905403.045024000	90.7167	87	0
1527905403.198734000	90.8704	296	0
1527905403.199311000	90.871	148	0
1527905403.202089000	90.8738	107	1
1527905403.202600000	90.8743	92	0
1527905403.203265000	90.8749	202	0
1527905403.205125000	90.8768	101	1
1527905403.284062000	90.9557	387	1
1527905403.284154000	90.9558	260	1
1527905403.309657000	90.9813	87	0
1527905403.657003000	91.3287	233	0
1527905403.657523000	91.3292	148	0
1527905403.660140000	91.3318	104	1
1527905403.661125000	91.3328	92	0
1527905403.661729000	91.3334	240	0
1527905403.664161000	91.3358	101	1
1527905403.785388000	91.4571	389	1
1527905403.785485000	91.4572	261	1
1527905403.813282000	91.485	87	0
1527905403.973362000	91.645	255	0
1527905403.973922000	91.6456	148	0
1527905403.976185000	91.6479	104	1
1527905403.977305000	91.649	92	0
1527905403.977927000	91.6496	272	0
1527905403.980191000	91.6519	101	1
1527905404.132491000	91.8042	388	1
1527905404.132577000	91.8042	259	1
1527905404.158425000	91.8301	87	0
1527905404.325493000	91.9972	236	0
1527905404.326025000	91.9977	148	0
1527905404.328206000	91.9999	104	1
1527905404.330934000	92.0026	92	0
1527905404.331507000	92.0032	319	0
1527905404.334200000	92.0059	101	1
1527905404.542571000	92.2142	395	1
1527905404.542660000	92.2143	261	1
1527905404.568484000	92.2402	87	0
1527905404.737693000	92.4094	233	0
1527905404.738210000	92.4099	148	0
1527905404.740235000	92.4119	104	1
1527905404.742784000	92.4145	92	0
1527905404.743390000	92.4151	85	0
1527905404.745214000	92.4169	101	1
1527905404.958797000	92.6305	1218	1
1527905404.958874000	92.6305	262	1
1527905404.985121000	92.6568	87	0
1527905405.146815000	92.8185	255	0
1527905405.147401000	92.8191	148	0
1527905405.150297000	92.822	104	1
1527905405.151957000	92.8236	92	0
1527905405.154212000	92.8259	98	1
1527905405.186784000	92.8585	175	0
1527905405.189258000	92.8609	98	1
1527905405.268731000	92.9404	404	1
1527905405.268810000	92.9405	264	1
1527905405.294481000	92.9661	87	0
1527905405.459247000	93.1309	363	0
1527905405.459875000	93.1315	148	0
1527905405.461717000	93.1334	92	0
1527905405.462271000	93.1339	107	1
1527905405.462951000	93.1346	149	0
1527905405.465224000	93.1369	98	1
1527905405.538636000	93.2103	453	1
1527905405.538698000	93.2104	259	1
1527905405.563465000	93.2351	87	0
1527905405.731801000	93.4035	235	0
1527905405.732314000	93.404	148	0
1527905405.734288000	93.406	104	1
1527905405.736242000	93.4079	92	0
1527905405.736853000	93.4085	333	0
1527905405.739302000	93.411	101	1
1527905405.976849000	93.6485	389	1
1527905405.976945000	93.6486	264	1
1527905406.002473000	93.6741	87	0
1527905406.169289000	93.841	256	0
1527905406.169860000	93.8415	148	0
1527905406.172378000	93.844	104	1
1527905406.173663000	93.8453	92	0
1527905406.174270000	93.8459	96	0
1527905406.176300000	93.848	101	1
1527905406.426028000	94.0977	490	1
1527905406.426093000	94.0978	262	1
1527905406.452290000	94.124	87	0
1527905406.619444000	94.2911	233	0
1527905406.620210000	94.2919	148	0
1527905406.622261000	94.2939	104	1
1527905406.625876000	94.2975	92	0
1527905406.626467000	94.2981	101	0
1527905406.628285000	94.3	101	1
1527905406.849320000	94.521	585	1
1527905406.849413000	94.5211	564	1
1527905406.880107000	94.5518	87	0
1527905406.898483000	94.5702	87	0
1527905407.061492000	94.7332	303	0
1527905407.062119000	94.7338	148	0
1527905407.064360000	94.736	107	1
1527905407.068469000	94.7401	92	0
1527905407.069804000	94.7415	171	0
1527905407.071372000	94.743	101	1
1527905407.348768000	95.0204	394	1
1527905407.348833000	95.0205	260	1
1527905407.374064000	95.0457	87	0
1527905407.544412000	95.2161	283	0
1527905407.544986000	95.2167	148	0
1527905407.547329000	95.219	104	1
1527905407.548305000	95.22	92	0
1527905407.548960000	95.2206	132	0
1527905407.551393000	95.2231	101	1
1527905407.696744000	95.3684	388	1
1527905407.696821000	95.3685	261	1
1527905407.723186000	95.3949	87	0
1527905407.880593000	95.5523	255	0
1527905407.881168000	95.5528	148	0
1527905407.883436000	95.5551	104	1
1527905407.884456000	95.5561	92	0
1527905407.886441000	95.5581	171	0
1527905407.887327000	95.559	101	1
1527905408.503700000	96.1754	393	1
1527905408.503790000	96.1755	265	1
1527905408.530415000	96.2021	87	0
1527905408.693090000	96.3648	235	0
1527905408.693661000	96.3653	148	0
1527905408.696385000	96.3681	104	1
1527905408.696971000	96.3686	92	0
1527905408.697562000	96.3692	225	0
1527905408.699378000	96.371	101	1
1527905408.769728000	96.4414	390	1
1527905408.769795000	96.4415	262	1
1527905408.794677000	96.4663	87	0
1527905408.959844000	96.6315	258	0
1527905408.960437000	96.6321	148	0
1527905408.962411000	96.6341	104	1
1527905408.964528000	96.6362	92	0
1527905408.965759000	96.6374	271	0
1527905408.967400000	96.6391	101	1
1527905408.999340000	96.671	392	1
1527905408.999439000	96.6711	259	1
1527905409.026932000	96.6986	87	0
1527905409.030812000	96.7025	87	0
1527905409.195538000	96.8672	300	0
1527905409.196120000	96.8678	148	0
1527905409.198478000	96.8701	107	1
1527905409.202301000	96.874	92	0
1527905409.202902000	96.8746	209	0
1527905409.205487000	96.8772	101	1
1527905409.517891000	97.1896	394	1
1527905409.517963000	97.1896	263	1
1527905409.544981000	97.2166	87	0
1527905409.714402000	97.3861	233	0
1527905409.714915000	97.3866	148	0
1527905409.717532000	97.3892	104	1
1527905409.720244000	97.3919	92	0
1527905409.720856000	97.3925	318	0
1527905409.723507000	97.3952	101	1
1527905409.945088000	97.6168	1214	1
1527905409.945146000	97.6168	263	1
1527905409.971749000	97.6434	87	0
1527905410.138700000	97.8104	255	0
1527905410.139307000	97.811	148	0
1527905410.141528000	97.8132	104	1
1527905410.143511000	97.8152	92	0
1527905410.144169000	97.8158	138	0
1527905410.146537000	97.8182	101	1
1527905410.400370000	98.072	403	1
1527905410.400432000	98.0721	267	1
1527905410.426355000	98.098	87	0
1527905410.600492000	98.2722	235	0
[truncated: 266 more rows]
