# Supplementary material for: Method for multi-task learning fusion network traffic classification to address small sample labels
Source: Sci Rep. 2024 Jan 30;14:2518. doi: 10.1038/s41598-024-51933-8 (PMC10827795; doi:10.1038/s41598-024-51933-8)
Supplement: Supplementary file 2 — Supplementary Information 2. [file 41598_2024_51933_MOESM2_ESM.zip › QUIC Dataset/QUIC Dataset/pretraining/Google Doc/GoogleDoc-106.txt]

1527925999.333869000	0	294	1
1527925999.351642000	0.0177729	87	0
1527925999.558504000	0.224635	307	0
1527925999.559137000	0.225268	1412	0
1527925999.559812000	0.225943	1412	0
1527925999.560444000	0.226575	104	1
1527925999.560482000	0.226613	1412	0
1527925999.561154000	0.227285	180	0
1527925999.561902000	0.228033	1412	0
1527925999.562404000	0.228535	107	1
1527925999.562552000	0.228683	1412	0
1527925999.563219000	0.22935	1412	0
1527925999.563865000	0.229996	188	0
1527925999.564512000	0.230643	104	1
1527925999.564548000	0.230679	681	0
1527925999.565325000	0.231456	1412	0
1527925999.566001000	0.232132	1412	0
1527925999.566518000	0.232649	104	1
1527925999.566653000	0.232784	694	0
1527925999.567348000	0.233479	1412	0
1527925999.568076000	0.234207	1412	0
1527925999.568762000	0.234893	1412	0
1527925999.569403000	0.235534	188	0
1527925999.570102000	0.236233	1198	0
1527925999.583102000	0.249233	113	1
1527925999.595384000	0.261515	1412	0
1527925999.596047000	0.262178	1412	0
1527925999.596725000	0.262856	1412	0
1527925999.597345000	0.263476	101	1
1527925999.597403000	0.263534	1412	0
1527925999.598176000	0.264307	1412	0
1527925999.598824000	0.264955	195	0
1527925999.599432000	0.265563	107	1
1527925999.599531000	0.265662	1412	0
1527925999.601004000	0.267135	802	0
1527925999.601328000	0.267459	101	1
1527925999.601699000	0.26783	1412	0
1527925999.603020000	0.269151	1002	0
1527925999.603326000	0.269457	101	1
1527925999.603885000	0.270016	1412	0
1527925999.604564000	0.270695	1412	0
1527925999.605239000	0.27137	1412	0
1527925999.605416000	0.271547	104	1
1527925999.606051000	0.272182	1412	0
1527925999.606698000	0.272829	277	0
1527925999.607324000	0.273455	101	1
1527925999.607401000	0.273532	1412	0
1527925999.608135000	0.274266	1412	0
1527925999.608814000	0.274945	1412	0
1527925999.609318000	0.275449	104	1
1527925999.609487000	0.275618	1412	0
1527925999.610137000	0.276268	262	0
1527925999.611010000	0.277141	1412	0
1527925999.611575000	0.277706	104	1
1527925999.611684000	0.277815	1412	0
1527925999.612360000	0.278491	1412	0
1527925999.613022000	0.279153	897	0
1527925999.613708000	0.279839	1412	0
1527925999.614382000	0.280513	1412	0
1527925999.615053000	0.281184	1412	0
1527925999.615721000	0.281852	972	0
1527925999.620241000	0.286372	104	1
1527925999.622365000	0.288496	107	1
1527926000.061270000	0.727401	318	1
1527926000.061402000	0.727533	1412	1
1527926000.061444000	0.727575	906	1
1527926000.069590000	0.735721	699	1
1527926000.079332000	0.745463	87	0
1527926000.087985000	0.754116	87	0
1527926000.096493000	0.762624	87	0
1527926000.230772000	0.896903	398	0
1527926000.232384000	0.898515	107	1
1527926000.234128000	0.900259	80	0
1527926000.235494000	0.901625	98	1
1527926000.307745000	0.973876	216	1
1527926000.333454000	0.999585	87	0
1527926000.392004000	1.05814	280	0
1527926000.392706000	1.05884	1412	0
1527926000.393426000	1.05956	104	1
1527926000.393451000	1.05958	1412	0
1527926000.394157000	1.06029	1412	0
1527926000.394799000	1.06093	180	0
1527926000.395413000	1.06154	98	1
1527926000.395503000	1.06163	1412	0
1527926000.396181000	1.06231	1412	0
1527926000.396845000	1.06298	1071	0
1527926000.397364000	1.06349	110	1
1527926000.397489000	1.06362	92	0
1527926000.398236000	1.06437	203	0
1527926000.399408000	1.06554	101	1
1527926000.423084000	1.08922	452	0
1527926000.423759000	1.08989	1115	0
1527926000.425037000	1.09117	92	0
1527926000.425429000	1.09156	101	1
1527926000.425723000	1.09185	303	0
1527926000.427551000	1.09368	101	1
1527926000.689367000	1.3555	552	1
1527926000.716846000	1.38298	87	0
1527926000.736630000	1.40276	277	0
1527926000.737290000	1.40342	360	0
1527926000.738009000	1.40414	107	0
1527926000.739216000	1.40535	104	1
1527926000.741433000	1.40756	98	1
1527926000.797103000	1.46323	866	1
1527926000.797590000	1.46372	450	1
1527926000.813794000	1.47992	87	0
1527926000.972682000	1.63881	476	0
1527926000.973330000	1.63946	80	0
1527926000.973447000	1.63958	118	1
1527926000.976425000	1.64256	98	1
1527926000.989989000	1.65612	87	0
1527926001.072669000	1.7388	436	1
1527926001.072758000	1.73889	144	1
1527926001.089352000	1.75548	87	0
1527926001.116992000	1.78312	172	1
1527926001.117069000	1.7832	190	1
1527926001.133656000	1.79979	87	0
1527926001.146483000	1.81261	1412	0
1527926001.147143000	1.81327	1412	0
1527926001.147883000	1.81401	1412	0
1527926001.148473000	1.8146	107	1
1527926001.148564000	1.8147	523	0
1527926001.149231000	1.81536	92	0
1527926001.149914000	1.81605	308	0
1527926001.150519000	1.81665	104	1
1527926001.158961000	1.82509	1385	0
1527926001.161457000	1.82759	98	1
1527926001.230195000	1.89633	625	0
1527926001.230912000	1.89704	92	0
1527926001.231718000	1.89785	333	0
1527926001.232485000	1.89862	101	1
1527926001.234421000	1.90055	98	1
1527926001.891633000	2.55776	1412	1
1527926001.891712000	2.55784	1412	1
1527926001.891733000	2.55786	124	1
1527926001.891806000	2.55794	844	1
1527926001.909727000	2.57586	87	0
1527926001.915275000	2.58141	775	1
1527926001.930774000	2.5969	699	0
1527926001.932622000	2.59875	101	1
1527926001.941856000	2.60799	1383	1
1527926001.960290000	2.62642	87	0
1527926002.269706000	2.93584	342	0
1527926002.270985000	2.93712	1412	0
1527926002.271661000	2.93779	996	0
1527926002.272297000	2.93843	92	0
1527926002.272980000	2.93911	314	0
1527926002.275475000	2.94161	113	1
1527926002.329741000	2.99587	1389	1
1527926002.358057000	3.02419	87	0
1527926002.453012000	3.11914	355	0
1527926002.453699000	3.11983	1412	0
1527926002.454377000	3.12051	1412	0
1527926002.454655000	3.12079	107	1
1527926002.455077000	3.12121	1412	0
1527926002.455722000	3.12185	188	0
1527926002.456401000	3.12253	424	0
1527926002.456546000	3.12268	104	1
1527926002.517284000	3.18341	347	0
1527926002.518024000	3.18415	954	0
1527926002.519562000	3.18569	101	1
1527926003.068772000	3.7349	341	1
1527926003.068885000	3.73502	1412	1
1527926003.068924000	3.73505	1412	1
1527926003.068954000	3.73509	1412	1
1527926003.068991000	3.73512	1412	1
1527926003.069026000	3.73516	1412	1
1527926003.069069000	3.7352	1412	1
1527926003.069103000	3.73523	1412	1
1527926003.069141000	3.73527	1412	1
1527926003.069191000	3.73532	1412	1
1527926003.069215000	3.73535	1412	1
1527926003.078408000	3.74454	1412	1
1527926003.078435000	3.74457	1412	1
1527926003.085463000	3.75159	100	0
1527926003.085756000	3.75189	1285	1
1527926003.089198000	3.75533	87	0
1527926003.096944000	3.76308	87	0
1527926003.103303000	3.76943	87	0
1527926003.365360000	4.03149	1343	1
1527926003.382407000	4.04854	87	0
1527926003.414245000	4.08038	466	0
1527926003.418574000	4.08471	80	0
1527926003.428189000	4.09432	104	1
1527926004.261779000	4.92791	501	0
1527926004.276001000	4.94213	98	1
1527926005.180643000	5.84677	333	1
1527926005.180736000	5.84687	1412	1
1527926005.180773000	5.8469	981	1
1527926005.196906000	5.86304	165	1
1527926005.196969000	5.8631	87	0
1527926005.225236000	5.89137	87	0
1527926005.363777000	6.02991	398	0
1527926005.365559000	6.03169	104	1
1527926005.367652000	6.03378	80	0
1527926005.369582000	6.03571	98	1
1527926005.516972000	6.1831	520	0
1527926005.517623000	6.18375	305	0
1527926005.518368000	6.1845	271	0
1527926005.519260000	6.18539	98	1
1527926005.520473000	6.1866	118	1
1527926005.523201000	6.18933	252	1
1527926005.536472000	6.2026	87	0
1527926005.540240000	6.20637	87	0
1527926005.754947000	6.42108	917	0
1527926005.755555000	6.42169	1412	0
1527926005.756227000	6.42236	1412	0
1527926005.756907000	6.42304	1412	0
1527926005.757445000	6.42358	110	1
1527926005.757608000	6.42374	1412	0
1527926005.758354000	6.42448	1412	0
1527926005.759068000	6.4252	127	0
1527926005.759574000	6.4257	107	1
1527926005.759792000	6.42592	1412	0
1527926005.760474000	6.4266	1412	0
1527926005.761146000	6.42728	1412	0
1527926005.761585000	6.42772	104	1
1527926005.761774000	6.42791	188	0
1527926005.762491000	6.42862	1231	0
1527926005.763169000	6.4293	1412	0
1527926005.763558000	6.42969	104	1
1527926005.763829000	6.42996	1412	0
1527926005.764504000	6.43063	1412	0
1527926005.765384000	6.43151	1412	0
1527926005.766041000	6.43217	844	0
1527926005.766711000	6.43284	1412	0
1527926005.767040000	6.43317	101	1
1527926005.767384000	6.43352	1412	0
1527926005.768129000	6.43426	1412	0
1527926005.768778000	6.43491	188	0
1527926005.768779000	6.43491	107	1
1527926005.769466000	6.4356	780	0
1527926005.770595000	6.43673	104	1
1527926005.800116000	6.46625	1412	0
1527926005.800777000	6.46691	1412	0
1527926005.801451000	6.46758	1412	0
1527926005.801673000	6.4678	104	1
1527926005.802121000	6.46825	198	0
1527926005.802817000	6.46895	981	0
1527926005.803584000	6.46972	101	1
1527926005.804546000	6.47068	1412	0
1527926005.805219000	6.47135	1412	0
1527926005.805899000	6.47203	1412	0
1527926005.806544000	6.47268	188	0
1527926005.806606000	6.47274	104	1
1527926005.807280000	6.47341	1412	0
1527926005.807996000	6.47413	211	0
1527926005.808616000	6.47475	104	1
1527926005.808794000	6.47493	1412	0
1527926005.809475000	6.47561	1412	0
1527926005.810210000	6.47634	1412	0
1527926005.810562000	6.47669	104	1
1527926005.810891000	6.47702	1292	0
1527926005.811571000	6.4777	1412	0
1527926005.812248000	6.47838	1412	0
1527926005.812564000	6.47869	104	1
1527926005.812924000	6.47905	1412	0
1527926005.813600000	6.47973	1412	0
1527926005.814279000	6.48041	1412	0
1527926005.814570000	6.4807	104	1
1527926005.814941000	6.48107	942	0
1527926005.815611000	6.48174	745	0
1527926005.816302000	6.48243	1412	0
1527926005.816567000	6.4827	104	1
1527926005.816974000	6.4831	1330	0
1527926005.817653000	6.48378	1412	0
1527926005.818403000	6.48453	1412	0
1527926005.818642000	6.48477	104	1
1527926005.819053000	6.48518	340	0
1527926005.819720000	6.48585	223	0
1527926005.820636000	6.48677	101	1
1527926007.068334000	7.73447	311	1
1527926007.068420000	7.73455	144	1
1527926007.085100000	7.75123	87	0
1527926007.140704000	7.80683	1412	0
1527926007.141366000	7.8075	1412	0
1527926007.142040000	7.80817	1412	0
1527926007.142680000	7.80881	107	1
1527926007.142692000	7.80882	588	0
1527926007.143377000	7.80951	92	0
1527926007.144049000	7.81018	88	0
1527926007.144642000	7.81077	104	1
1527926008.156999000	8.82313	862	1
1527926008.157074000	8.8232	294	1
1527926008.158546000	8.82468	507	1
1527926008.158636000	8.82477	1412	1
1527926008.158660000	8.82479	1412	1
1527926008.158700000	8.82483	969	1
1527926008.174518000	8.84065	87	0
1527926008.177761000	8.84389	87	0
1527926008.207057000	8.87319	402	1
1527926008.224306000	8.89044	87	0
1527926008.292010000	8.95814	301	0
1527926008.292698000	8.95883	1400	0
1527926008.293468000	8.9596	513	0
1527926008.293725000	8.95986	107	1
1527926008.296107000	8.96224	592	0
1527926008.297740000	8.96387	98	1
1527926008.297895000	8.96403	635	0
1527926008.298886000	8.96502	467	0
1527926008.299706000	8.96584	101	1
1527926008.303548000	8.96968	697	0
1527926008.304202000	8.97033	484	0
1527926008.304968000	8.9711	835	0
1527926008.305724000	8.97185	104	1
1527926008.306357000	8.97249	649	0
1527926008.307714000	8.97385	98	1
1527926008.308369000	8.9745	373	0
1527926008.309060000	8.97519	519	0
1527926008.309713000	8.97584	101	1
1527926008.309725000	8.97586	439	0
1527926008.311724000	8.97785	98	1
1527926008.312068000	8.9782	701	0
1527926008.312749000	8.97888	626	0
1527926008.313711000	8.97984	101	1
1527926008.313962000	8.98009	558	0
1527926008.315149000	8.98128	80	0
1527926008.315836000	8.98197	302	0
1527926008.315930000	8.98206	101	1
1527926008.316528000	8.98266	103	0
1527926008.317223000	8.98335	654	0
1527926008.317784000	8.98392	104	1
1527926008.318011000	8.98414	583	0
1527926008.318707000	8.98484	689	0
1527926008.319366000	8.9855	226	0
1527926008.319904000	8.98604	104	1
1527926008.335326000	9.00146	102	0
1527926008.336068000	9.0022	131	0
1527926008.336726000	9.00286	101	1
1527926008.398727000	9.06486	1412	1
1527926008.398769000	9.0649	1412	1
1527926008.398792000	9.06492	306	1
1527926008.398853000	9.06498	842	1
1527926008.415739000	9.08187	87	0
1527926008.438350000	9.10448	484	0
1527926008.439016000	9.10515	289	0
1527926008.439740000	9.10587	104	1
1527926009.881710000	10.5478	995	1
1527926009.881791000	10.5479	109	1
1527926009.890597000	10.5567	305	1
1527926009.892307000	10.5584	481	1
1527926009.892347000	10.5585	87	1
1527926009.898561000	10.5647	87	0
1527926009.907060000	10.5732	87	0
1527926009.991489000	10.6576	256	0
1527926009.992148000	10.6583	151	0
1527926009.993828000	10.66	107	1
1527926009.998126000	10.6643	92	0
1527926009.998795000	10.6649	145	0
1527926009.999831000	10.666	101	1
1527926010.066819000	10.7329	275	0
1527926010.067467000	10.7336	103	0
1527926010.071521000	10.7377	92	0
1527926010.071895000	10.738	104	1
1527926010.072208000	10.7383	114	0
1527926010.073708000	10.7398	236	0
1527926010.074382000	10.7405	140	0
1527926010.074972000	10.7411	101	1
1527926010.076835000	10.743	98	1
1527926010.077884000	10.744	92	0
1527926010.078642000	10.7448	245	0
1527926010.081840000	10.748	101	1
1527926010.121829000	10.788	490	1
1527926010.121928000	10.7881	94	1
1527926010.138309000	10.8044	87	0
1527926010.226135000	10.8923	287	0
1527926010.226854000	10.893	365	0
1527926010.227829000	10.894	104	1
1527926010.230432000	10.8966	227	0
1527926010.231833000	10.898	98	1
1527926010.525635000	11.1918	395	1
1527926010.525707000	11.1918	256	1
1527926010.543040000	11.2092	87	0
1527926011.072966000	11.7391	306	1
1527926011.073105000	11.7392	1412	1
1527926011.073141000	11.7393	1412	1
1527926011.073170000	11.7393	1412	1
1527926011.073193000	11.7393	1412	1
1527926011.073237000	11.7394	1412	1
1527926011.073268000	11.7394	1412	1
1527926011.073304000	11.7394	1412	1
1527926011.073338000	11.7395	1412	1
1527926011.073373000	11.7395	1412	1
1527926011.073409000	11.7395	1412	1
1527926011.074980000	11.7411	1412	1
1527926011.075045000	11.7412	1412	1
1527926011.076947000	11.7431	1412	1
1527926011.090608000	11.7567	87	0
1527926011.090844000	11.757	1412	1
1527926011.090879000	11.757	1412	1
1527926011.090917000	11.757	1412	1
1527926011.093007000	11.7591	1412	1
1527926011.093071000	11.7592	1412	1
1527926011.094424000	11.7606	87	0
1527926011.094604000	11.7607	1412	1
1527926011.095947000	11.7621	1412	1
1527926011.096005000	11.7621	1412	1
1527926011.097945000	11.7641	1412	1
1527926011.097983000	11.7641	1412	1
1527926011.099945000	11.7661	1412	1
1527926011.100005000	11.7661	1412	1
1527926011.106383000	11.7725	87	0
1527926011.106596000	11.7727	1412	1
1527926011.106620000	11.7728	1412	1
1527926011.107947000	11.7741	1412	1
1527926011.108006000	11.7741	1412	1
1527926011.111767000	11.7779	87	0
1527926011.111954000	11.7781	1412	1
1527926011.111999000	11.7781	1412	1
1527926011.115466000	11.7816	87	0
1527926011.115677000	11.7818	1412	1
1527926011.115700000	11.7818	1412	1
1527926011.116946000	11.7831	306	1
1527926011.117637000	11.7838	277	0
1527926011.118344000	11.7845	146	0
1527926011.119949000	11.7861	101	1
1527926011.122585000	11.7887	87	0
1527926011.126876000	11.793	87	0
1527926011.131119000	11.7973	87	0
1527926011.136558000	11.8027	92	0
1527926011.137199000	11.8033	271	0
1527926011.137888000	11.804	110	1
1527926011.148962000	11.8151	1412	1
1527926011.152314000	11.8184	87	0
1527926011.166675000	11.8328	87	0
1527926011.364394000	12.0305	379	1
1527926011.364990000	12.0311	298	1
1527926011.379938000	12.0461	408	0
1527926011.383914000	12.05	98	1
1527926011.387902000	12.054	80	0
1527926011.389909000	12.056	98	1
1527926011.412308000	12.0784	445	1
1527926011.428437000	12.0946	87	0
1527926011.458483000	12.1246	328	1
1527926011.458558000	12.1247	446	1
1527926011.471904000	12.138	372	0
1527926011.472553000	12.1387	118	0
1527926011.473914000	12.14	104	1
1527926011.475166000	12.1413	87	0
1527926011.477292000	12.1434	92	0
1527926011.478101000	12.1442	99	0
1527926011.478902000	12.145	104	1
1527926011.519109000	12.1852	243	0
1527926011.519768000	12.1859	279	0
1527926011.520909000	12.187	101	1
1527926011.523942000	12.1901	92	0
1527926011.524604000	12.1907	179	0
1527926011.525928000	12.1921	101	1
1527926011.570260000	12.2364	590	0
1527926011.570930000	12.2371	806	0
1527926011.571861000	12.238	92	0
1527926011.572283000	12.2384	98	1
1527926011.572567000	12.2387	271	0
1527926011.573896000	12.24	104	1
1527926011.591097000	12.2572	247	0
1527926011.591787000	12.2579	146	0
1527926011.592903000	12.259	101	1
1527926011.597782000	12.2639	92	0
1527926011.598468000	12.2646	117	0
1527926011.599930000	12.2661	101	1
1527926011.703940000	12.3701	1412	1
1527926011.704012000	12.3701	411	1
1527926011.723052000	12.3892	87	0
1527926011.893469000	12.5596	922	1
1527926011.893535000	12.5597	261	1
1527926011.909898000	12.576	87	0
1527926011.977173000	12.6433	359	0
1527926011.977929000	12.6441	466	0
1527926011.978620000	12.6448	239	0
1527926011.979023000	12.6452	110	1
1527926011.991287000	12.6574	471	1
1527926012.007869000	12.674	275	0
1527926012.008551000	12.6747	146	0
1527926012.009954000	12.6761	101	1
1527926012.011470000	12.6776	92	0
1527926012.012148000	12.6783	129	0
1527926012.012935000	12.6791	101	1
1527926012.131140000	12.7973	246	0
1527926012.131808000	12.7979	582	0
1527926012.132939000	12.7991	101	1
1527926012.454860000	13.121	394	1
1527926012.454950000	13.1211	255	1
1527926012.471510000	13.1376	87	0
1527926012.582880000	13.249	286	0
1527926012.583480000	13.2496	146	0
1527926012.585052000	13.2512	104	1
1527926012.586675000	13.2528	92	0
1527926012.587361000	13.2535	254	0
1527926012.587951000	13.2541	101	1
1527926013.288037000	13.9542	395	1
1527926013.288113000	13.9542	253	1
1527926013.318152000	13.9843	395	1
1527926013.333956000	14.0001	87	0
1527926013.505447000	14.1716	301	0
1527926013.506040000	14.1722	146	0
1527926013.506717000	14.1728	92	0
1527926013.507024000	14.1732	107	1
1527926013.507456000	14.1736	159	0
1527926013.508937000	14.1751	301	0
1527926013.509025000	14.1752	98	1
1527926013.511100000	14.1772	98	1
1527926013.698136000	14.3643	397	1
1527926013.698212000	14.3643	256	1
1527926013.728155000	14.3943	397	1
1527926013.735693000	14.4018	87	0
1527926013.846263000	14.5124	87	0
1527926014.059981000	14.7261	235	0
1527926014.060613000	14.7267	146	0
1527926014.061303000	14.7274	92	0
1527926014.061962000	14.7281	236	0
1527926014.062131000	14.7283	113	1
1527926014.089415000	14.7555	235	0
1527926014.091092000	14.7572	146	0
1527926014.091135000	14.7573	98	1
1527926014.093110000	14.7592	98	1
1527926014.243788000	14.9099	92	0
1527926014.244448000	14.9106	82	0
1527926014.245087000	14.9112	101	1
1527926014.303477000	14.9696	396	1
1527926014.303562000	14.9697	263	1
1527926014.363145000	15.0293	396	1
1527926014.392531000	15.0587	87	0
1527926014.395921000	15.0621	87	0
1527926014.613475000	15.2796	256	0
1527926014.614073000	15.2802	146	0
1527926014.615101000	15.2812	107	1
1527926014.623068000	15.2892	92	0
1527926014.623739000	15.2899	152	0
1527926014.625150000	15.2913	101	1
1527926014.740823000	15.407	256	0
1527926014.743171000	15.4093	98	1
1527926014.883098000	15.5492	390	1
1527926014.883176000	15.5493	256	1
1527926014.956222000	15.6224	87	0
1527926014.965983000	15.6321	87	0
1527926015.212027000	15.8782	374	0
1527926015.212620000	15.8788	146	0
1527926015.214194000	15.8803	107	1
1527926015.232177000	15.8983	92	0
1527926015.232920000	15.8991	313	0
1527926015.234130000	15.9003	101	1
1527926015.346605000	16.0127	396	1
1527926015.346694000	16.0128	254	1
1527926015.363844000	16.03	87	0
1527926015.470994000	16.1371	258	0
1527926015.471512000	16.1376	148	0
1527926015.473192000	16.1393	104	1
1527926015.474651000	16.1408	92	0
1527926015.475332000	16.1415	182	0
1527926015.476129000	16.1423	101	1
1527926015.795830000	16.462	394	1
1527926015.795895000	16.462	257	1
1527926015.812465000	16.4786	87	0
1527926015.911165000	16.5773	235	0
1527926015.911767000	16.5779	148	0
1527926015.913191000	16.5793	104	1
1527926015.915986000	16.5821	92	0
1527926015.916672000	16.5828	324	0
1527926015.918176000	16.5843	101	1
1527926016.215405000	16.8815	392	1
1527926016.215501000	16.8816	255	1
1527926016.231800000	16.8979	87	0
1527926016.349317000	17.0154	259	0
1527926016.349957000	17.0161	148	0
1527926016.351195000	17.0173	104	1
1527926016.352953000	17.0191	92	0
1527926016.353635000	17.0198	149	0
1527926016.354191000	17.0203	101	1
1527926016.477401000	17.1435	392	1
1527926016.477467000	17.1436	257	1
1527926016.493677000	17.1598	87	0
1527926016.717483000	17.3836	256	0
1527926016.718142000	17.3843	148	0
1527926016.719232000	17.3854	104	1
1527926016.731579000	17.3977	92	0
1527926016.732206000	17.3983	285	0
1527926016.733205000	17.3993	101	1
1527926017.169834000	17.836	996	1
1527926017.169893000	17.836	258	1
1527926017.188003000	17.8541	87	0
1527926017.285221000	17.9514	260	0
1527926017.285874000	17.952	148	0
1527926017.287275000	17.9534	104	1
1527926017.291106000	17.9572	92	0
1527926017.291789000	17.9579	264	0
1527926017.293262000	17.9594	101	1
1527926017.628708000	18.2948	984	1
1527926017.628799000	18.2949	256	1
1527926017.646535000	18.3127	87	0
1527926017.741752000	18.4079	235	0
1527926017.742362000	18.4085	148	0
1527926017.743260000	18.4094	104	1
1527926017.747617000	18.4137	92	0
1527926017.748316000	18.4144	291	0
1527926017.749262000	18.4154	101	1
1527926017.918724000	18.5849	391	1
1527926017.918798000	18.5849	258	1
1527926017.935534000	18.6017	87	0
1527926018.036217000	18.7023	257	0
1527926018.036853000	18.703	148	0
1527926018.038322000	18.7045	104	1
1527926018.051331000	18.7175	92	0
1527926018.053337000	18.7195	98	1
1527926018.054782000	18.7209	303	0
1527926018.056344000	18.7225	98	1
1527926018.367060000	19.0332	395	1
1527926018.367145000	19.0333	250	1
1527926018.420445000	19.0866	395	1
1527926018.474437000	19.1406	250	1
1527926018.553677000	19.2198	87	0
1527926018.601751000	19.2679	87	0
1527926018.650570000	19.3167	87	0
1527926018.791968000	19.4581	288	0
1527926018.794438000	19.4606	107	1
1527926018.795365000	19.4615	148	0
1527926018.797384000	19.4635	98	1
1527926018.825789000	19.4919	92	0
1527926018.826404000	19.4925	165	0
1527926018.827339000	19.4935	101	1
1527926018.852986000	19.5191	393	1
1527926018.853045000	19.5192	310	1
1527926018.902950000	19.5691	288	0
1527926018.904392000	19.5705	98	1
1527926019.006411000	19.6725	393	1
1527926019.040959000	19.7071	87	0
1527926019.153321000	19.8195	235	0
1527926019.153931000	19.8201	148	0
1527926019.155423000	19.8216	104	1
1527926019.164631000	19.8308	92	0
1527926019.165316000	19.8314	199	0
1527926019.166344000	19.8325	101	1
1527926019.177818000	19.8439	87	0
1527926023.856425000	24.5226	396	1
1527926023.856510000	24.5226	256	1
1527926023.872998000	24.5391	87	0
1527926024.140458000	24.8066	286	0
1527926024.141046000	24.8072	148	0
1527926024.142232000	24.8084	107	1
1527926024.145618000	24.8117	92	0
1527926024.146265000	24.8124	167	0
1527926024.147204000	24.8133	101	1
1527926024.288686000	24.9548	395	1
1527926024.288746000	24.9549	255	1
1527926024.305552000	24.9717	87	0
1527926024.396087000	25.0622	297	0
1527926024.396688000	25.0628	148	0
1527926024.398243000	25.0644	104	1
1527926024.400871000	25.067	92	0
1527926024.401479000	25.0676	204	0
1527926024.402221000	25.0684	101	1
1527926024.515575000	25.1817	390	1
1527926024.515634000	25.1818	255	1
1527926024.533432000	25.1996	87	0
1527926024.628282000	25.2944	232	0
1527926024.628932000	25.2951	148	0
1527926024.630262000	25.2964	104	1
1527926024.633646000	25.2998	92	0
1527926024.634260000	25.3004	198	0
1527926024.635249000	25.3014	101	1
1527926024.904868000	25.571	390	1
1527926024.904962000	25.5711	257	1
1527926024.921837000	25.588	87	0
1527926025.016509000	25.6826	233	0
1527926025.017099000	25.6832	148	0
1527926025.018327000	25.6845	104	1
1527926025.021398000	25.6875	92	0
1527926025.022081000	25.6882	278	0
1527926025.023260000	25.6894	101	1
1527926025.321601000	25.9877	390	1
1527926025.321662000	25.9878	258	1
1527926025.338705000	26.0048	87	0
1527926025.420258000	26.0864	305	1
1527926025.420364000	26.0865	1412	1
1527926025.420403000	26.0865	1412	1
1527926025.420455000	26.0866	1412	1
1527926025.420475000	26.0866	824	1
1527926025.437475000	26.1036	87	0
1527926025.525216000	26.1913	258	0
1527926025.525884000	26.192	148	0
1527926025.527361000	26.1935	107	1
1527926025.547175000	26.2133	92	0
1527926025.547959000	26.2141	103	0
1527926025.549282000	26.2154	101	1
1527926025.594003000	26.2601	472	0
1527926025.596357000	26.2625	98	1
1527926025.623933000	26.2901	80	0
1527926025.625321000	26.2915	98	1
1527926025.949115000	26.6152	393	1
1527926025.949180000	26.6153	256	1
1527926025.975177000	26.6413	87	0
1527926026.076100000	26.7422	304	0
1527926026.076755000	26.7429	148	0
1527926026.078338000	26.7445	104	1
1527926026.082469000	26.7486	92	0
1527926026.083159000	26.7493	163	0
1527926026.084372000	26.7505	101	1
1527926026.284749000	26.9509	394	1
1527926026.284839000	26.951	257	1
1527926026.301796000	26.9679	87	0
1527926026.307830000	26.974	87	0
1527926026.405086000	27.0712	258	0
1527926026.405742000	27.0719	148	0
1527926026.407417000	27.0735	107	1
1527926026.410940000	27.0771	92	0
1527926026.411618000	27.0777	88	0
1527926026.412326000	27.0785	101	1
1527926026.672765000	27.3389	994	1
1527926026.672830000	27.339	255	1
1527926026.690008000	27.3561	87	0
1527926026.781847000	27.448	258	0
1527926026.782441000	27.4486	148	0
1527926026.783359000	27.4495	104	1
1527926026.787601000	27.4537	92	0
1527926026.788336000	27.4545	188	0
1527926026.789360000	27.4555	101	1
1527926027.100899000	27.767	986	1
1527926027.100988000	27.7671	255	1
1527926027.117855000	27.784	87	0
1527926027.226550000	27.8927	263	0
1527926027.227137000	27.8933	148	0
1527926027.228461000	27.8946	104	1
1527926027.231307000	27.8974	92	0
1527926027.231993000	27.8981	152	0
1527926027.233446000	27.8996	101	1
1527926027.638777000	28.3049	392	1
1527926027.638837000	28.305	256	1
1527926027.655778000	28.3219	87	0
1527926027.920475000	28.5866	257	0
1527926027.921122000	28.5873	148	0
1527926027.922505000	28.5886	104	1
1527926027.944243000	28.6104	92	0
1527926027.944964000	28.6111	258	0
1527926027.946499000	28.6126	101	1
1527926028.209001000	28.8751	392	1
1527926028.209067000	28.8752	255	1
1527926028.225649000	28.8918	87	0
1527926028.355478000	29.0216	288	0
1527926028.356089000	29.0222	148	0
1527926028.357526000	29.0237	104	1
1527926028.360871000	29.027	92	0
1527926028.361494000	29.0276	228	0
1527926028.362446000	29.0286	101	1
1527926028.451575000	29.1177	391	1
1527926028.451648000	29.1178	255	1
1527926028.467998000	29.1341	87	0
1527926028.582371000	29.2485	235	0
1527926028.583028000	29.2492	148	0
1527926028.584527000	29.2507	104	1
1527926028.588705000	29.2548	92	0
1527926028.589399000	29.2555	288	0
1527926028.590477000	29.2566	101	1
1527926028.790883000	29.457	395	1
1527926028.791067000	29.4572	258	1
1527926028.807783000	29.4739	87	0
1527926028.909242000	29.5754	235	0
1527926028.909891000	29.576	148	0
1527926028.911558000	29.5777	104	1
1527926028.914237000	29.5804	92	0
1527926028.914960000	29.5811	170	0
1527926028.915467000	29.5816	101	1
1527926029.204374000	29.8705	396	1
1527926029.204449000	29.8706	256	1
1527926029.220493000	29.8866	87	0
1527926029.317676000	29.9838	286	0
1527926029.318353000	29.9845	148	0
1527926029.319594000	29.9857	104	1
1527926029.322490000	29.9886	92	0
1527926029.323157000	29.9893	133	0
1527926029.324566000	29.9907	101	1
1527926029.572796000	30.2389	392	1
1527926029.572860000	30.239	257	1
1527926029.589705000	30.2558	87	0
1527926029.783677000	30.4498	277	0
1527926029.784335000	30.4505	148	0
1527926029.785611000	30.4517	104	1
1527926029.800901000	30.467	92	0
1527926029.801586000	30.4677	253	0
1527926029.802534000	30.4687	101	1
1527926029.924792000	30.5909	395	1
1527926029.924851000	30.591	255	1
1527926029.941769000	30.6079	87	0
1527926030.083862000	30.75	236	0
1527926030.084523000	30.7507	148	0
1527926030.085653000	30.7518	104	1
1527926030.090346000	30.7565	92	0
1527926030.091036000	30.7572	125	0
1527926030.091529000	30.7577	101	1
1527926030.386159000	31.0523	392	1
1527926030.386253000	31.0524	257	1
1527926030.402277000	31.0684	87	0
1527926030.505403000	31.1715	256	0
1527926030.506043000	31.1722	148	0
1527926030.507591000	31.1737	104	1
1527926030.510326000	31.1765	92	0
1527926030.511006000	31.1771	244	0
1527926030.511551000	31.1777	101	1
1527926030.859959000	31.5261	391	1
1527926030.860047000	31.5262	256	1
1527926030.876640000	31.5428	87	0
1527926030.969375000	31.6355	232	0
1527926030.969990000	31.6361	148	0
1527926030.971702000	31.6378	104	1
1527926030.974539000	31.6407	92	0
1527926030.975167000	31.6413	157	0
1527926030.976661000	31.6428	101	1
1527926031.237222000	31.9034	390	1
1527926031.237312000	31.9034	258	1
1527926031.253159000	31.9193	87	0
1527926031.347333000	32.0135	326	0
1527926031.348014000	32.0141	148	0
1527926031.349700000	32.0158	104	1
1527926031.352016000	32.0181	92	0
1527926031.352665000	32.0188	228	0
1527926031.353619000	32.0198	101	1
1527926032.422185000	33.0883	390	1
1527926032.422248000	33.0884	255	1
1527926032.438351000	33.1045	87	0
1527926032.539110000	33.2052	258	0
1527926032.539710000	33.2058	148	0
1527926032.540699000	33.2068	104	1
1527926032.543654000	33.2098	92	0
1527926032.544390000	33.2105	95	0
1527926032.545692000	33.2118	101	1
1527926032.639925000	33.3061	994	1
1527926032.639989000	33.3061	255	1
1527926032.656792000	33.3229	87	0
1527926032.749460000	33.4156	302	0
1527926032.750110000	33.4162	148	0
1527926032.751757000	33.4179	104	1
1527926032.753594000	33.4197	92	0
1527926032.754322000	33.4205	163	0
1527926032.755708000	33.4218	101	1
1527926032.949997000	33.6161	985	1
1527926032.950137000	33.6163	256	1
1527926032.967052000	33.6332	87	0
1527926033.093215000	33.7593	235	0
1527926033.093860000	33.76	148	0
1527926033.094748000	33.7609	104	1
1527926033.098799000	33.7649	92	0
1527926033.099538000	33.7657	272	0
1527926033.100773000	33.7669	101	1
1527926033.263929000	33.9301	392	1
1527926033.263995000	33.9301	255	1
1527926033.280637000	33.9468	87	0
1527926033.402550000	34.0687	281	0
1527926033.403141000	34.0693	148	0
1527926033.404815000	34.0709	104	1
1527926033.414204000	34.0803	92	0
1527926033.414926000	34.0811	294	0
1527926033.415762000	34.0819	101	1
1527926033.432139000	34.0983	281	0
1527926033.433797000	34.0999	98	1
1527926033.435595000	34.1017	148	0
1527926033.437793000	34.1039	98	1
1527926033.815895000	34.482	372	1
1527926033.815999000	34.4821	1412	1
1527926033.816036000	34.4822	1412	1
1527926033.816064000	34.4822	1412	1
1527926033.816087000	34.4822	1412	1
1527926033.816122000	34.4823	318	1
1527926033.833878000	34.5	87	0
1527926033.983100000	34.6492	392	0
1527926033.984855000	34.651	101	1
1527926033.991634000	34.6578	80	0
1527926033.993834000	34.66	98	1
1527926034.838426000	35.5046	392	1
1527926034.838513000	35.5046	255	1
1527926034.855356000	35.5215	87	0
1527926034.946119000	35.6123	314	0
1527926034.946706000	35.6128	148	0
1527926034.947890000	35.614	104	1
1527926034.952859000	35.619	92	0
1527926034.953594000	35.6197	169	0
1527926034.954816000	35.6209	101	1
1527926035.074014000	35.7401	391	1
1527926035.074078000	35.7402	255	1
1527926035.090718000	35.7568	87	0
1527926035.185125000	35.8513	236	0
1527926035.185791000	35.8519	148	0
1527926035.186836000	35.853	104	1
1527926035.189842000	35.856	92	0
1527926035.190509000	35.8566	100	0
1527926035.191832000	35.858	101	1
1527926035.388202000	36.0543	395	1
1527926035.388263000	36.0544	258	1
1527926035.406900000	36.073	87	0
1527926035.644139000	36.3103	286	0
1527926035.644795000	36.3109	148	0
1527926035.645890000	36.312	104	1
1527926035.662967000	36.3291	92	0
1527926035.663685000	36.3298	330	0
1527926035.664863000	36.331	101	1
1527926035.979670000	36.6458	395	1
1527926035.979763000	36.6459	550	1
1527926036.011012000	36.6771	395	1
1527926036.042971000	36.7091	550	1
1527926036.164655000	36.8308	87	0
1527926036.224859000	36.891	87	0
1527926036.229163000	36.8953	275	0
1527926036.229801000	36.8959	148	0
1527926036.230534000	36.8967	92	0
1527926036.230960000	36.8971	110	1
1527926036.231248000	36.8974	162	0
1527926036.232947000	36.8991	98	1
1527926036.239740000	36.9059	87	0
1527926036.254153000	36.9203	275	0
1527926036.255950000	36.9221	101	1
1527926036.275355000	36.9415	148	0
1527926036.276955000	36.9431	98	1
1527926036.367461000	37.0336	82	0
1527926036.368956000	37.0351	98	1
1527926038.854595000	39.5207	394	1
1527926038.854658000	39.5208	257	1
1527926038.871313000	39.5374	87	0
1527926039.034044000	39.7002	255	0
1527926039.034724000	39.7009	148	0
1527926039.035918000	39.702	104	1
1527926039.055892000	39.722	92	0
1527926039.056582000	39.7227	318	0
1527926039.057915000	39.724	101	1
1527926039.284902000	39.951	393	1
1527926039.284993000	39.9511	259	1
1527926039.301104000	39.9672	87	0
1527926039.542500000	40.2086	258	0
1527926039.543120000	40.2093	148	0
1527926039.544947000	40.2111	104	1
1527926039.547792000	40.2139	92	0
1527926039.548494000	40.2146	340	0
1527926039.549943000	40.2161	101	1
1527926039.649341000	40.3155	395	1
1527926039.649433000	40.3156	256	1
1527926039.666161000	40.3323	87	0
1527926039.765161000	40.4313	232	0
1527926039.765763000	40.4319	148	0
1527926039.766979000	40.4331	104	1
1527926039.770039000	40.4362	92	0
1527926039.770781000	40.4369	258	0
1527926039.771882000	40.438	101	1
1527926039.853537000	40.5197	973	1
1527926039.853639000	40.5198	1412	1
1527926039.853677000	40.5198	1412	1
1527926039.853707000	40.5198	1412	1
1527926039.853727000	40.5199	240	1
1527926039.871390000	40.5375	87	0
1527926039.966943000	40.6331	441	0
1527926039.968975000	40.6351	101	1
1527926039.971417000	40.6375	80	0
1527926039.972884000	40.639	98	1
1527926039.985351000	40.6515	986	1
1527926039.985438000	40.6516	310	1
1527926040.002029000	40.6682	87	0
1527926040.122459000	40.7886	304	0
1527926040.123113000	40.7892	148	0
1527926040.123911000	40.79	104	1
1527926040.127542000	40.7937	92	0
1527926040.128285000	40.7944	334	0
1527926040.128906000	40.795	101	1
1527926040.247175000	40.9133	395	1
1527926040.247237000	40.9134	430	1
1527926040.263981000	40.9301	87	0
1527926040.381849000	41.048	256	0
1527926040.382529000	41.0487	148	0
1527926040.384036000	41.0502	104	1
1527926040.386089000	41.0522	92	0
1527926040.386766000	41.0529	116	0
1527926040.387920000	41.0541	101	1
1527926040.512187000	41.1783	395	1
1527926040.512260000	41.1784	370	1
1527926040.528779000	41.1949	87	0
1527926040.622160000	41.2883	258	0
1527926040.622819000	41.2889	148	0
1527926040.623634000	41.2898	92	0
1527926040.624037000	41.2902	107	1
1527926040.624392000	41.2905	264	0
1527926040.625995000	41.2921	98	1
1527926041.184067000	41.8502	392	1
1527926041.184178000	41.8503	256	1
1527926041.200488000	41.8666	87	0
1527926041.341605000	42.0077	258	0
1527926041.342188000	42.0083	148	0
1527926041.343999000	42.0101	104	1
1527926041.347008000	42.0131	92	0
1527926041.347754000	42.0139	271	0
1527926041.348984000	42.0151	101	1
1527926041.519573000	42.1857	392	1
1527926041.519664000	42.1858	256	1
1527926041.536677000	42.2028	87	0
1527926041.637965000	42.3041	233	0
1527926041.638614000	42.3047	148	0
1527926041.640020000	42.3062	104	1
1527926041.641224000	42.3074	92	0
1527926041.641909000	42.308	185	0
1527926041.643051000	42.3092	101	1
1527926041.836470000	42.5026	391	1
1527926041.836532000	42.5027	259	1
1527926041.863577000	42.5297	87	0
1527926041.962789000	42.6289	267	0
1527926041.963388000	42.6295	148	0
1527926041.965097000	42.6312	104	1
1527926041.967072000	42.6332	92	0
1527926041.967888000	42.634	173	0
1527926041.969014000	42.6351	101	1
1527926042.272791000	42.9389	392	1
1527926042.272885000	42.939	256	1
1527926042.289138000	42.9553	87	0
1527926042.402837000	43.069	285	0
1527926042.403427000	43.0696	148	0
1527926042.405117000	43.0712	104	1
1527926042.406604000	43.0727	92	0
1527926042.407242000	43.0734	88	0
1527926042.408033000	43.0742	101	1
1527926042.537389000	43.2035	396	1
1527926042.537450000	43.2036	255	1
1527926042.554251000	43.2204	87	0
1527926042.771262000	43.4374	233	0
1527926042.771886000	43.438	148	0
1527926042.773139000	43.4393	104	1
1527926042.788264000	43.4544	92	0
1527926042.788988000	43.4551	266	0
1527926042.790068000	43.4562	101	1
1527926043.030511000	43.6966	395	1
1527926043.030597000	43.6967	260	1
1527926043.047178000	43.7133	87	0
1527926043.228547000	43.8947	328	0
1527926043.229206000	43.8953	148	0
1527926043.230088000	43.8962	104	1
1527926043.235684000	43.9018	92	0
1527926043.236363000	43.9025	224	0
1527926043.237109000	43.9032	101	1
1527926043.344432000	44.0106	394	1
1527926043.344499000	44.0106	258	1
1527926043.360898000	44.027	87	0
1527926043.469717000	44.1358	233	0
1527926043.470316000	44.1364	148	0
1527926043.471111000	44.1372	104	1
1527926043.475910000	44.142	92	0
1527926043.476596000	44.1427	170	0
1527926043.477072000	44.1432	101	1
1527926043.598094000	44.2642	997	1
1527926043.598191000	44.2643	256	1
1527926043.614835000	44.281	87	0
1527926043.724543000	44.3907	233	0
1527926043.725196000	44.3913	148	0
1527926043.726122000	44.3923	104	1
1527926043.730981000	44.3971	92	0
1527926043.731663000	44.3978	178	0
1527926043.733113000	44.3992	101	1
1527926044.078610000	44.7447	988	1
1527926044.078713000	44.7448	257	1
1527926044.096876000	44.763	87	0
1527926044.211536000	44.8777	258	0
1527926044.212144000	44.8783	148	0
1527926044.213136000	44.8793	104	1
1527926044.216419000	44.8826	92	0
1527926044.217152000	44.8833	219	0
1527926044.218137000	44.8843	101	1
1527926044.337638000	45.0038	391	1
1527926044.337729000	45.0039	257	1
1527926044.353975000	45.0201	87	0
1527926044.449869000	45.116	235	0
1527926044.450466000	45.1166	148	0
1527926044.452192000	45.1183	104	1
1527926044.454362000	45.1205	92	0
1527926044.455040000	45.1212	158	0
1527926044.456154000	45.1223	101	1
1527926044.611802000	45.2779	391	1
1527926044.611898000	45.278	260	1
1527926044.628841000	45.295	87	0
1527926044.860190000	45.5263	303	0
1527926044.860821000	45.527	148	0
1527926044.862207000	45.5283	104	1
1527926044.884033000	45.5502	92	0
1527926044.884717000	45.5508	292	0
1527926044.886198000	45.5523	101	1
1527926044.929834000	45.596	391	1
1527926044.929905000	45.596	260	1
1527926044.946506000	45.6126	87	0
1527926045.176359000	45.8425	236	0
1527926045.177009000	45.8431	148	0
1527926045.178192000	45.8443	104	1
1527926045.181743000	45.8479	92	0
1527926045.182429000	45.8486	292	0
1527926045.183182000	45.8493	101	1
1527926045.453861000	46.12	395	1
1527926045.453952000	46.1201	259	1
1527926045.470634000	46.1368	87	0
1527926045.569179000	46.2353	328	0
1527926045.569807000	46.2359	148	0
1527926045.571242000	46.2374	104	1
1527926045.574129000	46.2403	92	0
1527926045.574816000	46.2409	184	0
1527926045.576226000	46.2424	101	1
1527926045.793931000	46.4601	393	1
1527926045.794017000	46.4601	257	1
1527926045.819992000	46.4861	87	0
1527926045.927523000	46.5937	235	0
1527926045.928251000	46.5944	148	0
1527926045.929280000	46.5954	104	1
1527926045.934614000	46.6007	92	0
1527926045.935318000	46.6014	218	0
1527926045.936280000	46.6024	101	1
1527926046.010430000	46.6766	391	1
1527926046.010517000	46.6766	259	1
1527926046.027106000	46.6932	87	0
1527926046.121238000	46.7874	258	0
1527926046.121887000	46.788	148	0
1527926046.123244000	46.7894	104	1
1527926046.126769000	46.7929	92	0
1527926046.127443000	46.7936	226	0
1527926046.128269000	46.7944	101	1
1527926046.331642000	46.9978	391	1
1527926046.331703000	46.9978	256	1
1527926046.348275000	47.0144	87	0
1527926046.442189000	47.1083	256	0
1527926046.442840000	47.109	148	0
1527926046.444348000	47.1105	104	1
1527926046.447537000	47.1137	92	0
1527926046.448256000	47.1144	246	0
1527926046.449266000	47.1154	101	1
1527926046.576895000	47.243	390	1
1527926046.576960000	47.2431	257	1
1527926046.593667000	47.2598	87	0
1527926046.866691000	47.5328	233	0
1527926046.867276000	47.5334	148	0
1527926046.868314000	47.5344	104	1
1527926046.887761000	47.5539	92	0
1527926046.888454000	47.5546	331	0
1527926046.889298000	47.5554	101	1
1527926047.029975000	47.6961	394	1
1527926047.030035000	47.6962	264	1
1527926047.046818000	47.7129	87	0
1527926047.158612000	47.8247	265	0
1527926047.159217000	47.8253	148	0
1527926047.160395000	47.8265	104	1
1527926047.164203000	47.8303	92	0
1527926047.164867000	47.831	148	0
1527926047.166322000	47.8325	101	1
1527926047.510963000	48.1771	394	1
1527926047.511054000	48.1772	262	1
1527926047.526745000	48.1929	87	0
1527926047.765685000	48.4318	282	0
1527926047.766274000	48.4324	148	0
1527926047.767401000	48.4335	104	1
1527926047.769051000	48.4352	92	0
1527926047.769735000	48.4359	294	0
1527926047.770332000	48.4365	101	1
1527926047.828504000	48.4946	390	1
1527926047.828598000	48.4947	259	1
1527926047.845700000	48.5118	87	0
1527926047.941328000	48.6075	235	0
1527926047.941925000	48.6081	148	0
1527926047.943427000	48.6096	104	1
1527926047.946583000	48.6127	92	0
1527926047.947213000	48.6133	157	0
1527926047.948353000	48.6145	101	1
1527926048.171510000	48.8376	994	1
1527926048.171560000	48.8377	259	1
1527926048.189881000	48.856	87	0
1527926048.277218000	48.9433	328	0
1527926048.277951000	48.9441	148	0
1527926048.279460000	48.9456	104	1
1527926048.283373000	48.9495	92	0
1527926048.283997000	48.9501	216	0
1527926048.285395000	48.9515	101	1
1527926048.652636000	49.3188	987	1
1527926048.652727000	49.3189	257	1
1527926048.669462000	49.3356	87	0
1527926048.886041000	49.5522	235	0
1527926048.886692000	49.5528	148	0
1527926048.887539000	49.5537	104	1
1527926048.901953000	49.5681	92	0
1527926048.902751000	49.5689	109	0
1527926048.903425000	49.5696	101	1
1527926048.937060000	49.6032	395	1
1527926048.937151000	49.6033	314	1
1527926048.953800000	49.6199	87	0
1527926049.093697000	49.7598	232	0
1527926049.094297000	49.7604	148	0
1527926049.095495000	49.7616	104	1
1527926049.099156000	49.7653	92	0
1527926049.099882000	49.766	157	0
1527926049.100425000	49.7666	101	1
1527926049.204670000	49.8708	393	1
1527926049.204761000	49.8709	438	1
1527926049.221854000	49.888	87	0
1527926049.325569000	49.9917	256	0
1527926049.326227000	49.9924	148	0
1527926049.327451000	49.9936	104	1
1527926049.331267000	49.9974	92	0
1527926049.331973000	49.9981	151	0
1527926049.333515000	49.9996	101	1
1527926049.665643000	50.3318	390	1
1527926049.665709000	50.3318	314	1
1527926049.682250000	50.3484	87	0
1527926049.770202000	50.4363	232	0
1527926049.770848000	50.437	148	0
1527926049.772547000	50.4387	104	1
1527926049.774010000	50.4401	92	0
1527926049.774702000	50.4408	332	0
1527926049.775460000	50.4416	101	1
1527926049.987166000	50.6533	390	1
1527926049.987260000	50.6534	257	1
1527926050.006455000	50.6726	87	0
1527926050.010830000	50.677	87	0
1527926050.108129000	50.7743	303	0
1527926050.108715000	50.7748	148	0
1527926050.109485000	50.7756	107	1
1527926050.116438000	50.7826	92	0
1527926050.117122000	50.7833	279	0
1527926050.118480000	50.7846	101	1
1527926050.358691000	51.0248	391	1
1527926050.358788000	51.0249	257	1
1527926050.376151000	51.0423	87	0
1527926050.604548000	51.2707	256	0
1527926050.605210000	51.2713	148	0
1527926050.606530000	51.2727	104	1
1527926050.631983000	51.2981	92	0
1527926050.632647000	51.2988	160	0
1527926050.633556000	51.2997	101	1
1527926050.811953000	51.4781	395	1
1527926050.812010000	51.4781	261	1
1527926050.829028000	51.4952	87	0
1527926050.987649000	51.6538	302	0
1527926050.988315000	51.6544	148	0
1527926050.989603000	51.6557	104	1
1527926050.992154000	51.6583	92	0
1527926050.992876000	51.659	93	0
1527926050.993506000	51.6596	101	1
1527926051.165814000	51.8319	390	1
1527926051.165910000	51.832	257	1
1527926051.182607000	51.8487	87	0
1527926051.284779000	51.9509	256	0
1527926051.285386000	51.9515	148	0
1527926051.286623000	51.9528	104	1
1527926051.290047000	51.9562	92	0
1527926051.290734000	51.9569	272	0
1527926051.291541000	51.9577	101	1
1527926051.381728000	52.0479	395	1
1527926051.381820000	52.048	256	1
1527926051.397800000	52.0639	87	0
1527926051.521952000	52.1881	256	0
1527926051.522613000	52.1887	148	0
1527926051.523687000	52.1898	104	1
1527926051.526788000	52.1929	92	0
1527926051.527384000	52.1935	335	0
1527926051.528580000	52.1947	101	1
1527926051.790285000	52.4564	391	1
1527926051.790345000	52.4565	261	1
1527926051.806770000	52.4729	87	0
1527926051.909631000	52.5758	233	0
1527926051.910233000	52.5764	148	0
1527926051.911661000	52.5778	104	1
1527926051.914972000	52.5811	92	0
1527926051.915624000	52.5818	243	0
1527926051.916619000	52.5828	101	1
1527926052.208225000	52.8744	391	1
1527926052.208311000	52.8744	257	1
1527926052.224065000	52.8902	87	0
1527926052.427500000	53.0936	258	0
1527926052.428157000	53.0943	148	0
1527926052.429691000	53.0958	104	1
1527926052.442444000	53.1086	92	0
1527926052.443123000	53.1093	289	0
1527926052.444687000	53.1108	101	1
1527926052.650518000	53.3166	999	1
1527926052.650605000	53.3167	260	1
1527926052.667185000	53.3333	87	0
1527926052.846699000	53.5128	265	0
1527926052.847354000	53.5135	148	0
1527926052.848713000	53.5148	104	1
1527926052.853680000	53.5198	92	0
1527926052.854396000	53.5205	232	0
1527926052.855637000	53.5218	101	1
1527926053.060162000	53.7263	984	1
1527926053.060252000	53.7264	261	1
1527926053.077329000	53.7435	87	0
1527926053.191742000	53.8579	259	0
1527926053.192396000	53.8585	148	0
1527926053.193687000	53.8598	104	1
1527926053.197111000	53.8632	92	0
1527926053.197853000	53.864	218	0
1527926053.198651000	53.8648	101	1
1527926053.492131000	54.1583	391	1
1527926053.492223000	54.1584	261	1
1527926053.508644000	54.1748	87	0
1527926053.604273000	54.2704	256	0
1527926053.604898000	54.271	148	0
1527926053.605692000	54.2718	104	1
1527926053.608154000	54.2743	92	0
1527926053.608858000	54.275	95	0
1527926053.609675000	54.2758	101	1
1527926053.908131000	54.5743	391	1
1527926053.908222000	54.5744	260	1
1527926053.925740000	54.5919	87	0
1527926054.042715000	54.7088	303	0
1527926054.043324000	54.7095	148	0
1527926054.044784000	54.7109	104	1
1527926054.047156000	54.7133	92	0
1527926054.048033000	54.7142	242	0
1527926054.048680000	54.7148	101	1
1527926054.330322000	54.9965	394	1
1527926054.330397000	54.9965	258	1
1527926054.347708000	55.0138	87	0
1527926054.559153000	55.2253	256	0
1527926054.559769000	55.2259	148	0
1527926054.560751000	55.2269	104	1
1527926054.576949000	55.2431	92	0
1527926054.577668000	55.2438	215	0
1527926054.578735000	55.2449	101	1
1527926054.595307000	55.2614	391	1
1527926054.595367000	55.2615	260	1
1527926054.611999000	55.2781	87	0
1527926054.747670000	55.4138	236	0
1527926054.748286000	55.4144	148	0
1527926054.749824000	55.416	104	1
1527926054.752406000	55.4185	92	0
1527926054.753085000	55.4192	267	0
1527926054.753725000	55.4199	101	1
1527926054.862068000	55.5282	395	1
1527926054.862155000	55.5283	257	1
1527926054.879161000	55.5453	87	0
1527926055.007361000	55.6735	235	0
1527926055.008068000	55.6742	148	0
1527926055.008826000	55.675	104	1
1527926055.013153000	55.6793	92	0
1527926055.014100000	55.6802	272	0
1527926055.014764000	55.6809	101	1
1527926055.194063000	55.8602	392	1
1527926055.194132000	55.8603	257	1
1527926055.212129000	55.8783	87	0
1527926055.309052000	55.9752	256	0
1527926055.309657000	55.9758	148	0
1527926055.310854000	55.977	104	1
1527926055.312854000	55.979	92	0
1527926055.313592000	55.9797	328	0
1527926055.314782000	55.9809	101	1
1527926055.636255000	56.3024	390	1
1527926055.636319000	56.3024	257	1
1527926055.653493000	56.3196	87	0
1527926055.741815000	56.4079	305	0
1527926055.742418000	56.4085	148	0
1527926055.743878000	56.41	104	1
1527926055.746440000	56.4126	92	0
1527926055.747120000	56.4133	90	0
1527926055.747795000	56.4139	101	1
1527926055.958183000	56.6243	395	1
1527926055.958285000	56.6244	259	1
1527926055.974790000	56.6409	87	0
1527926056.186856000	56.853	233	0
1527926056.187566000	56.8537	148	0
1527926056.188832000	56.855	104	1
1527926056.213616000	56.8797	92	0
1527926056.214370000	56.8805	180	0
1527926056.215846000	56.882	101	1
1527926056.410406000	57.0765	390	1
1527926056.410472000	57.0766	259	1
1527926056.427866000	57.094	87	0
1527926056.543083000	57.2092	327	0
1527926056.543710000	57.2098	148	0
1527926056.544942000	57.2111	104	1
1527926056.549131000	57.2153	92	0
1527926056.549894000	57.216	260	0
1527926056.550857000	57.217	101	1
1527926056.845409000	57.5115	395	1
1527926056.845494000	57.5116	220	1
1527926056.862082000	57.5282	87	0
1527926056.971114000	57.6372	232	0
1527926056.971711000	57.6378	148	0
1527926056.972951000	57.6391	104	1
1527926056.976206000	57.6423	92	0
1527926056.976917000	57.643	93	0
1527926056.977869000	57.644	101	1
1527926057.079362000	57.7455	997	1
1527926057.079451000	57.7456	252	1
1527926057.106165000	57.7723	87	0
1527926057.192073000	57.8582	256	0
1527926057.192685000	57.8588	148	0
1527926057.193953000	57.8601	104	1
1527926057.240363000	57.9065	92	0
1527926057.241041000	57.9072	229	0
1527926057.241901000	57.908	101	1
1527926057.467638000	58.1338	984	1
1527926057.467725000	58.1339	257	1
1527926057.494266000	58.1604	87	0
1527926057.582001000	58.2481	258	0
1527926057.582650000	58.2488	148	0
1527926057.584065000	58.2502	104	1
1527926057.586102000	58.2522	92	0
1527926057.586788000	58.2529	282	0
1527926057.587906000	58.254	101	1
1527926057.707410000	58.3735	391	1
1527926057.707470000	58.3736	259	1
1527926057.723987000	58.3901	87	0
1527926057.942972000	58.6091	235	0
1527926057.943586000	58.6097	148	0
1527926057.944997000	58.6111	104	1
1527926057.964480000	58.6306	92	0
1527926057.965155000	58.6313	86	0
1527926057.965934000	58.6321	101	1
1527926058.169456000	58.8356	392	1
1527926058.169548000	58.8357	258	1
1527926058.186736000	58.8529	87	0
1527926058.373153000	59.0393	290	0
1527926058.373744000	59.0399	148	0
1527926058.375041000	59.0412	104	1
1527926058.378526000	59.0447	92	0
1527926058.379162000	59.0453	217	0
1527926058.379947000	59.0461	101	1
1527926058.587396000	59.2535	396	1
1527926058.587458000	59.2536	262	1
1527926058.605776000	59.2719	87	0
1527926058.697971000	59.3641	261	0
1527926058.698582000	59.3647	148	0
1527926058.700051000	59.3662	104	1
1527926058.702217000	59.3683	92	0
1527926058.702956000	59.3691	295	0
1527926058.703973000	59.3701	101	1
1527926058.960658000	59.6268	391	1
1527926058.960744000	59.6269	262	1
1527926058.977215000	59.6433	87	0
1527926059.074182000	59.7403	232	0
1527926059.074798000	59.7409	148	0
1527926059.076073000	59.7422	104	1
1527926059.079944000	59.7461	92	0
1527926059.080634000	59.7468	174	0
1527926059.082053000	59.7482	101	1
1527926059.448231000	60.1144	393	1
1527926059.448300000	60.1144	258	1
1527926059.465476000	60.1316	87	0
1527926059.583775000	60.2499	325	0
1527926059.584430000	60.2506	148	0
1527926059.586100000	60.2522	104	1
1527926059.601334000	60.2675	92	0
1527926059.603051000	60.2692	98	1
1527926059.603086000	60.2692	265	0
1527926059.605038000	60.2712	98	1
1527926059.805288000	60.4714	390	1
1527926059.805347000	60.4715	258	1
1527926059.821854000	60.488	87	0
1527926060.024312000	60.6904	235	0
1527926060.024975000	60.6911	148	0
1527926060.026059000	60.6922	104	1
1527926060.047817000	60.7139	92	0
1527926060.048925000	60.7151	281	0
1527926060.050113000	60.7162	101	1
1527926060.129425000	60.7956	396	1
1527926060.129515000	60.7956	260	1
1527926060.145572000	60.8117	87	0
1527926060.238068000	60.9042	256	0
1527926060.238692000	60.9048	148	0
1527926060.240139000	60.9063	104	1
1527926060.243104000	60.9092	92	0
1527926060.243803000	60.9099	299	0
1527926060.245059000	60.9112	101	1
1527926060.266747000	60.9329	372	1
1527926060.266848000	60.933	1412	1
1527926060.266886000	60.933	1412	1
1527926060.266920000	60.9331	1412	1
1527926060.266951000	60.9331	240	1
1527926060.284145000	60.9503	87	0
1527926060.371662000	61.0378	391	0
1527926060.373143000	61.0393	101	1
1527926060.381960000	61.0481	80	0
1527926060.384157000	61.0503	98	1
1527926060.398172000	61.0643	394	1
1527926060.398238000	61.0644	316	1
1527926060.412127000	61.0783	100	0
1527926060.414141000	61.0803	98	1
1527926060.533067000	61.1992	306	0
1527926060.533731000	61.1999	148	0
1527926060.535116000	61.2012	101	1
1527926060.538339000	61.2045	92	0
1527926060.539009000	61.2051	87	0
1527926060.540076000	61.2062	101	1
1527926060.863457000	61.5296	396	1
1527926060.863516000	61.5296	502	1
1527926060.881990000	61.5481	87	0
1527926060.973930000	61.6401	235	0
1527926060.974526000	61.6407	148	0
1527926060.976177000	61.6423	104	1
1527926060.978809000	61.6449	92	0
1527926060.979492000	61.6456	250	0
1527926060.980084000	61.6462	101	1
1527926061.355700000	62.0218	998	1
1527926061.355764000	62.0219	259	1
1527926061.369893000	62.036	100	0
1527926061.372147000	62.0383	98	1
1527926061.372852000	62.039	87	0
1527926061.558870000	62.225	327	0
1527926061.559451000	62.2256	148	0
1527926061.561223000	62.2274	104	1
1527926061.590877000	62.257	102	0
1527926061.591543000	62.2577	138	0
1527926061.593217000	62.2593	101	1
1527926061.768127000	62.4343	989	1
1527926061.768185000	62.4343	264	1
1527926061.785156000	62.4513	87	0
1527926061.984680000	62.6508	233	0
1527926061.985318000	62.6514	148	0
1527926061.986171000	62.6523	104	1
1527926061.990216000	62.6563	92	0
1527926061.990889000	62.657	325	0
1527926061.992165000	62.6583	101	1
1527926062.235621000	62.9018	391	1
1527926062.235710000	62.9018	258	1
1527926062.252197000	62.9183	87	0
1527926062.364028000	63.0302	281	0
1527926062.364678000	63.0308	148	0
1527926062.366228000	63.0324	104	1
1527926062.370856000	63.037	92	0
1527926062.371525000	63.0377	207	0
1527926062.372178000	63.0383	101	1
1527926063.278159000	63.9443	372	1
1527926063.278249000	63.9444	1412	1
1527926063.278273000	63.9444	1412	1
1527926063.278296000	63.9444	1412	1
1527926063.278332000	63.9445	1107	1
1527926063.296464000	63.9626	87	0
1527926063.473486000	64.1396	398	0
1527926063.475509000	64.1416	101	1
1527926063.502328000	64.1685	80	0
1527926063.504523000	64.1707	98	1
1527926066.169276000	66.8354	396	1
1527926066.169350000	66.8355	261	1
1527926066.186647000	66.8528	87	0
1527926066.285050000	66.9512	313	0
1527926066.285704000	66.9518	148	0
1527926066.286589000	66.9527	104	1
1527926066.292346000	66.9585	92	0
1527926066.293012000	66.9591	239	0
1527926066.294621000	66.9608	101	1
1527926066.393963000	67.0601	390	1
1527926066.394024000	67.0602	259	1
1527926066.411164000	67.0773	87	0
1527926066.505009000	67.1711	235	0
1527926066.505624000	67.1718	148	0
1527926066.506676000	67.1728	104	1
1527926066.511204000	67.1773	92	0
1527926066.511945000	67.1781	257	0
1527926066.512584000	67.1787	101	1
1527926066.723161000	67.3893	372	1
1527926066.723250000	67.3894	1412	1
1527926066.723277000	67.3894	1412	1
1527926066.723319000	67.3895	1412	1
1527926066.723368000	67.3895	1359	1
1527926066.742255000	67.4084	87	0
1527926066.826650000	67.4928	422	0
1527926066.828690000	67.4948	101	1
1527926066.834398000	67.5005	80	0
1527926066.835623000	67.5018	98	1
1527926067.076053000	67.7422	391	1
1527926067.076115000	67.7422	259	1
1527926067.093400000	67.7595	87	0
1527926067.200185000	67.8663	280	0
1527926067.200822000	67.867	148	0
1527926067.201633000	67.8678	104	1
1527926067.206963000	67.8731	92	0
1527926067.207681000	67.8738	148	0
1527926067.208647000	67.8748	101	1
1527926067.390136000	68.0563	390	1
1527926067.390195000	68.0563	264	1
1527926067.408375000	68.0745	87	0
1527926067.500716000	68.1668	232	0
1527926067.501353000	68.1675	148	0
1527926067.502736000	68.1689	104	1
1527926067.505199000	68.1713	92	0
1527926067.506024000	68.1722	170	0
1527926067.506645000	68.1728	101	1
1527926067.686102000	68.3522	390	1
1527926067.686164000	68.3523	259	1
1527926067.702121000	68.3683	87	0
1527926067.914119000	68.5803	235	0
1527926067.914783000	68.5809	148	0
1527926067.915795000	68.5819	104	1
1527926067.940468000	68.6066	92	0
1527926067.941146000	68.6073	91	0
1527926067.942754000	68.6089	101	1
1527926068.210782000	68.8769	395	1
1527926068.210866000	68.877	262	1
1527926068.227324000	68.8935	87	0
1527926068.320217000	68.9863	328	0
1527926068.320853000	68.987	148	0
1527926068.321727000	68.9879	104	1
1527926068.327292000	68.9934	92	0
1527926068.328157000	68.9943	327	0
1527926068.328731000	68.9949	101	1
1527926068.705210000	69.3713	391	1
1527926068.705271000	69.3714	264	1
1527926068.721394000	69.3875	87	0
1527926068.804508000	69.4706	236	0
1527926068.805098000	69.4712	148	0
1527926068.806811000	69.4729	104	1
1527926068.809373000	69.4755	92	0
1527926068.810051000	69.4762	131	0
1527926068.810714000	69.4768	101	1
1527926068.984106000	69.6502	998	1
1527926068.984167000	69.6503	259	1
1527926069.000930000	69.6671	87	0
1527926069.116970000	69.7831	302	0
1527926069.117806000	69.7839	148	0
1527926069.118742000	69.7849	104	1
1527926069.120622000	69.7868	92	0
1527926069.121308000	69.7874	325	0
1527926069.122745000	69.7889	101	1
1527926069.416967000	70.0831	984	1
1527926069.417039000	70.0832	261	1
1527926069.433615000	70.0997	87	0
1527926069.653340000	70.3195	258	0
1527926069.653927000	70.3201	148	0
1527926069.654813000	70.3209	104	1
1527926069.679520000	70.3457	92	0
1527926069.680179000	70.3463	103	0
1527926069.680771000	70.3469	101	1
1527926069.724518000	70.3906	373	1
1527926069.724628000	70.3908	1412	1
1527926069.724666000	70.3908	1412	1
1527926069.724701000	70.3908	1412	1
1527926069.724738000	70.3909	1412	1
1527926069.724776000	70.3909	1412	1
1527926069.724804000	70.3909	1412	1
1527926069.724841000	70.391	1412	1
1527926069.724896000	70.391	1412	1
1527926069.724918000	70.391	1412	1
1527926069.724939000	70.3911	1412	1
1527926069.724985000	70.3911	1412	1
1527926069.726861000	70.393	1412	1
1527926069.726924000	70.3931	1412	1
1527926069.728853000	70.395	981	1
1527926069.740827000	70.407	87	0
1527926069.743928000	70.4101	87	0
1527926069.746567000	70.4127	87	0
1527926069.758817000	70.4249	1412	1
1527926069.764376000	70.4305	87	0
1527926069.776782000	70.4429	87	0
1527926069.905189000	70.5713	350	1
1527926069.905285000	70.5714	262	1
1527926069.922680000	70.5888	87	0
1527926069.973300000	70.6394	376	0
1527926069.974916000	70.641	101	1
1527926070.005512000	70.6716	80	0
1527926070.006813000	70.6729	98	1
1527926070.071861000	70.738	268	0
1527926070.072509000	70.7386	148	0
1527926070.073881000	70.74	101	1
1527926070.078164000	70.7443	92	0
1527926070.078848000	70.745	173	0
1527926070.079801000	70.7459	101	1
1527926070.180785000	70.8469	391	1
1527926070.180937000	70.8471	262	1
1527926070.197037000	70.8632	87	0
1527926070.291192000	70.9573	258	0
1527926070.291848000	70.958	148	0
1527926070.292891000	70.959	104	1
1527926070.296206000	70.9623	92	0
1527926070.296895000	70.963	180	0
1527926070.297816000	70.9639	101	1
1527926070.635363000	71.3015	392	1
1527926070.635427000	71.3016	259	1
1527926070.653366000	71.3195	87	0
1527926070.736571000	71.4027	291	0
1527926070.737157000	71.4033	148	0
1527926070.738864000	71.405	104	1
1527926070.740173000	71.4063	92	0
1527926070.740888000	71.407	202	0
1527926070.741846000	71.408	101	1
1527926071.060286000	71.7264	395	1
1527926071.060345000	71.7265	261	1
1527926071.076838000	71.743	87	0
1527926071.163024000	71.8292	233	0
1527926071.163669000	71.8298	148	0
1527926071.164943000	71.8311	104	1
1527926071.166632000	71.8328	92	0
1527926071.167274000	71.8334	182	0
1527926071.167871000	71.834	101	1
1527926071.497334000	72.1635	395	1
1527926071.497395000	72.1635	263	1
1527926071.514784000	72.1809	87	0
1527926071.728167000	72.3943	258	0
1527926071.728778000	72.3949	148	0
1527926071.729919000	72.396	104	1
1527926071.750219000	72.4164	92	0
1527926071.750941000	72.4171	298	0
1527926071.751909000	72.418	101	1
1527926071.935273000	72.6014	391	1
1527926071.935336000	72.6015	262	1
1527926071.951433000	72.6176	87	0
1527926072.037282000	72.7034	281	0
1527926072.038003000	72.7041	148	0
1527926072.038918000	72.705	104	1
1527926072.041966000	72.7081	92	0
1527926072.042640000	72.7088	325	0
1527926072.043939000	72.7101	101	1
1527926072.367310000	73.0334	392	1
1527926072.367376000	73.0335	262	1
1527926072.384289000	73.0504	87	0
1527926072.472379000	73.1385	283	0
1527926072.472972000	73.1391	148	0
1527926072.474019000	73.1402	104	1
1527926072.475764000	73.1419	92	0
1527926072.476446000	73.1426	257	0
1527926072.478009000	73.1441	101	1
1527926072.777522000	73.4437	397	1
1527926072.777614000	73.4437	264	1
1527926072.794411000	73.4605	87	0
1527926072.886656000	73.5528	233	0
1527926072.887243000	73.5534	148	0
1527926072.889043000	73.5552	104	1
1527926072.893116000	73.5592	92	0
1527926072.893799000	73.5599	130	0
1527926072.894971000	73.5611	101	1
1527926073.227448000	73.8936	394	1
1527926073.227534000	73.8937	258	1
1527926073.244611000	73.9107	87	0
1527926073.442714000	74.1088	256	0
1527926073.443324000	74.1095	148	0
1527926073.445079000	74.1112	104	1
1527926073.466289000	74.1324	92	0
1527926073.466969000	74.1331	258	0
1527926073.467991000	74.1341	101	1
1527926073.705746000	74.3719	395	1
1527926073.705822000	74.372	265	1
1527926073.721812000	74.3879	87	0
1527926073.823231000	74.4894	303	0
1527926073.823882000	74.49	148	0
1527926073.825043000	74.4912	104	1
1527926073.828732000	74.4949	92	0
1527926073.829397000	74.4955	156	0
1527926073.831035000	74.4972	101	1
1527926074.223456000	74.8896	994	1
1527926074.223551000	74.8897	263	1
1527926074.240253000	74.9064	87	0
1527926074.354894000	75.021	258	0
1527926074.355536000	75.0217	148	0
1527926074.357070000	75.0232	104	1
1527926074.359570000	75.0257	92	0
1527926074.360235000	75.0264	92	0
1527926074.361032000	75.0272	101	1
1527926074.459281000	75.1254	989	1
1527926074.459372000	75.1255	262	1
1527926074.476757000	75.1429	87	0
1527926074.563783000	75.2299	302	0
1527926074.564417000	75.2305	148	0
1527926074.566187000	75.2323	104	1
1527926074.568867000	75.235	92	0
1527926074.569548000	75.2357	340	0
1527926074.571057000	75.2372	101	1
1527926074.777714000	75.4438	394	1
1527926074.777807000	75.4439	259	1
1527926074.795162000	75.4613	87	0
1527926074.903987000	75.5701	235	0
1527926074.904644000	75.5708	148	0
1527926074.906075000	75.5722	104	1
1527926074.907827000	75.574	92	0
1527926074.908495000	75.5746	252	0
1527926074.909126000	75.5753	101	1
1527926075.202565000	75.8687	392	1
1527926075.202628000	75.8688	263	1
1527926075.220585000	75.8867	87	0
1527926075.225218000	75.8913	87	0
1527926075.552014000	76.2181	258	0
1527926075.554195000	76.2203	104	1
1527926075.554775000	76.2209	148	0
1527926075.556173000	76.2223	98	1
1527926075.591832000	76.258	92	0
1527926075.593124000	76.2593	98	1
1527926075.593163000	76.2593	304	0
1527926075.595136000	76.2613	98	1
1527926075.607823000	76.274	258	0
1527926075.609120000	76.2753	98	1
1527926075.641670000	76.3078	148	0
1527926075.643219000	76.3094	98	1
1527926075.734394000	76.4005	92	0
1527926075.736196000	76.4023	98	1
1527926075.827579000	76.4937	395	1
1527926075.827671000	76.4938	270	1
1527926075.859219000	76.5254	395	1
1527926075.891212000	76.5573	270	1
1527926075.996835000	76.663	87	0
1527926076.041682000	76.7078	87	0
1527926076.048655000	76.7148	87	0
1527926076.049277000	76.7154	233	0
1527926076.049936000	76.7161	148	0
1527926076.050668000	76.7168	92	0
1527926076.051196000	76.7173	113	1
1527926076.051422000	76.7176	328	0
1527926076.053154000	76.7193	98	1
1527926076.326423000	76.9926	395	1
1527926076.326491000	76.9926	261	1
1527926076.343274000	77.0094	87	0
1527926076.455430000	77.1216	281	0
1527926076.456036000	77.1222	148	0
1527926076.457198000	77.1233	104	1
1527926076.461111000	77.1272	92	0
1527926076.461797000	77.1279	299	0
1527926076.463186000	77.1293	101	1
1527926076.745905000	77.412	391	1
1527926076.745979000	77.4121	262	1
1527926076.761716000	77.4278	87	0
1527926076.848528000	77.5147	233	0
1527926076.849119000	77.5152	148	0
1527926076.850237000	77.5164	104	1
1527926076.853326000	77.5195	92	0
1527926076.854141000	77.5203	164	0
1527926076.855197000	77.5213	101	1
1527926077.219763000	77.8859	395	1
1527926077.219827000	77.886	263	1
1527926077.236917000	77.903	87	0
1527926077.462769000	78.1289	314	0
1527926077.463365000	78.1295	148	0
1527926077.464251000	78.1304	104	1
1527926077.485163000	78.1513	92	0
1527926077.485892000	78.152	189	0
1527926077.487241000	78.1534	101	1
1527926077.665424000	78.3316	391	1
1527926077.665475000	78.3316	259	1
1527926077.682253000	78.3484	87	0
1527926077.782341000	78.4485	235	0
1527926077.783015000	78.4491	148	0
1527926077.784283000	78.4504	104	1
1527926077.787159000	78.4533	92	0
1527926077.787959000	78.4541	120	0
1527926077.789261000	78.4554	101	1
1527926078.118361000	78.7845	391	1
1527926078.118450000	78.7846	259	1
1527926078.134321000	78.8005	87	0
1527926078.217973000	78.8841	302	0
1527926078.218628000	78.8848	148	0
1527926078.220359000	78.8865	104	1
1527926078.225315000	78.8914	92	0
1527926078.226037000	78.8922	110	0
1527926078.227267000	78.8934	101	1
1527926078.388021000	79.0542	390	1
1527926078.388112000	79.0542	261	1
1527926078.405524000	79.0717	87	0
1527926078.495626000	79.1618	235	0
1527926078.496215000	79.1623	148	0
1527926078.497365000	79.1635	104	1
1527926078.500900000	79.167	92	0
1527926078.501522000	79.1677	98	0
1527926078.502286000	79.1684	101	1
1527926079.431935000	80.0981	394	1
1527926079.432001000	80.0981	502	1
1527926079.449178000	80.1153	87	0
1527926079.541327000	80.2075	282	0
1527926079.541985000	80.2081	148	0
1527926079.543359000	80.2095	104	1
1527926079.547789000	80.2139	92	0
1527926079.548466000	80.2146	140	0
1527926079.549342000	80.2155	101	1
1527926079.992044000	80.6582	998	1
1527926079.992124000	80.6583	260	1
1527926080.010831000	80.677	87	0
1527926080.096797000	80.7629	235	0
1527926080.097446000	80.7636	148	0
1527926080.098405000	80.7645	104	1
1527926080.101963000	80.7681	92	0
1527926080.102651000	80.7688	293	0
1527926080.103372000	80.7695	101	1
1527926080.413870000	81.08	989	1
1527926080.413961000	81.0801	264	1
1527926080.430732000	81.0969	87	0
1527926080.520157000	81.1863	258	0
1527926080.520809000	81.1869	148	0
1527926080.522430000	81.1886	104	1
1527926080.526490000	81.1926	92	0
1527926080.527166000	81.1933	243	0
1527926080.528459000	81.1946	101	1
1527926080.641561000	81.3077	395	1
1527926080.641626000	81.3078	259	1
1527926080.658921000	81.3251	87	0
1527926080.741408000	81.4075	305	0
1527926080.742001000	81.4081	148	0
1527926080.743489000	81.4096	104	1
1527926080.744966000	81.4111	92	0
1527926080.745651000	81.4118	171	0
1527926080.746410000	81.4125	101	1
1527926080.995840000	81.662	395	1
1527926080.995898000	81.662	254	1
1527926081.011870000	81.678	87	0
1527926081.226688000	81.8928	258	0
1527926081.227293000	81.8934	148	0
1527926081.228515000	81.8946	104	1
1527926081.248729000	81.9149	92	0
1527926081.249413000	81.9155	228	0
1527926081.250438000	81.9166	101	1
1527926084.144013000	84.8101	395	1
1527926084.144110000	84.8102	262	1
1527926084.161599000	84.8277	87	0
1527926084.252591000	84.9187	325	0
1527926084.253193000	84.9193	148	0
1527926084.254482000	84.9206	104	1
1527926084.257643000	84.9238	92	0
1527926084.258333000	84.9245	99	0
1527926084.259382000	84.9255	101	1
1527926084.418791000	85.0849	394	1
1527926084.418882000	85.085	258	1
1527926084.435180000	85.1013	87	0
1527926084.528571000	85.1947	233	0
1527926084.529160000	85.1953	148	0
1527926084.530492000	85.1966	104	1
1527926084.532490000	85.1986	92	0
1527926084.533162000	85.1993	307	0
1527926084.534436000	85.2006	101	1
1527926084.730826000	85.397	390	1
1527926084.730888000	85.397	259	1
1527926084.746116000	85.4122	305	1
1527926084.746213000	85.4123	1412	1
1527926084.746249000	85.4124	1412	1
1527926084.746278000	85.4124	1412	1
1527926084.746311000	85.4124	832	1
1527926084.747464000	85.4136	87	0
1527926084.762610000	85.4287	87	0
1527926084.930792000	85.5969	390	0
1527926084.932517000	85.5986	104	1
1527926084.938261000	85.6044	256	0
1527926084.938903000	85.605	148	0
1527926084.940449000	85.6066	101	1
1527926084.957083000	85.6232	102	0
1527926084.957823000	85.624	270	0
1527926084.958432000	85.6246	101	1
1527926084.958773000	85.6249	80	0
1527926084.960540000	85.6267	98	1
1527926085.195901000	85.862	395	1
1527926085.195967000	85.8621	263	1
1527926085.213622000	85.8798	87	0
1527926085.394242000	86.0604	316	0
1527926085.394901000	86.061	148	0
1527926085.396482000	86.0626	104	1
1527926085.400891000	86.067	92	0
1527926085.401556000	86.0677	141	0
1527926085.402472000	86.0686	101	1
1527926085.744078000	86.4102	395	1
1527926085.744152000	86.4103	261	1
1527926085.761583000	86.4277	87	0
1527926085.851787000	86.5179	233	0
1527926085.852397000	86.5185	148	0
1527926085.853570000	86.5197	104	1
1527926085.856854000	86.523	92	0
1527926085.857595000	86.5237	307	0
1527926085.858480000	86.5246	101	1
1527926086.003049000	86.6692	395	1
1527926086.003110000	86.6692	222	1
1527926086.024389000	86.6905	87	0
1527926086.035064000	86.7012	87	0
1527926086.131169000	86.7973	236	0
1527926086.131762000	86.7979	148	0
1527926086.133588000	86.7997	107	1
1527926086.137977000	86.8041	92	0
1527926086.138825000	86.805	215	0
1527926086.139509000	86.8056	101	1
1527926086.264613000	86.9307	1000	1
1527926086.264701000	86.9308	502	1
1527926086.281994000	86.9481	87	0
1527926086.372641000	87.0388	304	0
1527926086.373295000	87.0394	148	0
1527926086.374523000	87.0407	104	1
1527926086.377835000	87.044	92	0
1527926086.378522000	87.0447	222	0
1527926086.379510000	87.0456	101	1
1527926086.695141000	87.3613	989	1
1527926086.695319000	87.3614	384	1
1527926086.712591000	87.3787	87	0
1527926086.933366000	87.5995	235	0
1527926086.933951000	87.6001	148	0
1527926086.935631000	87.6018	104	1
1527926086.955998000	87.6221	92	0
1527926086.956625000	87.6228	309	0
1527926086.957557000	87.6237	101	1
1527926087.145163000	87.8113	391	1
1527926087.145246000	87.8114	262	1
1527926087.162328000	87.8285	87	0
1527926087.342313000	88.0084	282	0
1527926087.342943000	88.0091	148	0
1527926087.344652000	88.0108	104	1
1527926087.347888000	88.014	92	0
1527926087.348570000	88.0147	93	0
1527926087.349583000	88.0157	101	1
1527926087.614892000	88.281	395	1
1527926087.614978000	88.2811	260	1
1527926087.631153000	88.2973	87	0
1527926087.725503000	88.3916	233	0
1527926087.726106000	88.3922	148	0
1527926087.727677000	88.3938	104	1
1527926087.731632000	88.3978	92	0
1527926087.732272000	88.3984	214	0
1527926087.733665000	88.3998	101	1
1527926087.947829000	88.614	390	1
1527926087.947899000	88.614	260	1
1527926087.964737000	88.6309	87	0
1527926088.081070000	88.7472	232	0
1527926088.081668000	88.7478	148	0
1527926088.082725000	88.7489	104	1
1527926088.085574000	88.7517	92	0
1527926088.086201000	88.7523	124	0
1527926088.087684000	88.7538	101	1
1527926088.415049000	89.0812	394	1
1527926088.415133000	89.0813	262	1
1527926088.432014000	89.0981	87	0
1527926088.552829000	89.219	326	0
1527926088.553435000	89.2196	148	0
[truncated: 538 more rows]
