# Supplementary material for: Method for multi-task learning fusion network traffic classification to address small sample labels
Source: Sci Rep. 2024 Jan 30;14:2518. doi: 10.1038/s41598-024-51933-8 (PMC10827795; doi:10.1038/s41598-024-51933-8)
Supplement: Supplementary file 2 — Supplementary Information 2. [file 41598_2024_51933_MOESM2_ESM.zip › QUIC Dataset/QUIC Dataset/pretraining/Google Doc/GoogleDoc-1060.txt]

1527839397.208763000	0	297	1
1527839397.226934000	0.0181711	87	0
1527839397.663175000	0.454412	301	0
1527839397.664663000	0.4559	1412	0
1527839397.666174000	0.457411	1412	0
1527839397.666851000	0.458088	109	1
1527839397.667724000	0.458961	1412	0
1527839397.669182000	0.460419	180	0
1527839397.670687000	0.461924	1412	0
1527839397.671827000	0.463064	106	1
1527839397.672191000	0.463428	1412	0
1527839397.673663000	0.4649	1412	0
1527839397.675130000	0.466367	785	0
1527839397.675826000	0.467063	106	1
1527839397.676738000	0.467975	1412	0
1527839397.678275000	0.469512	1412	0
1527839397.679693000	0.47093	693	0
1527839397.680826000	0.472063	106	1
1527839397.681244000	0.472481	1412	0
1527839397.682660000	0.473897	1412	0
1527839397.684179000	0.475416	1412	0
1527839397.684828000	0.476065	106	1
1527839397.685657000	0.476894	1309	0
1527839397.691027000	0.482264	100	1
1527839397.698885000	0.490122	1412	0
1527839397.700360000	0.491597	1412	0
1527839397.701850000	0.493087	1412	0
1527839397.703403000	0.49464	1412	0
1527839397.704893000	0.49613	1412	0
1527839397.705821000	0.497058	112	1
1527839397.706459000	0.497696	1412	0
1527839397.707950000	0.499187	1412	0
1527839397.709440000	0.500677	1412	0
1527839397.710922000	0.502159	1412	0
1527839397.712105000	0.503342	109	1
1527839397.712413000	0.50365	1412	0
1527839397.713910000	0.505147	1412	0
1527839397.715392000	0.506629	1412	0
1527839397.715834000	0.507071	106	1
1527839397.716933000	0.50817	1412	0
1527839397.718419000	0.509656	1412	0
1527839397.719908000	0.511145	1412	0
1527839397.720921000	0.512158	106	1
1527839397.721382000	0.512619	1412	0
1527839397.722873000	0.51411	1412	0
1527839397.724358000	0.515595	1412	0
1527839397.725834000	0.517071	1412	0
1527839397.727368000	0.518605	1412	0
1527839397.728830000	0.520067	377	0
1527839397.729990000	0.521227	115	1
1527839397.730339000	0.521576	1412	0
1527839397.731822000	0.523059	1412	0
1527839397.733821000	0.525058	1412	0
1527839397.733918000	0.525155	103	1
1527839397.735286000	0.526523	859	0
1527839397.777444000	0.568681	103	1
1527839397.783440000	0.574677	1412	0
1527839397.791322000	0.582559	100	1
1527839398.181382000	0.972619	738	1
1527839398.181481000	0.972718	1412	1
1527839398.181517000	0.972754	918	1
1527839398.182770000	0.974007	219	1
1527839398.201469000	0.992706	87	0
1527839398.207568000	0.998805	87	0
1527839398.311168000	1.10241	281	0
1527839398.312662000	1.1039	1412	0
1527839398.314156000	1.10539	1412	0
1527839398.315634000	1.10687	1412	0
1527839398.317149000	1.10839	180	0
1527839398.318743000	1.10998	1412	0
1527839398.320236000	1.11147	1412	0
1527839398.321708000	1.11295	1071	0
1527839398.322648000	1.11389	106	1
1527839398.323181000	1.11442	92	0
1527839398.324685000	1.11592	282	0
1527839398.326878000	1.11812	124	1
1527839398.548057000	1.33929	386	0
1527839398.552509000	1.34375	80	0
1527839398.612898000	1.40414	376	0
1527839398.674971000	1.46621	80	0
1527839398.875119000	1.66636	376	0
1527839398.876654000	1.66789	80	0
1527839399.275555000	2.06679	376	0
1527839399.277076000	2.06831	80	0
1527839399.289128000	2.08037	121	1
1527839399.546400000	2.33764	217	1
1527839399.563792000	2.35503	87	0
1527839399.666783000	2.45802	522	0
1527839399.668277000	2.45951	1117	0
1527839399.670445000	2.46168	92	0
1527839399.670930000	2.46217	109	1
1527839399.671957000	2.46319	137	0
1527839399.675914000	2.46715	100	1
1527839399.730674000	2.52191	864	1
1527839399.733515000	2.52475	427	1
1527839399.749622000	2.54086	87	0
1527839399.826786000	2.61802	329	1
1527839399.845953000	2.63719	87	0
1527839399.864675000	2.65591	278	0
1527839399.866146000	2.65738	360	0
1527839399.867674000	2.65891	88	0
1527839399.868088000	2.65933	112	1
1527839399.954252000	2.74549	478	0
1527839399.955573000	2.74681	117	1
1527839399.955700000	2.74694	80	0
1527839399.962004000	2.75324	100	1
1527839399.973920000	2.76516	87	0
1527839399.980163000	2.7714	458	0
1527839399.981647000	2.77288	1018	0
1527839399.983991000	2.77523	106	1
1527839400.083162000	2.8744	281	1
1527839400.083248000	2.87449	145	1
1527839400.102133000	2.89337	87	0
1527839400.156475000	2.94771	1412	0
1527839400.160620000	2.95186	1412	0
1527839400.162105000	2.95334	1412	0
1527839400.163573000	2.95481	533	0
1527839400.165019000	2.95626	109	1
1527839400.165031000	2.95627	92	0
1527839400.166605000	2.95784	192	0
1527839400.171873000	2.96311	177	1
1527839400.171942000	2.96318	191	1
1527839400.191402000	2.98264	87	0
1527839400.279069000	3.07031	660	0
1527839400.280758000	3.072	323	0
1527839400.282977000	3.07421	106	1
1527839400.932927000	3.72416	232	1
1527839400.936311000	3.72755	1412	1
1527839400.936349000	3.72759	1412	1
1527839400.936372000	3.72761	181	1
1527839400.936434000	3.72767	845	1
1527839400.950768000	3.74201	87	0
1527839400.957153000	3.74839	87	0
1527839400.978538000	3.76978	1412	1
1527839400.978575000	3.76981	302	1
1527839400.979078000	3.77032	485	0
1527839400.980559000	3.7718	174	0
1527839400.983015000	3.77425	103	1
1527839400.999362000	3.7906	87	0
1527839401.158722000	3.94996	1392	1
1527839401.197985000	3.98922	87	0
1527839401.218629000	4.00987	1412	0
1527839401.220066000	4.0113	470	0
1527839401.221559000	4.0128	295	0
1527839401.222033000	4.01327	112	1
1527839401.244954000	4.03619	527	1
1527839401.245129000	4.03637	1412	1
1527839401.245168000	4.03641	1412	1
1527839401.245196000	4.03643	968	1
1527839401.264382000	4.05562	87	0
1527839401.306501000	4.09774	252	0
1527839401.307109000	4.09835	1412	0
1527839401.308605000	4.09984	996	0
1527839401.310220000	4.10146	109	1
1527839401.324345000	4.11558	92	0
1527839401.325835000	4.11707	100	0
1527839401.328108000	4.11935	103	1
1527839401.350157000	4.14139	252	0
1527839401.362281000	4.15352	100	1
1527839401.388249000	4.17949	345	0
1527839401.389733000	4.18097	1015	0
1527839401.392031000	4.18327	103	1
1527839401.554030000	4.34527	405	0
1527839401.558148000	4.34939	100	1
1527839401.559005000	4.35024	80	0
1527839401.563051000	4.35429	100	1
1527839402.165405000	4.95664	1390	1
1527839402.186063000	4.9773	87	0
1527839402.327029000	5.11827	337	0
1527839402.328432000	5.11967	403	0
1527839402.340591000	5.13183	106	1
1527839403.075743000	5.86698	334	1
1527839403.075823000	5.86706	1412	1
1527839403.075846000	5.86708	991	1
1527839403.083125000	5.87436	226	1
1527839403.083227000	5.87446	1412	1
1527839403.083264000	5.8745	1412	1
1527839403.083298000	5.87454	1412	1
1527839403.083335000	5.87457	1412	1
1527839403.083376000	5.87461	1412	1
1527839403.083398000	5.87464	1412	1
1527839403.083435000	5.87467	1412	1
1527839403.083468000	5.87471	1412	1
1527839403.083503000	5.87474	1412	1
1527839403.083539000	5.87478	1412	1
1527839403.083567000	5.8748	1412	1
1527839403.085457000	5.87669	1412	1
1527839403.085481000	5.87672	542	1
1527839403.093869000	5.88511	87	0
1527839403.099137000	5.89037	100	0
1527839403.102622000	5.89386	270	1
1527839403.103576000	5.89481	87	0
1527839403.109570000	5.90081	102	1
1527839403.125365000	5.9166	104	0
1527839403.129900000	5.92114	103	1
1527839403.295908000	6.08715	621	0
1527839403.297463000	6.0887	307	0
1527839403.298050000	6.08929	117	1
1527839403.298936000	6.09017	108	0
1527839403.302288000	6.09353	103	1
1527839403.302851000	6.09409	250	1
1527839403.330720000	6.12196	87	0
1527839403.441408000	6.23265	376	0
1527839403.445541000	6.23678	80	0
1527839403.445680000	6.23692	103	1
1527839403.449548000	6.24079	100	1
1527839403.716314000	6.50755	977	0
1527839403.717852000	6.50909	1412	0
1527839403.719342000	6.51058	1412	0
1527839403.720522000	6.51176	106	1
1527839403.720847000	6.51208	1412	0
1527839403.722322000	6.51356	180	0
1527839403.723819000	6.51506	1412	0
1527839403.724513000	6.51575	106	1
1527839403.725318000	6.51656	1351	0
1527839403.726914000	6.51815	1412	0
1527839403.728392000	6.51963	1412	0
1527839403.728583000	6.51982	106	1
1527839403.729876000	6.52111	1412	0
1527839403.731328000	6.52257	188	0
1527839403.732837000	6.52407	1222	0
1527839403.734596000	6.52583	103	1
1527839403.738574000	6.52981	100	1
1527839403.751724000	6.54296	1412	0
1527839403.753201000	6.54444	1412	0
1527839403.754686000	6.54592	1412	0
1527839403.756173000	6.54741	1412	0
1527839403.757721000	6.54896	1412	0
1527839403.759208000	6.55045	1412	0
1527839403.760695000	6.55193	1412	0
1527839403.762186000	6.55342	1412	0
1527839403.763671000	6.55491	1412	0
1527839403.765157000	6.55639	1412	0
1527839403.765301000	6.55654	127	1
1527839403.766717000	6.55795	1412	0
1527839403.768202000	6.55944	1412	0
1527839403.769688000	6.56093	1412	0
1527839403.770662000	6.5619	106	1
1527839403.771172000	6.56241	1412	0
1527839403.772656000	6.56389	1412	0
1527839403.774139000	6.56538	1412	0
1527839403.774577000	6.56581	106	1
1527839403.775627000	6.56686	1412	0
1527839403.777161000	6.5684	1412	0
1527839403.778647000	6.56988	1412	0
1527839403.779505000	6.57074	106	1
1527839403.780126000	6.57136	1412	0
1527839403.781621000	6.57286	1412	0
1527839403.783134000	6.57437	1412	0
1527839403.783501000	6.57474	106	1
1527839403.784620000	6.57586	1412	0
1527839403.786102000	6.57734	1094	0
1527839403.787642000	6.57888	1412	0
1527839403.788501000	6.57974	106	1
1527839403.789120000	6.58036	1308	0
1527839403.790611000	6.58185	1412	0
1527839403.792097000	6.58333	1412	0
1527839403.792900000	6.58414	106	1
1527839403.793579000	6.58482	1412	0
1527839403.795063000	6.5863	1412	0
1527839403.796634000	6.58787	926	0
1527839403.797531000	6.58877	106	1
1527839403.798101000	6.58934	346	0
1527839403.802615000	6.59385	100	1
1527839405.044958000	7.8362	910	1
1527839405.045034000	7.83627	145	1
1527839405.064440000	7.85568	87	0
1527839405.119296000	7.91053	1412	0
1527839405.120761000	7.912	1412	0
1527839405.122246000	7.91348	1412	0
1527839405.123603000	7.91484	109	1
1527839405.123727000	7.91496	505	0
1527839405.125216000	7.91645	229	0
1527839405.127714000	7.91895	103	1
1527839405.267613000	8.05885	1412	1
1527839405.267660000	8.0589	1412	1
1527839405.267698000	8.05894	481	1
1527839405.267772000	8.05901	844	1
1527839405.288538000	8.07978	87	0
1527839405.315902000	8.10714	484	0
1527839405.317427000	8.10866	100	0
1527839405.319616000	8.11085	106	1
1527839406.311872000	9.10311	965	1
1527839406.311966000	9.1032	295	1
1527839406.313952000	9.10519	302	1
1527839406.314015000	9.10525	1412	1
1527839406.314040000	9.10528	1412	1
1527839406.314219000	9.10546	992	1
1527839406.331147000	9.12238	87	0
1527839406.336424000	9.12766	87	0
1527839406.348152000	9.13939	399	1
1527839406.365640000	9.15688	87	0
1527839406.455466000	9.2467	397	0
1527839406.458453000	9.24969	398	0
1527839406.459658000	9.2509	106	1
1527839406.459918000	9.25116	103	0
1527839406.461971000	9.25321	80	0
1527839406.463457000	9.25469	138	0
1527839406.463894000	9.25513	106	1
1527839406.617469000	9.40871	311	0
1527839406.618967000	9.4102	1400	0
1527839406.620493000	9.41173	513	0
1527839406.621659000	9.4129	106	1
1527839406.622004000	9.41324	592	0
1527839406.623484000	9.41472	635	0
1527839406.624966000	9.4162	467	0
1527839406.625645000	9.41688	106	1
1527839406.626520000	9.41776	697	0
1527839406.628004000	9.41924	484	0
1527839406.629660000	9.4209	103	1
1527839406.629980000	9.42122	835	0
1527839406.631864000	9.4231	649	0
1527839406.633347000	9.42458	519	0
1527839406.633643000	9.42488	106	1
1527839406.635291000	9.42653	439	0
1527839406.636839000	9.42808	701	0
1527839406.638326000	9.42956	616	0
1527839406.638643000	9.42988	106	1
1527839406.643740000	9.43498	558	0
1527839406.645232000	9.43647	654	0
1527839406.646772000	9.43801	583	0
1527839406.647657000	9.43889	106	1
1527839406.648257000	9.43949	689	0
1527839406.649717000	9.44095	92	0
1527839406.651205000	9.44244	328	0
1527839406.651731000	9.44297	106	1
1527839407.201758000	9.993	395	1
1527839407.201849000	9.99309	110	1
1527839407.209574000	10.0008	302	1
1527839407.213315000	10.0046	476	1
1527839407.213383000	10.0046	88	1
1527839407.228200000	10.0194	87	0
1527839407.234020000	10.0253	87	0
1527839407.241600000	10.0328	87	0
1527839407.489557000	10.2808	265	0
1527839407.491037000	10.2823	151	0
1527839407.493145000	10.2844	92	0
1527839407.493711000	10.2849	115	1
1527839407.494630000	10.2859	140	0
1527839407.499738000	10.291	100	1
1527839407.502698000	10.2939	235	0
1527839407.504164000	10.2954	103	0
1527839407.506791000	10.298	103	1
1527839407.508856000	10.3001	92	0
1527839407.510343000	10.3016	312	0
1527839407.512746000	10.304	103	1
1527839407.525158000	10.3164	243	0
1527839407.526699000	10.3179	141	0
1527839407.528785000	10.32	103	1
1527839407.528960000	10.3202	92	0
1527839407.531393000	10.3226	289	0
1527839407.532730000	10.324	103	1
1527839408.670869000	11.4621	483	1
1527839408.670940000	11.4622	95	1
1527839408.674034000	11.4653	325	1
1527839408.674110000	11.4653	256	1
1527839408.689486000	11.4807	87	0
1527839408.946579000	11.7378	263	0
1527839408.948068000	11.7393	367	0
1527839408.950815000	11.7421	106	1
1527839408.950932000	11.7422	101	0
1527839408.955387000	11.7466	100	1
1527839409.218769000	12.01	370	1
1527839409.218917000	12.0102	1412	1
1527839409.218957000	12.0102	1412	1
1527839409.219008000	12.0102	1412	1
1527839409.219043000	12.0103	1412	1
1527839409.219078000	12.0103	1412	1
1527839409.219117000	12.0104	1412	1
1527839409.219163000	12.0104	1412	1
1527839409.219185000	12.0104	1412	1
1527839409.219207000	12.0104	1412	1
1527839409.219268000	12.0105	1412	1
1527839409.219304000	12.0105	1412	1
1527839409.219338000	12.0106	1412	1
1527839409.219373000	12.0106	1412	1
1527839409.219408000	12.0106	1412	1
1527839409.219441000	12.0107	1412	1
1527839409.219477000	12.0107	1412	1
1527839409.220861000	12.0121	1412	1
1527839409.220900000	12.0121	1412	1
1527839409.220960000	12.0122	1412	1
1527839409.220997000	12.0122	1412	1
1527839409.221059000	12.0123	1412	1
1527839409.221094000	12.0123	1412	1
1527839409.221122000	12.0124	1412	1
1527839409.221168000	12.0124	1412	1
1527839409.221191000	12.0124	1412	1
1527839409.221214000	12.0125	1412	1
1527839409.221262000	12.0125	1412	1
1527839409.221314000	12.0126	1412	1
1527839409.221337000	12.0126	1412	1
1527839409.221358000	12.0126	1412	1
1527839409.222855000	12.0141	1412	1
1527839409.222893000	12.0141	1412	1
1527839409.222955000	12.0142	1412	1
1527839409.223001000	12.0142	804	1
1527839409.240825000	12.0321	87	0
1527839409.242811000	12.034	87	0
1527839409.247651000	12.0389	87	0
1527839409.250985000	12.0422	87	0
1527839409.267604000	12.0588	350	0
1527839409.269122000	12.0604	146	0
1527839409.271869000	12.0631	115	1
1527839409.273698000	12.0649	92	0
1527839409.275194000	12.0664	169	0
1527839409.277895000	12.0691	103	1
1527839409.408248000	12.1995	385	0
1527839409.411867000	12.2031	100	1
1527839409.415831000	12.2071	80	0
1527839409.419842000	12.2111	100	1
1527839409.598241000	12.3895	359	1
1527839409.600507000	12.3917	294	1
1527839409.617456000	12.4087	87	0
1527839409.628125000	12.4194	377	1
1527839409.647302000	12.4385	87	0
1527839409.728531000	12.5198	343	1
1527839409.728619000	12.5199	449	1
1527839409.748425000	12.5397	87	0
1527839409.754299000	12.5455	87	0
1527839409.808604000	12.5998	601	0
1527839409.809812000	12.601	1412	1
1527839409.809866000	12.6011	364	1
1527839409.810100000	12.6013	802	0
1527839409.811565000	12.6028	92	0
1527839409.813056000	12.6043	316	0
1527839409.814954000	12.6062	106	1
1527839409.843526000	12.6348	87	0
1527839409.877397000	12.6686	256	0
1527839409.879909000	12.6711	118	0
1527839409.880855000	12.6721	106	1
1527839409.881926000	12.6732	92	0
1527839409.883428000	12.6747	275	0
1527839409.884900000	12.6761	232	0
1527839409.885866000	12.6771	106	1
1527839409.886441000	12.6777	280	0
1527839409.888287000	12.6795	92	0
1527839409.889769000	12.681	260	0
1527839409.889890000	12.6811	106	1
1527839409.920661000	12.7119	343	0
1527839409.922138000	12.7134	146	0
1527839409.924735000	12.716	92	0
1527839409.924952000	12.7162	106	1
1527839409.926235000	12.7175	315	0
1527839409.929862000	12.7211	100	1
1527839409.968892000	12.7601	984	1
1527839409.968964000	12.7602	256	1
1527839409.987310000	12.7785	87	0
1527839410.003958000	12.7952	358	0
1527839410.005449000	12.7967	581	0
1527839410.007880000	12.7991	106	1
1527839410.018424000	12.8097	472	1
1527839410.036537000	12.8278	87	0
1527839410.169577000	12.9608	688	0
1527839410.173931000	12.9652	103	1
1527839410.261736000	13.053	311	0
1527839410.263220000	13.0545	146	0
1527839410.264673000	13.0559	92	0
1527839410.265899000	13.0571	106	1
1527839410.266180000	13.0574	338	0
1527839410.269905000	13.0611	100	1
1527839410.458245000	13.2495	391	1
1527839410.458335000	13.2496	257	1
1527839410.476549000	13.2678	87	0
1527839410.750914000	13.5422	262	0
1527839410.752497000	13.5437	146	0
1527839410.754971000	13.5462	106	1
1527839410.756434000	13.5477	92	0
1527839410.759921000	13.5512	197	0
1527839410.759975000	13.5512	100	1
1527839410.763915000	13.5552	100	1
1527839410.925256000	13.7165	393	1
1527839410.925324000	13.7166	254	1
1527839410.944139000	13.7354	87	0
1527839411.359716000	14.151	347	0
1527839411.361122000	14.1524	146	0
1527839411.363974000	14.1552	106	1
1527839411.364705000	14.1559	92	0
1527839411.366139000	14.1574	196	0
1527839411.367992000	14.1592	103	1
1527839411.406661000	14.1979	92	0
1527839411.410009000	14.2012	100	1
1527839411.517832000	14.3091	386	1
1527839411.517921000	14.3092	254	1
1527839411.547274000	14.3385	87	0
1527839411.551990000	14.3432	87	0
1527839411.681943000	14.4732	256	0
1527839411.683473000	14.4747	146	0
1527839411.685966000	14.4772	109	1
1527839411.687011000	14.4782	92	0
1527839411.688505000	14.4797	239	0
1527839411.690949000	14.4822	103	1
1527839411.930258000	14.7215	391	1
1527839411.930353000	14.7216	255	1
1527839411.954185000	14.7454	87	0
1527839412.088304000	14.8795	233	0
1527839412.089775000	14.881	146	0
1527839412.092006000	14.8832	106	1
1527839412.093756000	14.885	92	0
1527839412.095253000	14.8865	307	0
1527839412.096994000	14.8882	103	1
1527839412.353827000	15.1451	392	1
1527839412.353907000	15.1451	256	1
1527839412.371824000	15.1631	87	0
1527839412.376794000	15.168	87	0
1527839412.656237000	15.4475	260	0
1527839412.657774000	15.449	146	0
1527839412.659558000	15.4508	92	0
1527839412.660097000	15.4513	112	1
1527839412.661056000	15.4523	315	0
1527839412.665022000	15.4563	100	1
1527839412.697076000	15.4883	390	1
1527839412.697148000	15.4884	255	1
1527839412.730269000	15.5215	87	0
1527839413.005671000	15.7969	233	0
1527839413.007199000	15.7984	148	0
1527839413.009089000	15.8003	92	0
1527839413.009167000	15.8004	106	1
1527839413.010675000	15.8019	305	0
1527839413.013109000	15.8043	103	1
1527839413.307802000	16.099	392	1
1527839413.307864000	16.0991	261	1
1527839413.349110000	16.1403	392	1
1527839413.360100000	16.1513	87	0
1527839413.368465000	16.1597	87	0
1527839413.462105000	16.2533	255	0
1527839413.463603000	16.2548	148	0
1527839413.466140000	16.2574	109	1
1527839413.466773000	16.258	92	0
1527839413.468188000	16.2594	91	0
1527839413.470159000	16.2614	103	1
1527839413.906612000	16.6978	388	1
1527839413.906704000	16.6979	261	1
1527839413.937059000	16.7283	87	0
1527839414.249769000	17.041	279	0
1527839414.251173000	17.0424	148	0
1527839414.254206000	17.0454	106	1
1527839414.255142000	17.0464	92	0
1527839414.256713000	17.048	193	0
1527839414.259180000	17.0504	103	1
1527839414.423519000	17.2148	392	1
1527839414.423616000	17.2149	265	1
1527839414.441229000	17.2325	87	0
1527839414.553108000	17.3443	258	0
1527839414.554584000	17.3458	148	0
1527839414.557015000	17.3483	92	0
1527839414.557243000	17.3485	109	1
1527839414.559992000	17.3512	333	0
1527839414.564163000	17.3554	100	1
1527839414.810432000	17.6017	389	1
1527839414.810498000	17.6017	256	1
1527839414.833819000	17.6251	87	0
1527839415.103840000	17.8951	331	0
1527839415.105333000	17.8966	148	0
1527839415.107523000	17.8988	92	0
1527839415.108242000	17.8995	109	1
1527839415.109031000	17.9003	90	0
1527839415.113230000	17.9045	100	1
1527839415.981848000	18.7731	990	1
1527839415.981939000	18.7732	257	1
1527839416.019244000	18.8105	87	0
1527839416.291826000	19.0831	256	0
1527839416.293365000	19.0846	148	0
1527839416.295840000	19.0871	106	1
1527839416.296042000	19.0873	92	0
1527839416.297595000	19.0888	226	0
1527839416.299826000	19.0911	103	1
1527839416.494185000	19.2854	986	1
1527839416.494277000	19.2855	259	1
1527839416.513363000	19.3046	87	0
1527839416.677689000	19.4689	278	0
1527839416.679155000	19.4704	148	0
1527839416.682886000	19.4741	106	1
1527839416.685112000	19.4763	92	0
1527839416.688127000	19.4794	300	0
1527839416.688864000	19.4801	103	1
1527839416.883115000	19.6744	387	1
1527839416.883206000	19.6744	261	1
1527839416.911597000	19.7028	87	0
1527839417.040446000	19.8317	233	0
1527839417.042083000	19.8333	148	0
1527839417.043886000	19.8351	106	1
1527839417.046270000	19.8375	92	0
1527839417.049885000	19.8411	100	1
1527839417.054781000	19.846	126	0
1527839417.058862000	19.8501	100	1
1527839417.182869000	19.9741	388	1
1527839417.182957000	19.9742	256	1
1527839417.200917000	19.9922	87	0
1527839417.302068000	20.0933	311	0
1527839417.303534000	20.0948	148	0
1527839417.305900000	20.0971	106	1
1527839417.307194000	20.0984	92	0
1527839417.308691000	20.0999	152	0
1527839417.310878000	20.1021	103	1
1527839417.422378000	20.2136	392	1
1527839417.422452000	20.2137	257	1
1527839417.439569000	20.2308	87	0
1527839417.711174000	20.5024	260	0
1527839417.712664000	20.5039	148	0
1527839417.714941000	20.5062	106	1
1527839417.715303000	20.5065	92	0
1527839417.716826000	20.5081	198	0
1527839417.718904000	20.5101	103	1
1527839417.929264000	20.7205	387	1
1527839417.929326000	20.7206	257	1
1527839417.954737000	20.746	87	0
1527839418.334428000	21.1257	350	0
1527839418.335895000	21.1271	148	0
1527839418.337943000	21.1292	106	1
1527839418.338523000	21.1298	92	0
1527839418.340007000	21.1312	143	0
1527839418.341916000	21.1332	103	1
1527839418.556636000	21.3479	392	1
1527839418.556728000	21.348	263	1
1527839418.575080000	21.3663	87	0
1527839418.857463000	21.6487	256	0
1527839418.858881000	21.6501	148	0
1527839418.861050000	21.6523	106	1
1527839418.861819000	21.6531	92	0
1527839418.863330000	21.6546	170	0
1527839418.866035000	21.6573	103	1
1527839419.042456000	21.8337	391	1
1527839419.042517000	21.8338	258	1
1527839419.060720000	21.852	87	0
1527839419.204186000	21.9954	233	0
1527839419.205659000	21.9969	148	0
1527839419.208063000	21.9993	106	1
1527839419.208638000	21.9999	92	0
1527839419.210076000	22.0013	190	0
1527839419.212020000	22.0033	103	1
1527839419.573125000	22.3644	388	1
1527839419.573202000	22.3644	258	1
1527839419.592556000	22.3838	87	0
1527839419.695699000	22.4869	256	0
1527839419.697297000	22.4885	148	0
1527839419.700022000	22.4913	106	1
1527839419.700345000	22.4916	92	0
1527839419.701841000	22.4931	248	0
1527839419.704002000	22.4952	103	1
1527839419.874784000	22.666	388	1
1527839419.874844000	22.6661	259	1
1527839419.893459000	22.6847	87	0
1527839420.227137000	23.0184	233	0
1527839420.228633000	23.0199	148	0
1527839420.231062000	23.0223	106	1
1527839420.232552000	23.0238	92	0
1527839420.234159000	23.0254	170	0
1527839420.236042000	23.0273	103	1
1527839420.307555000	23.0988	388	1
1527839420.307642000	23.0989	258	1
1527839420.326074000	23.1173	87	0
1527839420.437075000	23.2283	257	0
1527839420.438550000	23.2298	148	0
1527839420.441148000	23.2324	106	1
1527839420.442312000	23.2335	92	0
1527839420.443803000	23.235	139	0
1527839420.446074000	23.2373	103	1
1527839420.586634000	23.3779	388	1
1527839420.586695000	23.3779	257	1
1527839420.605449000	23.3967	87	0
1527839420.914262000	23.7055	279	0
1527839420.915737000	23.707	148	0
1527839420.918163000	23.7094	106	1
1527839420.918872000	23.7101	92	0
1527839420.920426000	23.7117	321	0
1527839420.922063000	23.7133	103	1
1527839421.075028000	23.8663	989	1
1527839421.075090000	23.8663	258	1
1527839421.094882000	23.8861	87	0
1527839421.232647000	24.0239	233	0
1527839421.234133000	24.0254	148	0
1527839421.236170000	24.0274	106	1
1527839421.238491000	24.0297	92	0
1527839421.239983000	24.0312	121	0
1527839421.242165000	24.0334	103	1
1527839421.625973000	24.4172	985	1
1527839421.626038000	24.4173	259	1
1527839421.646833000	24.4381	87	0
1527839421.669024000	24.4603	87	0
1527839421.943618000	24.7349	354	0
1527839421.945072000	24.7363	148	0
1527839421.947161000	24.7384	109	1
1527839421.954559000	24.7458	92	0
1527839421.956052000	24.7473	252	0
1527839421.958141000	24.7494	103	1
1527839421.996121000	24.7874	391	1
1527839421.996204000	24.7874	260	1
1527839422.016881000	24.8081	87	0
1527839422.406869000	25.1981	233	0
1527839422.408400000	25.1996	148	0
1527839422.411273000	25.2025	106	1
1527839422.411645000	25.2029	92	0
1527839422.413201000	25.2044	156	0
1527839422.415148000	25.2064	103	1
1527839422.683947000	25.4752	391	1
1527839422.684042000	25.4753	261	1
1527839422.703380000	25.4946	87	0
1527839422.983245000	25.7745	279	0
1527839422.984714000	25.776	148	0
1527839422.986822000	25.7781	92	0
1527839422.987199000	25.7784	109	1
1527839422.988330000	25.7796	261	0
1527839422.992223000	25.7835	100	1
1527839423.131543000	25.9228	392	1
1527839423.131605000	25.9228	257	1
1527839423.150144000	25.9414	87	0
1527839423.257649000	26.0489	235	0
1527839423.259123000	26.0504	148	0
1527839423.261311000	26.0525	106	1
1527839423.262098000	26.0533	92	0
1527839423.263588000	26.0548	173	0
1527839423.266223000	26.0575	103	1
1527839423.373485000	26.1647	388	1
1527839423.373570000	26.1648	260	1
1527839423.392082000	26.1833	87	0
1527839423.682629000	26.4739	334	0
1527839423.684095000	26.4753	148	0
1527839423.686326000	26.4776	106	1
1527839423.687895000	26.4791	92	0
1527839423.689425000	26.4807	210	0
1527839423.691241000	26.4825	103	1
1527839423.992504000	26.7837	392	1
1527839423.992562000	26.7838	256	1
1527839424.010513000	26.8018	87	0
1527839424.130597000	26.9218	237	0
1527839424.132073000	26.9233	148	0
1527839424.134371000	26.9256	106	1
1527839424.135565000	26.9268	92	0
1527839424.137108000	26.9283	94	0
1527839424.139339000	26.9306	103	1
1527839426.525145000	29.3164	387	1
1527839426.525237000	29.3165	256	1
1527839426.543454000	29.3347	87	0
1527839426.846647000	29.6379	371	0
1527839426.848152000	29.6394	148	0
1527839426.850669000	29.6419	106	1
1527839426.852060000	29.6433	92	0
1527839426.853550000	29.6448	111	0
1527839426.855580000	29.6468	103	1
1527839429.097420000	31.8887	387	1
1527839429.097489000	31.8887	259	1
1527839429.116853000	31.9081	87	0
1527839429.413066000	32.2043	256	0
1527839429.414538000	32.2058	148	0
1527839429.416812000	32.208	106	1
1527839429.419472000	32.2107	92	0
1527839429.420916000	32.2122	89	0
1527839429.422726000	32.214	103	1
1527839429.568961000	32.3602	391	1
1527839429.569045000	32.3603	265	1
1527839429.587104000	32.3783	87	0
1527839429.854998000	32.6462	256	0
1527839429.856542000	32.6478	148	0
1527839429.858748000	32.65	106	1
1527839429.859958000	32.6512	92	0
1527839429.861517000	32.6528	140	0
1527839429.863813000	32.6551	103	1
1527839430.019876000	32.8111	387	1
1527839430.019952000	32.8112	259	1
1527839430.038749000	32.83	87	0
1527839430.328337000	33.1196	235	0
1527839430.329810000	33.121	148	0
1527839430.331870000	33.1231	106	1
1527839430.333200000	33.1244	92	0
1527839430.334692000	33.1259	279	0
1527839430.336766000	33.128	103	1
1527839430.531159000	33.3224	389	1
1527839430.531253000	33.3225	265	1
1527839430.550435000	33.3417	87	0
1527839430.818699000	33.6099	278	0
1527839430.820167000	33.6114	148	0
1527839430.821736000	33.613	92	0
1527839430.822873000	33.6141	109	1
1527839430.823177000	33.6144	123	0
1527839430.826879000	33.6181	100	1
1527839430.962260000	33.7535	989	1
1527839430.962325000	33.7536	259	1
1527839430.980813000	33.7721	87	0
1527839431.102499000	33.8937	258	0
1527839431.103980000	33.8952	148	0
1527839431.106857000	33.8981	106	1
1527839431.107219000	33.8985	92	0
1527839431.108715000	33.9	253	0
1527839431.110826000	33.9021	103	1
1527839431.494443000	34.2857	964	1
1527839431.494541000	34.2858	1412	1
1527839431.494576000	34.2858	1412	1
1527839431.494612000	34.2858	1412	1
1527839431.494649000	34.2859	568	1
1527839431.515009000	34.3062	87	0
1527839431.638491000	34.4297	412	0
1527839431.641872000	34.4331	103	1
1527839431.644206000	34.4354	80	0
1527839431.647876000	34.4391	100	1
1527839433.163452000	35.9547	390	1
1527839433.163547000	35.9548	259	1
1527839433.183719000	35.975	87	0
1527839433.286707000	36.0779	354	0
1527839433.288182000	36.0794	148	0
1527839433.290767000	36.082	92	0
1527839433.290843000	36.0821	106	1
1527839433.292339000	36.0836	171	0
1527839433.294720000	36.086	103	1
1527839433.420212000	36.2114	392	1
1527839433.420393000	36.2116	262	1
1527839433.439042000	36.2303	87	0
1527839433.706458000	36.4977	279	0
1527839433.707876000	36.4991	148	0
1527839433.710835000	36.5021	106	1
1527839433.711078000	36.5023	92	0
1527839433.712572000	36.5038	224	0
1527839433.714824000	36.5061	103	1
1527839433.909399000	36.7006	392	1
1527839433.909490000	36.7007	263	1
1527839433.929132000	36.7204	87	0
1527839434.220760000	37.012	235	0
1527839434.222239000	37.0135	148	0
1527839434.223735000	37.015	92	0
1527839434.224861000	37.0161	109	1
1527839434.225272000	37.0165	209	0
1527839434.228780000	37.02	100	1
1527839434.556974000	37.3482	392	1
1527839434.557038000	37.3483	257	1
1527839434.576297000	37.3675	87	0
1527839434.843837000	37.6351	336	0
1527839434.845309000	37.6365	148	0
1527839434.847877000	37.6391	106	1
1527839434.849682000	37.6409	92	0
1527839434.851174000	37.6424	255	0
1527839434.853860000	37.6451	103	1
1527839435.135025000	37.9263	389	1
1527839435.135089000	37.9263	257	1
1527839435.153686000	37.9449	87	0
1527839435.420583000	38.2118	236	0
1527839435.422048000	38.2133	148	0
1527839435.424864000	38.2161	106	1
1527839435.435381000	38.2266	92	0
1527839435.436857000	38.2281	154	0
1527839435.438867000	38.2301	103	1
1527839435.577228000	38.3685	386	1
1527839435.577317000	38.3686	259	1
1527839435.595268000	38.3865	87	0
1527839435.862606000	38.6538	371	0
1527839435.864071000	38.6553	148	0
1527839435.865523000	38.6568	92	0
1527839435.866877000	38.6581	109	1
1527839435.867095000	38.6583	95	0
1527839435.870877000	38.6621	100	1
1527839436.045283000	38.8365	391	1
1527839436.045371000	38.8366	260	1
1527839436.063257000	38.8545	87	0
1527839436.348706000	39.1399	235	0
1527839436.350180000	39.1414	148	0
1527839436.352949000	39.1442	106	1
1527839436.353653000	39.1449	92	0
1527839436.355143000	39.1464	194	0
1527839436.356951000	39.1482	103	1
1527839436.521694000	39.3129	392	1
1527839436.521787000	39.313	264	1
1527839436.539495000	39.3307	87	0
1527839436.822123000	39.6134	255	0
1527839436.823592000	39.6148	148	0
1527839436.825976000	39.6172	106	1
1527839436.826687000	39.6179	92	0
1527839436.828188000	39.6194	299	0
1527839436.829945000	39.6212	103	1
1527839437.168318000	39.9596	390	1
1527839437.168405000	39.9596	258	1
1527839437.193916000	39.9852	87	0
1527839437.460611000	40.2518	233	0
1527839437.462018000	40.2533	148	0
1527839437.464393000	40.2556	92	0
1527839437.465046000	40.2563	109	1
1527839437.465844000	40.2571	94	0
1527839437.470039000	40.2613	100	1
1527839437.748229000	40.5395	989	1
1527839437.748311000	40.5395	258	1
1527839437.767366000	40.5586	87	0
1527839437.779156000	40.5704	87	0
1527839437.880251000	40.6715	256	0
1527839437.881723000	40.673	148	0
1527839437.884074000	40.6753	109	1
1527839437.885041000	40.6763	92	0
1527839437.886658000	40.6779	247	0
1527839437.889059000	40.6803	103	1
1527839437.990418000	40.7817	987	1
1527839437.990509000	40.7817	261	1
1527839438.008830000	40.8001	87	0
1527839438.163407000	40.9546	257	0
1527839438.164881000	40.9561	148	0
1527839438.167007000	40.9582	106	1
1527839438.169050000	40.9603	92	0
1527839438.170537000	40.9618	146	0
1527839438.173003000	40.9642	103	1
1527839438.376615000	41.1679	388	1
1527839438.376698000	41.1679	262	1
1527839438.395978000	41.1872	87	0
1527839438.400017000	41.1913	87	0
1527839438.499918000	41.2912	259	0
1527839438.501458000	41.2927	148	0
1527839438.504104000	41.2953	109	1
1527839438.505090000	41.2963	92	0
1527839438.506711000	41.2979	117	0
1527839438.509012000	41.3002	103	1
1527839438.717407000	41.5086	390	1
1527839438.717475000	41.5087	257	1
1527839438.735042000	41.5263	87	0
1527839439.034551000	41.8258	258	0
1527839439.036035000	41.8273	148	0
1527839439.038149000	41.8294	106	1
1527839439.039421000	41.8307	92	0
1527839439.040875000	41.8321	102	0
1527839439.043096000	41.8343	103	1
1527839439.138809000	41.93	389	1
1527839439.138868000	41.9301	257	1
1527839439.156982000	41.9482	87	0
1527839439.267298000	42.0585	237	0
1527839439.268784000	42.06	148	0
1527839439.270827000	42.0621	92	0
1527839439.271077000	42.0623	109	1
1527839439.272374000	42.0636	299	0
1527839439.276143000	42.0674	100	1
1527839439.348272000	42.1395	390	1
1527839439.348336000	42.1396	257	1
1527839439.383176000	42.1744	390	1
1527839439.384318000	42.1756	87	0
1527839439.417089000	42.2083	87	0
1527839439.468096000	42.2593	333	0
1527839439.469583000	42.2608	148	0
1527839439.472159000	42.2634	109	1
1527839439.472506000	42.2637	92	0
1527839439.474046000	42.2653	271	0
1527839439.476153000	42.2674	103	1
1527839439.777441000	42.5687	391	1
1527839439.777525000	42.5688	259	1
1527839439.797297000	42.5885	87	0
1527839439.801167000	42.5924	87	0
1527839439.932609000	42.7238	279	0
1527839439.934093000	42.7253	148	0
1527839439.936174000	42.7274	109	1
1527839439.936796000	42.728	92	0
1527839439.938231000	42.7295	195	0
1527839439.940082000	42.7313	103	1
1527839440.251453000	43.0427	392	1
1527839440.251522000	43.0428	263	1
1527839440.269102000	43.0603	87	0
1527839440.548637000	43.3399	258	0
1527839440.550126000	43.3414	148	0
1527839440.552237000	43.3435	106	1
1527839440.553175000	43.3444	92	0
1527839440.554673000	43.3459	333	0
1527839440.557214000	43.3485	103	1
1527839440.958370000	43.7496	388	1
1527839440.958456000	43.7497	260	1
1527839440.973065000	43.7643	100	0
1527839440.976216000	43.7675	87	0
1527839440.977237000	43.7685	103	1
1527839441.272434000	44.0637	311	0
1527839441.273852000	44.0651	148	0
1527839441.276280000	44.0675	103	1
1527839441.276661000	44.0679	92	0
1527839441.278152000	44.0694	127	0
1527839441.280190000	44.0714	103	1
1527839441.518634000	44.3099	391	1
1527839441.518694000	44.3099	260	1
1527839441.538156000	44.3294	87	0
1527839441.638450000	44.4297	262	0
1527839441.639989000	44.4312	148	0
1527839441.642306000	44.4335	106	1
1527839441.644207000	44.4354	92	0
1527839441.645691000	44.4369	108	0
1527839441.648208000	44.4394	103	1
1527839441.838778000	44.63	388	1
1527839441.838843000	44.6301	258	1
1527839441.857271000	44.6485	87	0
1527839442.127227000	44.9185	348	0
1527839442.128699000	44.9199	148	0
1527839442.131254000	44.9225	106	1
1527839442.133026000	44.9243	92	0
1527839442.134520000	44.9258	280	0
1527839442.136240000	44.9275	103	1
1527839443.102843000	45.8941	388	1
1527839443.102939000	45.8942	259	1
1527839443.121323000	45.9126	87	0
1527839443.387617000	46.1789	256	0
1527839443.389089000	46.1803	148	0
1527839443.391319000	46.1826	106	1
1527839443.393793000	46.185	92	0
1527839443.395284000	46.1865	277	0
1527839443.397297000	46.1885	103	1
1527839443.509614000	46.3009	989	1
1527839443.509704000	46.3009	260	1
1527839443.527987000	46.3192	87	0
1527839443.797503000	46.5887	256	0
1527839443.798936000	46.5902	148	0
1527839443.800620000	46.5919	92	0
1527839443.801338000	46.5926	109	1
1527839443.802160000	46.5934	316	0
1527839443.806396000	46.5976	100	1
1527839443.944956000	46.7362	400	1
1527839443.945017000	46.7363	263	1
1527839443.972882000	46.7641	87	0
1527839444.348566000	47.1398	233	0
1527839444.350066000	47.1413	148	0
1527839444.352273000	47.1435	92	0
1527839444.352509000	47.1437	109	1
1527839444.353759000	47.145	150	0
1527839444.357437000	47.1487	100	1
1527839444.397614000	47.1889	971	1
1527839444.397701000	47.1889	263	1
1527839444.416987000	47.2082	87	0
1527839444.681812000	47.473	258	0
1527839444.683362000	47.4746	148	0
1527839444.685473000	47.4767	106	1
1527839444.686058000	47.4773	92	0
1527839444.687604000	47.4788	103	0
1527839444.689447000	47.4807	103	1
1527839445.667862000	48.4591	389	1
1527839445.667946000	48.4592	260	1
1527839445.686719000	48.478	87	0
1527839445.968817000	48.7601	281	0
1527839445.970286000	48.7615	148	0
1527839445.972330000	48.7636	106	1
1527839445.973865000	48.7651	92	0
1527839445.975401000	48.7666	91	0
1527839445.977248000	48.7685	103	1
1527839446.125617000	48.9169	389	1
1527839446.125678000	48.9169	263	1
1527839446.143628000	48.9349	87	0
1527839446.245969000	49.0372	258	0
1527839446.247569000	49.0388	148	0
1527839446.249361000	49.0406	106	1
1527839446.249537000	49.0408	92	0
1527839446.251032000	49.0423	263	0
1527839446.253341000	49.0446	103	1
1527839446.560563000	49.3518	388	1
1527839446.560634000	49.3519	263	1
1527839446.579610000	49.3708	87	0
1527839446.879752000	49.671	259	0
1527839446.881232000	49.6725	148	0
1527839446.883374000	49.6746	106	1
1527839446.883693000	49.6749	92	0
1527839446.885180000	49.6764	166	0
1527839446.887293000	49.6785	103	1
1527839447.065740000	49.857	390	1
1527839447.065831000	49.8571	259	1
1527839447.084231000	49.8755	87	0
1527839447.353375000	50.1446	333	0
1527839447.354832000	50.1461	148	0
1527839447.357405000	50.1486	106	1
1527839447.359926000	50.1512	92	0
1527839447.362885000	50.1541	170	0
1527839447.363415000	50.1547	103	1
1527839447.498490000	50.2897	392	1
1527839447.498555000	50.2898	261	1
1527839447.518165000	50.3094	87	0
1527839447.739732000	50.531	281	0
1527839447.741273000	50.5325	148	0
1527839447.743446000	50.5347	106	1
1527839447.744393000	50.5356	92	0
1527839447.745912000	50.5371	148	0
1527839447.748417000	50.5397	103	1
1527839447.878950000	50.6702	388	1
1527839447.879040000	50.6703	261	1
1527839447.899105000	50.6903	87	0
1527839447.907926000	50.6992	87	0
1527839448.023147000	50.8144	236	0
1527839448.024636000	50.8159	148	0
1527839448.027429000	50.8187	109	1
1527839448.028337000	50.8196	92	0
1527839448.029832000	50.8211	152	0
1527839448.032427000	50.8237	103	1
1527839448.298636000	51.0899	389	1
1527839448.298679000	51.0899	261	1
1527839448.318419000	51.1097	87	0
1527839448.593925000	51.3852	258	0
1527839448.595399000	51.3866	148	0
1527839448.597406000	51.3886	106	1
1527839448.599222000	51.3905	92	0
1527839448.600708000	51.3919	189	0
1527839448.602422000	51.3937	103	1
1527839448.781949000	51.5732	393	1
1527839448.782037000	51.5733	262	1
1527839448.804506000	51.5957	87	0
1527839448.907249000	51.6985	311	0
1527839448.908739000	51.7	148	0
1527839448.910950000	51.7022	92	0
1527839448.911418000	51.7027	109	1
1527839448.912457000	51.7037	315	0
1527839448.916417000	51.7077	100	1
1527839449.218101000	52.0093	391	1
1527839449.218170000	52.0094	265	1
1527839449.237983000	52.0292	87	0
1527839449.340842000	52.1321	237	0
1527839449.342374000	52.1336	148	0
1527839449.344468000	52.1357	92	0
1527839449.344562000	52.1358	106	1
1527839449.345942000	52.1372	143	0
1527839449.348508000	52.1397	103	1
1527839449.656851000	52.4481	994	1
1527839449.656940000	52.4482	257	1
1527839449.675454000	52.4667	87	0
1527839449.962454000	52.7537	373	0
1527839449.963913000	52.7552	148	0
1527839449.966511000	52.7577	106	1
1527839449.968115000	52.7594	92	0
1527839449.969535000	52.7608	213	0
1527839449.971485000	52.7627	103	1
1527839450.077662000	52.8689	404	1
1527839450.077738000	52.869	260	1
1527839450.095271000	52.8865	87	0
1527839450.199519000	52.9908	236	0
1527839450.200982000	52.9922	148	0
1527839450.203571000	52.9948	106	1
1527839450.207044000	52.9983	92	0
1527839450.208522000	52.9998	196	0
1527839450.210485000	53.0017	103	1
1527839450.329009000	53.1202	972	1
1527839450.329071000	53.1203	257	1
1527839450.354831000	53.1461	87	0
1527839450.457743000	53.249	236	0
1527839450.459227000	53.2505	148	0
1527839450.461578000	53.2528	106	1
1527839450.462234000	53.2535	92	0
1527839450.463730000	53.255	315	0
1527839450.465498000	53.2567	103	1
1527839451.971815000	54.7631	389	1
1527839451.971913000	54.7632	260	1
1527839451.990774000	54.782	87	0
1527839452.124088000	54.9153	258	0
1527839452.125568000	54.9168	148	0
1527839452.128283000	54.9195	106	1
1527839452.129098000	54.9203	92	0
1527839452.130584000	54.9218	127	0
1527839452.133260000	54.9245	103	1
1527839452.242026000	55.0333	392	1
1527839452.242121000	55.0334	259	1
1527839452.260361000	55.0516	87	0
1527839452.265624000	55.0569	87	0
1527839452.536627000	55.3279	233	0
1527839452.538117000	55.3294	148	0
1527839452.540304000	55.3315	109	1
1527839452.541263000	55.3325	92	0
1527839452.542774000	55.334	264	0
1527839452.545219000	55.3365	103	1
1527839452.651356000	55.4426	388	1
1527839452.651420000	55.4427	259	1
1527839452.669451000	55.4607	87	0
1527839452.950849000	55.7421	280	0
1527839452.952281000	55.7435	148	0
1527839452.954321000	55.7456	106	1
1527839452.956717000	55.748	92	0
1527839452.958210000	55.7494	123	0
1527839452.960315000	55.7516	103	1
1527839454.378149000	57.1694	389	1
1527839454.378246000	57.1695	257	1
1527839454.396724000	57.188	87	0
1527839454.498340000	57.2896	279	0
1527839454.499816000	57.2911	148	0
1527839454.502592000	57.2938	106	1
1527839454.502845000	57.2941	92	0
1527839454.504395000	57.2956	210	0
1527839454.506515000	57.2978	103	1
1527839454.991929000	57.7832	370	1
1527839454.992021000	57.7833	1412	1
1527839454.992047000	57.7833	1412	1
1527839454.992087000	57.7833	1412	1
1527839454.992112000	57.7833	1386	1
1527839455.011387000	57.8026	87	0
1527839455.136897000	57.9281	414	0
1527839455.140633000	57.9319	103	1
1527839455.143020000	57.9343	80	0
1527839455.146626000	57.9379	100	1
1527839457.262211000	60.0534	388	1
1527839457.262307000	60.0535	257	1
1527839457.288121000	60.0794	87	0
1527839457.289602000	60.0808	87	0
1527839457.431193000	60.2224	356	0
1527839457.432667000	60.2239	148	0
1527839457.434736000	60.226	109	1
1527839457.436241000	60.2275	92	0
1527839457.437697000	60.2289	139	0
1527839457.439651000	60.2309	103	1
1527839457.691037000	60.4823	389	1
1527839457.691128000	60.4824	257	1
1527839457.709323000	60.5006	87	0
1527839457.810671000	60.6019	279	0
1527839457.812141000	60.6034	148	0
1527839457.814761000	60.606	106	1
1527839457.815102000	60.6063	92	0
1527839457.816649000	60.6079	155	0
1527839457.818746000	60.61	103	1
1527839458.050127000	60.8414	392	1
1527839458.050213000	60.8415	261	1
1527839458.070737000	60.862	87	0
1527839458.220611000	61.0118	235	0
1527839458.222018000	61.0133	148	0
1527839458.224702000	61.0159	106	1
1527839458.413668000	61.2049	92	0
1527839458.415056000	61.2063	93	0
1527839458.417810000	61.209	103	1
1527839458.434038000	61.2253	391	1
1527839458.434128000	61.2254	258	1
1527839458.453602000	61.2448	87	0
1527839458.565279000	61.3565	340	0
1527839458.566764000	61.358	148	0
1527839458.568762000	61.36	92	0
1527839458.568843000	61.3601	106	1
1527839458.570300000	61.3615	268	0
1527839458.572790000	61.364	103	1
1527839460.132867000	62.9241	994	1
1527839460.132964000	62.9242	257	1
1527839460.152042000	62.9433	87	0
1527839460.163195000	62.9544	87	0
1527839460.300777000	63.092	370	0
1527839460.302244000	63.0935	148	0
1527839460.304433000	63.0957	109	1
1527839460.305220000	63.0965	92	0
1527839460.308414000	63.0997	100	1
1527839460.336156000	63.1274	304	0
1527839460.339496000	63.1307	100	1
1527839460.641173000	63.4324	402	1
1527839460.641260000	63.4325	260	1
1527839460.658524000	63.4498	87	0
1527839460.789393000	63.5806	258	0
1527839460.790834000	63.5821	148	0
1527839460.793315000	63.5846	92	0
1527839460.793586000	63.5848	109	1
1527839460.794758000	63.586	297	0
1527839460.798460000	63.5897	100	1
1527839461.253655000	64.0449	971	1
1527839461.253773000	64.045	258	1
1527839461.273816000	64.0651	87	0
1527839461.411077000	64.2023	236	0
1527839461.412525000	64.2038	148	0
1527839461.414566000	64.2058	106	1
1527839461.416989000	64.2082	92	0
1527839461.418483000	64.2097	287	0
1527839461.420482000	64.2117	103	1
1527839461.463552000	64.2548	389	1
1527839461.463613000	64.2549	257	1
1527839461.484992000	64.2762	87	0
1527839461.635808000	64.427	258	0
1527839461.637333000	64.4286	148	0
1527839461.639581000	64.4308	106	1
1527839461.641820000	64.4331	92	0
1527839461.643383000	64.4346	211	0
1527839461.645505000	64.4367	103	1
1527839461.774931000	64.5662	389	1
1527839461.775023000	64.5663	260	1
1527839461.793763000	64.585	87	0
1527839461.896314000	64.6876	233	0
1527839461.897790000	64.689	148	0
1527839461.900441000	64.6917	92	0
1527839461.900664000	64.6919	109	1
1527839461.901914000	64.6932	199	0
1527839461.905583000	64.6968	100	1
1527839465.059559000	67.8508	387	1
1527839465.059647000	67.8509	257	1
1527839465.077484000	67.8687	87	0
1527839465.082734000	67.874	87	0
1527839465.186288000	67.9775	277	0
1527839465.187747000	67.979	148	0
1527839465.189785000	67.981	109	1
1527839465.191868000	67.9831	92	0
1527839465.193419000	67.9847	224	0
1527839465.195776000	67.987	103	1
1527839465.331783000	68.123	387	1
1527839465.331835000	68.1231	257	1
1527839465.351327000	68.1426	87	0
1527839465.461672000	68.2529	256	0
1527839465.463154000	68.2544	148	0
1527839465.465735000	68.257	106	1
1527839465.466605000	68.2578	92	0
1527839465.468097000	68.2593	160	0
1527839465.470722000	68.262	103	1
1527839465.912125000	68.7034	388	1
1527839465.912215000	68.7035	257	1
1527839465.930991000	68.7222	87	0
1527839466.048167000	68.8394	258	0
1527839466.049636000	68.8409	148	0
1527839466.051758000	68.843	106	1
1527839466.053524000	68.8448	92	0
1527839466.055011000	68.8462	264	0
1527839466.057750000	68.849	103	1
1527839466.210093000	69.0013	369	1
1527839466.210187000	69.0014	1412	1
1527839466.210220000	69.0015	1412	1
1527839466.210247000	69.0015	1374	1
1527839466.227632000	69.0189	87	0
1527839466.248820000	69.0401	321	1
1527839466.248874000	69.0401	258	1
1527839466.278489000	69.0697	87	0
1527839466.322947000	69.1142	391	0
1527839466.326863000	69.1181	106	1
1527839466.330141000	69.1214	80	0
1527839466.333835000	69.1251	100	1
1527839466.385784000	69.177	341	0
1527839466.387325000	69.1786	148	0
1527839466.389847000	69.1811	103	1
1527839466.391208000	69.1824	92	0
1527839466.392707000	69.1839	224	0
1527839466.394838000	69.1861	103	1
1527839468.420792000	71.212	392	1
1527839468.421054000	71.2123	265	1
1527839468.439739000	71.231	87	0
1527839468.568110000	71.3593	279	0
1527839468.569577000	71.3608	148	0
1527839468.572109000	71.3633	106	1
1527839468.572351000	71.3636	92	0
1527839468.573848000	71.3651	215	0
1527839468.576108000	71.3673	103	1
1527839468.687622000	71.4789	388	1
1527839468.687699000	71.4789	265	1
1527839468.706257000	71.4975	87	0
1527839468.712450000	71.5037	87	0
1527839468.810879000	71.6021	233	0
1527839468.812348000	71.6036	148	0
1527839468.814623000	71.6059	92	0
1527839468.815097000	71.6063	112	1
1527839468.816193000	71.6074	225	0
1527839468.820085000	71.6113	100	1
1527839468.908640000	71.6999	388	1
1527839468.908731000	71.7	260	1
1527839468.927862000	71.7191	87	0
1527839469.028875000	71.8201	317	0
1527839469.030397000	71.8216	148	0
1527839469.032817000	71.8241	92	0
1527839469.033195000	71.8244	109	1
1527839469.034333000	71.8256	260	0
1527839469.038179000	71.8294	100	1
1527839469.212982000	72.0042	973	1
1527839469.213077000	72.0043	1412	1
1527839469.213102000	72.0043	1412	1
1527839469.213143000	72.0044	1412	1
1527839469.213196000	72.0044	1412	1
1527839469.213218000	72.0045	1412	1
1527839469.213243000	72.0045	1412	1
1527839469.213296000	72.0045	1412	1
1527839469.213329000	72.0046	1412	1
1527839469.213352000	72.0046	1412	1
1527839469.213397000	72.0046	1412	1
1527839469.213431000	72.0047	1412	1
1527839469.213466000	72.0047	1412	1
1527839469.213499000	72.0047	1412	1
1527839469.213530000	72.0048	387	1
1527839469.233361000	72.0246	87	0
1527839469.234955000	72.0262	100	0
1527839469.238143000	72.0294	103	1
1527839469.238695000	72.0299	87	0
1527839469.361866000	72.1531	337	1
1527839469.361946000	72.1532	271	1
1527839469.382235000	72.1735	87	0
1527839469.496153000	72.2874	350	0
1527839469.497626000	72.2889	148	0
1527839469.500153000	72.2914	109	1
1527839469.500353000	72.2916	92	0
1527839469.501849000	72.2931	181	0
1527839469.503621000	72.2949	375	0
1527839469.504309000	72.2955	106	1
1527839469.508583000	72.2998	80	0
1527839469.512172000	72.3034	100	1
1527839469.823782000	72.615	391	1
1527839469.823856000	72.6151	270	1
1527839469.842461000	72.6337	87	0
1527839469.946108000	72.7373	258	0
1527839469.947652000	72.7389	148	0
1527839469.950251000	72.7415	106	1
1527839469.955383000	72.7466	92	0
1527839469.956909000	72.7481	160	0
1527839469.959254000	72.7505	103	1
1527839470.058466000	72.8497	975	1
1527839470.058538000	72.8498	262	1
1527839470.077775000	72.869	87	0
1527839470.182876000	72.9741	233	0
1527839470.184350000	72.9756	148	0
1527839470.187280000	72.9785	106	1
1527839470.187610000	72.9788	92	0
1527839470.189121000	72.9804	337	0
1527839470.191190000	72.9824	103	1
1527839470.300773000	73.092	392	1
1527839470.300843000	73.0921	266	1
1527839470.318994000	73.1102	87	0
1527839470.420516000	73.2118	236	0
1527839470.422002000	73.2132	148	0
1527839470.424277000	73.2155	106	1
1527839470.426159000	73.2174	92	0
1527839470.427656000	73.2189	255	0
1527839470.430270000	73.2215	103	1
1527839470.535982000	73.3272	390	1
1527839470.536063000	73.3273	262	1
1527839470.553482000	73.3447	87	0
1527839470.656890000	73.4481	278	0
1527839470.658415000	73.4497	148	0
1527839470.661292000	73.4525	106	1
1527839470.662452000	73.4537	92	0
1527839470.663881000	73.4551	90	0
1527839470.666221000	73.4575	103	1
1527839470.758455000	73.5497	391	1
1527839470.758531000	73.5498	258	1
1527839470.779071000	73.5703	87	0
1527839470.890490000	73.6817	256	0
1527839470.891901000	73.6831	148	0
1527839470.894309000	73.6855	106	1
1527839470.896533000	73.6878	92	0
1527839470.898026000	73.6893	305	0
1527839470.900296000	73.6915	103	1
1527839471.989530000	74.7808	388	1
1527839471.989617000	74.7809	262	1
1527839472.008003000	74.7992	87	0
1527839472.274647000	75.0659	259	0
1527839472.276184000	75.0674	148	0
1527839472.278115000	75.0694	106	1
1527839472.278756000	75.07	92	0
1527839472.280240000	75.0715	135	0
1527839472.282074000	75.0733	103	1
1527839472.480438000	75.2717	389	1
1527839472.480499000	75.2717	265	1
1527839472.499589000	75.2908	87	0
1527839472.606691000	75.3979	256	0
1527839472.608154000	75.3994	148	0
1527839472.610202000	75.4014	106	1
1527839472.614045000	75.4053	92	0
1527839472.615527000	75.4068	102	0
1527839472.618203000	75.4094	103	1
1527839472.907563000	75.6988	387	1
1527839472.907623000	75.6989	262	1
1527839472.926833000	75.7181	87	0
1527839473.036845000	75.8281	333	0
1527839473.038345000	75.8296	148	0
1527839473.041147000	75.8324	106	1
1527839473.041894000	75.8331	92	0
1527839473.043388000	75.8346	237	0
1527839473.045139000	75.8364	103	1
1527839473.167339000	75.9586	392	1
1527839473.167436000	75.9587	261	1
1527839473.186115000	75.9774	87	0
1527839473.300380000	76.0916	258	0
1527839473.301837000	76.0931	148	0
1527839473.303341000	76.0946	92	0
1527839473.304235000	76.0955	109	1
1527839473.304833000	76.0961	110	0
1527839473.308221000	76.0995	100	1
1527839473.402519000	76.1938	389	1
1527839473.402578000	76.1938	261	1
1527839473.427202000	76.2184	87	0
1527839473.523418000	76.3147	233	0
1527839473.524850000	76.3161	148	0
1527839473.527260000	76.3185	106	1
1527839473.528163000	76.3194	92	0
1527839473.529659000	76.3209	283	0
1527839473.532176000	76.3234	103	1
1527839473.662412000	76.4536	993	1
1527839473.662501000	76.4537	259	1
1527839473.680458000	76.4717	87	0
1527839473.796992000	76.5882	255	0
1527839473.798449000	76.5897	148	0
1527839473.801214000	76.5925	106	1
1527839473.802299000	76.5935	92	0
1527839473.803833000	76.5951	251	0
1527839473.806252000	76.5975	103	1
1527839473.992531000	76.7838	399	1
1527839473.992607000	76.7838	262	1
1527839474.014928000	76.8062	87	0
1527839474.120206000	76.9114	432	0
1527839474.121672000	76.9129	148	0
1527839474.124281000	76.9155	106	1
1527839474.125177000	76.9164	92	0
1527839474.126726000	76.918	167	0
1527839474.129203000	76.9204	103	1
1527839474.272633000	77.0639	388	1
1527839474.272724000	77.064	261	1
1527839474.291320000	77.0826	87	0
1527839474.389805000	77.181	235	0
1527839474.391254000	77.1825	148	0
1527839474.393295000	77.1845	106	1
1527839474.394206000	77.1854	92	0
1527839474.395689000	77.1869	117	0
1527839474.398281000	77.1895	103	1
1527839474.631726000	77.423	975	1
1527839474.631802000	77.423	263	1
1527839474.652140000	77.4434	87	0
1527839474.754620000	77.5459	258	0
1527839474.756159000	77.5474	148	0
1527839474.758320000	77.5496	106	1
1527839474.760208000	77.5514	92	0
1527839474.761701000	77.5529	151	0
1527839474.764309000	77.5555	103	1
1527839474.905599000	77.6968	389	1
1527839474.905660000	77.6969	263	1
1527839474.923795000	77.715	87	0
1527839475.022733000	77.814	235	0
1527839475.024222000	77.8155	148	0
1527839475.026259000	77.8175	106	1
1527839475.027445000	77.8187	92	0
1527839475.028985000	77.8202	126	0
1527839475.031326000	77.8226	103	1
1527839475.980740000	78.772	392	1
1527839475.980828000	78.7721	260	1
1527839475.999248000	78.7905	87	0
1527839476.102006000	78.8932	258	0
1527839476.103478000	78.8947	148	0
1527839476.106398000	78.8976	106	1
1527839476.107828000	78.8991	92	0
1527839476.109334000	78.9006	221	0
1527839476.111316000	78.9026	103	1
1527839476.188784000	78.98	392	1
1527839476.188868000	78.9801	262	1
1527839476.208040000	78.9993	87	0
1527839476.307837000	79.0991	235	0
1527839476.309236000	79.1005	148	0
1527839476.311335000	79.1026	106	1
1527839476.312497000	79.1037	92	0
1527839476.313989000	79.1052	196	0
1527839476.316327000	79.1076	103	1
1527839476.428499000	79.2197	389	1
1527839476.428585000	79.2198	262	1
1527839476.461263000	79.2525	87	0
1527839476.461385000	79.2526	389	1
1527839476.479996000	79.2712	87	0
1527839476.563189000	79.3544	278	0
1527839476.564653000	79.3559	148	0
1527839476.567424000	79.3587	109	1
1527839476.568484000	79.3597	92	0
1527839476.569937000	79.3612	158	0
1527839476.572412000	79.3636	103	1
1527839476.641435000	79.4327	388	1
1527839476.641520000	79.4328	262	1
1527839476.660597000	79.4518	87	0
1527839476.762891000	79.5541	258	0
1527839476.764389000	79.5556	148	0
1527839476.766443000	79.5577	106	1
1527839476.768293000	79.5595	92	0
1527839476.769788000	79.561	222	0
1527839476.772428000	79.5637	103	1
1527839476.946683000	79.7379	388	1
1527839476.946780000	79.738	261	1
1527839476.965406000	79.7566	87	0
1527839476.970573000	79.7618	87	0
1527839477.071836000	79.8631	235	0
1527839477.073358000	79.8646	148	0
1527839477.075446000	79.8667	109	1
1527839477.077118000	79.8684	92	0
1527839477.078620000	79.8699	320	0
1527839477.080395000	79.8716	103	1
1527839477.316739000	80.108	388	1
1527839477.316830000	80.1081	259	1
1527839477.351469000	80.1427	388	1
1527839477.353412000	80.1446	87	0
1527839477.387736000	80.179	87	0
1527839477.438511000	80.2297	233	0
1527839477.440018000	80.2313	148	0
1527839477.442475000	80.2337	109	1
1527839477.449832000	80.2411	92	0
1527839477.451355000	80.2426	162	0
1527839477.453369000	80.2446	103	1
1527839477.596591000	80.3878	388	1
1527839477.596689000	80.3879	259	1
1527839477.614479000	80.4057	87	0
1527839477.720072000	80.5113	258	0
1527839477.721556000	80.5128	148	0
1527839477.724482000	80.5157	106	1
1527839477.724793000	80.516	92	0
1527839477.726448000	80.5177	119	0
1527839477.728475000	80.5197	103	1
1527839477.821632000	80.6129	388	1
1527839477.821730000	80.613	262	1
1527839477.841227000	80.6325	87	0
1527839477.856167000	80.6474	87	0
1527839477.956135000	80.7474	333	0
1527839477.957604000	80.7488	148	0
1527839477.960006000	80.7512	92	0
1527839477.960413000	80.7517	112	1
1527839477.961509000	80.7527	143	0
1527839477.965453000	80.7567	100	1
1527839478.042174000	80.8334	990	1
1527839478.042251000	80.8335	262	1
1527839478.066042000	80.8573	87	0
1527839478.162387000	80.9536	258	0
1527839478.163833000	80.9551	148	0
1527839478.166453000	80.9577	106	1
1527839478.166988000	80.9582	92	0
1527839478.168485000	80.9597	255	0
1527839478.170425000	80.9617	103	1
1527839478.322809000	81.114	401	1
1527839478.322901000	81.1141	260	1
1527839478.341431000	81.1327	87	0
1527839478.459782000	81.251	236	0
1527839478.461269000	81.2525	148	0
1527839478.462746000	81.254	92	0
1527839478.463530000	81.2548	109	1
1527839478.465736000	81.257	158	0
1527839478.469520000	81.2608	100	1
1527839478.743808000	81.535	389	1
1527839478.743900000	81.5351	260	1
1527839478.761887000	81.5531	87	0
1527839478.766544000	81.5578	87	0
1527839478.883931000	81.6752	258	0
1527839478.885458000	81.6767	148	0
1527839478.887570000	81.6788	109	1
1527839478.888511000	81.6797	92	0
1527839478.890003000	81.6812	237	0
1527839478.892559000	81.6838	103	1
1527839479.185164000	81.9764	976	1
1527839479.185256000	81.9765	263	1
1527839479.215526000	82.0068	87	0
1527839479.319883000	82.1111	429	0
1527839479.321407000	82.1126	148	0
1527839479.323581000	82.1148	106	1
1527839479.324198000	82.1154	92	0
1527839479.325678000	82.1169	94	0
1527839479.327658000	82.1189	103	1
1527839479.462598000	82.2538	387	1
1527839479.462671000	82.2539	262	1
1527839479.480678000	82.2719	87	0
1527839479.486546000	82.2778	87	0
1527839479.753162000	82.5444	258	0
1527839479.754575000	82.5458	148	0
1527839479.757301000	82.5485	92	0
1527839479.757554000	82.5488	112	1
1527839479.758745000	82.55	109	0
1527839479.762595000	82.5538	100	1
1527839479.973895000	82.7651	392	1
1527839479.973970000	82.7652	265	1
1527839479.991654000	82.7829	87	0
1527839479.997590000	82.7888	87	0
1527839480.120347000	82.9116	235	0
1527839480.121815000	82.9131	148	0
1527839480.124279000	82.9155	92	0
1527839480.124557000	82.9158	112	1
1527839480.125791000	82.917	203	0
1527839480.129549000	82.9208	100	1
1527839480.268831000	83.0601	392	1
1527839480.268958000	83.0602	262	1
1527839480.288406000	83.0796	87	0
1527839480.388069000	83.1793	235	0
1527839480.389550000	83.1808	148	0
1527839480.391646000	83.1829	106	1
1527839480.392421000	83.1837	92	0
1527839480.393848000	83.1851	122	0
1527839480.396590000	83.1878	103	1
1527839480.604995000	83.3962	389	1
1527839480.605065000	83.3963	263	1
1527839480.624299000	83.4155	87	0
1527839480.628860000	83.4201	87	0
1527839480.744251000	83.5355	258	0
1527839480.745671000	83.5369	148	0
1527839480.747259000	83.5385	92	0
1527839480.748665000	83.5399	112	1
1527839480.748681000	83.5399	298	0
1527839480.752644000	83.5439	100	1
1527839480.925725000	83.717	388	1
1527839480.925812000	83.717	262	1
1527839480.945700000	83.7369	87	0
1527839480.957462000	83.7487	87	0
1527839481.064786000	83.856	235	0
1527839481.066325000	83.8576	148	0
1527839481.068690000	83.8599	109	1
1527839481.076275000	83.8675	92	0
1527839481.077766000	83.869	140	0
1527839481.079677000	83.8709	103	1
1527839481.416222000	84.2075	391	1
1527839481.416316000	84.2076	268	1
1527839481.435797000	84.227	87	0
1527839481.563641000	84.3549	277	0
1527839481.565118000	84.3564	148	0
1527839481.567717000	84.359	106	1
1527839481.568829000	84.3601	92	0
1527839481.570365000	84.3616	267	0
1527839481.572696000	84.3639	103	1
1527839481.856491000	84.6477	387	1
1527839481.856593000	84.6478	263	1
1527839481.875992000	84.6672	87	0
1527839481.972943000	84.7642	256	0
1527839481.974456000	84.7657	148	0
1527839481.976740000	84.768	106	1
1527839481.978275000	84.7695	92	0
1527839481.979711000	84.7709	197	0
1527839481.981647000	84.7729	103	1
1527839484.267936000	87.0592	392	1
1527839484.268027000	87.0593	261	1
1527839484.286479000	87.0777	87	0
1527839484.389379000	87.1806	259	0
1527839484.390848000	87.1821	148	0
1527839484.392800000	87.184	106	1
1527839484.393972000	87.1852	92	0
1527839484.395475000	87.1867	258	0
1527839484.398042000	87.1893	103	1
1527839484.475665000	87.2669	995	1
1527839484.475761000	87.267	264	1
1527839484.494579000	87.2858	87	0
1527839484.595051000	87.3863	258	0
1527839484.596635000	87.3879	148	0
1527839484.598879000	87.3901	106	1
1527839484.600891000	87.3921	92	0
1527839484.602380000	87.3936	156	0
1527839484.604790000	87.396	103	1
1527839484.707963000	87.4992	401	1
1527839484.708051000	87.4993	261	1
1527839484.727708000	87.5189	87	0
1527839484.826716000	87.618	333	0
1527839484.828186000	87.6194	148	0
1527839484.830879000	87.6221	106	1
1527839484.831203000	87.6224	92	0
1527839484.832696000	87.6239	299	0
1527839484.834859000	87.6261	103	1
1527839485.172564000	87.9638	391	1
1527839485.172650000	87.9639	270	1
1527839485.191180000	87.9824	87	0
1527839485.292418000	88.0837	256	0
1527839485.293833000	88.0851	148	0
1527839485.295891000	88.0871	106	1
1527839485.296274000	88.0875	92	0
1527839485.297788000	88.089	112	0
1527839485.299843000	88.0911	103	1
1527839485.597906000	88.3891	971	1
1527839485.598025000	88.3893	270	1
1527839485.617409000	88.4086	87	0
1527839485.715504000	88.5067	258	0
1527839485.717037000	88.5083	148	0
1527839485.718822000	88.5101	92	0
1527839485.719876000	88.5111	109	1
1527839485.720321000	88.5116	249	0
1527839485.723897000	88.5151	100	1
1527839485.838070000	88.6293	392	1
1527839485.838166000	88.6294	263	1
1527839485.856716000	88.648	87	0
1527839485.861324000	88.6526	87	0
1527839485.957619000	88.7489	237	0
1527839485.959093000	88.7503	148	0
1527839485.961905000	88.7531	109	1
1527839485.962023000	88.7533	92	0
1527839485.963772000	88.755	166	0
1527839485.965890000	88.7571	103	1
1527839486.203749000	88.995	394	1
1527839486.203838000	88.9951	266	1
1527839486.223069000	89.0143	87	0
1527839486.326403000	89.1176	433	0
1527839486.327838000	89.1191	148	0
1527839486.329941000	89.1212	106	1
1527839486.330940000	89.1222	92	0
1527839486.332446000	89.1237	121	0
1527839486.334890000	89.1261	103	1
1527839486.492299000	89.2835	393	1
1527839486.492389000	89.2836	262	1
1527839486.511033000	89.3023	87	0
1527839486.611913000	89.4032	258	0
1527839486.613416000	89.4047	148	0
1527839486.615930000	89.4072	106	1
1527839486.617781000	89.409	92	0
1527839486.619265000	89.4105	140	0
1527839486.621918000	89.4132	103	1
1527839486.719298000	89.5105	392	1
1527839486.719381000	89.5106	265	1
1527839486.752970000	89.5442	392	1
1527839486.755730000	89.547	87	0
1527839486.776837000	89.5681	87	0
1527839486.853827000	89.6451	233	0
1527839486.855345000	89.6466	148	0
1527839486.857118000	89.6484	92	0
1527839486.857976000	89.6492	112	1
1527839486.858577000	89.6498	125	0
1527839486.861953000	89.6532	100	1
1527839487.222415000	90.0137	387	1
1527839487.222507000	90.0137	270	1
1527839487.241509000	90.0327	87	0
1527839487.344239000	90.1355	233	0
1527839487.345708000	90.1369	148	0
1527839487.347178000	90.1384	92	0
1527839487.347952000	90.1392	109	1
1527839487.348663000	90.1399	157	0
1527839487.351965000	90.1432	100	1
1527839487.471082000	90.2623	387	1
1527839487.471171000	90.2624	266	1
1527839487.490257000	90.2815	87	0
1527839487.587923000	90.3792	259	0
1527839487.589457000	90.3807	148	0
1527839487.592053000	90.3833	106	1
1527839487.593020000	90.3843	92	0
1527839487.594573000	90.3858	258	0
1527839487.597040000	90.3883	103	1
1527839487.687187000	90.4784	392	1
1527839487.687251000	90.4785	259	1
1527839487.706166000	90.4974	87	0
1527839487.811439000	90.6027	233	0
1527839487.812880000	90.6041	148	0
1527839487.815061000	90.6063	106	1
1527839487.815993000	90.6072	92	0
1527839487.817476000	90.6087	103	0
1527839487.820014000	90.6113	103	1
1527839488.049575000	90.8408	388	1
1527839488.049716000	90.841	266	1
1527839488.068672000	90.8599	87	0
1527839488.183341000	90.9746	257	0
1527839488.184813000	90.9761	148	0
1527839488.187088000	90.9783	106	1
1527839488.187811000	90.979	92	0
1527839488.189307000	90.9805	317	0
1527839488.192013000	90.9833	103	1
1527839488.460776000	91.252	994	1
1527839488.460836000	91.2521	271	1
1527839488.479244000	91.2705	87	0
1527839488.484931000	91.2762	87	0
1527839488.590369000	91.3816	281	0
1527839488.591824000	91.3831	148	0
1527839488.594039000	91.3853	109	1
1527839488.596254000	91.3875	92	0
1527839488.597736000	91.389	256	0
1527839488.600025000	91.3913	103	1
1527839488.889398000	91.6806	405	1
1527839488.889478000	91.6807	267	1
1527839488.907390000	91.6986	87	0
1527839489.007603000	91.7988	233	0
1527839489.009071000	91.8003	148	0
1527839489.011134000	91.8024	106	1
1527839489.011828000	91.8031	92	0
1527839489.013335000	91.8046	260	0
1527839489.015123000	91.8064	103	1
1527839489.150293000	91.9415	970	1
1527839489.150394000	91.9416	265	1
1527839489.168718000	91.96	87	0
1527839489.286277000	92.0775	235	0
1527839489.287761000	92.079	148	0
1527839489.290087000	92.0813	106	1
1527839489.304399000	92.0956	92	0
1527839489.305910000	92.0971	180	0
1527839489.308167000	92.0994	103	1
1527839489.450656000	92.2419	388	1
1527839489.450743000	92.242	262	1
1527839489.470751000	92.262	87	0
1527839489.570960000	92.3622	258	0
1527839489.572441000	92.3637	148	0
1527839489.575161000	92.3664	106	1
1527839489.576238000	92.3675	92	0
1527839489.577731000	92.369	188	0
1527839489.580079000	92.3713	103	1
1527839489.864498000	92.6557	391	1
1527839489.864559000	92.6558	269	1
1527839489.882652000	92.6739	87	0
1527839489.892589000	92.6838	87	0
1527839489.987344000	92.7786	331	0
1527839489.988844000	92.7801	148	0
1527839489.991132000	92.7824	109	1
1527839489.991739000	92.783	92	0
1527839489.993290000	92.7845	166	0
1527839489.995134000	92.7864	103	1
1527839490.334363000	93.1256	388	1
1527839490.334437000	93.1257	267	1
1527839490.352822000	93.1441	87	0
1527839490.358629000	93.1499	87	0
1527839490.454877000	93.2461	259	0
1527839490.456398000	93.2476	148	0
1527839490.459158000	93.2504	109	1
1527839490.459360000	93.2506	92	0
1527839490.460853000	93.2521	125	0
1527839490.463137000	93.2544	103	1
1527839490.602834000	93.3941	393	1
1527839490.602931000	93.3942	264	1
1527839490.622540000	93.4138	87	0
1527839490.722887000	93.5141	258	0
1527839490.724444000	93.5157	148	0
1527839490.727213000	93.5185	106	1
1527839490.728188000	93.5194	92	0
1527839490.729721000	93.521	299	0
1527839490.732216000	93.5235	103	1
1527839490.833514000	93.6248	392	1
1527839490.833606000	93.6248	262	1
1527839490.853415000	93.6447	87	0
1527839490.952336000	93.7436	432	0
1527839490.953790000	93.745	148	0
1527839490.956254000	93.7475	106	1
1527839490.958086000	93.7493	92	0
1527839490.959571000	93.7508	90	0
1527839490.962176000	93.7534	103	1
1527839491.055621000	93.8469	388	1
1527839491.055715000	93.847	262	1
1527839491.073789000	93.865	87	0
1527839491.180740000	93.972	235	0
1527839491.182204000	93.9734	148	0
1527839491.184277000	93.9755	106	1
1527839491.186508000	93.9777	92	0
1527839491.188069000	93.9793	286	0
1527839491.190180000	93.9814	103	1
1527839491.285874000	94.0771	392	1
1527839491.285932000	94.0772	261	1
1527839491.317461000	94.1087	87	0
1527839491.420658000	94.2119	235	0
1527839491.422139000	94.2134	148	0
1527839491.424265000	94.2155	106	1
1527839491.424523000	94.2158	92	0
1527839491.426076000	94.2173	264	0
1527839491.428198000	94.2194	103	1
1527839494.205936000	96.9972	369	1
1527839494.206031000	96.9973	1412	1
1527839494.206071000	96.9973	1412	1
1527839494.206124000	96.9974	1412	1
1527839494.206145000	96.9974	795	1
1527839494.226604000	97.0178	87	0
1527839494.320252000	97.1115	413	0
1527839494.324637000	97.1159	103	1
1527839494.326782000	97.118	80	0
1527839494.330626000	97.1219	100	1
1527839494.406795000	97.198	993	1
1527839494.406858000	97.1981	260	1
1527839494.425762000	97.217	87	0
1527839494.530890000	97.3221	232	0
1527839494.532345000	97.3236	148	0
1527839494.534648000	97.3259	106	1
1527839494.535887000	97.3271	92	0
1527839494.537429000	97.3287	203	0
1527839494.539560000	97.3308	103	1
1527839494.644935000	97.4362	399	1
1527839494.645027000	97.4363	261	1
1527839494.662391000	97.4536	87	0
1527839494.782881000	97.5741	281	0
1527839494.784409000	97.5756	148	0
1527839494.786661000	97.5779	106	1
1527839494.787760000	97.579	92	0
1527839494.789249000	97.5805	128	0
1527839494.791579000	97.5828	103	1
1527839494.885744000	97.677	975	1
1527839494.885806000	97.677	259	1
1527839494.905019000	97.6963	87	0
1527839494.908903000	97.7001	87	0
1527839495.004457000	97.7957	256	0
1527839495.005984000	97.7972	148	0
1527839495.008607000	97.7998	109	1
1527839495.008891000	97.8001	92	0
1527839495.010378000	97.8016	109	0
1527839495.012583000	97.8038	103	1
1527839495.120515000	97.9118	388	1
1527839495.120591000	97.9118	262	1
1527839495.139391000	97.9306	87	0
1527839495.241405000	98.0326	237	0
1527839495.242884000	98.0341	148	0
1527839495.245715000	98.037	106	1
1527839495.245732000	98.037	92	0
1527839495.247330000	98.0386	245	0
1527839495.249630000	98.0409	103	1
1527839495.404733000	98.196	391	1
1527839495.404826000	98.1961	259	1
1527839495.422580000	98.2138	87	0
1527839495.527459000	98.3187	233	0
1527839495.528889000	98.3201	148	0
1527839495.531714000	98.323	92	0
1527839495.531733000	98.323	106	1
1527839495.533271000	98.3245	157	0
1527839495.535689000	98.3269	103	1
1527839495.718646000	98.5099	391	1
1527839495.718726000	98.51	266	1
1527839495.737201000	98.5284	87	0
1527839495.755262000	98.5465	87	0
1527839495.853287000	98.6445	258	0
1527839495.854757000	98.646	148	0
1527839495.856436000	98.6477	92	0
1527839495.856627000	98.6479	112	1
1527839495.859521000	98.6508	90	0
1527839495.863687000	98.6549	100	1
1527839496.058036000	98.8493	388	1
1527839496.058111000	98.8493	261	1
1527839496.076358000	98.8676	87	0
1527839496.180374000	98.9716	233	0
1527839496.181831000	98.9731	148	0
1527839496.184750000	98.976	106	1
1527839496.185042000	98.9763	92	0
1527839496.186663000	98.9779	116	0
1527839496.188729000	98.98	103	1
1527839496.338222000	99.1295	392	1
1527839496.338319000	99.1296	264	1
1527839496.355988000	99.1472	87	0
1527839496.457575000	99.2488	333	0
1527839496.459048000	99.2503	148	0
1527839496.461770000	99.253	106	1
1527839496.462206000	99.2534	92	0
1527839496.463694000	99.2549	290	0
1527839496.465653000	99.2569	103	1
1527839496.628083000	99.4193	388	1
1527839496.628141000	99.4194	259	1
1527839496.646135000	99.4374	87	0
1527839496.773574000	99.5648	282	0
1527839496.775054000	99.5663	148	0
1527839496.777716000	99.569	106	1
1527839496.778341000	99.5696	92	0
1527839496.779780000	99.571	220	0
1527839496.781758000	99.573	103	1
1527839497.067959000	99.8592	389	1
1527839497.068047000	99.8593	264	1
1527839497.089523000	99.8808	87	0
1527839497.226420000	100.018	233	0
1527839497.227872000	100.019	148	0
1527839497.229729000	100.021	106	1
1527839497.230730000	100.022	92	0
1527839497.232226000	100.023	192	0
1527839497.234716000	100.026	103	1
1527839497.357431000	100.149	392	1
1527839497.357498000	100.149	265	1
1527839497.375526000	100.167	87	0
1527839497.494469000	100.286	430	0
1527839497.495995000	100.287	148	0
[truncated: 408 more rows]
