# Supplementary material for: Method for multi-task learning fusion network traffic classification to address small sample labels
Source: Sci Rep. 2024 Jan 30;14:2518. doi: 10.1038/s41598-024-51933-8 (PMC10827795; doi:10.1038/s41598-024-51933-8)
Supplement: Supplementary file 2 — Supplementary Information 2. [file 41598_2024_51933_MOESM2_ESM.zip › QUIC Dataset/QUIC Dataset/pretraining/Google Doc/GoogleDoc-1061.txt]

1527931601.261586000	0	300	1
1527931601.261653000	6.69956e-05	112	1
1527931601.275458000	0.0138721	74	0
1527931601.276144000	0.0145581	74	0
1527931601.276830000	0.015244	112	0
1527931601.512844000	0.251258	326	0
1527931601.512883000	0.251297	74	1
1527931601.513595000	0.252009	1294	0
1527931601.514491000	0.252905	1294	0
1527931601.514515000	0.252929	74	1
1527931601.515220000	0.253634	1294	0
1527931601.515976000	0.25439	1294	0
1527931601.515994000	0.254408	74	1
1527931601.516685000	0.255099	1294	0
1527931601.517376000	0.25579	1294	0
1527931601.517395000	0.255809	74	1
1527931601.518075000	0.256489	1294	0
1527931601.518769000	0.257183	1294	0
1527931601.518792000	0.257206	74	1
1527931601.519531000	0.257945	1294	0
1527931601.520394000	0.258808	1294	0
1527931601.520420000	0.258834	74	1
1527931601.521069000	0.259483	583	0
1527931601.521751000	0.260165	112	0
1527931601.521771000	0.260185	86	1
1527931601.523995000	0.262409	1294	0
1527931601.524686000	0.2631	1294	0
1527931601.524711000	0.263125	74	1
1527931601.525574000	0.263988	1294	0
1527931601.526253000	0.264667	725	0
1527931601.526272000	0.264686	74	1
1527931601.566504000	0.304918	146	0
1527931601.567213000	0.305627	1264	0
1527931601.567244000	0.305658	74	1
1527931601.569263000	0.307677	1294	0
1527931601.569946000	0.30836	1294	0
1527931601.569978000	0.308392	74	1
1527931601.581186000	0.3196	1294	0
1527931601.581869000	0.320283	1294	0
1527931601.581895000	0.320309	74	1
1527931601.582590000	0.321004	1294	0
1527931601.583290000	0.321704	1294	0
1527931601.583313000	0.321727	74	1
1527931601.597123000	0.335537	1294	0
1527931601.597807000	0.336221	1294	0
1527931601.597835000	0.336249	74	1
1527931601.598527000	0.336941	1294	0
1527931601.599298000	0.337712	1294	0
1527931601.599321000	0.337735	74	1
1527931601.613629000	0.352043	1294	0
1527931601.614309000	0.352723	1294	0
1527931601.614332000	0.352746	74	1
1527931601.615029000	0.353443	1294	0
1527931601.615732000	0.354146	1294	0
1527931601.615750000	0.354164	74	1
1527931601.631264000	0.369678	1294	0
1527931601.631944000	0.370358	1294	0
1527931601.631974000	0.370388	74	1
1527931601.633106000	0.37152	1294	0
1527931601.633800000	0.372214	1294	0
1527931601.633831000	0.372245	74	1
1527931601.644334000	0.382748	1294	0
1527931601.645016000	0.38343	1294	0
1527931601.645048000	0.383462	74	1
1527931601.645739000	0.384153	1294	0
1527931601.646429000	0.384843	1294	0
1527931601.646454000	0.384868	74	1
1527931601.655672000	0.394086	1294	0
1527931601.656353000	0.394767	1294	0
1527931601.656385000	0.394799	74	1
1527931601.660403000	0.398817	1294	0
1527931601.661086000	0.3995	1294	0
1527931601.661118000	0.399532	74	1
1527931601.669966000	0.40838	1294	0
1527931601.670649000	0.409063	1294	0
1527931601.670679000	0.409093	74	1
1527931601.675042000	0.413456	798	0
1527931601.675961000	0.414375	112	1
1527931601.728638000	0.467052	74	0
1527931601.978047000	0.716461	372	1
1527931601.978109000	0.716523	1434	1
1527931601.978114000	0.716528	886	1
1527931601.986653000	0.725067	224	1
1527931601.991233000	0.729647	74	0
1527931601.993380000	0.731794	74	0
1527931602.000756000	0.73917	74	0
1527931602.103194000	0.841608	423	0
1527931602.106016000	0.84443	104	0
1527931602.106049000	0.844463	74	1
1527931602.106734000	0.845148	112	0
1527931602.106878000	0.845292	112	1
1527931602.120727000	0.859141	74	0
1527931602.315001000	1.05342	222	1
1527931602.328274000	1.06669	74	0
1527931602.388107000	1.12652	279	0
1527931602.388815000	1.12723	1294	0
1527931602.388845000	1.12726	74	1
1527931602.389602000	1.12802	1294	0
1527931602.390301000	1.12872	1294	0
1527931602.390322000	1.12874	74	1
1527931602.390982000	1.1294	801	0
1527931602.391686000	1.1301	1294	0
1527931602.391702000	1.13012	74	1
1527931602.392380000	1.13079	1294	0
1527931602.393073000	1.13149	1294	0
1527931602.393086000	1.1315	74	1
1527931602.393741000	1.13215	381	0
1527931602.394423000	1.13284	144	0
1527931602.394436000	1.13285	74	1
1527931602.395115000	1.13353	182	0
1527931602.395807000	1.13422	112	0
1527931602.395822000	1.13424	74	1
1527931602.399086000	1.1375	112	1
1527931602.414290000	1.1527	74	0
1527931602.534982000	1.2734	425	0
1527931602.535688000	1.2741	1193	0
1527931602.535719000	1.27413	74	1
1527931602.538644000	1.27706	332	0
1527931602.539392000	1.27781	306	0
1527931602.539412000	1.27783	74	1
1527931602.540107000	1.27852	112	0
1527931602.559176000	1.29759	112	1
1527931602.572461000	1.31087	74	0
1527931604.016791000	2.75521	238	1
1527931604.030036000	2.76845	74	0
1527931604.159273000	2.89769	278	0
1527931604.159963000	2.89838	1294	0
1527931604.159994000	2.89841	74	1
1527931604.160682000	2.8991	1294	0
1527931604.161353000	2.89977	164	0
1527931604.161369000	2.89978	74	1
1527931604.176220000	2.91463	273	0
1527931604.202951000	2.94137	171	0
1527931604.203012000	2.94143	74	1
1527931604.203651000	2.94207	112	0
1527931604.203829000	2.94224	112	1
1527931604.219003000	2.95742	74	0
1527931604.986133000	3.72455	298	1
1527931604.986237000	3.72465	1434	1
1527931604.986242000	3.72466	1434	1
1527931604.986245000	3.72466	236	1
1527931604.986300000	3.72471	1434	1
1527931604.986309000	3.72472	1434	1
1527931604.986312000	3.72473	236	1
1527931604.986367000	3.72478	1434	1
1527931604.986372000	3.72479	1434	1
1527931604.986375000	3.72479	236	1
1527931604.986453000	3.72487	1434	1
1527931604.986457000	3.72487	1434	1
1527931604.986461000	3.72487	236	1
1527931605.000639000	3.73905	74	0
1527931605.000834000	3.73925	1434	1
1527931605.000842000	3.73926	1434	1
1527931605.000846000	3.73926	1434	1
1527931605.000850000	3.73926	1434	1
1527931605.000854000	3.73927	376	1
1527931605.003015000	3.74143	74	0
1527931605.003704000	3.74212	74	0
1527931605.004499000	3.74291	74	0
1527931605.005201000	3.74362	74	0
1527931605.005895000	3.74431	74	0
1527931605.007329000	3.74574	74	0
1527931605.008021000	3.74644	74	0
1527931605.008716000	3.74713	74	0
1527931605.017643000	3.75606	74	0
1527931605.018329000	3.75674	74	0
1527931605.019840000	3.75825	74	0
1527931605.020532000	3.75895	74	0
1527931605.169918000	3.90833	422	0
1527931605.172657000	3.91107	104	0
1527931605.172680000	3.91109	74	1
1527931605.173376000	3.91179	112	0
1527931605.173530000	3.91194	112	1
1527931605.198460000	3.93687	74	0
1527931607.186602000	5.92502	331	1
1527931607.186698000	5.92511	1434	1
1527931607.186703000	5.92512	961	1
1527931607.189133000	5.92755	171	1
1527931607.200211000	5.93863	74	0
1527931607.205925000	5.94434	74	0
1527931607.206601000	5.94501	74	0
1527931607.207293000	5.94571	74	0
1527931607.425358000	6.16377	510	0
1527931607.426035000	6.16445	653	0
1527931607.426059000	6.16447	74	1
1527931607.426740000	6.16515	112	0
1527931607.426848000	6.16526	112	1
1527931607.436710000	6.17512	258	1
1527931607.450615000	6.18903	74	0
1527931607.457605000	6.19602	74	0
1527931607.540313000	6.27873	423	0
1527931607.543385000	6.2818	104	0
1527931607.543426000	6.28184	74	1
1527931607.544036000	6.28245	112	0
1527931607.544164000	6.28258	112	1
1527931607.558274000	6.29669	74	0
1527931607.697191000	6.43561	860	0
1527931607.728225000	6.46664	1294	0
1527931607.728308000	6.46672	74	1
1527931607.728981000	6.4674	1294	0
1527931607.729689000	6.4681	1294	0
1527931607.729712000	6.46813	74	1
1527931607.730372000	6.46879	825	0
1527931607.731081000	6.4695	1294	0
1527931607.731110000	6.46952	74	1
1527931607.731812000	6.47023	1294	0
1527931607.732468000	6.47088	1294	0
1527931607.732492000	6.47091	74	1
1527931607.733160000	6.47157	1294	0
1527931607.733870000	6.47228	1294	0
1527931607.733889000	6.4723	74	1
1527931607.734539000	6.47295	1003	0
1527931607.735240000	6.47365	1294	0
1527931607.735257000	6.47367	74	1
1527931607.735898000	6.47431	107	0
1527931607.736627000	6.47504	1294	0
1527931607.736651000	6.47506	74	1
1527931607.737323000	6.47574	1294	0
1527931607.738014000	6.47643	1294	0
1527931607.738033000	6.47645	74	1
1527931607.738692000	6.47711	638	0
1527931607.750463000	6.48888	331	0
1527931607.750529000	6.48894	74	1
1527931607.751168000	6.48958	1294	0
1527931607.751859000	6.49027	1082	0
1527931607.751887000	6.4903	74	1
1527931607.752558000	6.49097	1294	0
1527931607.753250000	6.49166	1294	0
1527931607.753270000	6.49168	74	1
1527931607.754015000	6.49243	1294	0
1527931607.754694000	6.49311	692	0
1527931607.754710000	6.49312	74	1
1527931607.782184000	6.5206	959	0
1527931607.782870000	6.52128	1294	0
1527931607.782895000	6.52131	74	1
1527931607.783649000	6.52206	1294	0
1527931607.784353000	6.52277	1294	0
1527931607.784368000	6.52278	74	1
1527931607.785273000	6.52369	1294	0
1527931607.785967000	6.52438	1294	0
1527931607.785993000	6.52441	74	1
1527931607.786665000	6.52508	1294	0
1527931607.787361000	6.52577	1294	0
1527931607.787380000	6.52579	74	1
1527931607.788052000	6.52647	1294	0
1527931607.788747000	6.52716	1294	0
1527931607.788769000	6.52718	74	1
1527931607.789495000	6.52791	220	0
1527931607.790215000	6.52863	1294	0
1527931607.790236000	6.52865	74	1
1527931607.790910000	6.52932	1294	0
1527931607.791602000	6.53002	1294	0
1527931607.791630000	6.53004	74	1
1527931607.792294000	6.53071	1294	0
1527931607.792970000	6.53138	672	0
1527931607.792992000	6.53141	74	1
1527931607.794860000	6.53327	1294	0
1527931607.795555000	6.53397	1294	0
1527931607.795577000	6.53399	74	1
1527931607.796276000	6.53469	1294	0
1527931607.796959000	6.53537	759	0
1527931607.796974000	6.53539	74	1
1527931607.797664000	6.53608	1228	0
1527931607.798361000	6.53678	1294	0
1527931607.798384000	6.5368	74	1
1527931607.799118000	6.53753	1294	0
1527931607.799796000	6.53821	333	0
1527931607.799814000	6.53823	74	1
1527931607.800504000	6.53892	944	0
1527931607.801210000	6.53962	1294	0
1527931607.801234000	6.53965	74	1
1527931607.801901000	6.54032	1294	0
1527931607.802572000	6.54099	509	0
1527931607.802589000	6.541	74	1
1527931607.804333000	6.54275	1294	0
1527931607.805032000	6.54345	1294	0
1527931607.805055000	6.54347	74	1
1527931607.805706000	6.54412	623	0
1527931607.807412000	6.54583	294	0
1527931607.807477000	6.54589	74	1
1527931607.808113000	6.54653	169	0
1527931607.808809000	6.54722	112	0
1527931607.808834000	6.54725	74	1
1527931607.811164000	6.54958	112	1
1527931607.823596000	6.56201	74	0
1527931610.129015000	8.86743	534	1
1527931610.129061000	8.86748	311	1
1527931610.129530000	8.86794	555	1
1527931610.129604000	8.86802	1434	1
1527931610.129608000	8.86802	1434	1
1527931610.129612000	8.86803	236	1
1527931610.129641000	8.86806	780	1
1527931610.145707000	8.88412	74	0
1527931610.146382000	8.8848	74	0
1527931610.147073000	8.88549	74	0
1527931610.147762000	8.88618	74	0
1527931610.148452000	8.88687	74	0
1527931610.149203000	8.88762	74	0
1527931610.266346000	9.00476	391	1
1527931610.280591000	9.01901	74	0
1527931610.442623000	9.18104	325	0
1527931610.443366000	9.18178	314	0
1527931610.443389000	9.1818	74	1
1527931610.446824000	9.18524	285	0
1527931610.447507000	9.18592	112	0
1527931610.447536000	9.18595	74	1
1527931610.447680000	9.18609	112	1
1527931610.461434000	9.19985	74	0
1527931610.462758000	9.20117	423	0
1527931610.468939000	9.20735	104	0
1527931610.468976000	9.20739	74	1
1527931610.469669000	9.20808	112	0
1527931610.469810000	9.20822	112	1
1527931610.488575000	9.22699	282	0
1527931610.489376000	9.22779	1294	0
1527931610.489399000	9.22781	74	1
1527931610.490057000	9.22847	439	0
1527931610.490757000	9.22917	733	0
1527931610.490771000	9.22919	74	1
1527931610.491449000	9.22986	760	0
1527931610.492842000	9.23126	743	0
1527931610.492855000	9.23127	74	1
1527931610.493854000	9.23227	700	0
1527931610.497067000	9.23548	808	0
1527931610.497083000	9.2355	74	1
1527931610.497931000	9.23635	523	0
1527931610.498999000	9.23741	1111	0
1527931610.499014000	9.23743	74	1
1527931610.500421000	9.23884	697	0
1527931610.501786000	9.2402	695	0
1527931610.501801000	9.24022	74	1
1527931610.503434000	9.24185	551	0
1527931610.504862000	9.24328	822	0
1527931610.504878000	9.24329	74	1
1527931610.506081000	9.2445	777	0
1527931610.507466000	9.24588	636	0
1527931610.507488000	9.2459	74	1
1527931610.508941000	9.24735	867	0
1527931610.511021000	9.24943	818	0
1527931610.511044000	9.24946	74	1
1527931610.511822000	9.25024	906	0
1527931610.542402000	9.28082	232	0
1527931610.542457000	9.28087	74	1
1527931610.543124000	9.28154	180	0
1527931610.543885000	9.2823	112	0
1527931610.543901000	9.28232	74	1
1527931610.544028000	9.28244	112	1
1527931610.607877000	9.34629	74	0
1527931611.133017000	9.87143	407	1
1527931611.133060000	9.87147	126	1
1527931611.133737000	9.87215	1063	1
1527931611.136934000	9.87535	488	1
1527931611.146250000	9.88466	74	0
1527931611.146924000	9.88534	74	0
1527931611.147617000	9.88603	74	0
1527931611.153370000	9.89178	74	0
1527931611.515667000	10.2541	283	0
1527931611.516345000	10.2548	343	0
1527931611.516368000	10.2548	74	1
1527931611.519388000	10.2578	311	0
1527931611.520082000	10.2585	106	0
1527931611.520098000	10.2585	74	1
1527931611.520799000	10.2592	112	0
1527931611.539212000	10.2776	112	1
1527931611.552702000	10.2911	74	0
1527931611.590831000	10.3292	334	0
1527931611.591533000	10.3299	255	0
1527931611.591561000	10.33	74	1
1527931611.597441000	10.3359	248	0
1527931611.598137000	10.3366	134	0
1527931611.598163000	10.3366	74	1
1527931611.598887000	10.3373	112	0
1527931611.600214000	10.3386	112	1
1527931611.617462000	10.3559	284	0
1527931611.618143000	10.3566	370	0
1527931611.618171000	10.3566	74	1
1527931611.622363000	10.3608	222	0
1527931611.623041000	10.3615	295	0
1527931611.623062000	10.3615	74	1
1527931611.623757000	10.3622	112	0
1527931611.623898000	10.3623	112	1
1527931611.677490000	10.4159	74	0
1527931612.491246000	11.2297	495	1
1527931612.491322000	11.2297	111	1
1527931612.505505000	11.2439	74	0
1527931612.506207000	11.2446	74	0
1527931612.815710000	11.5541	384	1
1527931612.815787000	11.5542	272	1
1527931612.830073000	11.5685	74	0
1527931612.830779000	11.5692	74	0
1527931612.832139000	11.5706	284	0
1527931612.832830000	11.5712	578	0
1527931612.832851000	11.5713	74	1
1527931612.836807000	11.5752	338	0
1527931612.837482000	11.5759	112	0
1527931612.837510000	11.5759	74	1
1527931612.837655000	11.5761	112	1
1527931612.890411000	11.6288	74	0
1527931613.136126000	11.8745	380	1
1527931613.136254000	11.8747	1434	1
1527931613.136261000	11.8747	1434	1
1527931613.136266000	11.8747	236	1
1527931613.136361000	11.8748	1434	1
1527931613.136365000	11.8748	1434	1
1527931613.136368000	11.8748	236	1
1527931613.136421000	11.8748	1434	1
1527931613.136432000	11.8748	1434	1
1527931613.136435000	11.8748	236	1
1527931613.136494000	11.8749	1434	1
1527931613.136498000	11.8749	1434	1
1527931613.136501000	11.8749	236	1
1527931613.151367000	11.8898	74	0
1527931613.151582000	11.89	1434	1
1527931613.151589000	11.89	1434	1
1527931613.151593000	11.89	1434	1
1527931613.151607000	11.89	1434	1
1527931613.151610000	11.89	1434	1
1527931613.151614000	11.89	1434	1
1527931613.151619000	11.89	1434	1
1527931613.151623000	11.89	1434	1
1527931613.151627000	11.89	1434	1
1527931613.151631000	11.89	1434	1
1527931613.151635000	11.89	1000	1
1527931613.152072000	11.8905	74	0
1527931613.152768000	11.8912	74	0
1527931613.152927000	11.8913	1434	1
1527931613.152932000	11.8913	1434	1
1527931613.152936000	11.8914	236	1
1527931613.153457000	11.8919	74	0
1527931613.154145000	11.8926	74	0
1527931613.154226000	11.8926	1434	1
1527931613.154231000	11.8926	1434	1
1527931613.154234000	11.8926	1434	1
1527931613.154238000	11.8927	1434	1
1527931613.154243000	11.8927	1434	1
1527931613.154247000	11.8927	1434	1
1527931613.154250000	11.8927	1434	1
1527931613.154254000	11.8927	1434	1
1527931613.154258000	11.8927	1434	1
1527931613.154262000	11.8927	1434	1
1527931613.154270000	11.8927	1000	1
1527931613.154836000	11.8932	74	0
1527931613.155525000	11.8939	74	0
1527931613.155578000	11.894	1434	1
1527931613.155586000	11.894	83	1
1527931613.156216000	11.8946	74	0
1527931613.156905000	11.8953	74	0
1527931613.172764000	11.9112	74	0
1527931613.173440000	11.9119	74	0
1527931613.174130000	11.9125	74	0
1527931613.174820000	11.9132	74	0
1527931613.175507000	11.9139	74	0
1527931613.176197000	11.9146	74	0
1527931613.176889000	11.9153	74	0
1527931613.177577000	11.916	74	0
1527931613.179019000	11.9174	74	0
1527931613.179723000	11.9181	74	0
1527931613.180406000	11.9188	74	0
1527931613.181094000	11.9195	74	0
1527931613.181783000	11.9202	74	0
1527931613.182473000	11.9209	74	0
1527931613.183161000	11.9216	74	0
1527931613.183853000	11.9223	74	0
1527931613.184542000	11.923	74	0
1527931613.531309000	12.2697	425	0
1527931613.536863000	12.2753	104	0
1527931613.536898000	12.2753	74	1
1527931613.537507000	12.2759	112	0
1527931613.537641000	12.2761	112	1
1527931613.550614000	12.289	74	0
1527931613.761266000	12.4997	281	0
1527931613.761936000	12.5003	317	0
1527931613.761951000	12.5004	74	1
1527931613.766274000	12.5047	151	0
1527931613.766938000	12.5054	123	0
1527931613.766962000	12.5054	74	1
1527931613.767619000	12.506	112	0
1527931613.767756000	12.5062	112	1
1527931613.782139000	12.5206	74	0
1527931613.996303000	12.7347	369	1
1527931613.998161000	12.7366	304	1
1527931614.010409000	12.7488	74	0
1527931614.011088000	12.7495	74	0
1527931614.038621000	12.777	384	1
1527931614.052239000	12.7907	74	0
1527931614.117109000	12.8555	335	1
1527931614.117187000	12.8556	461	1
1527931614.130142000	12.8686	74	0
1527931614.133930000	12.8723	281	0
1527931614.134607000	12.873	367	0
1527931614.134630000	12.873	74	1
1527931614.136834000	12.8752	276	0
1527931614.137516000	12.8759	126	0
1527931614.137546000	12.876	74	1
1527931614.138231000	12.8766	112	0
1527931614.138352000	12.8768	112	1
1527931614.162380000	12.9008	74	0
1527931614.254257000	12.9927	585	0
1527931614.254940000	12.9934	1060	0
1527931614.254962000	12.9934	74	1
1527931614.256549000	12.995	355	0
1527931614.257247000	12.9957	220	0
1527931614.257266000	12.9957	74	1
1527931614.257962000	12.9964	112	0
1527931614.258075000	12.9965	112	1
1527931614.313963000	13.0524	74	0
1527931614.341851000	13.0803	283	0
1527931614.342527000	13.0809	279	0
1527931614.342557000	13.081	74	1
1527931614.343824000	13.0822	367	0
1527931614.344515000	13.0829	326	0
1527931614.344535000	13.0829	74	1
1527931614.345227000	13.0836	112	0
1527931614.346569000	13.085	112	1
1527931614.360803000	13.0992	74	0
1527931614.501158000	13.2396	283	0
1527931614.501855000	13.2403	423	0
1527931614.501875000	13.2403	74	1
1527931614.505445000	13.2439	182	0
1527931614.506099000	13.2445	163	0
1527931614.506126000	13.2445	74	1
1527931614.506785000	13.2452	112	0
1527931614.506923000	13.2453	112	1
1527931614.520939000	13.2594	74	0
1527931614.688552000	13.427	397	1
1527931614.688602000	13.427	272	1
1527931614.702604000	13.441	74	0
1527931614.703292000	13.4417	74	0
1527931615.036393000	13.7748	281	0
1527931615.037018000	13.7754	293	0
1527931615.037038000	13.7755	74	1
1527931615.040952000	13.7794	221	0
1527931615.041702000	13.7801	240	0
1527931615.041727000	13.7801	74	1
1527931615.042346000	13.7808	112	0
1527931615.042492000	13.7809	112	1
1527931615.055898000	13.7943	74	0
1527931615.655166000	14.3936	401	1
1527931615.655251000	14.3937	274	1
1527931615.669765000	14.4082	74	0
1527931615.670460000	14.4089	74	0
1527931615.798516000	14.5369	281	0
1527931615.799253000	14.5377	257	0
1527931615.799273000	14.5377	74	1
1527931615.802906000	14.5413	216	0
1527931615.803534000	14.5419	357	0
1527931615.803556000	14.542	74	1
1527931615.804246000	14.5427	112	0
1527931615.804394000	14.5428	112	1
1527931615.818932000	14.5573	74	0
1527931616.058049000	14.7965	400	1
1527931616.058095000	14.7965	275	1
1527931616.071543000	14.81	74	0
1527931616.072261000	14.8107	74	0
1527931616.419404000	15.1578	281	0
1527931616.420101000	15.1585	288	0
1527931616.420117000	15.1585	74	1
1527931616.424103000	15.1625	264	0
1527931616.424788000	15.1632	203	0
1527931616.424811000	15.1632	74	1
1527931616.425487000	15.1639	112	0
1527931616.425615000	15.164	112	1
1527931616.439001000	15.1774	74	0
1527931616.629353000	15.3678	557	1
1527931616.629434000	15.3678	277	1
1527931616.643951000	15.3824	74	0
1527931616.644632000	15.383	74	0
1527931616.988948000	15.7274	283	0
1527931616.989641000	15.7281	284	0
1527931616.989675000	15.7281	74	1
1527931616.992414000	15.7308	312	0
1527931616.993160000	15.7316	256	0
1527931616.993184000	15.7316	74	1
1527931616.993777000	15.7322	112	0
1527931616.993926000	15.7323	112	1
1527931617.009232000	15.7476	74	0
1527931617.143430000	15.8818	642	1
1527931617.143483000	15.8819	277	1
1527931617.157478000	15.8959	74	0
1527931617.158170000	15.8966	74	0
1527931617.288270000	16.0267	284	0
1527931617.289033000	16.0274	208	0
1527931617.289050000	16.0275	74	1
1527931617.292631000	16.031	227	0
1527931617.293313000	16.0317	151	0
1527931617.293340000	16.0318	74	1
1527931617.293955000	16.0324	112	0
1527931617.294073000	16.0325	112	1
1527931617.308792000	16.0472	74	0
1527931617.595668000	16.3341	1153	1
1527931617.595715000	16.3341	276	1
1527931617.609996000	16.3484	74	0
1527931617.610744000	16.3492	74	0
1527931617.775345000	16.5138	283	0
1527931617.775977000	16.5144	174	0
1527931617.775994000	16.5144	74	1
1527931617.779226000	16.5176	142	0
1527931617.779877000	16.5183	237	0
1527931617.779907000	16.5183	74	1
1527931617.780577000	16.519	112	0
1527931617.780718000	16.5191	112	1
1527931617.793939000	16.5324	74	0
1527931618.008353000	16.7468	398	1
1527931618.008432000	16.7468	274	1
1527931618.022496000	16.7609	74	0
1527931618.023191000	16.7616	74	0
1527931618.347398000	17.0858	281	0
1527931618.348082000	17.0865	344	0
1527931618.348108000	17.0865	74	1
1527931618.350767000	17.0892	133	0
1527931618.351463000	17.0899	114	0
1527931618.351488000	17.0899	74	1
1527931618.352190000	17.0906	112	0
1527931618.352350000	17.0908	112	1
1527931618.367164000	17.1056	74	0
1527931618.587112000	17.3255	398	1
1527931618.587167000	17.3256	275	1
1527931618.603288000	17.3417	74	0
1527931618.603928000	17.3423	74	0
1527931618.938572000	17.677	280	0
1527931618.939289000	17.6777	202	0
1527931618.939325000	17.6777	74	1
1527931618.942475000	17.6809	280	0
1527931618.943165000	17.6816	191	0
1527931618.943189000	17.6816	74	1
1527931618.943817000	17.6822	112	0
1527931618.943969000	17.6824	112	1
1527931618.958571000	17.697	74	0
1527931619.077288000	17.8157	445	1
1527931619.077342000	17.8158	274	1
1527931619.096461000	17.8349	74	0
1527931619.097190000	17.8356	74	0
1527931619.426729000	18.1651	283	0
1527931619.427479000	18.1659	233	0
1527931619.427504000	18.1659	74	1
1527931619.431291000	18.1697	168	0
1527931619.431980000	18.1704	257	0
1527931619.432010000	18.1704	74	1
1527931619.432696000	18.1711	112	0
1527931619.432825000	18.1712	112	1
1527931619.446142000	18.1846	74	0
1527931619.587969000	18.3264	402	1
1527931619.588014000	18.3264	279	1
1527931619.601736000	18.3402	74	0
1527931619.602414000	18.3408	74	0
1527931619.735135000	18.4735	283	0
1527931619.735782000	18.4742	364	0
1527931619.735804000	18.4742	74	1
1527931619.739778000	18.4782	267	0
1527931619.740467000	18.4789	130	0
1527931619.740484000	18.4789	74	1
1527931619.741189000	18.4796	112	0
1527931619.741328000	18.4797	112	1
1527931619.755216000	18.4936	74	0
1527931620.014213000	18.7526	399	1
1527931620.014293000	18.7527	276	1
1527931620.028086000	18.7665	74	0
1527931620.028755000	18.7672	74	0
1527931620.354789000	19.0932	281	0
1527931620.355465000	19.0939	308	0
1527931620.355485000	19.0939	74	1
1527931620.357931000	19.0963	252	0
1527931620.358623000	19.097	231	0
1527931620.358648000	19.0971	74	1
1527931620.359331000	19.0977	112	0
1527931620.359464000	19.0979	112	1
1527931620.374175000	19.1126	74	0
1527931620.507008000	19.2454	402	1
1527931620.507085000	19.2455	278	1
1527931620.520276000	19.2587	74	0
1527931620.520955000	19.2594	74	0
1527931620.860257000	19.5987	281	0
1527931620.861002000	19.5994	301	0
1527931620.861031000	19.5994	74	1
1527931620.861702000	19.6001	368	0
1527931620.862391000	19.6008	265	0
1527931620.862413000	19.6008	74	1
1527931620.863078000	19.6015	112	0
1527931620.863225000	19.6016	112	1
1527931620.885695000	19.6241	74	0
1527931620.919258000	19.6577	398	1
1527931620.919308000	19.6577	277	1
1527931620.932897000	19.6713	74	0
1527931620.933573000	19.672	74	0
1527931621.069486000	19.8079	280	0
1527931621.070183000	19.8086	317	0
1527931621.070203000	19.8086	74	1
1527931621.073976000	19.8124	195	0
1527931621.074655000	19.8131	203	0
1527931621.074677000	19.8131	74	1
1527931621.075371000	19.8138	112	0
1527931621.075531000	19.8139	112	1
1527931621.089457000	19.8279	74	0
1527931621.139363000	19.8778	396	1
1527931621.139451000	19.8779	276	1
1527931621.153142000	19.8916	74	0
1527931621.153820000	19.8922	74	0
1527931621.560076000	20.2985	281	0
1527931621.560767000	20.2992	382	0
1527931621.560781000	20.2992	74	1
1527931621.566303000	20.3047	117	0
1527931621.567009000	20.3054	185	0
1527931621.567031000	20.3054	74	1
1527931621.567734000	20.3061	112	0
1527931621.567883000	20.3063	112	1
1527931621.582122000	20.3205	74	0
1527931621.777771000	20.5162	401	1
1527931621.777841000	20.5163	285	1
1527931621.791982000	20.5304	74	0
1527931621.792669000	20.5311	74	0
1527931622.138942000	20.8774	283	0
1527931622.139639000	20.8781	184	0
1527931622.139667000	20.8781	74	1
1527931622.143171000	20.8816	296	0
1527931622.143853000	20.8823	332	0
1527931622.143871000	20.8823	74	1
1527931622.144557000	20.883	112	0
1527931622.144706000	20.8831	112	1
1527931622.158363000	20.8968	74	0
1527931622.245516000	20.9839	557	1
1527931622.245604000	20.984	277	1
1527931622.261509000	20.9999	74	0
1527931622.271379000	21.0098	74	0
1527931622.608211000	21.3466	280	0
1527931622.608974000	21.3474	326	0
1527931622.608998000	21.3474	74	1
1527931622.613146000	21.3516	308	0
1527931622.613836000	21.3523	217	0
1527931622.613859000	21.3523	74	1
1527931622.614527000	21.3529	112	0
1527931622.614789000	21.3532	112	1
1527931622.629397000	21.3678	74	0
1527931622.669246000	21.4077	640	1
1527931622.669326000	21.4077	279	1
1527931622.684175000	21.4226	74	0
1527931622.696096000	21.4345	74	0
1527931623.016381000	21.7548	281	0
1527931623.017042000	21.7555	351	0
1527931623.017057000	21.7555	74	1
1527931623.019931000	21.7583	256	0
1527931623.020627000	21.759	230	0
1527931623.020654000	21.7591	74	1
1527931623.021275000	21.7597	112	0
1527931623.021422000	21.7598	112	1
1527931623.039036000	21.7775	74	0
1527931623.114088000	21.8525	1151	1
1527931623.114168000	21.8526	276	1
1527931623.130604000	21.869	74	0
1527931623.131299000	21.8697	74	0
1527931623.457931000	22.1963	283	0
1527931623.458624000	22.197	360	0
1527931623.458642000	22.1971	74	1
1527931623.461134000	22.1995	317	0
1527931623.461821000	22.2002	126	0
1527931623.461838000	22.2003	74	1
1527931623.462765000	22.2012	112	0
1527931623.463136000	22.2016	112	1
1527931623.479618000	22.218	74	0
1527931623.522366000	22.2608	403	1
1527931623.522453000	22.2609	273	1
1527931623.537213000	22.2756	74	0
1527931623.537931000	22.2763	74	0
1527931623.880024000	22.6184	281	0
1527931623.880728000	22.6191	244	0
1527931623.880748000	22.6192	74	1
1527931623.884647000	22.6231	142	0
1527931623.885340000	22.6238	150	0
1527931623.885366000	22.6238	74	1
1527931623.885988000	22.6244	112	0
1527931623.886126000	22.6245	112	1
1527931623.899675000	22.6381	74	0
1527931624.106352000	22.8448	451	1
1527931624.106436000	22.8449	281	1
1527931624.120093000	22.8585	74	0
1527931624.120787000	22.8592	74	0
1527931624.443796000	23.1822	283	0
1527931624.444494000	23.1829	423	0
1527931624.444513000	23.1829	74	1
1527931624.448745000	23.1872	168	0
1527931624.449623000	23.188	168	0
1527931624.449644000	23.1881	74	1
1527931624.450304000	23.1887	112	0
1527931624.450429000	23.1888	112	1
1527931624.464308000	23.2027	74	0
1527931624.859263000	23.5977	398	1
1527931624.859308000	23.5977	276	1
1527931624.872667000	23.6111	74	0
1527931624.873362000	23.6118	74	0
1527931625.201502000	23.9399	279	0
1527931625.202187000	23.9406	258	0
1527931625.202218000	23.9406	74	1
1527931625.207081000	23.9455	164	0
1527931625.207767000	23.9462	183	0
1527931625.207784000	23.9462	74	1
1527931625.208485000	23.9469	112	0
1527931625.208612000	23.947	112	1
1527931625.221968000	23.9604	74	0
1527931625.386806000	24.1252	400	1
1527931625.386894000	24.1253	279	1
1527931625.401927000	24.1403	74	0
1527931625.402620000	24.141	74	0
1527931625.545795000	24.2842	284	0
1527931625.546428000	24.2848	374	0
1527931625.546454000	24.2849	74	1
1527931625.550212000	24.2886	167	0
1527931625.550912000	24.2893	318	0
1527931625.550937000	24.2894	74	1
1527931625.551549000	24.29	112	0
1527931625.551697000	24.2901	112	1
1527931625.565935000	24.3043	74	0
1527931625.816251000	24.5547	402	1
1527931625.816329000	24.5547	275	1
1527931625.832629000	24.571	74	0
1527931625.833306000	24.5717	74	0
1527931626.195678000	24.9341	283	0
1527931626.196444000	24.9349	277	0
1527931626.196469000	24.9349	74	1
1527931626.202754000	24.9412	125	0
1527931626.203434000	24.9418	263	0
1527931626.203464000	24.9419	74	1
1527931626.204149000	24.9426	112	0
1527931626.204290000	24.9427	112	1
1527931626.217786000	24.9562	74	0
1527931626.294821000	25.0332	399	1
1527931626.294907000	25.0333	279	1
1527931626.308026000	25.0464	74	0
1527931626.308984000	25.0474	74	0
1527931626.455419000	25.1938	283	0
1527931626.456117000	25.1945	210	0
1527931626.456145000	25.1946	74	1
1527931626.459406000	25.1978	206	0
1527931626.460104000	25.1985	188	0
1527931626.460119000	25.1985	74	1
1527931626.460809000	25.1992	112	0
1527931626.460940000	25.1994	112	1
1527931626.474733000	25.2131	74	0
1527931626.583502000	25.3219	402	1
1527931626.583589000	25.322	278	1
1527931626.598898000	25.3373	74	0
1527931626.599610000	25.338	74	0
1527931626.740301000	25.4787	280	0
1527931626.740987000	25.4794	316	0
1527931626.741007000	25.4794	74	1
1527931626.745389000	25.4838	153	0
1527931626.746137000	25.4846	256	0
1527931626.746160000	25.4846	74	1
1527931626.746785000	25.4852	112	0
1527931626.746941000	25.4854	112	1
1527931626.760864000	25.4993	74	0
1527931627.013504000	25.7519	397	1
1527931627.013589000	25.752	273	1
1527931627.029061000	25.7675	74	0
1527931627.029764000	25.7682	74	0
1527931627.158916000	25.8973	281	0
1527931627.159568000	25.898	383	0
1527931627.159590000	25.898	74	1
1527931627.163218000	25.9016	367	0
1527931627.163935000	25.9023	179	0
1527931627.163959000	25.9024	74	1
1527931627.164606000	25.903	112	0
1527931627.164748000	25.9032	112	1
1527931627.177934000	25.9163	74	0
1527931627.966512000	26.7049	556	1
1527931627.966598000	26.705	280	1
1527931627.982085000	26.7205	74	0
1527931627.982775000	26.7212	74	0
1527931628.323176000	27.0616	284	0
1527931628.323875000	27.0623	181	0
1527931628.323903000	27.0623	74	1
1527931628.328490000	27.0669	132	0
1527931628.329229000	27.0676	214	0
1527931628.329256000	27.0677	74	1
1527931628.329904000	27.0683	112	0
1527931628.330115000	27.0685	112	1
1527931628.343391000	27.0818	74	0
1527931628.506850000	27.2453	646	1
1527931628.506901000	27.2453	277	1
1527931628.522132000	27.2605	74	0
1527931628.522807000	27.2612	74	0
1527931628.853764000	27.5922	280	0
1527931628.854438000	27.5929	303	0
1527931628.854465000	27.5929	74	1
1527931628.858505000	27.5969	116	0
1527931628.859256000	27.5977	270	0
1527931628.859275000	27.5977	74	1
1527931628.859938000	27.5984	112	0
1527931628.860072000	27.5985	112	1
1527931628.869122000	27.6075	74	0
1527931628.929099000	27.6675	1148	1
1527931628.929149000	27.6676	275	1
1527931628.943651000	27.6821	74	0
1527931628.944265000	27.6827	74	0
1527931629.284269000	28.0227	281	0
1527931629.284923000	28.0233	329	0
1527931629.284937000	28.0234	74	1
1527931629.287739000	28.0262	180	0
1527931629.288443000	28.0269	130	0
1527931629.288468000	28.0269	74	1
1527931629.289133000	28.0275	112	0
1527931629.289278000	28.0277	112	1
1527931629.308408000	28.0468	74	0
1527931629.478765000	28.2172	398	1
1527931629.478814000	28.2172	281	1
1527931629.493188000	28.2316	74	0
1527931629.493884000	28.2323	74	0
1527931629.673117000	28.4115	283	0
1527931629.673812000	28.4122	197	0
1527931629.673835000	28.4122	74	1
1527931629.678224000	28.4166	308	0
1527931629.678932000	28.4173	247	0
1527931629.678951000	28.4174	74	1
1527931629.679644000	28.4181	112	0
1527931629.679788000	28.4182	112	1
1527931629.693754000	28.4322	74	0
1527931629.771463000	28.5099	398	1
1527931629.771519000	28.5099	275	1
1527931629.795193000	28.5336	74	0
1527931629.795870000	28.5343	74	0
1527931630.126442000	28.8649	280	0
1527931630.127140000	28.8656	364	0
1527931630.127169000	28.8656	74	1
1527931630.130335000	28.8687	339	0
1527931630.130983000	28.8694	170	0
1527931630.131003000	28.8694	74	1
1527931630.131703000	28.8701	112	0
1527931630.131814000	28.8702	112	1
1527931630.146892000	28.8853	74	0
1527931630.200505000	28.9389	450	1
1527931630.200549000	28.939	273	1
1527931630.214198000	28.9526	74	0
1527931630.214892000	28.9533	74	0
1527931630.559909000	29.2983	281	0
1527931630.560545000	29.299	265	0
1527931630.560561000	29.299	74	1
1527931630.563558000	29.302	240	0
1527931630.564247000	29.3027	263	0
1527931630.564268000	29.3027	74	1
1527931630.564910000	29.3033	112	0
1527931630.565043000	29.3035	112	1
1527931630.579243000	29.3177	74	0
1527931630.685677000	29.4241	402	1
1527931630.685764000	29.4242	269	1
1527931630.699557000	29.438	74	0
1527931630.700250000	29.4387	74	0
1527931631.194437000	29.9329	281	0
1527931631.195132000	29.9335	393	0
1527931631.195153000	29.9336	74	1
1527931631.198748000	29.9372	132	0
1527931631.199480000	29.9379	349	0
1527931631.199506000	29.9379	74	1
1527931631.200157000	29.9386	112	0
1527931631.200285000	29.9387	112	1
1527931631.213395000	29.9518	74	0
1527931634.835015000	33.5734	379	1
1527931634.835121000	33.5735	1434	1
1527931634.835126000	33.5735	1434	1
1527931634.835130000	33.5735	236	1
1527931634.835193000	33.5736	1434	1
1527931634.835198000	33.5736	1137	1
1527931634.848616000	33.587	74	0
1527931634.849907000	33.5883	74	0
1527931634.850724000	33.5891	74	0
1527931634.851294000	33.5897	74	0
1527931634.852003000	33.5904	74	0
1527931635.035384000	33.7738	331	1
1527931635.035427000	33.7738	273	1
1527931635.049509000	33.7879	74	0
1527931635.050206000	33.7886	74	0
1527931635.165614000	33.904	419	0
1527931635.180833000	33.9192	104	0
1527931635.180866000	33.9193	74	1
1527931635.181484000	33.9199	112	0
1527931635.181963000	33.9204	112	1
1527931635.195691000	33.9341	74	0
1527931635.219948000	33.9584	280	0
1527931635.220643000	33.9591	228	0
1527931635.220672000	33.9591	74	1
1527931635.223969000	33.9624	193	0
1527931635.224722000	33.9631	267	0
1527931635.224749000	33.9632	74	1
1527931635.225367000	33.9638	112	0
1527931635.225510000	33.9639	112	1
1527931635.260252000	33.9987	400	1
1527931635.260325000	33.9987	276	1
1527931635.273529000	34.0119	74	0
1527931635.312856000	34.0513	74	0
1527931635.600905000	34.3393	281	0
1527931635.601525000	34.3399	240	0
1527931635.601541000	34.34	74	1
1527931635.604779000	34.3432	293	0
1527931635.605469000	34.3439	232	0
1527931635.605493000	34.3439	74	1
1527931635.606125000	34.3445	112	0
1527931635.606249000	34.3447	112	1
1527931635.620269000	34.3587	74	0
1527931635.753726000	34.4921	401	1
1527931635.753804000	34.4922	274	1
1527931635.767531000	34.5059	74	0
1527931635.768229000	34.5066	74	0
1527931635.924364000	34.6628	281	0
1527931635.925060000	34.6635	200	0
1527931635.925075000	34.6635	74	1
1527931635.929161000	34.6676	278	0
1527931635.929843000	34.6683	318	0
1527931635.929859000	34.6683	74	1
1527931635.930555000	34.669	112	0
1527931635.930703000	34.6691	112	1
1527931635.944820000	34.6832	74	0
1527931636.281919000	35.0203	397	1
1527931636.281975000	35.0204	277	1
1527931636.295946000	35.0344	74	0
1527931636.296691000	35.0351	74	0
1527931636.615879000	35.3543	281	0
1527931636.616565000	35.355	202	0
1527931636.616591000	35.355	74	1
1527931636.620605000	35.359	131	0
1527931636.621272000	35.3597	230	0
1527931636.621294000	35.3597	74	1
1527931636.621960000	35.3604	112	0
1527931636.622099000	35.3605	112	1
1527931636.639445000	35.3779	74	0
1527931636.677404000	35.4158	409	1
1527931636.677458000	35.4159	273	1
1527931636.691870000	35.4303	74	0
1527931636.692553000	35.431	74	0
1527931637.020498000	35.7589	283	0
1527931637.021188000	35.7596	187	0
1527931637.021212000	35.7596	74	1
1527931637.024253000	35.7627	214	0
1527931637.024936000	35.7634	213	0
1527931637.024955000	35.7634	74	1
1527931637.025603000	35.764	112	0
1527931637.025748000	35.7642	112	1
1527931637.038982000	35.7774	74	0
1527931637.147541000	35.886	542	1
1527931637.147591000	35.886	274	1
1527931637.162346000	35.9008	74	0
1527931637.163108000	35.9015	74	0
1527931637.517851000	36.2563	283	0
1527931637.518552000	36.257	317	0
1527931637.518575000	36.257	74	1
1527931637.523153000	36.2616	235	0
1527931637.523849000	36.2623	276	0
1527931637.523871000	36.2623	74	1
1527931637.524486000	36.2629	112	0
1527931637.524637000	36.2631	112	1
1527931637.538642000	36.2771	74	0
1527931637.587736000	36.3261	641	1
1527931637.587787000	36.3262	273	1
1527931637.603104000	36.3415	74	0
1527931637.603799000	36.3422	74	0
1527931637.737935000	36.4763	283	0
1527931637.738586000	36.477	260	0
1527931637.738601000	36.477	74	1
1527931637.741244000	36.4797	187	0
1527931637.741928000	36.4803	146	0
1527931637.741942000	36.4804	74	1
1527931637.742625000	36.481	112	0
1527931637.742775000	36.4812	112	1
1527931637.756663000	36.4951	74	0
1527931638.015768000	36.7542	1150	1
1527931638.015849000	36.7543	274	1
1527931638.029362000	36.7678	74	0
1527931638.030039000	36.7685	74	0
1527931638.353879000	37.0923	281	0
1527931638.354573000	37.093	340	0
1527931638.354595000	37.093	74	1
1527931638.359015000	37.0974	116	0
1527931638.359756000	37.0982	284	0
1527931638.359783000	37.0982	74	1
1527931638.360401000	37.0988	112	0
1527931638.360522000	37.0989	112	1
1527931638.374929000	37.1133	74	0
1527931638.728130000	37.4665	397	1
1527931638.728186000	37.4666	274	1
1527931638.741933000	37.4803	74	0
1527931638.742646000	37.4811	74	0
1527931639.065629000	37.804	281	0
1527931639.066260000	37.8047	340	0
1527931639.066279000	37.8047	74	1
1527931639.069732000	37.8081	134	0
1527931639.070415000	37.8088	155	0
1527931639.070436000	37.8089	74	1
1527931639.071093000	37.8095	112	0
1527931639.071225000	37.8096	112	1
1527931639.084961000	37.8234	74	0
1527931639.340627000	38.079	401	1
1527931639.340703000	38.0791	275	1
1527931639.354282000	38.0927	74	0
1527931639.354931000	38.0933	74	0
1527931639.521445000	38.2599	281	0
1527931639.522095000	38.2605	272	0
1527931639.522110000	38.2605	74	1
1527931639.525646000	38.2641	194	0
1527931639.526324000	38.2647	296	0
1527931639.526348000	38.2648	74	1
1527931639.527012000	38.2654	112	0
1527931639.527157000	38.2656	112	1
1527931639.541452000	38.2799	74	0
1527931639.573527000	38.3119	447	1
1527931639.573609000	38.312	274	1
1527931639.588247000	38.3267	74	0
1527931639.588971000	38.3274	74	0
1527931639.931731000	38.6701	281	0
1527931639.932406000	38.6708	186	0
1527931639.932426000	38.6708	74	1
1527931639.935797000	38.6742	139	0
1527931639.936503000	38.6749	216	0
1527931639.936525000	38.6749	74	1
1527931639.937205000	38.6756	112	0
1527931639.937347000	38.6758	112	1
1527931639.950470000	38.6889	74	0
1527931640.096634000	38.835	398	1
1527931640.096719000	38.8351	275	1
1527931640.110538000	38.849	74	0
1527931640.111328000	38.8497	74	0
1527931640.236936000	38.9754	280	0
1527931640.237597000	38.976	259	0
1527931640.237613000	38.976	74	1
1527931640.240835000	38.9792	134	0
1527931640.241482000	38.9799	314	0
1527931640.241510000	38.9799	74	1
1527931640.242193000	38.9806	112	0
1527931640.242338000	38.9808	112	1
1527931640.256980000	38.9954	74	0
1527931640.538218000	39.2766	397	1
1527931640.538302000	39.2767	274	1
1527931640.551976000	39.2904	74	0
1527931640.552721000	39.2911	74	0
1527931641.025526000	39.7639	281	0
1527931641.026177000	39.7646	175	0
1527931641.026204000	39.7646	74	1
1527931641.030219000	39.7686	217	0
1527931641.030910000	39.7693	162	0
1527931641.030937000	39.7694	74	1
1527931641.031556000	39.77	112	0
1527931641.031709000	39.7701	112	1
1527931641.045173000	39.7836	74	0
1527931641.113633000	39.852	398	1
1527931641.113674000	39.8521	276	1
1527931641.128612000	39.867	74	0
1527931641.129442000	39.8679	74	0
1527931641.459902000	40.1983	280	0
1527931641.460596000	40.199	276	0
1527931641.460621000	40.199	74	1
1527931641.463329000	40.2017	205	0
1527931641.464017000	40.2024	139	0
1527931641.464040000	40.2025	74	1
1527931641.464723000	40.2031	112	0
1527931641.464887000	40.2033	112	1
1527931641.480101000	40.2185	74	0
1527931641.586934000	40.3253	397	1
1527931641.587019000	40.3254	274	1
1527931641.600612000	40.339	74	0
1527931641.601317000	40.3397	74	0
1527931641.773311000	40.5117	283	0
1527931641.774008000	40.5124	381	0
1527931641.774026000	40.5124	74	1
1527931641.779503000	40.5179	278	0
1527931641.780252000	40.5187	120	0
1527931641.780279000	40.5187	74	1
1527931641.780913000	40.5193	112	0
1527931641.781033000	40.5194	112	1
1527931641.794342000	40.5328	74	0
1527931642.020995000	40.7594	402	1
1527931642.021133000	40.7595	276	1
1527931642.035022000	40.7734	74	0
1527931642.035754000	40.7742	74	0
1527931642.187792000	40.9262	280	0
1527931642.188484000	40.9269	370	0
1527931642.188496000	40.9269	74	1
1527931642.191751000	40.9302	218	0
1527931642.192449000	40.9309	220	0
1527931642.192470000	40.9309	74	1
1527931642.193066000	40.9315	112	0
1527931642.193200000	40.9316	112	1
1527931642.210365000	40.9488	74	0
1527931642.526965000	41.2654	397	1
1527931642.527050000	41.2655	276	1
1527931642.540311000	41.2787	74	0
1527931642.541034000	41.2794	74	0
1527931642.671228000	41.4096	281	0
1527931642.671856000	41.4103	344	0
1527931642.671871000	41.4103	74	1
1527931642.675322000	41.4137	298	0
1527931642.675962000	41.4144	262	0
1527931642.675989000	41.4144	74	1
1527931642.676654000	41.4151	112	0
1527931642.676804000	41.4152	112	1
1527931642.690216000	41.4286	74	0
1527931642.918801000	41.6572	414	1
1527931642.918886000	41.6573	273	1
1527931642.932367000	41.6708	74	0
1527931642.933042000	41.6715	74	0
1527931643.262661000	42.0011	281	0
1527931643.263348000	42.0018	283	0
1527931643.263375000	42.0018	74	1
1527931643.267542000	42.006	137	0
1527931643.268232000	42.0066	123	0
1527931643.268255000	42.0067	74	1
1527931643.268955000	42.0074	112	0
1527931643.269087000	42.0075	112	1
1527931643.278041000	42.0165	74	0
1527931643.330882000	42.0693	540	1
1527931643.330930000	42.0693	273	1
1527931643.344283000	42.0827	74	0
1527931643.344930000	42.0833	74	0
1527931643.680522000	42.4189	283	0
1527931643.681149000	42.4196	245	0
1527931643.681162000	42.4196	74	1
1527931643.684905000	42.4233	140	0
1527931643.685606000	42.424	276	0
1527931643.685635000	42.424	74	1
1527931643.686251000	42.4247	112	0
1527931643.686381000	42.4248	112	1
1527931643.699889000	42.4383	74	0
1527931643.822978000	42.5614	642	1
1527931643.823065000	42.5615	273	1
1527931643.848047000	42.5865	74	0
1527931643.848854000	42.5873	74	0
1527931644.007568000	42.746	285	0
1527931644.008262000	42.7467	292	0
1527931644.008283000	42.7467	74	1
1527931644.011934000	42.7503	162	0
1527931644.012690000	42.7511	342	0
1527931644.012719000	42.7511	74	1
1527931644.013343000	42.7518	112	0
1527931644.013489000	42.7519	112	1
1527931644.038648000	42.7771	74	0
1527931644.234166000	42.9726	1156	1
1527931644.234227000	42.9726	277	1
1527931644.248560000	42.987	74	0
1527931644.249352000	42.9878	74	0
1527931644.596825000	43.3352	283	0
1527931644.597516000	43.3359	266	0
1527931644.597544000	43.336	74	1
1527931644.599734000	43.3381	118	0
1527931644.600517000	43.3389	105	0
1527931644.600539000	43.339	74	1
1527931644.601147000	43.3396	112	0
1527931644.601292000	43.3397	112	1
1527931644.616518000	43.3549	74	0
1527931644.740430000	43.4788	399	1
1527931644.740516000	43.4789	277	1
1527931644.755572000	43.494	74	0
1527931644.756264000	43.4947	74	0
1527931644.891159000	43.6296	283	0
1527931644.891855000	43.6303	209	0
1527931644.891881000	43.6303	74	1
1527931644.895841000	43.6343	289	0
1527931644.896535000	43.6349	189	0
1527931644.896560000	43.635	74	1
1527931644.897232000	43.6356	112	0
1527931644.897435000	43.6358	112	1
1527931644.910276000	43.6487	74	0
1527931645.101577000	43.84	401	1
1527931645.101654000	43.8401	274	1
1527931645.115997000	43.8544	74	0
1527931645.116732000	43.8551	74	0
1527931645.452021000	44.1904	283	0
1527931645.452747000	44.1912	427	0
1527931645.452769000	44.1912	74	1
1527931645.457417000	44.1958	319	0
1527931645.458172000	44.1966	317	0
1527931645.458197000	44.1966	74	1
1527931645.458876000	44.1973	112	0
1527931645.459022000	44.1974	112	1
1527931645.472427000	44.2108	74	0
1527931645.659929000	44.3983	447	1
1527931645.659981000	44.3984	276	1
1527931645.673325000	44.4117	74	0
1527931645.675262000	44.4137	74	0
1527931645.808697000	44.5471	280	0
1527931645.809408000	44.5478	369	0
1527931645.809421000	44.5478	74	1
1527931645.815150000	44.5536	223	0
1527931645.815803000	44.5542	336	0
1527931645.815830000	44.5542	74	1
1527931645.816490000	44.5549	112	0
1527931645.816639000	44.5551	112	1
1527931645.849005000	44.5874	74	0
1527931646.123936000	44.8623	397	1
1527931646.123991000	44.8624	274	1
1527931646.137936000	44.8764	74	0
1527931646.138657000	44.8771	74	0
1527931646.463902000	45.2023	281	0
1527931646.464596000	45.203	231	0
1527931646.464623000	45.203	74	1
1527931646.468589000	45.207	116	0
1527931646.469375000	45.2078	300	0
1527931646.469402000	45.2078	74	1
1527931646.469997000	45.2084	112	0
1527931646.470141000	45.2086	112	1
1527931646.485362000	45.2238	74	0
1527931646.598998000	45.3374	401	1
1527931646.599046000	45.3375	275	1
1527931646.613148000	45.3516	74	0
1527931646.613905000	45.3523	74	0
1527931646.787688000	45.5261	281	0
1527931646.788384000	45.5268	205	0
1527931646.788408000	45.5268	74	1
1527931646.792264000	45.5307	119	0
1527931646.792968000	45.5314	256	0
1527931646.792995000	45.5314	74	1
1527931646.793686000	45.5321	112	0
1527931646.793822000	45.5322	112	1
1527931646.806855000	45.5453	74	0
1527931646.996056000	45.7345	397	1
1527931646.996129000	45.7345	274	1
1527931647.011224000	45.7496	74	0
1527931647.011870000	45.7503	74	0
1527931647.150434000	45.8888	281	0
1527931647.151055000	45.8895	328	0
1527931647.151070000	45.8895	74	1
1527931647.155499000	45.8939	223	0
1527931647.156191000	45.8946	182	0
1527931647.156215000	45.8946	74	1
1527931647.156833000	45.8952	112	0
1527931647.156988000	45.8954	112	1
1527931647.169825000	45.9082	74	0
1527931647.436238000	46.1747	402	1
1527931647.436293000	46.1747	237	1
1527931647.449910000	46.1883	74	0
1527931647.450687000	46.1891	74	0
1527931647.784937000	46.5234	281	0
1527931647.785629000	46.524	389	0
1527931647.785651000	46.5241	74	1
1527931647.788052000	46.5265	299	0
1527931647.788879000	46.5273	161	0
1527931647.788905000	46.5273	74	1
1527931647.789532000	46.5279	112	0
1527931647.789676000	46.5281	112	1
1527931647.803679000	46.5421	74	0
1527931647.882370000	46.6208	401	1
1527931647.882427000	46.6208	455	1
1527931647.895333000	46.6337	74	0
1527931647.910352000	46.6488	74	0
1527931648.221637000	46.9601	281	0
1527931648.222334000	46.9607	271	0
1527931648.222361000	46.9608	74	1
1527931648.226028000	46.9644	146	0
1527931648.226768000	46.9652	260	0
1527931648.226791000	46.9652	74	1
1527931648.227424000	46.9658	112	0
1527931648.227546000	46.966	112	1
1527931648.272722000	47.0111	74	0
1527931648.371226000	47.1096	414	1
1527931648.371310000	47.1097	269	1
1527931648.384728000	47.1231	74	0
1527931648.385417000	47.1238	74	0
1527931648.711690000	47.4501	281	0
1527931648.712329000	47.4507	179	0
1527931648.712351000	47.4508	74	1
1527931648.716681000	47.4551	163	0
1527931648.717372000	47.4558	231	0
1527931648.717394000	47.4558	74	1
1527931648.718019000	47.4564	112	0
1527931648.718149000	47.4566	112	1
1527931648.731560000	47.47	74	0
1527931649.069333000	47.8077	545	1
1527931649.069415000	47.8078	273	1
1527931649.083589000	47.822	74	0
1527931649.084282000	47.8227	74	0
1527931649.410081000	48.1485	281	0
1527931649.410769000	48.1492	399	0
1527931649.410798000	48.1492	74	1
1527931649.414637000	48.1531	231	0
1527931649.415313000	48.1537	125	0
1527931649.415335000	48.1537	74	1
1527931649.416032000	48.1544	112	0
1527931649.416164000	48.1546	112	1
1527931649.431420000	48.1698	74	0
1527931649.470364000	48.2088	1395	1
1527931649.470447000	48.2089	276	1
1527931649.486768000	48.2252	74	0
1527931649.487461000	48.2259	74	0
1527931649.674774000	48.4132	284	0
1527931649.675463000	48.4139	187	0
1527931649.675493000	48.4139	74	1
1527931649.680442000	48.4189	308	0
1527931649.681080000	48.4195	121	0
1527931649.681106000	48.4195	74	1
1527931649.681863000	48.4203	112	0
1527931649.682008000	48.4204	112	1
1527931649.695306000	48.4337	74	0
1527931649.866264000	48.6047	399	1
1527931649.866309000	48.6047	273	1
1527931649.879452000	48.6179	74	0
1527931649.880149000	48.6186	74	0
1527931650.212179000	48.9506	280	0
1527931650.212861000	48.9513	329	0
1527931650.212888000	48.9513	74	1
1527931650.216683000	48.9551	197	0
1527931650.217452000	48.9559	285	0
1527931650.217481000	48.9559	74	1
1527931650.218103000	48.9565	112	0
1527931650.218238000	48.9567	112	1
1527931650.232029000	48.9704	74	0
1527931650.279263000	49.0177	397	1
1527931650.279318000	49.0177	273	1
1527931650.294649000	49.0331	74	0
1527931650.295273000	49.0337	74	0
1527931650.633815000	49.3722	281	0
1527931650.634469000	49.3729	239	0
1527931650.634492000	49.3729	74	1
1527931650.638521000	49.3769	273	0
1527931650.639339000	49.3778	322	0
1527931650.639363000	49.3778	74	1
1527931650.640527000	49.3789	112	0
1527931650.640682000	49.3791	112	1
1527931650.667501000	49.4059	74	0
1527931650.776447000	49.5149	397	1
1527931650.776531000	49.5149	237	1
1527931650.796939000	49.5354	74	0
1527931650.797665000	49.5361	74	0
1527931651.131319000	49.8697	283	0
1527931651.132007000	49.8704	194	0
1527931651.132034000	49.8704	74	1
1527931651.136113000	49.8745	299	0
1527931651.136823000	49.8752	272	0
1527931651.136849000	49.8753	74	1
1527931651.137466000	49.8759	112	0
1527931651.137614000	49.876	112	1
1527931651.152035000	49.8904	74	0
1527931651.217424000	49.9558	448	1
1527931651.217513000	49.9559	455	1
1527931651.230811000	49.9692	74	0
1527931651.241406000	49.9798	74	0
1527931651.558897000	50.2973	283	0
1527931651.559606000	50.298	295	0
1527931651.559625000	50.298	74	1
1527931651.562832000	50.3012	197	0
1527931651.563526000	50.3019	238	0
1527931651.563552000	50.302	74	1
1527931651.564151000	50.3026	112	0
1527931651.564274000	50.3027	112	1
1527931651.578937000	50.3174	74	0
1527931651.702557000	50.441	398	1
1527931651.702642000	50.4411	269	1
1527931651.719939000	50.4584	74	0
1527931651.720662000	50.4591	74	0
1527931652.070480000	50.8089	283	0
1527931652.071179000	50.8096	353	0
1527931652.071207000	50.8096	74	1
1527931652.074819000	50.8132	188	0
1527931652.075518000	50.8139	351	0
1527931652.075543000	50.814	74	1
1527931652.076159000	50.8146	112	0
1527931652.076296000	50.8147	112	1
1527931652.089721000	50.8281	74	0
1527931652.318456000	51.0569	398	1
1527931652.318513000	51.0569	273	1
1527931652.332656000	51.0711	74	0
1527931652.333342000	51.0718	74	0
1527931652.663024000	51.4014	283	0
1527931652.663726000	51.4021	397	0
1527931652.663752000	51.4022	74	1
1527931652.668175000	51.4066	123	0
1527931652.668937000	51.4074	169	0
1527931652.668959000	51.4074	74	1
1527931652.669602000	51.408	112	0
1527931652.669744000	51.4082	112	1
1527931652.684336000	51.4227	74	0
1527931652.765816000	51.5042	402	1
1527931652.765902000	51.5043	274	1
1527931652.780665000	51.5191	74	0
1527931652.781528000	51.5199	74	0
1527931652.952155000	51.6906	283	0
1527931652.952843000	51.6913	346	0
1527931652.952861000	51.6913	74	1
1527931652.957178000	51.6956	298	0
1527931652.957860000	51.6963	205	0
1527931652.957902000	51.6963	74	1
1527931652.958572000	51.697	112	0
1527931652.958813000	51.6972	112	1
1527931652.973103000	51.7115	74	0
1527931653.221549000	51.96	402	1
1527931653.221605000	51.96	277	1
1527931653.235117000	51.9735	74	0
1527931653.235814000	51.9742	74	0
1527931653.570956000	52.3094	284	0
1527931653.571653000	52.3101	397	0
1527931653.571675000	52.3101	74	1
1527931653.577742000	52.3162	114	0
1527931653.578370000	52.3168	279	0
1527931653.578396000	52.3168	74	1
1527931653.579150000	52.3176	112	0
1527931653.579308000	52.3177	112	1
1527931653.592454000	52.3309	74	0
1527931653.648699000	52.3871	399	1
1527931653.648755000	52.3872	273	1
1527931653.664525000	52.4029	74	0
1527931653.665246000	52.4037	74	0
1527931654.012636000	52.751	281	0
1527931654.013269000	52.7517	334	0
1527931654.013282000	52.7517	74	1
1527931654.016043000	52.7545	128	0
1527931654.016780000	52.7552	198	0
1527931654.016806000	52.7552	74	1
1527931654.017421000	52.7558	112	0
1527931654.017563000	52.756	112	1
1527931654.031148000	52.7696	74	0
1527931654.109335000	52.8477	409	1
1527931654.109380000	52.8478	276	1
1527931654.131936000	52.8704	74	0
1527931654.132641000	52.8711	74	0
1527931654.266984000	53.0054	281	0
1527931654.267680000	53.0061	322	0
1527931654.267704000	53.0061	74	1
1527931654.271863000	53.0103	258	0
1527931654.272581000	53.011	307	0
1527931654.272608000	53.011	74	1
1527931654.273284000	53.0117	112	0
1527931654.273428000	53.0118	112	1
1527931654.287495000	53.0259	74	0
1527931654.423674000	53.1621	398	1
1527931654.423730000	53.1621	274	1
1527931654.438863000	53.1773	74	0
1527931654.439529000	53.1779	74	0
1527931654.574199000	53.3126	284	0
1527931654.574831000	53.3132	215	0
1527931654.574848000	53.3133	74	1
1527931654.578900000	53.3173	317	0
1527931654.579664000	53.3181	142	0
1527931654.579688000	53.3181	74	1
1527931654.580319000	53.3187	112	0
1527931654.580461000	53.3189	112	1
1527931654.595661000	53.3341	74	0
1527931654.837475000	53.5759	542	1
1527931654.837550000	53.576	274	1
1527931654.851006000	53.5894	74	0
1527931654.851687000	53.5901	74	0
1527931655.314283000	54.0527	285	0
1527931655.314924000	54.0533	286	0
1527931655.314947000	54.0534	74	1
1527931655.318435000	54.0568	171	0
1527931655.319263000	54.0577	257	0
1527931655.319287000	54.0577	74	1
1527931655.319912000	54.0583	112	0
1527931655.320053000	54.0585	112	1
1527931655.334142000	54.0726	74	0
1527931655.441403000	54.1798	1398	1
1527931655.441483000	54.1799	273	1
1527931655.455551000	54.194	74	0
1527931655.456241000	54.1947	74	0
1527931655.598973000	54.3374	281	0
1527931655.599661000	54.3381	211	0
1527931655.599693000	54.3381	74	1
1527931655.604175000	54.3426	231	0
1527931655.604873000	54.3433	334	0
1527931655.604886000	54.3433	74	1
1527931655.605558000	54.344	112	0
1527931655.605698000	54.3441	112	1
1527931655.619630000	54.358	74	0
1527931655.903597000	54.642	398	1
1527931655.903681000	54.6421	274	1
1527931655.918177000	54.6566	74	0
1527931655.918930000	54.6573	74	0
1527931656.266198000	55.0046	283	0
1527931656.266891000	55.0053	196	0
1527931656.266913000	55.0053	74	1
1527931656.270145000	55.0086	268	0
1527931656.270838000	55.0093	236	0
1527931656.270862000	55.0093	74	1
1527931656.271480000	55.0099	112	0
1527931656.271625000	55.01	112	1
1527931656.285363000	55.0238	74	0
1527931656.347692000	55.0861	398	1
1527931656.347748000	55.0862	277	1
1527931656.362562000	55.101	74	0
1527931656.363252000	55.1017	74	0
1527931656.494011000	55.2324	281	0
1527931656.494686000	55.2331	178	0
1527931656.494707000	55.2331	74	1
1527931656.498805000	55.2372	361	0
1527931656.499453000	55.2379	347	0
1527931656.499472000	55.2379	74	1
1527931656.500150000	55.2386	112	0
1527931656.500293000	55.2387	112	1
1527931656.523978000	55.2624	74	0
1527931656.735332000	55.4737	397	1
1527931656.735414000	55.4738	273	1
1527931656.751061000	55.4895	74	0
1527931656.751770000	55.4902	74	0
1527931656.879652000	55.6181	283	0
1527931656.880291000	55.6187	361	0
1527931656.880305000	55.6187	74	1
1527931656.884239000	55.6227	251	0
1527931656.884931000	55.6233	179	0
1527931656.884956000	55.6234	74	1
1527931656.885588000	55.624	112	0
1527931656.885730000	55.6241	112	1
1527931656.899362000	55.6378	74	0
1527931656.976511000	55.7149	448	1
1527931656.976577000	55.715	273	1
1527931656.989866000	55.7283	74	0
1527931656.990497000	55.7289	74	0
1527931657.145397000	55.8838	281	0
1527931657.146036000	55.8844	296	0
1527931657.146056000	55.8845	74	1
1527931657.149994000	55.8884	202	0
1527931657.150764000	55.8892	244	0
1527931657.150789000	55.8892	74	1
1527931657.151406000	55.8898	112	0
1527931657.151549000	55.89	112	1
1527931657.164454000	55.9029	74	0
1527931657.279859000	56.0183	401	1
1527931657.279946000	56.0184	276	1
1527931657.293774000	56.0322	74	0
1527931657.624117000	56.3625	281	0
1527931657.625503000	56.3639	200	0
1527931657.625530000	56.3639	74	1
1527931657.627264000	56.3657	157	0
1527931657.627983000	56.3664	235	0
1527931657.628003000	56.3664	74	1
1527931657.628734000	56.3671	112	0
1527931657.628863000	56.3673	112	1
1527931657.643397000	56.3818	74	0
1527931658.125808000	56.8642	397	1
1527931658.125864000	56.8643	273	1
1527931658.139979000	56.8784	74	0
1527931658.140725000	56.8791	74	0
1527931658.283931000	57.0223	283	0
1527931658.284623000	57.023	227	0
1527931658.284645000	57.0231	74	1
1527931658.288683000	57.0271	126	0
1527931658.289462000	57.0279	138	0
1527931658.289494000	57.0279	74	1
1527931658.290103000	57.0285	112	0
1527931658.290213000	57.0286	112	1
1527931658.305878000	57.0443	74	0
1527931658.455720000	57.1941	402	1
1527931658.455808000	57.1942	274	1
1527931658.469928000	57.2083	74	0
1527931658.470690000	57.2091	74	0
1527931658.627537000	57.366	281	0
1527931658.628176000	57.3666	213	0
1527931658.628188000	57.3666	74	1
1527931658.633519000	57.3719	307	0
1527931658.634209000	57.3726	251	0
1527931658.634235000	57.3726	74	1
1527931658.634856000	57.3733	112	0
1527931658.635002000	57.3734	112	1
1527931658.649008000	57.3874	74	0
1527931658.869848000	57.6083	398	1
1527931658.869905000	57.6083	274	1
1527931658.884356000	57.6228	74	0
1527931658.884973000	57.6234	74	0
1527931659.022928000	57.7613	281	0
1527931659.023545000	57.762	207	0
1527931659.023560000	57.762	74	1
1527931659.027519000	57.7659	327	0
1527931659.028213000	57.7666	174	0
1527931659.028235000	57.7666	74	1
1527931659.028918000	57.7673	112	0
1527931659.029037000	57.7675	112	1
1527931659.051158000	57.7896	74	0
1527931659.476015000	58.2144	400	1
1527931659.476094000	58.2145	275	1
1527931659.489418000	58.2278	74	0
1527931659.490113000	58.2285	74	0
1527931659.618839000	58.3573	280	0
1527931659.619543000	58.358	283	0
1527931659.619568000	58.358	74	1
1527931659.623090000	58.3615	326	0
1527931659.623728000	58.3621	289	0
1527931659.623753000	58.3622	74	1
1527931659.624424000	58.3628	112	0
1527931659.624570000	58.363	112	1
1527931659.638390000	58.3768	74	0
1527931659.885935000	58.6243	408	1
1527931659.885990000	58.6244	273	1
1527931659.900170000	58.6386	74	0
1527931659.900850000	58.6393	74	0
1527931660.031322000	58.7697	283	0
1527931660.031967000	58.7704	413	0
1527931660.032005000	58.7704	74	1
1527931660.034619000	58.773	276	0
1527931660.035341000	58.7738	294	0
1527931660.035365000	58.7738	74	1
1527931660.036000000	58.7744	112	0
1527931660.036127000	58.7745	112	1
1527931660.050359000	58.7888	74	0
1527931660.097652000	58.8361	398	1
1527931660.097736000	58.8361	273	1
1527931660.111211000	58.8496	74	0
1527931660.111832000	58.8502	74	0
1527931660.242628000	58.981	281	0
1527931660.243318000	58.9817	276	0
1527931660.243338000	58.9818	74	1
1527931660.247741000	58.9862	250	0
1527931660.248433000	58.9868	314	0
1527931660.248458000	58.9869	74	1
1527931660.249168000	58.9876	112	0
1527931660.249289000	58.9877	112	1
1527931660.262597000	59.001	74	0
1527931660.736774000	59.4752	541	1
1527931660.736861000	59.4753	276	1
1527931660.750906000	59.4893	74	0
1527931660.751594000	59.49	74	0
1527931660.906560000	59.645	280	0
1527931660.907239000	59.6457	362	0
1527931660.907278000	59.6457	74	1
1527931660.911357000	59.6498	209	0
1527931660.912041000	59.6505	105	0
1527931660.912057000	59.6505	74	1
1527931660.912731000	59.6511	112	0
1527931660.912867000	59.6513	112	1
1527931660.930232000	59.6686	74	0
1527931661.064277000	59.8027	1391	1
1527931661.064328000	59.8027	274	1
1527931661.080254000	59.8187	74	0
1527931661.080936000	59.8194	74	0
1527931661.205507000	59.9439	281	0
1527931661.206142000	59.9446	219	0
1527931661.206159000	59.9446	74	1
1527931661.210622000	59.949	273	0
1527931661.211316000	59.9497	163	0
1527931661.211341000	59.9498	74	1
1527931661.211958000	59.9504	112	0
1527931661.212115000	59.9505	112	1
1527931661.225701000	59.9641	74	0
1527931662.369392000	61.1078	397	1
1527931662.369470000	61.1079	274	1
1527931662.385327000	61.1237	74	0
1527931662.385965000	61.1244	74	0
1527931662.535771000	61.2742	283	0
1527931662.536467000	61.2749	414	0
1527931662.536491000	61.2749	74	1
1527931662.540508000	61.2789	141	0
1527931662.541203000	61.2796	192	0
1527931662.541224000	61.2796	74	1
1527931662.541847000	61.2803	112	0
1527931662.541963000	61.2804	112	1
1527931662.556511000	61.2949	74	0
1527931662.692191000	61.4306	399	1
1527931662.692280000	61.4307	274	1
1527931662.705753000	61.4442	74	0
1527931662.706420000	61.4448	74	0
1527931662.841164000	61.5796	281	0
1527931662.841803000	61.5802	196	0
1527931662.841824000	61.5802	74	1
1527931662.846649000	61.5851	274	0
1527931662.847342000	61.5858	312	0
1527931662.847364000	61.5858	74	1
1527931662.847999000	61.5864	112	0
1527931662.848137000	61.5866	112	1
1527931662.861524000	61.5999	74	0
1527931663.016464000	61.7549	398	1
1527931663.016520000	61.7549	276	1
1527931663.031624000	61.77	74	0
1527931663.181572000	61.92	281	0
1527931663.182260000	61.9207	304	0
1527931663.182272000	61.9207	74	1
1527931663.187036000	61.9255	237	0
1527931663.187762000	61.9262	159	0
1527931663.187786000	61.9262	74	1
1527931663.188411000	61.9268	112	0
1527931663.188553000	61.927	112	1
1527931663.202487000	61.9409	74	0
1527931663.330003000	62.0684	451	1
1527931663.330059000	62.0685	273	1
1527931663.344790000	62.0832	74	0
1527931663.482016000	62.2204	281	0
1527931663.482688000	62.2211	263	0
1527931663.482701000	62.2211	74	1
1527931663.488162000	62.2266	274	0
1527931663.488942000	62.2274	200	0
1527931663.488961000	62.2274	74	1
1527931663.489627000	62.228	112	0
1527931663.489773000	62.2282	112	1
1527931663.503316000	62.2417	74	0
1527931663.822525000	62.5609	398	1
1527931663.822568000	62.561	274	1
1527931663.837595000	62.576	74	0
1527931663.838209000	62.5766	74	0
1527931663.971803000	62.7102	283	0
1527931663.972451000	62.7109	414	0
1527931663.972469000	62.7109	74	1
1527931663.976983000	62.7154	217	0
1527931663.977737000	62.7162	149	0
1527931663.977763000	62.7162	74	1
1527931663.978355000	62.7168	112	0
1527931663.978495000	62.7169	112	1
1527931663.993847000	62.7323	74	0
1527931664.116214000	62.8546	398	1
1527931664.116270000	62.8547	274	1
1527931664.131259000	62.8697	74	0
1527931664.131892000	62.8703	74	0
1527931664.279171000	63.0176	283	0
1527931664.279867000	63.0183	398	0
1527931664.279883000	63.0183	74	1
1527931664.285205000	63.0236	207	0
1527931664.285861000	63.0243	304	0
1527931664.285888000	63.0243	74	1
1527931664.286555000	63.025	112	0
1527931664.286688000	63.0251	112	1
1527931664.300626000	63.039	74	0
1527931664.630358000	63.3688	402	1
1527931664.630412000	63.3688	274	1
1527931664.644567000	63.383	74	0
1527931664.645227000	63.3836	74	0
1527931664.792626000	63.531	283	0
1527931664.793250000	63.5317	382	0
1527931664.793270000	63.5317	74	1
1527931664.796606000	63.535	363	0
1527931664.797300000	63.5357	220	0
1527931664.797322000	63.5357	74	1
1527931664.797946000	63.5364	112	0
1527931664.798095000	63.5365	112	1
1527931664.811679000	63.5501	74	0
1527931665.033120000	63.7715	403	1
1527931665.033206000	63.7716	277	1
1527931665.051717000	63.7901	74	0
1527931665.052419000	63.7908	74	0
1527931665.193908000	63.9323	281	0
1527931665.194537000	63.933	266	0
1527931665.194552000	63.933	74	1
1527931665.221905000	63.9603	229	0
1527931665.222597000	63.961	278	0
1527931665.222618000	63.961	74	1
1527931665.223256000	63.9617	112	0
1527931665.223392000	63.9618	112	1
1527931665.236871000	63.9753	74	0
1527931665.775447000	64.5139	400	1
1527931665.775490000	64.5139	275	1
1527931665.790221000	64.5286	74	0
1527931665.790913000	64.5293	74	0
1527931665.920795000	64.6592	280	0
1527931665.921481000	64.6599	223	0
1527931665.921513000	64.6599	74	1
1527931665.923905000	64.6623	129	0
1527931665.924605000	64.663	337	0
1527931665.924628000	64.663	74	1
1527931665.925226000	64.6636	112	0
1527931665.925365000	64.6638	112	1
1527931665.950964000	64.6894	74	0
1527931666.068197000	64.8066	412	1
1527931666.068284000	64.8067	276	1
1527931666.081682000	64.8201	74	0
1527931666.082920000	64.8213	74	0
1527931666.214613000	64.953	281	0
1527931666.215246000	64.9537	215	0
1527931666.215259000	64.9537	74	1
1527931666.218887000	64.9573	153	0
1527931666.219589000	64.958	220	0
1527931666.219611000	64.958	74	1
1527931666.220242000	64.9587	112	0
1527931666.220362000	64.9588	112	1
1527931666.237004000	64.9754	74	0
1527931666.432279000	65.1707	545	1
1527931666.432330000	65.1707	278	1
1527931666.446196000	65.1846	74	0
1527931666.584435000	65.3228	285	0
1527931666.585095000	65.3235	185	0
1527931666.585108000	65.3235	74	1
1527931666.588826000	65.3272	284	0
1527931666.589530000	65.3279	153	0
1527931666.589552000	65.328	74	1
1527931666.590174000	65.3286	112	0
1527931666.590306000	65.3287	112	1
1527931666.605006000	65.3434	74	0
1527931666.936547000	65.675	1394	1
1527931666.936605000	65.675	276	1
1527931666.951294000	65.6897	74	0
1527931666.951946000	65.6904	74	0
1527931667.082973000	65.8214	281	0
1527931667.083653000	65.8221	224	0
1527931667.083678000	65.8221	74	1
1527931667.087651000	65.8261	148	0
1527931667.088344000	65.8268	267	0
1527931667.088358000	65.8268	74	1
1527931667.089114000	65.8275	112	0
1527931667.089254000	65.8277	112	1
1527931667.104261000	65.8427	74	0
1527931667.469232000	66.2076	397	1
1527931667.469288000	66.2077	277	1
1527931667.483742000	66.2222	74	0
1527931667.484436000	66.2229	74	0
1527931667.619141000	66.3576	281	0
1527931667.619777000	66.3582	198	0
1527931667.619801000	66.3582	74	1
1527931667.623413000	66.3618	306	0
1527931667.624045000	66.3625	258	0
1527931667.624068000	66.3625	74	1
1527931667.624771000	66.3632	112	0
1527931667.624917000	66.3633	112	1
1527931667.639463000	66.3779	74	0
1527931667.692122000	66.4305	397	1
1527931667.692208000	66.4306	275	1
1527931667.706197000	66.4446	74	0
1527931667.706895000	66.4453	74	0
1527931667.861944000	66.6004	281	0
1527931667.862611000	66.601	326	0
1527931667.862639000	66.6011	74	1
1527931667.866533000	66.6049	231	0
1527931667.867864000	66.6063	156	0
1527931667.867889000	66.6063	74	1
1527931667.869071000	66.6075	112	0
1527931667.869348000	66.6078	112	1
1527931667.883419000	66.6218	74	0
1527931668.064559000	66.803	397	1
1527931668.064612000	66.803	275	1
1527931668.078873000	66.8173	74	0
1527931668.211737000	66.9502	281	0
1527931668.212356000	66.9508	268	0
1527931668.212371000	66.9508	74	1
1527931668.216027000	66.9544	260	0
1527931668.216755000	66.9552	282	0
1527931668.216779000	66.9552	74	1
1527931668.217396000	66.9558	112	0
1527931668.217532000	66.9559	112	1
1527931668.231786000	66.9702	74	0
1527931668.466475000	67.2049	447	1
1527931668.466530000	67.2049	276	1
1527931668.481838000	67.2203	74	0
1527931668.482594000	67.221	74	0
1527931668.611109000	67.3495	281	0
1527931668.611798000	67.3502	391	0
1527931668.611822000	67.3502	74	1
1527931668.614343000	67.3528	208	0
1527931668.615052000	67.3535	357	0
1527931668.615076000	67.3535	74	1
1527931668.615750000	67.3542	112	0
1527931668.615909000	67.3543	112	1
1527931668.630821000	67.3692	74	0
1527931668.810447000	67.5489	398	1
1527931668.810503000	67.5489	276	1
1527931668.823920000	67.5623	74	0
1527931668.824671000	67.5631	74	0
1527931668.954571000	67.693	281	0
1527931668.955192000	67.6936	231	0
1527931668.955205000	67.6936	74	1
1527931668.958429000	67.6968	268	0
1527931668.959128000	67.6975	305	0
1527931668.959157000	67.6976	74	1
1527931668.959855000	67.6983	112	0
1527931668.959972000	67.6984	112	1
1527931668.979588000	67.718	74	0
1527931669.174492000	67.9129	397	1
1527931669.174578000	67.913	275	1
1527931669.188626000	67.927	74	0
1527931669.526973000	68.2654	281	0
1527931669.527683000	68.2661	312	0
1527931669.527710000	68.2661	74	1
1527931669.532173000	68.2706	156	0
1527931669.532893000	68.2713	237	0
1527931669.532919000	68.2713	74	1
1527931669.533589000	68.272	112	0
1527931669.533748000	68.2722	112	1
1527931669.550710000	68.2891	74	0
1527931669.690719000	68.4291	402	1
1527931669.690788000	68.4292	281	1
1527931669.706360000	68.4448	74	0
1527931669.707112000	68.4455	74	0
1527931669.846141000	68.5846	283	0
1527931669.846776000	68.5852	286	0
1527931669.846794000	68.5852	74	1
1527931669.851389000	68.5898	282	0
1527931669.852103000	68.5905	272	0
1527931669.852128000	68.5905	74	1
1527931669.852798000	68.5912	112	0
1527931669.852938000	68.5914	112	1
1527931669.869129000	68.6075	74	0
1527931670.066424000	68.8048	380	1
1527931670.066534000	68.8049	1434	1
1527931670.066538000	68.805	1434	1
1527931670.066542000	68.805	236	1
1527931670.066586000	68.805	1373	1
1527931670.081714000	68.8201	74	0
1527931670.082335000	68.8207	74	0
1527931670.083038000	68.8215	74	0
1527931670.083729000	68.8221	74	0
1527931670.095218000	68.8336	334	1
1527931670.095261000	68.8337	275	1
1527931670.108905000	68.8473	74	0
1527931670.109597000	68.848	74	0
1527931670.209427000	68.9478	422	0
1527931670.216516000	68.9549	104	0
1527931670.216551000	68.955	74	1
1527931670.217170000	68.9556	112	0
1527931670.217341000	68.9558	112	1
1527931670.232717000	68.9711	74	0
1527931670.242215000	68.9806	283	0
1527931670.242910000	68.9813	284	0
1527931670.242927000	68.9813	74	1
1527931670.245213000	68.9836	276	0
1527931670.245939000	68.9844	287	0
1527931670.245966000	68.9844	74	1
1527931670.246684000	68.9851	112	0
1527931670.246831000	68.9852	112	1
1527931670.301482000	69.0399	74	0
1527931670.514582000	69.253	399	1
1527931670.514669000	69.2531	276	1
1527931670.559024000	69.2974	74	0
1527931670.559761000	69.2982	74	0
1527931670.692600000	69.431	283	0
1527931670.693222000	69.4316	236	0
1527931670.693238000	69.4317	74	1
1527931670.697727000	69.4361	335	0
[truncated: 1,603 more rows]
