# Supplementary material for: Method for multi-task learning fusion network traffic classification to address small sample labels
Source: Sci Rep. 2024 Jan 30;14:2518. doi: 10.1038/s41598-024-51933-8 (PMC10827795; doi:10.1038/s41598-024-51933-8)
Supplement: Supplementary file 2 — Supplementary Information 2. [file 41598_2024_51933_MOESM2_ESM.zip › QUIC Dataset/QUIC Dataset/pretraining/Google Doc/GoogleDoc-1062.txt]

1527745957.682559000	0	296	1
1527745957.709273000	0.0267141	87	0
1527745957.948188000	0.265629	396	0
1527745957.951845000	0.269286	101	1
1527745957.992476000	0.309917	1412	0
1527745957.994755000	0.312196	1412	0
1527745957.995725000	0.313166	101	1
1527745957.996078000	0.313519	1412	0
1527745957.997337000	0.314778	186	0
1527745957.998623000	0.316064	84	0
1527745957.999725000	0.317166	104	1
1527745958.000062000	0.317503	1412	0
1527745958.001345000	0.318786	1412	0
1527745958.002647000	0.320088	1412	0
1527745958.003725000	0.321166	104	1
1527745958.003898000	0.321339	188	0
1527745958.005255000	0.322696	719	0
1527745958.006733000	0.324174	1412	0
1527745958.007720000	0.325161	104	1
1527745958.008046000	0.325487	1412	0
1527745958.009316000	0.326757	694	0
1527745958.011748000	0.329189	101	1
1527745958.021954000	0.339395	1412	0
1527745958.023240000	0.340681	1412	0
1527745958.024572000	0.342013	1412	0
1527745958.025772000	0.343213	104	1
1527745958.025991000	0.343432	188	0
1527745958.027258000	0.344699	84	0
1527745958.028604000	0.346045	1191	0
1527745958.030203000	0.347644	104	1
1527745958.046485000	0.363926	1412	0
1527745958.047767000	0.365208	1412	0
1527745958.049056000	0.366497	1412	0
1527745958.050316000	0.367757	198	0
1527745958.051619000	0.36906	84	0
1527745958.051758000	0.369199	110	1
1527745958.052942000	0.370383	1239	0
1527745958.054243000	0.371684	1412	0
1527745958.055560000	0.373001	252	0
1527745958.056884000	0.374325	1412	0
1527745958.056996000	0.374437	98	1
1527745958.058223000	0.375664	802	0
1527745958.059532000	0.376973	1412	0
1527745958.060817000	0.378258	1017	0
1527745958.062117000	0.379558	1412	0
1527745958.062736000	0.380177	116	1
1527745958.063407000	0.380848	1412	0
1527745958.064759000	0.3822	1412	0
1527745958.066019000	0.38346	188	0
1527745958.066766000	0.384207	104	1
1527745958.067343000	0.384784	1412	0
1527745958.068608000	0.386049	182	0
1527745958.069999000	0.38744	1412	0
1527745958.071289000	0.38873	1412	0
1527745958.072585000	0.390026	1412	0
1527745958.074054000	0.391495	188	0
1527745958.075428000	0.392869	1412	0
1527745958.076687000	0.394128	149	0
1527745958.078111000	0.395552	1412	0
1527745958.079401000	0.396842	1412	0
1527745958.080697000	0.398138	1412	0
1527745958.081953000	0.399394	188	0
1527745958.083358000	0.400799	789	0
1527745958.084811000	0.402252	1412	0
1527745958.086101000	0.403542	1412	0
1527745958.087394000	0.404835	1412	0
1527745958.088650000	0.406091	188	0
1527745958.090052000	0.407493	641	0
1527745958.091323000	0.408764	88	0
1527745958.133708000	0.451149	98	1
1527745958.134106000	0.451547	125	1
1527745958.140178000	0.457619	119	1
1527745958.154516000	0.471957	1412	0
1527745958.158786000	0.476227	98	1
1527745958.550553000	0.867994	367	1
1527745958.550633000	0.868074	1412	1
1527745958.550665000	0.868106	916	1
1527745958.552843000	0.870284	230	1
1527745958.568748000	0.886189	87	0
1527745958.573992000	0.891433	87	0
1527745958.671777000	0.989218	303	0
1527745958.675797000	0.993238	104	1
1527745958.682236000	0.999677	1412	0
1527745958.683555000	1.001	1412	0
1527745958.684908000	1.00235	1412	0
1527745958.685768000	1.00321	104	1
1527745958.686186000	1.00363	186	0
1527745958.687533000	1.00497	1412	0
1527745958.688836000	1.00628	1412	0
1527745958.689758000	1.0072	104	1
1527745958.690126000	1.00757	1075	0
1527745958.691407000	1.00885	304	0
1527745958.693786000	1.01123	101	1
1527745958.799738000	1.11718	407	0
1527745958.803794000	1.12123	98	1
1527745958.823305000	1.14075	80	0
1527745958.827100000	1.14454	98	1
1527745958.872511000	1.18995	215	1
1527745958.892656000	1.2101	87	0
1527745959.004890000	1.32233	403	0
1527745959.006189000	1.32363	1116	0
1527745959.007449000	1.32489	92	0
1527745959.008745000	1.32619	302	0
1527745959.080780000	1.39822	403	0
1527745959.156106000	1.47355	1116	0
1527745959.203879000	1.52132	116	1
1527745960.861774000	3.17921	231	1
1527745960.887853000	3.20529	87	0
1527745961.228455000	3.5459	260	0
1527745961.229798000	3.54724	1412	0
1527745961.231049000	3.54849	996	0
1527745961.231965000	3.54941	107	1
1527745961.232621000	3.55006	92	0
1527745961.233984000	3.55142	192	0
1527745961.238016000	3.55546	101	1
1527745961.968278000	4.28572	292	1
1527745961.968368000	4.28581	1412	1
1527745961.968393000	4.28583	1412	1
1527745961.968434000	4.28588	1412	1
1527745961.968468000	4.28591	1412	1
1527745961.968504000	4.28594	1412	1
1527745961.968558000	4.286	1412	1
1527745961.968586000	4.28603	1412	1
1527745961.968614000	4.28606	1412	1
1527745961.968640000	4.28608	1412	1
1527745961.968666000	4.28611	1412	1
1527745961.968706000	4.28615	1412	1
1527745961.968729000	4.28617	1412	1
1527745961.969984000	4.28743	1281	1
1527745961.987936000	4.30538	87	0
1527745961.995200000	4.31264	87	0
1527745962.144745000	4.46219	401	0
1527745962.146475000	4.46392	80	0
1527745962.147967000	4.46541	107	1
1527745963.562603000	5.88004	1320	1
1527745963.562684000	5.88013	1412	1
1527745963.562708000	5.88015	989	1
1527745963.563871000	5.88131	224	1
1527745963.563910000	5.88135	1412	1
1527745963.563946000	5.88139	1412	1
1527745963.563994000	5.88143	768	1
1527745963.584556000	5.902	87	0
1527745963.586169000	5.90361	101	1
1527745963.592959000	5.9104	87	0
1527745963.600623000	5.91806	94	0
1527745963.603602000	5.92104	87	0
1527745963.604895000	5.92234	104	1
1527745963.613165000	5.93061	165	1
1527745963.638995000	5.95644	87	0
1527745963.715001000	6.03244	399	0
1527745963.719446000	6.03689	80	0
1527745963.763537000	6.08098	104	1
1527745963.768863000	6.0863	98	1
1527745963.788170000	6.10561	577	0
1527745963.789441000	6.10688	303	0
1527745963.790207000	6.10765	115	1
1527745963.790745000	6.10819	112	0
1527745963.793992000	6.11143	101	1
1527745963.797701000	6.11514	249	1
1527745963.810060000	6.1275	87	0
1527745963.832902000	6.15034	87	0
1527745963.979199000	6.29664	945	0
1527745963.980488000	6.29793	1412	0
1527745963.981787000	6.29923	1412	0
1527745963.982642000	6.30008	110	1
1527745963.983100000	6.30054	1412	0
1527745963.984418000	6.30186	180	0
1527745963.985744000	6.30318	1412	0
1527745963.986622000	6.30406	104	1
1527745963.987035000	6.30448	1358	0
1527745963.988405000	6.30585	1412	0
1527745963.989719000	6.30716	1412	0
1527745963.990603000	6.30804	104	1
1527745963.991016000	6.30846	1412	0
1527745963.992256000	6.3097	188	0
1527745963.993588000	6.31103	1229	0
1527745963.994622000	6.31206	104	1
1527745963.994926000	6.31237	1412	0
1527745963.996234000	6.31367	1412	0
1527745963.997514000	6.31495	1412	0
1527745963.998621000	6.31606	104	1
1527745963.998868000	6.31631	1412	0
1527745964.000158000	6.3176	846	0
1527745964.001450000	6.31889	1412	0
1527745964.002762000	6.3202	1412	0
1527745964.002888000	6.32033	107	1
1527745964.004037000	6.32148	1412	0
1527745964.005371000	6.32281	838	0
1527745964.006677000	6.32412	1412	0
1527745964.007617000	6.32506	104	1
1527745964.007968000	6.32541	1412	0
1527745964.009258000	6.3267	1412	0
1527745964.010537000	6.32798	1085	0
1527745964.011616000	6.32906	104	1
1527745964.011850000	6.32929	1412	0
1527745964.013142000	6.33058	1412	0
1527745964.014478000	6.33192	1412	0
1527745964.015609000	6.33305	104	1
1527745964.015750000	6.33319	1412	0
1527745964.017012000	6.33445	315	0
1527745964.018342000	6.33578	1412	0
1527745964.019620000	6.33706	1412	0
1527745964.019650000	6.33709	104	1
1527745964.020910000	6.33835	1412	0
1527745964.022215000	6.33966	1293	0
1527745964.023492000	6.34093	1412	0
1527745964.023658000	6.3411	107	1
1527745964.024836000	6.34228	1412	0
1527745964.026129000	6.34357	1412	0
1527745964.027476000	6.34492	1102	0
1527745964.028667000	6.34611	104	1
1527745964.028783000	6.34622	1412	0
1527745964.030153000	6.34759	1250	0
1527745964.031405000	6.34885	743	0
1527745964.032666000	6.35011	1412	0
1527745964.032718000	6.35016	104	1
1527745964.033940000	6.35138	1329	0
1527745964.035350000	6.35279	1412	0
1527745964.036635000	6.35408	1412	0
1527745964.036688000	6.35413	104	1
1527745964.037870000	6.35531	325	0
1527745964.039405000	6.35685	92	0
1527745964.040665000	6.35811	90	0
1527745964.040677000	6.35812	104	1
1527745964.044682000	6.36212	98	1
1527745967.003088000	9.32053	512	1
1527745967.003167000	9.32061	294	1
1527745967.005682000	9.32312	303	1
1527745967.005791000	9.32323	1412	1
1527745967.005830000	9.32327	1412	1
1527745967.005857000	9.3233	979	1
1527745967.022162000	9.3396	87	0
1527745967.026857000	9.3443	87	0
1527745967.052452000	9.36989	400	1
1527745967.070012000	9.38745	87	0
1527745967.095759000	9.4132	396	0
1527745967.099801000	9.41724	101	1
1527745967.101609000	9.41905	80	0
1527745967.105830000	9.42327	98	1
1527745967.120856000	9.4383	352	0
1527745967.122159000	9.4396	1400	0
1527745967.123427000	9.44087	513	0
1527745967.124789000	9.44223	104	1
1527745967.124826000	9.44227	592	0
1527745967.126164000	9.4436	635	0
1527745967.127450000	9.44489	467	0
1527745967.128746000	9.44619	697	0
1527745967.128818000	9.44626	104	1
1527745967.130025000	9.44747	484	0
1527745967.131327000	9.44877	835	0
1527745967.132611000	9.45005	649	0
1527745967.132801000	9.45024	107	1
1527745967.133901000	9.45134	519	0
1527745967.135311000	9.45275	449	0
1527745967.136611000	9.45405	701	0
1527745967.137807000	9.45525	104	1
1527745967.137902000	9.45534	616	0
1527745967.139263000	9.4567	558	0
1527745967.140666000	9.45811	654	0
1527745967.141785000	9.45923	104	1
1527745967.142084000	9.45952	583	0
1527745967.143380000	9.46082	689	0
1527745967.144869000	9.46231	277	0
1527745967.145805000	9.46325	104	1
1527745967.146151000	9.46359	103	0
1527745967.147574000	9.46501	92	0
1527745967.148868000	9.46631	120	0
1527745967.149784000	9.46723	104	1
1527745967.150157000	9.4676	206	0
1527745967.153811000	9.47125	98	1
1527745967.977649000	10.2951	485	1
1527745967.977722000	10.2952	94	1
1527745967.996847000	10.3143	87	0
1527745968.005927000	10.3234	87	0
1527745968.084733000	10.4022	263	0
1527745968.086019000	10.4035	368	0
1527745968.087610000	10.4051	230	0
1527745968.088842000	10.4063	110	1
1527745968.770227000	11.0877	398	1
1527745968.770296000	11.0877	109	1
1527745968.771032000	11.0885	527	1
1527745968.771083000	11.0885	87	1
1527745968.771342000	11.0888	303	1
1527745968.804298000	11.1217	87	0
1527745968.807524000	11.125	87	0
1527745968.870745000	11.1882	308	0
1527745968.872032000	11.1895	151	0
1527745968.874597000	11.192	92	0
1527745968.875905000	11.1933	110	1
1527745968.875920000	11.1934	147	0
1527745968.879874000	11.1973	98	1
1527745968.897794000	11.2152	259	0
1527745968.899066000	11.2165	140	0
1527745968.901533000	11.219	287	0
1527745968.902426000	11.2199	104	1
1527745968.902831000	11.2203	103	0
1527745968.904122000	11.2216	92	0
1527745968.905596000	11.223	239	0
1527745968.906897000	11.2243	104	1
1527745968.906933000	11.2244	92	0
1527745968.908242000	11.2257	225	0
1527745968.910921000	11.2284	101	1
1527745969.120981000	11.4384	393	1
1527745969.121070000	11.4385	255	1
1527745969.142913000	11.4604	87	0
1527745969.886780000	12.2042	384	1
1527745969.886912000	12.2044	1412	1
1527745969.886938000	12.2044	1412	1
1527745969.886979000	12.2044	1412	1
1527745969.887012000	12.2045	1412	1
1527745969.887047000	12.2045	1412	1
1527745969.887083000	12.2045	1412	1
1527745969.887118000	12.2046	1412	1
1527745969.887153000	12.2046	1412	1
1527745969.887175000	12.2046	1412	1
1527745969.887221000	12.2047	1412	1
1527745969.887258000	12.2047	1412	1
1527745969.888955000	12.2064	1412	1
1527745969.888984000	12.2064	1412	1
1527745969.889030000	12.2065	1412	1
1527745969.889067000	12.2065	1412	1
1527745969.890929000	12.2084	1412	1
1527745969.890953000	12.2084	1412	1
1527745969.890989000	12.2084	1412	1
1527745969.891775000	12.2092	289	0
1527745969.893006000	12.2104	146	0
1527745969.893153000	12.2106	1412	1
1527745969.893196000	12.2106	1412	1
1527745969.893234000	12.2107	1412	1
1527745969.894988000	12.2124	1412	1
1527745969.895025000	12.2125	1412	1
1527745969.895075000	12.2125	1412	1
1527745969.895101000	12.2125	1412	1
1527745969.897011000	12.2145	1412	1
1527745969.897073000	12.2145	1412	1
1527745969.897112000	12.2146	1412	1
1527745969.898949000	12.2164	1412	1
1527745969.898988000	12.2164	1412	1
1527745969.899022000	12.2165	1412	1
1527745969.899058000	12.2165	1412	1
1527745969.900944000	12.2184	1412	1
1527745969.900968000	12.2184	794	1
1527745969.912141000	12.2296	87	0
1527745969.913420000	12.2309	87	0
1527745969.914789000	12.2322	100	0
1527745969.917916000	12.2354	87	0
1527745969.917974000	12.2354	104	1
1527745969.919199000	12.2366	87	0
1527745969.938350000	12.2558	376	1
1527745969.939038000	12.2565	295	1
1527745969.958605000	12.276	87	0
1527745969.985311000	12.3028	376	1
1527745970.004482000	12.3219	87	0
1527745970.014514000	12.332	92	0
1527745970.015794000	12.3332	199	0
1527745970.050503000	12.3679	306	0
1527745970.051768000	12.3692	118	0
1527745970.053685000	12.3711	92	0
1527745970.055044000	12.3725	126	0
1527745970.060725000	12.3782	376	0
1527745970.060742000	12.3782	107	1
1527745970.064751000	12.3822	80	0
1527745970.065009000	12.3825	110	1
1527745970.071347000	12.3888	98	1
1527745970.229839000	12.5473	1389	1
1527745970.229912000	12.5474	443	1
1527745970.230363000	12.5478	245	0
1527745970.231674000	12.5491	279	0
1527745970.233963000	12.5514	101	1
1527745970.234681000	12.5521	92	0
1527745970.235978000	12.5534	179	0
1527745970.237960000	12.5554	101	1
1527745970.240684000	12.5581	579	0
1527745970.241977000	12.5594	802	0
1527745970.243327000	12.5608	92	0
1527745970.243964000	12.5614	104	1
1527745970.244763000	12.5622	214	0
1527745970.248005000	12.5654	98	1
1527745970.252351000	12.5698	87	0
1527745970.256956000	12.5744	87	0
1527745970.363955000	12.6814	342	0
1527745970.365282000	12.6827	146	0
1527745970.367873000	12.6853	92	0
1527745970.368060000	12.6855	110	1
1527745970.369157000	12.6866	226	0
1527745970.372976000	12.6904	98	1
1527745970.456123000	12.7736	392	1
1527745970.456212000	12.7737	252	1
1527745970.475925000	12.7934	87	0
1527745970.562042000	12.8795	235	0
1527745970.563257000	12.8807	146	0
1527745970.566095000	12.8835	104	1
1527745970.567185000	12.8846	92	0
1527745970.568478000	12.8859	103	0
1527745970.571016000	12.8885	101	1
1527745970.741364000	13.0588	533	1
1527745970.741450000	13.0589	257	1
1527745970.768571000	13.086	87	0
1527745970.772353000	13.0898	87	0
1527745970.855608000	13.173	260	0
1527745970.856868000	13.1743	146	0
1527745970.859044000	13.1765	92	0
1527745970.859084000	13.1765	107	1
1527745970.860336000	13.1778	196	0
1527745970.863070000	13.1805	101	1
1527745971.207457000	13.5249	394	1
1527745971.207519000	13.525	253	1
1527745971.228141000	13.5456	87	0
1527745971.235423000	13.5529	87	0
1527745971.320682000	13.6381	233	0
1527745971.321967000	13.6394	146	0
1527745971.323325000	13.6408	92	0
1527745971.324041000	13.6415	110	1
1527745971.324704000	13.6421	241	0
1527745971.328037000	13.6455	98	1
1527745971.662331000	13.9798	389	1
1527745971.662397000	13.9798	253	1
1527745971.681830000	13.9993	87	0
1527745971.772365000	14.0898	257	0
1527745971.773643000	14.0911	146	0
1527745971.774985000	14.0924	92	0
1527745971.776143000	14.0936	107	1
1527745971.776238000	14.0937	250	0
1527745971.780123000	14.0976	98	1
1527745971.902354000	14.2198	389	1
1527745971.902415000	14.2199	255	1
1527745971.920526000	14.238	87	0
1527745972.175843000	14.4933	259	0
1527745972.177120000	14.4946	146	0
1527745972.179703000	14.4971	92	0
1527745972.180085000	14.4975	107	1
1527745972.181016000	14.4985	333	0
1527745972.185078000	14.5025	98	1
1527745972.554066000	14.8715	390	1
1527745972.554153000	14.8716	255	1
1527745972.569249000	14.8867	100	0
1527745972.573004000	14.8904	87	0
1527745972.573220000	14.8907	101	1
1527745972.686086000	15.0035	278	0
1527745972.687296000	15.0047	146	0
1527745972.688587000	15.006	92	0
1527745972.689910000	15.0074	314	0
1527745972.690294000	15.0077	107	1
1527745972.863235000	15.1807	439	1
1527745972.863324000	15.1808	257	1
1527745972.886763000	15.2042	87	0
1527745973.016958000	15.3344	291	0
1527745973.018228000	15.3357	148	0
1527745973.019783000	15.3372	92	0
1527745973.021077000	15.3385	116	0
1527745973.021154000	15.3386	107	1
1527745973.025128000	15.3426	98	1
1527745973.271504000	15.5889	392	1
1527745973.271595000	15.589	258	1
1527745973.303973000	15.6214	87	0
1527745973.380485000	15.6979	303	0
1527745973.381766000	15.6992	148	0
1527745973.383051000	15.7005	92	0
1527745973.384249000	15.7017	107	1
1527745973.384428000	15.7019	318	0
1527745973.388177000	15.7056	98	1
1527745973.703552000	16.021	401	1
1527745973.703641000	16.0211	258	1
1527745973.726014000	16.0435	87	0
1527745973.811943000	16.1294	259	0
1527745973.813218000	16.1307	148	0
1527745973.814562000	16.132	92	0
1527745973.815808000	16.1332	298	0
1527745973.816300000	16.1337	110	1
1527745974.164537000	16.482	393	1
1527745974.164631000	16.4821	256	1
1527745974.185850000	16.5033	87	0
1527745974.270972000	16.5884	232	0
1527745974.272186000	16.5896	148	0
1527745974.274605000	16.592	92	0
1527745974.275351000	16.5928	107	1
1527745974.275861000	16.5933	85	0
1527745974.280223000	16.5977	98	1
1527745974.465768000	16.7832	391	1
1527745974.465834000	16.7833	255	1
1527745974.485248000	16.8027	87	0
1527745974.575047000	16.8925	236	0
1527745974.576392000	16.8938	148	0
1527745974.579285000	16.8967	104	1
1527745974.583973000	16.9014	92	0
1527745974.585280000	16.9027	151	0
1527745974.587239000	16.9047	101	1
1527745974.935831000	17.2533	1386	1
1527745974.935919000	17.2534	258	1
1527745974.958438000	17.2759	87	0
1527745975.038711000	17.3562	258	0
1527745975.039996000	17.3574	148	0
1527745975.042319000	17.3598	104	1
1527745975.042412000	17.3599	92	0
1527745975.043770000	17.3612	130	0
1527745975.046334000	17.3638	101	1
1527745975.635702000	17.9531	390	1
1527745975.635763000	17.9532	256	1
1527745975.659098000	17.9765	87	0
1527745975.758387000	18.0758	255	0
1527745975.759717000	18.0772	148	0
1527745975.760997000	18.0784	92	0
1527745975.762283000	18.0797	219	0
1527745975.762368000	18.0798	107	1
1527745975.766345000	18.0838	98	1
1527745975.905448000	18.2229	532	1
1527745975.905511000	18.223	257	1
1527745975.924337000	18.2418	87	0
1527745976.014132000	18.3316	258	0
1527745976.015478000	18.3329	148	0
1527745976.017201000	18.3346	92	0
1527745976.018365000	18.3358	107	1
1527745976.018446000	18.3359	300	0
1527745976.022370000	18.3398	98	1
1527745976.295819000	18.6133	389	1
1527745976.295887000	18.6133	257	1
1527745976.317376000	18.6348	87	0
1527745976.417626000	18.7351	332	0
1527745976.418828000	18.7363	148	0
1527745976.420111000	18.7376	92	0
1527745976.421319000	18.7388	107	1
1527745976.421434000	18.7389	328	0
1527745976.425369000	18.7428	98	1
1527745976.531062000	18.8485	393	1
1527745976.531128000	18.8486	260	1
1527745976.555267000	18.8727	87	0
1527745976.632414000	18.9499	235	0
1527745976.633766000	18.9512	148	0
1527745976.635612000	18.9531	92	0
1527745976.636342000	18.9538	107	1
1527745976.637037000	18.9545	279	0
1527745976.640407000	18.9578	98	1
1527745976.872733000	19.1902	389	1
1527745976.872794000	19.1902	256	1
1527745976.893510000	19.211	87	0
1527745977.007163000	19.3246	258	0
1527745977.008400000	19.3258	148	0
1527745977.010855000	19.3283	92	0
1527745977.011440000	19.3289	107	1
1527745977.012212000	19.3297	185	0
1527745977.016414000	19.3339	98	1
1527745977.302837000	19.6203	390	1
1527745977.302933000	19.6204	257	1
1527745977.320428000	19.6379	87	0
1527745977.426015000	19.7435	233	0
1527745977.427314000	19.7448	148	0
1527745977.429449000	19.7469	104	1
1527745977.429920000	19.7474	92	0
1527745977.431223000	19.7487	275	0
1527745977.433442000	19.7509	101	1
1527745977.688047000	20.0055	437	1
1527745977.688138000	20.0056	256	1
1527745977.708540000	20.026	87	0
1527745977.805810000	20.1233	259	0
1527745977.807099000	20.1245	148	0
1527745977.808512000	20.126	92	0
1527745977.809393000	20.1268	107	1
1527745977.809832000	20.1273	119	0
1527745977.813420000	20.1309	98	1
1527745978.135882000	20.4533	390	1
1527745978.135933000	20.4534	260	1
1527745978.154469000	20.4719	87	0
1527745978.160335000	20.4778	87	0
1527745978.238653000	20.5561	257	0
1527745978.239933000	20.5574	148	0
1527745978.242505000	20.5599	107	1
1527745978.242641000	20.5601	92	0
1527745978.243929000	20.5614	92	0
1527745978.246442000	20.5639	101	1
1527745978.448785000	20.7662	389	1
1527745978.448879000	20.7663	256	1
1527745978.468731000	20.7862	87	0
1527745978.551846000	20.8693	275	0
1527745978.553134000	20.8706	148	0
1527745978.555454000	20.8729	104	1
1527745978.555564000	20.873	92	0
1527745978.556874000	20.8743	294	0
1527745978.559455000	20.8769	101	1
1527745978.676841000	20.9943	400	1
1527745978.676938000	20.9944	257	1
1527745978.710160000	21.0276	87	0
1527745978.788519000	21.106	289	0
1527745978.789882000	21.1073	148	0
1527745978.792564000	21.11	104	1
1527745978.792873000	21.1103	92	0
1527745978.796069000	21.1135	164	0
1527745978.796529000	21.114	101	1
1527745978.813772000	21.1312	289	0
1527745978.817531000	21.135	98	1
1527745978.934596000	21.252	389	1
1527745978.934689000	21.2521	257	1
1527745978.953098000	21.2705	87	0
1527745979.032134000	21.3496	303	0
1527745979.033424000	21.3509	148	0
1527745979.035540000	21.353	104	1
1527745979.036087000	21.3535	92	0
1527745979.037389000	21.3548	309	0
1527745979.039531000	21.357	101	1
1527745979.399783000	21.7172	392	1
1527745979.399847000	21.7173	256	1
1527745979.417029000	21.7345	87	0
1527745979.497836000	21.8153	236	0
1527745979.499167000	21.8166	148	0
1527745979.501572000	21.819	104	1
1527745979.502321000	21.8198	92	0
1527745979.503564000	21.821	166	0
1527745979.505560000	21.823	101	1
1527745979.627588000	21.945	1385	1
1527745979.627667000	21.9451	257	1
1527745979.650656000	21.9681	87	0
1527745979.729468000	22.0469	233	0
1527745979.730672000	22.0481	148	0
1527745979.733541000	22.051	92	0
1527745979.733591000	22.051	104	1
1527745979.734956000	22.0524	145	0
1527745979.737575000	22.055	101	1
1527745979.774783000	22.0922	233	0
1527745979.778568000	22.096	98	1
1527745980.448847000	22.7663	392	1
1527745980.448915000	22.7664	255	1
1527745980.468856000	22.7863	87	0
1527745980.549122000	22.8666	259	0
1527745980.550403000	22.8678	148	0
1527745980.552041000	22.8695	92	0
1527745980.552657000	22.8701	107	1
1527745980.553360000	22.8708	173	0
1527745980.556620000	22.8741	98	1
1527745980.691323000	23.0088	534	1
1527745980.691386000	23.0088	258	1
1527745980.717536000	23.035	87	0
1527745980.799018000	23.1165	257	0
1527745980.800284000	23.1177	148	0
1527745980.801584000	23.119	92	0
1527745980.802648000	23.1201	107	1
1527745980.802820000	23.1203	126	0
1527745980.806662000	23.1241	98	1
1527745981.000981000	23.3184	389	1
1527745981.001068000	23.3185	256	1
1527745981.039679000	23.3571	389	1
1527745981.042328000	23.3598	87	0
1527745981.059241000	23.3767	87	0
1527745981.139354000	23.4568	232	0
1527745981.140631000	23.4581	148	0
1527745981.142912000	23.4604	92	0
1527745981.143585000	23.461	110	1
1527745981.144275000	23.4617	242	0
1527745981.147571000	23.465	98	1
1527745981.291187000	23.6086	387	1
1527745981.291277000	23.6087	258	1
1527745981.326378000	23.6438	87	0
1527745981.422271000	23.7397	259	0
1527745981.423559000	23.741	148	0
1527745981.425382000	23.7428	92	0
1527745981.425622000	23.7431	107	1
1527745981.426645000	23.7441	175	0
1527745981.430671000	23.7481	98	1
1527745981.659326000	23.9768	391	1
1527745981.659411000	23.9769	256	1
1527745981.688281000	24.0057	87	0
1527745981.772574000	24.09	358	0
1527745981.773810000	24.0913	148	0
1527745981.776698000	24.0941	104	1
1527745981.777259000	24.0947	92	0
1527745981.778561000	24.096	308	0
1527745981.780693000	24.0981	101	1
1527745983.842801000	26.1602	419	1
1527745983.842905000	26.1603	1412	1
1527745983.842951000	26.1604	1412	1
1527745983.842977000	26.1604	1412	1
1527745983.843020000	26.1605	1373	1
1527745983.865824000	26.1833	87	0
1527745983.965516000	26.283	413	0
1527745983.969815000	26.2873	101	1
1527745983.972922000	26.2904	80	0
1527745983.976808000	26.2942	98	1
1527745984.043852000	26.3613	388	1
1527745984.043946000	26.3614	255	1
1527745984.061163000	26.3786	87	0
1527745984.141243000	26.4587	236	0
1527745984.142535000	26.46	148	0
1527745984.144383000	26.4618	92	0
1527745984.144826000	26.4623	107	1
1527745984.145707000	26.4631	313	0
1527745984.149791000	26.4672	98	1
1527745984.672689000	26.9901	394	1
1527745984.672754000	26.9902	261	1
1527745984.702233000	27.0197	87	0
1527745984.780883000	27.0983	280	0
1527745984.782205000	27.0996	148	0
1527745984.784833000	27.1023	104	1
1527745984.784982000	27.1024	92	0
1527745984.786324000	27.1038	304	0
1527745984.788812000	27.1063	101	1
1527745984.968355000	27.2858	401	1
1527745984.968445000	27.2859	256	1
1527745984.987419000	27.3049	87	0
1527745985.087738000	27.4052	275	0
1527745985.089020000	27.4065	148	0
1527745985.090797000	27.4082	92	0
1527745985.091924000	27.4094	107	1
1527745985.092155000	27.4096	128	0
1527745985.095869000	27.4133	98	1
1527745985.279273000	27.5967	392	1
1527745985.279368000	27.5968	259	1
1527745985.298242000	27.6157	87	0
1527745985.307966000	27.6254	87	0
1527745985.390496000	27.7079	267	0
1527745985.391774000	27.7092	158	0
1527745985.393074000	27.7105	102	0
1527745985.393845000	27.7113	110	1
1527745985.792272000	28.1097	393	1
1527745985.792364000	28.1098	257	1
1527745985.810279000	28.1277	87	0
1527745985.907727000	28.2252	255	0
1527745985.908941000	28.2264	148	0
1527745985.910296000	28.2277	92	0
1527745985.911657000	28.2291	175	0
1527745985.911898000	28.2293	110	1
1527745986.486160000	28.8036	1383	1
1527745986.486226000	28.8037	257	1
1527745986.508425000	28.8259	87	0
1527745986.512634000	28.8301	87	0
1527745986.583130000	28.9006	303	0
1527745986.584481000	28.9019	148	0
1527745986.586996000	28.9044	107	1
1527745986.589779000	28.9072	92	0
1527745986.591155000	28.9086	111	0
1527745986.593929000	28.9114	101	1
1527745986.625826000	28.9433	303	0
1527745986.629992000	28.9474	98	1
1527745986.715183000	29.0326	389	1
1527745986.715277000	29.0327	257	1
1527745986.734758000	29.0522	87	0
1527745986.824768000	29.1422	258	0
1527745986.826007000	29.1434	148	0
1527745986.828951000	29.1464	104	1
1527745986.829738000	29.1472	92	0
1527745986.830985000	29.1484	319	0
1527745986.832981000	29.1504	101	1
1527745987.075429000	29.3929	530	1
1527745987.075523000	29.393	257	1
1527745987.096022000	29.4135	87	0
1527745987.173968000	29.4914	233	0
1527745987.175322000	29.4928	148	0
1527745987.177403000	29.4948	92	0
1527745987.178028000	29.4955	107	1
1527745987.178698000	29.4961	95	0
1527745987.182002000	29.4994	98	1
1527745987.696779000	30.0142	389	1
1527745987.696845000	30.0143	257	1
1527745987.716411000	30.0339	87	0
1527745987.822364000	30.1398	259	0
1527745987.823654000	30.1411	148	0
1527745987.825020000	30.1425	92	0
1527745987.825991000	30.1434	107	1
1527745987.826339000	30.1438	255	0
1527745987.829984000	30.1474	98	1
1527745988.078412000	30.3959	394	1
1527745988.078474000	30.3959	256	1
1527745988.104127000	30.4216	87	0
1527745988.214534000	30.532	235	0
1527745988.215810000	30.5333	148	0
1527745988.217997000	30.5354	104	1
1527745988.218736000	30.5362	92	0
1527745988.220039000	30.5375	241	0
1527745988.221990000	30.5394	101	1
1527745988.321204000	30.6386	390	1
1527745988.321273000	30.6387	256	1
1527745988.338651000	30.6561	87	0
1527745988.428928000	30.7464	258	0
1527745988.430253000	30.7477	148	0
1527745988.431777000	30.7492	92	0
1527745988.433124000	30.7506	107	1
1527745988.433138000	30.7506	251	0
1527745988.437075000	30.7545	98	1
1527745988.649476000	30.9669	442	1
1527745988.649539000	30.967	258	1
1527745988.688131000	31.0056	442	1
1527745988.690068000	31.0075	87	0
1527745988.729507000	31.0469	87	0
1527745988.770493000	31.0879	256	0
1527745988.771775000	31.0892	148	0
1527745988.774102000	31.0915	107	1
1527745988.774753000	31.0922	92	0
1527745988.776061000	31.0935	225	0
1527745988.778100000	31.0955	101	1
1527745988.924509000	31.242	388	1
1527745988.924598000	31.242	258	1
1527745988.944520000	31.262	87	0
1527745989.035375000	31.3528	335	0
1527745989.036671000	31.3541	148	0
1527745989.038683000	31.3561	92	0
1527745989.039130000	31.3566	107	1
1527745989.040005000	31.3574	275	0
1527745989.044110000	31.3616	98	1
1527745989.137258000	31.4547	389	1
1527745989.137325000	31.4548	256	1
1527745989.155741000	31.4732	87	0
1527745989.279526000	31.597	236	0
1527745989.280777000	31.5982	148	0
1527745989.283136000	31.6006	104	1
1527745989.285284000	31.6027	92	0
1527745989.286695000	31.6041	289	0
1527745989.289126000	31.6066	101	1
1527745989.656464000	31.9739	390	1
1527745989.656524000	31.974	256	1
1527745989.674778000	31.9922	87	0
1527745989.756253000	32.0737	257	0
1527745989.757564000	32.075	148	0
1527745989.760170000	32.0776	104	1
1527745989.760699000	32.0781	92	0
1527745989.761936000	32.0794	85	0
1527745989.764150000	32.0816	101	1
1527745989.887791000	32.2052	405	1
1527745989.887885000	32.2053	260	1
1527745989.907711000	32.2252	87	0
1527745990.069873000	32.3873	233	0
1527745990.071157000	32.3886	148	0
1527745990.073492000	32.3909	92	0
1527745990.074109000	32.3916	107	1
1527745990.074867000	32.3923	241	0
1527745990.078125000	32.3956	98	1
1527745990.155364000	32.4728	391	1
1527745990.155424000	32.4729	259	1
1527745990.172890000	32.4903	87	0
1527745990.269727000	32.5872	257	0
1527745990.271016000	32.5885	148	0
1527745990.273129000	32.5906	104	1
1527745990.273264000	32.5907	92	0
1527745990.274667000	32.5921	189	0
1527745990.277192000	32.5946	101	1
1527745990.535495000	32.8529	1386	1
1527745990.535586000	32.853	257	1
1527745990.565785000	32.8832	87	0
1527745990.571171000	32.8886	87	0
1527745990.652071000	32.9695	277	0
1527745990.653323000	32.9708	148	0
1527745990.656150000	32.9736	107	1
1527745990.666697000	32.9841	92	0
1527745990.668019000	32.9855	125	0
1527745990.670146000	32.9876	101	1
1527745990.786423000	33.1039	389	1
1527745990.786483000	33.1039	258	1
1527745990.807935000	33.1254	87	0
1527745990.813484000	33.1309	87	0
1527745990.890952000	33.2084	289	0
1527745990.892203000	33.2096	148	0
1527745990.895226000	33.2127	107	1
1527745990.895472000	33.2129	92	0
1527745990.896781000	33.2142	98	0
1527745990.899211000	33.2167	101	1
1527745991.007599000	33.325	529	1
1527745991.007660000	33.3251	258	1
1527745991.046540000	33.364	87	0
1527745991.138778000	33.4562	233	0
1527745991.140058000	33.4575	148	0
1527745991.142245000	33.4597	104	1
1527745991.143001000	33.4604	92	0
1527745991.147237000	33.4647	98	1
1527745991.183212000	33.5007	146	0
1527745991.187233000	33.5047	98	1
1527745991.290613000	33.6081	389	1
1527745991.290694000	33.6081	259	1
1527745991.312774000	33.6302	87	0
1527745991.396785000	33.7142	305	0
1527745991.398063000	33.7155	148	0
1527745991.400256000	33.7177	104	1
1527745991.401120000	33.7186	92	0
1527745991.402481000	33.7199	137	0
1527745991.405240000	33.7227	101	1
1527745991.720525000	34.038	394	1
1527745991.720620000	34.0381	256	1
1527745991.743242000	34.0607	87	0
1527745991.822594000	34.14	256	0
1527745991.823818000	34.1413	148	0
1527745991.826278000	34.1437	104	1
1527745991.827151000	34.1446	92	0
1527745991.828450000	34.1459	251	0
1527745991.831264000	34.1487	101	1
1527745992.137322000	34.4548	387	1
1527745992.137377000	34.4548	259	1
1527745992.160369000	34.4778	87	0
1527745992.237272000	34.5547	236	0
1527745992.238628000	34.5561	148	0
1527745992.241016000	34.5585	92	0
1527745992.241263000	34.5587	107	1
1527745992.242289000	34.5597	309	0
1527745992.246292000	34.5637	98	1
1527745992.550507000	34.8679	390	1
1527745992.550596000	34.868	256	1
1527745992.571885000	34.8893	87	0
1527745992.578773000	34.8962	87	0
1527745992.669173000	34.9866	233	0
1527745992.670533000	34.988	148	0
1527745992.672562000	34.99	92	0
1527745992.673270000	34.9907	110	1
1527745992.673874000	34.9913	253	0
1527745992.677325000	34.9948	98	1
1527745994.673438000	36.9909	437	1
1527745994.673526000	36.991	259	1
1527745994.705825000	37.0233	87	0
1527745994.794540000	37.112	256	0
1527745994.795777000	37.1132	148	0
1527745994.797565000	37.115	92	0
1527745994.798450000	37.1159	107	1
1527745994.798857000	37.1163	319	0
1527745994.802421000	37.1199	98	1
1527745995.056705000	37.3741	388	1
1527745995.056766000	37.3742	256	1
1527745995.075891000	37.3933	87	0
1527745995.166364000	37.4838	259	0
1527745995.167576000	37.485	148	0
1527745995.169096000	37.4865	92	0
1527745995.170390000	37.4878	325	0
1527745995.170482000	37.4879	107	1
1527745995.174463000	37.4919	98	1
1527745995.314937000	37.6324	394	1
1527745995.315029000	37.6325	258	1
1527745995.333792000	37.6512	87	0
1527745995.419411000	37.7369	255	0
1527745995.420621000	37.7381	148	0
1527745995.423470000	37.7409	104	1
1527745995.424363000	37.7418	92	0
1527745995.425655000	37.7431	246	0
1527745995.428456000	37.7459	101	1
1527745995.540832000	37.8583	400	1
1527745995.540928000	37.8584	258	1
1527745995.559371000	37.8768	87	0
1527745995.663879000	37.9813	309	0
1527745995.665248000	37.9827	148	0
1527745995.667484000	37.9849	104	1
1527745995.667510000	37.985	92	0
1527745995.668852000	37.9863	287	0
1527745995.671468000	37.9889	101	1
1527745995.790032000	38.1075	389	1
1527745995.790097000	38.1075	257	1
1527745995.809652000	38.1271	87	0
1527745995.912188000	38.2296	256	0
1527745995.913464000	38.2309	148	0
1527745995.916400000	38.2338	92	0
1527745995.916480000	38.2339	104	1
1527745995.918156000	38.2356	160	0
1527745995.920482000	38.2379	101	1
1527745996.332871000	38.6503	389	1
1527745996.332930000	38.6504	258	1
1527745996.351221000	38.6687	87	0
1527745996.429612000	38.7471	233	0
1527745996.430887000	38.7483	148	0
1527745996.433182000	38.7506	92	0
1527745996.433447000	38.7509	107	1
1527745996.434558000	38.752	188	0
1527745996.438473000	38.7559	98	1
1527745996.636951000	38.9544	1387	1
1527745996.637011000	38.9545	259	1
1527745996.666756000	38.9842	87	0
1527745996.669925000	38.9874	87	0
1527745996.761776000	39.0792	255	0
1527745996.763089000	39.0805	148	0
1527745996.764865000	39.0823	92	0
1527745996.765559000	39.083	110	1
1527745996.766301000	39.0837	164	0
1527745996.770530000	39.088	98	1
1527745997.112131000	39.4296	391	1
1527745997.112224000	39.4297	257	1
1527745997.132321000	39.4498	87	0
1527745997.221833000	39.5393	257	0
1527745997.223172000	39.5406	148	0
1527745997.225572000	39.543	104	1
1527745997.225602000	39.543	92	0
1527745997.226990000	39.5444	272	0
1527745997.229557000	39.547	101	1
1527745997.986982000	40.3044	529	1
1527745997.987042000	40.3045	257	1
1527745998.010987000	40.3284	87	0
1527745998.098004000	40.4154	301	0
1527745998.100339000	40.4178	148	0
1527745998.101611000	40.4191	104	1
1527745998.104417000	40.4219	92	0
1527745998.105723000	40.4232	186	0
1527745998.108598000	40.426	101	1
1527745998.538199000	40.8556	389	1
1527745998.538268000	40.8557	257	1
1527745998.559012000	40.8765	87	0
1527745998.658217000	40.9757	269	0
1527745998.659502000	40.9769	148	0
1527745998.661683000	40.9791	104	1
1527745998.668219000	40.9857	92	0
1527745998.669476000	40.9869	90	0
1527745998.671651000	40.9891	101	1
1527745998.779927000	41.0974	391	1
1527745998.779994000	41.0974	259	1
1527745998.798101000	41.1155	87	0
1527745998.899745000	41.2172	256	0
1527745998.901036000	41.2185	148	0
1527745998.902317000	41.2198	92	0
1527745998.903613000	41.2211	292	0
1527745998.903696000	41.2211	107	1
1527745998.907662000	41.2251	98	1
1527745999.170752000	41.4882	388	1
1527745999.170850000	41.4883	257	1
1527745999.191423000	41.5089	87	0
1527745999.270042000	41.5875	303	0
1527745999.271322000	41.5888	148	0
1527745999.273629000	41.5911	104	1
1527745999.274490000	41.5919	92	0
1527745999.275776000	41.5932	157	0
1527745999.278620000	41.5961	101	1
1527745999.380729000	41.6982	388	1
1527745999.380825000	41.6983	257	1
1527745999.399336000	41.7168	87	0
1527745999.476769000	41.7942	233	0
1527745999.478041000	41.7955	148	0
1527745999.480170000	41.7976	92	0
1527745999.480624000	41.7981	107	1
1527745999.481485000	41.7989	172	0
1527745999.484604000	41.802	98	1
1527745999.611769000	41.9292	442	1
1527745999.611856000	41.9293	260	1
1527745999.633227000	41.9507	87	0
1527745999.716724000	42.0342	233	0
1527745999.718063000	42.0355	148	0
1527745999.719526000	42.037	92	0
1527745999.720714000	42.0382	107	1
1527745999.720884000	42.0383	228	0
1527745999.724653000	42.0421	98	1
1527745999.834027000	42.1515	388	1
1527745999.834086000	42.1515	259	1
1527745999.853147000	42.1706	87	0
1527745999.960960000	42.2784	257	0
1527745999.962236000	42.2797	148	0
1527745999.963610000	42.2811	92	0
1527745999.964759000	42.2822	107	1
1527745999.965003000	42.2824	239	0
1527745999.968672000	42.2861	98	1
1527746000.080085000	42.3975	389	1
1527746000.080178000	42.3976	257	1
1527746000.104089000	42.4215	87	0
1527746000.191354000	42.5088	233	0
1527746000.192654000	42.5101	148	0
1527746000.194053000	42.5115	92	0
1527746000.194758000	42.5122	107	1
1527746000.195435000	42.5129	322	0
1527746000.198725000	42.5162	98	1
1527746000.453177000	42.7706	400	1
1527746000.453226000	42.7707	260	1
1527746000.472069000	42.7895	87	0
1527746000.477497000	42.7949	87	0
1527746000.571061000	42.8885	256	0
1527746000.572408000	42.8898	148	0
1527746000.574407000	42.8918	92	0
1527746000.574725000	42.8922	110	1
1527746000.575708000	42.8931	100	0
1527746000.579753000	42.8972	98	1
1527746000.743191000	43.0606	392	1
1527746000.743286000	43.0607	256	1
1527746000.761973000	43.0794	87	0
1527746000.850225000	43.1677	283	0
1527746000.851578000	43.169	148	0
1527746000.852790000	43.1702	92	0
1527746000.853709000	43.1711	107	1
1527746000.854109000	43.1716	220	0
1527746000.857782000	43.1752	98	1
1527746001.202205000	43.5196	394	1
1527746001.202279000	43.5197	264	1
1527746001.220108000	43.5375	87	0
1527746001.311365000	43.6288	309	0
1527746001.314740000	43.6322	148	0
1527746001.314833000	43.6323	101	1
1527746001.316242000	43.6337	92	0
1527746001.317547000	43.635	327	0
1527746001.318732000	43.6362	104	1
1527746001.648075000	43.9655	1384	1
1527746001.648126000	43.9656	256	1
1527746001.666865000	43.9843	87	0
1527746001.772084000	44.0895	259	0
1527746001.773371000	44.0908	148	0
1527746001.775776000	44.0932	92	0
1527746001.775863000	44.0933	104	1
1527746001.777126000	44.0946	91	0
1527746001.779790000	44.0972	101	1
1527746002.168294000	44.4857	390	1
1527746002.168355000	44.4858	264	1
1527746002.188539000	44.506	87	0
1527746002.295379000	44.6128	232	0
1527746002.296664000	44.6141	148	0
1527746002.298813000	44.6163	104	1
1527746002.301274000	44.6187	92	0
1527746002.302577000	44.62	203	0
1527746002.304796000	44.6222	101	1
1527746002.446688000	44.7641	532	1
1527746002.446763000	44.7642	257	1
1527746002.465455000	44.7829	87	0
1527746002.561479000	44.8789	232	0
1527746002.562791000	44.8802	148	0
1527746002.564824000	44.8823	104	1
1527746002.567339000	44.8848	92	0
1527746002.569071000	44.8865	116	0
1527746002.570808000	44.8882	101	1
1527746002.906663000	45.2241	391	1
1527746002.906732000	45.2242	259	1
1527746002.928019000	45.2455	87	0
1527746002.938434000	45.2559	87	0
1527746003.013220000	45.3307	281	0
1527746003.014617000	45.3321	148	0
1527746003.016747000	45.3342	92	0
1527746003.016939000	45.3344	110	1
1527746003.018074000	45.3355	213	0
1527746003.021833000	45.3393	98	1
1527746003.326150000	45.6436	388	1
1527746003.326217000	45.6437	259	1
1527746003.344494000	45.6619	87	0
1527746003.446638000	45.7641	274	0
1527746003.447867000	45.7653	148	0
1527746003.450774000	45.7682	92	0
1527746003.450997000	45.7684	107	1
1527746003.452130000	45.7696	281	0
1527746003.455876000	45.7733	98	1
1527746003.744222000	46.0617	391	1
1527746003.744313000	46.0618	258	1
1527746003.778637000	46.0961	87	0
1527746003.876003000	46.1934	288	0
1527746003.877291000	46.1947	148	0
1527746003.879215000	46.1967	92	0
1527746003.879929000	46.1974	107	1
1527746003.880537000	46.198	299	0
1527746003.883901000	46.2013	98	1
1527746004.126867000	46.4443	441	1
1527746004.126967000	46.4444	261	1
1527746004.146521000	46.464	87	0
1527746004.228117000	46.5456	233	0
1527746004.229416000	46.5469	148	0
1527746004.231973000	46.5494	104	1
1527746004.232566000	46.55	92	0
1527746004.233810000	46.5513	117	0
1527746004.235963000	46.5534	101	1
1527746004.557127000	46.8746	389	1
1527746004.557212000	46.8747	264	1
1527746004.595984000	46.9134	389	1
1527746004.608494000	46.9259	87	0
1527746004.610548000	46.928	87	0
1527746004.619829000	46.9373	87	0
1527746004.710023000	47.0275	303	0
1527746004.711319000	47.0288	148	0
1527746004.713822000	47.0313	92	0
1527746004.714012000	47.0315	113	1
1527746004.731653000	47.0491	303	0
1527746004.734582000	47.052	110	0
1527746004.735019000	47.0525	101	1
1527746005.277602000	47.595	388	1
1527746005.277688000	47.5951	258	1
1527746005.298790000	47.6162	87	0
1527746005.405517000	47.723	257	0
1527746005.406805000	47.7242	148	0
1527746005.408902000	47.7263	92	0
1527746005.408979000	47.7264	104	1
1527746005.410208000	47.7276	208	0
1527746005.412964000	47.7304	101	1
1527746005.514358000	47.8318	401	1
1527746005.514439000	47.8319	259	1
1527746005.542631000	47.8601	87	0
1527746005.627046000	47.9445	235	0
1527746005.628378000	47.9458	148	0
1527746005.631051000	47.9485	104	1
1527746005.631477000	47.9489	92	0
1527746005.635032000	47.9525	98	1
1527746005.685400000	48.0028	208	0
1527746005.689056000	48.0065	98	1
1527746005.726221000	48.0437	389	1
1527746005.726311000	48.0438	258	1
1527746005.747030000	48.0645	87	0
1527746005.843048000	48.1605	257	0
1527746005.844472000	48.1619	148	0
1527746005.845759000	48.1632	92	0
1527746005.847033000	48.1645	93	0
1527746005.847122000	48.1646	107	1
1527746005.851050000	48.1685	98	1
1527746006.072425000	48.3899	389	1
1527746006.072522000	48.39	258	1
1527746006.093658000	48.4111	87	0
1527746006.192561000	48.51	235	0
1527746006.193794000	48.5112	148	0
1527746006.195761000	48.5132	92	0
1527746006.196014000	48.5135	107	1
1527746006.197051000	48.5145	169	0
1527746006.201068000	48.5185	98	1
1527746006.774305000	49.0917	389	1
1527746006.774381000	49.0918	257	1
1527746006.793686000	49.1111	87	0
1527746006.876899000	49.1943	280	0
1527746006.878173000	49.1956	148	0
1527746006.880819000	49.1983	92	0
1527746006.881054000	49.1985	107	1
1527746006.882107000	49.1995	152	0
1527746006.886038000	49.2035	98	1
1527746006.991742000	49.3092	1383	1
1527746006.991799000	49.3092	259	1
1527746007.012444000	49.3299	87	0
1527746007.100225000	49.4177	256	0
1527746007.101566000	49.419	148	0
1527746007.102883000	49.4203	92	0
1527746007.104130000	49.4216	107	1
1527746007.107978000	49.4254	301	0
1527746007.112153000	49.4296	98	1
1527746007.875790000	50.1932	388	1
1527746007.875880000	50.1933	258	1
1527746007.893775000	50.2112	87	0
1527746007.898769000	50.2162	87	0
1527746007.979825000	50.2973	333	0
1527746007.981128000	50.2986	148	0
1527746007.984195000	50.3016	107	1
1527746007.984709000	50.3022	92	0
1527746007.986013000	50.3035	277	0
1527746007.988105000	50.3055	101	1
1527746008.027880000	50.3453	333	0
1527746008.032183000	50.3496	98	1
1527746008.165791000	50.4832	533	1
1527746008.165882000	50.4833	257	1
1527746008.186942000	50.5044	87	0
1527746008.280063000	50.5975	235	0
1527746008.281275000	50.5987	148	0
1527746008.283611000	50.6011	92	0
1527746008.284198000	50.6016	107	1
1527746008.284985000	50.6024	158	0
1527746008.289189000	50.6066	98	1
1527746008.615609000	50.933	390	1
1527746008.615678000	50.9331	261	1
1527746008.649565000	50.967	87	0
1527746008.651621000	50.9691	87	0
1527746008.714516000	51.032	236	0
1527746008.715746000	51.0332	148	0
1527746008.717196000	51.0346	92	0
1527746008.718255000	51.0357	110	1
1527746008.718546000	51.036	245	0
1527746008.722239000	51.0397	98	1
1527746011.056922000	53.3744	394	1
1527746011.056989000	53.3744	260	1
1527746011.075650000	53.3931	87	0
1527746011.151231000	53.4687	259	0
1527746011.152437000	53.4699	148	0
1527746011.154676000	53.4721	92	0
1527746011.155310000	53.4728	107	1
1527746011.155993000	53.4734	184	0
1527746011.159366000	53.4768	98	1
1527746011.283784000	53.6012	389	1
1527746011.283848000	53.6013	261	1
1527746011.304696000	53.6221	87	0
1527746011.385337000	53.7028	259	0
1527746011.386546000	53.704	148	0
1527746011.387866000	53.7053	92	0
1527746011.389173000	53.7066	315	0
1527746011.389326000	53.7068	107	1
1527746011.393336000	53.7108	98	1
1527746011.583652000	53.9011	442	1
1527746011.583719000	53.9012	256	1
1527746011.604155000	53.9216	87	0
1527746011.688385000	54.0058	274	0
1527746011.689708000	54.0071	148	0
1527746011.692349000	54.0098	104	1
1527746011.693610000	54.0111	92	0
1527746011.694977000	54.0124	192	0
1527746011.697355000	54.0148	101	1
1527746011.883244000	54.2007	388	1
1527746011.883314000	54.2008	260	1
1527746011.901768000	54.2192	87	0
1527746011.981760000	54.2992	291	0
1527746011.983048000	54.3005	148	0
1527746011.984736000	54.3022	92	0
1527746011.985433000	54.3029	107	1
1527746011.986057000	54.3035	172	0
1527746011.989413000	54.3069	98	1
1527746012.494988000	54.8124	389	1
1527746012.495083000	54.8125	257	1
1527746012.513237000	54.8307	87	0
1527746012.617625000	54.9351	235	0
1527746012.618935000	54.9364	148	0
1527746012.621393000	54.9388	104	1
1527746012.621640000	54.9391	92	0
1527746012.622943000	54.9404	141	0
1527746012.625387000	54.9428	101	1
1527746012.825816000	55.1433	405	1
1527746012.825913000	55.1434	259	1
1527746012.845738000	55.1632	87	0
1527746012.947835000	55.2653	327	0
1527746012.949089000	55.2665	148	0
1527746012.950439000	55.2679	92	0
1527746012.951488000	55.2689	107	1
1527746012.955439000	55.2729	144	0
1527746012.959467000	55.2769	98	1
1527746013.123686000	55.4411	388	1
1527746013.123783000	55.4412	256	1
1527746013.142087000	55.4595	87	0
1527746013.249940000	55.5674	233	0
1527746013.251300000	55.5687	148	0
1527746013.253417000	55.5709	92	0
1527746013.253461000	55.5709	104	1
1527746013.254777000	55.5722	322	0
1527746013.257488000	55.5749	101	1
1527746013.554864000	55.8723	391	1
1527746013.554955000	55.8724	258	1
1527746013.576261000	55.8937	87	0
1527746013.686624000	56.0041	233	0
1527746013.687893000	56.0053	148	0
1527746013.690402000	56.0078	92	0
1527746013.690498000	56.0079	104	1
1527746013.691723000	56.0092	239	0
1527746013.694533000	56.012	101	1
1527746013.814917000	56.1324	1383	1
1527746013.814979000	56.1324	259	1
1527746013.834772000	56.1522	87	0
1527746013.911038000	56.2285	257	0
1527746013.912314000	56.2298	148	0
1527746013.913594000	56.231	92	0
1527746013.914461000	56.2319	107	1
1527746013.914972000	56.2324	277	0
1527746013.918564000	56.236	98	1
1527746014.112926000	56.4304	392	1
1527746014.112987000	56.4304	261	1
1527746014.132172000	56.4496	87	0
1527746014.230109000	56.5475	235	0
1527746014.231401000	56.5488	148	0
1527746014.232682000	56.5501	92	0
1527746014.233542000	56.551	107	1
1527746014.234008000	56.5514	263	0
1527746014.237533000	56.555	98	1
1527746014.452789000	56.7702	530	1
1527746014.452875000	56.7703	259	1
1527746014.474528000	56.792	87	0
1527746014.578860000	56.8963	258	0
1527746014.580205000	56.8976	148	0
1527746014.582561000	56.9	104	1
1527746014.582928000	56.9004	92	0
1527746014.584295000	56.9017	152	0
1527746014.586557000	56.904	101	1
1527746015.505861000	57.8233	394	1
1527746015.505955000	57.8234	262	1
1527746015.524997000	57.8424	87	0
1527746015.603211000	57.9207	283	0
1527746015.604560000	57.922	148	0
1527746015.607109000	57.9246	92	0
1527746015.607166000	57.9246	104	1
1527746015.608423000	57.9259	181	0
1527746015.611147000	57.9286	101	1
1527746015.775022000	58.0925	390	1
1527746015.775100000	58.0925	262	1
1527746015.796093000	58.1135	87	0
1527746015.891847000	58.2093	333	0
1527746015.893129000	58.2106	148	0
1527746015.894523000	58.212	92	0
1527746015.895778000	58.2132	215	0
1527746015.896268000	58.2137	110	1
1527746016.278316000	58.5958	388	1
1527746016.278407000	58.5958	261	1
1527746016.296774000	58.6142	87	0
1527746016.392605000	58.71	235	0
1527746016.394095000	58.7115	148	0
1527746016.396265000	58.7137	104	1
1527746016.396629000	58.7141	92	0
1527746016.397926000	58.7154	222	0
1527746016.400259000	58.7177	101	1
1527746016.808180000	59.1256	389	1
1527746016.808337000	59.1258	259	1
1527746016.838785000	59.1562	87	0
1527746016.921627000	59.2391	257	0
1527746016.923071000	59.2405	148	0
1527746016.924423000	59.2419	92	0
1527746016.925307000	59.2427	107	1
1527746016.925744000	59.2432	179	0
1527746016.929287000	59.2467	98	1
1527746017.078613000	59.3961	442	1
1527746017.078735000	59.3962	265	1
1527746017.104153000	59.4216	87	0
1527746017.185241000	59.5027	235	0
1527746017.186469000	59.5039	148	0
1527746017.187937000	59.5054	92	0
1527746017.189333000	59.5068	107	1
1527746017.190462000	59.5079	102	0
1527746017.194347000	59.5118	98	1
1527746017.498639000	59.8161	393	1
1527746017.498727000	59.8162	263	1
1527746017.517264000	59.8347	87	0
1527746017.614667000	59.9321	260	0
1527746017.615958000	59.9334	148	0
1527746017.618345000	59.9358	104	1
1527746017.619527000	59.937	92	0
1527746017.620779000	59.9382	136	0
1527746017.623344000	59.9408	101	1
1527746018.538847000	60.8563	407	1
1527746018.538921000	60.8564	260	1
1527746018.577415000	60.8949	407	1
1527746018.585372000	60.9028	87	0
1527746018.604623000	60.9221	87	0
1527746018.663868000	60.9813	301	0
1527746018.665261000	60.9827	148	0
1527746018.666549000	60.984	92	0
1527746018.667317000	60.9848	110	1
1527746018.667845000	60.9853	184	0
1527746018.671308000	60.9887	98	1
1527746018.749620000	61.0671	389	1
1527746018.749702000	61.0671	258	1
1527746018.770200000	61.0876	87	0
1527746018.847364000	61.1648	292	0
1527746018.848661000	61.1661	148	0
1527746018.851071000	61.1685	92	0
1527746018.851330000	61.1688	107	1
1527746018.852386000	61.1698	180	0
1527746018.856394000	61.1738	98	1
1527746019.664999000	61.9824	393	1
1527746019.665093000	61.9825	259	1
1527746019.683641000	62.0011	87	0
1527746019.765427000	62.0829	327	0
1527746019.766723000	62.0842	148	0
1527746019.769206000	62.0866	92	0
1527746019.769386000	62.0868	107	1
1527746019.770543000	62.088	151	0
1527746019.774429000	62.0919	98	1
1527746020.464147000	62.7816	1383	1
1527746020.464234000	62.7817	263	1
1527746020.484762000	62.8022	87	0
1527746020.599101000	62.9165	233	0
1527746020.600332000	62.9178	148	0
1527746020.601740000	62.9192	92	0
1527746020.603041000	62.9205	284	0
1527746020.603549000	62.921	110	1
1527746020.635138000	62.9526	233	0
1527746020.639465000	62.9569	98	1
1527746020.755108000	63.0725	388	1
1527746020.755203000	63.0726	260	1
1527746020.792357000	63.1098	87	0
1527746020.870102000	63.1875	259	0
1527746020.871389000	63.1888	148	0
1527746020.873508000	63.1909	104	1
1527746020.874881000	63.1923	92	0
1527746020.876219000	63.1937	110	0
1527746020.878514000	63.196	101	1
1527746021.184378000	63.5018	531	1
1527746021.184436000	63.5019	262	1
1527746021.203114000	63.5206	87	0
1527746021.282760000	63.6002	235	0
1527746021.284040000	63.6015	148	0
1527746021.285381000	63.6028	92	0
1527746021.286489000	63.6039	107	1
1527746021.286696000	63.6041	155	0
1527746021.290620000	63.6081	98	1
1527746021.605769000	63.9232	389	1
1527746021.605831000	63.9233	263	1
1527746021.628292000	63.9457	87	0
1527746021.706829000	64.0243	233	0
1527746021.708195000	64.0256	148	0
1527746021.710465000	64.0279	92	0
1527746021.710528000	64.028	104	1
1527746021.711778000	64.0292	222	0
1527746021.714559000	64.032	101	1
1527746022.035952000	64.3534	388	1
1527746022.036043000	64.3535	259	1
1527746022.064493000	64.3819	87	0
1527746022.158558000	64.476	283	0
1527746022.159826000	64.4773	148	0
1527746022.161736000	64.4792	92	0
1527746022.162598000	64.48	107	1
1527746022.163030000	64.4805	148	0
1527746022.166537000	64.484	98	1
1527746022.335970000	64.6534	394	1
1527746022.336060000	64.6535	261	1
1527746022.357237000	64.6747	87	0
1527746022.437188000	64.7546	255	0
1527746022.438490000	64.7559	148	0
1527746022.440599000	64.758	104	1
1527746022.440607000	64.758	92	0
1527746022.441977000	64.7594	264	0
1527746022.444602000	64.762	101	1
1527746022.735506000	65.0529	392	1
1527746022.735595000	65.053	262	1
1527746022.758285000	65.0757	87	0
1527746022.854231000	65.1717	333	0
1527746022.855516000	65.173	148	0
1527746022.856964000	65.1744	92	0
1527746022.857586000	65.175	107	1
1527746022.858310000	65.1758	219	0
1527746022.861562000	65.179	98	1
1527746023.288802000	65.6062	438	1
1527746023.288931000	65.6064	261	1
1527746023.309515000	65.627	87	0
1527746023.319330000	65.6368	87	0
1527746023.410443000	65.7279	235	0
1527746023.411721000	65.7292	148	0
1527746023.413325000	65.7308	92	0
1527746023.414630000	65.7321	110	1
1527746023.414645000	65.7321	166	0
1527746023.418665000	65.7361	98	1
1527746023.588773000	65.9062	393	1
1527746023.588866000	65.9063	258	1
1527746023.607425000	65.9249	87	0
1527746023.702380000	66.0198	235	0
1527746023.703656000	66.0211	148	0
1527746023.705351000	66.0228	92	0
1527746023.706650000	66.0241	297	0
1527746023.706709000	66.0241	107	1
1527746023.710701000	66.0281	98	1
1527746023.948894000	66.2663	401	1
1527746023.948959000	66.2664	258	1
1527746023.975777000	66.2932	87	0
1527746024.050140000	66.3676	260	0
1527746024.051429000	66.3689	148	0
1527746024.053367000	66.3708	92	0
1527746024.053625000	66.3711	107	1
1527746024.054680000	66.3721	306	0
1527746024.058696000	66.3761	98	1
1527746024.789301000	67.1067	391	1
1527746024.789396000	67.1068	259	1
1527746024.810683000	67.1281	87	0
1527746024.816752000	67.1342	87	0
1527746024.892549000	67.21	281	0
1527746024.893779000	67.2112	148	0
1527746024.895410000	67.2129	92	0
1527746024.896709000	67.2141	303	0
1527746024.896769000	67.2142	110	1
1527746024.900739000	67.2182	98	1
1527746025.149313000	67.4668	389	1
1527746025.149411000	67.4669	259	1
1527746025.188571000	67.506	87	0
1527746025.263872000	67.5813	274	0
1527746025.265237000	67.5827	148	0
1527746025.267632000	67.5851	92	0
1527746025.267738000	67.5852	104	1
1527746025.268913000	67.5864	137	0
1527746025.271767000	67.5892	101	1
1527746025.409060000	67.7265	388	1
1527746025.409150000	67.7266	262	1
1527746025.436768000	67.7542	87	0
1527746025.562041000	67.8795	265	0
1527746025.563315000	67.8808	148	0
1527746025.565510000	67.883	92	0
1527746025.565748000	67.8832	107	1
1527746025.566821000	67.8843	116	0
1527746025.570806000	67.8882	98	1
1527746025.628289000	67.9457	1388	1
1527746025.628379000	67.9458	263	1
1527746025.647722000	67.9652	87	0
1527746025.652990000	67.9704	87	0
1527746025.724200000	68.0416	236	0
1527746025.725531000	68.043	148	0
1527746025.727523000	68.045	92	0
1527746025.727790000	68.0452	110	1
1527746025.728781000	68.0462	87	0
1527746025.732814000	68.0503	98	1
1527746025.883252000	68.2007	534	1
1527746025.883343000	68.2008	259	1
1527746025.903099000	68.2205	87	0
1527746025.980275000	68.2977	329	0
1527746025.981474000	68.2989	148	0
1527746025.983577000	68.301	92	0
1527746025.983810000	68.3013	107	1
1527746025.984880000	68.3023	234	0
1527746025.988828000	68.3063	98	1
1527746026.302119000	68.6196	392	1
1527746026.302193000	68.6196	268	1
1527746026.326358000	68.6438	87	0
1527746026.400970000	68.7184	232	0
1527746026.402184000	68.7196	148	0
1527746026.403775000	68.7212	92	0
1527746026.404811000	68.7223	107	1
1527746026.405176000	68.7226	235	0
1527746026.408816000	68.7263	98	1
1527746026.741120000	69.0586	387	1
1527746026.741190000	69.0586	262	1
1527746026.758924000	69.0764	87	0
1527746026.837859000	69.1553	259	0
1527746026.839193000	69.1566	148	0
1527746026.841655000	69.1591	92	0
1527746026.841921000	69.1594	107	1
1527746026.842978000	69.1604	177	0
1527746026.846796000	69.1642	98	1
1527746026.875063000	69.1925	371	1
1527746026.875143000	69.1926	1412	1
1527746026.875168000	69.1926	1412	1
1527746026.875190000	69.1926	1361	1
1527746026.916838000	69.2343	371	1
1527746026.930780000	69.2482	87	0
1527746026.937355000	69.2548	87	0
1527746027.003431000	69.3209	392	0
1527746027.007822000	69.3253	104	1
1527746027.010346000	69.3278	80	0
1527746027.013947000	69.3314	98	1
1527746027.201231000	69.5187	389	1
1527746027.201294000	69.5187	258	1
1527746027.220553000	69.538	87	0
1527746027.318822000	69.6363	256	0
1527746027.320094000	69.6375	148	0
1527746027.322842000	69.6403	104	1
1527746027.323304000	69.6407	92	0
1527746027.324665000	69.6421	269	0
1527746027.326831000	69.6443	101	1
1527746027.484192000	69.8016	441	1
1527746027.484283000	69.8017	262	1
1527746027.524638000	69.8421	87	0
1527746027.615413000	69.9329	258	0
1527746027.616705000	69.9341	148	0
1527746027.618844000	69.9363	104	1
1527746027.621587000	69.939	92	0
1527746027.622822000	69.9403	146	0
1527746027.624846000	69.9423	101	1
1527746028.111155000	70.4286	390	1
1527746028.111226000	70.4287	262	1
1527746028.136961000	70.4544	87	0
1527746028.229725000	70.5472	333	0
1527746028.231007000	70.5484	148	0
1527746028.232764000	70.5502	92	0
1527746028.233901000	70.5513	107	1
1527746028.234060000	70.5515	313	0
1527746028.237888000	70.5553	98	1
1527746028.442321000	70.7598	403	1
1527746028.442416000	70.7599	258	1
1527746028.459705000	70.7771	87	0
1527746028.543964000	70.8614	233	0
1527746028.545377000	70.8628	148	0
1527746028.547960000	70.8654	104	1
1527746028.562280000	70.8797	92	0
1527746028.565946000	70.8834	98	1
1527746028.568092000	70.8855	256	0
1527746028.571966000	70.8894	98	1
1527746028.901163000	71.2186	393	1
1527746028.901245000	71.2187	261	1
1527746028.921964000	71.2394	87	0
1527746028.927781000	71.2452	87	0
1527746029.008187000	71.3256	257	0
1527746029.009476000	71.3269	148	0
1527746029.011611000	71.3291	92	0
1527746029.011988000	71.3294	110	1
1527746029.012874000	71.3303	219	0
1527746029.017030000	71.3345	98	1
1527746029.878128000	72.1956	370	1
1527746029.878241000	72.1957	1412	1
1527746029.878278000	72.1957	1412	1
1527746029.878312000	72.1958	1412	1
1527746029.878344000	72.1958	1412	1
1527746029.878378000	72.1958	1412	1
1527746029.878400000	72.1958	1412	1
1527746029.878447000	72.1959	1412	1
1527746029.878481000	72.1959	1412	1
1527746029.878517000	72.196	1412	1
1527746029.878551000	72.196	1412	1
1527746029.878586000	72.196	1412	1
1527746029.878609000	72.196	1412	1
1527746029.879760000	72.1972	1412	1
1527746029.879817000	72.1973	135	1
1527746029.897786000	72.2152	87	0
1527746029.900777000	72.2182	87	0
1527746029.989755000	72.3072	399	0
1527746029.993835000	72.3113	104	1
1527746029.995200000	72.3126	80	0
1527746029.998801000	72.3162	98	1
1527746031.525605000	73.843	1384	1
1527746031.525663000	73.8431	259	1
1527746031.544023000	73.8615	87	0
1527746031.651875000	73.9693	325	0
1527746031.653209000	73.9706	148	0
1527746031.655897000	73.9733	104	1
1527746031.656577000	73.974	92	0
1527746031.657879000	73.9753	164	0
1527746031.659856000	73.9773	101	1
1527746031.805445000	74.1229	389	1
1527746031.805503000	74.1229	262	1
1527746031.825837000	74.1433	87	0
1527746031.910482000	74.2279	292	0
1527746031.911762000	74.2292	148	0
1527746031.913646000	74.2311	92	0
1527746031.913888000	74.2313	107	1
1527746031.915025000	74.2325	257	0
1527746031.918897000	74.2363	98	1
1527746032.094282000	74.4117	535	1
1527746032.094345000	74.4118	260	1
1527746032.112759000	74.4302	87	0
1527746032.202716000	74.5202	305	0
1527746032.203918000	74.5214	148	0
1527746032.206966000	74.5244	104	1
1527746032.207215000	74.5247	92	0
1527746032.208590000	74.526	290	0
1527746032.210958000	74.5284	101	1
1527746032.555491000	74.8729	393	1
1527746032.555584000	74.873	264	1
1527746032.596023000	74.9135	393	1
1527746032.599566000	74.917	87	0
1527746032.601305000	74.9187	87	0
1527746032.622778000	74.9402	87	0
1527746032.690547000	75.008	236	0
1527746032.691842000	75.0093	148	0
1527746032.693435000	75.0109	92	0
1527746032.693989000	75.0114	113	1
1527746032.694771000	75.0122	88	0
1527746032.698921000	75.0164	98	1
1527746032.834194000	75.1516	393	1
1527746032.834262000	75.1517	259	1
1527746032.857811000	75.1753	87	0
1527746032.936396000	75.2538	259	0
1527746032.937683000	75.2551	148	0
1527746032.940011000	75.2575	104	1
1527746032.940345000	75.2578	92	0
1527746032.941700000	75.2591	125	0
1527746032.943948000	75.2614	101	1
1527746033.314286000	75.6317	390	1
1527746033.314352000	75.6318	259	1
1527746033.338292000	75.6557	87	0
1527746033.413137000	75.7306	235	0
1527746033.414478000	75.7319	148	0
1527746033.416424000	75.7339	92	0
1527746033.417039000	75.7345	107	1
1527746033.417735000	75.7352	98	0
1527746033.421014000	75.7385	98	1
1527746035.386242000	77.7037	419	1
1527746035.386347000	77.7038	1412	1
1527746035.386384000	77.7038	1412	1
1527746035.386412000	77.7039	1412	1
1527746035.386438000	77.7039	564	1
1527746035.406439000	77.7239	87	0
1527746035.476513000	77.794	398	0
1527746035.480543000	77.798	101	1
1527746035.483232000	77.8007	80	0
1527746035.486529000	77.804	98	1
1527746035.586584000	77.904	390	1
1527746035.586646000	77.9041	258	1
1527746035.615074000	77.9325	87	0
1527746035.698786000	78.0162	278	0
1527746035.700120000	78.0176	148	0
1527746035.702535000	78.02	92	0
1527746035.702597000	78.02	104	1
1527746035.703885000	78.0213	153	0
1527746035.706541000	78.024	101	1
1527746035.943920000	78.2614	400	1
1527746035.943983000	78.2614	260	1
1527746035.962396000	78.2798	87	0
1527746036.065032000	78.3825	335	0
1527746036.066260000	78.3837	148	0
1527746036.068571000	78.386	104	1
1527746036.068768000	78.3862	92	0
1527746036.070495000	78.3879	118	0
1527746036.072578000	78.39	101	1
1527746036.365134000	78.6826	395	1
1527746036.365228000	78.6827	263	1
1527746036.383136000	78.7006	87	0
1527746036.500077000	78.8175	232	0
1527746036.501283000	78.8187	148	0
1527746036.502773000	78.8202	92	0
1527746036.503597000	78.821	107	1
1527746036.542674000	78.8601	167	0
1527746036.546553000	78.864	98	1
1527746036.685976000	79.0034	392	1
1527746036.686037000	79.0035	262	1
1527746036.709957000	79.0274	87	0
1527746036.805331000	79.1228	259	0
1527746036.806537000	79.124	148	0
1527746036.809621000	79.1271	104	1
1527746036.810126000	79.1276	92	0
1527746036.811427000	79.1289	277	0
1527746036.813551000	79.131	101	1
1527746037.125971000	79.4434	390	1
1527746037.126035000	79.4435	260	1
1527746037.143606000	79.461	87	0
1527746037.149883000	79.4673	87	0
1527746037.230355000	79.5478	232	0
1527746037.231634000	79.5491	148	0
1527746037.234201000	79.5516	92	0
1527746037.234641000	79.5521	110	1
1527746037.235564000	79.553	138	0
1527746037.239640000	79.5571	98	1
1527746039.384839000	81.7023	1387	1
1527746039.384914000	81.7024	261	1
1527746039.408783000	81.7262	87	0
1527746039.486905000	81.8043	257	0
1527746039.488216000	81.8057	148	0
1527746039.489495000	81.8069	92	0
1527746039.490783000	81.8082	124	0
1527746039.491344000	81.8088	110	1
1527746039.631521000	81.949	389	1
1527746039.631581000	81.949	259	1
1527746039.665985000	81.9834	87	0
1527746039.768408000	82.0858	325	0
1527746039.769629000	82.0871	148	0
1527746039.772069000	82.0895	92	0
1527746039.772171000	82.0896	104	1
1527746039.773313000	82.0908	136	0
1527746039.776168000	82.0936	101	1
1527746039.923717000	82.2412	531	1
1527746039.923806000	82.2412	259	1
1527746039.941473000	82.2589	87	0
1527746040.020166000	82.3376	267	0
1527746040.021519000	82.339	148	0
1527746040.023158000	82.3406	92	0
1527746040.024202000	82.3416	107	1
1527746040.024606000	82.342	244	0
1527746040.028172000	82.3456	98	1
1527746040.513767000	82.8312	389	1
1527746040.513831000	82.8313	261	1
1527746040.547004000	82.8644	87	0
1527746040.552511000	82.87	87	0
1527746040.636818000	82.9543	305	0
1527746040.638100000	82.9555	148	0
1527746040.639644000	82.9571	92	0
1527746040.641229000	82.9587	110	1
1527746040.685992000	83.0034	297	0
1527746040.690257000	83.0077	98	1
1527746040.723302000	83.0407	393	1
1527746040.723372000	83.0408	259	1
1527746040.741391000	83.0588	87	0
1527746040.831555000	83.149	259	0
1527746040.832788000	83.1502	148	0
1527746040.835224000	83.1527	104	1
1527746040.836427000	83.1539	92	0
1527746040.837808000	83.1552	157	0
1527746040.840221000	83.1577	101	1
1527746040.874630000	83.1921	259	0
1527746040.878218000	83.1957	98	1
1527746041.324372000	83.6418	393	1
1527746041.324446000	83.6419	264	1
1527746041.345658000	83.6631	87	0
1527746041.428527000	83.746	236	0
1527746041.429744000	83.7472	148	0
1527746041.432248000	83.7497	92	0
1527746041.432309000	83.7497	104	1
1527746041.433629000	83.7511	263	0
1527746041.436256000	83.7537	101	1
1527746041.574309000	83.8918	440	1
1527746041.574512000	83.892	262	1
1527746041.592064000	83.9095	87	0
1527746041.667887000	83.9853	232	0
1527746041.669210000	83.9867	148	0
1527746041.671291000	83.9887	104	1
1527746041.671305000	83.9887	92	0
1527746041.672603000	83.99	334	0
1527746041.675285000	83.9927	101	1
1527746041.943624000	84.2611	391	1
1527746041.943669000	84.2611	260	1
1527746041.962083000	84.2795	87	0
1527746042.039049000	84.3565	259	0
1527746042.040276000	84.3577	148	0
1527746042.043273000	84.3607	92	0
1527746042.043354000	84.3608	104	1
1527746042.044676000	84.3621	198	0
1527746042.047291000	84.3647	101	1
1527746042.388507000	84.7059	401	1
1527746042.388593000	84.706	261	1
1527746042.407306000	84.7247	87	0
1527746042.495481000	84.8129	233	0
1527746042.496775000	84.8142	148	0
1527746042.499334000	84.8168	104	1
1527746042.500403000	84.8178	92	0
1527746042.501698000	84.8191	189	0
1527746042.504323000	84.8218	101	1
1527746042.556824000	84.8743	92	0
1527746042.560293000	84.8777	98	1
1527746042.749891000	85.0673	388	1
1527746042.749988000	85.0674	259	1
1527746042.778217000	85.0957	87	0
1527746042.862192000	85.1796	257	0
1527746042.863482000	85.1809	148	0
1527746042.865228000	85.1827	92	0
1527746042.866374000	85.1838	107	1
1527746042.866551000	85.184	290	0
1527746042.870341000	85.1878	98	1
1527746043.399784000	85.7172	389	1
1527746043.399844000	85.7173	260	1
1527746043.441389000	85.7588	389	1
1527746043.443599000	85.761	87	0
1527746043.464795000	85.7822	87	0
1527746043.533609000	85.851	282	0
1527746043.534913000	85.8524	148	0
1527746043.536354000	85.8538	92	0
1527746043.537425000	85.8549	110	1
1527746043.537708000	85.8551	333	0
1527746043.541393000	85.8588	98	1
1527746043.661734000	85.9792	390	1
1527746043.661795000	85.9792	260	1
1527746043.682260000	85.9997	87	0
1527746043.772477000	86.0899	335	0
1527746043.773782000	86.0912	148	0
1527746043.775152000	86.0926	92	0
1527746043.776385000	86.0938	316	0
1527746043.776412000	86.0939	107	1
1527746043.780395000	86.0978	98	1
1527746043.883555000	86.201	390	1
1527746043.883649000	86.2011	259	1
1527746043.905222000	86.2227	87	0
1527746043.987387000	86.3048	232	0
1527746043.988727000	86.3062	148	0
1527746043.991418000	86.3089	104	1
1527746043.991449000	86.3089	92	0
1527746043.992786000	86.3102	194	0
1527746043.995404000	86.3128	101	1
1527746044.692051000	87.0095	1387	1
1527746044.692144000	87.0096	261	1
1527746044.713392000	87.0308	87	0
1527746044.799385000	87.1168	256	0
1527746044.800641000	87.1181	148	0
1527746044.803052000	87.1205	92	0
1527746044.803496000	87.1209	107	1
1527746044.804428000	87.1219	155	0
1527746044.808410000	87.1259	98	1
1527746044.991801000	87.3092	388	1
1527746044.991892000	87.3093	259	1
1527746045.012107000	87.3295	87	0
1527746045.026342000	87.3438	87	0
1527746045.178676000	87.4961	233	0
1527746045.179951000	87.4974	148	0
1527746045.181611000	87.4991	92	0
1527746045.182435000	87.4999	110	1
1527746045.182904000	87.5003	228	0
1527746045.186496000	87.5039	98	1
1527746045.439933000	87.7574	529	1
1527746045.440022000	87.7575	261	1
1527746045.461323000	87.7788	87	0
1527746045.565407000	87.8828	235	0
1527746045.566631000	87.8841	148	0
1527746045.569473000	87.8869	92	0
1527746045.569532000	87.887	104	1
1527746045.570761000	87.8882	334	0
1527746045.573440000	87.8909	101	1
1527746045.911964000	88.2294	393	1
1527746045.912058000	88.2295	263	1
1527746045.934203000	88.2516	87	0
1527746046.009836000	88.3273	324	0
1527746046.011165000	88.3286	148	0
1527746046.012456000	88.3299	92	0
1527746046.013538000	88.331	107	1
1527746046.013765000	88.3312	97	0
1527746046.017535000	88.335	98	1
1527746046.598897000	88.9163	393	1
1527746046.598958000	88.9164	258	1
1527746046.628521000	88.946	87	0
1527746046.721433000	89.0389	267	0
1527746046.722636000	89.0401	148	0
1527746046.725323000	89.0428	92	0
1527746046.725556000	89.043	107	1
1527746046.726647000	89.0441	335	0
1527746046.730552000	89.048	98	1
1527746046.908958000	89.2264	442	1
1527746046.909020000	89.2265	262	1
1527746046.928550000	89.246	87	0
1527746047.027036000	89.3445	329	0
1527746047.028285000	89.3457	148	0
1527746047.030591000	89.348	104	1
1527746047.031945000	89.3494	92	0
1527746047.033247000	89.3507	202	0
1527746047.035589000	89.353	101	1
1527746047.369021000	89.6865	390	1
1527746047.369083000	89.6865	263	1
1527746047.397762000	89.7152	87	0
1527746047.497522000	89.815	235	0
1527746047.498802000	89.8162	148	0
1527746047.501546000	89.819	104	1
1527746047.502068000	89.8195	92	0
1527746047.503387000	89.8208	316	0
1527746047.505550000	89.823	101	1
1527746047.789407000	90.1068	394	1
1527746047.789497000	90.1069	264	1
1527746047.807181000	90.1246	87	0
1527746047.912879000	90.2303	259	0
1527746047.914340000	90.2318	148	0
1527746047.916639000	90.2341	104	1
1527746047.917004000	90.2344	92	0
1527746047.918302000	90.2357	134	0
1527746047.920630000	90.2381	101	1
1527746048.038842000	90.3563	401	1
1527746048.038933000	90.3564	258	1
1527746048.081539000	90.399	87	0
1527746048.081621000	90.3991	401	1
1527746048.100468000	90.4179	87	0
1527746048.168996000	90.4864	235	0
1527746048.170292000	90.4877	148	0
1527746048.172643000	90.4901	107	1
1527746048.173092000	90.4905	92	0
1527746048.174515000	90.492	102	0
1527746048.176646000	90.4941	101	1
1527746048.399288000	90.7167	393	1
1527746048.399367000	90.7168	259	1
1527746048.421502000	90.7389	87	0
1527746048.531829000	90.8493	232	0
1527746048.533148000	90.8506	148	0
1527746048.534801000	90.8522	92	0
1527746048.535678000	90.8531	107	1
1527746048.536179000	90.8536	310	0
1527746048.539608000	90.857	98	1
1527746048.548540000	90.866	232	0
1527746048.552666000	90.8701	98	1
1527746048.907993000	91.2254	388	1
1527746048.908060000	91.2255	261	1
1527746048.926219000	91.2437	87	0
1527746049.012319000	91.3298	257	0
1527746049.013540000	91.331	148	0
1527746049.015276000	91.3327	92	0
1527746049.016574000	91.334	227	0
1527746049.016687000	91.3341	107	1
1527746049.020694000	91.3381	98	1
1527746049.179133000	91.4966	393	1
1527746049.179228000	91.4967	260	1
1527746049.195264000	91.5127	100	0
1527746049.198695000	91.5161	98	1
1527746049.199766000	91.5172	87	0
1527746049.279683000	91.5971	235	0
1527746049.280990000	91.5984	148	0
1527746049.282271000	91.5997	92	0
1527746049.283565000	91.601	132	0
[truncated: 503 more rows]
