# Supplementary material for: Method for multi-task learning fusion network traffic classification to address small sample labels
Source: Sci Rep. 2024 Jan 30;14:2518. doi: 10.1038/s41598-024-51933-8 (PMC10827795; doi:10.1038/s41598-024-51933-8)
Supplement: Supplementary file 2 — Supplementary Information 2. [file 41598_2024_51933_MOESM2_ESM.zip › QUIC Dataset/QUIC Dataset/pretraining/Google Doc/GoogleDoc-1063.txt]

1527859618.057338000	0	297	1
1527859618.073971000	0.016633	87	0
1527859618.411019000	0.353681	393	0
1527859618.411218000	0.35388	1412	0
1527859618.411400000	0.354062	1412	0
1527859618.411582000	0.354244	1412	0
1527859618.411727000	0.354389	180	0
1527859618.411932000	0.354594	1412	0
1527859618.412113000	0.354775	1412	0
1527859618.412292000	0.354954	1412	0
1527859618.412494000	0.355156	188	0
1527859618.412695000	0.355357	716	0
1527859618.415855000	0.358517	112	1
1527859618.417591000	0.360253	1412	0
1527859618.417856000	0.360518	1412	0
1527859618.418016000	0.360678	693	0
1527859618.419537000	0.362199	124	1
1527859618.421903000	0.364565	1412	0
1527859618.422082000	0.364744	1412	0
1527859618.422546000	0.365208	1412	0
1527859618.422691000	0.365353	188	0
1527859618.427828000	0.37049	1202	0
1527859618.435544000	0.378206	112	1
1527859618.477099000	0.419761	1412	0
1527859618.477264000	0.419926	1412	0
1527859618.477445000	0.420107	1412	0
1527859618.477592000	0.420254	198	0
1527859618.477796000	0.420458	1238	0
1527859618.477977000	0.420639	1412	0
1527859618.478121000	0.420783	255	0
1527859618.478334000	0.420996	1412	0
1527859618.478494000	0.421156	802	0
1527859618.479228000	0.42189	1412	0
1527859618.479346000	0.422008	127	1
1527859618.479549000	0.422211	1412	0
1527859618.479975000	0.422637	1412	0
1527859618.480121000	0.422783	180	0
1527859618.480330000	0.422992	1412	0
1527859618.480497000	0.423159	1016	0
1527859618.480744000	0.423406	1412	0
1527859618.480959000	0.423621	165	0
1527859618.482402000	0.425064	1412	0
1527859618.482664000	0.425326	1412	0
1527859618.483363000	0.426025	1412	0
1527859618.483447000	0.426109	124	1
1527859618.483525000	0.426187	188	0
1527859618.483700000	0.426362	84	0
1527859618.487158000	0.42982	1412	0
1527859618.487295000	0.429957	152	0
1527859618.487460000	0.430122	112	1
1527859618.490115000	0.432777	1412	0
1527859618.490369000	0.433031	1412	0
1527859618.490755000	0.433417	1412	0
1527859618.490962000	0.433624	188	0
1527859618.491134000	0.433796	84	0
1527859618.492221000	0.434883	790	0
1527859618.493435000	0.436097	115	1
1527859618.495872000	0.438534	1412	0
1527859618.496580000	0.439242	1412	0
1527859618.496881000	0.439543	1412	0
1527859618.497031000	0.439693	188	0
1527859618.497221000	0.439883	665	0
1527859618.497771000	0.440433	102	0
1527859618.498168000	0.44083	218	0
1527859618.500628000	0.44329	106	1
1527859618.512451000	0.455113	109	1
1527859618.526802000	0.469464	188	0
1527859618.534462000	0.477124	100	1
1527859618.835149000	0.777811	319	1
1527859618.835241000	0.777903	1412	1
1527859618.835278000	0.77794	918	1
1527859618.844487000	0.787149	822	1
1527859618.853011000	0.795673	87	0
1527859618.861873000	0.804535	87	0
1527859618.967144000	0.909806	372	0
1527859618.970357000	0.913019	80	0
1527859618.971464000	0.914126	109	1
1527859619.147773000	1.09044	216	1
1527859619.164086000	1.10675	87	0
1527859619.356184000	1.29885	452	0
1527859619.356367000	1.29903	1115	0
1527859619.358687000	1.30135	92	0
1527859619.359081000	1.30174	85	0
1527859619.373085000	1.31575	106	1
1527859619.377538000	1.3202	103	1
1527859619.389520000	1.33218	92	0
1527859619.393491000	1.33615	100	1
1527859619.397449000	1.34011	313	0
1527859619.397732000	1.34039	1412	0
1527859619.398066000	1.34073	1412	0
1527859619.398388000	1.34105	1412	0
1527859619.398536000	1.3412	186	0
1527859619.398742000	1.3414	1412	0
1527859619.399068000	1.34173	1412	0
1527859619.399264000	1.34193	1065	0
1527859619.400484000	1.34315	92	0
1527859619.400663000	1.34332	173	0
1527859619.400741000	1.3434	127	1
1527859619.549304000	1.49197	396	1
1527859619.567000000	1.50966	87	0
1527859619.587085000	1.52975	278	0
1527859619.587257000	1.52992	589	0
1527859619.590498000	1.53316	106	1
1527859620.811900000	2.75456	334	1
1527859620.828598000	2.77126	87	0
1527859620.982063000	2.92473	1412	1
1527859620.982138000	2.9248	1412	1
1527859620.982171000	2.92483	431	1
1527859620.982231000	2.92489	845	1
1527859621.000432000	2.94309	87	0
1527859621.023917000	2.96658	961	0
1527859621.024062000	2.96672	201	0
1527859621.027624000	2.97029	109	1
1527859621.044868000	2.98753	1089	1
1527859621.045022000	2.98768	1412	1
1527859621.045044000	2.98771	629	1
1527859621.049093000	2.99176	252	1
1527859621.062056000	3.00472	87	0
1527859621.068211000	3.01087	87	0
1527859621.078447000	3.02111	87	0
1527859621.171819000	3.11448	301	0
1527859621.172852000	3.11551	1412	0
1527859621.173018000	3.11568	997	0
1527859621.173798000	3.11646	92	0
1527859621.174515000	3.11718	193	0
1527859621.175587000	3.11825	121	1
1527859621.370023000	3.31269	445	0
1527859621.373125000	3.31579	80	0
1527859621.373591000	3.31625	103	1
1527859621.667768000	3.61043	592	0
1527859621.667925000	3.61059	305	0
1527859621.668093000	3.61075	95	0
1527859621.673702000	3.61636	106	1
1527859621.676542000	3.6192	102	1
1527859621.683915000	3.62658	252	1
1527859621.695941000	3.6386	87	0
1527859621.700863000	3.64352	87	0
1527859621.817225000	3.75989	293	1
1527859621.817334000	3.76	1412	1
1527859621.817372000	3.76003	1412	1
1527859621.817405000	3.76007	1412	1
1527859621.817442000	3.7601	1412	1
1527859621.817477000	3.76014	1412	1
1527859621.817511000	3.76017	1412	1
1527859621.817548000	3.76021	1412	1
1527859621.817588000	3.76025	1412	1
1527859621.817621000	3.76028	1412	1
1527859621.817655000	3.76032	1412	1
1527859621.817690000	3.76035	1412	1
1527859621.817743000	3.76041	1412	1
1527859621.817761000	3.76042	267	1
1527859621.834251000	3.77691	87	0
1527859621.837793000	3.78046	87	0
1527859621.985278000	3.92794	846	0
1527859621.989653000	3.93232	106	1
1527859622.050599000	3.99326	1412	0
1527859622.050813000	3.99347	1412	0
1527859622.051010000	3.99367	1412	0
1527859622.051158000	3.99382	186	0
1527859622.051368000	3.99403	1412	0
1527859622.051547000	3.99421	1344	0
1527859622.051722000	3.99438	1412	0
1527859622.051903000	3.99457	1412	0
1527859622.052083000	3.99475	1412	0
1527859622.052227000	3.99489	188	0
1527859622.052348000	3.99501	127	1
1527859622.052453000	3.99512	1412	0
1527859622.052638000	3.9953	1412	0
1527859622.052817000	3.99548	1412	0
1527859622.052962000	3.99562	180	0
1527859622.053165000	3.99583	1233	0
1527859622.054978000	3.99764	1412	0
1527859622.055425000	3.99809	746	0
1527859622.055687000	3.99835	118	1
1527859622.067593000	4.01026	1412	0
1527859622.067754000	4.01042	1412	0
1527859622.068495000	4.01116	1412	0
1527859622.068641000	4.0113	198	0
1527859622.068832000	4.01149	760	0
1527859622.069228000	4.01189	1412	0
1527859622.069443000	4.0121	1412	0
1527859622.069743000	4.0124	1412	0
1527859622.070082000	4.01274	188	0
1527859622.070350000	4.01301	974	0
1527859622.072674000	4.01534	118	1
1527859622.079660000	4.02232	106	1
1527859622.079817000	4.02248	102	1
1527859622.094007000	4.03667	104	0
1527859622.108723000	4.05138	100	1
1527859622.118029000	4.06069	1412	0
1527859622.118203000	4.06086	1412	0
1527859622.118484000	4.06115	1412	0
1527859622.118632000	4.06129	188	0
1527859622.118800000	4.06146	84	0
1527859622.119017000	4.06168	1412	0
1527859622.119161000	4.06182	178	0
1527859622.124099000	4.06676	1412	0
1527859622.124517000	4.06718	1412	0
1527859622.125090000	4.06775	1412	0
1527859622.125235000	4.0679	188	0
1527859622.125401000	4.06806	127	1
1527859622.125406000	4.06807	84	0
1527859622.126302000	4.06896	1197	0
1527859622.128718000	4.07138	106	1
1527859622.129853000	4.07252	1412	0
1527859622.130117000	4.07278	1412	0
1527859622.130430000	4.07309	1412	0
1527859622.130580000	4.07324	188	0
1527859622.130835000	4.0735	963	0
1527859622.133149000	4.07581	1412	0
1527859622.133314000	4.07598	1308	0
1527859622.133670000	4.07633	118	1
1527859622.135830000	4.07849	750	0
1527859622.139288000	4.08195	1412	0
1527859622.139554000	4.08222	1337	0
1527859622.139746000	4.08241	100	1
1527859622.142024000	4.08469	1412	0
1527859622.142487000	4.08515	1412	0
1527859622.142635000	4.0853	342	0
1527859622.142804000	4.08547	92	0
1527859622.142989000	4.08565	293	0
1527859622.148954000	4.09162	118	1
1527859624.520910000	6.46357	508	1
1527859624.520990000	6.46365	295	1
1527859624.523798000	6.46646	422	1
1527859624.523875000	6.46654	1412	1
1527859624.523900000	6.46656	1412	1
1527859624.523922000	6.46658	992	1
1527859624.537752000	6.48041	87	0
1527859624.543287000	6.48595	87	0
1527859624.568291000	6.51095	397	1
1527859624.584960000	6.52762	87	0
1527859624.762916000	6.70558	1412	1
1527859624.762958000	6.70562	1412	1
1527859624.762981000	6.70564	143	1
1527859624.763042000	6.7057	845	1
1527859624.780941000	6.7236	87	0
1527859624.816948000	6.75961	527	0
1527859624.817102000	6.75976	119	0
1527859624.820813000	6.76347	109	1
1527859625.059237000	7.0019	421	0
1527859625.062848000	7.00551	100	1
1527859625.065212000	7.00787	80	0
1527859625.068828000	7.01149	100	1
1527859625.085378000	7.02804	381	0
1527859625.085636000	7.0283	1400	0
1527859625.086457000	7.02912	513	0
1527859625.088234000	7.0309	592	0
1527859625.088805000	7.03147	109	1
1527859625.090566000	7.03323	635	0
1527859625.091056000	7.03372	467	0
1527859625.093824000	7.03649	103	1
1527859625.094396000	7.03706	697	0
1527859625.094569000	7.03723	484	0
1527859625.097003000	7.03966	835	0
1527859625.097160000	7.03982	649	0
1527859625.098058000	7.04072	109	1
1527859625.098488000	7.04115	519	0
1527859625.100073000	7.04274	439	0
1527859625.101821000	7.04448	103	1
1527859625.101959000	7.04462	701	0
1527859625.103254000	7.04592	616	0
1527859625.104596000	7.04726	558	0
1527859625.105409000	7.04807	297	0
1527859625.105596000	7.04826	654	0
1527859625.105754000	7.04842	103	0
1527859625.106459000	7.04912	112	1
1527859625.106552000	7.04921	593	0
1527859625.107571000	7.05023	689	0
1527859625.108749000	7.05141	168	0
1527859625.109803000	7.05246	109	1
1527859625.115214000	7.05788	92	0
1527859625.117830000	7.06049	100	1
1527859625.151242000	7.0939	106	0
1527859625.153820000	7.09648	100	1
1527859625.439922000	7.38258	1109	1
1527859625.439996000	7.38266	110	1
1527859625.441980000	7.38464	300	1
1527859625.443716000	7.38638	473	1
1527859625.443779000	7.38644	88	1
1527859625.457131000	7.39979	87	0
1527859625.461975000	7.40464	87	0
1527859625.977262000	7.91992	357	0
1527859625.977431000	7.92009	151	0
1527859625.982586000	7.92525	92	0
1527859625.982756000	7.92542	275	0
1527859625.986866000	7.92953	115	1
1527859626.031234000	7.9739	265	0
1527859626.031406000	7.97407	103	0
1527859626.034853000	7.97751	92	0
1527859626.035282000	7.97794	235	0
1527859626.036469000	7.97913	109	1
1527859626.093447000	8.03611	266	0
1527859626.093607000	8.03627	141	0
1527859626.095881000	8.03854	103	1
1527859626.097206000	8.03987	92	0
1527859626.097608000	8.04027	229	0
1527859626.099877000	8.04254	103	1
1527859626.655695000	8.59836	389	1
1527859626.655771000	8.59843	257	1
1527859626.673156000	8.61582	87	0
1527859626.884646000	8.82731	484	1
1527859626.884729000	8.82739	95	1
1527859626.901687000	8.84435	87	0
1527859627.382560000	9.32522	256	0
1527859627.382721000	9.32538	146	0
1527859627.384951000	9.32761	109	1
1527859627.385930000	9.32859	92	0
1527859627.386114000	9.32878	151	0
1527859627.389027000	9.33169	103	1
1527859627.390981000	9.33364	368	1
1527859627.391096000	9.33376	1412	1
1527859627.391133000	9.3338	1412	1
1527859627.391156000	9.33382	1412	1
1527859627.391198000	9.33386	1412	1
1527859627.391260000	9.33392	1412	1
1527859627.391285000	9.33395	1412	1
1527859627.391321000	9.33398	1412	1
1527859627.391369000	9.33403	1412	1
1527859627.391393000	9.33405	1412	1
1527859627.391415000	9.33408	1412	1
1527859627.391477000	9.33414	1412	1
1527859627.391499000	9.33416	1412	1
1527859627.391523000	9.33418	1412	1
1527859627.391561000	9.33422	1412	1
1527859627.391601000	9.33426	1412	1
1527859627.391641000	9.3343	1412	1
1527859627.391678000	9.33434	1412	1
1527859627.391729000	9.33439	1412	1
1527859627.391752000	9.33441	1412	1
1527859627.392962000	9.33562	1412	1
1527859627.393025000	9.33569	1412	1
1527859627.393062000	9.33572	1412	1
1527859627.393122000	9.33578	1412	1
1527859627.393149000	9.33581	1412	1
1527859627.393179000	9.33584	1412	1
1527859627.393218000	9.33588	1412	1
1527859627.393253000	9.33592	1412	1
1527859627.393290000	9.33595	1412	1
1527859627.393325000	9.33599	1412	1
1527859627.393355000	9.33602	1412	1
1527859627.393405000	9.33607	1412	1
1527859627.393435000	9.3361	1412	1
1527859627.393458000	9.33612	1412	1
1527859627.393496000	9.33616	804	1
1527859627.408521000	9.35118	87	0
1527859627.409992000	9.35265	87	0
1527859627.410424000	9.35309	100	0
1527859627.412954000	9.35562	106	1
1527859627.414108000	9.35677	87	0
1527859627.424910000	9.36757	239	0
1527859627.425231000	9.36789	434	0
1527859627.427952000	9.37061	106	1
1527859627.435535000	9.3782	172	0
1527859627.437948000	9.38061	100	1
1527859627.473348000	9.41601	359	1
1527859627.475350000	9.41801	292	1
1527859627.490937000	9.4336	87	0
1527859627.498881000	9.44154	376	1
1527859627.515656000	9.45832	87	0
1527859627.642651000	9.58531	341	1
1527859627.642741000	9.5854	264	1
1527859627.659552000	9.60221	87	0
1527859627.684398000	9.62706	553	0
1527859627.684584000	9.62725	801	0
1527859627.686063000	9.62873	92	0
1527859627.686498000	9.62916	132	0
1527859627.686950000	9.62961	112	1
1527859628.043928000	9.98659	375	0
1527859628.047034000	9.9897	100	1
1527859628.050262000	9.99292	80	0
1527859628.053042000	9.9957	100	1
1527859628.145548000	10.0882	314	0
1527859628.145660000	10.0883	118	0
1527859628.146667000	10.0893	372	0
1527859628.146844000	10.0895	279	0
1527859628.147980000	10.0906	109	1
1527859628.149760000	10.0924	92	0
1527859628.149859000	10.0925	188	0
1527859628.150041000	10.0927	92	0
1527859628.150291000	10.093	156	0
1527859628.153049000	10.0957	109	1
1527859628.337445000	10.2801	243	0
1527859628.337547000	10.2802	146	0
1527859628.340113000	10.2828	103	1
1527859628.342470000	10.2851	92	0
1527859628.342578000	10.2852	209	0
1527859628.345047000	10.2877	103	1
1527859628.443747000	10.3864	390	1
1527859628.443834000	10.3865	266	1
1527859628.460793000	10.4035	87	0
1527859629.006344000	10.949	235	0
1527859629.006454000	10.9491	146	0
1527859629.009046000	10.9517	106	1
1527859629.012690000	10.9554	92	0
1527859629.013510000	10.9562	187	0
1527859629.015090000	10.9578	103	1
1527859629.259731000	11.2024	390	1
1527859629.259792000	11.2025	259	1
1527859629.276295000	11.219	87	0
1527859629.408497000	11.3512	329	0
1527859629.408650000	11.3513	146	0
1527859629.411104000	11.3538	106	1
1527859629.411713000	11.3544	92	0
1527859629.412118000	11.3548	227	0
1527859629.414078000	11.3567	103	1
1527859629.490401000	11.4331	871	1
1527859629.490487000	11.4331	258	1
1527859629.507488000	11.4502	87	0
1527859630.052379000	11.995	267	0
1527859630.052549000	11.9952	146	0
1527859630.055085000	11.9977	106	1
1527859630.056263000	11.9989	92	0
1527859630.056697000	11.9994	340	0
1527859630.059086000	12.0017	103	1
1527859630.154286000	12.0969	398	1
1527859630.154376000	12.097	266	1
1527859630.172922000	12.1156	87	0
1527859630.746460000	12.6891	258	0
1527859630.746682000	12.6893	146	0
1527859630.749130000	12.6918	106	1
1527859630.750269000	12.6929	92	0
1527859630.750634000	12.6933	204	0
1527859630.753115000	12.6958	103	1
1527859630.894041000	12.8367	1091	1
1527859630.894130000	12.8368	266	1
1527859630.912123000	12.8548	87	0
1527859631.531037000	13.4737	258	0
1527859631.531212000	13.4739	146	0
1527859631.534178000	13.4768	106	1
1527859631.535825000	13.4785	92	0
1527859631.536172000	13.4788	86	0
1527859631.538175000	13.4808	103	1
1527859631.907147000	13.8498	389	1
1527859631.907246000	13.8499	280	1
1527859631.923537000	13.8662	87	0
1527859632.455562000	14.3982	256	0
1527859632.455780000	14.3984	146	0
1527859632.458222000	14.4009	106	1
1527859632.459171000	14.4018	92	0
1527859632.459608000	14.4023	171	0
1527859632.462322000	14.405	103	1
1527859632.623954000	14.5666	389	1
1527859632.624040000	14.5667	270	1
1527859632.640920000	14.5836	87	0
1527859632.784789000	14.7275	233	0
1527859632.784893000	14.7276	148	0
1527859632.787327000	14.73	106	1
1527859632.788292000	14.731	92	0
1527859632.788758000	14.7314	270	0
1527859632.791319000	14.734	103	1
1527859633.061841000	15.0045	386	1
1527859633.061989000	15.0047	258	1
1527859633.080875000	15.0235	87	0
1527859633.627856000	15.5705	256	0
1527859633.627981000	15.5706	148	0
1527859633.630386000	15.573	106	1
1527859633.632340000	15.575	92	0
1527859633.632556000	15.5752	229	0
1527859633.635376000	15.578	103	1
1527859633.806748000	15.7494	389	1
1527859633.806841000	15.7495	260	1
1527859633.823572000	15.7662	87	0
1527859634.394007000	16.3367	255	0
1527859634.394166000	16.3368	148	0
1527859634.396384000	16.339	106	1
1527859634.397639000	16.3403	92	0
1527859634.397832000	16.3405	247	0
1527859634.400349000	16.343	103	1
1527859634.531874000	16.4745	389	1
1527859634.531966000	16.4746	267	1
1527859634.548350000	16.491	87	0
1527859635.087117000	17.0298	258	0
1527859635.087232000	17.0299	148	0
1527859635.090471000	17.0331	106	1
1527859635.091847000	17.0345	92	0
1527859635.091975000	17.0346	205	0
1527859635.094451000	17.0371	103	1
1527859635.155614000	17.0983	391	1
1527859635.155679000	17.0983	265	1
1527859635.173158000	17.1158	87	0
1527859635.713241000	17.6559	232	0
1527859635.713335000	17.656	148	0
1527859635.716345000	17.659	92	0
1527859635.716446000	17.6591	106	1
1527859635.716545000	17.6592	301	0
1527859635.719509000	17.6622	103	1
1527859635.876934000	17.8196	388	1
1527859635.877010000	17.8197	269	1
1527859635.892476000	17.8351	87	0
1527859636.445201000	18.3879	302	0
1527859636.445840000	18.3885	148	0
1527859636.447148000	18.3898	92	0
1527859636.447549000	18.3902	85	0
1527859636.448464000	18.3911	112	1
1527859636.569291000	18.512	388	1
1527859636.569383000	18.512	259	1
1527859636.586299000	18.529	87	0
1527859636.590787000	18.5334	87	0
1527859637.114438000	19.0571	397	0
1527859637.114547000	19.0572	148	0
1527859637.117497000	19.0602	92	0
1527859637.117602000	19.0603	109	1
1527859637.118151000	19.0608	278	0
1527859637.120586000	19.0632	103	1
1527859637.214958000	19.1576	872	1
1527859637.215047000	19.1577	257	1
1527859637.232079000	19.1747	87	0
1527859637.438859000	19.3815	232	0
1527859637.439016000	19.3817	148	0
1527859637.441510000	19.3842	106	1
1527859637.444703000	19.3874	92	0
1527859637.444884000	19.3875	306	0
1527859637.447610000	19.3903	103	1
1527859637.672710000	19.6154	1105	1
1527859637.672802000	19.6155	261	1
1527859637.690563000	19.6332	87	0
1527859638.222779000	20.1654	255	0
1527859638.222953000	20.1656	148	0
1527859638.225545000	20.1682	106	1
1527859638.227604000	20.1703	92	0
1527859638.227762000	20.1704	226	0
1527859638.230640000	20.1733	103	1
1527859638.296064000	20.2387	388	1
1527859638.296130000	20.2388	264	1
1527859638.313597000	20.2563	87	0
1527859638.854674000	20.7973	308	0
1527859638.854840000	20.7975	148	0
1527859638.857615000	20.8003	106	1
1527859638.858480000	20.8011	92	0
1527859638.858981000	20.8016	316	0
1527859638.861690000	20.8044	103	1
1527859638.888742000	20.8314	390	1
1527859638.888834000	20.8315	262	1
1527859638.905534000	20.8482	87	0
1527859639.434324000	21.377	290	0
1527859639.434532000	21.3772	148	0
1527859639.437634000	21.3803	106	1
1527859639.438601000	21.3813	92	0
1527859639.438781000	21.3814	121	0
1527859639.441731000	21.3844	103	1
1527859639.481009000	21.4237	391	1
1527859639.481068000	21.4237	263	1
1527859639.496875000	21.4395	87	0
1527859640.041877000	21.9845	233	0
1527859640.042002000	21.9847	148	0
1527859640.044725000	21.9874	106	1
1527859640.046315000	21.989	92	0
1527859640.046427000	21.9891	145	0
1527859640.048746000	21.9914	103	1
1527859640.211059000	22.1537	385	1
1527859640.211151000	22.1538	264	1
1527859640.228266000	22.1709	87	0
1527859640.239878000	22.1825	87	0
1527859640.762777000	22.7054	258	0
1527859640.762946000	22.7056	148	0
1527859640.765524000	22.7082	92	0
1527859640.765749000	22.7084	141	0
1527859640.765821000	22.7085	112	1
1527859640.768776000	22.7114	100	1
1527859640.871930000	22.8146	386	1
1527859640.871999000	22.8147	264	1
1527859640.889111000	22.8318	87	0
1527859641.419088000	23.3617	258	0
1527859641.419248000	23.3619	148	0
1527859641.421814000	23.3645	106	1
1527859641.422301000	23.365	92	0
1527859641.422633000	23.3653	262	0
1527859641.424802000	23.3675	103	1
1527859641.562625000	23.5053	391	1
1527859641.562687000	23.5053	266	1
1527859641.579539000	23.5222	87	0
1527859641.787405000	23.7301	235	0
1527859641.787523000	23.7302	148	0
1527859641.790859000	23.7335	106	1
1527859641.790895000	23.7336	92	0
1527859641.791357000	23.734	172	0
1527859641.793841000	23.7365	103	1
1527859641.931148000	23.8738	389	1
1527859641.931209000	23.8739	260	1
1527859641.948087000	23.8907	87	0
1527859642.479183000	24.4218	256	0
1527859642.479293000	24.422	148	0
1527859642.481828000	24.4245	106	1
1527859642.483197000	24.4259	92	0
1527859642.483632000	24.4263	293	0
1527859642.485894000	24.4286	103	1
1527859642.583116000	24.5258	389	1
1527859642.583183000	24.5258	258	1
1527859642.600455000	24.5431	87	0
1527859643.150308000	25.093	258	0
1527859643.150466000	25.0931	148	0
1527859643.152845000	25.0955	106	1
1527859643.154097000	25.0968	92	0
1527859643.154332000	25.097	89	0
1527859643.156866000	25.0995	103	1
1527859643.270207000	25.2129	389	1
1527859643.270301000	25.213	269	1
1527859643.287204000	25.2299	87	0
1527859643.813961000	25.7566	236	0
1527859643.814122000	25.7568	148	0
1527859643.816903000	25.7596	106	1
1527859643.818739000	25.7614	92	0
1527859643.818844000	25.7615	251	0
1527859643.821945000	25.7646	103	1
1527859643.928685000	25.8713	869	1
1527859643.928778000	25.8714	261	1
1527859643.946874000	25.8895	87	0
1527859644.570578000	26.5132	258	0
1527859644.570784000	26.5134	148	0
1527859644.572946000	26.5156	106	1
1527859644.574608000	26.5173	92	0
1527859644.576925000	26.5196	100	1
1527859644.588556000	26.5312	120	0
1527859644.590946000	26.5336	100	1
1527859644.751431000	26.6941	1107	1
1527859644.751526000	26.6942	271	1
1527859644.769110000	26.7118	87	0
1527859645.295474000	27.2381	304	0
1527859645.295632000	27.2383	148	0
1527859645.297969000	27.2406	106	1
1527859645.299041000	27.2417	92	0
1527859645.299221000	27.2419	223	0
1527859645.301949000	27.2446	103	1
1527859645.417195000	27.3599	390	1
1527859645.417268000	27.3599	265	1
1527859645.433925000	27.3766	87	0
1527859645.970005000	27.9127	374	0
1527859645.970210000	27.9129	148	0
1527859645.973063000	27.9157	106	1
1527859645.973442000	27.9161	92	0
1527859645.973565000	27.9162	266	0
1527859645.976036000	27.9187	103	1
1527859646.094046000	28.0367	390	1
1527859646.094127000	28.0368	273	1
1527859646.110093000	28.0528	87	0
1527859646.256671000	28.1993	258	0
1527859646.256783000	28.1994	148	0
1527859646.260116000	28.2028	106	1
1527859646.260908000	28.2036	92	0
1527859646.261436000	28.2041	109	0
1527859646.264040000	28.2067	103	1
1527859646.627487000	28.5701	390	1
1527859646.627582000	28.5702	263	1
1527859646.643925000	28.5866	87	0
1527859647.208407000	29.1511	258	0
1527859647.208507000	29.1512	148	0
1527859647.211131000	29.1538	106	1
1527859647.212001000	29.1547	92	0
1527859647.212168000	29.1548	119	0
1527859647.215167000	29.1578	103	1
1527859647.239322000	29.182	391	1
1527859647.239411000	29.1821	267	1
1527859647.255438000	29.1981	87	0
1527859647.817414000	29.7601	305	0
1527859647.817574000	29.7602	148	0
1527859647.820133000	29.7628	106	1
1527859647.822185000	29.7648	92	0
1527859647.822362000	29.765	92	0
1527859647.825180000	29.7678	103	1
1527859647.889561000	29.8322	387	1
1527859647.889622000	29.8323	268	1
1527859647.907393000	29.8501	87	0
1527859648.441011000	30.3837	290	0
1527859648.441149000	30.3838	148	0
1527859648.444160000	30.3868	106	1
1527859648.445460000	30.3881	92	0
1527859648.446148000	30.3888	224	0
1527859648.448223000	30.3909	103	1
1527859648.600207000	30.5429	390	1
1527859648.600293000	30.543	266	1
1527859648.616501000	30.5592	87	0
1527859648.819880000	30.7625	233	0
1527859648.819993000	30.7627	148	0
1527859648.823246000	30.7659	106	1
1527859648.824601000	30.7673	92	0
1527859648.824721000	30.7674	316	0
1527859648.827242000	30.7699	103	1
1527859649.027576000	30.9702	390	1
1527859649.027636000	30.9703	261	1
1527859649.043591000	30.9863	87	0
1527859649.183690000	31.1264	258	0
1527859649.183856000	31.1265	148	0
1527859649.186184000	31.1288	106	1
1527859649.187259000	31.1299	92	0
1527859649.187739000	31.1304	311	0
1527859649.190172000	31.1328	103	1
1527859649.476559000	31.4192	387	1
1527859649.476652000	31.4193	267	1
1527859649.492798000	31.4355	87	0
1527859649.708523000	31.6512	233	0
1527859649.708647000	31.6513	148	0
1527859649.711272000	31.6539	106	1
1527859649.711781000	31.6544	92	0
1527859649.712080000	31.6547	167	0
1527859649.714301000	31.657	103	1
1527859649.836933000	31.7796	872	1
1527859649.836996000	31.7797	262	1
1527859649.854684000	31.7973	87	0
1527859650.403751000	32.3464	256	0
1527859650.403877000	32.3465	148	0
1527859650.406270000	32.3489	106	1
1527859650.407979000	32.3506	92	0
1527859650.408150000	32.3508	215	0
1527859650.410331000	32.353	103	1
1527859650.424386000	32.367	397	1
1527859650.424468000	32.3671	266	1
1527859650.441690000	32.3844	87	0
1527859650.653694000	32.5964	233	0
1527859650.653857000	32.5965	148	0
1527859650.656275000	32.5989	106	1
1527859650.658255000	32.6009	92	0
1527859650.658438000	32.6011	194	0
1527859650.661310000	32.604	103	1
1527859650.824404000	32.7671	1089	1
1527859650.824504000	32.7672	261	1
1527859650.842551000	32.7852	87	0
1527859651.381548000	33.3242	258	0
1527859651.381669000	33.3243	148	0
1527859651.384334000	33.327	106	1
1527859651.386199000	33.3289	92	0
1527859651.386326000	33.329	91	0
1527859651.389400000	33.3321	103	1
1527859651.492781000	33.4354	386	1
1527859651.492840000	33.4355	267	1
1527859651.509388000	33.452	87	0
1527859652.039830000	33.9825	232	0
1527859652.039929000	33.9826	148	0
1527859652.042369000	33.985	106	1
1527859652.044366000	33.987	92	0
1527859652.044855000	33.9875	266	0
1527859652.047372000	33.99	103	1
1527859654.538966000	36.4816	385	1
1527859654.539048000	36.4817	261	1
1527859654.555494000	36.4982	87	0
1527859655.094028000	37.0367	259	0
1527859655.094144000	37.0368	148	0
1527859655.096569000	37.0392	106	1
1527859655.098147000	37.0408	92	0
1527859655.098564000	37.0412	291	0
1527859655.100602000	37.0433	103	1
1527859655.230068000	37.1727	390	1
1527859655.230160000	37.1728	296	1
1527859655.246927000	37.1896	87	0
1527859655.787799000	37.7305	279	0
1527859655.787907000	37.7306	148	0
1527859655.790580000	37.7332	106	1
1527859655.792291000	37.735	92	0
1527859655.792412000	37.7351	181	0
1527859655.794639000	37.7373	103	1
1527859655.861898000	37.8046	386	1
1527859655.861960000	37.8046	268	1
1527859655.879966000	37.8226	87	0
1527859656.414959000	38.3576	395	0
1527859656.415087000	38.3577	148	0
1527859656.417600000	38.3603	106	1
1527859656.419529000	38.3622	92	0
1527859656.419657000	38.3623	153	0
1527859656.422674000	38.3653	103	1
1527859656.492871000	38.4355	385	1
1527859656.492956000	38.4356	266	1
1527859656.510485000	38.4531	87	0
1527859656.715681000	38.6583	233	0
1527859656.715859000	38.6585	148	0
1527859656.718641000	38.6613	106	1
1527859656.720796000	38.6635	92	0
1527859656.720966000	38.6636	109	0
1527859656.723702000	38.6664	103	1
1527859656.996986000	38.9396	389	1
1527859656.997078000	38.9397	257	1
1527859657.013914000	38.9566	87	0
1527859657.574713000	39.5174	259	0
1527859657.574899000	39.5176	148	0
1527859657.577680000	39.5203	106	1
1527859657.578687000	39.5213	92	0
1527859657.579087000	39.5217	132	0
1527859657.581692000	39.5244	103	1
1527859661.522075000	43.4647	388	1
1527859661.522141000	43.4648	257	1
1527859661.539291000	43.482	87	0
1527859662.103030000	44.0457	332	0
1527859662.103145000	44.0458	148	0
1527859662.105530000	44.0482	106	1
1527859662.108545000	44.0512	92	0
1527859662.108681000	44.0513	106	0
1527859662.111625000	44.0543	103	1
1527859662.210868000	44.1535	392	1
1527859662.210967000	44.1536	264	1
1527859662.238600000	44.1813	392	1
1527859662.250749000	44.1934	87	0
1527859662.255922000	44.1986	87	0
1527859662.377269000	44.3199	265	0
1527859662.377493000	44.3202	148	0
1527859662.380590000	44.3233	109	1
1527859662.382081000	44.3247	92	0
1527859662.382512000	44.3252	281	0
1527859662.384587000	44.3272	103	1
1527859662.633884000	44.5765	388	1
1527859662.633950000	44.5766	259	1
1527859662.650637000	44.5933	87	0
1527859662.928923000	44.8716	233	0
1527859662.929182000	44.8718	148	0
1527859662.931631000	44.8743	106	1
1527859662.936908000	44.8796	92	0
1527859662.939629000	44.8823	100	1
1527859662.948513000	44.8912	274	0
1527859662.951638000	44.8943	100	1
1527859662.983704000	44.9264	871	1
1527859662.983799000	44.9265	258	1
1527859663.000924000	44.9436	87	0
1527859663.125978000	45.0686	258	0
1527859663.126139000	45.0688	148	0
1527859663.128571000	45.0712	106	1
1527859663.130396000	45.0731	92	0
1527859663.130588000	45.0733	279	0
1527859663.133639000	45.0763	103	1
1527859663.202692000	45.1454	398	1
1527859663.202788000	45.1455	259	1
1527859663.219608000	45.1623	87	0
1527859663.354302000	45.297	233	0
1527859663.354423000	45.2971	148	0
1527859663.357655000	45.3003	106	1
1527859663.359545000	45.3022	92	0
1527859663.359730000	45.3024	316	0
1527859663.362730000	45.3054	103	1
1527859663.464997000	45.4077	1093	1
1527859663.465082000	45.4077	260	1
1527859663.480458000	45.4231	100	0
1527859663.483521000	45.4262	87	0
1527859663.483620000	45.4263	100	1
1527859663.608700000	45.5514	233	0
1527859663.608847000	45.5515	148	0
1527859663.611603000	45.5543	106	1
1527859663.614803000	45.5575	92	0
1527859663.614930000	45.5576	141	0
1527859663.617701000	45.5604	103	1
1527859663.715142000	45.6578	386	1
1527859663.715233000	45.6579	259	1
1527859663.732181000	45.6748	87	0
1527859664.256312000	46.199	255	0
1527859664.256430000	46.1991	148	0
1527859664.259763000	46.2024	106	1
1527859664.260912000	46.2036	92	0
1527859664.261074000	46.2037	238	0
1527859664.263709000	46.2064	103	1
1527859664.334266000	46.2769	388	1
1527859664.334358000	46.277	270	1
1527859664.351302000	46.294	87	0
1527859664.494145000	46.4368	235	0
1527859664.494266000	46.4369	148	0
1527859664.496664000	46.4393	106	1
1527859664.498568000	46.4412	92	0
1527859664.499000000	46.4417	336	0
1527859664.501726000	46.4444	103	1
1527859664.574593000	46.5173	390	1
1527859664.574697000	46.5174	262	1
1527859664.592663000	46.5353	87	0
1527859665.121161000	47.0638	258	0
1527859665.121280000	47.0639	148	0
1527859665.123687000	47.0663	106	1
1527859665.126417000	47.0691	92	0
1527859665.126823000	47.0695	134	0
1527859665.128738000	47.0714	103	1
1527859665.264427000	47.2071	390	1
1527859665.264487000	47.2071	263	1
1527859665.281551000	47.2242	87	0
1527859665.424337000	47.367	235	0
1527859665.424433000	47.3671	148	0
1527859665.426743000	47.3694	92	0
1527859665.426793000	47.3695	106	1
1527859665.426933000	47.3696	310	0
1527859665.429772000	47.3724	103	1
1527859665.715278000	47.6579	390	1
1527859665.715337000	47.658	266	1
1527859665.732405000	47.6751	87	0
1527859666.281800000	48.2245	302	0
1527859666.282024000	48.2247	148	0
1527859666.284910000	48.2276	106	1
1527859666.286160000	48.2288	92	0
1527859666.286291000	48.229	301	0
1527859666.288816000	48.2315	103	1
1527859666.415175000	48.3578	385	1
1527859666.415236000	48.3579	263	1
1527859666.431790000	48.3745	87	0
1527859666.556403000	48.4991	326	0
1527859666.556549000	48.4992	148	0
1527859666.559771000	48.5024	106	1
1527859666.560523000	48.5032	92	0
1527859666.560670000	48.5033	110	0
1527859666.563838000	48.5065	103	1
1527859666.673131000	48.6158	385	1
1527859666.673199000	48.6159	258	1
1527859666.689823000	48.6325	87	0
1527859666.836475000	48.7791	279	0
1527859666.836640000	48.7793	148	0
1527859666.839794000	48.7825	106	1
1527859666.840332000	48.783	92	0
1527859666.840622000	48.7833	215	0
1527859666.842841000	48.7855	103	1
1527859666.952075000	48.8947	386	1
1527859666.952139000	48.8948	258	1
1527859666.971645000	48.9143	87	0
1527859667.092269000	49.0349	258	0
1527859667.092375000	49.035	148	0
1527859667.094806000	49.0375	106	1
1527859667.096023000	49.0387	92	0
1527859667.096216000	49.0389	210	0
1527859667.098866000	49.0415	103	1
1527859667.172886000	49.1155	386	1
1527859667.172938000	49.1156	262	1
1527859667.189203000	49.1319	87	0
1527859667.715959000	49.6586	233	0
1527859667.716092000	49.6588	148	0
1527859667.718849000	49.6615	106	1
1527859667.719326000	49.662	92	0
1527859667.719645000	49.6623	212	0
1527859667.721843000	49.6645	103	1
1527859667.764198000	49.7069	871	1
1527859667.764261000	49.7069	261	1
1527859667.781386000	49.724	87	0
1527859667.913733000	49.8564	309	0
1527859667.913849000	49.8565	148	0
1527859667.916920000	49.8596	106	1
1527859667.917875000	49.8605	92	0
1527859667.918016000	49.8607	272	0
1527859667.920911000	49.8636	103	1
1527859668.063255000	50.0059	399	1
1527859668.063313000	50.006	260	1
1527859668.080911000	50.0236	87	0
1527859668.085554000	50.0282	87	0
1527859668.223784000	50.1664	292	0
1527859668.223912000	50.1666	148	0
1527859668.226867000	50.1695	109	1
1527859668.228457000	50.1711	92	0
1527859668.228559000	50.1712	128	0
1527859668.230931000	50.1736	103	1
1527859668.523931000	50.4666	1095	1
1527859668.523988000	50.4667	259	1
1527859668.542145000	50.4848	87	0
1527859669.065099000	51.0078	235	0
1527859669.065649000	51.0083	148	0
1527859669.067652000	51.0103	92	0
1527859669.067769000	51.0104	200	0
1527859669.067944000	51.0106	112	1
1527859669.262746000	51.2054	386	1
1527859669.262803000	51.2055	262	1
1527859669.279045000	51.2217	87	0
1527859669.399925000	51.3426	256	0
1527859669.400071000	51.3427	148	0
1527859669.402955000	51.3456	106	1
1527859669.417346000	51.36	92	0
1527859669.419936000	51.3626	100	1
1527859669.432852000	51.3755	254	0
1527859669.435945000	51.3786	100	1
1527859669.712261000	51.6549	386	1
1527859669.712335000	51.655	261	1
1527859669.728983000	51.6716	87	0
1527859670.373928000	52.3166	258	0
1527859670.374077000	52.3167	148	0
1527859670.376991000	52.3197	106	1
1527859670.377613000	52.3203	92	0
1527859670.377716000	52.3204	159	0
1527859670.380019000	52.3227	103	1
1527859670.463363000	52.406	389	1
1527859670.463454000	52.4061	268	1
1527859670.480405000	52.4231	87	0
1527859670.611615000	52.5543	235	0
1527859670.611741000	52.5544	148	0
1527859670.614526000	52.5572	92	0
1527859670.614687000	52.5573	108	0
1527859670.615083000	52.5577	112	1
1527859670.705745000	52.6484	386	1
1527859670.705807000	52.6485	259	1
1527859670.723645000	52.6663	87	0
1527859670.874473000	52.8171	233	0
1527859670.874591000	52.8173	148	0
1527859670.877053000	52.8197	106	1
1527859670.879403000	52.8221	92	0
1527859670.879891000	52.8226	180	0
1527859670.882092000	52.8248	103	1
1527859671.214296000	53.157	390	1
1527859671.214361000	53.157	262	1
1527859671.232408000	53.1751	87	0
1527859671.370067000	53.3127	258	0
1527859671.370223000	53.3129	148	0
1527859671.373057000	53.3157	106	1
1527859671.374063000	53.3167	92	0
1527859671.374246000	53.3169	196	0
1527859671.377035000	53.3197	103	1
1527859671.523618000	53.4663	389	1
1527859671.523700000	53.4664	258	1
1527859671.542216000	53.4849	87	0
1527859671.672920000	53.6156	236	0
1527859671.673168000	53.6158	148	0
1527859671.676140000	53.6188	106	1
1527859671.677320000	53.62	92	0
1527859671.677832000	53.6205	319	0
1527859671.680069000	53.6227	103	1
1527859671.976610000	53.9193	391	1
1527859671.976705000	53.9194	264	1
1527859671.993410000	53.9361	87	0
1527859672.534966000	54.4776	256	0
1527859672.535130000	54.4778	148	0
1527859672.538192000	54.4809	106	1
1527859672.539155000	54.4818	92	0
1527859672.539268000	54.4819	206	0
1527859672.542172000	54.4848	103	1
1527859672.617282000	54.5599	386	1
1527859672.617347000	54.56	259	1
1527859672.634570000	54.5772	87	0
1527859673.181576000	55.1242	304	0
1527859673.181680000	55.1243	148	0
1527859673.184409000	55.1271	106	1
1527859673.187643000	55.1303	92	0
1527859673.187878000	55.1305	242	0
1527859673.190221000	55.1329	103	1
1527859673.300473000	55.2431	387	1
1527859673.300558000	55.2432	262	1
1527859673.316765000	55.2594	87	0
1527859673.442246000	55.3849	371	0
1527859673.442400000	55.3851	148	0
1527859673.445266000	55.3879	106	1
1527859673.446050000	55.3887	92	0
1527859673.449168000	55.3918	100	1
1527859673.459476000	55.4021	123	0
1527859673.462208000	55.4049	100	1
1527859673.833827000	55.7765	870	1
1527859673.833887000	55.7765	263	1
1527859673.852491000	55.7952	87	0
1527859674.379935000	56.3226	258	0
1527859674.380099000	56.3228	148	0
1527859674.383219000	56.3259	106	1
1527859674.383415000	56.3261	92	0
1527859674.383916000	56.3266	138	0
1527859674.386273000	56.3289	103	1
1527859674.521709000	56.4644	403	1
1527859674.521797000	56.4645	266	1
1527859674.538747000	56.4814	87	0
1527859674.667252000	56.6099	235	0
1527859674.667488000	56.6102	148	0
1527859674.670297000	56.613	106	1
1527859674.671419000	56.6141	92	0
1527859674.671786000	56.6144	188	0
1527859674.674305000	56.617	103	1
1527859674.987934000	56.9306	1094	1
1527859674.987994000	56.9307	261	1
1527859675.006113000	56.9488	87	0
1527859675.540864000	57.4835	329	0
1527859675.540977000	57.4836	148	0
1527859675.543357000	57.486	106	1
1527859675.544505000	57.4872	92	0
1527859675.544636000	57.4873	165	0
1527859675.547294000	57.49	103	1
1527859675.867457000	57.8101	389	1
1527859675.867539000	57.8102	260	1
1527859675.884302000	57.827	87	0
1527859676.418388000	58.361	291	0
1527859676.418544000	58.3612	148	0
1527859676.421345000	58.364	106	1
1527859676.421902000	58.3646	92	0
1527859676.422308000	58.365	316	0
1527859676.424331000	58.367	103	1
1527859676.538805000	58.4815	391	1
1527859676.538863000	58.4815	265	1
1527859676.556396000	58.4991	87	0
1527859676.678204000	58.6209	233	0
1527859676.678314000	58.621	148	0
1527859676.681425000	58.6241	106	1
1527859676.681685000	58.6243	92	0
1527859676.681810000	58.6245	288	0
1527859676.684407000	58.6271	103	1
1527859676.748464000	58.6911	389	1
1527859676.748548000	58.6912	257	1
1527859676.765070000	58.7077	87	0
1527859677.332403000	59.2751	256	0
1527859677.332579000	59.2752	148	0
1527859677.332896000	59.2756	92	0
1527859677.333084000	59.2757	103	0
1527859677.335401000	59.2781	112	1
1527859677.446797000	59.3895	390	1
1527859677.446864000	59.3895	262	1
1527859677.464345000	59.407	87	0
1527859677.599331000	59.542	232	0
1527859677.599447000	59.5421	148	0
1527859677.602483000	59.5451	106	1
1527859677.603447000	59.5461	92	0
1527859677.603874000	59.5465	119	0
1527859677.606488000	59.5491	103	1
1527859677.817779000	59.7604	384	1
1527859677.817878000	59.7605	257	1
1527859677.833918000	59.7766	87	0
1527859678.362805000	60.3055	258	0
1527859678.362919000	60.3056	148	0
1527859678.365528000	60.3082	106	1
1527859678.375706000	60.3184	92	0
1527859678.375809000	60.3185	310	0
1527859678.378529000	60.3212	103	1
1527859678.538011000	60.4807	386	1
1527859678.538078000	60.4807	265	1
1527859678.555324000	60.498	87	0
1527859678.683224000	60.6259	233	0
1527859678.683427000	60.6261	148	0
1527859678.686537000	60.6292	106	1
1527859678.688043000	60.6307	92	0
1527859678.688492000	60.6312	174	0
1527859678.690538000	60.6332	103	1
1527859678.980417000	60.9231	386	1
1527859678.980494000	60.9232	263	1
1527859678.996643000	60.9393	87	0
1527859679.143845000	61.0865	256	0
1527859679.143972000	61.0866	148	0
1527859679.146580000	61.0892	106	1
1527859679.148293000	61.091	92	0
1527859679.149119000	61.0918	195	0
1527859679.150557000	61.0932	103	1
1527859679.310868000	61.2535	389	1
1527859679.310952000	61.2536	258	1
1527859679.327750000	61.2704	87	0
1527859679.444793000	61.3875	233	0
1527859679.444957000	61.3876	148	0
1527859679.447585000	61.3902	106	1
1527859679.448689000	61.3914	92	0
1527859679.449118000	61.3918	112	0
1527859679.451576000	61.3942	103	1
1527859679.669059000	61.6117	868	1
1527859679.669120000	61.6118	260	1
1527859679.697621000	61.6403	868	1
1527859679.698302000	61.641	87	0
1527859679.715065000	61.6577	87	0
1527859679.824351000	61.767	233	0
1527859679.824450000	61.7671	148	0
1527859679.827601000	61.7703	109	1
1527859679.829175000	61.7718	92	0
1527859679.829395000	61.7721	225	0
1527859679.831605000	61.7743	103	1
1527859680.156293000	62.099	398	1
1527859680.156380000	62.099	262	1
1527859680.173700000	62.1164	87	0
1527859680.294997000	62.2377	302	0
1527859680.295163000	62.2378	148	0
1527859680.297637000	62.2403	106	1
1527859680.299704000	62.2424	92	0
1527859680.299825000	62.2425	212	0
1527859680.302622000	62.2453	103	1
1527859680.532943000	62.4756	388	1
1527859680.533025000	62.4757	259	1
1527859680.550088000	62.4927	87	0
1527859680.684324000	62.627	372	0
1527859680.684439000	62.6271	148	0
1527859680.687586000	62.6302	106	1
1527859680.688806000	62.6315	92	0
1527859680.689210000	62.6319	118	0
1527859680.691643000	62.6343	103	1
1527859681.166471000	63.1091	1089	1
1527859681.166565000	63.1092	262	1
1527859681.183763000	63.1264	87	0
1527859681.709851000	63.6525	255	0
1527859681.709981000	63.6526	148	0
1527859681.712655000	63.6553	106	1
1527859681.713671000	63.6563	92	0
1527859681.714071000	63.6567	241	0
1527859681.716707000	63.6594	103	1
1527859681.935003000	63.8777	385	1
1527859681.935073000	63.8777	262	1
1527859681.952213000	63.8949	87	0
1527859682.071920000	64.0146	233	0
1527859682.072085000	64.0147	148	0
1527859682.074662000	64.0173	106	1
1527859682.077065000	64.0197	92	0
1527859682.077251000	64.0199	256	0
1527859682.079680000	64.0223	103	1
1527859682.185597000	64.1283	386	1
1527859682.185689000	64.1284	257	1
1527859682.202877000	64.1455	87	0
1527859682.324007000	64.2667	331	0
1527859682.324153000	64.2668	148	0
1527859682.326751000	64.2694	106	1
1527859682.327619000	64.2703	92	0
1527859682.327743000	64.2704	147	0
1527859682.330744000	64.2734	103	1
1527859682.717473000	64.6601	387	1
1527859682.717558000	64.6602	258	1
1527859682.734862000	64.6775	87	0
1527859683.295248000	65.2379	287	0
1527859683.295888000	65.2385	148	0
1527859683.297795000	65.2405	106	1
1527859683.299461000	65.2421	92	0
1527859683.299593000	65.2423	234	0
1527859683.301785000	65.2444	103	1
1527859683.335790000	65.2785	389	1
1527859683.335881000	65.2785	267	1
1527859683.352699000	65.2954	87	0
1527859683.492718000	65.4354	232	0
1527859683.492831000	65.4355	148	0
1527859683.495830000	65.4385	106	1
1527859683.496951000	65.4396	92	0
1527859683.497441000	65.4401	287	0
1527859683.499804000	65.4425	103	1
1527859683.620879000	65.5635	389	1
1527859683.620932000	65.5636	257	1
1527859683.640393000	65.5831	87	0
1527859683.786112000	65.7288	233	0
1527859683.786217000	65.7289	148	0
1527859683.788774000	65.7314	106	1
1527859683.789514000	65.7322	92	0
1527859683.789780000	65.7324	126	0
1527859683.791816000	65.7345	103	1
1527859684.140145000	66.0828	390	1
1527859684.140232000	66.0829	263	1
1527859684.158816000	66.1015	87	0
1527859684.285190000	66.2279	258	0
1527859684.285318000	66.228	148	0
1527859684.287807000	66.2305	106	1
1527859684.289158000	66.2318	92	0
1527859684.289564000	66.2322	155	0
1527859684.292037000	66.2347	103	1
1527859684.381543000	66.3242	367	1
1527859684.381647000	66.3243	1412	1
1527859684.381686000	66.3243	1412	1
1527859684.381740000	66.3244	1412	1
1527859684.381771000	66.3244	570	1
1527859684.399615000	66.3423	87	0
1527859684.452244000	66.3949	323	1
1527859684.452331000	66.395	261	1
1527859684.468662000	66.4113	87	0
1527859684.511639000	66.4543	388	0
1527859684.514866000	66.4575	106	1
1527859684.518319000	66.461	80	0
1527859684.520867000	66.4635	100	1
1527859684.618115000	66.5608	243	0
1527859684.618212000	66.5609	148	0
1527859684.620871000	66.5635	103	1
1527859684.621997000	66.5647	92	0
1527859684.622158000	66.5648	146	0
1527859684.624869000	66.5675	103	1
1527859684.929797000	66.8725	386	1
1527859684.929873000	66.8725	257	1
1527859684.947187000	66.8898	87	0
1527859685.067603000	67.0103	235	0
1527859685.067711000	67.0104	148	0
1527859685.070876000	67.0135	92	0
1527859685.070951000	67.0136	106	1
1527859685.072069000	67.0147	282	0
1527859685.073890000	67.0166	103	1
1527859685.389076000	67.3317	869	1
1527859685.389170000	67.3318	259	1
1527859685.406471000	67.3491	87	0
1527859685.544358000	67.487	256	0
1527859685.544477000	67.4871	148	0
1527859685.546874000	67.4895	106	1
1527859685.547884000	67.4905	92	0
1527859685.548055000	67.4907	228	0
1527859685.550922000	67.4936	103	1
1527859685.670129000	67.6128	401	1
1527859685.670195000	67.6129	260	1
1527859685.688207000	67.6309	87	0
1527859685.810138000	67.7528	235	0
1527859685.810306000	67.753	148	0
1527859685.812276000	67.7549	92	0
1527859685.812732000	67.7554	340	0
1527859685.812862000	67.7555	112	1
1527859686.091302000	68.034	1094	1
1527859686.091388000	68.034	258	1
1527859686.108819000	68.0515	87	0
1527859686.232219000	68.1749	301	0
1527859686.232344000	68.175	148	0
1527859686.234959000	68.1776	106	1
1527859686.236014000	68.1787	92	0
1527859686.236878000	68.1795	152	0
1527859686.238965000	68.1816	103	1
1527859686.311005000	68.2537	384	1
1527859686.311099000	68.2538	260	1
1527859686.327918000	68.2706	87	0
1527859686.449109000	68.3918	371	0
1527859686.449235000	68.3919	148	0
1527859686.451975000	68.3946	106	1
1527859686.452572000	68.3952	92	0
1527859686.452691000	68.3954	208	0
1527859686.454951000	68.3976	103	1
1527859686.603248000	68.5459	388	1
1527859686.603343000	68.546	259	1
1527859686.620488000	68.5631	87	0
1527859686.827592000	68.7703	236	0
1527859686.827762000	68.7704	148	0
1527859686.830972000	68.7736	106	1
1527859686.832225000	68.7749	92	0
1527859686.832345000	68.775	144	0
1527859686.834934000	68.7776	103	1
1527859687.063245000	69.0059	391	1
1527859687.063331000	69.006	264	1
1527859687.079446000	69.0221	87	0
1527859687.202448000	69.1451	256	0
1527859687.202560000	69.1452	148	0
1527859687.205042000	69.1477	106	1
1527859687.205639000	69.1483	92	0
1527859687.205740000	69.1484	250	0
1527859687.207955000	69.1506	103	1
1527859687.381315000	69.324	367	1
1527859687.381422000	69.3241	1412	1
1527859687.381459000	69.3241	1412	1
1527859687.381488000	69.3242	1412	1
1527859687.381511000	69.3242	1412	1
1527859687.381551000	69.3242	1412	1
1527859687.381603000	69.3243	1412	1
1527859687.381627000	69.3243	1412	1
1527859687.381663000	69.3243	1412	1
1527859687.381692000	69.3244	1412	1
1527859687.381730000	69.3244	1412	1
1527859687.381783000	69.3244	1412	1
1527859687.381806000	69.3245	1412	1
1527859687.381852000	69.3245	1412	1
1527859687.381869000	69.3245	156	1
1527859687.397913000	69.3406	87	0
1527859687.402246000	69.3449	87	0
1527859687.579600000	69.5223	375	0
1527859687.581992000	69.5247	106	1
1527859687.584911000	69.5276	80	0
1527859687.587978000	69.5306	100	1
1527859688.205723000	70.1484	386	1
1527859688.205817000	70.1485	261	1
1527859688.223406000	70.1661	87	0
1527859688.356860000	70.2995	361	0
1527859688.356975000	70.2996	148	0
1527859688.359875000	70.3025	106	1
1527859688.361449000	70.3041	92	0
1527859688.361570000	70.3042	174	0
1527859688.363875000	70.3065	103	1
1527859688.422849000	70.3655	386	1
1527859688.422907000	70.3656	261	1
1527859688.440279000	70.3829	87	0
1527859688.579696000	70.5224	235	0
1527859688.579811000	70.5225	148	0
1527859688.582834000	70.5255	106	1
1527859688.583456000	70.5261	92	0
1527859688.584268000	70.5269	175	0
1527859688.585888000	70.5285	103	1
1527859688.657535000	70.6002	390	1
1527859688.657626000	70.6003	267	1
1527859688.674727000	70.6174	87	0
1527859688.816759000	70.7594	233	0
1527859688.816877000	70.7595	148	0
1527859688.819910000	70.7626	106	1
1527859688.821125000	70.7638	92	0
1527859688.821248000	70.7639	268	0
1527859688.823892000	70.7666	103	1
1527859688.961092000	70.9038	385	1
1527859688.961183000	70.9038	259	1
1527859688.978432000	70.9211	87	0
1527859689.196924000	71.1396	256	0
1527859689.197160000	71.1398	148	0
1527859689.199849000	71.1425	106	1
1527859689.201824000	71.1445	92	0
1527859689.202175000	71.1448	86	0
1527859689.205033000	71.1477	103	1
1527859689.351229000	71.2939	385	1
1527859689.351295000	71.294	260	1
1527859689.367977000	71.3106	87	0
1527859689.508768000	71.4514	233	0
1527859689.508885000	71.4515	148	0
1527859689.511927000	71.4546	92	0
1527859689.511973000	71.4546	106	1
1527859689.512433000	71.4551	185	0
1527859689.514975000	71.4576	103	1
1527859689.772060000	71.7147	871	1
1527859689.772142000	71.7148	265	1
1527859689.788802000	71.7315	87	0
1527859689.946303000	71.889	235	0
1527859689.946429000	71.8891	148	0
1527859689.948956000	71.8916	106	1
1527859689.949470000	71.8921	92	0
1527859689.949816000	71.8925	313	0
1527859689.951950000	71.8946	103	1
1527859690.182006000	72.1247	402	1
1527859690.182102000	72.1248	260	1
1527859690.198137000	72.1408	87	0
1527859690.720476000	72.6631	258	0
1527859690.720602000	72.6633	148	0
1527859690.722964000	72.6656	106	1
1527859690.724521000	72.6672	92	0
1527859690.724916000	72.6676	173	0
1527859690.726954000	72.6696	103	1
1527859690.902742000	72.8454	1094	1
1527859690.902835000	72.8455	263	1
1527859690.920049000	72.8627	87	0
1527859691.052465000	72.9951	235	0
1527859691.052561000	72.9952	148	0
1527859691.054976000	72.9976	106	1
1527859691.056195000	72.9989	92	0
1527859691.056602000	72.9993	103	0
1527859691.058970000	73.0016	103	1
1527859691.308229000	73.2509	390	1
1527859691.308289000	73.251	261	1
1527859691.324730000	73.2674	87	0
1527859691.456097000	73.3988	256	0
1527859691.456257000	73.3989	148	0
1527859691.458978000	73.4016	106	1
1527859691.459896000	73.4026	92	0
1527859691.460349000	73.403	99	0
1527859691.462983000	73.4056	103	1
1527859691.662360000	73.605	390	1
1527859691.662437000	73.6051	262	1
1527859691.679694000	73.6224	87	0
1527859691.684171000	73.6268	87	0
1527859691.810570000	73.7532	279	0
1527859691.810691000	73.7534	148	0
1527859691.813044000	73.7557	109	1
1527859691.814928000	73.7576	92	0
1527859691.815441000	73.7581	227	0
1527859691.818035000	73.7607	103	1
1527859692.072248000	74.0149	385	1
1527859692.072309000	74.015	261	1
1527859692.093937000	74.0366	87	0
1527859692.215198000	74.1579	395	0
1527859692.215303000	74.158	148	0
1527859692.218065000	74.1607	106	1
1527859692.219034000	74.1617	92	0
1527859692.219237000	74.1619	114	0
1527859692.222071000	74.1647	103	1
1527859692.435855000	74.3785	386	1
1527859692.435947000	74.3786	262	1
1527859692.464085000	74.4067	87	0
1527859692.597650000	74.5403	235	0
1527859692.597771000	74.5404	148	0
1527859692.601124000	74.5438	106	1
1527859692.601918000	74.5446	92	0
1527859692.602106000	74.5448	304	0
1527859692.605115000	74.5478	103	1
1527859692.872425000	74.8151	386	1
1527859692.872507000	74.8152	263	1
1527859692.889342000	74.832	87	0
1527859693.031622000	74.9743	236	0
1527859693.031778000	74.9744	148	0
1527859693.034075000	74.9767	106	1
1527859693.035775000	74.9784	92	0
1527859693.035962000	74.9786	197	0
1527859693.038071000	74.9807	103	1
1527859693.297054000	75.2397	388	1
1527859693.297105000	75.2398	267	1
1527859693.314792000	75.2575	87	0
1527859693.434139000	75.3768	258	0
1527859693.434250000	75.3769	148	0
1527859693.437175000	75.3798	106	1
1527859693.437750000	75.3804	92	0
1527859693.438132000	75.3808	227	0
1527859693.440164000	75.3828	103	1
1527859693.707424000	75.6501	386	1
1527859693.707492000	75.6502	265	1
1527859693.724607000	75.6673	87	0
1527859694.261511000	76.2042	259	0
1527859694.261678000	76.2043	148	0
1527859694.264174000	76.2068	106	1
1527859694.269041000	76.2117	92	0
1527859694.269357000	76.212	224	0
1527859694.272222000	76.2149	103	1
1527859694.347516000	76.2902	387	1
1527859694.347577000	76.2902	265	1
1527859694.365185000	76.3078	87	0
1527859694.490432000	76.4331	338	0
1527859694.490547000	76.4332	148	0
1527859694.493007000	76.4357	92	0
1527859694.493280000	76.4359	109	1
1527859694.493603000	76.4363	166	0
1527859694.496173000	76.4388	100	1
1527859694.646672000	76.5893	385	1
1527859694.646763000	76.5894	263	1
1527859694.664890000	76.6076	87	0
1527859694.804590000	76.7473	233	0
1527859694.804698000	76.7474	148	0
1527859694.807249000	76.7499	106	1
1527859694.809208000	76.7519	92	0
1527859694.809366000	76.752	116	0
1527859694.812246000	76.7549	103	1
1527859695.116632000	77.0593	868	1
1527859695.116703000	77.0594	261	1
1527859695.133753000	77.0764	87	0
1527859695.699214000	77.6419	256	0
1527859695.699411000	77.6421	148	0
1527859695.702227000	77.6449	106	1
1527859695.702895000	77.6456	92	0
1527859695.703073000	77.6457	210	0
1527859695.705221000	77.6479	103	1
1527859695.766344000	77.709	401	1
1527859695.766427000	77.7091	264	1
1527859695.784185000	77.7268	87	0
1527859695.911032000	77.8537	235	0
1527859695.911178000	77.8538	148	0
1527859695.914319000	77.857	106	1
1527859695.915604000	77.8583	92	0
1527859695.915950000	77.8586	250	0
1527859695.918306000	77.861	103	1
1527859695.986419000	77.9291	1094	1
1527859695.986483000	77.9291	263	1
1527859696.003279000	77.9459	87	0
1527859696.136044000	78.0787	256	0
1527859696.136226000	78.0789	148	0
1527859696.136600000	78.0793	92	0
1527859696.136769000	78.0794	136	0
1527859696.139276000	78.0819	112	1
1527859696.297545000	78.2402	389	1
1527859696.297621000	78.2403	261	1
1527859696.314310000	78.257	87	0
1527859696.433128000	78.3758	233	0
1527859696.433236000	78.3759	148	0
1527859696.436345000	78.379	106	1
1527859696.438200000	78.3809	92	0
1527859696.438309000	78.381	98	0
1527859696.441399000	78.3841	103	1
1527859696.575702000	78.5184	389	1
1527859696.575763000	78.5184	262	1
1527859696.592253000	78.5349	87	0
1527859696.724930000	78.6676	235	0
1527859696.725048000	78.6677	148	0
1527859696.728301000	78.671	106	1
1527859696.728528000	78.6712	92	0
1527859696.728999000	78.6717	92	0
1527859696.731375000	78.674	103	1
1527859696.825511000	78.7682	387	1
1527859696.825605000	78.7683	261	1
1527859696.842531000	78.7852	87	0
1527859696.961347000	78.904	233	0
1527859696.961494000	78.9042	148	0
1527859696.964306000	78.907	106	1
1527859696.965509000	78.9082	92	0
1527859696.965689000	78.9084	205	0
1527859696.968310000	78.911	103	1
1527859697.305641000	79.2483	390	1
1527859697.305729000	79.2484	265	1
1527859697.323187000	79.2658	87	0
1527859697.441605000	79.3843	259	0
1527859697.441714000	79.3844	148	0
1527859697.444403000	79.3871	106	1
1527859697.445698000	79.3884	92	0
1527859697.446173000	79.3888	329	0
1527859697.448391000	79.3911	103	1
1527859697.786470000	79.7291	388	1
1527859697.786536000	79.7292	264	1
1527859697.802918000	79.7456	87	0
1527859697.936988000	79.8797	281	0
1527859697.937163000	79.8798	148	0
1527859697.940433000	79.8831	106	1
1527859697.940971000	79.8836	92	0
1527859697.941873000	79.8845	290	0
1527859697.943416000	79.8861	103	1
1527859698.086424000	80.0291	390	1
1527859698.086490000	80.0292	259	1
1527859698.102732000	80.0454	87	0
1527859698.253359000	80.196	397	0
1527859698.253540000	80.1962	148	0
1527859698.256461000	80.1991	106	1
1527859698.257529000	80.2002	92	0
1527859698.257680000	80.2003	203	0
1527859698.260428000	80.2031	103	1
1527859698.556740000	80.4994	387	1
1527859698.556833000	80.4995	265	1
1527859698.573031000	80.5157	87	0
1527859698.691445000	80.6341	233	0
1527859698.691571000	80.6342	148	0
1527859698.694477000	80.6371	106	1
1527859698.695283000	80.6379	92	0
1527859698.695635000	80.6383	276	0
1527859698.698471000	80.6411	103	1
1527859698.990876000	80.9335	386	1
1527859698.990970000	80.9336	259	1
1527859699.008775000	80.9514	87	0
1527859699.159803000	81.1025	256	0
1527859699.159942000	81.1026	148	0
1527859699.162440000	81.1051	106	1
1527859699.163173000	81.1058	92	0
1527859699.163409000	81.1061	101	0
1527859699.165498000	81.1082	103	1
1527859699.321024000	81.2637	386	1
1527859699.321084000	81.2637	264	1
1527859699.337624000	81.2803	87	0
1527859699.467336000	81.41	233	0
1527859699.467454000	81.4101	148	0
1527859699.470519000	81.4132	106	1
1527859699.471855000	81.4145	92	0
1527859699.471982000	81.4146	135	0
1527859699.474507000	81.4172	103	1
1527859699.631723000	81.5744	870	1
1527859699.631786000	81.5744	260	1
1527859699.649260000	81.5919	87	0
1527859699.846513000	81.7892	233	0
1527859699.846669000	81.7893	148	0
1527859699.849540000	81.7922	106	1
1527859699.853720000	81.7964	92	0
1527859699.853839000	81.7965	91	0
1527859699.856538000	81.7992	103	1
1527859700.075244000	82.0179	398	1
1527859700.075333000	82.018	260	1
1527859700.092267000	82.0349	87	0
1527859700.220951000	82.1636	361	0
1527859700.221107000	82.1638	148	0
1527859700.223496000	82.1662	106	1
1527859700.224916000	82.1676	92	0
1527859700.225079000	82.1677	212	0
1527859700.227546000	82.1702	103	1
1527859700.605369000	82.548	1090	1
1527859700.605458000	82.5481	265	1
1527859700.622411000	82.5651	87	0
1527859700.771145000	82.7138	232	0
1527859700.771337000	82.714	148	0
1527859700.774595000	82.7173	106	1
1527859700.774691000	82.7174	92	0
1527859700.774860000	82.7175	176	0
1527859700.777597000	82.7203	103	1
1527859700.862854000	82.8055	389	1
1527859700.862943000	82.8056	263	1
1527859700.879442000	82.8221	87	0
1527859701.434296000	83.377	258	0
1527859701.434455000	83.3771	148	0
1527859701.437546000	83.3802	106	1
1527859701.438494000	83.3812	92	0
1527859701.438897000	83.3816	112	0
1527859701.441562000	83.3842	103	1
1527859701.572051000	83.5147	389	1
1527859701.572143000	83.5148	268	1
1527859701.589112000	83.5318	87	0
1527859702.145183000	84.0878	256	0
1527859702.145300000	84.088	148	0
1527859702.147623000	84.0903	106	1
1527859702.151906000	84.0946	92	0
1527859702.152117000	84.0948	149	0
1527859702.154587000	84.0972	103	1
1527859702.271136000	84.2138	388	1
1527859702.271196000	84.2139	269	1
1527859702.288345000	84.231	87	0
1527859702.409447000	84.3521	235	0
1527859702.409550000	84.3522	148	0
1527859702.412672000	84.3553	106	1
1527859702.412934000	84.3556	92	0
1527859702.413532000	84.3562	296	0
1527859702.415680000	84.3583	103	1
1527859702.746448000	84.6891	386	1
1527859702.746490000	84.6892	263	1
1527859702.763256000	84.7059	87	0
1527859702.773461000	84.7161	87	0
1527859703.301191000	85.2439	258	0
1527859703.301304000	85.244	148	0
1527859703.303675000	85.2463	109	1
1527859703.305299000	85.248	92	0
1527859703.305694000	85.2484	321	0
1527859703.307730000	85.2504	103	1
1527859703.755309000	85.698	391	1
1527859703.755407000	85.6981	262	1
1527859703.771417000	85.7141	87	0
1527859703.981874000	85.9245	235	0
1527859703.981995000	85.9247	148	0
1527859703.984781000	85.9274	106	1
1527859703.987426000	85.9301	92	0
1527859703.987911000	85.9306	100	0
1527859703.989823000	85.9325	103	1
1527859704.175041000	86.1177	386	1
1527859704.175103000	86.1178	263	1
1527859704.192932000	86.1356	87	0
1527859704.350946000	86.2936	256	0
1527859704.351109000	86.2938	148	0
1527859704.353799000	86.2965	106	1
1527859704.355193000	86.2979	92	0
1527859704.355577000	86.2982	186	0
1527859704.357734000	86.3004	103	1
1527859704.465081000	86.4077	385	1
1527859704.465178000	86.4078	263	1
1527859704.482414000	86.4251	87	0
1527859704.602976000	86.5456	279	0
1527859704.603139000	86.5458	148	0
1527859704.605841000	86.5485	106	1
1527859704.607260000	86.5499	92	0
1527859704.607453000	86.5501	321	0
1527859704.609806000	86.5525	103	1
1527859704.705036000	86.6477	386	1
1527859704.705094000	86.6478	260	1
1527859704.722002000	86.6647	87	0
1527859704.842189000	86.7849	326	0
1527859704.842289000	86.785	148	0
1527859704.844769000	86.7874	106	1
1527859704.846121000	86.7888	92	0
1527859704.846522000	86.7892	190	0
1527859704.848817000	86.7915	103	1
1527859704.965027000	86.9077	388	1
1527859704.965124000	86.9078	259	1
1527859704.981901000	86.9246	87	0
1527859705.115694000	87.0584	305	0
1527859705.115837000	87.0585	148	0
1527859705.118769000	87.0614	106	1
1527859705.119582000	87.0622	92	0
1527859705.119755000	87.0624	217	0
1527859705.121742000	87.0644	103	1
1527859705.195205000	87.1379	873	1
1527859705.195268000	87.1379	265	1
1527859705.224908000	87.1676	873	1
1527859705.225216000	87.1679	87	0
1527859705.244807000	87.1875	87	0
1527859705.374807000	87.3175	235	0
1527859705.374925000	87.3176	148	0
1527859705.377777000	87.3204	109	1
1527859705.379491000	87.3222	92	0
1527859705.379907000	87.3226	325	0
1527859705.381851000	87.3245	103	1
1527859705.477064000	87.4197	1105	1
1527859705.477154000	87.4198	260	1
1527859705.494589000	87.4373	87	0
1527859705.672480000	87.6151	236	0
1527859705.674882000	87.6175	103	1
1527859705.677718000	87.6204	158	0
1527859705.678071000	87.6207	291	0
1527859705.680871000	87.6235	103	1
1527859705.746045000	87.6887	387	1
1527859705.746132000	87.6888	259	1
1527859705.763481000	87.7061	87	0
1527859705.884421000	87.8271	232	0
1527859705.884526000	87.8272	148	0
1527859705.886887000	87.8295	106	1
1527859705.887810000	87.8305	92	0
1527859705.888012000	87.8307	286	0
1527859705.890885000	87.8335	103	1
1527859705.966019000	87.9087	385	1
1527859705.966084000	87.9087	259	1
1527859705.982775000	87.9254	87	0
1527859706.109712000	88.0524	256	0
1527859706.110472000	88.0531	148	0
1527859706.112904000	88.0556	106	1
1527859706.114254000	88.0569	92	0
1527859706.114353000	88.057	145	0
1527859706.116887000	88.0595	103	1
1527859706.296374000	88.239	385	1
1527859706.296466000	88.2391	262	1
1527859706.312868000	88.2555	87	0
1527859706.442670000	88.3853	340	0
1527859706.442826000	88.3855	148	0
1527859706.445854000	88.3885	106	1
1527859706.446343000	88.389	92	0
1527859706.446518000	88.3892	130	0
1527859706.448845000	88.3915	103	1
1527859706.676432000	88.6191	387	1
1527859706.676519000	88.6192	259	1
1527859706.693351000	88.636	87	0
1527859706.825319000	88.768	235	0
1527859706.825465000	88.7681	148	0
1527859706.827940000	88.7706	106	1
1527859706.829358000	88.772	92	0
1527859706.829707000	88.7724	127	0
1527859706.831857000	88.7745	103	1
1527859707.356074000	89.2987	389	1
1527859707.356140000	89.2988	269	1
1527859707.373322000	89.316	87	0
1527859707.382842000	89.3255	87	0
1527859707.499556000	89.4422	255	0
1527859707.499716000	89.4424	148	0
1527859707.501901000	89.4446	109	1
1527859707.503125000	89.4458	92	0
1527859707.503571000	89.4462	334	0
1527859707.505916000	89.4486	103	1
1527859707.648624000	89.5913	389	1
1527859707.648702000	89.5914	262	1
1527859707.666178000	89.6088	87	0
1527859707.788938000	89.7316	235	0
1527859707.789159000	89.7318	148	0
1527859707.791915000	89.7346	106	1
1527859707.794143000	89.7368	92	0
1527859707.795381000	89.738	255	0
1527859707.796950000	89.7396	103	1
1527859708.135138000	90.0778	390	1
1527859708.135221000	90.0779	264	1
1527859708.152653000	90.0953	87	0
1527859708.304076000	90.2467	256	0
1527859708.304194000	90.2469	148	0
1527859708.306985000	90.2496	106	1
1527859708.308921000	90.2516	92	0
1527859708.309104000	90.2518	136	0
1527859708.312057000	90.2547	103	1
1527859708.545975000	90.4886	389	1
1527859708.546064000	90.4887	271	1
1527859708.562629000	90.5053	87	0
1527859708.682710000	90.6254	233	0
1527859708.682826000	90.6255	148	0
1527859708.686000000	90.6287	106	1
1527859708.686643000	90.6293	92	0
1527859708.686765000	90.6294	168	0
1527859708.688983000	90.6316	103	1
1527859708.909246000	90.8519	385	1
1527859708.909346000	90.852	260	1
1527859708.925674000	90.8683	87	0
1527859709.071932000	91.0146	235	0
1527859709.072067000	91.0147	148	0
1527859709.075021000	91.0177	106	1
1527859709.076414000	91.0191	92	0
1527859709.076825000	91.0195	177	0
1527859709.079023000	91.0217	103	1
1527859709.372301000	91.315	391	1
1527859709.372395000	91.3151	263	1
1527859709.389822000	91.3325	87	0
1527859709.521668000	91.4643	258	0
1527859709.521791000	91.4645	148	0
1527859709.525016000	91.4677	92	0
1527859709.525126000	91.4678	106	1
1527859709.525204000	91.4679	228	0
1527859709.528054000	91.4707	103	1
1527859709.606892000	91.5496	868	1
1527859709.606989000	91.5497	260	1
1527859709.624919000	91.5676	87	0
1527859709.745605000	91.6883	282	0
1527859709.745730000	91.6884	148	0
1527859709.748078000	91.6907	106	1
1527859709.749552000	91.6922	92	0
1527859709.749860000	91.6925	106	0
1527859709.752038000	91.6947	103	1
1527859709.899261000	91.8419	1103	1
1527859709.899326000	91.842	262	1
1527859709.916097000	91.8588	87	0
1527859710.119401000	92.0621	349	0
1527859710.119508000	92.0622	148	0
1527859710.122134000	92.0648	106	1
1527859710.124949000	92.0676	92	0
1527859710.125119000	92.0678	144	0
1527859710.128146000	92.0708	103	1
1527859710.309905000	92.2526	385	1
1527859710.309980000	92.2526	263	1
1527859710.327350000	92.27	87	0
1527859710.856319000	92.799	281	0
1527859710.856509000	92.7992	148	0
1527859710.859093000	92.8018	106	1
1527859710.859949000	92.8026	92	0
1527859710.860285000	92.8029	146	0
1527859710.863118000	92.8058	103	1
1527859710.959811000	92.9025	391	1
1527859710.959907000	92.9026	266	1
1527859710.976852000	92.9195	87	0
1527859711.431966000	93.3746	242	1
1527859711.448866000	93.3915	87	0
1527859711.519792000	93.4625	256	0
1527859711.520209000	93.4629	148	0
1527859711.524748000	93.4674	92	0
1527859711.524930000	93.4676	229	0
1527859711.525360000	93.468	115	1
1527859711.597539000	93.5402	385	1
1527859711.597629000	93.5403	264	1
1527859711.615700000	93.5584	87	0
1527859711.755242000	93.6979	235	0
1527859711.755404000	93.6981	148	0
1527859711.758140000	93.7008	106	1
1527859711.759234000	93.7019	92	0
1527859711.759416000	93.7021	183	0
1527859711.762152000	93.7048	103	1
1527859711.803494000	93.7462	386	1
1527859711.803556000	93.7462	264	1
1527859711.820343000	93.763	87	0
1527859711.824699000	93.7674	429	0
1527859711.824929000	93.7676	1412	0
1527859711.825120000	93.7678	995	0
1527859711.827153000	93.7698	109	1
1527859711.827629000	93.7703	92	0
1527859711.827812000	93.7705	112	0
1527859711.830154000	93.7728	103	1
1527859711.961884000	93.9045	348	0
1527859711.962045000	93.9047	148	0
1527859711.965180000	93.9078	103	1
1527859711.965950000	93.9086	92	0
1527859711.966348000	93.909	91	0
1527859711.968143000	93.9108	103	1
1527859712.019850000	93.9625	234	1
1527859712.037501000	93.9802	87	0
1527859712.046479000	93.9891	322	1
1527859712.046573000	93.9892	260	1
1527859712.063779000	94.0064	87	0
1527859712.150650000	94.0933	254	0
1527859712.150855000	94.0935	1412	0
1527859712.151063000	94.0937	996	0
1527859712.153188000	94.0958	112	1
1527859712.153650000	94.0963	92	0
1527859712.153913000	94.0966	95	0
1527859712.156159000	94.0988	103	1
1527859712.198146000	94.1408	242	0
1527859712.198306000	94.141	148	0
1527859712.201171000	94.1438	103	1
1527859712.202609000	94.1453	92	0
1527859712.202785000	94.1454	106	0
1527859712.205176000	94.1478	103	1
1527859712.330635000	94.2733	385	1
1527859712.330727000	94.2734	263	1
1527859712.347689000	94.2904	87	0
1527859712.484859000	94.4275	235	0
1527859712.485036000	94.4277	148	0
1527859712.488220000	94.4309	106	1
1527859712.490209000	94.4329	92	0
1527859712.490408000	94.4331	167	0
1527859712.493169000	94.4358	103	1
1527859712.746655000	94.6893	390	1
1527859712.746745000	94.6894	264	1
1527859712.762996000	94.7057	87	0
1527859712.885740000	94.8284	235	0
1527859712.885855000	94.8285	148	0
1527859712.888304000	94.831	106	1
1527859712.890141000	94.8328	92	0
1527859712.890571000	94.8332	265	0
1527859712.893279000	94.8359	103	1
1527859713.123987000	95.0666	391	1
1527859713.124071000	95.0667	262	1
1527859713.141631000	95.0843	87	0
1527859713.146955000	95.0896	87	0
1527859713.261710000	95.2044	256	0
1527859713.261925000	95.2046	148	0
1527859713.264309000	95.207	109	1
1527859713.265833000	95.2085	92	0
1527859713.266721000	95.2094	317	0
1527859713.268315000	95.211	103	1
1527859713.583507000	95.5262	385	1
1527859713.583601000	95.5263	260	1
1527859713.603299000	95.546	87	0
1527859713.722886000	95.6655	233	0
1527859713.723011000	95.6657	148	0
1527859713.726072000	95.6687	92	0
1527859713.726170000	95.6688	201	0
1527859713.726361000	95.669	112	1
1527859714.054385000	95.997	872	1
1527859714.054462000	95.9971	265	1
1527859714.071875000	96.0145	87	0
1527859714.193325000	96.136	304	0
1527859714.193450000	96.1361	148	0
1527859714.196363000	96.139	106	1
1527859714.201928000	96.1446	92	0
1527859714.202112000	96.1448	325	0
1527859714.204343000	96.147	103	1
1527859714.225574000	96.1682	92	0
1527859714.228348000	96.171	100	1
1527859714.353940000	96.2966	1102	1
1527859714.354017000	96.2967	260	1
1527859714.372323000	96.315	87	0
1527859714.504480000	96.4471	328	0
1527859714.504949000	96.4476	148	0
1527859714.507368000	96.45	106	1
1527859714.509259000	96.4519	92	0
1527859714.509998000	96.4527	134	0
1527859714.512438000	96.4551	103	1
1527859714.865847000	96.8085	386	1
1527859714.865907000	96.8086	266	1
1527859714.883369000	96.826	87	0
1527859715.019351000	96.962	235	0
1527859715.019465000	96.9621	148	0
1527859715.022410000	96.9651	106	1
1527859715.023807000	96.9665	92	0
1527859715.024188000	96.9669	119	0
1527859715.026392000	96.9691	103	1
1527859715.265153000	97.2078	386	1
1527859715.265217000	97.2079	264	1
1527859715.282385000	97.225	87	0
1527859715.424413000	97.3671	302	0
1527859715.424592000	97.3673	148	0
1527859715.427429000	97.3701	106	1
1527859715.428236000	97.3709	92	0
1527859715.428360000	97.371	119	0
1527859715.431419000	97.3741	103	1
1527859715.724257000	97.6669	386	1
1527859715.724346000	97.667	264	1
1527859715.740984000	97.6836	87	0
1527859715.861877000	97.8045	235	0
1527859715.862015000	97.8047	148	0
1527859715.864386000	97.807	106	1
1527859715.866190000	97.8089	92	0
1527859715.867277000	97.8099	175	0
1527859715.869589000	97.8123	103	1
1527859715.937729000	97.8804	386	1
1527859715.937810000	97.8805	262	1
1527859715.954022000	97.8967	87	0
1527859716.089244000	98.0319	256	0
1527859716.089336000	98.032	148	0
1527859716.092919000	98.0356	92	0
1527859716.093156000	98.0358	109	1
1527859716.093394000	98.0361	330	0
1527859716.096474000	98.0391	100	1
1527859716.278551000	98.2212	385	1
1527859716.278640000	98.2213	265	1
1527859716.295833000	98.2385	87	0
1527859716.434520000	98.3772	235	0
1527859716.434662000	98.3773	148	0
1527859716.437491000	98.3802	106	1
1527859716.438003000	98.3807	92	0
1527859716.438156000	98.3808	169	0
1527859716.440476000	98.3831	103	1
1527859716.749694000	98.6924	391	1
1527859716.749758000	98.6924	263	1
1527859716.766476000	98.7091	87	0
1527859716.912302000	98.855	235	0
1527859716.912480000	98.8551	148	0
1527859716.915454000	98.8581	106	1
1527859716.916317000	98.859	92	0
1527859716.916788000	98.8595	267	0
1527859716.919436000	98.8621	103	1
1527859717.170097000	99.1128	386	1
1527859717.170188000	99.1128	262	1
1527859717.187457000	99.1301	87	0
1527859717.192264000	99.1349	87	0
1527859717.337420000	99.2801	363	0
1527859717.337577000	99.2802	148	0
1527859717.340543000	99.2832	109	1
1527859717.341445000	99.2841	92	0
1527859717.341835000	99.2845	282	0
1527859717.344556000	99.2872	103	1
1527859717.580113000	99.5228	389	1
1527859717.580201000	99.5229	268	1
[truncated: 240 more rows]
