# Supplementary material for: Method for multi-task learning fusion network traffic classification to address small sample labels
Source: Sci Rep. 2024 Jan 30;14:2518. doi: 10.1038/s41598-024-51933-8 (PMC10827795; doi:10.1038/s41598-024-51933-8)
Supplement: Supplementary file 2 — Supplementary Information 2. [file 41598_2024_51933_MOESM2_ESM.zip › QUIC Dataset/QUIC Dataset/pretraining/Google Doc/GoogleDoc-1064.txt]

1527750919.015646000	0	296	1
1527750919.033769000	0.0181229	87	0
1527750919.303792000	0.288146	304	0
1527750919.305096000	0.28945	1412	0
1527750919.306375000	0.290729	101	1
1527750919.306438000	0.290792	1412	0
1527750919.307811000	0.292165	101	1
1527750919.307856000	0.29221	1412	0
1527750919.309270000	0.293624	1412	0
1527750919.309891000	0.294245	101	1
1527750919.310617000	0.294971	1412	0
1527750919.311814000	0.296168	98	1
1527750919.311909000	0.296263	1412	0
1527750919.313293000	0.297647	885	0
1527750919.313812000	0.298166	101	1
1527750919.314652000	0.299006	1412	0
1527750919.316008000	0.300362	1412	0
1527750919.316812000	0.301166	101	1
1527750919.317440000	0.301794	693	0
1527750919.318805000	0.303159	1412	0
1527750919.318905000	0.303259	98	1
1527750919.320214000	0.304568	1412	0
1527750919.320813000	0.305167	101	1
1527750919.321525000	0.305879	1412	0
1527750919.322805000	0.307159	188	0
1527750919.322881000	0.307235	98	1
1527750919.324211000	0.308565	84	0
1527750919.324812000	0.309166	101	1
1527750919.325549000	0.309903	1188	0
1527750919.326812000	0.311166	98	1
1527750919.326891000	0.311245	1412	0
1527750919.328336000	0.31269	1412	0
1527750919.328817000	0.313171	101	1
1527750919.329682000	0.314036	1412	0
1527750919.330998000	0.315352	188	0
1527750919.331812000	0.316166	101	1
1527750919.332314000	0.316668	1412	0
1527750919.333706000	0.31806	1412	0
1527750919.333915000	0.318269	101	1
1527750919.335015000	0.319369	1412	0
1527750919.336337000	0.320691	173	0
1527750919.336813000	0.321167	101	1
1527750919.337783000	0.322137	1412	0
1527750919.339075000	0.323429	1412	0
1527750919.339813000	0.324167	101	1
1527750919.340389000	0.324743	291	0
1527750919.341783000	0.326137	1412	0
1527750919.341830000	0.326184	98	1
1527750919.343105000	0.327459	1412	0
1527750919.343813000	0.328167	101	1
1527750919.344426000	0.32878	1412	0
1527750919.345777000	0.330131	188	0
1527750919.345813000	0.330167	98	1
1527750919.347103000	0.331457	84	0
1527750919.347822000	0.332176	115	1
1527750919.348473000	0.332827	1412	0
1527750919.349788000	0.334142	168	0
1527750919.349822000	0.334176	98	1
1527750919.351365000	0.335719	1412	0
1527750919.351813000	0.336167	101	1
1527750919.352757000	0.337111	1412	0
1527750919.354036000	0.33839	1412	0
1527750919.354813000	0.339167	101	1
1527750919.355335000	0.339689	188	0
1527750919.356712000	0.341066	84	0
1527750919.356937000	0.341291	101	1
1527750919.358176000	0.34253	1412	0
1527750919.359514000	0.343868	151	0
1527750919.360410000	0.344764	98	1
1527750919.360981000	0.345335	1412	0
1527750919.362315000	0.346669	1412	0
1527750919.362801000	0.347155	104	1
1527750919.363667000	0.348021	1412	0
1527750919.364951000	0.349305	188	0
1527750919.366272000	0.350626	84	0
1527750919.367676000	0.35203	792	0
1527750919.369024000	0.353378	1412	0
1527750919.370356000	0.35471	1412	0
1527750919.371693000	0.356047	1412	0
1527750919.372992000	0.357346	188	0
1527750919.374331000	0.358685	663	0
1527750919.375653000	0.360007	283	0
1527750919.378567000	0.362921	125	1
1527750919.409900000	0.394254	87	0
1527750919.771476000	0.75583	316	1
1527750919.771570000	0.755924	1412	1
1527750919.771593000	0.755947	916	1
1527750919.789846000	0.7742	87	0
1527750919.829365000	0.813719	316	1
1527750919.837294000	0.821648	234	1
1527750919.847587000	0.831941	87	0
1527750919.857805000	0.842159	87	0
1527750919.956109000	0.940463	394	0
1527750919.959893000	0.944247	80	0
1527750919.963864000	0.948218	107	1
1527750920.038654000	1.02301	305	0
1527750920.040013000	1.02437	1412	0
1527750920.040844000	1.0252	101	1
1527750920.041368000	1.02572	1412	0
1527750920.042704000	1.02706	1412	0
1527750920.042823000	1.02718	101	1
1527750920.044006000	1.02836	180	0
1527750920.045372000	1.02973	1412	0
1527750920.046133000	1.03049	101	1
1527750920.046701000	1.03105	1412	0
1527750920.047832000	1.03219	98	1
1527750920.048083000	1.03244	1071	0
1527750920.049393000	1.03375	92	0
1527750920.050743000	1.0351	101	1
1527750920.050760000	1.03511	309	0
1527750920.053848000	1.0382	98	1
1527750920.082409000	1.06676	216	1
1527750920.101931000	1.08629	87	0
1527750920.193132000	1.17749	403	0
1527750920.194476000	1.17883	1117	0
1527750920.195698000	1.18005	101	1
1527750920.195985000	1.18034	92	0
1527750920.197387000	1.18174	151	0
1527750920.197937000	1.18229	104	1
1527750920.683382000	1.66774	1174	1
1527750920.685259000	1.66961	876	1
1527750920.694864000	1.67922	328	1
1527750920.701866000	1.68622	87	0
1527750920.714423000	1.69878	87	0
1527750920.734650000	1.719	304	0
1527750920.735970000	1.72032	360	0
1527750920.737372000	1.72173	159	0
1527750920.801435000	1.78579	304	0
1527750920.867436000	1.85179	360	0
1527750920.890567000	1.87492	476	0
1527750920.891874000	1.87623	80	0
1527750920.915463000	1.89982	122	1
1527750920.919058000	1.90341	1412	0
1527750920.920362000	1.90472	128	0
1527750920.921697000	1.90605	230	0
1527750920.922158000	1.90651	104	1
1527750921.041877000	2.02623	341	1
1527750921.041963000	2.02632	144	1
1527750921.061959000	2.04631	87	0
1527750921.064092000	2.04845	155	1
1527750921.064159000	2.04851	190	1
1527750921.081854000	2.06621	87	0
1527750921.120565000	2.10492	1412	0
1527750921.121880000	2.10623	1412	0
1527750921.122914000	2.10727	107	1
1527750921.123239000	2.10759	1412	0
1527750921.124560000	2.10891	589	0
1527750921.124899000	2.10925	101	1
1527750921.125870000	2.11022	92	0
1527750921.127273000	2.11163	313	0
1527750921.127901000	2.11226	101	1
1527750921.181720000	2.16607	601	0
1527750921.183061000	2.16741	92	0
1527750921.184379000	2.16873	337	0
1527750921.248535000	2.23289	591	0
1527750921.297906000	2.28226	92	0
1527750921.396756000	2.38111	110	1
1527750921.666545000	2.6509	567	1
1527750921.685367000	2.66972	87	0
1527750921.721781000	2.70614	506	0
1527750921.723087000	2.70744	80	0
1527750921.723801000	2.70815	118	1
1527750921.725975000	2.71033	98	1
1527750921.740957000	2.72531	87	0
1527750922.154692000	3.13905	436	1
1527750922.156463000	3.14082	1290	1
1527750922.172726000	3.15708	87	0
1527750922.261372000	3.24573	253	0
1527750922.262712000	3.24707	1412	0
1527750922.264036000	3.24839	999	0
1527750922.265634000	3.24999	92	0
1527750922.266056000	3.25041	113	1
1527750922.266970000	3.25132	312	0
1527750922.269304000	3.25366	98	1
1527750922.352708000	3.33706	1412	0
1527750922.354009000	3.33836	486	0
1527750922.355180000	3.33953	98	1
1527750922.356987000	3.34134	98	1
1527750922.480821000	3.46517	1412	1
1527750922.480894000	3.46525	1412	1
1527750922.480926000	3.46528	284	1
1527750922.480987000	3.46534	844	1
1527750922.482766000	3.46712	1412	1
1527750922.482793000	3.46715	273	1
1527750922.500246000	3.4846	87	0
1527750922.521272000	3.50563	439	0
1527750922.522606000	3.50696	329	0
1527750922.566497000	3.55085	1412	1
1527750922.568153000	3.55251	104	1
1527750922.577754000	3.56211	439	0
1527750922.581309000	3.56566	98	1
1527750922.583513000	3.56787	87	0
1527750922.681793000	3.66615	463	0
1527750922.683124000	3.66748	892	0
1527750922.684764000	3.66912	104	1
1527750922.866488000	3.85084	527	1
1527750922.866606000	3.85096	1412	1
1527750922.866645000	3.851	1412	1
1527750922.866699000	3.85105	1412	1
1527750922.866723000	3.85108	1412	1
1527750922.866759000	3.85111	1412	1
1527750922.866805000	3.85116	1412	1
1527750922.866843000	3.8512	1412	1
1527750922.866890000	3.85124	1412	1
1527750922.866926000	3.85128	1412	1
1527750922.866959000	3.85131	1412	1
1527750922.867052000	3.85141	1412	1
1527750922.867075000	3.85143	1412	1
1527750922.869102000	3.85346	1412	1
1527750922.869184000	3.85354	415	1
1527750922.886367000	3.87072	87	0
1527750922.889079000	3.87343	87	0
1527750922.891896000	3.87625	87	0
1527750923.016001000	4.00036	442	0
1527750923.020303000	4.00466	80	0
1527750923.022889000	4.00724	110	1
1527750923.408588000	4.39294	1388	1
1527750923.428624000	4.41298	87	0
1527750923.563835000	4.54819	381	0
1527750923.571334000	4.55569	101	1
1527750924.895808000	5.88016	334	1
1527750924.895903000	5.88026	1412	1
1527750924.895939000	5.88029	1018	1
1527750924.897064000	5.88142	223	1
1527750924.897126000	5.88148	1412	1
1527750924.897150000	5.8815	1412	1
1527750924.897172000	5.88153	767	1
1527750924.912844000	5.8972	87	0
1527750924.917353000	5.90171	251	1
1527750924.918920000	5.90327	87	0
1527750924.920294000	5.90465	118	1
1527750924.935125000	5.91948	87	0
1527750924.940215000	5.92457	94	0
1527750924.942156000	5.92651	87	0
1527750924.946053000	5.93041	104	1
1527750925.229379000	6.21373	531	0
1527750925.230775000	6.21513	450	0
1527750925.232052000	6.21641	379	0
1527750925.233448000	6.2178	80	0
1527750925.276994000	6.26135	107	1
1527750925.278476000	6.26283	101	1
1527750925.283038000	6.26739	252	1
1527750925.295800000	6.28015	531	0
1527750925.297255000	6.28161	98	1
1527750925.308653000	6.29301	87	0
1527750925.311005000	6.29536	87	0
1527750925.513031000	6.49739	869	0
1527750925.514437000	6.49879	1412	0
1527750925.515721000	6.50008	1412	0
1527750925.517238000	6.50159	1412	0
1527750925.518596000	6.50295	1412	0
1527750925.519937000	6.50429	1412	0
1527750925.521271000	6.50563	126	0
1527750925.522684000	6.50704	1412	0
1527750925.524009000	6.50836	1412	0
1527750925.525387000	6.50974	1412	0
1527750925.526702000	6.51106	188	0
1527750925.528081000	6.51243	1229	0
1527750925.548926000	6.53328	1412	0
1527750925.550294000	6.53465	1412	0
1527750925.551588000	6.53594	1412	0
1527750925.552958000	6.53731	188	0
1527750925.554291000	6.53865	84	0
1527750925.557705000	6.54206	1412	0
1527750925.559010000	6.54336	735	0
1527750925.566968000	6.55132	1412	0
1527750925.568427000	6.55278	1412	0
1527750925.569773000	6.55413	1412	0
1527750925.571022000	6.55538	188	0
1527750925.572420000	6.55677	770	0
1527750925.573769000	6.55812	1412	0
1527750925.575068000	6.55942	1412	0
1527750925.576429000	6.56078	1412	0
1527750925.577801000	6.56216	188	0
1527750925.579105000	6.56346	979	0
1527750925.580502000	6.56486	1412	0
1527750925.581834000	6.56619	1412	0
1527750925.583107000	6.56746	1412	0
1527750925.584469000	6.56882	188	0
1527750925.585833000	6.57019	1412	0
1527750925.587141000	6.5715	212	0
1527750925.588541000	6.5729	1412	0
1527750925.589872000	6.57423	1412	0
1527750925.591209000	6.57556	1412	0
1527750925.592515000	6.57687	188	0
1527750925.593871000	6.57823	1185	0
1527750925.595215000	6.57957	1412	0
1527750925.596548000	6.5809	1412	0
1527750925.597930000	6.58228	1412	0
1527750925.599194000	6.58355	188	0
1527750925.600579000	6.58493	1000	0
1527750925.601928000	6.58628	1412	0
1527750925.603235000	6.58759	1249	0
1527750925.604580000	6.58893	744	0
1527750925.605930000	6.59028	1412	0
1527750925.607307000	6.59166	1329	0
1527750925.608585000	6.59294	1412	0
1527750925.609924000	6.59428	1412	0
1527750925.611225000	6.59558	334	0
1527750925.612558000	6.59691	304	0
1527750925.637507000	6.62186	869	0
1527750925.699984000	6.68434	1412	0
1527750925.778975000	6.76333	104	1
1527750925.779314000	6.76367	125	1
1527750925.779500000	6.76385	125	1
1527750925.779686000	6.76404	125	1
1527750925.780090000	6.76444	125	1
1527750925.780291000	6.76465	125	1
1527750925.782131000	6.76648	110	1
1527750928.155610000	9.13996	307	1
1527750928.155686000	9.14004	144	1
1527750928.173169000	9.15752	87	0
1527750928.231278000	9.21563	1412	0
1527750928.232599000	9.21695	1412	0
1527750928.233242000	9.2176	104	1
1527750928.233972000	9.21833	1412	0
1527750928.235228000	9.21958	98	1
1527750928.235262000	9.21962	703	0
1527750928.236591000	9.22095	92	0
1527750928.237225000	9.22158	101	1
1527750928.237988000	9.22234	159	0
1527750928.239215000	9.22357	98	1
1527750929.365295000	10.3496	981	1
1527750929.365376000	10.3497	294	1
1527750929.369596000	10.354	303	1
1527750929.369674000	10.354	1412	1
1527750929.369699000	10.3541	1412	1
1527750929.369721000	10.3541	979	1
1527750929.383981000	10.3683	87	0
1527750929.390881000	10.3752	87	0
1527750929.394242000	10.3786	87	0
1527750929.450957000	10.4353	402	1
1527750929.468938000	10.4533	87	0
1527750929.594228000	10.5786	467	0
1527750929.596312000	10.5807	101	1
1527750929.601696000	10.5861	80	0
1527750929.603299000	10.5877	98	1
1527750929.628630000	10.613	342	0
1527750929.629979000	10.6143	1400	0
1527750929.630325000	10.6147	101	1
1527750929.631314000	10.6157	513	0
1527750929.632654000	10.617	592	0
1527750929.633292000	10.6176	101	1
1527750929.634116000	10.6185	635	0
1527750929.635289000	10.6196	98	1
1527750929.636130000	10.6205	467	0
1527750929.637284000	10.6216	98	1
1527750929.637988000	10.6223	697	0
1527750929.639284000	10.6236	98	1
1527750929.639434000	10.6238	484	0
1527750929.640876000	10.6252	835	0
1527750929.641282000	10.6256	101	1
1527750929.642211000	10.6266	649	0
1527750929.643633000	10.628	519	0
1527750929.644329000	10.6287	101	1
1527750929.644968000	10.6293	439	0
1527750929.646400000	10.6308	701	0
1527750929.646549000	10.6309	98	1
1527750929.648710000	10.6331	98	1
1527750929.648775000	10.6331	616	0
1527750929.649195000	10.6335	1412	1
1527750929.649238000	10.6336	1412	1
1527750929.649295000	10.6336	502	1
1527750929.649336000	10.6337	842	1
1527750929.650130000	10.6345	568	0
1527750929.651290000	10.6356	101	1
1527750929.651469000	10.6358	654	0
1527750929.652799000	10.6372	583	0
1527750929.653281000	10.6376	101	1
1527750929.654130000	10.6385	689	0
1527750929.656281000	10.6406	98	1
1527750929.672635000	10.657	102	0
1527750929.673964000	10.6583	106	0
1527750929.674427000	10.6588	101	1
1527750929.683451000	10.6678	275	0
1527750929.684838000	10.6692	103	0
1527750929.685296000	10.6697	101	1
1527750929.689102000	10.6735	276	0
1527750929.690283000	10.6746	98	1
1527750929.695398000	10.6798	473	0
1527750929.696731000	10.6811	300	0
1527750929.697288000	10.6816	101	1
1527750930.259709000	11.2441	991	1
1527750930.259798000	11.2442	109	1
1527750930.273030000	11.2574	303	1
1527750930.274286000	11.2586	476	1
1527750930.274322000	11.2587	87	1
1527750930.277491000	11.2618	87	0
1527750930.291576000	11.2759	87	0
1527750930.296330000	11.2807	87	0
1527750930.402985000	11.3873	269	0
1527750930.404307000	11.3887	151	0
1527750930.404363000	11.3887	107	1
1527750930.405658000	11.39	92	0
1527750930.406337000	11.3907	101	1
1527750930.407055000	11.3914	188	0
1527750930.408338000	11.3927	98	1
1527750930.529124000	11.5135	243	0
1527750930.530443000	11.5148	103	0
1527750930.533101000	11.5175	92	0
1527750930.534441000	11.5188	113	0
1527750930.576037000	11.5604	233	0
1527750930.577122000	11.5615	98	1
1527750930.584047000	11.5684	107	1
1527750930.687827000	11.6722	292	0
1527750930.689208000	11.6736	141	0
1527750930.689357000	11.6737	101	1
1527750930.692487000	11.6768	92	0
1527750930.693821000	11.6782	174	0
1527750930.694694000	11.679	101	1
1527750931.178531000	12.1629	392	1
1527750931.178605000	12.163	259	1
1527750931.202513000	12.1869	87	0
1527750931.760965000	12.7453	485	1
1527750931.761051000	12.7454	94	1
1527750931.778091000	12.7624	87	0
1527750931.851680000	12.836	257	0
1527750931.852994000	12.8373	146	0
1527750931.853428000	12.8378	107	1
1527750931.857541000	12.8419	92	0
1527750931.858873000	12.8432	144	0
1527750931.859585000	12.8439	101	1
1527750931.989244000	12.9736	245	0
1527750931.990574000	12.9749	434	0
1527750931.991444000	12.9758	101	1
1527750931.993050000	12.9774	224	0
1527750931.994439000	12.9788	98	1
1527750932.236164000	13.2205	358	1
1527750932.237234000	13.2216	295	1
1527750932.241082000	13.2254	325	1
1527750932.241170000	13.2255	447	1
1527750932.243518000	13.2279	376	1
1527750932.253586000	13.2379	87	0
1527750932.258647000	13.243	87	0
1527750932.324267000	13.3086	321	1
1527750932.324383000	13.3087	1412	1
1527750932.324409000	13.3088	1412	1
1527750932.324472000	13.3088	1412	1
1527750932.324507000	13.3089	1412	1
1527750932.324542000	13.3089	1412	1
1527750932.324578000	13.3089	1412	1
1527750932.324618000	13.309	1412	1
1527750932.324652000	13.309	1412	1
1527750932.324686000	13.309	1412	1
1527750932.324709000	13.3091	1412	1
1527750932.324754000	13.3091	1412	1
1527750932.324788000	13.3091	1412	1
1527750932.326458000	13.3108	1412	1
1527750932.326487000	13.3108	1412	1
1527750932.326529000	13.3109	1412	1
1527750932.326558000	13.3109	1412	1
1527750932.326595000	13.3109	1412	1
1527750932.328485000	13.3128	1412	1
1527750932.328512000	13.3129	1412	1
1527750932.328554000	13.3129	1412	1
1527750932.328587000	13.3129	1412	1
1527750932.328622000	13.313	1412	1
1527750932.330452000	13.3148	1412	1
1527750932.330480000	13.3148	1412	1
1527750932.330517000	13.3149	1412	1
1527750932.330550000	13.3149	1412	1
1527750932.330585000	13.3149	1412	1
1527750932.332529000	13.3169	1412	1
1527750932.332561000	13.3169	1412	1
1527750932.332602000	13.317	1412	1
1527750932.332636000	13.317	1412	1
1527750932.332671000	13.317	1412	1
1527750932.334708000	13.3191	1412	1
1527750932.334769000	13.3191	770	1
1527750932.345177000	13.3295	87	0
1527750932.348454000	13.3328	87	0
1527750932.362116000	13.3465	87	0
1527750932.363754000	13.3481	87	0
1527750932.365098000	13.3495	256	0
1527750932.366428000	13.3508	118	0
1527750932.366556000	13.3509	110	1
1527750932.367877000	13.3522	92	0
1527750932.368471000	13.3528	101	1
1527750932.369215000	13.3536	157	0
1527750932.370459000	13.3548	98	1
1527750932.429185000	13.4135	703	0
1527750932.430513000	13.4149	803	0
1527750932.431537000	13.4159	101	1
1527750932.431905000	13.4163	92	0
1527750932.433249000	13.4176	221	0
1527750932.433693000	13.418	101	1
1527750932.465968000	13.4503	389	0
1527750932.467344000	13.4517	280	0
1527750932.467496000	13.4518	101	1
1527750932.469899000	13.4543	92	0
1527750932.471236000	13.4556	241	0
1527750932.471791000	13.4561	101	1
1527750932.494458000	13.4788	245	0
1527750932.495789000	13.4801	146	0
1527750932.496482000	13.4808	101	1
1527750932.498992000	13.4833	92	0
1527750932.500325000	13.4847	94	0
1527750932.500859000	13.4852	101	1
1527750932.604239000	13.5886	383	0
1527750932.606488000	13.5908	98	1
1527750932.610486000	13.5948	80	0
1527750932.612494000	13.5968	98	1
1527750932.629850000	13.6142	1412	1
1527750932.629922000	13.6143	407	1
1527750932.648284000	13.6326	87	0
1527750932.777676000	13.762	761	0
1527750932.778911000	13.7633	85	0
1527750932.779486000	13.7638	104	1
1527750932.792140000	13.7765	631	1
1527750932.818791000	13.8031	87	0
1527750932.938738000	13.9231	521	0
1527750932.940112000	13.9245	164	0
1527750932.940612000	13.925	104	1
1527750933.015783000	14.0001	826	1
1527750933.015847000	14.0002	256	1
1527750933.034539000	14.0189	87	0
1527750933.267844000	14.2522	288	0
1527750933.269179000	14.2535	146	0
1527750933.269698000	14.2541	104	1
1527750933.271861000	14.2562	92	0
1527750933.273203000	14.2576	201	0
1527750933.273643000	14.258	101	1
1527750933.521014000	14.5054	391	1
1527750933.521086000	14.5054	253	1
1527750933.539875000	14.5242	87	0
1527750933.780348000	14.7647	259	0
1527750933.781623000	14.766	146	0
1527750933.782642000	14.767	104	1
1527750933.783452000	14.7678	92	0
1527750933.784792000	14.7691	260	0
1527750933.785540000	14.7699	101	1
1527750934.391485000	15.3758	388	1
1527750934.391572000	15.3759	256	1
1527750934.408371000	15.3927	87	0
1527750934.664262000	15.6486	256	0
1527750934.665591000	15.6499	146	0
1527750934.665660000	15.65	101	1
1527750934.667595000	15.6519	98	1
1527750934.669101000	15.6535	92	0
1527750934.670443000	15.6548	249	0
1527750934.670602000	15.655	101	1
1527750935.059012000	16.0434	391	1
1527750935.059071000	16.0434	252	1
1527750935.078178000	16.0625	87	0
1527750935.196885000	16.1812	259	0
1527750935.198252000	16.1826	146	0
1527750935.198656000	16.183	104	1
1527750935.203964000	16.1883	92	0
1527750935.205302000	16.1897	90	0
1527750935.205825000	16.1902	101	1
1527750935.370008000	16.3544	393	1
1527750935.370098000	16.3545	254	1
1527750935.398256000	16.3826	87	0
1527750935.911931000	16.8963	256	0
1527750935.913244000	16.8976	146	0
1527750935.913735000	16.8981	104	1
1527750935.917485000	16.9018	92	0
1527750935.918677000	16.903	98	1
1527750935.918826000	16.9032	132	0
1527750935.920654000	16.905	98	1
1527750936.065272000	17.0496	387	1
1527750936.065354000	17.0497	254	1
1527750936.083308000	17.0677	87	0
1527750936.184869000	17.1692	369	0
1527750936.186201000	17.1706	146	0
1527750936.186680000	17.171	104	1
1527750936.189155000	17.1735	92	0
1527750936.190502000	17.1749	277	0
1527750936.190750000	17.1751	101	1
1527750936.480103000	17.4645	391	1
1527750936.480193000	17.4645	255	1
1527750936.497355000	17.4817	87	0
1527750936.716772000	17.7011	399	0
1527750936.718239000	17.7026	148	0
1527750936.718707000	17.7031	104	1
1527750936.721757000	17.7061	92	0
1527750936.723084000	17.7074	311	0
1527750936.723687000	17.708	101	1
1527750936.959162000	17.9435	390	1
1527750936.959256000	17.9436	257	1
1527750936.978011000	17.9624	87	0
1527750937.195431000	18.1798	232	0
1527750937.196750000	18.1811	148	0
1527750937.197847000	18.1822	104	1
1527750937.199289000	18.1836	92	0
1527750937.200578000	18.1849	160	0
1527750937.201072000	18.1854	101	1
1527750937.357186000	18.3415	390	1
1527750937.357248000	18.3416	258	1
1527750937.375742000	18.3601	87	0
1527750937.477434000	18.4618	233	0
1527750937.478767000	18.4631	148	0
1527750937.479828000	18.4642	104	1
1527750937.481555000	18.4659	92	0
1527750937.482827000	18.4672	145	0
1527750937.483753000	18.4681	101	1
1527750938.078456000	19.0628	989	1
1527750938.078548000	19.0629	258	1
1527750938.098982000	19.0833	87	0
1527750938.104359000	19.0887	87	0
1527750938.254567000	19.2389	257	0
1527750938.255846000	19.2402	148	0
1527750938.256879000	19.2412	107	1
1527750938.259008000	19.2434	92	0
1527750938.260431000	19.2448	263	0
1527750938.260877000	19.2452	101	1
1527750938.662291000	19.6466	548	1
1527750938.662352000	19.6467	258	1
1527750938.680914000	19.6653	87	0
1527750938.914601000	19.899	259	0
1527750938.915884000	19.9002	148	0
1527750938.916861000	19.9012	104	1
1527750938.918832000	19.9032	92	0
1527750938.920189000	19.9045	206	0
1527750938.920830000	19.9052	101	1
1527750942.991707000	23.9761	826	1
1527750942.991798000	23.9762	256	1
1527750943.009313000	23.9937	87	0
1527750943.244905000	24.2293	259	0
1527750943.246235000	24.2306	148	0
1527750943.246306000	24.2307	101	1
1527750943.248350000	24.2327	98	1
1527750943.250213000	24.2346	92	0
1527750943.251553000	24.2359	105	0
1527750943.252285000	24.2366	101	1
1527750943.596864000	24.5812	389	1
1527750943.596953000	24.5813	256	1
1527750943.615548000	24.5999	87	0
1527750943.620486000	24.6048	87	0
1527750943.860397000	24.8448	261	0
1527750943.861778000	24.8461	148	0
1527750943.862336000	24.8467	107	1
1527750943.864634000	24.849	92	0
1527750943.865978000	24.8503	316	0
1527750943.866524000	24.8509	101	1
1527750944.066091000	25.0504	387	1
1527750944.066179000	25.0505	258	1
1527750944.084659000	25.069	87	0
1527750944.315211000	25.2996	288	0
1527750944.316529000	25.3009	148	0
1527750944.317352000	25.3017	104	1
1527750944.319480000	25.3038	92	0
1527750944.320839000	25.3052	159	0
1527750944.321544000	25.3059	101	1
1527750944.517985000	25.5023	387	1
1527750944.518046000	25.5024	256	1
1527750944.535386000	25.5197	87	0
1527750944.661716000	25.6461	258	0
1527750944.663016000	25.6474	148	0
1527750944.663372000	25.6477	104	1
1527750944.665030000	25.6494	92	0
1527750944.666407000	25.6508	210	0
1527750944.666466000	25.6508	98	1
1527750944.668440000	25.6528	98	1
1527750945.108117000	26.0925	389	1
1527750945.108216000	26.0926	257	1
1527750945.125856000	26.1102	87	0
1527750945.130204000	26.1146	87	0
1527750945.338103000	26.3225	235	0
1527750945.339450000	26.3238	148	0
1527750945.340493000	26.3248	107	1
1527750945.342274000	26.3266	92	0
1527750945.343619000	26.328	340	0
1527750945.344400000	26.3288	101	1
1527750945.638226000	26.6226	388	1
1527750945.638319000	26.6227	258	1
1527750945.656203000	26.6406	87	0
1527750945.875134000	26.8595	259	0
1527750945.876434000	26.8608	148	0
1527750945.877460000	26.8618	104	1
1527750945.877829000	26.8622	92	0
1527750945.879166000	26.8635	286	0
1527750945.879704000	26.8641	101	1
1527750945.887871000	26.8722	390	1
1527750945.887931000	26.8723	258	1
1527750945.904585000	26.8889	87	0
1527750946.029423000	27.0138	258	0
1527750946.030750000	27.0151	148	0
1527750946.031547000	27.0159	104	1
1527750946.032660000	27.017	92	0
1527750946.034012000	27.0184	112	0
1527750946.034486000	27.0188	101	1
1527750950.820432000	31.8048	389	1
1527750950.820507000	31.8049	256	1
1527750950.839320000	31.8237	87	0
1527750950.943811000	31.9282	397	0
1527750950.945141000	31.9295	148	0
1527750950.945754000	31.9301	104	1
1527750950.947527000	31.9319	92	0
1527750950.948736000	31.9331	98	1
1527750950.948893000	31.9332	133	0
1527750950.950738000	31.9351	98	1
1527750951.071892000	32.0562	389	1
1527750951.071989000	32.0563	257	1
1527750951.089267000	32.0736	87	0
1527750951.323437000	32.3078	305	0
1527750951.324764000	32.3091	148	0
1527750951.325827000	32.3102	104	1
1527750951.327798000	32.3122	92	0
1527750951.329266000	32.3136	192	0
1527750951.329740000	32.3141	101	1
1527750951.531110000	32.5155	392	1
1527750951.531187000	32.5155	254	1
1527750951.551579000	32.5359	87	0
1527750951.674001000	32.6584	331	0
1527750951.675382000	32.6597	148	0
1527750951.675769000	32.6601	104	1
1527750951.679013000	32.6634	92	0
1527750951.680409000	32.6648	178	0
1527750951.680876000	32.6652	101	1
1527750951.958401000	32.9428	390	1
1527750951.958494000	32.9428	258	1
1527750951.975533000	32.9599	87	0
1527750952.210786000	33.1951	235	0
1527750952.212050000	33.1964	148	0
1527750952.212885000	33.1972	104	1
1527750952.216050000	33.2004	92	0
1527750952.217534000	33.2019	288	0
1527750952.217985000	33.2023	101	1
1527750952.250938000	33.2353	990	1
1527750952.251024000	33.2354	254	1
1527750952.272012000	33.2564	87	0
1527750952.491791000	33.4761	233	0
1527750952.493067000	33.4774	148	0
1527750952.493884000	33.4782	104	1
1527750952.496494000	33.4808	92	0
1527750952.497876000	33.4822	142	0
1527750952.497918000	33.4823	98	1
1527750952.499905000	33.4843	98	1
1527750953.366516000	34.3509	548	1
1527750953.366587000	34.3509	254	1
1527750953.396316000	34.3807	87	0
1527750953.634996000	34.6193	256	0
1527750953.636372000	34.6207	148	0
1527750953.636886000	34.6212	104	1
1527750953.639283000	34.6236	92	0
1527750953.640636000	34.625	245	0
1527750953.640874000	34.6252	101	1
1527750954.108394000	35.0927	821	1
1527750954.108488000	35.0928	254	1
1527750954.126843000	35.1112	87	0
1527750954.348732000	35.3331	235	0
1527750954.350001000	35.3344	148	0
1527750954.350997000	35.3354	104	1
1527750954.353873000	35.3382	92	0
1527750954.355218000	35.3396	232	0
1527750954.355896000	35.3403	101	1
1527750955.090458000	36.0748	392	1
1527750955.090548000	36.0749	259	1
1527750955.110962000	36.0953	87	0
1527750955.337310000	36.3217	255	0
1527750955.338649000	36.323	148	0
1527750955.339031000	36.3234	104	1
1527750955.341337000	36.3257	92	0
1527750955.342679000	36.327	130	0
1527750955.343142000	36.3275	101	1
1527750955.353015000	36.3374	387	1
1527750955.353108000	36.3375	254	1
1527750955.370257000	36.3546	87	0
1527750955.586041000	36.5704	237	0
1527750955.587405000	36.5718	148	0
1527750955.587992000	36.5723	104	1
1527750955.590677000	36.575	92	0
1527750955.592016000	36.5764	253	0
1527750955.592102000	36.5765	98	1
1527750955.593978000	36.5783	98	1
1527750955.613373000	36.5977	391	1
1527750955.613462000	36.5978	255	1
1527750955.631102000	36.6155	87	0
1527750955.640531000	36.6249	87	0
1527750955.752838000	36.7372	313	0
1527750955.754158000	36.7385	148	0
1527750955.755015000	36.7394	107	1
1527750955.757418000	36.7418	92	0
1527750955.758750000	36.7431	263	0
1527750955.759256000	36.7436	101	1
1527750955.854430000	36.8388	389	1
1527750955.854486000	36.8388	259	1
1527750955.872835000	36.8572	87	0
1527750956.099946000	37.0843	232	0
1527750956.101266000	37.0856	148	0
1527750956.102014000	37.0864	104	1
1527750956.103401000	37.0878	92	0
1527750956.104745000	37.0891	198	0
1527750956.105238000	37.0896	101	1
1527750956.221021000	37.2054	387	1
1527750956.221082000	37.2054	254	1
1527750956.238503000	37.2229	87	0
1527750956.454974000	37.4393	232	0
1527750956.456303000	37.4407	148	0
1527750956.457068000	37.4414	104	1
1527750956.458810000	37.4432	92	0
1527750956.460050000	37.4444	98	1
1527750956.460098000	37.4445	168	0
1527750956.462054000	37.4464	98	1
1527750956.651268000	37.6356	387	1
1527750956.651333000	37.6357	258	1
1527750956.668840000	37.6532	87	0
1527750956.673436000	37.6578	87	0
1527750956.913991000	37.8983	258	0
1527750956.915383000	37.8997	148	0
1527750956.916102000	37.9005	107	1
1527750956.918436000	37.9028	92	0
1527750956.919771000	37.9041	141	0
1527750956.920258000	37.9046	101	1
1527750957.163751000	38.1481	393	1
1527750957.163811000	38.1482	262	1
1527750957.183128000	38.1675	87	0
1527750957.405731000	38.3901	256	0
1527750957.407091000	38.3914	148	0
1527750957.407112000	38.3915	101	1
1527750957.409084000	38.3934	98	1
1527750957.410909000	38.3953	92	0
1527750957.412080000	38.3964	98	1
1527750957.412306000	38.3967	145	0
1527750957.414088000	38.3984	98	1
1527750958.375806000	39.3602	388	1
1527750958.375903000	39.3603	255	1
1527750958.392678000	39.377	87	0
1527750958.530206000	39.5146	392	0
1527750958.531569000	39.5159	148	0
1527750958.532250000	39.5166	104	1
1527750958.532926000	39.5173	92	0
1527750958.534197000	39.5186	164	0
1527750958.534247000	39.5186	98	1
1527750958.536224000	39.5206	98	1
1527750958.788563000	39.7729	386	1
1527750958.788655000	39.773	255	1
1527750958.805722000	39.7901	87	0
1527750959.022823000	40.0072	325	0
1527750959.024172000	40.0085	148	0
1527750959.025272000	40.0096	104	1
1527750959.027675000	40.012	92	0
1527750959.029012000	40.0134	93	0
1527750959.029225000	40.0136	101	1
1527750959.109242000	40.0936	391	1
1527750959.109307000	40.0937	256	1
1527750959.132498000	40.1169	87	0
1527750959.153759000	40.1381	87	0
1527750959.344997000	40.3294	306	0
1527750959.346258000	40.3306	148	0
1527750959.347298000	40.3317	107	1
1527750959.349535000	40.3339	92	0
1527750959.350949000	40.3353	180	0
1527750959.351195000	40.3355	101	1
1527750959.569861000	40.5542	988	1
1527750959.569950000	40.5543	259	1
1527750959.589824000	40.5742	87	0
1527750959.813662000	40.798	258	0
1527750959.814980000	40.7993	148	0
1527750959.815239000	40.7996	104	1
1527750959.816293000	40.8006	92	0
1527750959.817770000	40.8021	161	0
1527750959.818232000	40.8026	101	1
1527750960.040652000	41.025	549	1
1527750960.040744000	41.0251	259	1
1527750960.057907000	41.0423	87	0
1527750960.274598000	41.259	233	0
1527750960.275968000	41.2603	148	0
1527750960.276255000	41.2606	104	1
1527750960.278581000	41.2629	92	0
1527750960.279990000	41.2643	310	0
1527750960.280465000	41.2648	101	1
1527750960.468901000	41.4533	822	1
1527750960.468965000	41.4533	256	1
1527750960.486798000	41.4712	87	0
1527750960.609016000	41.5934	235	0
1527750960.610320000	41.5947	148	0
1527750960.611368000	41.5957	104	1
1527750960.613033000	41.5974	92	0
1527750960.614338000	41.5987	98	1
1527750960.614356000	41.5987	105	0
1527750960.616352000	41.6007	98	1
1527750960.860367000	41.8447	392	1
1527750960.860460000	41.8448	259	1
1527750960.878281000	41.8626	87	0
1527750961.006296000	41.9906	258	0
1527750961.007661000	41.992	148	0
1527750961.008383000	41.9927	104	1
1527750961.010713000	41.9951	92	0
1527750961.012014000	41.9964	201	0
1527750961.012489000	41.9968	101	1
1527750961.306630000	42.291	392	1
1527750961.306711000	42.2911	258	1
1527750961.333518000	42.3179	87	0
1527750961.547961000	42.5323	233	0
1527750961.549306000	42.5337	148	0
1527750961.549371000	42.5337	101	1
1527750961.551049000	42.5354	92	0
1527750961.551313000	42.5357	101	1
1527750961.552399000	42.5368	174	0
1527750961.554340000	42.5387	98	1
1527750961.827618000	42.812	370	1
1527750961.827712000	42.8121	1412	1
1527750961.827751000	42.8121	1412	1
1527750961.827787000	42.8121	1412	1
1527750961.827821000	42.8122	554	1
1527750961.847237000	42.8316	87	0
1527750961.851504000	42.8359	87	0
1527750962.052246000	43.0366	418	0
1527750962.054454000	43.0388	104	1
1527750962.058767000	43.0431	80	0
1527750962.060354000	43.0447	98	1
1527750962.269749000	43.2541	388	1
1527750962.269811000	43.2542	258	1
1527750962.288417000	43.2728	87	0
1527750962.510912000	43.4953	288	0
1527750962.512465000	43.4968	148	0
1527750962.512491000	43.4968	101	1
1527750962.514448000	43.4988	98	1
1527750962.515011000	43.4994	92	0
1527750962.516381000	43.5007	125	0
1527750962.516441000	43.5008	98	1
1527750962.518399000	43.5028	98	1
1527750962.578593000	43.5629	392	1
1527750962.578686000	43.563	255	1
1527750962.608728000	43.5931	87	0
1527750962.746668000	43.731	258	0
1527750962.748015000	43.7324	148	0
1527750962.748403000	43.7328	104	1
1527750962.751175000	43.7355	92	0
1527750962.752407000	43.7368	98	1
1527750962.752530000	43.7369	275	0
1527750962.754427000	43.7388	98	1
1527750963.076841000	44.0612	389	1
1527750963.076934000	44.0613	255	1
1527750963.095462000	44.0798	87	0
1527750963.221619000	44.206	233	0
1527750963.222945000	44.2073	148	0
1527750963.223432000	44.2078	104	1
1527750963.225992000	44.2103	92	0
1527750963.227413000	44.2118	320	0
1527750963.227450000	44.2118	98	1
1527750963.229493000	44.2138	98	1
1527750963.317989000	44.3023	392	1
1527750963.318081000	44.3024	261	1
1527750963.347410000	44.3318	87	0
1527750963.553611000	44.538	256	0
1527750963.554953000	44.5393	148	0
1527750963.555443000	44.5398	104	1
1527750963.558264000	44.5426	92	0
1527750963.559612000	44.544	321	0
1527750963.560439000	44.5448	101	1
1527750963.757988000	44.7423	387	1
1527750963.758079000	44.7424	255	1
1527750963.776420000	44.7608	87	0
1527750963.990565000	44.9749	395	0
1527750963.991892000	44.9762	148	0
1527750963.992482000	44.9768	104	1
1527750963.999617000	44.984	92	0
1527750964.000982000	44.9853	315	0
1527750964.001458000	44.9858	101	1
1527750964.326939000	45.3113	392	1
1527750964.327004000	45.3114	256	1
1527750964.345380000	45.3297	87	0
1527750964.350987000	45.3353	87	0
1527750964.571150000	45.5555	303	0
1527750964.572474000	45.5568	148	0
1527750964.572557000	45.5569	104	1
1527750964.574484000	45.5588	98	1
1527750964.575249000	45.5596	92	0
1527750964.576485000	45.5608	98	1
1527750964.614685000	45.599	206	0
1527750964.616600000	45.601	98	1
1527750964.789111000	45.7735	988	1
1527750964.789204000	45.7736	259	1
1527750964.806765000	45.7911	87	0
1527750964.940017000	45.9244	333	0
1527750964.941390000	45.9257	148	0
1527750964.941681000	45.926	104	1
1527750964.943834000	45.9282	92	0
1527750964.945177000	45.9295	202	0
1527750964.945611000	45.93	101	1
1527750965.220882000	46.2052	549	1
1527750965.220959000	46.2053	259	1
1527750965.238813000	46.2232	87	0
1527750965.463825000	46.4482	233	0
1527750965.465107000	46.4495	148	0
1527750965.465590000	46.4499	104	1
1527750965.468097000	46.4525	92	0
1527750965.469480000	46.4538	256	0
1527750965.469573000	46.4539	98	1
1527750965.471572000	46.4559	98	1
1527750965.649855000	46.6342	822	1
1527750965.649917000	46.6343	258	1
1527750965.669213000	46.6536	87	0
1527750965.774880000	46.7592	258	0
1527750965.776196000	46.7606	148	0
1527750965.776621000	46.761	104	1
1527750965.779744000	46.7641	92	0
1527750965.781030000	46.7654	188	0
1527750965.781553000	46.7659	101	1
1527750966.141246000	47.1256	391	1
1527750966.141335000	47.1257	259	1
1527750966.158953000	47.1433	87	0
1527750966.389209000	47.3736	235	0
1527750966.390548000	47.3749	148	0
1527750966.390657000	47.375	101	1
1527750966.392673000	47.377	98	1
1527750966.392922000	47.3773	92	0
1527750966.394684000	47.379	98	1
1527750966.433121000	47.4175	206	0
1527750966.434683000	47.419	98	1
1527750966.590063000	47.5744	392	1
1527750966.590158000	47.5745	257	1
1527750966.607355000	47.5917	87	0
1527750966.611492000	47.5958	87	0
1527750966.827441000	47.8118	256	0
1527750966.828835000	47.8132	148	0
1527750966.829728000	47.8141	107	1
1527750966.833014000	47.8174	92	0
1527750966.834359000	47.8187	122	0
1527750966.834829000	47.8192	101	1
1527750967.607178000	48.5915	388	1
1527750967.607253000	48.5916	256	1
1527750967.625008000	48.6094	87	0
1527750967.634036000	48.6184	87	0
1527750967.742933000	48.7273	256	0
1527750967.744251000	48.7286	148	0
1527750967.744507000	48.7289	107	1
1527750967.747612000	48.732	92	0
1527750967.749537000	48.7339	98	1
1527750967.786632000	48.771	350	0
1527750967.788554000	48.7729	98	1
1527750967.885649000	48.87	388	1
1527750967.885739000	48.8701	257	1
1527750967.905390000	48.8897	87	0
1527750968.125026000	49.1094	235	0
1527750968.126415000	49.1108	148	0
1527750968.126505000	49.1109	101	1
1527750968.128559000	49.1129	98	1
1527750968.129297000	49.1137	92	0
1527750968.130565000	49.1149	106	0
1527750968.130607000	49.115	98	1
1527750968.132501000	49.1169	98	1
1527750968.354658000	49.339	392	1
1527750968.354713000	49.3391	255	1
1527750968.371586000	49.3559	87	0
1527750968.611505000	49.5959	260	0
1527750968.612824000	49.5972	148	0
1527750968.613537000	49.5979	104	1
1527750968.616256000	49.6006	92	0
1527750968.617584000	49.6019	98	1
1527750968.617694000	49.602	227	0
1527750968.619519000	49.6039	98	1
1527750970.331901000	51.3163	388	1
1527750970.331997000	51.3164	256	1
1527750970.349191000	51.3335	87	0
1527750970.580937000	51.5653	311	0
1527750970.582252000	51.5666	148	0
1527750970.583211000	51.5676	104	1
1527750970.583728000	51.5681	92	0
1527750970.585215000	51.5696	98	1
1527750970.585243000	51.5696	160	0
1527750970.587214000	51.5716	98	1
1527750970.601794000	51.5861	387	1
1527750970.601856000	51.5862	257	1
1527750970.619081000	51.6034	87	0
1527750970.628806000	51.6132	87	0
1527750970.837666000	51.822	255	0
1527750970.838989000	51.8233	148	0
1527750970.839267000	51.8236	107	1
1527750970.841608000	51.826	92	0
1527750970.842947000	51.8273	101	0
1527750970.843400000	51.8278	101	1
1527750970.949800000	51.9342	390	1
1527750970.949889000	51.9342	260	1
1527750970.967481000	51.9518	87	0
1527750971.074077000	52.0584	256	0
1527750971.075452000	52.0598	148	0
1527750971.076326000	52.0607	104	1
1527750971.078767000	52.0631	92	0
1527750971.080056000	52.0644	285	0
1527750971.080261000	52.0646	101	1
1527750971.230720000	52.2151	388	1
1527750971.230774000	52.2151	255	1
1527750971.261307000	52.2457	87	0
1527750971.496674000	52.481	233	0
1527750971.498017000	52.4824	148	0
1527750971.498283000	52.4826	104	1
1527750971.501482000	52.4858	92	0
1527750971.503328000	52.4877	98	1
1527750971.543833000	52.5282	286	0
1527750971.545274000	52.5296	98	1
1527750972.346932000	53.3313	388	1
1527750972.346999000	53.3314	255	1
1527750972.365971000	53.3503	87	0
1527750972.369547000	53.3539	87	0
1527750972.492292000	53.4766	395	0
1527750972.493559000	53.4779	148	0
1527750972.494599000	53.479	107	1
1527750972.496643000	53.481	92	0
1527750972.498048000	53.4824	295	0
1527750972.498494000	53.4828	101	1
1527750973.502402000	54.4868	990	1
1527750973.502495000	54.4868	259	1
1527750973.520336000	54.5047	87	0
1527750973.619870000	54.6042	399	0
1527750973.621125000	54.6055	148	0
1527750973.622054000	54.6064	104	1
1527750973.623828000	54.6082	92	0
1527750973.625230000	54.6096	193	0
1527750973.625955000	54.6103	101	1
1527750973.727016000	54.7114	550	1
1527750973.727074000	54.7114	258	1
1527750973.744548000	54.7289	87	0
1527750973.853220000	54.8376	233	0
1527750973.854685000	54.839	148	0
1527750973.855016000	54.8394	104	1
1527750973.857008000	54.8414	92	0
1527750973.858370000	54.8427	127	0
1527750973.858958000	54.8433	101	1
1527750974.247638000	55.232	822	1
1527750974.247702000	55.2321	259	1
1527750974.265629000	55.25	87	0
1527750974.377835000	55.3622	232	0
1527750974.379114000	55.3635	148	0
1527750974.380071000	55.3644	104	1
1527750974.381727000	55.3661	92	0
1527750974.383017000	55.3674	314	0
1527750974.383094000	55.3674	98	1
1527750974.385041000	55.3694	98	1
1527750974.637212000	55.6216	391	1
1527750974.637298000	55.6217	256	1
1527750974.655433000	55.6398	87	0
1527750974.757032000	55.7414	258	0
1527750974.758348000	55.7427	148	0
1527750974.759031000	55.7434	104	1
1527750974.760803000	55.7452	92	0
1527750974.762023000	55.7464	98	1
1527750974.762165000	55.7465	253	0
1527750974.764016000	55.7484	98	1
1527750974.967519000	55.9519	389	1
1527750974.967611000	55.952	258	1
1527750974.987506000	55.9719	87	0
1527750975.111017000	56.0954	233	0
1527750975.112353000	56.0967	148	0
1527750975.113082000	56.0974	104	1
1527750975.116216000	56.1006	92	0
1527750975.118068000	56.1024	98	1
1527750975.159310000	56.1437	329	0
1527750975.161081000	56.1454	98	1
1527750975.476220000	56.4606	388	1
1527750975.476290000	56.4606	255	1
1527750975.492900000	56.4773	87	0
1527750975.597294000	56.5816	233	0
1527750975.598567000	56.5829	148	0
1527750975.599114000	56.5835	104	1
1527750975.601649000	56.586	92	0
1527750975.602992000	56.5873	278	0
1527750975.603210000	56.5876	101	1
1527750975.854588000	56.8389	388	1
1527750975.854682000	56.839	255	1
1527750975.874907000	56.8593	87	0
1527750975.877179000	56.8615	87	0
1527750975.975487000	56.9598	256	0
1527750975.976870000	56.9612	148	0
1527750975.977127000	56.9615	107	1
1527750975.979341000	56.9637	92	0
1527750975.980681000	56.965	118	0
1527750975.981143000	56.9655	101	1
1527750976.294848000	57.2792	392	1
1527750976.294939000	57.2793	264	1
1527750976.311521000	57.2959	87	0
1527750976.530208000	57.5146	235	0
1527750976.531716000	57.5161	148	0
1527750976.532175000	57.5165	104	1
1527750976.534092000	57.5184	92	0
1527750976.536203000	57.5206	98	1
1527750976.574195000	57.5585	331	0
1527750976.576219000	57.5606	98	1
1527750976.741480000	57.7258	388	1
1527750976.741562000	57.7259	256	1
1527750976.758672000	57.743	87	0
1527750976.867424000	57.8518	260	0
1527750976.868751000	57.8531	148	0
1527750976.869302000	57.8537	104	1
1527750976.871633000	57.856	92	0
1527750976.872976000	57.8573	300	0
1527750976.873226000	57.8576	101	1
1527750977.170340000	58.1547	392	1
1527750977.170394000	58.1547	255	1
1527750977.187812000	58.1722	87	0
1527750977.300675000	58.285	287	0
1527750977.302018000	58.2864	148	0
1527750977.302286000	58.2866	104	1
1527750977.303330000	58.2877	92	0
1527750977.304708000	58.2891	225	0
1527750977.305180000	58.2895	101	1
1527750977.711834000	58.6962	391	1
1527750977.711926000	58.6963	260	1
1527750977.728908000	58.7133	87	0
1527750977.831482000	58.8158	256	0
1527750977.832749000	58.8171	148	0
1527750977.833203000	58.8176	104	1
1527750977.835030000	58.8194	92	0
1527750977.836213000	58.8206	98	1
1527750977.836393000	58.8207	91	0
1527750977.838214000	58.8226	98	1
1527750982.735072000	63.7194	369	1
1527750982.735156000	63.7195	1412	1
1527750982.735181000	63.7195	1412	1
1527750982.735221000	63.7196	1412	1
1527750982.735253000	63.7196	1088	1
1527750982.754014000	63.7384	100	0
1527750982.755517000	63.7399	98	1
1527750982.871627000	63.856	413	0
1527750982.873503000	63.8579	98	1
1527750982.878257000	63.8626	80	0
1527750982.879499000	63.8639	98	1
1527750982.935876000	63.9202	993	1
1527750982.936058000	63.9204	262	1
1527750982.953604000	63.938	87	0
1527750983.054741000	64.0391	395	0
1527750983.055983000	64.0403	148	0
1527750983.056535000	64.0409	104	1
1527750983.061278000	64.0456	92	0
1527750983.062554000	64.0469	237	0
1527750983.063498000	64.0479	101	1
1527750983.228288000	64.2126	548	1
1527750983.228351000	64.2127	256	1
1527750983.252591000	64.2369	100	0
1527750983.254332000	64.2387	87	0
1527750983.254545000	64.2389	101	1
1527750983.383409000	64.3678	379	0
1527750983.384729000	64.3691	148	0
1527750983.385530000	64.3699	101	1
1527750983.386054000	64.3704	92	0
1527750983.387459000	64.3718	297	0
1527750983.387536000	64.3719	98	1
1527750983.389535000	64.3739	98	1
1527750983.732058000	64.7164	825	1
1527750983.732118000	64.7165	258	1
1527750983.749867000	64.7342	87	0
1527750983.863700000	64.8481	258	0
1527750983.865022000	64.8494	148	0
1527750983.865565000	64.8499	104	1
1527750983.874053000	64.8584	92	0
1527750983.875444000	64.8598	245	0
1527750983.875668000	64.86	101	1
1527750984.759244000	65.7436	388	1
1527750984.759306000	65.7437	258	1
1527750984.777113000	65.7615	87	0
1527750985.018030000	66.0024	256	0
1527750985.019403000	66.0038	148	0
1527750985.019626000	66.004	104	1
1527750985.021963000	66.0063	92	0
1527750985.023679000	66.008	98	1
1527750985.025657000	66.01	151	0
1527750985.027689000	66.012	98	1
1527750985.607066000	66.5914	391	1
1527750985.607125000	66.5915	257	1
1527750985.626052000	66.6104	87	0
1527750985.846073000	66.8304	259	0
1527750985.847512000	66.8319	148	0
1527750985.847737000	66.8321	104	1
1527750985.849417000	66.8338	92	0
1527750985.850725000	66.8351	219	0
1527750985.850758000	66.8351	98	1
1527750985.852663000	66.837	98	1
1527750985.988983000	66.9733	389	1
1527750985.989047000	66.9734	255	1
1527750986.006344000	66.9907	87	0
1527750986.112441000	67.0968	233	0
1527750986.113768000	67.0981	148	0
1527750986.114713000	67.0991	104	1
1527750986.117128000	67.1015	92	0
1527750986.118480000	67.1028	110	0
1527750986.118679000	67.103	101	1
1527750986.258745000	67.2431	388	1
1527750986.258808000	67.2432	255	1
1527750986.276587000	67.2609	87	0
1527750986.281746000	67.2661	87	0
1527750986.378843000	67.3632	233	0
1527750986.380234000	67.3646	148	0
1527750986.380736000	67.3651	107	1
1527750986.382735000	67.3671	92	0
1527750986.384042000	67.3684	295	0
1527750986.384674000	67.369	101	1
1527750986.598887000	67.5832	388	1
1527750986.598957000	67.5833	257	1
1527750986.617281000	67.6016	87	0
1527750986.741029000	67.7254	256	0
1527750986.742394000	67.7267	148	0
1527750986.742754000	67.7271	104	1
1527750986.745798000	67.7302	92	0
1527750986.747273000	67.7316	297	0
1527750986.747871000	67.7322	101	1
1527750987.004703000	67.9891	388	1
1527750987.004777000	67.9891	260	1
1527750987.022903000	68.0073	87	0
1527750987.130024000	68.1144	235	0
1527750987.131382000	68.1157	148	0
1527750987.131932000	68.1163	104	1
1527750987.134060000	68.1184	92	0
1527750987.135456000	68.1198	275	0
1527750987.135995000	68.1203	101	1
1527750987.356164000	68.3405	389	1
1527750987.356255000	68.3406	258	1
1527750987.374768000	68.3591	87	0
1527750987.487839000	68.4722	236	0
1527750987.489221000	68.4736	148	0
1527750987.489771000	68.4741	104	1
1527750987.492485000	68.4768	92	0
1527750987.493798000	68.4782	92	0
1527750987.493838000	68.4782	98	1
1527750987.495849000	68.4802	98	1
1527750988.209409000	69.1938	391	1
1527750988.209503000	69.1939	256	1
1527750988.229065000	69.2134	87	0
1527750988.345635000	69.33	314	0
1527750988.347020000	69.3314	148	0
1527750988.347911000	69.3323	104	1
1527750988.349184000	69.3335	92	0
1527750988.350525000	69.3349	169	0
1527750988.350995000	69.3353	101	1
1527750988.429118000	69.4135	388	1
1527750988.429179000	69.4135	258	1
1527750988.447022000	69.4314	87	0
1527750988.674703000	69.6591	259	0
1527750988.676018000	69.6604	148	0
1527750988.676908000	69.6613	104	1
1527750988.678584000	69.6629	92	0
1527750988.679881000	69.6642	213	0
1527750988.679934000	69.6643	98	1
1527750988.681898000	69.6663	98	1
1527750989.014631000	69.999	392	1
1527750989.014720000	69.9991	259	1
1527750989.032526000	70.0169	87	0
1527750989.292434000	70.2768	235	0
1527750989.293742000	70.2781	148	0
1527750989.293910000	70.2783	104	1
1527750989.296754000	70.2811	92	0
1527750989.298086000	70.2824	124	0
1527750989.298879000	70.2832	101	1
1527750989.512214000	70.4966	989	1
1527750989.512282000	70.4966	257	1
1527750989.530919000	70.5153	87	0
1527750989.645969000	70.6303	259	0
1527750989.647423000	70.6318	148	0
1527750989.647969000	70.6323	104	1
1527750989.648769000	70.6331	92	0
1527750989.650057000	70.6344	135	0
1527750989.650879000	70.6352	101	1
1527750989.764186000	70.7485	549	1
1527750989.764264000	70.7486	256	1
1527750989.794647000	70.779	87	0
1527750989.892285000	70.8766	393	0
1527750989.893606000	70.878	148	0
1527750989.893987000	70.8783	104	1
1527750989.897935000	70.8823	92	0
1527750989.899413000	70.8838	99	0
1527750989.899884000	70.8842	101	1
1527750990.022016000	71.0064	825	1
1527750990.022079000	71.0064	255	1
1527750990.039818000	71.0242	87	0
1527750990.257443000	71.2418	377	0
1527750990.258756000	71.2431	148	0
1527750990.259004000	71.2434	104	1
1527750990.261751000	71.2461	92	0
1527750990.263035000	71.2474	188	0
1527750990.263947000	71.2483	101	1
1527750990.502471000	71.4868	392	1
1527750990.502537000	71.4869	260	1
1527750990.520040000	71.5044	87	0
1527750990.622817000	71.6072	259	0
1527750990.624101000	71.6085	148	0
1527750990.625019000	71.6094	104	1
1527750990.625535000	71.6099	92	0
1527750990.626936000	71.6113	268	0
1527750990.626987000	71.6113	98	1
1527750990.629007000	71.6134	98	1
1527750990.963823000	71.9482	388	1
1527750990.963909000	71.9483	259	1
1527750990.988901000	71.9733	87	0
1527750990.990998000	71.9754	87	0
1527750991.105298000	72.0897	232	0
1527750991.106624000	72.091	148	0
1527750991.106994000	72.0913	107	1
1527750991.110718000	72.0951	92	0
1527750991.111955000	72.0963	98	1
1527750991.112067000	72.0964	278	0
1527750991.113952000	72.0983	98	1
1527750991.177190000	72.1615	389	1
1527750991.177289000	72.1616	257	1
1527750991.195015000	72.1794	87	0
1527750991.292628000	72.277	235	0
1527750991.293961000	72.2783	148	0
1527750991.294005000	72.2784	101	1
1527750991.296056000	72.2804	98	1
1527750991.296336000	72.2807	92	0
1527750991.297732000	72.2821	296	0
1527750991.298280000	72.2826	101	1
1527750992.178574000	73.1629	388	1
1527750992.178641000	73.163	259	1
1527750992.195388000	73.1797	87	0
1527750992.214227000	73.1986	304	1
1527750992.214322000	73.1987	1412	1
1527750992.214352000	73.1987	1412	1
1527750992.214387000	73.1987	1412	1
1527750992.214409000	73.1988	1412	1
1527750992.214456000	73.1988	1412	1
1527750992.214494000	73.1988	1412	1
1527750992.214529000	73.1989	1412	1
1527750992.214561000	73.1989	1412	1
1527750992.214595000	73.1989	1412	1
1527750992.214618000	73.199	1412	1
1527750992.214664000	73.199	1412	1
1527750992.214700000	73.1991	1412	1
1527750992.216036000	73.2004	1412	1
1527750992.216067000	73.2004	138	1
1527750992.231941000	73.2163	87	0
1527750992.235350000	73.2197	87	0
1527750992.239572000	73.2239	87	0
1527750992.313953000	73.2983	259	0
1527750992.315213000	73.2996	148	0
1527750992.316052000	73.3004	113	1
1527750992.318783000	73.3031	92	0
1527750992.320043000	73.3044	98	1
1527750992.320059000	73.3044	185	0
1527750992.322073000	73.3064	98	1
1527750992.349523000	73.3339	402	0
1527750992.351054000	73.3354	98	1
1527750992.359444000	73.3438	80	0
1527750992.361072000	73.3454	98	1
1527750992.482395000	73.4667	388	1
1527750992.482457000	73.4668	255	1
1527750992.501265000	73.4856	87	0
1527750992.623902000	73.6083	259	0
1527750992.625222000	73.6096	148	0
1527750992.626099000	73.6105	104	1
1527750992.627561000	73.6119	92	0
1527750992.628904000	73.6133	310	0
1527750992.629144000	73.6135	101	1
1527750992.940630000	73.925	389	1
1527750992.940700000	73.9251	256	1
1527750992.959903000	73.9443	87	0
1527750993.195920000	74.1803	237	0
1527750993.197312000	74.1817	148	0
1527750993.198086000	74.1824	104	1
1527750993.200879000	74.1852	92	0
1527750993.202092000	74.1864	98	1
1527750993.239926000	74.2243	112	0
1527750993.242132000	74.2265	98	1
1527750993.519317000	74.5037	390	1
1527750993.519406000	74.5038	258	1
1527750993.537945000	74.5223	87	0
1527750993.639635000	74.624	312	0
1527750993.640965000	74.6253	148	0
1527750993.641202000	74.6256	104	1
1527750993.643761000	74.6281	92	0
1527750993.645050000	74.6294	256	0
1527750993.645130000	74.6295	98	1
1527750993.647142000	74.6315	98	1
1527750993.931405000	74.9158	387	1
1527750993.931481000	74.9158	255	1
1527750993.948100000	74.9325	87	0
1527750993.952009000	74.9364	87	0
1527750994.049728000	75.0341	233	0
1527750994.051019000	75.0354	148	0
1527750994.051269000	75.0356	107	1
1527750994.054175000	75.0385	92	0
1527750994.056198000	75.0406	98	1
1527750994.056553000	75.0409	107	0
1527750994.058202000	75.0426	98	1
1527750994.642739000	75.6271	388	1
1527750994.642832000	75.6272	255	1
1527750994.660681000	75.645	87	0
1527750994.890658000	75.875	256	0
1527750994.891940000	75.8763	148	0
1527750994.892256000	75.8766	104	1
1527750994.894436000	75.8788	92	0
1527750994.895774000	75.8801	172	0
1527750994.896253000	75.8806	101	1
1527750995.031375000	76.0157	988	1
1527750995.031465000	76.0158	258	1
1527750995.052449000	76.0368	87	0
1527750995.062017000	76.0464	87	0
1527750995.275623000	76.26	235	0
1527750995.277021000	76.2614	148	0
1527750995.277271000	76.2616	107	1
1527750995.279597000	76.264	92	0
1527750995.280940000	76.2653	258	0
1527750995.281191000	76.2655	101	1
1527750995.591593000	76.5759	552	1
1527750995.591664000	76.576	256	1
1527750995.610018000	76.5944	87	0
1527750995.713022000	76.6974	419	0
1527750995.714283000	76.6986	148	0
1527750995.715318000	76.6997	104	1
1527750995.716881000	76.7012	92	0
1527750995.718223000	76.7026	325	0
1527750995.718267000	76.7026	98	1
1527750995.720300000	76.7047	98	1
1527750996.062895000	77.0472	823	1
1527750996.062985000	77.0473	260	1
1527750996.081855000	77.0662	87	0
1527750996.194584000	77.1789	376	0
1527750996.195914000	77.1803	148	0
1527750996.196279000	77.1806	104	1
1527750996.198116000	77.1825	92	0
1527750996.199497000	77.1839	276	0
1527750996.200248000	77.1846	101	1
1527750996.932122000	77.9165	391	1
1527750996.932188000	77.9165	260	1
1527750996.949585000	77.9339	87	0
1527750996.954884000	77.9392	87	0
1527750997.167368000	78.1517	256	0
1527750997.168703000	78.1531	148	0
1527750997.169319000	78.1537	107	1
1527750997.171268000	78.1556	92	0
1527750997.172606000	78.157	160	0
1527750997.173290000	78.1576	101	1
1527750997.312575000	78.2969	388	1
1527750997.312673000	78.297	260	1
1527750997.339368000	78.3237	87	0
1527750997.340700000	78.3251	87	0
1527750997.431471000	78.4158	236	0
1527750997.432829000	78.4172	148	0
1527750997.433368000	78.4177	107	1
1527750997.434681000	78.419	92	0
1527750997.436034000	78.4204	118	0
1527750997.436842000	78.4212	101	1
1527750997.802717000	78.7871	393	1
1527750997.802777000	78.7871	261	1
1527750997.821117000	78.8055	87	0
1527750997.918066000	78.9024	257	0
1527750997.919402000	78.9038	148	0
1527750997.920514000	78.9049	104	1
1527750997.923338000	78.9077	92	0
1527750997.924676000	78.909	177	0
1527750997.925346000	78.9097	101	1
1527750998.243286000	79.2276	388	1
1527750998.243371000	79.2277	258	1
1527750998.260887000	79.2452	87	0
1527750998.369245000	79.3536	235	0
1527750998.370575000	79.3549	148	0
1527750998.371471000	79.3558	104	1
1527750998.373461000	79.3578	92	0
1527750998.374865000	79.3592	288	0
1527750998.375368000	79.3597	101	1
1527750998.683074000	79.6674	388	1
1527750998.683135000	79.6675	260	1
1527750998.701893000	79.6862	87	0
1527750998.810054000	79.7944	259	0
1527750998.811440000	79.7958	148	0
1527750998.811528000	79.7959	101	1
1527750998.813485000	79.7978	98	1
1527750998.814177000	79.7985	92	0
1527750998.815459000	79.7998	125	0
1527750998.815525000	79.7999	98	1
1527750998.817475000	79.8018	98	1
1527750999.047906000	80.0323	391	1
1527750999.048000000	80.0324	257	1
1527750999.064930000	80.0493	87	0
1527750999.182887000	80.1672	235	0
1527750999.184185000	80.1685	148	0
1527750999.184461000	80.1688	104	1
1527750999.187351000	80.1717	92	0
1527750999.188696000	80.173	105	0
1527750999.189419000	80.1738	101	1
1527750999.462889000	80.4472	392	1
1527750999.462984000	80.4473	262	1
1527750999.480588000	80.4649	87	0
1527750999.585324000	80.5697	232	0
1527750999.586852000	80.5712	148	0
1527750999.587488000	80.5718	104	1
1527750999.589815000	80.5742	92	0
1527750999.591114000	80.5755	114	0
1527750999.591511000	80.5759	101	1
1527750999.872770000	80.8571	387	1
1527750999.872837000	80.8572	257	1
1527750999.890026000	80.8744	87	0
1527751000.002832000	80.9872	263	0
1527751000.004122000	80.9885	148	0
1527751000.004517000	80.9889	104	1
1527751000.007099000	80.9915	92	0
1527751000.008485000	80.9928	294	0
1527751000.008528000	80.9929	98	1
1527751000.010543000	80.9949	98	1
1527751000.781606000	81.766	389	1
1527751000.781666000	81.766	260	1
1527751000.798659000	81.783	87	0
1527751001.039185000	82.0235	312	0
1527751001.040544000	82.0249	148	0
1527751001.041148000	82.0255	104	1
1527751001.041892000	82.0262	92	0
1527751001.043139000	82.0275	98	1
1527751001.043174000	82.0275	255	0
1527751001.045225000	82.0296	98	1
1527751001.066344000	82.0507	991	1
1527751001.066405000	82.0508	259	1
1527751001.095329000	82.0797	87	0
1527751001.210780000	82.1951	233	0
1527751001.212097000	82.1965	148	0
1527751001.212176000	82.1965	101	1
1527751001.213871000	82.1982	92	0
1527751001.214171000	82.1985	101	1
1527751001.215235000	82.1996	176	0
1527751001.217142000	82.2015	98	1
1527751001.307142000	82.2915	548	1
1527751001.307214000	82.2916	262	1
1527751001.333348000	82.3177	87	0
1527751001.455049000	82.4394	235	0
1527751001.456431000	82.4408	148	0
1527751001.457244000	82.4416	104	1
1527751001.458923000	82.4433	92	0
1527751001.460209000	82.4446	131	0
1527751001.460270000	82.4446	98	1
1527751001.462241000	82.4466	98	1
1527751001.687772000	82.6721	822	1
1527751001.687834000	82.6722	262	1
1527751001.706211000	82.6906	87	0
1527751001.808233000	82.7926	257	0
1527751001.809630000	82.794	148	0
1527751001.810163000	82.7945	104	1
1527751001.812170000	82.7965	92	0
1527751001.813513000	82.7979	204	0
1527751001.814162000	82.7985	101	1
1527751001.849489000	82.8338	92	0
1527751001.851196000	82.8356	98	1
1527751002.207369000	83.1917	388	1
1527751002.207434000	83.1918	257	1
1527751002.224563000	83.2089	87	0
1527751002.230997000	83.2154	87	0
1527751002.326786000	83.3111	393	0
1527751002.328031000	83.3124	148	0
1527751002.329290000	83.3136	107	1
1527751002.329664000	83.314	92	0
1527751002.331020000	83.3154	138	0
1527751002.331266000	83.3156	101	1
1527751002.517688000	83.502	388	1
1527751002.517779000	83.5021	259	1
1527751002.547900000	83.5323	87	0
1527751002.659033000	83.6434	401	0
1527751002.660350000	83.6447	148	0
1527751002.661306000	83.6457	104	1
1527751002.663467000	83.6478	92	0
1527751002.664752000	83.6491	182	0
1527751002.665220000	83.6496	101	1
1527751002.950550000	83.9349	387	1
1527751002.950628000	83.935	261	1
1527751002.967817000	83.9522	87	0
1527751002.973505000	83.9579	87	0
1527751003.072723000	84.0571	235	0
1527751003.074096000	84.0584	148	0
1527751003.074250000	84.0586	107	1
1527751003.077097000	84.0615	92	0
1527751003.078504000	84.0629	323	0
1527751003.079222000	84.0636	101	1
1527751003.815017000	84.7994	388	1
1527751003.815084000	84.7994	259	1
1527751003.831988000	84.8163	87	0
1527751003.933254000	84.9176	259	0
1527751003.934587000	84.9189	148	0
1527751003.935380000	84.9197	104	1
1527751003.941235000	84.9256	92	0
1527751003.942581000	84.9269	328	0
1527751003.943287000	84.9276	101	1
1527751004.197514000	85.1819	393	1
1527751004.197602000	85.182	261	1
1527751004.214971000	85.1993	87	0
1527751004.321342000	85.3057	232	0
1527751004.322619000	85.307	148	0
1527751004.323490000	85.3078	104	1
1527751004.326000000	85.3104	92	0
1527751004.327289000	85.3116	98	1
1527751004.327322000	85.3117	142	0
1527751004.329382000	85.3137	98	1
1527751004.509767000	85.4941	390	1
1527751004.509829000	85.4942	263	1
1527751004.527375000	85.5117	87	0
1527751004.531855000	85.5162	87	0
1527751004.643399000	85.6278	256	0
1527751004.644748000	85.6291	148	0
1527751004.645337000	85.6297	107	1
1527751004.648081000	85.6324	92	0
1527751004.649337000	85.6337	98	1
1527751004.649458000	85.6338	162	0
1527751004.651351000	85.6357	98	1
1527751004.820791000	85.8051	392	1
1527751004.820852000	85.8052	260	1
1527751004.838334000	85.8227	87	0
1527751004.955040000	85.9394	235	0
1527751004.956369000	85.9407	148	0
1527751004.957431000	85.9418	104	1
1527751004.957823000	85.9422	92	0
1527751004.959176000	85.9435	267	0
1527751004.959423000	85.9438	101	1
1527751005.120705000	86.1051	392	1
1527751005.120766000	86.1051	257	1
1527751005.138697000	86.1231	87	0
1527751005.252500000	86.2369	235	0
1527751005.253876000	86.2382	148	0
1527751005.254366000	86.2387	104	1
1527751005.255831000	86.2402	92	0
1527751005.257242000	86.2416	164	0
1527751005.257380000	86.2417	101	1
1527751005.619867000	86.6042	393	1
1527751005.619959000	86.6043	265	1
1527751005.638420000	86.6228	87	0
1527751005.740690000	86.725	258	0
1527751005.741952000	86.7263	148	0
1527751005.742393000	86.7267	104	1
1527751005.744720000	86.7291	92	0
1527751005.746039000	86.7304	183	0
1527751005.746663000	86.731	101	1
1527751005.921887000	86.9062	993	1
1527751005.922061000	86.9064	259	1
1527751005.942771000	86.9271	87	0
1527751006.169775000	87.1541	236	0
1527751006.171048000	87.1554	148	0
1527751006.171431000	87.1558	104	1
1527751006.173974000	87.1583	92	0
1527751006.175340000	87.1597	251	0
1527751006.175424000	87.1598	98	1
1527751006.177492000	87.1618	98	1
1527751006.372030000	87.3564	547	1
1527751006.372088000	87.3564	263	1
1527751006.389805000	87.3742	87	0
1527751006.499494000	87.4838	290	0
1527751006.500852000	87.4852	148	0
1527751006.501541000	87.4859	104	1
1527751006.503797000	87.4882	92	0
1527751006.505130000	87.4895	104	0
1527751006.505628000	87.49	101	1
1527751006.721716000	87.7061	822	1
1527751006.721802000	87.7062	257	1
1527751006.742624000	87.727	87	0
1527751006.844672000	87.829	256	0
1527751006.845942000	87.8303	148	0
1527751006.846467000	87.8308	104	1
1527751006.849673000	87.834	92	0
1527751006.850938000	87.8353	106	0
1527751006.851501000	87.8359	101	1
1527751007.171718000	88.1561	388	1
1527751007.171784000	88.1561	257	1
1527751007.190262000	88.1746	87	0
1527751007.296549000	88.2809	235	0
1527751007.297925000	88.2823	148	0
1527751007.298499000	88.2829	104	1
1527751007.301111000	88.2855	92	0
1527751007.302454000	88.2868	130	0
1527751007.302590000	88.2869	98	1
1527751007.304506000	88.2889	98	1
1527751007.491944000	88.4763	392	1
1527751007.492039000	88.4764	258	1
1527751007.509557000	88.4939	87	0
1527751007.612935000	88.5973	256	0
1527751007.614192000	88.5985	148	0
1527751007.614517000	88.5989	104	1
1527751007.618407000	88.6028	92	0
1527751007.619748000	88.6041	131	0
1527751007.620494000	88.6048	101	1
1527751007.701972000	88.6863	387	1
1527751007.702065000	88.6864	258	1
1527751007.721460000	88.7058	87	0
1527751007.846307000	88.8307	392	0
1527751007.847702000	88.8321	148	0
1527751007.848609000	88.833	104	1
1527751007.850284000	88.8346	92	0
1527751007.851560000	88.8359	113	0
1527751007.851603000	88.836	98	1
1527751007.853587000	88.8379	98	1
1527751008.168708000	89.1531	386	1
1527751008.168773000	89.1531	257	1
1527751008.186097000	89.1705	87	0
1527751008.288607000	89.273	377	0
1527751008.289976000	89.2743	148	0
1527751008.290560000	89.2749	104	1
1527751008.292461000	89.2768	92	0
1527751008.293804000	89.2782	289	0
1527751008.294561000	89.2789	101	1
1527751008.434792000	89.4191	388	1
1527751008.434849000	89.4192	257	1
1527751008.451597000	89.436	87	0
1527751008.562753000	89.5471	235	0
1527751008.564089000	89.5484	148	0
1527751008.564564000	89.5489	104	1
1527751008.567426000	89.5518	92	0
1527751008.568767000	89.5531	216	0
1527751008.569639000	89.554	101	1
1527751008.736002000	89.7204	388	1
1527751008.736093000	89.7204	260	1
1527751008.754030000	89.7384	87	0
1527751008.859156000	89.8435	260	0
1527751008.860467000	89.8448	148	0
1527751008.860644000	89.845	104	1
1527751008.863579000	89.8479	92	0
1527751008.864986000	89.8493	313	0
1527751008.865563000	89.8499	101	1
1527751009.204942000	90.1893	393	1
1527751009.205018000	90.1894	262	1
1527751009.223339000	90.2077	87	0
1527751009.331120000	90.3155	233	0
1527751009.332498000	90.3169	148	0
1527751009.332808000	90.3172	104	1
1527751009.335575000	90.3199	92	0
1527751009.337011000	90.3214	181	0
1527751009.337625000	90.322	101	1
1527751009.835205000	90.8196	391	1
1527751009.835272000	90.8196	257	1
1527751009.852413000	90.8368	87	0
1527751010.065596000	91.05	256	0
1527751010.066960000	91.0513	148	0
1527751010.067729000	91.0521	104	1
1527751010.069554000	91.0539	92	0
1527751010.070900000	91.0553	212	0
1527751010.071633000	91.056	101	1
1527751010.236740000	91.2211	387	1
1527751010.236805000	91.2212	257	1
1527751010.254359000	91.2387	87	0
1527751010.358549000	91.3429	236	0
1527751010.359814000	91.3442	148	0
1527751010.360674000	91.345	104	1
1527751010.363569000	91.3479	92	0
1527751010.364905000	91.3493	130	0
1527751010.365678000	91.35	101	1
1527751010.555317000	91.5397	389	1
1527751010.555405000	91.5398	262	1
1527751010.584032000	91.5684	87	0
1527751010.721420000	91.7058	259	0
1527751010.722739000	91.7071	148	0
1527751010.723766000	91.7081	104	1
1527751010.725912000	91.7103	92	0
1527751010.727314000	91.7117	334	0
1527751010.727878000	91.7122	101	1
1527751010.770866000	91.7552	989	1
1527751010.770963000	91.7553	257	1
1527751010.790457000	91.7748	87	0
1527751010.889308000	91.8737	235	0
1527751010.890637000	91.875	148	0
1527751010.890729000	91.8751	101	1
1527751010.892757000	91.8771	98	1
1527751010.893864000	91.8782	92	0
1527751010.895216000	91.8796	186	0
1527751010.895751000	91.8801	101	1
1527751011.159827000	92.1442	552	1
1527751011.159925000	92.1443	260	1
1527751011.183144000	92.1675	87	0
1527751011.308440000	92.2928	240	0
1527751011.309701000	92.2941	148	0
1527751011.310816000	92.2952	104	1
1527751011.311821000	92.2962	92	0
1527751011.313217000	92.2976	198	0
1527751011.313714000	92.2981	101	1
1527751011.501134000	92.4855	827	1
1527751011.501198000	92.4856	259	1
1527751011.518918000	92.5033	87	0
1527751011.640019000	92.6244	312	0
1527751011.641343000	92.6257	148	0
1527751011.641768000	92.6261	104	1
1527751011.644510000	92.6289	92	0
1527751011.645799000	92.6302	98	1
1527751011.645878000	92.6302	204	0
1527751011.647807000	92.6322	98	1
1527751012.251298000	93.2357	388	1
1527751012.251363000	93.2357	257	1
1527751012.268516000	93.2529	87	0
1527751012.510978000	93.4953	235	0
1527751012.512270000	93.4966	148	0
1527751012.512780000	93.4971	104	1
1527751012.515015000	93.4994	92	0
1527751012.516351000	93.5007	164	0
1527751012.516826000	93.5012	101	1
1527751012.570797000	93.5552	388	1
1527751012.570863000	93.5552	257	1
1527751012.589372000	93.5737	87	0
1527751012.689815000	93.6742	259	0
1527751012.691175000	93.6755	148	0
1527751012.691820000	93.6762	104	1
1527751012.693944000	93.6783	92	0
1527751012.695346000	93.6797	177	0
1527751012.695824000	93.6802	101	1
1527751013.031871000	94.0162	391	1
1527751013.031959000	94.0163	258	1
1527751013.049871000	94.0342	87	0
1527751013.054985000	94.0393	87	0
1527751013.172887000	94.1572	232	0
1527751013.174276000	94.1586	148	0
1527751013.174832000	94.1592	107	1
1527751013.175586000	94.1599	92	0
1527751013.176897000	94.1613	98	1
1527751013.176983000	94.1613	296	0
1527751013.178893000	94.1632	98	1
1527751013.193396000	94.1778	232	0
1527751013.194892000	94.1792	98	1
1527751013.441618000	94.426	391	1
1527751013.441696000	94.426	261	1
1527751013.459029000	94.4434	87	0
1527751013.583040000	94.5674	392	0
1527751013.584369000	94.5687	148	0
1527751013.584878000	94.5692	104	1
1527751013.587997000	94.5724	92	0
1527751013.589293000	94.5736	162	0
1527751013.589829000	94.5742	101	1
1527751013.710597000	94.695	387	1
1527751013.710690000	94.695	258	1
1527751013.727400000	94.7118	87	0
1527751013.839711000	94.8241	401	0
1527751013.840967000	94.8253	148	0
1527751013.841957000	94.8263	104	1
1527751013.844608000	94.829	92	0
1527751013.845901000	94.8303	200	0
1527751013.845965000	94.8303	98	1
1527751013.847877000	94.8322	98	1
1527751014.222283000	95.2066	387	1
1527751014.222353000	95.2067	260	1
1527751014.242535000	95.2269	87	0
1527751014.347921000	95.3323	235	0
1527751014.349255000	95.3336	148	0
1527751014.350466000	95.3348	104	1
1527751014.352229000	95.3366	92	0
1527751014.353572000	95.3379	313	0
1527751014.354057000	95.3384	101	1
1527751014.733578000	95.7179	387	1
1527751014.733643000	95.718	260	1
1527751014.750948000	95.7353	87	0
1527751014.867556000	95.8519	256	0
1527751014.868832000	95.8532	148	0
1527751014.869063000	95.8534	104	1
1527751014.873432000	95.8578	92	0
1527751014.874709000	95.8591	127	0
1527751014.875140000	95.8595	101	1
1527751015.004824000	95.9892	388	1
1527751015.004924000	95.9893	258	1
1527751015.021712000	96.0061	87	0
1527751015.125417000	96.1098	231	0
1527751015.126813000	96.1112	148	0
1527751015.127076000	96.1114	104	1
1527751015.130777000	96.1151	92	0
1527751015.132038000	96.1164	333	0
1527751015.132934000	96.1173	101	1
1527751015.346345000	96.3307	386	1
1527751015.346401000	96.3308	258	1
1527751015.363753000	96.3481	87	0
1527751015.465257000	96.4496	235	0
1527751015.466517000	96.4509	148	0
1527751015.466973000	96.4513	104	1
1527751015.469246000	96.4536	92	0
1527751015.470589000	96.4549	246	0
1527751015.471138000	96.4555	101	1
1527751015.773559000	96.7579	389	1
1527751015.773622000	96.758	259	1
1527751015.790061000	96.7744	87	0
1527751015.911755000	96.8961	255	0
1527751015.913071000	96.8974	148	0
1527751015.913989000	96.8983	104	1
1527751015.916477000	96.9008	92	0
1527751015.917912000	96.9023	161	0
1527751015.917961000	96.9023	98	1
1527751015.919974000	96.9043	98	1
1527751016.023109000	97.0075	988	1
1527751016.023172000	97.0075	258	1
1527751016.041991000	97.0263	87	0
1527751016.148195000	97.1325	233	0
1527751016.149483000	97.1338	148	0
1527751016.149984000	97.1343	104	1
1527751016.150857000	97.1352	92	0
1527751016.152193000	97.1365	172	0
1527751016.152986000	97.1373	101	1
1527751016.245174000	97.2295	548	1
1527751016.245226000	97.2296	261	1
1527751016.262617000	97.247	87	0
1527751016.364582000	97.3489	232	0
1527751016.365917000	97.3503	148	0
1527751016.366149000	97.3505	104	1
1527751016.368780000	97.3531	92	0
1527751016.370047000	97.3544	98	1
1527751016.370061000	97.3544	103	0
1527751016.372046000	97.3564	98	1
1527751016.795910000	97.7803	821	1
1527751016.796002000	97.7804	258	1
1527751016.813118000	97.7975	87	0
1527751017.043491000	98.0278	260	0
1527751017.044863000	98.0292	148	0
1527751017.045108000	98.0295	104	1
1527751017.046284000	98.0306	92	0
1527751017.047634000	98.032	290	0
1527751017.048094000	98.0324	101	1
1527751017.215501000	98.1999	392	1
1527751017.215593000	98.1999	263	1
1527751017.241437000	98.2258	87	0
1527751017.336059000	98.3204	290	0
1527751017.337606000	98.322	148	0
1527751017.338070000	98.3224	104	1
1527751017.343340000	98.3277	92	0
1527751017.344682000	98.329	211	0
1527751017.345154000	98.3295	101	1
1527751017.656410000	98.6408	393	1
1527751017.656490000	98.6408	260	1
1527751017.674052000	98.6584	87	0
1527751017.773186000	98.7575	256	0
1527751017.774505000	98.7589	148	0
1527751017.775086000	98.7594	104	1
1527751017.777482000	98.7618	92	0
1527751017.778809000	98.7632	238	0
1527751017.779343000	98.7637	101	1
1527751017.957700000	98.9421	388	1
1527751017.957766000	98.9421	263	1
[truncated: 299 more rows]
