# Supplementary material for: Method for multi-task learning fusion network traffic classification to address small sample labels
Source: Sci Rep. 2024 Jan 30;14:2518. doi: 10.1038/s41598-024-51933-8 (PMC10827795; doi:10.1038/s41598-024-51933-8)
Supplement: Supplementary file 2 — Supplementary Information 2. [file 41598_2024_51933_MOESM2_ESM.zip › QUIC Dataset/QUIC Dataset/pretraining/Google Doc/GoogleDoc-1065.txt]

1527784486.145259000	0	295	1
1527784486.191943000	0.046684	87	0
1527784486.383142000	0.237883	346	0
1527784486.384142000	0.238883	101	1
1527784486.409149000	0.26389	1412	0
1527784486.409689000	0.26443	98	1
1527784486.410574000	0.265315	1412	0
1527784486.411609000	0.26635	98	1
1527784486.411940000	0.266681	1412	0
1527784486.413312000	0.268053	186	0
1527784486.413974000	0.268715	101	1
1527784486.414736000	0.269477	1412	0
1527784486.415604000	0.270345	98	1
1527784486.416145000	0.270886	1412	0
1527784486.417539000	0.27228	1412	0
1527784486.418953000	0.273694	188	0
1527784486.420387000	0.275128	1412	0
1527784486.421474000	0.276215	98	1
1527784486.421785000	0.276526	1412	0
1527784486.423177000	0.277918	1293	0
1527784486.424579000	0.27932	1412	0
1527784486.425987000	0.280728	1412	0
1527784486.427374000	0.282115	1412	0
1527784486.428716000	0.283457	119	1
1527784486.428791000	0.283532	188	0
1527784486.429786000	0.284527	98	1
1527784486.430180000	0.284921	84	0
1527784486.430593000	0.285334	98	1
1527784486.431608000	0.286349	1190	0
1527784486.432806000	0.287547	98	1
1527784486.433013000	0.287754	1412	0
1527784486.433595000	0.288336	98	1
1527784486.434412000	0.289153	1412	0
1527784486.434890000	0.289631	98	1
1527784486.435813000	0.290554	1412	0
1527784486.436603000	0.291344	98	1
1527784486.437179000	0.29192	188	0
1527784486.437640000	0.292381	98	1
1527784486.438617000	0.293358	84	0
1527784486.439604000	0.294345	98	1
1527784486.440051000	0.294792	1239	0
1527784486.440616000	0.295357	98	1
1527784486.441452000	0.296193	1412	0
1527784486.441780000	0.296521	98	1
1527784486.442825000	0.297566	252	0
1527784486.443799000	0.29854	98	1
1527784486.444337000	0.299078	1412	0
1527784486.444594000	0.299335	98	1
1527784486.445724000	0.300465	802	0
1527784486.446608000	0.301349	112	1
1527784486.447136000	0.301877	1412	0
1527784486.447606000	0.302347	98	1
1527784486.448586000	0.303327	1003	0
1527784486.449597000	0.304338	98	1
1527784486.449993000	0.304734	1412	0
1527784486.450593000	0.305334	98	1
1527784486.451391000	0.306132	1412	0
1527784486.451591000	0.306332	98	1
1527784486.452790000	0.307531	1412	0
1527784486.454151000	0.308892	188	0
1527784486.455581000	0.310322	1412	0
1527784486.456937000	0.311678	170	0
1527784486.458424000	0.313165	1412	0
1527784486.459826000	0.314567	1412	0
1527784486.461224000	0.315965	1412	0
1527784486.462592000	0.317333	188	0
1527784486.464016000	0.318757	1412	0
1527784486.465380000	0.320121	153	0
1527784486.466808000	0.321549	1412	0
1527784486.468250000	0.322991	1412	0
1527784486.469648000	0.324389	1412	0
1527784486.471011000	0.325752	188	0
1527784486.472423000	0.327164	794	0
1527784486.473834000	0.328575	1412	0
1527784486.475228000	0.329969	1412	0
1527784486.476631000	0.331372	1412	0
1527784486.478041000	0.332782	188	0
1527784486.479515000	0.334256	673	0
1527784486.480897000	0.335638	107	0
1527784486.482331000	0.337072	1412	0
1527784486.495246000	0.349987	125	1
1527784486.495450000	0.350191	125	1
1527784486.501370000	0.356111	101	1
1527784486.502502000	0.357243	87	0
1527784486.833192000	0.687933	916	1
1527784486.833289000	0.68803	1412	1
1527784486.833326000	0.688067	916	1
1527784486.839668000	0.694409	218	1
1527784486.852934000	0.707675	87	0
1527784486.857069000	0.71181	87	0
1527784486.946194000	0.800935	329	0
1527784486.947612000	0.802353	1412	0
1527784486.949068000	0.803809	1412	0
1527784486.950470000	0.805211	1412	0
1527784486.951834000	0.806575	180	0
1527784486.953263000	0.808004	1412	0
1527784486.954655000	0.809396	1412	0
1527784486.956048000	0.810789	1071	0
1527784486.957416000	0.812157	92	0
1527784486.958870000	0.813611	302	0
1527784486.960266000	0.815007	376	0
1527784486.962696000	0.817437	80	0
1527784486.982384000	0.837125	134	1
1527784486.988689000	0.84343	101	1
1527784487.094018000	0.948759	217	1
1527784487.110976000	0.965717	87	0
1527784487.213324000	1.06807	379	0
1527784487.214414000	1.06915	101	1
1527784487.214756000	1.0695	1114	0
1527784487.216409000	1.07115	92	0
1527784487.216696000	1.07144	101	1
1527784487.217894000	1.07264	252	0
1527784487.388367000	1.24311	98	1
1527784487.392781000	1.24752	82	0
1527784487.396898000	1.25164	98	1
1527784487.582770000	1.43751	766	1
1527784487.585309000	1.44005	742	1
1527784487.602081000	1.45682	87	0
1527784487.711273000	1.56601	328	1
1527784487.727716000	1.58246	87	0
1527784487.747377000	1.60212	302	0
1527784487.748824000	1.60356	360	0
1527784487.750217000	1.60496	206	0
1527784487.772849000	1.62759	476	0
1527784487.774214000	1.62896	80	0
1527784487.795546000	1.65029	1368	0
1527784487.796913000	1.65165	261	0
1527784487.881550000	1.73629	302	0
1527784487.913382000	1.76812	125	1
1527784487.997275000	1.85202	280	1
1527784487.997363000	1.8521	144	1
1527784488.015075000	1.86982	87	0
1527784488.025698000	1.88044	87	0
1527784488.074915000	1.92966	1412	0
1527784488.076302000	1.93104	1412	0
1527784488.077695000	1.93244	1412	0
1527784488.079206000	1.93395	523	0
1527784488.080591000	1.93533	92	0
1527784488.081991000	1.93673	226	0
1527784488.088040000	1.94278	119	1
1527784488.146759000	2.0015	155	1
1527784488.146846000	2.00159	190	1
1527784488.165302000	2.02004	87	0
1527784488.270153000	2.12489	638	0
1527784488.271264000	2.12601	101	1
1527784488.271525000	2.12627	129	0
1527784488.274940000	2.12968	98	1
1527784488.905730000	2.76047	1330	1
1527784488.910532000	2.76527	1412	1
1527784488.910573000	2.76531	1412	1
1527784488.910597000	2.76534	199	1
1527784488.910657000	2.7654	844	1
1527784488.923202000	2.77794	87	0
1527784488.924950000	2.77969	721	1
1527784488.929917000	2.78466	87	0
1527784488.941910000	2.79665	87	0
1527784488.956050000	2.81079	920	0
1527784488.957414000	2.81216	162	0
1527784489.023750000	2.87849	252	0
1527784489.025141000	2.87988	1412	0
1527784489.026528000	2.88127	997	0
1527784489.027953000	2.88269	92	0
1527784489.029358000	2.8841	273	0
1527784489.102376000	2.95712	920	0
1527784489.178293000	3.03303	82	0
1527784489.189051000	3.04379	110	1
1527784489.196790000	3.05153	116	1
1527784489.277390000	3.13213	1412	1
1527784489.277428000	3.13217	445	1
1527784489.283106000	3.13785	434	0
1527784489.283812000	3.13855	98	1
1527784489.284546000	3.13929	1412	0
1527784489.284778000	3.13952	98	1
1527784489.285946000	3.14069	1412	0
1527784489.286776000	3.14152	98	1
1527784489.287342000	3.14208	1412	0
1527784489.287756000	3.1425	98	1
1527784489.288814000	3.14356	188	0
1527784489.289757000	3.1445	98	1
1527784489.290219000	3.14496	338	0
1527784489.290899000	3.14564	98	1
1527784489.295408000	3.15015	87	0
1527784489.465743000	3.32048	1292	0
1527784489.467013000	3.32175	101	1
1527784489.831889000	3.68663	340	1
1527784489.832003000	3.68674	1412	1
1527784489.832031000	3.68677	1412	1
1527784489.832073000	3.68681	1412	1
1527784489.832136000	3.68688	1412	1
1527784489.832159000	3.6869	1412	1
1527784489.832195000	3.68694	1412	1
1527784489.832250000	3.68699	1412	1
1527784489.832285000	3.68703	1412	1
1527784489.832334000	3.68708	1412	1
1527784489.832357000	3.6871	1412	1
1527784489.832395000	3.68714	1412	1
1527784489.832447000	3.68719	1412	1
1527784489.835836000	3.69058	1280	1
1527784489.848079000	3.70282	90	0
1527784489.850413000	3.70515	87	0
1527784489.853427000	3.70817	101	1
1527784489.855330000	3.71007	87	0
1527784489.865328000	3.72007	87	0
1527784489.942830000	3.79757	467	0
1527784489.945636000	3.80038	80	0
1527784489.948123000	3.80286	107	1
1527784490.221292000	4.07603	1389	1
1527784490.240645000	4.09539	87	0
1527784490.400751000	4.25549	615	0
1527784490.404488000	4.25923	101	1
1527784492.026775000	5.88152	454	1
1527784492.026868000	5.88161	1412	1
1527784492.026905000	5.88165	988	1
1527784492.030797000	5.88554	224	1
1527784492.030879000	5.88562	1412	1
1527784492.030915000	5.88566	1412	1
1527784492.030942000	5.88568	767	1
1527784492.045268000	5.90001	87	0
1527784492.050510000	5.90525	87	0
1527784492.052802000	5.90754	118	1
1527784492.061240000	5.91598	165	1
1527784492.066816000	5.92156	94	0
1527784492.067238000	5.92198	98	1
1527784492.069747000	5.92449	87	0
1527784492.078253000	5.93299	87	0
1527784492.160418000	6.01516	440	0
1527784492.161505000	6.01625	104	1
1527784492.161810000	6.01655	80	0
1527784492.166686000	6.02143	98	1
1527784492.568158000	6.4229	522	0
1527784492.569554000	6.4243	306	0
1527784492.570946000	6.42569	253	0
1527784492.580857000	6.4356	104	1
1527784492.587726000	6.44247	101	1
1527784492.592302000	6.44704	251	1
1527784492.604500000	6.45924	87	0
1527784492.609516000	6.46426	87	0
1527784492.871484000	6.72623	852	0
1527784492.872922000	6.72766	1412	0
1527784492.874321000	6.72906	1412	0
1527784492.875751000	6.73049	1412	0
1527784492.877059000	6.7318	180	0
1527784492.878619000	6.73336	1412	0
1527784492.880003000	6.73474	1356	0
1527784492.881394000	6.73614	1412	0
1527784492.882844000	6.73759	1412	0
1527784492.884249000	6.73899	1412	0
1527784492.885615000	6.74036	188	0
1527784492.887041000	6.74178	1230	0
1527784492.888586000	6.74333	1412	0
1527784492.890037000	6.74478	1412	0
1527784492.891386000	6.74613	1412	0
1527784492.892751000	6.74749	188	0
1527784492.894193000	6.74893	84	0
1527784492.895625000	6.75037	1412	0
1527784492.897010000	6.75175	730	0
1527784492.898488000	6.75323	1412	0
1527784492.899952000	6.75469	1412	0
1527784492.901324000	6.75607	1412	0
1527784492.902715000	6.75746	188	0
1527784492.904141000	6.75888	783	0
1527784492.905484000	6.76023	1412	0
1527784492.906898000	6.76164	1412	0
1527784492.908323000	6.76306	1412	0
1527784492.909744000	6.76449	188	0
1527784492.911128000	6.76587	84	0
1527784492.912514000	6.76726	977	0
1527784492.913958000	6.7687	1412	0
1527784492.915322000	6.77006	1412	0
1527784492.916745000	6.77149	1412	0
1527784492.918105000	6.77285	188	0
1527784492.919585000	6.77433	1412	0
1527784492.920953000	6.77569	211	0
1527784492.922322000	6.77706	1412	0
1527784492.923775000	6.77852	1412	0
1527784492.925165000	6.77991	1412	0
1527784492.926498000	6.78124	188	0
1527784492.927961000	6.7827	84	0
1527784492.929335000	6.78408	1182	0
1527784492.930849000	6.78559	1412	0
1527784492.932259000	6.787	1412	0
1527784492.933602000	6.78834	1412	0
1527784492.934973000	6.78971	188	0
1527784492.936350000	6.79109	84	0
1527784492.937782000	6.79252	997	0
1527784492.939359000	6.7941	1412	0
1527784492.940772000	6.79551	1251	0
1527784492.942155000	6.7969	744	0
1527784492.943569000	6.79831	1412	0
1527784492.944964000	6.79971	1327	0
1527784492.946352000	6.80109	1412	0
1527784492.947760000	6.8025	1412	0
1527784492.949179000	6.80392	336	0
1527784492.950566000	6.80531	92	0
1527784492.951968000	6.80671	307	0
1527784492.954677000	6.80942	852	0
1527784492.966896000	6.82164	131	1
1527784492.967083000	6.82182	125	1
1527784492.967263000	6.822	125	1
1527784492.968486000	6.82323	125	1
1527784492.968698000	6.82344	125	1
1527784492.969567000	6.82431	122	1
1527784494.468977000	8.32372	450	1
1527784494.469053000	8.32379	144	1
1527784494.493357000	8.3481	87	0
1527784494.545504000	8.40025	1412	0
1527784494.546897000	8.40164	1412	0
1527784494.546980000	8.40172	101	1
1527784494.547350000	8.40209	98	1
1527784494.548382000	8.40312	1412	0
1527784494.549380000	8.40412	98	1
1527784494.549767000	8.40451	687	0
1527784494.550351000	8.40509	98	1
1527784494.551141000	8.40588	92	0
1527784494.552356000	8.4071	98	1
1527784494.552547000	8.40729	141	0
1527784494.553396000	8.40814	98	1
1527784495.550111000	9.40485	482	1
1527784495.550204000	9.40495	294	1
1527784495.553830000	9.40857	590	1
1527784495.553920000	9.40866	1412	1
1527784495.553957000	9.4087	1412	1
1527784495.553985000	9.40873	979	1
1527784495.567498000	9.42224	87	0
1527784495.574350000	9.42909	87	0
1527784495.593385000	9.44813	398	1
1527784495.621107000	9.47585	87	0
1527784495.708625000	9.56337	469	0
1527784495.709447000	9.56419	101	1
1527784495.713981000	9.56872	275	0
1527784495.715230000	9.56997	98	1
1527784495.715381000	9.57012	103	0
1527784495.716209000	9.57095	98	1
1527784495.718098000	9.57284	80	0
1527784495.719226000	9.57397	98	1
1527784495.719520000	9.57426	110	0
1527784495.720208000	9.57495	98	1
1527784495.752947000	9.60769	353	0
1527784495.754240000	9.60898	98	1
1527784495.754382000	9.60912	1400	0
1527784495.755213000	9.60995	98	1
1527784495.755755000	9.6105	513	0
1527784495.756208000	9.61095	98	1
1527784495.757150000	9.61189	592	0
1527784495.758221000	9.61296	98	1
1527784495.759388000	9.61413	635	0
1527784495.760218000	9.61496	98	1
1527784495.761993000	9.61673	467	0
1527784495.762288000	9.61703	98	1
1527784495.763418000	9.61816	697	0
1527784495.764224000	9.61897	98	1
1527784495.764810000	9.61955	484	0
1527784495.765212000	9.61995	98	1
1527784495.766929000	9.62167	835	0
1527784495.767226000	9.62197	98	1
1527784495.768906000	9.62365	649	0
1527784495.769224000	9.62397	98	1
1527784495.770555000	9.6253	519	0
1527784495.771324000	9.62607	98	1
1527784495.772720000	9.62746	449	0
1527784495.773238000	9.62798	98	1
1527784495.775390000	9.63013	701	0
1527784495.776229000	9.63097	98	1
1527784495.776805000	9.63155	626	0
1527784495.777212000	9.63195	98	1
1527784495.779173000	9.63391	558	0
1527784495.780240000	9.63498	112	1
1527784495.781932000	9.63667	664	0
1527784495.783388000	9.63813	583	0
1527784495.784788000	9.63953	689	0
1527784495.786245000	9.64099	104	1
1527784495.792478000	9.64722	102	0
1527784495.793220000	9.64796	98	1
1527784495.793906000	9.64865	291	0
1527784495.794334000	9.64908	98	1
1527784495.797668000	9.65241	87	0
1527784495.883715000	9.73846	1412	1
1527784495.883781000	9.73852	1412	1
1527784495.883800000	9.73854	269	1
1527784495.883839000	9.73858	843	1
1527784495.904125000	9.75887	87	0
1527784495.926772000	9.78151	460	0
1527784495.927535000	9.78228	104	1
1527784495.928230000	9.78297	212	0
1527784495.930243000	9.78498	98	1
1527784496.489564000	10.3443	996	1
1527784496.489645000	10.3444	94	1
1527784496.507198000	10.3619	87	0
1527784496.650923000	10.5057	242	0
1527784496.651882000	10.5066	101	1
1527784496.652337000	10.5071	367	0
1527784496.653266000	10.508	98	1
1527784496.656125000	10.5109	168	0
1527784496.656482000	10.5112	98	1
1527784497.634132000	11.4889	473	1
1527784497.634224000	11.489	109	1
1527784497.648799000	11.5035	302	1
1527784497.650842000	11.5056	474	1
1527784497.650883000	11.5056	87	1
1527784497.652499000	11.5072	87	0
1527784497.668602000	11.5233	87	0
1527784497.755476000	11.6102	291	0
1527784497.756908000	11.6116	151	0
1527784497.761818000	11.6166	92	0
1527784497.763210000	11.618	247	0
1527784497.797180000	11.6519	233	0
1527784497.798642000	11.6534	140	0
1527784497.802597000	11.6573	92	0
1527784497.803998000	11.6587	160	0
1527784497.838879000	11.6936	291	0
1527784497.846277000	11.701	233	0
1527784497.847669000	11.7024	103	0
1527784497.849673000	11.7044	92	0
1527784497.851118000	11.7059	188	0
1527784497.890232000	11.745	151	0
1527784497.922532000	11.7773	104	1
1527784497.923091000	11.7778	125	1
1527784497.925415000	11.7802	104	1
1527784498.085758000	11.9405	390	1
1527784498.085841000	11.9406	253	1
1527784498.103991000	11.9587	87	0
1527784498.470434000	12.3252	371	1
1527784498.470590000	12.3253	1412	1
1527784498.470629000	12.3254	1412	1
1527784498.470683000	12.3254	1412	1
1527784498.470706000	12.3254	1412	1
1527784498.470729000	12.3255	1412	1
1527784498.470776000	12.3255	1412	1
1527784498.470824000	12.3256	1412	1
1527784498.470847000	12.3256	1412	1
1527784498.470894000	12.3256	1412	1
1527784498.470929000	12.3257	1412	1
1527784498.470965000	12.3257	1412	1
1527784498.470999000	12.3257	1412	1
1527784498.471035000	12.3258	1412	1
1527784498.472419000	12.3272	1412	1
1527784498.472461000	12.3272	1412	1
1527784498.472518000	12.3273	1412	1
1527784498.472581000	12.3273	1412	1
1527784498.472603000	12.3273	1412	1
1527784498.472634000	12.3274	1412	1
1527784498.472670000	12.3274	1412	1
1527784498.472703000	12.3274	1412	1
1527784498.474400000	12.3291	1412	1
1527784498.474435000	12.3292	1412	1
1527784498.474489000	12.3292	1412	1
1527784498.474512000	12.3293	1412	1
1527784498.474536000	12.3293	1412	1
1527784498.474582000	12.3293	1412	1
1527784498.474619000	12.3294	1412	1
1527784498.476397000	12.3311	1412	1
1527784498.476422000	12.3312	1412	1
1527784498.476450000	12.3312	1412	1
1527784498.476485000	12.3312	1412	1
1527784498.476526000	12.3313	1412	1
1527784498.476556000	12.3313	253	1
1527784498.502791000	12.3575	87	0
1527784498.504190000	12.3589	87	0
1527784498.505513000	12.3603	87	0
1527784498.506972000	12.3617	87	0
1527784498.617808000	12.4725	376	0
1527784498.618608000	12.4733	113	1
1527784498.625649000	12.4804	80	0
1527784498.626417000	12.4812	98	1
1527784498.761866000	12.6166	289	0
1527784498.762919000	12.6177	98	1
1527784498.763329000	12.6181	146	0
1527784498.764465000	12.6192	98	1
1527784498.767169000	12.6219	92	0
1527784498.767398000	12.6221	98	1
1527784498.768653000	12.6234	231	0
1527784498.769402000	12.6241	98	1
1527784498.802910000	12.6577	358	1
1527784498.803738000	12.6585	294	1
1527784498.825451000	12.6802	87	0
1527784498.840647000	12.6954	375	1
1527784498.871995000	12.7267	87	0
1527784498.893982000	12.7487	341	1
1527784498.894072000	12.7488	252	1
1527784498.919819000	12.7746	87	0
1527784499.001494000	12.8562	302	0
1527784499.002508000	12.8572	101	1
1527784499.002894000	12.8576	118	0
1527784499.003394000	12.8581	98	1
1527784499.004302000	12.859	307	0
1527784499.005410000	12.8602	98	1
1527784499.005709000	12.8605	279	0
1527784499.006400000	12.8611	98	1
1527784499.007200000	12.8619	92	0
1527784499.007419000	12.8622	98	1
1527784499.008657000	12.8634	152	0
1527784499.009401000	12.8641	98	1
1527784499.010061000	12.8648	92	0
1527784499.010394000	12.8651	98	1
1527784499.011493000	12.8662	228	0
1527784499.012403000	12.8671	98	1
1527784499.083066000	12.9378	564	0
1527784499.084461000	12.9392	802	0
1527784499.085045000	12.9398	98	1
1527784499.085861000	12.9406	92	0
1527784499.086403000	12.9411	101	1
1527784499.087330000	12.9421	324	0
1527784499.088408000	12.9431	98	1
1527784499.088858000	12.9436	146	0
1527784499.089401000	12.9441	98	1
1527784499.091653000	12.9464	92	0
1527784499.092422000	12.9472	98	1
1527784499.093045000	12.9478	103	0
1527784499.093577000	12.9483	98	1
1527784499.122470000	12.9772	234	0
1527784499.123427000	12.9782	98	1
1527784499.188150000	13.0429	1412	1
1527784499.188224000	13.043	407	1
1527784499.193983000	13.0487	839	1
1527784499.194061000	13.0488	423	1
1527784499.232763000	13.0875	87	0
1527784499.238877000	13.0936	87	0
1527784499.344644000	13.1994	730	0
1527784499.345827000	13.2006	104	1
1527784499.345943000	13.2007	158	0
1527784499.346499000	13.2012	98	1
1527784499.347358000	13.2021	267	0
1527784499.348437000	13.2032	98	1
1527784499.348798000	13.2035	146	0
1527784499.349451000	13.2042	98	1
1527784499.350206000	13.2049	92	0
1527784499.350425000	13.2052	98	1
1527784499.351602000	13.2063	118	0
1527784499.352435000	13.2072	98	1
1527784499.360250000	13.215	471	1
1527784499.379755000	13.2345	87	0
1527784499.427675000	13.2824	401	1
1527784499.427766000	13.2825	251	1
1527784499.445406000	13.3001	87	0
1527784499.502281000	13.357	558	0
1527784499.503752000	13.3585	104	1
1527784499.631436000	13.4862	235	0
1527784499.632503000	13.4872	98	1
1527784499.632866000	13.4876	146	0
1527784499.633438000	13.4882	98	1
1527784499.635075000	13.4898	92	0
1527784499.635464000	13.4902	98	1
1527784499.636442000	13.4912	164	0
1527784499.637456000	13.4922	98	1
1527784499.905950000	13.7607	388	1
1527784499.906047000	13.7608	252	1
1527784499.923424000	13.7782	87	0
1527784500.062582000	13.9173	257	0
1527784500.063501000	13.9182	101	1
1527784500.064008000	13.9187	146	0
1527784500.064470000	13.9192	98	1
1527784500.066379000	13.9211	92	0
1527784500.067486000	13.9222	98	1
1527784500.067799000	13.9225	89	0
1527784500.068460000	13.9232	98	1
1527784501.830283000	15.685	390	1
1527784501.830379000	15.6851	256	1
1527784501.849531000	15.7043	87	0
1527784502.013371000	15.8681	259	0
1527784502.014670000	15.8694	101	1
1527784502.014699000	15.8694	146	0
1527784502.015651000	15.8704	98	1
1527784502.019043000	15.8738	92	0
1527784502.019651000	15.8744	98	1
1527784502.020423000	15.8752	301	0
1527784502.021585000	15.8763	98	1
1527784503.851555000	17.7063	391	1
1527784503.851652000	17.7064	252	1
1527784503.869006000	17.7237	87	0
1527784504.055041000	17.9098	281	0
1527784504.056125000	17.9109	101	1
1527784504.056427000	17.9112	146	0
1527784504.056794000	17.9115	98	1
1527784504.058418000	17.9132	92	0
1527784504.058705000	17.9134	98	1
1527784504.059926000	17.9147	267	0
1527784504.060701000	17.9154	98	1
1527784504.130057000	17.9848	390	1
1527784504.130132000	17.9849	257	1
1527784504.149313000	18.0041	87	0
1527784504.173811000	18.0286	87	0
1527784504.281631000	18.1364	304	0
1527784504.282740000	18.1375	104	1
1527784504.283046000	18.1378	146	0
1527784504.283744000	18.1385	98	1
1527784504.286038000	18.1408	92	0
1527784504.286733000	18.1415	98	1
1527784504.287476000	18.1422	183	0
1527784504.287896000	18.1426	98	1
1527784504.522117000	18.3769	392	1
1527784504.522205000	18.3769	255	1
1527784504.539653000	18.3944	87	0
1527784504.661697000	18.5164	309	0
1527784504.662743000	18.5175	101	1
1527784504.663108000	18.5178	148	0
1527784504.663805000	18.5185	98	1
1527784504.666214000	18.521	92	0
1527784504.666801000	18.5215	98	1
1527784504.667581000	18.5223	273	0
1527784504.668744000	18.5235	98	1
1527784504.941364000	18.7961	391	1
1527784504.941452000	18.7962	258	1
1527784504.959113000	18.8139	87	0
1527784504.978005000	18.8327	302	1
1527784504.978099000	18.8328	1412	1
1527784504.978138000	18.8329	1412	1
1527784504.978179000	18.8329	1412	1
1527784504.978216000	18.833	1412	1
1527784504.978253000	18.833	325	1
1527784504.994709000	18.8495	87	0
1527784504.998049000	18.8528	87	0
1527784505.079918000	18.9347	258	0
1527784505.080902000	18.9356	107	1
1527784505.081317000	18.9361	148	0
1527784505.081741000	18.9365	98	1
1527784505.084416000	18.9392	92	0
1527784505.084743000	18.9395	98	1
1527784505.085844000	18.9406	190	0
1527784505.086746000	18.9415	98	1
1527784505.126449000	18.9812	399	0
1527784505.127863000	18.9826	98	1
1527784505.132957000	18.9877	80	0
1527784505.133766000	18.9885	98	1
1527784505.262137000	19.1169	389	1
1527784505.262219000	19.117	259	1
1527784505.279686000	19.1344	87	0
1527784505.462443000	19.3172	323	0
1527784505.463830000	19.3186	148	0
1527784505.463893000	19.3186	101	1
1527784505.464856000	19.3196	98	1
1527784505.465668000	19.3204	92	0
1527784505.466852000	19.3216	98	1
1527784505.467121000	19.3219	131	0
1527784505.467770000	19.3225	98	1
1527784505.688531000	19.5433	388	1
1527784505.688619000	19.5434	259	1
1527784505.706431000	19.5612	87	0
1527784505.899924000	19.7547	258	0
1527784505.900907000	19.7556	101	1
1527784505.901378000	19.7561	148	0
1527784505.901787000	19.7565	98	1
1527784505.903664000	19.7584	92	0
1527784505.904897000	19.7596	98	1
1527784505.905042000	19.7598	207	0
1527784505.905805000	19.7605	98	1
1527784505.987471000	19.8422	989	1
1527784505.987545000	19.8423	258	1
1527784506.005249000	19.86	87	0
1527784506.189886000	20.0446	236	0
1527784506.190933000	20.0457	101	1
1527784506.191266000	20.046	148	0
1527784506.191913000	20.0467	98	1
1527784506.195288000	20.05	92	0
1527784506.195895000	20.0506	98	1
1527784506.196716000	20.0515	116	0
1527784506.197826000	20.0526	98	1
1527784506.204868000	20.0596	905	1
1527784506.204935000	20.0597	254	1
1527784506.223436000	20.0782	87	0
1527784506.409225000	20.264	265	0
1527784506.410148000	20.2649	101	1
1527784506.410642000	20.2654	148	0
1527784506.411904000	20.2666	98	1
1527784506.413282000	20.268	92	0
1527784506.413903000	20.2686	98	1
1527784506.414677000	20.2694	94	0
1527784506.415840000	20.2706	98	1
1527784506.658360000	20.5131	386	1
1527784506.658452000	20.5132	255	1
1527784506.676910000	20.5317	87	0
1527784506.795479000	20.6502	257	0
1527784506.796490000	20.6512	101	1
1527784506.796908000	20.6516	148	0
1527784506.797925000	20.6527	98	1
1527784506.798389000	20.6531	92	0
1527784506.798924000	20.6537	98	1
1527784506.799791000	20.6545	167	0
1527784506.800860000	20.6556	98	1
1527784506.926493000	20.7812	464	1
1527784506.926584000	20.7813	255	1
1527784506.944128000	20.7989	87	0
1527784507.069899000	20.9246	235	0
1527784507.070870000	20.9256	101	1
1527784507.071331000	20.9261	148	0
1527784507.071858000	20.9266	98	1
1527784507.074874000	20.9296	92	0
1527784507.075882000	20.9306	98	1
1527784507.076330000	20.9311	337	0
1527784507.076871000	20.9316	98	1
1527784507.178130000	21.0329	387	1
1527784507.178214000	21.033	254	1
1527784507.196527000	21.0513	87	0
1527784507.318682000	21.1734	232	0
1527784507.319891000	21.1746	101	1
1527784507.320090000	21.1748	148	0
1527784507.320870000	21.1756	98	1
1527784507.322439000	21.1772	92	0
1527784507.322884000	21.1776	98	1
1527784507.323868000	21.1786	321	0
1527784507.324880000	21.1796	98	1
1527784507.409995000	21.2647	386	1
1527784507.410090000	21.2648	258	1
1527784507.436116000	21.2909	87	0
1527784507.447073000	21.3018	87	0
1527784507.619177000	21.4739	235	0
1527784507.620194000	21.4749	104	1
1527784507.620662000	21.4754	148	0
1527784507.620881000	21.4756	98	1
1527784507.622523000	21.4773	92	0
1527784507.622896000	21.4776	98	1
1527784507.623948000	21.4787	150	0
1527784507.624939000	21.4797	98	1
1527784507.918422000	21.7732	392	1
1527784507.918480000	21.7732	262	1
1527784507.936057000	21.7908	87	0
1527784508.061361000	21.9161	257	0
1527784508.062391000	21.9171	101	1
1527784508.062762000	21.9175	148	0
1527784508.064001000	21.9187	98	1
1527784508.065121000	21.9199	92	0
1527784508.065997000	21.9207	98	1
1527784508.066461000	21.9212	88	0
1527784508.066913000	21.9217	98	1
1527784508.361190000	22.2159	391	1
1527784508.361267000	22.216	261	1
1527784508.378073000	22.2328	87	0
1527784508.565631000	22.4204	258	0
1527784508.567005000	22.4217	148	0
1527784508.567099000	22.4218	101	1
1527784508.568028000	22.4228	98	1
1527784508.569006000	22.4237	92	0
1527784508.570013000	22.4248	98	1
1527784508.570427000	22.4252	290	0
1527784508.570951000	22.4257	98	1
1527784508.775786000	22.6305	390	1
1527784508.775879000	22.6306	257	1
1527784508.793021000	22.6478	87	0
1527784508.975295000	22.83	325	0
1527784508.976262000	22.831	101	1
1527784508.976709000	22.8314	148	0
1527784508.977062000	22.8318	98	1
1527784508.978475000	22.8332	92	0
1527784508.979071000	22.8338	98	1
1527784508.979935000	22.8347	298	0
1527784508.980985000	22.8357	98	1
1527784512.300925000	26.1557	390	1
1527784512.301021000	26.1558	255	1
1527784512.319388000	26.1741	87	0
1527784512.460100000	26.3148	333	0
1527784512.461186000	26.3159	101	1
1527784512.461507000	26.3162	148	0
1527784512.462153000	26.3169	98	1
1527784512.463144000	26.3179	92	0
1527784512.464158000	26.3189	98	1
1527784512.464538000	26.3193	119	0
1527784512.465159000	26.3199	98	1
1527784512.529733000	26.3845	392	1
1527784512.529827000	26.3846	260	1
1527784512.547445000	26.4022	87	0
1527784512.677894000	26.5326	236	0
1527784512.679230000	26.534	148	0
1527784512.679319000	26.5341	101	1
1527784512.680254000	26.535	98	1
1527784512.680693000	26.5354	92	0
1527784512.681253000	26.536	98	1
1527784512.682099000	26.5368	274	0
1527784512.683190000	26.5379	98	1
1527784512.790838000	26.6456	388	1
1527784512.790933000	26.6457	255	1
1527784512.808403000	26.6631	87	0
1527784512.950174000	26.8049	257	0
1527784512.951231000	26.806	101	1
1527784512.951574000	26.8063	148	0
1527784512.952182000	26.8069	98	1
1527784512.953680000	26.8084	92	0
1527784512.954228000	26.809	98	1
1527784512.955092000	26.8098	305	0
1527784512.956202000	26.8109	98	1
1527784513.071649000	26.9264	992	1
1527784513.071720000	26.9265	256	1
1527784513.089428000	26.9442	87	0
1527784513.210409000	27.0652	235	0
1527784513.211380000	27.0661	101	1
1527784513.211815000	27.0666	148	0
1527784513.212196000	27.0669	98	1
1527784513.214267000	27.069	92	0
1527784513.215194000	27.0699	98	1
1527784513.215695000	27.0704	126	0
1527784513.216198000	27.0709	98	1
1527784513.311703000	27.1664	905	1
1527784513.311787000	27.1665	258	1
1527784513.329302000	27.184	87	0
1527784513.459057000	27.3138	324	0
1527784513.460249000	27.315	101	1
1527784513.460425000	27.3152	148	0
1527784513.461303000	27.316	98	1
1527784513.463151000	27.3179	92	0
1527784513.464298000	27.319	98	1
1527784513.464582000	27.3193	167	0
1527784513.465216000	27.32	98	1
1527784513.523363000	27.3781	465	1
1527784513.523457000	27.3782	255	1
1527784513.541283000	27.396	87	0
1527784513.682928000	27.5377	235	0
1527784513.684256000	27.539	101	1
1527784513.684290000	27.539	148	0
1527784513.685239000	27.54	98	1
1527784513.686563000	27.5413	92	0
1527784513.687231000	27.542	98	1
1527784513.688073000	27.5428	257	0
1527784513.688412000	27.5432	98	1
1527784513.772892000	27.6276	387	1
1527784513.772986000	27.6277	260	1
1527784513.791727000	27.6465	87	0
1527784513.973987000	27.8287	260	0
1527784513.975293000	27.83	101	1
1527784513.975388000	27.8301	148	0
1527784513.976330000	27.8311	98	1
1527784513.987886000	27.8426	92	0
1527784513.988332000	27.8431	98	1
1527784513.989298000	27.844	149	0
1527784513.990282000	27.845	98	1
1527784514.161410000	28.0162	386	1
1527784514.161498000	28.0162	258	1
1527784514.183333000	28.0381	87	0
1527784514.187533000	28.0423	87	0
1527784514.439122000	28.2939	265	0
1527784514.440306000	28.295	104	1
1527784514.440526000	28.2953	148	0
1527784514.441287000	28.296	98	1
1527784514.442520000	28.2973	92	0
1527784514.443286000	28.298	98	1
1527784514.443925000	28.2987	168	0
1527784514.444392000	28.2991	98	1
1527784515.501574000	29.3563	387	1
1527784515.501672000	29.3564	255	1
1527784515.519271000	29.374	87	0
1527784515.642428000	29.4972	258	0
1527784515.643273000	29.498	101	1
1527784515.643862000	29.4986	148	0
1527784515.645016000	29.4998	98	1
1527784515.645800000	29.5005	92	0
1527784515.647011000	29.5018	98	1
1527784515.647211000	29.502	284	0
1527784515.647939000	29.5027	98	1
1527784515.927263000	29.782	388	1
1527784515.927332000	29.7821	261	1
1527784515.944366000	29.7991	87	0
1527784516.129501000	29.9842	255	0
1527784516.130443000	29.9852	101	1
1527784516.130896000	29.9856	148	0
1527784516.131961000	29.9867	98	1
1527784516.135383000	29.9901	92	0
1527784516.135962000	29.9907	98	1
1527784516.136773000	29.9915	256	0
1527784516.137358000	29.9921	98	1
1527784516.167486000	30.0222	389	1
1527784516.167541000	30.0223	259	1
1527784516.185826000	30.0406	87	0
1527784516.378684000	30.2334	233	0
1527784516.380072000	30.2348	148	0
1527784516.380129000	30.2349	101	1
1527784516.381058000	30.2358	98	1
1527784516.382109000	30.2369	92	0
1527784516.382972000	30.2377	98	1
1527784516.383515000	30.2383	291	0
1527784516.383984000	30.2387	98	1
1527784516.442577000	30.2973	386	1
1527784516.442665000	30.2974	256	1
1527784516.460535000	30.3153	87	0
1527784516.589122000	30.4439	233	0
1527784516.590127000	30.4449	101	1
1527784516.590519000	30.4453	148	0
1527784516.590994000	30.4457	98	1
1527784516.593760000	30.4485	92	0
1527784516.594015000	30.4488	98	1
1527784516.595191000	30.4499	317	0
1527784516.595996000	30.4507	98	1
1527784516.655538000	30.5103	387	1
1527784516.655626000	30.5104	260	1
1527784516.672802000	30.5275	87	0
1527784516.866654000	30.7214	256	0
1527784516.867692000	30.7224	101	1
1527784516.868059000	30.7228	148	0
1527784516.869087000	30.7238	98	1
1527784516.869816000	30.7246	92	0
1527784516.870044000	30.7248	98	1
1527784516.871152000	30.7259	186	0
1527784516.872015000	30.7268	98	1
1527784516.965474000	30.8202	386	1
1527784516.965564000	30.8203	256	1
1527784516.982499000	30.8372	87	0
1527784517.104088000	30.9588	281	0
1527784517.105096000	30.9598	101	1
1527784517.105470000	30.9602	148	0
1527784517.106021000	30.9608	98	1
1527784517.107483000	30.9622	92	0
1527784517.108088000	30.9628	98	1
1527784517.109072000	30.9638	283	0
1527784517.110024000	30.9648	98	1
1527784517.244378000	31.0991	390	1
1527784517.244468000	31.0992	257	1
1527784517.262009000	31.1168	87	0
1527784517.391773000	31.2465	278	0
1527784517.393064000	31.2478	101	1
1527784517.393187000	31.2479	148	0
1527784517.394039000	31.2488	98	1
1527784517.395063000	31.2498	92	0
1527784517.396229000	31.251	98	1
1527784517.396469000	31.2512	275	0
1527784517.397021000	31.2518	98	1
1527784517.476816000	31.3316	385	1
1527784517.476914000	31.3317	259	1
1527784517.493965000	31.3487	87	0
1527784517.685133000	31.5399	307	0
1527784517.686172000	31.5409	101	1
1527784517.686608000	31.5413	148	0
1527784517.687170000	31.5419	98	1
1527784517.688101000	31.5428	92	0
1527784517.689126000	31.5439	98	1
1527784517.689448000	31.5442	243	0
1527784517.690085000	31.5448	98	1
1527784517.745212000	31.6	987	1
1527784517.745305000	31.6	259	1
1527784517.762693000	31.6174	87	0
1527784517.941622000	31.7964	259	0
1527784517.942651000	31.7974	101	1
1527784517.943034000	31.7978	148	0
1527784517.944142000	31.7989	98	1
1527784517.944650000	31.7994	92	0
1527784517.945142000	31.7999	98	1
1527784517.946059000	31.8008	267	0
1527784517.947074000	31.8018	98	1
1527784518.026206000	31.8809	907	1
1527784518.026298000	31.881	255	1
1527784518.043878000	31.8986	87	0
1527784518.054873000	31.9096	87	0
1527784518.194215000	32.049	235	0
1527784518.195536000	32.0503	104	1
1527784518.195640000	32.0504	148	0
1527784518.197090000	32.0518	98	1
1527784518.198310000	32.0531	92	0
1527784518.199091000	32.0538	98	1
1527784518.199702000	32.0544	230	0
1527784518.200081000	32.0548	98	1
1527784518.689003000	32.5437	468	1
1527784518.689096000	32.5438	258	1
1527784518.706425000	32.5612	87	0
1527784518.824219000	32.679	257	0
1527784518.825364000	32.6801	101	1
1527784518.825693000	32.6804	148	0
1527784518.826112000	32.6809	98	1
1527784518.828171000	32.6829	92	0
1527784518.829192000	32.6839	98	1
1527784518.829643000	32.6844	87	0
1527784518.830158000	32.6849	98	1
1527784519.005495000	32.8602	387	1
1527784519.005586000	32.8603	258	1
1527784519.022896000	32.8776	87	0
1527784519.145614000	33.0004	323	0
1527784519.146563000	33.0013	101	1
1527784519.147043000	33.0018	148	0
1527784519.148210000	33.003	98	1
1527784519.148443000	33.0032	92	0
1527784519.149209000	33.004	98	1
1527784519.151296000	33.006	144	0
1527784519.152140000	33.0069	98	1
1527784519.427160000	33.2819	392	1
1527784519.427247000	33.282	262	1
1527784519.444211000	33.299	87	0
1527784519.571281000	33.426	233	0
1527784519.572219000	33.427	101	1
1527784519.572766000	33.4275	148	0
1527784519.573150000	33.4279	98	1
1527784519.574159000	33.4289	92	0
1527784519.575256000	33.43	98	1
1527784519.575522000	33.4303	203	0
1527784519.576160000	33.4309	98	1
1527784519.829288000	33.684	386	1
1527784519.829378000	33.6841	258	1
1527784519.856217000	33.711	87	0
1527784519.861913000	33.7167	87	0
1527784520.032430000	33.8872	261	0
1527784520.033511000	33.8883	104	1
1527784520.033839000	33.8886	148	0
1527784520.034202000	33.8889	98	1
1527784520.036480000	33.8912	92	0
1527784520.037191000	33.8919	98	1
1527784520.037984000	33.8927	270	0
1527784520.038435000	33.8932	98	1
1527784520.238651000	34.0934	387	1
1527784520.238711000	34.0935	262	1
1527784520.256157000	34.1109	87	0
1527784520.435037000	34.2898	267	0
1527784520.436245000	34.291	101	1
1527784520.436445000	34.2912	148	0
1527784520.437208000	34.2919	98	1
1527784520.439276000	34.294	92	0
1527784520.440230000	34.295	98	1
1527784520.440697000	34.2954	249	0
1527784520.441287000	34.296	98	1
1527784520.579448000	34.4342	390	1
1527784520.579544000	34.4343	259	1
1527784520.597743000	34.4525	87	0
1527784520.719429000	34.5742	257	0
1527784520.720443000	34.5752	101	1
1527784520.720920000	34.5757	148	0
1527784520.721284000	34.576	98	1
1527784520.722454000	34.5772	92	0
1527784520.723307000	34.578	98	1
1527784520.723857000	34.5786	272	0
1527784520.724255000	34.579	98	1
1527784520.894855000	34.7496	386	1
1527784520.894952000	34.7497	257	1
1527784520.911668000	34.7664	87	0
1527784521.039600000	34.8943	232	0
1527784521.040687000	34.8954	101	1
1527784521.040954000	34.8957	148	0
1527784521.041245000	34.896	98	1
1527784521.043606000	34.8983	92	0
1527784521.044317000	34.8991	98	1
1527784521.045027000	34.8998	85	0
1527784521.045516000	34.9003	98	1
1527784521.356577000	35.2113	385	1
1527784521.356669000	35.2114	259	1
1527784521.374298000	35.229	87	0
1527784521.579250000	35.434	235	0
1527784521.580285000	35.435	101	1
1527784521.580630000	35.4354	148	0
1527784521.581272000	35.436	98	1
1527784521.582022000	35.4368	92	0
1527784521.582278000	35.437	98	1
1527784521.583365000	35.4381	285	0
1527784521.584268000	35.439	98	1
1527784521.586139000	35.4409	235	0
1527784521.586270000	35.441	98	1
1527784521.753519000	35.6083	390	1
1527784521.753596000	35.6083	257	1
1527784521.779187000	35.6339	87	0
1527784521.901744000	35.7565	259	0
1527784521.902711000	35.7575	101	1
1527784521.903164000	35.7579	148	0
1527784521.904387000	35.7591	98	1
1527784521.904918000	35.7597	92	0
1527784521.905367000	35.7601	98	1
1527784521.906323000	35.7611	335	0
1527784521.907301000	35.762	98	1
1527784522.127610000	35.9824	387	1
1527784522.127676000	35.9824	259	1
1527784522.146126000	36.0009	87	0
1527784522.278374000	36.1331	232	0
1527784522.279461000	36.1342	101	1
1527784522.279785000	36.1345	148	0
1527784522.280321000	36.1351	98	1
1527784522.282424000	36.1372	92	0
1527784522.283413000	36.1382	98	1
1527784522.283877000	36.1386	211	0
1527784522.284314000	36.1391	98	1
1527784522.550085000	36.4048	991	1
1527784522.550163000	36.4049	264	1
1527784522.569128000	36.4239	87	0
1527784522.621947000	36.4767	817	1
1527784522.622029000	36.4768	1412	1
1527784522.622054000	36.4768	1412	1
1527784522.622078000	36.4768	1412	1
1527784522.622126000	36.4769	833	1
1527784522.640056000	36.4948	87	0
1527784522.694619000	36.5494	278	0
1527784522.695746000	36.5505	104	1
1527784522.695966000	36.5507	148	0
1527784522.696525000	36.5513	98	1
1527784522.699319000	36.5541	92	0
1527784522.700418000	36.5552	98	1
1527784522.700685000	36.5554	126	0
1527784522.701340000	36.5561	98	1
1527784522.771331000	36.6261	424	0
1527784522.772459000	36.6272	98	1
1527784522.776639000	36.6314	80	0
1527784522.777417000	36.6322	98	1
1527784522.964707000	36.8194	387	1
1527784522.964773000	36.8195	262	1
1527784522.981596000	36.8363	87	0
1527784523.114431000	36.9692	352	0
1527784523.115425000	36.9702	101	1
1527784523.115892000	36.9706	148	0
1527784523.116359000	36.9711	98	1
1527784523.118685000	36.9734	92	0
1527784523.119439000	36.9742	98	1
1527784523.120114000	36.9749	119	0
1527784523.120561000	36.9753	98	1
1527784523.345708000	37.2004	462	1
1527784523.345802000	37.2005	257	1
1527784523.362877000	37.2176	87	0
1527784523.483376000	37.3381	232	0
1527784523.484404000	37.3391	101	1
1527784523.484777000	37.3395	148	0
1527784523.485388000	37.3401	98	1
1527784523.488432000	37.3432	92	0
1527784523.489428000	37.3442	98	1
1527784523.489885000	37.3446	106	0
1527784523.490420000	37.3452	98	1
1527784523.656621000	37.5114	390	1
1527784523.656691000	37.5114	256	1
1527784523.673836000	37.5286	87	0
1527784523.795551000	37.6503	257	0
1527784523.796675000	37.6514	101	1
1527784523.796990000	37.6517	148	0
1527784523.797397000	37.6521	98	1
1527784523.799773000	37.6545	92	0
1527784523.800444000	37.6552	98	1
1527784523.801197000	37.6559	110	0
1527784523.801646000	37.6564	98	1
1527784523.962706000	37.8174	386	1
1527784523.962767000	37.8175	256	1
1527784523.980129000	37.8349	87	0
1527784524.159909000	38.0147	321	0
1527784524.160810000	38.0156	101	1
1527784524.161352000	38.0161	148	0
1527784524.162431000	38.0172	98	1
1527784524.163265000	38.018	92	0
1527784524.163420000	38.0182	98	1
1527784524.164649000	38.0194	152	0
1527784524.165411000	38.0202	98	1
1527784524.244869000	38.0996	391	1
1527784524.244962000	38.0997	260	1
1527784524.273367000	38.1281	87	0
1527784524.282113000	38.1369	87	0
1527784524.389906000	38.2446	235	0
1527784524.390790000	38.2455	104	1
1527784524.391327000	38.2461	148	0
1527784524.392459000	38.2472	98	1
1527784524.393261000	38.248	92	0
1527784524.394455000	38.2492	98	1
1527784524.425161000	38.2799	141	0
1527784524.425644000	38.2804	98	1
1527784524.663650000	38.5184	390	1
1527784524.663743000	38.5185	258	1
1527784524.681046000	38.5358	87	0
1527784524.811748000	38.6665	263	0
1527784524.812731000	38.6675	101	1
1527784524.813171000	38.6679	148	0
1527784524.813461000	38.6682	98	1
1527784524.816968000	38.6717	92	0
1527784524.817470000	38.6722	98	1
1527784524.818446000	38.6732	216	0
1527784524.819470000	38.6742	98	1
1527784525.223666000	39.0784	391	1
1527784525.223742000	39.0785	262	1
1527784525.242108000	39.0968	87	0
1527784525.365552000	39.2203	267	0
1527784525.366507000	39.2212	101	1
1527784525.367024000	39.2218	148	0
1527784525.367489000	39.2222	98	1
1527784525.368675000	39.2234	92	0
1527784525.369530000	39.2243	98	1
1527784525.370089000	39.2248	329	0
1527784525.370519000	39.2253	98	1
1527784525.597549000	39.4523	387	1
1527784525.597628000	39.4524	257	1
1527784525.624216000	39.479	87	0
1527784525.771333000	39.6261	259	0
1527784525.772552000	39.6273	101	1
1527784525.772729000	39.6275	148	0
1527784525.773547000	39.6283	98	1
1527784525.774046000	39.6288	92	0
1527784525.774557000	39.6293	98	1
1527784525.775463000	39.6302	263	0
1527784525.776527000	39.6313	98	1
1527784525.778368000	39.6331	259	0
1527784525.779553000	39.6343	98	1
1527784526.014894000	39.8696	387	1
1527784526.014960000	39.8697	260	1
1527784526.033890000	39.8886	87	0
1527784526.178709000	40.0335	233	0
1527784526.179688000	40.0344	101	1
1527784526.180108000	40.0348	148	0
1527784526.180535000	40.0353	98	1
1527784526.186598000	40.0413	92	0
1527784526.187632000	40.0424	98	1
1527784526.188118000	40.0429	91	0
1527784526.188604000	40.0433	98	1
1527784526.944431000	40.7992	386	1
1527784526.944498000	40.7992	260	1
1527784526.960128000	40.8149	100	0
1527784526.960663000	40.8154	98	1
1527784527.084113000	40.9389	259	0
1527784527.085130000	40.9399	98	1
1527784527.085466000	40.9402	148	0
1527784527.086686000	40.9414	98	1
1527784527.086911000	40.9417	92	0
1527784527.087680000	40.9424	98	1
1527784527.088419000	40.9432	86	0
1527784527.088895000	40.9436	98	1
1527784527.241693000	41.0964	391	1
1527784527.241775000	41.0965	255	1
1527784527.258898000	41.1136	87	0
1527784527.438637000	41.2934	235	0
1527784527.439619000	41.2944	101	1
1527784527.439990000	41.2947	148	0
1527784527.440688000	41.2954	98	1
1527784527.442048000	41.2968	92	0
1527784527.442686000	41.2974	98	1
1527784527.443426000	41.2982	295	0
1527784527.443879000	41.2986	98	1
1527784527.838039000	41.6928	989	1
1527784527.838130000	41.6929	260	1
1527784527.860859000	41.7156	87	0
1527784527.986160000	41.8409	260	0
1527784527.987174000	41.8419	101	1
1527784527.987507000	41.8422	148	0
1527784527.988721000	41.8435	98	1
1527784527.989360000	41.8441	92	0
1527784527.989720000	41.8445	98	1
1527784527.990704000	41.8454	336	0
1527784527.991654000	41.8464	98	1
1527784528.138048000	41.9928	903	1
1527784528.138139000	41.9929	256	1
1527784528.155906000	42.0106	87	0
1527784528.287049000	42.1418	282	0
1527784528.288117000	42.1429	101	1
1527784528.288553000	42.1433	148	0
1527784528.289680000	42.1444	98	1
1527784528.290391000	42.1451	92	0
1527784528.290769000	42.1455	98	1
1527784528.291834000	42.1466	265	0
1527784528.292673000	42.1474	98	1
1527784528.480100000	42.3348	466	1
1527784528.480192000	42.3349	256	1
1527784528.498244000	42.353	87	0
1527784528.683008000	42.5377	233	0
1527784528.683928000	42.5387	101	1
1527784528.684356000	42.5391	148	0
1527784528.684668000	42.5394	98	1
1527784528.686910000	42.5417	92	0
1527784528.687689000	42.5424	98	1
1527784528.688496000	42.5432	276	0
1527784528.688905000	42.5436	98	1
1527784528.898613000	42.7534	391	1
1527784528.898706000	42.7534	261	1
1527784528.916000000	42.7707	87	0
1527784529.036954000	42.8917	259	0
1527784529.037923000	42.8927	101	1
1527784529.038428000	42.8932	148	0
1527784529.038892000	42.8936	98	1
1527784529.040758000	42.8955	92	0
1527784529.041778000	42.8965	98	1
1527784529.042252000	42.897	310	0
1527784529.042742000	42.8975	98	1
1527784529.076739000	42.9315	92	0
1527784529.077784000	42.9325	98	1
1527784529.257021000	43.1118	391	1
1527784529.257089000	43.1118	256	1
1527784529.274773000	43.1295	87	0
1527784529.409540000	43.2643	355	0
1527784529.410821000	43.2656	101	1
1527784529.410905000	43.2656	148	0
1527784529.411796000	43.2665	98	1
1527784529.412786000	43.2675	92	0
1527784529.413797000	43.2685	98	1
1527784529.414266000	43.269	315	0
1527784529.414717000	43.2695	98	1
1527784529.708156000	43.5629	388	1
1527784529.708219000	43.563	258	1
1527784529.726267000	43.581	87	0
1527784529.851470000	43.7062	257	0
1527784529.852870000	43.7076	101	1
1527784529.852888000	43.7076	148	0
1527784529.853842000	43.7086	98	1
1527784529.854801000	43.7095	92	0
1527784529.855830000	43.7106	98	1
1527784529.856218000	43.711	228	0
1527784529.856758000	43.7115	98	1
1527784530.740091000	44.5948	389	1
1527784530.740166000	44.5949	257	1
1527784530.757323000	44.6121	87	0
1527784530.902888000	44.7576	345	0
1527784530.903860000	44.7586	101	1
1527784530.904368000	44.7591	148	0
1527784530.904808000	44.7595	98	1
1527784530.906631000	44.7614	92	0
1527784530.907884000	44.7626	98	1
1527784530.908114000	44.7629	153	0
1527784530.908808000	44.7635	98	1
1527784531.234011000	45.0888	390	1
1527784531.234074000	45.0888	259	1
1527784531.251270000	45.106	87	0
1527784531.604196000	45.4589	235	0
1527784531.605315000	45.4601	101	1
1527784531.605596000	45.4603	148	0
1527784531.605883000	45.4606	98	1
1527784531.607000000	45.4617	92	0
1527784531.607857000	45.4626	98	1
1527784531.608481000	45.4632	248	0
1527784531.609023000	45.4638	98	1
1527784531.639649000	45.4944	235	0
1527784531.639918000	45.4947	98	1
1527784531.752205000	45.6069	391	1
1527784531.752303000	45.607	258	1
1527784531.770791000	45.6255	87	0
1527784531.951963000	45.8067	261	0
1527784531.952972000	45.8077	101	1
1527784531.953366000	45.8081	148	0
1527784531.953875000	45.8086	98	1
1527784531.956111000	45.8109	92	0
1527784531.956873000	45.8116	98	1
1527784531.957535000	45.8123	148	0
1527784531.958163000	45.8129	98	1
1527784532.109511000	45.9643	387	1
1527784532.109586000	45.9643	259	1
1527784532.139102000	45.9938	87	0
1527784532.140963000	45.9957	87	0
1527784532.253786000	46.1085	267	0
1527784532.254916000	46.1097	104	1
1527784532.255204000	46.1099	148	0
1527784532.255969000	46.1107	98	1
1527784532.257594000	46.1123	92	0
1527784532.257906000	46.1126	98	1
1527784532.259090000	46.1138	283	0
1527784532.259873000	46.1146	98	1
1527784532.333150000	46.1879	387	1
1527784532.333207000	46.1879	255	1
1527784532.351122000	46.2059	87	0
1527784532.471735000	46.3265	235	0
1527784532.472931000	46.3277	101	1
1527784532.473080000	46.3278	148	0
1527784532.473979000	46.3287	98	1
1527784532.475084000	46.3298	92	0
1527784532.475973000	46.3307	98	1
1527784532.476436000	46.3312	203	0
1527784532.476937000	46.3317	98	1
1527784532.731663000	46.5864	391	1
1527784532.731742000	46.5865	260	1
1527784532.748884000	46.6036	87	0
1527784532.868898000	46.7236	257	0
1527784532.869943000	46.7247	101	1
1527784532.870374000	46.7251	148	0
1527784532.870924000	46.7257	98	1
1527784532.872721000	46.7275	92	0
1527784532.872962000	46.7277	98	1
1527784532.874076000	46.7288	108	0
1527784532.874948000	46.7297	98	1
1527784533.208412000	47.0632	988	1
1527784533.208474000	47.0632	260	1
1527784533.226219000	47.081	87	0
1527784533.361683000	47.2164	236	0
1527784533.362963000	47.2177	101	1
1527784533.363094000	47.2178	148	0
1527784533.363942000	47.2187	98	1
1527784533.366191000	47.2209	92	0
1527784533.366962000	47.2217	98	1
1527784533.367637000	47.2224	225	0
1527784533.368242000	47.223	98	1
1527784533.642744000	47.4975	908	1
1527784533.642823000	47.4976	262	1
1527784533.661460000	47.5162	87	0
1527784533.845251000	47.7	256	0
1527784533.846278000	47.701	101	1
1527784533.846676000	47.7014	148	0
1527784533.847049000	47.7018	98	1
1527784533.848571000	47.7033	92	0
1527784533.849070000	47.7038	98	1
1527784533.849979000	47.7047	285	0
1527784533.850983000	47.7057	98	1
1527784534.049541000	47.9043	463	1
1527784534.049637000	47.9044	256	1
1527784534.069892000	47.9246	87	0
1527784534.282120000	48.1369	233	0
1527784534.283145000	48.1379	101	1
1527784534.283555000	48.1383	148	0
1527784534.283989000	48.1387	98	1
1527784534.287769000	48.1425	92	0
1527784534.287995000	48.1427	98	1
1527784534.289210000	48.144	243	0
1527784534.290043000	48.1448	98	1
1527784534.541124000	48.3959	391	1
1527784534.541210000	48.396	261	1
1527784534.558225000	48.413	87	0
1527784534.754963000	48.6097	259	0
1527784534.756058000	48.6108	101	1
1527784534.756313000	48.6111	148	0
1527784534.757107000	48.6118	98	1
1527784534.758051000	48.6128	92	0
1527784534.759124000	48.6139	98	1
1527784534.759426000	48.6142	235	0
1527784534.760021000	48.6148	98	1
1527784534.798112000	48.6529	391	1
1527784534.798174000	48.6529	255	1
1527784534.815589000	48.6703	87	0
1527784534.938436000	48.7932	281	0
1527784534.939456000	48.7942	101	1
1527784534.939845000	48.7946	148	0
1527784534.941122000	48.7959	98	1
1527784534.941159000	48.7959	92	0
1527784534.942112000	48.7969	98	1
1527784534.942637000	48.7974	153	0
1527784534.943167000	48.7979	98	1
1527784535.033186000	48.8879	387	1
1527784535.033259000	48.888	258	1
1527784535.050726000	48.9055	87	0
1527784535.173409000	49.0282	233	0
1527784535.174499000	49.0292	101	1
1527784535.174804000	49.0295	148	0
1527784535.175286000	49.03	98	1
1527784535.176688000	49.0314	92	0
1527784535.177131000	49.0319	98	1
1527784535.178090000	49.0328	318	0
1527784535.179079000	49.0338	98	1
1527784535.499660000	49.3544	386	1
1527784535.499732000	49.3545	260	1
1527784535.533197000	49.3879	386	1
1527784535.536476000	49.3912	87	0
1527784535.553700000	49.4084	87	0
1527784535.644483000	49.4992	233	0
1527784535.645487000	49.5002	104	1
1527784535.645950000	49.5007	148	0
1527784535.647157000	49.5019	98	1
1527784535.648348000	49.5031	92	0
1527784535.649153000	49.5039	98	1
1527784535.649751000	49.5045	153	0
1527784535.650272000	49.505	98	1
1527784536.253022000	50.1078	386	1
1527784536.253097000	50.1078	261	1
1527784536.272352000	50.1271	87	0
1527784536.393192000	50.2479	379	0
1527784536.394219000	50.249	101	1
1527784536.394569000	50.2493	148	0
1527784536.395199000	50.2499	98	1
1527784536.396176000	50.2509	92	0
1527784536.397197000	50.2519	98	1
1527784536.397634000	50.2524	154	0
1527784536.398113000	50.2529	98	1
1527784536.494346000	50.3491	390	1
1527784536.494438000	50.3492	258	1
1527784536.512102000	50.3668	87	0
1527784536.636505000	50.4912	233	0
1527784536.637364000	50.4921	101	1
1527784536.638013000	50.4928	148	0
1527784536.639229000	50.494	98	1
1527784536.640192000	50.4949	92	0
1527784536.641211000	50.496	98	1
1527784536.641663000	50.4964	291	0
1527784536.642161000	50.4969	98	1
1527784536.884710000	50.7395	390	1
1527784536.884767000	50.7395	257	1
1527784536.902209000	50.757	87	0
1527784537.022422000	50.8772	347	0
1527784537.023483000	50.8782	101	1
1527784537.023757000	50.8785	148	0
1527784537.024189000	50.8789	98	1
1527784537.026480000	50.8812	92	0
1527784537.027234000	50.882	98	1
1527784537.028018000	50.8828	165	0
1527784537.029167000	50.8839	98	1
1527784537.153669000	51.0084	388	1
1527784537.153762000	51.0085	258	1
1527784537.171425000	51.0262	87	0
1527784537.296432000	51.1512	235	0
1527784537.297407000	51.1521	101	1
1527784537.297897000	51.1526	148	0
1527784537.298284000	51.153	98	1
1527784537.299290000	51.154	92	0
1527784537.300178000	51.1549	98	1
1527784537.300690000	51.1554	293	0
1527784537.301215000	51.156	98	1
1527784537.505739000	51.3605	390	1
1527784537.505831000	51.3606	259	1
1527784537.523581000	51.3783	87	0
1527784537.645251000	51.5	237	0
1527784537.646222000	51.501	101	1
1527784537.646714000	51.5015	148	0
1527784537.647192000	51.5019	98	1
1527784537.649423000	51.5042	92	0
1527784537.650269000	51.505	98	1
1527784537.650855000	51.5056	252	0
1527784537.651321000	51.5061	98	1
1527784537.717017000	51.5718	991	1
1527784537.717083000	51.5718	256	1
1527784537.734379000	51.5891	87	0
1527784537.856098000	51.7108	291	0
1527784537.856101000	51.7108	148	0
1527784537.857390000	51.7121	104	1
1527784537.861595000	51.7163	92	0
1527784537.861603000	51.7163	167	0
1527784537.862196000	51.7169	101	1
1527784537.890277000	51.745	291	0
1527784537.891285000	51.746	98	1
1527784537.945414000	51.8002	903	1
1527784537.945474000	51.8002	256	1
1527784537.967070000	51.8218	87	0
1527784538.219699000	52.0744	235	0
1527784538.220695000	52.0754	101	1
1527784538.221108000	52.0758	148	0
1527784538.222230000	52.077	98	1
1527784538.223800000	52.0785	92	0
1527784538.224221000	52.079	98	1
1527784538.225224000	52.08	196	0
1527784538.226218000	52.081	98	1
1527784538.356145000	52.2109	468	1
1527784538.356240000	52.211	263	1
1527784538.382945000	52.2377	87	0
1527784538.502145000	52.3569	236	0
1527784538.503343000	52.3581	101	1
1527784538.503563000	52.3583	148	0
1527784538.504249000	52.359	98	1
1527784538.504935000	52.3597	92	0
1527784538.505244000	52.36	98	1
1527784538.506343000	52.3611	331	0
1527784538.507257000	52.362	98	1
1527784538.654648000	52.5094	389	1
1527784538.654709000	52.5095	258	1
1527784538.672422000	52.5272	87	0
1527784538.795387000	52.6501	260	0
1527784538.796408000	52.6511	101	1
1527784538.796833000	52.6516	148	0
1527784538.797259000	52.652	98	1
1527784538.799264000	52.654	92	0
1527784538.800333000	52.6551	98	1
1527784538.800690000	52.6554	173	0
1527784538.801245000	52.656	98	1
1527784538.924535000	52.7793	388	1
1527784538.924595000	52.7793	256	1
1527784538.941760000	52.7965	87	0
1527784539.063906000	52.9186	232	0
1527784539.064795000	52.9195	101	1
1527784539.065322000	52.9201	148	0
1527784539.066365000	52.9211	98	1
1527784539.067613000	52.9224	92	0
1527784539.068353000	52.9231	98	1
1527784539.069081000	52.9238	333	0
1527784539.070283000	52.925	98	1
1527784539.490948000	53.3457	386	1
1527784539.491045000	53.3458	258	1
1527784539.508580000	53.3633	87	0
1527784539.690386000	53.5451	235	0
1527784539.691472000	53.5462	101	1
1527784539.691849000	53.5466	148	0
1527784539.692310000	53.5471	98	1
1527784539.694627000	53.5494	92	0
1527784539.695336000	53.5501	98	1
1527784539.696059000	53.5508	311	0
1527784539.696516000	53.5513	98	1
1527784539.911733000	53.7665	391	1
1527784539.911794000	53.7665	260	1
1527784539.929051000	53.7838	87	0
1527784540.068290000	53.923	259	0
1527784540.069352000	53.9241	101	1
1527784540.069711000	53.9245	148	0
1527784540.070429000	53.9252	98	1
1527784540.071524000	53.9263	92	0
1527784540.072407000	53.9271	98	1
1527784540.072958000	53.9277	98	0
1527784540.073420000	53.9282	98	1
1527784540.347859000	54.2026	387	1
1527784540.347921000	54.2027	256	1
1527784540.366407000	54.2211	87	0
1527784540.489871000	54.3446	279	0
1527784540.490835000	54.3456	101	1
1527784540.491276000	54.346	148	0
1527784540.492355000	54.3471	98	1
1527784540.493511000	54.3483	92	0
1527784540.494345000	54.3491	98	1
1527784540.494915000	54.3497	152	0
1527784540.495426000	54.3502	98	1
1527784540.708788000	54.5635	389	1
1527784540.708849000	54.5636	258	1
1527784540.725427000	54.5802	87	0
1527784540.850043000	54.7048	259	0
1527784540.851069000	54.7058	101	1
1527784540.851430000	54.7062	148	0
1527784540.852465000	54.7072	98	1
1527784540.854776000	54.7095	92	0
1527784540.855448000	54.7102	98	1
1527784540.856208000	54.7109	281	0
1527784540.856723000	54.7115	98	1
1527784541.094712000	54.9495	387	1
1527784541.094790000	54.9495	256	1
1527784541.112559000	54.9673	87	0
1527784541.233062000	55.0878	235	0
1527784541.234092000	55.0888	101	1
1527784541.234429000	55.0892	148	0
1527784541.235468000	55.0902	98	1
1527784541.236090000	55.0908	92	0
1527784541.236460000	55.0912	98	1
1527784541.237434000	55.0922	188	0
1527784541.238408000	55.0931	98	1
1527784541.533971000	55.3887	387	1
1527784541.534063000	55.3888	258	1
1527784541.561927000	55.4167	87	0
1527784541.712480000	55.5672	356	0
1527784541.713543000	55.5683	101	1
1527784541.714775000	55.5695	148	0
1527784541.715435000	55.5702	98	1
1527784541.718274000	55.573	92	0
1527784541.719453000	55.5742	98	1
1527784541.720167000	55.5749	164	0
1527784541.720738000	55.5755	98	1
1527784541.767898000	55.6226	356	0
1527784541.768434000	55.6232	98	1
1527784541.894726000	55.7495	388	1
1527784541.894824000	55.7496	256	1
1527784541.912429000	55.7672	87	0
1527784542.041779000	55.8965	257	0
1527784542.042789000	55.8975	101	1
1527784542.043172000	55.8979	148	0
1527784542.043532000	55.8983	98	1
1527784542.049444000	55.9042	92	0
1527784542.050471000	55.9052	98	1
1527784542.050923000	55.9057	204	0
1527784542.051457000	55.9062	98	1
1527784542.695067000	56.5498	991	1
1527784542.695161000	56.5499	259	1
1527784542.713670000	56.5684	87	0
1527784542.894327000	56.7491	348	0
1527784542.895533000	56.7503	101	1
1527784542.895739000	56.7505	148	0
1527784542.896526000	56.7513	98	1
1527784542.900131000	56.7549	92	0
1527784542.900523000	56.7553	98	1
1527784542.901510000	56.7563	96	0
1527784542.902506000	56.7572	98	1
1527784542.915526000	56.7703	906	1
1527784542.915603000	56.7703	257	1
1527784542.934470000	56.7892	87	0
1527784543.111461000	56.9662	233	0
1527784543.112532000	56.9673	101	1
1527784543.112921000	56.9677	148	0
1527784543.113507000	56.9682	98	1
1527784543.115136000	56.9699	92	0
1527784543.115536000	56.9703	98	1
1527784543.116524000	56.9713	248	0
1527784543.117516000	56.9723	98	1
1527784543.136486000	56.9912	464	1
1527784543.136567000	56.9913	259	1
1527784543.153427000	57.0082	87	0
1527784543.276125000	57.1309	239	0
1527784543.277058000	57.1318	101	1
1527784543.277512000	57.1323	148	0
1527784543.278565000	57.1333	98	1
1527784543.279657000	57.1344	92	0
1527784543.280560000	57.1353	98	1
1527784543.281067000	57.1358	291	0
1527784543.281549000	57.1363	98	1
1527784543.585788000	57.4405	387	1
1527784543.585856000	57.4406	257	1
1527784543.603596000	57.4583	87	0
1527784543.724364000	57.5791	291	0
1527784543.725564000	57.5803	101	1
1527784543.725771000	57.5805	148	0
1527784543.726531000	57.5813	98	1
1527784543.727690000	57.5824	92	0
1527784543.728545000	57.5833	98	1
1527784543.729094000	57.5838	94	0
1527784543.729658000	57.5844	98	1
1527784543.816127000	57.6709	392	1
1527784543.816222000	57.671	261	1
1527784543.832916000	57.6877	87	0
1527784543.950327000	57.8051	235	0
1527784543.951667000	57.8064	148	0
1527784543.951679000	57.8064	101	1
1527784543.952654000	57.8074	98	1
1527784543.955889000	57.8106	92	0
1527784543.956638000	57.8114	98	1
1527784543.958453000	57.8132	269	0
1527784543.959578000	57.8143	98	1
1527784544.045531000	57.9003	387	1
1527784544.045609000	57.9004	257	1
1527784544.067867000	57.9226	87	0
1527784544.192417000	58.0472	235	0
1527784544.193614000	58.0484	101	1
1527784544.193800000	58.0485	148	0
1527784544.194587000	58.0493	98	1
1527784544.195201000	58.0499	92	0
1527784544.195580000	58.0503	98	1
1527784544.196574000	58.0513	212	0
1527784544.197580000	58.0523	98	1
1527784544.325616000	58.1804	388	1
1527784544.325700000	58.1804	259	1
1527784544.343235000	58.198	87	0
1527784544.463141000	58.3179	233	0
1527784544.464104000	58.3188	101	1
1527784544.464551000	58.3193	148	0
1527784544.465602000	58.3203	98	1
1527784544.466240000	58.321	92	0
1527784544.466596000	58.3213	98	1
1527784544.467634000	58.3224	274	0
1527784544.468595000	58.3233	98	1
1527784545.501453000	59.3562	391	1
1527784545.501551000	59.3563	262	1
1527784545.518524000	59.3733	87	0
1527784545.639091000	59.4938	257	0
1527784545.640056000	59.4948	101	1
1527784545.640529000	59.4953	148	0
1527784545.641724000	59.4965	98	1
1527784545.642857000	59.4976	92	0
1527784545.643721000	59.4985	98	1
1527784545.644266000	59.499	304	0
1527784545.644753000	59.4995	98	1
1527784545.739409000	59.5942	387	1
1527784545.739489000	59.5942	262	1
1527784545.757290000	59.612	87	0
1527784545.876956000	59.7317	257	0
1527784545.877992000	59.7327	101	1
1527784545.878417000	59.7332	148	0
1527784545.878752000	59.7335	98	1
1527784545.881377000	59.7361	92	0
1527784545.881736000	59.7365	98	1
1527784545.882863000	59.7376	208	0
1527784545.883664000	59.7384	98	1
1527784545.999150000	59.8539	390	1
1527784545.999210000	59.854	258	1
1527784546.031774000	59.8865	390	1
1527784546.033947000	59.8887	87	0
1527784546.053333000	59.9081	87	0
1527784546.146869000	60.0016	233	0
1527784546.147878000	60.0026	104	1
1527784546.148399000	60.0031	158	0
1527784546.148737000	60.0035	98	1
1527784546.149729000	60.0045	306	0
1527784546.150684000	60.0054	98	1
1527784546.970170000	60.8249	387	1
1527784546.970245000	60.825	261	1
1527784546.987408000	60.8421	87	0
1527784547.117526000	60.9723	303	0
1527784547.118760000	60.9735	101	1
1527784547.119044000	60.9738	148	0
1527784547.119826000	60.9746	98	1
1527784547.121594000	60.9763	92	0
1527784547.122806000	60.9775	98	1
1527784547.123017000	60.9778	91	0
1527784547.123726000	60.9785	98	1
1527784547.297814000	61.1526	387	1
1527784547.297893000	61.1526	261	1
1527784547.315809000	61.1706	87	0
1527784547.441198000	61.2959	235	0
1527784547.442175000	61.2969	101	1
1527784547.442585000	61.2973	148	0
1527784547.442886000	61.2976	98	1
1527784547.444813000	61.2996	92	0
1527784547.445819000	61.3006	98	1
1527784547.446315000	61.3011	325	0
1527784547.446808000	61.3015	98	1
1527784547.730073000	61.5848	988	1
1527784547.730157000	61.5849	257	1
1527784547.748793000	61.6035	87	0
1527784547.870445000	61.7252	256	0
1527784547.871446000	61.7262	101	1
1527784547.871827000	61.7266	148	0
1527784547.872853000	61.7276	98	1
1527784547.873273000	61.728	92	0
1527784547.873863000	61.7286	98	1
1527784547.874675000	61.7294	333	0
1527784547.875779000	61.7305	98	1
1527784548.270520000	62.1253	397	1
1527784548.270616000	62.1254	258	1
1527784548.288767000	62.1435	87	0
1527784548.409432000	62.2642	355	0
1527784548.410305000	62.265	101	1
1527784548.410853000	62.2656	148	0
1527784548.411877000	62.2666	98	1
1527784548.412593000	62.2673	92	0
1527784548.412822000	62.2676	98	1
1527784548.414003000	62.2687	262	0
1527784548.414805000	62.2695	98	1
1527784548.650237000	62.505	890	1
1527784548.650301000	62.505	258	1
1527784548.668653000	62.5234	87	0
1527784548.787438000	62.6422	257	0
1527784548.788438000	62.6432	101	1
1527784548.788885000	62.6436	148	0
1527784548.789921000	62.6447	98	1
1527784548.791026000	62.6458	92	0
1527784548.791900000	62.6466	98	1
1527784548.792431000	62.6472	195	0
1527784548.792922000	62.6477	98	1
1527784549.270126000	63.1249	466	1
1527784549.270223000	63.125	257	1
1527784549.287854000	63.1426	87	0
1527784549.429374000	63.2841	323	0
1527784549.430404000	63.2851	101	1
1527784549.430797000	63.2855	148	0
1527784549.431937000	63.2867	98	1
1527784549.433289000	63.288	92	0
1527784549.433953000	63.2887	98	1
1527784549.434699000	63.2894	291	0
1527784549.435862000	63.2906	98	1
1527784549.493340000	63.3481	387	1
1527784549.493402000	63.3481	262	1
1527784549.511352000	63.3661	87	0
1527784549.628793000	63.4835	235	0
1527784549.629877000	63.4846	101	1
1527784549.630205000	63.4849	148	0
1527784549.630950000	63.4857	98	1
1527784549.632191000	63.4869	92	0
1527784549.632945000	63.4877	98	1
1527784549.633594000	63.4883	116	0
1527784549.634095000	63.4888	98	1
1527784549.770266000	63.625	387	1
1527784549.770359000	63.6251	258	1
1527784549.787605000	63.6423	87	0
1527784549.971347000	63.8261	263	0
1527784549.972406000	63.8271	101	1
1527784549.972714000	63.8275	148	0
1527784549.972977000	63.8277	98	1
1527784549.976141000	63.8309	92	0
1527784549.976983000	63.8317	98	1
1527784549.977624000	63.8324	153	0
1527784549.978100000	63.8328	98	1
1527784550.059913000	63.9147	387	1
1527784550.059997000	63.9147	257	1
1527784550.078629000	63.9334	87	0
1527784550.207441000	64.0622	264	0
1527784550.208505000	64.0632	101	1
1527784550.208944000	64.0637	148	0
1527784550.209983000	64.0647	98	1
1527784550.211629000	64.0664	92	0
1527784550.211980000	64.0667	98	1
1527784550.212990000	64.0677	304	0
1527784550.213927000	64.0687	98	1
1527784550.331543000	64.1863	389	1
1527784550.331624000	64.1864	261	1
1527784550.350425000	64.2052	87	0
1527784550.469331000	64.3241	235	0
1527784550.470366000	64.3251	101	1
1527784550.470734000	64.3255	148	0
1527784550.471238000	64.326	98	1
1527784550.473403000	64.3281	92	0
1527784550.473925000	64.3287	98	1
1527784550.474832000	64.3296	189	0
1527784550.475916000	64.3307	98	1
1527784550.761319000	64.6161	391	1
1527784550.761379000	64.6161	266	1
1527784550.778448000	64.6332	87	0
1527784550.900093000	64.7548	257	0
1527784550.901114000	64.7559	101	1
1527784550.901522000	64.7563	148	0
1527784550.901950000	64.7567	98	1
1527784550.902879000	64.7576	92	0
1527784550.903943000	64.7587	98	1
1527784550.904276000	64.759	125	0
1527784550.904936000	64.7597	98	1
1527784551.066422000	64.9212	390	1
1527784551.066514000	64.9213	260	1
1527784551.085132000	64.9399	87	0
1527784551.204312000	65.0591	237	0
1527784551.205354000	65.0601	101	1
1527784551.205721000	65.0605	148	0
1527784551.206078000	65.0608	98	1
1527784551.207611000	65.0624	92	0
1527784551.208042000	65.0628	98	1
1527784551.209019000	65.0638	314	0
1527784551.209969000	65.0647	98	1
1527784551.361245000	65.216	389	1
1527784551.361307000	65.216	260	1
1527784551.389303000	65.244	87	0
1527784551.512860000	65.3676	235	0
1527784551.514081000	65.3688	101	1
1527784551.514330000	65.3691	148	0
1527784551.514993000	65.3697	98	1
1527784551.516288000	65.371	92	0
1527784551.517075000	65.3718	98	1
1527784551.517754000	65.3725	334	0
1527784551.518323000	65.3731	98	1
1527784551.732259000	65.587	388	1
1527784551.732351000	65.5871	257	1
1527784551.750363000	65.6051	87	0
1527784551.873529000	65.7283	257	0
1527784551.874538000	65.7293	101	1
1527784551.874980000	65.7297	148	0
1527784551.876077000	65.7308	98	1
1527784551.877290000	65.732	92	0
1527784551.878073000	65.7328	98	1
1527784551.878753000	65.7335	190	0
1527784551.879251000	65.734	98	1
1527784552.174462000	66.0292	991	1
1527784552.174557000	66.0293	262	1
1527784552.208180000	66.0629	991	1
1527784552.208814000	66.0636	87	0
1527784552.255384000	66.1101	87	0
1527784552.375440000	66.2302	235	0
1527784552.376487000	66.2312	104	1
1527784552.376911000	66.2317	148	0
1527784552.378106000	66.2328	98	1
1527784552.378356000	66.2331	92	0
1527784552.379102000	66.2338	98	1
1527784552.379758000	66.2345	189	0
1527784552.380267000	66.235	98	1
1527784552.545669000	66.4004	402	1
1527784552.545736000	66.4005	258	1
1527784552.563096000	66.4178	87	0
1527784552.682399000	66.5371	281	0
1527784552.683355000	66.5381	101	1
1527784552.683751000	66.5385	148	0
1527784552.684045000	66.5388	98	1
1527784552.685684000	66.5404	92	0
1527784552.686140000	66.5409	98	1
1527784552.687099000	66.5418	149	0
1527784552.688055000	66.5428	98	1
1527784552.905316000	66.7601	894	1
1527784552.905408000	66.7601	259	1
1527784552.923828000	66.7786	87	0
1527784553.049821000	66.9046	260	0
1527784553.051098000	66.9058	101	1
1527784553.051127000	66.9059	148	0
1527784553.052163000	66.9069	98	1
1527784553.053257000	66.908	92	0
1527784553.054162000	66.9089	98	1
1527784553.054721000	66.9095	249	0
1527784553.055202000	66.9099	98	1
1527784553.785762000	67.6405	465	1
1527784553.785860000	67.6406	259	1
1527784553.802843000	67.6576	87	0
1527784553.920536000	67.7753	258	0
1527784553.921570000	67.7763	101	1
1527784553.921981000	67.7767	148	0
1527784553.923144000	67.7779	98	1
1527784553.924563000	67.7793	92	0
1527784553.925124000	67.7799	98	1
1527784553.925984000	67.7807	153	0
1527784553.926637000	67.7814	98	1
1527784554.115497000	67.9702	388	1
1527784554.115557000	67.9703	261	1
1527784554.134520000	67.9893	87	0
1527784554.269279000	68.124	355	0
1527784554.270242000	68.125	101	1
1527784554.270757000	68.1255	148	0
1527784554.271126000	68.1259	98	1
1527784554.272722000	68.1275	92	0
1527784554.273215000	68.128	98	1
1527784554.274189000	68.1289	316	0
1527784554.275146000	68.1299	98	1
1527784554.505413000	68.3602	388	1
1527784554.505473000	68.3602	258	1
1527784554.523169000	68.3779	87	0
1527784554.537768000	68.3925	87	0
1527784554.651532000	68.5063	235	0
1527784554.652659000	68.5074	104	1
1527784554.653036000	68.5078	158	0
1527784554.654297000	68.509	98	1
1527784554.654369000	68.5091	189	0
1527784554.655209000	68.51	98	1
1527784554.836357000	68.6911	388	1
1527784554.836409000	68.6912	262	1
1527784554.854580000	68.7093	87	0
1527784554.973247000	68.828	344	0
1527784554.974235000	68.829	101	1
1527784554.974640000	68.8294	148	0
1527784554.975184000	68.8299	98	1
1527784554.976050000	68.8308	92	0
1527784554.976187000	68.8309	98	1
1527784554.977443000	68.8322	85	0
1527784554.978177000	68.8329	98	1
1527784555.138577000	68.9933	387	1
1527784555.138664000	68.9934	259	1
1527784555.158079000	69.0128	87	0
1527784555.276739000	69.1315	233	0
1527784555.277575000	69.1323	101	1
1527784555.278210000	69.133	148	0
1527784555.279273000	69.134	98	1
1527784555.279604000	69.1343	92	0
1527784555.280272000	69.135	98	1
1527784555.281005000	69.1357	221	0
1527784555.281458000	69.1362	98	1
1527784555.457282000	69.312	369	1
1527784555.457371000	69.3121	1412	1
1527784555.457395000	69.3121	1412	1
1527784555.457424000	69.3122	1412	1
1527784555.457444000	69.3122	618	1
1527784555.475362000	69.3301	87	0
1527784555.544917000	69.3997	388	0
1527784555.546310000	69.4011	101	1
1527784555.549744000	69.4045	80	0
1527784555.550280000	69.405	98	1
1527784555.678560000	69.5333	390	1
1527784555.678625000	69.5334	260	1
1527784555.696439000	69.5512	87	0
1527784555.836389000	69.6911	291	0
1527784555.837321000	69.6921	101	1
1527784555.837865000	69.6926	148	0
1527784555.838248000	69.693	98	1
1527784555.846496000	69.7012	92	0
1527784555.847261000	69.702	98	1
1527784555.847968000	69.7027	336	0
1527784555.849235000	69.704	98	1
1527784556.038687000	69.8934	389	1
1527784556.038748000	69.8935	261	1
1527784556.055944000	69.9107	87	0
1527784556.178293000	70.033	233	0
1527784556.179323000	70.0341	101	1
1527784556.179718000	70.0345	148	0
1527784556.180245000	70.035	98	1
1527784556.181970000	70.0367	92	0
1527784556.182248000	70.037	98	1
1527784556.183393000	70.0381	313	0
1527784556.184255000	70.039	98	1
1527784556.449365000	70.3041	386	1
1527784556.449464000	70.3042	258	1
1527784556.467447000	70.3222	87	0
1527784556.705157000	70.5599	233	0
1527784556.706301000	70.561	101	1
1527784556.706563000	70.5613	148	0
[truncated: 703 more rows]
