# Supplementary material for: Method for multi-task learning fusion network traffic classification to address small sample labels
Source: Sci Rep. 2024 Jan 30;14:2518. doi: 10.1038/s41598-024-51933-8 (PMC10827795; doi:10.1038/s41598-024-51933-8)
Supplement: Supplementary file 2 — Supplementary Information 2. [file 41598_2024_51933_MOESM2_ESM.zip › QUIC Dataset/QUIC Dataset/pretraining/Google Doc/GoogleDoc-1066.txt]

1527928479.435558000	0	295	1
1527928479.455180000	0.0196218	87	0
1527928479.888456000	0.452898	303	0
1527928479.889139000	0.453581	1412	0
1527928479.889824000	0.454266	1412	0
1527928479.890507000	0.454949	1412	0
1527928479.891156000	0.455598	180	0
1527928479.891865000	0.456307	1412	0
1527928479.892552000	0.456994	1412	0
1527928479.893233000	0.457675	1412	0
1527928479.893901000	0.458343	798	0
1527928479.896216000	0.460658	1412	0
1527928479.896885000	0.461327	1412	0
1527928479.897553000	0.461995	694	0
1527928479.897969000	0.462411	125	1
1527928479.899282000	0.463724	1412	0
1527928479.899969000	0.464411	1412	0
1527928479.900645000	0.465087	1412	0
1527928479.901295000	0.465737	188	0
1527928479.910173000	0.474615	116	1
1527928479.933878000	0.49832	1208	0
1527928479.934557000	0.498999	1412	0
1527928479.935239000	0.499681	1412	0
1527928479.935983000	0.500425	1412	0
1527928479.936644000	0.501086	188	0
1527928479.937357000	0.501799	1412	0
1527928479.937428000	0.50187	110	1
1527928479.938065000	0.502507	1412	0
1527928479.938745000	0.503187	1412	0
1527928479.939427000	0.503869	1412	0
1527928479.940170000	0.504612	1412	0
1527928479.940832000	0.505274	391	0
1527928479.941537000	0.505979	113	1
1527928479.941554000	0.505996	1412	0
1527928479.942220000	0.506662	1412	0
1527928479.942900000	0.507342	1412	0
1527928479.943583000	0.508025	1412	0
1527928479.944232000	0.508674	277	0
1527928479.945408000	0.50985	110	1
1527928479.946233000	0.510675	1412	0
1527928479.946930000	0.511372	1412	0
1527928479.947614000	0.512056	1412	0
1527928479.948295000	0.512737	1412	0
1527928479.948945000	0.513387	262	0
1527928479.949398000	0.51384	110	1
1527928479.949655000	0.514097	1412	0
1527928479.950336000	0.514778	1412	0
1527928479.951019000	0.515461	1412	0
1527928479.951688000	0.51613	897	0
1527928479.952382000	0.516824	1412	0
1527928479.953066000	0.517508	1412	0
1527928479.953406000	0.517848	113	1
1527928479.953747000	0.518189	1412	0
1527928479.954423000	0.518865	949	0
1527928479.962020000	0.526462	101	1
1527928480.373624000	0.938066	420	1
1527928480.373726000	0.938168	1412	1
1527928480.373764000	0.938206	906	1
1527928480.391593000	0.956035	87	0
1527928480.398757000	0.963199	217	1
1527928480.416772000	0.981214	87	0
1527928480.565738000	1.13018	347	0
1527928480.566502000	1.13094	1412	0
1527928480.567189000	1.13163	1412	0
1527928480.567868000	1.13231	1412	0
1527928480.568520000	1.13296	186	0
1527928480.569231000	1.13367	1412	0
1527928480.569484000	1.13393	119	1
1527928480.569941000	1.13438	1412	0
1527928480.570616000	1.13506	1065	0
1527928480.571267000	1.13571	92	0
1527928480.571957000	1.1364	299	0
1527928480.573458000	1.1379	107	1
1527928480.668132000	1.23257	215	1
1527928480.687862000	1.2523	87	0
1527928480.754993000	1.31943	375	0
1527928480.758235000	1.32268	80	0
1527928480.759706000	1.32415	104	1
1527928480.870287000	1.43473	424	0
1527928480.871110000	1.43555	1114	0
1527928480.874754000	1.4392	101	1
1527928480.875368000	1.43981	92	0
1527928480.876162000	1.4406	292	0
1527928480.892145000	1.45659	101	1
1527928482.244108000	2.80855	1110	1
1527928482.261989000	2.82643	87	0
1527928482.347262000	2.9117	253	0
1527928482.347961000	2.9124	1412	0
1527928482.348633000	2.91307	998	0
1527928482.349286000	2.91373	92	0
1527928482.349963000	2.9144	88	0
1527928482.356907000	2.92135	101	1
1527928482.360631000	2.92507	107	1
1527928483.407764000	3.97221	353	1
1527928483.407878000	3.97232	1412	1
1527928483.407905000	3.97235	1412	1
1527928483.407946000	3.97239	1412	1
1527928483.407998000	3.97244	1412	1
1527928483.408034000	3.97248	1412	1
1527928483.408067000	3.97251	1412	1
1527928483.408103000	3.97254	1412	1
1527928483.408136000	3.97258	1412	1
1527928483.408177000	3.97262	1412	1
1527928483.408213000	3.97265	1412	1
1527928483.408245000	3.97269	1412	1
1527928483.409884000	3.97433	1412	1
1527928483.409948000	3.97439	1272	1
1527928483.425549000	3.98999	87	0
1527928483.429763000	3.9942	87	0
1527928483.549360000	4.1138	398	0
1527928483.551726000	4.11617	80	0
1527928483.564082000	4.12852	107	1
1527928485.272914000	5.83736	325	1
1527928485.272998000	5.83744	1412	1
1527928485.273023000	5.83746	981	1
1527928485.276577000	5.84102	223	1
1527928485.276652000	5.84109	1412	1
1527928485.276690000	5.84113	1412	1
1527928485.276722000	5.84116	758	1
1527928485.291558000	5.856	87	0
1527928485.297199000	5.86164	87	0
1527928485.301445000	5.86589	182	1
1527928485.307250000	5.87169	101	1
1527928485.320011000	5.88445	87	0
1527928485.322413000	5.88685	94	0
1527928485.326567000	5.89101	101	1
1527928485.326627000	5.89107	87	0
1527928485.580553000	6.14499	534	0
1527928485.581215000	6.14566	303	0
1527928485.581908000	6.14635	164	0
1527928485.598568000	6.16301	107	1
1527928485.603074000	6.16752	101	1
1527928485.607885000	6.17233	251	1
1527928485.620336000	6.18478	87	0
1527928485.626477000	6.19092	87	0
1527928485.657734000	6.22218	374	0
1527928485.661446000	6.22589	80	0
1527928485.661515000	6.22596	104	1
1527928485.665544000	6.22999	98	1
1527928485.885403000	6.44984	888	0
1527928485.886134000	6.45058	1412	0
1527928485.886824000	6.45127	1412	0
1527928485.887506000	6.45195	1412	0
1527928485.888153000	6.45259	180	0
1527928485.888879000	6.45332	1412	0
1527928485.889617000	6.45406	1354	0
1527928485.890472000	6.45491	1412	0
1527928485.891166000	6.45561	1412	0
1527928485.891804000	6.45625	1412	0
1527928485.892442000	6.45688	188	0
1527928485.892722000	6.45716	104	1
1527928485.893136000	6.45758	1221	0
1527928485.896680000	6.46112	122	1
1527928485.937942000	6.50238	1412	0
1527928485.938617000	6.50306	1412	0
1527928485.939304000	6.50375	1412	0
1527928485.939947000	6.50439	198	0
1527928485.940662000	6.5051	1412	0
1527928485.941327000	6.50577	737	0
1527928485.942032000	6.50647	1412	0
1527928485.942715000	6.50716	1412	0
1527928485.943397000	6.50784	1412	0
1527928485.944051000	6.50849	182	0
1527928485.944236000	6.50868	125	1
1527928485.944839000	6.50928	1412	0
1527928485.945524000	6.50997	1412	0
1527928485.946269000	6.51071	1412	0
1527928485.946957000	6.5114	1412	0
1527928485.947616000	6.51206	418	0
1527928485.948450000	6.51289	1412	0
1527928485.948474000	6.51292	110	1
1527928485.949134000	6.51358	1412	0
1527928485.949818000	6.51426	1412	0
1527928485.950642000	6.51508	1412	0
1527928485.951295000	6.51574	291	0
1527928485.952107000	6.51655	1412	0
1527928485.952790000	6.51723	1412	0
1527928485.953472000	6.51791	1412	0
1527928485.953512000	6.51795	110	1
1527928485.954149000	6.51859	1307	0
1527928485.954942000	6.51938	1412	0
1527928485.955625000	6.52007	1412	0
1527928485.956374000	6.52082	1412	0
1527928485.957138000	6.52158	190	0
1527928485.957838000	6.52228	963	0
1527928485.958599000	6.52304	1412	0
1527928485.959278000	6.52372	1301	0
1527928485.959948000	6.52439	748	0
1527928485.960647000	6.52509	1412	0
1527928485.961326000	6.52577	1331	0
1527928485.962008000	6.52645	1412	0
1527928485.962690000	6.52713	1412	0
1527928485.963343000	6.52778	341	0
1527928485.963716000	6.52816	110	1
1527928485.964016000	6.52846	210	0
1527928485.964041000	6.52848	125	1
1527928485.968486000	6.53293	104	1
1527928488.354333000	8.91877	513	1
1527928488.354429000	8.91887	294	1
1527928488.357048000	8.92149	316	1
1527928488.357129000	8.92157	1412	1
1527928488.357157000	8.9216	1412	1
1527928488.357198000	8.92164	979	1
1527928488.373026000	8.93747	87	0
1527928488.378814000	8.94326	87	0
1527928488.419643000	8.98408	401	1
1527928488.438160000	9.0026	87	0
1527928488.470877000	9.03532	440	0
1527928488.471570000	9.03601	1400	0
1527928488.472228000	9.03667	513	0
1527928488.473400000	9.03784	592	0
1527928488.474581000	9.03902	635	0
1527928488.474990000	9.03943	113	1
1527928488.476093000	9.04053	467	0
1527928488.478230000	9.04267	697	0
1527928488.479061000	9.0435	484	0
1527928488.479967000	9.04441	104	1
1527928488.480129000	9.04457	835	0
1527928488.481567000	9.04601	649	0
1527928488.482888000	9.04733	519	0
1527928488.484181000	9.04862	439	0
1527928488.484538000	9.04898	104	1
1527928488.485592000	9.05003	701	0
1527928488.486975000	9.05142	616	0
1527928488.489031000	9.05347	104	1
1527928488.489207000	9.05365	558	0
1527928488.490226000	9.05467	654	0
1527928488.491093000	9.05553	583	0
1527928488.491777000	9.05622	689	0
1527928488.492987000	9.05743	107	1
1527928488.508127000	9.07257	386	0
1527928488.512014000	9.07646	98	1
1527928488.514323000	9.07876	80	0
1527928488.515898000	9.08034	92	0
1527928488.516595000	9.08104	169	0
1527928488.518002000	9.08244	104	1
1527928488.568057000	9.1325	285	0
1527928488.568717000	9.13316	103	0
1527928488.571946000	9.13639	144	0
1527928488.572036000	9.13648	101	1
1527928488.575985000	9.14043	98	1
1527928489.377142000	9.94158	487	1
1527928489.377219000	9.94166	94	1
1527928489.394223000	9.95866	87	0
1527928489.487693000	10.0521	259	0
1527928489.488370000	10.0528	365	0
1527928489.491052000	10.0555	104	1
1527928489.491089000	10.0555	232	0
1527928489.495049000	10.0595	98	1
1527928490.004771000	10.5692	398	1
1527928490.004845000	10.5693	109	1
1527928490.007065000	10.5715	406	1
1527928490.010759000	10.5752	480	1
1527928490.010826000	10.5753	87	1
1527928490.021551000	10.586	87	0
1527928490.029112000	10.5936	87	0
1527928490.153111000	10.7176	357	0
1527928490.153776000	10.7182	150	0
1527928490.154450000	10.7189	92	0
1527928490.155133000	10.7196	114	0
1527928490.157100000	10.7215	113	1
1527928490.365447000	10.9299	233	0
1527928490.366167000	10.9306	140	0
1527928490.369136000	10.9336	101	1
1527928490.370127000	10.9346	92	0
1527928490.370811000	10.9353	119	0
1527928490.374149000	10.9386	101	1
1527928490.391325000	10.9558	245	0
1527928490.391982000	10.9564	103	0
1527928490.395142000	10.9596	101	1
1527928490.395942000	10.9604	92	0
1527928490.396631000	10.9611	103	0
1527928490.400152000	10.9646	101	1
1527928490.873923000	11.4384	393	1
1527928490.873962000	11.4384	218	1
1527928490.894777000	11.4592	87	0
1527928490.899711000	11.4642	87	0
1527928491.196532000	11.761	291	0
1527928491.197129000	11.7616	146	0
1527928491.200219000	11.7647	107	1
1527928491.200704000	11.7651	92	0
1527928491.201380000	11.7658	103	0
1527928491.204233000	11.7687	101	1
1527928491.295333000	11.8598	360	1
1527928491.296527000	11.861	1174	1
1527928491.312032000	11.8765	87	0
1527928491.322006000	11.8864	87	0
1527928491.326313000	11.8908	394	1
1527928491.344804000	11.9092	87	0
1527928491.367654000	11.9321	368	1
1527928491.367805000	11.9322	1412	1
1527928491.367831000	11.9323	1412	1
1527928491.367853000	11.9323	1412	1
1527928491.367898000	11.9323	1412	1
1527928491.367933000	11.9324	1412	1
1527928491.367955000	11.9324	1412	1
1527928491.368002000	11.9324	1412	1
1527928491.368036000	11.9325	1412	1
1527928491.368058000	11.9325	1412	1
1527928491.368103000	11.9325	1412	1
1527928491.368147000	11.9326	1412	1
1527928491.368181000	11.9326	1412	1
1527928491.368203000	11.9326	1412	1
1527928491.370156000	11.9346	1412	1
1527928491.370187000	11.9346	1412	1
1527928491.370229000	11.9347	1412	1
1527928491.370282000	11.9347	1412	1
1527928491.372141000	11.9366	1412	1
1527928491.372181000	11.9366	1412	1
1527928491.372233000	11.9367	1412	1
1527928491.372257000	11.9367	1412	1
1527928491.372280000	11.9367	1412	1
1527928491.374144000	11.9386	1412	1
1527928491.374186000	11.9386	1412	1
1527928491.374221000	11.9387	1412	1
1527928491.374257000	11.9387	1412	1
1527928491.376157000	11.9406	1412	1
1527928491.376203000	11.9406	1412	1
1527928491.376257000	11.9407	1412	1
1527928491.376280000	11.9407	1412	1
1527928491.376317000	11.9408	1412	1
1527928491.384235000	11.9487	87	0
1527928491.384574000	11.949	1412	1
1527928491.384616000	11.9491	1412	1
1527928491.385616000	11.9501	87	0
1527928491.385767000	11.9502	274	1
1527928491.388780000	11.9532	87	0
1527928491.391145000	11.9556	87	0
1527928491.397797000	11.9622	87	0
1527928491.404955000	11.9694	87	0
1527928491.410975000	11.9754	235	0
1527928491.411640000	11.9761	128	0
1527928491.414455000	11.9789	92	0
1527928491.415126000	11.9796	234	0
1527928491.415152000	11.9796	119	1
1527928491.419215000	11.9837	98	1
1527928491.510811000	12.0753	266	0
1527928491.511488000	12.0759	279	0
1527928491.514171000	12.0786	101	1
1527928491.514791000	12.0792	92	0
1527928491.515462000	12.0799	221	0
1527928491.518219000	12.0827	101	1
1527928491.523975000	12.0884	90	0
1527928491.527150000	12.0916	98	1
1527928491.588364000	12.1528	565	0
1527928491.589024000	12.1535	803	0
1527928491.591161000	12.1556	92	0
1527928491.592179000	12.1566	104	1
1527928491.605799000	12.1702	207	0
1527928491.609181000	12.1736	98	1
1527928491.697434000	12.2619	499	0
1527928491.701248000	12.2657	98	1
1527928491.703233000	12.2677	80	0
1527928491.707235000	12.2717	98	1
1527928493.252967000	13.8174	395	1
1527928493.253032000	13.8175	253	1
1527928493.273290000	13.8377	87	0
1527928493.279515000	13.844	87	0
1527928493.508983000	14.0734	327	0
1527928493.509643000	14.0741	146	0
1527928493.513306000	14.0777	107	1
1527928493.514348000	14.0788	92	0
1527928493.515062000	14.0795	323	0
1527928493.518308000	14.0827	101	1
1527928493.701183000	14.2656	394	1
1527928493.701276000	14.2657	424	1
1527928493.719618000	14.2841	87	0
1527928493.810461000	14.3749	236	0
1527928493.811072000	14.3755	146	0
1527928493.813642000	14.3781	92	0
1527928493.814334000	14.3788	204	0
1527928493.814396000	14.3788	107	1
1527928493.818352000	14.3828	98	1
1527928494.146716000	14.7112	391	1
1527928494.146806000	14.7112	253	1
1527928494.164303000	14.7287	87	0
1527928494.269090000	14.8335	258	0
1527928494.269703000	14.8341	146	0
1527928494.273306000	14.8377	92	0
1527928494.273395000	14.8378	104	1
1527928494.273960000	14.8384	290	0
1527928494.277381000	14.8418	101	1
1527928494.668678000	15.2331	537	1
1527928494.668770000	15.2332	252	1
1527928494.689102000	15.2535	87	0
1527928494.806078000	15.3705	233	0
1527928494.806747000	15.3712	146	0
1527928494.810074000	15.3745	92	0
1527928494.810399000	15.3748	107	1
1527928494.810776000	15.3752	245	0
1527928494.814384000	15.3788	98	1
1527928495.004662000	15.5691	401	1
1527928495.004726000	15.5692	252	1
1527928495.022855000	15.5873	87	0
1527928495.116539000	15.681	282	0
1527928495.117182000	15.6816	146	0
1527928495.120405000	15.6848	104	1
1527928495.121702000	15.6861	92	0
1527928495.122394000	15.6868	162	0
1527928495.125435000	15.6899	101	1
1527928495.320829000	15.8853	389	1
1527928495.320915000	15.8854	252	1
1527928495.340801000	15.9052	87	0
1527928495.458198000	16.0226	256	0
1527928495.458935000	16.0234	146	0
1527928495.462086000	16.0265	92	0
1527928495.462418000	16.0269	107	1
1527928495.462790000	16.0272	246	0
1527928495.466462000	16.0309	98	1
1527928495.646842000	16.2113	390	1
1527928495.646903000	16.2113	253	1
1527928495.674626000	16.2391	87	0
1527928495.776562000	16.341	267	0
1527928495.777165000	16.3416	146	0
1527928495.780419000	16.3449	104	1
1527928495.789036000	16.3535	92	0
1527928495.789725000	16.3542	284	0
1527928495.792476000	16.3569	101	1
1527928496.108633000	16.6731	390	1
1527928496.108704000	16.6731	253	1
1527928496.126822000	16.6913	87	0
1527928496.246212000	16.8107	256	0
1527928496.246839000	16.8113	148	0
1527928496.249424000	16.8139	92	0
1527928496.250110000	16.8146	288	0
1527928496.250649000	16.8151	110	1
1527928497.571951000	18.1364	496	1
1527928497.572036000	18.1365	255	1
1527928497.590168000	18.1546	87	0
1527928497.716531000	18.281	278	0
1527928497.717133000	18.2816	148	0
1527928497.719784000	18.2842	92	0
1527928497.720536000	18.285	289	0
1527928497.720797000	18.2852	110	1
1527928497.984117000	18.5486	389	1
1527928497.984208000	18.5487	255	1
1527928498.001642000	18.5661	87	0
1527928498.096069000	18.6605	235	0
1527928498.096698000	18.6611	148	0
1527928498.099813000	18.6643	104	1
1527928498.100835000	18.6653	92	0
1527928498.101578000	18.666	181	0
1527928498.104816000	18.6693	101	1
1527928498.268962000	18.8334	1272	1
1527928498.269052000	18.8335	257	1
1527928498.287426000	18.8519	87	0
1527928498.508203000	19.0726	255	0
1527928498.508867000	19.0733	148	0
1527928498.511493000	19.0759	92	0
1527928498.511761000	19.0762	107	1
1527928498.512187000	19.0766	90	0
1527928498.515762000	19.0802	98	1
1527928498.777737000	19.3422	393	1
1527928498.777819000	19.3423	256	1
1527928498.798175000	19.3626	87	0
1527928498.960256000	19.5247	233	0
1527928498.960909000	19.5254	148	0
1527928498.963794000	19.5282	104	1
1527928498.964769000	19.5292	92	0
1527928498.965463000	19.5299	274	0
1527928498.968794000	19.5332	101	1
1527928499.219540000	19.784	453	1
1527928499.219600000	19.784	256	1
1527928499.237224000	19.8017	87	0
1527928499.404784000	19.9692	329	0
1527928499.405441000	19.9699	148	0
1527928499.408797000	19.9732	104	1
1527928499.408975000	19.9734	92	0
1527928499.409670000	19.9741	231	0
1527928499.412787000	19.9772	101	1
1527928499.703419000	20.2679	373	1
1527928499.703516000	20.268	1412	1
1527928499.703554000	20.268	1412	1
1527928499.703605000	20.268	1412	1
1527928499.703636000	20.2681	835	1
1527928499.720413000	20.2849	87	0
1527928499.878495000	20.4429	435	0
1527928499.881897000	20.4463	101	1
1527928499.886430000	20.4509	80	0
1527928499.889877000	20.4543	98	1
1527928500.109716000	20.6742	390	1
1527928500.109790000	20.6742	255	1
1527928500.128638000	20.6931	87	0
1527928500.247886000	20.8123	325	0
1527928500.248563000	20.813	148	0
1527928500.251406000	20.8158	92	0
1527928500.251893000	20.8163	107	1
1527928500.252109000	20.8166	108	0
1527928500.255876000	20.8203	98	1
1527928500.751523000	21.316	389	1
1527928500.751583000	21.316	257	1
1527928500.769694000	21.3341	87	0
1527928500.868168000	21.4326	233	0
1527928500.868768000	21.4332	148	0
1527928500.871623000	21.4361	92	0
1527928500.871894000	21.4363	107	1
1527928500.872335000	21.4368	115	0
1527928500.875896000	21.4403	98	1
1527928501.088994000	21.6534	531	1
1527928501.089110000	21.6536	256	1
1527928501.107570000	21.672	87	0
1527928501.278721000	21.8432	256	0
1527928501.279317000	21.8438	148	0
1527928501.282906000	21.8473	92	0
1527928501.283291000	21.8477	104	1
1527928501.283612000	21.8481	226	0
1527928501.286935000	21.8514	101	1
1527928501.597193000	22.1616	402	1
1527928501.597266000	22.1617	255	1
1527928501.618482000	22.1829	87	0
1527928501.731028000	22.2955	283	0
1527928501.731706000	22.2961	148	0
1527928501.734765000	22.2992	92	0
1527928501.734991000	22.2994	107	1
1527928501.735412000	22.2999	316	0
1527928501.738965000	22.3034	98	1
1527928501.874377000	22.4388	393	1
1527928501.874439000	22.4389	258	1
1527928501.891548000	22.456	87	0
1527928502.071819000	22.6363	233	0
1527928502.072435000	22.6369	148	0
1527928502.075508000	22.64	92	0
1527928502.075984000	22.6404	107	1
1527928502.076317000	22.6408	265	0
1527928502.079990000	22.6444	98	1
1527928502.337479000	22.9019	390	1
1527928502.337525000	22.902	255	1
1527928502.357852000	22.9223	87	0
1527928502.542564000	23.107	290	0
1527928502.543176000	23.1076	148	0
1527928502.546032000	23.1105	104	1
1527928502.547008000	23.1114	92	0
1527928502.547635000	23.1121	221	0
1527928502.551075000	23.1155	101	1
1527928502.832934000	23.3974	497	1
1527928502.833017000	23.3975	255	1
1527928502.851032000	23.4155	87	0
1527928503.012122000	23.5766	235	0
1527928503.012772000	23.5772	148	0
1527928503.016091000	23.5805	104	1
1527928503.016325000	23.5808	92	0
1527928503.017040000	23.5815	300	0
1527928503.020071000	23.5845	101	1
1527928503.247401000	23.8118	390	1
1527928503.247478000	23.8119	257	1
1527928503.264384000	23.8288	87	0
1527928503.391364000	23.9558	281	0
1527928503.391959000	23.9564	148	0
1527928503.395130000	23.9596	104	1
1527928503.396256000	23.9607	92	0
1527928503.396898000	23.9613	275	0
1527928503.400106000	23.9645	101	1
1527928503.543299000	24.1077	390	1
1527928503.543359000	24.1078	255	1
1527928503.560885000	24.1253	87	0
1527928503.730865000	24.2953	235	0
1527928503.731503000	24.2959	148	0
1527928503.734092000	24.2985	92	0
1527928503.734822000	24.2993	215	0
1527928503.735084000	24.2995	110	1
1527928504.472850000	25.0373	1268	1
1527928504.472905000	25.0373	258	1
1527928504.490667000	25.0551	87	0
1527928504.714355000	25.2788	255	0
1527928504.714951000	25.2794	148	0
1527928504.718151000	25.2826	92	0
1527928504.718236000	25.2827	104	1
1527928504.718861000	25.2833	148	0
1527928504.722168000	25.2866	101	1
1527928504.822525000	25.387	393	1
1527928504.822614000	25.3871	256	1
1527928504.839830000	25.4043	87	0
1527928505.002142000	25.5666	233	0
1527928505.003198000	25.5676	148	0
1527928505.006209000	25.5707	104	1
1527928505.006849000	25.5713	92	0
1527928505.007542000	25.572	201	0
1527928505.010196000	25.5746	101	1
1527928505.355581000	25.92	452	1
1527928505.355673000	25.9201	256	1
1527928505.372715000	25.9372	87	0
1527928505.473373000	26.0378	328	0
1527928505.473988000	26.0384	148	0
1527928505.477106000	26.0415	92	0
1527928505.477196000	26.0416	104	1
1527928505.477821000	26.0423	257	0
1527928505.481232000	26.0457	101	1
1527928505.895456000	26.4599	394	1
1527928505.895520000	26.46	257	1
1527928505.912565000	26.477	87	0
1527928506.013672000	26.5781	235	0
1527928506.014347000	26.5788	148	0
1527928506.016884000	26.5813	92	0
1527928506.017177000	26.5816	107	1
1527928506.017651000	26.5821	119	0
1527928506.021267000	26.5857	98	1
1527928506.687756000	27.2522	390	1
1527928506.687822000	27.2523	255	1
1527928506.704488000	27.2689	87	0
1527928506.807247000	27.3717	304	0
1527928506.807911000	27.3724	148	0
1527928506.810992000	27.3754	92	0
1527928506.811242000	27.3757	107	1
1527928506.811834000	27.3763	87	0
1527928506.815258000	27.3797	98	1
1527928507.014726000	27.5792	391	1
1527928507.014790000	27.5792	255	1
1527928507.031872000	27.5963	87	0
1527928507.193272000	27.7577	325	0
1527928507.193876000	27.7583	148	0
1527928507.197087000	27.7615	92	0
1527928507.197355000	27.7618	107	1
1527928507.197852000	27.7623	224	0
1527928507.201337000	27.7658	98	1
1527928507.285415000	27.8499	532	1
1527928507.285494000	27.8499	258	1
1527928507.302714000	27.8672	87	0
1527928507.314537000	27.879	87	0
1527928507.465878000	28.0303	235	0
1527928507.466575000	28.031	148	0
1527928507.469350000	28.0338	107	1
1527928507.470567000	28.035	92	0
1527928507.472306000	28.0367	229	0
1527928507.474328000	28.0388	101	1
1527928507.826019000	28.3905	406	1
1527928507.826086000	28.3905	370	1
1527928507.843159000	28.4076	87	0
1527928507.945920000	28.5104	233	0
1527928507.946591000	28.511	148	0
1527928507.949399000	28.5138	104	1
1527928507.951050000	28.5155	92	0
1527928507.951740000	28.5162	173	0
1527928507.954381000	28.5188	101	1
1527928508.861045000	29.4255	389	1
1527928508.861111000	29.4256	256	1
1527928508.878391000	29.4428	87	0
1527928509.078705000	29.6431	306	0
1527928509.079300000	29.6437	148	0
1527928509.082491000	29.6469	92	0
1527928509.082519000	29.647	104	1
1527928509.083252000	29.6477	313	0
1527928509.086428000	29.6509	101	1
1527928509.203517000	29.768	389	1
1527928509.203611000	29.7681	255	1
1527928509.221115000	29.7856	87	0
1527928509.388241000	29.9527	258	0
1527928509.388907000	29.9533	148	0
1527928509.392349000	29.9568	92	0
1527928509.392406000	29.9568	104	1
1527928509.393049000	29.9575	130	0
1527928509.396450000	29.9609	101	1
1527928509.618647000	30.1831	493	1
1527928509.618708000	30.1831	256	1
1527928509.636677000	30.2011	87	0
1527928509.800058000	30.3645	265	0
1527928509.800657000	30.3651	148	0
1527928509.804476000	30.3689	104	1
1527928509.804730000	30.3692	92	0
1527928509.805412000	30.3699	114	0
1527928509.808462000	30.3729	101	1
1527928510.142051000	30.7065	393	1
1527928510.142137000	30.7066	255	1
1527928510.160476000	30.7249	87	0
1527928510.323469000	30.8879	259	0
1527928510.324138000	30.8886	148	0
1527928510.327434000	30.8919	92	0
1527928510.327451000	30.8919	104	1
1527928510.328146000	30.8926	238	0
1527928510.331444000	30.8959	101	1
1527928510.459613000	31.0241	391	1
1527928510.459708000	31.0241	255	1
1527928510.476813000	31.0413	87	0
1527928510.580729000	31.1452	258	0
1527928510.581352000	31.1458	148	0
1527928510.584544000	31.149	104	1
1527928510.585620000	31.1501	92	0
1527928510.586372000	31.1508	102	0
1527928510.589527000	31.154	101	1
1527928511.032996000	31.5974	1268	1
1527928511.033056000	31.5975	256	1
1527928511.051086000	31.6155	87	0
1527928511.145312000	31.7098	304	1
1527928511.145392000	31.7098	1412	1
1527928511.145431000	31.7099	1412	1
1527928511.145488000	31.7099	1412	1
1527928511.145509000	31.71	1087	1
1527928511.165556000	31.73	87	0
1527928511.167629000	31.7321	258	0
1527928511.168237000	31.7327	148	0
1527928511.171567000	31.736	107	1
1527928511.171897000	31.7363	92	0
1527928511.172648000	31.7371	332	0
1527928511.175535000	31.74	101	1
1527928511.315950000	31.8804	401	0
1527928511.319561000	31.884	98	1
1527928511.322068000	31.8865	80	0
1527928511.325550000	31.89	98	1
1527928511.346652000	31.9111	456	1
1527928511.346736000	31.9112	310	1
1527928511.363302000	31.9277	87	0
1527928511.475212000	32.0397	303	0
1527928511.475943000	32.0404	148	0
1527928511.479100000	32.0435	92	0
1527928511.479570000	32.044	107	1
1527928511.479711000	32.0442	158	0
1527928511.483565000	32.048	98	1
1527928511.796158000	32.3606	390	1
1527928511.796217000	32.3607	310	1
1527928511.813130000	32.3776	87	0
1527928511.924267000	32.4887	235	0
1527928511.924931000	32.4894	148	0
1527928511.927944000	32.4924	92	0
1527928511.928538000	32.493	107	1
1527928511.928672000	32.4931	260	0
1527928511.932530000	32.497	98	1
1527928512.658158000	33.2226	393	1
1527928512.658253000	33.2227	258	1
1527928512.677887000	33.2423	87	0
1527928512.789469000	33.3539	302	0
1527928512.790080000	33.3545	148	0
1527928512.793675000	33.3581	104	1
1527928512.793852000	33.3583	92	0
1527928512.794543000	33.359	136	0
1527928512.797653000	33.3621	101	1
1527928512.941776000	33.5062	389	1
1527928512.941842000	33.5063	255	1
1527928512.959858000	33.5243	87	0
1527928513.063754000	33.6282	258	0
1527928513.064428000	33.6289	148	0
1527928513.066547000	33.631	92	0
1527928513.067233000	33.6317	128	0
1527928513.067737000	33.6322	110	1
1527928513.295800000	33.8602	532	1
1527928513.295896000	33.8603	255	1
1527928513.313785000	33.8782	87	0
1527928513.415459000	33.9799	304	0
1527928513.416142000	33.9806	148	0
1527928513.419374000	33.9838	92	0
1527928513.419619000	33.9841	107	1
1527928513.420086000	33.9845	215	0
1527928513.423665000	33.9881	98	1
1527928513.655077000	34.2195	403	1
1527928513.655166000	34.2196	255	1
1527928513.672336000	34.2368	87	0
1527928513.867867000	34.4323	233	0
1527928513.868520000	34.433	148	0
1527928513.870641000	34.4351	92	0
1527928513.871458000	34.4359	270	0
1527928513.871718000	34.4362	110	1
1527928514.048943000	34.6134	390	1
1527928514.049038000	34.6135	255	1
1527928514.066790000	34.6312	87	0
1527928514.230700000	34.7951	305	0
1527928514.231321000	34.7958	148	0
1527928514.234355000	34.7988	92	0
1527928514.234644000	34.7991	107	1
1527928514.235063000	34.7995	163	0
1527928514.238688000	34.8031	98	1
1527928514.525986000	35.0904	389	1
1527928514.526073000	35.0905	258	1
1527928514.546694000	35.1111	87	0
1527928514.719469000	35.2839	232	0
1527928514.720088000	35.2845	148	0
1527928514.722904000	35.2873	92	0
1527928514.723764000	35.2882	107	1
1527928514.725033000	35.2895	110	0
1527928514.728748000	35.2932	98	1
1527928514.779894000	35.3443	495	1
1527928514.779983000	35.3444	220	1
1527928514.797078000	35.3615	87	0
1527928514.966779000	35.5312	232	0
1527928514.968135000	35.5326	148	0
1527928514.970638000	35.5351	92	0
1527928514.970762000	35.5352	104	1
1527928514.971349000	35.5358	242	0
1527928514.974768000	35.5392	101	1
1527928515.027853000	35.5923	388	1
1527928515.027947000	35.5924	310	1
1527928515.045392000	35.6098	87	0
1527928515.285861000	35.8503	290	0
1527928515.286523000	35.851	148	0
1527928515.289133000	35.8536	92	0
1527928515.289754000	35.8542	249	0
1527928515.289799000	35.8542	107	1
1527928515.293804000	35.8582	98	1
1527928515.480069000	36.0445	394	1
1527928515.480146000	36.0446	370	1
1527928515.497179000	36.0616	87	0
1527928515.597404000	36.1618	235	0
1527928515.598013000	36.1625	148	0
1527928515.601401000	36.1658	92	0
1527928515.601812000	36.1663	107	1
1527928515.602119000	36.1666	236	0
1527928515.605821000	36.1703	98	1
1527928516.338563000	36.903	1272	1
1527928516.338656000	36.9031	257	1
1527928516.356640000	36.9211	87	0
1527928516.529384000	37.0938	282	0
1527928516.529997000	37.0944	148	0
1527928516.531367000	37.0958	92	0
1527928516.532109000	37.0966	265	0
1527928516.532785000	37.0972	110	1
1527928516.578924000	37.1434	458	1
1527928516.579013000	37.1435	255	1
1527928516.596346000	37.1608	87	0
1527928516.761844000	37.3263	235	0
1527928516.762468000	37.3269	148	0
1527928516.765871000	37.3303	92	0
1527928516.765927000	37.3304	104	1
1527928516.766646000	37.3311	105	0
1527928516.769863000	37.3343	101	1
1527928516.789836000	37.3543	390	1
1527928516.789900000	37.3543	255	1
1527928516.807137000	37.3716	87	0
1527928516.936121000	37.5006	233	0
1527928516.936724000	37.5012	148	0
1527928516.939789000	37.5042	92	0
1527928516.939877000	37.5043	104	1
1527928516.940496000	37.5049	123	0
1527928516.943902000	37.5083	101	1
1527928517.167178000	37.7316	393	1
1527928517.167239000	37.7317	256	1
1527928517.185751000	37.7502	87	0
1527928517.196891000	37.7613	87	0
1527928517.291258000	37.8557	259	0
1527928517.291922000	37.8564	148	0
1527928517.294867000	37.8593	107	1
1527928517.294884000	37.8593	92	0
1527928517.295547000	37.86	171	0
1527928517.298885000	37.8633	101	1
1527928517.459300000	38.0237	394	1
1527928517.459366000	38.0238	310	1
1527928517.476529000	38.041	87	0
1527928517.481641000	38.0461	87	0
1527928517.651428000	38.2159	305	0
1527928517.652043000	38.2165	148	0
1527928517.654825000	38.2193	92	0
1527928517.654912000	38.2194	107	1
1527928517.655534000	38.22	315	0
1527928517.658878000	38.2233	101	1
1527928518.988938000	39.5534	537	1
1527928518.989030000	39.5535	260	1
1527928519.007585000	39.572	87	0
1527928519.109636000	39.6741	256	0
1527928519.110298000	39.6747	148	0
1527928519.112950000	39.6774	104	1
1527928519.113229000	39.6777	92	0
1527928519.113922000	39.6784	304	0
1527928519.116917000	39.6814	101	1
1527928519.200498000	39.7649	404	1
1527928519.200576000	39.765	258	1
1527928519.217606000	39.782	87	0
1527928519.408597000	39.973	304	0
1527928519.409215000	39.9737	148	0
1527928519.411850000	39.9763	92	0
1527928519.412589000	39.977	306	0
1527928519.413130000	39.9776	110	1
1527928519.495431000	40.0599	390	1
1527928519.495524000	40.06	258	1
1527928519.513346000	40.0778	87	0
1527928519.721899000	40.2863	256	0
1527928519.722636000	40.2871	148	0
1527928519.726064000	40.2905	104	1
1527928519.726162000	40.2906	92	0
1527928519.726864000	40.2913	287	0
1527928519.730085000	40.2945	101	1
1527928519.953237000	40.5177	496	1
1527928519.953312000	40.5178	264	1
1527928519.971239000	40.5357	87	0
1527928520.145137000	40.7096	302	0
1527928520.145908000	40.7104	148	0
1527928520.149045000	40.7135	92	0
1527928520.149077000	40.7135	104	1
1527928520.149792000	40.7142	305	0
1527928520.153068000	40.7175	101	1
1527928520.365440000	40.9299	393	1
1527928520.365532000	40.93	261	1
1527928520.383373000	40.9478	87	0
1527928520.481784000	41.0462	233	0
1527928520.482387000	41.0468	148	0
1527928520.486067000	41.0505	92	0
1527928520.486186000	41.0506	104	1
1527928520.486785000	41.0512	283	0
1527928520.490028000	41.0545	101	1
1527928520.605385000	41.1698	390	1
1527928520.605476000	41.1699	260	1
1527928520.632269000	41.1967	87	0
1527928520.802168000	41.3666	285	0
1527928520.802809000	41.3673	148	0
1527928520.806059000	41.3705	104	1
1527928520.806319000	41.3708	92	0
1527928520.807032000	41.3715	89	0
1527928520.810065000	41.3745	101	1
1527928521.074665000	41.6391	1268	1
1527928521.074755000	41.6392	261	1
1527928521.093308000	41.6577	87	0
1527928521.204982000	41.7694	256	0
1527928521.205665000	41.7701	148	0
1527928521.208315000	41.7728	92	0
1527928521.208968000	41.7734	323	0
1527928521.209076000	41.7735	107	1
1527928521.213121000	41.7776	98	1
1527928521.544959000	42.1094	455	1
1527928521.545054000	42.1095	267	1
1527928521.562867000	42.1273	87	0
1527928521.721606000	42.286	265	0
1527928521.722208000	42.2866	148	0
1527928521.725077000	42.2895	104	1
1527928521.726040000	42.2905	92	0
1527928521.726734000	42.2912	139	0
1527928521.730107000	42.2945	101	1
1527928522.006535000	42.571	390	1
1527928522.006624000	42.5711	267	1
1527928522.024174000	42.5886	87	0
1527928522.199227000	42.7637	258	0
1527928522.199908000	42.7643	148	0
1527928522.200872000	42.7653	92	0
1527928522.201800000	42.7662	172	0
1527928522.203114000	42.7676	110	1
1527928522.277278000	42.8417	390	1
1527928522.277348000	42.8418	258	1
1527928522.295098000	42.8595	87	0
1527928522.478840000	43.0433	256	0
1527928522.479450000	43.0439	148	0
1527928522.480985000	43.0454	92	0
1527928522.481745000	43.0462	336	0
1527928522.483223000	43.0477	110	1
1527928522.486185000	43.0506	389	1
1527928522.486235000	43.0507	261	1
1527928522.505012000	43.0695	87	0
1527928522.676111000	43.2406	232	0
1527928522.676716000	43.2412	148	0
1527928522.679892000	43.2443	92	0
1527928522.680118000	43.2446	107	1
1527928522.680579000	43.245	201	0
1527928522.684228000	43.2487	98	1
1527928522.738467000	43.3029	391	1
1527928522.738559000	43.303	259	1
1527928522.756662000	43.3211	87	0
1527928522.974315000	43.5388	236	0
1527928522.974998000	43.5394	148	0
1527928522.977685000	43.5421	92	0
1527928522.978133000	43.5426	107	1
1527928522.978371000	43.5428	244	0
1527928522.982171000	43.5466	98	1
1527928525.868785000	46.4332	538	1
1527928525.868848000	46.4333	262	1
1527928525.888413000	46.4529	87	0
1527928526.052799000	46.6172	258	0
1527928526.053457000	46.6179	148	0
1527928526.056333000	46.6208	104	1
1527928526.056857000	46.6213	92	0
1527928526.057550000	46.622	331	0
1527928526.060345000	46.6248	101	1
1527928526.242819000	46.8073	406	1
1527928526.242879000	46.8073	312	1
1527928526.261730000	46.8262	87	0
1527928526.266499000	46.8309	87	0
1527928526.449762000	47.0142	258	0
1527928526.450420000	47.0149	148	0
1527928526.453095000	47.0175	92	0
1527928526.453344000	47.0178	110	1
1527928526.453780000	47.0182	102	0
1527928526.457339000	47.0218	98	1
1527928529.343933000	49.9084	391	1
1527928529.344013000	49.9085	262	1
1527928529.344176000	49.9086	406	1
1527928529.344235000	49.9087	1412	1
1527928529.344272000	49.9087	1412	1
1527928529.344301000	49.9087	1412	1
1527928529.344335000	49.9088	551	1
1527928529.362611000	49.9271	87	0
1527928529.527090000	50.0915	328	0
1527928529.527698000	50.0921	148	0
1527928529.530518000	50.095	92	0
1527928529.530573000	50.095	104	1
1527928529.531219000	50.0957	161	0
1527928529.534601000	50.099	101	1
1527928529.572960000	50.1374	449	0
1527928529.574243000	50.1387	409	1
1527928529.574320000	50.1388	321	1
1527928529.579959000	50.1444	80	0
1527928529.583592000	50.148	98	1
1527928529.591953000	50.1564	87	0
1527928529.752288000	50.3167	259	0
1527928529.752898000	50.3173	148	0
1527928529.755932000	50.3204	92	0
1527928529.756536000	50.321	107	1
1527928529.756637000	50.3211	297	0
1527928529.760549000	50.325	98	1
1527928529.904917000	50.4694	395	1
1527928529.905007000	50.4694	258	1
1527928529.922712000	50.4872	87	0
1527928530.027814000	50.5923	282	0
1527928530.028403000	50.5928	148	0
1527928530.031587000	50.596	92	0
1527928530.031648000	50.5961	104	1
1527928530.032305000	50.5967	273	0
1527928530.035618000	50.6001	101	1
1527928530.331084000	50.8955	1273	1
1527928530.331175000	50.8956	264	1
1527928530.350159000	50.9146	87	0
1527928530.532280000	51.0967	308	0
1527928530.532895000	51.0973	148	0
1527928530.536152000	51.1006	92	0
1527928530.536653000	51.1011	107	1
1527928530.536860000	51.1013	299	0
1527928530.540657000	51.1051	98	1
1527928530.855411000	51.4199	458	1
1527928530.855486000	51.4199	261	1
1527928530.872223000	51.4367	87	0
1527928531.039874000	51.6043	236	0
1527928531.040531000	51.605	148	0
1527928531.043619000	51.6081	92	0
1527928531.043708000	51.6082	104	1
1527928531.044329000	51.6088	210	0
1527928531.047670000	51.6121	101	1
1527928531.062668000	51.6271	391	1
1527928531.062734000	51.6272	258	1
1527928531.080453000	51.6449	87	0
1527928531.243839000	51.8083	256	0
1527928531.244449000	51.8089	148	0
1527928531.246642000	51.8111	92	0
1527928531.247315000	51.8118	330	0
1527928531.247767000	51.8122	110	1
1527928531.348178000	51.9126	389	1
1527928531.348237000	51.9127	259	1
1527928531.365701000	51.9301	87	0
1527928531.533986000	52.0984	265	0
1527928531.534660000	52.0991	148	0
1527928531.537657000	52.1021	104	1
1527928531.538005000	52.1024	92	0
1527928531.538670000	52.1031	221	0
1527928531.541727000	52.1062	101	1
1527928532.207060000	52.7715	394	1
1527928532.207121000	52.7716	276	1
1527928532.223884000	52.7883	87	0
1527928532.383397000	52.9478	259	0
1527928532.383998000	52.9484	148	0
1527928532.387356000	52.9518	92	0
1527928532.387760000	52.9522	107	1
1527928532.388429000	52.9529	206	0
1527928532.391739000	52.9562	98	1
1527928532.418864000	52.9833	392	1
1527928532.418947000	52.9834	258	1
1527928532.436272000	53.0007	87	0
1527928532.613174000	53.1776	258	0
1527928532.613837000	53.1783	148	0
1527928532.616770000	53.1812	104	1
1527928532.622301000	53.1867	92	0
1527928532.622948000	53.1874	114	0
1527928532.625769000	53.1902	101	1
1527928532.634734000	53.1992	532	1
1527928532.634793000	53.1992	258	1
1527928532.649821000	53.2143	92	0
1527928532.652385000	53.2168	87	0
1527928532.653690000	53.2181	101	1
1527928532.752297000	53.3167	233	0
1527928532.752951000	53.3174	148	0
1527928532.755669000	53.3201	92	0
1527928532.755755000	53.3202	101	1
1527928532.756512000	53.321	248	0
1527928532.759721000	53.3242	101	1
1527928532.859219000	53.4237	405	1
1527928532.859281000	53.4237	262	1
1527928532.875788000	53.4402	87	0
1527928532.991762000	53.5562	236	0
1527928532.992433000	53.5569	148	0
1527928532.995725000	53.5602	104	1
1527928532.996019000	53.5605	92	0
1527928532.996713000	53.5612	209	0
1527928532.999753000	53.5642	101	1
1527928533.089293000	53.6537	392	1
1527928533.089370000	53.6538	261	1
1527928533.106711000	53.6712	87	0
1527928533.207051000	53.7715	258	0
1527928533.207657000	53.7721	148	0
1527928533.210826000	53.7753	104	1
1527928533.210949000	53.7754	92	0
1527928533.211695000	53.7761	193	0
1527928533.214747000	53.7792	101	1
1527928533.297117000	53.8616	390	1
1527928533.297207000	53.8616	261	1
1527928533.317123000	53.8816	87	0
1527928533.420378000	53.9848	233	0
1527928533.421044000	53.9855	148	0
1527928533.423740000	53.9882	104	1
1527928533.424467000	53.9889	92	0
1527928533.425168000	53.9896	143	0
1527928533.427835000	53.9923	101	1
1527928533.576525000	54.141	494	1
1527928533.576600000	54.141	259	1
1527928533.593632000	54.1581	87	0
1527928533.699811000	54.2643	305	0
1527928533.700472000	54.2649	148	0
1527928533.703408000	54.2678	92	0
1527928533.703756000	54.2682	107	1
1527928533.704092000	54.2685	330	0
1527928533.707787000	54.2722	98	1
1527928534.036205000	54.6006	394	1
1527928534.036296000	54.6007	266	1
1527928534.054640000	54.6191	87	0
1527928534.165209000	54.7297	259	0
1527928534.165913000	54.7304	148	0
1527928534.167683000	54.7321	92	0
1527928534.168370000	54.7328	181	0
1527928534.168866000	54.7333	110	1
1527928534.488340000	55.0528	1269	1
1527928534.488432000	55.0529	266	1
1527928534.506761000	55.0712	87	0
1527928534.657357000	55.2218	281	0
1527928534.657956000	55.2224	148	0
1527928534.660319000	55.2248	92	0
1527928534.660885000	55.2253	107	1
1527928534.660935000	55.2254	320	0
1527928534.664900000	55.2293	98	1
1527928534.710103000	55.2745	458	1
1527928534.710178000	55.2746	261	1
1527928534.729389000	55.2938	87	0
1527928534.831864000	55.3963	256	0
1527928534.832525000	55.397	148	0
1527928534.834983000	55.3994	92	0
1527928534.835721000	55.4002	98	0
1527928534.835896000	55.4003	110	1
1527928534.948512000	55.513	394	1
1527928534.948603000	55.513	260	1
1527928534.967425000	55.5319	87	0
1527928535.066390000	55.6308	281	0
1527928535.067037000	55.6315	148	0
1527928535.069776000	55.6342	92	0
1527928535.069839000	55.6343	104	1
1527928535.070485000	55.6349	87	0
1527928535.073892000	55.6383	101	1
1527928535.192306000	55.7567	391	1
1527928535.192399000	55.7568	261	1
1527928535.210911000	55.7754	87	0
1527928535.215280000	55.7797	87	0
1527928535.312640000	55.8771	306	0
1527928535.313233000	55.8777	148	0
1527928535.315245000	55.8797	92	0
1527928535.315996000	55.8804	234	0
1527928535.316869000	55.8813	113	1
1527928535.412452000	55.9769	393	1
1527928535.412543000	55.977	624	1
1527928535.430918000	55.9954	87	0
1527928535.533357000	56.0978	236	0
1527928535.534008000	56.0984	148	0
1527928535.536878000	56.1013	104	1
1527928535.537001000	56.1014	92	0
1527928535.538130000	56.1026	296	0
1527928535.540878000	56.1053	101	1
1527928535.835430000	56.3999	537	1
1527928535.835491000	56.3999	320	1
1527928535.853667000	56.4181	87	0
1527928535.954832000	56.5193	235	0
1527928535.955551000	56.52	148	0
1527928535.958733000	56.5232	92	0
1527928535.958984000	56.5234	107	1
1527928535.959439000	56.5239	214	0
1527928535.962894000	56.5273	98	1
1527928536.257444000	56.8219	407	1
1527928536.257519000	56.822	446	1
1527928536.275387000	56.8398	87	0
1527928536.385738000	56.9502	287	0
1527928536.386343000	56.9508	148	0
1527928536.389761000	56.9542	92	0
1527928536.390011000	56.9545	107	1
1527928536.390466000	56.9549	303	0
1527928536.393915000	56.9584	98	1
1527928536.709338000	57.2738	393	1
1527928536.709428000	57.2739	265	1
1527928536.728425000	57.2929	87	0
1527928536.729246000	57.2937	304	1
1527928536.729323000	57.2938	1412	1
1527928536.729361000	57.2938	1412	1
1527928536.729410000	57.2939	1412	1
1527928536.729431000	57.2939	833	1
1527928536.747221000	57.3117	87	0
1527928536.829498000	57.3939	233	0
1527928536.830112000	57.3946	148	0
1527928536.832972000	57.3974	107	1
1527928536.833950000	57.3984	92	0
1527928536.834758000	57.3992	184	0
1527928536.837959000	57.4024	101	1
1527928536.900701000	57.4651	402	0
1527928536.904982000	57.4694	98	1
1527928536.906370000	57.4708	80	0
1527928536.909968000	57.4744	98	1
1527928537.125670000	57.6901	391	1
1527928537.125756000	57.6902	261	1
1527928537.144679000	57.7091	87	0
1527928537.253419000	57.8179	281	0
1527928537.254031000	57.8185	148	0
1527928537.256857000	57.8213	92	0
1527928537.257108000	57.8215	107	1
1527928537.257583000	57.822	296	0
1527928537.260981000	57.8254	98	1
1527928537.509285000	58.0737	497	1
1527928537.509382000	58.0738	262	1
1527928537.528069000	58.0925	87	0
1527928537.626963000	58.1914	233	0
1527928537.627603000	58.192	148	0
1527928537.631056000	58.1955	92	0
1527928537.631067000	58.1955	104	1
1527928537.631817000	58.1963	175	0
1527928537.635040000	58.1995	101	1
1527928537.934338000	58.4988	1270	1
1527928537.934425000	58.4989	314	1
1527928537.952205000	58.5166	87	0
1527928538.051093000	58.6155	233	0
1527928538.051754000	58.6162	148	0
1527928538.053956000	58.6184	92	0
1527928538.054677000	58.6191	182	0
1527928538.055193000	58.6196	110	1
1527928540.674493000	61.2389	389	1
1527928540.674551000	61.239	260	1
1527928540.691334000	61.2558	87	0
1527928540.790602000	61.355	328	0
1527928540.791205000	61.3556	148	0
1527928540.794379000	61.3588	92	0
1527928540.794432000	61.3589	104	1
1527928540.795087000	61.3595	91	0
1527928540.798418000	61.3629	101	1
1527928540.887904000	61.4523	458	1
1527928540.887976000	61.4524	261	1
1527928540.905881000	61.4703	87	0
1527928541.005153000	61.5696	236	0
1527928541.005813000	61.5703	148	0
1527928541.008583000	61.573	92	0
1527928541.009426000	61.5739	310	0
1527928541.009527000	61.574	107	1
1527928541.013380000	61.5778	98	1
1527928541.114029000	61.6785	391	1
1527928541.114118000	61.6786	261	1
1527928541.130859000	61.6953	87	0
1527928541.255815000	61.8203	305	0
1527928541.256412000	61.8209	148	0
1527928541.259071000	61.8235	92	0
1527928541.259448000	61.8239	107	1
1527928541.259785000	61.8242	223	0
1527928541.263422000	61.8279	98	1
1527928541.555776000	62.1202	395	1
1527928541.555836000	62.1203	263	1
1527928541.574063000	62.1385	87	0
1527928541.670161000	62.2346	256	0
1527928541.670750000	62.2352	148	0
1527928541.673843000	62.2383	92	0
1527928541.674453000	62.2389	218	0
1527928541.674557000	62.239	107	1
1527928541.678469000	62.2429	98	1
1527928541.818227000	62.3827	392	1
1527928541.818316000	62.3828	258	1
1527928541.836049000	62.4005	87	0
1527928541.932647000	62.4971	278	0
1527928541.933248000	62.4977	148	0
1527928541.936510000	62.501	104	1
1527928541.937292000	62.5017	92	0
1527928541.937926000	62.5024	235	0
1527928541.941472000	62.5059	101	1
1527928542.028116000	62.5926	531	1
1527928542.028176000	62.5926	258	1
1527928542.045366000	62.6098	87	0
1527928542.056047000	62.6205	87	0
1527928542.149722000	62.7142	306	0
1527928542.150391000	62.7148	148	0
1527928542.153421000	62.7179	107	1
1527928542.153638000	62.7181	92	0
1527928542.154327000	62.7188	224	0
1527928542.157407000	62.7218	101	1
1527928542.322164000	62.8866	405	1
1527928542.322297000	62.8867	264	1
1527928542.340142000	62.9046	87	0
1527928542.465331000	63.0298	233	0
1527928542.466143000	63.0306	148	0
1527928542.468938000	63.0334	92	0
1527928542.469447000	63.0339	107	1
1527928542.469630000	63.0341	97	0
1527928542.473450000	63.0379	98	1
1527928542.799151000	63.3636	393	1
1527928542.799242000	63.3637	269	1
1527928542.817184000	63.3816	87	0
1527928542.919879000	63.4843	233	0
1527928542.920495000	63.4849	148	0
1527928542.923565000	63.488	104	1
1527928542.924309000	63.4888	92	0
1527928542.924960000	63.4894	279	0
1527928542.928540000	63.493	101	1
1527928543.023693000	63.5881	390	1
1527928543.023790000	63.5882	262	1
1527928543.040824000	63.6053	87	0
1527928543.155285000	63.7197	290	0
1527928543.156026000	63.7205	148	0
1527928543.158905000	63.7233	92	0
1527928543.159558000	63.724	107	1
1527928543.159593000	63.724	239	0
1527928543.163559000	63.728	98	1
1527928543.254231000	63.8187	390	1
1527928543.254309000	63.8188	264	1
1527928543.283043000	63.8475	87	0
1527928543.442989000	64.0074	233	0
1527928543.443625000	64.0081	148	0
1527928543.445183000	64.0096	92	0
1527928543.445879000	64.0103	190	0
1527928543.446514000	64.011	110	1
1527928543.726222000	64.2907	495	1
1527928543.726317000	64.2908	267	1
1527928543.743864000	64.3083	87	0
1527928543.902043000	64.4665	232	0
1527928543.902709000	64.4672	148	0
1527928543.905527000	64.47	104	1
1527928543.906140000	64.4706	92	0
1527928543.906844000	64.4713	138	0
1527928543.909640000	64.4741	101	1
1527928544.196652000	64.7611	1266	1
1527928544.196713000	64.7612	267	1
1527928544.217858000	64.7823	87	0
1527928544.223479000	64.7879	87	0
1527928544.317403000	64.8818	256	0
1527928544.318060000	64.8825	148	0
1527928544.321132000	64.8856	92	0
1527928544.321587000	64.886	110	1
1527928544.321841000	64.8863	211	0
1527928544.325636000	64.8901	98	1
1527928544.641441000	65.2059	394	1
1527928544.641615000	65.2061	266	1
1527928544.659820000	65.2243	87	0
1527928544.677979000	65.2424	87	0
1527928544.788496000	65.3529	255	0
1527928544.789113000	65.3536	148	0
1527928544.792650000	65.3571	107	1
1527928544.793258000	65.3577	92	0
1527928544.793892000	65.3583	119	0
1527928544.796656000	65.3611	101	1
1527928544.854639000	65.4191	455	1
1527928544.854703000	65.4191	259	1
1527928544.872428000	65.4369	87	0
1527928544.878093000	65.4425	87	0
1527928544.974271000	65.5387	235	0
1527928544.974869000	65.5393	148	0
1527928544.977587000	65.542	92	0
1527928544.978277000	65.5427	251	0
1527928544.978760000	65.5432	113	1
1527928545.144059000	65.7085	372	1
1527928545.144144000	65.7086	1412	1
1527928545.144167000	65.7086	1412	1
1527928545.144195000	65.7086	1412	1
1527928545.144214000	65.7087	554	1
1527928545.159219000	65.7237	327	1
1527928545.159277000	65.7237	261	1
1527928545.160574000	65.725	87	0
1527928545.178118000	65.7426	87	0
1527928545.257608000	65.822	412	0
1527928545.261691000	65.8261	104	1
1527928545.263639000	65.8281	80	0
1527928545.267669000	65.8321	98	1
1527928545.376668000	65.9411	316	0
1527928545.377279000	65.9417	148	0
1527928545.379912000	65.9444	92	0
1527928545.380651000	65.9451	328	0
1527928545.380707000	65.9451	104	1
1527928545.384703000	65.9491	98	1
1527928545.488081000	66.0525	394	1
1527928545.488172000	66.0526	316	1
1527928545.506858000	66.0713	87	0
1527928545.512385000	66.0768	87	0
1527928545.665923000	66.2304	281	0
1527928545.666599000	66.231	148	0
1527928545.669588000	66.234	92	0
1527928545.669676000	66.2341	107	1
1527928545.670299000	66.2347	199	0
1527928545.673715000	66.2382	101	1
1527928545.982940000	66.5474	537	1
1527928545.983024000	66.5475	254	1
1527928546.000481000	66.5649	87	0
1527928546.100222000	66.6647	258	0
1527928546.100837000	66.6653	148	0
1527928546.103749000	66.6682	104	1
1527928546.104620000	66.6691	92	0
1527928546.105303000	66.6697	134	0
1527928546.108709000	66.6732	101	1
1527928548.285585000	68.85	383	1
1527928548.285675000	68.8501	1412	1
1527928548.285720000	68.8502	1412	1
1527928548.285742000	68.8502	1359	1
1527928548.303410000	68.8679	87	0
1527928548.397232000	68.9617	396	0
1527928548.401454000	68.9659	101	1
1527928548.402551000	68.967	80	0
1527928548.406428000	68.9709	98	1
1527928549.829194000	70.3936	390	1
1527928549.829282000	70.3937	261	1
1527928549.847134000	70.4116	87	0
1527928549.947432000	70.5119	354	0
1527928549.948046000	70.5125	148	0
1527928549.951530000	70.516	104	1
1527928549.951893000	70.5163	92	0
1527928549.952634000	70.5171	160	0
1527928549.955512000	70.52	101	1
1527928550.178743000	70.7432	393	1
1527928550.178828000	70.7433	258	1
1527928550.197064000	70.7615	87	0
1527928550.352517000	70.917	290	0
1527928550.353170000	70.9176	148	0
1527928550.356051000	70.9205	92	0
1527928550.356550000	70.921	107	1
1527928550.356762000	70.9212	187	0
1527928550.360563000	70.925	98	1
1527928550.634755000	71.1992	390	1
1527928550.634852000	71.1993	259	1
1527928550.651803000	71.2162	87	0
1527928550.752429000	71.3169	235	0
1527928550.754069000	71.3185	148	0
1527928550.755903000	71.3203	92	0
1527928550.756577000	71.321	107	1
1527928550.756593000	71.321	242	0
1527928550.760583000	71.325	98	1
1527928551.287021000	71.8515	1352	1
1527928551.287129000	71.8516	1412	1
1527928551.287168000	71.8516	1412	1
1527928551.287221000	71.8517	1412	1
1527928551.287243000	71.8517	1412	1
1527928551.287265000	71.8517	1412	1
1527928551.287306000	71.8517	1412	1
1527928551.287341000	71.8518	1412	1
1527928551.287369000	71.8518	1412	1
1527928551.287405000	71.8518	1412	1
1527928551.287433000	71.8519	1412	1
1527928551.287478000	71.8519	1412	1
1527928551.287513000	71.852	1412	1
1527928551.287550000	71.852	1412	1
1527928551.287578000	71.852	1412	1
1527928551.289534000	71.854	664	1
1527928551.305039000	71.8695	87	0
1527928551.308684000	71.8731	87	0
1527928551.465296000	72.0297	399	0
1527928551.471142000	72.0356	80	0
1527928551.478564000	72.043	107	1
1527928551.779661000	72.3441	390	1
1527928551.779722000	72.3442	258	1
1527928551.797301000	72.3617	87	0
1527928551.895487000	72.4599	256	0
1527928551.896165000	72.4606	148	0
1527928551.899177000	72.4636	104	1
1527928551.899771000	72.4642	92	0
1527928551.900442000	72.4649	157	0
1527928551.903310000	72.4678	101	1
1527928552.048417000	72.6129	389	1
1527928552.048478000	72.6129	258	1
1527928552.065220000	72.6297	87	0
1527928552.171037000	72.7355	258	0
1527928552.171716000	72.7362	148	0
1527928552.175243000	72.7397	104	1
1527928552.176592000	72.741	92	0
1527928552.177274000	72.7417	279	0
1527928552.180194000	72.7446	101	1
1527928552.268240000	72.8327	454	1
1527928552.268300000	72.8327	258	1
1527928552.288230000	72.8527	87	0
1527928552.449537000	73.014	233	0
1527928552.450817000	73.0153	148	0
1527928552.452384000	73.0168	92	0
1527928552.453069000	73.0175	162	0
1527928552.453313000	73.0178	110	1
1527928552.590847000	73.1553	389	1
1527928552.590926000	73.1554	258	1
1527928552.608502000	73.1729	87	0
1527928552.622066000	73.1865	87	0
1527928552.713568000	73.278	233	0
1527928552.714173000	73.2786	148	0
1527928552.716600000	73.281	92	0
1527928552.717237000	73.2817	331	0
1527928552.717296000	73.2817	110	1
1527928552.721277000	73.2857	98	1
1527928552.825610000	73.3901	393	1
1527928552.825705000	73.3901	259	1
1527928552.843223000	73.4077	87	0
1527928552.940385000	73.5048	303	0
1527928552.941045000	73.5055	148	0
1527928552.943519000	73.508	92	0
1527928552.944205000	73.5086	238	0
1527928552.944335000	73.5088	107	1
1527928552.948263000	73.5127	98	1
1527928553.147638000	73.7121	394	1
1527928553.147701000	73.7121	222	1
1527928553.165068000	73.7295	87	0
1527928553.351889000	73.9163	304	0
1527928553.352535000	73.917	148	0
1527928553.356321000	73.9208	104	1
1527928553.356860000	73.9213	92	0
1527928553.357588000	73.922	223	0
1527928553.360328000	73.9248	101	1
1527928553.565023000	74.1295	536	1
1527928553.565085000	74.1295	564	1
1527928553.585297000	74.1497	87	0
1527928553.766079000	74.3305	256	0
1527928553.766747000	74.3312	148	0
1527928553.770306000	74.3347	92	0
1527928553.770389000	74.3348	104	1
1527928553.771089000	74.3355	295	0
1527928553.774324000	74.3388	101	1
1527928556.408248000	76.9727	401	1
1527928556.408347000	76.9728	259	1
1527928556.425661000	76.9901	87	0
1527928556.538645000	77.1031	256	0
1527928556.539250000	77.1037	148	0
1527928556.542323000	77.1068	92	0
1527928556.542627000	77.1071	107	1
1527928556.543041000	77.1075	279	0
1527928556.546656000	77.1111	98	1
1527928556.625994000	77.1904	393	1
1527928556.626094000	77.1905	262	1
1527928556.645540000	77.21	87	0
1527928556.806119000	77.3706	235	0
1527928556.806730000	77.3712	148	0
1527928556.809734000	77.3742	104	1
1527928556.809806000	77.3742	92	0
1527928556.810581000	77.375	283	0
1527928556.813697000	77.3781	101	1
1527928557.084853000	77.6493	393	1
1527928557.084931000	77.6494	258	1
1527928557.102693000	77.6671	87	0
1527928557.207485000	77.7719	355	0
1527928557.208150000	77.7726	148	0
1527928557.209501000	77.7739	92	0
1527928557.210182000	77.7746	174	0
1527928557.211659000	77.7761	110	1
1527928557.222877000	77.7873	372	1
1527928557.222974000	77.7874	1412	1
1527928557.223012000	77.7875	1412	1
1527928557.223046000	77.7875	1412	1
1527928557.223082000	77.7875	1377	1
1527928557.241400000	77.8058	90	0
1527928557.244318000	77.8088	87	0
1527928557.245738000	77.8102	101	1
1527928557.295077000	77.8595	1303	1
1527928557.295153000	77.8596	259	1
1527928557.315192000	77.8796	87	0
1527928557.345786000	77.9102	373	0
1527928557.349674000	77.9141	101	1
1527928557.351657000	77.9161	80	0
1527928557.355659000	77.9201	98	1
1527928557.416821000	77.9813	275	0
1527928557.417490000	77.9819	148	0
1527928557.420670000	77.9851	101	1
1527928557.421356000	77.9858	92	0
1527928557.422048000	77.9865	237	0
1527928557.425656000	77.9901	101	1
1527928557.514062000	78.0785	394	1
1527928557.514152000	78.0786	261	1
1527928557.531222000	78.0957	87	0
1527928557.629291000	78.1937	233	0
1527928557.629880000	78.1943	148	0
1527928557.632771000	78.1972	104	1
1527928557.633400000	78.1978	92	0
1527928557.634086000	78.1985	236	0
1527928557.636735000	78.2012	101	1
1527928557.936197000	78.5006	393	1
1527928557.936288000	78.5007	263	1
1527928557.954142000	78.5186	87	0
1527928558.056979000	78.6214	233	0
1527928558.057610000	78.6221	148	0
1527928558.060688000	78.6251	92	0
1527928558.060762000	78.6252	104	1
1527928558.061399000	78.6258	260	0
1527928558.064772000	78.6292	101	1
1527928558.242821000	78.8073	452	1
1527928558.242916000	78.8074	258	1
1527928558.273173000	78.8376	87	0
1527928558.434776000	78.9992	278	0
1527928558.435490000	78.9999	148	0
1527928558.438304000	79.0027	92	0
1527928558.438793000	79.0032	107	1
1527928558.439010000	79.0035	180	0
1527928558.442807000	79.0072	98	1
1527928558.815199000	79.3796	389	1
1527928558.815261000	79.3797	262	1
1527928558.833169000	79.3976	87	0
1527928559.000740000	79.5652	235	0
1527928559.001391000	79.5658	148	0
1527928559.003779000	79.5682	92	0
1527928559.004466000	79.5689	151	0
1527928559.004962000	79.5694	110	1
1527928559.073780000	79.6382	390	1
1527928559.073840000	79.6383	261	1
1527928559.090862000	79.6553	87	0
1527928559.191884000	79.7563	258	0
1527928559.192531000	79.757	148	0
1527928559.195353000	79.7598	92	0
1527928559.195757000	79.7602	107	1
1527928559.196075000	79.7605	293	0
1527928559.199789000	79.7642	98	1
1527928559.324216000	79.8887	395	1
1527928559.324277000	79.8887	260	1
1527928559.341428000	79.9059	87	0
1527928559.466971000	80.0314	236	0
1527928559.467617000	80.0321	148	0
1527928559.470867000	80.0353	104	1
1527928559.471119000	80.0356	92	0
1527928559.471807000	80.0362	283	0
1527928559.474847000	80.0393	101	1
1527928559.804088000	80.3685	391	1
1527928559.804150000	80.3686	260	1
1527928559.821432000	80.3859	87	0
1527928559.977842000	80.5423	305	0
1527928559.978507000	80.5429	148	0
1527928559.980854000	80.5453	92	0
1527928559.981551000	80.546	158	0
1527928559.982043000	80.5465	110	1
1527928560.215224000	80.7797	532	1
1527928560.215287000	80.7797	263	1
1527928560.233864000	80.7983	87	0
1527928560.334407000	80.8988	304	0
1527928560.335010000	80.8995	148	0
1527928560.337884000	80.9023	104	1
1527928560.338230000	80.9027	92	0
1527928560.338869000	80.9033	269	0
1527928560.341891000	80.9063	101	1
1527928560.647877000	81.2123	403	1
1527928560.647917000	81.2124	262	1
1527928560.665834000	81.2303	87	0
1527928560.769873000	81.3343	258	0
1527928560.770477000	81.3349	148	0
1527928560.773891000	81.3383	104	1
1527928560.774666000	81.3391	92	0
1527928560.775414000	81.3399	249	0
1527928560.777880000	81.3423	101	1
1527928561.038206000	81.6026	391	1
1527928561.038301000	81.6027	261	1
1527928561.055462000	81.6199	87	0
1527928561.158288000	81.7227	256	0
1527928561.158886000	81.7233	148	0
1527928561.161630000	81.7261	92	0
1527928561.161895000	81.7263	107	1
1527928561.162286000	81.7267	293	0
1527928561.165904000	81.7303	98	1
1527928561.353006000	81.9174	392	1
1527928561.353095000	81.9175	259	1
1527928561.369937000	81.9344	87	0
1527928561.473250000	82.0377	232	0
1527928561.473923000	82.0384	148	0
1527928561.476784000	82.0412	92	0
1527928561.476926000	82.0414	104	1
1527928561.477564000	82.042	206	0
1527928561.480931000	82.0454	101	1
1527928561.679306000	82.2437	389	1
1527928561.679403000	82.2438	259	1
1527928561.696869000	82.2613	87	0
1527928561.862778000	82.4272	331	0
1527928561.863437000	82.4279	148	0
1527928561.866511000	82.431	92	0
1527928561.866936000	82.4314	107	1
1527928561.916725000	82.4812	256	0
1527928561.920976000	82.4854	98	1
1527928562.119076000	82.6835	391	1
1527928562.119173000	82.6836	260	1
1527928562.137499000	82.7019	87	0
1527928562.240703000	82.8051	256	0
1527928562.241376000	82.8058	148	0
1527928562.244139000	82.8086	92	0
1527928562.244826000	82.8093	189	0
1527928562.245071000	82.8095	110	1
1527928562.349296000	82.9137	1370	1
1527928562.349388000	82.9138	263	1
1527928562.367541000	82.932	87	0
1527928562.471565000	83.036	233	0
1527928562.472174000	83.0366	148	0
1527928562.474982000	83.0394	104	1
1527928562.476487000	83.0409	92	0
1527928562.477177000	83.0416	283	0
1527928562.479987000	83.0444	101	1
1527928562.599981000	83.1644	390	1
1527928562.600068000	83.1645	259	1
1527928562.621962000	83.1864	87	0
1527928562.780870000	83.3453	265	0
1527928562.781492000	83.3459	148	0
1527928562.784203000	83.3486	92	0
1527928562.784864000	83.3493	248	0
1527928562.785108000	83.3496	110	1
1527928562.909375000	83.4738	452	1
1527928562.909466000	83.4739	259	1
1527928562.927656000	83.4921	87	0
1527928563.030329000	83.5948	233	0
1527928563.030923000	83.5954	148	0
1527928563.034001000	83.5984	92	0
1527928563.034088000	83.5985	104	1
1527928563.034778000	83.5992	122	0
1527928563.038069000	83.6025	101	1
1527928563.208175000	83.7726	390	1
1527928563.208270000	83.7727	260	1
1527928563.226377000	83.7908	87	0
1527928563.331984000	83.8964	256	0
1527928563.332631000	83.8971	148	0
1527928563.335629000	83.9001	92	0
1527928563.336009000	83.9005	107	1
1527928563.336334000	83.9008	231	0
1527928563.340094000	83.9045	98	1
1527928563.650094000	84.2145	394	1
1527928563.650164000	84.2146	261	1
1527928563.667867000	84.2323	87	0
1527928563.833083000	84.3975	256	0
1527928563.833685000	84.3981	148	0
1527928563.836890000	84.4013	92	0
1527928563.837150000	84.4016	107	1
1527928563.837659000	84.4021	260	0
1527928563.841117000	84.4056	98	1
1527928563.928109000	84.4926	393	1
1527928563.928180000	84.4926	260	1
1527928563.945236000	84.5097	87	0
1527928564.048577000	84.613	236	0
1527928564.049170000	84.6136	148	0
1527928564.052137000	84.6166	104	1
1527928564.052448000	84.6169	92	0
1527928564.053083000	84.6175	240	0
1527928564.056101000	84.6205	101	1
1527928564.138381000	84.7028	391	1
1527928564.138446000	84.7029	259	1
1527928564.154863000	84.7193	87	0
1527928564.330161000	84.8946	256	0
1527928564.330809000	84.8953	148	0
1527928564.334058000	84.8985	92	0
1527928564.334095000	84.8985	104	1
1527928564.334770000	84.8992	243	0
1527928564.338145000	84.9026	101	1
1527928564.598464000	85.1629	531	1
1527928564.598553000	85.163	261	1
1527928564.621918000	85.1864	87	0
1527928564.716170000	85.2806	235	0
1527928564.716831000	85.2813	148	0
1527928564.720098000	85.2845	92	0
1527928564.720206000	85.2846	104	1
1527928564.720808000	85.2852	294	0
1527928564.724146000	85.2886	101	1
1527928564.889470000	85.4539	403	1
1527928564.889534000	85.454	259	1
1527928564.907496000	85.4719	87	0
1527928565.011283000	85.5757	306	0
1527928565.011904000	85.5763	148	0
1527928565.015166000	85.5796	104	1
1527928565.015459000	85.5799	92	0
1527928565.016137000	85.5806	172	0
1527928565.019155000	85.5836	101	1
1527928565.769616000	86.3341	394	1
1527928565.769707000	86.3341	263	1
1527928565.800220000	86.3647	394	1
1527928565.801080000	86.3655	87	0
1527928565.818033000	86.3825	87	0
1527928565.905201000	86.4696	305	0
1527928565.905858000	86.4703	148	0
1527928565.909228000	86.4737	107	1
1527928565.909780000	86.4742	92	0
1527928565.910407000	86.4748	198	0
1527928565.913162000	86.4776	101	1
1527928566.012882000	86.5773	394	1
1527928566.012981000	86.5774	378	1
1527928566.030172000	86.5946	87	0
1527928566.132987000	86.6974	256	0
1527928566.133622000	86.6981	148	0
1527928566.137263000	86.7017	104	1
1527928566.139023000	86.7035	92	0
1527928566.139716000	86.7042	315	0
1527928566.143217000	86.7077	101	1
1527928566.296759000	86.8612	390	1
1527928566.296848000	86.8613	378	1
1527928566.313566000	86.878	87	0
1527928566.415221000	86.9797	258	0
1527928566.415990000	86.9804	148	0
1527928566.419263000	86.9837	104	1
1527928566.419690000	86.9841	92	0
1527928566.420379000	86.9848	107	0
1527928566.423237000	86.9877	101	1
1527928566.581516000	87.146	1374	1
1527928566.581607000	87.146	254	1
1527928566.599966000	87.1644	87	0
1527928566.704400000	87.2688	235	0
1527928566.705008000	87.2694	148	0
1527928566.708174000	87.2726	92	0
1527928566.708257000	87.2727	104	1
1527928566.708863000	87.2733	146	0
1527928566.712270000	87.2767	101	1
1527928570.692418000	91.2569	394	1
1527928570.692506000	91.2569	258	1
1527928570.709752000	91.2742	87	0
1527928570.718798000	91.2832	87	0
1527928570.863179000	91.4276	354	0
1527928570.863777000	91.4282	148	0
1527928570.867315000	91.4318	107	1
1527928570.867686000	91.4321	92	0
1527928570.868367000	91.4328	85	0
1527928570.871285000	91.4357	101	1
1527928570.906251000	91.4707	453	1
1527928570.906311000	91.4708	258	1
1527928570.926683000	91.4911	87	0
1527928571.028875000	91.5933	235	0
1527928571.029624000	91.5941	148	0
1527928571.032315000	91.5968	104	1
1527928571.033449000	91.5979	92	0
1527928571.034136000	91.5986	165	0
1527928571.037312000	91.6018	101	1
1527928571.251575000	91.816	393	1
1527928571.251673000	91.8161	259	1
1527928571.262326000	91.8268	304	1
1527928571.262423000	91.8269	1412	1
1527928571.262461000	91.8269	1412	1
1527928571.262490000	91.8269	1412	1
1527928571.262510000	91.827	259	1
1527928571.269423000	91.8339	87	0
1527928571.280531000	91.845	87	0
1527928571.378188000	91.9426	256	0
1527928571.378843000	91.9433	148	0
1527928571.382344000	91.9468	107	1
1527928571.382882000	91.9473	92	0
1527928571.383628000	91.9481	176	0
1527928571.386303000	91.9507	101	1
1527928571.438705000	92.0031	399	0
1527928571.442311000	92.0068	98	1
1527928571.446061000	92.0105	80	0
1527928571.449277000	92.0137	98	1
1527928571.664107000	92.2285	394	1
1527928571.664175000	92.2286	502	1
1527928571.683846000	92.2483	87	0
1527928571.790300000	92.3547	265	0
1527928571.790905000	92.3553	148	0
1527928571.794352000	92.3588	104	1
1527928571.794451000	92.3589	92	0
1527928571.795212000	92.3597	286	0
1527928571.798339000	92.3628	101	1
1527928571.936664000	92.5011	389	1
1527928571.936722000	92.5012	254	1
1527928571.953683000	92.5181	87	0
1527928572.080642000	92.6451	256	0
1527928572.081257000	92.6457	148	0
1527928572.084266000	92.6487	92	0
1527928572.084349000	92.6488	104	1
1527928572.084939000	92.6494	276	0
1527928572.088367000	92.6528	101	1
1527928572.512601000	93.077	531	1
1527928572.512659000	93.0771	258	1
1527928572.529903000	93.0943	87	0
1527928572.635161000	93.1996	258	0
1527928572.635857000	93.2003	148	0
1527928572.636670000	93.2011	92	0
1527928572.637354000	93.2018	122	0
1527928572.639399000	93.2038	110	1
1527928572.733464000	93.2979	402	1
1527928572.733540000	93.298	254	1
1527928572.751618000	93.3161	87	0
1527928572.862565000	93.427	235	0
1527928572.863175000	93.4276	148	0
1527928572.866406000	93.4308	104	1
1527928572.867097000	93.4315	92	0
1527928572.867784000	93.4322	208	0
1527928572.870392000	93.4348	101	1
1527928573.012971000	93.5774	394	1
1527928573.013046000	93.5775	316	1
1527928573.040730000	93.6052	87	0
1527928573.045737000	93.6102	87	0
1527928573.145807000	93.7102	255	0
1527928573.146431000	93.7109	148	0
1527928573.148627000	93.7131	92	0
1527928573.149318000	93.7138	307	0
1527928573.149354000	93.7138	110	1
1527928573.153424000	93.7179	98	1
1527928573.789366000	94.3538	389	1
1527928573.789455000	94.3539	259	1
1527928573.806797000	94.3712	87	0
1527928573.909351000	94.4738	305	0
1527928573.909955000	94.4744	148	0
1527928573.913480000	94.4779	104	1
1527928573.914467000	94.4789	92	0
1527928573.915213000	94.4797	217	0
1527928573.918474000	94.4829	101	1
1527928574.312842000	94.8773	391	1
1527928574.312933000	94.8774	258	1
1527928574.331040000	94.8955	87	0
1527928574.441719000	95.0062	304	0
1527928574.442310000	95.0068	148	0
1527928574.445499000	95.0099	104	1
1527928574.446292000	95.0107	92	0
1527928574.446944000	95.0114	98	0
1527928574.450482000	95.0149	101	1
1527928574.727856000	95.2923	394	1
1527928574.727925000	95.2924	262	1
1527928574.744448000	95.3089	87	0
1527928574.847897000	95.4123	255	0
1527928574.848561000	95.413	148	0
1527928574.851520000	95.416	104	1
1527928574.853017000	95.4175	92	0
1527928574.853711000	95.4182	179	0
1527928574.856505000	95.4209	101	1
1527928575.022089000	95.5865	1372	1
1527928575.022148000	95.5866	261	1
1527928575.041379000	95.6058	87	0
1527928575.148285000	95.7127	256	0
1527928575.149790000	95.7142	148	0
1527928575.152503000	95.7169	92	0
1527928575.152541000	95.717	104	1
1527928575.153218000	95.7177	250	0
1527928575.156522000	95.721	101	1
1527928575.422749000	95.9872	455	1
1527928575.422840000	95.9873	258	1
1527928575.440177000	96.0046	87	0
1527928575.541702000	96.1061	233	0
1527928575.542321000	96.1068	148	0
1527928575.545127000	96.1096	92	0
1527928575.545557000	96.11	107	1
1527928575.545865000	96.1103	261	0
1527928575.549541000	96.114	98	1
1527928575.648653000	96.2131	392	1
1527928575.648749000	96.2132	259	1
1527928575.667227000	96.2317	87	0
1527928575.771320000	96.3358	331	0
1527928575.771923000	96.3364	148	0
1527928575.774941000	96.3394	92	0
1527928575.775569000	96.34	107	1
1527928575.775751000	96.3402	317	0
1527928575.779564000	96.344	98	1
1527928576.109319000	96.6738	390	1
1527928576.109383000	96.6738	259	1
1527928576.126380000	96.6908	87	0
1527928576.227328000	96.7918	260	0
1527928576.227922000	96.7924	148	0
1527928576.231601000	96.796	104	1
1527928576.232383000	96.7968	92	0
1527928576.233069000	96.7975	89	0
1527928576.236585000	96.801	101	1
1527928576.603454000	97.1679	392	1
1527928576.603534000	97.168	262	1
1527928576.622160000	97.1866	87	0
1527928576.752837000	97.3173	235	0
1527928576.753455000	97.3179	148	0
1527928576.754864000	97.3193	92	0
1527928576.755594000	97.32	312	0
1527928576.756567000	97.321	110	1
1527928577.291154000	97.8556	390	1
1527928577.291247000	97.8557	259	1
1527928577.309440000	97.8739	87	0
1527928577.412078000	97.9765	258	0
1527928577.412670000	97.9771	148	0
1527928577.415634000	97.9801	92	0
1527928577.415727000	97.9802	104	1
1527928577.416417000	97.9809	143	0
1527928577.419662000	97.9841	101	1
1527928577.513056000	98.0775	536	1
1527928577.513114000	98.0776	260	1
1527928577.533640000	98.0981	87	0
1527928577.635355000	98.1998	233	0
1527928577.635973000	98.2004	148	0
1527928577.639692000	98.2041	104	1
1527928577.640059000	98.2045	92	0
1527928577.640754000	98.2052	252	0
1527928577.643682000	98.2081	101	1
1527928577.888830000	98.4533	401	1
1527928577.888926000	98.4534	259	1
1527928577.907697000	98.4721	87	0
1527928578.010238000	98.5747	265	0
1527928578.010896000	98.5753	148	0
1527928578.013723000	98.5782	104	1
1527928578.014795000	98.5792	92	0
1527928578.015552000	98.58	130	0
1527928578.018711000	98.5832	101	1
1527928578.157774000	98.7222	389	1
1527928578.157837000	98.7223	258	1
1527928578.174744000	98.7392	87	0
1527928578.277744000	98.8422	281	0
1527928578.278393000	98.8428	148	0
1527928578.281805000	98.8462	92	0
1527928578.282269000	98.8467	104	1
1527928578.282524000	98.847	237	0
1527928578.285645000	98.8501	101	1
1527928578.474487000	99.0389	390	1
1527928578.474581000	99.039	261	1
1527928578.491960000	99.0564	87	0
1527928578.593301000	99.1577	236	0
1527928578.593913000	99.1584	148	0
1527928578.596741000	99.1612	104	1
1527928578.597089000	99.1615	92	0
1527928578.597714000	99.1622	258	0
1527928578.600722000	99.1652	101	1
1527928578.726468000	99.2909	392	1
1527928578.726555000	99.291	259	1
1527928578.745442000	99.3099	87	0
1527928578.862588000	99.427	233	0
1527928578.863238000	99.4277	148	0
1527928578.866691000	99.4311	104	1
1527928578.867784000	99.4322	92	0
1527928578.868465000	99.4329	155	0
1527928578.871779000	99.4362	101	1
1527928579.054196000	99.6186	390	1
1527928579.054257000	99.6187	259	1
1527928579.073199000	99.6376	87	0
1527928579.177838000	99.7423	258	0
1527928579.178486000	99.7429	148	0
1527928579.181715000	99.7462	104	1
1527928579.181831000	99.7463	92	0
1527928579.182540000	99.747	172	0
1527928579.185732000	99.7502	101	1
1527928579.373241000	99.9377	391	1
1527928579.373332000	99.9378	258	1
1527928579.393109000	99.9576	87	0
1527928579.402081000	99.9665	87	0
[truncated: 375 more rows]
