# Supplementary material for: Method for multi-task learning fusion network traffic classification to address small sample labels
Source: Sci Rep. 2024 Jan 30;14:2518. doi: 10.1038/s41598-024-51933-8 (PMC10827795; doi:10.1038/s41598-024-51933-8)
Supplement: Supplementary file 2 — Supplementary Information 2. [file 41598_2024_51933_MOESM2_ESM.zip › QUIC Dataset/QUIC Dataset/pretraining/Google Doc/GoogleDoc-1067.txt]

1528149116.563885000	0	295	1
1528149116.585509000	0.0216241	87	0
1528149116.789194000	0.225309	365	0
1528149116.790793000	0.226908	1412	0
1528149116.792374000	0.228489	1412	0
1528149116.793436000	0.229551	107	1
1528149116.794051000	0.230166	1412	0
1528149116.795618000	0.231733	180	0
1528149116.797279000	0.233394	1412	0
1528149116.797497000	0.233612	104	1
1528149116.798858000	0.234973	1412	0
1528149116.800381000	0.236496	1412	0
1528149116.801987000	0.238102	188	0
1528149116.802405000	0.23852	104	1
1528149116.803538000	0.239653	738	0
1528149116.805252000	0.241367	1412	0
1528149116.806841000	0.242956	1412	0
1528149116.807409000	0.243524	104	1
1528149116.808365000	0.24448	700	0
1528149116.810065000	0.24618	1412	0
1528149116.811602000	0.247717	1412	0
1528149116.812418000	0.248533	104	1
1528149116.813238000	0.249353	1412	0
1528149116.814844000	0.250959	188	0
1528149116.816397000	0.252512	1194	0
1528149116.816445000	0.25256	101	1
1528149116.818035000	0.25415	1412	0
1528149116.819565000	0.25568	1412	0
1528149116.820408000	0.256523	104	1
1528149116.821126000	0.257241	1412	0
1528149116.822715000	0.25883	188	0
1528149116.824351000	0.260466	1229	0
1528149116.824410000	0.260525	101	1
1528149116.825987000	0.262102	1412	0
1528149116.827488000	0.263603	249	0
1528149116.828418000	0.264533	104	1
1528149116.829152000	0.265267	1412	0
1528149116.830665000	0.26678	802	0
1528149116.832310000	0.268425	1412	0
1528149116.832522000	0.268637	104	1
1528149116.833877000	0.269992	968	0
1528149116.835475000	0.27159	1412	0
1528149116.837102000	0.273217	1412	0
1528149116.837405000	0.27352	104	1
1528149116.838629000	0.274744	1412	0
1528149116.840229000	0.276344	188	0
1528149116.841780000	0.277895	1412	0
1528149116.842413000	0.278528	104	1
1528149116.843334000	0.279449	150	0
1528149116.844994000	0.281109	1412	0
1528149116.846573000	0.282688	1412	0
1528149116.847408000	0.283523	104	1
1528149116.848159000	0.284274	1412	0
1528149116.849702000	0.285817	188	0
1528149116.851316000	0.287431	1412	0
1528149116.851498000	0.287613	104	1
1528149116.852856000	0.288971	154	0
1528149116.854463000	0.290578	1412	0
1528149116.856103000	0.292218	1412	0
1528149116.856408000	0.292523	104	1
1528149116.857685000	0.2938	1412	0
1528149116.859234000	0.295349	188	0
1528149116.860827000	0.296942	815	0
1528149116.861408000	0.297523	104	1
1528149116.862430000	0.298545	1412	0
1528149116.864001000	0.300116	1412	0
1528149116.865678000	0.301793	1412	0
1528149116.866424000	0.302539	104	1
1528149116.867230000	0.303345	188	0
1528149116.868820000	0.304935	701	0
1528149116.870384000	0.306499	92	0
1528149116.870393000	0.306508	101	1
1528149116.871958000	0.308073	168	0
1528149116.873532000	0.309647	365	0
1528149116.874428000	0.310543	104	1
1528149117.395497000	0.831612	317	1
1528149117.395595000	0.83171	1412	1
1528149117.395618000	0.831733	826	1
1528149117.397167000	0.833282	217	1
1528149117.413576000	0.849691	87	0
1528149117.418479000	0.854594	87	0
1528149117.616670000	1.05278	465	0
1528149117.620129000	1.05624	80	0
1528149117.620690000	1.05681	107	1
1528149117.803085000	1.2392	277	0
1528149117.804739000	1.24085	1412	0
1528149117.806351000	1.24247	1412	0
1528149117.807929000	1.24404	1412	0
1528149117.809428000	1.24554	180	0
1528149117.811087000	1.2472	1412	0
1528149117.812618000	1.24873	1412	0
1528149117.814244000	1.25036	1071	0
1528149117.815849000	1.25196	92	0
1528149117.817381000	1.2535	197	0
1528149117.930408000	1.36652	277	0
1528149118.063583000	1.4997	1412	0
1528149118.264006000	1.70012	1412	0
1528149118.265661000	1.70178	1412	0
1528149118.291723000	1.72784	125	1
1528149118.295535000	1.73165	107	1
1528149118.523107000	1.95922	215	1
1528149118.540623000	1.97674	87	0
1528149118.713509000	2.14962	1135	1
1528149118.714035000	2.15015	899	1
1528149118.731245000	2.16736	87	0
1528149118.880403000	2.31652	525	0
1528149118.881266000	2.31738	121	1
1528149118.881980000	2.31809	80	0
1528149118.883574000	2.31969	401	0
1528149118.885232000	2.32135	1117	0
1528149118.886508000	2.32262	104	1
1528149118.892027000	2.32814	92	0
1528149118.893612000	2.32973	225	0
1528149118.896556000	2.33267	101	1
1528149118.903273000	2.33939	87	0
1528149119.061466000	2.49758	417	0
1528149119.063061000	2.49918	1182	0
1528149119.065720000	2.50184	104	1
1528149119.067877000	2.50399	244	1
1528149119.067955000	2.50407	144	1
1528149119.086304000	2.52242	87	0
1528149119.102300000	2.53841	178	1
1528149119.102371000	2.53849	190	1
1528149119.119459000	2.55557	87	0
1528149119.142837000	2.57895	1412	0
1528149119.144405000	2.58052	1412	0
1528149119.146047000	2.58216	1412	0
1528149119.146542000	2.58266	110	1
1528149119.147628000	2.58374	520	0
1528149119.149193000	2.58531	92	0
1528149119.150783000	2.5869	269	0
1528149119.151562000	2.58768	104	1
1528149119.213541000	2.64966	665	0
1528149119.215152000	2.65127	92	0
1528149119.216743000	2.65286	232	0
1528149119.218799000	2.65491	104	1
1528149119.922901000	3.35902	242	1
1528149119.942958000	3.37907	1412	1
1528149119.943035000	3.37915	1412	1
1528149119.943056000	3.37917	320	1
1528149119.943128000	3.37924	843	1
1528149119.945298000	3.38141	87	0
1528149119.961621000	3.39774	87	0
1528149119.971291000	3.40741	1412	1
1528149119.971347000	3.40746	232	1
1528149119.983262000	3.41938	460	0
1528149119.984893000	3.42101	296	0
1528149119.987656000	3.42377	101	1
1528149119.990669000	3.42678	87	0
1528149120.024774000	3.46089	321	0
1528149120.026377000	3.46249	1412	0
1528149120.027962000	3.46408	997	0
1528149120.028877000	3.46499	107	1
1528149120.033019000	3.46913	92	0
1528149120.034653000	3.47077	317	0
1528149120.037683000	3.4738	101	1
1528149120.311903000	3.74802	1412	0
1528149120.313482000	3.7496	1412	0
1528149120.315125000	3.75124	1412	0
1528149120.315691000	3.75181	104	1
1528149120.316707000	3.75282	600	0
1528149120.318281000	3.7544	442	0
1528149120.320627000	3.75674	101	1
1528149120.859441000	4.29556	528	1
1528149120.859538000	4.29565	1412	1
1528149120.859574000	4.29569	1412	1
1528149120.859612000	4.29573	1412	1
1528149120.859662000	4.29578	1412	1
1528149120.859691000	4.29581	1412	1
1528149120.859723000	4.29584	1412	1
1528149120.859762000	4.29588	1412	1
1528149120.859797000	4.29591	1412	1
1528149120.859835000	4.29595	1412	1
1528149120.859877000	4.29599	1412	1
1528149120.859910000	4.29603	1412	1
1528149120.861631000	4.29775	1412	1
1528149120.861671000	4.29779	1187	1
1528149120.878134000	4.31425	87	0
1528149120.880998000	4.31711	87	0
1528149120.922402000	4.35852	1339	1
1528149120.940748000	4.37686	87	0
1528149121.052499000	4.48861	372	0
1528149121.056954000	4.49307	80	0
1528149121.066787000	4.5029	104	1
1528149121.148524000	4.58464	335	0
1528149121.150188000	4.5863	793	0
1528149121.151745000	4.58786	125	0
1528149121.152274000	4.58839	104	1
1528149121.755146000	5.19126	1389	1
1528149121.781441000	5.21756	87	0
1528149122.006886000	5.443	241	0
1528149122.008767000	5.44488	367	0
1528149122.021176000	5.45729	104	1
1528149122.591492000	6.02761	333	1
1528149122.591574000	6.02769	1412	1
1528149122.591599000	6.02771	916	1
1528149122.601754000	6.03787	223	1
1528149122.601835000	6.03795	1412	1
1528149122.601862000	6.03798	1412	1
1528149122.601902000	6.03802	677	1
1528149122.608297000	6.04441	251	1
1528149122.609446000	6.04556	101	1
1528149122.610124000	6.04624	87	0
1528149122.620461000	6.05658	87	0
1528149122.625509000	6.06162	87	0
1528149122.627635000	6.06375	94	0
1528149122.630818000	6.06693	87	0
1528149122.631549000	6.06766	110	1
1528149122.731880000	6.16799	396	0
1528149122.734506000	6.17062	80	0
1528149122.737371000	6.17349	101	1
1528149122.839552000	6.27567	607	0
1528149122.841112000	6.27723	551	0
1528149122.841400000	6.27751	115	1
1528149122.844331000	6.28045	264	1
1528149122.858734000	6.29485	87	0
1528149122.863530000	6.29964	87	0
1528149123.240514000	6.67663	916	0
1528149123.242092000	6.67821	1412	0
1528149123.243685000	6.6798	1412	0
1528149123.244572000	6.68069	107	1
1528149123.245347000	6.68146	1412	0
1528149123.246908000	6.68302	180	0
1528149123.248516000	6.68463	1412	0
1528149123.248636000	6.68475	104	1
1528149123.250099000	6.68621	1352	0
1528149123.251679000	6.68779	1412	0
1528149123.252520000	6.68864	104	1
1528149123.253285000	6.6894	1412	0
1528149123.254963000	6.69108	1412	0
1528149123.256534000	6.69265	188	0
1528149123.256591000	6.69271	98	1
1528149123.258119000	6.69423	1215	0
1528149123.259774000	6.69589	1412	0
1528149123.261359000	6.69747	1412	0
1528149123.262925000	6.69904	104	1
1528149123.262939000	6.69905	1412	0
1528149123.264488000	6.7006	188	0
1528149123.266211000	6.70233	1412	0
1528149123.267800000	6.70392	728	0
1528149123.268599000	6.70471	113	1
1528149123.269455000	6.70557	1412	0
1528149123.271038000	6.70715	1412	0
1528149123.272624000	6.70874	1412	0
1528149123.274189000	6.7103	896	0
1528149123.275846000	6.71196	1412	0
1528149123.277438000	6.71355	1412	0
1528149123.277890000	6.714	101	1
1528149123.279015000	6.71513	1412	0
1528149123.280566000	6.71668	188	0
1528149123.282162000	6.71828	975	0
1528149123.283757000	6.71987	1412	0
1528149123.285385000	6.7215	1412	0
1528149123.286962000	6.72308	1412	0
1528149123.288268000	6.72438	119	1
1528149123.288510000	6.72463	188	0
1528149123.290138000	6.72625	1412	0
1528149123.291678000	6.72779	187	0
1528149123.292540000	6.72866	104	1
1528149123.293283000	6.7294	1412	0
1528149123.294908000	6.73102	1412	0
1528149123.296490000	6.7326	1412	0
1528149123.298069000	6.73418	1412	0
1528149123.299654000	6.73577	1412	0
1528149123.301234000	6.73735	1412	0
1528149123.302813000	6.73893	1412	0
1528149123.304395000	6.74051	1412	0
1528149123.306026000	6.74214	1412	0
1528149123.307629000	6.74374	1412	0
1528149123.309196000	6.74531	1412	0
1528149123.310780000	6.7469	1412	0
1528149123.312364000	6.74848	1412	0
1528149123.313935000	6.75005	1412	0
1528149123.315546000	6.75166	456	0
1528149123.328379000	6.76449	125	1
1528149123.331575000	6.76769	116	1
1528149124.589944000	8.02606	309	1
1528149124.590035000	8.02615	144	1
1528149124.608631000	8.04475	87	0
1528149124.663682000	8.0998	1412	0
1528149124.665353000	8.10147	1412	0
1528149124.666940000	8.10306	1412	0
1528149124.667602000	8.10372	107	1
1528149124.668523000	8.10464	572	0
1528149124.670086000	8.1062	92	0
1528149124.671664000	8.10778	93	0
1528149124.672655000	8.10877	104	1
1528149125.710442000	9.14656	992	1
1528149125.710531000	9.14665	294	1
1528149125.712030000	9.14814	326	1
1528149125.712110000	9.14823	1412	1
1528149125.712150000	9.14827	1412	1
1528149125.712199000	9.14831	909	1
1528149125.727638000	9.16375	87	0
1528149125.731339000	9.16745	87	0
1528149125.820187000	9.2563	400	1
1528149125.834815000	9.27093	402	0
1528149125.838324000	9.27444	87	0
1528149125.838922000	9.27504	101	1
1528149125.843850000	9.27996	80	0
1528149125.847864000	9.28398	98	1
1528149125.940107000	9.37622	310	0
1528149125.941670000	9.37778	103	0
1528149125.943660000	9.37978	216	0
1528149125.943912000	9.38003	104	1
1528149126.010967000	9.44708	1412	1
1528149126.011005000	9.44712	1412	1
1528149126.011026000	9.44714	497	1
1528149126.011109000	9.44722	843	1
1528149126.032226000	9.46834	87	0
1528149126.054935000	9.49105	462	0
1528149126.056505000	9.49262	86	0
1528149126.058093000	9.49421	330	0
1528149126.058898000	9.49501	107	1
1528149126.059726000	9.49584	1400	0
1528149126.061287000	9.4974	513	0
1528149126.062828000	9.49894	101	1
1528149126.062854000	9.49897	592	0
1528149126.064445000	9.50056	635	0
1528149126.066108000	9.50222	467	0
1528149126.066844000	9.50296	104	1
1528149126.067719000	9.50383	697	0
1528149126.069273000	9.50539	484	0
1528149126.070844000	9.50696	101	1
1528149126.070864000	9.50698	835	0
1528149126.072455000	9.50857	649	0
1528149126.074035000	9.51015	519	0
1528149126.074844000	9.51096	104	1
1528149126.075636000	9.51175	439	0
1528149126.077222000	9.51334	701	0
1528149126.078798000	9.51491	616	0
1528149126.078864000	9.51498	101	1
1528149126.080393000	9.51651	558	0
1528149126.081958000	9.51807	654	0
1528149126.082846000	9.51896	104	1
1528149126.083549000	9.51966	583	0
1528149126.085180000	9.5213	689	0
1528149126.086846000	9.52296	101	1
1528149126.087704000	9.52382	92	0
1528149126.089292000	9.52541	178	0
1528149126.090870000	9.52698	101	1
1528149126.630830000	10.0669	996	1
1528149126.630902000	10.067	109	1
1528149126.639110000	10.0752	303	1
1528149126.641674000	10.0778	478	1
1528149126.641741000	10.0779	87	1
1528149126.648901000	10.085	87	0
1528149126.656863000	10.093	87	0
1528149126.659104000	10.0952	87	0
1528149126.855428000	10.2915	300	0
1528149126.856992000	10.2931	103	0
1528149126.858950000	10.2951	110	1
1528149126.862313000	10.2984	92	0
1528149126.863885000	10.3	253	0
1528149126.866750000	10.3029	101	1
1528149126.951792000	10.3879	277	0
1528149126.953357000	10.3895	151	0
1528149126.956192000	10.3923	101	1
1528149126.957737000	10.3939	92	0
1528149126.959330000	10.3954	250	0
1528149126.961925000	10.398	101	1
1528149127.036786000	10.4729	315	0
1528149127.040936000	10.4771	98	1
1528149127.041097000	10.4772	141	0
1528149127.044360000	10.4805	92	0
1528149127.044905000	10.481	101	1
1528149127.046011000	10.4821	85	0
1528149127.049932000	10.486	98	1
1528149128.033723000	11.4698	486	1
1528149128.033798000	11.4699	94	1
1528149128.053747000	11.4899	87	0
1528149128.153990000	11.5901	325	1
1528149128.154077000	11.5902	258	1
1528149128.166556000	11.6027	259	0
1528149128.168137000	11.6043	368	0
1528149128.169983000	11.6061	104	1
1528149128.173355000	11.6095	239	0
1528149128.176963000	11.6131	98	1
1528149128.177259000	11.6134	87	0
1528149128.180696000	11.6168	87	0
1528149128.614138000	12.0503	388	1
1528149128.614274000	12.0504	1412	1
1528149128.614311000	12.0504	1412	1
1528149128.614340000	12.0505	1412	1
1528149128.614381000	12.0505	1412	1
1528149128.614418000	12.0505	1412	1
1528149128.614447000	12.0506	1412	1
1528149128.614488000	12.0506	1412	1
1528149128.614525000	12.0506	1412	1
1528149128.614578000	12.0507	1412	1
1528149128.614601000	12.0507	1412	1
1528149128.614639000	12.0508	1412	1
1528149128.616084000	12.0522	1412	1
1528149128.616124000	12.0522	1412	1
1528149128.618075000	12.0542	1412	1
1528149128.618113000	12.0542	1412	1
1528149128.618173000	12.0543	1412	1
1528149128.620072000	12.0562	1412	1
1528149128.620132000	12.0562	1412	1
1528149128.632042000	12.0682	87	0
1528149128.632276000	12.0684	1412	1
1528149128.632314000	12.0684	1412	1
1528149128.634067000	12.0702	1412	1
1528149128.634126000	12.0702	1412	1
1528149128.635432000	12.0715	87	0
1528149128.635609000	12.0717	1412	1
1528149128.635646000	12.0718	1412	1
1528149128.637072000	12.0732	1412	1
1528149128.637109000	12.0732	1412	1
1528149128.637955000	12.0741	87	0
1528149128.638137000	12.0743	1412	1
1528149128.638184000	12.0743	1412	1
1528149128.640071000	12.0762	1412	1
1528149128.640108000	12.0762	1412	1
1528149128.642077000	12.0782	1412	1
1528149128.642113000	12.0782	1412	1
1528149128.642172000	12.0783	1412	1
1528149128.644070000	12.0802	208	1
1528149128.650600000	12.0867	87	0
1528149128.656912000	12.093	87	0
1528149128.661520000	12.0976	87	0
1528149128.841069000	12.2772	374	0
1528149128.845098000	12.2812	110	1
1528149128.849099000	12.2852	80	0
1528149128.853117000	12.2892	98	1
1528149128.862164000	12.2983	256	0
1528149128.863780000	12.2999	146	0
1528149128.866087000	12.3022	101	1
1528149128.868389000	12.3045	102	0
1528149128.869976000	12.3061	116	0
1528149128.872094000	12.3082	101	1
1528149129.039805000	12.4759	358	1
1528149129.040557000	12.4767	295	1
1528149129.058177000	12.4943	87	0
1528149129.069418000	12.5055	376	1
1528149129.087163000	12.5233	87	0
1528149129.106635000	12.5428	342	1
1528149129.106721000	12.5428	304	1
1528149129.123830000	12.5599	87	0
1528149129.173851000	12.61	256	0
1528149129.175479000	12.6116	279	0
1528149129.180316000	12.6164	92	0
1528149129.181051000	12.6172	107	1
1528149129.181910000	12.618	310	0
1528149129.186092000	12.6222	98	1
1528149129.275347000	12.7115	593	0
1528149129.276889000	12.713	802	0
1528149129.278448000	12.7146	92	0
1528149129.280047000	12.7162	104	1
1528149129.308185000	12.7443	273	0
1528149129.312059000	12.7482	98	1
1528149129.362221000	12.7983	243	0
1528149129.363791000	12.7999	118	0
1528149129.366987000	12.8031	101	1
1528149129.368107000	12.8042	92	0
1528149129.369704000	12.8058	332	0
1528149129.372278000	12.8084	101	1
1528149129.372907000	12.809	1412	1
1528149129.372932000	12.809	421	1
1528149129.390947000	12.8271	87	0
1528149129.465343000	12.9015	235	0
1528149129.466923000	12.903	146	0
1528149129.469067000	12.9052	104	1
1528149129.469819000	12.9059	92	0
1528149129.471397000	12.9075	298	0
1528149129.473045000	12.9092	101	1
1528149129.511145000	12.9473	1049	0
1528149129.515072000	12.9512	98	1
1528149129.524345000	12.9605	633	1
1528149129.541265000	12.9774	87	0
1528149129.557300000	12.9934	761	1
1528149129.557383000	12.9935	362	1
1528149129.572842000	13.009	100	0
1528149129.577134000	13.0132	101	1
1528149129.667813000	13.1039	277	0
1528149129.669398000	13.1055	398	0
1528149129.672092000	13.1082	101	1
1528149129.890696000	13.3268	391	0
1528149129.892264000	13.3284	146	0
1528149129.894155000	13.3303	101	1
1528149129.896284000	13.3324	92	0
1528149129.897867000	13.334	93	0
1528149129.900086000	13.3362	101	1
1528149134.008201000	17.4443	393	1
1528149134.008288000	17.4444	255	1
1528149134.028434000	17.4645	87	0
1528149134.034853000	17.471	87	0
1528149134.365294000	17.8014	256	0
1528149134.366868000	17.803	146	0
1528149134.369419000	17.8055	107	1
1528149134.370524000	17.8066	92	0
1528149134.372114000	17.8082	219	0
1528149134.374319000	17.8104	101	1
1528149134.419666000	17.8558	393	1
1528149134.419756000	17.8559	253	1
1528149134.437913000	17.874	87	0
1528149134.779410000	18.2155	232	0
1528149134.781014000	18.2171	146	0
1528149134.783440000	18.2196	104	1
1528149134.785601000	18.2217	92	0
1528149134.787231000	18.2233	164	0
1528149134.789421000	18.2255	101	1
1528149135.015520000	18.4516	392	1
1528149135.015596000	18.4517	254	1
1528149135.033560000	18.4697	87	0
1528149135.185018000	18.6211	255	0
1528149135.186551000	18.6227	146	0
1528149135.188454000	18.6246	104	1
1528149135.188805000	18.6249	92	0
1528149135.190398000	18.6265	282	0
1528149135.192389000	18.6285	101	1
1528149135.512238000	18.9484	392	1
1528149135.512300000	18.9484	252	1
1528149135.529605000	18.9657	87	0
1528149135.848868000	19.285	256	0
1528149135.850458000	19.2866	146	0
1528149135.852010000	19.2881	92	0
1528149135.852425000	19.2885	107	1
1528149135.853630000	19.2897	310	0
1528149135.857494000	19.2936	98	1
1528149136.018594000	19.4547	389	1
1528149136.018682000	19.4548	255	1
1528149136.041202000	19.4773	87	0
1528149136.404184000	19.8403	255	0
1528149136.405827000	19.8419	146	0
1528149136.408460000	19.8446	92	0
1528149136.408548000	19.8447	104	1
1528149136.410073000	19.8462	162	0
1528149136.412446000	19.8486	101	1
1528149136.553047000	19.9892	388	1
1528149136.553137000	19.9893	255	1
1528149136.570246000	20.0064	87	0
1528149136.892226000	20.3283	235	0
1528149136.893790000	20.3299	148	0
1528149136.896470000	20.3326	104	1
1528149136.896917000	20.333	92	0
1528149136.898509000	20.3346	190	0
1528149136.900466000	20.3366	101	1
1528149136.977180000	20.4133	389	1
1528149136.977262000	20.4134	254	1
1528149136.995125000	20.4312	87	0
1528149137.175309000	20.6114	255	0
1528149137.176891000	20.613	148	0
1528149137.179547000	20.6157	104	1
1528149137.182902000	20.619	92	0
1528149137.186205000	20.6223	279	0
1528149137.186703000	20.6228	101	1
1528149137.225726000	20.6618	388	1
1528149137.225815000	20.6619	255	1
1528149137.243965000	20.6801	87	0
1528149137.561832000	20.9979	263	0
1528149137.563392000	20.9995	148	0
1528149137.565451000	21.0016	92	0
1528149137.565518000	21.0016	104	1
1528149137.567039000	21.0032	104	0
1528149137.569603000	21.0057	101	1
1528149137.706858000	21.143	395	1
1528149137.706917000	21.143	256	1
1528149137.725010000	21.1611	87	0
1528149137.831149000	21.2673	233	0
1528149137.832728000	21.2688	148	0
1528149137.834558000	21.2707	104	1
1528149137.837278000	21.2734	92	0
1528149137.838895000	21.275	314	0
1528149137.840582000	21.2767	101	1
1528149138.179997000	21.6161	1005	1
1528149138.180084000	21.6162	258	1
1528149138.199033000	21.6351	87	0
1528149138.526559000	21.9627	258	0
1528149138.528204000	21.9643	148	0
1528149138.530598000	21.9667	104	1
1528149138.533016000	21.9691	92	0
1528149138.534640000	21.9708	233	0
1528149138.536584000	21.9727	101	1
1528149138.659893000	22.096	552	1
1528149138.659957000	22.0961	258	1
1528149138.678093000	22.1142	87	0
1528149139.041259000	22.4774	233	0
1528149139.043998000	22.4801	148	0
1528149139.044609000	22.4807	104	1
1528149139.045605000	22.4817	92	0
1528149139.047241000	22.4834	240	0
1528149139.049640000	22.4858	101	1
1528149139.226969000	22.6631	401	1
1528149139.227062000	22.6632	258	1
1528149139.244975000	22.6811	87	0
1528149139.579775000	23.0159	308	0
1528149139.581325000	23.0174	148	0
1528149139.583749000	23.0199	104	1
1528149139.584913000	23.021	92	0
1528149139.586505000	23.0226	337	0
1528149139.588629000	23.0247	101	1
1528149139.695041000	23.1312	813	1
1528149139.695131000	23.1312	256	1
1528149139.714968000	23.1511	87	0
1528149139.883916000	23.32	235	0
1528149139.885517000	23.3216	148	0
1528149139.887666000	23.3238	104	1
1528149139.893711000	23.3298	92	0
1528149139.895421000	23.3315	216	0
1528149139.897754000	23.3339	101	1
1528149140.257180000	23.6933	390	1
1528149140.257242000	23.6934	256	1
1528149140.274781000	23.7109	87	0
1528149140.409929000	23.846	298	0
1528149140.411499000	23.8476	148	0
1528149140.413804000	23.8499	104	1
1528149140.414852000	23.851	92	0
1528149140.416489000	23.8526	102	0
1528149140.418751000	23.8549	101	1
1528149140.559122000	23.9952	389	1
1528149140.559184000	23.9953	256	1
1528149140.577304000	24.0134	87	0
1528149140.696852000	24.133	380	0
1528149140.698439000	24.1346	148	0
1528149140.700784000	24.1369	104	1
1528149140.701168000	24.1373	92	0
1528149140.702744000	24.1389	196	0
1528149140.704764000	24.1409	101	1
1528149140.979864000	24.416	392	1
1528149140.979940000	24.4161	255	1
1528149140.999242000	24.4354	87	0
1528149141.113177000	24.5493	232	0
1528149141.114762000	24.5509	148	0
1528149141.116391000	24.5525	92	0
1528149141.116814000	24.5529	107	1
1528149141.117998000	24.5541	156	0
1528149141.121786000	24.5579	98	1
1528149141.421134000	24.8572	388	1
1528149141.421214000	24.8573	256	1
1528149141.441886000	24.878	87	0
1528149141.767810000	25.2039	258	0
1528149141.769427000	25.2055	148	0
1528149141.770995000	25.2071	92	0
1528149141.771840000	25.208	107	1
1528149141.772555000	25.2087	172	0
1528149141.775829000	25.2119	98	1
1528149141.882949000	25.3191	389	1
1528149141.883012000	25.3191	256	1
1528149141.901126000	25.3372	87	0
1528149142.233041000	25.6692	256	0
1528149142.234669000	25.6708	148	0
1528149142.236867000	25.673	104	1
1528149142.238821000	25.6749	92	0
1528149142.240463000	25.6766	294	0
1528149142.242788000	25.6789	101	1
1528149142.356974000	25.7931	389	1
1528149142.357065000	25.7932	258	1
1528149142.374778000	25.8109	87	0
1528149142.550367000	25.9865	303	1
1528149142.550460000	25.9866	1412	1
1528149142.550484000	25.9866	1412	1
1528149142.550520000	25.9866	1412	1
1528149142.550547000	25.9867	480	1
1528149142.569201000	26.0053	87	0
1528149142.694396000	26.1305	256	0
1528149142.695950000	26.1321	148	0
1528149142.697909000	26.134	107	1
1528149142.700582000	26.1367	92	0
1528149142.702152000	26.1383	258	0
1528149142.703837000	26.14	101	1
1528149142.795932000	26.232	393	1
1528149142.796076000	26.2322	610	1
1528149142.813736000	26.2499	87	0
1528149142.874717000	26.3108	392	0
1528149142.878893000	26.315	101	1
1528149142.882358000	26.3185	80	0
1528149142.885891000	26.322	98	1
1528149143.124864000	26.561	266	0
1528149143.126443000	26.5626	148	0
1528149143.128917000	26.565	101	1
1528149143.130124000	26.5662	92	0
1528149143.131707000	26.5678	103	0
1528149143.133906000	26.57	101	1
1528149143.990649000	27.4268	393	1
1528149143.990733000	27.4268	260	1
1528149144.007961000	27.4441	87	0
1528149144.145986000	27.5821	283	0
1528149144.147555000	27.5837	148	0
1528149144.149938000	27.5861	104	1
1528149144.151155000	27.5873	92	0
1528149144.152745000	27.5889	279	0
1528149144.154996000	27.5911	101	1
1528149144.226373000	27.6625	1006	1
1528149144.226464000	27.6626	261	1
1528149144.244863000	27.681	87	0
1528149144.584869000	28.021	232	0
1528149144.586436000	28.0226	148	0
1528149144.588955000	28.0251	104	1
1528149144.589648000	28.0258	92	0
1528149144.591315000	28.0274	313	0
1528149144.592948000	28.0291	101	1
1528149144.650116000	28.0862	553	1
1528149144.650201000	28.0863	269	1
1528149144.668445000	28.1046	87	0
1528149144.779735000	28.2159	233	0
1528149144.781258000	28.2174	148	0
1528149144.784019000	28.2201	104	1
1528149144.785195000	28.2213	92	0
1528149144.786787000	28.2229	308	0
1528149144.788995000	28.2251	101	1
1528149144.881709000	28.3178	828	1
1528149144.881786000	28.3179	256	1
1528149144.899180000	28.3353	87	0
1528149145.048092000	28.4842	235	0
1528149145.049659000	28.4858	148	0
1528149145.051962000	28.4881	104	1
1528149145.056935000	28.4931	92	0
1528149145.058592000	28.4947	225	0
1528149145.061034000	28.4971	101	1
1528149145.308602000	28.7447	393	1
1528149145.308699000	28.7448	618	1
1528149145.325729000	28.7618	87	0
1528149145.656908000	29.093	308	0
1528149145.658470000	29.0946	148	0
1528149145.661028000	29.0971	104	1
1528149145.661220000	29.0973	92	0
1528149145.662807000	29.0989	172	0
1528149145.665025000	29.1011	101	1
1528149145.736410000	29.1725	393	1
1528149145.736501000	29.1726	267	1
1528149145.755331000	29.1914	87	0
1528149145.865881000	29.302	235	0
1528149145.867452000	29.3036	148	0
1528149145.869988000	29.3061	104	1
1528149145.870593000	29.3067	92	0
1528149145.872182000	29.3083	220	0
1528149145.873986000	29.3101	101	1
1528149145.968481000	29.4046	389	1
1528149145.968576000	29.4047	260	1
1528149145.990664000	29.4268	87	0
1528149146.304770000	29.7409	298	0
1528149146.306425000	29.7425	148	0
1528149146.309046000	29.7452	104	1
1528149146.310081000	29.7462	92	0
1528149146.311730000	29.7478	114	0
1528149146.314167000	29.7503	101	1
1528149146.388500000	29.8246	393	1
1528149146.388560000	29.8247	263	1
1528149146.411647000	29.8478	87	0
1528149146.730126000	30.1662	380	0
1528149146.731674000	30.1678	148	0
1528149146.734048000	30.1702	104	1
1528149146.735943000	30.1721	92	0
1528149146.737532000	30.1736	139	0
1528149146.740034000	30.1761	101	1
1528149146.826166000	30.2623	388	1
1528149146.826255000	30.2624	267	1
1528149146.843051000	30.2792	87	0
1528149147.154481000	30.5906	256	0
1528149147.156050000	30.5922	148	0
1528149147.158077000	30.5942	104	1
1528149147.160446000	30.5966	92	0
1528149147.162034000	30.5981	279	0
1528149147.164057000	30.6002	101	1
1528149147.230968000	30.6671	393	1
1528149147.231092000	30.6672	266	1
1528149147.250219000	30.6863	87	0
1528149147.587942000	31.0241	233	0
1528149147.589511000	31.0256	148	0
1528149147.592099000	31.0282	104	1
1528149147.592906000	31.029	92	0
1528149147.594529000	31.0306	172	0
1528149147.596086000	31.0322	101	1
1528149147.685733000	31.1218	389	1
1528149147.685829000	31.1219	267	1
1528149147.704187000	31.1403	87	0
1528149148.011369000	31.4475	235	0
1528149148.012937000	31.4491	148	0
1528149148.015199000	31.4513	104	1
1528149148.015512000	31.4516	92	0
1528149148.017137000	31.4533	96	0
1528149148.019179000	31.4553	101	1
1528149148.096676000	31.5328	392	1
1528149148.096767000	31.5329	268	1
1528149148.114068000	31.5502	87	0
1528149148.423182000	31.8593	279	0
1528149148.424881000	31.861	148	0
1528149148.427161000	31.8633	104	1
1528149148.427717000	31.8638	92	0
1528149148.429323000	31.8654	247	0
1528149148.431159000	31.8673	101	1
1528149148.521940000	31.9581	1002	1
1528149148.522015000	31.9581	266	1
1528149148.540635000	31.9768	87	0
1528149148.649533000	32.0856	235	0
1528149148.651139000	32.0873	148	0
1528149148.653229000	32.0893	104	1
1528149148.653969000	32.0901	92	0
1528149148.655662000	32.0918	132	0
1528149148.658234000	32.0943	101	1
1528149148.737532000	32.1736	556	1
1528149148.737594000	32.1737	261	1
1528149148.755843000	32.192	87	0
1528149148.866288000	32.3024	232	0
1528149148.867839000	32.304	148	0
1528149148.870170000	32.3063	104	1
1528149148.871800000	32.3079	92	0
1528149148.873390000	32.3095	120	0
1528149148.875198000	32.3113	101	1
1528149148.948983000	32.3851	826	1
1528149148.949057000	32.3852	257	1
1528149148.966412000	32.4025	87	0
1528149149.101536000	32.5377	235	0
1528149149.103156000	32.5393	148	0
1528149149.105259000	32.5414	104	1
1528149149.107200000	32.5433	92	0
1528149149.108784000	32.5449	167	0
1528149149.111173000	32.5473	101	1
1528149149.173317000	32.6094	392	1
1528149149.173408000	32.6095	318	1
1528149149.205320000	32.6414	392	1
1528149149.223851000	32.66	87	0
1528149149.397437000	32.8336	283	0
1528149149.399009000	32.8351	148	0
1528149149.401201000	32.8373	104	1
1528149149.401915000	32.838	92	0
1528149149.403504000	32.8396	272	0
1528149149.405200000	32.8413	101	1
1528149149.780035000	33.2162	393	1
1528149149.780124000	33.2162	260	1
1528149149.797685000	33.2338	87	0
1528149149.905475000	33.3416	233	0
1528149149.907030000	33.3431	148	0
1528149149.909242000	33.3454	104	1
1528149149.909475000	33.3456	92	0
1528149149.911068000	33.3472	146	0
1528149149.913316000	33.3494	101	1
1528149150.021312000	33.4574	389	1
1528149150.021395000	33.4575	260	1
1528149150.042881000	33.479	87	0
1528149150.357618000	33.7937	256	0
1528149150.359186000	33.7953	148	0
1528149150.360758000	33.7969	92	0
1528149150.361240000	33.7974	107	1
1528149150.362364000	33.7985	126	0
1528149150.366299000	33.8024	98	1
1528149150.463743000	33.8999	388	1
1528149150.463819000	33.8999	268	1
1528149150.480911000	33.917	87	0
1528149150.593546000	34.0297	232	0
1528149150.595237000	34.0314	148	0
1528149150.596897000	34.033	92	0
1528149150.597360000	34.0335	107	1
1528149150.598518000	34.0346	313	0
1528149150.602336000	34.0385	98	1
1528149150.694727000	34.1308	391	1
1528149150.694786000	34.1309	256	1
1528149150.712616000	34.1487	87	0
1528149150.867930000	34.304	285	0
1528149150.869508000	34.3056	148	0
1528149150.871077000	34.3072	92	0
1528149150.871298000	34.3074	107	1
1528149150.872626000	34.3087	191	0
1528149150.876345000	34.3125	98	1
1528149151.425934000	34.862	308	1
1528149151.443821000	34.8799	87	0
1528149151.544440000	34.9806	494	0
1528149151.546031000	34.9821	1412	0
1528149151.547604000	34.9837	995	0
1528149151.548320000	34.9844	107	1
1528149151.549180000	34.9853	92	0
1528149151.550765000	34.9869	123	0
1528149151.553309000	34.9894	101	1
1528149151.712580000	35.1487	235	1
1528149151.730149000	35.1663	87	0
1528149151.877467000	35.3136	303	0
1528149151.879011000	35.3151	1412	0
1528149151.880565000	35.3167	1000	0
1528149151.881164000	35.3173	107	1
1528149151.895119000	35.3312	92	0
1528149151.896689000	35.3328	223	0
1528149151.899403000	35.3355	101	1
1528149153.558641000	36.9948	983	1
1528149153.558731000	36.9948	1412	1
1528149153.558755000	36.9949	1412	1
1528149153.558778000	36.9949	1412	1
1528149153.558797000	36.9949	180	1
1528149153.577902000	37.014	87	0
1528149153.732028000	37.1681	410	0
1528149153.735915000	37.172	80	0
1528149153.736316000	37.1724	104	1
1528149153.759769000	37.1959	552	1
1528149153.759861000	37.196	259	1
1528149153.776943000	37.2131	87	0
1528149153.900808000	37.3369	311	0
1528149153.902302000	37.3384	148	0
1528149153.903941000	37.3401	92	0
1528149153.904268000	37.3404	107	1
1528149153.905553000	37.3417	166	0
1528149153.909253000	37.3454	98	1
1528149154.073799000	37.5099	824	1
1528149154.073862000	37.51	259	1
1528149154.091302000	37.5274	87	0
1528149154.415212000	37.8513	279	0
1528149154.416749000	37.8529	148	0
1528149154.418598000	37.8547	92	0
1528149154.419360000	37.8555	107	1
1528149154.420248000	37.8564	205	0
1528149154.424342000	37.8605	98	1
1528149154.566220000	38.0023	392	1
1528149154.566286000	38.0024	261	1
1528149154.583441000	38.0196	87	0
1528149154.689110000	38.1252	233	0
1528149154.690668000	38.1268	148	0
1528149154.692310000	38.1284	92	0
1528149154.693374000	38.1295	107	1
1528149154.693907000	38.13	85	0
1528149154.697322000	38.1334	98	1
1528149154.873672000	38.3098	393	1
1528149154.873733000	38.3098	220	1
1528149154.891714000	38.3278	87	0
1528149155.006498000	38.4426	235	0
1528149155.008081000	38.4442	148	0
1528149155.009615000	38.4457	92	0
1528149155.010393000	38.4465	107	1
1528149155.011228000	38.4473	94	0
1528149155.015395000	38.4515	98	1
1528149155.122685000	38.5588	393	1
1528149155.122747000	38.5589	314	1
1528149155.140943000	38.5771	87	0
1528149155.245781000	38.6819	283	0
1528149155.247354000	38.6835	148	0
1528149155.249043000	38.6852	92	0
1528149155.249342000	38.6855	107	1
1528149155.250717000	38.6868	258	0
1528149155.254326000	38.6904	98	1
1528149155.427749000	38.8639	388	1
1528149155.427830000	38.8639	314	1
1528149155.448145000	38.8843	87	0
1528149155.744420000	39.1805	233	0
1528149155.746059000	39.1822	148	0
1528149155.748063000	39.1842	92	0
1528149155.748366000	39.1845	107	1
1528149155.749674000	39.1858	199	0
1528149155.753363000	39.1895	98	1
1528149158.991735000	42.4279	393	1
1528149158.991820000	42.4279	256	1
1528149159.010176000	42.4463	87	0
1528149159.162237000	42.5984	255	0
1528149159.163878000	42.6	148	0
1528149159.165500000	42.6016	92	0
1528149159.166218000	42.6023	107	1
1528149159.167117000	42.6032	138	0
1528149159.171210000	42.6073	98	1
1528149159.254168000	42.6903	388	1
1528149159.254259000	42.6904	256	1
1528149159.271927000	42.708	87	0
1528149159.581021000	43.0171	232	0
1528149159.582531000	43.0186	148	0
1528149159.584157000	43.0203	92	0
1528149159.585247000	43.0214	107	1
1528149159.585817000	43.0219	235	0
1528149159.589180000	43.0253	98	1
1528149159.870554000	43.3067	391	1
1528149159.870615000	43.3067	260	1
1528149159.888045000	43.3242	87	0
1528149159.995272000	43.4314	285	0
1528149159.996907000	43.433	148	0
1528149159.999257000	43.4354	104	1
1528149160.001966000	43.4381	92	0
1528149160.003513000	43.4396	276	0
1528149160.005269000	43.4414	101	1
1528149160.240420000	43.6765	389	1
1528149160.240485000	43.6766	256	1
1528149160.257849000	43.694	87	0
1528149160.378494000	43.8146	258	0
1528149160.380075000	43.8162	148	0
1528149160.381732000	43.8178	92	0
1528149160.382280000	43.8184	107	1
1528149160.383291000	43.8194	329	0
1528149160.387198000	43.8233	98	1
1528149160.685060000	44.1212	1005	1
1528149160.685150000	44.1213	257	1
1528149160.703273000	44.1394	87	0
1528149160.852205000	44.2883	233	0
1528149160.853771000	44.2899	148	0
1528149160.855401000	44.2915	92	0
1528149160.856320000	44.2924	107	1
1528149160.857015000	44.2931	310	0
1528149160.860370000	44.2965	98	1
1528149161.032713000	44.4688	554	1
1528149161.032802000	44.4689	258	1
1528149161.051049000	44.4872	87	0
1528149161.175526000	44.6116	298	0
1528149161.178999000	44.6151	158	0
1528149161.179271000	44.6154	104	1
1528149161.180665000	44.6168	262	0
1528149161.184327000	44.6204	98	1
1528149161.295485000	44.7316	824	1
1528149161.295551000	44.7317	258	1
1528149161.313539000	44.7497	87	0
1528149161.413903000	44.85	305	0
1528149161.415516000	44.8516	158	0
1528149161.417127000	44.8532	141	0
1528149161.418285000	44.8544	107	1
1528149161.570625000	45.0067	389	1
1528149161.570713000	45.0068	256	1
1528149161.589513000	45.0256	87	0
1528149161.690745000	45.1269	235	0
1528149161.692323000	45.1284	148	0
1528149161.693946000	45.1301	92	0
1528149161.694369000	45.1305	107	1
1528149161.695554000	45.1317	97	0
1528149161.699295000	45.1354	98	1
1528149161.784724000	45.2208	389	1
1528149161.784785000	45.2209	257	1
1528149161.803212000	45.2393	87	0
1528149161.905058000	45.3412	233	0
1528149161.908695000	45.3448	158	0
1528149161.909370000	45.3455	104	1
1528149161.911289000	45.3474	223	0
1528149161.915385000	45.3515	98	1
1528149162.252617000	45.6887	389	1
1528149162.252706000	45.6888	258	1
1528149162.270190000	45.7063	87	0
1528149162.388579000	45.8247	336	0
1528149162.390207000	45.8263	148	0
1528149162.391780000	45.8279	92	0
1528149162.392409000	45.8285	107	1
1528149162.393365000	45.8295	286	0
1528149162.397397000	45.8335	98	1
1528149162.478809000	45.9149	390	1
1528149162.478870000	45.915	257	1
1528149162.496852000	45.933	87	0
1528149162.623635000	46.0598	256	0
1528149162.625314000	46.0614	148	0
1528149162.627436000	46.0636	104	1
1528149162.627694000	46.0638	92	0
1528149162.629280000	46.0654	143	0
1528149162.631415000	46.0675	101	1
1528149162.974565000	46.4107	389	1
1528149162.974656000	46.4108	256	1
1528149162.997428000	46.4335	87	0
1528149163.130653000	46.5668	256	0
1528149163.132231000	46.5683	148	0
1528149163.133874000	46.57	92	0
1528149163.134448000	46.5706	107	1
1528149163.135514000	46.5716	85	0
1528149163.139369000	46.5755	98	1
1528149163.283731000	46.7198	388	1
1528149163.283794000	46.7199	258	1
1528149163.302003000	46.7381	87	0
1528149163.497686000	46.9338	303	1
1528149163.497773000	46.9339	1412	1
1528149163.497799000	46.9339	1412	1
1528149163.497840000	46.934	1412	1
1528149163.497886000	46.934	178	1
1528149163.517371000	46.9535	87	0
1528149163.608391000	47.0445	393	0
1528149163.610606000	47.0467	80	0
1528149163.612482000	47.0486	107	1
1528149163.623545000	47.0597	256	0
1528149163.625250000	47.0614	148	0
1528149163.626823000	47.0629	92	0
1528149163.627483000	47.0636	104	1
1528149163.628432000	47.0645	280	0
1528149163.632467000	47.0686	98	1
1528149163.742728000	47.1788	393	1
1528149163.742820000	47.1789	252	1
1528149163.761593000	47.1977	87	0
1528149163.866791000	47.3029	232	0
1528149163.868685000	47.3048	148	0
1528149163.870491000	47.3066	104	1
1528149163.870961000	47.3071	92	0
1528149163.872500000	47.3086	122	0
1528149163.874497000	47.3106	101	1
1528149164.006849000	47.443	391	1
1528149164.006943000	47.4431	314	1
1528149164.035017000	47.4711	87	0
1528149164.136683000	47.5728	259	0
1528149164.138283000	47.5744	148	0
1528149164.140268000	47.5764	92	0
1528149164.140507000	47.5766	107	1
1528149164.141860000	47.578	334	0
1528149164.145509000	47.5816	98	1
1528149164.512885000	47.949	391	1
1528149164.512950000	47.9491	314	1
1528149164.530129000	47.9662	87	0
1528149164.629506000	48.0656	285	0
1528149164.631149000	48.0673	148	0
1528149164.632715000	48.0688	92	0
1528149164.633540000	48.0697	107	1
1528149164.634378000	48.0705	158	0
1528149164.638524000	48.0746	98	1
1528149165.500826000	48.9369	1007	1
1528149165.500891000	48.937	256	1
1528149165.518584000	48.9547	87	0
1528149165.625392000	49.0615	258	0
1528149165.626967000	49.0631	148	0
1528149165.628517000	49.0646	92	0
1528149165.629578000	49.0657	107	1
1528149165.630091000	49.0662	219	0
1528149165.633557000	49.0697	98	1
1528149165.774695000	49.2108	552	1
1528149165.774761000	49.2109	256	1
1528149165.793000000	49.2291	87	0
1528149165.890264000	49.3264	235	0
1528149165.891828000	49.3279	148	0
1528149165.893511000	49.3296	92	0
1528149165.894581000	49.3307	107	1
1528149165.895175000	49.3313	202	0
1528149165.898525000	49.3346	98	1
1528149165.989056000	49.4252	828	1
1528149165.989142000	49.4253	257	1
1528149166.007699000	49.4438	87	0
1528149166.377941000	49.8141	300	0
1528149166.379499000	49.8156	148	0
1528149166.381497000	49.8176	92	0
1528149166.381564000	49.8177	104	1
1528149166.383105000	49.8192	252	0
1528149166.385551000	49.8217	101	1
1528149169.329181000	52.7653	389	1
1528149169.329263000	52.7654	257	1
1528149169.347497000	52.7836	87	0
1528149169.445483000	52.8816	325	0
1528149169.446992000	52.8831	148	0
1528149169.448690000	52.8848	92	0
1528149169.449809000	52.8859	107	1
1528149169.450303000	52.8864	270	0
1528149169.453755000	52.8899	98	1
1528149169.598303000	53.0344	391	1
1528149169.598364000	53.0345	274	1
1528149169.616960000	53.0531	87	0
1528149169.733278000	53.1694	235	0
1528149169.735117000	53.1712	148	0
1528149169.736841000	53.173	104	1
1528149169.737177000	53.1733	92	0
1528149169.738946000	53.1751	113	0
1528149169.740815000	53.1769	101	1
1528149170.040063000	53.4762	391	1
1528149170.040158000	53.4763	259	1
1528149170.064810000	53.5009	87	0
1528149170.069514000	53.5056	87	0
1528149170.166288000	53.6024	334	0
1528149170.167845000	53.604	148	0
1528149170.169409000	53.6055	92	0
1528149170.169764000	53.6059	110	1
1528149170.171020000	53.6071	332	0
1528149170.174823000	53.6109	98	1
1528149170.359027000	53.7951	388	1
1528149170.359085000	53.7952	256	1
1528149170.375980000	53.8121	87	0
1528149170.382976000	53.8191	303	1
1528149170.383057000	53.8192	1412	1
1528149170.383083000	53.8192	1412	1
1528149170.383105000	53.8192	1412	1
1528149170.383168000	53.8193	1412	1
1528149170.383187000	53.8193	255	1
1528149170.397310000	53.8334	90	0
1528149170.399308000	53.8354	87	0
1528149170.400864000	53.837	104	1
1528149170.404430000	53.8405	87	0
1528149170.489799000	53.9259	374	0
1528149170.493844000	53.93	101	1
1528149170.495057000	53.9312	80	0
1528149170.498880000	53.935	98	1
1528149170.696630000	54.1327	266	0
1528149170.698237000	54.1344	148	0
1528149170.700359000	54.1365	92	0
1528149170.700812000	54.1369	104	1
1528149170.701970000	54.1381	215	0
1528149170.705869000	54.142	98	1
1528149170.812021000	54.2481	389	1
1528149170.812114000	54.2482	257	1
1528149170.830016000	54.2661	87	0
1528149170.930299000	54.3664	232	0
1528149170.931856000	54.368	148	0
1528149170.933895000	54.37	104	1
1528149170.934113000	54.3702	92	0
1528149170.937875000	54.374	98	1
1528149170.966380000	54.4025	165	0
1528149170.969889000	54.406	98	1
1528149171.060983000	54.4971	387	1
1528149171.061073000	54.4972	256	1
1528149171.095918000	54.532	387	1
1528149171.107180000	54.5433	87	0
1528149171.113291000	54.5494	87	0
1528149171.427275000	54.8634	260	0
1528149171.428828000	54.8649	148	0
1528149171.430409000	54.8665	92	0
1528149171.430866000	54.867	110	1
1528149171.432032000	54.8681	267	0
1528149171.435847000	54.872	98	1
1528149171.746325000	55.1824	393	1
1528149171.746413000	55.1825	260	1
1528149171.763447000	55.1996	87	0
1528149172.074399000	55.5105	256	0
1528149172.075918000	55.512	148	0
1528149172.077922000	55.514	92	0
1528149172.077979000	55.5141	104	1
1528149172.079516000	55.5156	137	0
1528149172.081955000	55.5181	101	1
1528149172.307191000	55.7433	389	1
1528149172.307255000	55.7434	257	1
1528149172.325441000	55.7616	87	0
1528149172.654838000	56.091	258	0
1528149172.656430000	56.0925	148	0
1528149172.657992000	56.0941	92	0
1528149172.658994000	56.0951	107	1
1528149172.659614000	56.0957	213	0
1528149172.662918000	56.099	98	1
1528149172.875468000	56.3116	390	1
1528149172.875564000	56.3117	259	1
1528149172.893442000	56.3296	87	0
1528149172.999749000	56.4359	282	0
1528149173.001322000	56.4374	148	0
1528149173.002892000	56.439	92	0
1528149173.004026000	56.4401	107	1
1528149173.004520000	56.4406	301	0
1528149173.008000000	56.4441	98	1
1528149173.323308000	56.7594	1001	1
1528149173.323397000	56.7595	260	1
1528149173.341974000	56.7781	87	0
1528149173.462015000	56.8981	258	0
1528149173.463554000	56.8997	148	0
1528149173.465274000	56.9014	92	0
1528149173.466039000	56.9022	107	1
1528149173.466890000	56.903	269	0
1528149173.471025000	56.9071	98	1
1528149173.765415000	57.2015	556	1
1528149173.765475000	57.2016	256	1
1528149173.782993000	57.2191	87	0
1528149173.887167000	57.3233	236	0
1528149173.888734000	57.3248	148	0
1528149173.890307000	57.3264	92	0
1528149173.891062000	57.3272	107	1
1528149173.891906000	57.328	96	0
1528149173.896051000	57.3322	98	1
1528149174.028170000	57.4643	825	1
1528149174.028265000	57.4644	256	1
1528149174.046099000	57.4822	87	0
1528149174.158324000	57.5944	300	0
1528149174.159887000	57.596	148	0
1528149174.161956000	57.5981	92	0
1528149174.162051000	57.5982	104	1
1528149174.163492000	57.5996	326	0
1528149174.166070000	57.6022	101	1
1528149174.296206000	57.7323	390	1
1528149174.296301000	57.7324	256	1
1528149174.314676000	57.7508	87	0
1528149174.414977000	57.8511	305	0
1528149174.416522000	57.8526	148	0
1528149174.418053000	57.8542	92	0
1528149174.419096000	57.8552	107	1
1528149174.419725000	57.8558	201	0
1528149174.423030000	57.8591	98	1
1528149174.777686000	58.2138	392	1
1528149174.777745000	58.2139	257	1
1528149174.796787000	58.2329	87	0
1528149174.913339000	58.3495	233	0
1528149174.915029000	58.3511	148	0
1528149174.916552000	58.3527	92	0
1528149174.917135000	58.3533	107	1
1528149174.918214000	58.3543	145	0
1528149174.922109000	58.3582	98	1
1528149175.044178000	58.4803	392	1
1528149175.044242000	58.4804	258	1
1528149175.062093000	58.4982	87	0
1528149175.178119000	58.6142	258	0
1528149175.179729000	58.6158	148	0
1528149175.181298000	58.6174	92	0
1528149175.182136000	58.6183	107	1
1528149175.182906000	58.619	126	0
1528149175.187125000	58.6232	98	1
1528149175.288560000	58.7247	390	1
1528149175.288650000	58.7248	256	1
1528149175.306840000	58.743	87	0
1528149175.424477000	58.8606	311	0
1528149175.426044000	58.8622	148	0
1528149175.427560000	58.8637	92	0
1528149175.428151000	58.8643	107	1
1528149175.429228000	58.8653	248	0
1528149175.433141000	58.8693	98	1
1528149175.743473000	59.1796	389	1
1528149175.743531000	59.1796	257	1
1528149175.760566000	59.1967	87	0
1528149175.768131000	59.2042	87	0
1528149176.086760000	59.5229	236	0
1528149176.088341000	59.5245	148	0
1528149176.090201000	59.5263	107	1
1528149176.092527000	59.5286	92	0
1528149176.094173000	59.5303	99	0
1528149176.096184000	59.5323	101	1
1528149176.240496000	59.6766	391	1
1528149176.240557000	59.6767	257	1
1528149176.259091000	59.6952	87	0
1528149176.568996000	60.0051	259	0
1528149176.570559000	60.0067	148	0
1528149176.572237000	60.0084	92	0
1528149176.573149000	60.0093	107	1
1528149176.573847000	60.01	157	0
1528149176.577205000	60.0133	98	1
1528149176.751286000	60.1874	391	1
1528149176.751361000	60.1875	257	1
1528149176.769284000	60.2054	87	0
1528149176.898876000	60.335	256	0
1528149176.900438000	60.3366	148	0
1528149176.902025000	60.3381	92	0
1528149176.902174000	60.3383	107	1
1528149176.903635000	60.3398	271	0
1528149176.907143000	60.3433	98	1
1528149177.172884000	60.609	389	1
1528149177.172975000	60.6091	257	1
1528149177.193466000	60.6296	87	0
1528149177.325747000	60.7619	258	0
1528149177.327264000	60.7634	148	0
1528149177.328864000	60.765	92	0
1528149177.329284000	60.7654	107	1
1528149177.330432000	60.7665	307	0
1528149177.335262000	60.7714	98	1
1528149177.599524000	61.0356	392	1
1528149177.599612000	61.0357	259	1
1528149177.616794000	61.0529	87	0
1528149177.729261000	61.1654	236	0
1528149177.730885000	61.167	148	0
1528149177.732570000	61.1687	92	0
1528149177.733284000	61.1694	107	1
1528149177.734242000	61.1704	151	0
1528149177.738267000	61.1744	98	1
1528149178.010406000	61.4465	1001	1
1528149178.010465000	61.4466	256	1
1528149178.027970000	61.4641	87	0
1528149178.137029000	61.5731	278	0
1528149178.138540000	61.5747	148	0
1528149178.140449000	61.5766	92	0
1528149178.141309000	61.5774	107	1
1528149178.142008000	61.5781	120	0
1528149178.145297000	61.5814	98	1
1528149178.307717000	61.7438	388	1
1528149178.307812000	61.7439	259	1
1528149178.326166000	61.7623	87	0
1528149178.435826000	61.8719	232	0
1528149178.437409000	61.8735	148	0
1528149178.439303000	61.8754	104	1
1528149178.439938000	61.8761	92	0
1528149178.441512000	61.8776	94	0
1528149178.443327000	61.8794	101	1
1528149178.742548000	62.1787	554	1
1528149178.742612000	62.1787	256	1
1528149178.760191000	62.1963	87	0
1528149178.865745000	62.3019	285	0
1528149178.867308000	62.3034	148	0
1528149178.868883000	62.305	92	0
1528149178.869366000	62.3055	107	1
1528149178.870493000	62.3066	145	0
1528149178.874337000	62.3105	98	1
1528149178.997815000	62.4339	829	1
1528149178.997905000	62.434	220	1
1528149179.016115000	62.4522	87	0
1528149179.130832000	62.5669	256	0
1528149179.132390000	62.5685	148	0
1528149179.134044000	62.5702	92	0
1528149179.134290000	62.5704	107	1
1528149179.135692000	62.5718	259	0
1528149179.139274000	62.5754	98	1
1528149179.301688000	62.7378	392	1
1528149179.301776000	62.7379	314	1
1528149179.320159000	62.7563	87	0
1528149179.421495000	62.8576	232	0
1528149179.423063000	62.8592	148	0
1528149179.424697000	62.8608	92	0
1528149179.425378000	62.8615	107	1
1528149179.426310000	62.8624	305	0
1528149179.430376000	62.8665	98	1
1528149179.595708000	63.0318	388	1
1528149179.595795000	63.0319	314	1
1528149179.612833000	63.0489	87	0
1528149179.716807000	63.1529	275	0
1528149179.718359000	63.1545	148	0
1528149179.719943000	63.1561	92	0
1528149179.720397000	63.1565	107	1
1528149179.721518000	63.1576	321	0
1528149179.725316000	63.1614	98	1
1528149179.892113000	63.3282	389	1
1528149179.892205000	63.3283	314	1
1528149179.911180000	63.3473	87	0
1528149180.026896000	63.463	303	0
1528149180.028405000	63.4645	148	0
1528149180.030377000	63.4665	92	0
1528149180.030430000	63.4665	104	1
1528149180.031982000	63.4681	111	0
1528149180.034401000	63.4705	101	1
1528149180.395170000	63.8313	369	1
1528149180.395258000	63.8314	1412	1
1528149180.395283000	63.8314	1412	1
1528149180.395306000	63.8314	1412	1
1528149180.395358000	63.8315	762	1
1528149180.413866000	63.85	87	0
1528149180.507615000	63.9437	412	0
1528149180.511400000	63.9475	80	0
1528149180.511512000	63.9476	101	1
1528149180.515434000	63.9515	98	1
1528149181.729300000	65.1654	388	1
1528149181.729372000	65.1655	259	1
1528149181.750027000	65.1861	87	0
1528149181.876993000	65.3131	336	0
1528149181.878562000	65.3147	148	0
1528149181.880459000	65.3166	104	1
1528149181.880862000	65.317	92	0
1528149181.882479000	65.3186	225	0
1528149181.884511000	65.3206	101	1
1528149182.126972000	65.5631	393	1
1528149182.127057000	65.5632	257	1
1528149182.149502000	65.5856	87	0
1528149182.264722000	65.7008	255	0
1528149182.266311000	65.7024	148	0
1528149182.267879000	65.704	92	0
1528149182.268554000	65.7047	107	1
1528149182.269489000	65.7056	131	0
1528149182.273546000	65.7097	98	1
1528149182.578876000	66.015	390	1
1528149182.578947000	66.0151	258	1
1528149182.598597000	66.0347	87	0
1528149182.722226000	66.1583	256	0
1528149182.723800000	66.1599	148	0
1528149182.726562000	66.1627	104	1
1528149182.809062000	66.2452	92	0
1528149182.810610000	66.2467	127	0
1528149182.812578000	66.2487	101	1
1528149182.990379000	66.4265	389	1
1528149182.990463000	66.4266	258	1
1528149183.007692000	66.4438	87	0
1528149183.123628000	66.5597	258	0
1528149183.125294000	66.5614	148	0
1528149183.126868000	66.563	92	0
1528149183.127559000	66.5637	107	1
1528149183.128476000	66.5646	212	0
1528149183.132552000	66.5687	98	1
1528149183.302736000	66.7389	1007	1
1528149183.302828000	66.7389	260	1
1528149183.322008000	66.7581	87	0
1528149183.630564000	67.0667	237	0
1528149183.632193000	67.0683	148	0
1528149183.633760000	67.0699	92	0
1528149183.634568000	67.0707	107	1
1528149183.635425000	67.0715	272	0
1528149183.639553000	67.0757	98	1
1528149183.940843000	67.377	389	1
1528149183.940922000	67.377	260	1
1528149183.960653000	67.3968	87	0
1528149184.067732000	67.5038	255	0
1528149184.069301000	67.5054	148	0
1528149184.070874000	67.507	92	0
1528149184.071589000	67.5077	107	1
1528149184.072477000	67.5086	121	0
1528149184.076577000	67.5127	98	1
1528149184.305940000	67.7421	552	1
1528149184.306001000	67.7421	259	1
1528149184.323377000	67.7595	87	0
1528149184.648679000	68.0848	258	0
1528149184.650282000	68.0864	148	0
1528149184.651855000	68.088	92	0
1528149184.652643000	68.0888	107	1
1528149184.653472000	68.0896	305	0
1528149184.657633000	68.0937	98	1
1528149184.680703000	68.1168	824	1
1528149184.680794000	68.1169	258	1
1528149184.699558000	68.1357	87	0
1528149184.819824000	68.2559	282	0
1528149184.821392000	68.2575	148	0
1528149184.823647000	68.2598	104	1
1528149184.824622000	68.2607	92	0
1528149184.826266000	68.2624	87	0
1528149184.828640000	68.2648	101	1
1528149184.948738000	68.3849	388	1
1528149184.948827000	68.3849	260	1
1528149184.966363000	68.4025	87	0
1528149185.294623000	68.7307	256	0
1528149185.296247000	68.7324	148	0
1528149185.297819000	68.7339	92	0
1528149185.298712000	68.7348	107	1
1528149185.299427000	68.7355	265	0
1528149185.302651000	68.7388	98	1
1528149185.434018000	68.8701	389	1
1528149185.434109000	68.8702	259	1
1528149185.455604000	68.8917	87	0
1528149185.578504000	69.0146	235	0
1528149185.580015000	69.0161	148	0
1528149185.581622000	69.0177	92	0
1528149185.582702000	69.0188	107	1
1528149185.583241000	69.0194	222	0
1528149185.586754000	69.0229	98	1
1528149185.608173000	69.0443	371	1
1528149185.608253000	69.0444	1412	1
1528149185.608278000	69.0444	1412	1
1528149185.608319000	69.0444	1288	1
1528149185.612164000	69.0483	235	0
1528149185.615748000	69.0519	98	1
1528149185.637103000	69.0732	87	0
1528149185.728304000	69.1644	416	0
1528149185.731740000	69.1679	101	1
1528149185.732699000	69.1688	80	0
1528149185.736730000	69.1728	98	1
1528149185.801121000	69.2372	392	1
1528149185.801180000	69.2373	261	1
1528149185.818222000	69.2543	87	0
1528149185.915578000	69.3517	305	0
1528149185.917215000	69.3533	148	0
1528149185.918787000	69.3549	92	0
1528149185.919745000	69.3559	107	1
1528149185.920390000	69.3565	135	0
1528149185.923737000	69.3599	98	1
1528149186.177968000	69.6141	390	1
1528149186.178030000	69.6141	259	1
1528149186.211830000	69.6479	390	1
1528149186.216566000	69.6527	87	0
1528149186.231535000	69.6676	87	0
1528149186.328136000	69.7643	255	0
1528149186.329712000	69.7658	148	0
1528149186.331774000	69.7679	107	1
1528149186.332312000	69.7684	92	0
1528149186.333899000	69.77	159	0
1528149186.335794000	69.7719	101	1
1528149186.673940000	70.1101	388	1
1528149186.674035000	70.1102	258	1
1528149186.694988000	70.1311	87	0
1528149186.808816000	70.2449	267	0
1528149186.810437000	70.2466	148	0
1528149186.812542000	70.2487	92	0
1528149186.812792000	70.2489	107	1
1528149186.814249000	70.2504	121	0
1528149186.817714000	70.2538	98	1
1528149186.892031000	70.3281	390	1
1528149186.892095000	70.3282	260	1
1528149186.910564000	70.3467	87	0
1528149187.023217000	70.4593	281	0
1528149187.024813000	70.4609	148	0
1528149187.026446000	70.4626	92	0
1528149187.026749000	70.4629	107	1
1528149187.028057000	70.4642	318	0
1528149187.031811000	70.4679	98	1
1528149187.118801000	70.5549	392	1
1528149187.118892000	70.555	258	1
1528149187.137144000	70.5733	87	0
1528149187.234798000	70.6709	256	0
1528149187.236392000	70.6725	148	0
1528149187.237964000	70.6741	92	0
1528149187.238830000	70.6749	107	1
1528149187.239517000	70.6756	238	0
1528149187.242816000	70.6789	98	1
1528149187.367106000	70.8032	1002	1
1528149187.367166000	70.8033	258	1
1528149187.385080000	70.8212	87	0
1528149187.499331000	70.9354	256	0
1528149187.500867000	70.937	148	0
1528149187.502556000	70.9387	92	0
1528149187.502791000	70.9389	107	1
1528149187.504284000	70.9404	218	0
1528149187.507766000	70.9439	98	1
1528149187.586139000	71.0223	389	1
1528149187.586203000	71.0223	261	1
1528149187.603379000	71.0395	87	0
1528149187.717558000	71.1537	233	0
1528149187.719155000	71.1553	148	0
1528149187.721798000	71.1579	104	1
1528149187.722786000	71.1589	92	0
1528149187.724651000	71.1608	140	0
1528149187.726865000	71.163	101	1
1528149187.922198000	71.3583	554	1
1528149187.922259000	71.3584	259	1
1528149187.956875000	71.393	554	1
1528149187.991855000	71.428	259	1
1528149188.024608000	71.4607	87	0
1528149188.056517000	71.4926	87	0
1528149188.088620000	71.5247	87	0
1528149188.117121000	71.5532	236	0
1528149188.118649000	71.5548	148	0
1528149188.120900000	71.557	110	1
1528149188.123179000	71.5593	92	0
1528149188.124837000	71.561	164	0
1528149188.126892000	71.563	101	1
1528149188.165158000	71.6013	236	0
1528149188.168879000	71.605	98	1
1528149188.189767000	71.6259	148	0
1528149188.193864000	71.63	98	1
1528149188.287842000	71.724	827	1
1528149188.287915000	71.724	260	1
1528149188.310917000	71.747	87	0
1528149188.315861000	71.752	87	0
1528149188.411697000	71.8478	279	0
1528149188.413201000	71.8493	148	0
1528149188.415049000	71.8512	92	0
1528149188.415895000	71.852	110	1
1528149188.416624000	71.8527	174	0
1528149188.419796000	71.8559	98	1
1528149188.566672000	72.0028	389	1
1528149188.566748000	72.0029	259	1
1528149188.584868000	72.021	87	0
1528149188.605942000	72.0421	304	1
1528149188.606050000	72.0422	1412	1
1528149188.606087000	72.0422	1412	1
1528149188.606116000	72.0422	1412	1
1528149188.606167000	72.0423	1412	1
1528149188.606195000	72.0423	1412	1
1528149188.606225000	72.0423	1412	1
1528149188.606289000	72.0424	1412	1
1528149188.606312000	72.0424	1412	1
1528149188.606348000	72.0425	1412	1
1528149188.606382000	72.0425	1412	1
1528149188.607921000	72.044	1412	1
1528149188.609901000	72.046	1412	1
1528149188.609940000	72.0461	1412	1
1528149188.612918000	72.049	705	1
1528149188.623695000	72.0598	87	0
1528149188.626986000	72.0631	87	0
1528149188.631201000	72.0673	87	0
1528149188.709035000	72.1451	233	0
1528149188.710615000	72.1467	148	0
1528149188.712678000	72.1488	92	0
1528149188.712901000	72.149	116	1
1528149188.714354000	72.1505	340	0
1528149188.717905000	72.154	98	1
1528149188.756873000	72.193	386	0
1528149188.760898000	72.197	98	1
1528149188.765865000	72.202	80	0
1528149188.769867000	72.206	98	1
1528149189.001986000	72.4381	390	1
1528149189.002051000	72.4382	258	1
1528149189.024408000	72.4605	87	0
1528149189.132841000	72.569	308	0
1528149189.134467000	72.5706	148	0
1528149189.136181000	72.5723	92	0
1528149189.136937000	72.5731	107	1
1528149189.137779000	72.5739	331	0
1528149189.141924000	72.578	98	1
1528149189.230217000	72.6663	389	1
1528149189.230307000	72.6664	259	1
1528149189.248313000	72.6844	87	0
1528149189.370700000	72.8068	235	0
1528149189.372270000	72.8084	148	0
1528149189.374113000	72.8102	92	0
1528149189.374948000	72.8111	107	1
1528149189.375712000	72.8118	91	0
1528149189.379940000	72.8161	98	1
1528149189.646464000	73.0826	389	1
1528149189.646532000	73.0826	258	1
1528149189.663643000	73.0998	87	0
1528149189.786984000	73.2231	277	0
1528149189.788542000	73.2247	148	0
1528149189.790165000	73.2263	92	0
1528149189.790973000	73.2271	107	1
1528149189.791786000	73.2279	300	0
1528149189.795959000	73.2321	98	1
1528149189.903964000	73.3401	390	1
1528149189.904030000	73.3401	258	1
1528149189.923069000	73.3592	87	0
1528149190.065074000	73.5012	305	0
1528149190.066617000	73.5027	148	0
1528149190.068374000	73.5045	92	0
1528149190.068977000	73.5051	107	1
1528149190.069952000	73.5061	297	0
1528149190.073973000	73.5101	98	1
1528149190.353166000	73.7893	390	1
1528149190.353227000	73.7893	259	1
1528149190.371715000	73.8078	87	0
1528149190.565785000	74.0019	255	0
1528149190.567348000	74.0035	148	0
1528149190.568922000	74.005	92	0
1528149190.570017000	74.0061	107	1
1528149190.570518000	74.0066	102	0
1528149190.574002000	74.0101	98	1
1528149190.797608000	74.2337	392	1
1528149190.797703000	74.2338	261	1
1528149190.816762000	74.2529	87	0
1528149191.152762000	74.5889	287	0
1528149191.154394000	74.5905	148	0
1528149191.156557000	74.5927	92	0
1528149191.157052000	74.5932	107	1
1528149191.158217000	74.5943	86	0
1528149191.161970000	74.5981	98	1
1528149191.333302000	74.7694	387	1
1528149191.333392000	74.7695	259	1
1528149191.352475000	74.7886	87	0
1528149191.473289000	74.9094	279	0
1528149191.474980000	74.9111	148	0
1528149191.477061000	74.9132	104	1
1528149191.478033000	74.9141	92	0
1528149191.479600000	74.9157	332	0
1528149191.482059000	74.9182	101	1
1528149191.770289000	75.2064	1001	1
1528149191.770345000	75.2065	261	1
1528149191.789103000	75.2252	87	0
1528149191.887244000	75.3234	233	0
1528149191.888813000	75.3249	148	0
1528149191.890467000	75.3266	92	0
1528149191.891090000	75.3272	107	1
1528149191.892052000	75.3282	137	0
1528149191.896074000	75.3322	98	1
1528149192.186294000	75.6224	392	1
1528149192.186355000	75.6225	316	1
1528149192.213076000	75.6492	87	0
1528149192.319408000	75.7555	279	0
1528149192.320980000	75.7571	148	0
1528149192.322517000	75.7586	92	0
1528149192.323116000	75.7592	107	1
1528149192.324225000	75.7603	156	0
1528149192.328103000	75.7642	98	1
1528149197.568290000	81.0044	554	1
1528149197.568382000	81.0045	259	1
1528149197.585567000	81.0217	87	0
1528149197.694837000	81.131	262	0
1528149197.696391000	81.1325	148	0
1528149197.698264000	81.1344	92	0
1528149197.698521000	81.1346	107	1
1528149197.699933000	81.136	303	0
1528149197.703357000	81.1395	98	1
1528149197.840767000	81.2769	824	1
1528149197.840831000	81.2769	261	1
1528149197.858399000	81.2945	87	0
1528149197.961418000	81.3975	256	0
1528149197.963005000	81.3991	148	0
1528149197.964596000	81.4007	92	0
1528149197.965452000	81.4016	107	1
1528149197.966244000	81.4024	184	0
1528149197.970440000	81.4066	98	1
1528149198.073771000	81.5099	389	1
1528149198.073863000	81.51	259	1
1528149198.094078000	81.5302	87	0
1528149198.201818000	81.6379	260	0
1528149198.203385000	81.6395	148	0
1528149198.205481000	81.6416	104	1
1528149198.206190000	81.6423	92	0
1528149198.207782000	81.6439	283	0
1528149198.210351000	81.6465	101	1
1528149198.338828000	81.7749	391	1
1528149198.338905000	81.775	261	1
1528149198.357186000	81.7933	87	0
1528149198.466808000	81.9029	233	0
1528149198.468375000	81.9045	148	0
1528149198.469961000	81.9061	92	0
1528149198.470411000	81.9065	107	1
1528149198.471562000	81.9077	338	0
1528149198.475396000	81.9115	98	1
1528149198.677029000	82.1131	388	1
1528149198.677096000	82.1132	259	1
1528149198.695395000	82.1315	87	0
1528149198.816945000	82.2531	233	0
1528149198.818457000	82.2546	148	0
1528149198.820368000	82.2565	92	0
1528149198.820482000	82.2566	104	1
1528149198.821973000	82.2581	185	0
1528149198.824483000	82.2606	101	1
1528149199.137612000	82.5737	393	1
1528149199.137676000	82.5738	260	1
1528149199.154496000	82.5906	87	0
1528149199.266412000	82.7025	256	0
1528149199.267970000	82.7041	148	0
1528149199.269533000	82.7056	92	0
1528149199.270454000	82.7066	107	1
1528149199.271157000	82.7073	293	0
1528149199.274445000	82.7106	98	1
1528149199.587948000	83.0241	393	1
1528149199.588042000	83.0242	263	1
1528149199.623524000	83.0596	393	1
1528149199.625042000	83.0612	87	0
1528149199.641889000	83.078	87	0
1528149199.920362000	83.3565	286	0
1528149199.921926000	83.358	148	0
1528149199.923500000	83.3596	92	0
1528149199.924561000	83.3607	110	1
1528149199.925173000	83.3613	259	0
1528149199.928565000	83.3647	98	1
1528149200.064929000	83.501	395	1
1528149200.065017000	83.5011	262	1
1528149200.083201000	83.5193	87	0
1528149200.094520000	83.5306	87	0
1528149200.217349000	83.6535	297	0
1528149200.218936000	83.6551	148	0
1528149200.220520000	83.6566	92	0
1528149200.221569000	83.6577	110	1
1528149200.222185000	83.6583	191	0
1528149200.225572000	83.6617	98	1
1528149200.524076000	83.9602	392	1
1528149200.524177000	83.9603	261	1
1528149200.544932000	83.981	87	0
1528149200.652803000	84.0889	305	0
1528149200.654435000	84.0905	148	0
1528149200.656453000	84.0926	92	0
1528149200.656570000	84.0927	104	1
1528149200.658070000	84.0942	292	0
1528149200.660556000	84.0967	101	1
1528149200.874859000	84.311	389	1
1528149200.874952000	84.3111	259	1
1528149200.893936000	84.3301	87	0
1528149201.000952000	84.4371	232	0
1528149201.002505000	84.4386	148	0
1528149201.004584000	84.4407	104	1
1528149201.005162000	84.4413	92	0
1528149201.006767000	84.4429	155	0
1528149201.008544000	84.4447	101	1
1528149201.119996000	84.5561	1004	1
1528149201.120079000	84.5562	378	1
1528149201.138188000	84.5743	87	0
1528149201.246787000	84.6829	256	0
1528149201.248347000	84.6845	148	0
1528149201.249961000	84.6861	92	0
1528149201.250551000	84.6867	107	1
1528149201.251574000	84.6877	242	0
1528149201.255563000	84.6917	98	1
1528149201.365660000	84.8018	389	1
1528149201.365749000	84.8019	378	1
1528149201.383073000	84.8192	87	0
1528149201.521678000	84.9578	264	0
1528149201.523265000	84.9594	148	0
1528149201.524905000	84.961	92	0
1528149201.525602000	84.9617	107	1
1528149201.526524000	84.9626	303	0
1528149201.530607000	84.9667	98	1
1528149201.611726000	85.0478	553	1
1528149201.611811000	85.0479	316	1
1528149201.629255000	85.0654	87	0
1528149201.733780000	85.1699	279	0
1528149201.735414000	85.1715	148	0
1528149201.736985000	85.1731	92	0
1528149201.737609000	85.1737	107	1
1528149201.738546000	85.1747	211	0
1528149201.742598000	85.1787	98	1
1528149206.354546000	89.7907	805	1
1528149206.354634000	89.7907	1412	1
1528149206.354658000	89.7908	1412	1
1528149206.354697000	89.7908	1412	1
1528149206.354720000	89.7908	187	1
1528149206.376597000	89.8127	87	0
1528149206.469473000	89.9056	415	0
1528149206.473364000	89.9095	80	0
1528149206.474018000	89.9101	104	1
1528149206.555239000	89.9914	391	1
1528149206.555331000	89.9914	261	1
1528149206.572438000	90.0086	87	0
1528149206.671839000	90.108	262	0
1528149206.673423000	90.1095	148	0
1528149206.675630000	90.1117	92	0
1528149206.675870000	90.112	107	1
1528149206.677282000	90.1134	323	0
1528149206.680891000	90.117	98	1
1528149206.768340000	90.2045	390	1
1528149206.768431000	90.2045	378	1
1528149206.785277000	90.2214	87	0
1528149206.889428000	90.3255	255	0
1528149206.890994000	90.3271	148	0
1528149206.892867000	90.329	92	0
1528149206.892956000	90.3291	104	1
1528149206.894513000	90.3306	261	0
1528149206.896969000	90.3331	101	1
1528149207.014470000	90.4506	388	1
1528149207.014565000	90.4507	378	1
1528149207.033837000	90.47	87	0
1528149207.133627000	90.5697	256	0
1528149207.135250000	90.5714	148	0
1528149207.137243000	90.5734	92	0
1528149207.137881000	90.574	107	1
1528149207.138859000	90.575	299	0
1528149207.142906000	90.579	98	1
1528149207.260286000	90.6964	389	1
1528149207.260376000	90.6965	378	1
1528149207.287673000	90.7238	87	0
1528149207.577071000	91.0132	233	0
1528149207.578705000	91.0148	148	0
1528149207.580783000	91.0169	92	0
1528149207.581010000	91.0171	107	1
1528149207.582389000	91.0185	186	0
1528149207.585978000	91.0221	98	1
1528149207.708239000	91.1444	393	1
1528149207.708296000	91.1444	254	1
1528149207.726963000	91.1631	87	0
1528149207.849342000	91.2855	235	0
1528149207.850918000	91.287	148	0
1528149207.852694000	91.2888	92	0
1528149207.852940000	91.2891	107	1
1528149207.854359000	91.2905	190	0
1528149207.857934000	91.294	98	1
1528149208.019286000	91.4554	393	1
1528149208.019350000	91.4555	259	1
1528149208.038081000	91.4742	87	0
1528149208.150967000	91.5871	256	0
1528149208.152526000	91.5886	148	0
1528149208.154702000	91.5908	92	0
1528149208.154962000	91.5911	107	1
1528149208.156249000	91.5924	261	0
1528149208.159952000	91.5961	98	1
1528149208.454211000	91.8903	393	1
1528149208.454296000	91.8904	263	1
1528149208.472838000	91.909	87	0
1528149208.591028000	92.0271	283	0
1528149208.592545000	92.0287	148	0
1528149208.594407000	92.0305	92	0
1528149208.595049000	92.0312	107	1
1528149208.596011000	92.0321	159	0
1528149208.600040000	92.0362	98	1
1528149208.729249000	92.1654	393	1
1528149208.729324000	92.1654	261	1
1528149208.746522000	92.1826	87	0
1528149208.891762000	92.3279	277	0
1528149208.893337000	92.3295	148	0
1528149208.894968000	92.3311	92	0
1528149208.896010000	92.3321	107	1
1528149208.896588000	92.3327	238	0
1528149208.900019000	92.3361	98	1
1528149208.989305000	92.4254	1002	1
1528149208.989397000	92.4255	261	1
1528149209.007171000	92.4433	87	0
1528149209.123101000	92.5592	325	0
1528149209.124735000	92.5609	148	0
1528149209.126940000	92.5631	92	0
1528149209.127055000	92.5632	104	1
1528149209.128545000	92.5647	225	0
1528149209.131025000	92.5671	101	1
1528149209.408891000	92.845	388	1
1528149209.408966000	92.8451	261	1
1528149209.429145000	92.8653	87	0
1528149209.556443000	92.9926	235	0
1528149209.558015000	92.9941	148	0
1528149209.559672000	92.9958	92	0
1528149209.560111000	92.9962	107	1
1528149209.561284000	92.9974	299	0
1528149209.565016000	93.0011	98	1
1528149209.893694000	93.3298	551	1
1528149209.893755000	93.3299	263	1
1528149209.911961000	93.3481	87	0
1528149210.027843000	93.464	233	0
1528149210.029409000	93.4655	148	0
1528149210.031557000	93.4677	92	0
1528149210.032064000	93.4682	107	1
1528149210.033177000	93.4693	146	0
1528149210.037098000	93.4732	98	1
1528149210.224041000	93.6602	828	1
1528149210.224130000	93.6602	262	1
1528149210.241585000	93.6777	87	0
1528149210.298933000	93.735	303	1
1528149210.299020000	93.7351	1412	1
1528149210.299046000	93.7352	1412	1
1528149210.299087000	93.7352	1412	1
1528149210.299136000	93.7353	490	1
1528149210.317570000	93.7537	87	0
1528149210.343947000	93.7801	288	0
1528149210.345463000	93.7816	148	0
1528149210.347111000	93.7832	92	0
1528149210.348130000	93.7842	110	1
1528149210.348708000	93.7848	293	0
1528149210.352135000	93.7882	98	1
1528149210.441627000	93.8777	382	0
1528149210.445174000	93.8813	98	1
1528149210.446493000	93.8826	80	0
1528149210.450149000	93.8863	98	1
1528149210.700388000	94.1365	392	1
1528149210.700482000	94.1366	378	1
1528149210.719102000	94.1552	87	0
1528149210.817091000	94.2532	279	0
1528149210.818619000	94.2547	148	0
1528149210.820598000	94.2567	92	0
1528149210.821178000	94.2573	107	1
1528149210.822245000	94.2584	212	0
1528149210.826164000	94.2623	98	1
1528149211.264968000	94.7011	389	1
1528149211.265032000	94.7011	262	1
1528149211.282520000	94.7186	87	0
1528149211.411854000	94.848	282	0
1528149211.413420000	94.8495	148	0
1528149211.415061000	94.8512	92	0
1528149211.416213000	94.8523	107	1
1528149211.416678000	94.8528	268	0
1528149211.420153000	94.8563	98	1
1528149211.588477000	95.0246	388	1
1528149211.588568000	95.0247	261	1
1528149211.605569000	95.0417	87	0
1528149211.715440000	95.1516	259	0
1528149211.717008000	95.1531	148	0
1528149211.718527000	95.1546	92	0
1528149211.719226000	95.1553	107	1
1528149211.720183000	95.1563	243	0
1528149211.724234000	95.1603	98	1
1528149211.872520000	95.3086	390	1
1528149211.872581000	95.3087	261	1
1528149211.895427000	95.3315	87	0
1528149211.990534000	95.4266	235	0
1528149211.992108000	95.4282	148	0
1528149211.994261000	95.4304	104	1
1528149211.997207000	95.4333	92	0
1528149211.998844000	95.435	116	0
1528149212.001240000	95.4374	101	1
1528149212.318045000	95.7542	390	1
1528149212.318142000	95.7543	261	1
1528149212.336131000	95.7722	87	0
1528149212.455561000	95.8917	258	0
1528149212.457178000	95.8933	148	0
1528149212.459289000	95.8954	104	1
1528149212.460003000	95.8961	92	0
1528149212.461518000	95.8976	330	0
1528149212.464267000	95.9004	101	1
1528149212.598427000	96.0345	390	1
1528149212.598523000	96.0346	261	1
1528149212.615965000	96.0521	87	0
1528149212.714464000	96.1506	235	0
1528149212.716033000	96.1521	148	0
1528149212.717743000	96.1539	92	0
1528149212.718285000	96.1544	107	1
1528149212.719299000	96.1554	135	0
1528149212.723290000	96.1594	98	1
1528149212.838565000	96.2747	393	1
[truncated: 314 more rows]
