# Supplementary material for: Method for multi-task learning fusion network traffic classification to address small sample labels
Source: Sci Rep. 2024 Jan 30;14:2518. doi: 10.1038/s41598-024-51933-8 (PMC10827795; doi:10.1038/s41598-024-51933-8)
Supplement: Supplementary file 2 — Supplementary Information 2. [file 41598_2024_51933_MOESM2_ESM.zip › QUIC Dataset/QUIC Dataset/pretraining/Google Doc/GoogleDoc-1068.txt]

1527931821.663514000	0	293	1
1527931821.681059000	0.017545	84	0
1527931822.240882000	0.577368	299	0
1527931822.241642000	0.578128	1412	0
1527931822.241956000	0.578442	1412	0
1527931822.242266000	0.578752	1412	0
1527931822.242268000	0.578754	172	0
1527931822.243001000	0.579487	1412	0
1527931822.243319000	0.579805	1412	0
1527931822.243644000	0.58013	1412	0
1527931822.243646000	0.580132	180	0
1527931822.243771000	0.580257	681	0
1527931822.244854000	0.58134	119	1
1527931822.247429000	0.583915	1412	0
1527931822.247721000	0.584207	1412	0
1527931822.247837000	0.584323	688	0
1527931822.252888000	0.589374	113	1
1527931822.258702000	0.595188	1412	0
1527931822.258986000	0.595472	1412	0
1527931822.259287000	0.595773	1412	0
1527931822.260000000	0.596486	1293	0
1527931822.266489000	0.602975	107	1
1527931822.296628000	0.633114	1412	0
1527931822.296944000	0.63343	1412	0
1527931822.297894000	0.63438	1412	0
1527931822.297897000	0.634383	191	0
1527931822.298241000	0.634727	1412	0
1527931822.298244000	0.63473	1407	0
1527931822.298532000	0.635018	1412	0
1527931822.298674000	0.63516	800	0
1527931822.300447000	0.636933	119	1
1527931822.301838000	0.638324	1412	0
1527931822.302019000	0.638505	1000	0
1527931822.305306000	0.641792	1412	0
1527931822.305594000	0.64208	1412	0
1527931822.305706000	0.642192	107	1
1527931822.305924000	0.64241	1412	0
1527931822.307121000	0.643607	186	0
1527931822.308312000	0.644798	1412	0
1527931822.308315000	0.644801	167	0
1527931822.309451000	0.645937	107	1
1527931822.314651000	0.651137	1412	0
1527931822.314938000	0.651424	1412	0
1527931822.315257000	0.651743	1412	0
1527931822.316371000	0.652857	1412	0
1527931822.316375000	0.652861	257	0
1527931822.318458000	0.654944	110	1
1527931822.319853000	0.656339	1412	0
1527931822.320166000	0.656652	1412	0
1527931822.320487000	0.656973	1412	0
1527931822.321665000	0.658151	902	0
1527931822.322442000	0.658928	107	1
1527931822.324977000	0.661463	1412	0
1527931822.325281000	0.661767	1412	0
1527931822.325594000	0.66208	1412	0
1527931822.326919000	0.663405	838	0
1527931822.328449000	0.664935	107	1
1527931822.696682000	1.03317	619	1
1527931822.696772000	1.03326	1412	1
1527931822.696798000	1.03328	904	1
1527931822.704426000	1.04091	967	1
1527931822.713828000	1.05031	87	0
1527931822.720561000	1.05705	87	0
1527931822.946470000	1.28296	165	1
1527931822.961532000	1.29802	87	0
1527931823.158836000	1.49532	400	0
1527931823.161459000	1.49795	79	0
1527931823.161613000	1.4981	101	1
1527931823.164471000	1.50096	98	1
1527931823.191413000	1.5279	244	0
1527931823.191782000	1.52827	1412	0
1527931823.192108000	1.52859	1412	0
1527931823.192110000	1.5286	1412	0
1527931823.192118000	1.5286	176	0
1527931823.192387000	1.52887	1412	0
1527931823.192457000	1.52894	1412	0
1527931823.192659000	1.52915	1068	0
1527931823.194497000	1.53098	119	1
1527931823.195198000	1.53168	91	0
1527931823.195273000	1.53176	175	0
1527931823.197498000	1.53398	101	1
1527931823.499460000	1.83595	386	0
1527931823.499728000	1.83621	1115	0
1527931823.502533000	1.83902	101	1
1527931823.503039000	1.83952	91	0
1527931823.503525000	1.84001	234	0
1527931823.505530000	1.84202	101	1
1527931824.607821000	2.94431	230	1
1527931824.624909000	2.9614	87	0
1527931824.975036000	3.31152	254	0
1527931824.975745000	3.31223	1412	0
1527931824.975938000	3.31242	994	0
1527931824.977166000	3.31365	91	0
1527931824.977235000	3.31372	282	0
1527931824.977616000	3.3141	101	1
1527931824.980599000	3.31709	107	1
1527931825.801848000	4.13833	289	1
1527931825.801954000	4.13844	1412	1
1527931825.801992000	4.13848	1412	1
1527931825.802025000	4.13851	1412	1
1527931825.802070000	4.13856	1412	1
1527931825.802093000	4.13858	1412	1
1527931825.802154000	4.13864	1412	1
1527931825.802178000	4.13866	1412	1
1527931825.802212000	4.1387	1412	1
1527931825.802246000	4.13873	1412	1
1527931825.802281000	4.13877	1412	1
1527931825.802318000	4.1388	1412	1
1527931825.802351000	4.13884	1412	1
1527931825.803644000	4.14013	1258	1
1527931825.817459000	4.15395	87	0
1527931825.821125000	4.15761	87	0
1527931825.967585000	4.30407	514	0
1527931825.970026000	4.30651	79	0
1527931825.980502000	4.31699	107	1
1527931827.438679000	5.77517	322	1
1527931827.438758000	5.77524	1412	1
1527931827.438781000	5.77527	979	1
1527931827.451065000	5.78755	164	1
1527931827.454840000	5.79133	87	0
1527931827.474920000	5.81141	87	0
1527931827.962848000	6.29933	394	0
1527931827.965595000	6.30208	104	1
1527931827.965957000	6.30244	79	0
1527931827.968558000	6.30504	98	1
1527931828.130703000	6.46719	568	0
1527931828.131400000	6.46789	307	0
1527931828.132058000	6.46854	247	0
1527931828.132857000	6.46934	121	1
1527931828.135186000	6.47167	252	1
1527931828.149393000	6.48588	87	0
1527931828.839597000	7.17608	876	0
1527931828.840291000	7.17678	1412	0
1527931828.840980000	7.17747	1412	0
1527931828.841672000	7.17816	1412	0
1527931828.842332000	7.17882	176	0
1527931828.842534000	7.17902	101	1
1527931828.843189000	7.17968	1412	0
1527931828.843899000	7.18039	1352	0
1527931828.845579000	7.18207	113	1
1527931828.853975000	7.19046	1412	0
1527931828.854680000	7.19117	1412	0
1527931828.855371000	7.19186	1412	0
1527931828.856033000	7.19252	184	0
1527931828.856747000	7.19323	1223	0
1527931828.857443000	7.19393	1412	0
1527931828.858131000	7.19462	1412	0
1527931828.858528000	7.19501	116	1
1527931828.858821000	7.19531	1412	0
1527931828.859586000	7.19607	1412	0
1527931828.860263000	7.19675	845	0
1527931828.863572000	7.20006	104	1
1527931828.903446000	7.23993	1412	0
1527931828.904133000	7.24062	1412	0
1527931828.904828000	7.24131	1412	0
1527931828.905493000	7.24198	194	0
1527931828.906241000	7.24273	1412	0
1527931828.906535000	7.24302	110	1
1527931828.906929000	7.24342	1412	0
1527931828.907622000	7.24411	1412	0
1527931828.908278000	7.24476	176	0
1527931828.908998000	7.24548	1412	0
1527931828.909691000	7.24618	1412	0
1527931828.909733000	7.24622	107	1
1527931828.910376000	7.24686	1412	0
1527931828.911032000	7.24752	176	0
1527931828.911759000	7.24825	1412	0
1527931828.912467000	7.24895	1412	0
1527931828.913100000	7.24959	107	1
1527931828.913168000	7.24965	427	0
1527931828.913897000	7.25038	1412	0
1527931828.914588000	7.25107	1412	0
1527931828.915279000	7.25177	1412	0
1527931828.915606000	7.25209	110	1
1527931828.915966000	7.25245	1299	0
1527931828.918005000	7.25449	1412	0
1527931828.918590000	7.25508	101	1
1527931828.918720000	7.25521	1412	0
1527931828.919417000	7.2559	1412	0
1527931828.920103000	7.25659	1068	0
1527931828.920881000	7.25737	1412	0
1527931828.921517000	7.258	107	1
1527931828.921573000	7.25806	1297	0
1527931828.922246000	7.25873	748	0
1527931828.924595000	7.26108	1412	0
1527931828.925284000	7.26177	1327	0
1527931828.925524000	7.26201	107	1
1527931828.927394000	7.26388	1412	0
1527931828.928080000	7.26457	1412	0
1527931828.928742000	7.26523	335	0
1527931828.929424000	7.26591	169	0
1527931828.932319000	7.26881	104	1
1527931828.938635000	7.27512	98	1
1527931831.384777000	9.72126	513	1
1527931831.384866000	9.72135	293	1
1527931831.385590000	9.72208	304	1
1527931831.385640000	9.72213	1412	1
1527931831.385682000	9.72217	1412	1
1527931831.385735000	9.72222	966	1
1527931831.403401000	9.73989	87	0
1527931831.408042000	9.74453	87	0
1527931831.449133000	9.78562	400	1
1527931831.466022000	9.80251	87	0
1527931831.534814000	9.8713	323	0
1527931831.535519000	9.872	1399	0
1527931831.536186000	9.87267	512	0
1527931831.539686000	9.87617	107	1
1527931831.600671000	9.93716	591	0
1527931831.601381000	9.93787	1412	0
1527931831.602070000	9.93856	1412	0
1527931831.602726000	9.93921	127	0
1527931831.603518000	9.94	1412	0
1527931831.603673000	9.94016	107	1
1527931831.604236000	9.94072	1264	0
1527931831.604934000	9.94142	1412	0
1527931831.605616000	9.9421	916	0
1527931831.606366000	9.94285	145	0
1527931831.607002000	9.94349	110	1
1527931831.685286000	10.0218	384	0
1527931831.687694000	10.0242	98	1
1527931831.690806000	10.0273	79	0
1527931831.693686000	10.0302	98	1
1527931832.026977000	10.3635	400	0
1527931832.027640000	10.3641	102	0
1527931832.029707000	10.3662	101	1
1527931832.030675000	10.3672	84	0
1527931832.033681000	10.3702	98	1
1527931833.202045000	11.5385	398	1
1527931833.202136000	11.5386	108	1
1527931833.214124000	11.5506	304	1
1527931833.216801000	11.5533	480	1
1527931833.216879000	11.5534	86	1
1527931833.233892000	11.5704	87	0
1527931833.239804000	11.5763	87	0
1527931833.545133000	11.8816	344	1
1527931833.545225000	11.8817	262	1
1527931833.561350000	11.8978	87	0
1527931833.576537000	11.913	421	1
1527931833.576607000	11.9131	93	1
1527931833.593277000	11.9298	87	0
1527931833.735254000	12.0717	306	0
1527931833.735935000	12.0724	150	0
1527931833.737815000	12.0743	107	1
1527931833.739336000	12.0758	91	0
1527931833.740582000	12.0771	226	0
1527931833.741812000	12.0783	101	1
1527931833.787625000	12.1241	245	0
1527931833.788311000	12.1248	365	0
1527931833.790570000	12.1271	103	0
1527931833.792866000	12.1294	104	1
1527931833.866452000	12.2029	231	0
1527931833.867123000	12.2036	102	0
1527931833.868808000	12.2053	101	1
1527931833.870740000	12.2072	91	0
1527931833.871878000	12.2084	132	0
1527931833.873832000	12.2103	101	1
1527931833.931562000	12.268	317	0
1527931833.932231000	12.2687	140	0
1527931833.934833000	12.2713	101	1
1527931833.935418000	12.2719	91	0
1527931833.936116000	12.2726	331	0
1527931833.937815000	12.2743	101	1
1527931834.331885000	12.6684	372	1
1527931834.332019000	12.6685	1412	1
1527931834.332047000	12.6685	1412	1
1527931834.332089000	12.6686	1412	1
1527931834.332143000	12.6686	1412	1
1527931834.332168000	12.6687	1412	1
1527931834.332205000	12.6687	1412	1
1527931834.332240000	12.6687	1412	1
1527931834.332278000	12.6688	1412	1
1527931834.332319000	12.6688	1412	1
1527931834.332372000	12.6689	1412	1
1527931834.332397000	12.6689	1412	1
1527931834.332434000	12.6689	1412	1
1527931834.332468000	12.669	1412	1
1527931834.333898000	12.6704	1412	1
1527931834.333964000	12.6705	1412	1
1527931834.334004000	12.6705	1412	1
1527931834.334074000	12.6706	1412	1
1527931834.334097000	12.6706	1412	1
1527931834.334144000	12.6706	1412	1
1527931834.334175000	12.6707	1412	1
1527931834.334211000	12.6707	1412	1
1527931834.335893000	12.6724	1412	1
1527931834.335933000	12.6724	1412	1
1527931834.335995000	12.6725	1412	1
1527931834.336035000	12.6725	1412	1
1527931834.336103000	12.6726	1412	1
1527931834.336140000	12.6726	1412	1
1527931834.336190000	12.6727	1412	1
1527931834.336215000	12.6727	1412	1
1527931834.337890000	12.6744	1412	1
1527931834.337936000	12.6744	1412	1
1527931834.337998000	12.6745	1412	1
1527931834.338038000	12.6745	1412	1
1527931834.338098000	12.6746	689	1
1527931834.349522000	12.686	87	0
1527931834.352705000	12.6892	87	0
1527931834.356484000	12.693	100	0
1527931834.358929000	12.6954	104	1
1527931834.359541000	12.696	87	0
1527931834.609460000	12.9459	286	0
1527931834.610077000	12.9466	145	0
1527931834.612922000	12.9494	104	1
1527931834.614884000	12.9514	91	0
1527931834.615587000	12.9521	152	0
1527931834.617941000	12.9544	101	1
1527931834.814064000	13.1506	385	1
1527931834.816077000	13.1526	385	1
1527931834.830446000	13.1669	87	0
1527931834.857642000	13.1941	503	1
1527931834.873759000	13.2102	87	0
1527931834.901140000	13.2376	1158	1
1527931834.901231000	13.2377	260	1
1527931834.918323000	13.2548	87	0
1527931834.985646000	13.3221	375	0
1527931834.988911000	13.3254	101	1
1527931834.993776000	13.3303	79	0
1527931834.996899000	13.3334	98	1
1527931835.036139000	13.3726	244	0
1527931835.036810000	13.3733	278	0
1527931835.038879000	13.3754	101	1
1527931835.040567000	13.3771	91	0
1527931835.041249000	13.3777	276	0
1527931835.042861000	13.3793	101	1
1527931835.064957000	13.4014	583	0
1527931835.065643000	13.4021	800	0
1527931835.068051000	13.4045	91	0
1527931835.068118000	13.4046	101	1
1527931835.068723000	13.4052	206	0
1527931835.070897000	13.4074	101	1
1527931835.352666000	13.6892	313	0
1527931835.353332000	13.6898	117	0
1527931835.355967000	13.6925	101	1
1527931835.357679000	13.6942	91	0
1527931835.358372000	13.6949	150	0
1527931835.360960000	13.6974	101	1
1527931835.481810000	13.8183	312	0
1527931835.482436000	13.8189	145	0
1527931835.484947000	13.8214	101	1
1527931835.487229000	13.8237	91	0
1527931835.488464000	13.825	168	0
1527931835.489899000	13.8264	101	1
1527931836.094570000	14.4311	394	1
1527931836.094638000	14.4311	253	1
1527931836.120003000	14.4565	87	0
1527931836.131601000	14.4681	87	0
1527931836.677119000	15.0136	303	0
1527931836.677797000	15.0143	145	0
1527931836.679774000	15.0163	107	1
1527931836.681457000	15.0179	91	0
1527931836.682150000	15.0186	215	0
1527931836.683820000	15.0203	101	1
1527931836.766185000	15.1027	393	1
1527931836.766263000	15.1027	487	1
1527931836.785146000	15.1216	87	0
1527931837.338232000	15.6747	255	0
1527931837.338866000	15.6754	145	0
1527931837.340805000	15.6773	104	1
1527931837.341903000	15.6784	91	0
1527931837.342670000	15.6792	132	0
1527931837.344858000	15.6813	101	1
1527931840.724646000	19.0611	393	1
1527931840.724742000	19.0612	255	1
1527931840.743896000	19.0804	87	0
1527931840.954991000	19.2915	257	0
1527931840.955669000	19.2922	145	0
1527931840.957988000	19.2945	104	1
1527931840.958801000	19.2953	91	0
1527931840.959430000	19.2959	94	0
1527931840.961994000	19.2985	101	1
1527931840.971974000	19.3085	390	1
1527931840.972061000	19.3085	255	1
1527931840.989384000	19.3259	87	0
1527931841.518726000	19.8552	258	0
1527931841.519371000	19.8559	145	0
1527931841.522028000	19.8585	104	1
1527931841.523665000	19.8602	91	0
1527931841.524436000	19.8609	316	0
1527931841.526022000	19.8625	101	1
1527931841.649661000	19.9861	536	1
1527931841.649723000	19.9862	307	1
1527931841.667563000	20.004	87	0
1527931842.216894000	20.5534	330	0
1527931842.217544000	20.554	145	0
1527931842.220058000	20.5565	104	1
1527931842.222316000	20.5588	91	0
1527931842.223122000	20.5596	194	0
1527931842.225069000	20.5616	101	1
1527931842.375161000	20.7116	394	1
1527931842.375247000	20.7117	367	1
1527931842.391380000	20.7279	87	0
1527931842.599757000	20.9362	264	0
1527931842.600431000	20.9369	145	0
1527931842.601801000	20.9383	91	0
1527931842.602563000	20.939	177	0
1527931842.603173000	20.9397	110	1
1527931842.708819000	21.0453	394	1
1527931842.708906000	21.0454	252	1
1527931842.726652000	21.0631	87	0
1527931843.262767000	21.5993	258	0
1527931843.263463000	21.5999	147	0
1527931843.265710000	21.6022	91	0
1527931843.266178000	21.6027	107	1
1527931843.266660000	21.6031	225	0
1527931843.269190000	21.6057	98	1
1527931843.547835000	21.8843	372	1
1527931843.547932000	21.8844	1412	1
1527931843.547985000	21.8845	1412	1
1527931843.548021000	21.8845	1412	1
1527931843.548046000	21.8845	540	1
1527931843.565575000	21.9021	87	0
1527931843.941431000	22.2779	351	1
1527931843.941527000	22.278	256	1
1527931843.958883000	22.2954	87	0
1527931844.086392000	22.4229	399	0
1527931844.089614000	22.4261	104	1
1527931844.094592000	22.4311	79	0
1527931844.097613000	22.4341	98	1
1527931844.516591000	22.8531	242	0
1527931844.517215000	22.8537	147	0
1527931844.519579000	22.8561	101	1
1527931844.519814000	22.8563	91	0
1527931844.520566000	22.8571	175	0
1527931844.522647000	22.8591	101	1
1527931844.585202000	22.9217	394	1
1527931844.585291000	22.9218	262	1
1527931844.601833000	22.9383	87	0
1527931844.747616000	23.0841	231	0
1527931844.748240000	23.0847	147	0
1527931844.750687000	23.0872	104	1
1527931844.751763000	23.0882	91	0
1527931844.752464000	23.089	283	0
1527931844.754648000	23.0911	101	1
1527931844.887736000	23.2242	482	1
1527931844.887804000	23.2243	254	1
1527931844.903942000	23.2404	87	0
1527931845.452979000	23.7895	257	0
1527931845.453834000	23.7903	147	0
1527931845.455636000	23.7921	104	1
1527931845.457970000	23.7945	91	0
1527931845.458662000	23.7951	144	0
1527931845.460692000	23.7972	101	1
1527931845.507599000	23.8441	518	1
1527931845.507687000	23.8442	255	1
1527931845.523867000	23.8604	87	0
1527931846.075331000	24.4118	324	0
1527931846.075935000	24.4124	147	0
1527931846.078736000	24.4152	104	1
1527931846.080253000	24.4167	91	0
1527931846.080968000	24.4175	272	0
1527931846.082722000	24.4192	101	1
1527931846.204921000	24.5414	1207	1
1527931846.204985000	24.5415	258	1
1527931846.223177000	24.5597	87	0
1527931846.788761000	25.1252	301	0
1527931846.789452000	25.1259	147	0
1527931846.791690000	25.1282	104	1
1527931846.792523000	25.129	91	0
1527931846.793235000	25.1297	290	0
1527931846.795772000	25.1323	101	1
1527931846.833935000	25.1704	393	1
1527931846.834021000	25.1705	259	1
1527931846.851095000	25.1876	87	0
1527931847.404303000	25.7408	301	0
1527931847.404906000	25.7414	147	0
1527931847.406747000	25.7432	104	1
1527931847.408268000	25.7448	91	0
1527931847.408962000	25.7454	222	0
1527931847.410806000	25.7473	101	1
1527931847.469163000	25.8056	393	1
1527931847.469239000	25.8057	260	1
1527931847.493218000	25.8297	87	0
1527931848.041891000	26.3784	257	0
1527931848.042564000	26.3791	147	0
1527931848.044768000	26.3813	104	1
1527931848.045319000	26.3818	91	0
1527931848.046020000	26.3825	285	0
1527931848.047788000	26.3843	101	1
1527931848.194327000	26.5308	535	1
1527931848.194405000	26.5309	257	1
1527931848.212276000	26.5488	87	0
1527931848.436074000	26.7726	232	0
1527931848.436718000	26.7732	147	0
1527931848.438869000	26.7754	104	1
1527931848.441399000	26.7779	91	0
1527931848.442066000	26.7786	207	0
1527931848.443829000	26.7803	101	1
1527931848.591246000	26.9277	394	1
1527931848.591324000	26.9278	255	1
1527931848.608379000	26.9449	87	0
1527931849.169414000	27.5059	255	0
1527931849.170060000	27.5065	147	0
1527931849.171847000	27.5083	104	1
1527931849.173679000	27.5102	91	0
1527931849.174367000	27.5109	118	0
1527931849.176922000	27.5134	101	1
1527931849.290420000	27.6269	390	1
1527931849.290517000	27.627	258	1
1527931849.307055000	27.6435	87	0
1527931849.845726000	28.1822	307	0
1527931849.846323000	28.1828	147	0
1527931849.848888000	28.1854	104	1
1527931849.849910000	28.1864	91	0
1527931849.850619000	28.1871	94	0
1527931849.852938000	28.1894	101	1
1527931850.029435000	28.3659	391	1
1527931850.029528000	28.366	259	1
1527931850.045701000	28.3822	87	0
1527931850.574484000	28.911	290	0
1527931850.575081000	28.9116	147	0
1527931850.576994000	28.9135	104	1
1527931850.579134000	28.9156	91	0
1527931850.579831000	28.9163	307	0
1527931850.581983000	28.9185	101	1
1527931850.717206000	29.0537	391	1
1527931850.717302000	29.0538	256	1
1527931850.733882000	29.0704	87	0
1527931851.263903000	29.6004	255	0
1527931851.264521000	29.601	147	0
1527931851.266993000	29.6035	104	1
1527931851.268798000	29.6053	91	0
1527931851.269560000	29.606	88	0
1527931851.270983000	29.6075	101	1
1527931851.422215000	29.7587	415	1
1527931851.422302000	29.7588	259	1
1527931851.441265000	29.7778	87	0
1527931851.976458000	30.3129	231	0
1527931851.977127000	30.3136	147	0
1527931851.978991000	30.3155	104	1
1527931851.980334000	30.3168	91	0
1527931851.980979000	30.3175	263	0
1527931851.983005000	30.3195	101	1
1527931852.069549000	30.406	389	1
1527931852.069649000	30.4061	260	1
1527931852.086522000	30.423	87	0
1527931852.650414000	30.9869	257	0
1527931852.651083000	30.9876	147	0
1527931852.653036000	30.9895	104	1
1527931852.654515000	30.991	91	0
1527931852.655210000	30.9917	145	0
1527931852.657049000	30.9935	101	1
1527931852.832476000	31.169	479	1
1527931852.832568000	31.1691	258	1
1527931852.849994000	31.1865	87	0
1527931853.380121000	31.7166	258	0
1527931853.380768000	31.7173	147	0
1527931853.383088000	31.7196	104	1
1527931853.383403000	31.7199	91	0
1527931853.384066000	31.7206	149	0
1527931853.386164000	31.7227	101	1
1527931853.462509000	31.799	521	1
1527931853.462568000	31.7991	256	1
1527931853.479725000	31.8162	87	0
1527931853.602865000	31.9394	232	0
1527931853.603538000	31.94	147	0
1527931853.606131000	31.9426	104	1
1527931853.606938000	31.9434	91	0
1527931853.607642000	31.9441	339	0
1527931853.610158000	31.9466	101	1
1527931853.746689000	32.0832	1208	1
1527931853.746748000	32.0832	254	1
1527931853.764311000	32.1008	87	0
1527931853.902933000	32.2394	232	0
1527931853.903638000	32.2401	147	0
1527931853.906148000	32.2426	91	0
1527931853.906250000	32.2427	104	1
1527931853.906993000	32.2435	179	0
1527931853.909103000	32.2456	101	1
1527931854.020464000	32.357	389	1
1527931854.020548000	32.357	257	1
1527931854.044432000	32.3809	87	0
1527931854.293435000	32.6299	304	1
1527931854.293537000	32.63	1412	1
1527931854.293575000	32.6301	1412	1
1527931854.293628000	32.6301	1412	1
1527931854.293652000	32.6301	1355	1
1527931854.313772000	32.6503	87	0
1527931854.425820000	32.7623	411	0
1527931854.429213000	32.7657	104	1
1527931854.432352000	32.7688	79	0
1527931854.435205000	32.7717	98	1
1527931854.566382000	32.9029	429	0
1527931854.567053000	32.9035	147	0
1527931854.569153000	32.9056	101	1
1527931854.570181000	32.9067	91	0
1527931854.570883000	32.9074	177	0
1527931854.573212000	32.9097	101	1
1527931854.662394000	32.9989	394	1
1527931854.662487000	32.999	219	1
1527931854.679072000	33.0156	87	0
1527931854.826508000	33.163	234	0
1527931854.827115000	33.1636	147	0
1527931854.829172000	33.1657	104	1
1527931854.831524000	33.168	91	0
1527931854.832196000	33.1687	158	0
1527931854.834222000	33.1707	101	1
1527931855.419653000	33.7561	536	1
1527931855.419729000	33.7562	257	1
1527931855.438721000	33.7752	87	0
1527931856.012519000	34.349	255	0
1527931856.013268000	34.3498	147	0
1527931856.015306000	34.3518	104	1
1527931856.017489000	34.354	91	0
1527931856.018182000	34.3547	104	0
1527931856.020289000	34.3568	101	1
1527931856.186459000	34.5229	392	1
1527931856.186523000	34.523	258	1
1527931856.203176000	34.5397	87	0
1527931856.355848000	34.6923	257	0
1527931856.356479000	34.693	147	0
1527931856.358337000	34.6948	104	1
1527931856.362421000	34.6989	91	0
1527931856.363174000	34.6997	148	0
1527931856.365336000	34.7018	101	1
1527931856.595788000	34.9323	395	1
1527931856.595849000	34.9323	255	1
1527931856.616016000	34.9525	87	0
1527931856.768189000	35.1047	307	0
1527931856.768810000	35.1053	147	0
1527931856.771373000	35.1079	104	1
1527931856.774915000	35.1114	91	0
1527931856.775549000	35.112	107	0
1527931856.777362000	35.1138	101	1
1527931857.074059000	35.4105	391	1
1527931857.074126000	35.4106	256	1
1527931857.090741000	35.4272	87	0
1527931857.312793000	35.6493	287	0
1527931857.313483000	35.65	147	0
1527931857.315383000	35.6519	104	1
1527931857.318562000	35.655	91	0
1527931857.319257000	35.6557	211	0
1527931857.321362000	35.6578	101	1
1527931857.420796000	35.7573	415	1
1527931857.420888000	35.7574	257	1
1527931857.438575000	35.7751	87	0
1527931857.581314000	35.9178	232	0
1527931857.581924000	35.9184	147	0
1527931857.584395000	35.9209	104	1
1527931857.586361000	35.9228	91	0
1527931857.587113000	35.9236	307	0
1527931857.589377000	35.9259	101	1
1527931857.849406000	36.1859	389	1
1527931857.849497000	36.186	254	1
1527931857.865791000	36.2023	87	0
1527931858.428975000	36.7655	257	0
1527931858.429578000	36.7661	147	0
1527931858.431442000	36.7679	104	1
1527931858.435331000	36.7718	91	0
1527931858.435967000	36.7725	223	0
1527931858.438431000	36.7749	101	1
1527931858.459681000	36.7962	479	1
1527931858.459765000	36.7963	257	1
1527931858.478185000	36.8147	87	0
1527931858.700238000	37.0367	234	0
1527931858.700856000	37.0373	147	0
1527931858.703458000	37.0399	104	1
1527931858.705651000	37.0421	91	0
1527931858.706352000	37.0428	320	0
1527931858.708481000	37.045	101	1
1527931858.879069000	37.2156	391	1
1527931858.879160000	37.2156	255	1
1527931858.896371000	37.2329	87	0
1527931859.455306000	37.7918	255	0
1527931859.455946000	37.7924	147	0
1527931859.458517000	37.795	104	1
1527931859.460496000	37.797	91	0
1527931859.461262000	37.7977	275	0
1527931859.463514000	37.8	101	1
1527931859.596808000	37.9333	519	1
1527931859.596867000	37.9334	256	1
1527931859.613665000	37.9502	87	0
1527931859.806843000	38.1433	232	0
1527931859.807456000	38.1439	147	0
1527931859.809523000	38.146	104	1
1527931859.811686000	38.1482	91	0
1527931859.812396000	38.1489	226	0
1527931859.814508000	38.151	101	1
1527931859.953775000	38.2903	1204	1
1527931859.953841000	38.2903	255	1
1527931859.971672000	38.3082	87	0
1527931860.333666000	38.6702	257	0
1527931860.334334000	38.6708	147	0
1527931860.336548000	38.673	104	1
1527931860.339132000	38.6756	91	0
1527931860.339829000	38.6763	126	0
1527931860.341535000	38.678	101	1
1527931860.431618000	38.7681	395	1
1527931860.431711000	38.7682	254	1
1527931860.447665000	38.7842	87	0
1527931860.817174000	39.1537	232	0
1527931860.818014000	39.1545	147	0
1527931860.820528000	39.157	104	1
1527931860.823248000	39.1597	91	0
1527931860.823955000	39.1604	142	0
1527931860.826570000	39.1631	101	1
1527931861.011219000	39.3477	390	1
1527931861.011313000	39.3478	256	1
1527931861.027813000	39.3643	87	0
1527931861.405761000	39.7422	254	0
1527931861.406443000	39.7429	147	0
1527931861.408678000	39.7452	104	1
1527931861.410995000	39.7475	91	0
1527931861.411743000	39.7482	110	0
1527931861.413620000	39.7501	101	1
1527931861.549609000	39.8861	534	1
1527931861.549689000	39.8862	257	1
1527931861.569394000	39.9059	87	0
1527931861.941930000	40.2784	417	0
1527931861.942596000	40.2791	147	0
1527931861.944685000	40.2812	104	1
1527931861.947729000	40.2842	91	0
1527931861.948429000	40.2849	235	0
1527931861.950653000	40.2871	101	1
1527931861.956807000	40.2933	389	1
1527931861.956893000	40.2934	256	1
1527931861.974626000	40.3111	87	0
1527931862.129401000	40.4659	257	0
1527931862.130024000	40.4665	147	0
1527931862.132657000	40.4691	104	1
1527931862.135890000	40.4724	91	0
1527931862.136586000	40.4731	127	0
1527931862.138658000	40.4751	101	1
1527931862.227026000	40.5635	394	1
1527931862.227116000	40.5636	258	1
1527931862.244002000	40.5805	87	0
1527931862.625803000	40.9623	234	0
1527931862.626493000	40.963	147	0
1527931862.628690000	40.9652	104	1
1527931862.632650000	40.9691	91	0
1527931862.633476000	40.97	196	0
1527931862.635674000	40.9722	101	1
1527931862.698967000	41.0355	394	1
1527931862.699059000	41.0355	255	1
1527931862.716497000	41.053	87	0
1527931863.102769000	41.4393	255	0
1527931863.103534000	41.44	147	0
1527931863.105727000	41.4422	104	1
1527931863.106992000	41.4435	91	0
1527931863.107711000	41.4442	264	0
1527931863.109652000	41.4461	101	1
1527931863.169175000	41.5057	418	1
1527931863.169237000	41.5057	259	1
1527931863.188410000	41.5249	87	0
1527931863.395385000	41.7319	305	0
1527931863.395999000	41.7325	147	0
1527931863.398720000	41.7352	104	1
1527931863.400464000	41.737	91	0
1527931863.401167000	41.7377	302	0
1527931863.402710000	41.7392	101	1
1527931863.724244000	42.0607	389	1
1527931863.724337000	42.0608	256	1
1527931863.743619000	42.0801	87	0
1527931863.946805000	42.2833	264	0
1527931863.947418000	42.2839	147	0
1527931863.949767000	42.2863	104	1
1527931863.951923000	42.2884	91	0
1527931863.952617000	42.2891	159	0
1527931863.954767000	42.2913	101	1
1527931864.093497000	42.43	478	1
1527931864.093577000	42.4301	255	1
1527931864.110566000	42.4471	87	0
1527931864.494337000	42.8308	257	0
1527931864.494963000	42.8314	147	0
1527931864.496797000	42.8333	104	1
1527931864.501007000	42.8375	91	0
1527931864.501722000	42.8382	338	0
1527931864.503707000	42.8402	101	1
1527931864.701164000	43.0377	391	1
1527931864.701227000	43.0377	259	1
1527931864.718575000	43.0551	87	0
1527931865.106557000	43.443	257	0
1527931865.107181000	43.4437	148	0
1527931865.109838000	43.4463	104	1
1527931865.111847000	43.4483	92	0
1527931865.112585000	43.4491	183	0
1527931865.114749000	43.4512	101	1
1527931865.230211000	43.5667	518	1
1527931865.230295000	43.5668	260	1
1527931865.246625000	43.5831	87	0
1527931865.411398000	43.7479	232	0
1527931865.412025000	43.7485	148	0
1527931865.413803000	43.7503	104	1
1527931865.415235000	43.7517	92	0
1527931865.415936000	43.7524	203	0
1527931865.417859000	43.7543	101	1
1527931865.666679000	44.0032	1203	1
1527931865.666728000	44.0032	258	1
1527931865.684622000	44.0211	87	0
1527931865.828058000	44.1645	232	0
1527931865.828791000	44.1653	148	0
1527931865.830950000	44.1674	104	1
1527931865.832919000	44.1694	92	0
1527931865.833665000	44.1702	333	0
1527931865.835885000	44.1724	101	1
1527931866.111227000	44.4477	394	1
1527931866.111318000	44.4478	220	1
1527931866.127665000	44.4642	87	0
1527931866.510181000	44.8467	255	0
1527931866.510808000	44.8473	148	0
1527931866.512906000	44.8494	104	1
1527931866.514809000	44.8513	92	0
1527931866.515504000	44.852	115	0
1527931866.517913000	44.8544	101	1
1527931869.347560000	47.684	390	1
1527931869.347653000	47.6841	259	1
1527931869.363867000	47.7004	87	0
1527931869.978722000	48.3152	446	1
1527931869.978819000	48.3153	1412	1
1527931869.978857000	48.3153	1412	1
1527931869.978908000	48.3154	1412	1
1527931869.978926000	48.3154	241	1
1527931869.997217000	48.3337	87	0
1527931870.022522000	48.359	255	0
1527931870.023271000	48.3598	148	0
1527931870.025041000	48.3615	107	1
1527931870.028748000	48.3652	92	0
1527931870.029450000	48.3659	135	0
1527931870.031002000	48.3675	101	1
1527931870.188439000	48.5249	394	1
1527931870.188531000	48.525	262	1
1527931870.206177000	48.5427	87	0
1527931870.345875000	48.6824	410	0
1527931870.349075000	48.6856	101	1
1527931870.353568000	48.6901	80	0
1527931870.356084000	48.6926	98	1
1527931870.364516000	48.701	420	0
1527931870.365136000	48.7016	148	0
1527931870.367075000	48.7036	101	1
1527931870.367865000	48.7044	92	0
1527931870.368558000	48.705	97	0
1527931870.370073000	48.7066	101	1
1527931872.434228000	50.7707	391	1
1527931872.434328000	50.7708	256	1
1527931872.450624000	50.7871	87	0
1527931872.814282000	51.1508	255	0
1527931872.814898000	51.1514	148	0
1527931872.817465000	51.154	104	1
1527931872.818752000	51.1552	92	0
1527931872.819419000	51.1559	230	0
1527931872.821442000	51.1579	101	1
1527931872.867444000	51.2039	393	1
1527931872.867537000	51.204	257	1
1527931872.885944000	51.2224	87	0
1527931873.247967000	51.5845	257	0
1527931873.248601000	51.5851	148	0
1527931873.250477000	51.587	104	1
1527931873.253724000	51.5902	92	0
1527931873.254425000	51.5909	198	0
1527931873.256488000	51.593	101	1
1527931873.488962000	51.8254	394	1
1527931873.489057000	51.8255	258	1
1527931873.505803000	51.8423	87	0
1527931873.859841000	52.1963	232	0
1527931873.860532000	52.197	148	0
1527931873.862525000	52.199	104	1
1527931873.864347000	52.2008	92	0
1527931873.865061000	52.2015	90	0
1527931873.867507000	52.204	101	1
1527931874.034852000	52.3713	414	1
1527931874.034913000	52.3714	257	1
1527931874.051291000	52.3878	87	0
1527931874.452836000	52.7893	330	0
1527931874.453647000	52.7901	148	0
1527931874.455572000	52.7921	104	1
1527931874.457514000	52.794	92	0
1527931874.458270000	52.7948	222	0
1527931874.460536000	52.797	101	1
1527931874.489739000	52.8262	395	1
1527931874.489804000	52.8263	256	1
1527931874.507668000	52.8442	87	0
1527931874.878907000	53.2154	267	0
1527931874.879525000	53.216	148	0
1527931874.881572000	53.2181	104	1
1527931874.884268000	53.2208	92	0
1527931874.884964000	53.2215	154	0
1527931874.886560000	53.223	101	1
1527931874.993754000	53.3302	483	1
1527931874.993818000	53.3303	259	1
1527931875.009922000	53.3464	87	0
1527931875.152747000	53.4892	258	0
1527931875.153494000	53.49	148	0
1527931875.155615000	53.4921	104	1
1527931875.157425000	53.4939	92	0
1527931875.158055000	53.4945	266	0
1527931875.160578000	53.4971	101	1
1527931875.305772000	53.6423	519	1
1527931875.305846000	53.6423	256	1
1527931875.326187000	53.6627	87	0
1527931875.700528000	54.037	234	0
1527931875.701213000	54.0377	148	0
1527931875.703620000	54.0401	104	1
1527931875.704440000	54.0409	92	0
1527931875.705140000	54.0416	307	0
1527931875.707609000	54.0441	101	1
1527931875.766760000	54.1032	1209	1
1527931875.766847000	54.1033	260	1
1527931875.783977000	54.1205	87	0
1527931876.014027000	54.3505	232	0
1527931876.015416000	54.3519	148	0
1527931876.016184000	54.3527	92	0
1527931876.016641000	54.3531	107	1
1527931876.016867000	54.3534	215	0
1527931876.017702000	54.3542	232	0
1527931876.019581000	54.3561	101	1
1527931876.158751000	54.4952	390	1
1527931876.158841000	54.4953	256	1
1527931876.174993000	54.5115	87	0
1527931876.322626000	54.6591	254	0
1527931876.323368000	54.6599	148	0
1527931876.325654000	54.6621	104	1
1527931876.327116000	54.6636	92	0
1527931876.327808000	54.6643	104	0
1527931876.329640000	54.6661	101	1
1527931876.766991000	55.1035	391	1
1527931876.767050000	55.1035	257	1
1527931876.782837000	55.1193	87	0
1527931876.982132000	55.3186	231	0
1527931876.982826000	55.3193	148	0
1527931876.984692000	55.3212	104	1
1527931876.988195000	55.3247	92	0
1527931876.988902000	55.3254	316	0
1527931876.990706000	55.3272	101	1
1527931877.082028000	55.4185	389	1
1527931877.082112000	55.4186	256	1
1527931877.099529000	55.436	87	0
1527931877.478601000	55.8151	257	0
1527931877.479284000	55.8158	148	0
1527931877.481723000	55.8182	104	1
1527931877.483967000	55.8205	92	0
1527931877.484686000	55.8212	167	0
1527931877.486708000	55.8232	101	1
1527931877.608135000	55.9446	532	1
1527931877.608222000	55.9447	257	1
1527931877.625405000	55.9619	87	0
1527931877.985302000	56.3218	235	0
1527931877.985926000	56.3224	148	0
1527931877.987753000	56.3242	104	1
1527931877.989131000	56.3256	92	0
1527931877.989865000	56.3264	322	0
1527931877.991753000	56.3282	101	1
1527931877.998706000	56.3352	391	1
1527931877.998788000	56.3353	256	1
1527931878.016975000	56.3535	87	0
1527931878.253595000	56.5901	255	0
1527931878.254286000	56.5908	148	0
1527931878.256770000	56.5933	104	1
1527931878.258176000	56.5947	92	0
1527931878.258947000	56.5954	124	0
1527931878.260753000	56.5972	101	1
1527931878.415941000	56.7524	390	1
1527931878.416005000	56.7525	256	1
1527931878.433143000	56.7696	87	0
1527931878.805145000	57.1416	416	0
1527931878.805795000	57.1423	148	0
1527931878.807813000	57.1443	104	1
1527931878.810385000	57.1469	92	0
1527931878.811042000	57.1475	97	0
1527931878.812813000	57.1493	101	1
1527931879.756998000	58.0935	388	1
1527931879.757065000	58.0936	256	1
1527931879.774276000	58.1108	87	0
1527931879.917348000	58.2538	255	0
1527931879.918032000	58.2545	148	0
1527931879.920371000	58.2569	104	1
1527931879.921528000	58.258	92	0
1527931879.922225000	58.2587	270	0
1527931879.924442000	58.2609	101	1
1527931879.974859000	58.3113	390	1
1527931879.974945000	58.3114	259	1
1527931879.991697000	58.3282	87	0
1527931880.131510000	58.468	257	0
1527931880.132134000	58.4686	148	0
1527931880.134458000	58.4709	104	1
1527931880.136966000	58.4735	92	0
1527931880.137731000	58.4742	210	0
1527931880.139455000	58.4759	101	1
1527931880.411649000	58.7481	416	1
1527931880.411727000	58.7482	256	1
1527931880.429048000	58.7655	87	0
1527931880.604972000	58.9415	234	0
1527931880.605687000	58.9422	148	0
1527931880.607493000	58.944	104	1
1527931880.608730000	58.9452	92	0
1527931880.609436000	58.9459	161	0
1527931880.611471000	58.948	101	1
1527931880.638405000	58.9749	394	1
1527931880.638486000	58.975	256	1
1527931880.655239000	58.9917	87	0
1527931880.863378000	59.1999	254	0
1527931880.864070000	59.2006	148	0
1527931880.866494000	59.203	104	1
1527931880.869494000	59.206	92	0
1527931880.870312000	59.2068	333	0
1527931880.872496000	59.209	101	1
1527931880.968065000	59.3046	481	1
1527931880.968127000	59.3046	257	1
1527931880.984955000	59.3214	87	0
1527931881.168711000	59.5052	307	0
1527931881.169421000	59.5059	148	0
1527931881.171497000	59.508	104	1
1527931881.172250000	59.5087	92	0
1527931881.173005000	59.5095	273	0
1527931881.174510000	59.511	101	1
1527931881.365669000	59.7022	521	1
1527931881.365765000	59.7023	258	1
1527931881.382314000	59.7188	87	0
1527931881.516065000	59.8526	264	0
1527931881.516718000	59.8532	148	0
1527931881.518535000	59.855	104	1
1527931881.521379000	59.8579	92	0
1527931881.522022000	59.8585	231	0
1527931881.524513000	59.861	101	1
1527931881.605813000	59.9423	1203	1
1527931881.605904000	59.9424	256	1
1527931881.623089000	59.9596	87	0
1527931882.024484000	60.361	232	0
1527931882.025175000	60.3617	148	0
1527931882.027531000	60.364	104	1
1527931882.029339000	60.3658	92	0
1527931882.030033000	60.3665	180	0
1527931882.032505000	60.369	101	1
1527931882.038872000	60.3754	393	1
1527931882.038930000	60.3754	260	1
1527931882.058487000	60.395	87	0
1527931882.443786000	60.7803	255	0
1527931882.444402000	60.7809	148	0
1527931882.446587000	60.7831	104	1
1527931882.448214000	60.7847	92	0
1527931882.448970000	60.7855	291	0
1527931882.450580000	60.7871	101	1
1527931882.530634000	60.8671	390	1
1527931882.530698000	60.8672	256	1
1527931882.547983000	60.8845	87	0
1527931882.694737000	61.0312	234	0
1527931882.695427000	61.0319	148	0
1527931882.697607000	61.0341	104	1
1527931882.699468000	61.036	92	0
1527931882.700165000	61.0367	255	0
1527931882.702595000	61.0391	101	1
1527931882.788178000	61.1247	391	1
1527931882.788271000	61.1248	257	1
1527931882.804488000	61.141	87	0
1527931883.159560000	61.496	257	0
1527931883.160180000	61.4967	148	0
1527931883.162625000	61.4991	104	1
1527931883.163356000	61.4998	92	0
1527931883.164000000	61.5005	109	0
1527931883.166614000	61.5031	101	1
1527931883.330728000	61.6672	536	1
1527931883.330825000	61.6673	259	1
1527931883.347066000	61.6836	87	0
1527931883.715248000	62.0517	232	0
1527931883.715946000	62.0524	148	0
1527931883.717602000	62.0541	104	1
1527931883.718650000	62.0551	92	0
1527931883.719356000	62.0558	258	0
1527931883.721590000	62.0581	101	1
1527931884.288190000	62.6247	390	1
1527931884.288255000	62.6247	256	1
1527931884.304256000	62.6407	87	0
1527931884.675493000	63.012	255	0
1527931884.676109000	63.0126	148	0
1527931884.678607000	63.0151	92	0
1527931884.678680000	63.0152	104	1
1527931884.679386000	63.0159	306	0
1527931884.681704000	63.0182	101	1
1527931884.874934000	63.2114	389	1
1527931884.875022000	63.2115	257	1
1527931884.892329000	63.2288	87	0
1527931885.278654000	63.6151	258	0
1527931885.279342000	63.6158	148	0
1527931885.280179000	63.6167	92	0
1527931885.280943000	63.6174	115	0
1527931885.281687000	63.6182	110	1
1527931885.292559000	63.629	258	0
1527931885.295686000	63.6322	98	1
1527931885.358482000	63.695	391	1
1527931885.358540000	63.695	259	1
1527931885.374750000	63.7112	87	0
1527931885.524438000	63.8609	416	0
1527931885.525048000	63.8615	148	0
1527931885.527769000	63.8643	104	1
1527931885.528599000	63.8651	92	0
1527931885.529521000	63.866	313	0
1527931885.531749000	63.8682	101	1
1527931885.653233000	63.9897	414	1
1527931885.653325000	63.9898	259	1
1527931885.670992000	64.0075	87	0
1527931885.809746000	64.1462	234	0
1527931885.810405000	64.1469	148	0
1527931885.812772000	64.1493	104	1
1527931885.813964000	64.1504	92	0
1527931885.814695000	64.1512	253	0
1527931885.816794000	64.1533	101	1
1527931886.132020000	64.4685	390	1
1527931886.132103000	64.4686	258	1
1527931886.148281000	64.4848	87	0
1527931886.343967000	64.6805	257	0
1527931886.344580000	64.6811	148	0
1527931886.346807000	64.6833	104	1
1527931886.347356000	64.6838	92	0
1527931886.347997000	64.6845	108	0
1527931886.349817000	64.6863	101	1
1527931886.979626000	65.3161	390	1
1527931886.979697000	65.3162	257	1
1527931886.997168000	65.3337	87	0
1527931887.361687000	65.6982	257	0
1527931887.362377000	65.6989	148	0
1527931887.364868000	65.7014	104	1
1527931887.366356000	65.7028	92	0
1527931887.366996000	65.7035	166	0
1527931887.368855000	65.7053	101	1
1527931887.541183000	65.8777	479	1
1527931887.541269000	65.8778	259	1
1527931887.559433000	65.8959	87	0
1527931887.923173000	66.2597	257	0
1527931887.923794000	66.2603	148	0
1527931887.925909000	66.2624	104	1
1527931887.927369000	66.2639	92	0
1527931887.928018000	66.2645	267	0
1527931887.929921000	66.2664	101	1
1527931887.938918000	66.2754	520	1
1527931887.938992000	66.2755	257	1
1527931887.956141000	66.2926	87	0
1527931888.333901000	66.6704	305	0
1527931888.334795000	66.6713	148	0
1527931888.336918000	66.6734	104	1
1527931888.338126000	66.6746	92	0
1527931888.338828000	66.6753	173	0
1527931888.340850000	66.6773	101	1
1527931888.468081000	66.8046	1204	1
1527931888.468146000	66.8046	257	1
1527931888.484238000	66.8207	87	0
1527931888.681351000	67.0178	266	0
1527931888.681974000	67.0185	148	0
1527931888.683943000	67.0204	104	1
1527931888.685639000	67.0221	92	0
1527931888.686334000	67.0228	208	0
1527931888.687879000	67.0244	101	1
1527931888.883398000	67.2199	391	1
1527931888.883458000	67.2199	257	1
1527931888.900059000	67.2365	87	0
1527931889.260861000	67.5973	257	0
1527931889.261547000	67.598	148	0
1527931889.263979000	67.6005	104	1
1527931889.264752000	67.6012	92	0
1527931889.265453000	67.6019	242	0
1527931889.267961000	67.6044	101	1
1527931889.355256000	67.6917	394	1
1527931889.355349000	67.6918	256	1
1527931889.369954000	67.7064	100	0
1527931889.372331000	67.7088	87	0
1527931889.372966000	67.7095	101	1
1527931889.739643000	68.0761	231	0
1527931889.740329000	68.0768	148	0
1527931889.741929000	68.0784	101	1
1527931889.743727000	68.0802	92	0
1527931889.744439000	68.0809	114	0
1527931889.745948000	68.0824	101	1
1527931889.891289000	68.2278	394	1
1527931889.891381000	68.2279	261	1
1527931889.907579000	68.2441	87	0
1527931890.267594000	68.6041	254	0
1527931890.268220000	68.6047	148	0
1527931890.270006000	68.6065	104	1
1527931890.270572000	68.6071	92	0
1527931890.271259000	68.6077	104	0
1527931890.272988000	68.6095	101	1
1527931890.316085000	68.6526	532	1
1527931890.316179000	68.6527	257	1
1527931890.334609000	68.6711	87	0
1527931890.693793000	69.0303	232	0
1527931890.694407000	69.0309	148	0
1527931890.697013000	69.0335	104	1
1527931890.698775000	69.0353	92	0
1527931890.699477000	69.036	220	0
1527931890.701018000	69.0375	101	1
1527931890.794645000	69.1311	391	1
1527931890.794705000	69.1312	256	1
1527931890.810880000	69.1474	87	0
1527931891.267309000	69.6038	255	0
1527931891.267935000	69.6044	148	0
1527931891.270038000	69.6065	104	1
1527931891.271419000	69.6079	92	0
1527931891.272298000	69.6088	215	0
1527931891.274019000	69.6105	101	1
1527931891.324490000	69.661	372	1
1527931891.324585000	69.6611	1412	1
1527931891.324624000	69.6611	1412	1
1527931891.324657000	69.6611	1412	1
1527931891.324690000	69.6612	543	1
1527931891.342974000	69.6795	87	0
1527931891.361195000	69.6977	328	1
1527931891.361262000	69.6977	260	1
1527931891.388233000	69.7247	87	0
1527931891.509278000	69.8458	388	0
1527931891.512049000	69.8485	104	1
1527931891.514575000	69.8511	80	0
1527931891.517038000	69.8535	98	1
1527931891.755186000	70.0917	429	0
1527931891.755871000	70.0924	148	0
1527931891.758074000	70.0946	101	1
1527931891.759043000	70.0955	92	0
1527931891.759770000	70.0963	103	0
1527931891.762080000	70.0986	101	1
1527931891.781097000	70.1176	420	1
1527931891.781164000	70.1177	259	1
1527931891.797423000	70.1339	87	0
1527931891.940660000	70.2771	234	0
1527931891.941283000	70.2778	148	0
1527931891.943092000	70.2796	104	1
1527931891.945303000	70.2818	92	0
1527931891.945966000	70.2825	108	0
1527931891.948084000	70.2846	101	1
1527931892.189338000	70.5258	391	1
1527931892.189427000	70.5259	256	1
1527931892.205005000	70.5415	87	0
1527931892.577404000	70.9139	254	0
1527931892.578091000	70.9146	148	0
1527931892.580168000	70.9167	104	1
1527931892.581255000	70.9177	92	0
1527931892.582092000	70.9186	165	0
1527931892.584153000	70.9206	101	1
1527931892.656340000	70.9928	390	1
1527931892.656427000	70.9929	257	1
1527931892.674495000	71.011	87	0
1527931893.061069000	71.3976	255	0
1527931893.061725000	71.3982	148	0
1527931893.064194000	71.4007	104	1
1527931893.064843000	71.4013	92	0
1527931893.065546000	71.402	319	0
1527931893.067191000	71.4037	101	1
1527931893.099338000	71.4358	480	1
1527931893.099393000	71.4359	257	1
1527931893.117463000	71.4539	87	0
1527931893.271762000	71.6082	255	0
1527931893.272446000	71.6089	148	0
1527931893.274135000	71.6106	104	1
1527931893.286555000	71.623	92	0
1527931893.287180000	71.6237	169	0
1527931893.289240000	71.6257	101	1
1527931893.481459000	71.8179	518	1
1527931893.481526000	71.818	256	1
1527931893.514229000	71.8507	518	1
1527931893.547228000	71.8837	256	1
1527931893.551743000	71.8882	87	0
1527931893.576349000	71.9128	87	0
1527931893.583660000	71.9201	87	0
1527931893.852532000	72.189	234	0
1527931893.853320000	72.1898	148	0
1527931893.855258000	72.1917	110	1
1527931893.856823000	72.1933	92	0
1527931893.857448000	72.1939	185	0
1527931893.859245000	72.1957	101	1
1527931893.896283000	72.2328	1205	1
1527931893.896373000	72.2329	256	1
1527931893.914326000	72.2508	87	0
1527931894.066322000	72.4028	304	0
1527931894.067003000	72.4035	148	0
1527931894.069216000	72.4057	104	1
1527931894.071719000	72.4082	92	0
1527931894.072410000	72.4089	150	0
1527931894.074204000	72.4107	101	1
1527931894.272832000	72.6093	390	1
1527931894.272924000	72.6094	260	1
1527931894.290934000	72.6274	87	0
1527931894.323826000	72.6603	306	1
1527931894.324003000	72.6605	1412	1
1527931894.324031000	72.6605	1412	1
1527931894.324077000	72.6606	1412	1
1527931894.324116000	72.6606	1412	1
1527931894.324171000	72.6607	1412	1
1527931894.324211000	72.6607	1412	1
1527931894.324263000	72.6607	1412	1
1527931894.324288000	72.6608	1412	1
1527931894.324325000	72.6608	1412	1
1527931894.324358000	72.6608	1412	1
1527931894.324395000	72.6609	1412	1
1527931894.324437000	72.6609	1412	1
1527931894.324471000	72.661	1412	1
1527931894.326237000	72.6627	749	1
1527931894.340473000	72.677	87	0
1527931894.344741000	72.6812	87	0
1527931894.655194000	72.9917	266	0
1527931894.655807000	72.9923	148	0
1527931894.658301000	72.9948	110	1
1527931894.660953000	72.9974	92	0
1527931894.661657000	72.9981	143	0
1527931894.663278000	72.9998	101	1
1527931894.697815000	73.0343	383	0
1527931894.700289000	73.0368	98	1
1527931894.704000000	73.0405	80	0
1527931894.706230000	73.0427	98	1
1527931894.820506000	73.157	391	1
1527931894.820568000	73.1571	259	1
1527931894.837697000	73.1742	87	0
1527931894.991650000	73.3281	235	0
1527931894.992271000	73.3288	148	0
1527931894.994406000	73.3309	104	1
1527931894.996770000	73.3333	92	0
1527931894.997486000	73.334	97	0
1527931894.999323000	73.3358	101	1
1527931895.125701000	73.4622	396	1
1527931895.125800000	73.4623	261	1
1527931895.142730000	73.4792	87	0
1527931895.503779000	73.8403	258	0
1527931895.504405000	73.8409	148	0
1527931895.506358000	73.8428	104	1
1527931895.507952000	73.8444	92	0
1527931895.508646000	73.8451	178	0
1527931895.510347000	73.8468	101	1
1527931895.689783000	74.0263	538	1
1527931895.689885000	74.0264	262	1
1527931895.705631000	74.0421	87	0
1527931896.080883000	74.4174	258	0
1527931896.081568000	74.4181	148	0
1527931896.083389000	74.4199	104	1
1527931896.084443000	74.4209	92	0
1527931896.085149000	74.4216	287	0
1527931896.087380000	74.4239	101	1
1527931896.278944000	74.6154	395	1
1527931896.279023000	74.6155	258	1
1527931896.296990000	74.6335	87	0
1527931896.674027000	75.0105	234	0
1527931896.674779000	75.0113	148	0
1527931896.676413000	75.0129	104	1
1527931896.677508000	75.014	92	0
1527931896.678212000	75.0147	110	0
1527931896.680399000	75.0169	101	1
1527931896.792594000	75.1291	391	1
1527931896.792655000	75.1291	258	1
1527931896.809979000	75.1465	87	0
1527931897.173780000	75.5103	255	0
1527931897.174468000	75.511	148	0
1527931897.176447000	75.5129	104	1
1527931897.177245000	75.5137	92	0
1527931897.177940000	75.5144	131	0
1527931897.180421000	75.5169	101	1
1527931897.259801000	75.5963	419	1
1527931897.259863000	75.5963	259	1
1527931897.277587000	75.6141	87	0
1527931897.629070000	75.9656	416	0
1527931897.629735000	75.9662	148	0
1527931897.631467000	75.968	104	1
1527931897.633426000	75.9699	92	0
1527931897.634167000	75.9707	94	0
1527931897.636474000	75.973	101	1
1527931897.760632000	76.0971	390	1
1527931897.760731000	76.0972	258	1
1527931897.778971000	76.1155	87	0
1527931898.170431000	76.5069	257	0
1527931898.171058000	76.5075	148	0
1527931898.173512000	76.51	104	1
1527931898.174106000	76.5106	92	0
1527931898.174847000	76.5113	124	0
1527931898.176479000	76.513	101	1
1527931898.204131000	76.5406	257	0
1527931898.206515000	76.543	98	1
1527931898.218059000	76.5545	391	1
1527931898.218135000	76.5546	259	1
1527931898.252560000	76.589	391	1
1527931898.270317000	76.6068	87	0
1527931898.284145000	76.6206	87	0
1527931898.736733000	77.0732	234	0
1527931898.737369000	77.0739	148	0
1527931898.739519000	77.076	107	1
1527931898.740230000	77.0767	92	0
1527931898.740880000	77.0774	150	0
1527931898.743524000	77.08	101	1
1527931899.058723000	77.3952	484	1
1527931899.058813000	77.3953	260	1
1527931899.075984000	77.4125	87	0
1527931899.269411000	77.6059	254	0
1527931899.270105000	77.6066	148	0
1527931899.272553000	77.609	104	1
1527931899.273291000	77.6098	92	0
1527931899.273926000	77.6104	240	0
1527931899.275483000	77.612	101	1
1527931899.305660000	77.6421	516	1
1527931899.305725000	77.6422	260	1
1527931899.322493000	77.659	87	0
1527931899.483529000	77.82	257	0
1527931899.484191000	77.8207	148	0
1527931899.486474000	77.823	92	0
1527931899.486561000	77.823	104	1
1527931899.487189000	77.8237	125	0
1527931899.489547000	77.826	101	1
1527931900.051136000	78.3876	1206	1
1527931900.051195000	78.3877	258	1
1527931900.068513000	78.405	87	0
1527931900.215788000	78.5523	304	0
1527931900.216477000	78.553	148	0
1527931900.218603000	78.5551	104	1
1527931900.219887000	78.5564	92	0
1527931900.220574000	78.5571	272	0
1527931900.222604000	78.5591	101	1
1527931900.300270000	78.6368	390	1
1527931900.300330000	78.6368	259	1
1527931900.317018000	78.6535	87	0
1527931900.727018000	79.0635	264	0
1527931900.727685000	79.0642	148	0
1527931900.729576000	79.0661	104	1
1527931900.732191000	79.0687	92	0
1527931900.732925000	79.0694	282	0
1527931900.734586000	79.0711	101	1
1527931900.862251000	79.1987	391	1
1527931900.862313000	79.1988	262	1
1527931900.879323000	79.2158	87	0
1527931901.324057000	79.6605	254	0
1527931901.324727000	79.6612	148	0
1527931901.326667000	79.6632	104	1
1527931901.327510000	79.664	92	0
1527931901.328213000	79.6647	263	0
1527931901.330682000	79.6672	101	1
1527931901.448814000	79.7853	390	1
1527931901.448868000	79.7854	259	1
1527931901.466641000	79.8031	87	0
1527931901.619932000	79.9564	234	0
1527931901.620557000	79.957	148	0
1527931901.622678000	79.9592	104	1
1527931901.625076000	79.9616	92	0
1527931901.625813000	79.9623	287	0
1527931901.627675000	79.9642	101	1
1527931901.930947000	80.2674	396	1
1527931901.931044000	80.2675	261	1
1527931901.963364000	80.2998	87	0
1527931902.119428000	80.4559	257	0
1527931902.120042000	80.4565	148	0
1527931902.122714000	80.4592	104	1
1527931902.123008000	80.4595	92	0
1527931902.123707000	80.4602	172	0
1527931902.125706000	80.4622	101	1
1527931902.353300000	80.6898	533	1
1527931902.353392000	80.6899	260	1
1527931902.370245000	80.7067	87	0
1527931902.733770000	81.0703	234	0
1527931902.734454000	81.0709	148	0
1527931902.736750000	81.0732	104	1
1527931902.737236000	81.0737	92	0
1527931902.737883000	81.0744	153	0
1527931902.739761000	81.0762	101	1
1527931902.874678000	81.2112	392	1
1527931902.874739000	81.2112	261	1
1527931902.892415000	81.2289	87	0
1527931903.028323000	81.3648	232	0
1527931903.028949000	81.3654	148	0
1527931903.030773000	81.3673	104	1
1527931903.032142000	81.3686	92	0
1527931903.032851000	81.3693	340	0
1527931903.034779000	81.3713	101	1
1527931903.212747000	81.5492	394	1
1527931903.212808000	81.5493	258	1
1527931903.229025000	81.5655	87	0
1527931903.591548000	81.928	255	0
1527931903.592165000	81.9287	148	0
1527931903.594799000	81.9313	104	1
1527931903.595646000	81.9321	92	0
1527931903.596344000	81.9328	239	0
1527931903.598782000	81.9353	101	1
1527931903.739935000	82.0764	415	1
1527931903.740030000	82.0765	258	1
1527931903.756065000	82.0926	87	0
1527931903.767933000	82.1044	87	0
1527931903.907383000	82.2439	232	0
1527931903.907996000	82.2445	148	0
1527931903.909818000	82.2463	107	1
1527931903.910841000	82.2473	92	0
1527931903.911608000	82.2481	158	0
1527931903.913831000	82.2503	101	1
1527931904.064872000	82.4014	390	1
1527931904.064937000	82.4014	260	1
1527931904.082353000	82.4188	87	0
1527931904.232797000	82.5693	254	0
1527931904.233495000	82.57	148	0
1527931904.235836000	82.5723	104	1
1527931904.237247000	82.5737	92	0
1527931904.237959000	82.5744	175	0
1527931904.239821000	82.5763	101	1
1527931904.411143000	82.7476	393	1
1527931904.411241000	82.7477	259	1
1527931904.429804000	82.7663	87	0
1527931904.572164000	82.9087	419	0
1527931904.572797000	82.9093	148	0
1527931904.574799000	82.9113	104	1
1527931904.575954000	82.9124	92	0
1527931904.576714000	82.9132	264	0
1527931904.578844000	82.9153	101	1
1527931904.895713000	83.2322	484	1
1527931904.895794000	83.2323	440	1
1527931904.912340000	83.2488	87	0
1527931905.051403000	83.3879	258	0
1527931905.052108000	83.3886	148	0
1527931905.053885000	83.3904	104	1
1527931905.055859000	83.3923	92	0
1527931905.056614000	83.3931	116	0
1527931905.058881000	83.3954	101	1
1527931905.198146000	83.5346	522	1
1527931905.198209000	83.5347	316	1
1527931905.216648000	83.5531	87	0
1527931905.350812000	83.6873	232	0
1527931905.351429000	83.6879	148	0
1527931905.353905000	83.6904	104	1
1527931905.354724000	83.6912	92	0
1527931905.355420000	83.6919	226	0
1527931905.357895000	83.6944	101	1
1527931905.650287000	83.9868	1204	1
1527931905.650362000	83.9868	440	1
1527931905.668225000	84.0047	87	0
1527931906.017220000	84.3537	232	0
1527931906.017906000	84.3544	148	0
1527931906.019939000	84.3564	104	1
1527931906.020543000	84.357	92	0
1527931906.021246000	84.3577	263	0
1527931906.022924000	84.3594	101	1
1527931906.623288000	84.9598	391	1
1527931906.623379000	84.9599	261	1
1527931906.640869000	84.9774	87	0
1527931906.817309000	85.1538	278	0
1527931906.817977000	85.1545	148	0
1527931906.819986000	85.1565	104	1
1527931906.821224000	85.1577	92	0
1527931906.821929000	85.1584	192	0
1527931906.823927000	85.1604	101	1
1527931907.045413000	85.3819	391	1
1527931907.045476000	85.382	258	1
1527931907.061666000	85.3982	87	0
1527931907.210151000	85.5466	305	0
1527931907.210811000	85.5473	148	0
1527931907.212949000	85.5494	104	1
1527931907.213591000	85.5501	92	0
1527931907.214283000	85.5508	181	0
1527931907.215929000	85.5524	101	1
1527931907.297205000	85.6337	391	1
1527931907.297295000	85.6338	259	1
1527931907.313940000	85.6504	87	0
1527931907.456913000	85.7934	264	0
1527931907.457525000	85.794	148	0
1527931907.460004000	85.7965	104	1
1527931907.463552000	85.8	92	0
1527931907.464323000	85.8008	153	0
1527931907.465977000	85.8025	101	1
1527931907.565176000	85.9017	391	1
1527931907.565241000	85.9017	258	1
1527931907.589229000	85.9257	87	0
1527931907.599046000	85.9355	87	0
1527931907.770024000	86.1065	234	0
1527931907.770697000	86.1072	148	0
1527931907.772996000	86.1095	107	1
1527931907.774963000	86.1114	92	0
1527931907.775684000	86.1122	142	0
1527931907.777989000	86.1145	101	1
1527931908.069461000	86.4059	533	1
1527931908.069553000	86.406	259	1
1527931908.086359000	86.4228	87	0
1527931908.217976000	86.5545	257	0
1527931908.218612000	86.5551	148	0
1527931908.220913000	86.5574	92	0
1527931908.221038000	86.5575	104	1
1527931908.221687000	86.5582	279	0
1527931908.224026000	86.5605	101	1
1527931908.361154000	86.6976	391	1
1527931908.361220000	86.6977	258	1
1527931908.378122000	86.7146	87	0
1527931908.613280000	86.9498	232	0
1527931908.613899000	86.9504	148	0
1527931908.616019000	86.9525	104	1
1527931908.617129000	86.9536	92	0
1527931908.617825000	86.9543	168	0
1527931908.620004000	86.9565	101	1
1527931908.799537000	87.136	394	1
1527931908.799611000	87.1361	263	1
1527931908.818071000	87.1546	87	0
1527931908.963468000	87.3	234	0
1527931908.964086000	87.3006	148	0
1527931908.966054000	87.3025	104	1
1527931908.967108000	87.3036	92	0
1527931908.967803000	87.3043	227	0
1527931908.970034000	87.3065	101	1
1527931909.177551000	87.514	416	1
1527931909.177647000	87.5141	259	1
1527931909.193781000	87.5303	87	0
1527931909.348442000	87.6849	258	0
1527931909.349066000	87.6856	148	0
1527931909.351091000	87.6876	104	1
1527931909.353058000	87.6895	92	0
1527931909.353819000	87.6903	293	0
1527931909.356069000	87.6926	101	1
1527931909.697336000	88.0338	396	1
1527931909.697396000	88.0339	222	1
1527931909.713784000	88.0503	87	0
1527931909.859421000	88.1959	232	0
1527931909.860034000	88.1965	148	0
1527931909.862102000	88.1986	104	1
1527931909.863583000	88.2001	92	0
1527931909.864286000	88.2008	244	0
1527931909.866143000	88.2026	101	1
1527931910.479685000	88.8162	393	1
1527931910.479749000	88.8162	258	1
1527931910.495852000	88.8323	87	0
1527931910.624669000	88.9612	257	0
1527931910.625280000	88.9618	148	0
1527931910.627202000	88.9637	104	1
1527931910.628230000	88.9647	92	0
1527931910.628968000	88.9655	233	0
1527931910.631210000	88.9677	101	1
1527931911.305602000	89.6421	481	1
1527931911.305695000	89.6422	258	1
1527931911.322282000	89.6588	87	0
1527931911.478752000	89.8152	257	0
1527931911.479426000	89.8159	148	0
1527931911.481195000	89.8177	104	1
1527931911.482166000	89.8187	92	0
1527931911.482922000	89.8194	335	0
1527931911.485227000	89.8217	101	1
1527931911.681733000	90.0182	518	1
1527931911.681792000	90.0183	258	1
1527931911.698792000	90.0353	87	0
1527931911.856896000	90.1934	417	0
1527931911.857515000	90.194	148	0
1527931911.860240000	90.1967	92	0
1527931911.860290000	90.1968	104	1
1527931911.860970000	90.1975	305	0
1527931911.863288000	90.1998	101	1
1527931912.017591000	90.3541	1205	1
1527931912.017652000	90.3541	258	1
1527931912.038117000	90.3746	87	0
1527931912.407458000	90.7439	257	0
1527931912.408146000	90.7446	148	0
1527931912.410305000	90.7468	104	1
1527931912.411271000	90.7478	92	0
1527931912.411979000	90.7485	133	0
1527931912.414288000	90.7508	101	1
1527931912.453400000	90.7899	396	1
1527931912.453461000	90.7899	261	1
1527931912.470289000	90.8068	87	0
1527931912.615703000	90.9522	234	0
1527931912.616458000	90.9529	148	0
1527931912.618316000	90.9548	104	1
1527931912.620396000	90.9569	92	0
1527931912.621053000	90.9575	92	0
1527931912.623331000	90.9598	101	1
1527931912.664280000	91.0008	391	1
1527931912.664343000	91.0008	258	1
1527931912.681176000	91.0177	87	0
1527931912.822978000	91.1595	255	0
1527931912.823674000	91.1602	148	0
1527931912.825247000	91.1617	104	1
1527931912.827125000	91.1636	92	0
1527931912.827826000	91.1643	284	0
1527931912.830269000	91.1668	101	1
1527931912.840012000	91.1765	372	1
1527931912.840108000	91.1766	1412	1
1527931912.840146000	91.1766	1412	1
1527931912.840197000	91.1767	1412	1
1527931912.840219000	91.1767	249	1
1527931912.858799000	91.1953	87	0
1527931913.103538000	91.44	469	1
1527931913.103627000	91.4401	316	1
1527931913.120269000	91.4568	87	0
1527931913.204746000	91.5412	414	0
1527931913.207311000	91.5438	104	1
1527931913.209861000	91.5463	80	0
1527931913.212309000	91.5488	98	1
1527931913.252135000	91.5886	324	0
1527931913.252752000	91.5892	148	0
1527931913.255375000	91.5919	101	1
1527931913.255928000	91.5924	92	0
1527931913.256562000	91.593	155	0
1527931913.258372000	91.5949	101	1
1527931913.611735000	91.9482	395	1
1527931913.611827000	91.9483	440	1
1527931913.628875000	91.9654	87	0
1527931913.781585000	92.1181	234	0
1527931913.782249000	92.1187	148	0
1527931913.784323000	92.1208	104	1
1527931913.784984000	92.1215	92	0
1527931913.785689000	92.1222	336	0
1527931913.787309000	92.1238	101	1
1527931914.484338000	92.8208	391	1
1527931914.484405000	92.8209	261	1
1527931914.501881000	92.8384	87	0
1527931914.672126000	93.0086	257	0
1527931914.672858000	93.0093	148	0
1527931914.674437000	93.0109	104	1
1527931914.675994000	93.0125	92	0
1527931914.676775000	93.0133	255	0
1527931914.678373000	93.0149	101	1
1527931915.504968000	93.8415	395	1
1527931915.505064000	93.8416	260	1
1527931915.522583000	93.8591	87	0
1527931915.878681000	94.2152	255	0
1527931915.879373000	94.2159	148	0
1527931915.881503000	94.218	104	1
1527931915.882983000	94.2195	92	0
1527931915.883748000	94.2202	279	0
1527931915.885515000	94.222	101	1
1527931916.869770000	95.2063	416	1
1527931916.869838000	95.2063	258	1
1527931916.885689000	95.2222	87	0
1527931917.038067000	95.3746	255	0
1527931917.038757000	95.3752	148	0
1527931917.041344000	95.3778	104	1
1527931917.043283000	95.3798	92	0
1527931917.043971000	95.3805	314	0
1527931917.046362000	95.3828	101	1
1527931917.398157000	95.7346	391	1
1527931917.398206000	95.7347	258	1
1527931917.415167000	95.7517	87	0
1527931917.426358000	95.7628	87	0
1527931917.789689000	96.1262	257	0
1527931917.790346000	96.1268	148	0
1527931917.792339000	96.1288	107	1
1527931917.793494000	96.13	92	0
1527931917.794213000	96.1307	152	0
1527931917.796351000	96.1328	101	1
1527931918.205621000	96.5421	391	1
1527931918.205685000	96.5422	260	1
1527931918.223153000	96.5596	87	0
1527931918.367155000	96.7036	255	0
1527931918.367759000	96.7042	148	0
1527931918.370437000	96.7069	104	1
1527931918.371393000	96.7079	92	0
1527931918.372069000	96.7086	90	0
1527931918.374424000	96.7109	101	1
1527931918.461046000	96.7975	479	1
1527931918.461137000	96.7976	261	1
1527931918.477844000	96.8143	87	0
1527931918.855763000	97.1922	232	0
1527931918.856372000	97.1929	148	0
1527931918.858457000	97.1949	104	1
1527931918.858540000	97.195	92	0
1527931918.859320000	97.1958	288	0
1527931918.861441000	97.1979	101	1
1527931919.036674000	97.3732	518	1
1527931919.036769000	97.3733	261	1
1527931919.053309000	97.3898	87	0
1527931919.205256000	97.5417	442	0
1527931919.205862000	97.5423	148	0
1527931919.208465000	97.545	104	1
1527931919.209441000	97.5459	92	0
1527931919.210205000	97.5467	336	0
1527931919.212470000	97.549	101	1
1527931919.463825000	97.8003	1209	1
1527931919.463887000	97.8004	259	1
1527931919.495501000	97.832	1209	1
1527931919.504456000	97.8409	87	0
1527931919.512656000	97.8491	87	0
1527931919.842187000	98.1787	234	0
1527931919.842855000	98.1793	148	0
1527931919.845509000	98.182	107	1
1527931919.847170000	98.1837	92	0
1527931919.847860000	98.1843	103	0
1527931919.849526000	98.186	101	1
1527931920.006634000	98.3431	392	1
1527931920.006708000	98.3432	259	1
1527931920.023283000	98.3598	87	0
1527931920.376680000	98.7132	257	0
1527931920.377302000	98.7138	148	0
1527931920.379539000	98.716	104	1
1527931920.380506000	98.717	92	0
1527931920.381256000	98.7177	184	0
1527931920.383526000	98.72	101	1
1527931920.449803000	98.7863	392	1
1527931920.449866000	98.7864	259	1
1527931920.469312000	98.8058	87	0
1527931920.848915000	99.1854	254	0
1527931920.849585000	99.1861	148	0
1527931920.851497000	99.188	104	1
1527931920.853075000	99.1896	92	0
1527931920.853786000	99.1903	309	0
1527931920.855500000	99.192	101	1
1527931920.930929000	99.2674	390	1
1527931920.930987000	99.2675	259	1
1527931920.948033000	99.2845	87	0
1527931921.140004000	99.4765	255	0
1527931921.140667000	99.4772	148	0
1527931921.142587000	99.4791	104	1
1527931921.144068000	99.4806	92	0
1527931921.144805000	99.4813	284	0
1527931921.146570000	99.4831	101	1
1527931921.153335000	99.4898	395	1
1527931921.153397000	99.4899	261	1
1527931921.169982000	99.5065	87	0
1527931921.389853000	99.7263	234	0
1527931921.390515000	99.727	148	0
1527931921.392597000	99.7291	104	1
1527931921.393449000	99.7299	92	0
1527931921.394151000	99.7306	201	0
1527931921.396613000	99.7331	101	1
1527931921.505626000	99.8421	533	1
1527931921.505718000	99.8422	259	1
1527931921.522427000	99.8589	87	0
1527931921.715418000	100.052	314	0
1527931921.716035000	100.053	148	0
1527931921.718609000	100.055	104	1
1527931921.719901000	100.056	92	0
1527931921.720583000	100.057	89	0
1527931921.722613000	100.059	101	1
1527931922.018422000	100.355	391	1
1527931922.018476000	100.355	261	1
1527931922.034437000	100.371	87	0
1527931922.395313000	100.732	255	0
1527931922.395923000	100.732	148	0
1527931922.398653000	100.735	104	1
1527931922.400438000	100.737	92	0
1527931922.401136000	100.738	276	0
1527931922.403656000	100.74	101	1
1527931922.458744000	100.795	391	1
1527931922.458804000	100.795	259	1
1527931922.474915000	100.811	87	0
1527931922.874312000	101.211	232	0
1527931922.874984000	101.211	148	0
1527931922.877628000	101.214	104	1
1527931922.878584000	101.215	92	0
1527931922.879286000	101.216	219	0
1527931922.881620000	101.218	101	1
1527931922.902767000	101.239	420	1
1527931922.902842000	101.239	260	1
1527931922.919205000	101.256	87	0
1527931923.293472000	101.63	255	0
1527931923.294159000	101.631	148	0
1527931923.296652000	101.633	104	1
1527931923.297986000	101.634	92	0
1527931923.298703000	101.635	89	0
1527931923.300634000	101.637	101	1
1527931923.474480000	101.811	390	1
1527931923.474557000	101.811	260	1
1527931923.496017000	101.833	87	0
1527931923.598796000	101.935	305	1
1527931923.598894000	101.935	1412	1
1527931923.598937000	101.935	1412	1
1527931923.598992000	101.935	1412	1
1527931923.599027000	101.936	1114	1
1527931923.614560000	101.951	87	0
1527931923.888489000	102.225	232	0
1527931923.889146000	102.226	148	0
1527931923.891748000	102.228	107	1
1527931923.895447000	102.232	92	0
1527931923.896157000	102.233	185	0
1527931923.897746000	102.234	101	1
1527931923.977018000	102.314	396	0
1527931923.979783000	102.316	98	1
1527931923.983479000	102.32	80	0
1527931923.986756000	102.323	98	1
1527931924.133887000	102.47	481	1
1527931924.133985000	102.47	258	1
1527931924.150622000	102.487	87	0
1527931924.324255000	102.661	257	0
1527931924.324879000	102.661	148	0
1527931924.326775000	102.663	104	1
1527931924.327288000	102.664	92	0
1527931924.327973000	102.664	136	0
1527931924.329757000	102.666	101	1
1527931924.549271000	102.886	519	1
1527931924.549333000	102.886	259	1
1527931924.565759000	102.902	87	0
1527931924.932507000	103.269	327	0
1527931924.933180000	103.27	148	0
1527931924.935810000	103.272	104	1
1527931924.936536000	103.273	92	0
1527931924.937249000	103.274	335	0
1527931924.939822000	103.276	101	1
1527931925.090140000	103.427	1208	1
1527931925.090204000	103.427	259	1
1527931925.107410000	103.444	87	0
1527931925.466960000	103.803	347	0
1527931925.467560000	103.804	148	0
1527931925.469859000	103.806	104	1
1527931925.470330000	103.807	92	0
1527931925.470972000	103.807	221	0
1527931925.472842000	103.809	101	1
1527931925.571088000	103.908	391	1
1527931925.571184000	103.908	261	1
1527931925.587973000	103.924	87	0
1527931925.965524000	104.302	232	0
1527931925.966137000	104.303	148	0
1527931925.968869000	104.305	104	1
1527931925.969062000	104.306	92	0
1527931925.970154000	104.307	302	0
1527931925.971855000	104.308	101	1
1527931926.094906000	104.431	390	1
1527931926.095002000	104.431	259	1
1527931926.110838000	104.447	87	0
1527931926.304574000	104.641	258	0
1527931926.305203000	104.642	148	0
1527931926.307829000	104.644	92	0
1527931926.307892000	104.644	104	1
1527931926.308535000	104.645	116	0
1527931926.310898000	104.647	101	1
1527931926.596328000	104.933	392	1
1527931926.596392000	104.933	259	1
1527931926.615828000	104.952	87	0
1527931926.801357000	105.138	257	0
1527931926.801976000	105.138	148	0
1527931926.803945000	105.14	104	1
1527931926.804627000	105.141	92	0
1527931926.805606000	105.142	181	0
1527931926.806842000	105.143	101	1
1527931926.948476000	105.285	395	1
1527931926.948569000	105.285	261	1
1527931926.964943000	105.301	87	0
1527931927.093875000	105.43	255	0
1527931927.094488000	105.431	148	0
1527931927.096930000	105.433	104	1
1527931927.097596000	105.434	92	0
1527931927.098297000	105.435	324	0
1527931927.099919000	105.436	101	1
1527931927.469362000	105.806	533	1
1527931927.469431000	105.806	260	1
1527931927.491960000	105.828	87	0
1527931927.502431000	105.839	87	0
1527931927.639434000	105.976	314	0
1527931927.640034000	105.977	148	0
1527931927.641974000	105.978	107	1
1527931927.643356000	105.98	92	0
1527931927.644010000	105.98	231	0
1527931927.645946000	105.982	101	1
1527931927.802603000	106.139	391	1
1527931927.802681000	106.139	259	1
1527931927.819513000	106.156	87	0
1527931927.978575000	106.315	232	0
1527931927.979200000	106.316	148	0
1527931927.981992000	106.318	92	0
1527931927.982043000	106.319	104	1
1527931927.982884000	106.319	177	0
1527931927.984964000	106.321	101	1
1527931928.209234000	106.546	391	1
1527931928.209307000	106.546	259	1
1527931928.230960000	106.567	87	0
1527931928.236926000	106.573	87	0
1527931928.687000000	107.023	254	0
1527931928.687671000	107.024	148	0
1527931928.690003000	107.026	107	1
1527931928.691180000	107.028	92	0
1527931928.691873000	107.028	109	0
1527931928.693995000	107.03	101	1
1527931928.710973000	107.047	401	1
1527931928.711037000	107.048	258	1
1527931928.727688000	107.064	87	0
1527931928.880703000	107.217	232	0
1527931928.881327000	107.218	148	0
1527931928.883998000	107.22	104	1
1527931928.884622000	107.221	92	0
1527931928.885317000	107.222	137	0
1527931928.887002000	107.223	101	1
1527931929.179943000	107.516	403	1
1527931929.180097000	107.517	259	1
1527931929.217040000	107.554	403	1
1527931929.217567000	107.554	87	0
1527931929.233812000	107.57	87	0
1527931929.361301000	107.698	257	0
1527931929.361901000	107.698	148	0
1527931929.364006000	107.7	107	1
1527931929.366290000	107.703	92	0
1527931929.366974000	107.703	103	0
1527931929.368994000	107.705	101	1
1527931929.519151000	107.856	391	1
1527931929.519216000	107.856	258	1
1527931929.535770000	107.872	87	0
1527931929.688733000	108.025	232	0
1527931929.689346000	108.026	148	0
1527931929.692016000	108.029	104	1
1527931929.693430000	108.03	92	0
1527931929.694077000	108.031	202	0
1527931929.696006000	108.032	101	1
1527931930.843246000	109.18	480	1
1527931930.843307000	109.18	259	1
1527931930.861973000	109.198	87	0
1527931931.030523000	109.367	257	0
1527931931.031146000	109.368	148	0
1527931931.033540000	109.37	104	1
1527931931.034864000	109.371	92	0
1527931931.035505000	109.372	259	0
1527931931.037550000	109.374	101	1
1527931931.183913000	109.52	522	1
1527931931.183974000	109.52	260	1
1527931931.203177000	109.54	87	0
1527931931.560500000	109.897	255	0
1527931931.561136000	109.898	148	0
1527931931.563573000	109.9	104	1
1527931931.564356000	109.901	92	0
1527931931.565006000	109.901	128	0
1527931931.567557000	109.904	101	1
1527931931.629762000	109.966	1204	1
1527931931.629853000	109.966	261	1
1527931931.646905000	109.983	87	0
1527931931.784994000	110.121	325	0
1527931931.785671000	110.122	148	0
1527931931.787580000	110.124	104	1
1527931931.788348000	110.125	92	0
1527931931.788989000	110.125	143	0
1527931931.791570000	110.128	101	1
1527931932.002413000	110.339	394	1
1527931932.002495000	110.339	259	1
1527931932.006567000	110.343	305	1
1527931932.006655000	110.343	1412	1
1527931932.006693000	110.343	1412	1
1527931932.006722000	110.343	1412	1
[truncated: 138 more rows]
