# Supplementary material for: Method for multi-task learning fusion network traffic classification to address small sample labels
Source: Sci Rep. 2024 Jan 30;14:2518. doi: 10.1038/s41598-024-51933-8 (PMC10827795; doi:10.1038/s41598-024-51933-8)
Supplement: Supplementary file 2 — Supplementary Information 2. [file 41598_2024_51933_MOESM2_ESM.zip › QUIC Dataset/QUIC Dataset/pretraining/Google Doc/GoogleDoc-1069.txt]

1527770431.675572000	0	274	1
1527770431.698951000	0.0233791	67	0
1527770431.912393000	0.236821	307	0
1527770431.912713000	0.237141	1392	0
1527770431.912809000	0.237237	1392	0
1527770431.912874000	0.237302	1392	0
1527770431.912956000	0.237384	160	0
1527770431.913316000	0.237744	1392	0
1527770431.913387000	0.237815	1392	0
1527770431.913919000	0.238347	1392	0
1527770431.913923000	0.238351	168	0
1527770431.913994000	0.238422	701	0
1527770431.914062000	0.23849	1392	0
1527770431.914187000	0.238615	1392	0
1527770431.914255000	0.238683	674	0
1527770431.914648000	0.239076	110	1
1527770431.916974000	0.241402	86	1
1527770431.918404000	0.242832	1392	0
1527770431.918502000	0.24293	1392	0
1527770431.918670000	0.243098	1392	0
1527770431.919378000	0.243806	168	0
1527770431.919379000	0.243807	64	0
1527770431.920879000	0.245307	92	1
1527770431.921164000	0.245592	1173	0
1527770431.923995000	0.248423	80	1
1527770431.950054000	0.274482	1392	0
1527770431.950171000	0.274599	1392	0
1527770431.950173000	0.274601	1392	0
1527770431.950178000	0.274606	178	0
1527770431.950250000	0.274678	1392	0
1527770431.950253000	0.274681	1392	0
1527770431.950255000	0.274683	1392	0
1527770431.950338000	0.274766	153	0
1527770431.950340000	0.274768	1392	0
1527770431.950478000	0.274906	1392	0
1527770431.950755000	0.275183	1392	0
1527770431.950757000	0.275185	160	0
1527770431.951350000	0.275778	1392	0
1527770431.951417000	0.275845	1392	0
1527770431.951938000	0.276366	107	1
1527770431.952229000	0.276657	1392	0
1527770431.952231000	0.276659	168	0
1527770431.952303000	0.276731	263	0
1527770431.952968000	0.277396	1392	0
1527770431.953306000	0.277734	1392	0
1527770431.953646000	0.278074	1392	0
1527770431.953648000	0.278076	168	0
1527770431.953724000	0.278152	1392	0
1527770431.953726000	0.278154	133	0
1527770431.953748000	0.278176	107	1
1527770431.955830000	0.280258	1392	0
1527770431.955905000	0.280333	86	1
1527770431.956039000	0.280467	1392	0
1527770431.956108000	0.280536	1392	0
1527770431.956809000	0.281237	168	0
1527770431.956879000	0.281307	64	0
1527770431.959027000	0.283455	772	0
1527770431.960974000	0.285402	1392	0
1527770431.961224000	0.285652	1392	0
1527770431.961437000	0.285865	92	1
1527770431.961938000	0.286366	1392	0
1527770431.961941000	0.286369	168	0
1527770431.962017000	0.286445	643	0
1527770431.962019000	0.286447	72	0
1527770431.962088000	0.286516	232	0
1527770431.963990000	0.288418	101	1
1527770432.441658000	0.766086	421	1
1527770432.441746000	0.766174	1392	1
1527770432.441772000	0.7662	898	1
1527770432.453958000	0.778386	199	1
1527770432.462452000	0.78688	67	0
1527770432.474433000	0.798861	67	0
1527770432.637096000	0.961524	379	0
1527770432.637099000	0.961527	60	0
1527770432.643052000	0.96748	89	1
1527770432.844536000	1.16896	258	0
1527770432.844929000	1.16936	1392	0
1527770432.844931000	1.16936	1392	0
1527770432.845176000	1.1696	1392	0
1527770432.845178000	1.16961	160	0
1527770432.845545000	1.16997	1392	0
1527770432.845881000	1.17031	1392	0
1527770432.846037000	1.17046	1051	0
1527770432.848074000	1.1725	72	0
1527770432.848164000	1.17259	127	0
1527770432.885627000	1.21006	258	0
1527770432.924056000	1.24848	1392	0
1527770433.125049000	1.44948	1392	0
1527770433.125380000	1.44981	1392	0
1527770433.283188000	1.60762	107	1
1527770433.286560000	1.61099	89	1
1527770433.512918000	1.83735	196	1
1527770433.532452000	1.85688	67	0
1527770433.648845000	1.97327	382	0
1527770433.649220000	1.97365	1095	0
1527770433.651578000	1.97601	72	0
1527770433.651665000	1.97609	82	0
1527770433.652231000	1.97666	92	1
1527770433.712847000	2.03728	1030	1
1527770433.725211000	2.04964	723	1
1527770433.729044000	2.05347	70	0
1527770433.732131000	2.05656	80	1
1527770433.732397000	2.05683	67	0
1527770433.745489000	2.06992	67	0
1527770433.839182000	2.16361	457	1
1527770433.868038000	2.19247	67	0
1527770433.892150000	2.21658	264	0
1527770433.892266000	2.21669	340	0
1527770433.892268000	2.2167	197	0
1527770433.895036000	2.21946	89	1
1527770433.896462000	2.22089	456	0
1527770433.896566000	2.22099	60	0
1527770433.899030000	2.22346	83	1
1527770433.911595000	2.23602	413	0
1527770433.912066000	2.23649	1009	0
1527770433.914039000	2.23847	83	1
1527770434.090933000	2.41536	291	1
1527770434.091007000	2.41544	125	1
1527770434.111422000	2.43585	67	0
1527770434.115925000	2.44035	67	0
1527770434.166007000	2.49044	189	1
1527770434.166125000	2.49055	171	1
1527770434.167145000	2.49157	1392	0
1527770434.167411000	2.49184	1392	0
1527770434.167713000	2.49214	1392	0
1527770434.167798000	2.49223	674	0
1527770434.167865000	2.49229	72	0
1527770434.167867000	2.4923	294	0
1527770434.174275000	2.4987	95	1
1527770434.185775000	2.5102	67	0
1527770434.340782000	2.66521	570	0
1527770434.340784000	2.66521	103	0
1527770434.344054000	2.66848	86	1
1527770434.874085000	3.19851	398	1
1527770434.875281000	3.19971	1392	1
1527770434.875323000	3.19975	1392	1
1527770434.875345000	3.19977	184	1
1527770434.875420000	3.19985	825	1
1527770434.896378000	3.22081	67	0
1527770434.918685000	3.24311	443	0
1527770434.918806000	3.24323	222	0
1527770434.922094000	3.24652	86	1
1527770435.171525000	3.49595	1392	1
1527770435.171560000	3.49599	263	1
1527770435.172254000	3.49668	1304	1
1527770435.196318000	3.52075	67	0
1527770435.242080000	3.56651	254	0
1527770435.242367000	3.5668	1392	0
1527770435.242542000	3.56697	975	0
1527770435.242544000	3.56697	72	0
1527770435.242617000	3.56704	303	0
1527770435.245577000	3.57001	95	1
1527770435.379486000	3.70391	1058	0
1527770435.379489000	3.70392	98	0
1527770435.382112000	3.70654	83	1
1527770435.561798000	3.88623	325	0
1527770435.562124000	3.88655	1392	0
1527770435.562195000	3.88662	1392	0
1527770435.562424000	3.88685	1392	0
1527770435.562427000	3.88686	168	0
1527770435.562498000	3.88693	215	0
1527770435.565134000	3.88956	95	1
1527770435.641499000	3.96593	506	1
1527770435.641596000	3.96602	1392	1
1527770435.641637000	3.96607	1392	1
1527770435.641671000	3.9661	948	1
1527770435.663108000	3.98754	67	0
1527770435.822263000	4.14669	351	0
1527770435.825167000	4.1496	83	1
1527770435.827105000	4.15153	60	0
1527770435.830117000	4.15455	80	1
1527770436.151907000	4.47634	1370	1
1527770436.175165000	4.49959	67	0
1527770436.303757000	4.62819	316	0
1527770436.304181000	4.62861	264	0
1527770436.306197000	4.63063	86	1
1527770437.568620000	5.89305	315	1
1527770437.568708000	5.89314	1392	1
1527770437.568736000	5.89316	970	1
1527770437.589527000	5.91395	67	0
1527770437.590661000	5.91509	232	1
1527770437.609840000	5.93427	67	0
1527770437.834510000	6.15894	668	0
1527770437.834513000	6.15894	288	0
1527770437.834654000	6.15908	159	0
1527770437.836745000	6.16117	109	1
1527770437.839090000	6.16352	231	1
1527770437.857818000	6.18225	67	0
1527770437.928363000	6.25279	353	0
1527770437.929155000	6.25358	60	0
1527770437.931398000	6.25583	86	1
1527770438.257380000	6.58181	828	0
1527770438.257511000	6.58194	1392	0
1527770438.257610000	6.58204	1392	0
1527770438.257915000	6.58234	1392	0
1527770438.257917000	6.58235	160	0
1527770438.258245000	6.58267	1392	0
1527770438.258557000	6.58299	1332	0
1527770438.260769000	6.5852	98	1
1527770438.261591000	6.58602	1392	0
1527770438.261692000	6.58612	1392	0
1527770438.261787000	6.58622	1392	0
1527770438.261791000	6.58622	168	0
1527770438.262085000	6.58651	1198	0
1527770438.262991000	6.58742	1392	0
1527770438.263298000	6.58773	1392	0
1527770438.263613000	6.58804	1392	0
1527770438.263616000	6.58804	170	0
1527770438.264402000	6.58883	104	1
1527770438.267233000	6.59166	1392	0
1527770438.267235000	6.59166	711	0
1527770438.270290000	6.59472	1392	0
1527770438.270561000	6.59499	1392	0
1527770438.270633000	6.59506	1392	0
1527770438.270635000	6.59506	160	0
1527770438.271922000	6.59635	83	1
1527770438.272621000	6.59705	1392	0
1527770438.272912000	6.59734	1392	0
1527770438.273223000	6.59765	1392	0
1527770438.273226000	6.59765	160	0
1527770438.274706000	6.59913	101	1
1527770438.276683000	6.60111	1392	0
1527770438.276962000	6.60139	1392	0
1527770438.277260000	6.60169	1392	0
1527770438.277380000	6.60181	160	0
1527770438.277954000	6.60238	1392	0
1527770438.277956000	6.60238	353	0
1527770438.278580000	6.60301	1392	0
1527770438.278582000	6.60301	161	0
1527770438.279958000	6.60439	101	1
1527770438.292566000	6.61699	1392	0
1527770438.292687000	6.61712	1392	0
1527770438.292890000	6.61732	1392	0
1527770438.293006000	6.61743	178	0
1527770438.293345000	6.61777	1179	0
1527770438.293671000	6.6181	1392	0
1527770438.293985000	6.61841	1392	0
1527770438.294280000	6.61871	1392	0
1527770438.294282000	6.61871	168	0
1527770438.294516000	6.61894	943	0
1527770438.294673000	6.6191	107	1
1527770438.294953000	6.61938	1392	0
1527770438.295127000	6.61955	1287	0
1527770438.295231000	6.61966	729	0
1527770438.295494000	6.61992	1392	0
1527770438.295564000	6.61999	1308	0
1527770438.295862000	6.62029	1392	0
1527770438.296184000	6.62061	1392	0
1527770438.296186000	6.62061	324	0
1527770438.296627000	6.62106	72	0
1527770438.296695000	6.62112	256	0
1527770438.302600000	6.62703	107	1
1527770439.750432000	8.07486	410	1
1527770439.750523000	8.07495	125	1
1527770439.770452000	8.09488	67	0
1527770439.829818000	8.15425	1392	0
1527770439.830030000	8.15446	1392	0
1527770439.830339000	8.15477	1392	0
1527770439.830403000	8.15483	644	0
1527770439.830473000	8.1549	72	0
1527770439.830475000	8.1549	293	0
1527770439.832474000	8.1569	98	1
1527770440.813729000	9.13816	840	1
1527770440.813824000	9.13825	275	1
1527770440.816947000	9.14138	442	1
1527770440.817038000	9.14147	1392	1
1527770440.817079000	9.14151	1392	1
1527770440.817112000	9.14154	972	1
1527770440.834461000	9.15889	67	0
1527770440.837738000	9.16217	67	0
1527770440.897981000	9.22241	383	1
1527770440.918164000	9.24259	67	0
1527770440.978313000	9.30274	376	0
1527770440.981548000	9.30598	83	1
1527770440.981630000	9.30606	60	0
1527770440.984526000	9.30895	80	1
1527770440.995011000	9.31944	282	0
1527770440.995130000	9.31956	83	0
1527770440.997546000	9.32197	83	1
1527770441.000064000	9.32449	115	0
1527770441.002640000	9.32707	80	1
1527770441.004912000	9.32934	330	0
1527770441.005276000	9.3297	1380	0
1527770441.005725000	9.33015	493	0
1527770441.007524000	9.33195	86	1
1527770441.008663000	9.33309	572	0
1527770441.009726000	9.33415	625	0
1527770441.010922000	9.33535	447	0
1527770441.011534000	9.33596	86	1
1527770441.012111000	9.33654	677	0
1527770441.013433000	9.33786	464	0
1527770441.014524000	9.33895	83	1
1527770441.015329000	9.33976	815	0
1527770441.016682000	9.34111	629	0
1527770441.017669000	9.3421	83	1
1527770441.018408000	9.34284	499	0
1527770441.020132000	9.34456	429	0
1527770441.021518000	9.34595	681	0
1527770441.021615000	9.34604	83	1
1527770441.023757000	9.34819	596	0
1527770441.024527000	9.34896	83	1
1527770441.025271000	9.3497	538	0
1527770441.027020000	9.35145	634	0
1527770441.027524000	9.35195	83	1
1527770441.028403000	9.35283	67	0
1527770441.028553000	9.35298	563	0
1527770441.028704000	9.35313	669	0
1527770441.031593000	9.35602	86	1
1527770441.039264000	9.36369	72	0
1527770441.039382000	9.36381	320	0
1527770441.041615000	9.36604	83	1
1527770441.139629000	9.46406	1392	1
1527770441.139677000	9.46411	1392	1
1527770441.139715000	9.46414	327	1
1527770441.139777000	9.46421	820	1
1527770441.159993000	9.48442	67	0
1527770441.175752000	9.50018	1392	1
1527770441.175809000	9.50024	67	0
1527770441.196708000	9.52114	541	0
1527770441.196820000	9.52125	197	0
1527770441.199561000	9.52399	89	1
1527770441.703944000	10.0284	985	1
1527770441.704030000	10.0285	75	1
1527770441.725120000	10.0495	67	0
1527770441.809080000	10.1335	242	0
1527770441.809196000	10.1336	347	0
1527770441.811583000	10.136	86	1
1527770441.811667000	10.1361	291	0
1527770441.814550000	10.139	80	1
1527770442.510254000	10.8347	458	1
1527770442.510346000	10.8348	90	1
1527770442.515364000	10.8398	285	1
1527770442.518748000	10.8432	461	1
1527770442.518826000	10.8433	68	1
1527770442.530167000	10.8546	67	0
1527770442.535569000	10.86	67	0
1527770442.622035000	10.9465	267	0
1527770442.622152000	10.9466	131	0
1527770442.625648000	10.9501	89	1
1527770442.627633000	10.9521	72	0
1527770442.627954000	10.9524	207	0
1527770442.630651000	10.9551	83	1
1527770442.713958000	11.0384	227	0
1527770442.714052000	11.0385	120	0
1527770442.714807000	11.0392	215	0
1527770442.714878000	11.0393	83	0
1527770442.716615000	11.041	89	1
1527770442.720332000	11.0448	72	0
1527770442.720433000	11.0449	72	0
1527770442.720434000	11.0449	135	0
1527770442.720436000	11.0449	96	0
1527770442.722638000	11.0471	89	1
1527770443.251170000	11.5756	375	1
1527770443.251256000	11.5757	242	1
1527770443.283564000	11.608	67	0
1527770443.767695000	12.0921	352	1
1527770443.767830000	12.0923	1392	1
1527770443.767870000	12.0923	1392	1
1527770443.767904000	12.0923	1392	1
1527770443.767943000	12.0924	1392	1
1527770443.767989000	12.0924	1392	1
1527770443.768028000	12.0925	1392	1
1527770443.768062000	12.0925	1392	1
1527770443.768101000	12.0925	1392	1
1527770443.768152000	12.0926	1392	1
1527770443.768177000	12.0926	1392	1
1527770443.768228000	12.0927	1392	1
1527770443.768267000	12.0927	1392	1
1527770443.768300000	12.0927	1392	1
1527770443.768339000	12.0928	1392	1
1527770443.768389000	12.0928	1392	1
1527770443.768415000	12.0928	1392	1
1527770443.769694000	12.0941	1392	1
1527770443.769720000	12.0941	1392	1
1527770443.769766000	12.0942	1392	1
1527770443.769792000	12.0942	1392	1
1527770443.769832000	12.0943	1392	1
1527770443.769862000	12.0943	1392	1
1527770443.769918000	12.0943	1392	1
1527770443.769943000	12.0944	1392	1
1527770443.769993000	12.0944	1392	1
1527770443.770019000	12.0944	1392	1
1527770443.770058000	12.0945	1392	1
1527770443.770091000	12.0945	1392	1
1527770443.770140000	12.0946	1392	1
1527770443.770173000	12.0946	1392	1
1527770443.771686000	12.0961	1392	1
1527770443.771725000	12.0962	1392	1
1527770443.771756000	12.0962	1392	1
1527770443.771779000	12.0962	789	1
1527770443.787106000	12.1115	67	0
1527770443.789951000	12.1144	67	0
1527770443.792463000	12.1169	67	0
1527770443.793746000	12.1182	80	0
1527770443.796695000	12.1211	92	1
1527770443.891972000	12.2164	238	0
1527770443.892057000	12.2165	126	0
1527770443.893247000	12.2177	72	0
1527770443.893323000	12.2178	299	0
1527770443.894700000	12.2191	89	1
1527770443.897966000	12.2224	355	0
1527770443.900728000	12.2252	80	1
1527770443.904254000	12.2287	60	0
1527770443.906704000	12.2311	80	1
1527770443.939868000	12.2643	343	1
1527770443.940899000	12.2653	277	1
1527770443.959541000	12.284	67	0
1527770443.982821000	12.3072	358	1
1527770444.004243000	12.3287	67	0
1527770444.058085000	12.3825	325	1
1527770444.058177000	12.3826	240	1
1527770444.079928000	12.4044	67	0
1527770444.105386000	12.4298	236	0
1527770444.105494000	12.4299	98	0
1527770444.107903000	12.4323	213	0
1527770444.107994000	12.4324	259	0
1527770444.108846000	12.4333	92	1
1527770444.109577000	12.434	72	0
1527770444.109654000	12.4341	236	0
1527770444.112570000	12.437	72	0
1527770444.112667000	12.4371	274	0
1527770444.112847000	12.4373	89	1
1527770444.190064000	12.5145	590	0
1527770444.190178000	12.5146	781	0
1527770444.191804000	12.5162	72	0
1527770444.192259000	12.5167	271	0
1527770444.192327000	12.5168	333	0
1527770444.192397000	12.5168	126	0
1527770444.192771000	12.5172	86	1
1527770444.195746000	12.5202	86	1
1527770444.197901000	12.5223	72	0
1527770444.198011000	12.5224	308	0
1527770444.200731000	12.5252	83	1
1527770444.231780000	12.5562	1392	1
1527770444.231840000	12.5563	389	1
1527770444.252290000	12.5767	67	0
1527770444.373031000	12.6975	379	0
1527770444.373161000	12.6976	640	0
1527770444.375775000	12.7002	86	1
1527770444.387070000	12.7115	647	1
1527770444.407526000	12.732	67	0
1527770444.461035000	12.7855	707	1
1527770444.461093000	12.7855	239	1
1527770444.480904000	12.8053	67	0
1527770444.527866000	12.8523	239	0
1527770444.528348000	12.8528	590	0
1527770444.530756000	12.8552	89	1
1527770444.661448000	12.9859	252	0
1527770444.661557000	12.986	126	0
1527770444.664750000	12.9892	83	1
1527770444.666872000	12.9913	72	0
1527770444.667322000	12.9918	267	0
1527770444.669765000	12.9942	83	1
1527770444.897404000	13.2218	372	1
1527770444.897464000	13.2219	240	1
1527770444.918879000	13.2433	67	0
1527770445.010659000	13.3351	215	0
1527770445.010769000	13.3352	126	0
1527770445.013800000	13.3382	86	1
1527770445.187829000	13.5123	72	0
1527770445.187945000	13.5124	175	0
1527770445.190862000	13.5153	83	1
1527770445.206965000	13.5314	372	1
1527770445.207058000	13.5315	239	1
1527770445.227009000	13.5514	67	0
1527770445.231583000	13.556	67	0
1527770445.388059000	13.7125	236	0
1527770445.388173000	13.7126	126	0
1527770445.390805000	13.7152	89	1
1527770445.392193000	13.7166	72	0
1527770445.392271000	13.7167	207	0
1527770445.394811000	13.7192	83	1
1527770445.639107000	13.9635	375	1
1527770445.639201000	13.9636	241	1
1527770445.658867000	13.9833	67	0
1527770445.662894000	13.9873	67	0
1527770445.822661000	14.1471	215	0
1527770445.822976000	14.1474	126	0
1527770445.825957000	14.1504	89	1
1527770445.827623000	14.1521	72	0
1527770445.827712000	14.1521	176	0
1527770445.830811000	14.1552	83	1
1527770446.159393000	14.4838	376	1
1527770446.159471000	14.4839	237	1
1527770446.179649000	14.5041	67	0
1527770446.335188000	14.6596	235	0
1527770446.335190000	14.6596	126	0
1527770446.337870000	14.6623	86	1
1527770446.339273000	14.6637	72	0
1527770446.339671000	14.6641	252	0
1527770446.341930000	14.6664	83	1
1527770446.447333000	14.7718	370	1
1527770446.447396000	14.7718	239	1
1527770446.466637000	14.7911	67	0
1527770446.896668000	15.2211	236	0
1527770446.896670000	15.2211	126	0
1527770446.899897000	15.2243	86	1
1527770446.900674000	15.2251	72	0
1527770446.901145000	15.2256	82	0
1527770446.903940000	15.2284	83	1
1527770447.091853000	15.4163	375	1
1527770447.091955000	15.4164	247	1
1527770447.122510000	15.4469	67	0
1527770447.311181000	15.6356	236	0
1527770447.311182000	15.6356	128	0
1527770447.313916000	15.6383	86	1
1527770447.324878000	15.6493	72	0
1527770447.324951000	15.6494	267	0
1527770447.327903000	15.6523	83	1
1527770447.509411000	15.8338	371	1
1527770447.509504000	15.8339	237	1
1527770447.530407000	15.8548	67	0
1527770447.634036000	15.9585	213	0
1527770447.634171000	15.9586	128	0
1527770447.636926000	15.9614	86	1
1527770447.638209000	15.9626	72	0
1527770447.638295000	15.9627	241	0
1527770447.640907000	15.9653	83	1
1527770447.931457000	16.2559	374	1
1527770447.931538000	16.256	243	1
1527770447.952495000	16.2769	67	0
1527770448.040169000	16.3646	212	0
1527770448.040422000	16.3649	128	0
1527770448.043033000	16.3675	86	1
1527770448.045884000	16.3703	72	0
1527770448.045886000	16.3703	162	0
1527770448.049009000	16.3734	83	1
1527770448.216282000	16.5407	370	1
1527770448.216345000	16.5408	239	1
1527770448.235808000	16.5602	67	0
1527770448.338697000	16.6631	260	0
1527770448.338821000	16.6632	128	0
1527770448.342048000	16.6665	86	1
1527770448.342418000	16.6668	72	0
1527770448.342861000	16.6673	137	0
1527770448.344968000	16.6694	83	1
1527770448.536363000	16.8608	370	1
1527770448.536450000	16.8609	239	1
1527770448.556789000	16.8812	67	0
1527770448.560380000	16.8848	67	0
1527770448.715376000	17.0398	333	0
1527770448.715482000	17.0399	128	0
1527770448.717975000	17.0424	89	1
1527770448.719954000	17.0444	72	0
1527770448.720565000	17.045	108	0
1527770448.722955000	17.0474	83	1
1527770448.834641000	17.1591	971	1
1527770448.834722000	17.1592	243	1
1527770448.855742000	17.1802	67	0
1527770449.013507000	17.3379	216	0
1527770449.013618000	17.338	128	0
1527770449.015988000	17.3404	86	1
1527770449.018453000	17.3429	72	0
1527770449.018539000	17.343	189	0
1527770449.021005000	17.3454	83	1
1527770449.310585000	17.635	571	1
1527770449.310649000	17.6351	251	1
1527770449.348105000	17.6725	571	1
1527770449.354542000	17.679	67	0
1527770449.368677000	17.6931	67	0
1527770449.468639000	17.7931	258	0
1527770449.468642000	17.7931	128	0
1527770449.471034000	17.7955	89	1
1527770449.472847000	17.7973	72	0
1527770449.472922000	17.7974	75	0
1527770449.475019000	17.7994	83	1
1527770449.820876000	18.1453	771	1
1527770449.820969000	18.1454	241	1
1527770449.841579000	18.166	67	0
1527770450.030293000	18.3547	257	0
1527770450.030295000	18.3547	128	0
1527770450.033056000	18.3575	86	1
1527770450.053716000	18.3781	72	0
1527770450.054102000	18.3785	179	0
1527770450.056066000	18.3805	83	1
1527770450.244610000	18.569	372	1
1527770450.244689000	18.5691	237	1
1527770450.264430000	18.5889	67	0
1527770450.354374000	18.6788	258	0
1527770450.354376000	18.6788	128	0
1527770450.357173000	18.6816	86	1
1527770450.358825000	18.6833	72	0
1527770450.361135000	18.6856	80	1
1527770450.389989000	18.7144	256	0
1527770450.393081000	18.7175	80	1
1527770450.640688000	18.9651	374	1
1527770450.640782000	18.9652	241	1
1527770450.662947000	18.9874	67	0
1527770450.757490000	19.0819	249	0
1527770450.757493000	19.0819	128	0
1527770450.760185000	19.0846	86	1
1527770450.761600000	19.086	72	0
1527770450.761602000	19.086	174	0
1527770450.764159000	19.0886	83	1
1527770451.122109000	19.4465	373	1
1527770451.122189000	19.4466	239	1
1527770451.142302000	19.4667	67	0
1527770451.294978000	19.6194	236	0
1527770451.295091000	19.6195	128	0
1527770451.298153000	19.6226	86	1
1527770451.299560000	19.624	72	0
1527770451.299698000	19.6241	283	0
1527770451.302133000	19.6266	83	1
1527770451.377839000	19.7023	374	1
1527770451.377942000	19.7024	238	1
1527770451.397845000	19.7223	67	0
1527770451.562563000	19.887	213	0
1527770451.562566000	19.887	128	0
1527770451.565151000	19.8896	86	1
1527770451.566246000	19.8907	72	0
1527770451.566328000	19.8908	127	0
1527770451.569133000	19.8936	83	1
1527770451.665939000	19.9904	371	1
1527770451.666000000	19.9904	243	1
1527770451.687343000	20.0118	67	0
1527770451.779600000	20.104	215	0
1527770451.779720000	20.1041	128	0
1527770451.782154000	20.1066	86	1
1527770451.785470000	20.1099	72	0
1527770451.785580000	20.11	164	0
1527770451.788164000	20.1126	83	1
1527770452.160105000	20.4845	372	1
1527770452.160185000	20.4846	239	1
1527770452.180163000	20.5046	67	0
1527770452.348485000	20.6729	238	0
1527770452.348918000	20.6733	128	0
1527770452.351184000	20.6756	86	1
1527770452.352551000	20.677	72	0
1527770452.352653000	20.6771	174	0
1527770452.355200000	20.6796	83	1
1527770452.572426000	20.8969	376	1
1527770452.572516000	20.8969	237	1
1527770452.591812000	20.9162	67	0
1527770452.751453000	21.0759	236	0
1527770452.751456000	21.0759	128	0
1527770452.754294000	21.0787	86	1
1527770452.755745000	21.0802	72	0
1527770452.756248000	21.0807	252	0
1527770452.758298000	21.0827	83	1
1527770452.867917000	21.1923	371	1
1527770452.868011000	21.1924	241	1
1527770452.888200000	21.2126	67	0
1527770452.994971000	21.3194	215	0
1527770452.994973000	21.3194	128	0
1527770452.998299000	21.3227	86	1
1527770452.999236000	21.3237	72	0
1527770452.999238000	21.3237	122	0
1527770453.002290000	21.3267	83	1
1527770455.852901000	24.1773	376	1
1527770455.852969000	24.1774	246	1
1527770455.873265000	24.1977	67	0
1527770455.959192000	24.2836	236	0
1527770455.959195000	24.2836	128	0
1527770455.962471000	24.2869	86	1
1527770455.963692000	24.2881	72	0
1527770455.964201000	24.2886	277	0
1527770455.966460000	24.2909	83	1
1527770456.636051000	24.9605	975	1
1527770456.636146000	24.9606	243	1
1527770456.658387000	24.9828	67	0
1527770456.794303000	25.1187	236	0
1527770456.794305000	25.1187	128	0
1527770456.797524000	25.122	86	1
1527770456.799159000	25.1236	72	0
1527770456.799161000	25.1236	216	0
1527770456.801510000	25.1259	83	1
1527770457.201807000	25.5262	569	1
1527770457.201867000	25.5263	240	1
1527770457.221270000	25.5457	67	0
1527770457.333220000	25.6576	262	0
1527770457.333222000	25.6576	128	0
1527770457.336559000	25.661	86	1
1527770457.337596000	25.662	72	0
1527770457.338089000	25.6625	128	0
1527770457.340539000	25.665	83	1
1527770457.449985000	25.7744	772	1
1527770457.450048000	25.7745	238	1
1527770457.469341000	25.7938	67	0
1527770457.624407000	25.9488	333	0
1527770457.624409000	25.9488	128	0
1527770457.627587000	25.952	86	1
1527770457.629915000	25.9543	72	0
1527770457.629917000	25.9543	287	0
1527770457.632556000	25.957	83	1
1527770457.909282000	26.2337	375	1
1527770457.909370000	26.2338	247	1
1527770457.929841000	26.2543	67	0
1527770458.088522000	26.413	212	0
1527770458.088525000	26.413	128	0
1527770458.091641000	26.4161	86	1
1527770458.092544000	26.417	72	0
1527770458.092546000	26.417	290	0
1527770458.095588000	26.42	83	1
1527770458.319969000	26.6444	370	1
1527770458.320065000	26.6445	238	1
1527770458.339830000	26.6643	67	0
1527770458.441589000	26.766	302	0
1527770458.441592000	26.766	128	0
1527770458.444624000	26.7691	86	1
1527770458.445032000	26.7695	72	0
1527770458.445034000	26.7695	195	0
1527770458.447599000	26.772	83	1
1527770458.729157000	27.0536	375	1
1527770458.729250000	27.0537	239	1
1527770458.748898000	27.0733	67	0
1527770458.848563000	27.173	236	0
1527770458.849656000	27.1741	128	0
1527770458.851641000	27.1761	86	1
1527770458.852239000	27.1767	72	0
1527770458.852637000	27.1771	246	0
1527770458.854623000	27.1791	83	1
1527770459.189010000	27.5134	370	1
1527770459.189072000	27.5135	240	1
1527770459.209933000	27.5344	67	0
1527770459.288869000	27.6133	434	1
1527770459.288931000	27.6134	198	1
1527770459.309344000	27.6338	246	0
1527770459.309346000	27.6338	128	0
1527770459.312613000	27.637	67	0
1527770459.312703000	27.6371	86	1
1527770459.314977000	27.6394	72	0
1527770459.314979000	27.6394	162	0
1527770459.317644000	27.6421	86	1
1527770459.430030000	27.7545	439	0
1527770459.430033000	27.7545	82	0
1527770459.430405000	27.7548	327	0
1527770459.432607000	27.757	86	1
1527770460.009376000	28.3338	374	1
1527770460.009475000	28.3339	244	1
1527770460.031540000	28.356	67	0
1527770460.200395000	28.5248	274	0
1527770460.200397000	28.5248	128	0
1527770460.203699000	28.5281	86	1
1527770460.205129000	28.5296	72	0
1527770460.205131000	28.5296	187	0
1527770460.207682000	28.5321	83	1
1527770460.557393000	28.8818	976	1
1527770460.557488000	28.8819	241	1
1527770460.578789000	28.9032	67	0
1527770460.683067000	29.0075	211	0
1527770460.683069000	29.0075	128	0
1527770460.685708000	29.0101	86	1
1527770460.687590000	29.012	72	0
1527770460.687592000	29.012	295	0
1527770460.690687000	29.0151	83	1
1527770460.809943000	29.1344	567	1
1527770460.810002000	29.1344	238	1
1527770460.831590000	29.156	67	0
1527770460.950729000	29.2752	236	0
1527770460.950732000	29.2752	128	0
1527770460.953727000	29.2782	86	1
1527770460.956708000	29.2811	72	0
1527770460.956812000	29.2812	95	0
1527770460.959746000	29.2842	83	1
1527770461.059185000	29.3836	769	1
1527770461.059280000	29.3837	240	1
1527770461.079846000	29.4043	67	0
1527770461.188953000	29.5134	236	0
1527770461.189064000	29.5135	128	0
1527770461.191658000	29.5161	72	0
1527770461.191818000	29.5162	86	1
1527770461.192068000	29.5165	317	0
1527770461.194679000	29.5191	83	1
1527770461.339081000	29.6635	370	1
1527770461.339143000	29.6636	241	1
1527770461.359041000	29.6835	67	0
1527770461.364142000	29.6886	67	0
1527770461.541052000	29.8655	216	0
1527770461.541055000	29.8655	128	0
1527770461.543739000	29.8682	89	1
1527770461.545116000	29.8695	72	0
1527770461.545562000	29.87	177	0
1527770461.547715000	29.8721	83	1
1527770461.810401000	30.1348	377	1
1527770461.810491000	30.1349	243	1
1527770461.831426000	30.1559	67	0
1527770461.994984000	30.3194	213	0
1527770461.994987000	30.3194	128	0
1527770461.997786000	30.3222	86	1
1527770461.999265000	30.3237	72	0
1527770461.999267000	30.3237	111	0
1527770462.001777000	30.3262	83	1
1527770462.259145000	30.5836	375	1
1527770462.259224000	30.5837	237	1
1527770462.279273000	30.6037	67	0
1527770462.450461000	30.7749	235	0
1527770462.450463000	30.7749	128	0
1527770462.453851000	30.7783	86	1
1527770462.454280000	30.7787	72	0
1527770462.454282000	30.7787	213	0
1527770462.456853000	30.7813	83	1
1527770462.870496000	31.1949	370	1
1527770462.870557000	31.195	240	1
1527770462.890075000	31.2145	67	0
1527770463.022330000	31.3468	237	0
1527770463.022333000	31.3468	128	0
1527770463.024900000	31.3493	86	1
1527770463.026862000	31.3513	72	0
1527770463.026947000	31.3514	246	0
1527770463.029823000	31.3543	83	1
1527770463.185095000	31.5095	373	1
1527770463.185176000	31.5096	239	1
1527770463.204423000	31.5289	67	0
1527770463.374444000	31.6989	356	0
1527770463.374819000	31.6992	128	0
1527770463.376969000	31.7014	86	1
1527770463.378933000	31.7034	72	0
1527770463.379399000	31.7038	144	0
1527770463.381800000	31.7062	83	1
1527770463.700407000	32.0248	370	1
1527770463.700470000	32.0249	243	1
1527770463.719649000	32.0441	67	0
1527770463.837185000	32.1616	213	0
1527770463.837187000	32.1616	128	0
1527770463.839929000	32.1644	86	1
1527770463.841649000	32.1661	72	0
1527770463.841749000	32.1662	308	0
1527770463.844911000	32.1693	83	1
1527770464.378559000	32.703	375	1
1527770464.378621000	32.703	242	1
1527770464.398834000	32.7233	67	0
1527770464.564670000	32.8891	299	0
1527770464.564673000	32.8891	128	0
1527770464.567973000	32.8924	86	1
1527770464.568350000	32.8928	72	0
1527770464.568352000	32.8928	193	0
1527770464.570897000	32.8953	83	1
1527770464.599421000	32.9238	370	1
1527770464.599481000	32.9239	238	1
1527770464.618659000	32.9431	67	0
1527770464.779277000	33.1037	236	0
1527770464.779279000	33.1037	128	0
1527770464.781997000	33.1064	86	1
1527770464.783916000	33.1083	72	0
1527770464.784279000	33.1087	218	0
1527770464.786903000	33.1113	83	1
1527770464.874442000	33.1989	371	1
1527770464.874536000	33.199	240	1
1527770464.895117000	33.2195	67	0
1527770464.995049000	33.3195	213	0
1527770464.995052000	33.3195	128	0
1527770464.997998000	33.3224	86	1
1527770464.998862000	33.3233	72	0
1527770464.998864000	33.3233	219	0
1527770465.001984000	33.3264	83	1
1527770465.254402000	33.5788	975	1
1527770465.254466000	33.5789	241	1
1527770465.274116000	33.5985	67	0
1527770465.373584000	33.698	236	0
1527770465.373587000	33.698	128	0
1527770465.377021000	33.7014	86	1
1527770465.379238000	33.7037	72	0
1527770465.379618000	33.704	81	0
1527770465.381998000	33.7064	83	1
1527770465.483410000	33.8078	569	1
1527770465.483470000	33.8079	238	1
1527770465.505335000	33.8298	67	0
1527770465.671840000	33.9963	213	0
1527770465.671842000	33.9963	128	0
1527770465.675057000	33.9995	86	1
1527770465.675980000	34.0004	72	0
1527770465.676200000	34.0006	287	0
1527770465.679044000	34.0035	83	1
1527770466.026288000	34.3507	771	1
1527770466.026379000	34.3508	237	1
1527770466.047004000	34.3714	67	0
1527770466.155009000	34.4794	274	0
1527770466.155120000	34.4795	128	0
1527770466.158065000	34.4825	86	1
1527770466.158837000	34.4833	72	0
1527770466.159038000	34.4835	75	0
1527770466.162048000	34.4865	83	1
1527770468.768534000	37.093	372	1
1527770468.768622000	37.0931	242	1
1527770468.787636000	37.1121	67	0
1527770468.881195000	37.2056	235	0
1527770468.881463000	37.2059	128	0
1527770468.884400000	37.2088	86	1
1527770468.884957000	37.2094	72	0
1527770468.885344000	37.2098	147	0
1527770468.887385000	37.2118	83	1
1527770469.041232000	37.3657	370	1
1527770469.041294000	37.3657	241	1
1527770469.061122000	37.3856	67	0
1527770469.226943000	37.5514	259	0
1527770469.226945000	37.5514	128	0
1527770469.229419000	37.5538	86	1
1527770469.232376000	37.5568	72	0
1527770469.232841000	37.5573	94	0
1527770469.235400000	37.5598	83	1
1527770469.452669000	37.7771	370	1
1527770469.452750000	37.7772	238	1
1527770469.473142000	37.7976	67	0
1527770469.625023000	37.9495	212	0
1527770469.625025000	37.9495	128	0
1527770469.628455000	37.9529	86	1
1527770469.629822000	37.9543	72	0
1527770469.630206000	37.9546	109	0
1527770469.632423000	37.9569	83	1
1527770469.889151000	38.2136	374	1
1527770469.889245000	38.2137	243	1
1527770469.914291000	38.2387	67	0
1527770469.999562000	38.324	215	0
1527770469.999564000	38.324	128	0
1527770470.002466000	38.3269	86	1
1527770470.003702000	38.3281	72	0
1527770470.003794000	38.3282	249	0
1527770470.006464000	38.3309	83	1
1527770470.349874000	38.6743	372	1
1527770470.349967000	38.6744	241	1
1527770470.370218000	38.6946	67	0
1527770470.696185000	39.0206	235	0
1527770470.696300000	39.0207	128	0
1527770470.699493000	39.0239	86	1
1527770470.701925000	39.0264	72	0
1527770470.702337000	39.0268	246	0
1527770470.704454000	39.0289	83	1
1527770470.759954000	39.0844	374	1
1527770470.760049000	39.0845	247	1
1527770470.780393000	39.1048	67	0
1527770470.885336000	39.2098	237	0
1527770470.885339000	39.2098	128	0
1527770470.888517000	39.2129	86	1
1527770470.890307000	39.2147	72	0
1527770470.890615000	39.215	171	0
1527770470.893503000	39.2179	83	1
1527770470.989841000	39.3143	374	1
1527770470.989906000	39.3143	240	1
1527770471.009918000	39.3343	67	0
1527770471.021234000	39.3457	67	0
1527770471.124155000	39.4486	283	0
1527770471.124158000	39.4486	128	0
1527770471.127531000	39.452	89	1
1527770471.128269000	39.4527	72	0
1527770471.128271000	39.4527	272	0
1527770471.131507000	39.4559	83	1
1527770471.361810000	39.6862	371	1
1527770471.361872000	39.6863	238	1
1527770471.381379000	39.7058	67	0
1527770471.546189000	39.8706	286	0
1527770471.546191000	39.8706	128	0
1527770471.549551000	39.874	86	1
1527770471.550838000	39.8753	72	0
1527770471.550840000	39.8753	144	0
1527770471.553531000	39.878	83	1
1527770471.789828000	40.1143	371	1
1527770471.789891000	40.1143	238	1
1527770471.810430000	40.1349	67	0
1527770471.919403000	40.2438	885	1
1527770471.919509000	40.2439	1392	1
1527770471.919550000	40.244	1392	1
1527770471.919606000	40.244	1392	1
1527770471.919629000	40.2441	547	1
1527770471.922162000	40.2466	215	0
1527770471.922268000	40.2467	128	0
1527770471.924522000	40.249	86	1
1527770471.927566000	40.252	72	0
1527770471.927994000	40.2524	258	0
1527770471.930498000	40.2549	83	1
1527770471.941474000	40.2659	67	0
1527770472.026228000	40.3507	424	0
1527770472.029487000	40.3539	83	1
1527770472.034147000	40.3586	60	0
1527770472.036486000	40.3609	80	1
1527770472.290123000	40.6146	371	1
1527770472.290214000	40.6146	243	1
1527770472.309395000	40.6338	67	0
1527770472.407150000	40.7316	281	0
1527770472.407153000	40.7316	128	0
1527770472.409595000	40.734	86	1
1527770472.411149000	40.7356	72	0
1527770472.411151000	40.7356	225	0
1527770472.413582000	40.738	83	1
1527770472.639891000	40.9643	565	1
1527770472.639950000	40.9644	240	1
1527770472.659783000	40.9842	67	0
1527770472.808205000	41.1326	215	0
1527770472.808208000	41.1326	128	0
1527770472.811630000	41.1361	86	1
1527770472.813579000	41.138	72	0
1527770472.814099000	41.1385	229	0
1527770472.816615000	41.141	83	1
1527770473.051027000	41.3755	775	1
1527770473.051121000	41.3755	244	1
1527770473.070938000	41.3954	67	0
1527770473.184313000	41.5087	274	0
1527770473.184316000	41.5087	128	0
1527770473.187647000	41.5121	86	1
1527770473.189299000	41.5137	72	0
1527770473.189920000	41.5143	243	0
1527770473.191584000	41.516	83	1
1527770473.403064000	41.7275	372	1
1527770473.403138000	41.7276	244	1
1527770473.422960000	41.7474	67	0
1527770473.587989000	41.9124	215	0
1527770473.587992000	41.9124	128	0
1527770473.590685000	41.9151	86	1
1527770473.591668000	41.9161	72	0
1527770473.592100000	41.9165	170	0
1527770473.594652000	41.9191	83	1
1527770473.873131000	42.1976	374	1
1527770473.873301000	42.1977	239	1
1527770473.892676000	42.2171	67	0
1527770474.070370000	42.3948	213	0
1527770474.070675000	42.3951	128	0
1527770474.073689000	42.3981	86	1
1527770474.075802000	42.4002	72	0
1527770474.075804000	42.4002	98	0
1527770474.078641000	42.4031	83	1
1527770474.144871000	42.4693	370	1
1527770474.144965000	42.4694	240	1
1527770474.165416000	42.4898	67	0
1527770474.338013000	42.6624	261	0
1527770474.338015000	42.6624	128	0
1527770474.340697000	42.6651	86	1
1527770474.343304000	42.6677	72	0
1527770474.343306000	42.6677	106	0
1527770474.345687000	42.6701	83	1
1527770474.372729000	42.6972	375	1
1527770474.372793000	42.6972	238	1
1527770474.393862000	42.7183	67	0
1527770474.549530000	42.874	215	0
1527770474.549532000	42.874	128	0
1527770474.552698000	42.8771	86	1
1527770474.554544000	42.879	72	0
1527770474.554546000	42.879	69	0
1527770474.557685000	42.8821	83	1
1527770474.663152000	42.9876	372	1
1527770474.663216000	42.9876	240	1
1527770474.684174000	43.0086	67	0
1527770474.788465000	43.1129	215	0
1527770474.788467000	43.1129	128	0
1527770474.791720000	43.1161	86	1
1527770474.792904000	43.1173	72	0
1527770474.793371000	43.1178	299	0
1527770474.795693000	43.1201	83	1
1527770474.883090000	43.2075	376	1
1527770474.883174000	43.2076	242	1
1527770474.902820000	43.2272	67	0
1527770475.005431000	43.3299	213	0
1527770475.005986000	43.3304	128	0
1527770475.008705000	43.3331	86	1
1527770475.009053000	43.3335	72	0
1527770475.009133000	43.3336	110	0
1527770475.011685000	43.3361	83	1
1527770475.232067000	43.5565	371	1
1527770475.232127000	43.5566	238	1
1527770475.252323000	43.5768	67	0
1527770475.399755000	43.7242	260	0
1527770475.399758000	43.7242	128	0
1527770475.402725000	43.7272	86	1
1527770475.404444000	43.7289	72	0
1527770475.404894000	43.7293	263	0
1527770475.406677000	43.7311	83	1
1527770475.554523000	43.879	375	1
1527770475.554623000	43.8791	245	1
1527770475.574860000	43.8993	67	0
1527770475.681406000	44.0058	283	0
1527770475.681408000	44.0058	128	0
1527770475.684732000	44.0092	86	1
1527770475.686739000	44.0112	72	0
1527770475.687197000	44.0116	187	0
1527770475.689720000	44.0141	83	1
1527770475.773148000	44.0976	370	1
1527770475.773211000	44.0976	238	1
1527770475.793154000	44.1176	67	0
1527770475.894747000	44.2192	263	0
1527770475.894858000	44.2193	128	0
1527770475.897720000	44.2221	86	1
1527770475.898373000	44.2228	72	0
1527770475.898789000	44.2232	175	0
1527770475.900719000	44.2251	83	1
1527770476.100150000	44.4246	970	1
1527770476.100246000	44.4247	239	1
1527770476.120099000	44.4445	67	0
1527770476.216233000	44.5407	236	0
1527770476.216235000	44.5407	128	0
1527770476.218784000	44.5432	86	1
1527770476.220622000	44.5451	72	0
1527770476.220624000	44.5451	312	0
1527770476.223771000	44.5482	83	1
1527770476.539702000	44.8641	566	1
1527770476.539768000	44.8642	242	1
1527770476.559567000	44.884	67	0
1527770476.647271000	44.9717	213	0
1527770476.647274000	44.9717	128	0
1527770476.649806000	44.9742	86	1
1527770476.652219000	44.9766	72	0
1527770476.652221000	44.9766	265	0
1527770476.654812000	44.9792	83	1
1527770476.799059000	45.1235	771	1
1527770476.799150000	45.1236	238	1
1527770476.820630000	45.1451	67	0
1527770476.916987000	45.2414	255	0
1527770476.916989000	45.2414	128	0
1527770476.919860000	45.2443	86	1
1527770476.921864000	45.2463	72	0
1527770476.922063000	45.2465	94	0
1527770476.924853000	45.2493	83	1
1527770477.030209000	45.3546	371	1
1527770477.030303000	45.3547	238	1
1527770477.052296000	45.3767	67	0
1527770477.158823000	45.4833	280	0
1527770477.158829000	45.4833	128	0
1527770477.161881000	45.4863	86	1
1527770477.164385000	45.4888	72	0
1527770477.164386000	45.4888	79	0
1527770477.166866000	45.4913	83	1
1527770477.719486000	46.0439	370	1
1527770477.719579000	46.044	242	1
1527770477.739228000	46.0637	67	0
1527770477.861771000	46.1862	213	0
1527770477.861886000	46.1863	128	0
1527770477.864888000	46.1893	86	1
1527770477.865818000	46.1902	72	0
1527770477.865916000	46.1903	188	0
1527770477.868880000	46.1933	83	1
1527770477.969877000	46.2943	371	1
1527770477.970025000	46.2945	242	1
1527770477.989767000	46.3142	67	0
1527770477.997139000	46.3216	67	0
1527770478.106084000	46.4305	248	0
1527770478.106557000	46.431	128	0
1527770478.108931000	46.4334	89	1
1527770478.110264000	46.4347	72	0
1527770478.110554000	46.435	70	0
1527770478.112906000	46.4373	83	1
1527770478.207599000	46.532	369	1
1527770478.207663000	46.5321	245	1
1527770478.227593000	46.552	67	0
1527770478.402514000	46.7269	236	0
1527770478.402517000	46.7269	128	0
1527770478.405936000	46.7304	86	1
1527770478.408237000	46.7327	72	0
1527770478.408684000	46.7331	249	0
1527770478.410855000	46.7353	83	1
1527770478.537845000	46.8623	373	1
1527770478.537926000	46.8624	240	1
1527770478.556981000	46.8814	67	0
1527770478.722871000	47.0473	213	0
1527770478.722874000	47.0473	128	0
1527770478.725969000	47.0504	86	1
1527770478.727681000	47.0521	72	0
1527770478.727782000	47.0522	298	0
1527770478.730908000	47.0553	83	1
1527770479.036505000	47.3609	374	1
1527770479.036600000	47.361	238	1
1527770479.056230000	47.3807	67	0
1527770479.060273000	47.3847	67	0
1527770479.178897000	47.5033	259	0
1527770479.178899000	47.5033	128	0
1527770479.181990000	47.5064	89	1
1527770479.184078000	47.5085	72	0
1527770479.184080000	47.5085	161	0
1527770479.186898000	47.5113	83	1
1527770479.366329000	47.6908	375	1
1527770479.366424000	47.6909	241	1
1527770479.387852000	47.7123	67	0
1527770479.556707000	47.8811	216	0
1527770479.557044000	47.8815	128	0
1527770479.560015000	47.8844	86	1
1527770479.560460000	47.8849	72	0
1527770479.560462000	47.8849	87	0
1527770479.562995000	47.8874	83	1
1527770479.836500000	48.1609	377	1
1527770479.836585000	48.161	247	1
1527770479.855975000	48.1804	67	0
1527770479.861335000	48.1858	67	0
1527770479.954674000	48.2791	212	0
1527770479.954795000	48.2792	128	0
1527770479.957980000	48.2824	89	1
1527770479.959061000	48.2835	72	0
1527770479.959351000	48.2838	263	0
1527770479.961963000	48.2864	83	1
1527770480.157705000	48.4821	373	1
1527770480.157786000	48.4822	243	1
1527770480.177646000	48.5021	67	0
1527770480.327332000	48.6518	239	0
1527770480.327335000	48.6518	128	0
1527770480.330071000	48.6545	86	1
1527770480.332001000	48.6564	72	0
1527770480.332516000	48.6569	260	0
1527770480.335040000	48.6595	83	1
1527770480.596387000	48.9208	975	1
1527770480.596451000	48.9209	239	1
1527770480.616524000	48.941	67	0
1527770480.704561000	49.029	237	0
1527770480.704564000	49.029	128	0
1527770480.707081000	49.0315	86	1
1527770480.708651000	49.0331	72	0
1527770480.708653000	49.0331	257	0
1527770480.710980000	49.0354	83	1
1527770480.920450000	49.2449	570	1
1527770480.920527000	49.245	244	1
1527770480.940681000	49.2651	67	0
1527770481.032413000	49.3568	283	0
1527770481.032415000	49.3568	128	0
1527770481.035022000	49.3595	86	1
1527770481.035729000	49.3602	72	0
1527770481.036168000	49.3606	145	0
1527770481.038001000	49.3624	83	1
1527770481.142337000	49.4668	770	1
1527770481.142428000	49.4669	238	1
1527770481.164405000	49.4888	67	0
1527770481.273058000	49.5975	285	0
1527770481.273060000	49.5975	128	0
1527770481.276100000	49.6005	86	1
1527770481.276964000	49.6014	72	0
1527770481.276966000	49.6014	67	0
1527770481.280076000	49.6045	83	1
1527770481.779481000	50.1039	374	1
1527770481.779563000	50.104	237	1
1527770481.799114000	50.1235	67	0
1527770481.897768000	50.2222	213	0
1527770481.898100000	50.2225	128	0
1527770481.901089000	50.2255	86	1
1527770481.902318000	50.2267	72	0
1527770481.902747000	50.2272	194	0
1527770481.905134000	50.2296	83	1
1527770481.989636000	50.3141	371	1
1527770481.989697000	50.3141	240	1
1527770482.010066000	50.3345	67	0
1527770482.116066000	50.4405	213	0
1527770482.116069000	50.4405	128	0
1527770482.119151000	50.4436	86	1
1527770482.122100000	50.4465	72	0
1527770482.122184000	50.4466	254	0
1527770482.125145000	50.4496	83	1
1527770482.719916000	51.0443	372	1
1527770482.720007000	51.0444	243	1
1527770482.740660000	51.0651	67	0
1527770482.843254000	51.1677	278	0
1527770482.843257000	51.1677	128	0
1527770482.846196000	51.1706	86	1
1527770482.847003000	51.1714	72	0
1527770482.847005000	51.1714	144	0
1527770482.850188000	51.1746	83	1
1527770483.070779000	51.3952	371	1
1527770483.070865000	51.3953	239	1
1527770483.091450000	51.4159	67	0
1527770483.193562000	51.518	283	0
1527770483.193683000	51.5181	128	0
1527770483.196338000	51.5208	86	1
1527770483.198132000	51.5226	72	0
1527770483.198546000	51.523	160	0
1527770483.201152000	51.5256	83	1
1527770483.322736000	51.6472	375	1
1527770483.322832000	51.6473	240	1
1527770483.344572000	51.669	67	0
1527770483.435701000	51.7601	215	0
1527770483.435703000	51.7601	128	0
1527770483.438224000	51.7627	86	1
1527770483.440433000	51.7649	72	0
1527770483.441464000	51.7659	155	0
1527770483.443219000	51.7676	83	1
1527770483.741439000	52.0659	372	1
1527770483.741534000	52.066	240	1
1527770483.761685000	52.0861	67	0
1527770483.863665000	52.1881	247	0
1527770483.863667000	52.1881	128	0
1527770483.866249000	52.1907	86	1
1527770483.866986000	52.1914	72	0
1527770483.867255000	52.1917	203	0
1527770483.870239000	52.1947	83	1
1527770484.101733000	52.4262	369	1
1527770484.101794000	52.4262	237	1
1527770484.120596000	52.445	67	0
1527770484.213186000	52.5376	236	0
1527770484.213282000	52.5377	128	0
1527770484.216217000	52.5406	86	1
1527770484.217659000	52.5421	72	0
1527770484.217735000	52.5422	210	0
1527770484.220186000	52.5446	83	1
1527770484.612550000	52.937	374	1
1527770484.612646000	52.9371	241	1
1527770484.632970000	52.9574	67	0
1527770484.637027000	52.9615	67	0
1527770484.749764000	53.0742	213	0
1527770484.749767000	53.0742	128	0
1527770484.752309000	53.0767	89	1
1527770484.754344000	53.0788	72	0
1527770484.754816000	53.0792	207	0
1527770484.757268000	53.0817	83	1
1527770484.893036000	53.2175	371	1
1527770484.893146000	53.2176	240	1
1527770484.913299000	53.2377	67	0
1527770485.023953000	53.3484	236	0
1527770485.023957000	53.3484	128	0
1527770485.027264000	53.3517	86	1
1527770485.027396000	53.3518	72	0
1527770485.027859000	53.3523	230	0
1527770485.030329000	53.3548	83	1
1527770485.322957000	53.6474	975	1
1527770485.323020000	53.6474	246	1
1527770485.343067000	53.6675	67	0
1527770485.452307000	53.7767	238	0
1527770485.452633000	53.7771	128	0
1527770485.455353000	53.7798	86	1
1527770485.457508000	53.7819	72	0
1527770485.458079000	53.7825	182	0
1527770485.460336000	53.7848	83	1
1527770485.752584000	54.077	566	1
1527770485.752647000	54.0771	240	1
1527770485.772646000	54.0971	67	0
1527770485.875945000	54.2004	216	0
1527770485.875948000	54.2004	128	0
1527770485.879378000	54.2038	86	1
1527770485.880649000	54.2051	72	0
1527770485.880743000	54.2052	73	0
1527770485.883298000	54.2077	83	1
1527770486.231597000	54.556	777	1
1527770486.231661000	54.5561	243	1
1527770486.251251000	54.5757	67	0
1527770486.363254000	54.6877	238	0
1527770486.363256000	54.6877	128	0
1527770486.366395000	54.6908	86	1
1527770486.367748000	54.6922	72	0
1527770486.368221000	54.6926	166	0
1527770486.370382000	54.6948	83	1
1527770486.495832000	54.8203	376	1
1527770486.495923000	54.8204	237	1
1527770486.516653000	54.8411	67	0
1527770486.607578000	54.932	237	0
1527770486.607961000	54.9324	128	0
1527770486.610404000	54.9348	86	1
1527770486.611913000	54.9363	72	0
1527770486.611915000	54.9363	151	0
1527770486.614393000	54.9388	83	1
1527770486.985974000	55.3104	375	1
1527770486.986070000	55.3105	242	1
1527770487.006051000	55.3305	67	0
1527770487.120655000	55.4451	281	0
1527770487.120914000	55.4453	128	0
1527770487.123428000	55.4479	86	1
1527770487.123862000	55.4483	72	0
1527770487.124293000	55.4487	119	0
1527770487.126437000	55.4509	83	1
1527770487.405774000	55.7302	372	1
1527770487.405868000	55.7303	238	1
1527770487.425260000	55.7497	67	0
1527770487.522494000	55.8469	288	0
1527770487.522615000	55.847	128	0
1527770487.525387000	55.8498	86	1
1527770487.528509000	55.8529	72	0
1527770487.528616000	55.853	259	0
1527770487.531427000	55.8559	83	1
1527770487.726955000	56.0514	376	1
1527770487.727107000	56.0515	244	1
1527770487.746811000	56.0712	67	0
1527770487.936655000	56.2611	216	0
1527770487.936658000	56.2611	128	0
1527770487.939491000	56.2639	86	1
1527770487.953249000	56.2777	72	0
1527770487.953252000	56.2777	216	0
1527770487.956481000	56.2809	83	1
1527770488.106275000	56.4307	376	1
1527770488.106354000	56.4308	245	1
1527770488.126333000	56.4508	67	0
1527770488.130410000	56.4548	67	0
1527770488.222664000	56.5471	238	0
1527770488.222667000	56.5471	128	0
1527770488.225508000	56.5499	89	1
1527770488.228013000	56.5524	72	0
1527770488.228015000	56.5524	262	0
1527770488.230485000	56.5549	83	1
1527770488.614309000	56.9387	353	1
1527770488.614403000	56.9388	1392	1
1527770488.614430000	56.9389	1392	1
1527770488.614482000	56.9389	1392	1
1527770488.614507000	56.9389	1392	1
1527770488.614543000	56.939	322	1
1527770488.633476000	56.9579	67	0
1527770488.637004000	56.9614	67	0
1527770488.714077000	57.0385	410	0
1527770488.717480000	57.0419	86	1
1527770488.723704000	57.0481	60	0
1527770488.726489000	57.0509	80	1
1527770488.906930000	57.2314	374	1
1527770488.906995000	57.2314	241	1
1527770488.926442000	57.2509	67	0
1527770489.032003000	57.3564	260	0
1527770489.032631000	57.3571	128	0
1527770489.034553000	57.359	86	1
1527770489.036038000	57.3605	72	0
1527770489.036041000	57.3605	81	0
1527770489.038533000	57.363	83	1
1527770489.686393000	58.0108	975	1
1527770489.686460000	58.0109	246	1
1527770489.707098000	58.0315	67	0
1527770489.863513000	58.1879	272	0
1527770489.863517000	58.1879	128	0
1527770489.866605000	58.191	86	1
1527770489.868066000	58.1925	72	0
1527770489.868067000	58.1925	251	0
1527770489.870600000	58.195	83	1
1527770490.007197000	58.3316	566	1
1527770490.007276000	58.3317	243	1
1527770490.027247000	58.3517	67	0
1527770490.133332000	58.4578	236	0
1527770490.133335000	58.4578	128	0
1527770490.136623000	58.4611	86	1
1527770490.137825000	58.4623	72	0
1527770490.137908000	58.4623	283	0
1527770490.140579000	58.465	83	1
1527770490.217260000	58.5417	383	1
1527770490.217356000	58.5418	246	1
1527770490.237194000	58.5616	67	0
1527770490.348760000	58.6732	236	0
1527770490.348875000	58.6733	128	0
1527770490.351628000	58.6761	86	1
1527770490.353804000	58.6782	72	0
1527770490.353806000	58.6782	278	0
1527770490.356613000	58.681	83	1
1527770490.525072000	58.8495	762	1
1527770490.525166000	58.8496	240	1
1527770490.545350000	58.8698	67	0
1527770490.648532000	58.973	215	0
1527770490.648539000	58.973	128	0
1527770490.651656000	58.9761	86	1
1527770490.652957000	58.9774	72	0
1527770490.652959000	58.9774	186	0
1527770490.655646000	58.9801	83	1
1527770490.996142000	59.3206	372	1
1527770490.996218000	59.3206	246	1
1527770491.017709000	59.3421	67	0
1527770491.129619000	59.454	212	0
1527770491.129734000	59.4542	128	0
1527770491.132665000	59.4571	86	1
1527770491.134828000	59.4593	72	0
1527770491.135288000	59.4597	224	0
1527770491.137653000	59.4621	83	1
1527770491.406036000	59.7305	373	1
1527770491.406121000	59.7305	239	1
1527770491.427567000	59.752	67	0
1527770491.436675000	59.7611	67	0
1527770491.530210000	59.8546	236	0
1527770491.530929000	59.8554	128	0
1527770491.532692000	59.8571	89	1
1527770491.536457000	59.8609	72	0
1527770491.536881000	59.8613	286	0
1527770491.539678000	59.8641	83	1
1527770496.217519000	64.5419	374	1
1527770496.217597000	64.542	243	1
1527770496.237298000	64.5617	67	0
1527770496.356529000	64.681	262	0
1527770496.356701000	64.6811	128	0
1527770496.359499000	64.6839	86	1
1527770496.362136000	64.6866	72	0
1527770496.362233000	64.6867	123	0
1527770496.364503000	64.6889	83	1
1527770496.462921000	64.7873	372	1
1527770496.463017000	64.7874	240	1
1527770496.483507000	64.8079	67	0
1527770496.574278000	64.8987	283	0
1527770496.574385000	64.8988	128	0
1527770496.577491000	64.9019	86	1
1527770496.579088000	64.9035	72	0
1527770496.579503000	64.9039	86	0
1527770496.581479000	64.9059	83	1
1527770496.723040000	65.0475	371	1
1527770496.723103000	65.0475	246	1
1527770496.743409000	65.0678	67	0
1527770496.794681000	65.1191	285	1
1527770496.794783000	65.1192	1392	1
1527770496.794825000	65.1193	1392	1
1527770496.794881000	65.1193	1392	1
1527770496.794905000	65.1193	1045	1
1527770496.814910000	65.1393	67	0
1527770496.884932000	65.2094	353	0
1527770496.887504000	65.2119	86	1
1527770496.895274000	65.2197	263	0
1527770496.895605000	65.22	128	0
1527770496.896893000	65.2213	60	0
1527770496.898524000	65.223	86	1
1527770496.900065000	65.2245	72	0
1527770496.900416000	65.2248	90	0
1527770496.902529000	65.227	83	1
1527770497.013627000	65.3381	375	1
1527770497.013716000	65.3381	242	1
1527770497.033222000	65.3577	67	0
1527770497.139451000	65.4639	235	0
1527770497.139575000	65.464	128	0
1527770497.142530000	65.467	86	1
1527770497.143908000	65.4683	72	0
1527770497.144330000	65.4688	208	0
1527770497.146563000	65.471	83	1
1527770497.271581000	65.596	373	1
1527770497.271662000	65.5961	248	1
1527770497.288211000	65.6126	80	0
1527770497.290512000	65.6149	80	1
1527770497.292692000	65.6171	67	0
1527770497.401247000	65.7257	213	0
1527770497.401363000	65.7258	128	0
1527770497.404548000	65.729	86	1
1527770497.417712000	65.7421	72	0
1527770497.418100000	65.7425	115	0
1527770497.420562000	65.745	83	1
1527770497.704981000	66.0294	371	1
1527770497.705042000	66.0295	248	1
1527770497.725129000	66.0496	67	0
1527770497.827766000	66.1522	257	0
1527770497.827880000	66.1523	128	0
1527770497.830683000	66.1551	86	1
1527770497.833455000	66.1579	72	0
1527770497.833827000	66.1583	165	0
1527770497.836565000	66.161	83	1
1527770498.027557000	66.352	976	1
1527770498.027635000	66.3521	245	1
1527770498.047399000	66.3718	67	0
1527770498.151027000	66.4755	281	0
1527770498.151031000	66.4755	128	0
1527770498.153659000	66.4781	86	1
1527770498.154641000	66.4791	72	0
1527770498.155171000	66.4796	306	0
1527770498.157656000	66.4821	83	1
1527770498.326097000	66.6505	566	1
1527770498.326192000	66.6506	239	1
1527770498.347657000	66.6721	67	0
1527770498.468584000	66.793	249	0
1527770498.468587000	66.793	128	0
1527770498.471681000	66.7961	86	1
1527770498.472806000	66.7972	72	0
1527770498.472904000	66.7973	295	0
1527770498.475666000	66.8001	83	1
1527770498.745924000	67.0704	774	1
1527770498.746015000	67.0704	240	1
1527770498.765642000	67.0901	67	0
1527770498.874631000	67.1991	213	0
1527770498.874633000	67.1991	128	0
1527770498.877696000	67.2021	86	1
1527770498.879310000	67.2037	72	0
1527770498.879643000	67.2041	163	0
1527770498.881679000	67.2061	83	1
1527770499.146107000	67.4705	370	1
1527770499.146186000	67.4706	240	1
1527770499.166658000	67.4911	67	0
1527770499.280648000	67.6051	259	0
1527770499.280651000	67.6051	128	0
1527770499.283708000	67.6081	86	1
1527770499.284941000	67.6094	72	0
1527770499.285382000	67.6098	211	0
1527770499.287697000	67.6121	83	1
1527770499.515205000	67.8396	371	1
1527770499.515266000	67.8397	243	1
1527770499.534901000	67.8593	67	0
1527770499.653331000	67.9778	215	0
1527770499.653630000	67.9781	128	0
1527770499.656707000	67.9811	86	1
1527770499.657794000	67.9822	72	0
1527770499.657880000	67.9823	88	0
1527770499.660693000	67.9851	83	1
1527770499.945402000	68.2698	375	1
1527770499.945502000	68.2699	244	1
1527770499.965656000	68.2901	67	0
1527770500.091315000	68.4157	213	0
1527770500.091318000	68.4157	128	0
1527770500.093714000	68.4181	86	1
1527770500.096359000	68.4208	72	0
1527770500.096361000	68.4208	151	0
1527770500.098691000	68.4231	83	1
1527770500.695304000	69.0197	374	1
1527770500.695398000	69.0198	241	1
1527770500.715272000	69.0397	67	0
1527770500.757352000	69.0818	285	1
1527770500.757437000	69.0819	1392	1
1527770500.757463000	69.0819	1392	1
1527770500.757501000	69.0819	1392	1
1527770500.757532000	69.082	116	1
1527770500.778706000	69.1031	67	0
1527770500.808485000	69.1329	235	0
1527770500.808487000	69.1329	128	0
1527770500.811749000	69.1362	89	1
1527770500.812125000	69.1366	72	0
1527770500.812389000	69.1368	308	0
1527770500.814734000	69.1392	83	1
1527770500.852999000	69.1774	365	0
1527770500.855732000	69.1802	80	1
1527770500.859585000	69.184	60	0
1527770500.862736000	69.1872	80	1
1527770501.035350000	69.3598	371	1
1527770501.035435000	69.3599	244	1
1527770501.054903000	69.3793	67	0
1527770501.160672000	69.4851	330	0
1527770501.160675000	69.4851	128	0
1527770501.163775000	69.4882	86	1
1527770501.165645000	69.4901	72	0
1527770501.165647000	69.4901	112	0
1527770501.168773000	69.4932	83	1
1527770501.340097000	69.6645	371	1
1527770501.340178000	69.6646	245	1
1527770501.360103000	69.6845	67	0
1527770501.457160000	69.7816	212	0
1527770501.457256000	69.7817	128	0
1527770501.459788000	69.7842	86	1
1527770501.462241000	69.7867	72	0
1527770501.462243000	69.7867	180	0
1527770501.464788000	69.7892	83	1
1527770501.499622000	69.8241	72	0
1527770501.502782000	69.8272	80	1
1527770501.705754000	70.0302	369	1
1527770501.705876000	70.0303	241	1
1527770501.728619000	70.053	67	0
1527770501.739436000	70.0639	67	0
1527770501.836598000	70.161	263	0
1527770501.836601000	70.161	128	0
1527770501.839861000	70.1643	89	1
1527770501.840666000	70.1651	72	0
1527770501.840752000	70.1652	193	0
1527770501.843855000	70.1683	83	1
1527770502.135557000	70.46	374	1
1527770502.135648000	70.4601	242	1
1527770502.155876000	70.4803	67	0
1527770502.159993000	70.4844	67	0
1527770502.322502000	70.6469	238	0
1527770502.323230000	70.6477	128	0
1527770502.325900000	70.6503	89	1
1527770502.327582000	70.652	72	0
1527770502.327584000	70.652	275	0
1527770502.329880000	70.6543	83	1
1527770502.426243000	70.7507	374	1
1527770502.426335000	70.7508	239	1
1527770502.447214000	70.7716	67	0
1527770502.555355000	70.8798	215	0
1527770502.555357000	70.8798	128	0
1527770502.557909000	70.8823	86	1
1527770502.560372000	70.8848	72	0
1527770502.560843000	70.8853	263	0
1527770502.562889000	70.8873	83	1
1527770502.636447000	70.9609	971	1
1527770502.636512000	70.9609	241	1
1527770502.657001000	70.9814	67	0
1527770502.662429000	70.9869	67	0
1527770502.756609000	71.081	255	0
1527770502.756611000	71.081	128	0
1527770502.759924000	71.0844	89	1
1527770502.760646000	71.0851	72	0
1527770502.760776000	71.0852	169	0
1527770502.763940000	71.0884	83	1
1527770502.858659000	71.1831	570	1
1527770502.858736000	71.1832	243	1
1527770502.878274000	71.2027	67	0
1527770502.992000000	71.3164	261	0
1527770502.992002000	71.3164	128	0
1527770502.994931000	71.3194	86	1
1527770503.003905000	71.3283	72	0
1527770503.003989000	71.3284	294	0
1527770503.006946000	71.3314	83	1
1527770503.125050000	71.4495	772	1
1527770503.125142000	71.4496	239	1
1527770503.145475000	71.4699	67	0
1527770503.251120000	71.5755	274	0
1527770503.252076000	71.5765	128	0
1527770503.253949000	71.5784	86	1
1527770503.255867000	71.5803	72	0
1527770503.255869000	71.5803	260	0
1527770503.258938000	71.5834	83	1
1527770503.377022000	71.7015	371	1
1527770503.377116000	71.7015	241	1
1527770503.399529000	71.724	67	0
1527770503.509083000	71.8335	215	0
1527770503.509085000	71.8335	128	0
1527770503.511954000	71.8364	86	1
1527770503.513650000	71.8381	72	0
1527770503.514085000	71.8385	155	0
1527770503.515945000	71.8404	83	1
1527770503.761631000	72.0861	353	1
1527770503.761734000	72.0862	1392	1
1527770503.761761000	72.0862	1392	1
1527770503.761802000	72.0862	1392	1
1527770503.761855000	72.0863	1392	1
1527770503.761907000	72.0863	1392	1
1527770503.761932000	72.0864	1392	1
1527770503.761983000	72.0864	1392	1
1527770503.762008000	72.0864	1392	1
1527770503.762058000	72.0865	1392	1
1527770503.762084000	72.0865	1392	1
1527770503.762132000	72.0866	1392	1
1527770503.762165000	72.0866	1392	1
1527770503.762215000	72.0866	1392	1
1527770503.762236000	72.0867	153	1
1527770503.780439000	72.1049	67	0
1527770503.785010000	72.1094	67	0
1527770503.868723000	72.1932	354	0
1527770503.871910000	72.1963	86	1
1527770503.874763000	72.1992	60	0
1527770503.877927000	72.2024	80	1
1527770503.945270000	72.2697	374	1
1527770503.945365000	72.2698	244	1
1527770503.966514000	72.2909	67	0
1527770503.970271000	72.2947	67	0
1527770504.069651000	72.3941	239	0
1527770504.069654000	72.3941	128	0
1527770504.072993000	72.3974	89	1
1527770504.073338000	72.3978	72	0
1527770504.073368000	72.3978	200	0
1527770504.075982000	72.4004	83	1
1527770504.198739000	72.5232	373	1
1527770504.198817000	72.5232	242	1
1527770504.217749000	72.5422	67	0
1527770504.367139000	72.6916	236	0
1527770504.367141000	72.6916	128	0
1527770504.369929000	72.6944	86	1
1527770504.371243000	72.6957	72	0
1527770504.371709000	72.6961	181	0
1527770504.373925000	72.6984	83	1
1527770504.608497000	72.9329	375	1
1527770504.608593000	72.933	246	1
1527770504.631396000	72.9558	67	0
1527770504.718943000	73.0434	213	0
1527770504.719229000	73.0437	128	0
1527770504.722040000	73.0465	86	1
1527770504.723534000	73.048	72	0
1527770504.723980000	73.0484	181	0
1527770504.725949000	73.0504	83	1
1527770504.873598000	73.198	371	1
1527770504.873690000	73.1981	246	1
1527770504.893894000	73.2183	67	0
1527770504.897094000	73.2215	67	0
1527770505.007663000	73.3321	213	0
1527770505.007666000	73.3321	128	0
1527770505.011006000	73.3354	89	1
1527770505.011762000	73.3362	72	0
1527770505.012022000	73.3365	105	0
1527770505.013946000	73.3384	83	1
1527770505.347390000	73.6718	371	1
1527770505.347454000	73.6719	246	1
1527770505.366978000	73.6914	67	0
1527770505.492555000	73.817	328	0
1527770505.492557000	73.817	128	0
1527770505.495074000	73.8195	86	1
1527770505.497000000	73.8214	72	0
1527770505.497412000	73.8218	223	0
1527770505.500063000	73.8245	83	1
1527770505.640452000	73.9649	369	1
1527770505.640547000	73.965	243	1
1527770505.660361000	73.9848	67	0
1527770505.790646000	74.1151	215	0
1527770505.790649000	74.1151	128	0
1527770505.793038000	74.1175	86	1
1527770505.795638000	74.1201	72	0
1527770505.796114000	74.1205	118	0
1527770505.798016000	74.1224	83	1
1527770506.080663000	74.4051	375	1
1527770506.080725000	74.4052	249	1
1527770506.100396000	74.4248	67	0
1527770506.193610000	74.518	288	0
1527770506.193613000	74.518	128	0
1527770506.196120000	74.5205	86	1
1527770506.198143000	74.5226	72	0
1527770506.198626000	74.5231	216	0
1527770506.201118000	74.5255	83	1
1527770506.523506000	74.8479	971	1
1527770506.523594000	74.848	246	1
1527770506.543995000	74.8684	67	0
1527770506.653392000	74.9778	212	0
1527770506.653394000	74.9778	128	0
1527770506.656138000	74.9806	86	1
1527770506.662678000	74.9871	72	0
1527770506.662778000	74.9872	182	0
1527770506.665158000	74.9896	83	1
1527770506.932418000	75.2568	565	1
1527770506.932507000	75.2569	249	1
1527770506.952471000	75.2769	67	0
1527770507.054161000	75.3786	215	0
1527770507.054290000	75.3787	128	0
1527770507.057243000	75.3817	86	1
1527770507.057862000	75.3823	72	0
1527770507.058344000	75.3828	173	0
1527770507.060154000	75.3846	83	1
1527770507.222307000	75.5467	775	1
1527770507.222371000	75.5468	245	1
1527770507.242269000	75.5667	67	0
1527770507.372340000	75.6968	278	0
1527770507.372342000	75.6968	128	0
1527770507.375183000	75.6996	86	1
1527770507.375891000	75.7003	72	0
1527770507.375893000	75.7003	115	0
1527770507.378161000	75.7026	83	1
1527770507.651400000	75.9758	375	1
1527770507.651501000	75.9759	241	1
1527770507.672120000	75.9965	67	0
1527770507.831060000	76.1555	258	0
1527770507.831063000	76.1555	128	0
1527770507.834213000	76.1586	86	1
1527770507.835539000	76.16	72	0
1527770507.836480000	76.1609	320	0
1527770507.838192000	76.1626	83	1
1527770507.913270000	76.2377	374	1
1527770507.913371000	76.2378	239	1
1527770507.932881000	76.2573	67	0
1527770508.046994000	76.3714	249	0
1527770508.046996000	76.3714	128	0
1527770508.050145000	76.3746	86	1
1527770508.052825000	76.3773	72	0
1527770508.053238000	76.3777	186	0
1527770508.055134000	76.3796	83	1
1527770508.301713000	76.6261	375	1
1527770508.301775000	76.6262	244	1
1527770508.321185000	76.6456	67	0
1527770508.421196000	76.7456	236	0
1527770508.421309000	76.7457	128	0
1527770508.424248000	76.7487	86	1
1527770508.424956000	76.7494	72	0
1527770508.424957000	76.7494	187	0
1527770508.428243000	76.7527	83	1
1527770508.852023000	77.1765	374	1
1527770508.852118000	77.1765	243	1
1527770508.870861000	77.1953	67	0
1527770508.985545000	77.31	213	0
1527770508.985673000	77.3101	128	0
1527770508.988206000	77.3126	86	1
1527770508.989501000	77.3139	72	0
1527770508.989733000	77.3142	291	0
1527770508.992198000	77.3166	83	1
1527770509.091333000	77.4158	371	1
1527770509.091419000	77.4158	241	1
1527770509.112067000	77.4365	67	0
1527770509.200459000	77.5249	238	0
1527770509.200460000	77.5249	128	0
1527770509.203300000	77.5277	86	1
1527770509.205190000	77.5296	72	0
1527770509.205609000	77.53	82	0
1527770509.208287000	77.5327	83	1
1527770509.353827000	77.6783	372	1
1527770509.353922000	77.6783	243	1
1527770509.389294000	77.7137	372	1
1527770509.411260000	77.7357	67	0
1527770509.414651000	77.7391	67	0
1527770509.497977000	77.8224	236	0
1527770509.498100000	77.8225	128	0
1527770509.501236000	77.8257	89	1
1527770509.502081000	77.8265	72	0
1527770509.502170000	77.8266	125	0
1527770509.505224000	77.8297	83	1
1527770509.833619000	78.158	371	1
1527770509.833708000	78.1581	243	1
1527770509.853030000	78.1775	67	0
1527770509.955063000	78.2795	216	0
1527770509.955065000	78.2795	128	0
1527770509.958335000	78.2828	86	1
1527770509.958692000	78.2831	72	0
1527770509.959012000	78.2834	87	0
1527770509.961312000	78.2857	83	1
1527770510.219123000	78.5436	372	1
1527770510.219203000	78.5436	243	1
1527770510.240117000	78.5645	67	0
1527770510.333651000	78.6581	239	0
1527770510.333775000	78.6582	128	0
1527770510.336283000	78.6607	86	1
1527770510.338840000	78.6633	72	0
1527770510.339692000	78.6641	180	0
1527770510.341310000	78.6657	83	1
1527770510.506902000	78.8313	373	1
1527770510.506981000	78.8314	243	1
1527770510.526664000	78.8511	67	0
1527770510.632815000	78.9572	215	0
1527770510.632817000	78.9572	128	0
1527770510.635350000	78.9598	86	1
1527770510.637166000	78.9616	72	0
1527770510.637497000	78.9619	112	0
1527770510.640296000	78.9647	83	1
1527770510.848011000	79.1724	975	1
1527770510.848073000	79.1725	246	1
1527770510.869167000	79.1936	67	0
1527770510.985068000	79.3095	310	0
1527770510.985071000	79.3095	128	0
1527770510.988408000	79.3128	86	1
1527770510.990010000	79.3144	72	0
1527770510.990342000	79.3148	116	0
1527770510.992381000	79.3168	83	1
1527770511.395722000	79.7201	567	1
1527770511.395786000	79.7202	243	1
1527770511.418273000	79.7427	67	0
1527770511.526029000	79.8505	236	0
1527770511.526031000	79.8505	128	0
1527770511.529410000	79.8538	86	1
1527770511.529759000	79.8542	72	0
1527770511.530263000	79.8547	244	0
1527770511.532401000	79.8568	83	1
1527770513.419112000	81.7435	770	1
1527770513.419205000	81.7436	239	1
1527770513.439746000	81.7642	67	0
1527770513.546073000	81.8705	286	0
1527770513.546076000	81.8705	128	0
1527770513.549559000	81.874	86	1
1527770513.550201000	81.8746	72	0
1527770513.550203000	81.8746	258	0
1527770513.552535000	81.877	83	1
1527770513.728002000	82.0524	374	1
1527770513.728064000	82.0525	240	1
1527770513.748805000	82.0732	67	0
1527770513.831191000	82.1556	213	0
1527770513.831372000	82.1558	128	0
1527770513.834570000	82.159	86	1
1527770513.835517000	82.1599	72	0
1527770513.836008000	82.1604	164	0
1527770513.838542000	82.163	83	1
1527770514.143364000	82.4678	375	1
1527770514.143443000	82.4679	245	1
1527770514.164099000	82.4885	67	0
1527770514.263905000	82.5883	238	0
1527770514.264218000	82.5886	128	0
1527770514.266508000	82.5909	86	1
1527770514.267975000	82.5924	72	0
1527770514.268691000	82.5931	184	0
1527770514.270493000	82.5949	83	1
1527770514.601183000	82.9256	376	1
1527770514.601244000	82.9257	244	1
1527770514.620865000	82.9453	67	0
1527770514.626701000	82.9511	67	0
1527770514.748927000	83.0734	255	0
1527770514.749231000	83.0737	128	0
1527770514.751541000	83.076	89	1
1527770514.753684000	83.0781	72	0
1527770514.754101000	83.0785	146	0
1527770514.756557000	83.081	83	1
1527770514.847937000	83.1724	375	1
1527770514.848013000	83.1724	242	1
1527770514.868390000	83.1928	67	0
1527770514.963727000	83.2882	258	0
1527770514.965514000	83.2899	128	0
1527770514.966369000	83.2908	72	0
1527770514.966526000	83.291	89	1
1527770514.966849000	83.2913	207	0
1527770514.969529000	83.294	80	1
1527770515.076215000	83.4006	375	1
1527770515.076311000	83.4007	241	1
1527770515.095141000	83.4196	67	0
1527770515.207566000	83.532	274	0
1527770515.208277000	83.5327	128	0
1527770515.210627000	83.5351	86	1
1527770515.213028000	83.5375	72	0
1527770515.213030000	83.5375	259	0
1527770515.215583000	83.54	83	1
1527770515.313983000	83.6384	372	1
1527770515.314077000	83.6385	242	1
1527770515.334091000	83.6585	67	0
1527770515.425552000	83.75	216	0
1527770515.425554000	83.75	128	0
1527770515.428640000	83.7531	86	1
1527770515.429539000	83.754	72	0
1527770515.429541000	83.754	128	0
1527770515.432626000	83.7571	83	1
1527770515.524242000	83.8487	373	1
1527770515.524317000	83.8487	242	1
1527770515.544601000	83.869	67	0
1527770515.639054000	83.9635	215	0
1527770515.639056000	83.9635	128	0
1527770515.641650000	83.9661	86	1
1527770515.643830000	83.9683	72	0
1527770515.643832000	83.9683	89	0
1527770515.646649000	83.9711	83	1
1527770516.184071000	84.5085	375	1
1527770516.184133000	84.5086	249	1
1527770516.203898000	84.5283	67	0
1527770516.311517000	84.6359	238	0
1527770516.311519000	84.6359	128	0
1527770516.314686000	84.6391	86	1
1527770516.316524000	84.641	72	0
1527770516.316526000	84.641	226	0
1527770516.319695000	84.6441	83	1
1527770516.864416000	85.1888	371	1
1527770516.864489000	85.1889	240	1
1527770516.885224000	85.2097	67	0
1527770516.979109000	85.3035	238	0
1527770516.979112000	85.3035	128	0
1527770516.981706000	85.3061	86	1
1527770516.982406000	85.3068	72	0
1527770516.982408000	85.3068	202	0
1527770516.984690000	85.3091	83	1
1527770517.619659000	85.9441	972	1
1527770517.619743000	85.9442	244	1
1527770517.640631000	85.9651	67	0
1527770517.730766000	86.0552	236	0
1527770517.730769000	86.0552	128	0
1527770517.733731000	86.0582	86	1
1527770517.734520000	86.0589	72	0
1527770517.735024000	86.0595	308	0
1527770517.737708000	86.0621	83	1
1527770517.906125000	86.2306	568	1
1527770517.906218000	86.2306	239	1
1527770517.926020000	86.2504	67	0
1527770518.029842000	86.3543	213	0
1527770518.029844000	86.3543	128	0
1527770518.032756000	86.3572	86	1
1527770518.033421000	86.3578	72	0
1527770518.033821000	86.3582	77	0
1527770518.035723000	86.3602	83	1
1527770518.375088000	86.6995	771	1
1527770518.375151000	86.6996	241	1
1527770518.394905000	86.7193	67	0
1527770518.480145000	86.8046	236	0
1527770518.480148000	86.8046	128	0
1527770518.482765000	86.8072	86	1
1527770518.483469000	86.8079	72	0
1527770518.483917000	86.8083	289	0
1527770518.485744000	86.8102	83	1
1527770518.957973000	87.2824	375	1
1527770518.958062000	87.2825	247	1
1527770518.978660000	87.3031	67	0
[truncated: 583 more rows]
