# Supplementary material for: Method for multi-task learning fusion network traffic classification to address small sample labels
Source: Sci Rep. 2024 Jan 30;14:2518. doi: 10.1038/s41598-024-51933-8 (PMC10827795; doi:10.1038/s41598-024-51933-8)
Supplement: Supplementary file 2 — Supplementary Information 2. [file 41598_2024_51933_MOESM2_ESM.zip › QUIC Dataset/QUIC Dataset/pretraining/Google Doc/GoogleDoc-107.txt]

1527973808.447123000	0	1412	1
1527973808.480751000	0.033628	1412	0
1527973808.481326000	0.0342031	101	1
1527973808.481421000	0.0342979	97	1
1527973808.482494000	0.0353711	93	0
1527973808.506844000	0.059721	97	1
1527973808.523740000	0.076617	84	0
1527973810.487109000	2.03999	1124	1
1527973810.487201000	2.04008	143	1
1527973810.502185000	2.05506	84	0
1527973810.560374000	2.11325	170	1
1527973810.560462000	2.11334	189	1
1527973810.580649000	2.13353	1412	0
1527973810.580931000	2.13381	1412	0
1527973810.581082000	2.13396	100	1
1527973810.581251000	2.13413	1412	0
1527973810.581361000	2.13424	736	0
1527973810.581435000	2.13431	237	0
1527973810.583624000	2.1365	100	1
1527973810.584643000	2.13752	84	0
1527973810.610491000	2.16337	100	1
1527973810.706937000	2.25981	659	0
1527973810.706941000	2.25982	90	0
1527973810.707119000	2.26	271	0
1527973810.708278000	2.26115	100	1
1527973810.733006000	2.28588	97	1
1527973817.120047000	8.67292	291	1
1527973817.120132000	8.67301	143	1
1527973817.148651000	8.70153	84	0
1527973817.223695000	8.77657	1412	0
1527973817.223800000	8.77668	1412	0
1527973817.223994000	8.77687	1412	0
1527973817.224067000	8.77694	442	0
1527973817.224070000	8.77695	90	0
1527973817.224071000	8.77695	203	0
1527973817.224089000	8.77697	103	1
1527973817.224145000	8.77702	100	1
1527973817.224207000	8.77708	100	1
1527973817.258455000	8.81133	1412	0
1527973817.283067000	8.83594	97	1
1527973829.783230000	21.3361	667	1
1527973829.783307000	21.3362	253	1
1527973829.812951000	21.3658	84	0
1527973830.277128000	21.83	292	0
1527973830.277131000	21.83	144	0
1527973830.277472000	21.8303	103	1
1527973830.282575000	21.8355	90	0
1527973830.283259000	21.8361	146	0
1527973830.283611000	21.8365	100	1
1527973830.352560000	21.9054	90	0
1527973830.377040000	21.9299	97	1
1527973830.491957000	22.0448	392	1
1527973830.492044000	22.0449	259	1
1527973830.507229000	22.0601	84	0
1527973830.977453000	22.5303	233	0
1527973830.978054000	22.5309	146	0
1527973830.978546000	22.5314	103	1
1527973830.984241000	22.5371	90	0
1527973830.984243000	22.5371	291	0
1527973830.984447000	22.5373	100	1
1527973831.091460000	22.6443	391	1
1527973831.091552000	22.6444	252	1
1527973831.106570000	22.6594	84	0
1527973831.568039000	23.1209	253	0
1527973831.568043000	23.1209	146	0
1527973831.568399000	23.1213	103	1
1527973831.572236000	23.1251	90	0
1527973831.572238000	23.1251	106	0
1527973831.572449000	23.1253	100	1
1527973831.728917000	23.2818	389	1
1527973831.729013000	23.2819	257	1
1527973831.743495000	23.2964	84	0
1527973832.202078000	23.755	254	0
1527973832.202080000	23.755	146	0
1527973832.202456000	23.7553	103	1
1527973832.207141000	23.76	90	0
1527973832.207234000	23.7601	273	0
1527973832.207380000	23.7603	100	1
1527973832.300442000	23.8533	391	1
1527973832.300528000	23.8534	254	1
1527973832.314813000	23.8677	84	0
1527973832.426494000	23.9794	231	0
1527973832.426497000	23.9794	146	0
1527973832.426893000	23.9798	103	1
1527973832.430978000	23.9839	90	0
1527973832.431064000	23.9839	278	0
1527973832.431195000	23.9841	100	1
1527973832.606751000	24.1596	390	1
1527973832.606847000	24.1597	256	1
1527973832.623399000	24.1763	84	0
1527973833.080596000	24.6335	231	0
1527973833.080784000	24.6337	146	0
1527973833.081039000	24.6339	103	1
1527973833.086475000	24.6394	90	0
1527973833.086477000	24.6394	113	0
1527973833.086678000	24.6396	100	1
1527973833.282747000	24.8356	387	1
1527973833.282834000	24.8357	259	1
1527973833.296479000	24.8494	84	0
1527973833.765877000	25.3188	254	0
1527973833.765879000	25.3188	146	0
1527973833.766277000	25.3192	103	1
1527973833.769299000	25.3222	90	0
1527973833.769802000	25.3227	330	0
1527973833.770029000	25.3229	100	1
1527973833.816374000	25.3693	391	1
1527973833.816457000	25.3693	255	1
1527973833.831235000	25.3841	84	0
1527973833.849709000	25.4026	1156	1
1527973833.849807000	25.4027	1412	1
1527973833.849844000	25.4027	1412	1
1527973833.849872000	25.4027	1412	1
1527973833.849914000	25.4028	536	1
1527973833.866841000	25.4197	84	0
1527973833.866844000	25.4197	84	0
1527973834.285854000	25.8387	254	0
1527973834.285857000	25.8387	146	0
1527973834.286288000	25.8392	109	1
1527973834.290264000	25.8431	90	0
1527973834.290266000	25.8431	185	0
1527973834.290478000	25.8434	100	1
1527973834.311530000	25.8644	381	0
1527973834.319917000	25.8728	78	0
1527973834.320090000	25.873	100	1
1527973834.453603000	26.0065	390	1
1527973834.453687000	26.0066	368	1
1527973834.468933000	26.0218	84	0
1527973834.921737000	26.4746	323	0
1527973834.921740000	26.4746	146	0
1527973834.922081000	26.475	103	1
1527973834.926392000	26.4793	90	0
1527973834.926809000	26.4797	169	0
1527973834.926943000	26.4798	100	1
1527973834.954745000	26.5076	450	1
1527973834.954840000	26.5077	254	1
1527973834.972168000	26.525	84	0
1527973835.440456000	26.9933	369	0
1527973835.441113000	26.994	146	0
1527973835.441558000	26.9944	103	1
1527973835.445118000	26.998	90	0
1527973835.446473000	26.9993	183	0
1527973835.446626000	26.9995	100	1
1527973835.485156000	27.038	369	0
1527973835.510364000	27.0632	97	1
1527973835.651574000	27.2045	399	1
1527973835.651671000	27.2045	257	1
1527973835.670000000	27.2229	84	0
1527973835.811490000	27.3644	279	0
1527973835.811493000	27.3644	146	0
1527973835.811891000	27.3648	103	1
1527973835.837679000	27.3906	90	0
1527973835.837788000	27.3907	298	0
1527973835.837948000	27.3908	100	1
1527973836.000901000	27.5538	651	1
1527973836.000974000	27.5539	255	1
1527973836.038396000	27.5913	651	1
1527973836.067057000	27.6199	84	0
1527973836.093526000	27.6464	84	0
1527973836.570835000	28.1237	253	0
1527973836.570838000	28.1237	146	0
1527973836.571218000	28.1241	106	1
1527973836.574379000	28.1273	90	0
1527973836.574381000	28.1273	163	0
1527973836.574592000	28.1275	100	1
1527973836.645595000	28.1985	253	0
1527973836.670432000	28.2233	97	1
1527973836.705809000	28.2587	386	1
1527973836.705905000	28.2588	255	1
1527973836.751784000	28.3047	84	0
1527973837.208651000	28.7615	289	0
1527973837.208653000	28.7615	146	0
1527973837.209064000	28.7619	103	1
1527973837.213405000	28.7663	90	0
1527973837.213920000	28.7668	184	0
1527973837.214084000	28.767	100	1
1527973837.304153000	28.857	289	0
1527973837.329459000	28.8823	97	1
1527973837.392709000	28.9456	389	1
1527973837.392779000	28.9457	258	1
1527973837.394316000	28.9472	146	0
1527973837.419433000	28.9723	97	1
1527973837.448415000	29.0013	389	1
1527973837.504597000	29.0575	258	1
1527973837.511447000	29.0643	87	0
1527973837.566061000	29.1189	87	0
1527973837.978038000	29.5309	234	0
1527973837.978040000	29.5309	146	0
1527973837.978347000	29.5312	106	1
1527973837.984908000	29.5378	90	0
1527973837.986273000	29.5391	220	0
1527973837.988466000	29.5413	100	1
1527973838.024702000	29.5776	389	1
1527973838.024765000	29.5776	256	1
1527973838.066363000	29.6192	84	0
1527973838.245005000	29.7979	256	0
1527973838.245008000	29.7979	146	0
1527973838.247478000	29.8004	90	0
1527973838.247962000	29.8008	232	0
1527973838.248537000	29.8014	109	1
1527973838.528723000	30.0816	391	1
1527973838.528783000	30.0817	218	1
1527973838.550257000	30.1031	84	0
1527973839.008543000	30.5614	231	0
1527973839.008546000	30.5614	146	0
1527973839.012536000	30.5654	103	1
1527973839.013427000	30.5663	90	0
1527973839.013429000	30.5663	188	0
1527973839.017500000	30.5704	100	1
1527973839.212860000	30.7657	390	1
1527973839.212927000	30.7658	254	1
1527973839.246167000	30.799	84	0
1527973839.808953000	31.3618	254	0
1527973839.808955000	31.3618	146	0
1527973839.812546000	31.3654	103	1
1527973839.813772000	31.3666	90	0
1527973839.814253000	31.3671	296	0
1527973839.817546000	31.3704	100	1
1527973839.878014000	31.4309	390	1
1527973839.878099000	31.431	257	1
1527973839.894581000	31.4475	84	0
1527973840.066991000	31.6199	231	0
1527973840.067547000	31.6204	146	0
1527973840.070711000	31.6236	103	1
1527973840.072220000	31.6251	90	0
1527973840.072716000	31.6256	266	0
1527973840.075591000	31.6285	100	1
1527973840.089653000	31.6425	387	1
1527973840.089729000	31.6426	254	1
1527973840.106466000	31.6593	84	0
1527973840.222204000	31.7751	253	0
1527973840.222207000	31.7751	146	0
1527973840.226603000	31.7795	103	1
1527973840.226630000	31.7795	90	0
1527973840.226715000	31.7796	295	0
1527973840.230611000	31.7835	100	1
1527973840.339794000	31.8927	385	1
1527973840.339864000	31.8927	254	1
1527973840.356121000	31.909	84	0
1527973840.490210000	32.0431	1156	1
1527973840.490310000	32.0432	1412	1
1527973840.490351000	32.0432	1412	1
1527973840.490385000	32.0433	1412	1
1527973840.490423000	32.0433	1352	1
1527973840.508107000	32.061	84	0
1527973840.672363000	32.2252	370	0
1527973840.676641000	32.2295	103	1
1527973840.679425000	32.2323	78	0
1527973840.683674000	32.2366	97	1
1527973840.818885000	32.3718	241	0
1527973840.818888000	32.3718	146	0
1527973840.822644000	32.3755	100	1
1527973840.825219000	32.3781	90	0
1527973840.825221000	32.3781	245	0
1527973840.828623000	32.3815	100	1
1527973840.990004000	32.5429	388	1
1527973840.990102000	32.543	258	1
1527973841.005926000	32.5588	84	0
1527973841.145141000	32.698	324	0
1527973841.145498000	32.6984	146	0
1527973841.148641000	32.7015	103	1
1527973841.149695000	32.7026	90	0
1527973841.149780000	32.7027	251	0
1527973841.153641000	32.7065	100	1
1527973841.452219000	33.0051	455	1
1527973841.452315000	33.0052	255	1
1527973841.467949000	33.0208	84	0
1527973841.932780000	33.4857	369	0
1527973841.932783000	33.4857	146	0
1527973841.936743000	33.4896	103	1
1527973841.936882000	33.4898	90	0
1527973841.937384000	33.4903	285	0
1527973841.940725000	33.4936	100	1
1527973842.139995000	33.6929	666	1
1527973842.140080000	33.693	256	1
1527973842.156661000	33.7095	84	0
1527973842.275405000	33.8283	300	0
1527973842.275782000	33.8287	146	0
1527973842.279757000	33.8326	103	1
1527973842.281782000	33.8347	90	0
1527973842.281868000	33.8347	139	0
1527973842.285763000	33.8386	100	1
1527973842.614015000	34.1669	387	1
1527973842.614081000	34.167	218	1
1527973842.630413000	34.1833	84	0
1527973843.110779000	34.6637	234	0
1527973843.110782000	34.6637	146	0
1527973843.114835000	34.6677	103	1
1527973843.116242000	34.6691	90	0
1527973843.116767000	34.6696	327	0
1527973843.119790000	34.6727	100	1
1527973843.178268000	34.7311	389	1
1527973843.178329000	34.7312	254	1
1527973843.195473000	34.7483	84	0
1527973843.377113000	34.93	290	0
1527973843.377116000	34.93	146	0
1527973843.380759000	34.9336	103	1
1527973843.381632000	34.9345	90	0
1527973843.385803000	34.9387	97	1
1527973843.394375000	34.9473	83	0
1527973843.397801000	34.9507	97	1
1527973843.464954000	35.0178	387	1
1527973843.465048000	35.0179	255	1
1527973843.481789000	35.0347	84	0
1527973843.931651000	35.4845	233	0
1527973843.931653000	35.4845	146	0
1527973843.935792000	35.4887	103	1
1527973843.935987000	35.4889	90	0
1527973843.936479000	35.4894	310	0
1527973843.939836000	35.4927	100	1
1527973844.046327000	35.5992	388	1
1527973844.046420000	35.5993	255	1
1527973844.061773000	35.6147	84	0
1527973844.556836000	36.1097	253	0
1527973844.556839000	36.1097	146	0
1527973844.560242000	36.1131	90	0
1527973844.560696000	36.1136	218	0
1527973844.560856000	36.1137	109	1
1527973844.725268000	36.2781	386	1
1527973844.725330000	36.2782	256	1
1527973844.741473000	36.2943	84	0
1527973845.221080000	36.774	254	0
1527973845.221082000	36.774	146	0
1527973845.224322000	36.7772	90	0
1527973845.224324000	36.7772	232	0
1527973845.224866000	36.7777	109	1
1527973845.258713000	36.8116	254	0
1527973845.262882000	36.8158	97	1
1527973845.298274000	36.8512	387	1
1527973845.298371000	36.8512	255	1
1527973845.338862000	36.8917	387	1
1527973845.379872000	36.9327	255	1
1527973845.432468000	36.9853	84	0
1527973845.445210000	36.9981	84	0
1527973845.456429000	37.0093	84	0
1527973845.896311000	37.4492	230	0
1527973845.896314000	37.4492	146	0
1527973845.899968000	37.4528	109	1
1527973845.900718000	37.4536	90	0
1527973845.900720000	37.4536	280	0
1527973845.904971000	37.4578	100	1
1527973845.970529000	37.5234	90	0
1527973845.973964000	37.5268	97	1
1527973846.039167000	37.592	389	1
1527973846.039230000	37.5921	257	1
1527973846.097589000	37.6505	84	0
1527973846.279904000	37.8328	254	0
1527973846.279998000	37.8329	146	0
1527973846.283911000	37.8368	103	1
1527973846.290980000	37.8439	90	0
1527973846.290983000	37.8439	285	0
1527973846.294932000	37.8478	100	1
1527973846.501427000	38.0543	387	1
1527973846.501492000	38.0544	255	1
1527973846.579480000	38.1324	84	0
1527973847.037786000	38.5907	230	0
1527973847.037788000	38.5907	146	0
1527973847.042022000	38.5949	103	1
1527973847.043869000	38.5967	90	0
1527973847.044520000	38.5974	299	0
1527973847.048008000	38.6009	100	1
1527973853.992149000	45.545	390	1
1527973853.992216000	45.5451	299	1
1527973854.010395000	45.5633	84	0
1527973854.126089000	45.679	256	0
1527973854.126091000	45.679	146	0
1527973854.130455000	45.6833	103	1
1527973854.130679000	45.6836	90	0
1527973854.130681000	45.6836	142	0
1527973854.134421000	45.6873	100	1
1527973854.273803000	45.8267	388	1
1527973854.273898000	45.8268	257	1
1527973854.301417000	45.8543	84	0
1527973854.430259000	45.9831	256	0
1527973854.430262000	45.9831	146	0
1527973854.434432000	45.9873	103	1
1527973854.434835000	45.9877	90	0
1527973854.434836000	45.9877	242	0
1527973854.438431000	45.9913	100	1
1527973855.569529000	47.1224	1247	1
1527973855.569587000	47.1225	254	1
1527973855.634855000	47.1877	84	0
1527973855.747835000	47.3007	253	0
1527973855.747838000	47.3007	146	0
1527973855.751867000	47.3047	103	1
1527973855.752149000	47.305	90	0
1527973855.752542000	47.3054	128	0
1527973855.755972000	47.3088	100	1
1527973855.799262000	47.3521	454	1
1527973855.799338000	47.3522	255	1
1527973855.866911000	47.4198	84	0
1527973855.986113000	47.539	323	0
1527973855.986116000	47.539	146	0
1527973855.989967000	47.5428	103	1
1527973855.991228000	47.5441	90	0
1527973855.991302000	47.5442	313	0
1527973855.994877000	47.5478	100	1
1527973856.064057000	47.6169	662	1
1527973856.064134000	47.617	257	1
1527973856.081279000	47.6342	84	0
1527973856.241909000	47.7948	369	0
1527973856.241915000	47.7948	146	0
1527973856.242784000	47.7957	90	0
1527973856.242786000	47.7957	239	0
1527973856.245967000	47.7988	109	1
1527973856.283488000	47.8364	369	0
1527973856.286947000	47.8398	97	1
1527973856.544042000	48.0969	386	1
1527973856.544135000	48.097	255	1
1527973856.565505000	48.1184	84	0
1527973857.022760000	48.5756	279	0
1527973857.022763000	48.5756	146	0
1527973857.026924000	48.5798	103	1
1527973857.027164000	48.58	90	0
1527973857.027621000	48.5805	126	0
1527973857.030934000	48.5838	100	1
1527973857.212961000	48.7658	392	1
1527973857.213051000	48.7659	262	1
1527973857.229768000	48.7826	84	0
1527973857.682468000	49.2353	254	0
1527973857.682791000	49.2357	146	0
1527973857.685994000	49.2389	103	1
1527973857.687247000	49.2401	90	0
1527973857.687626000	49.2405	146	0
1527973857.691018000	49.2439	100	1
1527973857.721365000	49.2742	387	1
1527973857.721425000	49.2743	255	1
1527973857.751552000	49.3044	84	0
1527973858.198681000	49.7516	290	0
1527973858.198683000	49.7516	146	0
1527973858.203063000	49.7559	103	1
1527973858.203103000	49.756	90	0
1527973858.203528000	49.7564	240	0
1527973858.206995000	49.7599	100	1
1527973858.366588000	49.9195	390	1
1527973858.366653000	49.9195	258	1
1527973858.403039000	49.9559	84	0
1527973858.921097000	50.474	233	0
1527973858.921100000	50.474	146	0
1527973858.925103000	50.478	103	1
1527973858.926434000	50.4793	90	0
1527973858.926926000	50.4798	291	0
1527973858.930085000	50.483	100	1
1527973859.065494000	50.6184	391	1
1527973859.065586000	50.6185	256	1
1527973859.086364000	50.6392	84	0
1527973859.541289000	51.0942	254	0
1527973859.541407000	51.0943	146	0
1527973859.545170000	51.098	103	1
1527973859.546077000	51.099	90	0
1527973859.546080000	51.099	273	0
1527973859.550151000	51.103	100	1
1527973859.565318000	51.1182	391	1
1527973859.565398000	51.1183	260	1
1527973859.581414000	51.1343	84	0
1527973859.785760000	51.3386	231	0
1527973859.785762000	51.3386	146	0
1527973859.788497000	51.3414	90	0
1527973859.789945000	51.3428	131	0
1527973859.790205000	51.3431	109	1
1527973859.943292000	51.4962	387	1
1527973859.943387000	51.4963	256	1
1527973859.960992000	51.5139	84	0
1527973860.078478000	51.6314	231	0
1527973860.078480000	51.6314	146	0
1527973860.082152000	51.635	103	1
1527973860.083932000	51.6368	90	0
1527973860.083935000	51.6368	178	0
1527973860.088152000	51.641	100	1
1527973860.258319000	51.8112	387	1
1527973860.258381000	51.8113	254	1
1527973860.298284000	51.8512	84	0
1527973860.298286000	51.8512	84	0
1527973860.412225000	51.9651	256	0
1527973860.412228000	51.9651	146	0
1527973860.416197000	51.9691	107	1
1527973860.417439000	51.9703	90	0
1527973860.417441000	51.9703	149	0
1527973860.421171000	51.974	101	1
1527973860.581542000	52.1344	388	1
1527973860.581607000	52.1345	254	1
1527973860.598281000	52.1512	84	0
1527973861.053697000	52.6066	231	0
1527973861.053701000	52.6066	146	0
1527973861.057253000	52.6101	104	1
1527973861.058037000	52.6109	90	0
1527973861.058039000	52.6109	114	0
1527973861.062208000	52.6151	101	1
1527973861.123864000	52.6767	1242	1
1527973861.123952000	52.6768	255	1
1527973861.140902000	52.6938	84	0
1527973861.259985000	52.8129	254	0
1527973861.259988000	52.8129	146	0
1527973861.264238000	52.8171	104	1
1527973861.307866000	52.8607	90	0
1527973861.307868000	52.8607	209	0
1527973861.307870000	52.8607	90	0
1527973861.311229000	52.8641	104	1
1527973861.419551000	52.9724	455	1
1527973861.419621000	52.9725	255	1
1527973861.436937000	52.9898	84	0
1527973861.443086000	52.996	84	0
1527973861.559724000	53.1126	231	0
1527973861.560083000	53.113	146	0
1527973861.563257000	53.1161	107	1
1527973861.565008000	53.1179	90	0
1527973861.565010000	53.1179	85	0
1527973861.569239000	53.1221	101	1
1527973861.915727000	53.4686	663	1
1527973861.915813000	53.4687	255	1
1527973861.932064000	53.4849	84	0
1527973862.390735000	53.9436	254	0
1527973862.390738000	53.9436	146	0
1527973862.394299000	53.9472	104	1
1527973862.395148000	53.948	90	0
1527973862.395235000	53.9481	337	0
1527973862.399282000	53.9522	101	1
1527973863.042360000	54.5952	390	1
1527973863.042453000	54.5953	257	1
1527973863.059262000	54.6121	84	0
1527973863.529425000	55.0823	349	0
1527973863.529429000	55.0823	146	0
1527973863.533764000	55.0866	104	1
1527973863.534948000	55.0878	90	0
1527973863.535471000	55.0883	140	0
1527973863.538747000	55.0916	101	1
1527973863.625145000	55.178	388	1
1527973863.625213000	55.1781	255	1
1527973863.642395000	55.1953	84	0
1527973863.762470000	55.3153	346	0
1527973863.762473000	55.3154	146	0
1527973863.766723000	55.3196	104	1
1527973863.767442000	55.3203	90	0
1527973863.767520000	55.3204	239	0
1527973863.770749000	55.3236	101	1
1527973863.852087000	55.405	387	1
1527973863.852182000	55.4051	255	1
1527973863.868106000	55.421	84	0
1527973864.331869000	55.8847	302	0
1527973864.331872000	55.8847	146	0
1527973864.331876000	55.8848	90	0
1527973864.331878000	55.8848	112	0
1527973864.335816000	55.8887	110	1
1527973864.367193000	55.9201	391	1
1527973864.367279000	55.9202	258	1
1527973864.387693000	55.9406	84	0
1527973864.565807000	56.1187	230	0
1527973864.565810000	56.1187	146	0
1527973864.569823000	56.1227	104	1
1527973864.570742000	56.1236	90	0
1527973864.571438000	56.1243	238	0
1527973864.574807000	56.1277	101	1
1527973864.595786000	56.1487	386	1
1527973864.595875000	56.1488	257	1
1527973864.615802000	56.1687	84	0
1527973864.622852000	56.1757	84	0
1527973864.810680000	56.3636	265	0
1527973864.811353000	56.3642	146	0
1527973864.814841000	56.3677	107	1
1527973864.816326000	56.3692	90	0
1527973864.816805000	56.3697	269	0
1527973864.819779000	56.3727	101	1
1527973864.883191000	56.4361	388	1
1527973864.883288000	56.4362	255	1
1527973864.911014000	56.4639	84	0
1527973864.916469000	56.4693	86	0
1527973865.364031000	56.9169	259	0
1527973865.364035000	56.9169	147	0
1527973865.367796000	56.9207	107	1
1527973865.368008000	56.9209	91	0
1527973865.368514000	56.9214	301	0
1527973865.371799000	56.9247	101	1
1527973865.539244000	57.0921	390	1
1527973865.539311000	57.0922	260	1
1527973865.556035000	57.1089	87	0
1527973865.676126000	57.229	232	0
1527973865.676128000	57.229	147	0
1527973865.679900000	57.2328	104	1
1527973865.680981000	57.2339	91	0
1527973865.681069000	57.2339	295	0
1527973865.684893000	57.2378	101	1
1527973866.012228000	57.5651	387	1
1527973866.012323000	57.5652	255	1
1527973866.028757000	57.5816	87	0
1527973866.504098000	58.057	254	0
1527973866.504101000	58.057	147	0
1527973866.507930000	58.0608	104	1
1527973866.509071000	58.0619	91	0
1527973866.509832000	58.0627	195	0
1527973866.512913000	58.0658	101	1
1527973866.543286000	58.0962	254	0
1527973866.546862000	58.0997	98	1
1527973866.669231000	58.2221	386	1
1527973866.669296000	58.2222	258	1
1527973866.711989000	58.2649	386	1
1527973866.754933000	58.3078	258	1
1527973866.834074000	58.387	87	0
1527973867.315036000	58.8679	253	0
1527973867.315137000	58.868	147	0
1527973867.318983000	58.8719	104	1
1527973867.320373000	58.8733	91	0
1527973867.320375000	58.8733	271	0
1527973867.323988000	58.8769	101	1
1527973867.436957000	58.9898	253	0
1527973867.440975000	58.9939	98	1
1527973867.466713000	59.0196	1243	1
1527973867.466803000	59.0197	256	1
1527973867.522995000	59.0759	1243	1
1527973867.551333000	59.1042	87	0
1527973868.009459000	59.5623	232	0
1527973868.009462000	59.5623	147	0
1527973868.013031000	59.5659	104	1
1527973868.017477000	59.5704	91	0
1527973868.017479000	59.5704	161	0
1527973868.021015000	59.5739	101	1
1527973868.086319000	59.6392	387	1
1527973868.086385000	59.6393	257	1
1527973868.142053000	59.6949	387	1
1527973868.149509000	59.7024	87	0
1527973868.191998000	59.7449	87	0
1527973868.605216000	60.1581	258	0
1527973868.605219000	60.1581	147	0
1527973868.607946000	60.1608	91	0
1527973868.607949000	60.1608	122	0
1527973868.608991000	60.1619	113	1
1527973868.673104000	60.226	457	1
1527973868.673196000	60.2261	254	1
1527973868.695904000	60.2488	87	0
1527973869.149938000	60.7028	232	0
1527973869.149940000	60.7028	147	0
1527973869.154108000	60.707	104	1
1527973869.154334000	60.7072	91	0
1527973869.155189000	60.7081	86	0
1527973869.158071000	60.7109	101	1
1527973869.555349000	61.1082	667	1
1527973869.555445000	61.1083	255	1
1527973869.619509000	61.1724	667	1
1527973869.640719000	61.1936	87	0
1527973869.652184000	61.2051	87	0
1527973869.764273000	61.3171	255	0
1527973869.764373000	61.3173	147	0
1527973869.768463000	61.3213	107	1
1527973869.800766000	61.3536	91	0
1527973869.801896000	61.3548	253	0
1527973869.804508000	61.3574	101	1
1527973869.976794000	61.5297	387	1
1527973869.976891000	61.5298	255	1
1527973870.048234000	61.6011	87	0
1527973870.490008000	62.0429	255	0
1527973870.491138000	62.044	147	0
1527973870.493512000	62.0464	104	1
1527973870.495522000	62.0484	91	0
1527973870.496664000	62.0495	325	0
1527973870.499508000	62.0524	101	1
1527973870.664016000	62.2169	391	1
1527973870.664108000	62.217	259	1
1527973870.682481000	62.2354	87	0
1527973870.801406000	62.3543	325	0
1527973870.802465000	62.3553	147	0
1527973870.805256000	62.3581	91	0
1527973870.805505000	62.3584	107	1
1527973870.819950000	62.3728	274	0
1527973870.823520000	62.3764	98	1
1527973871.150825000	62.7037	387	1
1527973871.150903000	62.7038	256	1
1527973871.168993000	62.7219	87	0
1527973871.633307000	63.1862	370	0
1527973871.634296000	63.1872	147	0
1527973871.637566000	63.1904	91	0
1527973871.637644000	63.1905	104	1
1527973871.638716000	63.1916	203	0
1527973871.641577000	63.1945	101	1
1527973871.721827000	63.2747	390	1
1527973871.721924000	63.2748	258	1
1527973871.741185000	63.2941	87	0
1527973871.856451000	63.4093	280	0
1527973871.857531000	63.4104	147	0
1527973871.859875000	63.4128	91	0
1527973871.860597000	63.4135	107	1
1527973871.860977000	63.4139	335	0
1527973871.864589000	63.4175	98	1
1527973871.964287000	63.5172	391	1
1527973871.964386000	63.5173	257	1
1527973871.983062000	63.5359	87	0
1527973872.469522000	64.0224	257	0
1527973872.470636000	64.0235	147	0
1527973872.471749000	64.0246	91	0
1527973872.472890000	64.0258	304	0
1527973872.473617000	64.0265	110	1
1527973872.477047000	64.0299	388	1
1527973872.477109000	64.03	256	1
1527973872.495560000	64.0484	87	0
1527973872.992496000	64.5454	264	0
1527973872.993510000	64.5464	147	0
1527973872.996673000	64.5496	104	1
1527973872.998902000	64.5518	91	0
1527973872.999992000	64.5529	334	0
1527973873.002692000	64.5556	101	1
1527973873.010759000	64.5636	387	1
1527973873.010811000	64.5637	256	1
1527973873.028186000	64.5811	87	0
1527973873.145122000	64.698	238	0
1527973873.146113000	64.699	147	0
1527973873.148721000	64.7016	104	1
1527973873.150148000	64.703	91	0
1527973873.151231000	64.7041	240	0
1527973873.153699000	64.7066	101	1
1527973873.225723000	64.7786	388	1
1527973873.225817000	64.7787	254	1
1527973873.244366000	64.7972	87	0
1527973873.713657000	65.2665	255	0
1527973873.714648000	65.2675	147	0
1527973873.717769000	65.2706	104	1
1527973873.718249000	65.2711	91	0
1527973873.719335000	65.2722	171	0
1527973873.721729000	65.2746	101	1
1527973873.908267000	65.4611	1242	1
1527973873.908346000	65.4612	257	1
1527973873.927391000	65.4803	87	0
1527973874.485433000	66.0383	255	0
1527973874.486494000	66.0394	147	0
1527973874.489782000	66.0427	104	1
1527973874.490809000	66.0437	91	0
1527973874.492017000	66.0449	312	0
1527973874.494769000	66.0476	101	1
1527973874.597119000	66.15	390	1
1527973874.597184000	66.1501	256	1
1527973874.614862000	66.1677	87	0
1527973874.747676000	66.3006	230	0
1527973874.748668000	66.3015	147	0
1527973874.751831000	66.3047	104	1
1527973874.753936000	66.3068	91	0
1527973874.755023000	66.3079	200	0
1527973874.757785000	66.3107	101	1
1527973874.883063000	66.4359	449	1
1527973874.883156000	66.436	256	1
1527973874.929820000	66.4827	449	1
1527973874.935674000	66.4886	87	0
1527973874.968428000	66.5213	87	0
1527973875.047246000	66.6001	234	0
1527973875.048263000	66.6011	147	0
1527973875.049448000	66.6023	91	0
1527973875.050526000	66.6034	294	0
1527973875.050778000	66.6037	113	1
1527973875.060125000	66.613	234	0
1527973875.063797000	66.6167	98	1
1527973875.944847000	67.4977	668	1
1527973875.944915000	67.4978	255	1
1527973876.000292000	67.5532	668	1
1527973876.052128000	67.605	87	0
1527973876.080456000	67.6333	87	0
1527973876.438266000	67.9911	255	0
1527973876.439334000	67.9922	147	0
1527973876.442236000	67.9951	107	1
1527973876.443636000	67.9965	91	0
1527973876.444719000	67.9976	176	0
1527973876.447218000	68.0001	101	1
1527973876.641602000	68.1945	387	1
1527973876.641698000	68.1946	259	1
1527973876.661456000	68.2143	87	0
1527973876.838258000	68.3911	231	0
1527973876.839249000	68.3921	147	0
1527973876.842318000	68.3952	104	1
1527973876.848717000	68.4016	91	0
1527973876.852323000	68.4052	98	1
1527973876.855739000	68.4086	155	0
1527973876.859325000	68.4122	98	1
1527973877.064878000	68.6178	386	1
1527973877.064944000	68.6178	258	1
1527973877.142402000	68.6953	386	1
1527973877.172228000	68.7251	87	0
1527973877.255577000	68.8085	87	0
1527973877.270007000	68.8229	254	0
1527973877.271052000	68.8239	147	0
1527973877.272226000	68.8251	91	0
1527973877.273298000	68.8262	245	0
1527973877.274281000	68.8272	113	1
1527973877.343434000	68.8963	386	1
1527973877.343503000	68.8964	255	1
1527973877.365139000	68.918	87	0
1527973877.487749000	69.0406	234	0
1527973877.488748000	69.0416	147	0
1527973877.491378000	69.0443	104	1
1527973877.492233000	69.0451	91	0
1527973877.495488000	69.0484	170	0
1527973877.496272000	69.0491	101	1
1527973877.639675000	69.1926	388	1
1527973877.639741000	69.1926	257	1
1527973877.741418000	69.2943	388	1
1527973877.800558000	69.3534	87	0
1527973877.803983000	69.3569	87	0
1527973877.848182000	69.4011	230	0
1527973877.849241000	69.4021	147	0
1527973877.852367000	69.4052	107	1
1527973877.853558000	69.4064	91	0
1527973877.854679000	69.4076	231	0
1527973877.857378000	69.4103	101	1
1527973878.140078000	69.693	366	1
1527973878.140168000	69.693	1412	1
1527973878.140192000	69.6931	1412	1
1527973878.140249000	69.6931	1412	1
1527973878.140269000	69.6931	536	1
1527973878.155390000	69.7083	320	1
1527973878.155472000	69.7083	256	1
1527973878.232853000	69.7857	87	0
1527973878.347222000	69.9001	347	0
1527973878.348243000	69.9011	147	0
1527973878.351403000	69.9043	104	1
1527973878.358312000	69.9112	91	0
1527973878.359370000	69.9122	256	0
1527973878.362389000	69.9153	101	1
1527973878.474345000	70.0272	347	0
1527973878.478403000	70.0313	98	1
1527973878.673545000	70.2264	390	1
1527973878.673638000	70.2265	254	1
1527973878.724408000	70.2773	443	0
1527973878.728424000	70.2813	98	1
1527973878.732136000	70.285	79	0
1527973878.735374000	70.2883	98	1
1527973878.754137000	70.307	87	0
1527973879.327257000	70.8801	374	0
1527973879.328238000	70.8811	147	0
1527973879.329377000	70.8823	91	0
1527973879.330425000	70.8833	283	0
1527973879.331402000	70.8843	110	1
1527973879.335686000	70.8886	374	0
1527973879.339439000	70.8923	98	1
1527973879.508902000	71.0618	391	1
1527973879.508999000	71.0619	260	1
1527973879.532078000	71.085	87	0
1527973879.652185000	71.2051	270	0
1527973879.653197000	71.2061	147	0
1527973879.655444000	71.2083	91	0
1527973879.656491000	71.2094	107	1
1527973879.656507000	71.2094	85	0
1527973879.660461000	71.2133	98	1
1527973879.961821000	71.5147	387	1
1527973879.961912000	71.5148	255	1
1527973879.994950000	71.5478	87	0
1527973880.530346000	72.0832	254	0
1527973880.531372000	72.0842	147	0
1527973880.532563000	72.0854	91	0
1527973880.533699000	72.0866	305	0
1527973880.534460000	72.0873	110	1
1527973880.548268000	72.1011	254	0
1527973880.552496000	72.1054	98	1
1527973880.660884000	72.2138	1244	1
1527973880.660948000	72.2138	257	1
1527973880.681634000	72.2345	87	0
1527973880.845816000	72.3987	232	0
1527973880.846813000	72.3997	147	0
1527973880.849529000	72.4024	104	1
1527973880.853659000	72.4065	91	0
1527973880.854740000	72.4076	159	0
1527973880.857500000	72.4104	101	1
1527973880.944844000	72.4977	387	1
1527973880.944910000	72.4978	255	1
1527973881.049523000	72.6024	387	1
1527973881.140860000	72.6937	366	1
1527973881.140962000	72.6938	1412	1
1527973881.141000000	72.6939	1412	1
1527973881.141029000	72.6939	1412	1
1527973881.141067000	72.6939	1412	1
1527973881.141118000	72.694	1412	1
1527973881.141140000	72.694	1412	1
1527973881.141164000	72.694	1412	1
1527973881.142506000	72.6954	1412	1
1527973881.142551000	72.6954	1412	1
1527973881.145488000	72.6984	1412	1
1527973881.145514000	72.6984	1412	1
1527973881.148497000	72.7014	1412	1
1527973881.148535000	72.7014	1412	1
1527973881.150567000	72.7034	714	1
1527973881.209116000	72.762	87	0
1527973881.308578000	72.8615	366	1
1527973881.340430000	72.8933	232	0
1527973881.341431000	72.8943	147	0
1527973881.344518000	72.8974	104	1
1527973881.345976000	72.8989	91	0
1527973881.347058000	72.8999	236	0
1527973881.349538000	72.9024	101	1
1527973881.357297000	72.9102	87	0
1527973881.358574000	72.9115	87	0
1527973881.359741000	72.9126	87	0
1527973881.360921000	72.9138	232	0
1527973881.364500000	72.9174	107	1
1527973881.426082000	72.979	87	0
1527973881.427311000	72.9802	147	0
1527973881.429509000	72.9824	395	0
1527973881.430534000	72.9834	104	1
1527973881.430618000	72.9835	79	0
1527973881.434534000	72.9874	98	1
1527973881.480867000	73.0337	386	1
1527973881.480931000	73.0338	257	1
1527973881.498304000	73.0512	87	0
1527973881.621624000	73.1745	234	0
1527973881.622812000	73.1757	147	0
1527973881.625535000	73.1784	104	1
1527973881.630667000	73.1835	91	0
1527973881.631755000	73.1846	245	0
1527973881.634528000	73.1874	101	1
1527973881.831154000	73.384	234	0
1527973881.834556000	73.3874	98	1
1527973881.865618000	73.4185	668	1
1527973881.865695000	73.4186	255	1
1527973881.884175000	73.4371	87	0
1527973882.360676000	73.9136	257	0
1527973882.361790000	73.9147	147	0
1527973882.362979000	73.9159	91	0
1527973882.364058000	73.9169	222	0
1527973882.364548000	73.9174	110	1
1527973882.412874000	73.9658	387	1
1527973882.412959000	73.9658	257	1
1527973882.456700000	74.0096	87	0
1527973882.612978000	74.1659	234	0
1527973882.613998000	74.1669	147	0
1527973882.616618000	74.1695	104	1
1527973882.618471000	74.1713	91	0
1527973882.619523000	74.1724	304	0
1527973882.622595000	74.1755	101	1
1527973882.679063000	74.2319	391	1
1527973882.679122000	74.232	256	1
1527973882.711586000	74.2645	87	0
1527973882.828842000	74.3817	232	0
1527973882.829842000	74.3827	147	0
1527973882.832665000	74.3855	104	1
1527973882.833627000	74.3865	91	0
1527973882.834686000	74.3876	185	0
1527973882.837647000	74.3905	101	1
1527973882.931987000	74.4849	387	1
1527973882.932061000	74.4849	255	1
1527973882.949741000	74.5026	87	0
1527973882.955867000	74.5087	87	0
1527973883.467503000	75.0204	348	0
1527973883.468558000	75.0214	147	0
1527973883.469706000	75.0226	91	0
1527973883.470803000	75.0237	327	0
1527973883.471668000	75.0245	113	1
1527973883.598197000	75.1511	391	1
1527973883.598272000	75.1511	259	1
1527973883.616695000	75.1696	87	0
1527973883.757508000	75.3104	232	0
1527973883.758556000	75.3114	147	0
1527973883.761713000	75.3146	104	1
1527973883.762020000	75.3149	91	0
1527973883.763110000	75.316	185	0
1527973883.765704000	75.3186	101	1
1527973883.893019000	75.4459	386	1
1527973883.893107000	75.446	255	1
1527973883.912886000	75.4658	87	0
1527973883.916475000	75.4694	87	0
1527973884.440783000	75.9937	299	0
1527973884.441985000	75.9949	147	0
1527973884.444752000	75.9976	107	1
1527973884.447670000	76.0005	91	0
1527973884.448687000	76.0016	173	0
1527973884.451674000	76.0046	101	1
1527973884.528030000	76.0809	387	1
1527973884.528098000	76.081	256	1
1527973884.595349000	76.1482	87	0
1527973884.789687000	76.3426	257	0
1527973884.790685000	76.3436	147	0
1527973884.791946000	76.3448	91	0
1527973884.793753000	76.3466	107	1
1527973884.798194000	76.3511	113	0
1527973884.801760000	76.3546	98	1
1527973884.959064000	76.5119	387	1
1527973884.959128000	76.512	255	1
1527973885.067808000	76.6207	387	1
1527973885.093931000	76.6468	87	0
1527973885.109142000	76.662	87	0
1527973885.511983000	77.0649	353	0
1527973885.512987000	77.0659	147	0
1527973885.515801000	77.0687	107	1
1527973885.518519000	77.0714	91	0
1527973885.519655000	77.0725	228	0
1527973885.522796000	77.0757	101	1
1527973885.645134000	77.198	392	1
1527973885.645223000	77.1981	263	1
1527973885.682150000	77.235	87	0
1527973885.787674000	77.3406	270	0
1527973885.788743000	77.3416	147	0
1527973885.791764000	77.3446	104	1
1527973885.792352000	77.3452	91	0
1527973885.793362000	77.3462	253	0
1527973885.795814000	77.3487	101	1
1527973885.978385000	77.5313	1245	1
1527973885.978477000	77.5314	257	1
1527973886.005511000	77.5584	87	0
1527973886.465903000	78.0188	257	0
1527973886.466947000	78.0198	147	0
1527973886.469866000	78.0227	104	1
1527973886.488797000	78.0417	91	0
1527973886.489834000	78.0427	111	0
1527973886.492855000	78.0457	101	1
1527973886.665399000	78.2183	387	1
1527973886.665465000	78.2183	259	1
1527973886.683018000	78.2359	87	0
1527973887.169223000	78.7221	231	0
1527973887.170270000	78.7231	147	0
1527973887.172839000	78.7257	104	1
1527973887.177645000	78.7305	91	0
1527973887.178788000	78.7317	324	0
1527973887.180915000	78.7338	101	1
1527973887.229963000	78.7828	91	0
1527973887.233848000	78.7867	98	1
1527973887.298339000	78.8512	454	1
1527973887.298413000	78.8513	261	1
1527973887.351048000	78.9039	87	0
1527973887.363546000	78.9164	87	0
1527973887.491042000	79.0439	254	0
1527973887.492099000	79.045	147	0
1527973887.494908000	79.0478	107	1
1527973887.499916000	79.0528	91	0
1527973887.500982000	79.0539	330	0
1527973887.503915000	79.0568	101	1
1527973887.575235000	79.1281	254	0
1527973887.578930000	79.1318	98	1
1527973887.755752000	79.3086	666	1
1527973887.755815000	79.3087	260	1
1527973887.855529000	79.4084	87	0
1527973887.943467000	79.4963	234	0
1527973887.944538000	79.4974	147	0
1527973887.946964000	79.4998	104	1
1527973887.957269000	79.5101	91	0
1527973887.958350000	79.5112	198	0
1527973887.960941000	79.5138	101	1
1527973888.112450000	79.6653	388	1
1527973888.112517000	79.6654	257	1
1527973888.130820000	79.6837	87	0
1527973888.831223000	80.3841	254	0
1527973888.832364000	80.3852	147	0
1527973888.835000000	80.3879	104	1
1527973888.840231000	80.3931	91	0
1527973888.841312000	80.3942	216	0
1527973888.843991000	80.3969	101	1
1527973888.850780000	80.4037	254	0
1527973888.852329000	80.4052	147	0
1527973888.854987000	80.4079	101	1
1527973889.038221000	80.5911	386	1
1527973889.038280000	80.5912	261	1
1527973889.090663000	80.6435	87	0
1527973889.249592000	80.8025	257	0
1527973889.250615000	80.8035	147	0
1527973889.254044000	80.8069	104	1
1527973889.255156000	80.808	91	0
1527973889.256241000	80.8091	336	0
1527973889.259011000	80.8119	101	1
1527973889.320174000	80.8731	391	1
1527973889.320240000	80.8731	256	1
1527973889.399262000	80.9521	87	0
1527973889.576498000	81.1294	236	0
1527973889.577565000	81.1304	147	0
1527973889.580038000	81.1329	104	1
1527973889.582012000	81.1349	91	0
1527973889.583146000	81.136	155	0
1527973889.586032000	81.1389	101	1
1527973889.762247000	81.3151	389	1
1527973889.762305000	81.3152	257	1
1527973889.866716000	81.4196	87	0
1527973889.962754000	81.5156	232	0
1527973889.963757000	81.5166	147	0
1527973889.967068000	81.5199	104	1
1527973889.968146000	81.521	91	0
1527973889.969209000	81.5221	269	0
1527973889.972056000	81.5249	101	1
1527973890.051865000	81.6047	389	1
1527973890.051937000	81.6048	258	1
1527973890.082286000	81.6352	87	0
1527973890.582804000	82.1357	348	0
1527973890.583812000	82.1367	147	0
1527973890.587107000	82.14	104	1
1527973890.588389000	82.1413	91	0
1527973890.589473000	82.1423	185	0
1527973890.592032000	82.1449	101	1
1527973890.593394000	82.1463	387	1
1527973890.593439000	82.1463	256	1
1527973890.620424000	82.1733	87	0
1527973891.163979000	82.7169	235	0
1527973891.164967000	82.7178	147	0
1527973891.168133000	82.721	104	1
1527973891.169474000	82.7224	91	0
1527973891.170528000	82.7234	312	0
1527973891.173124000	82.726	101	1
1527973891.224492000	82.7774	389	1
1527973891.224558000	82.7774	261	1
1527973891.305414000	82.8583	87	0
1527973891.462679000	83.0156	296	0
1527973891.463832000	83.0167	147	0
1527973891.466164000	83.019	104	1
1527973891.468307000	83.0212	91	0
1527973891.470482000	83.0234	338	0
1527973891.472131000	83.025	101	1
1527973891.566343000	83.1192	385	1
1527973891.566404000	83.1193	257	1
1527973891.586970000	83.1398	87	0
1527973891.728915000	83.2818	254	0
1527973891.729912000	83.2828	147	0
1527973891.733168000	83.286	104	1
1527973891.734622000	83.2875	91	0
1527973891.735706000	83.2886	339	0
1527973891.738152000	83.291	101	1
1527973891.882746000	83.4356	1245	1
1527973891.882837000	83.4357	259	1
1527973891.983216000	83.5361	1245	1
1527973892.020127000	83.573	87	0
1527973892.044513000	83.5974	87	0
1527973892.089993000	83.6429	234	0
1527973892.091004000	83.6439	147	0
1527973892.094215000	83.6471	107	1
1527973892.095071000	83.6479	91	0
1527973892.096165000	83.649	186	0
1527973892.099182000	83.6521	101	1
1527973892.218678000	83.7716	391	1
1527973892.218742000	83.7716	257	1
1527973892.316677000	83.8696	87	0
1527973892.429516000	83.9824	351	0
1527973892.430587000	83.9835	147	0
1527973892.433200000	83.9861	104	1
1527973892.434711000	83.9876	91	0
1527973892.435794000	83.9887	99	0
1527973892.438195000	83.9911	101	1
1527973893.286879000	84.8398	456	1
1527973893.286975000	84.8399	438	1
1527973893.328881000	84.8818	87	0
1527973893.445792000	84.9987	291	0
1527973893.446808000	84.9997	147	0
1527973893.447935000	85.0008	91	0
1527973893.449013000	85.0019	110	0
1527973893.449245000	85.0021	110	1
1527973897.360856000	88.9137	663	1
1527973897.360940000	88.9138	257	1
1527973897.484934000	89.0378	663	1
1527973897.608931000	89.1618	257	1
1527973897.727292000	89.2802	87	0
1527973897.747826000	89.3007	87	0
1527973897.753879000	89.3068	87	0
1527973898.203679000	89.7566	255	0
1527973898.204671000	89.7575	147	0
1527973898.207938000	89.7608	110	1
1527973898.215907000	89.7688	91	0
1527973898.217028000	89.7699	322	0
1527973898.219924000	89.7728	101	1
1527973898.301662000	89.8545	255	0
1527973898.305952000	89.8588	98	1
1527973898.392969000	89.9458	390	1
1527973898.393035000	89.9459	261	1
1527973898.410134000	89.963	87	0
1527973898.871197000	90.4241	232	0
1527973898.872334000	90.4252	147	0
1527973898.874973000	90.4279	104	1
1527973898.876773000	90.4297	91	0
1527973898.877867000	90.4307	272	0
1527973898.880972000	90.4338	101	1
1527973899.000393000	90.5533	390	1
1527973899.000491000	90.5534	263	1
1527973899.019367000	90.5722	87	0
1527973899.500385000	91.0533	254	0
1527973899.501433000	91.0543	147	0
1527973899.503953000	91.0568	104	1
1527973899.505582000	91.0585	91	0
1527973899.506658000	91.0595	216	0
1527973899.509015000	91.0619	101	1
1527973899.633282000	91.1862	390	1
1527973899.633378000	91.1863	260	1
1527973899.729409000	91.2823	87	0
1527973899.841994000	91.3949	234	0
1527973899.843057000	91.3959	147	0
1527973899.846025000	91.3989	104	1
1527973899.847467000	91.4003	91	0
1527973899.848578000	91.4015	309	0
1527973899.851029000	91.4039	101	1
1527973900.107360000	91.6602	391	1
1527973900.107427000	91.6603	258	1
1527973900.148158000	91.701	87	0
1527973900.309831000	91.8627	255	0
1527973900.310840000	91.8637	147	0
1527973900.314103000	91.867	104	1
1527973900.317556000	91.8704	91	0
1527973900.318679000	91.8716	322	0
1527973900.321044000	91.8739	101	1
1527973900.688747000	92.2416	386	1
1527973900.688846000	92.2417	258	1
1527973900.735731000	92.2886	87	0
1527973900.959487000	92.5124	232	0
1527973900.960513000	92.5134	147	0
1527973900.963096000	92.516	104	1
1527973900.973009000	92.5259	91	0
1527973900.974062000	92.5269	241	0
1527973900.977090000	92.53	101	1
1527973901.133784000	92.6867	387	1
1527973901.133881000	92.6868	261	1
1527973901.163908000	92.7168	87	0
1527973901.281535000	92.8344	255	0
1527973901.282660000	92.8355	147	0
1527973901.287140000	92.84	104	1
1527973901.289630000	92.8425	91	0
1527973901.290708000	92.8436	190	0
1527973901.293100000	92.846	101	1
1527973901.587289000	93.1402	387	1
1527973901.587352000	93.1402	260	1
1527973901.706730000	93.2596	87	0
1527973901.774721000	93.3276	327	0
1527973901.775708000	93.3286	147	0
1527973901.778938000	93.3318	91	0
1527973901.779205000	93.3321	107	1
1527973901.780048000	93.3329	253	0
1527973901.784141000	93.337	98	1
1527973901.803125000	93.356	387	1
1527973901.803179000	93.3561	258	1
1527973901.827218000	93.3801	87	0
1527973901.937751000	93.4906	232	0
1527973901.938741000	93.4916	147	0
1527973901.942169000	93.495	104	1
1527973901.943631000	93.4965	91	0
1527973901.947140000	93.5	98	1
1527973901.954262000	93.5071	255	0
1527973901.958142000	93.511	98	1
1527973902.040509000	93.5934	1242	1
1527973902.040596000	93.5935	257	1
1527973902.070149000	93.623	87	0
1527973902.200649000	93.7535	299	0
1527973902.201711000	93.7546	147	0
1527973902.202911000	93.7558	91	0
1527973902.204008000	93.7569	173	0
1527973902.204185000	93.7571	110	1
1527973902.279576000	93.8325	388	1
1527973902.279641000	93.8325	261	1
1527973902.299831000	93.8527	87	0
1527973902.757926000	94.3108	254	0
1527973902.758915000	94.3118	147	0
1527973902.762202000	94.3151	104	1
1527973902.763328000	94.3162	91	0
1527973902.764346000	94.3172	278	0
1527973902.767188000	94.3201	101	1
1527973902.928626000	94.4815	454	1
1527973902.928683000	94.4816	266	1
1527973902.959639000	94.5125	87	0
1527973903.418723000	94.9716	255	0
1527973903.419736000	94.9726	148	0
1527973903.422310000	94.9752	104	1
1527973903.424201000	94.9771	92	0
1527973903.426414000	94.9793	108	0
1527973903.428219000	94.9811	101	1
1527973903.588735000	95.1416	666	1
1527973903.588798000	95.1417	267	1
1527973903.607217000	95.1601	87	0
1527973903.720234000	95.2731	328	0
1527973903.721244000	95.2741	148	0
1527973903.724274000	95.2772	104	1
1527973903.724979000	95.2779	92	0
1527973903.726072000	95.2789	287	0
1527973903.729190000	95.2821	101	1
1527973903.890731000	95.4436	391	1
1527973903.890814000	95.4437	262	1
1527973903.946782000	95.4997	87	0
1527973904.421369000	95.9742	294	0
1527973904.422493000	95.9754	148	0
1527973904.425158000	95.978	92	0
1527973904.425244000	95.9781	104	1
1527973904.426272000	95.9791	132	0
1527973904.429288000	95.9822	101	1
1527973904.594771000	96.1476	389	1
1527973904.594868000	96.1477	259	1
1527973904.612386000	96.1653	87	0
1527973905.072196000	96.6251	234	0
1527973905.073221000	96.6261	148	0
1527973905.076299000	96.6292	92	0
1527973905.076377000	96.6293	104	1
1527973905.077361000	96.6302	258	0
1527973905.080325000	96.6332	101	1
1527973905.230752000	96.7836	392	1
1527973905.230827000	96.7837	439	1
1527973905.288967000	96.8418	87	0
1527973905.742612000	97.2955	257	0
1527973905.743690000	97.2966	148	0
1527973905.745229000	97.2981	92	0
1527973905.746318000	97.2992	223	0
1527973905.746369000	97.2992	107	1
1527973905.750389000	97.3033	98	1
1527973905.855440000	97.4083	390	1
1527973905.855491000	97.4084	315	1
1527973905.875998000	97.4289	87	0
1527973905.995106000	97.548	231	0
1527973905.996116000	97.549	148	0
1527973905.997356000	97.5502	92	0
1527973905.998354000	97.5512	322	0
1527973905.999312000	97.5522	110	1
1527973906.038748000	97.5916	231	0
1527973906.042380000	97.5953	98	1
1527973906.270076000	97.823	367	1
1527973906.270171000	97.823	1412	1
1527973906.270209000	97.8231	1412	1
1527973906.270238000	97.8231	1412	1
1527973906.270273000	97.8231	551	1
1527973906.290564000	97.8434	87	0
1527973906.394197000	97.9471	412	0
1527973906.398406000	97.9513	101	1
1527973906.402474000	97.9554	80	0
1527973906.406402000	97.9593	98	1
1527973909.842362000	101.395	390	1
1527973909.842447000	101.395	258	1
1527973909.903533000	101.456	87	0
1527973910.031476000	101.584	254	0
1527973910.032609000	101.585	148	0
1527973910.035355000	101.588	104	1
1527973910.038646000	101.592	92	0
1527973910.039693000	101.593	222	0
1527973910.042340000	101.595	101	1
1527973910.235728000	101.789	389	1
1527973910.235815000	101.789	257	1
1527973910.322466000	101.875	389	1
1527973910.324620000	101.877	87	0
1527973910.332500000	101.885	87	0
1527973910.522887000	102.076	257	0
1527973910.523870000	102.077	148	0
1527973910.526423000	102.079	107	1
1527973910.529533000	102.082	92	0
1527973910.530620000	102.083	153	0
1527973910.533412000	102.086	101	1
1527973910.548306000	102.101	87	0
1527973910.576404000	102.129	257	0
1527973910.580370000	102.133	101	1
1527973910.581139000	102.134	148	0
1527973910.583662000	102.137	92	0
1527973910.584403000	102.137	101	1
1527973910.639596000	102.192	1247	1
1527973910.639689000	102.193	260	1
1527973910.698057000	102.251	87	0
1527973910.852840000	102.406	325	0
1527973910.853914000	102.407	148	0
1527973910.856361000	102.409	104	1
1527973910.860540000	102.413	92	0
1527973910.861679000	102.415	291	0
1527973910.864435000	102.417	101	1
1527973910.972542000	102.525	387	1
1527973910.972597000	102.525	257	1
1527973911.118560000	102.671	387	1
1527973911.218470000	102.771	87	0
1527973911.322207000	102.875	255	0
1527973911.323199000	102.876	148	0
1527973911.324340000	102.877	92	0
1527973911.325419000	102.878	261	0
1527973911.326415000	102.879	110	1
1527973911.328786000	102.882	87	0
1527973911.344239000	102.897	255	0
1527973911.348455000	102.901	101	1
1527973911.365635000	102.919	451	1
1527973911.365698000	102.919	257	1
1527973911.383926000	102.937	87	0
1527973911.510190000	103.063	577	1
1527973911.510254000	103.063	1412	1
1527973911.510296000	103.063	1412	1
1527973911.510335000	103.063	1412	1
1527973911.510366000	103.063	832	1
1527973911.568989000	103.122	87	0
1527973911.666888000	103.22	415	0
1527973911.670489000	103.223	104	1
1527973911.675813000	103.229	80	0
1527973911.679473000	103.232	98	1
1527973911.863115000	103.416	265	0
1527973911.864118000	103.417	148	0
1527973911.866497000	103.419	101	1
1527973911.872068000	103.425	92	0
1527973911.873158000	103.426	120	0
1527973911.875481000	103.428	101	1
1527973912.155583000	103.708	387	1
1527973912.155690000	103.709	257	1
1527973912.213946000	103.767	87	0
1527973912.387923000	103.941	353	0
1527973912.388916000	103.942	148	0
1527973912.391513000	103.944	104	1
1527973912.393480000	103.946	92	0
1527973912.394546000	103.947	130	0
1527973912.397511000	103.95	101	1
1527973912.495802000	104.049	387	1
1527973912.495877000	104.049	260	1
1527973912.528503000	104.081	87	0
1527973912.700112000	104.253	268	0
1527973912.701118000	104.254	148	0
1527973912.703481000	104.256	104	1
1527973912.721361000	104.274	92	0
1527973912.722454000	104.275	265	0
1527973912.725555000	104.278	101	1
1527973912.911890000	104.465	387	1
1527973912.911983000	104.465	257	1
1527973912.956640000	104.51	87	0
1527973913.135058000	104.688	234	0
1527973913.136051000	104.689	148	0
1527973913.138518000	104.691	104	1
1527973913.140492000	104.693	92	0
1527973913.144497000	104.697	98	1
1527973913.149115000	104.702	94	0
1527973913.152507000	104.705	98	1
1527973913.296792000	104.85	388	1
1527973913.296869000	104.85	257	1
1527973913.315409000	104.868	87	0
1527973913.437295000	104.99	257	0
1527973913.439482000	104.992	148	0
1527973913.441528000	104.994	104	1
1527973913.442917000	104.996	92	0
1527973913.444008000	104.997	328	0
1527973913.446532000	104.999	101	1
1527973913.675805000	105.229	388	1
1527973913.675895000	105.229	257	1
1527973913.694846000	105.248	87	0
1527973914.150814000	105.704	234	0
1527973914.151881000	105.705	148	0
1527973914.154594000	105.707	104	1
1527973914.155313000	105.708	92	0
1527973914.156400000	105.709	172	0
1527973914.158577000	105.711	101	1
1527973914.260743000	105.814	391	1
1527973914.260835000	105.814	259	1
1527973914.281155000	105.834	87	0
1527973914.392904000	105.946	254	0
1527973914.393914000	105.947	148	0
1527973914.396656000	105.95	104	1
1527973914.398562000	105.951	92	0
1527973914.399736000	105.953	325	0
1527973914.402609000	105.955	101	1
1527973914.735012000	106.288	386	1
1527973914.735110000	106.288	258	1
1527973914.753194000	106.306	87	0
1527973914.874410000	106.427	232	0
1527973914.875416000	106.428	148	0
1527973914.878668000	106.432	104	1
1527973914.879257000	106.432	92	0
1527973914.880574000	106.433	279	0
1527973914.882666000	106.436	101	1
1527973915.307171000	106.86	387	1
1527973915.307266000	106.86	257	1
1527973915.343170000	106.896	87	0
1527973915.878065000	107.431	255	0
1527973915.879117000	107.432	148	0
1527973915.881761000	107.435	104	1
1527973915.882354000	107.435	92	0
1527973915.883438000	107.436	270	0
1527973915.885724000	107.439	101	1
1527973916.064290000	107.617	390	1
1527973916.064386000	107.617	258	1
1527973916.082055000	107.635	87	0
1527973916.196194000	107.749	254	0
1527973916.197225000	107.75	148	0
1527973916.199763000	107.753	104	1
1527973916.201091000	107.754	92	0
1527973916.204746000	107.758	98	1
1527973916.213863000	107.767	161	0
1527973916.217734000	107.771	98	1
1527973916.596250000	108.149	1244	1
1527973916.596324000	108.149	257	1
1527973916.614318000	108.167	87	0
1527973916.766028000	108.319	327	0
1527973916.767016000	108.32	148	0
1527973916.769784000	108.323	104	1
1527973916.771691000	108.325	92	0
1527973916.772764000	108.326	238	0
1527973916.775808000	108.329	101	1
1527973916.902954000	108.456	388	1
1527973916.903048000	108.456	257	1
1527973916.920471000	108.473	87	0
1527973917.373648000	108.927	255	0
1527973917.374687000	108.928	148	0
1527973917.377765000	108.931	104	1
1527973917.378021000	108.931	92	0
1527973917.379105000	108.932	258	0
1527973917.381752000	108.935	101	1
1527973917.529053000	109.082	455	1
1527973917.529142000	109.082	260	1
1527973917.547422000	109.1	87	0
1527973917.664785000	109.218	232	0
1527973917.665784000	109.219	148	0
1527973917.668829000	109.222	104	1
1527973917.669702000	109.223	92	0
1527973917.670800000	109.224	272	0
1527973917.673824000	109.227	101	1
1527973917.890259000	109.443	399	1
1527973917.890320000	109.443	258	1
1527973917.908764000	109.462	87	0
1527973918.024575000	109.577	234	0
1527973918.025607000	109.578	148	0
1527973918.028878000	109.582	104	1
1527973918.029934000	109.583	92	0
1527973918.031071000	109.584	87	0
1527973918.033851000	109.587	101	1
1527973918.252169000	109.805	652	1
1527973918.252232000	109.805	257	1
1527973918.314893000	109.868	652	1
1527973918.333836000	109.887	87	0
1527973918.403318000	109.956	87	0
1527973918.455825000	110.009	299	0
1527973918.459860000	110.013	104	1
1527973918.461785000	110.015	148	0
1527973918.465140000	110.018	92	0
1527973918.465836000	110.019	101	1
1527973918.468456000	110.021	302	0
1527973918.471876000	110.025	98	1
1527973918.529176000	110.082	299	0
1527973918.532825000	110.086	98	1
1527973918.638177000	110.191	388	1
1527973918.638240000	110.191	260	1
1527973918.684205000	110.237	87	0
1527973918.799996000	110.353	255	0
1527973918.801070000	110.354	148	0
1527973918.805654000	110.359	104	1
1527973918.805672000	110.359	92	0
1527973918.806785000	110.36	122	0
1527973918.809892000	110.363	101	1
1527973919.009078000	110.562	386	1
1527973919.009178000	110.562	257	1
1527973919.087707000	110.641	87	0
1527973919.244484000	110.797	351	0
1527973919.245521000	110.798	148	0
1527973919.247926000	110.801	104	1
1527973919.253379000	110.806	92	0
1527973919.254462000	110.807	124	0
1527973919.256913000	110.81	101	1
1527973919.494151000	111.047	387	1
1527973919.494249000	111.047	258	1
1527973919.585836000	111.139	87	0
1527973920.055488000	111.608	268	0
1527973920.056490000	111.609	148	0
1527973920.058972000	111.612	104	1
1527973920.061079000	111.614	92	0
1527973920.064953000	111.618	98	1
1527973920.068408000	111.621	333	0
1527973920.071958000	111.625	98	1
1527973920.117373000	111.67	391	1
1527973920.117442000	111.67	261	1
1527973920.148060000	111.701	87	0
1527973920.266765000	111.82	254	0
1527973920.270125000	111.823	148	0
1527973920.270983000	111.824	104	1
1527973920.273479000	111.826	92	0
1527973920.276960000	111.83	98	1
1527973920.279521000	111.832	238	0
1527973920.282927000	111.836	98	1
1527973920.375246000	111.928	386	1
1527973920.375340000	111.928	257	1
1527973920.451131000	112.004	87	0
1527973920.585877000	112.139	231	0
1527973920.586879000	112.14	148	0
1527973920.590001000	112.143	104	1
1527973920.591347000	112.144	92	0
1527973920.593557000	112.146	94	0
1527973920.594987000	112.148	101	1
1527973920.681343000	112.234	231	0
1527973920.685015000	112.238	98	1
1527973920.910166000	112.463	386	1
1527973920.910265000	112.463	257	1
1527973920.975576000	112.528	87	0
1527973921.067661000	112.621	232	0
1527973921.068665000	112.622	148	0
1527973921.071975000	112.625	92	0
1527973921.072029000	112.625	104	1
1527973921.072988000	112.626	174	0
1527973921.076026000	112.629	101	1
1527973921.246386000	112.799	387	1
1527973921.246476000	112.799	258	1
1527973921.353092000	112.906	387	1
1527973921.460083000	113.013	258	1
1527973921.660131000	113.213	387	1
1527973921.660191000	113.213	258	1
1527973921.671678000	113.225	87	0
1527973921.675132000	113.228	87	0
1527973921.681988000	113.235	87	0
1527973921.748854000	113.302	87	0
1527973921.811610000	113.364	255	0
1527973921.812805000	113.366	148	0
1527973921.815080000	113.368	113	1
1527973921.820820000	113.374	92	0
1527973921.822035000	113.375	237	0
1527973921.825018000	113.378	101	1
1527973921.925994000	113.479	387	1
1527973921.926095000	113.479	261	1
1527973922.034026000	113.587	87	0
1527973922.132581000	113.685	232	0
1527973922.133629000	113.687	148	0
1527973922.136076000	113.689	104	1
1527973922.139840000	113.693	92	0
1527973922.140941000	113.694	334	0
1527973922.144075000	113.697	101	1
1527973922.306754000	113.86	1245	1
1527973922.306819000	113.86	258	1
1527973922.326289000	113.879	87	0
1527973922.438538000	113.991	255	0
1527973922.439622000	113.992	148	0
1527973922.442100000	113.995	104	1
1527973922.443477000	113.996	92	0
1527973922.444749000	113.998	148	0
1527973922.447100000	114	101	1
1527973922.858282000	114.411	389	1
1527973922.858348000	114.411	257	1
1527973922.877857000	114.431	87	0
1527973922.995658000	114.549	231	0
1527973922.996668000	114.55	148	0
1527973922.999077000	114.552	104	1
1527973923.000432000	114.553	92	0
1527973923.001480000	114.554	110	0
1527973923.004129000	114.557	101	1
1527973923.137495000	114.69	450	1
1527973923.137559000	114.69	257	1
1527973923.156511000	114.709	87	0
1527973923.266374000	114.819	348	0
1527973923.267390000	114.82	148	0
1527973923.270172000	114.823	104	1
1527973923.271118000	114.824	92	0
1527973923.272310000	114.825	134	0
1527973923.275137000	114.828	101	1
1527973923.770470000	115.323	399	1
1527973923.770534000	115.323	257	1
1527973923.793466000	115.346	87	0
1527973923.948108000	115.501	235	0
1527973923.949121000	115.502	148	0
1527973923.952191000	115.505	104	1
1527973923.952954000	115.506	92	0
1527973923.954036000	115.507	98	0
1527973923.957126000	115.51	101	1
1527973923.986536000	115.539	657	1
1527973923.986625000	115.54	262	1
1527973924.001522000	115.554	100	0
1527973924.004851000	115.558	87	0
1527973924.005177000	115.558	101	1
1527973924.119664000	115.673	302	1
1527973924.119755000	115.673	1412	1
1527973924.119793000	115.673	1412	1
1527973924.119826000	115.673	1412	1
1527973924.119861000	115.673	1048	1
1527973924.129000000	115.682	231	0
1527973924.129996000	115.683	148	0
1527973924.133209000	115.686	101	1
1527973924.134002000	115.687	92	0
1527973924.135098000	115.688	332	0
1527973924.138186000	115.691	101	1
1527973924.138278000	115.691	87	0
1527973924.142117000	115.695	87	0
1527973924.251744000	115.805	466	0
1527973924.255220000	115.808	104	1
1527973924.262911000	115.816	80	0
1527973924.266204000	115.819	98	1
1527973924.321620000	115.874	392	1
1527973924.321685000	115.875	315	1
1527973924.338906000	115.892	87	0
1527973924.455707000	116.009	255	0
1527973924.456710000	116.01	148	0
1527973924.459245000	116.012	104	1
1527973924.460320000	116.013	92	0
1527973924.461402000	116.014	130	0
1527973924.464215000	116.017	101	1
1527973924.632623000	116.185	388	1
1527973924.632720000	116.186	315	1
1527973924.651123000	116.204	87	0
1527973924.764924000	116.318	328	0
1527973924.765940000	116.319	148	0
1527973924.769230000	116.322	104	1
1527973924.770716000	116.324	92	0
1527973924.774216000	116.327	98	1
1527973924.782237000	116.335	248	0
1527973924.786230000	116.339	98	1
