# Supplementary material for: Method for multi-task learning fusion network traffic classification to address small sample labels
Source: Sci Rep. 2024 Jan 30;14:2518. doi: 10.1038/s41598-024-51933-8 (PMC10827795; doi:10.1038/s41598-024-51933-8)
Supplement: Supplementary file 2 — Supplementary Information 2. [file 41598_2024_51933_MOESM2_ESM.zip › QUIC Dataset/QUIC Dataset/pretraining/Google Doc/GoogleDoc-1070.txt]

1528075727.543560000	0	295	1
1528075727.562679000	0.019119	87	0
1528075727.741865000	0.198305	303	0
1528075727.743250000	0.19969	1412	0
1528075727.744689000	0.201129	104	1
1528075727.744707000	0.201147	1412	0
1528075727.746276000	0.202716	1412	0
1528075727.747617000	0.204057	180	0
1528075727.747869000	0.204309	101	1
1528075727.749087000	0.205527	1412	0
1528075727.750525000	0.206965	1412	0
1528075727.750718000	0.207158	101	1
1528075727.751958000	0.208398	1412	0
1528075727.753364000	0.209804	188	0
1528075727.754813000	0.211253	680	0
1528075727.756319000	0.212759	1412	0
1528075727.757752000	0.214192	1412	0
1528075727.758139000	0.214579	98	1
1528075727.759169000	0.215609	694	0
1528075727.760631000	0.217071	1412	0
1528075727.761659000	0.218099	116	1
1528075727.762063000	0.218503	1412	0
1528075727.763503000	0.219943	1412	0
1528075727.764851000	0.221291	98	1
1528075727.764889000	0.221329	188	0
1528075727.766418000	0.222858	1195	0
1528075727.767659000	0.224099	104	1
1528075727.767922000	0.224362	1412	0
1528075727.769367000	0.225807	1412	0
1528075727.770665000	0.227105	101	1
1528075727.770800000	0.22724	1412	0
1528075727.772202000	0.228642	188	0
1528075727.773652000	0.230092	101	1
1528075727.773666000	0.230106	1412	0
1528075727.775103000	0.231543	1411	0
1528075727.776594000	0.233034	1412	0
1528075727.776750000	0.23319	101	1
1528075727.778017000	0.234457	802	0
1528075727.779461000	0.235901	1412	0
1528075727.779649000	0.236089	104	1
1528075727.780887000	0.237327	999	0
1528075727.782331000	0.238771	1412	0
1528075727.783650000	0.24009	101	1
1528075727.783764000	0.240204	1412	0
1528075727.785205000	0.241645	1412	0
1528075727.786654000	0.243094	101	1
1528075727.786657000	0.243097	188	0
1528075727.788124000	0.244564	1412	0
1528075727.789558000	0.245998	1412	0
1528075727.789676000	0.246116	104	1
1528075727.790994000	0.247434	1412	0
1528075727.792395000	0.248835	180	0
1528075727.793860000	0.2503	1412	0
1528075727.794662000	0.251102	104	1
1528075727.795343000	0.251783	1412	0
1528075727.796747000	0.253187	248	0
1528075727.797964000	0.254404	101	1
1528075727.798211000	0.254651	1412	0
1528075727.799646000	0.256086	1412	0
1528075727.800645000	0.257085	101	1
1528075727.801079000	0.257519	1412	0
1528075727.802485000	0.258925	188	0
1528075727.803662000	0.260102	101	1
1528075727.803932000	0.260372	794	0
1528075727.805432000	0.261872	1412	0
1528075727.806654000	0.263094	101	1
1528075727.806861000	0.263301	1412	0
1528075727.808297000	0.264737	1412	0
1528075727.809657000	0.266097	115	1
1528075727.809710000	0.26615	779	0
1528075727.811134000	0.267574	321	0
1528075727.812572000	0.269012	303	0
1528075727.812675000	0.269115	101	1
1528075727.815660000	0.2721	98	1
1528075727.832234000	0.288674	87	0
1528075728.235183000	0.691623	462	1
1528075728.235276000	0.691716	1412	1
1528075728.235314000	0.691754	906	1
1528075728.242309000	0.698749	330	1
1528075728.261857000	0.718297	87	0
1528075728.266862000	0.723302	87	0
1528075728.349525000	0.805965	345	0
1528075728.350975000	0.807415	1412	0
1528075728.352408000	0.808848	1412	0
1528075728.352812000	0.809252	113	1
1528075728.353872000	0.810312	1412	0
1528075728.355332000	0.811772	180	0
1528075728.356678000	0.813118	101	1
1528075728.356797000	0.813237	1412	0
1528075728.358237000	0.814677	1412	0
1528075728.359666000	0.816106	1071	0
1528075728.359703000	0.816143	101	1
1528075728.361066000	0.817506	92	0
1528075728.362503000	0.818943	122	0
1528075728.362980000	0.81942	104	1
1528075728.433460000	0.8899	383	0
1528075728.434871000	0.891311	80	0
1528075728.436709000	0.893149	101	1
1528075728.480239000	0.936679	216	1
1528075728.498936000	0.955376	87	0
1528075728.589104000	1.04554	399	0
1528075728.590545000	1.04698	1117	0
1528075728.591918000	1.04836	101	1
1528075728.594754000	1.05119	98	1
1528075728.672301000	1.12874	102	0
1528075728.673726000	1.13017	207	0
1528075728.674715000	1.13116	101	1
1528075729.074243000	1.53068	393	1
1528075729.092337000	1.54878	87	0
1528075729.110022000	1.56646	277	0
1528075729.111444000	1.56788	374	0
1528075729.112960000	1.5694	104	1
1528075729.285160000	1.7416	243	1
1528075729.285258000	1.7417	144	1
1528075729.303423000	1.75986	87	0
1528075729.355935000	1.81238	1412	0
1528075729.357362000	1.8138	1412	0
1528075729.358752000	1.81519	104	1
1528075729.358789000	1.81523	1412	0
1528075729.360227000	1.81667	568	0
1528075729.361656000	1.8181	209	0
1528075729.361799000	1.81824	104	1
1528075729.368025000	1.82447	155	1
1528075729.368112000	1.82455	190	1
1528075729.386917000	1.84336	87	0
1528075729.488221000	1.94466	615	0
1528075729.489625000	1.94606	92	0
1528075729.490762000	1.9472	104	1
1528075729.491085000	1.94753	138	0
1528075729.493773000	1.95021	98	1
1528075729.820187000	2.27663	1087	1
1528075729.839756000	2.2962	87	0
1528075729.877304000	2.33374	507	0
1528075729.878012000	2.33445	118	1
1528075729.878735000	2.33518	80	0
1528075729.881935000	2.33837	98	1
1528075729.897216000	2.35366	87	0
1528075730.224842000	2.68128	164	1
1528075730.235160000	2.6916	1412	1
1528075730.235203000	2.69164	1412	1
1528075730.235242000	2.69168	522	1
1528075730.235311000	2.69175	844	1
1528075730.254227000	2.71067	87	0
1528075730.260146000	2.71659	87	0
1528075730.278405000	2.73484	1412	1
1528075730.280224000	2.73666	485	0
1528075730.281648000	2.73809	101	0
1528075730.282803000	2.73924	110	1
1528075730.296392000	2.75283	87	0
1528075730.587266000	3.04371	275	0
1528075730.588718000	3.04516	1412	0
1528075730.589822000	3.04626	104	1
1528075730.590168000	3.04661	994	0
1528075730.591685000	3.04813	92	0
1528075730.592806000	3.04925	101	1
1528075730.593124000	3.04956	283	0
1528075730.595806000	3.05225	98	1
1528075731.410851000	3.86729	769	1
1528075731.410948000	3.86739	1412	1
1528075731.410974000	3.86741	1412	1
1528075731.410996000	3.86744	1412	1
1528075731.411069000	3.86751	1412	1
1528075731.411090000	3.86753	1412	1
1528075731.411113000	3.86755	1412	1
1528075731.411161000	3.8676	1412	1
1528075731.411196000	3.86764	1412	1
1528075731.411232000	3.86767	1412	1
1528075731.411264000	3.8677	1412	1
1528075731.411300000	3.86774	1412	1
1528075731.412668000	3.86911	1412	1
1528075731.412696000	3.86914	1272	1
1528075731.429857000	3.8863	87	0
1528075731.432870000	3.88931	87	0
1528075731.437638000	3.89408	87	0
1528075731.569386000	4.02583	396	0
1528075731.572532000	4.02897	80	0
1528075731.582726000	4.03917	110	1
1528075733.404043000	5.86048	332	1
1528075733.404187000	5.86063	1412	1
1528075733.404226000	5.86067	981	1
1528075733.404779000	5.86122	223	1
1528075733.404818000	5.86126	1412	1
1528075733.404957000	5.8614	1412	1
1528075733.404980000	5.86142	758	1
1528075733.422592000	5.87903	251	1
1528075733.423840000	5.88028	87	0
1528075733.429662000	5.8861	101	1
1528075733.442640000	5.89908	87	0
1528075733.444439000	5.90088	94	0
1528075733.447288000	5.90373	104	1
1528075733.448395000	5.90483	87	0
1528075733.627633000	6.08407	530	0
1528075733.628992000	6.08543	304	0
1528075733.630423000	6.08686	232	0
1528075733.635522000	6.09196	101	1
1528075733.638511000	6.09495	101	1
1528075733.641406000	6.09785	101	1
1528075733.645702000	6.10214	251	1
1528075733.657603000	6.11404	87	0
1528075733.662967000	6.11941	87	0
1528075733.741956000	6.1984	446	0
1528075733.746060000	6.2025	80	0
1528075733.749490000	6.20593	107	1
1528075734.101245000	6.55768	827	0
1528075734.102620000	6.55906	1412	0
1528075734.104050000	6.56049	1412	0
1528075734.104311000	6.56075	101	1
1528075734.105552000	6.56199	1412	0
1528075734.107000000	6.56344	1412	0
1528075734.107344000	6.56378	101	1
1528075734.108432000	6.56487	1412	0
1528075734.109873000	6.56631	1412	0
1528075734.110381000	6.56682	104	1
1528075734.111302000	6.56774	1412	0
1528075734.112746000	6.56919	1412	0
1528075734.114157000	6.5706	226	0
1528075734.114383000	6.57082	98	1
1528075734.115642000	6.57208	84	0
1528075734.117170000	6.57361	1217	0
1528075734.117399000	6.57384	104	1
1528075734.118600000	6.57504	1412	0
1528075734.120036000	6.57648	1412	0
1528075734.120309000	6.57675	104	1
1528075734.121474000	6.57791	1412	0
1528075734.122898000	6.57934	180	0
1528075734.124307000	6.58075	92	0
1528075734.124491000	6.58093	101	1
1528075734.126904000	6.58334	1412	0
1528075734.127846000	6.58429	738	0
1528075734.128329000	6.58477	104	1
1528075734.129300000	6.58574	1412	0
1528075734.130742000	6.58718	1412	0
1528075734.132179000	6.58862	1412	0
1528075734.133580000	6.59002	180	0
1528075734.135149000	6.59159	1412	0
1528075734.136640000	6.59308	1412	0
1528075734.138093000	6.59453	1412	0
1528075734.139483000	6.59592	116	1
1528075734.139489000	6.59593	180	0
1528075734.141060000	6.5975	1412	0
1528075734.142491000	6.59893	1412	0
1528075734.143163000	6.5996	101	1
1528075734.143927000	6.60037	1412	0
1528075734.145373000	6.60181	180	0
1528075734.146842000	6.60328	1412	0
1528075734.148281000	6.60472	1412	0
1528075734.149134000	6.60557	98	1
1528075734.149711000	6.60615	1412	0
1528075734.151117000	6.60756	180	0
1528075734.152693000	6.60913	1412	0
1528075734.154125000	6.61056	1412	0
1528075734.155611000	6.61205	1412	0
1528075734.157014000	6.61345	188	0
1528075734.157325000	6.61377	125	1
1528075734.158577000	6.61502	1412	0
1528075734.161349000	6.61779	98	1
1528075734.162662000	6.6191	1412	0
1528075734.164103000	6.62054	1412	0
1528075734.165309000	6.62175	101	1
1528075734.165570000	6.62201	180	0
1528075734.167029000	6.62347	1048	0
1528075734.168477000	6.62492	1412	0
1528075734.169571000	6.62601	101	1
1528075734.169907000	6.62635	1301	0
1528075734.171327000	6.62777	749	0
1528075734.172313000	6.62875	104	1
1528075734.172899000	6.62934	1412	0
1528075734.174336000	6.63078	1322	0
1528075734.175316000	6.63176	101	1
1528075734.175830000	6.63227	1412	0
1528075734.177274000	6.63371	1412	0
1528075734.178311000	6.63475	101	1
1528075734.178675000	6.63511	341	0
1528075734.180109000	6.63655	343	0
1528075734.181314000	6.63775	115	1
1528075734.198832000	6.65527	87	0
1528075735.447074000	7.90351	308	1
1528075735.447161000	7.9036	144	1
1528075735.464790000	7.92123	87	0
1528075735.513567000	7.97001	1412	0
1528075735.514992000	7.97143	1412	0
1528075735.516452000	7.97289	107	1
1528075735.516497000	7.97294	1412	0
1528075735.517930000	7.97437	718	0
1528075735.519348000	7.97579	283	0
1528075735.519410000	7.97585	101	1
1528075735.522440000	7.97888	98	1
1528075736.589199000	9.04564	375	1
1528075736.589285000	9.04572	294	1
1528075736.591776000	9.04822	300	1
1528075736.591867000	9.04831	1412	1
1528075736.591916000	9.04836	1412	1
1528075736.591966000	9.04841	969	1
1528075736.611758000	9.0682	87	0
1528075736.622229000	9.07867	87	0
1528075736.658108000	9.11455	397	1
1528075736.677004000	9.13344	87	0
1528075736.718207000	9.17465	399	0
1528075736.721479000	9.17792	101	1
1528075736.724907000	9.18135	80	0
1528075736.727475000	9.18391	98	1
1528075736.732096000	9.18854	278	0
1528075736.733552000	9.18999	1400	0
1528075736.734593000	9.19103	101	1
1528075736.734991000	9.19143	513	0
1528075736.738487000	9.19493	98	1
1528075736.756657000	9.2131	602	0
1528075736.758100000	9.21454	1412	0
1528075736.759535000	9.21598	1412	0
1528075736.760953000	9.21739	130	0
1528075736.762413000	9.21885	1412	0
1528075736.762492000	9.21893	107	1
1528075736.763846000	9.22029	732	0
1528075736.765356000	9.2218	1412	0
1528075736.765488000	9.22193	104	1
1528075736.766809000	9.22325	1412	0
1528075736.768196000	9.22464	112	0
1528075736.769624000	9.22606	101	1
1528075736.769639000	9.22608	92	0
1528075736.771060000	9.2275	189	0
1528075736.772448000	9.22889	101	1
1528075736.777273000	9.23371	275	0
1528075736.778756000	9.2352	103	0
1528075736.780462000	9.2369	101	1
1528075736.781683000	9.23812	141	0
1528075736.784480000	9.24092	98	1
1528075736.872029000	9.32847	1412	1
1528075736.872102000	9.32854	1412	1
1528075736.872246000	9.32869	326	1
1528075736.872288000	9.32873	843	1
1528075736.893161000	9.3496	87	0
1528075736.913537000	9.36998	725	0
1528075736.918665000	9.3751	101	1
1528075738.376724000	10.8332	986	1
1528075738.376810000	10.8333	109	1
1528075738.382942000	10.8394	300	1
1528075738.385482000	10.8419	473	1
1528075738.386679000	10.8431	87	1
1528075738.395969000	10.8524	87	0
1528075738.401502000	10.8579	87	0
1528075738.407255000	10.8637	87	0
1528075738.572301000	11.0287	436	1
1528075738.572374000	11.0288	94	1
1528075738.591579000	11.048	87	0
1528075738.652301000	11.1087	326	0
1528075738.653723000	11.1102	151	0
1528075738.655587000	11.112	104	1
1528075738.657091000	11.1135	92	0
1528075738.658540000	11.115	336	0
1528075738.659578000	11.116	101	1
1528075738.662777000	11.1192	265	0
1528075738.664201000	11.1206	141	0
1528075738.665598000	11.122	101	1
1528075738.667161000	11.1236	92	0
1528075738.668599000	11.125	262	0
1528075738.669841000	11.1263	101	1
1528075738.679775000	11.1362	243	0
1528075738.681202000	11.1376	103	0
1528075738.685711000	11.1422	102	0
1528075738.687147000	11.1436	295	0
1528075738.707106000	11.1635	107	1
1528075738.773289000	11.2297	389	1
1528075738.773364000	11.2298	255	1
1528075738.791090000	11.2475	87	0
1528075738.853015000	11.3095	235	0
1528075738.854440000	11.3109	369	0
1528075738.855594000	11.312	104	1
1528075738.856623000	11.3131	92	0
1528075738.859607000	11.316	98	1
1528075739.523629000	11.9801	367	1
1528075739.523767000	11.9802	1412	1
1528075739.523806000	11.9802	1412	1
1528075739.523858000	11.9803	1412	1
1528075739.523896000	11.9803	1412	1
1528075739.523955000	11.9804	1412	1
1528075739.523992000	11.9804	1412	1
1528075739.524025000	11.9805	1412	1
1528075739.524060000	11.9805	1412	1
1528075739.524109000	11.9805	1412	1
1528075739.524160000	11.9806	1412	1
1528075739.524196000	11.9806	1412	1
1528075739.525632000	11.9821	1412	1
1528075739.525676000	11.9821	1412	1
1528075739.527608000	11.984	1412	1
1528075739.527650000	11.9841	1412	1
1528075739.529617000	11.9861	1412	1
1528075739.529662000	11.9861	1412	1
1528075739.529718000	11.9862	1412	1
1528075739.531623000	11.9881	1412	1
1528075739.531675000	11.9881	1412	1
1528075739.542226000	11.9987	100	0
1528075739.542587000	11.999	1412	1
1528075739.542642000	11.9991	1412	1
1528075739.542680000	11.9991	1412	1
1528075739.544639000	12.0011	1412	1
1528075739.544672000	12.0011	1412	1
1528075739.545372000	12.0018	87	0
1528075739.546612000	12.0031	1412	1
1528075739.546640000	12.0031	1412	1
1528075739.546683000	12.0031	1412	1
1528075739.548610000	12.005	1412	1
1528075739.548652000	12.0051	1412	1
1528075739.550622000	12.0071	1412	1
1528075739.550668000	12.0071	1412	1
1528075739.550683000	12.0071	87	0
1528075739.550729000	12.0072	1412	1
1528075739.552639000	12.0091	781	1
1528075739.564377000	12.0208	87	0
1528075739.570219000	12.0267	87	0
1528075739.574297000	12.0307	87	0
1528075739.706646000	12.1631	258	0
1528075739.708067000	12.1645	146	0
1528075739.709753000	12.1662	110	1
1528075739.710998000	12.1674	92	0
1528075739.712500000	12.1689	167	0
1528075739.713637000	12.1701	101	1
1528075739.761484000	12.2179	358	1
1528075739.762687000	12.2191	293	1
1528075739.777909000	12.2343	100	0
1528075739.780646000	12.2371	98	1
1528075739.842306000	12.2987	373	0
1528075739.844659000	12.3011	98	1
1528075739.848904000	12.3053	80	0
1528075739.851729000	12.3082	98	1
1528075739.939016000	12.3955	441	1
1528075739.942053000	12.3985	323	1
1528075739.942138000	12.3986	454	1
1528075739.957274000	12.4137	87	0
1528075739.966403000	12.4228	464	1
1528075739.984365000	12.4408	87	0
1528075740.031944000	12.4884	589	0
1528075740.032598000	12.489	121	1
1528075740.033377000	12.4898	80	0
1528075740.036653000	12.4931	98	1
1528075740.040053000	12.4965	310	0
1528075740.041478000	12.4979	118	0
1528075740.042649000	12.4991	101	1
1528075740.042937000	12.4994	233	0
1528075740.044373000	12.5008	279	0
1528075740.045637000	12.5021	101	1
1528075740.045853000	12.5023	92	0
1528075740.047298000	12.5037	324	0
1528075740.048637000	12.5051	101	1
1528075740.048719000	12.5052	92	0
1528075740.050160000	12.5066	244	0
1528075740.051651000	12.5081	101	1
1528075740.051984000	12.5084	87	0
1528075740.105588000	12.562	245	0
1528075740.107023000	12.5635	146	0
1528075740.115485000	12.5719	92	0
1528075740.116903000	12.5733	95	0
1528075740.118821000	12.5753	110	1
1528075740.218358000	12.6748	554	0
1528075740.219787000	12.6762	800	0
1528075740.221197000	12.6776	92	0
1528075740.221671000	12.6781	104	1
1528075740.222667000	12.6791	211	0
1528075740.225661000	12.6821	98	1
1528075740.399483000	12.8559	924	1
1528075740.399566000	12.856	261	1
1528075740.419856000	12.8763	87	0
1528075740.686658000	13.1431	358	0
1528075740.688024000	13.1445	146	0
1528075740.689761000	13.1462	104	1
1528075740.691653000	13.1481	92	0
1528075740.693065000	13.1495	194	0
1528075740.694747000	13.1512	101	1
1528075740.863845000	13.3203	976	1
1528075740.863905000	13.3203	261	1
1528075740.881696000	13.3381	87	0
1528075740.887269000	13.3437	87	0
1528075741.174651000	13.6311	232	0
1528075741.176133000	13.6326	146	0
1528075741.177672000	13.6341	92	0
1528075741.177752000	13.6342	107	1
1528075741.179116000	13.6356	282	0
1528075741.180731000	13.6372	101	1
1528075741.293207000	13.7496	389	1
1528075741.293299000	13.7497	262	1
1528075741.313768000	13.7702	87	0
1528075741.437062000	13.8935	236	0
1528075741.438481000	13.8949	146	0
1528075741.439740000	13.8962	104	1
1528075741.444072000	13.9005	92	0
1528075741.446738000	13.9032	98	1
1528075741.447020000	13.9035	101	0
1528075741.449814000	13.9063	98	1
1528075741.534218000	13.9907	391	1
1528075741.534279000	13.9907	255	1
1528075741.553024000	14.0095	87	0
1528075741.559910000	14.0164	87	0
1528075741.828054000	14.2845	256	0
1528075741.829533000	14.286	146	0
1528075741.830829000	14.2873	107	1
1528075741.833380000	14.2898	92	0
1528075741.834796000	14.2912	171	0
1528075741.835760000	14.2922	101	1
1528075741.985149000	14.4416	390	1
1528075741.985239000	14.4417	263	1
1528075742.012921000	14.4694	87	0
1528075742.279278000	14.7357	232	0
1528075742.280702000	14.7371	146	0
1528075742.282234000	14.7387	101	1
1528075742.284428000	14.7409	92	0
1528075742.284781000	14.7412	101	1
1528075742.285941000	14.7424	139	0
1528075742.288783000	14.7452	98	1
1528075742.448388000	14.9048	385	1
1528075742.448470000	14.9049	262	1
1528075742.469473000	14.9259	87	0
1528075742.474707000	14.9311	87	0
1528075742.755452000	15.2119	256	0
1528075742.756873000	15.2133	146	0
1528075742.757804000	15.2142	107	1
1528075742.759749000	15.2162	92	0
1528075742.761196000	15.2176	128	0
1528075742.762862000	15.2193	101	1
1528075743.069565000	15.526	390	1
1528075743.069652000	15.5261	264	1
1528075743.087652000	15.5441	87	0
1528075743.204871000	15.6613	236	0
1528075743.206345000	15.6628	148	0
1528075743.207859000	15.6643	104	1
1528075743.213023000	15.6695	92	0
1528075743.214462000	15.6709	298	0
1528075743.215851000	15.6723	101	1
1528075743.531792000	15.9882	387	1
1528075743.531872000	15.9883	264	1
1528075743.550811000	16.0073	87	0
1528075743.706128000	16.1626	256	0
1528075743.707551000	16.164	148	0
1528075743.708896000	16.1653	104	1
1528075743.710265000	16.1667	92	0
1528075743.711708000	16.1681	297	0
1528075743.712856000	16.1693	101	1
1528075743.834341000	16.2908	386	1
1528075743.834444000	16.2909	262	1
1528075743.852740000	16.3092	87	0
1528075744.139548000	16.596	277	0
1528075744.140966000	16.5974	148	0
1528075744.141878000	16.5983	104	1
1528075744.144229000	16.6007	92	0
1528075744.145746000	16.6022	140	0
1528075744.146886000	16.6033	101	1
1528075744.274674000	16.7311	387	1
1528075744.274739000	16.7312	262	1
1528075744.293258000	16.7497	87	0
1528075744.562987000	17.0194	401	0
1528075744.564394000	17.0208	148	0
1528075744.565911000	17.0224	104	1
1528075744.567308000	17.0237	92	0
1528075744.568753000	17.0252	251	0
1528075744.569913000	17.0264	101	1
1528075744.718447000	17.1749	470	1
1528075744.718542000	17.175	430	1
1528075744.738016000	17.1945	87	0
1528075744.742558000	17.199	87	0
1528075744.875019000	17.3315	235	0
1528075744.876574000	17.333	148	0
1528075744.878013000	17.3345	107	1
1528075744.879815000	17.3363	92	0
1528075744.881261000	17.3377	255	0
1528075744.882952000	17.3394	101	1
1528075745.237847000	17.6943	390	1
1528075745.237937000	17.6944	310	1
1528075745.256666000	17.7131	87	0
1528075745.266658000	17.7231	87	0
1528075745.371791000	17.8282	233	0
1528075745.373224000	17.8297	148	0
1528075745.375027000	17.8315	107	1
1528075745.375573000	17.832	92	0
1528075745.376995000	17.8334	273	0
1528075745.377951000	17.8344	101	1
1528075749.326511000	21.783	924	1
1528075749.326585000	21.783	256	1
1528075749.346423000	21.8029	87	0
1528075749.620838000	22.0773	256	0
1528075749.622258000	22.0787	148	0
1528075749.623476000	22.0799	104	1
1528075749.626040000	22.0825	92	0
1528075749.627565000	22.084	175	0
1528075749.628392000	22.0848	101	1
1528075749.652930000	22.1094	976	1
1528075749.653015000	22.1095	310	1
1528075749.671474000	22.1279	87	0
1528075749.947408000	22.4038	233	0
1528075749.948823000	22.4053	148	0
1528075749.950481000	22.4069	104	1
1528075749.952663000	22.4091	92	0
1528075749.954058000	22.4105	322	0
1528075749.955417000	22.4119	101	1
1528075750.112872000	22.5693	386	1
1528075750.112983000	22.5694	430	1
1528075750.131493000	22.5879	87	0
1528075750.273763000	22.7302	235	0
1528075750.275274000	22.7317	148	0
1528075750.276505000	22.7329	104	1
1528075750.276731000	22.7332	92	0
1528075750.278136000	22.7346	288	0
1528075750.279430000	22.7359	101	1
1528075750.431053000	22.8875	391	1
1528075750.431122000	22.8876	250	1
1528075750.449544000	22.906	87	0
1528075750.711447000	23.1679	360	0
1528075750.712884000	23.1693	148	0
1528075750.714524000	23.171	104	1
1528075750.715907000	23.1723	92	0
1528075750.717352000	23.1738	144	0
1528075750.718458000	23.1749	101	1
1528075751.160906000	23.6173	391	1
1528075751.161002000	23.6174	255	1
1528075751.188833000	23.6453	87	0
1528075751.339370000	23.7958	233	0
1528075751.340805000	23.7972	148	0
1528075751.342575000	23.799	104	1
1528075751.344903000	23.8013	92	0
1528075751.346407000	23.8028	289	0
1528075751.347488000	23.8039	101	1
1528075751.395522000	23.852	385	1
1528075751.395602000	23.852	255	1
1528075751.414398000	23.8708	87	0
1528075751.692225000	24.1487	258	0
1528075751.693591000	24.15	148	0
1528075751.695585000	24.152	104	1
1528075751.697373000	24.1538	92	0
1528075751.698822000	24.1553	295	0
1528075751.700612000	24.1571	101	1
1528075751.860844000	24.3173	389	1
1528075751.860939000	24.3174	257	1
1528075751.878794000	24.3352	87	0
1528075751.891567000	24.348	87	0
1528075752.191066000	24.6475	233	0
1528075752.192486000	24.6489	148	0
1528075752.193537000	24.65	107	1
1528075752.194226000	24.6507	92	0
1528075752.195711000	24.6522	126	0
1528075752.196554000	24.653	101	1
1528075752.380940000	24.8374	389	1
1528075752.381035000	24.8375	258	1
1528075752.399774000	24.8562	87	0
1528075752.665531000	25.122	255	0
1528075752.666950000	25.1234	148	0
1528075752.668669000	25.1251	104	1
1528075752.670456000	25.1269	92	0
1528075752.671897000	25.1283	203	0
1528075752.673624000	25.1301	101	1
1528075752.835240000	25.2917	385	1
1528075752.835326000	25.2918	257	1
1528075752.854059000	25.3105	87	0
1528075753.131951000	25.5884	235	0
1528075753.133375000	25.5898	148	0
1528075753.134670000	25.5911	104	1
1528075753.136954000	25.5934	92	0
1528075753.138397000	25.5948	152	0
1528075753.139598000	25.596	101	1
1528075753.168743000	25.6252	387	1
1528075753.168796000	25.6252	257	1
1528075753.187011000	25.6435	87	0
1528075753.434193000	25.8906	235	0
1528075753.435617000	25.8921	148	0
1528075753.436627000	25.8931	104	1
1528075753.437339000	25.8938	92	0
1528075753.438769000	25.8952	118	0
1528075753.439666000	25.8961	101	1
1528075753.832241000	26.2887	468	1
1528075753.832317000	26.2888	257	1
1528075753.851027000	26.3075	87	0
1528075753.986667000	26.4431	258	0
1528075753.988039000	26.4445	148	0
1528075753.989717000	26.4462	104	1
1528075753.990987000	26.4474	92	0
1528075753.992435000	26.4489	245	0
1528075753.993646000	26.4501	101	1
1528075754.119110000	26.5756	386	1
1528075754.119205000	26.5756	257	1
1528075754.153722000	26.6102	386	1
1528075754.161277000	26.6177	87	0
1528075754.171459000	26.6279	87	0
1528075754.449531000	26.906	277	0
1528075754.450966000	26.9074	148	0
1528075754.452767000	26.9092	107	1
1528075754.454710000	26.9111	92	0
1528075754.456270000	26.9127	222	0
1528075754.457751000	26.9142	101	1
1528075754.529093000	26.9855	925	1
1528075754.529180000	26.9856	256	1
1528075754.547852000	27.0043	87	0
1528075754.823311000	27.2798	404	0
1528075754.824722000	27.2812	148	0
1528075754.825768000	27.2822	104	1
1528075754.826979000	27.2834	92	0
1528075754.828431000	27.2849	272	0
1528075754.829690000	27.2861	101	1
1528075754.950195000	27.4066	977	1
1528075754.950287000	27.4067	257	1
1528075754.969929000	27.4264	87	0
1528075755.258657000	27.7151	233	0
1528075755.260012000	27.7165	148	0
1528075755.261713000	27.7182	104	1
1528075755.263799000	27.7202	92	0
1528075755.265304000	27.7217	90	0
1528075755.266718000	27.7232	101	1
1528075755.497095000	27.9535	389	1
1528075755.497187000	27.9536	259	1
1528075755.526482000	27.9829	87	0
1528075755.811177000	28.2676	256	0
1528075755.812648000	28.2691	148	0
1528075755.813824000	28.2703	104	1
1528075755.815647000	28.2721	92	0
1528075755.817041000	28.2735	337	0
1528075755.818801000	28.2752	101	1
1528075755.868859000	28.3253	386	1
1528075755.868913000	28.3254	255	1
1528075755.907868000	28.3643	386	1
1528075755.916222000	28.3727	87	0
1528075755.926026000	28.3825	87	0
1528075756.027063000	28.4835	233	0
1528075756.028545000	28.485	148	0
1528075756.029834000	28.4863	107	1
1528075756.031040000	28.4875	92	0
1528075756.032536000	28.489	150	0
1528075756.033760000	28.4902	101	1
1528075756.100201000	28.5566	390	1
1528075756.100273000	28.5567	255	1
1528075756.120264000	28.5767	87	0
1528075756.390180000	28.8466	236	0
1528075756.391595000	28.848	148	0
1528075756.392780000	28.8492	104	1
1528075756.395655000	28.8521	92	0
1528075756.396907000	28.8533	142	0
1528075756.398770000	28.8552	101	1
1528075756.509993000	28.9664	387	1
1528075756.510078000	28.9665	256	1
1528075756.542644000	28.9991	87	0
1528075756.833476000	29.2899	258	0
1528075756.834853000	29.2913	148	0
1528075756.836884000	29.2933	104	1
1528075756.839994000	29.2964	92	0
1528075756.841444000	29.2979	300	0
1528075756.842888000	29.2993	101	1
1528075759.898368000	32.3548	367	1
1528075759.898458000	32.3549	1412	1
1528075759.898482000	32.3549	1412	1
1528075759.898510000	32.3549	1412	1
1528075759.898528000	32.355	240	1
1528075759.898684000	32.3551	319	1
1528075759.898734000	32.3552	259	1
1528075759.919645000	32.3761	87	0
1528075760.063334000	32.5198	358	0
1528075760.064755000	32.5212	148	0
1528075760.066053000	32.5225	104	1
1528075760.068132000	32.5246	92	0
1528075760.069622000	32.5261	93	0
1528075760.071065000	32.5275	101	1
1528075760.180237000	32.6367	400	0
1528075760.183046000	32.6395	98	1
1528075760.187175000	32.6436	80	0
1528075760.190045000	32.6465	98	1
1528075760.270335000	32.7268	389	1
1528075760.270417000	32.7269	263	1
1528075760.289642000	32.7461	87	0
1528075760.413947000	32.8704	232	0
1528075760.415486000	32.8719	148	0
1528075760.417057000	32.8735	104	1
1528075760.422852000	32.8793	92	0
1528075760.424301000	32.8807	289	0
1528075760.426053000	32.8825	101	1
1528075760.958466000	33.4149	388	1
1528075760.958525000	33.415	257	1
1528075760.976969000	33.4334	87	0
1528075761.274422000	33.7309	258	0
1528075761.275931000	33.7324	148	0
1528075761.277080000	33.7335	104	1
1528075761.279582000	33.736	92	0
1528075761.281027000	33.7375	214	0
1528075761.282057000	33.7385	101	1
1528075761.327111000	33.7836	386	1
1528075761.327194000	33.7836	256	1
1528075761.345399000	33.8018	87	0
1528075761.462415000	33.9189	232	0
1528075761.463853000	33.9203	148	0
1528075761.465092000	33.9215	104	1
1528075761.467752000	33.9242	92	0
1528075761.469121000	33.9256	287	0
1528075761.470081000	33.9265	101	1
1528075761.536673000	33.9931	470	1
1528075761.536765000	33.9932	252	1
1528075761.556587000	34.013	87	0
1528075761.845839000	34.3023	256	0
1528075761.847261000	34.3037	148	0
1528075761.849114000	34.3056	104	1
1528075761.851748000	34.3082	92	0
1528075761.853146000	34.3096	140	0
1528075761.854092000	34.3105	101	1
1528075761.981543000	34.438	386	1
1528075761.981607000	34.438	252	1
1528075761.999862000	34.4563	87	0
1528075762.287102000	34.7435	277	0
1528075762.288576000	34.745	148	0
1528075762.290154000	34.7466	104	1
1528075762.293025000	34.7495	92	0
1528075762.294482000	34.7509	125	0
1528075762.296251000	34.7527	101	1
1528075765.751024000	38.2075	925	1
1528075765.751111000	38.2076	266	1
1528075765.769034000	38.2255	87	0
1528075765.884901000	38.3413	404	0
1528075765.886339000	38.3428	148	0
1528075765.887372000	38.3438	104	1
1528075765.889626000	38.3461	92	0
1528075765.891028000	38.3475	143	0
1528075765.892299000	38.3487	101	1
1528075766.011787000	38.4682	980	1
1528075766.011880000	38.4683	260	1
1528075766.035269000	38.4917	87	0
1528075766.038358000	38.4948	87	0
1528075766.198259000	38.6547	317	1
1528075766.198351000	38.6548	1412	1
1528075766.198377000	38.6548	1412	1
1528075766.198418000	38.6549	1412	1
1528075766.198471000	38.6549	1358	1
1528075766.206855000	38.6633	233	0
1528075766.208280000	38.6647	148	0
1528075766.209390000	38.6658	101	1
1528075766.211106000	38.6675	92	0
1528075766.212588000	38.669	121	0
1528075766.213311000	38.6698	101	1
1528075766.217117000	38.6736	87	0
1528075766.323408000	38.7798	385	0
1528075766.326346000	38.7828	101	1
1528075766.331180000	38.7876	79	0
1528075766.334346000	38.7908	98	1
1528075766.463050000	38.9195	391	1
1528075766.463118000	38.9196	270	1
1528075766.481600000	38.938	85	0
1528075766.592888000	39.0493	255	0
1528075766.594313000	39.0508	147	0
1528075766.595720000	39.0522	104	1
1528075766.599029000	39.0555	91	0
1528075766.600445000	39.0569	313	0
1528075766.601345000	39.0578	101	1
1528075766.883892000	39.3403	386	1
1528075766.883975000	39.3404	260	1
1528075766.904034000	39.3605	85	0
1528075767.028015000	39.4845	235	0
1528075767.029403000	39.4858	148	0
1528075767.031081000	39.4875	92	0
1528075767.031438000	39.4879	107	1
1528075767.032599000	39.489	169	0
1528075767.035425000	39.4919	98	1
1528075767.354660000	39.8111	391	1
1528075767.354752000	39.8112	220	1
1528075767.373140000	39.8296	87	0
1528075767.390682000	39.8471	87	0
1528075767.643378000	40.0998	358	0
1528075767.644734000	40.1012	148	0
1528075767.646397000	40.1028	107	1
1528075767.648825000	40.1053	92	0
1528075767.650243000	40.1067	283	0
1528075767.651474000	40.1079	101	1
1528075767.774819000	40.2313	389	1
1528075767.774916000	40.2314	562	1
1528075767.792203000	40.2486	87	0
1528075768.088317000	40.5448	235	0
1528075768.089736000	40.5462	148	0
1528075768.091498000	40.5479	104	1
1528075768.094303000	40.5507	92	0
1528075768.095804000	40.5522	249	0
1528075768.097429000	40.5539	101	1
1528075768.139616000	40.5961	391	1
1528075768.139674000	40.5961	256	1
1528075768.157980000	40.6144	87	0
1528075768.437036000	40.8935	236	0
1528075768.438487000	40.8949	148	0
1528075768.439506000	40.8959	104	1
1528075768.441479000	40.8979	92	0
1528075768.442931000	40.8994	98	0
1528075768.444504000	40.9009	101	1
1528075768.692829000	41.1493	391	1
1528075768.692925000	41.1494	268	1
1528075768.711941000	41.1684	87	0
1528075769.006510000	41.4629	256	0
1528075769.008172000	41.4646	148	0
1528075769.009548000	41.466	104	1
1528075769.013207000	41.4696	92	0
1528075769.014647000	41.4711	290	0
1528075769.015470000	41.4719	101	1
1528075769.162381000	41.6188	471	1
1528075769.162464000	41.6189	376	1
1528075769.180541000	41.637	87	0
1528075769.187035000	41.6435	87	0
1528075769.465755000	41.9222	235	0
1528075769.467193000	41.9236	148	0
1528075769.468580000	41.925	107	1
1528075769.470981000	41.9274	92	0
1528075769.472424000	41.9289	183	0
1528075769.473497000	41.9299	101	1
1528075769.574887000	42.0313	391	1
1528075769.574955000	42.0314	380	1
1528075769.594552000	42.051	87	0
1528075769.725400000	42.1818	256	0
1528075769.726831000	42.1833	148	0
1528075769.728526000	42.185	104	1
1528075769.729989000	42.1864	92	0
1528075769.731443000	42.1879	328	0
1528075769.732518000	42.189	101	1
1528075769.816021000	42.2725	919	1
1528075769.816113000	42.2726	268	1
1528075769.840033000	42.2965	87	0
1528075769.857717000	42.3142	87	0
1528075770.113369000	42.5698	235	0
1528075770.114792000	42.5712	148	0
1528075770.116608000	42.573	107	1
1528075770.117618000	42.5741	92	0
1528075770.120547000	42.577	272	0
1528075770.120603000	42.577	98	1
1528075770.123599000	42.58	98	1
1528075770.296135000	42.7526	981	1
1528075770.296226000	42.7527	262	1
1528075770.315414000	42.7719	87	0
1528075770.606060000	43.0625	298	0
1528075770.607539000	43.064	148	0
1528075770.608643000	43.0651	104	1
1528075770.609581000	43.066	92	0
1528075770.611022000	43.0675	133	0
1528075770.612559000	43.069	101	1
1528075770.766964000	43.2234	386	1
1528075770.767061000	43.2235	262	1
1528075770.784659000	43.2411	87	0
1528075771.014343000	43.4708	279	0
1528075771.015835000	43.4723	148	0
1528075771.017524000	43.474	92	0
1528075771.017637000	43.4741	104	1
1528075771.018990000	43.4754	310	0
1528075771.020672000	43.4771	101	1
1528075771.247004000	43.7034	390	1
1528075771.247067000	43.7035	260	1
1528075771.265527000	43.722	87	0
1528075771.391355000	43.8478	332	0
1528075771.392779000	43.8492	148	0
1528075771.394689000	43.8511	104	1
1528075771.396522000	43.853	92	0
1528075771.397970000	43.8544	332	0
1528075771.399673000	43.8561	101	1
1528075771.764279000	44.2207	389	1
1528075771.764368000	44.2208	263	1
1528075771.784194000	44.2406	87	0
1528075771.942662000	44.3991	258	0
1528075771.944084000	44.4005	148	0
1528075771.945649000	44.4021	104	1
1528075771.947683000	44.4041	92	0
1528075771.949082000	44.4055	168	0
1528075771.950734000	44.4072	101	1
1528075772.060065000	44.5165	389	1
1528075772.060161000	44.5166	258	1
1528075772.097749000	44.5542	389	1
1528075772.101746000	44.5582	87	0
1528075772.119543000	44.576	87	0
1528075772.229569000	44.686	233	0
1528075772.230988000	44.6874	148	0
1528075772.232734000	44.6892	107	1
1528075772.234490000	44.6909	92	0
1528075772.236000000	44.6924	335	0
1528075772.237728000	44.6942	101	1
1528075772.317857000	44.7743	386	1
1528075772.317947000	44.7744	260	1
1528075772.337019000	44.7935	87	0
1528075772.468127000	44.9246	233	0
1528075772.469645000	44.9261	148	0
1528075772.470686000	44.9271	104	1
1528075772.472323000	44.9288	92	0
1528075772.473778000	44.9302	338	0
1528075772.474735000	44.9312	101	1
1528075772.801028000	45.2575	386	1
1528075772.801114000	45.2576	262	1
1528075772.819899000	45.2763	87	0
1528075772.839716000	45.2962	87	0
1528075773.114331000	45.5708	256	0
1528075773.115768000	45.5722	148	0
1528075773.117794000	45.5742	107	1
1528075773.120752000	45.5772	92	0
1528075773.122636000	45.5791	143	0
1528075773.123781000	45.5802	101	1
1528075773.224145000	45.6806	386	1
1528075773.224207000	45.6806	262	1
1528075773.244028000	45.7005	87	0
1528075773.248366000	45.7048	87	0
1528075773.516144000	45.9726	258	0
1528075773.517607000	45.974	148	0
1528075773.518807000	45.9752	107	1
1528075773.520633000	45.9771	92	0
1528075773.522033000	45.9785	267	0
1528075773.523791000	45.9802	101	1
1528075773.675459000	46.1319	387	1
1528075773.675536000	46.132	262	1
1528075773.693802000	46.1502	87	0
1528075773.825971000	46.2824	337	0
1528075773.827393000	46.2838	148	0
1528075773.828829000	46.2853	104	1
1528075773.831367000	46.2878	92	0
1528075773.832791000	46.2892	114	0
1528075773.833784000	46.2902	101	1
1528075774.116502000	46.5729	468	1
1528075774.116562000	46.573	262	1
1528075774.136069000	46.5925	87	0
1528075774.253750000	46.7102	235	0
1528075774.255248000	46.7117	148	0
1528075774.256788000	46.7132	104	1
1528075774.258711000	46.7152	92	0
1528075774.260160000	46.7166	263	0
1528075774.261922000	46.7184	101	1
1528075774.577632000	47.0341	387	1
1528075774.577715000	47.0342	262	1
1528075774.595966000	47.0524	87	0
1528075774.886271000	47.3427	256	0
1528075774.887700000	47.3441	148	0
1528075774.888887000	47.3453	104	1
1528075774.890687000	47.3471	92	0
1528075774.892078000	47.3485	276	0
1528075774.893828000	47.3503	101	1
1528075774.987556000	47.444	924	1
1528075774.987620000	47.4441	256	1
1528075775.007743000	47.4642	87	0
1528075775.137747000	47.5942	232	0
1528075775.139131000	47.5956	148	0
1528075775.140910000	47.5973	104	1
1528075775.141938000	47.5984	92	0
1528075775.143386000	47.5998	264	0
1528075775.144821000	47.6013	101	1
1528075775.273977000	47.7304	978	1
1528075775.274064000	47.7305	259	1
1528075775.292991000	47.7494	87	0
1528075775.296669000	47.7531	87	0
1528075775.578815000	48.0353	256	0
1528075775.580238000	48.0367	148	0
1528075775.581923000	48.0384	107	1
1528075775.583331000	48.0398	92	0
1528075775.584722000	48.0412	315	0
1528075775.585855000	48.0423	101	1
1528075775.700682000	48.1571	385	1
1528075775.700774000	48.1572	260	1
1528075775.719683000	48.1761	87	0
1528075776.010390000	48.4668	235	0
1528075776.011813000	48.4683	148	0
1528075776.012952000	48.4694	104	1
1528075776.013260000	48.4697	92	0
1528075776.014706000	48.4711	259	0
1528075776.015853000	48.4723	101	1
1528075776.182426000	48.6389	390	1
1528075776.182487000	48.6389	262	1
1528075776.201927000	48.6584	87	0
1528075776.333824000	48.7903	235	0
1528075776.335265000	48.7917	148	0
1528075776.336966000	48.7934	104	1
1528075776.337418000	48.7939	92	0
1528075776.338873000	48.7953	250	0
1528075776.339889000	48.7963	101	1
1528075776.828693000	49.2851	386	1
1528075776.828774000	49.2852	262	1
1528075776.846562000	49.303	87	0
1528075777.166673000	49.6231	301	0
1528075777.168036000	49.6245	148	0
1528075777.170047000	49.6265	104	1
1528075777.171132000	49.6276	92	0
1528075777.172607000	49.629	138	0
1528075777.173941000	49.6304	101	1
1528075777.259417000	49.7159	387	1
1528075777.259513000	49.716	262	1
1528075777.279330000	49.7358	87	0
1528075777.391749000	49.8482	278	0
1528075777.393168000	49.8496	148	0
1528075777.394982000	49.8514	104	1
1528075777.396503000	49.8529	92	0
1528075777.398008000	49.8544	185	0
1528075777.398961000	49.8554	101	1
1528075777.583383000	50.0398	385	1
1528075777.583450000	50.0399	256	1
1528075777.602012000	50.0585	87	0
1528075777.605432000	50.0619	87	0
1528075777.730916000	50.1874	356	0
1528075777.732337000	50.1888	148	0
1528075777.734055000	50.1905	107	1
1528075777.735419000	50.1919	92	0
1528075777.736862000	50.1933	182	0
1528075777.737978000	50.1944	101	1
1528075777.900571000	50.357	388	1
1528075777.900639000	50.3571	314	1
1528075777.919347000	50.3758	87	0
1528075777.923762000	50.3802	87	0
1528075778.042812000	50.4993	231	0
1528075778.044237000	50.5007	148	0
1528075778.046059000	50.5025	107	1
1528075778.047641000	50.5041	92	0
1528075778.049027000	50.5055	194	0
1528075778.049987000	50.5064	101	1
1528075778.196130000	50.6526	388	1
1528075778.196195000	50.6526	252	1
1528075778.215023000	50.6715	87	0
1528075778.475753000	50.9322	235	0
1528075778.477193000	50.9336	148	0
1528075778.479056000	50.9355	104	1
1528075778.480435000	50.9369	92	0
1528075778.481881000	50.9383	263	0
1528075778.483013000	50.9395	101	1
1528075779.976006000	52.4324	368	1
1528075779.976099000	52.4325	1412	1
1528075779.976136000	52.4326	1412	1
1528075779.976170000	52.4326	1412	1
1528075779.976202000	52.4326	242	1
1528075779.996099000	52.4525	87	0
1528075780.111755000	52.5682	410	0
1528075780.114797000	52.5712	101	1
1528075780.118552000	52.575	80	0
1528075780.121761000	52.5782	98	1
1528075780.175848000	52.6323	469	1
1528075780.175930000	52.6324	258	1
1528075780.195638000	52.6521	87	0
1528075780.303970000	52.7604	233	0
1528075780.305449000	52.7619	148	0
1528075780.306783000	52.7632	104	1
1528075780.308299000	52.7647	92	0
1528075780.309740000	52.7662	252	0
1528075780.310690000	52.7671	101	1
1528075780.479304000	52.9357	923	1
1528075780.479394000	52.9358	257	1
1528075780.497781000	52.9542	87	0
1528075780.613035000	53.0695	358	0
1528075780.614517000	53.071	148	0
1528075780.615789000	53.0722	104	1
1528075780.617191000	53.0736	92	0
1528075780.618703000	53.0751	156	0
1528075780.619723000	53.0762	101	1
1528075780.951169000	53.4076	979	1
1528075780.951258000	53.4077	256	1
1528075780.970814000	53.4273	87	0
1528075781.266468000	53.7229	235	0
1528075781.267818000	53.7243	148	0
1528075781.269772000	53.7262	104	1
1528075781.278647000	53.7351	92	0
1528075781.280330000	53.7368	111	0
1528075781.281773000	53.7382	101	1
1528075781.373038000	53.8295	387	1
1528075781.373097000	53.8295	257	1
1528075781.393391000	53.8498	87	0
1528075781.503764000	53.9602	255	0
1528075781.505255000	53.9617	148	0
1528075781.506840000	53.9633	104	1
1528075781.509818000	53.9663	92	0
1528075781.511259000	53.9677	134	0
1528075781.512792000	53.9692	101	1
1528075781.769357000	54.2258	388	1
1528075781.769450000	54.2259	259	1
1528075781.788806000	54.2452	87	0
1528075782.084529000	54.541	235	0
1528075782.086022000	54.5425	148	0
1528075782.087909000	54.5443	104	1
1528075782.089069000	54.5455	92	0
1528075782.090571000	54.547	194	0
1528075782.091807000	54.5482	101	1
1528075782.252461000	54.7089	387	1
1528075782.252522000	54.709	256	1
1528075782.272404000	54.7288	87	0
1528075782.404309000	54.8607	233	0
1528075782.405810000	54.8623	148	0
1528075782.406832000	54.8633	104	1
1528075782.408902000	54.8653	92	0
1528075782.410322000	54.8668	137	0
1528075782.411825000	54.8683	101	1
1528075782.667552000	55.124	385	1
1528075782.667638000	55.1241	259	1
1528075782.697730000	55.1542	87	0
1528075782.813065000	55.2695	255	0
1528075782.814530000	55.271	148	0
1528075782.815909000	55.2723	104	1
1528075782.819014000	55.2755	92	0
1528075782.820457000	55.2769	133	0
1528075782.821917000	55.2784	101	1
1528075782.858030000	55.3145	92	0
1528075782.860909000	55.3173	98	1
1528075783.402218000	55.8587	385	1
1528075783.402311000	55.8588	258	1
1528075783.420909000	55.8773	87	0
1528075783.543648000	56.0001	300	0
1528075783.545073000	56.0015	148	0
1528075783.546962000	56.0034	104	1
1528075783.548727000	56.0052	92	0
1528075783.550108000	56.0065	221	0
1528075783.551905000	56.0083	101	1
1528075783.631296000	56.0877	386	1
1528075783.631388000	56.0878	257	1
1528075783.650816000	56.1073	87	0
1528075783.782770000	56.2392	281	0
1528075783.784198000	56.2406	148	0
1528075783.785980000	56.2424	104	1
1528075783.786948000	56.2434	92	0
1528075783.788442000	56.2449	176	0
1528075783.789980000	56.2464	101	1
1528075784.027298000	56.4837	387	1
1528075784.027359000	56.4838	256	1
1528075784.045899000	56.5023	87	0
1528075784.173521000	56.63	235	0
1528075784.174942000	56.6314	148	0
1528075784.176026000	56.6325	104	1
1528075784.177939000	56.6344	92	0
1528075784.179370000	56.6358	192	0
1528075784.181069000	56.6375	101	1
1528075784.274997000	56.7314	386	1
1528075784.275074000	56.7315	256	1
1528075784.294624000	56.7511	87	0
1528075784.415339000	56.8718	333	0
1528075784.416759000	56.8732	148	0
1528075784.418029000	56.8745	104	1
1528075784.420382000	56.8768	92	0
1528075784.421832000	56.8783	326	0
1528075784.422942000	56.8794	101	1
1528075784.563360000	57.0198	386	1
1528075784.563452000	57.0199	258	1
1528075784.582274000	57.0387	87	0
1528075784.853192000	57.3096	256	0
1528075784.854601000	57.311	148	0
1528075784.855979000	57.3124	104	1
1528075784.856130000	57.3126	92	0
1528075784.857601000	57.314	330	0
1528075784.859128000	57.3156	101	1
1528075785.256816000	57.7133	471	1
1528075785.256871000	57.7133	260	1
1528075785.275540000	57.732	87	0
1528075785.415740000	57.8722	233	0
1528075785.417098000	57.8735	148	0
1528075785.419061000	57.8755	104	1
1528075785.420811000	57.8773	92	0
1528075785.422262000	57.8787	274	0
1528075785.422992000	57.8794	101	1
1528075785.537551000	57.994	386	1
1528075785.537626000	57.9941	256	1
1528075785.555600000	58.012	87	0
1528075785.840940000	58.2974	256	0
1528075785.842368000	58.2988	148	0
1528075785.844071000	58.3005	104	1
1528075785.845878000	58.3023	92	0
1528075785.847324000	58.3038	276	0
1528075785.849064000	58.3055	101	1
1528075786.038437000	58.4949	922	1
1528075786.038530000	58.495	257	1
1528075786.058470000	58.5149	87	0
1528075786.181912000	58.6384	233	0
1528075786.183340000	58.6398	148	0
1528075786.185092000	58.6415	104	1
1528075786.186948000	58.6434	92	0
1528075786.188396000	58.6448	276	0
1528075786.190060000	58.6465	101	1
1528075786.334145000	58.7906	980	1
1528075786.334232000	58.7907	256	1
1528075786.352990000	58.8094	87	0
1528075786.471255000	58.9277	233	0
1528075786.472698000	58.9291	148	0
1528075786.474068000	58.9305	104	1
1528075786.476922000	58.9334	92	0
1528075786.478368000	58.9348	277	0
1528075786.480094000	58.9365	101	1
1528075786.599825000	59.0563	389	1
1528075786.599921000	59.0564	259	1
1528075786.618956000	59.0754	87	0
1528075786.726825000	59.1833	358	0
1528075786.728192000	59.1846	148	0
1528075786.730086000	59.1865	104	1
1528075786.730632000	59.1871	92	0
1528075786.732065000	59.1885	184	0
1528075786.733071000	59.1895	101	1
1528075787.023502000	59.4799	386	1
1528075787.023591000	59.48	256	1
1528075787.042527000	59.499	87	0
1528075787.313520000	59.77	235	0
1528075787.314946000	59.7714	148	0
1528075787.316146000	59.7726	104	1
1528075787.316742000	59.7732	92	0
1528075787.318123000	59.7746	260	0
1528075787.319110000	59.7755	101	1
1528075787.446479000	59.9029	387	1
1528075787.446564000	59.903	259	1
1528075787.465080000	59.9215	87	0
1528075787.835612000	60.2921	256	0
1528075787.837036000	60.2935	148	0
1528075787.838228000	60.2947	104	1
1528075787.840645000	60.2971	92	0
1528075787.842035000	60.2985	129	0
1528075787.843139000	60.2996	101	1
1528075787.972379000	60.4288	386	1
1528075787.972475000	60.4289	257	1
1528075787.993506000	60.4499	87	0
1528075788.274725000	60.7312	235	0
1528075788.276205000	60.7326	148	0
1528075788.277260000	60.7337	104	1
1528075788.279935000	60.7364	92	0
1528075788.281384000	60.7378	281	0
1528075788.282155000	60.7386	101	1
1528075788.388293000	60.8447	386	1
1528075788.388358000	60.8448	257	1
1528075788.408216000	60.8647	87	0
1528075788.523741000	60.9802	256	0
1528075788.525223000	60.9817	148	0
1528075788.526249000	60.9827	104	1
1528075788.528036000	60.9845	92	0
1528075788.529539000	60.986	298	0
1528075788.531238000	60.9877	101	1
1528075788.627759000	61.0842	385	1
1528075788.627850000	61.0843	259	1
1528075788.661318000	61.1178	385	1
1528075788.664227000	61.1207	87	0
1528075788.681558000	61.138	87	0
1528075788.941992000	61.3984	235	0
1528075788.943413000	61.3999	148	0
1528075788.945291000	61.4017	107	1
1528075788.946400000	61.4028	92	0
1528075788.947843000	61.4043	199	0
1528075788.949327000	61.4058	101	1
1528075789.110579000	61.567	391	1
1528075789.110667000	61.5671	220	1
1528075789.129406000	61.5858	87	0
1528075789.271041000	61.7275	275	0
1528075789.272458000	61.7289	148	0
1528075789.274295000	61.7307	104	1
1528075789.275598000	61.732	92	0
1528075789.277027000	61.7335	249	0
1528075789.278219000	61.7347	101	1
1528075789.527678000	61.9841	390	1
1528075789.527743000	61.9842	500	1
1528075789.546475000	62.0029	87	0
1528075789.668763000	62.1252	304	0
1528075789.670201000	62.1266	148	0
1528075789.671314000	62.1278	104	1
1528075789.674221000	62.1307	92	0
1528075789.675730000	62.1322	291	0
1528075789.677383000	62.1338	101	1
1528075790.789636000	63.2461	468	1
1528075790.789707000	63.2461	257	1
1528075790.809031000	63.2655	87	0
1528075790.928675000	63.3851	358	0
1528075790.930117000	63.3866	148	0
1528075790.931160000	63.3876	104	1
1528075790.933514000	63.39	92	0
1528075790.935032000	63.3915	258	0
1528075790.936104000	63.3925	101	1
1528075791.009989000	63.4664	391	1
1528075791.010073000	63.4665	260	1
1528075791.028561000	63.485	87	0
1528075791.314654000	63.7711	233	0
1528075791.316082000	63.7725	148	0
1528075791.317193000	63.7736	104	1
1528075791.319955000	63.7764	92	0
1528075791.321390000	63.7778	89	0
1528075791.323161000	63.7796	101	1
1528075791.460568000	63.917	924	1
1528075791.460629000	63.9171	438	1
1528075791.481183000	63.9376	87	0
1528075791.619293000	64.0757	258	0
1528075791.620729000	64.0772	148	0
1528075791.622181000	64.0786	104	1
1528075791.623664000	64.0801	92	0
1528075791.625177000	64.0816	188	0
1528075791.626205000	64.0826	101	1
1528075791.908729000	64.3652	977	1
1528075791.908818000	64.3653	438	1
1528075791.927075000	64.3835	87	0
1528075792.057052000	64.5135	233	0
1528075792.058445000	64.5149	148	0
1528075792.060185000	64.5166	104	1
1528075792.061519000	64.518	92	0
1528075792.062961000	64.5194	321	0
1528075792.064178000	64.5206	101	1
1528075792.357448000	64.8139	388	1
1528075792.357538000	64.814	314	1
1528075792.376240000	64.8327	87	0
1528075792.661081000	65.1175	258	0
1528075792.662564000	65.119	148	0
1528075792.664290000	65.1207	104	1
1528075792.665450000	65.1219	92	0
1528075792.666901000	65.1233	179	0
1528075792.668329000	65.1248	101	1
1528075793.498557000	65.955	387	1
1528075793.498621000	65.9551	220	1
1528075793.516945000	65.9734	87	0
1528075793.522119000	65.9786	87	0
1528075793.648397000	66.1048	258	0
1528075793.650720000	66.1072	158	0
1528075793.651076000	66.1075	107	1
1528075793.652239000	66.1087	204	0
1528075793.655123000	66.1116	98	1
1528075793.724231000	66.1807	389	1
1528075793.724294000	66.1807	315	1
1528075793.741632000	66.1981	87	0
1528075793.882635000	66.3391	337	0
1528075793.884039000	66.3405	148	0
1528075793.885100000	66.3415	104	1
1528075793.887172000	66.3436	92	0
1528075793.890041000	66.3465	140	0
1528075793.890120000	66.3466	98	1
1528075793.893081000	66.3495	98	1
1528075793.951216000	66.4077	390	1
1528075793.951313000	66.4078	254	1
1528075793.983432000	66.4399	87	0
1528075794.096726000	66.5532	235	0
1528075794.098108000	66.5545	148	0
1528075794.099101000	66.5555	104	1
1528075794.101601000	66.558	92	0
1528075794.103033000	66.5595	291	0
1528075794.104085000	66.5605	101	1
1528075794.580610000	67.0371	390	1
1528075794.580677000	67.0371	261	1
1528075794.599629000	67.0561	87	0
1528075794.868568000	67.325	258	0
1528075794.869990000	67.3264	148	0
1528075794.871150000	67.3276	104	1
1528075794.873687000	67.3301	92	0
1528075794.875432000	67.3319	101	0
1528075794.876132000	67.3326	101	1
1528075794.943406000	67.3998	389	1
1528075794.943470000	67.3999	259	1
1528075794.965894000	67.4223	87	0
1528075795.079153000	67.5356	236	0
1528075795.080649000	67.5371	148	0
1528075795.082225000	67.5387	104	1
1528075795.082553000	67.539	92	0
1528075795.083999000	67.5404	178	0
1528075795.085146000	67.5416	101	1
1528075795.267778000	67.7242	387	1
1528075795.267834000	67.7243	259	1
1528075795.287649000	67.7441	87	0
1528075795.563914000	68.0204	258	0
1528075795.565403000	68.0218	148	0
1528075795.567239000	68.0237	104	1
1528075795.568209000	68.0246	92	0
1528075795.569713000	68.0262	209	0
1528075795.571233000	68.0277	101	1
1528075795.751689000	68.2081	471	1
1528075795.751754000	68.2082	262	1
1528075795.776378000	68.2328	87	0
1528075795.893838000	68.3503	233	0
1528075795.895331000	68.3518	148	0
1528075795.897255000	68.3537	104	1
1528075795.897571000	68.354	92	0
1528075795.899015000	68.3555	238	0
1528075795.900187000	68.3566	101	1
1528075796.227691000	68.6841	390	1
1528075796.227781000	68.6842	260	1
1528075796.249368000	68.7058	87	0
1528075796.367205000	68.8236	275	0
1528075796.368662000	68.8251	148	0
1528075796.370288000	68.8267	104	1
1528075796.371270000	68.8277	92	0
1528075796.372771000	68.8292	159	0
1528075796.374289000	68.8307	101	1
1528075796.511431000	68.9679	901	1
1528075796.511525000	68.968	1412	1
1528075796.511561000	68.968	1412	1
1528075796.511590000	68.968	1412	1
1528075796.511640000	68.9681	241	1
1528075796.512060000	68.9685	909	1
1528075796.512123000	68.9686	260	1
1528075796.531671000	68.9881	87	0
1528075796.632568000	69.089	412	0
1528075796.635363000	69.0918	101	1
1528075796.639799000	69.0962	80	0
1528075796.642311000	69.0988	98	1
1528075796.643894000	69.1003	382	0
1528075796.645320000	69.1018	148	0
1528075796.646299000	69.1027	101	1
1528075796.647987000	69.1044	92	0
1528075796.649366000	69.1058	272	0
1528075796.650229000	69.1067	101	1
1528075796.935931000	69.3924	387	1
1528075796.935996000	69.3924	260	1
1528075796.958110000	69.4146	87	0
1528075797.073196000	69.5296	232	0
1528075797.074667000	69.5311	148	0
1528075797.076328000	69.5328	104	1
1528075797.079292000	69.5357	92	0
1528075797.080748000	69.5372	233	0
1528075797.082333000	69.5388	101	1
1528075797.412327000	69.8688	384	1
1528075797.412388000	69.8688	262	1
1528075797.430522000	69.887	87	0
1528075797.542282000	69.9987	256	0
1528075797.543703000	70.0001	148	0
1528075797.545354000	70.0018	104	1
1528075797.546046000	70.0025	92	0
1528075797.547546000	70.004	121	0
1528075797.548255000	70.0047	101	1
1528075797.811725000	70.2682	385	1
1528075797.811800000	70.2682	259	1
1528075797.830483000	70.2869	87	0
1528075798.113181000	70.5696	233	0
1528075798.114682000	70.5711	148	0
1528075798.116398000	70.5728	104	1
1528075798.117452000	70.5739	92	0
1528075798.118954000	70.5754	212	0
1528075798.120395000	70.5768	101	1
1528075798.141468000	70.5979	386	1
1528075798.141565000	70.598	259	1
1528075798.163559000	70.62	87	0
1528075798.442412000	70.8989	232	0
1528075798.443903000	70.9003	148	0
1528075798.445397000	70.9018	104	1
1528075798.447388000	70.9038	92	0
1528075798.448862000	70.9053	314	0
1528075798.450441000	70.9069	101	1
1528075798.605562000	71.062	385	1
1528075798.605659000	71.0621	262	1
1528075798.625031000	71.0815	87	0
1528075798.630035000	71.0865	87	0
1528075798.761384000	71.2178	256	0
1528075798.762824000	71.2193	148	0
1528075798.764414000	71.2209	107	1
1528075798.766703000	71.2231	92	0
1528075798.768197000	71.2246	195	0
1528075798.769352000	71.2258	101	1
1528075798.900817000	71.3573	386	1
1528075798.900877000	71.3573	259	1
1528075798.919162000	71.3756	87	0
1528075799.034032000	71.4905	337	0
1528075799.035477000	71.4919	148	0
1528075799.037328000	71.4938	92	0
1528075799.037438000	71.4939	104	1
1528075799.038794000	71.4952	125	0
1528075799.040502000	71.4969	101	1
1528075799.185073000	71.6415	390	1
1528075799.185133000	71.6416	261	1
1528075799.204138000	71.6606	87	0
1528075799.477262000	71.9337	233	0
1528075799.478686000	71.9351	148	0
1528075799.480469000	71.9369	104	1
1528075799.481116000	71.9376	92	0
1528075799.482534000	71.939	173	0
1528075799.483399000	71.9398	101	1
1528075799.514086000	71.9705	368	1
1528075799.514180000	71.9706	1412	1
1528075799.514204000	71.9706	1412	1
1528075799.514253000	71.9707	1412	1
1528075799.514304000	71.9707	1412	1
1528075799.514326000	71.9708	1412	1
1528075799.514366000	71.9708	1412	1
1528075799.514400000	71.9708	1412	1
1528075799.514434000	71.9709	1412	1
1528075799.514458000	71.9709	1412	1
1528075799.514498000	71.9709	1412	1
1528075799.514544000	71.971	1412	1
1528075799.516417000	71.9729	1412	1
1528075799.516464000	71.9729	1412	1
1528075799.516514000	71.973	753	1
1528075799.534429000	71.9909	87	0
1528075799.538110000	71.9945	87	0
1528075799.665849000	72.1223	395	0
1528075799.668477000	72.1249	104	1
1528075799.673030000	72.1295	80	0
1528075799.675462000	72.1319	98	1
1528075799.709451000	72.1659	385	1
1528075799.709535000	72.166	262	1
1528075799.727441000	72.1839	87	0
1528075799.847407000	72.3038	233	0
1528075799.848827000	72.3053	148	0
1528075799.850501000	72.3069	104	1
1528075799.853401000	72.3098	92	0
1528075799.854845000	72.3113	173	0
1528075799.856434000	72.3129	101	1
1528075799.965611000	72.4221	470	1
1528075799.965687000	72.4221	258	1
1528075799.982773000	72.4392	87	0
1528075800.106671000	72.5631	233	0
1528075800.108125000	72.5646	148	0
1528075800.109498000	72.5659	104	1
1528075800.109535000	72.566	92	0
1528075800.111033000	72.5675	190	0
1528075800.112546000	72.569	101	1
1528075800.180629000	72.6371	388	1
1528075800.180693000	72.6371	259	1
1528075800.198851000	72.6553	87	0
1528075800.206625000	72.6631	87	0
1528075800.332731000	72.7892	277	0
1528075800.334223000	72.7907	148	0
1528075800.335509000	72.7919	107	1
1528075800.336825000	72.7933	92	0
1528075800.338270000	72.7947	152	0
1528075800.339440000	72.7959	101	1
1528075800.590820000	73.0473	925	1
1528075800.590884000	73.0473	222	1
1528075800.608741000	73.0652	87	0
1528075800.736982000	73.1934	256	0
1528075800.738406000	73.1948	148	0
1528075800.739539000	73.196	104	1
1528075800.741692000	73.1981	92	0
1528075800.743085000	73.1995	256	0
1528075800.744527000	73.201	101	1
1528075800.855862000	73.3123	979	1
1528075800.855940000	73.3124	316	1
1528075800.874297000	73.3307	87	0
1528075801.007546000	73.464	236	0
1528075801.009014000	73.4655	148	0
1528075801.010553000	73.467	104	1
1528075801.013654000	73.4701	92	0
1528075801.015093000	73.4715	256	0
1528075801.016465000	73.4729	101	1
1528075801.159885000	73.6163	388	1
1528075801.159945000	73.6164	316	1
1528075801.192758000	73.6492	87	0
1528075801.197530000	73.654	87	0
1528075801.301584000	73.758	378	0
1528075801.303038000	73.7595	148	0
1528075801.304566000	73.761	107	1
1528075801.305421000	73.7619	92	0
1528075801.306864000	73.7633	245	0
1528075801.308553000	73.765	101	1
1528075801.664037000	74.1205	388	1
1528075801.664131000	74.1206	378	1
1528075801.682488000	74.1389	87	0
1528075801.953805000	74.4102	256	0
1528075801.955287000	74.4117	148	0
1528075801.956625000	74.4131	104	1
1528075801.960320000	74.4168	92	0
1528075801.961763000	74.4182	218	0
1528075801.963543000	74.42	101	1
1528075802.137675000	74.5941	390	1
1528075802.137765000	74.5942	254	1
1528075802.158001000	74.6144	87	0
1528075802.421335000	74.8778	233	0
1528075802.422774000	74.8792	148	0
1528075802.424630000	74.8811	104	1
1528075802.426023000	74.8825	92	0
1528075802.427476000	74.8839	140	0
1528075802.428556000	74.885	101	1
1528075806.244109000	78.7005	386	1
1528075806.244194000	78.7006	259	1
1528075806.272430000	78.7289	87	0
1528075806.381615000	78.8381	256	0
1528075806.383005000	78.8394	148	0
1528075806.384037000	78.8405	104	1
1528075806.385508000	78.8419	92	0
1528075806.386951000	78.8434	231	0
1528075806.387942000	78.8444	101	1
1528075806.710154000	79.1666	389	1
1528075806.710215000	79.1667	260	1
1528075806.730167000	79.1866	87	0
1528075806.842047000	79.2985	256	0
1528075806.843507000	79.2999	148	0
1528075806.845061000	79.3015	104	1
1528075806.846842000	79.3033	92	0
1528075806.848277000	79.3047	183	0
1528075806.850005000	79.3064	101	1
1528075806.965890000	79.4223	386	1
1528075806.965985000	79.4224	259	1
1528075806.987111000	79.4436	87	0
1528075806.993628000	79.4501	87	0
1528075807.141768000	79.5982	232	0
1528075807.143159000	79.5996	148	0
1528075807.145063000	79.6015	107	1
1528075807.146384000	79.6028	92	0
1528075807.147827000	79.6043	193	0
1528075807.149053000	79.6055	101	1
1528075807.368393000	79.8248	385	1
1528075807.368488000	79.8249	258	1
1528075807.396728000	79.8532	87	0
1528075807.542813000	79.9993	358	0
1528075807.544234000	80.0007	148	0
1528075807.546064000	80.0025	104	1
1528075807.546740000	80.0032	92	0
1528075807.548184000	80.0046	156	0
1528075807.549062000	80.0055	101	1
1528075807.851266000	80.3077	471	1
1528075807.851358000	80.3078	261	1
1528075807.884544000	80.341	87	0
1528075807.997043000	80.4535	232	0
1528075807.998466000	80.4549	148	0
1528075808.000078000	80.4565	104	1
1528075808.000938000	80.4574	92	0
1528075808.002384000	80.4588	302	0
1528075808.004063000	80.4605	101	1
1528075808.325396000	80.7818	388	1
1528075808.325459000	80.7819	259	1
1528075808.369131000	80.8256	388	1
1528075808.396559000	80.853	87	0
1528075808.405574000	80.862	87	0
1528075808.535529000	80.992	258	0
1528075808.536972000	80.9934	148	0
1528075808.538113000	80.9946	107	1
1528075808.539904000	80.9963	92	0
1528075808.541344000	80.9978	224	0
1528075808.543128000	80.9996	101	1
1528075808.648428000	81.1049	387	1
1528075808.648522000	81.105	259	1
1528075808.666590000	81.123	87	0
1528075808.946335000	81.4028	233	0
1528075808.947766000	81.4042	148	0
1528075808.949149000	81.4056	104	1
1528075808.951031000	81.4075	92	0
1528075808.952489000	81.4089	195	0
1528075808.954138000	81.4106	101	1
1528075809.012186000	81.4686	923	1
1528075809.012274000	81.4687	258	1
1528075809.030470000	81.4869	87	0
1528075809.140646000	81.5971	235	0
1528075809.142035000	81.5985	148	0
1528075809.143142000	81.5996	104	1
1528075809.144619000	81.6011	92	0
1528075809.146054000	81.6025	97	0
1528075809.147118000	81.6036	101	1
1528075809.244499000	81.7009	977	1
1528075809.244560000	81.701	261	1
1528075809.263607000	81.72	87	0
1528075809.410002000	81.8664	233	0
1528075809.411430000	81.8679	148	0
1528075809.413176000	81.8696	104	1
1528075809.414678000	81.8711	92	0
1528075809.416156000	81.8726	237	0
1528075809.417142000	81.8736	101	1
1528075809.778653000	82.2351	386	1
1528075809.778747000	82.2352	261	1
1528075809.796831000	82.2533	87	0
1528075809.934447000	82.3909	300	0
1528075809.936417000	82.3929	148	0
1528075809.937245000	82.3937	104	1
1528075809.939767000	82.3962	92	0
1528075809.941208000	82.3976	143	0
1528075809.942163000	82.3986	101	1
1528075810.043193000	82.4996	387	1
1528075810.043249000	82.4997	259	1
1528075810.061675000	82.5181	87	0
1528075810.195836000	82.6523	233	0
1528075810.197227000	82.6537	148	0
1528075810.198261000	82.6547	104	1
1528075810.201076000	82.6575	92	0
1528075810.202575000	82.659	137	0
1528075810.204348000	82.6608	101	1
1528075810.467574000	82.924	386	1
1528075810.467664000	82.9241	259	1
1528075810.486956000	82.9434	87	0
1528075810.608980000	83.0654	255	0
1528075810.610414000	83.0669	148	0
1528075810.612272000	83.0687	104	1
1528075810.614355000	83.0708	92	0
1528075810.615798000	83.0722	244	0
1528075810.617326000	83.0738	101	1
1528075810.941841000	83.3983	385	1
1528075810.941893000	83.3983	258	1
1528075810.972275000	83.4287	87	0
1528075811.261300000	83.7177	381	0
1528075811.262755000	83.7192	148	0
1528075811.264315000	83.7208	104	1
1528075811.264863000	83.7213	92	0
1528075811.266314000	83.7228	157	0
1528075811.267247000	83.7237	101	1
1528075811.413636000	83.8701	387	1
1528075811.413727000	83.8702	258	1
1528075811.441929000	83.8984	87	0
1528075811.565087000	84.0215	256	0
1528075811.566581000	84.023	148	0
1528075811.568322000	84.0248	104	1
1528075811.572755000	84.0292	92	0
1528075811.574203000	84.0306	216	0
1528075811.575242000	84.0317	101	1
1528075811.900628000	84.3571	389	1
1528075811.900688000	84.3571	254	1
1528075811.918666000	84.3751	87	0
1528075812.045050000	84.5015	233	0
1528075812.046522000	84.503	148	0
1528075812.048358000	84.5048	104	1
1528075812.055787000	84.5122	92	0
1528075812.057235000	84.5137	292	0
1528075812.058289000	84.5147	101	1
1528075812.501589000	84.958	386	1
1528075812.501655000	84.9581	258	1
1528075812.519636000	84.9761	87	0
1528075812.651870000	85.1083	256	0
1528075812.653295000	85.1097	148	0
1528075812.654396000	85.1108	104	1
1528075812.656318000	85.1128	92	0
1528075812.657765000	85.1142	119	0
1528075812.659474000	85.1159	101	1
1528075812.725361000	85.1818	385	1
1528075812.725452000	85.1819	258	1
1528075812.743725000	85.2002	87	0
1528075812.851026000	85.3075	235	0
1528075812.852389000	85.3088	148	0
1528075812.854407000	85.3108	104	1
1528075812.856031000	85.3125	92	0
1528075812.857443000	85.3139	111	0
1528075812.858330000	85.3148	101	1
1528075812.975772000	85.4322	468	1
1528075812.975834000	85.4323	259	1
1528075812.995253000	85.4517	87	0
1528075813.120286000	85.5767	232	0
1528075813.121712000	85.5782	148	0
1528075813.123418000	85.5799	104	1
1528075813.125423000	85.5819	92	0
1528075813.126926000	85.5834	205	0
1528075813.128401000	85.5848	101	1
1528075813.378577000	85.835	389	1
1528075813.378643000	85.8351	260	1
1528075813.400120000	85.8566	87	0
1528075813.517898000	85.9743	358	0
1528075813.519330000	85.9758	148	0
1528075813.520444000	85.9769	104	1
1528075813.522371000	85.9788	92	0
1528075813.523816000	85.9803	281	0
1528075813.525431000	85.9819	101	1
1528075813.867057000	86.3235	367	1
1528075813.867138000	86.3236	1412	1
1528075813.867163000	86.3236	1412	1
1528075813.867205000	86.3236	1412	1
1528075813.867253000	86.3237	549	1
1528075813.887447000	86.3439	100	0
1528075813.890490000	86.3469	98	1
1528075814.009451000	86.4659	391	0
1528075814.012479000	86.4689	98	1
1528075814.015174000	86.4716	80	0
1528075814.017470000	86.4739	98	1
1528075814.534494000	86.9909	924	1
1528075814.534582000	86.991	258	1
1528075814.563332000	87.0198	87	0
1528075814.680048000	87.1365	256	0
1528075814.681538000	87.138	148	0
1528075814.682910000	87.1393	104	1
1528075814.688973000	87.1454	92	0
1528075814.690413000	87.1469	237	0
1528075814.691899000	87.1483	101	1
1528075814.758419000	87.2149	979	1
1528075814.758483000	87.2149	259	1
1528075814.777444000	87.2339	87	0
1528075814.913039000	87.3695	232	0
1528075814.914476000	87.3709	148	0
1528075814.915916000	87.3724	104	1
1528075814.918113000	87.3746	92	0
1528075814.919596000	87.376	226	0
1528075814.920905000	87.3773	101	1
1528075815.212122000	87.6686	385	1
1528075815.212209000	87.6686	258	1
1528075815.242783000	87.6992	87	0
1528075815.373383000	87.8298	235	0
1528075815.374806000	87.8312	148	0
1528075815.375946000	87.8324	104	1
1528075815.379414000	87.8359	92	0
1528075815.380862000	87.8373	316	0
1528075815.381867000	87.8383	101	1
1528075815.660309000	88.1167	387	1
1528075815.660375000	88.1168	259	1
1528075815.679357000	88.1358	87	0
1528075815.793398000	88.2498	298	0
1528075815.794818000	88.2513	148	0
1528075815.795970000	88.2524	104	1
1528075815.796356000	88.2528	92	0
1528075815.797803000	88.2542	240	0
1528075815.798926000	88.2554	101	1
1528075816.090336000	88.5468	390	1
1528075816.090396000	88.5468	261	1
1528075816.108551000	88.565	87	0
1528075816.218229000	88.6747	235	0
1528075816.219652000	88.6761	148	0
1528075816.220992000	88.6774	104	1
1528075816.222470000	88.6789	92	0
1528075816.223839000	88.6803	140	0
1528075816.224903000	88.6813	101	1
1528075816.434198000	88.8906	386	1
1528075816.434260000	88.8907	259	1
1528075816.454289000	88.9107	87	0
1528075816.580989000	89.0374	259	0
1528075816.582374000	89.0388	148	0
1528075816.584014000	89.0405	104	1
1528075816.587035000	89.0435	92	0
1528075816.588534000	89.045	219	0
1528075816.590000000	89.0464	101	1
1528075816.836355000	89.2928	387	1
1528075816.836450000	89.2929	258	1
1528075816.854547000	89.311	87	0
1528075816.998728000	89.4552	378	0
1528075817.000093000	89.4565	148	0
1528075817.002040000	89.4585	104	1
1528075817.003045000	89.4595	92	0
1528075817.004551000	89.461	193	0
1528075817.006026000	89.4625	101	1
1528075817.298238000	89.7547	385	1
1528075817.298326000	89.7548	261	1
1528075817.317475000	89.7739	87	0
1528075817.447701000	89.9041	236	0
1528075817.449081000	89.9055	148	0
1528075817.451063000	89.9075	104	1
1528075817.451851000	89.9083	92	0
1528075817.453233000	89.9097	183	0
1528075817.454974000	89.9114	101	1
1528075817.670674000	90.1271	388	1
1528075817.670735000	90.1272	258	1
1528075817.700080000	90.1565	87	0
1528075817.826042000	90.2825	254	0
1528075817.827493000	90.2839	148	0
1528075817.828920000	90.2854	92	0
1528075817.829142000	90.2856	107	1
1528075817.830383000	90.2868	162	0
1528075817.833056000	90.2895	98	1
1528075818.084522000	90.541	465	1
1528075818.084597000	90.541	261	1
1528075818.104236000	90.5607	87	0
1528075818.216160000	90.6726	233	0
1528075818.217659000	90.6741	148	0
1528075818.219067000	90.6755	104	1
1528075818.219568000	90.676	92	0
1528075818.221012000	90.6775	200	0
1528075818.222030000	90.6785	101	1
1528075818.529384000	90.9858	390	1
1528075818.529474000	90.9859	254	1
1528075818.547492000	91.0039	87	0
1528075818.682984000	91.1394	258	0
1528075818.684402000	91.1408	148	0
1528075818.686082000	91.1425	104	1
1528075818.688221000	91.1447	92	0
1528075818.689664000	91.1461	157	0
1528075818.691069000	91.1475	101	1
1528075818.804226000	91.2607	387	1
1528075818.804291000	91.2607	254	1
1528075818.822594000	91.279	87	0
1528075818.932438000	91.3889	337	0
1528075818.933860000	91.3903	148	0
1528075818.935093000	91.3915	104	1
1528075818.937218000	91.3937	92	0
1528075818.940090000	91.3965	98	1
1528075818.940347000	91.3968	332	0
1528075818.943085000	91.3995	98	1
1528075823.937255000	96.3937	923	1
1528075823.937335000	96.3938	258	1
1528075823.957847000	96.4143	87	0
1528075824.067143000	96.5236	258	0
1528075824.068545000	96.525	148	0
1528075824.069749000	96.5262	104	1
1528075824.071982000	96.5284	92	0
1528075824.073576000	96.53	222	0
1528075824.074762000	96.5312	101	1
1528075824.227577000	96.684	979	1
1528075824.227647000	96.6841	267	1
1528075824.249249000	96.7057	87	0
1528075824.361381000	96.8178	235	0
1528075824.362811000	96.8193	148	0
1528075824.363841000	96.8203	104	1
1528075824.367061000	96.8235	92	0
1528075824.368562000	96.825	319	0
1528075824.369770000	96.8262	101	1
1528075826.091969000	98.5484	385	1
1528075826.092053000	98.5485	258	1
1528075826.110636000	98.5671	87	0
1528075826.249785000	98.7062	259	0
1528075826.251242000	98.7077	148	0
1528075826.252542000	98.709	104	1
1528075826.255400000	98.7118	92	0
1528075826.256849000	98.7133	307	0
1528075826.258501000	98.7149	101	1
1528075826.316670000	98.7731	388	1
1528075826.316734000	98.7732	258	1
1528075826.336730000	98.7932	87	0
1528075826.341449000	98.7979	87	0
1528075826.458068000	98.9145	235	0
1528075826.459518000	98.916	148	0
1528075826.460551000	98.917	107	1
1528075826.462738000	98.9192	92	0
1528075826.464138000	98.9206	85	0
1528075826.465477000	98.9219	101	1
1528075826.576595000	99.033	391	1
1528075826.576676000	99.0331	260	1
1528075826.591664000	99.0481	100	0
1528075826.594536000	99.051	98	1
1528075826.594808000	99.0512	87	0
1528075826.712144000	99.1686	254	0
1528075826.713546000	99.17	148	0
1528075826.714566000	99.171	104	1
1528075826.715763000	99.1722	92	0
1528075826.717213000	99.1737	251	0
1528075826.718561000	99.175	101	1
1528075827.059933000	99.5164	387	1
1528075827.060018000	99.5165	259	1
1528075827.078494000	99.5349	87	0
1528075827.208698000	99.6651	235	0
1528075827.210113000	99.6666	148	0
1528075827.211593000	99.668	104	1
1528075827.214056000	99.6705	92	0
1528075827.215553000	99.672	323	0
1528075827.216511000	99.673	101	1
1528075827.394974000	99.8514	387	1
1528075827.395064000	99.8515	260	1
1528075827.413085000	99.8695	87	0
1528075827.557193000	100.014	298	0
1528075827.558580000	100.015	148	0
1528075827.559603000	100.016	104	1
1528075827.565576000	100.022	92	0
1528075827.567033000	100.023	201	0
1528075827.568548000	100.025	101	1
1528075827.815986000	100.272	386	1
1528075827.816047000	100.272	259	1
1528075827.834256000	100.291	87	0
1528075827.950367000	100.407	235	0
1528075827.951789000	100.408	148	0
1528075827.953636000	100.41	104	1
1528075827.955791000	100.412	92	0
1528075827.957343000	100.414	277	0
1528075827.958560000	100.415	101	1
1528075828.139727000	100.596	387	1
1528075828.139791000	100.596	258	1
[truncated: 376 more rows]
