# Supplementary material for: Method for multi-task learning fusion network traffic classification to address small sample labels
Source: Sci Rep. 2024 Jan 30;14:2518. doi: 10.1038/s41598-024-51933-8 (PMC10827795; doi:10.1038/s41598-024-51933-8)
Supplement: Supplementary file 2 — Supplementary Information 2. [file 41598_2024_51933_MOESM2_ESM.zip › QUIC Dataset/QUIC Dataset/pretraining/Google Doc/GoogleDoc-1071.txt]

1527958067.356183000	0	275	1
1527958067.377346000	0.021163	69	0
1527958067.619745000	0.263562	379	0
1527958067.621634000	0.265451	83	1
1527958067.646523000	0.29034	1392	0
1527958067.646738000	0.290555	1392	0
1527958067.647046000	0.290863	1392	0
1527958067.647048000	0.290865	166	0
1527958067.647115000	0.290932	64	0
1527958067.650161000	0.293978	92	1
1527958067.673274000	0.317091	1392	0
1527958067.673541000	0.317358	1392	0
1527958067.674550000	0.318367	83	1
1527958067.675124000	0.318941	1392	0
1527958067.676648000	0.320465	180	0
1527958067.676812000	0.320629	80	1
1527958067.676942000	0.320759	1392	0
1527958067.677353000	0.32117	1392	0
1527958067.677606000	0.321423	1317	0
1527958067.678541000	0.322358	89	1
1527958067.700769000	0.344586	1392	0
1527958067.701003000	0.34482	1392	0
1527958067.701309000	0.345126	1392	0
1527958067.701312000	0.345129	180	0
1527958067.702565000	0.346382	89	1
1527958067.704432000	0.348249	64	0
1527958067.704704000	0.348521	1174	0
1527958067.706558000	0.350375	83	1
1527958067.727244000	0.371061	1392	0
1527958067.727355000	0.371172	1392	0
1527958067.727603000	0.37142	1392	0
1527958067.727605000	0.371422	180	0
1527958067.730507000	0.374324	64	0
1527958067.731239000	0.375056	1392	0
1527958067.731521000	0.375338	1387	0
1527958067.735601000	0.379418	1392	0
1527958067.735772000	0.379589	782	0
1527958067.735860000	0.379677	98	1
1527958067.738177000	0.381994	83	1
1527958067.739080000	0.382897	1392	0
1527958067.739231000	0.383048	978	0
1527958067.740629000	0.384446	83	1
1527958067.743930000	0.387747	1392	0
1527958067.744177000	0.387994	1392	0
1527958067.744472000	0.388289	1392	0
1527958067.744474000	0.388291	168	0
1527958067.744550000	0.388367	64	0
1527958067.745579000	0.389396	92	1
1527958067.753132000	0.396949	1392	0
1527958067.753135000	0.396952	149	0
1527958067.755003000	0.39882	1392	0
1527958067.755279000	0.399096	1392	0
1527958067.755861000	0.399678	1392	0
1527958067.755863000	0.39968	168	0
1527958067.755942000	0.399759	64	0
1527958067.757974000	0.401791	86	1
1527958067.758316000	0.402133	1392	0
1527958067.758320000	0.402137	146	0
1527958067.760623000	0.40444	95	1
1527958067.765008000	0.408825	1392	0
1527958067.765257000	0.409074	1392	0
1527958067.765560000	0.409377	1392	0
1527958067.765562000	0.409379	168	0
1527958067.765721000	0.409538	771	0
1527958067.766555000	0.410372	92	1
1527958067.770681000	0.414498	1392	0
1527958067.770947000	0.414764	1392	0
1527958067.771268000	0.415085	1392	0
1527958067.771271000	0.415088	168	0
1527958067.771469000	0.415286	888	0
1527958067.772587000	0.416404	92	1
1527958068.167405000	0.811222	626	1
1527958068.167467000	0.811284	1392	1
1527958068.167506000	0.811323	886	1
1527958068.172813000	0.81663	197	1
1527958068.189420000	0.833237	69	0
1527958068.193662000	0.837479	69	0
1527958068.364603000	1.00842	260	0
1527958068.364902000	1.00872	1392	0
1527958068.364973000	1.00879	1392	0
1527958068.365199000	1.00902	1392	0
1527958068.365202000	1.00902	160	0
1527958068.365649000	1.00947	1392	0
1527958068.365810000	1.00963	1392	0
1527958068.366019000	1.00984	1051	0
1527958068.366511000	1.01033	72	0
1527958068.366604000	1.01042	107	1
1527958068.366944000	1.01076	105	0
1527958068.368597000	1.01241	83	1
1527958068.409343000	1.05316	197	1
1527958068.428867000	1.07268	69	0
1527958068.570188000	1.214	355	0
1527958068.571603000	1.21542	83	1
1527958068.579891000	1.22371	60	0
1527958068.581617000	1.22543	80	1
1527958068.610301000	1.25412	369	0
1527958068.611025000	1.25484	1096	0
1527958068.613124000	1.25694	72	0
1527958068.613205000	1.25702	167	0
1527958068.616686000	1.2605	83	1
1527958068.624261000	1.26808	83	1
1527958068.659690000	1.30351	549	1
1527958068.662070000	1.30589	699	1
1527958068.678789000	1.32261	69	0
1527958068.864826000	1.50864	479	0
1527958068.864834000	1.50865	60	0
1527958068.866745000	1.51056	86	1
1527958069.031485000	1.6753	1296	0
1527958069.031488000	1.6753	151	0
1527958069.033640000	1.67746	83	1
1527958069.172570000	1.81639	344	1
1527958069.172667000	1.81648	124	1
1527958069.193162000	1.83698	69	0
1527958069.211261000	1.85508	135	1
1527958069.211350000	1.85517	170	1
1527958069.231829000	1.87565	69	0
1527958069.267449000	1.91127	1392	0
1527958069.267698000	1.91151	1392	0
1527958069.268007000	1.91182	1392	0
1527958069.268083000	1.9119	472	0
1527958069.268085000	1.9119	72	0
1527958069.268156000	1.91197	98	0
1527958069.270677000	1.91449	101	1
1527958069.344661000	1.98848	702	0
1527958069.344664000	1.98848	72	0
1527958069.344781000	1.9886	175	0
1527958069.346656000	1.99047	86	1
1527958070.062795000	2.70661	210	1
1527958070.081904000	2.72572	69	0
1527958070.436898000	3.08071	328	0
1527958070.437170000	3.08099	1392	0
1527958070.437369000	3.08119	975	0
1527958070.438556000	3.08237	72	0
1527958070.438630000	3.08245	246	0
1527958070.439182000	3.083	86	1
1527958070.441701000	3.08552	86	1
1527958070.575936000	3.21975	1311	1
1527958070.576622000	3.22044	1392	1
1527958070.576653000	3.22047	1362	1
1527958070.576716000	3.22053	823	1
1527958070.601753000	3.24557	69	0
1527958070.624035000	3.26785	581	0
1527958070.625760000	3.26958	83	1
1527958070.691686000	3.3355	1392	1
1527958070.691730000	3.33555	391	1
1527958070.712504000	3.35632	69	0
1527958071.048489000	3.69231	1240	0
1527958071.050771000	3.69459	83	1
1527958071.202988000	3.8468	317	0
1527958071.203260000	3.84708	1392	0
1527958071.203707000	3.84752	1392	0
1527958071.203779000	3.8476	1392	0
1527958071.203783000	3.8476	168	0
1527958071.203786000	3.8476	451	0
1527958071.205253000	3.84907	95	1
1527958071.449176000	4.09299	506	1
1527958071.449286000	4.0931	1392	1
1527958071.449326000	4.09314	1392	1
1527958071.449382000	4.0932	1392	1
1527958071.449407000	4.09322	1392	1
1527958071.449450000	4.09327	1392	1
1527958071.449484000	4.0933	1392	1
1527958071.449523000	4.09334	1392	1
1527958071.449567000	4.09338	1392	1
1527958071.449614000	4.09343	1392	1
1527958071.449640000	4.09346	1392	1
1527958071.449690000	4.09351	1392	1
1527958071.449716000	4.09353	1392	1
1527958071.449770000	4.09359	1251	1
1527958071.469068000	4.11288	69	0
1527958071.473219000	4.11704	69	0
1527958071.620142000	4.26396	1321	1
1527958071.642583000	4.2864	69	0
1527958071.786861000	4.43068	378	0
1527958071.788616000	4.43243	83	1
1527958071.791063000	4.43488	60	0
1527958071.804183000	4.448	80	1
1527958071.883664000	4.52748	391	0
1527958071.883782000	4.5276	291	0
1527958071.915509000	4.55933	83	1
1527958071.920412000	4.56423	379	0
1527958071.931054000	4.57487	80	1
1527958073.188744000	5.83256	312	1
1527958073.188826000	5.83264	1392	1
1527958073.188852000	5.83267	961	1
1527958073.190283000	5.8341	203	1
1527958073.190360000	5.83418	1392	1
1527958073.190401000	5.83422	1392	1
1527958073.190433000	5.83425	738	1
1527958073.208777000	5.85259	231	1
1527958073.209548000	5.85336	69	0
1527958073.213062000	5.85688	69	0
1527958073.220898000	5.86471	100	1
1527958073.229247000	5.87306	69	0
1527958073.237148000	5.88096	74	0
1527958073.238590000	5.88241	83	1
1527958073.241259000	5.88508	69	0
1527958073.394516000	6.03833	376	0
1527958073.398299000	6.04212	60	0
1527958073.403030000	6.04685	83	1
1527958073.404650000	6.04847	80	1
1527958073.465696000	6.10951	587	0
1527958073.465699000	6.10952	286	0
1527958073.465838000	6.10965	193	0
1527958073.467745000	6.11156	86	1
1527958073.468474000	6.11229	81	1
1527958073.471615000	6.11543	228	1
1527958073.488366000	6.13218	69	0
1527958073.491830000	6.13565	69	0
1527958073.857284000	6.5011	899	0
1527958073.857414000	6.50123	1392	0
1527958073.857485000	6.5013	1392	0
1527958073.857622000	6.50144	1392	0
1527958073.857624000	6.50144	160	0
1527958073.857791000	6.50161	1392	0
1527958073.858104000	6.50192	1332	0
1527958073.859271000	6.50309	1392	0
1527958073.859570000	6.50339	1392	0
1527958073.859872000	6.50369	1392	0
1527958073.859874000	6.50369	168	0
1527958073.860147000	6.50396	1199	0
1527958073.862290000	6.50611	113	1
1527958073.863747000	6.50756	83	1
1527958073.864180000	6.508	1392	0
1527958073.864450000	6.50827	1392	0
1527958073.864746000	6.50856	1392	0
1527958073.864748000	6.50856	168	0
1527958073.864819000	6.50864	64	0
1527958073.866368000	6.51019	1392	0
1527958073.866446000	6.51026	710	0
1527958073.866670000	6.51049	98	1
1527958073.893358000	6.53717	1392	0
1527958073.893646000	6.53746	1392	0
1527958073.894243000	6.53806	1392	0
1527958073.894245000	6.53806	180	0
1527958073.894327000	6.53814	64	0
1527958073.894411000	6.53823	728	0
1527958073.896631000	6.54045	92	1
1527958073.897920000	6.54174	1392	0
1527958073.898186000	6.542	1392	0
1527958073.898483000	6.5423	1392	0
1527958073.898485000	6.5423	168	0
1527958073.898550000	6.54237	64	0
1527958073.898726000	6.54254	953	0
1527958073.900626000	6.54444	98	1
1527958073.901265000	6.54508	1392	0
1527958073.901346000	6.54516	1392	0
1527958073.901551000	6.54537	1392	0
1527958073.901553000	6.54537	168	0
1527958073.901892000	6.54571	1392	0
1527958073.901894000	6.54571	165	0
1527958073.902654000	6.54647	95	1
1527958073.903763000	6.54758	1392	0
1527958073.903927000	6.54774	1392	0
1527958073.904557000	6.54837	1392	0
1527958073.904560000	6.54838	168	0
1527958073.904636000	6.54845	64	0
1527958073.904924000	6.54874	1175	0
1527958073.905616000	6.54943	95	1
1527958073.907570000	6.55139	1392	0
1527958073.907850000	6.55167	1392	0
1527958073.908145000	6.55196	1392	0
1527958073.908148000	6.55196	168	0
1527958073.908367000	6.55218	946	0
1527958073.908451000	6.55227	1392	0
1527958073.908731000	6.55255	1279	0
1527958073.908862000	6.55268	729	0
1527958073.910041000	6.55386	1392	0
1527958073.910310000	6.55413	1307	0
1527958073.913017000	6.55683	1392	0
1527958073.913312000	6.55713	1392	0
1527958073.914315000	6.55813	331	0
1527958073.914396000	6.55821	131	0
1527958073.917202000	6.56102	95	1
1527958073.922686000	6.5665	101	1
1527958075.210349000	7.85417	287	1
1527958075.210480000	7.8543	124	1
1527958075.230631000	7.87445	69	0
1527958075.306639000	7.95046	1392	0
1527958075.306866000	7.95068	1392	0
1527958075.307178000	7.95099	1392	0
1527958075.307243000	7.95106	654	0
1527958075.307314000	7.95113	72	0
1527958075.307315000	7.95113	224	0
1527958075.309989000	7.95381	86	1
1527958075.311781000	7.9556	89	1
1527958076.278941000	8.92276	358	1
1527958076.279030000	8.92285	274	1
1527958076.282662000	8.92648	281	1
1527958076.282720000	8.92654	1392	1
1527958076.282770000	8.92659	1392	1
1527958076.282825000	8.92664	949	1
1527958076.298722000	8.94254	69	0
1527958076.306410000	8.95023	69	0
1527958076.353921000	8.99774	380	1
1527958076.373523000	9.01734	69	0
1527958076.506989000	9.15081	374	0
1527958076.508360000	9.15218	83	1
1527958076.513426000	9.15724	60	0
1527958076.515372000	9.15919	80	1
1527958076.653924000	9.29774	1392	1
1527958076.653979000	9.2978	1392	1
1527958076.654018000	9.29783	226	1
1527958076.654091000	9.29791	823	1
1527958076.675537000	9.31935	292	0
1527958076.675828000	9.31964	1380	0
1527958076.677201000	9.32102	493	0
1527958076.677332000	9.32115	572	0
1527958076.677431000	9.32125	86	1
1527958076.678514000	9.32233	615	0
1527958076.679407000	9.32322	83	1
1527958076.682773000	9.32659	447	0
1527958076.682915000	9.32673	677	0
1527958076.684363000	9.32818	83	1
1527958076.684634000	9.32845	464	0
1527958076.685520000	9.32934	815	0
1527958076.686338000	9.33015	83	1
1527958076.687415000	9.33123	629	0
1527958076.688731000	9.33255	499	0
1527958076.689338000	9.33315	83	1
1527958076.690552000	9.33437	419	0
1527958076.692337000	9.33615	80	1
1527958076.692973000	9.33679	681	0
1527958076.694336000	9.33815	80	1
1527958076.694638000	9.33845	596	0
1527958076.695730000	9.33955	452	0
1527958076.695802000	9.33962	189	0
1527958076.695906000	9.33972	538	0
1527958076.697068000	9.34088	89	1
1527958076.697704000	9.34152	634	0
1527958076.699340000	9.34316	80	1
1527958076.699559000	9.34338	563	0
1527958076.699666000	9.34348	669	0
1527958076.701337000	9.34515	83	1
1527958076.710472000	9.35429	84	0
1527958076.710852000	9.35467	279	0
1527958076.712379000	9.3562	83	1
1527958076.728555000	9.37237	269	0
1527958076.728639000	9.37246	83	0
1527958076.730360000	9.37418	83	1
1527958076.733529000	9.37735	115	0
1527958076.735344000	9.37916	80	1
1527958077.534048000	10.1779	969	1
1527958077.534149000	10.178	89	1
1527958077.534851000	10.1787	454	1
1527958077.534885000	10.1787	67	1
1527958077.536097000	10.1799	281	1
1527958077.557115000	10.2009	69	0
1527958077.922329000	10.5661	327	0
1527958077.922441000	10.5663	131	0
1527958077.924453000	10.5683	86	1
1527958077.925768000	10.5696	72	0
1527958077.925857000	10.5697	190	0
1527958077.927577000	10.5714	83	1
1527958077.959738000	10.6036	257	0
1527958077.959842000	10.6037	83	0
1527958077.963469000	10.6073	83	1
1527958077.965797000	10.6096	72	0
1527958077.965913000	10.6097	256	0
1527958077.967433000	10.6112	83	1
1527958078.015607000	10.6594	297	0
1527958078.015712000	10.6595	121	0
1527958078.017446000	10.6613	83	1
1527958078.021016000	10.6648	72	0
1527958078.021119000	10.6649	86	0
1527958078.022442000	10.6663	83	1
1527958078.678366000	11.3222	463	1
1527958078.678468000	11.3223	74	1
1527958078.698822000	11.3426	69	0
1527958078.842256000	11.4861	303	1
1527958078.842353000	11.4862	236	1
1527958078.862494000	11.5063	69	0
1527958079.049553000	11.6934	243	0
1527958079.049555000	11.6934	347	0
1527958079.051523000	11.6953	89	1
1527958079.053134000	11.697	233	0
1527958079.054508000	11.6983	80	1
1527958079.233630000	11.8774	349	1
1527958079.233758000	11.8776	1392	1
1527958079.233784000	11.8776	1392	1
1527958079.233832000	11.8776	1392	1
1527958079.233883000	11.8777	1392	1
1527958079.233907000	11.8777	1392	1
1527958079.233958000	11.8778	1392	1
1527958079.234003000	11.8778	1392	1
1527958079.234040000	11.8779	1392	1
1527958079.234074000	11.8779	1392	1
1527958079.234111000	11.8779	1392	1
1527958079.234161000	11.878	1392	1
1527958079.234187000	11.878	1392	1
1527958079.234238000	11.8781	1392	1
1527958079.235580000	11.8794	1392	1
1527958079.235634000	11.8795	1392	1
1527958079.235678000	11.8795	1392	1
1527958079.235740000	11.8796	1392	1
1527958079.235789000	11.8796	1392	1
1527958079.235822000	11.8796	1392	1
1527958079.237551000	11.8814	1392	1
1527958079.237581000	11.8814	1392	1
1527958079.237685000	11.8815	1392	1
1527958079.237716000	11.8815	1392	1
1527958079.237755000	11.8816	1392	1
1527958079.237797000	11.8816	1392	1
1527958079.239492000	11.8833	1392	1
1527958079.239540000	11.8834	1392	1
1527958079.239602000	11.8834	1392	1
1527958079.239628000	11.8834	1392	1
1527958079.239710000	11.8835	1392	1
1527958079.239747000	11.8836	1392	1
1527958079.241587000	11.8854	1392	1
1527958079.241642000	11.8855	1392	1
1527958079.241695000	11.8855	731	1
1527958079.253790000	11.8976	69	0
1527958079.257547000	11.9014	69	0
1527958079.261022000	11.9048	69	0
1527958079.264857000	11.9087	69	0
1527958079.485608000	12.1294	377	0
1527958079.487525000	12.1313	92	1
1527958079.492631000	12.1364	60	0
1527958079.494563000	12.1384	80	1
1527958079.719966000	12.3638	248	0
1527958079.719968000	12.3638	126	0
1527958079.721636000	12.3655	83	1
1527958079.725263000	12.3691	72	0
1527958079.725667000	12.3695	250	0
1527958079.726537000	12.3704	83	1
1527958079.953277000	12.5971	338	1
1527958079.954334000	12.5982	273	1
1527958079.975578000	12.6194	69	0
1527958079.985423000	12.6292	356	1
1527958080.005442000	12.6493	69	0
1527958080.090592000	12.7344	322	1
1527958080.090675000	12.7345	430	1
1527958080.111774000	12.7556	69	0
1527958080.186062000	12.8299	558	0
1527958080.186177000	12.83	781	0
1527958080.188109000	12.8319	86	1
1527958080.189243000	12.8331	72	0
1527958080.189327000	12.8331	243	0
1527958080.190571000	12.8344	83	1
1527958080.220836000	12.8647	1392	1
1527958080.220878000	12.8647	390	1
1527958080.241705000	12.8855	69	0
1527958080.261457000	12.9053	261	0
1527958080.261563000	12.9054	126	0
1527958080.263613000	12.9074	86	1
1527958080.266225000	12.91	72	0
1527958080.267571000	12.9114	80	1
1527958080.268005000	12.9118	174	0
1527958080.269569000	12.9134	80	1
1527958080.330995000	12.9748	227	0
1527958080.331212000	12.975	98	0
1527958080.332231000	12.976	215	0
1527958080.332665000	12.9765	259	0
1527958080.332830000	12.9766	86	1
1527958080.334563000	12.9784	80	1
1527958080.335228000	12.979	72	0
1527958080.335611000	12.9794	72	0
1527958080.335685000	12.9795	73	0
1527958080.336082000	12.9799	149	0
1527958080.336558000	12.9804	89	1
1527958080.393304000	13.0371	884	0
1527958080.395681000	13.0395	80	1
1527958080.398303000	13.0421	961	1
1527958080.398402000	13.0422	237	1
1527958080.411050000	13.0549	384	1
1527958080.418174000	13.062	69	0
1527958080.431411000	13.0752	69	0
1527958080.564231000	13.208	501	0
1527958080.564594000	13.2084	311	0
1527958080.566615000	13.2104	89	1
1527958080.779642000	13.4235	317	0
1527958080.779730000	13.4235	126	0
1527958080.781646000	13.4255	83	1
1527958080.783877000	13.4277	72	0
1527958080.784276000	13.4281	139	0
1527958080.785619000	13.4294	83	1
1527958080.855046000	13.4989	369	1
1527958080.855108000	13.4989	228	1
1527958080.875083000	13.5189	69	0
1527958081.234614000	13.8784	217	0
1527958081.234727000	13.8785	126	0
1527958081.236654000	13.8805	86	1
1527958081.238594000	13.8824	72	0
1527958081.238596000	13.8824	142	0
1527958081.240645000	13.8845	83	1
1527958084.480370000	17.1242	369	1
1527958084.480462000	17.1243	239	1
1527958084.505428000	17.1492	69	0
1527958084.701054000	17.3449	238	0
1527958084.701161000	17.345	126	0
1527958084.702644000	17.3465	86	1
1527958084.705081000	17.3489	72	0
1527958084.705522000	17.3493	319	0
1527958084.706601000	17.3504	83	1
1527958084.723917000	17.3677	366	1
1527958084.724006000	17.3678	239	1
1527958084.743487000	17.3873	69	0
1527958084.913003000	17.5568	212	0
1527958084.913097000	17.5569	126	0
1527958084.914653000	17.5585	86	1
1527958084.917975000	17.5618	72	0
1527958084.918076000	17.5619	243	0
1527958084.919667000	17.5635	83	1
1527958084.938187000	17.582	368	1
1527958084.938279000	17.5821	238	1
1527958084.959414000	17.6032	69	0
1527958085.225230000	17.869	238	0
1527958085.225331000	17.8691	126	0
1527958085.226664000	17.8705	86	1
1527958085.229826000	17.8736	72	0
1527958085.230305000	17.8741	201	0
1527958085.231664000	17.8755	83	1
1527958085.591210000	18.235	370	1
1527958085.591265000	18.2351	246	1
1527958085.611429000	18.2552	69	0
1527958085.787198000	18.431	235	0
1527958085.788020000	18.4318	126	0
1527958085.788691000	18.4325	86	1
1527958085.790434000	18.4343	72	0
1527958085.790436000	18.4343	312	0
1527958085.791661000	18.4355	83	1
1527958086.015340000	18.6592	368	1
1527958086.015421000	18.6592	244	1
1527958086.035606000	18.6794	69	0
1527958086.413991000	19.0578	238	0
1527958086.414094000	19.0579	128	0
1527958086.415715000	19.0595	86	1
1527958086.418651000	19.0625	72	0
1527958086.418738000	19.0626	310	0
1527958086.420704000	19.0645	83	1
1527958086.453501000	19.0973	369	1
1527958086.453596000	19.0974	247	1
1527958086.473467000	19.1173	69	0
1527958086.831630000	19.4754	238	0
1527958086.831728000	19.4755	128	0
1527958086.833759000	19.4776	86	1
1527958086.836178000	19.48	72	0
1527958086.837759000	19.4816	80	1
1527958086.837863000	19.4817	233	0
1527958086.839743000	19.4836	80	1
1527958086.922210000	19.566	367	1
1527958086.922273000	19.5661	247	1
1527958086.939078000	19.5829	82	0
1527958086.940816000	19.5846	80	1
1527958087.305948000	19.9498	259	0
1527958087.305949000	19.9498	128	0
1527958087.307759000	19.9516	83	1
1527958087.311275000	19.9551	72	0
1527958087.312844000	19.9567	80	1
1527958087.359399000	20.0032	148	0
1527958087.360765000	20.0046	80	1
1527958087.380344000	20.0242	366	1
1527958087.380437000	20.0243	247	1
1527958087.399514000	20.0433	69	0
1527958087.534043000	20.1779	239	0
1527958087.534145000	20.178	128	0
1527958087.535777000	20.1796	86	1
1527958087.538640000	20.1825	72	0
1527958087.538728000	20.1825	267	0
1527958087.540768000	20.1846	83	1
1527958087.620184000	20.264	976	1
1527958087.620276000	20.2641	241	1
1527958087.640372000	20.2842	69	0
1527958087.998980000	20.6428	215	0
1527958087.998982000	20.6428	128	0
1527958088.000884000	20.6447	86	1
1527958088.003083000	20.6469	72	0
1527958088.004865000	20.6487	80	1
1527958088.052235000	20.6961	291	0
1527958088.053828000	20.6976	80	1
1527958088.236118000	20.8799	964	1
1527958088.236294000	20.8801	250	1
1527958088.256237000	20.9001	69	0
1527958088.428727000	21.0725	236	0
1527958088.428830000	21.0726	128	0
1527958088.430834000	21.0747	86	1
1527958088.433460000	21.0773	72	0
1527958088.433900000	21.0777	290	0
1527958088.434818000	21.0786	83	1
1527958088.711560000	21.3554	370	1
1527958088.711644000	21.3555	245	1
1527958088.730300000	21.3741	69	0
1527958088.864510000	21.5083	263	0
1527958088.864511000	21.5083	128	0
1527958088.865850000	21.5097	86	1
1527958088.868592000	21.5124	72	0
1527958088.869028000	21.5128	173	0
1527958088.869827000	21.5136	83	1
1527958088.961278000	21.6051	365	1
1527958088.961358000	21.6052	245	1
1527958088.981623000	21.6254	69	0
1527958089.351955000	21.9958	278	0
1527958089.352054000	21.9959	128	0
1527958089.353891000	21.9977	86	1
1527958089.356702000	22.0005	72	0
1527958089.357110000	22.0009	217	0
1527958089.358873000	22.0027	83	1
1527958089.424876000	22.0687	369	1
1527958089.424961000	22.0688	242	1
1527958089.444528000	22.0883	69	0
1527958089.808011000	22.4518	213	0
1527958089.809003000	22.4528	128	0
1527958089.809080000	22.4529	72	0
1527958089.809082000	22.4529	68	0
1527958089.809925000	22.4537	92	1
1527958089.872573000	22.5164	366	1
1527958089.872667000	22.5165	245	1
1527958089.888922000	22.5327	70	0
1527958089.890990000	22.5348	80	1
1527958089.892618000	22.5364	69	0
1527958090.035678000	22.6795	317	0
1527958090.035680000	22.6795	128	0
1527958090.037630000	22.6814	72	0
1527958090.037910000	22.6817	89	1
1527958090.086710000	22.7305	196	0
1527958090.088934000	22.7328	80	1
1527958090.131785000	22.7756	367	1
1527958090.131876000	22.7757	241	1
1527958090.162366000	22.8062	69	0
1527958090.334330000	22.9781	217	0
1527958090.334332000	22.9781	128	0
1527958090.336017000	22.9798	86	1
1527958090.338594000	22.9824	72	0
1527958090.338814000	22.9826	236	0
1527958090.339933000	22.9837	83	1
1527958090.627425000	23.2712	366	1
1527958090.627517000	23.2713	247	1
1527958090.647818000	23.2916	69	0
1527958090.782976000	23.4268	238	0
1527958090.783233000	23.427	128	0
1527958090.784987000	23.4288	86	1
1527958090.788580000	23.4324	72	0
1527958090.789032000	23.4328	255	0
1527958090.789956000	23.4338	83	1
1527958091.053735000	23.6976	370	1
1527958091.053798000	23.6976	243	1
1527958091.075199000	23.719	69	0
1527958091.430362000	24.0742	238	0
1527958091.430463000	24.0743	128	0
1527958091.432022000	24.0758	86	1
1527958091.434943000	24.0788	72	0
1527958091.435373000	24.0792	253	0
1527958091.437022000	24.0808	83	1
1527958091.474457000	24.1183	371	1
1527958091.474550000	24.1184	244	1
1527958091.494840000	24.1387	69	0
1527958091.694036000	24.3379	236	0
1527958091.694333000	24.3382	128	0
1527958091.696118000	24.3399	86	1
1527958091.698345000	24.3422	72	0
1527958091.698672000	24.3425	77	0
1527958091.700070000	24.3439	83	1
1527958091.760711000	24.4045	369	1
1527958091.760801000	24.4046	356	1
1527958091.780284000	24.4241	69	0
1527958091.791998000	24.4358	69	0
1527958092.136476000	24.7803	213	0
1527958092.136573000	24.7804	128	0
1527958092.138120000	24.7819	89	1
1527958092.141048000	24.7849	72	0
1527958092.141141000	24.785	199	0
1527958092.143022000	24.7868	83	1
1527958092.455455000	25.0993	975	1
1527958092.455547000	25.0994	542	1
1527958092.475595000	25.1194	69	0
1527958092.616245000	25.2601	238	0
1527958092.616247000	25.2601	128	0
1527958092.618148000	25.262	86	1
1527958092.621336000	25.2652	72	0
1527958092.621338000	25.2652	279	0
1527958092.623128000	25.2669	83	1
1527958095.819239000	28.4631	941	1
1527958095.819338000	28.4632	1392	1
1527958095.819377000	28.4632	1392	1
1527958095.819411000	28.4632	1392	1
1527958095.819445000	28.4633	222	1
1527958095.840249000	28.4841	69	0
1527958096.019461000	28.6633	302	1
1527958096.019527000	28.6633	237	1
1527958096.038546000	28.6824	69	0
1527958096.204561000	28.8484	391	0
1527958096.206349000	28.8502	86	1
1527958096.211304000	28.8551	60	0
1527958096.213343000	28.8572	80	1
1527958096.393789000	29.0376	319	0
1527958096.393923000	29.0377	128	0
1527958096.395337000	29.0392	83	1
1527958096.399200000	29.043	72	0
1527958096.399202000	29.043	153	0
1527958096.401344000	29.0452	83	1
1527958096.616700000	29.2605	369	1
1527958096.616764000	29.2606	239	1
1527958096.637109000	29.2809	69	0
1527958097.001400000	29.6452	212	0
1527958097.001403000	29.6452	128	0
1527958097.003403000	29.6472	86	1
1527958097.006355000	29.6502	72	0
1527958097.006843000	29.6507	115	0
1527958097.008378000	29.6522	83	1
1527958097.122648000	29.7665	364	1
1527958097.122740000	29.7666	237	1
1527958097.143363000	29.7872	69	0
1527958097.272848000	29.9167	265	0
1527958097.273202000	29.917	128	0
1527958097.274407000	29.9182	86	1
1527958097.277860000	29.9217	72	0
1527958097.278323000	29.9221	289	0
1527958097.279330000	29.9231	83	1
1527958097.718905000	30.3627	367	1
1527958097.718982000	30.3628	239	1
1527958097.739572000	30.3834	69	0
1527958097.895307000	30.5391	278	0
1527958097.895397000	30.5392	128	0
1527958097.897452000	30.5413	86	1
1527958097.899585000	30.5434	72	0
1527958097.899587000	30.5434	173	0
1527958097.901424000	30.5452	83	1
1527958098.048763000	30.6926	370	1
1527958098.048858000	30.6927	236	1
1527958098.069096000	30.7129	69	0
1527958098.443020000	31.0868	238	0
1527958098.443022000	31.0868	128	0
1527958098.445445000	31.0893	86	1
1527958098.447663000	31.0915	72	0
1527958098.448122000	31.0919	209	0
1527958098.449400000	31.0932	83	1
1527958098.707804000	31.3516	366	1
1527958098.707888000	31.3517	239	1
1527958098.727132000	31.3709	69	0
1527958098.818473000	31.4623	281	1
1527958098.818576000	31.4624	1392	1
1527958098.818616000	31.4624	1392	1
1527958098.818647000	31.4625	1392	1
1527958098.818683000	31.4625	1392	1
1527958098.818711000	31.4625	792	1
1527958098.838455000	31.4823	69	0
1527958098.849814000	31.4936	69	0
1527958099.151883000	31.7957	317	0
1527958099.152035000	31.7959	128	0
1527958099.153445000	31.7973	92	1
1527958099.156669000	31.8005	72	0
1527958099.156671000	31.8005	121	0
1527958099.158499000	31.8023	83	1
1527958099.166505000	31.8103	369	1
1527958099.166568000	31.8104	238	1
1527958099.185640000	31.8295	69	0
1527958099.215116000	31.8589	357	0
1527958099.216510000	31.8603	83	1
1527958099.221447000	31.8653	60	0
1527958099.223505000	31.8673	80	1
1527958099.545747000	32.1896	247	0
1527958099.545871000	32.1897	128	0
1527958099.547481000	32.1913	83	1
1527958099.549965000	32.1938	72	0
1527958099.550368000	32.1942	284	0
1527958099.551459000	32.1953	83	1
1527958100.335565000	32.9794	364	1
1527958100.335654000	32.9795	237	1
1527958100.356796000	33.0006	69	0
1527958100.534376000	33.1782	261	0
1527958100.534481000	33.1783	128	0
1527958100.536528000	33.1803	86	1
1527958100.539065000	33.1829	72	0
1527958100.539488000	33.1833	231	0
1527958100.540520000	33.1843	83	1
1527958100.726115000	33.3699	371	1
1527958100.726177000	33.37	241	1
1527958100.746384000	33.3902	69	0
1527958101.126246000	33.7701	213	0
1527958101.126552000	33.7704	128	0
1527958101.128652000	33.7725	86	1
1527958101.130244000	33.7741	72	0
1527958101.130602000	33.7744	162	0
1527958101.131554000	33.7754	83	1
1527958101.218932000	33.8627	365	1
1527958101.219012000	33.8628	237	1
1527958101.240348000	33.8842	69	0
1527958101.412638000	34.0565	238	0
1527958101.412735000	34.0566	128	0
1527958101.414738000	34.0586	86	1
1527958101.417000000	34.0608	72	0
1527958101.417816000	34.0616	181	0
1527958101.418559000	34.0624	83	1
1527958101.549058000	34.1929	971	1
1527958101.549154000	34.193	239	1
1527958101.569638000	34.2135	69	0
1527958101.941359000	34.5852	215	0
1527958101.941462000	34.5853	128	0
1527958101.943647000	34.5875	86	1
1527958101.945341000	34.5892	72	0
1527958101.947640000	34.5915	80	1
1527958101.995035000	34.6389	77	0
1527958101.996611000	34.6404	80	1
1527958102.206921000	34.8507	379	1
1527958102.207020000	34.8508	241	1
1527958102.227426000	34.8712	69	0
1527958102.585989000	35.2298	238	0
1527958102.585990000	35.2298	128	0
1527958102.587678000	35.2315	86	1
1527958102.591107000	35.2349	72	0
1527958102.591557000	35.2354	306	0
1527958102.592632000	35.2364	83	1
1527958102.710905000	35.3547	947	1
1527958102.710998000	35.3548	237	1
1527958102.731623000	35.3754	69	0
1527958103.108059000	35.7519	282	0
1527958103.108060000	35.7519	128	0
1527958103.109685000	35.7535	86	1
1527958103.111546000	35.7554	72	0
1527958103.111547000	35.7554	184	0
1527958103.113675000	35.7575	83	1
1527958103.282154000	35.926	365	1
1527958103.282250000	35.9261	238	1
1527958103.303711000	35.9475	69	0
1527958103.673084000	36.3169	238	0
1527958103.673242000	36.3171	128	0
1527958103.674722000	36.3185	86	1
1527958103.678093000	36.3219	72	0
1527958103.679744000	36.3236	80	1
1527958103.727065000	36.3709	176	0
1527958103.728739000	36.3726	80	1
1527958103.909934000	36.5538	370	1
1527958103.910032000	36.5538	237	1
1527958103.932484000	36.5763	69	0
1527958104.065097000	36.7089	261	0
1527958104.065186000	36.709	128	0
1527958104.066763000	36.7106	86	1
1527958104.069611000	36.7134	72	0
1527958104.069704000	36.7135	159	0
1527958104.071809000	36.7156	83	1
1527958104.654156000	37.298	367	1
1527958104.654249000	37.2981	239	1
1527958104.674787000	37.3186	69	0
1527958104.846300000	37.4901	278	0
1527958104.846302000	37.4901	128	0
1527958104.847870000	37.4917	86	1
1527958104.850139000	37.494	72	0
1527958104.850141000	37.494	209	0
1527958104.851823000	37.4956	83	1
1527958105.093079000	37.7369	369	1
1527958105.093146000	37.737	236	1
1527958105.112821000	37.7566	69	0
1527958105.487905000	38.1317	238	0
1527958105.488003000	38.1318	128	0
1527958105.489833000	38.1337	86	1
1527958105.492031000	38.1358	72	0
1527958105.492445000	38.1363	312	0
1527958105.493808000	38.1376	83	1
1527958105.542213000	38.186	370	1
1527958105.542294000	38.1861	240	1
1527958105.563438000	38.2073	69	0
1527958105.918423000	38.5622	315	0
1527958105.918623000	38.5624	128	0
1527958105.919821000	38.5636	86	1
1527958105.922872000	38.5667	72	0
1527958105.923417000	38.5672	204	0
1527958105.924890000	38.5687	83	1
1527958105.991355000	38.6352	365	1
1527958105.991448000	38.6353	240	1
1527958106.011495000	38.6553	69	0
1527958106.020591000	38.6644	69	0
1527958106.370505000	39.0143	236	0
1527958106.370507000	39.0143	128	0
1527958106.372934000	39.0168	89	1
1527958106.375202000	39.019	72	0
1527958106.375204000	39.019	214	0
1527958106.376930000	39.0207	83	1
1527958106.450987000	39.0948	370	1
1527958106.451082000	39.0949	232	1
1527958106.488959000	39.1328	370	1
1527958106.489493000	39.1333	69	0
1527958106.508897000	39.1527	69	0
1527958106.622835000	39.2667	217	0
1527958106.622837000	39.2667	128	0
1527958106.624959000	39.2688	89	1
1527958106.627679000	39.2715	72	0
1527958106.628166000	39.272	300	0
1527958106.629938000	39.2738	83	1
1527958106.867186000	39.511	365	1
1527958106.867254000	39.5111	237	1
1527958106.887698000	39.5315	69	0
1527958107.245154000	39.889	215	0
1527958107.245262000	39.8891	128	0
1527958107.246990000	39.8908	86	1
1527958107.249964000	39.8938	72	0
1527958107.249966000	39.8938	84	0
1527958107.251959000	39.8958	83	1
1527958107.344289000	39.9881	366	1
1527958107.344383000	39.9882	239	1
1527958107.364946000	40.0088	69	0
1527958107.723114000	40.3669	261	0
1527958107.723116000	40.3669	128	0
1527958107.725040000	40.3689	86	1
1527958107.727629000	40.3714	72	0
1527958107.728095000	40.3719	126	0
1527958107.728922000	40.3727	83	1
1527958107.834369000	40.4782	974	1
1527958107.834459000	40.4783	238	1
1527958107.854600000	40.4984	69	0
1527958108.215116000	40.8589	213	0
1527958108.215213000	40.859	128	0
1527958108.217070000	40.8609	86	1
1527958108.219746000	40.8636	72	0
1527958108.222010000	40.8658	80	1
1527958108.268753000	40.9126	293	0
1527958108.270974000	40.9148	80	1
1527958108.343529000	40.9873	377	1
1527958108.343590000	40.9874	237	1
1527958108.364592000	41.0084	69	0
1527958108.494435000	41.1383	238	0
1527958108.494516000	41.1383	128	0
1527958108.496079000	41.1399	86	1
1527958108.498994000	41.1428	72	0
1527958108.499418000	41.1432	144	0
1527958108.501031000	41.1448	83	1
1527958108.738217000	41.382	947	1
1527958108.738281000	41.3821	239	1
1527958108.757594000	41.4014	69	0
1527958109.115554000	41.7594	216	0
1527958109.115645000	41.7595	128	0
1527958109.117053000	41.7609	86	1
1527958109.119516000	41.7633	72	0
1527958109.119518000	41.7633	303	0
1527958109.121069000	41.7649	83	1
1527958109.246368000	41.8902	367	1
1527958109.246462000	41.8903	237	1
1527958109.267264000	41.9111	69	0
1527958109.395076000	42.0389	238	0
1527958109.395078000	42.0389	128	0
1527958109.397122000	42.0409	86	1
1527958109.399550000	42.0434	72	0
1527958109.399997000	42.0438	191	0
1527958109.401018000	42.0448	83	1
1527958109.614428000	42.2582	369	1
1527958109.614521000	42.2583	237	1
1527958109.635079000	42.2789	69	0
1527958109.800969000	42.4448	284	0
1527958109.801084000	42.4449	128	0
1527958109.803130000	42.4469	86	1
1527958109.805190000	42.449	72	0
1527958109.805192000	42.449	206	0
1527958109.807115000	42.4509	83	1
1527958110.065516000	42.7093	371	1
1527958110.065610000	42.7094	200	1
1527958110.084861000	42.7287	69	0
1527958110.439035000	43.0829	239	0
1527958110.439138000	43.083	128	0
1527958110.441112000	43.0849	86	1
1527958110.442539000	43.0864	72	0
1527958110.442654000	43.0865	266	0
1527958110.444094000	43.0879	83	1
1527958110.529547000	43.1734	371	1
1527958110.529610000	43.1734	418	1
1527958110.549645000	43.1935	69	0
1527958110.731737000	43.3756	263	0
1527958110.731739000	43.3756	128	0
1527958110.733209000	43.377	86	1
1527958110.737754000	43.3816	72	0
1527958110.738400000	43.3822	90	0
1527958110.739087000	43.3829	83	1
1527958111.315751000	43.9596	366	1
1527958111.315846000	43.9597	237	1
1527958111.335904000	43.9797	69	0
1527958111.450116000	44.0939	221	1
1527958111.473634000	44.1175	69	0
1527958111.693838000	44.3377	278	0
1527958111.694678000	44.3385	128	0
1527958111.696243000	44.3401	89	1
1527958111.697596000	44.3414	72	0
1527958111.697688000	44.3415	246	0
1527958111.699216000	44.343	83	1
1527958111.809331000	44.4531	370	1
1527958111.809426000	44.4532	240	1
1527958111.829634000	44.4735	69	0
1527958111.860845000	44.5047	480	0
1527958111.861112000	44.5049	1392	0
1527958111.861598000	44.5054	976	0
1527958111.862804000	44.5066	72	0
1527958111.862883000	44.5067	213	0
1527958111.863371000	44.5072	95	1
1527958112.029768000	44.6736	215	1
1527958112.048705000	44.6925	69	0
1527958112.163509000	44.8073	213	0
1527958112.163794000	44.8076	1392	0
1527958112.163964000	44.8078	975	0
1527958112.165369000	44.8092	89	1
1527958112.166401000	44.8102	72	0
1527958112.168172000	44.812	80	1
1527958112.206802000	44.8506	264	0
1527958112.206900000	44.8507	128	0
1527958112.207015000	44.8508	129	0
1527958112.208189000	44.852	86	1
1527958112.212084000	44.8559	72	0
1527958112.212525000	44.8563	192	0
1527958112.214204000	44.858	83	1
1527958112.344403000	44.9882	371	1
1527958112.344482000	44.9883	232	1
1527958112.364028000	45.0078	69	0
1527958112.729948000	45.3738	238	0
1527958112.730095000	45.3739	128	0
1527958112.732300000	45.3761	86	1
1527958112.734540000	45.3784	72	0
1527958112.734541000	45.3784	271	0
1527958112.736278000	45.3801	83	1
1527958112.777342000	45.4212	971	1
1527958112.777430000	45.4212	232	1
1527958112.797934000	45.4418	69	0
1527958113.150172000	45.794	236	0
1527958113.150283000	45.7941	128	0
1527958113.152345000	45.7962	86	1
1527958113.154740000	45.7986	72	0
1527958113.154742000	45.7986	292	0
1527958113.156302000	45.8001	83	1
1527958115.126393000	47.7702	940	1
1527958115.126500000	47.7703	1392	1
1527958115.126539000	47.7704	1392	1
1527958115.126578000	47.7704	1392	1
1527958115.126598000	47.7704	221	1
1527958115.146904000	47.7907	69	0
1527958115.326895000	47.9707	302	1
1527958115.326957000	47.9708	239	1
1527958115.346479000	47.9903	69	0
1527958115.517147000	48.161	392	0
1527958115.518629000	48.1624	86	1
1527958115.519577000	48.1634	60	0
1527958115.521609000	48.1654	80	1
1527958115.704887000	48.3487	225	0
1527958115.704888000	48.3487	128	0
1527958115.706657000	48.3505	83	1
1527958115.708486000	48.3523	72	0
1527958115.708488000	48.3523	99	0
1527958115.710625000	48.3544	83	1
1527958115.926955000	48.5708	370	1
1527958115.927049000	48.5709	236	1
1527958115.948301000	48.5921	69	0
1527958116.305448000	48.9493	215	0
1527958116.305604000	48.9494	128	0
1527958116.307668000	48.9515	86	1
1527958116.309673000	48.9535	72	0
1527958116.311612000	48.9554	80	1
1527958116.359359000	49.0032	180	0
1527958116.360602000	49.0044	80	1
1527958116.564898000	49.2087	370	1
1527958116.564966000	49.2088	237	1
1527958116.586132000	49.2299	69	0
1527958116.735229000	49.379	305	0
1527958116.735337000	49.3792	128	0
1527958116.736641000	49.3805	86	1
1527958116.738851000	49.3827	72	0
1527958116.738935000	49.3828	213	0
1527958116.740614000	49.3844	83	1
1527958117.030912000	49.6747	365	1
1527958117.030971000	49.6748	236	1
1527958117.050651000	49.6945	69	0
1527958117.407893000	50.0517	236	0
1527958117.407896000	50.0517	128	0
1527958117.409710000	50.0535	86	1
1527958117.412517000	50.0563	72	0
1527958117.412519000	50.0563	264	0
1527958117.414666000	50.0585	83	1
1527958117.509854000	50.1537	365	1
1527958117.509951000	50.1538	237	1
1527958117.530406000	50.1742	69	0
1527958117.705323000	50.3491	266	0
1527958117.705325000	50.3491	128	0
1527958117.706682000	50.3505	86	1
1527958117.709794000	50.3536	72	0
1527958117.711691000	50.3555	80	1
1527958117.759195000	50.403	295	0
1527958117.760699000	50.4045	80	1
1527958117.944133000	50.5879	367	1
1527958117.944223000	50.588	239	1
1527958117.963742000	50.6076	69	0
1527958118.101875000	50.7457	257	0
1527958118.101877000	50.7457	128	0
1527958118.103743000	50.7476	86	1
1527958118.106063000	50.7499	72	0
1527958118.106066000	50.7499	305	0
1527958118.107719000	50.7515	83	1
1527958118.355959000	50.9998	366	1
1527958118.356027000	50.9998	236	1
1527958118.376594000	51.0204	69	0
1527958118.734904000	51.3787	236	0
1527958118.734906000	51.3787	128	0
1527958118.736821000	51.3806	86	1
1527958118.739036000	51.3829	72	0
1527958118.739038000	51.3829	82	0
1527958118.740802000	51.3846	83	1
1527958118.836957000	51.4808	366	1
1527958118.837024000	51.4808	237	1
1527958118.857904000	51.5017	69	0
1527958119.212918000	51.8567	215	0
1527958119.213011000	51.8568	128	0
1527958119.214766000	51.8586	86	1
1527958119.217744000	51.8616	72	0
1527958119.217844000	51.8617	311	0
1527958119.219850000	51.8637	83	1
1527958119.303097000	51.9469	366	1
1527958119.303193000	51.947	239	1
1527958119.323089000	51.9669	69	0
1527958119.458085000	52.1019	308	0
1527958119.458087000	52.1019	128	0
1527958119.459880000	52.1037	86	1
1527958119.461702000	52.1055	72	0
1527958119.461704000	52.1055	118	0
1527958119.463864000	52.1077	83	1
1527958119.632104000	52.2759	367	1
1527958119.632198000	52.276	236	1
1527958119.652052000	52.2959	69	0
1527958120.022322000	52.6661	251	0
1527958120.022324000	52.6661	128	0
1527958120.023840000	52.6677	86	1
1527958120.026351000	52.6702	72	0
1527958120.026756000	52.6706	264	0
1527958120.027803000	52.6716	83	1
1527958120.080444000	52.7243	366	1
1527958120.080536000	52.7244	237	1
1527958120.100133000	52.7439	69	0
1527958120.110630000	52.7544	69	0
1527958120.235704000	52.8795	215	0
1527958120.235707000	52.8795	128	0
1527958120.237917000	52.8817	89	1
1527958120.240183000	52.884	72	0
1527958120.240591000	52.8844	140	0
1527958120.241813000	52.8856	83	1
1527958120.440308000	53.0841	974	1
1527958120.440372000	53.0842	294	1
1527958120.461484000	53.1053	69	0
1527958120.835080000	53.4789	235	0
1527958120.835235000	53.4791	128	0
1527958120.836940000	53.4808	86	1
1527958120.838835000	53.4827	72	0
1527958120.839258000	53.4831	255	0
1527958120.840913000	53.4847	83	1
1527958120.977064000	53.6209	377	1
1527958120.977155000	53.621	294	1
1527958120.996911000	53.6407	69	0
1527958121.136307000	53.7801	236	0
1527958121.136396000	53.7802	128	0
1527958121.137939000	53.7818	86	1
1527958121.142216000	53.786	72	0
1527958121.142219000	53.786	278	0
1527958121.143931000	53.7877	83	1
1527958121.981265000	54.6251	947	1
1527958121.981354000	54.6252	236	1
1527958122.002219000	54.646	69	0
1527958122.155498000	54.7993	238	0
1527958122.155616000	54.7994	128	0
1527958122.158007000	54.8018	86	1
1527958122.160260000	54.8041	72	0
1527958122.160262000	54.8041	289	0
1527958122.161962000	54.8058	83	1
1527958122.393187000	55.037	371	1
1527958122.393265000	55.0371	236	1
1527958122.412595000	55.0564	69	0
1527958122.598826000	55.2426	236	0
1527958122.598913000	55.2427	128	0
1527958122.601059000	55.2449	86	1
1527958122.604271000	55.2481	72	0
1527958122.604990000	55.2488	203	0
1527958122.605946000	55.2498	83	1
1527958122.862429000	55.5062	365	1
1527958122.862490000	55.5063	236	1
1527958122.882013000	55.5258	69	0
1527958123.243052000	55.8869	213	0
1527958123.243158000	55.887	128	0
1527958123.244990000	55.8888	86	1
1527958123.247640000	55.8915	72	0
1527958123.247737000	55.8916	215	0
1527958123.249006000	55.8928	83	1
1527958123.425903000	56.0697	368	1
1527958123.425991000	56.0698	237	1
1527958123.446039000	56.0899	69	0
1527958123.650214000	56.294	305	0
1527958123.650297000	56.2941	128	0
1527958123.652022000	56.2958	86	1
1527958123.655127000	56.2989	72	0
1527958123.655517000	56.2993	138	0
1527958123.657013000	56.3008	83	1
1527958124.021433000	56.6653	366	1
1527958124.021514000	56.6653	236	1
1527958124.050327000	56.6941	69	0
1527958124.414317000	57.0581	235	0
1527958124.414403000	57.0582	128	0
1527958124.416163000	57.06	86	1
1527958124.418578000	57.0624	72	0
1527958124.418580000	57.0624	279	0
1527958124.420120000	57.0639	83	1
1527958124.450153000	57.094	368	1
1527958124.450236000	57.0941	238	1
1527958124.470108000	57.1139	69	0
1527958124.853421000	57.4972	263	0
1527958124.853423000	57.4972	128	0
1527958124.855171000	57.499	86	1
1527958124.858231000	57.502	72	0
1527958124.858320000	57.5021	180	0
1527958124.860161000	57.504	83	1
1527958124.899202000	57.543	365	1
1527958124.899293000	57.5431	236	1
1527958124.919543000	57.5634	69	0
1527958125.276444000	57.9203	257	0
1527958125.276602000	57.9204	128	0
1527958125.278132000	57.9219	86	1
1527958125.281965000	57.9258	72	0
1527958125.282047000	57.9259	115	0
1527958125.284203000	57.928	83	1
1527958125.312221000	57.956	349	1
1527958125.312320000	57.9561	1392	1
1527958125.312360000	57.9562	1392	1
1527958125.312413000	57.9562	1392	1
1527958125.312435000	57.9563	521	1
1527958125.332082000	57.9759	69	0
1527958125.339386000	57.9832	303	1
1527958125.339470000	57.9833	200	1
1527958125.358443000	58.0023	69	0
1527958125.678193000	58.322	395	0
1527958125.680244000	58.3241	86	1
1527958125.685172000	58.329	60	0
1527958125.687201000	58.331	80	1
1527958125.741195000	58.385	294	0
1527958125.742100000	58.3859	128	0
1527958125.743201000	58.387	83	1
1527958125.745150000	58.389	72	0
1527958125.745153000	58.389	69	0
1527958125.747201000	58.391	83	1
1527958125.877491000	58.5213	369	1
1527958125.877571000	58.5214	356	1
1527958125.896944000	58.5408	69	0
1527958126.255916000	58.8997	251	0
1527958126.256195000	58.9	128	0
1527958126.258252000	58.9021	86	1
1527958126.260103000	58.9039	72	0
1527958126.260611000	58.9044	316	0
1527958126.262229000	58.906	83	1
1527958126.385775000	59.0296	367	1
1527958126.385859000	59.0297	356	1
1527958126.405564000	59.0494	69	0
1527958126.766227000	59.41	239	0
1527958126.766374000	59.4102	128	0
1527958126.768298000	59.4121	86	1
1527958126.771272000	59.4151	72	0
1527958126.771274000	59.4151	147	0
1527958126.773252000	59.4171	83	1
1527958127.091858000	59.7357	972	1
1527958127.091947000	59.7358	356	1
1527958127.113593000	59.7574	69	0
1527958127.257542000	59.9014	215	0
1527958127.257896000	59.9017	128	0
1527958127.259303000	59.9031	86	1
1527958127.261957000	59.9058	72	0
1527958127.262364000	59.9062	87	0
1527958127.263217000	59.907	83	1
1527958128.289027000	60.9328	379	1
1527958128.289104000	60.9329	238	1
1527958128.309689000	60.9535	69	0
1527958128.681618000	61.3254	261	0
1527958128.681707000	61.3255	128	0
1527958128.683971000	61.3278	86	1
1527958128.688212000	61.332	72	0
1527958128.688214000	61.332	253	0
1527958128.689950000	61.3338	83	1
1527958128.869214000	61.513	948	1
1527958128.869278000	61.5131	236	1
1527958128.889484000	61.5333	69	0
1527958129.244361000	61.8882	213	0
1527958129.244461000	61.8883	128	0
1527958129.246008000	61.8898	86	1
1527958129.249234000	61.8931	72	0
1527958129.249236000	61.8931	297	0
1527958129.250980000	61.8948	83	1
1527958129.618398000	62.2622	370	1
1527958129.618459000	62.2623	236	1
1527958129.638045000	62.2819	69	0
1527958129.788371000	62.4322	238	0
1527958129.788751000	62.4326	128	0
1527958129.790028000	62.4338	86	1
1527958129.794428000	62.4382	72	0
1527958129.794877000	62.4387	246	0
1527958129.795953000	62.4398	83	1
1527958130.342782000	62.9866	367	1
1527958130.342874000	62.9867	237	1
1527958130.363941000	63.0078	69	0
1527958130.724426000	63.3682	238	0
1527958130.724966000	63.3688	128	0
1527958130.726017000	63.3698	86	1
1527958130.729929000	63.3737	72	0
1527958130.732018000	63.3758	80	1
1527958130.779068000	63.4229	98	0
1527958130.781019000	63.4248	80	1
1527958131.105232000	63.749	367	1
1527958131.105327000	63.7491	238	1
1527958131.125374000	63.7692	69	0
1527958131.483255000	64.1271	307	0
1527958131.483348000	64.1272	128	0
1527958131.485134000	64.129	86	1
1527958131.487612000	64.1314	72	0
1527958131.488082000	64.1319	238	0
1527958131.489042000	64.1329	83	1
1527958131.556190000	64.2	370	1
1527958131.556284000	64.2001	237	1
1527958131.577078000	64.2209	69	0
1527958131.957104000	64.6009	213	0
1527958131.957212000	64.601	128	0
1527958131.959180000	64.603	86	1
1527958131.961084000	64.6049	72	0
1527958131.961483000	64.6053	174	0
1527958131.963140000	64.607	83	1
1527958132.183308000	64.8271	365	1
1527958132.183407000	64.8272	237	1
1527958132.203681000	64.8475	69	0
1527958132.555372000	65.1992	289	0
1527958132.555465000	65.1993	128	0
1527958132.557198000	65.201	86	1
1527958132.560005000	65.2038	72	0
1527958132.560007000	65.2038	311	0
1527958132.562183000	65.206	83	1
1527958132.723448000	65.3673	367	1
1527958132.723531000	65.3673	236	1
1527958132.744321000	65.3881	69	0
1527958133.117181000	65.761	255	0
1527958133.117183000	65.761	128	0
1527958133.119220000	65.763	86	1
1527958133.120044000	65.7639	72	0
1527958133.120523000	65.7643	257	0
1527958133.122207000	65.766	83	1
1527958133.309430000	65.9532	366	1
1527958133.309523000	65.9533	237	1
1527958133.331614000	65.9754	69	0
1527958133.704039000	66.3479	236	0
1527958133.704172000	66.348	128	0
1527958133.706288000	66.3501	86	1
1527958133.709947000	66.3538	72	0
1527958133.709949000	66.3538	315	0
1527958133.711177000	66.355	83	1
1527958133.947577000	66.5914	366	1
1527958133.947639000	66.5915	237	1
1527958133.967227000	66.611	69	0
1527958134.355484000	66.9993	235	0
1527958134.355574000	66.9994	128	0
1527958134.357227000	67.001	86	1
1527958134.359417000	67.0032	72	0
1527958134.359847000	67.0037	97	0
1527958134.361214000	67.005	83	1
1527958134.545607000	67.1894	368	1
1527958134.545669000	67.1895	239	1
1527958134.567067000	67.2109	69	0
1527958134.696181000	67.34	283	0
1527958134.696183000	67.34	128	0
1527958134.698342000	67.3422	86	1
1527958134.701268000	67.3451	72	0
1527958134.701641000	67.3455	168	0
1527958134.703297000	67.3471	83	1
1527958134.864125000	67.5079	365	1
1527958134.864221000	67.508	237	1
1527958134.885528000	67.5293	69	0
1527958135.237602000	67.8814	251	0
1527958135.237605000	67.8814	128	0
1527958135.239346000	67.8832	86	1
1527958135.241970000	67.8858	72	0
1527958135.241972000	67.8858	270	0
1527958135.243291000	67.8871	83	1
1527958135.301666000	67.9455	972	1
1527958135.301730000	67.9455	236	1
1527958135.322553000	67.9664	69	0
1527958135.460138000	68.104	236	0
1527958135.460295000	68.1041	128	0
1527958135.462287000	68.1061	86	1
1527958135.464433000	68.1082	72	0
1527958135.464435000	68.1083	139	0
1527958135.466336000	68.1102	83	1
1527958135.531723000	68.1755	378	1
1527958135.531813000	68.1756	237	1
1527958135.552028000	68.1958	69	0
1527958135.918500000	68.5623	216	0
1527958135.918582000	68.5624	128	0
1527958135.920409000	68.5642	86	1
1527958135.922940000	68.5668	72	0
1527958135.923461000	68.5673	234	0
1527958135.924299000	68.5681	83	1
1527958136.122510000	68.7663	952	1
1527958136.122603000	68.7664	240	1
1527958136.143106000	68.7869	69	0
1527958136.215345000	68.8592	281	1
1527958136.215425000	68.8592	1392	1
1527958136.215451000	68.8593	1392	1
1527958136.215491000	68.8593	1392	1
1527958136.215517000	68.8593	523	1
1527958136.235096000	68.8789	69	0
1527958136.273060000	68.9169	236	0
1527958136.273062000	68.9169	128	0
1527958136.275424000	68.9192	89	1
1527958136.277361000	68.9212	72	0
1527958136.277777000	68.9216	82	0
1527958136.279420000	68.9232	83	1
1527958136.367964000	69.0118	404	0
1527958136.370404000	69.0142	80	1
1527958136.373306000	69.0171	60	0
1527958136.375394000	69.0192	80	1
1527958136.925195000	69.569	369	1
1527958136.925290000	69.5691	236	1
1527958136.945038000	69.5889	69	0
1527958137.080063000	69.7239	213	0
1527958137.080154000	69.724	128	0
1527958137.081378000	69.7252	86	1
1527958137.084570000	69.7284	72	0
1527958137.085005000	69.7288	204	0
1527958137.086432000	69.7302	83	1
1527958137.569544000	70.2134	368	1
1527958137.569621000	70.2134	238	1
1527958137.590353000	70.2342	69	0
1527958137.720777000	70.3646	308	0
1527958137.720944000	70.3648	128	0
1527958137.722544000	70.3664	86	1
1527958137.724919000	70.3687	72	0
1527958137.725376000	70.3692	170	0
1527958137.726438000	70.3703	83	1
1527958137.776468000	70.4203	368	1
1527958137.776552000	70.4204	236	1
1527958137.802598000	70.4464	69	0
1527958137.813320000	70.4571	69	0
1527958137.938378000	70.5822	213	0
1527958137.938518000	70.5823	128	0
1527958137.940515000	70.5843	89	1
1527958137.942456000	70.5863	72	0
1527958137.942546000	70.5864	283	0
1527958137.944490000	70.5883	83	1
1527958137.991490000	70.6353	368	1
1527958137.991574000	70.6354	237	1
1527958138.010675000	70.6545	69	0
1527958138.398499000	71.0423	286	0
1527958138.398606000	71.0424	128	0
1527958138.400527000	71.0443	86	1
1527958138.402668000	71.0465	72	0
1527958138.403178000	71.047	252	0
1527958138.404506000	71.0483	83	1
1527958138.441609000	71.0854	369	1
1527958138.441683000	71.0855	241	1
1527958138.461962000	71.1058	69	0
1527958138.887608000	71.5314	257	0
1527958138.887720000	71.5315	128	0
1527958138.889584000	71.5334	86	1
1527958139.017135000	71.661	72	0
1527958139.017137000	71.661	179	0
1527958139.018492000	71.6623	83	1
1527958139.148863000	71.7927	366	1
1527958139.148930000	71.7927	238	1
1527958139.168625000	71.8124	69	0
1527958139.217954000	71.8618	282	1
1527958139.218059000	71.8619	1392	1
1527958139.218100000	71.8619	1392	1
1527958139.218154000	71.862	1392	1
1527958139.218179000	71.862	1392	1
1527958139.218222000	71.862	1392	1
1527958139.218257000	71.8621	1392	1
1527958139.218294000	71.8621	1392	1
1527958139.218335000	71.8622	1392	1
1527958139.218368000	71.8622	1392	1
1527958139.218405000	71.8622	1392	1
1527958139.218457000	71.8623	1392	1
1527958139.218496000	71.8623	1392	1
1527958139.218550000	71.8624	1392	1
1527958139.218574000	71.8624	747	1
1527958139.237472000	71.8813	69	0
1527958139.241960000	71.8858	69	0
1527958139.525265000	72.1691	236	0
1527958139.525426000	72.1692	128	0
1527958139.527534000	72.1714	92	1
1527958139.529338000	72.1732	72	0
1527958139.529340000	72.1732	294	0
1527958139.531568000	72.1754	83	1
1527958139.593106000	72.2369	366	0
1527958139.594578000	72.2384	80	1
1527958139.600013000	72.2438	60	0
1527958139.601575000	72.2454	80	1
1527958139.667662000	72.3115	365	1
1527958139.667758000	72.3116	238	1
1527958139.689040000	72.3329	69	0
1527958139.694057000	72.3379	69	0
1527958140.043149000	72.687	283	0
1527958140.043268000	72.6871	128	0
1527958140.045627000	72.6894	89	1
1527958140.048103000	72.6919	72	0
1527958140.048104000	72.6919	296	0
1527958140.049598000	72.6934	83	1
1527958140.236092000	72.8799	366	1
1527958140.236190000	72.88	241	1
1527958140.256145000	72.9	69	0
1527958140.630064000	73.2739	271	0
1527958140.630336000	73.2742	128	0
1527958140.631645000	73.2755	86	1
1527958140.634139000	73.278	72	0
1527958140.634140000	73.278	74	0
1527958140.635624000	73.2794	83	1
1527958140.705052000	73.3489	973	1
1527958140.705115000	73.3489	239	1
1527958140.725971000	73.3698	69	0
1527958140.861026000	73.5048	212	0
1527958140.861130000	73.5049	128	0
1527958140.862611000	73.5064	86	1
1527958140.865164000	73.509	72	0
1527958140.865166000	73.509	286	0
1527958140.866588000	73.5104	83	1
1527958141.052837000	73.6967	377	1
1527958141.052898000	73.6967	238	1
1527958141.073210000	73.717	69	0
1527958141.456816000	74.1006	258	0
1527958141.456818000	74.1006	128	0
1527958141.458675000	74.1025	86	1
1527958141.461216000	74.105	72	0
1527958141.461677000	74.1055	86	0
1527958141.462617000	74.1064	83	1
1527958141.658788000	74.3026	946	1
1527958141.658888000	74.3027	239	1
1527958141.679202000	74.323	69	0
1527958142.039985000	74.6838	212	0
1527958142.040086000	74.6839	128	0
1527958142.041687000	74.6855	86	1
1527958142.044593000	74.6884	72	0
1527958142.045084000	74.6889	162	0
1527958142.046650000	74.6905	83	1
1527958142.281454000	74.9253	365	1
1527958142.281584000	74.9254	238	1
1527958142.301468000	74.9453	69	0
1527958142.668232000	75.312	238	0
1527958142.668319000	75.3121	128	0
1527958142.669718000	75.3135	86	1
1527958142.672138000	75.316	72	0
1527958142.672603000	75.3164	250	0
1527958142.673684000	75.3175	83	1
1527958142.838922000	75.4827	366	1
1527958142.839018000	75.4828	238	1
1527958142.858459000	75.5023	69	0
1527958142.870283000	75.5141	69	0
1527958143.237506000	75.8813	215	0
1527958143.237507000	75.8813	128	0
1527958143.239813000	75.8836	89	1
1527958143.242336000	75.8862	72	0
1527958143.242430000	75.8862	262	0
1527958143.243777000	75.8876	83	1
1527958143.274101000	75.9179	366	1
1527958143.274196000	75.918	241	1
1527958143.293459000	75.9373	69	0
1527958143.674320000	76.3181	307	0
1527958143.674423000	76.3182	128	0
1527958143.675742000	76.3196	86	1
1527958143.680192000	76.324	72	0
1527958143.680194000	76.324	139	0
1527958143.681788000	76.3256	83	1
1527958143.820964000	76.4648	370	1
1527958143.821030000	76.4648	238	1
1527958143.841402000	76.4852	69	0
1527958144.202941000	76.8468	212	0
1527958144.202943000	76.8468	128	0
1527958144.204868000	76.8487	86	1
1527958144.207750000	76.8516	72	0
1527958144.208262000	76.8521	288	0
1527958144.209848000	76.8537	83	1
1527958144.289914000	76.9337	365	1
1527958144.289995000	76.9338	239	1
1527958144.309529000	76.9533	69	0
1527958144.460375000	77.1042	288	0
1527958144.460377000	77.1042	128	0
1527958144.461918000	77.1057	86	1
1527958144.466389000	77.1102	72	0
1527958144.466391000	77.1102	123	0
1527958144.467855000	77.1117	83	1
1527958144.610002000	77.2538	366	1
1527958144.610061000	77.2539	238	1
1527958144.629371000	77.2732	69	0
1527958144.803045000	77.4469	254	0
1527958144.803151000	77.447	128	0
1527958144.804886000	77.4487	86	1
1527958144.808187000	77.452	72	0
1527958144.808603000	77.4524	131	0
1527958144.809804000	77.4536	83	1
1527958145.018451000	77.6623	369	1
1527958145.018534000	77.6624	241	1
1527958145.038232000	77.682	69	0
1527958145.196981000	77.8408	213	0
1527958145.197310000	77.8411	128	0
1527958145.198833000	77.8426	86	1
1527958145.202536000	77.8464	72	0
1527958145.202952000	77.8468	314	0
1527958145.203851000	77.8477	83	1
1527958145.407215000	78.051	366	1
1527958145.407309000	78.0511	238	1
1527958145.426981000	78.0708	69	0
1527958145.580019000	78.2238	238	0
1527958145.580021000	78.2238	128	0
1527958145.581944000	78.2258	86	1
1527958145.584595000	78.2284	72	0
1527958145.584692000	78.2285	214	0
1527958145.586912000	78.2307	83	1
1527958145.848296000	78.4921	366	1
1527958145.848353000	78.4922	238	1
1527958145.867838000	78.5117	69	0
1527958146.003876000	78.6477	212	0
1527958146.003877000	78.6477	128	0
1527958146.005881000	78.6497	86	1
1527958146.008896000	78.6527	72	0
1527958146.008986000	78.6528	180	0
1527958146.010964000	78.6548	83	1
1527958146.215098000	78.8589	365	1
1527958146.215199000	78.859	238	1
1527958146.235492000	78.8793	69	0
1527958146.368838000	79.0127	238	0
1527958146.368839000	79.0127	128	0
1527958146.371008000	79.0148	86	1
1527958146.373143000	79.017	72	0
1527958146.373583000	79.0174	124	0
1527958146.374905000	79.0187	83	1
1527958146.702286000	79.3461	972	1
1527958146.702349000	79.3462	241	1
1527958146.736982000	79.3808	972	1
1527958146.737104000	79.3809	69	0
1527958146.757063000	79.4009	69	0
1527958146.868623000	79.5124	283	0
1527958146.868625000	79.5124	128	0
1527958146.870950000	79.5148	89	1
1527958146.871684000	79.5155	72	0
1527958146.871977000	79.5158	207	0
1527958146.872922000	79.5167	83	1
1527958146.970239000	79.6141	377	1
1527958146.970336000	79.6142	238	1
1527958146.991281000	79.6351	69	0
1527958147.358188000	80.002	272	0
1527958147.358190000	80.002	128	0
1527958147.360065000	80.0039	86	1
1527958147.362298000	80.0061	72	0
1527958147.362300000	80.0061	233	0
1527958147.364028000	80.0078	83	1
1527958147.469354000	80.1132	947	1
1527958147.469416000	80.1132	238	1
1527958147.489576000	80.1334	69	0
1527958147.878450000	80.5223	239	0
1527958147.878548000	80.5224	128	0
1527958147.880072000	80.5239	86	1
1527958147.882339000	80.5262	72	0
1527958147.882813000	80.5266	263	0
1527958147.883986000	80.5278	83	1
1527958147.938129000	80.5819	367	1
1527958147.938194000	80.582	241	1
1527958147.957510000	80.6013	69	0
1527958148.105242000	80.7491	216	0
1527958148.105383000	80.7492	128	0
1527958148.107024000	80.7508	86	1
1527958148.109138000	80.753	72	0
1527958148.109595000	80.7534	220	0
1527958148.111066000	80.7549	83	1
1527958148.177089000	80.8209	367	1
1527958148.177183000	80.821	238	1
1527958148.196486000	80.8403	69	0
1527958148.550276000	81.1941	238	0
1527958148.550421000	81.1942	128	0
1527958148.552110000	81.1959	86	1
1527958148.555203000	81.199	72	0
1527958148.555206000	81.199	151	0
1527958148.557085000	81.2009	83	1
1527958148.594137000	81.238	366	1
1527958148.594222000	81.238	238	1
1527958148.613878000	81.2577	69	0
1527958148.985766000	81.6296	212	0
1527958148.985869000	81.6297	128	0
1527958148.988086000	81.6319	86	1
1527958148.989881000	81.6337	72	0
1527958148.990003000	81.6338	274	0
1527958148.992129000	81.6359	83	1
1527958149.144312000	81.7881	365	1
1527958149.144405000	81.7882	241	1
1527958149.165098000	81.8089	69	0
1527958149.533852000	82.1777	236	0
1527958149.534186000	82.178	128	0
1527958149.536165000	82.18	86	1
1527958149.537506000	82.1813	72	0
1527958149.537839000	82.1817	268	0
1527958149.539143000	82.183	83	1
1527958149.612292000	82.2561	368	1
1527958149.612356000	82.2562	238	1
1527958149.634055000	82.2779	69	0
1527958150.023739000	82.6676	282	0
1527958150.023741000	82.6676	128	0
1527958150.026215000	82.67	86	1
1527958150.027273000	82.6711	72	0
1527958150.027684000	82.6715	161	0
1527958150.029175000	82.673	83	1
1527958150.041051000	82.6849	366	1
1527958150.041143000	82.685	238	1
1527958150.061841000	82.7057	69	0
1527958150.420602000	83.0644	238	0
1527958150.420760000	83.0646	128	0
1527958150.422181000	83.066	86	1
1527958150.424416000	83.0682	72	0
1527958150.424418000	83.0682	191	0
1527958150.426211000	83.07	83	1
1527958150.550532000	83.1943	370	1
1527958150.550595000	83.1944	239	1
1527958150.570838000	83.2147	69	0
1527958150.951789000	83.5956	262	0
1527958150.951886000	83.5957	128	0
1527958150.953270000	83.5971	86	1
1527958150.956845000	83.6007	72	0
1527958150.957267000	83.6011	151	0
1527958150.958156000	83.602	83	1
1527958151.814857000	84.4587	368	1
1527958151.814918000	84.4587	240	1
1527958151.836590000	84.4804	69	0
1527958152.312772000	84.9566	280	0
1527958152.312872000	84.9567	128	0
1527958152.314324000	84.9581	86	1
1527958152.318811000	84.9626	72	0
1527958152.320182000	84.964	226	0
1527958152.320234000	84.9641	80	1
1527958152.322289000	84.9661	80	1
1527958152.485590000	85.1294	370	1
1527958152.485685000	85.1295	242	1
1527958152.505520000	85.1493	69	0
1527958152.879119000	85.5229	239	0
1527958152.879224000	85.523	128	0
1527958152.881376000	85.5252	86	1
1527958152.884625000	85.5284	72	0
1527958152.885122000	85.5289	260	0
1527958152.886267000	85.5301	83	1
1527958153.382652000	86.0265	367	1
1527958153.382735000	86.0266	240	1
1527958153.403342000	86.0472	69	0
1527958153.763250000	86.4071	236	0
1527958153.763367000	86.4072	128	0
1527958153.765416000	86.4092	86	1
1527958153.768100000	86.4119	72	0
1527958153.768102000	86.4119	285	0
1527958153.770381000	86.4142	83	1
1527958153.866472000	86.5103	970	1
1527958153.866564000	86.5104	238	1
1527958153.886732000	86.5305	69	0
1527958154.247342000	86.8912	216	0
1527958154.247497000	86.8913	128	0
1527958154.249356000	86.8932	86	1
1527958154.252154000	86.896	72	0
1527958154.252656000	86.8965	226	0
1527958154.254409000	86.8982	83	1
1527958154.292926000	86.9367	379	1
1527958154.293017000	86.9368	238	1
1527958154.313239000	86.9571	69	0
1527958154.674939000	87.3188	306	0
1527958154.675097000	87.3189	128	0
1527958154.677462000	87.3213	86	1
1527958154.681212000	87.325	72	0
1527958154.681298000	87.3251	102	0
1527958154.683442000	87.3273	83	1
1527958154.840789000	87.4846	947	1
1527958154.840853000	87.4847	238	1
1527958154.860943000	87.5048	69	0
1527958155.021739000	87.6656	249	0
1527958155.021837000	87.6657	128	0
1527958155.023493000	87.6673	86	1
1527958155.026771000	87.6706	72	0
1527958155.026840000	87.6707	232	0
1527958155.028462000	87.6723	83	1
1527958155.268733000	87.9125	366	1
1527958155.268830000	87.9126	240	1
1527958155.288440000	87.9323	69	0
1527958155.292764000	87.9366	69	0
1527958155.422003000	88.0658	258	0
1527958155.422101000	88.0659	128	0
1527958155.424457000	88.0683	89	1
1527958155.425973000	88.0698	72	0
1527958155.426394000	88.0702	220	0
1527958155.427412000	88.0712	83	1
1527958155.717849000	88.3617	365	1
1527958155.717911000	88.3617	239	1
1527958155.737394000	88.3812	69	0
1527958156.105893000	88.7497	215	0
1527958156.105895000	88.7497	128	0
1527958156.107464000	88.7513	86	1
1527958156.110938000	88.7548	72	0
1527958156.111241000	88.7551	166	0
1527958156.112497000	88.7563	83	1
1527958156.154960000	88.7988	370	1
1527958156.155048000	88.7989	241	1
1527958156.174975000	88.8188	69	0
1527958156.539354000	89.1832	240	0
1527958156.539356000	89.1832	128	0
1527958156.541557000	89.1854	86	1
1527958156.545521000	89.1893	72	0
1527958156.545949000	89.1898	212	0
1527958156.547544000	89.1914	83	1
1527958156.753895000	89.3977	368	1
1527958156.753957000	89.3978	239	1
1527958156.773560000	89.4174	69	0
1527958157.146054000	89.7899	213	0
1527958157.146155000	89.79	128	0
1527958157.147600000	89.7914	86	1
1527958157.151093000	89.7949	72	0
1527958157.151896000	89.7957	138	0
1527958157.152492000	89.7963	83	1
1527958157.284234000	89.9281	365	1
1527958157.284311000	89.9281	241	1
1527958157.304714000	89.9485	69	0
1527958157.671031000	90.3148	240	0
1527958157.671032000	90.3148	128	0
1527958157.672623000	90.3164	86	1
1527958157.675212000	90.319	72	0
1527958157.676595000	90.3204	80	1
1527958157.724305000	90.3681	236	0
1527958157.726621000	90.3704	80	1
1527958157.903918000	90.5477	368	1
1527958157.904011000	90.5478	239	1
1527958157.924257000	90.5681	69	0
1527958158.278058000	90.9219	284	0
1527958158.278060000	90.9219	128	0
1527958158.279615000	90.9234	86	1
1527958158.282531000	90.9263	72	0
1527958158.282629000	90.9264	231	0
1527958158.284630000	90.9284	83	1
1527958158.397702000	91.0415	369	1
1527958158.397798000	91.0416	238	1
1527958158.417997000	91.0618	69	0
1527958158.552487000	91.1963	239	0
1527958158.552489000	91.1963	128	0
1527958158.554642000	91.1985	86	1
1527958158.558401000	91.2022	72	0
1527958158.558403000	91.2022	140	0
1527958158.560639000	91.2045	83	1
1527958158.828728000	91.4725	367	1
1527958158.828816000	91.4726	242	1
1527958158.850496000	91.4943	69	0
1527958159.234722000	91.8785	265	0
1527958159.234724000	91.8785	128	0
1527958159.236677000	91.8805	86	1
1527958159.241200000	91.885	72	0
1527958159.241201000	91.885	245	0
1527958159.242655000	91.8865	83	1
1527958159.413769000	92.0576	367	1
1527958159.413861000	92.0577	238	1
1527958159.433308000	92.0771	69	0
1527958159.816876000	92.4607	278	0
1527958159.817377000	92.4612	128	0
1527958159.818715000	92.4625	86	1
1527958159.823642000	92.4675	72	0
1527958159.823741000	92.4676	100	0
1527958159.825684000	92.4695	83	1
1527958159.851992000	92.4958	369	1
1527958159.852081000	92.4959	242	1
1527958159.871889000	92.5157	69	0
1527958160.012009000	92.6558	213	0
1527958160.012011000	92.6558	128	0
1527958160.013697000	92.6575	86	1
1527958160.015289000	92.6591	72	0
1527958160.015655000	92.6595	149	0
1527958160.016673000	92.6605	83	1
1527958160.428260000	93.0721	971	1
1527958160.428323000	93.0721	238	1
1527958160.448112000	93.0919	69	0
1527958160.805384000	93.4492	238	0
1527958160.805386000	93.4492	128	0
1527958160.807751000	93.4516	86	1
1527958160.810025000	93.4538	72	0
1527958160.810473000	93.4543	179	0
1527958160.811726000	93.4555	83	1
1527958160.837933000	93.4818	382	1
1527958160.838033000	93.4818	239	1
1527958160.858194000	93.502	69	0
1527958161.212139000	93.856	213	0
1527958161.212141000	93.856	128	0
1527958161.213766000	93.8576	86	1
1527958161.215525000	93.8593	72	0
1527958161.216019000	93.8598	255	0
1527958161.216738000	93.8606	83	1
1527958162.131373000	94.7752	950	1
1527958162.131435000	94.7753	202	1
1527958162.151602000	94.7954	69	0
1527958162.545612000	95.1894	306	0
1527958162.545944000	95.1898	128	0
1527958162.547923000	95.1917	86	1
1527958162.549365000	95.1932	72	0
1527958162.549802000	95.1936	210	0
1527958162.550813000	95.1946	83	1
1527958162.581031000	95.2248	370	1
1527958162.581098000	95.2249	420	1
1527958162.601405000	95.2452	69	0
1527958162.966523000	95.6103	251	0
1527958162.966525000	95.6103	128	0
1527958162.968955000	95.6128	86	1
1527958162.971150000	95.615	72	0
1527958162.971494000	95.6153	99	0
1527958162.972905000	95.6167	83	1
1527958166.319848000	98.9637	367	1
1527958166.319907000	98.9637	242	1
1527958166.354128000	98.9979	367	1
1527958166.356598000	99.0004	69	0
1527958166.375602000	99.0194	69	0
1527958166.827820000	99.4716	261	0
1527958166.828566000	99.4724	128	0
1527958166.830144000	99.474	89	1
1527958166.832327000	99.4761	72	0
1527958166.832425000	99.4762	182	0
1527958166.834069000	99.4779	83	1
1527958166.887253000	99.5311	366	1
1527958166.887319000	99.5311	242	1
1527958166.907614000	99.5514	69	0
1527958167.076605000	99.7204	215	0
1527958167.076704000	99.7205	128	0
1527958167.078077000	99.7219	86	1
1527958167.080240000	99.7241	72	0
1527958167.080331000	99.7241	166	0
1527958167.082271000	99.7261	83	1
1527958167.726411000	100.37	371	1
1527958167.726505000	100.37	245	1
1527958167.745675000	100.389	69	0
1527958168.100573000	100.744	236	0
1527958168.100674000	100.744	128	0
1527958168.102134000	100.746	86	1
1527958168.105333000	100.749	72	0
1527958168.107017000	100.751	262	0
1527958168.107269000	100.751	83	1
1527958168.219526000	100.863	370	1
1527958168.219609000	100.863	244	1
1527958168.238894000	100.883	69	0
1527958168.615935000	101.26	236	0
1527958168.616596000	101.26	128	0
1527958168.618253000	101.262	86	1
1527958168.619912000	101.264	72	0
1527958168.619914000	101.264	81	0
1527958168.621208000	101.265	83	1
1527958168.741837000	101.386	370	1
1527958168.741928000	101.386	243	1
1527958168.763507000	101.407	69	0
1527958168.918604000	101.562	215	0
1527958168.918606000	101.562	128	0
1527958168.920264000	101.564	86	1
1527958168.922338000	101.566	72	0
1527958168.922712000	101.567	308	0
1527958168.924232000	101.568	83	1
1527958169.152522000	101.796	371	1
1527958169.152615000	101.796	240	1
1527958169.174315000	101.818	69	0
1527958169.225363000	101.869	281	1
1527958169.225458000	101.869	1392	1
1527958169.225505000	101.869	1392	1
1527958169.225531000	101.869	1392	1
1527958169.225570000	101.869	531	1
1527958169.244546000	101.888	69	0
1527958169.248856000	101.893	69	0
1527958169.552980000	102.197	303	0
1527958169.553085000	102.197	128	0
1527958169.555284000	102.199	92	1
1527958169.557426000	102.201	72	0
1527958169.557881000	102.202	236	0
1527958169.559261000	102.203	83	1
1527958169.590230000	102.234	381	0
1527958169.592264000	102.236	80	1
1527958169.596040000	102.24	60	0
1527958169.598276000	102.242	80	1
1527958169.626388000	102.27	973	1
1527958169.626476000	102.27	296	1
1527958169.646422000	102.29	69	0
1527958169.803706000	102.448	305	0
1527958169.803805000	102.448	128	0
1527958169.805299000	102.449	86	1
1527958169.807252000	102.451	72	0
1527958169.807764000	102.452	250	0
1527958169.809289000	102.453	83	1
1527958170.095709000	102.74	382	1
1527958170.095800000	102.74	242	1
1527958170.115616000	102.759	69	0
1527958170.471094000	103.115	238	0
1527958170.471203000	103.115	128	0
1527958170.473283000	103.117	86	1
1527958170.474881000	103.119	72	0
1527958170.475718000	103.12	104	0
1527958170.476245000	103.12	83	1
1527958170.582681000	103.226	367	1
1527958170.582774000	103.227	243	1
1527958170.603494000	103.247	69	0
1527958170.608484000	103.252	69	0
1527958170.962515000	103.606	216	0
1527958170.962517000	103.606	128	0
1527958170.964380000	103.608	89	1
1527958170.965356000	103.609	72	0
1527958170.965823000	103.61	172	0
1527958170.967345000	103.611	83	1
1527958171.000814000	103.645	951	1
1527958171.000896000	103.645	238	1
1527958171.022335000	103.666	69	0
1527958171.385320000	104.029	235	0
1527958171.385322000	104.029	128	0
1527958171.387386000	104.031	86	1
1527958171.389565000	104.033	72	0
1527958171.389591000	104.033	285	0
1527958171.391369000	104.035	83	1
1527958171.603699000	104.248	364	1
1527958171.603761000	104.248	240	1
1527958171.624105000	104.268	69	0
1527958171.787548000	104.431	285	0
1527958171.787646000	104.431	128	0
1527958171.789409000	104.433	86	1
1527958171.791867000	104.436	72	0
1527958171.792310000	104.436	179	0
1527958171.793330000	104.437	83	1
[truncated: 266 more rows]
