# Supplementary material for: Method for multi-task learning fusion network traffic classification to address small sample labels
Source: Sci Rep. 2024 Jan 30;14:2518. doi: 10.1038/s41598-024-51933-8 (PMC10827795; doi:10.1038/s41598-024-51933-8)
Supplement: Supplementary file 2 — Supplementary Information 2. [file 41598_2024_51933_MOESM2_ESM.zip › QUIC Dataset/QUIC Dataset/pretraining/Google Doc/GoogleDoc-1072.txt]

1527945328.352053000	0	295	1
1527945328.368810000	0.016757	87	0
1527945328.794138000	0.442085	376	0
1527945328.794841000	0.442788	1412	0
1527945328.795564000	0.443511	1412	0
1527945328.796287000	0.444234	1412	0
1527945328.796974000	0.444921	180	0
1527945328.797543000	0.44549	101	1
1527945328.797746000	0.445693	1412	0
1527945328.798475000	0.446422	1412	0
1527945328.799200000	0.447147	1412	0
1527945328.799954000	0.447901	188	0
1527945328.800691000	0.448638	724	0
1527945328.801072000	0.449019	122	1
1527945328.801509000	0.449456	1412	0
1527945328.802230000	0.450177	1412	0
1527945328.802934000	0.450881	694	0
1527945328.804286000	0.452233	1412	0
1527945328.805015000	0.452962	1412	0
1527945328.805738000	0.453685	1412	0
1527945328.806429000	0.454376	188	0
1527945328.807403000	0.45535	98	1
1527945328.815054000	0.463001	113	1
1527945328.839406000	0.487353	1206	0
1527945328.841322000	0.489269	1412	0
1527945328.842038000	0.489985	1412	0
1527945328.842063000	0.49001	98	1
1527945328.842763000	0.49071	1412	0
1527945328.843463000	0.49141	188	0
1527945328.845042000	0.492989	107	1
1527945328.846577000	0.494524	1412	0
1527945328.847308000	0.495255	1412	0
1527945328.848032000	0.495979	1412	0
1527945328.848730000	0.496677	173	0
1527945328.849543000	0.49749	1412	0
1527945328.850030000	0.497977	110	1
1527945328.850302000	0.498249	1412	0
1527945328.851028000	0.498975	1412	0
1527945328.851718000	0.499665	180	0
1527945328.852846000	0.500793	1412	0
1527945328.853071000	0.501018	107	1
1527945328.853573000	0.50152	1412	0
1527945328.854295000	0.502242	1412	0
1527945328.854991000	0.502938	400	0
1527945328.856043000	0.50399	104	1
1527945328.857173000	0.50512	1412	0
1527945328.857897000	0.505844	1412	0
1527945328.858626000	0.506573	1412	0
1527945328.859418000	0.507365	1412	0
1527945328.860033000	0.50798	107	1
1527945328.860144000	0.508091	272	0
1527945328.860900000	0.508847	1412	0
1527945328.861621000	0.509568	1412	0
1527945328.862342000	0.510289	1412	0
1527945328.863031000	0.510978	107	1
1527945328.863049000	0.510996	897	0
1527945328.863786000	0.511733	1412	0
1527945328.864506000	0.512453	1412	0
1527945328.865289000	0.513236	1412	0
1527945328.866013000	0.51396	827	0
1527945328.866120000	0.514067	107	1
1527945328.869162000	0.517109	98	1
1527945329.249549000	0.897496	317	1
1527945329.249631000	0.897578	1412	1
1527945329.249654000	0.897601	906	1
1527945329.258756000	0.906703	217	1
1527945329.268790000	0.916737	87	0
1527945329.275345000	0.923292	87	0
1527945329.502519000	1.15047	166	1
1527945329.520351000	1.1683	87	0
1527945329.574589000	1.22254	375	0
1527945329.578037000	1.22598	80	0
1527945329.578191000	1.22614	101	1
1527945329.581348000	1.2293	98	1
1527945329.630059000	1.27801	244	0
1527945329.630890000	1.27884	1412	0
1527945329.631610000	1.27956	1412	0
1527945329.632334000	1.28028	1412	0
1527945329.633045000	1.28099	186	0
1527945329.633778000	1.28173	1412	0
1527945329.634509000	1.28246	1412	0
1527945329.635081000	1.28303	116	1
1527945329.635234000	1.28318	1065	0
1527945329.636000000	1.28395	92	0
1527945329.636721000	1.28467	155	0
1527945329.638096000	1.28604	104	1
1527945329.700578000	1.34853	454	0
1527945329.701304000	1.34925	1113	0
1527945329.703083000	1.35103	101	1
1527945329.703699000	1.35165	92	0
1527945329.704635000	1.35258	232	0
1527945329.706066000	1.35401	101	1
1527945329.737973000	1.38592	862	1
1527945329.741023000	1.38897	1030	1
1527945329.755204000	1.40315	87	0
1527945329.758933000	1.40688	87	0
1527945329.916255000	1.5642	503	0
1527945329.917024000	1.56497	80	0
1527945329.931142000	1.57909	107	1
1527945329.949638000	1.59758	407	0
1527945329.950377000	1.59832	962	0
1527945329.951079000	1.59903	109	0
1527945329.952107000	1.60005	104	1
1527945330.263243000	1.91119	403	1
1527945330.263331000	1.91128	144	1
1527945330.279659000	1.92761	87	0
1527945330.295330000	1.94328	214	1
1527945330.295422000	1.94337	190	1
1527945330.311625000	1.95957	87	0
1527945330.355633000	2.00358	1412	0
1527945330.356347000	2.00429	1412	0
1527945330.357070000	2.00502	1412	0
1527945330.357766000	2.00571	590	0
1527945330.358189000	2.00614	110	1
1527945330.358493000	2.00644	92	0
1527945330.359222000	2.00717	182	0
1527945330.367266000	2.01521	104	1
1527945330.449325000	2.09727	703	0
1527945330.450026000	2.09797	92	0
1527945330.450752000	2.0987	166	0
1527945330.452127000	2.10007	104	1
1527945330.806547000	2.45449	508	1
1527945330.837992000	2.48594	87	0
1527945330.927467000	2.57541	506	0
1527945330.928119000	2.57607	118	1
1527945330.928156000	2.5761	80	0
1527945330.931173000	2.57912	98	1
1527945330.944853000	2.5928	87	0
1527945331.401585000	3.04953	349	1
1527945331.406136000	3.05408	1264	1
1527945331.418248000	3.0662	87	0
1527945331.424329000	3.07228	87	0
1527945331.502789000	3.15074	1412	1
1527945331.502852000	3.1508	1412	1
1527945331.502871000	3.15082	267	1
1527945331.502927000	3.15087	844	1
1527945331.522274000	3.17022	87	0
1527945331.544827000	3.19277	594	0
1527945331.554225000	3.20217	101	1
1527945331.760003000	3.40795	1412	0
1527945331.760712000	3.40866	1412	0
1527945331.761434000	3.40938	1412	0
1527945331.762134000	3.41008	731	0
1527945331.762835000	3.41078	85	0
1527945331.763301000	3.41125	110	1
1527945331.770956000	3.4189	248	0
1527945331.771781000	3.41973	1412	0
1527945331.772493000	3.42044	999	0
1527945331.773427000	3.42137	92	0
1527945331.774200000	3.42215	107	1
1527945331.774218000	3.42217	207	0
1527945331.777234000	3.42518	98	1
1527945332.215969000	3.86392	1412	1
1527945332.216036000	3.86398	339	1
1527945332.242156000	3.8901	458	1
1527945332.242269000	3.89022	1412	1
1527945332.242307000	3.89025	1412	1
1527945332.242341000	3.89029	1412	1
1527945332.242378000	3.89033	1412	1
1527945332.242411000	3.89036	1412	1
1527945332.242447000	3.89039	1412	1
1527945332.242484000	3.89043	1412	1
1527945332.242535000	3.89048	1412	1
1527945332.242572000	3.89052	1412	1
1527945332.242601000	3.89055	1412	1
1527945332.244240000	3.89219	1412	1
1527945332.244301000	3.89225	1412	1
1527945332.244346000	3.89229	1268	1
1527945332.250401000	3.89835	100	0
1527945332.253228000	3.90118	98	1
1527945332.258760000	3.90671	87	0
1527945332.263583000	3.91153	87	0
1527945332.395080000	4.04303	446	0
1527945332.401245000	4.04919	80	0
1527945332.405528000	4.05348	107	1
1527945332.441153000	4.0891	273	0
1527945332.441836000	4.08978	792	0
1527945332.442538000	4.09049	269	0
1527945332.453350000	4.1013	104	1
1527945332.983156000	4.6311	1341	1
1527945333.002025000	4.64997	87	0
1527945333.136048000	4.784	337	0
1527945333.136751000	4.7847	311	0
1527945333.138887000	4.78683	104	1
1527945334.281914000	5.92986	332	1
1527945334.281992000	5.92994	1412	1
1527945334.282019000	5.92997	981	1
1527945334.286454000	5.9344	251	1
1527945334.298484000	5.94643	87	0
1527945334.304824000	5.95277	87	0
1527945334.585801000	6.23375	395	0
1527945334.587770000	6.23572	80	0
1527945334.589251000	6.2372	107	1
1527945334.713513000	6.36146	598	0
1527945334.714212000	6.36216	305	0
1527945334.714918000	6.36286	104	0
1527945334.716019000	6.36397	115	1
1527945334.719160000	6.36711	101	1
1527945334.719654000	6.3676	252	1
1527945334.732641000	6.38059	87	0
1527945334.737065000	6.38501	87	0
1527945335.173498000	6.82144	834	0
1527945335.174153000	6.8221	1412	0
1527945335.174880000	6.82283	1412	0
1527945335.175598000	6.82354	1412	0
1527945335.176118000	6.82406	113	1
1527945335.176313000	6.82426	186	0
1527945335.177074000	6.82502	1412	0
1527945335.177791000	6.82574	1347	0
1527945335.178517000	6.82646	1412	0
1527945335.179098000	6.82704	107	1
1527945335.179238000	6.82719	1412	0
1527945335.180036000	6.82798	1412	0
1527945335.180720000	6.82867	188	0
1527945335.181488000	6.82944	1220	0
1527945335.182112000	6.83006	107	1
1527945335.220674000	6.86862	1412	0
1527945335.221382000	6.86933	1412	0
1527945335.222106000	6.87005	1412	0
1527945335.222797000	6.87074	198	0
1527945335.223546000	6.87149	1412	0
1527945335.224258000	6.87221	731	0
1527945335.224293000	6.87224	104	1
1527945335.225278000	6.87322	1412	0
1527945335.226076000	6.87402	1412	0
1527945335.226799000	6.87475	1412	0
1527945335.227488000	6.87544	188	0
1527945335.228222000	6.87617	791	0
1527945335.228961000	6.87691	1412	0
1527945335.229465000	6.87741	113	1
1527945335.229761000	6.87771	1412	0
1527945335.230492000	6.87844	1412	0
1527945335.231205000	6.87915	1081	0
1527945335.232094000	6.88004	113	1
1527945335.233250000	6.8812	1412	0
1527945335.233986000	6.88193	1412	0
1527945335.234710000	6.88266	1412	0
1527945335.235523000	6.88347	1412	0
1527945335.236104000	6.88405	107	1
1527945335.236216000	6.88416	291	0
1527945335.236967000	6.88491	1412	0
1527945335.237688000	6.88564	1412	0
1527945335.238409000	6.88636	1412	0
1527945335.239092000	6.88704	107	1
1527945335.239096000	6.88704	190	0
1527945335.239912000	6.88786	1195	0
1527945335.241837000	6.88978	1412	0
1527945335.242091000	6.89004	104	1
1527945335.242592000	6.89054	1412	0
1527945335.243322000	6.89127	1412	0
1527945335.244271000	6.89222	190	0
1527945335.245013000	6.89296	964	0
1527945335.245249000	6.8932	104	1
1527945335.245747000	6.89369	1412	0
1527945335.246471000	6.89442	1412	0
1527945335.247173000	6.89512	636	0
1527945335.247912000	6.89586	1412	0
1527945335.248113000	6.89606	110	1
1527945335.248630000	6.89658	1328	0
1527945335.249427000	6.89737	1412	0
1527945335.250162000	6.89811	1412	0
1527945335.250855000	6.8988	351	0
1527945335.251094000	6.89904	107	1
1527945335.251576000	6.89952	279	0
1527945335.254102000	6.90205	98	1
1527945336.553331000	8.20128	310	1
1527945336.553406000	8.20135	144	1
1527945336.572131000	8.22008	87	0
1527945336.652676000	8.30062	1412	0
1527945336.653388000	8.30134	1412	0
1527945336.654115000	8.30206	1412	0
1527945336.654816000	8.30276	662	0
1527945336.655186000	8.30313	110	1
1527945336.655546000	8.30349	92	0
1527945336.656276000	8.30422	275	0
1527945336.658169000	8.30612	101	1
1527945337.643285000	9.29123	503	1
1527945337.643373000	9.29132	294	1
1527945337.645378000	9.29333	785	1
1527945337.645439000	9.29339	1412	1
1527945337.645464000	9.29341	1412	1
1527945337.645485000	9.29343	969	1
1527945337.660828000	9.30878	87	0
1527945337.665207000	9.31315	87	0
1527945337.682643000	9.33059	401	1
1527945337.700785000	9.34873	87	0
1527945337.988318000	9.63627	1412	1
1527945337.988356000	9.6363	967	1
1527945337.988421000	9.63637	843	1
1527945338.001124000	9.64907	399	0
1527945338.004252000	9.6522	101	1
1527945338.005318000	9.65326	87	0
1527945338.009349000	9.6573	80	0
1527945338.012233000	9.66018	101	1
1527945338.025203000	9.67315	328	0
1527945338.025958000	9.67391	1400	0
1527945338.026933000	9.67488	523	0
1527945338.027652000	9.6756	460	0
1527945338.028245000	9.67619	107	1
1527945338.028385000	9.67633	187	0
1527945338.029113000	9.67706	592	0
1527945338.030739000	9.67869	635	0
1527945338.031227000	9.67917	104	1
1527945338.032840000	9.68079	467	0
1527945338.035196000	9.68314	697	0
1527945338.035296000	9.68324	98	1
1527945338.036811000	9.68476	484	0
1527945338.038250000	9.6862	101	1
1527945338.038831000	9.68678	835	0
1527945338.040660000	9.68861	649	0
1527945338.041244000	9.68919	101	1
1527945338.042039000	9.68999	519	0
1527945338.043870000	9.69182	439	0
1527945338.044245000	9.69219	101	1
1527945338.045996000	9.69394	711	0
1527945338.046781000	9.69473	277	0
1527945338.047477000	9.69542	103	0
1527945338.048227000	9.69617	616	0
1527945338.048279000	9.69623	104	1
1527945338.050007000	9.69795	558	0
1527945338.051232000	9.69918	101	1
1527945338.051784000	9.69973	654	0
1527945338.052490000	9.70044	91	0
1527945338.053225000	9.70117	583	0
1527945338.053948000	9.70189	689	0
1527945338.054255000	9.7022	107	1
1527945338.070808000	9.71876	102	0
1527945338.071555000	9.7195	207	0
1527945338.073254000	9.7212	101	1
1527945338.585298000	10.2332	1412	1
1527945338.585355000	10.2333	274	1
1527945338.585422000	10.2334	109	1
1527945338.600615000	10.2486	304	1
1527945338.601650000	10.2496	87	0
1527945338.602994000	10.2509	481	1
1527945338.603055000	10.251	87	1
1527945338.617820000	10.2658	87	0
1527945339.018183000	10.6661	323	0
1527945339.018912000	10.6669	151	0
1527945339.021364000	10.6693	107	1
1527945339.023292000	10.6712	92	0
1527945339.024008000	10.672	98	0
1527945339.026627000	10.6746	101	1
1527945339.054425000	10.7024	323	0
1527945339.057339000	10.7053	98	1
1527945339.076801000	10.7247	277	0
1527945339.077500000	10.7254	103	0
1527945339.079444000	10.7274	101	1
1527945339.083553000	10.7315	92	0
1527945339.084265000	10.7322	133	0
1527945339.086546000	10.7345	101	1
1527945339.137694000	10.7856	242	0
1527945339.138399000	10.7863	141	0
1527945339.140348000	10.7883	101	1
1527945339.144138000	10.7921	92	0
1527945339.144850000	10.7928	186	0
1527945339.147375000	10.7953	101	1
1527945339.927481000	11.5754	393	1
1527945339.927570000	11.5755	260	1
1527945339.943290000	11.5912	87	0
1527945340.147164000	11.7951	485	1
1527945340.147247000	11.7952	94	1
1527945340.163468000	11.8114	87	0
1527945340.536286000	12.1842	265	0
1527945340.536925000	12.1849	368	0
1527945340.539419000	12.1874	107	1
1527945340.542218000	12.1902	182	0
1527945340.544402000	12.1923	98	1
1527945340.582062000	12.23	372	1
1527945340.582200000	12.2301	1412	1
1527945340.582226000	12.2302	1412	1
1527945340.582252000	12.2302	1412	1
1527945340.582287000	12.2302	1412	1
1527945340.582339000	12.2303	1412	1
1527945340.582368000	12.2303	1412	1
1527945340.582407000	12.2304	1412	1
1527945340.582441000	12.2304	1412	1
1527945340.582477000	12.2304	1412	1
1527945340.582513000	12.2305	1412	1
1527945340.582561000	12.2305	1412	1
1527945340.582584000	12.2305	1412	1
1527945340.584482000	12.2324	1412	1
1527945340.584550000	12.2325	1412	1
1527945340.584609000	12.2326	1412	1
1527945340.584647000	12.2326	1412	1
1527945340.586488000	12.2344	1412	1
1527945340.586526000	12.2345	1412	1
1527945340.586593000	12.2345	1412	1
1527945340.586658000	12.2346	1412	1
1527945340.586692000	12.2346	1412	1
1527945340.588470000	12.2364	1412	1
1527945340.588530000	12.2365	1412	1
1527945340.588565000	12.2365	1412	1
1527945340.588626000	12.2366	1412	1
1527945340.590466000	12.2384	1412	1
1527945340.590503000	12.2385	1412	1
1527945340.590563000	12.2385	1412	1
1527945340.590600000	12.2385	1412	1
1527945340.590663000	12.2386	1412	1
1527945340.592461000	12.2404	1412	1
1527945340.592501000	12.2404	1412	1
1527945340.592559000	12.2405	1412	1
1527945340.592615000	12.2406	747	1
1527945340.598833000	12.2468	87	0
1527945340.604530000	12.2525	87	0
1527945340.607812000	12.2558	87	0
1527945340.610293000	12.2582	87	0
1527945340.628715000	12.2767	87	0
1527945340.632113000	12.2801	87	0
1527945340.851882000	12.4998	256	0
1527945340.852587000	12.5005	146	0
1527945340.854414000	12.5024	119	1
1527945340.856994000	12.5049	92	0
1527945340.857702000	12.5056	233	0
1527945340.859414000	12.5074	101	1
1527945341.029119000	12.6771	383	0
1527945341.032677000	12.6806	98	1
1527945341.038259000	12.6862	80	0
1527945341.041599000	12.6895	98	1
1527945341.294970000	12.9429	361	1
1527945341.297084000	12.945	296	1
1527945341.311419000	12.9594	87	0
1527945341.334370000	12.9823	377	1
1527945341.351477000	12.9994	87	0
1527945341.418536000	13.0665	344	1
1527945341.418620000	13.0666	284	1
1527945341.436509000	13.0845	87	0
1527945341.502151000	13.1501	626	0
1527945341.502859000	13.1508	805	0
1527945341.503873000	13.1518	92	0
1527945341.504594000	13.1525	123	0
1527945341.505486000	13.1534	110	1
1527945341.596542000	13.2445	1130	1
1527945341.613696000	13.2616	87	0
1527945341.672151000	13.3201	375	0
1527945341.672850000	13.3208	118	0
1527945341.675500000	13.3234	104	1
1527945341.677082000	13.325	92	0
1527945341.677812000	13.3258	334	0
1527945341.679512000	13.3275	101	1
1527945341.727447000	13.3754	243	0
1527945341.728152000	13.3761	279	0
1527945341.730469000	13.3784	101	1
1527945341.733379000	13.3813	92	0
1527945341.734105000	13.3821	291	0
1527945341.736481000	13.3844	101	1
1527945341.835225000	13.4832	245	0
1527945341.835932000	13.4839	146	0
1527945341.838471000	13.4864	101	1
1527945341.842599000	13.4905	92	0
1527945341.843316000	13.4913	103	0
1527945341.845500000	13.4934	101	1
1527945341.852208000	13.5002	792	0
1527945341.852918000	13.5009	157	0
1527945341.854464000	13.5024	101	1
1527945341.866264000	13.5142	932	1
1527945341.883227000	13.5312	87	0
1527945341.887270000	13.5352	1062	1
1527945341.887343000	13.5353	259	1
1527945341.904132000	13.5521	87	0
1527945341.917201000	13.5651	87	0
1527945342.003114000	13.6511	523	0
1527945342.003809000	13.6518	176	0
1527945342.005483000	13.6534	110	1
1527945342.270705000	13.9187	265	0
1527945342.271418000	13.9194	146	0
1527945342.273510000	13.9215	101	1
1527945342.276469000	13.9244	92	0
1527945342.277211000	13.9252	334	0
1527945342.279490000	13.9274	101	1
1527945342.311171000	13.9591	393	1
1527945342.311258000	13.9592	270	1
1527945342.327314000	13.9753	87	0
1527945342.488697000	14.1366	237	0
1527945342.489408000	14.1374	146	0
1527945342.491593000	14.1395	104	1
1527945342.495095000	14.143	92	0
1527945342.495826000	14.1438	246	0
1527945342.497577000	14.1455	101	1
1527945342.546589000	14.1945	394	1
1527945342.546663000	14.1946	253	1
1527945342.563834000	14.2118	87	0
1527945342.943326000	14.5913	256	0
1527945342.943979000	14.5919	146	0
1527945342.946612000	14.5946	104	1
1527945342.946812000	14.5948	92	0
1527945342.947536000	14.5955	133	0
1527945342.949611000	14.5976	101	1
1527945342.956824000	14.6048	393	1
1527945342.956905000	14.6049	368	1
1527945342.974578000	14.6225	87	0
1527945343.359465000	15.0074	235	0
1527945343.360137000	15.0081	146	0
1527945343.362639000	15.0106	104	1
1527945343.364127000	15.0121	92	0
1527945343.364847000	15.0128	283	0
1527945343.367620000	15.0156	101	1
1527945343.431817000	15.0798	391	1
1527945343.431907000	15.0799	368	1
1527945343.448950000	15.0969	87	0
1527945343.694363000	15.3423	256	0
1527945343.695025000	15.343	146	0
1527945343.697658000	15.3456	104	1
1527945343.698539000	15.3465	92	0
1527945343.699262000	15.3472	122	0
1527945343.701638000	15.3496	101	1
1527945343.710719000	15.3587	392	1
1527945343.710800000	15.3587	308	1
1527945343.727922000	15.3759	87	0
1527945344.111381000	15.7593	305	0
1527945344.112024000	15.76	146	0
1527945344.114673000	15.7626	104	1
1527945344.115842000	15.7638	92	0
1527945344.116640000	15.7646	266	0
1527945344.118663000	15.7666	101	1
1527945344.230771000	15.8787	394	1
1527945344.230836000	15.8788	248	1
1527945344.247322000	15.8953	87	0
1527945344.609651000	16.2576	236	0
1527945344.610317000	16.2583	148	0
1527945344.612724000	16.2607	104	1
1527945344.614347000	16.2623	92	0
1527945344.615083000	16.263	266	0
1527945344.616693000	16.2646	101	1
1527945345.748953000	17.3969	396	1
1527945345.749045000	17.397	254	1
1527945345.765242000	17.4132	87	0
1527945346.132367000	17.7803	255	0
1527945346.133064000	17.781	148	0
1527945346.135168000	17.7831	104	1
1527945346.137474000	17.7854	92	0
1527945346.138142000	17.7861	165	0
1527945346.140153000	17.7881	101	1
1527945346.216503000	17.8644	393	1
1527945346.216594000	17.8645	256	1
1527945346.233180000	17.8811	87	0
1527945346.601933000	18.2499	352	0
1527945346.602615000	18.2506	148	0
1527945346.605222000	18.2532	104	1
1527945346.606695000	18.2546	92	0
1527945346.607423000	18.2554	132	0
1527945346.609194000	18.2571	101	1
1527945346.724613000	18.3726	393	1
1527945346.724703000	18.3727	258	1
1527945346.741313000	18.3893	87	0
1527945347.121106000	18.7691	256	0
1527945347.121805000	18.7698	148	0
1527945347.124162000	18.7721	104	1
1527945347.124839000	18.7728	92	0
1527945347.125568000	18.7735	293	0
1527945347.127154000	18.7751	101	1
1527945347.184270000	18.8322	850	1
1527945347.184364000	18.8323	256	1
1527945347.201597000	18.8495	87	0
1527945347.563055000	19.211	235	0
1527945347.563711000	19.2117	148	0
1527945347.566244000	19.2142	104	1
1527945347.567812000	19.2158	92	0
1527945347.568545000	19.2165	291	0
1527945347.570236000	19.2182	101	1
1527945347.600326000	19.2483	403	1
1527945347.600419000	19.2484	258	1
1527945347.617430000	19.2654	87	0
1527945347.995561000	19.6435	255	0
1527945347.996269000	19.6442	148	0
1527945347.998215000	19.6462	104	1
1527945348.000580000	19.6485	92	0
1527945348.001298000	19.6492	138	0
1527945348.003198000	19.6511	101	1
1527945348.259371000	19.9073	1116	1
1527945348.259456000	19.9074	220	1
1527945348.276028000	19.924	87	0
1527945348.642843000	20.2908	323	0
1527945348.643551000	20.2915	148	0
1527945348.645314000	20.2933	104	1
1527945348.647375000	20.2953	92	0
1527945348.648178000	20.2961	298	0
1527945348.650299000	20.2982	101	1
1527945348.792736000	20.4407	394	1
1527945348.792790000	20.4407	370	1
1527945348.810300000	20.4582	87	0
1527945349.156645000	20.8046	237	0
1527945349.157289000	20.8052	148	0
1527945349.159349000	20.8073	104	1
1527945349.161582000	20.8095	92	0
1527945349.162309000	20.8103	148	0
1527945349.164264000	20.8122	101	1
1527945349.254740000	20.9027	392	1
1527945349.254801000	20.9027	370	1
1527945349.272211000	20.9202	87	0
1527945349.621815000	21.2698	232	0
1527945349.622514000	21.2705	148	0
1527945349.624307000	21.2723	104	1
1527945349.627236000	21.2752	92	0
1527945349.627996000	21.2759	200	0
1527945349.630304000	21.2783	101	1
1527945349.732606000	21.3806	392	1
1527945349.732673000	21.3806	310	1
1527945349.749423000	21.3974	87	0
1527945350.094362000	21.7423	291	0
1527945350.095017000	21.743	148	0
1527945350.097394000	21.7453	104	1
1527945350.099676000	21.7476	92	0
1527945350.100360000	21.7483	334	0
1527945350.102411000	21.7504	101	1
1527945350.557897000	22.2058	370	1
1527945350.557961000	22.2059	1412	1
1527945350.558001000	22.2059	1412	1
1527945350.558053000	22.206	1412	1
1527945350.558071000	22.206	242	1
1527945350.577149000	22.2251	87	0
1527945350.773903000	22.4218	327	1
1527945350.773994000	22.4219	255	1
1527945350.791058000	22.439	87	0
1527945350.916477000	22.5644	412	0
1527945350.919373000	22.5673	104	1
1527945350.924728000	22.5727	80	0
1527945350.927358000	22.5753	98	1
1527945351.161070000	22.809	245	0
1527945351.161705000	22.8097	148	0
1527945351.164465000	22.8124	101	1
1527945351.167641000	22.8156	92	0
1527945351.168373000	22.8163	261	0
1527945351.170433000	22.8184	101	1
1527945351.253051000	22.901	394	1
1527945351.253141000	22.9011	259	1
1527945351.269529000	22.9175	87	0
1527945351.612737000	23.2607	302	0
1527945351.613449000	23.2614	148	0
1527945351.615468000	23.2634	104	1
1527945351.618092000	23.266	92	0
1527945351.618826000	23.2668	317	0
1527945351.620458000	23.2684	101	1
1527945351.954036000	23.602	389	1
1527945351.954133000	23.6021	255	1
1527945351.970450000	23.6184	87	0
1527945352.325120000	23.9731	258	0
1527945352.325769000	23.9737	148	0
1527945352.328510000	23.9765	104	1
1527945352.329723000	23.9777	92	0
1527945352.330449000	23.9784	175	0
1527945352.332515000	23.9805	101	1
1527945352.361909000	24.0099	395	1
1527945352.361967000	24.0099	256	1
1527945352.380474000	24.0284	87	0
1527945352.733871000	24.3818	258	0
1527945352.734558000	24.3825	148	0
1527945352.736533000	24.3845	104	1
1527945352.738920000	24.3869	92	0
1527945352.739745000	24.3877	272	0
1527945352.741531000	24.3895	101	1
1527945353.049901000	24.6978	391	1
1527945353.049968000	24.6979	255	1
1527945353.067450000	24.7154	87	0
1527945353.424500000	25.0724	355	0
1527945353.425130000	25.0731	148	0
1527945353.427582000	25.0755	104	1
1527945353.428590000	25.0765	92	0
1527945353.429375000	25.0773	195	0
1527945353.431594000	25.0795	101	1
1527945353.558926000	25.2069	852	1
1527945353.559018000	25.207	255	1
1527945353.575188000	25.2231	87	0
1527945353.940883000	25.5888	255	0
1527945353.941570000	25.5895	148	0
1527945353.943627000	25.5916	104	1
1527945353.946640000	25.5946	92	0
1527945353.947386000	25.5953	105	0
1527945353.949625000	25.5976	101	1
1527945353.997754000	25.6457	401	1
1527945353.997817000	25.6458	256	1
1527945354.014539000	25.6625	87	0
1527945354.356389000	26.0043	233	0
1527945354.357033000	26.005	148	0
1527945354.359636000	26.0076	104	1
1527945354.361592000	26.0095	92	0
1527945354.362424000	26.0104	191	0
1527945354.364615000	26.0126	101	1
1527945354.655870000	26.3038	389	1
1527945354.655971000	26.3039	255	1
1527945354.673268000	26.3212	87	0
1527945355.009200000	26.6571	255	0
1527945355.009998000	26.6579	148	0
1527945355.011674000	26.6596	104	1
1527945355.013877000	26.6618	92	0
1527945355.014630000	26.6626	116	0
1527945355.016658000	26.6646	101	1
1527945355.135120000	26.7831	1117	1
1527945355.135216000	26.7832	250	1
1527945355.151557000	26.7995	87	0
1527945355.532201000	27.1801	298	0
1527945355.532901000	27.1808	148	0
1527945355.535712000	27.1837	104	1
1527945355.536857000	27.1848	92	0
1527945355.537584000	27.1855	114	0
1527945355.539737000	27.1877	101	1
1527945355.612017000	27.26	394	1
1527945355.612108000	27.2601	370	1
1527945355.628931000	27.2769	87	0
1527945355.823856000	27.4718	255	0
1527945355.824536000	27.4725	148	0
1527945355.826719000	27.4747	104	1
1527945355.828388000	27.4763	92	0
1527945355.829119000	27.4771	201	0
1527945355.830703000	27.4787	101	1
1527945356.091042000	27.739	388	1
1527945356.091130000	27.7391	250	1
1527945356.107270000	27.7552	87	0
1527945356.477132000	28.1251	233	0
1527945356.477843000	28.1258	148	0
1527945356.479418000	28.1274	92	0
1527945356.479681000	28.1276	107	1
1527945356.480132000	28.1281	275	0
1527945356.482740000	28.1307	98	1
1527945356.951261000	28.5992	389	1
1527945356.951347000	28.5993	255	1
1527945356.968215000	28.6162	87	0
1527945357.312775000	28.9607	291	0
1527945357.313471000	28.9614	148	0
1527945357.315805000	28.9638	104	1
1527945357.318313000	28.9663	92	0
1527945357.319052000	28.967	289	0
1527945357.320798000	28.9687	101	1
1527945357.478410000	29.1264	389	1
1527945357.478505000	29.1265	259	1
1527945357.495466000	29.1434	87	0
1527945357.838473000	29.4864	256	0
1527945357.839118000	29.4871	148	0
1527945357.841857000	29.4898	104	1
1527945357.843642000	29.4916	92	0
1527945357.844440000	29.4924	99	0
1527945357.846819000	29.4948	101	1
1527945357.915931000	29.5639	394	1
1527945357.916026000	29.564	255	1
1527945357.932739000	29.5807	87	0
1527945358.273938000	29.9219	235	0
1527945358.274639000	29.9226	148	0
1527945358.276792000	29.9247	104	1
1527945358.278972000	29.9269	92	0
1527945358.279766000	29.9277	106	0
1527945358.281800000	29.9297	101	1
1527945358.388220000	30.0362	390	1
1527945358.388304000	30.0363	256	1
1527945358.404639000	30.0526	87	0
1527945358.587130000	30.2351	304	1
1527945358.587218000	30.2352	1412	1
1527945358.587247000	30.2352	1412	1
1527945358.587288000	30.2352	1412	1
1527945358.587340000	30.2353	542	1
1527945358.603014000	30.251	100	0
1527945358.605448000	30.2534	87	0
1527945358.605840000	30.2538	104	1
1527945358.847819000	30.4958	256	0
1527945358.848467000	30.4964	148	0
1527945358.850885000	30.4988	101	1
1527945358.852386000	30.5003	92	0
1527945358.853061000	30.501	299	0
1527945358.854899000	30.5028	101	1
1527945358.872879000	30.5208	390	1
1527945358.872964000	30.5209	255	1
1527945358.890355000	30.5383	87	0
1527945358.932813000	30.5808	461	0
1527945358.935881000	30.5838	101	1
1527945358.938521000	30.5865	80	0
1527945358.940869000	30.5888	98	1
1527945359.082725000	30.7307	245	0
1527945359.083433000	30.7314	148	0
1527945359.085884000	30.7338	101	1
1527945359.087383000	30.7353	92	0
1527945359.088115000	30.7361	265	0
1527945359.089868000	30.7378	101	1
1527945359.150906000	30.7989	394	1
1527945359.150989000	30.7989	257	1
1527945359.167456000	30.8154	87	0
1527945359.532559000	31.1805	350	0
1527945359.533253000	31.1812	148	0
1527945359.534858000	31.1828	104	1
1527945359.535893000	31.1838	92	0
1527945359.536768000	31.1847	138	0
1527945359.538859000	31.1868	101	1
1527945359.789068000	31.437	853	1
1527945359.789163000	31.4371	262	1
1527945359.805659000	31.4536	87	0
1527945360.178772000	31.8267	256	0
1527945360.179489000	31.8274	148	0
1527945360.181916000	31.8299	104	1
1527945360.184138000	31.8321	92	0
1527945360.184882000	31.8328	250	0
1527945360.186929000	31.8349	101	1
1527945360.257385000	31.9053	406	1
1527945360.257477000	31.9054	256	1
1527945360.274850000	31.9228	87	0
1527945360.647177000	32.2951	255	0
1527945360.647837000	32.2958	148	0
1527945360.649927000	32.2979	104	1
1527945360.652421000	32.3004	92	0
1527945360.653081000	32.301	114	0
1527945360.654937000	32.3029	101	1
1527945360.856871000	32.5048	1116	1
1527945360.856940000	32.5049	259	1
1527945360.874732000	32.5227	87	0
1527945361.220113000	32.8681	235	0
1527945361.220814000	32.8688	148	0
1527945361.222982000	32.8709	104	1
1527945361.225344000	32.8733	92	0
1527945361.226065000	32.874	174	0
1527945361.227986000	32.8759	101	1
1527945361.352330000	33.0003	391	1
1527945361.352390000	33.0003	255	1
1527945361.369605000	33.0176	87	0
1527945361.756942000	33.4049	321	0
1527945361.757644000	33.4056	148	0
1527945361.760057000	33.408	104	1
1527945361.761726000	33.4097	92	0
1527945361.762457000	33.4104	167	0
1527945361.764042000	33.412	101	1
1527945361.922414000	33.5704	389	1
1527945361.922504000	33.5705	257	1
1527945361.940891000	33.5888	87	0
1527945362.078839000	33.7268	232	0
1527945362.079551000	33.7275	148	0
1527945362.082062000	33.73	104	1
1527945362.083683000	33.7316	92	0
1527945362.084410000	33.7324	120	0
1527945362.086015000	33.734	101	1
1527945362.319229000	33.9672	389	1
1527945362.319293000	33.9672	255	1
1527945362.337268000	33.9852	87	0
1527945362.512137000	34.1601	233	0
1527945362.512838000	34.1608	148	0
1527945362.515089000	34.163	104	1
1527945362.518390000	34.1663	92	0
1527945362.519057000	34.167	325	0
1527945362.521095000	34.169	101	1
1527945362.680361000	34.3283	390	1
1527945362.680446000	34.3284	255	1
1527945362.698838000	34.3468	87	0
1527945363.039870000	34.6878	292	0
1527945363.040580000	34.6885	148	0
1527945363.043132000	34.6911	104	1
1527945363.044543000	34.6925	92	0
1527945363.045200000	34.6931	234	0
1527945363.047111000	34.6951	101	1
1527945363.176607000	34.8246	390	1
1527945363.176691000	34.8246	256	1
1527945363.193114000	34.8411	87	0
1527945363.553171000	35.2011	235	0
1527945363.553892000	35.2018	148	0
1527945363.556088000	35.204	104	1
1527945363.558360000	35.2063	92	0
1527945363.559066000	35.207	208	0
1527945363.561097000	35.209	101	1
1527945363.635304000	35.2833	394	1
1527945363.635401000	35.2833	258	1
1527945363.651809000	35.2998	87	0
1527945364.015802000	35.6637	256	0
1527945364.016522000	35.6645	148	0
1527945364.018125000	35.6661	104	1
1527945364.020821000	35.6688	92	0
1527945364.021562000	35.6695	109	0
1527945364.023133000	35.6711	101	1
1527945364.196734000	35.8447	390	1
1527945364.196800000	35.8447	257	1
1527945364.213716000	35.8617	87	0
1527945364.594587000	36.2425	233	0
1527945364.595297000	36.2432	148	0
1527945364.597210000	36.2452	104	1
1527945364.599610000	36.2476	92	0
1527945364.600404000	36.2484	132	0
1527945364.602197000	36.2501	101	1
1527945364.771581000	36.4195	390	1
1527945364.771673000	36.4196	256	1
1527945364.789588000	36.4375	87	0
1527945365.145964000	36.7939	258	0
1527945365.146646000	36.7946	148	0
1527945365.149240000	36.7972	104	1
1527945365.151606000	36.7996	92	0
1527945365.152336000	36.8003	188	0
1527945365.154228000	36.8022	101	1
1527945365.349439000	36.9974	390	1
1527945365.349504000	36.9975	256	1
1527945365.366090000	37.014	87	0
1527945365.740470000	37.3884	325	0
1527945365.741115000	37.3891	148	0
1527945365.743225000	37.3912	104	1
1527945365.745434000	37.3934	92	0
1527945365.746156000	37.3941	128	0
1527945365.748279000	37.3962	101	1
1527945365.845688000	37.4936	389	1
1527945365.845796000	37.4937	256	1
1527945365.861848000	37.5098	87	0
1527945366.241493000	37.8894	232	0
1527945366.242146000	37.8901	148	0
1527945366.244303000	37.8923	104	1
1527945366.247742000	37.8957	92	0
1527945366.248531000	37.8965	185	0
1527945366.250292000	37.8982	101	1
1527945366.688853000	38.3368	850	1
1527945366.688928000	38.3369	256	1
1527945366.705941000	38.3539	87	0
1527945367.053660000	38.7016	374	0
1527945367.054366000	38.7023	148	0
1527945367.056428000	38.7044	104	1
1527945367.058882000	38.7068	92	0
1527945367.059734000	38.7077	147	0
1527945367.061311000	38.7093	101	1
1527945367.080582000	38.7285	405	1
1527945367.080677000	38.7286	256	1
1527945367.096845000	38.7448	87	0
1527945367.469703000	39.1177	235	0
1527945367.470372000	39.1183	148	0
1527945367.472373000	39.1203	104	1
1527945367.474657000	39.1226	92	0
1527945367.475345000	39.1233	210	0
1527945367.477373000	39.1253	101	1
1527945367.612036000	39.26	1118	1
1527945367.612129000	39.2601	490	1
1527945367.629618000	39.2776	87	0
1527945368.032622000	39.6806	256	0
1527945368.033278000	39.6812	148	0
1527945368.035349000	39.6833	104	1
1527945368.037054000	39.685	92	0
1527945368.037848000	39.6858	266	0
1527945368.039423000	39.6874	101	1
1527945368.094612000	39.7426	393	1
1527945368.094677000	39.7426	250	1
1527945368.111560000	39.7595	87	0
1527945368.482207000	40.1302	235	0
1527945368.482926000	40.1309	148	0
1527945368.485364000	40.1333	92	0
1527945368.485449000	40.1334	104	1
1527945368.486115000	40.1341	134	0
1527945368.488440000	40.1364	101	1
1527945368.754424000	40.4024	372	1
1527945368.754526000	40.4025	1412	1
1527945368.754563000	40.4025	1412	1
1527945368.754591000	40.4025	1412	1
1527945368.754634000	40.4026	1359	1
1527945368.770841000	40.4188	87	0
1527945368.773581000	40.4215	87	0
1527945368.906776000	40.5547	454	0
1527945368.913481000	40.5614	80	0
1527945368.920880000	40.5688	107	1
1527945373.055461000	44.7034	389	1
1527945373.055529000	44.7035	258	1
1527945373.073920000	44.7219	87	0
1527945373.230639000	44.8786	278	0
1527945373.231358000	44.8793	148	0
1527945373.233817000	44.8818	104	1
1527945373.236252000	44.8842	92	0
1527945373.236982000	44.8849	239	0
1527945373.238822000	44.8868	101	1
1527945373.452188000	45.1001	393	1
1527945373.452275000	45.1002	255	1
1527945373.468797000	45.1167	87	0
1527945373.610337000	45.2583	271	0
1527945373.610986000	45.2589	148	0
1527945373.612887000	45.2608	104	1
1527945373.616254000	45.2642	92	0
1527945373.616949000	45.2649	245	0
1527945373.618842000	45.2668	101	1
1527945373.872143000	45.5201	394	1
1527945373.872240000	45.5202	259	1
1527945373.888849000	45.5368	87	0
1527945374.039773000	45.6877	256	0
1527945374.040495000	45.6884	148	0
1527945374.042867000	45.6908	104	1
1527945374.044420000	45.6924	92	0
1527945374.045153000	45.6931	200	0
1527945374.046853000	45.6948	101	1
1527945374.354412000	46.0024	390	1
1527945374.354475000	46.0024	256	1
1527945374.371643000	46.0196	87	0
1527945374.505911000	46.1539	232	0
1527945374.506628000	46.1546	148	0
1527945374.508907000	46.1569	104	1
1527945374.510285000	46.1582	92	0
1527945374.511016000	46.159	141	0
1527945374.512914000	46.1609	101	1
1527945374.607948000	46.2559	389	1
1527945374.608041000	46.256	255	1
1527945374.624559000	46.2725	87	0
1527945374.770305000	46.4183	258	0
1527945374.770950000	46.4189	148	0
1527945374.772925000	46.4209	104	1
1527945374.774838000	46.4228	92	0
1527945374.775566000	46.4235	177	0
1527945374.777924000	46.4259	101	1
1527945374.866236000	46.5142	390	1
1527945374.866327000	46.5143	256	1
1527945374.883394000	46.5313	87	0
1527945375.250049000	46.898	235	0
1527945375.250780000	46.8987	148	0
1527945375.252965000	46.9009	104	1
1527945375.256367000	46.9043	92	0
1527945375.257042000	46.905	168	0
1527945375.258956000	46.9069	101	1
1527945375.399482000	47.0474	390	1
1527945375.399576000	47.0475	259	1
1527945375.416323000	47.0643	87	0
1527945375.622848000	47.2708	305	0
1527945375.624061000	47.272	148	0
1527945375.625991000	47.2739	104	1
1527945375.628270000	47.2762	92	0
1527945375.630962000	47.2789	98	1
1527945375.631077000	47.279	253	0
1527945375.633971000	47.2819	98	1
1527945375.801256000	47.4492	855	1
1527945375.801418000	47.4494	258	1
1527945375.819090000	47.467	87	0
1527945376.180016000	47.828	258	0
1527945376.180724000	47.8287	148	0
1527945376.183057000	47.831	104	1
1527945376.184605000	47.8326	92	0
1527945376.185328000	47.8333	98	0
1527945376.187032000	47.835	101	1
1527945376.356325000	48.0043	402	1
1527945376.356386000	48.0043	258	1
1527945376.373678000	48.0216	87	0
1527945376.741156000	48.3891	375	0
1527945376.741867000	48.3898	148	0
1527945376.744083000	48.392	104	1
1527945376.746631000	48.3946	92	0
1527945376.747359000	48.3953	151	0
1527945376.749063000	48.397	101	1
1527945376.831682000	48.4796	1118	1
1527945376.831757000	48.4797	256	1
1527945376.849851000	48.4978	87	0
1527945377.225850000	48.8738	235	0
1527945377.226513000	48.8745	148	0
1527945377.229107000	48.8771	104	1
1527945377.231481000	48.8794	92	0
1527945377.232285000	48.8802	235	0
1527945377.234106000	48.8821	101	1
1527945377.262111000	48.9101	391	1
1527945377.262175000	48.9101	256	1
1527945377.278770000	48.9267	87	0
1527945377.457641000	49.1056	235	0
1527945377.458361000	49.1063	148	0
1527945377.460199000	49.1081	104	1
1527945377.463847000	49.1118	92	0
1527945377.464587000	49.1125	248	0
1527945377.467104000	49.1151	101	1
1527945377.482191000	49.1301	394	1
1527945377.482254000	49.1302	257	1
1527945377.498816000	49.1468	87	0
1527945377.665033000	49.313	256	0
1527945377.665693000	49.3136	148	0
1527945377.668148000	49.3161	104	1
1527945377.670399000	49.3183	92	0
1527945377.671096000	49.319	273	0
1527945377.673141000	49.3211	101	1
1527945378.004561000	49.6525	389	1
1527945378.004644000	49.6526	256	1
1527945378.021923000	49.6699	87	0
1527945378.174508000	49.8225	236	0
1527945378.175222000	49.8232	148	0
1527945378.177101000	49.825	104	1
1527945378.179561000	49.8275	92	0
1527945378.180293000	49.8282	315	0
1527945378.182099000	49.83	101	1
1527945378.431925000	50.0799	391	1
1527945378.432009000	50.08	258	1
1527945378.448435000	50.0964	87	0
1527945378.830409000	50.4784	298	0
1527945378.831122000	50.4791	148	0
1527945378.833156000	50.4811	104	1
1527945378.834848000	50.4828	92	0
1527945378.835632000	50.4836	124	0
1527945378.838233000	50.4862	101	1
1527945378.845874000	50.4938	394	1
1527945378.845961000	50.4939	260	1
1527945378.863046000	50.511	87	0
1527945379.225250000	50.8732	258	0
1527945379.225971000	50.8739	148	0
1527945379.228167000	50.8761	104	1
1527945379.230058000	50.878	92	0
1527945379.230788000	50.8787	164	0
1527945379.233238000	50.8812	101	1
1527945379.380645000	51.0286	391	1
1527945379.380707000	51.0287	258	1
1527945379.397578000	51.0455	87	0
1527945379.764799000	51.4127	258	0
1527945379.765448000	51.4134	148	0
1527945379.768266000	51.4162	104	1
1527945379.769845000	51.4178	92	0
1527945379.770623000	51.4186	337	0
1527945379.772238000	51.4202	101	1
1527945380.069740000	51.7177	394	1
1527945380.069799000	51.7177	261	1
1527945380.086238000	51.7342	87	0
1527945380.127531000	51.7755	304	1
1527945380.127631000	51.7756	1412	1
1527945380.127670000	51.7756	1412	1
1527945380.127702000	51.7756	1412	1
1527945380.127735000	51.7757	542	1
1527945380.143262000	51.7912	87	0
1527945380.145717000	51.7937	87	0
1527945380.227772000	51.8757	269	0
1527945380.228429000	51.8764	148	0
1527945380.230279000	51.8782	110	1
1527945380.233701000	51.8816	92	0
1527945380.234434000	51.8824	306	0
1527945380.236274000	51.8842	101	1
1527945380.283431000	51.9314	403	0
1527945380.286280000	51.9342	98	1
1527945380.290366000	51.9383	80	0
1527945380.293293000	51.9412	98	1
1527945380.528531000	52.1765	394	1
1527945380.528594000	52.1765	314	1
1527945380.545021000	52.193	87	0
1527945380.685419000	52.3334	258	0
1527945380.686063000	52.334	148	0
1527945380.688304000	52.3363	104	1
1527945380.691130000	52.3391	92	0
1527945380.691851000	52.3398	196	0
1527945380.694300000	52.3422	101	1
1527945381.807020000	53.455	390	1
1527945381.807084000	53.455	256	1
1527945381.824324000	53.4723	87	0
1527945382.198231000	53.8462	325	0
1527945382.198949000	53.8469	148	0
1527945382.200574000	53.8485	104	1
1527945382.203484000	53.8514	92	0
1527945382.204218000	53.8522	228	0
1527945382.206585000	53.8545	101	1
1527945382.244781000	53.8927	852	1
1527945382.244869000	53.8928	258	1
1527945382.261243000	53.9092	87	0
1527945382.637847000	54.2858	256	0
1527945382.638564000	54.2865	148	0
1527945382.640623000	54.2886	104	1
1527945382.643796000	54.2917	92	0
1527945382.644525000	54.2925	268	0
1527945382.646595000	54.2945	101	1
1527945382.873451000	54.5214	402	1
1527945382.873540000	54.5215	257	1
1527945382.889789000	54.5377	87	0
1527945383.255240000	54.9032	354	0
1527945383.255883000	54.9038	148	0
1527945383.258648000	54.9066	104	1
1527945383.259843000	54.9078	92	0
1527945383.260595000	54.9085	156	0
1527945383.262637000	54.9106	101	1
1527945383.604894000	55.2528	1118	1
1527945383.604983000	55.2529	256	1
1527945383.622804000	55.2708	87	0
1527945384.007903000	55.6559	256	0
1527945384.008606000	55.6566	148	0
1527945384.010683000	55.6586	104	1
1527945384.012172000	55.6601	92	0
1527945384.012947000	55.6609	223	0
1527945384.014688000	55.6626	101	1
1527945384.031666000	55.6796	390	1
1527945384.031757000	55.6797	256	1
1527945384.048290000	55.6962	87	0
1527945384.442156000	56.0901	233	0
1527945384.442845000	56.0908	148	0
1527945384.444681000	56.0926	104	1
1527945384.446823000	56.0948	92	0
1527945384.447646000	56.0956	113	0
1527945384.449641000	56.0976	101	1
1527945384.717073000	56.365	390	1
1527945384.717169000	56.3651	260	1
1527945384.733741000	56.3817	87	0
1527945384.878000000	56.5259	258	0
1527945384.879488000	56.5274	148	0
1527945384.880655000	56.5286	104	1
1527945384.883801000	56.5317	92	0
1527945384.884513000	56.5325	99	0
1527945384.886657000	56.5346	101	1
1527945385.087078000	56.735	391	1
1527945385.087142000	56.7351	256	1
1527945385.104031000	56.752	87	0
1527945385.487844000	57.1358	233	0
1527945385.488550000	57.1365	148	0
1527945385.490785000	57.1387	104	1
1527945385.493237000	57.1412	92	0
1527945385.493914000	57.1419	235	0
1527945385.495770000	57.1437	101	1
1527945385.741957000	57.3899	390	1
1527945385.742044000	57.39	261	1
1527945385.758396000	57.4063	87	0
1527945385.899159000	57.5471	298	0
1527945385.899871000	57.5478	148	0
1527945385.901786000	57.5497	104	1
1527945385.904594000	57.5525	92	0
1527945385.905323000	57.5533	111	0
1527945385.907771000	57.5557	101	1
1527945386.472654000	58.1206	391	1
1527945386.472737000	58.1207	259	1
1527945386.489039000	58.137	87	0
1527945386.647744000	58.2957	281	0
1527945386.648396000	58.2963	148	0
1527945386.650829000	58.2988	104	1
1527945386.654549000	58.3025	92	0
1527945386.655284000	58.3032	212	0
1527945386.656826000	58.3048	101	1
1527945386.826488000	58.4744	393	1
1527945386.826563000	58.4745	257	1
1527945386.842941000	58.4909	87	0
1527945387.244197000	58.8921	233	0
1527945387.244893000	58.8928	148	0
1527945387.246858000	58.8948	104	1
1527945387.249165000	58.8971	92	0
1527945387.249925000	58.8979	89	0
1527945387.251846000	58.8998	101	1
1527945387.316972000	58.9649	390	1
1527945387.317037000	58.965	258	1
1527945387.333938000	58.9819	87	0
1527945387.517582000	59.1655	269	0
1527945387.518229000	59.1662	148	0
1527945387.520871000	59.1688	104	1
1527945387.522668000	59.1706	92	0
1527945387.523405000	59.1714	302	0
1527945387.525875000	59.1738	101	1
1527945387.824104000	59.4721	389	1
1527945387.824168000	59.4721	257	1
1527945387.841264000	59.4892	87	0
1527945388.203863000	59.8518	259	0
1527945388.204643000	59.8526	148	0
1527945388.206894000	59.8548	104	1
1527945388.208906000	59.8569	92	0
1527945388.209817000	59.8578	259	0
1527945388.211884000	59.8598	101	1
1527945388.316039000	59.964	395	1
1527945388.316100000	59.964	267	1
1527945388.332236000	59.9802	87	0
1527945388.473444000	60.1214	232	0
1527945388.474094000	60.122	148	0
1527945388.475884000	60.1238	104	1
1527945388.477898000	60.1258	92	0
1527945388.478683000	60.1266	157	0
1527945388.480869000	60.1288	101	1
1527945388.862450000	60.5104	388	1
1527945388.862537000	60.5105	256	1
1527945388.879700000	60.5276	87	0
1527945389.337689000	60.9856	256	0
1527945389.338407000	60.9864	148	0
1527945389.340933000	60.9889	104	1
1527945389.341961000	60.9899	92	0
1527945389.342761000	60.9907	266	0
1527945389.344939000	60.9929	101	1
1527945389.388073000	61.036	851	1
1527945389.388135000	61.0361	257	1
1527945389.405214000	61.0532	87	0
1527945389.781149000	61.4291	329	0
1527945389.781809000	61.4298	148	0
1527945389.783966000	61.4319	104	1
1527945389.786364000	61.4343	92	0
1527945389.787096000	61.435	120	0
1527945389.788971000	61.4369	101	1
1527945389.799970000	61.4479	407	1
1527945389.800056000	61.448	262	1
1527945389.816317000	61.4643	87	0
1527945390.207468000	61.8554	233	0
1527945390.208123000	61.8561	148	0
1527945390.210029000	61.858	104	1
1527945390.211241000	61.8592	92	0
1527945390.211942000	61.8599	290	0
1527945390.213971000	61.8619	101	1
1527945390.293225000	61.9412	1113	1
1527945390.293284000	61.9412	257	1
1527945390.311297000	61.9592	87	0
1527945390.492604000	62.1406	352	0
1527945390.493256000	62.1412	148	0
1527945390.495043000	62.143	104	1
1527945390.496731000	62.1447	92	0
1527945390.497463000	62.1454	175	0
1527945390.499034000	62.147	101	1
1527945390.750596000	62.3985	394	1
1527945390.750680000	62.3986	256	1
1527945390.767352000	62.4153	87	0
1527945391.133882000	62.7818	255	0
1527945391.134584000	62.7825	148	0
1527945391.137089000	62.785	104	1
1527945391.139452000	62.7874	92	0
1527945391.140127000	62.7881	292	0
1527945391.142087000	62.79	101	1
1527945391.156186000	62.8041	389	1
1527945391.156275000	62.8042	259	1
1527945391.172787000	62.8207	87	0
1527945391.539749000	63.1877	235	0
1527945391.540462000	63.1884	148	0
1527945391.543056000	63.191	104	1
1527945391.545128000	63.1931	92	0
1527945391.546364000	63.1943	218	0
1527945391.548030000	63.196	101	1
1527945391.769496000	63.4174	390	1
1527945391.769557000	63.4175	257	1
1527945391.785933000	63.4339	87	0
1527945392.038932000	63.6869	304	1
1527945392.039022000	63.687	1412	1
1527945392.039049000	63.687	1412	1
1527945392.039088000	63.687	1412	1
1527945392.039114000	63.6871	825	1
1527945392.056246000	63.7042	87	0
1527945392.174851000	63.8228	256	0
1527945392.175548000	63.8235	148	0
1527945392.178144000	63.8261	107	1
1527945392.180660000	63.8286	92	0
1527945392.181389000	63.8293	119	0
1527945392.183144000	63.8311	101	1
1527945392.311333000	63.9593	393	1
1527945392.311397000	63.9593	252	1
1527945392.328121000	63.9761	87	0
1527945392.419874000	64.0678	431	0
1527945392.423147000	64.0711	101	1
1527945392.425684000	64.0736	80	0
1527945392.428159000	64.0761	98	1
1527945392.719665000	64.3676	287	0
1527945392.720395000	64.3683	148	0
1527945392.722173000	64.3701	101	1
1527945392.725573000	64.3735	92	0
1527945392.726300000	64.3742	162	0
1527945392.728184000	64.3761	101	1
1527945396.852549000	68.5005	392	1
1527945396.852637000	68.5006	271	1
1527945396.869211000	68.5172	87	0
1527945397.233193000	68.8811	259	0
1527945397.233909000	68.8819	148	0
1527945397.235974000	68.8839	104	1
1527945397.238106000	68.8861	92	0
1527945397.238835000	68.8868	222	0
1527945397.240960000	68.8889	101	1
1527945397.261054000	68.909	396	1
1527945397.261147000	68.9091	263	1
1527945397.277256000	68.9252	87	0
1527945397.572899000	69.2208	304	1
1527945397.572994000	69.2209	1412	1
1527945397.573019000	69.221	1412	1
1527945397.573041000	69.221	1349	1
1527945397.588920000	69.2369	87	0
1527945397.642389000	69.2903	292	0
1527945397.643116000	69.2911	148	0
1527945397.645030000	69.293	107	1
1527945397.648440000	69.2964	92	0
1527945397.649173000	69.2971	204	0
1527945397.651038000	69.299	101	1
1527945397.761463000	69.4094	383	0
1527945397.763990000	69.4119	98	1
1527945397.770783000	69.4187	80	0
1527945397.774007000	69.422	98	1
1527945397.880540000	69.5285	394	1
1527945397.880637000	69.5286	264	1
1527945397.897199000	69.5451	87	0
1527945398.272033000	69.92	235	0
1527945398.272773000	69.9207	148	0
1527945398.275013000	69.923	104	1
1527945398.277049000	69.925	92	0
1527945398.277790000	69.9257	292	0
1527945398.280089000	69.928	101	1
1527945398.311285000	69.9592	856	1
1527945398.311357000	69.9593	265	1
1527945398.328110000	69.9761	87	0
1527945398.468475000	70.1164	303	0
1527945398.469127000	70.1171	148	0
1527945398.471081000	70.119	104	1
1527945398.473844000	70.1218	92	0
1527945398.474503000	70.1225	96	0
1527945398.477094000	70.125	101	1
1527945398.531142000	70.1791	405	1
1527945398.531206000	70.1792	260	1
1527945398.548303000	70.1962	87	0
1527945398.689788000	70.3377	256	0
1527945398.690460000	70.3384	148	0
1527945398.693095000	70.341	104	1
1527945398.694930000	70.3429	92	0
1527945398.695725000	70.3437	257	0
1527945398.698100000	70.346	101	1
1527945398.956746000	70.6047	1114	1
1527945398.956820000	70.6048	264	1
1527945398.973161000	70.6211	87	0
1527945399.347700000	70.9956	352	0
1527945399.348349000	70.9963	148	0
1527945399.350147000	70.9981	104	1
1527945399.353107000	71.0011	92	0
1527945399.353851000	71.0018	131	0
1527945399.356140000	71.0041	101	1
1527945399.368101000	71.016	392	1
1527945399.368191000	71.0161	257	1
1527945399.386045000	71.034	87	0
1527945399.540004000	71.188	233	0
1527945399.540656000	71.1886	148	0
1527945399.543142000	71.1911	104	1
1527945399.545926000	71.1939	92	0
1527945399.546689000	71.1946	168	0
1527945399.549135000	71.1971	101	1
1527945399.584967000	71.2329	390	1
1527945399.585063000	71.233	260	1
1527945399.601197000	71.2491	87	0
1527945399.964024000	71.612	258	0
1527945399.964741000	71.6127	148	0
1527945399.967135000	71.6151	104	1
1527945399.969074000	71.617	92	0
1527945399.969865000	71.6178	309	0
1527945399.972117000	71.6201	101	1
1527945400.019470000	71.6674	390	1
1527945400.019566000	71.6675	265	1
1527945400.035689000	71.6836	87	0
1527945400.405378000	72.0533	236	0
1527945400.406044000	72.054	148	0
1527945400.408202000	72.0561	104	1
1527945400.410845000	72.0588	92	0
1527945400.411692000	72.0596	111	0
1527945400.413205000	72.0612	101	1
1527945400.446243000	72.0942	392	1
1527945400.446335000	72.0943	264	1
1527945400.462119000	72.1101	87	0
1527945400.572734000	72.2207	305	1
1527945400.572831000	72.2208	1412	1
1527945400.572856000	72.2208	1412	1
1527945400.572884000	72.2208	1412	1
1527945400.572918000	72.2209	1412	1
1527945400.572946000	72.2209	1412	1
1527945400.572997000	72.2209	1412	1
1527945400.573028000	72.221	1412	1
1527945400.573051000	72.221	1412	1
1527945400.573108000	72.2211	1412	1
1527945400.573145000	72.2211	1412	1
1527945400.573201000	72.2211	1412	1
1527945400.573237000	72.2212	1412	1
1527945400.573284000	72.2212	1412	1
1527945400.575212000	72.2232	769	1
1527945400.589760000	72.2377	87	0
1527945400.591930000	72.2399	87	0
1527945400.826608000	72.4746	256	0
1527945400.827325000	72.4753	148	0
1527945400.829154000	72.4771	110	1
1527945400.832346000	72.4803	92	0
1527945400.833137000	72.4811	237	0
1527945400.835159000	72.4831	101	1
1527945400.882628000	72.5306	393	1
1527945400.882708000	72.5307	268	1
1527945400.898933000	72.5469	87	0
1527945400.954352000	72.6023	417	0
1527945400.957238000	72.6052	101	1
1527945400.961896000	72.6098	80	0
1527945400.964153000	72.6121	98	1
1527945401.278368000	72.9263	268	0
1527945401.279086000	72.927	148	0
1527945401.281187000	72.9291	101	1
1527945401.284224000	72.9322	92	0
1527945401.284930000	72.9329	104	0
1527945401.287223000	72.9352	101	1
1527945401.324479000	72.9724	390	1
1527945401.324566000	72.9725	265	1
1527945401.340799000	72.9887	87	0
1527945401.705851000	73.3538	259	0
1527945401.706500000	73.3544	148	0
1527945401.708265000	73.3562	104	1
1527945401.712070000	73.36	92	0
1527945401.712797000	73.3607	127	0
1527945401.715281000	73.3632	101	1
1527945401.934599000	73.5825	394	1
1527945401.934659000	73.5826	269	1
1527945401.950637000	73.5986	87	0
1527945402.116269000	73.7642	271	0
1527945402.116980000	73.7649	148	0
1527945402.119287000	73.7672	104	1
1527945402.121353000	73.7693	92	0
1527945402.122084000	73.77	146	0
1527945402.124277000	73.7722	101	1
1527945402.348907000	73.9969	394	1
1527945402.349001000	73.9969	266	1
1527945402.365755000	74.0137	87	0
1527945402.743409000	74.3914	256	0
1527945402.744127000	74.3921	148	0
1527945402.746328000	74.3943	104	1
1527945402.748846000	74.3968	92	0
1527945402.749660000	74.3976	273	0
1527945402.751253000	74.3992	101	1
1527945402.774443000	74.4224	855	1
1527945402.774530000	74.4225	222	1
1527945402.790907000	74.4389	87	0
1527945402.953668000	74.6016	232	0
1527945402.954383000	74.6023	148	0
1527945402.956255000	74.6042	104	1
1527945402.959281000	74.6072	92	0
1527945402.960079000	74.608	101	0
1527945402.962253000	74.6102	101	1
1527945403.001251000	74.6492	404	1
1527945403.001333000	74.6493	316	1
1527945403.017733000	74.6657	87	0
1527945403.023361000	74.6713	87	0
1527945403.203012000	74.851	232	0
1527945403.203682000	74.8516	148	0
1527945403.206354000	74.8543	107	1
1527945403.208446000	74.8564	92	0
1527945403.209325000	74.8573	259	0
1527945403.211359000	74.8593	101	1
1527945403.501264000	75.1492	1117	1
1527945403.501359000	75.1493	265	1
1527945403.517742000	75.1657	87	0
1527945403.892489000	75.5404	328	0
1527945403.893119000	75.5411	148	0
1527945403.895429000	75.5434	104	1
1527945403.897495000	75.5454	92	0
1527945403.898220000	75.5462	273	0
1527945403.900383000	75.5483	101	1
1527945403.943383000	75.5913	394	1
1527945403.943474000	75.5914	264	1
1527945403.959867000	75.6078	87	0
1527945404.324697000	75.9726	235	0
1527945404.325427000	75.9734	148	0
1527945404.327357000	75.9753	104	1
1527945404.330444000	75.9784	92	0
1527945404.331737000	75.9797	290	0
1527945404.333459000	75.9814	101	1
1527945404.551815000	76.1998	394	1
1527945404.551881000	76.1998	263	1
1527945404.571462000	76.2194	87	0
1527945404.629932000	76.2779	304	1
1527945404.630030000	76.278	1412	1
1527945404.630070000	76.278	1412	1
1527945404.630103000	76.2781	1412	1
1527945404.630141000	76.2781	1412	1
1527945404.630178000	76.2781	325	1
1527945404.649436000	76.2974	87	0
1527945404.728607000	76.3766	375	0
1527945404.729300000	76.3772	148	0
1527945404.731392000	76.3793	107	1
1527945404.734445000	76.3824	92	0
1527945404.735186000	76.3831	287	0
1527945404.737376000	76.3853	101	1
1527945404.987716000	76.6357	394	1
1527945404.987891000	76.6358	271	1
1527945405.000360000	76.6483	383	0
1527945405.004395000	76.6523	98	1
1527945405.005163000	76.6531	87	0
1527945405.008890000	76.6568	80	0
1527945405.011463000	76.6594	101	1
1527945405.388664000	77.0366	246	0
1527945405.389454000	77.0374	148	0
1527945405.391499000	77.0394	101	1
1527945405.395061000	77.043	92	0
1527945405.395790000	77.0437	190	0
1527945405.397482000	77.0454	101	1
1527945405.444587000	77.0925	391	1
1527945405.444672000	77.0926	263	1
1527945405.461701000	77.1096	87	0
1527945405.621867000	77.2698	231	0
1527945405.622572000	77.2705	148	0
1527945405.624519000	77.2725	104	1
1527945405.627833000	77.2758	92	0
1527945405.628487000	77.2764	101	0
1527945405.630507000	77.2785	101	1
1527945405.806852000	77.4548	392	1
1527945405.806939000	77.4549	260	1
1527945405.823314000	77.4713	87	0
1527945405.969758000	77.6177	256	0
1527945405.970484000	77.6184	148	0
1527945405.972525000	77.6205	104	1
1527945405.975350000	77.6233	92	0
1527945405.976104000	77.6241	176	0
1527945405.978509000	77.6265	101	1
1527945406.060748000	77.7087	390	1
1527945406.060897000	77.7088	264	1
1527945406.078753000	77.7267	87	0
1527945406.246803000	77.8948	275	0
1527945406.247496000	77.8954	148	0
1527945406.249543000	77.8975	104	1
1527945406.253048000	77.901	92	0
1527945406.253830000	77.9018	118	0
1527945406.255532000	77.9035	101	1
1527945406.281858000	77.9298	390	1
1527945406.281953000	77.9299	263	1
1527945406.298605000	77.9466	87	0
1527945406.435064000	78.083	256	0
1527945406.435812000	78.0838	148	0
1527945406.437496000	78.0854	104	1
1527945406.440635000	78.0886	92	0
1527945406.441377000	78.0893	306	0
1527945406.443541000	78.0915	101	1
1527945406.502958000	78.1509	394	1
1527945406.503053000	78.151	261	1
1527945406.519848000	78.1678	87	0
1527945406.656500000	78.3044	255	0
1527945406.657151000	78.3051	148	0
1527945406.659499000	78.3074	104	1
1527945406.662588000	78.3105	92	0
1527945406.663307000	78.3113	120	0
1527945406.665514000	78.3135	101	1
1527945406.925277000	78.5732	853	1
1527945406.925367000	78.5733	268	1
1527945406.942111000	78.5901	87	0
1527945407.345211000	78.9932	271	0
1527945407.345913000	78.9939	148	0
1527945407.347598000	78.9955	104	1
1527945407.351138000	78.9991	92	0
1527945407.351855000	78.9998	310	0
1527945407.353602000	79.0015	101	1
1527945407.538093000	79.186	402	1
1527945407.538155000	79.1861	271	1
1527945407.554633000	79.2026	87	0
1527945407.706958000	79.3549	256	0
1527945407.707640000	79.3556	148	0
1527945407.709619000	79.3576	104	1
1527945407.712357000	79.3603	92	0
1527945407.713593000	79.3615	303	0
1527945407.715604000	79.3636	101	1
1527945407.965068000	79.613	1118	1
1527945407.965162000	79.6131	266	1
1527945407.981286000	79.6292	87	0
1527945408.083869000	79.7318	304	1
1527945408.083969000	79.7319	1412	1
1527945408.084009000	79.732	1412	1
1527945408.084063000	79.732	1412	1
1527945408.084086000	79.732	832	1
1527945408.102539000	79.7505	87	0
1527945408.123859000	79.7718	233	0
1527945408.124562000	79.7725	148	0
1527945408.126644000	79.7746	107	1
1527945408.128309000	79.7763	92	0
1527945408.129033000	79.777	103	0
1527945408.130623000	79.7786	101	1
1527945408.375995000	80.0239	393	1
1527945408.376075000	80.024	222	1
1527945408.393289000	80.0412	87	0
1527945408.457528000	80.1055	376	0
1527945408.460650000	80.1086	101	1
1527945408.465432000	80.1134	80	0
1527945408.468644000	80.1166	98	1
1527945408.779762000	80.4277	338	0
1527945408.780415000	80.4284	148	0
1527945408.782671000	80.4306	101	1
1527945408.784641000	80.4326	92	0
1527945408.785429000	80.4334	171	0
1527945408.787625000	80.4356	101	1
1527945408.792073000	80.44	394	1
1527945408.792147000	80.4401	378	1
1527945408.810705000	80.4587	87	0
1527945409.178206000	80.8262	352	0
1527945409.178906000	80.8269	148	0
1527945409.180697000	80.8286	104	1
1527945409.184576000	80.8325	92	0
1527945409.185304000	80.8333	244	0
1527945409.187682000	80.8356	101	1
1527945409.247811000	80.8958	390	1
1527945409.247893000	80.8958	378	1
1527945409.263959000	80.9119	87	0
1527945409.400378000	81.0483	235	0
1527945409.401104000	81.0491	148	0
1527945409.402709000	81.0507	104	1
1527945409.405360000	81.0533	92	0
1527945409.406093000	81.054	261	0
1527945409.407696000	81.0556	101	1
1527945409.508116000	81.1561	394	1
1527945409.508204000	81.1562	316	1
1527945409.524963000	81.1729	87	0
1527945409.890897000	81.5388	256	0
1527945409.891621000	81.5396	148	0
1527945409.893733000	81.5417	104	1
1527945409.897304000	81.5453	92	0
1527945409.898031000	81.546	127	0
1527945409.899723000	81.5477	101	1
1527945412.372416000	84.0204	393	1
1527945412.372513000	84.0205	258	1
1527945412.389088000	84.037	87	0
1527945412.556840000	84.2048	258	0
1527945412.557512000	84.2055	148	0
1527945412.559882000	84.2078	104	1
1527945412.562571000	84.2105	92	0
1527945412.563304000	84.2113	306	0
1527945412.564884000	84.2128	101	1
1527945412.623897000	84.2718	394	1
1527945412.623990000	84.2719	260	1
1527945412.641866000	84.2898	87	0
1527945412.784765000	84.4327	256	0
1527945412.785414000	84.4334	148	0
1527945412.787922000	84.4359	104	1
1527945412.789850000	84.4378	92	0
1527945412.790612000	84.4386	156	0
1527945412.792875000	84.4408	101	1
1527945414.483694000	86.1316	371	1
1527945414.483788000	86.1317	1412	1
1527945414.483811000	86.1318	1412	1
1527945414.483835000	86.1318	1412	1
1527945414.483853000	86.1318	550	1
1527945414.500167000	86.1481	87	0
1527945414.503294000	86.1512	87	0
1527945414.638496000	86.2864	439	0
1527945414.641584000	86.2895	104	1
1527945414.646296000	86.2942	80	0
1527945414.649579000	86.2975	98	1
1527945414.685565000	86.3335	854	1
1527945414.685629000	86.3336	259	1
1527945414.701787000	86.3497	87	0
1527945414.855853000	86.5038	256	0
1527945414.856575000	86.5045	148	0
1527945414.858593000	86.5065	104	1
1527945414.862088000	86.51	92	0
1527945414.862822000	86.5108	149	0
1527945414.864541000	86.5125	101	1
1527945415.412812000	87.0608	402	1
1527945415.412872000	87.0608	258	1
1527945415.434597000	87.0825	87	0
1527945415.439061000	87.087	87	0
1527945415.799907000	87.4479	292	0
1527945415.800627000	87.4486	148	0
1527945415.802646000	87.4506	107	1
1527945415.805214000	87.4532	92	0
1527945415.805951000	87.4539	150	0
1527945415.807707000	87.4557	101	1
1527945415.998736000	87.6467	1118	1
1527945415.998785000	87.6467	261	1
1527945416.014226000	87.6622	100	0
1527945416.016572000	87.6645	98	1
1527945416.018242000	87.6662	87	0
1527945416.170331000	87.8183	233	0
1527945416.170980000	87.8189	148	0
1527945416.173677000	87.8216	104	1
1527945416.176891000	87.8248	92	0
1527945416.177638000	87.8256	268	0
1527945416.179659000	87.8276	101	1
1527945416.470012000	88.118	390	1
1527945416.470074000	88.118	259	1
1527945416.486668000	88.1346	87	0
1527945416.858918000	88.5069	258	0
1527945416.859687000	88.5076	148	0
1527945416.861764000	88.5097	104	1
1527945416.864007000	88.512	92	0
1527945416.864688000	88.5126	294	0
1527945416.866722000	88.5147	101	1
1527945417.009308000	88.6573	390	1
1527945417.009385000	88.6573	259	1
1527945417.025974000	88.6739	87	0
1527945417.161200000	88.8091	235	0
1527945417.161886000	88.8098	148	0
1527945417.163735000	88.8117	104	1
1527945417.166372000	88.8143	92	0
1527945417.167100000	88.815	213	0
1527945417.168711000	88.8167	101	1
1527945417.418104000	89.0661	390	1
1527945417.418166000	89.0661	258	1
1527945417.435044000	89.083	87	0
1527945417.800906000	89.4489	258	0
1527945417.801627000	89.4496	148	0
1527945417.803764000	89.4517	104	1
1527945417.806426000	89.4544	92	0
1527945417.807162000	89.4551	229	0
1527945417.808693000	89.4566	101	1
1527945417.944154000	89.5921	390	1
1527945417.944249000	89.5922	316	1
1527945417.962494000	89.6104	87	0
1527945418.329319000	89.9773	302	0
1527945418.330024000	89.978	148	0
1527945418.331793000	89.9797	104	1
1527945418.335557000	89.9835	92	0
1527945418.336285000	89.9842	152	0
1527945418.338791000	89.9867	101	1
1527945418.881127000	90.5291	389	1
1527945418.881215000	90.5292	258	1
1527945418.898642000	90.5466	87	0
1527945419.265742000	90.9137	375	0
1527945419.266387000	90.9143	148	0
1527945419.268927000	90.9169	104	1
1527945419.271590000	90.9195	92	0
1527945419.272318000	90.9203	191	0
1527945419.274806000	90.9228	101	1
1527945419.311898000	90.9598	389	1
1527945419.311961000	90.9599	259	1
1527945419.328881000	90.9768	87	0
1527945419.716343000	91.3643	258	0
1527945419.717003000	91.365	148	0
1527945419.718869000	91.3668	104	1
1527945419.720710000	91.3687	92	0
1527945419.721438000	91.3694	272	0
1527945419.723919000	91.3719	101	1
1527945419.828079000	91.476	391	1
1527945419.828178000	91.4761	261	1
1527945419.844640000	91.4926	87	0
1527945420.214937000	91.8629	235	0
1527945420.215658000	91.8636	148	0
1527945420.217895000	91.8658	104	1
1527945420.219958000	91.8679	92	0
1527945420.220731000	91.8687	249	0
1527945420.222882000	91.8708	101	1
1527945420.444493000	92.0924	391	1
1527945420.444560000	92.0925	259	1
1527945420.460854000	92.1088	87	0
1527945420.828272000	92.4762	258	0
1527945420.828988000	92.4769	148	0
1527945420.830892000	92.4788	104	1
1527945420.833687000	92.4816	92	0
1527945420.834417000	92.4824	199	0
1527945420.837032000	92.485	101	1
1527945421.031109000	92.6791	393	1
1527945421.031190000	92.6791	258	1
1527945421.047690000	92.6956	87	0
1527945421.222448000	92.8704	231	0
1527945421.223174000	92.8711	148	0
1527945421.224907000	92.8729	104	1
1527945421.228415000	92.8764	92	0
1527945421.229151000	92.8771	176	0
1527945421.230894000	92.8788	101	1
1527945421.534327000	93.1823	388	1
1527945421.534421000	93.1824	258	1
1527945421.552156000	93.2001	87	0
1527945421.724246000	93.3722	258	0
1527945421.724979000	93.3729	148	0
1527945421.726931000	93.3749	104	1
1527945421.730552000	93.3785	92	0
1527945421.731276000	93.3792	102	0
1527945421.732931000	93.3809	101	1
1527945423.073316000	94.7213	855	1
1527945423.073408000	94.7214	259	1
1527945423.091014000	94.739	87	0
1527945423.213457000	94.8614	316	1
1527945423.213557000	94.8615	1412	1
1527945423.213698000	94.8616	1412	1
1527945423.213722000	94.8617	1412	1
1527945423.213758000	94.8617	551	1
1527945423.230634000	94.8786	87	0
1527945423.248754000	94.8967	300	0
1527945423.249516000	94.8975	148	0
1527945423.251588000	94.8995	107	1
1527945423.254672000	94.9026	92	0
1527945423.255434000	94.9034	106	0
1527945423.257582000	94.9055	101	1
1527945423.397307000	95.0453	399	0
1527945423.400597000	95.0485	98	1
1527945423.405069000	95.053	80	0
1527945423.408106000	95.0561	98	1
1527945423.409676000	95.0576	1117	1
1527945423.409753000	95.0577	316	1
1527945423.429344000	95.0773	87	0
1527945423.568461000	95.2164	294	0
1527945423.569165000	95.2171	148	0
1527945423.571601000	95.2195	104	1
1527945423.572920000	95.2209	92	0
1527945423.573625000	95.2216	126	0
1527945423.575618000	95.2236	101	1
1527945423.713880000	95.3618	394	1
1527945423.713967000	95.3619	254	1
1527945423.730607000	95.3786	87	0
1527945423.877397000	95.5253	255	0
1527945423.878090000	95.526	148	0
1527945423.880682000	95.5286	104	1
1527945423.880891000	95.5288	92	0
1527945423.881650000	95.5296	99	0
1527945423.883679000	95.5316	101	1
1527945424.986288000	96.6342	389	1
1527945424.986383000	96.6343	258	1
1527945425.003399000	96.6513	87	0
1527945425.140162000	96.7881	256	0
1527945425.140955000	96.7889	148	0
1527945425.142750000	96.7907	104	1
1527945425.145016000	96.793	92	0
1527945425.145713000	96.7937	154	0
1527945425.147730000	96.7957	101	1
1527945425.480042000	97.128	394	1
1527945425.480130000	97.1281	260	1
1527945425.497544000	97.1455	87	0
1527945425.669782000	97.3177	259	0
1527945425.671824000	97.3198	158	0
1527945425.672777000	97.3207	104	1
1527945425.676555000	97.3245	332	0
1527945425.679766000	97.3277	98	1
1527945425.901049000	97.549	391	1
1527945425.901114000	97.5491	258	1
1527945425.917669000	97.5656	87	0
1527945426.065783000	97.7137	305	0
1527945426.066493000	97.7144	148	0
1527945426.068888000	97.7168	104	1
1527945426.070584000	97.7185	92	0
1527945426.071325000	97.7193	296	0
1527945426.073808000	97.7218	101	1
1527945426.135175000	97.7831	390	1
1527945426.135266000	97.7832	259	1
1527945426.151775000	97.7997	87	0
1527945426.274138000	97.9221	304	1
1527945426.274238000	97.9222	1412	1
1527945426.274276000	97.9222	1412	1
1527945426.274334000	97.9223	1412	1
1527945426.274357000	97.9223	1412	1
1527945426.274375000	97.9223	327	1
1527945426.292036000	97.94	87	0
1527945426.304789000	97.9527	352	0
1527945426.305495000	97.9534	148	0
1527945426.307818000	97.9558	107	1
1527945426.309526000	97.9575	92	0
1527945426.311441000	97.9594	203	0
1527945426.312802000	97.9607	101	1
1527945426.429382000	98.0773	383	0
1527945426.431812000	98.0798	98	1
1527945426.436011000	98.084	80	0
1527945426.438820000	98.0868	98	1
1527945426.691207000	98.3392	390	1
1527945426.691283000	98.3392	258	1
1527945426.707654000	98.3556	87	0
1527945426.844751000	98.4927	256	0
1527945426.845402000	98.4933	148	0
1527945426.847839000	98.4958	104	1
1527945426.850388000	98.4983	92	0
1527945426.851120000	98.4991	271	0
1527945426.852831000	98.5008	101	1
1527945426.933872000	98.5818	390	1
1527945426.933967000	98.5819	258	1
1527945426.950069000	98.598	87	0
1527945427.109531000	98.7575	232	0
1527945427.110192000	98.7581	148	0
1527945427.112856000	98.7608	104	1
1527945427.114344000	98.7623	92	0
1527945427.115077000	98.763	142	0
1527945427.116843000	98.7648	101	1
1527945427.537479000	99.1854	393	1
1527945427.537660000	99.1856	261	1
1527945427.554916000	99.2029	87	0
1527945427.695421000	99.3434	258	0
1527945427.696083000	99.344	148	0
1527945427.697884000	99.3458	104	1
1527945427.700201000	99.3481	92	0
1527945427.700863000	99.3488	233	0
1527945427.702879000	99.3508	101	1
1527945428.293371000	99.9413	394	1
1527945428.293436000	99.9414	222	1
1527945428.309217000	99.9572	87	0
1527945428.459055000	100.107	277	0
1527945428.459836000	100.108	148	0
1527945428.461890000	100.11	104	1
1527945428.464401000	100.112	92	0
1527945428.465124000	100.113	91	0
1527945428.466879000	100.115	101	1
1527945428.601273000	100.249	851	1
1527945428.601337000	100.249	316	1
1527945428.618821000	100.267	87	0
1527945428.756466000	100.404	258	0
1527945428.757282000	100.405	148	0
1527945428.758898000	100.407	104	1
1527945428.761076000	100.409	92	0
1527945428.761801000	100.41	286	0
1527945428.763894000	100.412	101	1
1527945428.906183000	100.554	403	1
1527945428.906258000	100.554	316	1
1527945428.923730000	100.572	87	0
1527945429.058014000	100.706	235	0
1527945429.058679000	100.707	148	0
1527945429.060917000	100.709	104	1
1527945429.062374000	100.71	92	0
1527945429.063110000	100.711	248	0
1527945429.064904000	100.713	101	1
1527945429.411433000	101.059	1118	1
1527945429.411524000	101.059	316	1
1527945429.421563000	101.07	304	1
1527945429.421645000	101.07	1412	1
1527945429.421670000	101.07	1412	1
1527945429.421711000	101.07	1412	1
1527945429.421738000	101.07	832	1
1527945429.429562000	101.078	87	0
1527945429.439927000	101.088	87	0
1527945429.565946000	101.214	294	0
1527945429.566673000	101.215	148	0
1527945429.568963000	101.217	107	1
1527945429.570734000	101.219	375	0
1527945429.571449000	101.219	92	0
1527945429.572179000	101.22	339	0
1527945429.573946000	101.222	104	1
1527945429.577477000	101.225	80	0
1527945429.579951000	101.228	98	1
1527945430.508537000	102.156	391	1
1527945430.508629000	102.157	261	1
1527945430.525122000	102.173	87	0
1527945430.677041000	102.325	258	0
1527945430.677822000	102.326	148	0
1527945430.679857000	102.328	104	1
1527945430.683446000	102.331	92	0
1527945430.684175000	102.332	177	0
1527945430.685844000	102.334	101	1
1527945430.911127000	102.559	394	1
1527945430.911215000	102.559	258	1
1527945430.927647000	102.576	87	0
1527945431.074514000	102.722	233	0
1527945431.075251000	102.723	148	0
1527945431.077877000	102.726	104	1
1527945431.079844000	102.728	92	0
1527945431.080621000	102.729	150	0
1527945431.082892000	102.731	101	1
1527945432.104124000	103.752	394	1
1527945432.104186000	103.752	260	1
1527945432.122113000	103.77	87	0
1527945432.284321000	103.932	328	0
1527945432.285034000	103.933	148	0
1527945432.286896000	103.935	104	1
1527945432.289550000	103.937	92	0
1527945432.290222000	103.938	92	0
1527945432.291892000	103.94	101	1
1527945432.421430000	104.069	371	1
1527945432.421518000	104.069	1412	1
1527945432.421542000	104.069	1412	1
1527945432.421565000	104.07	1412	1
1527945432.421599000	104.07	833	1
1527945432.439362000	104.087	87	0
1527945432.566355000	104.214	372	0
1527945432.568937000	104.217	101	1
1527945432.573377000	104.221	80	0
1527945432.575912000	104.224	98	1
1527945432.713344000	104.361	388	1
1527945432.713404000	104.361	261	1
1527945432.732059000	104.38	87	0
[truncated: 269 more rows]
