# Supplementary material for: Method for multi-task learning fusion network traffic classification to address small sample labels
Source: Sci Rep. 2024 Jan 30;14:2518. doi: 10.1038/s41598-024-51933-8 (PMC10827795; doi:10.1038/s41598-024-51933-8)
Supplement: Supplementary file 2 — Supplementary Information 2. [file 41598_2024_51933_MOESM2_ESM.zip › QUIC Dataset/QUIC Dataset/pretraining/Google Doc/GoogleDoc-1073.txt]

1527959182.327941000	0	275	1
1527959182.348174000	0.0202332	69	0
1527959182.759039000	0.431098	355	0
1527959182.759298000	0.431357	1392	0
1527959182.759417000	0.431476	1392	0
1527959182.759716000	0.431775	1392	0
1527959182.759719000	0.431778	160	0
1527959182.759976000	0.432035	1392	0
1527959182.760959000	0.433018	98	1
1527959182.761020000	0.433079	1392	0
1527959182.761347000	0.433406	1392	0
1527959182.761607000	0.433666	168	0
1527959182.762615000	0.434674	86	1
1527959182.764031000	0.43609	1392	0
1527959182.764300000	0.436359	1392	0
1527959182.764597000	0.436656	1327	0
1527959182.768252000	0.440311	1392	0
1527959182.768535000	0.440594	1392	0
1527959182.768846000	0.440905	1392	0
1527959182.768848000	0.440907	168	0
1527959182.771837000	0.443896	1173	0
1527959182.772206000	0.444265	86	1
1527959182.784631000	0.45669	92	1
1527959182.814905000	0.486964	1392	0
1527959182.815125000	0.487184	1392	0
1527959182.815444000	0.487503	1392	0
1527959182.815446000	0.487505	180	0
1527959182.816648000	0.488707	89	1
1527959182.817990000	0.490049	1392	0
1527959182.818240000	0.490299	1389	0
1527959182.819646000	0.491705	83	1
1527959182.820267000	0.492326	1392	0
1527959182.821121000	0.49318	1392	0
1527959182.821439000	0.493498	1392	0
1527959182.821442000	0.493501	162	0
1527959182.821518000	0.493577	272	0
1527959182.821629000	0.493688	92	1
1527959182.825202000	0.497261	1392	0
1527959182.825275000	0.497334	1392	0
1527959182.825450000	0.497509	1392	0
1527959182.825453000	0.497512	168	0
1527959182.825853000	0.497912	1392	0
1527959182.825855000	0.497914	151	0
1527959182.829708000	0.501767	1392	0
1527959182.830019000	0.502078	1392	0
1527959182.830316000	0.502375	1392	0
1527959182.830319000	0.502378	168	0
1527959182.831876000	0.503935	1392	0
1527959182.831879000	0.503938	136	0
1527959182.832128000	0.504187	107	1
1527959182.832227000	0.504286	1392	0
1527959182.832294000	0.504353	1392	0
1527959182.832537000	0.504596	1392	0
1527959182.832684000	0.504743	877	0
1527959182.833627000	0.505686	95	1
1527959182.837366000	0.509425	1392	0
1527959182.837621000	0.50968	1392	0
1527959182.838234000	0.510293	1392	0
1527959182.838236000	0.510295	168	0
1527959182.838381000	0.51044	714	0
1527959182.839665000	0.511724	92	1
1527959183.239315000	0.911374	347	1
1527959183.239502000	0.911561	1392	1
1527959183.239529000	0.911588	886	1
1527959183.251515000	0.923574	198	1
1527959183.260432000	0.932491	69	0
1527959183.270855000	0.942914	69	0
1527959183.384686000	1.05675	260	0
1527959183.385880000	1.05794	1392	0
1527959183.386186000	1.05824	1392	0
1527959183.386266000	1.05833	1392	0
1527959183.386268000	1.05833	160	0
1527959183.386520000	1.05858	1392	0
1527959183.386815000	1.05887	1392	0
1527959183.387030000	1.05909	1051	0
1527959183.387815000	1.05987	86	1
1527959183.389638000	1.0617	98	1
1527959183.390272000	1.06233	72	0
1527959183.390754000	1.06281	306	0
1527959183.401746000	1.07381	83	1
1527959183.462991000	1.13505	364	0
1527959183.464647000	1.13671	80	1
1527959183.466384000	1.13844	60	0
1527959183.467625000	1.13968	80	1
1527959183.562287000	1.23435	194	1
1527959183.589672000	1.26173	69	0
1527959183.709983000	1.38204	383	0
1527959183.710105000	1.38216	1096	0
1527959183.713537000	1.3856	86	1
1527959183.713836000	1.3859	72	0
1527959183.714151000	1.38621	87	0
1527959183.715667000	1.38773	83	1
1527959183.988282000	1.66034	552	1
1527959183.989020000	1.66108	1304	1
1527959184.009777000	1.68184	69	0
1527959184.019961000	1.69202	69	0
1527959184.145406000	1.81747	327	1
1527959184.166577000	1.83864	69	0
1527959184.185816000	1.85788	288	0
1527959184.185931000	1.85799	340	0
1527959184.185933000	1.85799	85	0
1527959184.187692000	1.85975	89	1
1527959184.203871000	1.87593	1392	0
1527959184.203874000	1.87593	123	0
1527959184.203988000	1.87605	78	0
1527959184.205688000	1.87775	86	1
1527959184.327136000	1.9992	404	0
1527959184.329067000	2.00113	80	1
1527959184.402575000	2.07463	224	1
1527959184.402632000	2.07469	124	1
1527959184.422050000	2.09411	69	0
1527959184.431645000	2.1037	69	0
1527959184.496749000	2.16881	1392	0
1527959184.496983000	2.16904	1392	0
1527959184.497286000	2.16935	1392	0
1527959184.497470000	2.16953	548	0
1527959184.497538000	2.1696	192	0
1527959184.498262000	2.17032	266	1
1527959184.498336000	2.1704	170	1
1527959184.503145000	2.1752	92	1
1527959184.517700000	2.18976	69	0
1527959184.642562000	2.31462	620	0
1527959184.642565000	2.31462	72	0
1527959184.643070000	2.31513	131	0
1527959184.644723000	2.31678	89	1
1527959185.266985000	2.93904	224	1
1527959185.289602000	2.96166	69	0
1527959185.295253000	2.96731	1315	1
1527959185.316662000	2.98872	69	0
1527959185.394279000	3.06634	1392	1
1527959185.394355000	3.06641	1392	1
1527959185.394378000	3.06644	283	1
1527959185.394450000	3.06651	823	1
1527959185.412287000	3.08435	82	0
1527959185.413757000	3.08582	80	1
1527959185.416187000	3.08825	69	0
1527959185.435523000	3.10758	463	0
1527959185.435669000	3.10773	69	0
1527959185.440258000	3.11232	86	1
1527959185.693226000	3.36529	288	0
1527959185.693569000	3.36563	1392	0
1527959185.693752000	3.36581	976	0
1527959185.695249000	3.36731	80	1
1527959185.696744000	3.3688	83	1
1527959185.710276000	3.38233	72	0
1527959185.710382000	3.38244	193	0
1527959185.711776000	3.38384	83	1
1527959185.788825000	3.46088	328	0
1527959185.789175000	3.46123	1392	0
1527959185.789309000	3.46137	1392	0
1527959185.789483000	3.46154	1392	0
1527959185.789486000	3.46154	168	0
1527959185.789558000	3.46162	307	0
1527959185.791482000	3.46354	86	1
1527959185.794279000	3.46634	86	1
1527959185.838956000	3.51102	1392	1
1527959185.838998000	3.51106	322	1
1527959185.859617000	3.53168	69	0
1527959186.032899000	3.70496	1283	0
1527959186.035177000	3.70724	83	1
1527959186.382511000	4.05457	506	1
1527959186.382609000	4.05467	1392	1
1527959186.382637000	4.0547	1392	1
1527959186.382677000	4.05474	1392	1
1527959186.382730000	4.05479	1392	1
1527959186.382770000	4.05483	1392	1
1527959186.382803000	4.05486	1392	1
1527959186.382842000	4.0549	1392	1
1527959186.382889000	4.05495	1392	1
1527959186.382914000	4.05497	1392	1
1527959186.382964000	4.05502	1392	1
1527959186.382990000	4.05505	1392	1
1527959186.383039000	4.0551	1392	1
1527959186.384833000	4.05689	1250	1
1527959186.402491000	4.07455	69	0
1527959186.417790000	4.08985	69	0
1527959186.425909000	4.09797	1392	1
1527959186.426242000	4.0983	69	0
1527959186.446513000	4.11857	69	0
1527959186.580603000	4.25266	376	0
1527959186.582361000	4.25442	60	0
1527959186.582454000	4.25451	92	1
1527959186.598047000	4.27011	80	1
1527959186.932727000	4.60479	1368	1
1527959186.955302000	4.62736	69	0
1527959187.079620000	4.75168	330	0
1527959187.079622000	4.75168	141	0
1527959187.085867000	4.75793	86	1
1527959188.234702000	5.90676	313	1
1527959188.234786000	5.90685	1392	1
1527959188.234812000	5.90687	961	1
1527959188.247475000	5.91953	231	1
1527959188.252984000	5.92504	82	0
1527959188.254627000	5.92669	80	1
1527959188.267300000	5.93936	69	0
1527959188.375293000	6.04735	449	0
1527959188.377740000	6.0498	83	1
1527959188.378793000	6.05085	60	0
1527959188.380633000	6.05269	80	1
1527959188.676118000	6.34818	505	0
1527959188.676122000	6.34818	317	0
1527959188.677709000	6.34977	83	1
1527959188.677963000	6.35002	81	1
1527959188.680086000	6.35214	232	1
1527959188.700198000	6.37226	69	0
1527959189.137319000	6.80938	856	0
1527959189.137572000	6.80963	1392	0
1527959189.137643000	6.8097	1392	0
1527959189.137887000	6.80995	1392	0
1527959189.137961000	6.81002	1392	0
1527959189.138248000	6.81031	1392	0
1527959189.138251000	6.81031	101	0
1527959189.138584000	6.81064	1392	0
1527959189.138883000	6.81094	1392	0
1527959189.138957000	6.81102	86	1
1527959189.139236000	6.8113	1392	0
1527959189.139238000	6.8113	168	0
1527959189.142753000	6.81481	1198	0
1527959189.143948000	6.81601	107	1
1527959189.190957000	6.86302	1392	0
1527959189.191220000	6.86328	1392	0
1527959189.191424000	6.86348	1392	0
1527959189.191427000	6.86349	180	0
1527959189.191593000	6.86365	1392	0
1527959189.191737000	6.8638	1392	0
1527959189.191810000	6.86387	1392	0
1527959189.191891000	6.86395	1392	0
1527959189.191957000	6.86402	812	0
1527959189.192219000	6.86428	1392	0
1527959189.192289000	6.86435	1392	0
1527959189.192348000	6.86441	107	1
1527959189.192361000	6.86442	1392	0
1527959189.192520000	6.86458	1392	0
1527959189.192522000	6.86458	401	0
1527959189.193728000	6.86579	89	1
1527959189.195163000	6.86722	1392	0
1527959189.195425000	6.86748	1392	0
1527959189.195722000	6.86778	1392	0
1527959189.195724000	6.86778	168	0
1527959189.196686000	6.86875	89	1
1527959189.197723000	6.86978	1392	0
1527959189.197725000	6.86978	165	0
1527959189.199689000	6.87175	83	1
1527959189.200529000	6.87259	1392	0
1527959189.200828000	6.87289	1392	0
1527959189.201118000	6.87318	1392	0
1527959189.201120000	6.87318	168	0
1527959189.201658000	6.87372	89	1
1527959189.202614000	6.87467	1177	0
1527959189.205024000	6.87708	1392	0
1527959189.205287000	6.87735	1392	0
1527959189.205603000	6.87766	1392	0
1527959189.205606000	6.87767	168	0
1527959189.206278000	6.87834	86	1
1527959189.207196000	6.87926	946	0
1527959189.207659000	6.87972	86	1
1527959189.209866000	6.88193	1392	0
1527959189.210109000	6.88217	1279	0
1527959189.210231000	6.88229	729	0
1527959189.211687000	6.88375	86	1
1527959189.211939000	6.884	1392	0
1527959189.212219000	6.88428	1321	0
1527959189.213684000	6.88574	83	1
1527959189.214205000	6.88626	1392	0
1527959189.214574000	6.88663	1392	0
1527959189.214577000	6.88664	327	0
1527959189.214649000	6.88671	112	0
1527959189.215661000	6.88772	89	1
1527959190.479150000	8.15121	287	1
1527959190.479225000	8.15128	124	1
1527959190.500895000	8.17295	69	0
1527959190.574495000	8.24655	1392	0
1527959190.576757000	8.24882	83	1
1527959190.580460000	8.25252	1392	0
1527959190.580537000	8.2526	1392	0
1527959190.580539000	8.2526	613	0
1527959190.580541000	8.2526	72	0
1527959190.580612000	8.25267	119	0
1527959190.581763000	8.25382	92	1
1527959191.586742000	9.2588	965	1
1527959191.586835000	9.25889	274	1
1527959191.587531000	9.25959	283	1
1527959191.587588000	9.25965	1392	1
1527959191.587616000	9.25968	1392	1
1527959191.587656000	9.25972	949	1
1527959191.606943000	9.279	69	0
1527959191.643955000	9.31601	362	1
1527959191.664607000	9.33667	69	0
1527959191.742259000	9.41432	281	0
1527959191.742601000	9.41466	1380	0
1527959191.743273000	9.41533	493	0
1527959191.744212000	9.41627	92	1
1527959191.744834000	9.41689	572	0
1527959191.745359000	9.41742	615	0
1527959191.746194000	9.41825	83	1
1527959191.746720000	9.41878	447	0
1527959191.747719000	9.41978	677	0
1527959191.748187000	9.42025	83	1
1527959191.748782000	9.42084	464	0
1527959191.750194000	9.42225	80	1
1527959191.750285000	9.42234	815	0
1527959191.752190000	9.42425	629	0
1527959191.752344000	9.4244	80	1
1527959191.752626000	9.42469	499	0
1527959191.753951000	9.42601	419	0
1527959191.754246000	9.42631	83	1
1527959191.756011000	9.42807	681	0
1527959191.756257000	9.42832	83	1
1527959191.757227000	9.42929	596	0
1527959191.758209000	9.43027	538	0
1527959191.758402000	9.43046	634	0
1527959191.759198000	9.43126	86	1
1527959191.759842000	9.4319	563	0
1527959191.759974000	9.43203	669	0
1527959191.761190000	9.43325	83	1
1527959191.766409000	9.43847	84	0
1527959191.768212000	9.44027	80	1
1527959191.780795000	9.45285	222	0
1527959191.782215000	9.45427	80	1
1527959191.945904000	9.61796	1392	1
1527959191.945971000	9.61803	1392	1
1527959191.946008000	9.61807	460	1
1527959191.946076000	9.61813	823	1
1527959191.953837000	9.6259	368	0
1527959191.955209000	9.62727	80	1
1527959191.959503000	9.63156	60	0
1527959191.961211000	9.63327	80	1
1527959191.968264000	9.64032	69	0
1527959191.988950000	9.66101	451	0
1527959191.988953000	9.66101	103	0
1527959191.991256000	9.66332	86	1
1527959192.004757000	9.67682	325	0
1527959192.004865000	9.67692	83	0
1527959192.006234000	9.67829	83	1
1527959192.008636000	9.6807	112	0
1527959192.010208000	9.68227	80	1
1527959193.389382000	11.0614	970	1
1527959193.389462000	11.0615	89	1
1527959193.395015000	11.0671	283	1
1527959193.397694000	11.0698	457	1
1527959193.397761000	11.0698	67	1
1527959193.410283000	11.0823	69	0
1527959193.415552000	11.0876	69	0
1527959193.759987000	11.432	240	0
1527959193.760104000	11.4322	131	0
1527959193.762341000	11.4344	89	1
1527959193.764845000	11.4369	72	0
1527959193.764939000	11.437	147	0
1527959193.766330000	11.4384	83	1
1527959193.789232000	11.4613	259	0
1527959193.790171000	11.4622	83	0
1527959193.791338000	11.4634	83	1
1527959193.792987000	11.465	72	0
1527959193.793072000	11.4651	220	0
1527959193.794630000	11.4667	83	1
1527959193.882833000	11.5549	467	1
1527959193.882921000	11.555	74	1
1527959193.887408000	11.5595	304	1
1527959193.887480000	11.5595	238	1
1527959193.894726000	11.5668	227	0
1527959193.894842000	11.5669	121	0
1527959193.896351000	11.5684	83	1
1527959193.898778000	11.5708	72	0
1527959193.899484000	11.5715	203	0
1527959193.900345000	11.5724	83	1
1527959193.902424000	11.5745	69	0
1527959193.907346000	11.5794	69	0
1527959194.262589000	11.9346	278	0
1527959194.262709000	11.9348	348	0
1527959194.264364000	11.9364	89	1
1527959194.270571000	11.9426	200	0
1527959194.272372000	11.9444	80	1
1527959194.531520000	12.2036	350	1
1527959194.531645000	12.2037	1392	1
1527959194.531674000	12.2037	1392	1
1527959194.531714000	12.2038	1392	1
1527959194.531768000	12.2038	1392	1
1527959194.531806000	12.2039	1392	1
1527959194.531838000	12.2039	1392	1
1527959194.531882000	12.2039	1392	1
1527959194.531936000	12.204	1392	1
1527959194.531961000	12.204	1392	1
1527959194.532004000	12.2041	1392	1
1527959194.532037000	12.2041	1392	1
1527959194.532076000	12.2041	1392	1
1527959194.532123000	12.2042	1392	1
1527959194.533439000	12.2055	1392	1
1527959194.533505000	12.2056	1392	1
1527959194.533546000	12.2056	1392	1
1527959194.533612000	12.2057	1392	1
1527959194.533636000	12.2057	1392	1
1527959194.533669000	12.2057	1392	1
1527959194.535455000	12.2075	1392	1
1527959194.535527000	12.2076	1392	1
1527959194.535592000	12.2077	1392	1
1527959194.535617000	12.2077	1392	1
1527959194.535661000	12.2077	1392	1
1527959194.535694000	12.2078	1392	1
1527959194.537439000	12.2095	1392	1
1527959194.537508000	12.2096	1392	1
1527959194.537571000	12.2096	1392	1
1527959194.537619000	12.2097	1392	1
1527959194.537661000	12.2097	1392	1
1527959194.537692000	12.2098	1392	1
1527959194.539432000	12.2115	1392	1
1527959194.539474000	12.2115	1392	1
1527959194.539537000	12.2116	729	1
1527959194.551753000	12.2238	69	0
1527959194.553416000	12.2255	69	0
1527959194.556007000	12.2281	69	0
1527959194.560550000	12.2326	69	0
1527959194.675163000	12.3472	236	0
1527959194.675166000	12.3472	126	0
1527959194.677470000	12.3495	95	1
1527959194.679702000	12.3518	72	0
1527959194.680130000	12.3522	69	0
1527959194.682196000	12.3543	83	1
1527959194.766193000	12.4383	368	0
1527959194.768464000	12.4405	80	1
1527959194.771853000	12.4439	60	0
1527959194.773393000	12.4455	80	1
1527959194.962054000	12.6341	341	1
1527959194.962795000	12.6349	275	1
1527959194.982412000	12.6545	69	0
1527959195.008876000	12.6809	356	1
1527959195.028508000	12.7006	69	0
1527959195.032653000	12.7047	324	1
1527959195.032728000	12.7048	244	1
1527959195.053202000	12.7253	69	0
1527959195.191931000	12.864	1392	1
1527959195.191970000	12.864	324	1
1527959195.210989000	12.883	614	0
1527959195.211130000	12.8832	783	0
1527959195.212968000	12.885	86	1
1527959195.213015000	12.8851	72	0
1527959195.213572000	12.8856	302	0
1527959195.215393000	12.8875	83	1
1527959195.245547000	12.9176	294	0
1527959195.245550000	12.9176	126	0
1527959195.245695000	12.9178	72	0
1527959195.247446000	12.9195	86	1
1527959195.293955000	12.966	196	0
1527959195.295418000	12.9675	80	1
1527959195.335874000	13.0079	247	0
1527959195.335876000	13.0079	98	0
1527959195.337508000	13.0096	83	1
1527959195.340846000	13.0129	704	0
1527959195.340849000	13.0129	301	0
1527959195.340850000	13.0129	72	0
1527959195.340951000	13.013	200	0
1527959195.342440000	13.0145	89	1
1527959195.347787000	13.0198	287	0
1527959195.347886000	13.0199	259	0
1527959195.349423000	13.0215	83	1
1527959195.352730000	13.0248	72	0
1527959195.352819000	13.0249	201	0
1527959195.355581000	13.0276	83	1
1527959195.355840000	13.0279	585	1
1527959195.376517000	13.0486	69	0
1527959195.464013000	13.1361	764	1
1527959195.464108000	13.1362	237	1
1527959195.483342000	13.1554	69	0
1527959195.498834000	13.1709	503	0
1527959195.498837000	13.1709	84	0
1527959195.500459000	13.1725	89	1
1527959195.986822000	13.6589	247	0
1527959195.986824000	13.6589	126	0
1527959195.988476000	13.6605	83	1
1527959195.990820000	13.6629	72	0
1527959195.990925000	13.663	95	0
1527959195.992590000	13.6646	83	1
1527959196.166091000	13.8382	373	1
1527959196.166188000	13.8382	234	1
1527959196.186068000	13.8581	69	0
1527959196.531407000	14.2035	287	0
1527959196.531410000	14.2035	126	0
1527959196.533523000	14.2056	86	1
1527959196.535410000	14.2075	72	0
1527959196.535512000	14.2076	302	0
1527959196.537502000	14.2096	83	1
1527959196.669372000	14.3414	372	1
1527959196.669456000	14.3415	245	1
1527959196.689498000	14.3616	69	0
1527959197.066299000	14.7384	213	0
1527959197.066418000	14.7385	126	0
1527959197.067162000	14.7392	72	0
1527959197.067245000	14.7393	279	0
1527959197.068581000	14.7406	92	1
1527959197.340134000	15.0122	370	1
1527959197.340195000	15.0123	238	1
1527959197.359570000	15.0316	69	0
1527959197.729075000	15.4011	236	0
1527959197.729399000	15.4015	126	0
1527959197.730637000	15.4027	86	1
1527959197.732896000	15.405	72	0
1527959197.732899000	15.405	98	0
1527959197.734612000	15.4067	83	1
1527959197.871001000	15.5431	372	1
1527959197.871094000	15.5432	235	1
1527959197.890550000	15.5626	69	0
1527959198.250787000	15.9228	213	0
1527959198.250790000	15.9228	126	0
1527959198.252660000	15.9247	86	1
1527959198.254873000	15.9269	72	0
1527959198.254874000	15.9269	85	0
1527959198.256629000	15.9287	83	1
1527959198.353350000	16.0254	372	1
1527959198.353439000	16.0255	236	1
1527959198.373041000	16.0451	69	0
1527959198.736194000	16.4083	238	0
1527959198.736519000	16.4086	126	0
1527959198.737629000	16.4097	86	1
1527959198.742440000	16.4145	72	0
1527959198.742442000	16.4145	317	0
1527959198.744623000	16.4167	83	1
1527959198.822987000	16.495	368	1
1527959198.823083000	16.4951	238	1
1527959198.842619000	16.5147	69	0
1527959199.190781000	16.8628	215	0
1527959199.190869000	16.8629	128	0
1527959199.192698000	16.8648	86	1
1527959199.195313000	16.8674	72	0
1527959199.195406000	16.8675	297	0
1527959199.196629000	16.8687	83	1
1527959199.332576000	17.0046	368	1
1527959199.332664000	17.0047	238	1
1527959199.352100000	17.0242	69	0
1527959199.483186000	17.1552	302	0
1527959199.483188000	17.1552	128	0
1527959199.484678000	17.1567	86	1
1527959199.487144000	17.1592	72	0
1527959199.487593000	17.1597	155	0
1527959199.488659000	17.1607	83	1
1527959199.863442000	17.5355	368	1
1527959199.863520000	17.5356	237	1
1527959199.883360000	17.5554	69	0
1527959200.231912000	17.904	284	0
1527959200.231999000	17.9041	128	0
1527959200.233707000	17.9058	86	1
1527959200.236498000	17.9086	72	0
1527959200.237391000	17.9095	312	0
1527959200.238706000	17.9108	83	1
1527959200.302869000	17.9749	371	1
1527959200.302960000	17.975	247	1
1527959200.323177000	17.9952	69	0
1527959200.682421000	18.3545	236	0
1527959200.682423000	18.3545	128	0
1527959200.683718000	18.3558	86	1
1527959200.684965000	18.357	72	0
1527959200.685387000	18.3574	182	0
1527959200.686729000	18.3588	83	1
1527959200.770177000	18.4422	368	1
1527959200.770238000	18.4423	237	1
1527959200.789803000	18.4619	69	0
1527959201.138954000	18.811	215	0
1527959201.139100000	18.8112	128	0
1527959201.140836000	18.8129	86	1
1527959201.142422000	18.8145	72	0
1527959201.142505000	18.8146	93	0
1527959201.143818000	18.8159	83	1
1527959201.401464000	19.0735	974	1
1527959201.401548000	19.0736	237	1
1527959201.422203000	19.0943	69	0
1527959201.779512000	19.4516	235	0
1527959201.779514000	19.4516	128	0
1527959201.780842000	19.4529	86	1
1527959201.784041000	19.4561	72	0
1527959201.784824000	19.4569	315	0
1527959201.785827000	19.4579	83	1
1527959201.860992000	19.5331	501	1
1527959201.861088000	19.5331	237	1
1527959201.881256000	19.5533	69	0
1527959202.232733000	19.9048	286	0
1527959202.232736000	19.9048	128	0
1527959202.234897000	19.907	86	1
1527959202.238102000	19.9102	72	0
1527959202.238104000	19.9102	271	0
1527959202.239879000	19.9119	83	1
1527959202.311084000	19.9831	827	1
1527959202.311176000	19.9832	235	1
1527959202.332402000	20.0045	69	0
1527959202.488216000	20.1603	238	0
1527959202.488362000	20.1604	128	0
1527959202.489870000	20.1619	86	1
1527959202.492169000	20.1642	72	0
1527959202.492172000	20.1642	282	0
1527959202.493886000	20.1659	83	1
1527959202.848461000	20.5205	372	1
1527959202.848548000	20.5206	240	1
1527959202.868570000	20.5406	69	0
1527959203.220992000	20.8931	247	0
1527959203.220994000	20.8931	128	0
1527959203.222894000	20.895	86	1
1527959203.223764000	20.8958	72	0
1527959203.223766000	20.8958	214	0
1527959203.225877000	20.8979	83	1
1527959203.247915000	20.92	372	1
1527959203.247958000	20.92	239	1
1527959203.269561000	20.9416	69	0
1527959203.616463000	21.2885	289	0
1527959203.616566000	21.2886	128	0
1527959203.618000000	21.2901	86	1
1527959203.621496000	21.2936	72	0
1527959203.621498000	21.2936	133	0
1527959203.622912000	21.295	83	1
1527959203.737339000	21.4094	373	1
1527959203.737433000	21.4095	530	1
1527959203.757062000	21.4291	69	0
1527959203.925007000	21.5971	215	0
1527959203.925265000	21.5973	128	0
1527959203.926945000	21.599	72	0
1527959203.927027000	21.5991	86	1
1527959203.927482000	21.5995	116	0
1527959203.928969000	21.601	83	1
1527959204.198115000	21.8702	372	1
1527959204.198197000	21.8703	290	1
1527959204.218315000	21.8904	69	0
1527959204.580773000	22.2528	236	0
1527959204.580775000	22.2528	128	0
1527959204.580777000	22.2528	72	0
1527959204.580891000	22.2529	163	0
1527959204.583035000	22.2551	92	1
1527959206.607101000	24.2792	350	1
1527959206.607191000	24.2793	1392	1
1527959206.607220000	24.2793	1392	1
1527959206.607260000	24.2793	1392	1
1527959206.607294000	24.2794	1342	1
1527959206.628572000	24.3006	69	0
1527959206.808744000	24.4808	304	1
1527959206.808823000	24.4809	237	1
1527959206.829126000	24.5012	69	0
1527959206.989419000	24.6615	395	0
1527959206.991555000	24.6636	86	1
1527959206.995383000	24.6674	60	0
1527959206.997486000	24.6695	80	1
1527959207.195751000	24.8678	227	0
1527959207.195752000	24.8678	128	0
1527959207.197476000	24.8695	83	1
1527959207.199647000	24.8717	72	0
1527959207.200115000	24.8722	262	0
1527959207.201459000	24.8735	83	1
1527959207.267331000	24.9394	368	1
1527959207.267428000	24.9395	240	1
1527959207.287628000	24.9597	69	0
1527959207.632804000	25.3049	302	0
1527959207.632901000	25.305	128	0
1527959207.634494000	25.3066	86	1
1527959207.636611000	25.3087	72	0
1527959207.636698000	25.3088	283	0
1527959207.638513000	25.3106	83	1
1527959207.775959000	25.448	373	1
1527959207.776053000	25.4481	243	1
1527959207.795665000	25.4677	69	0
1527959208.145430000	25.8175	284	0
1527959208.145517000	25.8176	128	0
1527959208.147547000	25.8196	86	1
1527959208.149351000	25.8214	72	0
1527959208.149438000	25.8215	269	0
1527959208.151568000	25.8236	83	1
1527959208.265881000	25.9379	368	1
1527959208.265969000	25.938	237	1
1527959208.285885000	25.9579	69	0
1527959208.641631000	26.3137	236	0
1527959208.641724000	26.3138	128	0
1527959208.643663000	26.3157	86	1
1527959208.645919000	26.318	72	0
1527959208.646592000	26.3187	188	0
1527959208.647546000	26.3196	83	1
1527959208.805445000	26.4775	976	1
1527959208.805545000	26.4776	470	1
1527959208.835026000	26.5071	69	0
1527959208.970320000	26.6424	213	0
1527959208.970322000	26.6424	128	0
1527959208.972593000	26.6447	86	1
1527959208.977805000	26.6499	72	0
1527959208.977928000	26.65	251	0
1527959208.979558000	26.6516	83	1
1527959209.103468000	26.7755	506	1
1527959209.103530000	26.7756	230	1
1527959209.122442000	26.7945	69	0
1527959209.479330000	27.1514	238	0
1527959209.479419000	27.1515	128	0
1527959209.480605000	27.1527	86	1
1527959209.484141000	27.1562	72	0
1527959209.484143000	27.1562	124	0
1527959209.485639000	27.1577	83	1
1527959209.510187000	27.1822	833	1
1527959209.510276000	27.1823	236	1
1527959209.531816000	27.2039	69	0
1527959209.549880000	27.2219	69	0
1527959209.893755000	27.5658	287	0
1527959209.893865000	27.5659	128	0
1527959209.895657000	27.5677	89	1
1527959209.900237000	27.5723	72	0
1527959209.901650000	27.5737	80	1
1527959209.902002000	27.5741	174	0
1527959209.903635000	27.5757	80	1
1527959210.153100000	27.8252	372	1
1527959210.153175000	27.8252	242	1
1527959210.173348000	27.8454	69	0
1527959210.522755000	28.1948	238	0
1527959210.522852000	28.1949	128	0
1527959210.524692000	28.1968	86	1
1527959210.527272000	28.1993	72	0
1527959210.527642000	28.1997	173	0
1527959210.528656000	28.2007	83	1
1527959210.852867000	28.5249	350	1
1527959210.852948000	28.525	1392	1
1527959210.852975000	28.525	1392	1
1527959210.853016000	28.5251	1392	1
1527959210.853070000	28.5251	803	1
1527959210.874617000	28.5467	69	0
1527959210.911138000	28.5832	304	1
1527959210.911203000	28.5833	238	1
1527959210.930800000	28.6029	69	0
1527959210.992848000	28.6649	354	0
1527959210.994734000	28.6668	86	1
1527959210.998550000	28.6706	60	0
1527959210.999672000	28.6717	80	1
1527959211.286533000	28.9586	310	0
1527959211.286626000	28.9587	128	0
1527959211.288754000	28.9608	83	1
1527959211.292011000	28.9641	72	0
1527959211.292443000	28.9645	190	0
1527959211.293719000	28.9658	83	1
1527959211.345902000	29.018	373	1
1527959211.345972000	29.018	350	1
1527959211.366404000	29.0385	69	0
1527959211.721541000	29.3936	236	0
1527959211.721543000	29.3936	128	0
1527959211.723774000	29.3958	86	1
1527959211.725606000	29.3977	72	0
1527959211.725702000	29.3978	110	0
1527959211.727796000	29.3999	83	1
1527959212.114374000	29.7864	367	1
1527959212.114435000	29.7865	237	1
1527959212.134539000	29.8066	69	0
1527959212.483931000	30.156	239	0
1527959212.483932000	30.156	128	0
1527959212.485814000	30.1579	86	1
1527959212.488475000	30.1605	72	0
1527959212.488556000	30.1606	255	0
1527959212.489776000	30.1618	83	1
1527959212.623148000	30.2952	369	1
1527959212.623240000	30.2953	242	1
1527959212.642819000	30.3149	69	0
1527959213.003258000	30.6753	213	0
1527959213.003519000	30.6756	128	0
1527959213.004885000	30.6769	86	1
1527959213.009612000	30.6817	72	0
1527959213.009694000	30.6818	200	0
1527959213.010782000	30.6828	83	1
1527959213.057277000	30.7293	372	1
1527959213.057350000	30.7294	241	1
1527959213.077849000	30.7499	69	0
1527959213.434181000	31.1062	235	0
1527959213.434286000	31.1063	128	0
1527959213.435846000	31.1079	86	1
1527959213.438201000	31.1103	72	0
1527959213.438630000	31.1107	204	0
1527959213.439823000	31.1119	83	1
1527959213.528135000	31.2002	371	1
1527959213.528203000	31.2003	240	1
1527959213.549720000	31.2218	69	0
1527959213.900473000	31.5725	280	0
1527959213.900476000	31.5725	128	0
1527959213.901911000	31.574	86	1
1527959213.904328000	31.5764	72	0
1527959213.904330000	31.5764	68	0
1527959213.905931000	31.578	83	1
1527959214.020316000	31.6924	369	1
1527959214.020410000	31.6925	240	1
1527959214.041208000	31.7133	69	0
1527959214.213481000	31.8855	282	0
1527959214.213484000	31.8855	128	0
1527959214.215960000	31.888	86	1
1527959214.217403000	31.8895	72	0
1527959214.217812000	31.8899	115	0
1527959214.218911000	31.891	83	1
1527959214.362472000	32.0345	976	1
1527959214.362564000	32.0346	237	1
1527959214.384707000	32.0568	69	0
1527959214.745323000	32.4174	239	0
1527959214.745478000	32.4175	128	0
1527959214.746921000	32.419	86	1
1527959214.748546000	32.4206	72	0
1527959214.748548000	32.4206	219	0
1527959214.749968000	32.422	83	1
1527959215.034184000	32.7062	507	1
1527959215.034251000	32.7063	239	1
1527959215.054064000	32.7261	69	0
1527959215.404101000	33.0762	238	0
1527959215.404103000	33.0762	128	0
1527959215.405989000	33.078	86	1
1527959215.407419000	33.0795	72	0
1527959215.408407000	33.0805	281	0
1527959215.409052000	33.0811	83	1
1527959215.466514000	33.1386	828	1
1527959215.466608000	33.1387	241	1
1527959215.487599000	33.1597	69	0
1527959215.834798000	33.5069	215	0
1527959215.834963000	33.507	128	0
1527959215.837116000	33.5092	86	1
1527959215.839678000	33.5117	72	0
1527959215.839679000	33.5117	246	0
1527959215.840969000	33.513	83	1
1527959216.053383000	33.7254	369	1
1527959216.053445000	33.7255	241	1
1527959216.075310000	33.7474	69	0
1527959216.451379000	34.1234	312	0
1527959216.451381000	34.1234	128	0
1527959216.453015000	34.1251	86	1
1527959216.456270000	34.1283	72	0
1527959216.456272000	34.1283	88	0
1527959216.458079000	34.1301	83	1
1527959216.468183000	34.1402	369	1
1527959216.468265000	34.1403	239	1
1527959216.488669000	34.1607	69	0
1527959216.850175000	34.5222	213	0
1527959216.850178000	34.5222	128	0
1527959216.852027000	34.5241	86	1
1527959216.853681000	34.5257	72	0
1527959216.853682000	34.5257	161	0
1527959216.855086000	34.5271	83	1
1527959217.089294000	34.7614	367	1
1527959217.089381000	34.7614	237	1
1527959217.109959000	34.782	69	0
1527959217.487480000	35.1595	236	0
1527959217.487482000	35.1595	128	0
1527959217.489142000	35.1612	86	1
1527959217.490338000	35.1624	72	0
1527959217.491069000	35.1631	105	0
1527959217.492055000	35.1641	83	1
1527959217.752626000	35.4247	367	1
1527959217.752720000	35.4248	239	1
1527959217.773609000	35.4457	69	0
1527959218.149181000	35.8212	213	0
1527959218.149183000	35.8212	128	0
1527959218.151165000	35.8232	86	1
1527959218.153018000	35.8251	72	0
1527959218.153020000	35.8251	239	0
1527959218.155171000	35.8272	83	1
1527959218.198232000	35.8703	370	1
1527959218.198316000	35.8704	238	1
1527959218.218103000	35.8902	69	0
1527959218.590100000	36.2622	321	0
1527959218.590205000	36.2623	128	0
1527959218.592206000	36.2643	86	1
1527959218.595700000	36.2678	72	0
1527959218.595784000	36.2678	88	0
1527959218.597111000	36.2692	83	1
1527959218.642441000	36.3145	368	1
1527959218.642525000	36.3146	238	1
1527959218.663164000	36.3352	69	0
1527959219.014771000	36.6868	215	0
1527959219.014774000	36.6868	128	0
1527959219.017234000	36.6893	86	1
1527959219.018131000	36.6902	72	0
1527959219.018132000	36.6902	221	0
1527959219.020224000	36.6923	83	1
1527959219.099283000	36.7713	373	1
1527959219.099379000	36.7714	243	1
1527959219.118670000	36.7907	69	0
1527959219.491409000	37.1635	236	0
1527959219.491566000	37.1636	128	0
1527959219.493218000	37.1653	86	1
1527959219.495108000	37.1672	72	0
1527959219.495110000	37.1672	199	0
1527959219.497234000	37.1693	83	1
1527959219.533603000	37.2057	372	1
1527959219.533693000	37.2058	241	1
1527959219.553050000	37.2251	69	0
1527959219.571854000	37.2439	69	0
1527959219.903868000	37.5759	215	0
1527959219.903974000	37.576	128	0
1527959219.905302000	37.5774	89	1
1527959219.906863000	37.5789	72	0
1527959219.906865000	37.5789	286	0
1527959219.908261000	37.5803	83	1
1527959220.042336000	37.7144	373	1
1527959220.042432000	37.7145	236	1
1527959220.062145000	37.7342	69	0
1527959220.415155000	38.0872	238	0
1527959220.415271000	38.0873	128	0
1527959220.417318000	38.0894	86	1
1527959220.418289000	38.0903	72	0
1527959220.418375000	38.0904	288	0
1527959220.420296000	38.0924	83	1
1527959220.604016000	38.2761	976	1
1527959220.604080000	38.2761	237	1
1527959220.625256000	38.2973	69	0
1527959220.975782000	38.6478	279	0
1527959220.975935000	38.648	128	0
1527959220.978348000	38.6504	86	1
1527959220.980297000	38.6524	72	0
1527959220.980299000	38.6524	294	0
1527959220.982323000	38.6544	83	1
1527959221.025575000	38.6976	506	1
1527959221.025651000	38.6977	240	1
1527959221.047178000	38.7192	69	0
1527959221.425169000	39.0972	304	0
1527959221.425172000	39.0972	128	0
1527959221.427371000	39.0994	86	1
1527959221.429508000	39.1016	72	0
1527959221.429950000	39.102	246	0
1527959221.431286000	39.1033	83	1
1527959221.635175000	39.3072	831	1
1527959221.635273000	39.3073	245	1
1527959221.657037000	39.3291	69	0
1527959222.001499000	39.6736	215	0
1527959222.001501000	39.6736	128	0
1527959222.003339000	39.6754	86	1
1527959222.005322000	39.6774	72	0
1527959222.005698000	39.6778	119	0
1527959222.007384000	39.6794	83	1
1527959222.084795000	39.7569	372	1
1527959222.084890000	39.7569	239	1
1527959222.104554000	39.7766	69	0
1527959222.270586000	39.9426	213	0
1527959222.270690000	39.9427	128	0
1527959222.272491000	39.9446	86	1
1527959222.274370000	39.9464	72	0
1527959222.274821000	39.9469	207	0
1527959222.276403000	39.9485	83	1
1527959222.564691000	40.2368	368	1
1527959222.564777000	40.2368	241	1
1527959222.586112000	40.2582	69	0
1527959222.932241000	40.6043	236	0
1527959222.932243000	40.6043	128	0
1527959222.934476000	40.6065	86	1
1527959222.935808000	40.6079	72	0
1527959222.936259000	40.6083	303	0
1527959222.937374000	40.6094	83	1
1527959223.032353000	40.7044	372	1
1527959223.032447000	40.7045	242	1
1527959223.053944000	40.726	69	0
1527959223.057389000	40.7294	69	0
1527959223.181734000	40.8538	283	0
1527959223.181736000	40.8538	128	0
1527959223.183414000	40.8555	89	1
1527959223.185853000	40.8579	72	0
1527959223.185855000	40.8579	250	0
1527959223.187457000	40.8595	83	1
1527959223.361922000	41.034	367	1
1527959223.362001000	41.0341	237	1
1527959223.381602000	41.0537	69	0
1527959223.737899000	41.41	242	0
1527959223.738058000	41.4101	128	0
1527959223.739436000	41.4115	86	1
1527959223.742869000	41.4149	72	0
1527959223.743244000	41.4153	155	0
1527959223.744416000	41.4165	83	1
1527959223.794763000	41.4668	369	1
1527959223.794857000	41.4669	240	1
1527959223.814463000	41.4865	69	0
1527959224.175442000	41.8475	213	0
1527959224.175545000	41.8476	128	0
1527959224.177526000	41.8496	86	1
1527959224.180645000	41.8527	72	0
1527959224.181135000	41.8532	220	0
1527959224.182442000	41.8545	83	1
1527959224.266613000	41.9387	370	1
1527959224.266710000	41.9388	238	1
1527959224.286508000	41.9586	69	0
1527959224.639606000	42.3117	238	0
1527959224.639709000	42.3118	128	0
1527959224.641494000	42.3136	86	1
1527959224.642903000	42.315	72	0
1527959224.643826000	42.3159	225	0
1527959224.644646000	42.3167	83	1
1527959224.765851000	42.4379	369	1
1527959224.765912000	42.438	238	1
1527959224.785750000	42.4578	69	0
1527959225.135123000	42.8072	268	0
1527959225.135125000	42.8072	128	0
1527959225.137545000	42.8096	86	1
1527959225.139191000	42.8112	72	0
1527959225.139567000	42.8116	67	0
1527959225.140502000	42.8126	83	1
1527959225.234831000	42.9069	367	1
1527959225.234907000	42.907	242	1
1527959225.255072000	42.9271	69	0
1527959225.630810000	43.3029	264	0
1527959225.630963000	43.303	128	0
1527959225.632590000	43.3046	86	1
1527959225.636847000	43.3089	72	0
1527959225.636849000	43.3089	77	0
1527959225.638591000	43.3107	83	1
1527959225.704546000	43.3766	368	1
1527959225.704635000	43.3767	238	1
1527959225.725470000	43.3975	69	0
1527959226.082363000	43.7544	212	0
1527959226.082365000	43.7544	128	0
1527959226.084652000	43.7567	86	1
1527959226.087469000	43.7595	72	0
1527959226.087471000	43.7595	265	0
1527959226.089621000	43.7617	83	1
1527959226.399732000	44.0718	976	1
1527959226.399825000	44.0719	236	1
1527959226.419590000	44.0916	69	0
1527959226.567412000	44.2395	236	0
1527959226.568051000	44.2401	128	0
1527959226.569649000	44.2417	86	1
1527959226.571966000	44.244	72	0
1527959226.571968000	44.244	281	0
1527959226.573623000	44.2457	83	1
1527959226.743135000	44.4152	504	1
1527959226.743200000	44.4153	294	1
1527959226.762789000	44.4348	69	0
1527959227.112932000	44.785	216	0
1527959227.113073000	44.7851	128	0
1527959227.114635000	44.7867	86	1
1527959227.117849000	44.7899	72	0
1527959227.117926000	44.79	232	0
1527959227.119632000	44.7917	83	1
1527959227.724206000	45.3963	829	1
1527959227.724300000	45.3964	236	1
1527959227.744644000	45.4167	69	0
1527959228.111159000	45.7832	300	0
1527959228.111393000	45.7835	128	0
1527959228.113701000	45.7858	86	1
1527959228.115284000	45.7873	72	0
1527959228.115285000	45.7873	77	0
1527959228.116675000	45.7887	83	1
1527959228.345885000	46.0179	368	1
1527959228.345953000	46.018	236	1
1527959228.366292000	46.0384	69	0
1527959228.503007000	46.1751	307	0
1527959228.503107000	46.1752	128	0
1527959228.504698000	46.1768	86	1
1527959228.508764000	46.1808	72	0
1527959228.508865000	46.1809	132	0
1527959228.510716000	46.1828	83	1
1527959228.828422000	46.5005	371	1
1527959228.828513000	46.5006	237	1
1527959228.849596000	46.5217	69	0
1527959229.219356000	46.8914	213	0
1527959229.219487000	46.8915	128	0
1527959229.221822000	46.8939	86	1
1527959229.224224000	46.8963	72	0
1527959229.224688000	46.8967	224	0
1527959229.225727000	46.8978	83	1
1527959229.638434000	47.3105	367	1
1527959229.638528000	47.3106	236	1
1527959229.659534000	47.3316	69	0
1527959230.007750000	47.6798	238	0
1527959230.007752000	47.6798	128	0
1527959230.009868000	47.6819	86	1
1527959230.011554000	47.6836	72	0
1527959230.011557000	47.6836	274	0
1527959230.013837000	47.6859	83	1
1527959230.068944000	47.741	369	1
1527959230.069008000	47.7411	237	1
1527959230.088440000	47.7605	69	0
1527959230.275980000	47.948	213	0
1527959230.276072000	47.9481	128	0
1527959230.277877000	47.9499	86	1
1527959230.279866000	47.9519	72	0
1527959230.279962000	47.952	318	0
1527959230.281810000	47.9539	83	1
1527959230.500010000	48.1721	367	1
1527959230.500110000	48.1722	238	1
1527959230.519464000	48.1915	69	0
1527959230.530179000	48.2022	69	0
1527959230.892286000	48.5643	306	0
1527959230.893030000	48.5651	128	0
1527959230.893833000	48.5659	89	1
1527959230.896220000	48.5683	72	0
1527959230.896222000	48.5683	270	0
1527959230.897891000	48.57	83	1
1527959231.165556000	48.8376	350	1
1527959231.165657000	48.8377	1392	1
1527959231.165696000	48.8378	1392	1
1527959231.165728000	48.8378	1392	1
1527959231.165772000	48.8378	521	1
1527959231.187575000	48.8596	69	0
1527959231.211092000	48.8832	301	1
1527959231.211173000	48.8832	236	1
1527959231.231857000	48.9039	69	0
1527959231.308471000	48.9805	370	0
1527959231.310934000	48.983	86	1
1527959231.314769000	48.9868	60	0
1527959231.316919000	48.989	80	1
1527959231.600373000	49.2724	251	0
1527959231.600532000	49.2726	128	0
1527959231.602964000	49.275	83	1
1527959231.604541000	49.2766	72	0
1527959231.604543000	49.2766	223	0
1527959231.605937000	49.278	83	1
1527959231.631978000	49.304	367	1
1527959231.632072000	49.3041	237	1
1527959231.654907000	49.327	69	0
1527959232.016695000	49.6888	270	0
1527959232.016801000	49.6889	128	0
1527959232.019004000	49.6911	86	1
1527959232.021976000	49.694	72	0
1527959232.023287000	49.6953	178	0
1527959232.023863000	49.6959	83	1
1527959232.097121000	49.7692	368	1
1527959232.097204000	49.7693	237	1
1527959232.117690000	49.7897	69	0
1527959232.247103000	49.9192	241	0
1527959232.247105000	49.9192	128	0
1527959232.248989000	49.921	86	1
1527959232.251226000	49.9233	72	0
1527959232.251228000	49.9233	90	0
1527959232.252977000	49.925	83	1
1527959232.377144000	50.0492	368	1
1527959232.377210000	50.0493	236	1
1527959232.396956000	50.069	69	0
1527959232.528144000	50.2002	238	0
1527959232.528290000	50.2003	128	0
1527959232.530027000	50.2021	86	1
1527959232.531475000	50.2035	72	0
1527959232.531878000	50.2039	104	0
1527959232.532917000	50.205	83	1
1527959232.828179000	50.5002	977	1
1527959232.828241000	50.5003	236	1
1527959232.848601000	50.5207	69	0
1527959233.007186000	50.6792	213	0
1527959233.007274000	50.6793	128	0
1527959233.009031000	50.6811	86	1
1527959233.012317000	50.6844	72	0
1527959233.012319000	50.6844	231	0
1527959233.014011000	50.6861	83	1
1527959233.249168000	50.9212	505	1
1527959233.249234000	50.9213	238	1
1527959233.279680000	50.9517	69	0
1527959233.632971000	51.305	239	0
1527959233.633103000	51.3052	128	0
1527959233.635019000	51.3071	86	1
1527959233.636194000	51.3083	72	0
1527959233.636196000	51.3083	203	0
1527959233.638064000	51.3101	83	1
1527959233.709329000	51.3814	832	1
1527959233.709420000	51.3815	239	1
1527959233.731913000	51.404	69	0
1527959233.857209000	51.5293	279	0
1527959233.857355000	51.5294	128	0
1527959233.859012000	51.5311	86	1
1527959233.861147000	51.5332	72	0
1527959233.862014000	51.5341	153	0
1527959233.862991000	51.5351	83	1
1527959234.035265000	51.7073	368	1
1527959234.035358000	51.7074	236	1
1527959234.056315000	51.7284	69	0
1527959234.236630000	51.9087	238	0
1527959234.236632000	51.9087	128	0
1527959234.238102000	51.9102	86	1
1527959234.239508000	51.9116	72	0
1527959234.239510000	51.9116	96	0
1527959234.241025000	51.9131	83	1
1527959234.303587000	51.9756	373	1
1527959234.303669000	51.9757	200	1
1527959234.325901000	51.998	69	0
1527959234.694662000	52.3667	284	0
1527959234.694750000	52.3668	128	0
1527959234.696050000	52.3681	86	1
1527959234.700030000	52.3721	72	0
1527959234.700362000	52.3724	66	0
1527959234.702125000	52.3742	83	1
1527959235.856692000	53.5288	369	1
1527959235.856785000	53.5288	238	1
1527959235.876794000	53.5489	69	0
1527959236.015931000	53.688	238	0
1527959236.016076000	53.6881	128	0
1527959236.018129000	53.6902	86	1
1527959236.019803000	53.6919	72	0
1527959236.021132000	53.6932	80	1
1527959236.069639000	53.7417	105	0
1527959236.071197000	53.7433	80	1
1527959236.105162000	53.7772	368	1
1527959236.105214000	53.7773	236	1
1527959236.125770000	53.7978	69	0
1527959236.275124000	53.9472	213	0
1527959236.275393000	53.9475	128	0
1527959236.277211000	53.9493	86	1
1527959236.278782000	53.9508	72	0
1527959236.278784000	53.9508	118	0
1527959236.280199000	53.9523	83	1
1527959236.927359000	54.5994	372	1
1527959236.927419000	54.5995	241	1
1527959236.947821000	54.6199	69	0
1527959237.074337000	54.7464	308	0
1527959237.074421000	54.7465	128	0
1527959237.076262000	54.7483	86	1
1527959237.077823000	54.7499	72	0
1527959237.078220000	54.7503	254	0
1527959237.079176000	54.7512	83	1
1527959237.330479000	55.0025	369	1
1527959237.330578000	55.0026	236	1
1527959237.351611000	55.0237	69	0
1527959237.710890000	55.3829	238	0
1527959237.710983000	55.383	128	0
1527959237.712240000	55.3843	86	1
1527959237.716262000	55.3883	72	0
1527959237.716353000	55.3884	251	0
1527959237.718231000	55.3903	83	1
1527959237.791429000	55.4635	372	1
1527959237.791495000	55.4636	237	1
1527959237.811328000	55.4834	69	0
1527959237.961586000	55.6336	212	0
1527959237.961663000	55.6337	128	0
1527959237.963338000	55.6354	86	1
1527959237.965826000	55.6379	72	0
1527959237.965828000	55.6379	240	0
1527959237.967307000	55.6394	83	1
1527959238.312691000	55.9848	367	1
1527959238.312784000	55.9848	200	1
1527959238.333051000	56.0051	69	0
1527959238.457496000	56.1296	242	0
1527959238.457639000	56.1297	128	0
1527959238.459347000	56.1314	86	1
1527959238.461298000	56.1334	72	0
1527959238.461300000	56.1334	109	0
1527959238.463329000	56.1354	83	1
1527959238.589535000	56.2616	371	1
1527959238.589598000	56.2617	294	1
1527959238.609329000	56.2814	69	0
1527959238.735767000	56.4078	271	0
1527959238.735867000	56.4079	128	0
1527959238.737302000	56.4094	86	1
1527959238.740234000	56.4123	72	0
1527959238.740256000	56.4123	144	0
1527959238.742401000	56.4145	83	1
1527959238.819564000	56.4916	975	1
1527959238.819656000	56.4917	294	1
1527959238.852251000	56.5243	69	0
1527959238.989047000	56.6611	241	0
1527959238.989205000	56.6613	128	0
1527959238.991398000	56.6635	86	1
1527959238.994014000	56.6661	72	0
1527959238.994016000	56.6661	298	0
1527959238.995352000	56.6674	83	1
1527959239.049363000	56.7214	506	1
1527959239.049443000	56.7215	232	1
1527959239.069792000	56.7419	69	0
1527959239.199691000	56.8718	213	0
1527959239.200557000	56.8726	128	0
1527959239.201406000	56.8735	86	1
1527959239.203600000	56.8757	72	0
1527959239.203602000	56.8757	211	0
1527959239.205368000	56.8774	83	1
1527959243.145090000	60.8171	810	1
1527959243.145182000	60.8172	1392	1
1527959243.145208000	60.8173	1392	1
1527959243.145246000	60.8173	1392	1
1527959243.145272000	60.8173	221	1
1527959243.164516000	60.8366	69	0
1527959243.345742000	61.0178	301	1
1527959243.345841000	61.0179	237	1
1527959243.365536000	61.0376	69	0
1527959243.510259000	61.1823	394	0
1527959243.512611000	61.1847	86	1
1527959243.515874000	61.1879	60	0
1527959243.517575000	61.1896	80	1
1527959243.740786000	61.4128	289	0
1527959243.740936000	61.413	128	0
1527959243.742595000	61.4147	83	1
1527959243.744587000	61.4166	72	0
1527959243.744589000	61.4166	191	0
1527959243.746611000	61.4187	83	1
1527959243.923951000	61.596	371	1
1527959243.924030000	61.5961	239	1
1527959243.943025000	61.6151	69	0
1527959244.081508000	61.7536	236	0
1527959244.082133000	61.7542	128	0
1527959244.083656000	61.7557	86	1
1527959244.084855000	61.7569	72	0
1527959244.084857000	61.7569	163	0
1527959244.086640000	61.7587	83	1
1527959244.272922000	61.945	371	1
1527959244.273008000	61.9451	236	1
1527959244.292754000	61.9648	69	0
1527959244.651998000	62.3241	282	0
1527959244.652090000	62.3241	128	0
1527959244.653628000	62.3257	86	1
1527959244.655214000	62.3273	72	0
1527959244.655612000	62.3277	142	0
1527959244.656615000	62.3287	83	1
1527959244.688067000	62.3601	368	1
1527959244.688161000	62.3602	237	1
1527959244.707602000	62.3797	69	0
1527959244.860591000	62.5326	215	0
1527959244.860709000	62.5328	128	0
1527959244.862668000	62.5347	86	1
1527959244.864577000	62.5366	72	0
1527959244.864579000	62.5366	275	0
1527959244.866630000	62.5387	83	1
1527959245.238909000	62.911	368	1
1527959245.239007000	62.9111	237	1
1527959245.259888000	62.9319	69	0
1527959245.388388000	63.0604	236	0
1527959245.388480000	63.0605	128	0
1527959245.389645000	63.0617	86	1
1527959245.392598000	63.0647	72	0
1527959245.393014000	63.0651	221	0
1527959245.394657000	63.0667	83	1
1527959245.498844000	63.1709	367	1
1527959245.498931000	63.171	237	1
1527959245.520138000	63.1922	69	0
1527959245.663746000	63.3358	282	0
1527959245.663838000	63.3359	128	0
1527959245.665688000	63.3377	86	1
1527959245.667488000	63.3395	72	0
1527959245.667490000	63.3395	150	0
1527959245.669675000	63.3417	83	1
1527959245.891965000	63.564	367	1
1527959245.892064000	63.5641	237	1
1527959245.912679000	63.5847	69	0
1527959246.048612000	63.7207	213	0
1527959246.048614000	63.7207	128	0
1527959246.050742000	63.7228	86	1
1527959246.054046000	63.7261	72	0
1527959246.054731000	63.7268	231	0
1527959246.055696000	63.7278	83	1
1527959246.242809000	63.9149	368	1
1527959246.242900000	63.915	239	1
1527959246.278772000	63.9508	368	1
1527959246.282212000	63.9543	69	0
1527959246.298361000	63.9704	69	0
1527959246.422615000	64.0947	235	0
1527959246.422764000	64.0948	128	0
1527959246.424761000	64.0968	89	1
1527959246.426478000	64.0985	72	0
1527959246.426903000	64.099	182	0
1527959246.427701000	64.0998	83	1
1527959246.610081000	64.2821	367	1
1527959246.610172000	64.2822	236	1
1527959246.629595000	64.3017	69	0
1527959246.759228000	64.4313	215	0
1527959246.759365000	64.4314	128	0
1527959246.760742000	64.4328	86	1
1527959246.764593000	64.4367	72	0
1527959246.764595000	64.4367	151	0
1527959246.766788000	64.4388	83	1
1527959247.044897000	64.717	368	1
1527959247.044963000	64.717	236	1
1527959247.064600000	64.7367	69	0
1527959247.197128000	64.8692	217	0
1527959247.197131000	64.8692	128	0
1527959247.198843000	64.8709	86	1
1527959247.202528000	64.8746	72	0
1527959247.202530000	64.8746	247	0
1527959247.204828000	64.8769	83	1
1527959247.499547000	65.1716	976	1
1527959247.499636000	65.1717	238	1
1527959247.520632000	65.1927	69	0
1527959247.669244000	65.3413	293	0
1527959247.669247000	65.3413	128	0
1527959247.670879000	65.3429	86	1
1527959247.672564000	65.3446	72	0
1527959247.672984000	65.345	244	0
1527959247.674835000	65.3469	83	1
1527959247.974211000	65.6463	506	1
1527959247.974305000	65.6464	240	1
1527959247.994829000	65.6669	69	0
1527959248.124974000	65.797	243	0
1527959248.124977000	65.797	128	0
1527959248.126914000	65.799	86	1
1527959248.128475000	65.8005	72	0
1527959248.128478000	65.8005	206	0
1527959248.129798000	65.8019	83	1
1527959248.300565000	65.9726	380	1
1527959248.300652000	65.9727	236	1
1527959248.321506000	65.9936	69	0
1527959248.495240000	66.1673	236	0
1527959248.495242000	66.1673	128	0
1527959248.496922000	66.169	86	1
1527959248.499440000	66.1715	72	0
1527959248.499860000	66.1719	195	0
1527959248.500852000	66.1729	83	1
1527959248.715373000	66.3874	815	1
1527959248.715436000	66.3875	236	1
1527959248.736785000	66.4088	69	0
1527959248.868020000	66.5401	213	0
1527959248.868166000	66.5402	128	0
1527959248.869928000	66.542	86	1
1527959248.872322000	66.5444	72	0
1527959248.872690000	66.5447	66	0
1527959248.873839000	66.5459	83	1
1527959249.119112000	66.7912	370	1
1527959249.119173000	66.7912	239	1
1527959249.138812000	66.8109	69	0
1527959249.312553000	66.9846	213	0
1527959249.312554000	66.9846	128	0
1527959249.314950000	66.987	86	1
1527959249.316344000	66.9884	72	0
1527959249.316346000	66.9884	159	0
1527959249.317877000	66.9899	83	1
1527959249.484159000	67.1562	368	1
1527959249.484253000	67.1563	239	1
1527959249.505216000	67.1773	69	0
1527959249.634908000	67.307	300	0
1527959249.635239000	67.3073	128	0
1527959249.636970000	67.309	86	1
1527959249.638599000	67.3107	72	0
1527959249.639004000	67.3111	308	0
1527959249.639894000	67.312	83	1
1527959249.985435000	67.6575	368	1
1527959249.985500000	67.6576	240	1
1527959250.004493000	67.6766	69	0
1527959250.130059000	67.8021	235	0
1527959250.130061000	67.8021	128	0
1527959250.132000000	67.8041	86	1
1527959250.133179000	67.8052	72	0
1527959250.133255000	67.8053	81	0
1527959250.134989000	67.807	83	1
1527959250.320379000	67.9924	367	1
1527959250.320474000	67.9925	239	1
1527959250.340898000	68.013	69	0
1527959250.463269000	68.1353	284	0
1527959250.463271000	68.1353	128	0
1527959250.465026000	68.1371	86	1
1527959250.466904000	68.139	72	0
1527959250.467304000	68.1394	171	0
1527959250.469000000	68.1411	83	1
1527959250.919604000	68.5917	372	1
1527959250.919691000	68.5918	243	1
1527959250.939506000	68.6116	69	0
1527959251.091780000	68.7638	212	0
1527959251.091782000	68.7638	128	0
1527959251.094063000	68.7661	86	1
1527959251.095037000	68.7671	72	0
1527959251.095567000	68.7676	285	0
1527959251.097032000	68.7691	83	1
1527959251.180863000	68.8529	371	1
1527959251.180973000	68.853	544	1
1527959251.201785000	68.8738	69	0
1527959251.349994000	69.0221	235	0
1527959251.349996000	69.0221	128	0
1527959251.352020000	69.0241	86	1
1527959251.353849000	69.0259	72	0
1527959251.354401000	69.0265	219	0
1527959251.356333000	69.0284	83	1
1527959251.440751000	69.1128	286	1
1527959251.462811000	69.1349	69	0
1527959251.526525000	69.1986	888	1
1527959251.526607000	69.1987	1392	1
1527959251.526634000	69.1987	1392	1
1527959251.526677000	69.1987	1392	1
1527959251.526725000	69.1988	307	1
1527959251.546177000	69.2182	69	0
1527959251.550161000	69.2222	69	0
1527959251.570266000	69.2423	477	0
1527959251.570613000	69.2427	1392	0
1527959251.570781000	69.2428	976	0
1527959251.572085000	69.2441	95	1
1527959251.587435000	69.2595	72	0
1527959251.589009000	69.2611	80	1
1527959251.614356000	69.2864	86	0
1527959251.616030000	69.2881	80	1
1527959251.671527000	69.3436	369	0
1527959251.672984000	69.345	80	1
1527959251.674252000	69.3463	60	0
1527959251.675993000	69.3481	80	1
1527959251.736119000	69.4082	214	1
1527959251.755403000	69.4275	69	0
1527959251.865144000	69.5372	238	0
1527959251.865809000	69.5379	1392	0
1527959251.865979000	69.538	975	0
1527959251.867176000	69.5392	89	1
1527959251.867879000	69.5399	72	0
1527959251.867956000	69.54	213	0
1527959251.870009000	69.5421	83	1
1527959254.526040000	72.1981	485	1
1527959254.526141000	72.1982	1392	1
1527959254.526168000	72.1982	1392	1
1527959254.526215000	72.1983	1392	1
1527959254.526253000	72.1983	1392	1
1527959254.526285000	72.1983	1392	1
1527959254.526338000	72.1984	1392	1
1527959254.526377000	72.1984	1392	1
1527959254.526409000	72.1985	1392	1
1527959254.526445000	72.1985	1392	1
1527959254.526494000	72.1986	1392	1
1527959254.526519000	72.1986	1392	1
1527959254.526561000	72.1986	1392	1
1527959254.528363000	72.2004	1392	1
1527959254.528411000	72.2005	1234	1
1527959254.546216000	72.2183	82	0
1527959254.548424000	72.2205	80	1
1527959254.549848000	72.2219	69	0
1527959254.735199000	72.4073	380	0
1527959254.737453000	72.4095	83	1
1527959254.741530000	72.4136	60	0
1527959254.743442000	72.4155	80	1
1527959257.551496000	75.2236	831	1
1527959257.551580000	75.2236	241	1
1527959257.572922000	75.245	69	0
1527959257.581459000	75.2535	69	0
1527959257.703763000	75.3758	292	0
1527959257.703863000	75.3759	128	0
1527959257.705558000	75.3776	89	1
1527959257.708082000	75.3801	72	0
1527959257.708181000	75.3802	314	0
1527959257.709575000	75.3816	83	1
1527959257.760944000	75.433	367	1
1527959257.761028000	75.4331	243	1
1527959257.780957000	75.453	69	0
1527959257.907795000	75.5799	212	0
1527959257.908123000	75.5802	128	0
1527959257.909639000	75.5817	86	1
1527959257.912398000	75.5845	72	0
1527959257.913122000	75.5852	151	0
1527959257.914619000	75.5867	83	1
1527959257.978087000	75.6501	371	1
1527959257.978164000	75.6502	245	1
1527959257.998970000	75.671	69	0
1527959258.123136000	75.7952	276	0
1527959258.123138000	75.7952	128	0
1527959258.124587000	75.7966	86	1
1527959258.126838000	75.7989	72	0
1527959258.126840000	75.7989	211	0
1527959258.128632000	75.8007	83	1
1527959258.320446000	75.9925	348	1
1527959258.320541000	75.9926	1392	1
1527959258.320569000	75.9926	1392	1
1527959258.320615000	75.9927	1392	1
1527959258.320666000	75.9927	1345	1
1527959258.342264000	76.0143	69	0
1527959258.350831000	76.0229	69	0
1527959258.414829000	76.0869	323	1
1527959258.414911000	76.087	247	1
1527959258.434168000	76.1062	69	0
1527959258.466563000	76.1386	376	0
1527959258.468624000	76.1407	83	1
1527959258.472422000	76.1445	60	0
1527959258.474617000	76.1467	80	1
1527959258.561937000	76.234	297	0
1527959258.562039000	76.2341	128	0
1527959258.563649000	76.2357	83	1
1527959258.565346000	76.2374	72	0
1527959258.565684000	76.2377	87	0
1527959258.566696000	76.2388	83	1
1527959258.864328000	76.5364	369	1
1527959258.864419000	76.5365	245	1
1527959258.883691000	76.5558	69	0
1527959259.008673000	76.6807	215	0
1527959259.008788000	76.6808	128	0
1527959259.010649000	76.6827	86	1
1527959259.012762000	76.6848	72	0
1527959259.012764000	76.6848	183	0
1527959259.014627000	76.6867	83	1
1527959259.300125000	76.9722	372	1
1527959259.300220000	76.9723	243	1
1527959259.320191000	76.9922	69	0
1527959259.445738000	77.1178	236	0
1527959259.445844000	77.1179	128	0
1527959259.447673000	77.1197	86	1
1527959259.449485000	77.1215	72	0
1527959259.449910000	77.122	291	0
1527959259.451659000	77.1237	83	1
1527959259.564974000	77.237	367	1
1527959259.565065000	77.2371	245	1
1527959259.584810000	77.2569	69	0
1527959259.943767000	77.6158	215	0
1527959259.943769000	77.6158	128	0
1527959259.945696000	77.6178	86	1
1527959259.947330000	77.6194	72	0
1527959259.947726000	77.6198	187	0
1527959259.948668000	77.6207	83	1
1527959260.040384000	77.7124	372	1
1527959260.040480000	77.7125	249	1
1527959260.060464000	77.7325	69	0
1527959260.194844000	77.8669	283	0
1527959260.194846000	77.8669	128	0
1527959260.196743000	77.8688	86	1
1527959260.198452000	77.8705	72	0
1527959260.198946000	77.871	265	0
1527959260.199659000	77.8717	83	1
1527959260.325057000	77.9971	372	1
1527959260.325121000	77.9972	242	1
1527959260.345372000	78.0174	69	0
1527959260.471380000	78.1434	236	0
1527959260.471382000	78.1434	128	0
1527959260.473806000	78.1459	86	1
1527959260.475077000	78.1471	72	0
1527959260.475165000	78.1472	145	0
1527959260.476714000	78.1488	83	1
1527959260.748217000	78.4203	973	1
1527959260.748281000	78.4203	245	1
1527959260.768794000	78.4409	69	0
1527959260.915011000	78.5871	217	0
1527959260.915166000	78.5872	128	0
1527959260.916765000	78.5888	86	1
1527959260.918126000	78.5902	72	0
1527959260.918604000	78.5907	294	0
1527959260.919731000	78.5918	83	1
1527959261.008832000	78.6809	504	1
1527959261.008927000	78.681	239	1
1527959261.029121000	78.7012	69	0
1527959261.160597000	78.8327	236	0
1527959261.160753000	78.8328	128	0
1527959261.162826000	78.8349	86	1
1527959261.165322000	78.8374	72	0
1527959261.165324000	78.8374	308	0
1527959261.166807000	78.8389	83	1
1527959261.295034000	78.9671	828	1
1527959261.295183000	78.9672	243	1
1527959261.315912000	78.988	69	0
1527959261.447938000	79.12	236	0
1527959261.448337000	79.1204	128	0
1527959261.449832000	79.1219	86	1
1527959261.451651000	79.1237	72	0
1527959261.451735000	79.1238	260	0
1527959261.453830000	79.1259	83	1
1527959261.756492000	79.4286	370	1
1527959261.756585000	79.4286	248	1
1527959261.777086000	79.4491	69	0
1527959261.904686000	79.5767	220	0
1527959261.906807000	79.5789	83	1
1527959261.915589000	79.5876	128	0
1527959261.916821000	79.5889	72	0
1527959261.917681000	79.5897	188	0
1527959261.917839000	79.5899	86	1
1527959262.165230000	79.8373	369	1
1527959262.165311000	79.8374	249	1
1527959262.185654000	79.8577	69	0
1527959262.319405000	79.9915	271	0
1527959262.319407000	79.9915	128	0
1527959262.321893000	79.994	86	1
1527959262.324436000	79.9965	72	0
1527959262.324850000	79.9969	263	0
1527959262.325810000	79.9979	83	1
1527959262.409092000	80.0812	372	1
1527959262.409189000	80.0812	240	1
1527959262.428601000	80.1007	69	0
1527959262.556444000	80.2285	238	0
1527959262.556609000	80.2287	128	0
1527959262.558904000	80.231	86	1
1527959262.565446000	80.2375	72	0
1527959262.565448000	80.2375	145	0
1527959262.566887000	80.2389	83	1
1527959262.688179000	80.3602	368	1
1527959262.688275000	80.3603	243	1
1527959262.708359000	80.3804	69	0
1527959262.875947000	80.548	277	0
1527959262.876062000	80.5481	128	0
1527959262.877921000	80.55	86	1
1527959262.879570000	80.5516	72	0
1527959262.880053000	80.5521	319	0
1527959262.880855000	80.5529	83	1
1527959263.101404000	80.7735	368	1
1527959263.101498000	80.7736	243	1
1527959263.121083000	80.7931	69	0
1527959263.139460000	80.8115	69	0
1527959263.586340000	81.2584	236	0
1527959263.586530000	81.2586	128	0
1527959263.587882000	81.2599	89	1
1527959263.589975000	81.262	72	0
1527959263.590062000	81.2621	266	0
1527959263.591885000	81.2639	83	1
1527959263.733448000	81.4055	371	1
1527959263.733540000	81.4056	245	1
1527959263.754188000	81.4262	69	0
1527959263.898572000	81.5706	212	0
1527959263.898972000	81.571	128	0
1527959263.899924000	81.572	86	1
1527959263.902484000	81.5745	72	0
1527959263.902487000	81.5745	86	0
1527959263.903970000	81.576	83	1
1527959264.172443000	81.8445	367	1
1527959264.172504000	81.8446	242	1
1527959264.192619000	81.8647	69	0
1527959264.320310000	81.9924	282	0
1527959264.320402000	81.9925	128	0
1527959264.322005000	81.9941	86	1
1527959264.324505000	81.9966	72	0
1527959264.324507000	81.9966	192	0
1527959264.325989000	81.998	83	1
1527959264.598722000	82.2708	368	1
1527959264.598811000	82.2709	248	1
1527959264.615120000	82.2872	82	0
1527959264.616937000	82.289	80	1
1527959264.618535000	82.2906	69	0
1527959264.962378000	82.6344	238	0
1527959264.962539000	82.6346	128	0
1527959264.963979000	82.636	86	1
1527959264.965820000	82.6379	72	0
1527959264.965822000	82.6379	87	0
1527959264.968041000	82.6401	83	1
1527959265.222382000	82.8944	373	1
1527959265.222476000	82.8945	251	1
1527959265.242345000	82.9144	69	0
1527959265.370296000	83.0424	238	0
1527959265.370298000	83.0424	128	0
1527959265.371984000	83.044	86	1
1527959265.375835000	83.0479	72	0
1527959265.375957000	83.048	179	0
1527959265.378000000	83.0501	83	1
1527959265.650651000	83.3227	976	1
1527959265.650745000	83.3228	247	1
1527959265.670437000	83.3425	69	0
1527959265.798597000	83.4707	215	0
1527959265.798687000	83.4707	128	0
1527959265.800032000	83.4721	86	1
1527959265.805609000	83.4777	72	0
1527959265.806049000	83.4781	267	0
1527959265.807005000	83.4791	83	1
1527959265.881346000	83.5534	503	1
1527959265.881442000	83.5535	245	1
1527959265.901738000	83.5738	69	0
1527959266.037357000	83.7094	282	0
1527959266.037359000	83.7094	128	0
1527959266.039106000	83.7112	86	1
1527959266.042342000	83.7144	72	0
1527959266.042344000	83.7144	174	0
1527959266.044088000	83.7161	83	1
1527959266.108816000	83.7809	830	1
1527959266.108943000	83.781	243	1
1527959266.130708000	83.8028	69	0
1527959266.266571000	83.9386	215	0
1527959266.266843000	83.9389	128	0
1527959266.268140000	83.9402	86	1
1527959266.272173000	83.9442	72	0
1527959266.272175000	83.9442	158	0
1527959266.274097000	83.9462	83	1
1527959266.355502000	84.0276	368	1
1527959266.355597000	84.0277	240	1
1527959266.376506000	84.0486	69	0
1527959266.505656000	84.1777	242	0
1527959266.506028000	84.1781	128	0
1527959266.507050000	84.1791	86	1
1527959266.509346000	84.1814	72	0
1527959266.509984000	84.182	73	0
1527959266.511074000	84.1831	83	1
1527959266.576591000	84.2487	373	1
1527959266.576686000	84.2487	246	1
1527959266.599865000	84.2719	69	0
1527959266.739302000	84.4114	236	0
1527959266.739303000	84.4114	128	0
1527959266.741086000	84.4131	86	1
1527959266.744327000	84.4164	72	0
1527959266.744712000	84.4168	294	0
1527959266.746114000	84.4182	83	1
1527959266.811421000	84.4835	368	1
1527959266.811484000	84.4835	243	1
1527959266.831366000	84.5034	69	0
1527959267.201312000	84.8734	213	0
1527959267.201314000	84.8734	128	0
1527959267.203108000	84.8752	86	1
1527959267.206161000	84.8782	72	0
1527959267.206234000	84.8783	97	0
1527959267.208083000	84.8801	83	1
1527959267.233525000	84.9056	367	1
1527959267.233587000	84.9056	247	1
1527959267.252657000	84.9247	69	0
1527959267.262713000	84.9348	69	0
1527959267.409062000	85.0811	243	0
1527959267.409210000	85.0813	128	0
1527959267.411150000	85.0832	89	1
1527959267.412020000	85.0841	72	0
1527959267.412022000	85.0841	252	0
1527959267.414189000	85.0862	83	1
1527959267.670066000	85.3421	370	1
1527959267.670147000	85.3422	243	1
1527959267.689722000	85.3618	69	0
1527959267.832210000	85.5043	269	0
1527959267.832303000	85.5044	128	0
1527959267.834234000	85.5063	86	1
1527959267.837043000	85.5091	72	0
1527959267.837482000	85.5095	110	0
1527959267.839119000	85.5112	83	1
1527959268.088494000	85.7606	372	1
1527959268.088584000	85.7606	245	1
1527959268.109029000	85.7811	69	0
1527959268.251841000	85.9239	212	0
1527959268.251957000	85.924	128	0
1527959268.253158000	85.9252	86	1
1527959268.257107000	85.9292	72	0
1527959268.257221000	85.9293	185	0
1527959268.259152000	85.9312	83	1
1527959268.504548000	86.1766	366	1
1527959268.504641000	86.1767	251	1
1527959268.524088000	86.1961	69	0
1527959268.657075000	86.3291	302	0
1527959268.657077000	86.3291	128	0
1527959268.659255000	86.3313	86	1
1527959268.660572000	86.3326	72	0
1527959268.660574000	86.3326	125	0
1527959268.662235000	86.3343	83	1
1527959268.959555000	86.6316	373	1
1527959268.959618000	86.6317	244	1
1527959268.979855000	86.6519	69	0
1527959269.113367000	86.7854	215	0
1527959269.113477000	86.7855	128	0
1527959269.115206000	86.7873	86	1
1527959269.117537000	86.7896	72	0
1527959269.117980000	86.79	283	0
1527959269.119205000	86.7913	83	1
1527959271.994805000	89.6669	368	1
1527959271.994882000	89.6669	246	1
1527959272.015419000	89.6875	69	0
1527959272.177904000	89.85	238	0
1527959272.178256000	89.8503	128	0
1527959272.179370000	89.8514	86	1
1527959272.181620000	89.8537	72	0
1527959272.182056000	89.8541	265	0
1527959272.183369000	89.8554	83	1
1527959272.252247000	89.9243	977	1
1527959272.252311000	89.9244	291	1
1527959272.272269000	89.9443	69	0
1527959272.400924000	90.073	307	0
1527959272.400926000	90.073	128	0
1527959272.402408000	90.0745	86	1
1527959272.404351000	90.0764	72	0
1527959272.404352000	90.0764	129	0
1527959272.406393000	90.0785	83	1
1527959275.434138000	93.1062	507	1
1527959275.434253000	93.1063	242	1
1527959275.455577000	93.1276	69	0
1527959275.597413000	93.2695	235	0
1527959275.597579000	93.2696	128	0
1527959275.599673000	93.2717	86	1
1527959275.600906000	93.273	72	0
1527959275.600990000	93.273	100	0
1527959275.602579000	93.2746	83	1
1527959275.799194000	93.4713	831	1
1527959275.799277000	93.4713	300	1
1527959275.818886000	93.4909	69	0
1527959275.951514000	93.6236	213	0
1527959275.951605000	93.6237	128	0
1527959275.953619000	93.6257	86	1
1527959275.955777000	93.6278	72	0
1527959275.956208000	93.6283	101	0
1527959275.957613000	93.6297	83	1
1527959276.100816000	93.7729	368	1
1527959276.100885000	93.7729	242	1
1527959276.120611000	93.7927	69	0
1527959276.255597000	93.9277	215	0
1527959276.255685000	93.9277	128	0
1527959276.257646000	93.9297	86	1
1527959276.259312000	93.9314	72	0
1527959276.259698000	93.9318	253	0
1527959276.260600000	93.9327	83	1
1527959276.515307000	94.1874	373	1
1527959276.515402000	94.1875	246	1
1527959276.536486000	94.2085	69	0
1527959276.673396000	94.3455	305	0
1527959276.673489000	94.3455	128	0
1527959276.675667000	94.3477	86	1
1527959276.678207000	94.3503	72	0
1527959276.678706000	94.3508	269	0
1527959276.679624000	94.3517	83	1
1527959276.999115000	94.6712	367	1
1527959276.999201000	94.6713	246	1
1527959277.018906000	94.691	69	0
1527959277.153034000	94.8251	215	0
1527959277.153139000	94.8252	128	0
1527959277.154686000	94.8267	86	1
1527959277.156928000	94.829	72	0
1527959277.156930000	94.829	290	0
1527959277.158667000	94.8307	83	1
1527959277.310528000	94.9826	373	1
1527959277.310612000	94.9827	240	1
1527959277.331124000	95.0032	69	0
1527959277.459764000	95.1318	242	0
1527959277.459854000	95.1319	128	0
1527959277.461768000	95.1338	86	1
1527959277.463536000	95.1356	72	0
1527959277.463912000	95.136	111	0
1527959277.465696000	95.1378	83	1
1527959277.792307000	95.4644	373	1
1527959277.792405000	95.4645	245	1
1527959277.813201000	95.4853	69	0
1527959277.948092000	95.6202	239	0
1527959277.948430000	95.6205	128	0
1527959277.949750000	95.6218	86	1
1527959277.952968000	95.625	72	0
1527959277.952970000	95.625	223	0
1527959277.954746000	95.6268	83	1
1527959278.248706000	95.9208	372	1
1527959278.248791000	95.9209	249	1
1527959278.268361000	95.9404	69	0
1527959278.402561000	96.0746	240	0
1527959278.402564000	96.0746	128	0
1527959278.404819000	96.0769	86	1
1527959278.406614000	96.0787	72	0
1527959278.406709000	96.0788	224	0
1527959278.408794000	96.0809	83	1
1527959278.484189000	96.1562	368	1
1527959278.484284000	96.1563	242	1
1527959278.504767000	96.1768	69	0
1527959278.854667000	96.5267	268	0
1527959278.854778000	96.5268	128	0
1527959278.856838000	96.5289	86	1
1527959278.858187000	96.5302	72	0
1527959278.858550000	96.5306	116	0
1527959278.859753000	96.5318	83	1
1527959278.922824000	96.5949	367	1
1527959278.922909000	96.595	240	1
1527959278.945084000	96.6171	69	0
1527959279.105361000	96.7774	212	0
1527959279.105457000	96.7775	128	0
1527959279.106767000	96.7788	86	1
1527959279.110885000	96.7829	72	0
1527959279.111010000	96.7831	95	0
1527959279.112859000	96.7849	83	1
1527959279.164199000	96.8363	976	1
1527959279.164263000	96.8363	243	1
1527959279.184712000	96.8568	69	0
1527959279.331858000	97.0039	299	0
1527959279.331954000	97.004	128	0
1527959279.333871000	97.0059	86	1
1527959279.335250000	97.0073	72	0
1527959279.335436000	97.0075	105	0
1527959279.336841000	97.0089	83	1
1527959279.664216000	97.3363	505	1
1527959279.664278000	97.3363	241	1
1527959279.684610000	97.3567	69	0
1527959279.808743000	97.4808	213	0
1527959279.808836000	97.4809	128	0
1527959279.810912000	97.483	86	1
1527959279.812230000	97.4843	72	0
1527959279.812317000	97.4844	270	0
1527959279.813826000	97.4859	83	1
1527959279.939428000	97.6115	832	1
1527959279.939489000	97.6115	242	1
1527959279.959301000	97.6314	69	0
1527959280.097179000	97.7692	215	0
1527959280.097182000	97.7692	128	0
1527959280.098913000	97.771	86	1
1527959280.101484000	97.7735	72	0
1527959280.102096000	97.7742	148	0
1527959280.102823000	97.7749	83	1
1527959280.612172000	98.2842	371	1
1527959280.612261000	98.2843	358	1
1527959280.632273000	98.3043	69	0
1527959280.760302000	98.4324	236	0
1527959280.760305000	98.4324	128	0
1527959280.761963000	98.434	86	1
1527959280.765216000	98.4373	72	0
1527959280.765218000	98.4373	85	0
1527959280.766866000	98.4389	83	1
1527959284.974836000	102.647	349	1
1527959284.974943000	102.647	1392	1
1527959284.974983000	102.647	1392	1
1527959284.975014000	102.647	1392	1
1527959284.975049000	102.647	747	1
1527959284.994753000	102.667	69	0
1527959285.175764000	102.848	305	1
1527959285.175826000	102.848	244	1
1527959285.196648000	102.869	69	0
1527959285.333746000	103.006	391	0
1527959285.335147000	103.007	86	1
1527959285.341499000	103.014	60	0
1527959285.343152000	103.015	80	1
1527959285.364924000	103.037	293	0
1527959285.365068000	103.037	128	0
1527959285.367154000	103.039	83	1
1527959285.369521000	103.042	72	0
1527959285.369613000	103.042	142	0
1527959285.371254000	103.043	83	1
1527959285.458875000	103.131	366	1
1527959285.458967000	103.131	243	1
1527959285.478595000	103.151	69	0
1527959285.622411000	103.294	283	0
1527959285.622413000	103.294	128	0
1527959285.624231000	103.296	86	1
1527959285.625415000	103.297	72	0
1527959285.625774000	103.298	98	0
1527959285.627205000	103.299	83	1
1527959285.673532000	103.346	368	1
1527959285.673627000	103.346	243	1
1527959285.702749000	103.375	69	0
1527959285.840392000	103.512	215	0
1527959285.841530000	103.514	138	0
1527959285.842234000	103.514	86	1
1527959285.843747000	103.516	198	0
1527959285.845220000	103.517	80	1
1527959285.911287000	103.583	373	1
1527959285.911363000	103.583	240	1
1527959285.931082000	103.603	69	0
1527959286.055865000	103.728	215	0
1527959286.055962000	103.728	128	0
1527959286.057205000	103.729	86	1
1527959286.060036000	103.732	72	0
1527959286.060038000	103.732	245	0
1527959286.062225000	103.734	83	1
1527959286.141355000	103.813	373	1
1527959286.141456000	103.814	245	1
1527959286.161876000	103.834	69	0
1527959286.309327000	103.981	220	0
1527959286.309329000	103.981	128	0
1527959286.311269000	103.983	86	1
1527959286.313889000	103.986	72	0
1527959286.313891000	103.986	216	0
1527959286.315196000	103.987	83	1
1527959286.344473000	104.017	370	1
1527959286.344553000	104.017	244	1
1527959286.364591000	104.037	69	0
1527959286.496137000	104.168	259	0
1527959286.496282000	104.168	128	0
1527959286.498294000	104.17	86	1
1527959286.499900000	104.172	72	0
1527959286.499902000	104.172	205	0
1527959286.501199000	104.173	83	1
1527959286.577895000	104.25	368	1
1527959286.577988000	104.25	242	1
[truncated: 280 more rows]
