# Supplementary material for: Method for multi-task learning fusion network traffic classification to address small sample labels
Source: Sci Rep. 2024 Jan 30;14:2518. doi: 10.1038/s41598-024-51933-8 (PMC10827795; doi:10.1038/s41598-024-51933-8)
Supplement: Supplementary file 2 — Supplementary Information 2. [file 41598_2024_51933_MOESM2_ESM.zip › QUIC Dataset/QUIC Dataset/pretraining/Google Doc/GoogleDoc-1074.txt]

1527752975.424605000	0	295	1
1527752975.456147000	0.0315421	87	0
1527752975.689220000	0.264615	300	0
1527752975.690516000	0.265911	1412	0
1527752975.691929000	0.267324	1412	0
1527752975.691993000	0.267388	104	1
1527752975.693267000	0.268662	1412	0
1527752975.694651000	0.270046	180	0
1527752975.694940000	0.270335	104	1
1527752975.695969000	0.271364	1412	0
1527752975.697358000	0.272753	1412	0
1527752975.698760000	0.274155	1412	0
1527752975.698936000	0.274331	101	1
1527752975.700026000	0.275421	788	0
1527752975.701374000	0.276769	1412	0
1527752975.701945000	0.27734	104	1
1527752975.702723000	0.278118	1412	0
1527752975.704028000	0.279423	694	0
1527752975.705735000	0.28113	1412	0
1527752975.705975000	0.28137	104	1
1527752975.707087000	0.282482	1412	0
1527752975.708423000	0.283818	1412	0
1527752975.709763000	0.285158	188	0
1527752975.709974000	0.285369	104	1
1527752975.711085000	0.28648	1190	0
1527752975.713957000	0.289352	98	1
1527752975.733029000	0.308424	1412	0
1527752975.734375000	0.30977	1412	0
1527752975.735764000	0.311159	1412	0
1527752975.736000000	0.311395	104	1
1527752975.737215000	0.31261	198	0
1527752975.738582000	0.313977	1241	0
1527752975.739947000	0.315342	101	1
1527752975.740487000	0.315882	1412	0
1527752975.741837000	0.317232	1412	0
1527752975.742946000	0.318341	101	1
1527752975.743176000	0.318571	1412	0
1527752975.744445000	0.31984	175	0
1527752975.745817000	0.321212	1412	0
1527752975.746051000	0.321446	101	1
1527752975.747245000	0.32264	1412	0
1527752975.748576000	0.323971	1412	0
1527752975.748947000	0.324342	104	1
1527752975.749887000	0.325282	180	0
1527752975.751930000	0.327325	1412	0
1527752975.752947000	0.328342	101	1
1527752975.753246000	0.328641	476	0
1527752975.754607000	0.330002	1412	0
1527752975.755910000	0.331305	168	0
1527752975.755958000	0.331353	101	1
1527752975.757552000	0.332947	1412	0
1527752975.758928000	0.334323	1412	0
1527752975.758974000	0.334369	101	1
1527752975.760265000	0.33566	1412	0
1527752975.761596000	0.336991	180	0
1527752975.761949000	0.337344	104	1
1527752975.762921000	0.338316	92	0
1527752975.764264000	0.339659	1412	0
1527752975.765597000	0.340992	151	0
1527752975.766050000	0.341445	104	1
1527752975.767072000	0.342467	1412	0
1527752975.768392000	0.343787	1412	0
1527752975.769780000	0.345175	1412	0
1527752975.770021000	0.345416	104	1
1527752975.771033000	0.346428	188	0
1527752975.772364000	0.347759	84	0
1527752975.773717000	0.349112	792	0
1527752975.773944000	0.349339	104	1
1527752975.775061000	0.350456	1412	0
1527752975.776406000	0.351801	1412	0
1527752975.777784000	0.353179	1412	0
1527752975.777972000	0.353367	118	1
1527752975.779077000	0.354472	188	0
1527752975.780434000	0.355829	673	0
1527752975.781753000	0.357148	150	0
1527752975.781935000	0.35733	104	1
1527752975.800927000	0.376322	87	0
1527752976.237837000	0.813232	317	1
1527752976.237897000	0.813292	1412	1
1527752976.237921000	0.813316	916	1
1527752976.239935000	0.81533	217	1
1527752976.254847000	0.830242	87	0
1527752976.269992000	0.845387	87	0
1527752976.281733000	0.857128	916	1
1527752976.289633000	0.865028	87	0
1527752976.298962000	0.874357	87	0
1527752976.406386000	0.981781	234	0
1527752976.407818000	0.983213	1412	0
1527752976.409160000	0.984555	1412	0
1527752976.410554000	0.985949	1412	0
1527752976.411861000	0.987256	180	0
1527752976.413227000	0.988622	1412	0
1527752976.414569000	0.989964	1412	0
1527752976.415895000	0.99129	1071	0
1527752976.417400000	0.992795	92	0
1527752976.418739000	0.994134	166	0
1527752976.448824000	1.02422	113	1
1527752976.452012000	1.02741	122	1
1527752976.557438000	1.13283	499	0
1527752976.559982000	1.13538	98	1
1527752976.560669000	1.13606	80	0
1527752976.562988000	1.13838	98	1
1527752976.626285000	1.20168	217	1
1527752976.644656000	1.22005	87	0
1527752976.917345000	1.49274	452	0
1527752976.918757000	1.49415	1118	0
1527752976.920124000	1.49552	92	0
1527752976.921431000	1.49683	236	0
1527752976.997533000	1.57293	452	0
1527752977.075735000	1.65113	1118	0
1527752977.275735000	1.85113	92	0
1527752977.277142000	1.85254	82	0
1527752977.288622000	1.86402	122	1
1527752978.943794000	3.51919	229	1
1527752978.960951000	3.53635	87	0
1527752979.270697000	3.84609	292	1
1527752979.270793000	3.84619	1412	1
1527752979.270832000	3.84623	1412	1
1527752979.270860000	3.84626	965	1
1527752979.289565000	3.86496	87	0
1527752979.328492000	3.90389	255	0
1527752979.329846000	3.90524	1412	0
1527752979.331175000	3.90657	997	0
1527752979.331231000	3.90663	107	1
1527752979.332620000	3.90802	92	0
1527752979.334077000	3.90947	120	0
1527752979.334493000	3.90989	101	1
1527752979.337305000	3.9127	98	1
1527752979.400770000	3.97617	384	0
1527752979.403187000	3.97858	98	1
1527752979.403650000	3.97905	80	0
1527752979.406175000	3.98157	98	1
1527752981.277217000	5.85261	336	1
1527752981.277310000	5.85271	1412	1
1527752981.277347000	5.85274	988	1
1527752981.281137000	5.85653	1267	1
1527752981.281229000	5.85662	1412	1
1527752981.281254000	5.85665	1412	1
1527752981.281278000	5.85667	1412	1
1527752981.281415000	5.85681	1412	1
1527752981.281438000	5.85683	1412	1
1527752981.281461000	5.85686	1412	1
1527752981.281508000	5.8569	1412	1
1527752981.281545000	5.85694	1412	1
1527752981.281595000	5.85699	1412	1
1527752981.281619000	5.85701	1412	1
1527752981.281661000	5.85706	1412	1
1527752981.285773000	5.86117	1412	1
1527752981.285808000	5.8612	531	1
1527752981.289451000	5.86485	101	1
1527752981.295186000	5.87058	87	0
1527752981.295962000	5.87136	165	1
1527752981.300123000	5.87552	87	0
1527752981.302902000	5.8783	87	0
1527752981.305174000	5.88057	104	0
1527752981.307391000	5.88279	107	1
1527752981.311428000	5.88682	87	0
1527752981.534756000	6.11015	504	0
1527752981.536073000	6.11147	300	0
1527752981.537222000	6.11262	121	1
1527752981.537536000	6.11293	240	0
1527752981.540428000	6.11582	98	1
1527752981.540648000	6.11604	250	1
1527752981.555416000	6.13081	87	0
1527752981.559126000	6.13452	87	0
1527752981.618865000	6.19426	467	0
1527752981.621450000	6.19685	104	1
1527752981.621957000	6.19735	80	0
1527752981.624418000	6.19981	98	1
1527752981.791308000	6.3667	1004	0
1527752981.792652000	6.36805	1412	0
1527752981.793994000	6.36939	1412	0
1527752981.794413000	6.36981	101	1
1527752981.795328000	6.37072	1412	0
1527752981.796633000	6.37203	180	0
1527752981.797414000	6.37281	104	1
1527752981.798076000	6.37347	1412	0
1527752981.799394000	6.37479	1357	0
1527752981.800419000	6.37581	101	1
1527752981.800735000	6.37613	1412	0
1527752981.802083000	6.37748	1412	0
1527752981.803407000	6.3788	1412	0
1527752981.803680000	6.37908	101	1
1527752981.804727000	6.38012	188	0
1527752981.806347000	6.38174	1224	0
1527752981.806494000	6.38189	101	1
1527752981.809445000	6.38484	98	1
1527752981.835224000	6.41062	1412	0
1527752981.836548000	6.41194	1412	0
1527752981.838011000	6.41341	1412	0
1527752981.838433000	6.41383	104	1
1527752981.839349000	6.41474	198	0
1527752981.840717000	6.41611	1412	0
1527752981.842054000	6.41745	1412	0
1527752981.842406000	6.4178	104	1
1527752981.843393000	6.41879	1412	0
1527752981.844730000	6.42013	1412	0
1527752981.846067000	6.42146	1412	0
1527752981.846404000	6.4218	104	1
1527752981.847455000	6.42285	1412	0
1527752981.848805000	6.4242	1412	0
1527752981.850138000	6.42553	937	0
1527752981.850413000	6.42581	101	1
1527752981.851484000	6.42688	1412	0
1527752981.853182000	6.42858	359	0
1527752981.854551000	6.42995	1412	0
1527752981.855889000	6.43128	1412	0
1527752981.856834000	6.43223	98	1
1527752981.857347000	6.43274	1412	0
1527752981.858667000	6.43406	188	0
1527752981.859422000	6.43482	113	1
1527752981.860029000	6.43542	1412	0
1527752981.861336000	6.43673	209	0
1527752981.862422000	6.43782	101	1
1527752981.862693000	6.43809	1412	0
1527752981.864035000	6.43943	1412	0
1527752981.865371000	6.44077	1412	0
1527752981.866439000	6.44183	104	1
1527752981.866665000	6.44206	188	0
1527752981.868082000	6.44348	1186	0
1527752981.869425000	6.44482	1412	0
1527752981.869475000	6.44487	101	1
1527752981.870757000	6.44615	1412	0
1527752981.872094000	6.44749	1412	0
1527752981.872407000	6.4478	104	1
1527752981.873395000	6.44879	188	0
1527752981.874752000	6.45015	998	0
1527752981.876275000	6.45167	1412	0
1527752981.877681000	6.45308	1249	0
1527752981.878996000	6.45439	744	0
1527752981.879292000	6.45469	110	1
1527752981.880627000	6.45602	1412	0
1527752981.881964000	6.45736	1327	0
1527752981.883295000	6.45869	1412	0
1527752981.883431000	6.45883	118	1
1527752981.884629000	6.46002	1412	0
1527752981.885935000	6.46133	339	0
1527752981.887316000	6.46271	92	0
1527752981.888662000	6.46406	272	0
1527752981.890551000	6.46595	101	1
1527752981.893520000	6.46892	101	1
1527752981.908220000	6.48362	87	0
1527752984.291180000	8.86658	513	1
1527752984.291257000	8.86665	294	1
1527752984.294559000	8.86995	303	1
1527752984.294647000	8.87004	1412	1
1527752984.294684000	8.87008	1412	1
1527752984.294712000	8.87011	979	1
1527752984.313235000	8.88863	87	0
1527752984.393659000	8.96905	397	0
1527752984.396582000	8.97198	104	1
1527752984.399452000	8.97485	80	0
1527752984.402617000	8.97801	98	1
1527752984.447788000	9.02318	450	1
1527752984.465510000	9.0409	87	0
1527752984.495086000	9.07048	351	0
1527752984.496439000	9.07183	1400	0
1527752984.497606000	9.073	104	1
1527752984.497844000	9.07324	513	0
1527752984.499178000	9.07457	592	0
1527752984.500662000	9.07606	635	0
1527752984.500703000	9.0761	101	1
1527752984.501995000	9.07739	467	0
1527752984.503333000	9.07873	697	0
1527752984.503562000	9.07896	104	1
1527752984.504660000	9.08005	484	0
1527752984.506073000	9.08147	835	0
1527752984.507453000	9.08285	649	0
1527752984.507582000	9.08298	104	1
1527752984.508788000	9.08418	519	0
1527752984.510116000	9.08551	439	0
1527752984.511450000	9.08685	701	0
1527752984.511631000	9.08703	104	1
1527752984.512786000	9.08818	616	0
1527752984.515611000	9.09101	98	1
1527752984.517103000	9.0925	558	0
1527752984.518600000	9.094	654	0
1527752984.519561000	9.09496	101	1
1527752984.519990000	9.09539	583	0
1527752984.521337000	9.09673	689	0
1527752984.522561000	9.09796	101	1
1527752984.540856000	9.11625	102	0
1527752984.542184000	9.11758	125	0
1527752984.543570000	9.11897	101	1
1527752984.613574000	9.18897	308	0
1527752984.614908000	9.1903	103	0
1527752984.616591000	9.19199	101	1
1527752984.617920000	9.19332	308	0
1527752984.620587000	9.19598	98	1
1527752985.281427000	9.85682	487	1
1527752985.281515000	9.85691	94	1
1527752985.298853000	9.87425	87	0
1527752985.391062000	9.96646	237	0
1527752985.392383000	9.96778	367	0
1527752985.393620000	9.96902	104	1
1527752985.394309000	9.9697	145	0
1527752985.396608000	9.972	98	1
1527752986.146863000	10.7223	398	1
1527752986.146951000	10.7223	109	1
1527752986.164484000	10.7399	87	0
1527752986.287253000	10.8626	303	1
1527752986.307174000	10.8826	87	0
1527752986.309279000	10.8847	331	0
1527752986.310611000	10.886	151	0
1527752986.313190000	10.8886	92	0
1527752986.314520000	10.8899	200	0
1527752986.315786000	10.8912	110	1
1527752986.318720000	10.8941	98	1
1527752986.337075000	10.9125	547	1
1527752986.337147000	10.9125	87	1
1527752986.356359000	10.9318	87	0
1527752986.500559000	11.076	301	0
1527752986.501875000	11.0773	140	0
1527752986.504076000	11.0795	92	0
1527752986.505400000	11.0808	215	0
1527752986.534882000	11.1103	110	1
1527752986.546652000	11.122	264	0
1527752986.548086000	11.1235	103	0
1527752986.550139000	11.1255	92	0
1527752986.551487000	11.1269	292	0
1527752986.552003000	11.1274	107	1
1527752986.718237000	11.2936	393	1
1527752986.718330000	11.2937	257	1
1527752986.734437000	11.3098	100	0
1527752986.738736000	11.3141	98	1
1527752987.201971000	11.7774	371	1
1527752987.202111000	11.7775	1412	1
1527752987.202149000	11.7775	1412	1
1527752987.202202000	11.7776	1412	1
1527752987.202225000	11.7776	1412	1
1527752987.202248000	11.7776	1412	1
1527752987.202290000	11.7777	1412	1
1527752987.202327000	11.7777	1412	1
1527752987.202355000	11.7778	1412	1
1527752987.202392000	11.7778	1412	1
1527752987.202443000	11.7778	1412	1
1527752987.202478000	11.7779	1412	1
1527752987.202528000	11.7779	1412	1
1527752987.202551000	11.7779	1412	1
1527752987.202574000	11.778	1412	1
1527752987.202620000	11.778	1412	1
1527752987.203721000	11.7791	1412	1
1527752987.203749000	11.7791	1412	1
1527752987.203789000	11.7792	1412	1
1527752987.203843000	11.7792	1412	1
1527752987.203865000	11.7793	1412	1
1527752987.203905000	11.7793	1412	1
1527752987.203934000	11.7793	1412	1
1527752987.203975000	11.7794	1412	1
1527752987.203997000	11.7794	1412	1
1527752987.204042000	11.7794	1412	1
1527752987.204076000	11.7795	1412	1
1527752987.205710000	11.7811	1412	1
1527752987.205738000	11.7811	1412	1
1527752987.205780000	11.7812	1412	1
1527752987.205833000	11.7812	1412	1
1527752987.205856000	11.7813	1412	1
1527752987.205879000	11.7813	1412	1
1527752987.205924000	11.7813	1412	1
1527752987.205958000	11.7814	756	1
1527752987.221463000	11.7969	87	0
1527752987.222788000	11.7982	87	0
1527752987.224566000	11.8	87	0
1527752987.228056000	11.8035	87	0
1527752987.467916000	12.0433	259	0
1527752987.469288000	12.0447	146	0
1527752987.470781000	12.0462	113	1
1527752987.472123000	12.0475	92	0
1527752987.473465000	12.0489	130	0
1527752987.474748000	12.0501	101	1
1527752987.516115000	12.0915	374	1
1527752987.517150000	12.0925	296	1
1527752987.517364000	12.0928	388	0
1527752987.519726000	12.0951	98	1
1527752987.526587000	12.102	80	0
1527752987.530096000	12.1055	98	1
1527752987.534249000	12.1096	87	0
1527752987.551351000	12.1267	445	1
1527752987.570832000	12.1462	87	0
1527752987.613386000	12.1888	1386	1
1527752987.613474000	12.1889	453	1
1527752987.630602000	12.206	381	0
1527752987.631918000	12.2073	118	0
1527752987.633770000	12.2092	101	1
1527752987.634142000	12.2095	92	0
1527752987.635543000	12.2109	232	0
1527752987.636773000	12.2122	101	1
1527752987.677265000	12.2527	244	0
1527752987.678590000	12.254	279	0
1527752987.679746000	12.2551	101	1
1527752987.681041000	12.2564	92	0
1527752987.682389000	12.2578	159	0
1527752987.683783000	12.2592	101	1
1527752987.752713000	12.3281	245	0
1527752987.754047000	12.3294	146	0
1527752987.755740000	12.3311	101	1
1527752987.755849000	12.3312	92	0
1527752987.757311000	12.3327	226	0
1527752987.758737000	12.3341	101	1
1527752988.114625000	12.69	610	0
1527752988.115934000	12.6913	804	0
1527752988.117307000	12.6927	92	0
1527752988.117785000	12.6932	104	1
1527752988.118674000	12.6941	114	0
1527752988.121795000	12.6972	98	1
1527752991.173492000	15.7489	533	1
1527752991.173584000	15.749	256	1
1527752991.191807000	15.7672	87	0
1527752991.196300000	15.7717	87	0
1527752991.380965000	15.9564	331	0
1527752991.382299000	15.9577	146	0
1527752991.383374000	15.9588	107	1
1527752991.385060000	15.9605	92	0
1527752991.386391000	15.9618	173	0
1527752991.387355000	15.9628	101	1
1527752991.701347000	16.2767	390	1
1527752991.701423000	16.2768	257	1
1527752991.717927000	16.2933	87	0
1527752991.894153000	16.4695	255	0
1527752991.895425000	16.4708	146	0
1527752991.897397000	16.4728	104	1
1527752991.898178000	16.4736	92	0
1527752991.899573000	16.475	109	0
1527752991.900386000	16.4758	101	1
1527752991.933816000	16.5092	389	1
1527752991.933875000	16.5093	257	1
1527752991.952040000	16.5274	87	0
1527752991.956233000	16.5316	87	0
1527752992.116300000	16.6917	256	0
1527752992.117678000	16.6931	146	0
1527752992.119403000	16.6948	107	1
1527752992.120308000	16.6957	92	0
1527752992.121707000	16.6971	257	0
1527752992.123398000	16.6988	101	1
1527752992.234052000	16.8094	390	1
1527752992.234120000	16.8095	257	1
1527752992.251121000	16.8265	87	0
1527752992.404306000	16.9797	305	0
1527752992.405641000	16.981	146	0
1527752992.407417000	16.9828	104	1
1527752992.408568000	16.984	92	0
1527752992.409913000	16.9853	132	0
1527752992.411491000	16.9869	101	1
1527752992.780889000	17.3563	395	1
1527752992.780970000	17.3564	254	1
1527752992.797912000	17.3733	87	0
1527752992.804469000	17.3799	87	0
1527752992.945703000	17.5211	291	0
1527752992.947013000	17.5224	146	0
1527752992.948491000	17.5239	107	1
1527752992.949773000	17.5252	92	0
1527752992.951116000	17.5265	240	0
1527752992.952443000	17.5278	101	1
1527752993.172613000	17.748	396	1
1527752993.172676000	17.7481	253	1
1527752993.191298000	17.7667	87	0
1527752993.231073000	17.8065	303	1
1527752993.231158000	17.8066	1412	1
1527752993.231183000	17.8066	1412	1
1527752993.231217000	17.8066	1412	1
1527752993.231252000	17.8066	1367	1
1527752993.252014000	17.8274	87	0
1527752993.255642000	17.831	87	0
1527752993.294764000	17.8702	233	0
1527752993.296097000	17.8715	146	0
1527752993.297504000	17.8729	110	1
1527752993.299144000	17.8745	92	0
1527752993.300456000	17.8759	97	0
1527752993.301462000	17.8769	101	1
1527752993.338251000	17.9136	388	0
1527752993.341495000	17.9169	98	1
1527752993.344894000	17.9203	80	0
1527752993.347497000	17.9229	98	1
1527752993.613758000	18.1892	393	1
1527752993.613834000	18.1892	263	1
1527752993.631095000	18.2065	87	0
1527752993.750237000	18.3256	375	0
1527752993.751533000	18.3269	148	0
1527752993.753575000	18.329	104	1
1527752993.754240000	18.3296	92	0
1527752993.755526000	18.3309	240	0
1527752993.756485000	18.3319	101	1
1527752993.921715000	18.4971	391	1
1527752993.921811000	18.4972	254	1
1527752993.938850000	18.5142	87	0
1527752994.040453000	18.6158	235	0
1527752994.041777000	18.6172	148	0
1527752994.043526000	18.6189	104	1
1527752994.044765000	18.6202	92	0
1527752994.046122000	18.6215	98	0
1527752994.047528000	18.6229	101	1
1527752994.427200000	19.0026	406	1
1527752994.427294000	19.0027	266	1
1527752994.444769000	19.0202	87	0
1527752994.600196000	19.1756	258	0
1527752994.601582000	19.177	148	0
1527752994.602537000	19.1779	104	1
1527752994.605051000	19.1804	92	0
1527752994.606396000	19.1818	337	0
1527752994.607532000	19.1829	101	1
1527752994.721033000	19.2964	393	1
1527752994.721126000	19.2965	259	1
1527752994.738145000	19.3135	87	0
1527752994.849594000	19.425	233	0
1527752994.850972000	19.4264	148	0
1527752994.852559000	19.428	104	1
1527752994.854222000	19.4296	92	0
1527752994.855558000	19.431	177	0
1527752994.856552000	19.4319	101	1
1527752995.075507000	19.6509	393	1
1527752995.075601000	19.651	262	1
1527752995.093743000	19.6691	87	0
1527752995.274124000	19.8495	235	0
1527752995.275497000	19.8509	148	0
1527752995.276679000	19.8521	104	1
1527752995.279508000	19.8549	92	0
1527752995.280783000	19.8562	135	0
1527752995.282667000	19.8581	101	1
1527752995.489283000	20.0647	1412	1
1527752995.489317000	20.0647	110	1
1527752995.489365000	20.0648	262	1
1527752995.507943000	20.0833	87	0
1527752995.608066000	20.1835	305	0
1527752995.609347000	20.1847	148	0
1527752995.610671000	20.1861	104	1
1527752995.613895000	20.1893	92	0
1527752995.615304000	20.1907	163	0
1527752995.616671000	20.1921	101	1
1527752996.265401000	20.8408	536	1
1527752996.265487000	20.8409	261	1
1527752996.283034000	20.8584	87	0
1527752996.438723000	21.0141	306	0
1527752996.440042000	21.0154	148	0
1527752996.441640000	21.017	104	1
1527752996.442906000	21.0183	92	0
1527752996.444247000	21.0196	236	0
1527752996.445642000	21.021	101	1
1527752996.622750000	21.1981	390	1
1527752996.622841000	21.1982	263	1
1527752996.640617000	21.216	87	0
1527752996.823057000	21.3985	258	0
1527752996.824384000	21.3998	148	0
1527752996.825771000	21.4012	104	1
1527752996.827402000	21.4028	92	0
1527752996.828955000	21.4044	208	0
1527752996.829686000	21.4051	101	1
1527752997.052386000	21.6278	390	1
1527752997.052447000	21.6278	261	1
1527752997.071002000	21.6464	87	0
1527752997.231555000	21.807	257	0
1527752997.232873000	21.8083	148	0
1527752997.234686000	21.8101	104	1
1527752997.235797000	21.8112	92	0
1527752997.237210000	21.8126	134	0
1527752997.238699000	21.8141	101	1
1527752997.348738000	21.9241	393	1
1527752997.348824000	21.9242	258	1
1527752997.365865000	21.9413	87	0
1527752997.476769000	22.0522	305	0
1527752997.478146000	22.0535	148	0
1527752997.479729000	22.0551	104	1
1527752997.481162000	22.0566	92	0
1527752997.482498000	22.0579	102	0
1527752997.483722000	22.0591	101	1
1527752997.580308000	22.1557	394	1
1527752997.580362000	22.1558	260	1
1527752997.599565000	22.175	87	0
1527752997.704615000	22.28	288	0
1527752997.705934000	22.2813	148	0
1527752997.707721000	22.2831	104	1
1527752997.708768000	22.2842	92	0
1527752997.710231000	22.2856	248	0
1527752997.711792000	22.2872	101	1
1527752997.803486000	22.3789	392	1
1527752997.803559000	22.379	257	1
1527752997.821151000	22.3965	87	0
1527752998.013882000	22.5893	233	0
1527752998.015203000	22.5906	148	0
1527752998.016763000	22.5922	104	1
1527752998.017991000	22.5934	92	0
1527752998.019343000	22.5947	252	0
1527752998.020734000	22.5961	101	1
1527752998.226250000	22.8016	394	1
1527752998.226325000	22.8017	265	1
1527752998.244452000	22.8198	87	0
1527752998.257897000	22.8333	87	0
1527752998.422537000	22.9979	233	0
1527752998.423857000	22.9993	148	0
1527752998.425756000	23.0012	107	1
1527752998.426581000	23.002	92	0
1527752998.427988000	23.0034	285	0
1527752998.428752000	23.0041	101	1
1527752998.658208000	23.2336	405	1
1527752998.658300000	23.2337	267	1
1527752998.678039000	23.2534	87	0
1527752998.784278000	23.3597	260	0
1527752998.785596000	23.361	148	0
1527752998.786800000	23.3622	104	1
1527752998.788917000	23.3643	92	0
1527752998.790254000	23.3656	290	0
1527752998.791790000	23.3672	101	1
1527752998.987803000	23.5632	389	1
1527752998.987890000	23.5633	258	1
1527752999.005417000	23.5808	87	0
1527752999.164800000	23.7402	348	0
1527752999.166129000	23.7415	148	0
1527752999.167891000	23.7433	104	1
1527752999.169041000	23.7444	92	0
1527752999.170321000	23.7457	227	0
1527752999.171871000	23.7473	101	1
1527752999.199063000	23.7745	394	1
1527752999.199122000	23.7745	256	1
1527752999.216528000	23.7919	87	0
1527752999.222166000	23.7976	87	0
1527752999.380879000	23.9563	237	0
1527752999.382265000	23.9577	148	0
1527752999.383863000	23.9593	107	1
1527752999.385229000	23.9606	92	0
1527752999.386572000	23.962	277	0
1527752999.387889000	23.9633	101	1
1527752999.438079000	24.0135	1412	1
1527752999.438122000	24.0135	112	1
1527752999.438181000	24.0136	258	1
1527752999.455704000	24.0311	87	0
1527752999.618563000	24.194	258	0
1527752999.619901000	24.1953	148	0
1527752999.621840000	24.1972	104	1
1527752999.622881000	24.1983	92	0
1527752999.624217000	24.1996	328	0
1527752999.625848000	24.2012	101	1
1527752999.647243000	24.2226	535	1
1527752999.647315000	24.2227	259	1
1527752999.664300000	24.2397	87	0
1527752999.797965000	24.3734	235	0
1527752999.799298000	24.3747	148	0
1527752999.800840000	24.3762	104	1
1527752999.801984000	24.3774	92	0
1527752999.803328000	24.3787	276	0
1527752999.804837000	24.3802	101	1
1527753000.011113000	24.5865	391	1
1527753000.011178000	24.5866	256	1
1527753000.028381000	24.6038	87	0
1527753000.145599000	24.721	233	0
1527753000.146899000	24.7223	148	0
1527753000.148944000	24.7243	104	1
1527753000.149750000	24.7251	92	0
1527753000.151069000	24.7265	332	0
1527753000.152928000	24.7283	101	1
1527753000.318110000	24.8935	389	1
1527753000.318205000	24.8936	256	1
1527753000.336142000	24.9115	87	0
1527753000.348381000	24.9238	87	0
1527753000.524176000	25.0996	256	0
1527753000.525502000	25.1009	148	0
1527753000.526935000	25.1023	107	1
1527753000.528230000	25.1036	92	0
1527753000.529570000	25.105	228	0
1527753000.530894000	25.1063	101	1
1527753000.798374000	25.3738	390	1
1527753000.798466000	25.3739	267	1
1527753000.825462000	25.4009	87	0
1527753000.990958000	25.5664	282	0
1527753000.992302000	25.5677	148	0
1527753000.994030000	25.5694	104	1
1527753000.996337000	25.5717	92	0
1527753000.997803000	25.5732	220	0
1527753000.998906000	25.5743	101	1
1527753001.226335000	25.8017	390	1
1527753001.226415000	25.8018	260	1
1527753001.243675000	25.8191	87	0
1527753001.333924000	25.9093	306	0
1527753001.335248000	25.9106	148	0
1527753001.336931000	25.9123	104	1
1527753001.338076000	25.9135	92	0
1527753001.339423000	25.9148	94	0
1527753001.340939000	25.9163	101	1
1527753001.472084000	26.0475	390	1
1527753001.472177000	26.0476	256	1
1527753001.489666000	26.0651	87	0
1527753001.647337000	26.2227	278	0
1527753001.648747000	26.2241	148	0
1527753001.649954000	26.2253	104	1
1527753001.651382000	26.2268	92	0
1527753001.652774000	26.2282	176	0
1527753001.653948000	26.2293	101	1
1527753002.106343000	26.6817	393	1
1527753002.106418000	26.6818	263	1
1527753002.124092000	26.6995	87	0
1527753002.278953000	26.8543	303	0
1527753002.280206000	26.8556	148	0
1527753002.281994000	26.8574	104	1
1527753002.283294000	26.8587	92	0
1527753002.284670000	26.8601	333	0
1527753002.285964000	26.8614	101	1
1527753002.338549000	26.9139	394	1
1527753002.338610000	26.914	260	1
1527753002.357305000	26.9327	87	0
1527753002.597563000	27.173	288	0
1527753002.598896000	27.1743	148	0
1527753002.600077000	27.1755	104	1
1527753002.601852000	27.1772	92	0
1527753002.603190000	27.1786	140	0
1527753002.605077000	27.1805	101	1
1527753002.772278000	27.3477	402	1
1527753002.772341000	27.3477	256	1
1527753002.789808000	27.3652	87	0
1527753002.955888000	27.5313	233	0
1527753002.957286000	27.5327	148	0
1527753002.959029000	27.5344	104	1
1527753002.959976000	27.5354	92	0
1527753002.961300000	27.5367	255	0
1527753002.963096000	27.5385	101	1
1527753005.426584000	30.002	390	1
1527753005.426650000	30.002	260	1
1527753005.440515000	30.0159	100	0
1527753005.442742000	30.0181	98	1
1527753005.443478000	30.0189	87	0
1527753005.565104000	30.1405	255	0
1527753005.566520000	30.1419	148	0
1527753005.567776000	30.1432	104	1
1527753005.569410000	30.1448	92	0
1527753005.570740000	30.1461	298	0
1527753005.571750000	30.1471	101	1
1527753009.078407000	33.6538	389	1
1527753009.078495000	33.6539	260	1
1527753009.097837000	33.6732	87	0
1527753009.212102000	33.7875	262	0
1527753009.213489000	33.7889	148	0
1527753009.214777000	33.7902	104	1
1527753009.216178000	33.7916	92	0
1527753009.217576000	33.793	204	0
1527753009.218763000	33.7942	101	1
1527753009.540141000	34.1155	393	1
1527753009.540273000	34.1157	257	1
1527753009.560129000	34.1355	87	0
1527753009.699225000	34.2746	374	0
1527753009.700550000	34.2759	148	0
1527753009.703389000	34.2788	92	0
1527753009.704712000	34.2801	277	0
1527753009.707815000	34.2832	110	1
1527753009.828402000	34.4038	1412	1
1527753009.828457000	34.4039	115	1
1527753009.828524000	34.4039	256	1
1527753009.846317000	34.4217	87	0
1527753010.003890000	34.5793	235	0
1527753010.005268000	34.5807	148	0
1527753010.006846000	34.5822	104	1
1527753010.007950000	34.5833	92	0
1527753010.009299000	34.5847	228	0
1527753010.010873000	34.5863	101	1
1527753010.242285000	34.8177	535	1
1527753010.242381000	34.8178	258	1
1527753010.260438000	34.8358	87	0
1527753010.269907000	34.8453	87	0
1527753010.366094000	34.9415	235	0
1527753010.367479000	34.9429	148	0
1527753010.368872000	34.9443	107	1
1527753010.370288000	34.9457	92	0
1527753010.371636000	34.947	229	0
1527753010.372820000	34.9482	101	1
1527753010.670251000	35.2456	394	1
1527753010.670334000	35.2457	264	1
1527753010.687851000	35.2632	87	0
1527753010.778020000	35.3534	258	0
1527753010.779342000	35.3547	148	0
1527753010.780845000	35.3562	104	1
1527753010.782027000	35.3574	92	0
1527753010.783369000	35.3588	235	0
1527753010.784827000	35.3602	101	1
1527753011.100254000	35.6756	393	1
1527753011.100327000	35.6757	269	1
1527753011.117972000	35.6934	87	0
1527753011.205477000	35.7809	235	0
1527753011.206803000	35.7822	148	0
1527753011.207954000	35.7833	104	1
1527753011.209555000	35.785	92	0
1527753011.210890000	35.7863	250	0
1527753011.211868000	35.7873	101	1
1527753011.575640000	36.151	393	1
1527753011.575725000	36.1511	259	1
1527753011.593375000	36.1688	87	0
1527753011.762662000	36.3381	279	0
1527753011.763916000	36.3393	148	0
1527753011.765894000	36.3413	104	1
1527753011.766767000	36.3422	92	0
1527753011.768169000	36.3436	190	0
1527753011.769889000	36.3453	101	1
1527753011.788270000	36.3637	390	1
1527753011.788363000	36.3638	260	1
1527753011.805580000	36.381	87	0
1527753011.978588000	36.554	259	0
1527753011.981941000	36.5573	101	1
1527753011.983151000	36.5585	148	0
1527753011.985824000	36.5612	92	0
1527753011.985942000	36.5613	98	1
1527753011.987201000	36.5626	90	0
1527753011.988915000	36.5643	101	1
1527753012.053297000	36.6287	395	1
1527753012.053358000	36.6288	260	1
1527753012.069998000	36.6454	87	0
1527753012.183373000	36.7588	308	0
1527753012.184676000	36.7601	148	0
1527753012.185938000	36.7613	104	1
1527753012.187621000	36.763	92	0
1527753012.188967000	36.7644	231	0
1527753012.190222000	36.7656	101	1
1527753012.267532000	36.8429	402	1
1527753012.267597000	36.843	260	1
1527753012.285723000	36.8611	87	0
1527753012.380993000	36.9564	257	0
1527753012.382313000	36.9577	148	0
1527753012.383961000	36.9594	104	1
1527753012.386037000	36.9614	92	0
1527753012.387408000	36.9628	307	0
1527753012.389011000	36.9644	101	1
1527753012.499553000	37.0749	394	1
1527753012.499638000	37.075	261	1
1527753012.516754000	37.0921	87	0
1527753012.682016000	37.2574	325	0
1527753012.683347000	37.2587	148	0
1527753012.684947000	37.2603	104	1
1527753012.686005000	37.2614	92	0
1527753012.687397000	37.2628	95	0
1527753012.688963000	37.2644	101	1
1527753012.715140000	37.2905	325	0
1527753012.718025000	37.2934	98	1
1527753012.978075000	37.5535	392	1
1527753012.978162000	37.5536	262	1
1527753012.994537000	37.5699	87	0
1527753013.119000000	37.6944	265	0
1527753013.120302000	37.6957	148	0
1527753013.121986000	37.6974	104	1
1527753013.125267000	37.7007	92	0
1527753013.126600000	37.702	166	0
1527753013.127979000	37.7034	101	1
1527753013.230578000	37.806	390	1
1527753013.230665000	37.8061	258	1
1527753013.247581000	37.823	87	0
1527753013.427992000	38.0034	235	0
1527753013.429319000	38.0047	148	0
1527753013.431028000	38.0064	104	1
1527753013.432245000	38.0076	92	0
1527753013.433591000	38.009	303	0
1527753013.435067000	38.0105	101	1
1527753013.651359000	38.2268	1412	1
1527753013.651392000	38.2268	109	1
1527753013.651456000	38.2269	261	1
1527753013.669052000	38.2444	87	0
1527753013.762727000	38.3381	255	0
1527753013.764062000	38.3395	148	0
1527753013.765085000	38.3405	104	1
1527753013.766747000	38.3421	92	0
1527753013.768097000	38.3435	197	0
1527753013.769010000	38.3444	101	1
1527753014.034802000	38.6102	534	1
1527753014.034857000	38.6103	263	1
1527753014.053646000	38.629	87	0
1527753014.214998000	38.7904	236	0
1527753014.216316000	38.7917	148	0
1527753014.218041000	38.7934	104	1
1527753014.219064000	38.7945	92	0
1527753014.220399000	38.7958	96	0
1527753014.222020000	38.7974	101	1
1527753014.254140000	38.8295	389	1
1527753014.254200000	38.8296	259	1
1527753014.271755000	38.8472	87	0
1527753014.389477000	38.9649	235	0
1527753014.390805000	38.9662	148	0
1527753014.392177000	38.9676	104	1
1527753014.393491000	38.9689	92	0
1527753014.394829000	38.9702	145	0
1527753014.396058000	38.9715	101	1
1527753014.685812000	39.2612	390	1
1527753014.685904000	39.2613	261	1
1527753014.708042000	39.2834	87	0
1527753014.816579000	39.392	371	0
1527753014.817970000	39.3934	148	0
1527753014.819068000	39.3945	104	1
1527753014.820734000	39.3961	92	0
1527753014.822079000	39.3975	239	0
1527753014.823074000	39.3985	101	1
1527753015.026329000	39.6017	390	1
1527753015.026404000	39.6018	259	1
1527753015.043480000	39.6189	87	0
1527753015.140581000	39.716	235	0
1527753015.141887000	39.7173	148	0
1527753015.143110000	39.7185	104	1
1527753015.144876000	39.7203	92	0
1527753015.146158000	39.7216	110	0
1527753015.148154000	39.7235	101	1
1527753015.438522000	40.0139	394	1
1527753015.438614000	40.014	269	1
1527753015.458088000	40.0335	87	0
1527753015.562619000	40.138	231	0
1527753015.563946000	40.1393	148	0
1527753015.565129000	40.1405	104	1
1527753015.566637000	40.142	92	0
1527753015.568096000	40.1435	297	0
1527753015.569111000	40.1445	101	1
1527753015.859588000	40.435	392	1
1527753015.859642000	40.435	265	1
1527753015.877907000	40.4533	87	0
1527753016.048708000	40.6241	256	0
1527753016.050027000	40.6254	148	0
1527753016.051229000	40.6266	104	1
1527753016.053003000	40.6284	92	0
1527753016.054301000	40.6297	98	0
1527753016.056220000	40.6316	101	1
1527753016.128422000	40.7038	393	1
1527753016.128487000	40.7039	257	1
1527753016.146168000	40.7216	87	0
1527753016.257192000	40.8326	256	0
1527753016.258530000	40.8339	148	0
1527753016.260237000	40.8356	104	1
1527753016.263861000	40.8393	92	0
1527753016.265198000	40.8406	309	0
1527753016.266152000	40.8415	101	1
1527753016.637576000	41.213	404	1
1527753016.637669000	41.2131	259	1
1527753016.655899000	41.2313	87	0
1527753016.815147000	41.3905	280	0
1527753016.816409000	41.3918	148	0
1527753016.818218000	41.3936	104	1
1527753016.819385000	41.3948	92	0
1527753016.820762000	41.3962	239	0
1527753016.822261000	41.3977	101	1
1527753016.857384000	41.4328	393	1
1527753016.857437000	41.4328	260	1
1527753016.874610000	41.45	87	0
1527753016.977535000	41.5529	308	0
1527753016.979669000	41.5551	148	0
1527753016.980219000	41.5556	104	1
1527753016.984834000	41.5602	92	0
1527753016.986175000	41.5616	151	0
1527753016.987200000	41.5626	101	1
1527753017.127356000	41.7028	395	1
1527753017.127445000	41.7028	256	1
1527753017.147673000	41.7231	87	0
1527753017.333283000	41.9087	255	0
1527753017.334621000	41.91	148	0
1527753017.336225000	41.9116	104	1
1527753017.338116000	41.9135	92	0
1527753017.339464000	41.9149	128	0
1527753017.341293000	41.9167	101	1
1527753017.518516000	42.0939	1412	1
1527753017.518550000	42.0939	109	1
1527753017.518609000	42.094	256	1
1527753017.537620000	42.113	87	0
1527753017.696091000	42.2715	328	0
1527753017.697472000	42.2729	148	0
1527753017.699235000	42.2746	104	1
1527753017.700486000	42.2759	92	0
1527753017.701849000	42.2772	271	0
1527753017.703251000	42.2786	101	1
1527753017.881871000	42.4573	534	1
1527753017.881931000	42.4573	258	1
1527753017.899916000	42.4753	87	0
1527753018.016463000	42.5919	264	0
1527753018.017901000	42.5933	148	0
1527753018.019269000	42.5947	104	1
1527753018.020494000	42.5959	92	0
1527753018.021901000	42.5973	162	0
1527753018.023340000	42.5987	101	1
1527753018.328789000	42.9042	393	1
1527753018.328857000	42.9043	261	1
1527753018.346650000	42.922	87	0
1527753018.441911000	43.0173	235	0
1527753018.443240000	43.0186	148	0
1527753018.445345000	43.0207	104	1
1527753018.447252000	43.0226	92	0
1527753018.448653000	43.024	244	0
1527753018.450339000	43.0257	101	1
1527753018.740024000	43.3154	395	1
1527753018.740126000	43.3155	270	1
1527753018.756591000	43.332	87	0
1527753018.892015000	43.4674	259	0
1527753018.893292000	43.4687	148	0
1527753018.895346000	43.4707	104	1
1527753018.896637000	43.472	92	0
1527753018.898122000	43.4735	257	0
1527753018.899311000	43.4747	101	1
1527753019.029760000	43.6052	391	1
1527753019.029824000	43.6052	260	1
1527753019.048636000	43.624	87	0
1527753019.200555000	43.776	239	0
1527753019.201853000	43.7772	148	0
1527753019.203408000	43.7788	104	1
1527753019.205320000	43.7807	92	0
1527753019.206682000	43.7821	162	0
1527753019.208388000	43.7838	101	1
1527753019.288688000	43.8641	391	1
1527753019.288755000	43.8642	258	1
1527753019.305617000	43.881	87	0
1527753019.414147000	43.9895	233	0
1527753019.415470000	43.9909	148	0
1527753019.417358000	43.9928	104	1
1527753019.418568000	43.994	92	0
1527753019.419913000	43.9953	179	0
1527753019.421369000	43.9968	101	1
1527753019.509459000	44.0849	389	1
1527753019.509509000	44.0849	256	1
1527753019.527093000	44.1025	87	0
1527753019.683132000	44.2585	374	0
1527753019.684391000	44.2598	148	0
1527753019.686354000	44.2617	104	1
1527753019.688575000	44.264	92	0
1527753019.689914000	44.2653	228	0
1527753019.691361000	44.2668	101	1
1527753020.783769000	45.3592	396	1
1527753020.783854000	45.3592	262	1
1527753020.801573000	45.377	87	0
1527753020.806317000	45.3817	87	0
1527753020.906490000	45.4819	255	0
1527753020.907888000	45.4833	148	0
1527753020.909617000	45.485	107	1
1527753020.910583000	45.486	92	0
1527753020.911920000	45.4873	330	0
1527753020.913689000	45.4891	101	1
1527753020.999931000	45.5753	404	1
1527753021.000018000	45.5754	259	1
1527753021.017997000	45.5934	87	0
1527753021.131118000	45.7065	232	0
1527753021.132438000	45.7078	148	0
1527753021.133647000	45.709	104	1
1527753021.135207000	45.7106	92	0
1527753021.136545000	45.7119	180	0
1527753021.137630000	45.713	101	1
1527753021.259796000	45.8352	391	1
1527753021.259884000	45.8353	257	1
1527753021.277078000	45.8525	87	0
1527753021.397035000	45.9724	233	0
1527753021.398383000	45.9738	148	0
1527753021.399724000	45.9751	104	1
1527753021.401290000	45.9767	92	0
1527753021.402625000	45.978	277	0
1527753021.403638000	45.979	101	1
1527753021.499865000	46.0753	390	1
1527753021.499951000	46.0753	262	1
1527753021.519515000	46.0949	87	0
1527753021.528566000	46.104	87	0
1527753021.680560000	46.256	279	0
1527753021.681905000	46.2573	148	0
1527753021.683655000	46.2591	107	1
1527753021.684581000	46.26	92	0
1527753021.685917000	46.2613	268	0
1527753021.687656000	46.2631	101	1
1527753022.005282000	46.5807	1412	1
1527753022.005352000	46.5807	113	1
1527753022.005408000	46.5808	266	1
1527753022.025153000	46.6005	87	0
1527753022.159679000	46.7351	257	0
1527753022.161012000	46.7364	148	0
1527753022.162733000	46.7381	104	1
1527753022.165982000	46.7414	92	0
1527753022.167374000	46.7428	108	0
1527753022.168700000	46.7441	101	1
1527753022.423916000	46.9993	390	1
1527753022.424002000	46.9994	266	1
1527753022.442898000	47.0183	87	0
1527753022.633744000	47.2091	329	0
1527753022.634990000	47.2104	148	0
1527753022.636705000	47.2121	104	1
1527753022.640246000	47.2156	92	0
1527753022.641579000	47.217	157	0
1527753022.642716000	47.2181	101	1
1527753022.772527000	47.3479	531	1
1527753022.772643000	47.348	261	1
1527753022.791287000	47.3667	87	0
1527753022.908000000	47.4834	255	0
1527753022.909305000	47.4847	148	0
1527753022.910790000	47.4862	104	1
1527753022.912885000	47.4883	92	0
1527753022.914305000	47.4897	246	0
1527753022.915804000	47.4912	101	1
1527753023.052288000	47.6277	390	1
1527753023.052353000	47.6277	257	1
1527753023.069777000	47.6452	87	0
1527753023.243325000	47.8187	305	0
1527753023.244645000	47.82	148	0
1527753023.245851000	47.8212	104	1
1527753023.247342000	47.8227	92	0
1527753023.248750000	47.8241	338	0
1527753023.249746000	47.8251	101	1
1527753023.482023000	48.0574	391	1
1527753023.482113000	48.0575	257	1
1527753023.499747000	48.0751	87	0
1527753023.664737000	48.2401	290	0
1527753023.666218000	48.2416	148	0
1527753023.667898000	48.2433	104	1
1527753023.668940000	48.2443	92	0
1527753023.670275000	48.2457	133	0
1527753023.671842000	48.2472	101	1
1527753023.895320000	48.4707	390	1
1527753023.895387000	48.4708	259	1
1527753023.913341000	48.4887	87	0
1527753024.003363000	48.5788	235	0
1527753024.004684000	48.5801	148	0
1527753024.005785000	48.5812	104	1
1527753024.007643000	48.583	92	0
1527753024.008986000	48.5844	167	0
1527753024.010790000	48.5862	101	1
1527753024.316067000	48.8915	395	1
1527753024.316143000	48.8915	265	1
1527753024.333994000	48.9094	87	0
1527753024.433324000	49.0087	236	0
1527753024.434688000	49.0101	148	0
1527753024.435834000	49.0112	104	1
1527753024.437507000	49.0129	92	0
1527753024.438839000	49.0142	133	0
1527753024.439812000	49.0152	101	1
1527753024.626930000	49.2023	395	1
1527753024.627005000	49.2024	260	1
1527753024.644553000	49.2199	87	0
1527753024.652032000	49.2274	87	0
1527753024.749486000	49.3249	262	0
1527753024.750822000	49.3262	148	0
1527753024.751906000	49.3273	107	1
1527753024.754867000	49.3303	92	0
1527753024.756215000	49.3316	326	0
1527753024.757900000	49.3333	101	1
1527753024.848071000	49.4235	391	1
1527753024.848159000	49.4236	257	1
1527753024.865492000	49.4409	87	0
1527753025.018473000	49.5939	235	0
1527753025.019817000	49.5952	148	0
1527753025.020914000	49.5963	104	1
1527753025.022473000	49.5979	92	0
1527753025.023813000	49.5992	242	0
1527753025.024840000	49.6002	101	1
1527753025.355258000	49.9307	406	1
1527753025.355338000	49.9307	262	1
1527753025.373588000	49.949	87	0
1527753025.526565000	50.102	348	0
1527753025.527918000	50.1033	148	0
1527753025.529974000	50.1054	104	1
1527753025.531712000	50.1071	92	0
1527753025.533055000	50.1085	129	0
1527753025.534947000	50.1103	101	1
1527753025.815733000	50.3911	390	1
1527753025.815809000	50.3912	262	1
1527753025.832461000	50.4079	87	0
1527753025.950935000	50.5263	254	0
1527753025.952270000	50.5277	148	0
1527753025.953887000	50.5293	104	1
1527753025.955783000	50.5312	92	0
1527753025.957123000	50.5325	121	0
1527753025.958969000	50.5344	101	1
1527753026.256092000	50.8315	392	1
1527753026.256184000	50.8316	256	1
1527753026.275885000	50.8513	87	0
1527753026.280173000	50.8556	87	0
1527753026.385271000	50.9607	235	0
1527753026.386584000	50.962	148	0
1527753026.387945000	50.9633	107	1
1527753026.390115000	50.9655	92	0
1527753026.391438000	50.9668	284	0
1527753026.392963000	50.9684	101	1
1527753026.506862000	51.0823	1412	1
1527753026.506926000	51.0823	113	1
1527753026.506993000	51.0824	258	1
1527753026.525331000	51.1007	87	0
1527753026.618410000	51.1938	258	0
1527753026.619736000	51.1951	148	0
1527753026.620935000	51.1963	104	1
1527753026.622786000	51.1982	92	0
1527753026.624123000	51.1995	138	0
1527753026.624945000	51.2003	101	1
1527753026.766279000	51.3417	391	1
1527753026.766354000	51.3417	260	1
1527753026.784261000	51.3597	87	0
1527753026.883586000	51.459	256	0
1527753026.884926000	51.4603	148	0
1527753026.885934000	51.4613	104	1
1527753026.887652000	51.463	92	0
1527753026.888992000	51.4644	93	0
1527753026.889951000	51.4653	101	1
1527753027.087843000	51.6632	535	1
1527753027.087975000	51.6634	261	1
1527753027.106215000	51.6816	87	0
1527753027.256308000	51.8317	259	0
1527753027.257733000	51.8331	148	0
1527753027.259069000	51.8345	104	1
1527753027.260753000	51.8361	92	0
1527753027.262024000	51.8374	126	0
1527753027.262971000	51.8384	101	1
1527753027.498413000	52.0738	391	1
1527753027.498499000	52.0739	260	1
1527753027.518178000	52.0936	87	0
1527753027.608196000	52.1836	330	0
1527753027.609538000	52.1849	148	0
1527753027.611021000	52.1864	104	1
1527753027.612280000	52.1877	92	0
1527753027.613622000	52.189	249	0
1527753027.615066000	52.1905	101	1
1527753027.932822000	52.5082	393	1
1527753027.932889000	52.5083	259	1
1527753027.950194000	52.5256	87	0
1527753028.071918000	52.6473	255	0
1527753028.073241000	52.6486	148	0
1527753028.075017000	52.6504	104	1
1527753028.076061000	52.6515	92	0
1527753028.077461000	52.6529	121	0
1527753028.079109000	52.6545	101	1
1527753028.348698000	52.9241	394	1
1527753028.348768000	52.9242	265	1
1527753028.366276000	52.9417	87	0
1527753028.471099000	53.0465	305	0
1527753028.472408000	53.0478	148	0
1527753028.475170000	53.0506	92	0
1527753028.475364000	53.0508	104	1
1527753028.476554000	53.0519	287	0
1527753028.478116000	53.0535	101	1
1527753028.571482000	53.1469	394	1
1527753028.571578000	53.147	257	1
1527753028.588225000	53.1636	87	0
1527753028.686156000	53.2616	291	0
1527753028.687554000	53.2629	148	0
1527753028.689056000	53.2645	104	1
1527753028.690731000	53.2661	92	0
1527753028.692066000	53.2675	96	0
1527753028.693064000	53.2685	101	1
1527753028.781929000	53.3573	391	1
1527753028.782006000	53.3574	261	1
1527753028.798651000	53.374	87	0
1527753028.963455000	53.5389	236	0
1527753028.964778000	53.5402	148	0
1527753028.966082000	53.5415	104	1
1527753028.967539000	53.5429	92	0
1527753028.968881000	53.5443	269	0
1527753028.970074000	53.5455	101	1
1527753029.192765000	53.7682	407	1
1527753029.193026000	53.7684	264	1
1527753029.211285000	53.7867	87	0
1527753029.299883000	53.8753	233	0
1527753029.301147000	53.8765	148	0
1527753029.303102000	53.8785	104	1
1527753029.303874000	53.8793	92	0
1527753029.305214000	53.8806	216	0
1527753029.306420000	53.8818	101	1
1527753029.412442000	53.9878	389	1
1527753029.412511000	53.9879	258	1
1527753029.430608000	54.006	87	0
1527753029.434565000	54.01	87	0
1527753029.570160000	54.1456	235	0
1527753029.571531000	54.1469	148	0
1527753029.573124000	54.1485	107	1
1527753029.574289000	54.1497	92	0
1527753029.575632000	54.151	285	0
1527753029.577177000	54.1526	101	1
1527753029.624490000	54.1999	391	1
1527753029.624566000	54.2	261	1
1527753029.642695000	54.2181	87	0
1527753029.737799000	54.3132	263	0
1527753029.739086000	54.3145	148	0
1527753029.741200000	54.3166	104	1
1527753029.741816000	54.3172	92	0
1527753029.743168000	54.3186	88	0
1527753029.744114000	54.3195	101	1
1527753029.914662000	54.4901	390	1
1527753029.914748000	54.4901	265	1
1527753029.931410000	54.5068	87	0
1527753029.936171000	54.5116	87	0
1527753030.039322000	54.6147	350	0
1527753030.040652000	54.616	148	0
1527753030.042248000	54.6176	107	1
1527753030.043908000	54.6193	92	0
1527753030.045186000	54.6206	180	0
1527753030.046162000	54.6216	101	1
1527753030.506119000	55.0815	1412	1
1527753030.506194000	55.0816	109	1
1527753030.506251000	55.0816	259	1
1527753030.523780000	55.0992	87	0
1527753030.615836000	55.1912	257	0
1527753030.617216000	55.1926	148	0
1527753030.618177000	55.1936	104	1
1527753030.619970000	55.1954	92	0
1527753030.621287000	55.1967	171	0
1527753030.622167000	55.1976	101	1
1527753030.755630000	55.331	393	1
1527753030.755726000	55.3311	258	1
1527753030.775034000	55.3504	87	0
1527753030.875871000	55.4513	233	0
1527753030.877203000	55.4526	148	0
1527753030.878256000	55.4537	104	1
1527753030.880633000	55.456	92	0
1527753030.882114000	55.4575	246	0
1527753030.883191000	55.4586	101	1
1527753031.194430000	55.7698	531	1
1527753031.194494000	55.7699	257	1
1527753031.212188000	55.7876	87	0
1527753031.326813000	55.9022	235	0
1527753031.328213000	55.9036	148	0
1527753031.329306000	55.9047	104	1
1527753031.331785000	55.9072	92	0
1527753031.333152000	55.9085	252	0
1527753031.336300000	55.9117	101	1
1527753031.414567000	55.99	390	1
1527753031.414633000	55.99	258	1
1527753031.433886000	56.0093	87	0
1527753031.538424000	56.1138	235	0
1527753031.539789000	56.1152	148	0
1527753031.541372000	56.1168	104	1
1527753031.542476000	56.1179	92	0
1527753031.543816000	56.1192	270	0
1527753031.545291000	56.1207	101	1
1527753031.644888000	56.2203	394	1
1527753031.644952000	56.2203	261	1
1527753031.662629000	56.238	87	0
1527753031.766575000	56.342	306	0
1527753031.767952000	56.3433	148	0
1527753031.769313000	56.3447	104	1
1527753031.772041000	56.3474	92	0
1527753031.773302000	56.3487	93	0
1527753031.775271000	56.3507	101	1
1527753031.866653000	56.442	394	1
1527753031.866714000	56.4421	259	1
1527753031.883457000	56.4589	87	0
1527753031.986653000	56.562	256	0
1527753031.988055000	56.5635	148	0
1527753031.989327000	56.5647	104	1
1527753031.990462000	56.5659	92	0
1527753031.991802000	56.5672	235	0
1527753031.993329000	56.5687	101	1
1527753032.095610000	56.671	393	1
1527753032.095702000	56.6711	263	1
1527753032.120409000	56.6958	87	0
1527753032.220767000	56.7962	283	0
1527753032.222147000	56.7975	148	0
1527753032.223259000	56.7987	104	1
1527753032.225907000	56.8013	92	0
1527753032.227328000	56.8027	223	0
1527753032.228271000	56.8037	101	1
1527753032.244406000	56.8198	370	1
1527753032.244576000	56.82	1412	1
1527753032.244603000	56.82	1412	1
1527753032.244638000	56.82	1412	1
1527753032.244672000	56.8201	769	1
1527753032.263138000	56.8385	87	0
1527753032.351752000	56.9271	388	0
1527753032.354353000	56.9297	101	1
1527753032.357095000	56.9325	80	0
1527753032.359339000	56.9347	98	1
1527753032.428165000	57.0036	405	1
1527753032.428258000	57.0037	260	1
1527753032.455180000	57.0306	87	0
1527753032.554753000	57.1301	327	0
1527753032.556082000	57.1315	148	0
1527753032.557369000	57.1328	104	1
1527753032.558828000	57.1342	92	0
1527753032.560173000	57.1356	229	0
1527753032.561295000	57.1367	101	1
1527753032.885818000	57.4612	395	1
1527753032.885913000	57.4613	264	1
1527753032.902933000	57.4783	87	0
1527753033.032460000	57.6079	289	0
1527753033.033828000	57.6092	148	0
1527753033.035155000	57.6106	92	0
1527753033.035397000	57.6108	107	1
1527753033.036489000	57.6119	126	0
1527753033.039341000	57.6147	98	1
1527753035.925655000	60.501	394	1
1527753035.925745000	60.5011	265	1
1527753035.942790000	60.5182	87	0
1527753036.097650000	60.673	258	0
1527753036.098952000	60.6743	148	0
1527753036.100323000	60.6757	104	1
1527753036.102103000	60.6775	92	0
1527753036.103445000	60.6788	117	0
1527753036.104262000	60.6797	101	1
1527753036.153828000	60.7292	1412	1
1527753036.153916000	60.7293	114	1
1527753036.153962000	60.7294	262	1
1527753036.171308000	60.7467	87	0
1527753036.261619000	60.837	235	0
1527753036.262939000	60.8383	148	0
1527753036.264341000	60.8397	104	1
1527753036.265623000	60.841	92	0
1527753036.266980000	60.8424	159	0
1527753036.268302000	60.8437	101	1
1527753036.404835000	60.9802	391	1
1527753036.404897000	60.9803	260	1
1527753036.422554000	60.9979	87	0
1527753036.521417000	61.0968	239	0
1527753036.522800000	61.0982	148	0
1527753036.524359000	61.0998	104	1
1527753036.525456000	61.1009	92	0
1527753036.526796000	61.1022	181	0
1527753036.528343000	61.1037	101	1
1527753036.905504000	61.4809	535	1
1527753036.905598000	61.481	269	1
1527753036.923325000	61.4987	87	0
1527753037.010772000	61.5862	374	0
1527753037.012091000	61.5875	148	0
1527753037.013335000	61.5887	104	1
1527753037.014777000	61.5902	92	0
1527753037.016118000	61.5915	141	0
1527753037.017318000	61.5927	101	1
1527753037.215033000	61.7904	391	1
1527753037.215104000	61.7905	264	1
1527753037.235693000	61.8111	87	0
1527753037.356068000	61.9315	232	0
1527753037.357493000	61.9329	148	0
1527753037.359342000	61.9347	104	1
1527753037.360160000	61.9356	92	0
1527753037.361543000	61.9369	224	0
1527753037.362381000	61.9378	101	1
1527753037.538881000	62.1143	389	1
1527753037.538940000	62.1143	264	1
1527753037.555560000	62.131	87	0
1527753037.647103000	62.2225	260	0
1527753037.648555000	62.224	148	0
1527753037.649399000	62.2248	104	1
1527753037.652305000	62.2277	92	0
1527753037.653650000	62.229	239	0
1527753037.655398000	62.2308	101	1
1527753037.780646000	62.356	391	1
1527753037.780721000	62.3561	263	1
1527753037.798510000	62.3739	87	0
1527753037.899051000	62.4744	233	0
1527753037.900366000	62.4758	148	0
1527753037.901388000	62.4768	104	1
1527753037.903028000	62.4784	92	0
1527753037.904364000	62.4798	197	0
1527753037.905461000	62.4809	101	1
1527753037.999679000	62.5751	394	1
1527753037.999765000	62.5752	263	1
1527753038.016915000	62.5923	87	0
1527753038.106338000	62.6817	256	0
1527753038.107788000	62.6832	148	0
1527753038.109397000	62.6848	104	1
1527753038.110414000	62.6858	92	0
1527753038.111815000	62.6872	206	0
1527753038.113433000	62.6888	101	1
1527753038.211428000	62.7868	392	1
1527753038.211518000	62.7869	258	1
1527753038.228773000	62.8042	87	0
1527753038.335499000	62.9109	259	0
1527753038.336819000	62.9122	148	0
1527753038.338477000	62.9139	104	1
1527753038.339619000	62.915	92	0
1527753038.341032000	62.9164	286	0
1527753038.342411000	62.9178	101	1
1527753038.495263000	63.0707	403	1
1527753038.495323000	63.0707	262	1
1527753038.512321000	63.0877	87	0
1527753038.632849000	63.2082	330	0
1527753038.634154000	63.2095	148	0
1527753038.635465000	63.2109	104	1
1527753038.637484000	63.2129	92	0
1527753038.638822000	63.2142	251	0
1527753038.640448000	63.2158	101	1
1527753038.911013000	63.4864	393	1
1527753038.911076000	63.4865	272	1
1527753038.928490000	63.5039	87	0
1527753039.039994000	63.6154	235	0
1527753039.041318000	63.6167	148	0
1527753039.042455000	63.6179	104	1
1527753039.044365000	63.6198	92	0
1527753039.045710000	63.6211	190	0
1527753039.047450000	63.6228	101	1
1527753039.206033000	63.7814	390	1
1527753039.206108000	63.7815	262	1
1527753039.223625000	63.799	87	0
1527753039.314521000	63.8899	236	0
1527753039.315861000	63.8913	148	0
1527753039.317439000	63.8928	104	1
1527753039.318601000	63.894	92	0
1527753039.319940000	63.8953	126	0
1527753039.321455000	63.8969	101	1
1527753039.415514000	63.9909	395	1
1527753039.415601000	63.991	264	1
1527753039.433392000	64.0088	87	0
1527753039.544219000	64.1196	327	0
1527753039.544221000	64.1196	148	0
1527753039.544225000	64.1196	92	0
1527753039.544226000	64.1196	268	0
1527753039.547492000	64.1229	110	1
1527753039.636902000	64.2123	1412	1
1527753039.636938000	64.2123	110	1
1527753039.636998000	64.2124	263	1
1527753039.654380000	64.2298	87	0
1527753039.747451000	64.3228	289	0
1527753039.748771000	64.3242	148	0
1527753039.750497000	64.3259	104	1
1527753039.751452000	64.3268	92	0
1527753039.752793000	64.3282	216	0
1527753039.754488000	64.3299	101	1
1527753039.915722000	64.4911	394	1
1527753039.915786000	64.4912	260	1
1527753039.933597000	64.509	87	0
1527753040.047963000	64.6234	233	0
1527753040.049300000	64.6247	148	0
1527753040.050574000	64.626	104	1
1527753040.052203000	64.6276	92	0
1527753040.053605000	64.629	273	0
1527753040.054510000	64.6299	101	1
1527753040.368111000	64.9435	535	1
1527753040.368207000	64.9436	266	1
1527753040.385680000	64.9611	87	0
1527753040.501573000	65.077	235	0
1527753040.502929000	65.0783	148	0
1527753040.504538000	65.0799	104	1
1527753040.506398000	65.0818	92	0
1527753040.507800000	65.0832	286	0
1527753040.509519000	65.0849	101	1
1527753040.716945000	65.2923	394	1
1527753040.717006000	65.2924	261	1
1527753040.734791000	65.3102	87	0
1527753040.824454000	65.3998	263	0
1527753040.825816000	65.4012	148	0
1527753040.827556000	65.403	104	1
1527753040.828591000	65.404	92	0
1527753040.829975000	65.4054	150	0
1527753040.831620000	65.407	101	1
1527753041.191874000	65.7673	390	1
1527753041.191961000	65.7674	264	1
1527753041.209958000	65.7854	87	0
1527753041.304172000	65.8796	235	0
1527753041.305490000	65.8809	148	0
1527753041.306656000	65.8821	104	1
1527753041.309487000	65.8849	92	0
1527753041.310834000	65.8862	217	0
1527753041.312582000	65.888	101	1
1527753041.611999000	66.1874	391	1
1527753041.612073000	66.1875	266	1
1527753041.628710000	66.2041	87	0
1527753041.722056000	66.2975	374	0
1527753041.723370000	66.2988	148	0
1527753041.724591000	66.3	104	1
1527753041.727110000	66.3025	92	0
1527753041.728509000	66.3039	181	0
1527753041.729599000	66.305	101	1
1527753041.880285000	66.4557	391	1
1527753041.880352000	66.4557	261	1
1527753041.910699000	66.4861	391	1
1527753041.911811000	66.4872	87	0
1527753041.933639000	66.509	87	0
1527753042.031844000	66.6072	233	0
1527753042.033171000	66.6086	148	0
1527753042.034766000	66.6102	107	1
1527753042.038086000	66.6135	92	0
1527753042.039398000	66.6148	302	0
1527753042.040615000	66.616	101	1
1527753042.353832000	66.9292	393	1
1527753042.353904000	66.9293	262	1
1527753042.373335000	66.9487	87	0
1527753042.481574000	67.057	232	0
1527753042.482894000	67.0583	148	0
1527753042.484631000	67.06	104	1
1527753042.485937000	67.0613	92	0
1527753042.487346000	67.0627	332	0
1527753042.488644000	67.064	101	1
1527753042.663776000	67.2392	401	1
1527753042.663842000	67.2392	260	1
1527753042.685217000	67.2606	87	0
1527753042.795898000	67.3713	260	0
1527753042.797221000	67.3726	148	0
1527753042.798674000	67.3741	104	1
1527753042.799947000	67.3753	92	0
1527753042.801289000	67.3767	258	0
1527753042.802658000	67.3781	101	1
1527753042.874010000	67.4494	396	1
1527753042.874076000	67.4495	265	1
1527753042.891540000	67.4669	87	0
1527753042.983588000	67.559	282	0
1527753042.984918000	67.5603	148	0
1527753042.986664000	67.5621	104	1
1527753042.987721000	67.5631	92	0
1527753042.989064000	67.5645	240	0
1527753042.990673000	67.5661	101	1
1527753043.094042000	67.6694	394	1
1527753043.094126000	67.6695	263	1
1527753043.112553000	67.6879	87	0
1527753043.224324000	67.7997	258	0
1527753043.225706000	67.8011	148	0
1527753043.226762000	67.8022	104	1
1527753043.229199000	67.8046	92	0
1527753043.230546000	67.8059	168	0
1527753043.231700000	67.8071	101	1
1527753043.684481000	68.2599	1412	1
1527753043.684518000	68.2599	112	1
1527753043.684574000	68.26	267	1
1527753043.704109000	68.2795	87	0
1527753043.847879000	68.4233	310	0
1527753043.849194000	68.4246	148	0
1527753043.850749000	68.4261	104	1
1527753043.851947000	68.4273	92	0
1527753043.853273000	68.4287	335	0
1527753043.854724000	68.4301	101	1
1527753043.903972000	68.4794	391	1
1527753043.904065000	68.4795	263	1
1527753043.920711000	68.4961	87	0
1527753044.016718000	68.5921	236	0
1527753044.018109000	68.5935	148	0
1527753044.019722000	68.5951	104	1
1527753044.020766000	68.5962	92	0
1527753044.022141000	68.5975	267	0
1527753044.023807000	68.5992	101	1
1527753044.146098000	68.7215	395	1
1527753044.146168000	68.7216	258	1
1527753044.165162000	68.7406	87	0
1527753044.191739000	68.7671	444	1
1527753044.191834000	68.7672	1412	1
1527753044.191871000	68.7673	1412	1
1527753044.191899000	68.7673	1145	1
1527753044.210025000	68.7854	87	0
1527753044.273266000	68.8487	325	0
1527753044.274602000	68.85	148	0
1527753044.275821000	68.8512	107	1
1527753044.277906000	68.8533	92	0
1527753044.279175000	68.8546	160	0
1527753044.280813000	68.8562	101	1
1527753044.296412000	68.8718	399	0
1527753044.298823000	68.8742	98	1
1527753044.303151000	68.8785	80	0
1527753044.305827000	68.8812	98	1
1527753044.614563000	69.19	390	1
1527753044.614656000	69.1901	262	1
1527753044.632541000	69.2079	87	0
1527753044.736680000	69.3121	288	0
1527753044.738108000	69.3135	148	0
1527753044.739775000	69.3152	104	1
1527753044.741593000	69.317	92	0
1527753044.742932000	69.3183	300	0
1527753044.743761000	69.3192	101	1
1527753045.105319000	69.6807	390	1
1527753045.105408000	69.6808	263	1
1527753045.122272000	69.6977	87	0
1527753045.224230000	69.7996	236	0
1527753045.225549000	69.8009	148	0
1527753045.226899000	69.8023	104	1
1527753045.228292000	69.8037	92	0
1527753045.229639000	69.805	199	0
1527753045.230799000	69.8062	101	1
1527753045.354368000	69.9298	391	1
1527753045.354434000	69.9298	262	1
1527753045.378136000	69.9535	87	0
1527753045.459323000	70.0347	237	0
1527753045.460644000	70.036	148	0
1527753045.461928000	70.0373	104	1
1527753045.464766000	70.0402	92	0
1527753045.466106000	70.0415	312	0
1527753045.467887000	70.0433	101	1
1527753045.586715000	70.1621	390	1
1527753045.586831000	70.1622	262	1
1527753045.604738000	70.1801	87	0
1527753045.610107000	70.1855	87	0
1527753045.805762000	70.3812	258	0
1527753045.807083000	70.3825	148	0
1527753045.808830000	70.3842	107	1
1527753045.810168000	70.3856	92	0
1527753045.811505000	70.3869	99	0
1527753045.812832000	70.3882	101	1
1527753046.015269000	70.5907	390	1
1527753046.015336000	70.5907	265	1
1527753046.031882000	70.6073	87	0
1527753046.136057000	70.7115	350	0
1527753046.137600000	70.713	148	0
1527753046.138975000	70.7144	104	1
1527753046.140266000	70.7157	92	0
1527753046.141606000	70.717	334	0
1527753046.142848000	70.7182	101	1
1527753046.445536000	71.0209	395	1
1527753046.445590000	71.021	261	1
1527753046.463503000	71.0389	87	0
1527753046.468643000	71.044	87	0
1527753046.588068000	71.1635	258	0
1527753046.589337000	71.1647	148	0
1527753046.590993000	71.1664	107	1
1527753046.592673000	71.1681	92	0
1527753046.593956000	71.1694	87	0
1527753046.594903000	71.1703	101	1
1527753046.696454000	71.2718	407	1
1527753046.696520000	71.2719	260	1
1527753046.718724000	71.2941	87	0
1527753046.726617000	71.302	87	0
1527753046.871206000	71.4466	233	0
1527753046.872531000	71.4479	148	0
1527753046.873906000	71.4493	107	1
1527753046.875302000	71.4507	92	0
1527753046.876663000	71.4521	94	0
1527753046.877968000	71.4534	101	1
1527753047.193206000	71.7686	371	1
1527753047.193324000	71.7687	1412	1
1527753047.193361000	71.7688	1412	1
1527753047.193389000	71.7688	1412	1
1527753047.193432000	71.7688	1412	1
1527753047.193459000	71.7689	1412	1
1527753047.193489000	71.7689	1412	1
1527753047.193535000	71.7689	1412	1
1527753047.193579000	71.769	1412	1
1527753047.193602000	71.769	1412	1
1527753047.193643000	71.769	1412	1
1527753047.193688000	71.7691	1412	1
1527753047.193711000	71.7691	1412	1
1527753047.193733000	71.7691	1412	1
1527753047.193770000	71.7692	142	1
1527753047.215235000	71.7906	87	0
1527753047.216556000	71.792	100	0
1527753047.218210000	71.7936	87	0
1527753047.218994000	71.7944	104	1
1527753047.228167000	71.8036	327	1
1527753047.228235000	71.8036	265	1
1527753047.245381000	71.8208	87	0
1527753047.335846000	71.9112	235	0
1527753047.337170000	71.9126	148	0
1527753047.338922000	71.9143	104	1
1527753047.339955000	71.9154	92	0
1527753047.341306000	71.9167	312	0
1527753047.342645000	71.918	374	0
1527753047.342935000	71.9183	104	1
1527753047.349158000	71.9246	80	0
1527753047.351985000	71.9274	98	1
1527753047.646472000	72.2219	1412	1
1527753047.646509000	72.2219	111	1
1527753047.646566000	72.222	267	1
1527753047.665405000	72.2408	87	0
1527753047.764181000	72.3396	379	0
1527753047.765477000	72.3409	148	0
1527753047.767105000	72.3425	104	1
1527753047.768361000	72.3438	92	0
1527753047.769759000	72.3452	300	0
1527753047.770941000	72.3463	101	1
1527753047.876379000	72.4518	393	1
1527753047.876475000	72.4519	259	1
1527753047.894784000	72.4702	87	0
1527753048.006411000	72.5818	325	0
1527753048.007834000	72.5832	148	0
1527753048.009037000	72.5844	104	1
1527753048.010524000	72.5859	92	0
1527753048.011863000	72.5873	130	0
1527753048.012963000	72.5884	101	1
1527753048.166384000	72.7418	394	1
1527753048.166451000	72.7418	266	1
1527753048.184377000	72.7598	87	0
1527753048.286784000	72.8622	233	0
1527753048.288186000	72.8636	148	0
1527753048.289972000	72.8654	104	1
1527753048.290948000	72.8663	92	0
1527753048.292283000	72.8677	123	0
1527753048.294039000	72.8694	101	1
1527753048.526315000	73.1017	531	1
1527753048.526403000	73.1018	259	1
1527753048.546123000	73.1215	87	0
1527753048.636020000	73.2114	259	0
1527753048.637261000	73.2127	148	0
1527753048.639032000	73.2144	104	1
1527753048.640154000	73.2155	92	0
1527753048.641502000	73.2169	335	0
1527753048.643074000	73.2185	101	1
1527753048.786454000	73.3618	394	1
1527753048.786517000	73.3619	262	1
1527753048.803947000	73.3793	87	0
1527753048.902331000	73.4777	265	0
1527753048.903706000	73.4791	148	0
1527753048.905099000	73.4805	104	1
1527753048.906312000	73.4817	92	0
1527753048.907770000	73.4832	226	0
1527753048.909080000	73.4845	101	1
1527753049.028210000	73.6036	393	1
1527753049.028285000	73.6037	258	1
1527753049.046060000	73.6215	87	0
1527753049.136624000	73.712	235	0
1527753049.138071000	73.7135	148	0
1527753049.139092000	73.7145	104	1
1527753049.140778000	73.7162	92	0
1527753049.142060000	73.7175	140	0
1527753049.143019000	73.7184	101	1
1527753049.539395000	74.1148	391	1
1527753049.539483000	74.1149	261	1
1527753049.556093000	74.1315	87	0
1527753049.646853000	74.2222	260	0
1527753049.648249000	74.2236	148	0
1527753049.650073000	74.2255	104	1
1527753049.651331000	74.2267	92	0
1527753049.652733000	74.2281	304	0
1527753049.654120000	74.2295	101	1
1527753050.057806000	74.6332	388	1
1527753050.057874000	74.6333	262	1
1527753050.075139000	74.6505	87	0
1527753050.085624000	74.661	87	0
1527753050.169776000	74.7452	233	0
1527753050.171091000	74.7465	148	0
1527753050.173085000	74.7485	107	1
1527753050.173909000	74.7493	92	0
1527753050.175319000	74.7507	314	0
1527753050.176071000	74.7515	101	1
1527753050.269353000	74.8447	393	1
1527753050.269414000	74.8448	263	1
1527753050.286866000	74.8623	87	0
1527753050.390679000	74.9661	235	0
1527753050.392012000	74.9674	148	0
1527753050.393170000	74.9686	104	1
1527753050.394699000	74.9701	92	0
1527753050.396038000	74.9714	110	0
1527753050.397092000	74.9725	101	1
1527753050.640499000	75.2159	402	1
1527753050.640595000	75.216	259	1
1527753050.659154000	75.2345	87	0
1527753050.758302000	75.3337	375	0
1527753050.759671000	75.3351	148	0
1527753050.761254000	75.3366	104	1
1527753050.762302000	75.3377	92	0
1527753050.763701000	75.3391	197	0
1527753050.765124000	75.3405	101	1
1527753050.878369000	75.4538	391	1
1527753050.878443000	75.4538	262	1
1527753050.897280000	75.4727	87	0
1527753050.989751000	75.5651	233	0
1527753050.991088000	75.5665	148	0
1527753050.992205000	75.5676	104	1
1527753050.993748000	75.5691	92	0
1527753050.995084000	75.5705	174	0
1527753050.996134000	75.5715	101	1
1527753055.875307000	80.4507	394	1
1527753055.875375000	80.4508	260	1
1527753055.896363000	80.4718	87	0
1527753056.027997000	80.6034	256	0
1527753056.029325000	80.6047	148	0
1527753056.030502000	80.6059	104	1
1527753056.032307000	80.6077	92	0
1527753056.033590000	80.609	207	0
1527753056.035492000	80.6109	101	1
1527753056.199845000	80.7752	1412	1
1527753056.199918000	80.7753	108	1
1527753056.199976000	80.7754	263	1
1527753056.217598000	80.793	87	0
1527753056.343416000	80.9188	233	0
1527753056.344780000	80.9202	148	0
1527753056.346553000	80.9219	104	1
1527753056.347819000	80.9232	92	0
1527753056.349156000	80.9246	200	0
1527753056.350439000	80.9258	101	1
1527753056.641598000	81.217	390	1
1527753056.641692000	81.2171	260	1
1527753056.659767000	81.2352	87	0
1527753056.664851000	81.2402	87	0
1527753056.772078000	81.3475	254	0
1527753056.773353000	81.3487	148	0
1527753056.774539000	81.3499	107	1
1527753056.776090000	81.3515	92	0
1527753056.777392000	81.3528	220	0
1527753056.778457000	81.3539	101	1
1527753057.106314000	81.6817	368	1
1527753057.106396000	81.6818	1412	1
1527753057.106421000	81.6818	1412	1
1527753057.106462000	81.6819	1412	1
1527753057.106488000	81.6819	841	1
1527753057.124208000	81.6996	87	0
1527753057.215307000	81.7907	388	0
1527753057.218563000	81.794	101	1
1527753057.221819000	81.7972	80	0
1527753057.224550000	81.7999	98	1
1527753057.253220000	81.8286	388	0
1527753057.255551000	81.8309	98	1
1527753058.845382000	83.4208	530	1
1527753058.845455000	83.4209	258	1
1527753058.863486000	83.4389	87	0
1527753058.956821000	83.5322	470	0
1527753058.958204000	83.5336	148	0
1527753058.959913000	83.5353	104	1
1527753058.960937000	83.5363	92	0
1527753058.962312000	83.5377	314	0
1527753058.963866000	83.5393	101	1
1527753059.133181000	83.7086	390	1
1527753059.133249000	83.7086	260	1
1527753059.151212000	83.7266	87	0
1527753059.270834000	83.8462	235	0
1527753059.272235000	83.8476	148	0
1527753059.273810000	83.8492	104	1
1527753059.274863000	83.8503	92	0
1527753059.276264000	83.8517	266	0
1527753059.277883000	83.8533	101	1
1527753059.553953000	84.1293	393	1
1527753059.554010000	84.1294	258	1
1527753059.571982000	84.1474	87	0
1527753059.577308000	84.1527	87	0
1527753059.673042000	84.2484	288	0
1527753059.674349000	84.2497	148	0
1527753059.675864000	84.2513	107	1
1527753059.677177000	84.2526	92	0
1527753059.678571000	84.254	158	0
1527753059.679822000	84.2552	101	1
1527753060.042177000	84.6176	393	1
1527753060.042263000	84.6177	268	1
1527753060.059409000	84.6348	87	0
1527753060.158571000	84.734	233	0
1527753060.159889000	84.7353	148	0
1527753060.161858000	84.7373	104	1
1527753060.163601000	84.739	92	0
1527753060.165033000	84.7404	290	0
1527753060.165850000	84.7412	101	1
1527753060.266093000	84.8415	390	1
1527753060.266190000	84.8416	260	1
1527753060.284624000	84.86	87	0
1527753060.287650000	84.863	87	0
1527753060.383164000	84.9586	239	0
1527753060.384549000	84.9599	148	0
1527753060.385967000	84.9614	107	1
1527753060.387306000	84.9627	92	0
1527753060.388737000	84.9641	272	0
1527753060.389860000	84.9653	101	1
1527753060.476398000	85.0518	394	1
1527753060.476460000	85.0519	264	1
1527753060.494704000	85.0701	87	0
1527753060.610117000	85.1855	258	0
1527753060.611441000	85.1868	148	0
1527753060.612972000	85.1884	104	1
1527753060.614260000	85.1897	92	0
1527753060.615602000	85.191	233	0
1527753060.616870000	85.1923	101	1
1527753060.709136000	85.2845	406	1
1527753060.709221000	85.2846	261	1
1527753060.728659000	85.3041	87	0
1527753060.818717000	85.3941	232	0
1527753060.820039000	85.3954	148	0
1527753060.821891000	85.3973	104	1
1527753060.822729000	85.3981	92	0
1527753060.824064000	85.3995	125	0
1527753060.824872000	85.4003	101	1
1527753061.010515000	85.5859	393	1
1527753061.010592000	85.586	265	1
1527753061.028045000	85.6034	87	0
1527753061.094676000	85.6701	1345	1
1527753061.094759000	85.6702	1412	1
1527753061.094785000	85.6702	1412	1
1527753061.094827000	85.6702	1412	1
1527753061.094879000	85.6703	842	1
1527753061.113647000	85.689	87	0
1527753061.120887000	85.6963	350	0
1527753061.122221000	85.6976	148	0
1527753061.123915000	85.6993	107	1
1527753061.124909000	85.7003	92	0
1527753061.126255000	85.7017	307	0
1527753061.127996000	85.7034	101	1
1527753061.257997000	85.8334	386	0
1527753061.261004000	85.8364	98	1
1527753061.265307000	85.8407	80	0
1527753061.267989000	85.8434	98	1
1527753061.444068000	86.0195	394	1
1527753061.444159000	86.0196	259	1
1527753061.461588000	86.037	87	0
1527753061.614915000	86.1903	258	0
1527753061.616237000	86.1916	148	0
1527753061.617942000	86.1933	104	1
1527753061.620307000	86.1957	92	0
1527753061.621688000	86.1971	320	0
1527753061.622932000	86.1983	101	1
1527753061.784351000	86.3597	390	1
1527753061.784442000	86.3598	259	1
1527753061.804656000	86.3801	87	0
1527753061.892993000	86.4684	235	0
1527753061.894333000	86.4697	148	0
1527753061.895993000	86.4714	104	1
1527753061.897011000	86.4724	92	0
1527753061.898482000	86.4739	340	0
1527753061.900035000	86.4754	101	1
1527753066.142763000	90.7182	394	1
1527753066.142863000	90.7183	262	1
1527753066.160842000	90.7362	87	0
1527753066.291871000	90.8673	258	0
1527753066.293281000	90.8687	148	0
1527753066.294888000	90.8703	104	1
1527753066.296238000	90.8716	92	0
1527753066.297640000	90.873	144	0
1527753066.298873000	90.8743	101	1
1527753066.381875000	90.9573	532	1
1527753066.381936000	90.9573	259	1
1527753066.399082000	90.9745	87	0
1527753066.489864000	91.0653	236	0
1527753066.491201000	91.0666	148	0
1527753066.492795000	91.0682	104	1
1527753066.493948000	91.0693	92	0
1527753066.495305000	91.0707	272	0
1527753066.496806000	91.0722	101	1
1527753066.622228000	91.1976	392	1
1527753066.622292000	91.1977	261	1
1527753066.640309000	91.2157	87	0
1527753066.756221000	91.3316	468	0
1527753066.757604000	91.333	148	0
1527753066.758841000	91.3342	104	1
1527753066.760401000	91.3358	92	0
1527753066.761742000	91.3371	289	0
1527753066.762818000	91.3382	101	1
1527753067.072496000	91.6479	393	1
1527753067.072589000	91.648	263	1
1527753067.090496000	91.6659	87	0
1527753067.187659000	91.7631	235	0
1527753067.188946000	91.7643	148	0
1527753067.190924000	91.7663	104	1
1527753067.191667000	91.7671	92	0
1527753067.193006000	91.7684	149	0
1527753067.193878000	91.7693	101	1
1527753067.329154000	91.9045	391	1
1527753067.329222000	91.9046	262	1
1527753067.346862000	91.9223	87	0
1527753067.350309000	91.9257	87	0
1527753067.502343000	92.0777	265	0
1527753067.503729000	92.0791	148	0
1527753067.504945000	92.0803	107	1
[truncated: 434 more rows]
