# Supplementary material for: Method for multi-task learning fusion network traffic classification to address small sample labels
Source: Sci Rep. 2024 Jan 30;14:2518. doi: 10.1038/s41598-024-51933-8 (PMC10827795; doi:10.1038/s41598-024-51933-8)
Supplement: Supplementary file 2 — Supplementary Information 2. [file 41598_2024_51933_MOESM2_ESM.zip › QUIC Dataset/QUIC Dataset/pretraining/Google Doc/GoogleDoc-1075.txt]

1527865763.877571000	0	294	1
1527865763.894503000	0.016932	87	0
1527865764.076186000	0.198615	300	0
1527865764.077162000	0.199591	1412	0
1527865764.077363000	0.199792	1412	0
1527865764.077603000	0.200032	1412	0
1527865764.077778000	0.200207	176	0
1527865764.078317000	0.200746	1412	0
1527865764.078619000	0.201048	1412	0
1527865764.078955000	0.201384	1412	0
1527865764.079124000	0.201553	184	0
1527865764.080010000	0.202439	125	1
1527865764.080189000	0.202618	1412	0
1527865764.080611000	0.20304	1412	0
1527865764.080811000	0.20324	1303	0
1527865764.081070000	0.203499	1412	0
1527865764.081407000	0.203836	1412	0
1527865764.082156000	0.204585	1412	0
1527865764.082330000	0.204759	184	0
1527865764.082556000	0.204985	1196	0
1527865764.084046000	0.206475	119	1
1527865764.085299000	0.207728	1412	0
1527865764.085562000	0.207991	1412	0
1527865764.085857000	0.208286	1412	0
1527865764.086977000	0.209406	184	0
1527865764.087847000	0.210276	1237	0
1527865764.088054000	0.210483	1412	0
1527865764.088225000	0.210654	253	0
1527865764.088456000	0.210885	1412	0
1527865764.088638000	0.211067	800	0
1527865764.088859000	0.211288	1412	0
1527865764.088946000	0.211375	125	1
1527865764.089046000	0.211475	999	0
1527865764.090334000	0.212763	1412	0
1527865764.090994000	0.213423	1412	0
1527865764.091296000	0.213725	1412	0
1527865764.091463000	0.213892	178	0
1527865764.091656000	0.214085	89	0
1527865764.091897000	0.214326	1412	0
1527865764.092738000	0.215167	163	0
1527865764.092971000	0.2154	1412	0
1527865764.093014000	0.215443	119	1
1527865764.093513000	0.215942	1412	0
1527865764.094005000	0.216434	1412	0
1527865764.094174000	0.216603	184	0
1527865764.094406000	0.216835	1412	0
1527865764.094575000	0.217004	152	0
1527865764.095369000	0.217798	1412	0
1527865764.095834000	0.218263	1412	0
1527865764.096649000	0.219078	1412	0
1527865764.096821000	0.21925	178	0
1527865764.096905000	0.219334	125	1
1527865764.097058000	0.219487	797	0
1527865764.098398000	0.220827	1412	0
1527865764.098650000	0.221079	1412	0
1527865764.099038000	0.221467	1412	0
1527865764.099208000	0.221637	194	0
1527865764.099417000	0.221846	664	0
1527865764.099596000	0.222025	91	0
1527865764.099792000	0.222221	93	0
1527865764.100990000	0.223419	119	1
1527865764.572072000	0.694501	316	1
1527865764.572164000	0.694593	1412	1
1527865764.572187000	0.694616	914	1
1527865764.578727000	0.701156	215	1
1527865764.588459000	0.710888	87	0
1527865764.595377000	0.717806	87	0
1527865764.685644000	0.808073	234	0
1527865764.685862000	0.808291	1412	0
1527865764.686068000	0.808497	1412	0
1527865764.686271000	0.8087	1412	0
1527865764.686528000	0.808957	1412	0
1527865764.686742000	0.809171	1412	0
1527865764.686938000	0.809367	1163	0
1527865764.688945000	0.811374	91	0
1527865764.689082000	0.811511	125	1
1527865764.689586000	0.812015	201	0
1527865764.693051000	0.81548	98	1
1527865764.824804000	0.947233	216	1
1527865764.841668000	0.964097	87	0
1527865764.895864000	1.01829	396	0
1527865764.899120000	1.02155	79	0
1527865764.900063000	1.02249	104	1
1527865764.962065000	1.08449	378	0
1527865764.962273000	1.0847	1116	0
1527865764.964190000	1.08662	91	0
1527865764.964630000	1.08706	109	0
1527865764.968203000	1.09063	101	1
1527865764.973110000	1.09554	101	1
1527865765.238614000	1.36104	570	1
1527865765.240133000	1.36256	877	1
1527865765.255702000	1.37813	87	0
1527865765.431494000	1.55392	501	0
1527865765.431744000	1.55417	79	0
1527865765.435094000	1.55752	104	1
1527865765.450253000	1.57268	1412	0
1527865765.450417000	1.57285	91	0
1527865765.454135000	1.57656	101	1
1527865766.465632000	2.58806	1355	1
1527865766.476092000	2.59852	987	1
1527865766.483041000	2.60547	87	0
1527865766.493426000	2.61585	87	0
1527865766.621713000	2.74414	347	0
1527865766.621911000	2.74434	1412	0
1527865766.622099000	2.74453	994	0
1527865766.622836000	2.74527	91	0
1527865766.626159000	2.74859	113	1
1527865766.663213000	2.78564	317	0
1527865766.667161000	2.78959	98	1
1527865766.841175000	2.9636	1341	1
1527865766.859342000	2.98177	87	0
1527865766.867493000	2.98992	1412	0
1527865766.867709000	2.99014	1412	0
1527865766.868019000	2.99045	1412	0
1527865766.868197000	2.99063	510	0
1527865766.868394000	2.99082	332	0
1527865766.879200000	3.00163	113	1
1527865767.034833000	3.15726	284	0
1527865767.035033000	3.15746	796	0
1527865767.035217000	3.15765	247	0
1527865767.038201000	3.16063	104	1
1527865767.570088000	3.69252	338	1
1527865767.570187000	3.69262	1412	1
1527865767.570213000	3.69264	1412	1
1527865767.570252000	3.69268	1412	1
1527865767.570287000	3.69272	1412	1
1527865767.570326000	3.69275	1412	1
1527865767.570355000	3.69278	1412	1
1527865767.570402000	3.69283	1412	1
1527865767.570439000	3.69287	1412	1
1527865767.570473000	3.6929	1412	1
1527865767.570512000	3.69294	1412	1
1527865767.570549000	3.69298	1412	1
1527865767.570598000	3.69303	1412	1
1527865767.570636000	3.69306	1268	1
1527865767.586705000	3.70913	87	0
1527865767.591242000	3.71367	87	0
1527865767.607377000	3.72981	87	0
1527865767.689075000	3.8115	374	0
1527865767.691162000	3.81359	79	0
1527865767.702682000	3.82511	110	1
1527865767.797843000	3.92027	1388	1
1527865767.816282000	3.93871	87	0
1527865767.988267000	4.1107	282	0
1527865767.988459000	4.11089	162	0
1527865767.988652000	4.11108	113	0
1527865767.996458000	4.11889	107	1
1527865769.822064000	5.94449	327	1
1527865769.822149000	5.94458	1412	1
1527865769.822173000	5.9446	987	1
1527865769.828709000	5.95114	249	1
1527865769.828796000	5.95122	1412	1
1527865769.828822000	5.95125	1412	1
1527865769.828862000	5.95129	765	1
1527865769.839983000	5.96241	87	0
1527865769.846016000	5.96844	250	1
1527865769.847860000	5.97029	87	0
1527865769.851024000	5.97345	118	1
1527865769.862804000	5.98523	87	0
1527865769.863398000	5.98583	94	0
1527865769.866824000	5.98925	101	1
1527865769.867092000	5.98952	87	0
1527865769.927639000	6.05007	396	0
1527865769.929913000	6.05234	79	0
1527865769.932813000	6.05524	104	1
1527865770.401386000	6.52381	519	0
1527865770.401686000	6.52411	487	0
1527865770.404068000	6.5265	118	1
1527865770.406661000	6.52909	252	1
1527865770.420985000	6.54341	87	0
1527865770.650314000	6.77274	985	0
1527865770.650524000	6.77295	1412	0
1527865770.650728000	6.77316	1412	0
1527865770.650928000	6.77336	1412	0
1527865770.651098000	6.77353	176	0
1527865770.651331000	6.77376	1412	0
1527865770.651528000	6.77396	1354	0
1527865770.651731000	6.77416	1412	0
1527865770.651934000	6.77436	1412	0
1527865770.652130000	6.77456	1412	0
1527865770.652301000	6.77473	184	0
1527865770.652527000	6.77496	1231	0
1527865770.653907000	6.77634	104	1
1527865770.654436000	6.77687	125	1
1527865770.655106000	6.77753	1412	0
1527865770.655310000	6.77774	1412	0
1527865770.655887000	6.77832	1412	0
1527865770.656059000	6.77849	184	0
1527865770.656250000	6.77868	83	0
1527865770.657064000	6.77949	1412	0
1527865770.657252000	6.77968	725	0
1527865770.658916000	6.78134	116	1
1527865770.685282000	6.80771	1412	0
1527865770.685468000	6.8079	1412	0
1527865770.685811000	6.80824	1412	0
1527865770.685982000	6.80841	194	0
1527865770.689524000	6.81195	1412	0
1527865770.689714000	6.81214	1412	0
1527865770.689917000	6.81235	1412	0
1527865770.689946000	6.81237	107	1
1527865770.690102000	6.81253	176	0
1527865770.690339000	6.81277	1412	0
1527865770.690512000	6.81294	357	0
1527865770.692512000	6.81494	1412	0
1527865770.692771000	6.8152	1412	0
1527865770.693071000	6.8155	1412	0
1527865770.693240000	6.81567	184	0
1527865770.693470000	6.8159	1412	0
1527865770.693638000	6.81607	193	0
1527865770.694620000	6.81705	1412	0
1527865770.694988000	6.81742	1412	0
1527865770.695316000	6.81774	1412	0
1527865770.695485000	6.81791	184	0
1527865770.695672000	6.8181	113	1
1527865770.695707000	6.81814	1196	0
1527865770.697397000	6.81983	1412	0
1527865770.697651000	6.82008	1412	0
1527865770.697986000	6.82041	1412	0
1527865770.698156000	6.82059	184	0
1527865770.698376000	6.8208	982	0
1527865770.698589000	6.82102	1412	0
1527865770.698748000	6.82118	125	1
1527865770.698782000	6.82121	1267	0
1527865770.699345000	6.82177	743	0
1527865770.700936000	6.82336	1412	0
1527865770.701222000	6.82365	1324	0
1527865770.701527000	6.82396	125	1
1527865770.702011000	6.82444	1412	0
1527865770.702244000	6.82467	1412	0
1527865770.702418000	6.82485	336	0
1527865770.702613000	6.82504	270	0
1527865770.705334000	6.82776	110	1
1527865773.184081000	9.30651	513	1
1527865773.184175000	9.3066	293	1
1527865773.187313000	9.30974	463	1
1527865773.187407000	9.30984	1412	1
1527865773.187434000	9.30986	1412	1
1527865773.187472000	9.3099	986	1
1527865773.201152000	9.32358	87	0
1527865773.207225000	9.32965	87	0
1527865773.232776000	9.3552	401	1
1527865773.249489000	9.37192	87	0
1527865773.295049000	9.41748	396	0
1527865773.299034000	9.42146	101	1
1527865773.301834000	9.42426	79	0
1527865773.306038000	9.42847	98	1
1527865773.338717000	9.46115	314	0
1527865773.338891000	9.46132	102	0
1527865773.342145000	9.46457	136	0
1527865773.344023000	9.46645	104	1
1527865773.346081000	9.46851	322	0
1527865773.346899000	9.46933	1399	0
1527865773.347853000	9.47028	512	0
1527865773.348436000	9.47087	591	0
1527865773.349396000	9.47182	634	0
1527865773.350028000	9.47246	110	1
1527865773.351344000	9.47377	466	0
1527865773.352750000	9.47518	696	0
1527865773.353654000	9.47608	483	0
1527865773.355014000	9.47744	104	1
1527865773.355153000	9.47758	834	0
1527865773.356703000	9.47913	648	0
1527865773.357976000	9.4804	518	0
1527865773.359028000	9.48146	104	1
1527865773.359708000	9.48214	438	0
1527865773.361896000	9.48432	700	0
1527865773.363013000	9.48544	101	1
1527865773.363467000	9.4859	615	0
1527865773.365940000	9.48837	567	0
1527865773.367012000	9.48944	101	1
1527865773.367595000	9.49002	653	0
1527865773.368424000	9.49085	582	0
1527865773.369001000	9.49143	688	0
1527865773.371023000	9.49345	104	1
1527865773.376593000	9.49902	101	0
1527865773.377133000	9.49956	197	0
1527865773.380033000	9.50246	101	1
1527865774.102479000	10.2249	509	1
1527865774.102552000	10.225	93	1
1527865774.121921000	10.2443	87	0
1527865774.251964000	10.3744	260	0
1527865774.252157000	10.3746	366	0
1527865774.254596000	10.377	138	0
1527865774.256057000	10.3785	107	1
1527865774.983166000	11.1056	1222	1
1527865774.983256000	11.1057	108	1
1527865775.001410000	11.1238	87	0
1527865775.060258000	11.1827	317	1
1527865775.063189000	11.1856	515	1
1527865775.063262000	11.1857	86	1
1527865775.077400000	11.1998	87	0
1527865775.082728000	11.2052	87	0
1527865775.094569000	11.217	308	0
1527865775.094748000	11.2172	150	0
1527865775.098157000	11.2206	110	1
1527865775.100063000	11.2225	91	0
1527865775.100486000	11.2229	291	0
1527865775.104135000	11.2266	101	1
1527865775.231333000	11.3538	241	0
1527865775.231514000	11.3539	102	0
1527865775.235252000	11.3577	91	0
1527865775.235445000	11.3579	247	0
1527865775.235483000	11.3579	101	1
1527865775.239146000	11.3616	101	1
1527865775.325858000	11.4483	242	0
1527865775.326042000	11.4485	140	0
1527865775.329881000	11.4523	91	0
1527865775.330076000	11.4525	219	0
1527865775.330121000	11.4525	104	1
1527865775.334143000	11.4566	98	1
1527865775.539783000	11.6622	392	1
1527865775.539862000	11.6623	256	1
1527865775.557050000	11.6795	87	0
1527865775.570304000	11.6927	392	1
1527865775.587177000	11.7096	87	0
1527865776.114444000	12.2369	389	1
1527865776.114569000	12.237	1412	1
1527865776.114594000	12.237	1412	1
1527865776.114621000	12.237	1412	1
1527865776.114656000	12.2371	1412	1
1527865776.114690000	12.2371	1412	1
1527865776.114734000	12.2372	1412	1
1527865776.114769000	12.2372	1412	1
1527865776.114810000	12.2372	1412	1
1527865776.114844000	12.2373	1412	1
1527865776.114881000	12.2373	1412	1
1527865776.114932000	12.2374	1412	1
1527865776.114963000	12.2374	1412	1
1527865776.114986000	12.2374	1412	1
1527865776.115028000	12.2375	1412	1
1527865776.116175000	12.2386	1412	1
1527865776.116198000	12.2386	1412	1
1527865776.116220000	12.2386	1412	1
1527865776.116264000	12.2387	1412	1
1527865776.116286000	12.2387	1412	1
1527865776.116308000	12.2387	1412	1
1527865776.116365000	12.2388	1412	1
1527865776.116388000	12.2388	1412	1
1527865776.118171000	12.2406	1412	1
1527865776.118193000	12.2406	1412	1
1527865776.118216000	12.2406	1412	1
1527865776.118253000	12.2407	1412	1
1527865776.118286000	12.2407	1412	1
1527865776.118322000	12.2408	1412	1
1527865776.118386000	12.2408	1412	1
1527865776.118408000	12.2408	1412	1
1527865776.120185000	12.2426	1412	1
1527865776.120223000	12.2427	1412	1
1527865776.120252000	12.2427	1412	1
1527865776.120273000	12.2427	737	1
1527865776.131322000	12.2538	87	0
1527865776.131812000	12.2542	100	0
1527865776.135176000	12.2576	101	1
1527865776.136060000	12.2585	87	0
1527865776.137688000	12.2601	87	0
1527865776.141404000	12.2638	87	0
1527865776.175980000	12.2984	290	0
1527865776.176169000	12.2986	145	0
1527865776.180017000	12.3024	91	0
1527865776.180218000	12.3026	113	1
1527865776.180421000	12.3029	322	0
1527865776.184184000	12.3066	98	1
1527865776.222645000	12.3451	362	1
1527865776.224698000	12.3471	296	1
1527865776.240126000	12.3626	87	0
1527865776.255036000	12.3775	290	1
1527865776.272299000	12.3947	87	0
1527865776.284781000	12.4072	444	0
1527865776.288212000	12.4106	104	1
1527865776.291270000	12.4137	79	0
1527865776.295224000	12.4177	98	1
1527865776.400886000	12.5233	395	1
1527865776.400962000	12.5234	254	1
1527865776.418676000	12.5411	87	0
1527865776.425555000	12.548	1062	1
1527865776.443968000	12.5664	87	0
1527865776.480396000	12.6028	622	0
1527865776.480589000	12.603	802	0
1527865776.482551000	12.605	91	0
1527865776.482741000	12.6052	139	0
1527865776.484197000	12.6066	113	1
1527865776.502857000	12.6253	235	0
1527865776.503039000	12.6255	117	0
1527865776.504507000	12.6269	234	0
1527865776.504703000	12.6271	278	0
1527865776.506722000	12.6292	91	0
1527865776.507135000	12.6296	270	0
1527865776.507207000	12.6296	110	1
1527865776.507341000	12.6298	91	0
1527865776.508514000	12.6309	188	0
1527865776.511186000	12.6336	104	1
1527865776.539944000	12.6624	272	0
1527865776.540145000	12.6626	145	0
1527865776.543579000	12.666	91	0
1527865776.543997000	12.6664	124	0
1527865776.544479000	12.6669	107	1
1527865776.572697000	12.6951	356	0
1527865776.572893000	12.6953	563	0
1527865776.576227000	12.6987	101	1
1527865776.594378000	12.7168	632	1
1527865776.611267000	12.7337	87	0
1527865776.741179000	12.8636	237	0
1527865776.741331000	12.8638	624	0
1527865776.745240000	12.8677	104	1
1527865779.947309000	16.0697	1383	1
1527865779.947374000	16.0698	253	1
1527865779.964216000	16.0866	87	0
1527865780.107930000	16.2304	324	0
1527865780.108045000	16.2305	146	0
1527865780.111674000	16.2341	104	1
1527865780.112467000	16.2349	92	0
1527865780.112610000	16.235	102	0
1527865780.116667000	16.2391	101	1
1527865780.167006000	16.2894	442	1
1527865780.167098000	16.2895	254	1
1527865780.184366000	16.3068	87	0
1527865780.518255000	16.6407	232	0
1527865780.518435000	16.6409	146	0
1527865780.522648000	16.6451	104	1
1527865780.522654000	16.6451	92	0
1527865780.523188000	16.6456	168	0
1527865780.526607000	16.649	101	1
1527865780.689283000	16.8117	392	1
1527865780.689343000	16.8118	258	1
1527865780.705858000	16.8283	87	0
1527865780.847515000	16.9699	264	0
1527865780.847676000	16.9701	146	0
1527865780.851638000	16.9741	104	1
1527865780.852203000	16.9746	92	0
1527865780.852677000	16.9751	99	0
1527865780.855660000	16.9781	101	1
1527865781.147211000	17.2696	389	1
1527865781.147306000	17.2697	258	1
1527865781.165186000	17.2876	87	0
1527865781.281742000	17.4042	327	0
1527865781.281930000	17.4044	146	0
1527865781.285677000	17.4081	104	1
1527865781.286460000	17.4089	92	0
1527865781.287240000	17.4097	93	0
1527865781.289663000	17.4121	101	1
1527865781.562198000	17.6846	393	1
1527865781.562257000	17.6847	257	1
1527865781.580972000	17.7034	87	0
1527865781.847477000	17.9699	231	0
1527865781.847579000	17.97	146	0
1527865781.851542000	17.974	92	0
1527865781.851782000	17.9742	107	1
1527865781.851895000	17.9743	117	0
1527865781.855666000	17.9781	98	1
1527865782.040071000	18.1625	389	1
1527865782.040163000	18.1626	257	1
1527865782.057335000	18.1798	87	0
1527865782.319422000	18.4419	257	0
1527865782.319533000	18.442	146	0
1527865782.323772000	18.4462	104	1
1527865782.323825000	18.4463	92	0
1527865782.324049000	18.4465	291	0
1527865782.327707000	18.4501	101	1
1527865782.402080000	18.5245	395	1
1527865782.402170000	18.5246	255	1
1527865782.419601000	18.542	87	0
1527865782.429143000	18.5516	87	0
1527865782.684644000	18.8071	234	0
1527865782.684761000	18.8072	148	0
1527865782.687733000	18.8102	92	0
1527865782.688188000	18.8106	270	0
1527865782.688732000	18.8112	113	1
1527865782.824013000	18.9464	390	1
1527865782.824078000	18.9465	255	1
1527865782.841427000	18.9639	87	0
1527865782.949487000	19.0719	326	0
1527865782.949652000	19.0721	148	0
1527865782.953297000	19.0757	92	0
1527865782.953494000	19.0759	326	0
1527865782.953897000	19.0763	110	1
1527865783.102018000	19.2244	390	1
1527865783.102106000	19.2245	257	1
1527865783.119457000	19.2419	87	0
1527865783.411271000	19.5337	234	0
1527865783.411387000	19.5338	148	0
1527865783.414800000	19.5372	104	1
1527865783.415387000	19.5378	92	0
1527865783.415571000	19.538	122	0
1527865783.418795000	19.5412	101	1
1527865784.225173000	20.3476	391	1
1527865784.225244000	20.3477	258	1
1527865784.242758000	20.3652	87	0
1527865784.367380000	20.4898	255	0
1527865784.367565000	20.49	148	0
1527865784.370853000	20.4933	104	1
1527865784.371396000	20.4938	92	0
1527865784.371874000	20.4943	172	0
1527865784.374820000	20.4972	101	1
1527865784.494968000	20.6174	389	1
1527865784.495057000	20.6175	258	1
1527865784.511482000	20.6339	87	0
1527865784.784741000	20.9072	262	0
1527865784.784922000	20.9074	148	0
1527865784.788829000	20.9113	92	0
1527865784.788905000	20.9113	104	1
1527865784.789034000	20.9115	286	0
1527865784.792862000	20.9153	101	1
1527865784.916968000	21.0394	557	1
1527865784.917023000	21.0395	260	1
1527865784.935419000	21.0578	87	0
1527865784.957587000	21.08	87	0
1527865785.207723000	21.3302	255	0
1527865785.207846000	21.3303	148	0
1527865785.210920000	21.3333	92	0
1527865785.211960000	21.3344	110	1
1527865785.242718000	21.3651	195	0
1527865785.246965000	21.3694	98	1
1527865785.449911000	21.5723	1382	1
1527865785.450001000	21.5724	259	1
1527865785.469966000	21.5924	87	0
1527865785.739616000	21.862	254	0
1527865785.740478000	21.8629	148	0
1527865785.743421000	21.8658	92	0
1527865785.743608000	21.866	332	0
1527865785.744041000	21.8665	110	1
1527865785.772204000	21.8946	439	1
1527865785.772295000	21.8947	255	1
1527865785.791224000	21.9137	87	0
1527865786.077408000	22.1998	258	0
1527865786.077544000	22.2	148	0
1527865786.080990000	22.2034	92	0
1527865786.081017000	22.2034	104	1
1527865786.081575000	22.204	294	0
1527865786.085017000	22.2074	101	1
1527865786.403988000	22.5264	391	1
1527865786.404064000	22.5265	259	1
1527865786.421545000	22.544	87	0
1527865786.528572000	22.651	258	0
1527865786.528685000	22.6511	148	0
1527865786.532749000	22.6552	92	0
1527865786.532943000	22.6554	317	0
1527865786.533039000	22.6555	107	1
1527865786.537022000	22.6595	98	1
1527865786.827561000	22.95	394	1
1527865786.827650000	22.9501	258	1
1527865786.845701000	22.9681	87	0
1527865787.135696000	23.2581	301	0
1527865787.135838000	23.2583	148	0
1527865787.140059000	23.2625	104	1
1527865787.140145000	23.2626	92	0
1527865787.140657000	23.2631	245	0
1527865787.143978000	23.2664	101	1
1527865787.162996000	23.2854	389	1
1527865787.163057000	23.2855	255	1
1527865787.190698000	23.3131	87	0
1527865787.293603000	23.416	266	0
1527865787.293736000	23.4162	148	0
1527865787.296447000	23.4189	92	0
1527865787.296695000	23.4191	147	0
1527865787.297130000	23.4196	110	1
1527865788.623302000	24.7457	390	1
1527865788.623399000	24.7458	260	1
1527865788.640237000	24.7627	87	0
1527865789.133988000	25.2564	325	0
1527865789.134114000	25.2565	148	0
1527865789.137522000	25.26	92	0
1527865789.137653000	25.2601	285	0
1527865789.137885000	25.2603	110	1
1527865792.959505000	29.0819	389	1
1527865792.959594000	29.082	258	1
1527865792.976387000	29.0988	87	0
1527865793.127574000	29.25	257	0
1527865793.127755000	29.2502	148	0
1527865793.131427000	29.2539	92	0
1527865793.131616000	29.254	146	0
1527865793.131757000	29.2542	107	1
1527865793.135708000	29.2581	98	1
1527865793.235768000	29.3582	394	1
1527865793.235861000	29.3583	261	1
1527865793.253373000	29.3758	87	0
1527865793.373709000	29.4961	232	0
1527865793.373842000	29.4963	148	0
1527865793.377779000	29.5002	104	1
1527865793.378400000	29.5008	92	0
1527865793.378552000	29.501	136	0
1527865793.381836000	29.5043	101	1
1527865794.187328000	30.3098	390	1
1527865794.187416000	30.3098	261	1
1527865794.205033000	30.3275	87	0
1527865794.469709000	30.5921	257	0
1527865794.469893000	30.5923	148	0
1527865794.473295000	30.5957	92	0
1527865794.473759000	30.5962	338	0
1527865794.473816000	30.5962	107	1
1527865794.477776000	30.6002	98	1
1527865794.614841000	30.7373	395	1
1527865794.614924000	30.7374	271	1
1527865794.630975000	30.7534	87	0
1527865794.752412000	30.8748	303	0
1527865794.752593000	30.875	148	0
1527865794.752790000	30.8752	92	0
1527865794.752994000	30.8754	264	0
1527865794.755816000	30.8782	110	1
1527865794.832327000	30.9548	395	1
1527865794.832419000	30.9548	262	1
1527865794.849036000	30.9715	87	0
1527865795.144816000	31.2672	257	0
1527865795.144997000	31.2674	148	0
1527865795.148666000	31.2711	92	0
1527865795.148824000	31.2713	107	1
1527865795.149509000	31.2719	284	0
1527865795.152850000	31.2753	98	1
1527865795.284070000	31.4065	557	1
1527865795.284168000	31.4066	274	1
1527865795.301410000	31.4238	87	0
1527865795.403906000	31.5263	232	0
1527865795.404080000	31.5265	148	0
1527865795.407471000	31.5299	92	0
1527865795.407717000	31.5301	185	0
1527865795.407922000	31.5304	110	1
1527865795.504500000	31.6269	1382	1
1527865795.504567000	31.627	260	1
1527865795.522151000	31.6446	87	0
1527865795.647714000	31.7701	259	0
1527865795.647896000	31.7703	148	0
1527865795.650463000	31.7729	92	0
1527865795.650674000	31.7731	141	0
1527865795.651901000	31.7743	110	1
1527865795.732290000	31.8547	441	1
1527865795.732382000	31.8548	263	1
1527865795.745820000	31.8682	90	0
1527865795.749277000	31.8717	87	0
1527865795.749925000	31.8724	101	1
1527865795.861389000	31.9838	235	0
1527865795.861515000	31.9839	148	0
1527865795.864934000	31.9874	92	0
1527865795.865041000	31.9875	101	1
1527865795.865149000	31.9876	334	0
1527865795.868890000	31.9913	101	1
1527865796.024274000	32.1467	393	1
1527865796.024336000	32.1468	261	1
1527865796.041868000	32.1643	87	0
1527865796.172320000	32.2947	277	0
1527865796.172515000	32.2949	148	0
1527865796.175880000	32.2983	104	1
1527865796.176980000	32.2994	92	0
1527865796.177188000	32.2996	202	0
1527865796.180857000	32.3033	101	1
1527865796.459963000	32.5824	395	1
1527865796.460051000	32.5825	275	1
1527865796.477848000	32.6003	87	0
1527865796.591886000	32.7143	234	0
1527865796.592104000	32.7145	148	0
1527865796.595801000	32.7182	92	0
1527865796.595928000	32.7184	104	1
1527865796.596560000	32.719	118	0
1527865796.599913000	32.7223	101	1
1527865796.881957000	33.0044	395	1
1527865796.882045000	33.0045	266	1
1527865796.898939000	33.0214	87	0
1527865797.031967000	33.1544	255	0
1527865797.032156000	33.1546	148	0
1527865797.035581000	33.158	92	0
1527865797.035769000	33.1582	302	0
1527865797.036163000	33.1586	110	1
1527865797.316633000	33.4391	391	1
1527865797.316711000	33.4391	274	1
1527865797.334466000	33.4569	87	0
1527865797.626276000	33.7487	257	0
1527865797.626463000	33.7489	148	0
1527865797.629989000	33.7524	104	1
1527865797.630806000	33.7532	92	0
1527865797.631012000	33.7534	89	0
1527865797.635019000	33.7574	101	1
1527865797.736168000	33.8586	395	1
1527865797.736246000	33.8587	269	1
1527865797.753893000	33.8763	87	0
1527865798.030486000	34.1529	300	0
1527865798.030671000	34.1531	148	0
1527865798.033987000	34.1564	104	1
1527865798.034508000	34.1569	92	0
1527865798.034713000	34.1571	135	0
1527865798.038038000	34.1605	101	1
1527865798.148673000	34.2711	394	1
1527865798.148753000	34.2712	273	1
1527865798.165668000	34.2881	87	0
1527865798.446625000	34.5691	333	0
1527865798.446742000	34.5692	148	0
1527865798.450538000	34.573	92	0
1527865798.451102000	34.5735	107	1
1527865798.481439000	34.6039	247	0
1527865798.485039000	34.6075	98	1
1527865798.566692000	34.6891	394	1
1527865798.566781000	34.6892	270	1
1527865798.584651000	34.7071	87	0
1527865798.691019000	34.8134	232	0
1527865798.691204000	34.8136	148	0
1527865798.694894000	34.8173	92	0
1527865798.695082000	34.8175	252	0
1527865798.695140000	34.8176	107	1
1527865798.699021000	34.8214	98	1
1527865798.800884000	34.9233	394	1
1527865798.800973000	34.9234	261	1
1527865798.818354000	34.9408	87	0
1527865798.926487000	35.0489	257	0
1527865798.926675000	35.0491	148	0
1527865798.930062000	35.0525	104	1
1527865798.930751000	35.0532	92	0
1527865798.931101000	35.0535	136	0
1527865798.934091000	35.0565	101	1
1527865799.222447000	35.3449	554	1
1527865799.222510000	35.3449	273	1
1527865799.240268000	35.3627	87	0
1527865799.508658000	35.6311	232	0
1527865799.508842000	35.6313	148	0
1527865799.511902000	35.6343	92	0
1527865799.512065000	35.6345	107	1
1527865799.512096000	35.6345	336	0
1527865799.516059000	35.6385	98	1
1527865799.682081000	35.8045	1384	1
1527865799.682154000	35.8046	265	1
1527865799.700589000	35.823	87	0
1527865799.836490000	35.9589	231	0
1527865799.836666000	35.9591	148	0
1527865799.840124000	35.9626	104	1
1527865799.840602000	35.963	92	0
1527865799.840873000	35.9633	243	0
1527865799.844258000	35.9667	101	1
1527865800.095858000	36.2183	439	1
1527865800.095920000	36.2183	270	1
1527865800.112701000	36.2351	87	0
1527865800.234966000	36.3574	324	0
1527865800.235140000	36.3576	148	0
1527865800.238972000	36.3614	92	0
1527865800.239154000	36.3616	327	0
1527865800.239245000	36.3617	107	1
1527865800.243119000	36.3655	98	1
1527865800.509357000	36.6318	390	1
1527865800.509440000	36.6319	261	1
1527865800.526206000	36.6486	87	0
1527865800.809622000	36.9321	232	0
1527865800.809811000	36.9322	148	0
1527865800.813223000	36.9357	104	1
1527865800.814835000	36.9373	92	0
1527865800.815183000	36.9376	159	0
1527865800.818233000	36.9407	101	1
1527865800.943810000	37.0662	391	1
1527865800.943878000	37.0663	269	1
1527865800.961060000	37.0835	87	0
1527865801.231554000	37.354	255	0
1527865801.231737000	37.3542	148	0
1527865801.235166000	37.3576	104	1
1527865801.235322000	37.3578	92	0
1527865801.239143000	37.3616	98	1
1527865801.266824000	37.3893	271	0
1527865801.270247000	37.3927	98	1
1527865801.390430000	37.5129	395	1
1527865801.390521000	37.5129	263	1
1527865801.408187000	37.5306	87	0
1527865801.676962000	37.7994	262	0
1527865801.677079000	37.7995	148	0
1527865801.680601000	37.803	92	0
1527865801.680744000	37.8032	183	0
1527865801.681213000	37.8036	110	1
1527865801.820427000	37.9429	395	1
1527865801.820500000	37.9429	262	1
1527865801.837578000	37.96	87	0
1527865801.953877000	38.0763	254	0
1527865801.954057000	38.0765	148	0
1527865801.957131000	38.0796	92	0
1527865801.957312000	38.0797	219	0
1527865801.957371000	38.0798	107	1
1527865801.961205000	38.0836	98	1
1527865805.794889000	41.9173	371	1
1527865805.794970000	41.9174	1412	1
1527865805.794996000	41.9174	1412	1
1527865805.795032000	41.9175	1412	1
1527865805.795078000	41.9175	262	1
1527865805.813345000	41.9358	87	0
1527865805.907355000	42.0298	411	0
1527865805.911454000	42.0339	101	1
1527865805.913480000	42.0359	80	0
1527865805.917534000	42.04	98	1
1527865805.995684000	42.1181	394	1
1527865805.995780000	42.1182	259	1
1527865806.012476000	42.1349	87	0
1527865806.131241000	42.2537	256	0
1527865806.131349000	42.2538	148	0
1527865806.134604000	42.257	92	0
1527865806.135064000	42.2575	283	0
1527865806.135580000	42.258	110	1
1527865806.523819000	42.6462	395	1
1527865806.523881000	42.6463	258	1
1527865806.541344000	42.6638	87	0
1527865806.814897000	42.9373	257	0
1527865806.816490000	42.9389	148	0
1527865806.816974000	42.9394	92	0
1527865806.817488000	42.9399	97	0
1527865806.818527000	42.941	110	1
1527865806.843590000	42.966	394	1
1527865806.843654000	42.9661	257	1
1527865806.860887000	42.9833	87	0
1527865806.973824000	43.0963	301	0
1527865806.973996000	43.0964	148	0
1527865806.977568000	43.1	104	1
1527865806.977966000	43.1004	92	0
1527865806.978411000	43.1008	129	0
1527865806.981556000	43.104	101	1
1527865807.214810000	43.3372	556	1
1527865807.214908000	43.3373	260	1
1527865807.232767000	43.3552	87	0
1527865807.537154000	43.6596	336	0
1527865807.537274000	43.6597	148	0
1527865807.541150000	43.6636	92	0
1527865807.541284000	43.6637	245	0
1527865807.541699000	43.6641	110	1
1527865807.594020000	43.7164	1381	1
1527865807.594113000	43.7165	258	1
1527865807.611995000	43.7344	87	0
1527865807.721704000	43.8441	232	0
1527865807.721873000	43.8443	148	0
1527865807.725545000	43.848	104	1
1527865807.725793000	43.8482	92	0
1527865807.726053000	43.8485	187	0
1527865807.729535000	43.852	101	1
1527865807.835097000	43.9575	440	1
1527865807.835168000	43.9576	257	1
1527865807.852392000	43.9748	87	0
1527865808.122253000	44.2447	255	0
1527865808.122438000	44.2449	148	0
1527865808.126139000	44.2486	92	0
1527865808.126333000	44.2488	163	0
1527865808.126551000	44.249	110	1
1527865808.175784000	44.2982	391	1
1527865808.175880000	44.2983	257	1
1527865808.202394000	44.3248	87	0
1527865808.467498000	44.5899	234	0
1527865808.467623000	44.5901	148	0
1527865808.471098000	44.5935	92	0
1527865808.471242000	44.5937	164	0
1527865808.471735000	44.5942	110	1
1527865808.663800000	44.7862	395	1
1527865808.663893000	44.7863	261	1
1527865808.680751000	44.8032	87	0
1527865808.846218000	44.9686	258	0
1527865808.846331000	44.9688	148	0
1527865808.849337000	44.9718	92	0
1527865808.850181000	44.9726	152	0
1527865808.850652000	44.9731	110	1
1527865809.126880000	45.2493	393	1
1527865809.126967000	45.2494	260	1
1527865809.157712000	45.2801	393	1
1527865809.165466000	45.2879	87	0
1527865809.174312000	45.2967	87	0
1527865809.271250000	45.3937	303	0
1527865809.271360000	45.3938	148	0
1527865809.275704000	45.3981	107	1
1527865809.275893000	45.3983	92	0
1527865809.276087000	45.3985	280	0
1527865809.279635000	45.4021	101	1
1527865810.120392000	46.2428	392	1
1527865810.120484000	46.2429	259	1
1527865810.137789000	46.2602	87	0
1527865810.417609000	46.54	257	0
1527865810.417784000	46.5402	148	0
1527865810.421683000	46.5441	92	0
1527865810.421780000	46.5442	104	1
1527865810.421869000	46.5443	138	0
1527865810.425697000	46.5481	101	1
1527865810.590031000	46.7125	392	1
1527865810.590124000	46.7126	258	1
1527865810.618057000	46.7405	87	0
1527865810.882925000	47.0054	260	0
1527865810.883108000	47.0055	148	0
1527865810.886739000	47.0092	104	1
1527865810.886986000	47.0094	92	0
1527865810.887467000	47.0099	262	0
1527865810.890705000	47.0131	101	1
1527865811.040079000	47.1625	391	1
1527865811.040140000	47.1626	259	1
1527865811.057311000	47.1797	87	0
1527865811.178737000	47.3012	257	0
1527865811.178921000	47.3013	148	0
1527865811.182268000	47.3047	92	0
1527865811.182740000	47.3052	327	0
1527865811.182826000	47.3053	107	1
1527865811.186866000	47.3093	98	1
1527865811.443960000	47.5664	391	1
1527865811.444022000	47.5665	258	1
1527865811.460667000	47.5831	87	0
1527865811.733911000	47.8563	232	0
1527865811.734091000	47.8565	148	0
1527865811.737323000	47.8598	92	0
1527865811.737443000	47.8599	226	0
1527865811.737896000	47.8603	110	1
1527865811.883092000	48.0055	390	1
1527865811.883188000	48.0056	260	1
1527865811.900625000	48.0231	87	0
1527865812.210524000	48.333	258	0
1527865812.210640000	48.3331	148	0
1527865812.214809000	48.3372	104	1
1527865812.215379000	48.3378	92	0
1527865812.215753000	48.3382	318	0
1527865812.218812000	48.3412	101	1
1527865812.534072000	48.6565	396	1
1527865812.534146000	48.6566	263	1
1527865812.551815000	48.6742	87	0
1527865812.669841000	48.7923	234	0
1527865812.670023000	48.7925	148	0
1527865812.673832000	48.7963	104	1
1527865812.675271000	48.7977	92	0
1527865812.675479000	48.7979	216	0
1527865812.678837000	48.8013	101	1
1527865812.875884000	48.9983	394	1
1527865812.875971000	48.9984	258	1
1527865812.893744000	49.0162	87	0
1527865813.011754000	49.1342	280	0
1527865813.011869000	49.1343	148	0
1527865813.013736000	49.1362	92	0
1527865813.013902000	49.1363	139	0
1527865813.015884000	49.1383	110	1
1527865813.305262000	49.4277	554	1
1527865813.305322000	49.4278	258	1
1527865813.322455000	49.4449	87	0
1527865813.443248000	49.5657	257	0
1527865813.443363000	49.5658	148	0
1527865813.446964000	49.5694	104	1
1527865813.447270000	49.5697	92	0
1527865813.447723000	49.5702	251	0
1527865813.450936000	49.5734	101	1
1527865813.625211000	49.7476	1381	1
1527865813.625304000	49.7477	258	1
1527865813.642916000	49.7653	87	0
1527865813.765697000	49.8881	277	0
1527865813.765836000	49.8883	148	0
1527865813.769395000	49.8918	92	0
1527865813.769734000	49.8922	172	0
1527865813.769995000	49.8924	110	1
1527865814.826508000	50.9489	441	1
1527865814.826574000	50.949	259	1
1527865814.843579000	50.966	87	0
1527865814.940162000	51.0626	359	0
1527865814.940334000	51.0628	148	0
1527865814.944030000	51.0665	104	1
1527865814.944293000	51.0667	92	0
1527865814.944775000	51.0672	211	0
1527865814.947954000	51.0704	101	1
1527865815.106181000	51.2286	394	1
1527865815.106268000	51.2287	257	1
1527865815.123150000	51.2456	87	0
1527865815.230219000	51.3526	232	0
1527865815.230461000	51.3529	148	0
1527865815.234048000	51.3565	104	1
1527865815.234222000	51.3567	92	0
1527865815.234719000	51.3571	189	0
1527865815.237978000	51.3604	101	1
1527865815.577242000	51.6997	391	1
1527865815.577314000	51.6997	258	1
1527865815.594241000	51.7167	87	0
1527865815.691526000	51.814	232	0
1527865815.691668000	51.8141	148	0
1527865815.695077000	51.8175	104	1
1527865815.695816000	51.8182	92	0
1527865815.696052000	51.8185	335	0
1527865815.700056000	51.8225	101	1
1527865816.006456000	52.1289	391	1
1527865816.006541000	52.129	259	1
1527865816.024694000	52.1471	87	0
1527865816.148745000	52.2712	255	0
1527865816.148869000	52.2713	148	0
1527865816.153112000	52.2755	104	1
1527865816.155729000	52.2782	92	0
1527865816.156272000	52.2787	290	0
1527865816.159083000	52.2815	101	1
1527865816.458177000	52.5806	391	1
1527865816.458266000	52.5807	258	1
1527865816.475522000	52.598	87	0
1527865816.620270000	52.7427	257	0
1527865816.620415000	52.7428	148	0
1527865816.624121000	52.7465	104	1
1527865816.624731000	52.7472	92	0
1527865816.625202000	52.7476	278	0
1527865816.628045000	52.7505	101	1
1527865817.418785000	53.5412	392	1
1527865817.418893000	53.5413	257	1
1527865817.435378000	53.5578	87	0
1527865817.566942000	53.6894	301	0
1527865817.567119000	53.6895	148	0
1527865817.571123000	53.6936	104	1
1527865817.572983000	53.6954	92	0
1527865817.573185000	53.6956	144	0
1527865817.577097000	53.6995	101	1
1527865817.668351000	53.7908	391	1
1527865817.668411000	53.7908	257	1
1527865817.685507000	53.8079	87	0
1527865817.811978000	53.9344	234	0
1527865817.812100000	53.9345	148	0
1527865817.816189000	53.9386	104	1
1527865817.816390000	53.9388	92	0
1527865817.816545000	53.939	243	0
1527865817.820186000	53.9426	101	1
1527865818.188520000	54.3109	391	1
1527865818.188596000	54.311	259	1
1527865818.204897000	54.3273	87	0
1527865818.546751000	54.6692	285	0
1527865818.546918000	54.6693	148	0
1527865818.550249000	54.6727	104	1
1527865818.550992000	54.6734	92	0
1527865818.551136000	54.6736	224	0
1527865818.555224000	54.6777	101	1
1527865818.598352000	54.7208	392	1
1527865818.598419000	54.7208	257	1
1527865818.614717000	54.7371	87	0
1527865818.723977000	54.8464	235	0
1527865818.724254000	54.8467	148	0
1527865818.728258000	54.8507	104	1
1527865818.729002000	54.8514	92	0
1527865818.729389000	54.8518	218	0
1527865818.733228000	54.8557	101	1
1527865823.491520000	59.6139	396	1
1527865823.491609000	59.614	261	1
1527865823.508522000	59.631	87	0
1527865823.613125000	59.7356	257	0
1527865823.613288000	59.7357	148	0
1527865823.615406000	59.7378	92	0
1527865823.615869000	59.7383	229	0
1527865823.616878000	59.7393	110	1
1527865823.702247000	59.8247	391	1
1527865823.702310000	59.8247	261	1
1527865823.718823000	59.8413	87	0
1527865823.853224000	59.9757	235	0
1527865823.853535000	59.976	148	0
1527865823.856857000	59.9793	104	1
1527865823.858144000	59.9806	92	0
1527865823.858350000	59.9808	124	0
1527865823.861858000	59.9843	101	1
1527865823.970474000	60.0929	557	1
1527865823.970566000	60.093	262	1
1527865823.986956000	60.1094	87	0
1527865824.115754000	60.2382	257	0
1527865824.115977000	60.2384	148	0
1527865824.119904000	60.2423	104	1
1527865824.120057000	60.2425	92	0
1527865824.120500000	60.2429	135	0
1527865824.123894000	60.2463	101	1
1527865824.276977000	60.3994	1381	1
1527865824.277079000	60.3995	261	1
1527865824.294545000	60.417	87	0
1527865824.421276000	60.5437	257	0
1527865824.421394000	60.5438	148	0
1527865824.424906000	60.5473	104	1
1527865824.425593000	60.548	92	0
1527865824.425732000	60.5482	170	0
1527865824.429010000	60.5514	101	1
1527865824.734742000	60.8572	444	1
1527865824.734841000	60.8573	268	1
1527865824.751670000	60.8741	87	0
1527865825.050347000	61.1728	324	0
1527865825.050532000	61.173	148	0
1527865825.053943000	61.1764	104	1
1527865825.055366000	61.1778	92	0
1527865825.055570000	61.178	261	0
1527865825.058954000	61.1814	101	1
1527865825.156765000	61.2792	391	1
1527865825.156842000	61.2793	268	1
1527865825.174260000	61.2967	87	0
1527865825.456978000	61.5794	336	0
1527865825.457152000	61.5796	148	0
1527865825.461023000	61.5835	104	1
1527865825.461233000	61.5837	92	0
1527865825.464999000	61.5874	98	1
1527865825.492430000	61.6149	308	0
1527865825.496016000	61.6184	98	1
1527865825.597168000	61.7196	394	1
1527865825.597252000	61.7197	258	1
1527865825.614330000	61.7368	87	0
1527865825.728782000	61.8512	232	0
1527865825.728960000	61.8514	148	0
1527865825.733038000	61.8555	104	1
1527865825.733775000	61.8562	92	0
1527865825.733969000	61.8564	146	0
1527865825.738021000	61.8604	101	1
1527865825.989915000	62.1123	395	1
1527865825.989992000	62.1124	265	1
1527865826.006451000	62.1289	87	0
1527865826.281049000	62.4035	255	0
1527865826.281233000	62.4037	148	0
1527865826.285046000	62.4075	104	1
1527865826.285737000	62.4082	92	0
1527865826.285982000	62.4084	184	0
1527865826.289063000	62.4115	101	1
1527865826.429612000	62.552	394	1
1527865826.429685000	62.5521	270	1
1527865826.447644000	62.5701	87	0
1527865826.663759000	62.7862	232	0
1527865826.663936000	62.7864	148	0
1527865826.668007000	62.7904	92	0
1527865826.668121000	62.7905	104	1
1527865826.672081000	62.7945	98	1
1527865826.699126000	62.8216	255	0
1527865826.703044000	62.8255	98	1
1527865826.842753000	62.9652	390	1
1527865826.842832000	62.9653	265	1
1527865826.859558000	62.982	87	0
1527865827.138087000	63.2605	257	0
1527865827.138232000	63.2607	148	0
1527865827.141686000	63.2641	92	0
1527865827.141826000	63.2643	255	0
1527865827.142197000	63.2646	110	1
1527865827.263940000	63.3864	396	1
1527865827.264029000	63.3865	264	1
1527865827.281084000	63.4035	87	0
1527865827.405499000	63.5279	257	0
1527865827.406229000	63.5287	148	0
1527865827.408609000	63.531	92	0
1527865827.409051000	63.5315	225	0
1527865827.409119000	63.5315	107	1
1527865827.413054000	63.5355	98	1
1527865827.627180000	63.7496	395	1
1527865827.627280000	63.7497	260	1
1527865827.644490000	63.7669	87	0
1527865827.745981000	63.8684	278	0
1527865827.746179000	63.8686	148	0
1527865827.750063000	63.8725	92	0
1527865827.750089000	63.8725	104	1
1527865827.750650000	63.8731	340	0
1527865827.754076000	63.8765	101	1
1527865828.077724000	64.2002	393	1
1527865828.077802000	64.2002	267	1
1527865828.095888000	64.2183	87	0
1527865828.210418000	64.3328	257	0
1527865828.210536000	64.333	148	0
1527865828.214188000	64.3366	104	1
1527865828.215027000	64.3375	92	0
1527865828.215170000	64.3376	294	0
1527865828.219170000	64.3416	101	1
1527865828.318436000	64.4409	557	1
1527865828.318498000	64.4409	257	1
1527865828.335757000	64.4582	87	0
1527865828.477974000	64.6004	262	0
1527865828.478148000	64.6006	148	0
1527865828.482130000	64.6046	104	1
1527865828.483555000	64.606	92	0
1527865828.483778000	64.6062	263	0
1527865828.487116000	64.6095	101	1
1527865828.593311000	64.7157	1384	1
1527865828.593391000	64.7158	263	1
1527865828.610911000	64.7333	87	0
1527865828.713307000	64.8357	235	0
1527865828.713494000	64.8359	148	0
1527865828.717146000	64.8396	104	1
1527865828.717408000	64.8398	92	0
1527865828.717618000	64.84	306	0
1527865828.721125000	64.8436	101	1
1527865828.809739000	64.9322	441	1
1527865828.809797000	64.9322	264	1
1527865828.829741000	64.9522	87	0
1527865828.954673000	65.0771	255	0
1527865828.954855000	65.0773	148	0
1527865828.958338000	65.0808	104	1
1527865828.959629000	65.0821	92	0
1527865828.959915000	65.0823	135	0
1527865828.963144000	65.0856	101	1
1527865829.062169000	65.1846	395	1
1527865829.062257000	65.1847	261	1
1527865829.080170000	65.2026	87	0
1527865829.182418000	65.3048	234	0
1527865829.182581000	65.305	148	0
1527865829.186240000	65.3087	104	1
1527865829.186828000	65.3093	92	0
1527865829.187019000	65.3094	111	0
1527865829.190192000	65.3126	101	1
1527865829.311949000	65.4344	396	1
1527865829.312045000	65.4345	262	1
1527865829.328969000	65.4514	87	0
1527865829.598900000	65.7213	234	0
1527865829.599016000	65.7214	148	0
1527865829.603281000	65.7257	92	0
1527865829.603313000	65.7257	104	1
1527865829.603495000	65.7259	174	0
1527865829.607322000	65.7298	101	1
1527865829.723533000	65.846	395	1
1527865829.723623000	65.8461	266	1
1527865829.740518000	65.8629	87	0
1527865829.845632000	65.9681	256	0
1527865829.845908000	65.9683	148	0
1527865829.849214000	65.9716	104	1
1527865829.849776000	65.9722	92	0
1527865829.849989000	65.9724	100	0
1527865829.853200000	65.9756	101	1
1527865829.955858000	66.0783	391	1
1527865829.955947000	66.0784	261	1
1527865829.973469000	66.0959	87	0
1527865830.078255000	66.2007	326	0
1527865830.078385000	66.2008	148	0
1527865830.082289000	66.2047	104	1
1527865830.083142000	66.2056	92	0
1527865830.083534000	66.206	116	0
1527865830.087277000	66.2097	101	1
1527865830.187843000	66.3103	391	1
1527865830.187931000	66.3104	257	1
1527865830.204576000	66.327	87	0
1527865830.309576000	66.432	336	0
1527865830.309755000	66.4322	148	0
1527865830.313233000	66.4357	104	1
1527865830.314341000	66.4368	92	0
1527865830.314761000	66.4372	217	0
1527865830.318223000	66.4407	101	1
1527865830.404965000	66.5274	395	1
1527865830.405051000	66.5275	265	1
1527865830.422355000	66.5448	87	0
1527865830.524296000	66.6467	231	0
1527865830.524478000	66.6469	148	0
1527865830.528223000	66.6507	104	1
1527865830.529920000	66.6523	92	0
1527865830.530132000	66.6526	89	0
1527865830.533208000	66.6556	101	1
1527865830.651710000	66.7741	394	1
1527865830.651769000	66.7742	256	1
1527865830.668642000	66.7911	87	0
1527865830.779069000	66.9015	232	0
1527865830.779252000	66.9017	148	0
1527865830.783241000	66.9057	104	1
1527865830.784007000	66.9064	92	0
1527865830.784220000	66.9066	324	0
1527865830.787235000	66.9097	101	1
1527865830.882001000	67.0044	390	1
1527865830.882087000	67.0045	262	1
1527865830.898917000	67.0213	87	0
1527865830.997305000	67.1197	257	0
1527865830.997450000	67.1199	148	0
1527865831.001264000	67.1237	104	1
1527865831.001828000	67.1243	92	0
1527865831.002238000	67.1247	112	0
1527865831.005241000	67.1277	101	1
1527865831.161640000	67.2841	558	1
1527865831.161754000	67.2842	260	1
1527865831.180998000	67.3034	87	0
1527865831.317096000	67.4395	232	0
1527865831.317260000	67.4397	148	0
1527865831.321046000	67.4435	92	0
1527865831.321227000	67.4437	262	0
1527865831.321288000	67.4437	107	1
1527865831.325269000	67.4477	98	1
1527865831.640995000	67.7634	1384	1
1527865831.641087000	67.7635	270	1
1527865831.657947000	67.7804	87	0
1527865831.760972000	67.8834	258	0
1527865831.761088000	67.8835	148	0
1527865831.763953000	67.8864	92	0
1527865831.764099000	67.8865	335	0
1527865831.765311000	67.8877	110	1
1527865831.938896000	68.0613	446	1
1527865831.938988000	68.0614	263	1
1527865831.956596000	68.079	87	0
1527865832.071390000	68.1938	303	0
1527865832.071555000	68.194	148	0
1527865832.075019000	68.1974	92	0
1527865832.075332000	68.1978	107	1
1527865832.076457000	68.1989	180	0
1527865832.080348000	68.2028	98	1
1527865832.360957000	68.4834	392	1
1527865832.361029000	68.4835	266	1
1527865832.378201000	68.5006	87	0
1527865832.483711000	68.6061	232	0
1527865832.483822000	68.6063	148	0
1527865832.487444000	68.6099	104	1
1527865832.488565000	68.611	92	0
1527865832.488721000	68.6111	142	0
1527865832.492407000	68.6148	101	1
1527865832.759808000	68.8822	393	1
1527865832.759900000	68.8823	258	1
1527865832.777868000	68.9003	87	0
1527865832.880419000	69.0028	262	0
1527865832.880606000	69.003	148	0
1527865832.884403000	69.0068	92	0
1527865832.884458000	69.0069	104	1
1527865832.884970000	69.0074	175	0
1527865832.888430000	69.0109	101	1
1527865833.106204000	69.2286	372	1
1527865833.106295000	69.2287	1412	1
1527865833.106320000	69.2287	1412	1
1527865833.106363000	69.2288	1412	1
1527865833.106413000	69.2288	565	1
1527865833.124097000	69.2465	87	0
1527865833.125309000	69.2477	324	1
1527865833.125367000	69.2478	258	1
1527865833.143229000	69.2657	87	0
1527865833.151680000	69.2741	87	0
1527865833.215773000	69.3382	413	0
1527865833.219468000	69.3419	107	1
1527865833.222738000	69.3452	80	0
1527865833.226452000	69.3489	98	1
1527865833.284959000	69.4074	241	0
1527865833.285238000	69.4077	148	0
1527865833.288404000	69.4108	101	1
1527865833.290256000	69.4127	92	0
1527865833.290460000	69.4129	98	0
1527865833.294417000	69.4168	101	1
1527865833.490568000	69.613	394	1
1527865833.490666000	69.6131	264	1
1527865833.508381000	69.6308	87	0
1527865833.613457000	69.7359	232	0
1527865833.613630000	69.7361	148	0
1527865833.616869000	69.7393	92	0
1527865833.617343000	69.7398	181	0
1527865833.617458000	69.7399	107	1
1527865833.621402000	69.7438	98	1
1527865833.795990000	69.9184	395	1
1527865833.796055000	69.9185	261	1
1527865833.812417000	69.9348	87	0
1527865833.924463000	70.0469	277	0
1527865833.924651000	70.0471	148	0
1527865833.928500000	70.0509	104	1
1527865833.929446000	70.0519	92	0
1527865833.929752000	70.0522	138	0
1527865833.933501000	70.0559	101	1
1527865834.236409000	70.3588	394	1
1527865834.236500000	70.3589	262	1
1527865834.253615000	70.376	87	0
1527865834.369197000	70.4916	301	0
1527865834.370715000	70.4931	158	0
1527865834.372917000	70.4953	112	0
1527865834.373503000	70.4959	107	1
1527865834.658800000	70.7812	390	1
1527865834.658865000	70.7813	264	1
1527865834.676313000	70.7987	87	0
1527865834.811371000	70.9338	337	0
1527865834.811488000	70.9339	148	0
1527865834.814240000	70.9367	92	0
1527865834.814390000	70.9368	284	0
1527865834.815464000	70.9379	110	1
1527865834.907833000	71.0303	396	1
1527865834.908123000	71.0306	269	1
1527865834.925687000	71.0481	87	0
1527865835.046244000	71.1687	257	0
1527865835.046430000	71.1689	148	0
1527865835.049967000	71.1724	92	0
1527865835.050139000	71.1726	227	0
1527865835.050561000	71.173	110	1
1527865835.171839000	71.2943	553	1
1527865835.171902000	71.2943	263	1
1527865835.189134000	71.3116	87	0
1527865835.325623000	71.4481	236	0
1527865835.325846000	71.4483	148	0
1527865835.328563000	71.451	92	0
1527865835.329360000	71.4518	88	0
1527865835.329488000	71.4519	110	1
1527865835.595818000	71.7182	1385	1
1527865835.595876000	71.7183	267	1
1527865835.615128000	71.7376	87	0
1527865835.743807000	71.8662	234	0
1527865835.744037000	71.8665	148	0
1527865835.747540000	71.87	104	1
1527865835.748828000	71.8713	92	0
1527865835.749035000	71.8715	281	0
1527865835.752542000	71.875	101	1
1527865836.047414000	72.1698	444	1
1527865836.047490000	72.1699	270	1
1527865836.064585000	72.187	87	0
1527865836.108598000	72.231	306	1
1527865836.108702000	72.2311	1412	1
1527865836.108739000	72.2312	1412	1
1527865836.108773000	72.2312	1412	1
1527865836.108809000	72.2312	1412	1
1527865836.108832000	72.2313	1412	1
1527865836.108873000	72.2313	1412	1
1527865836.108911000	72.2313	1412	1
1527865836.108945000	72.2314	1412	1
1527865836.108980000	72.2314	1412	1
1527865836.109017000	72.2314	1412	1
1527865836.109050000	72.2315	1412	1
1527865836.109085000	72.2315	1412	1
1527865836.109107000	72.2315	1412	1
1527865836.109144000	72.2316	145	1
1527865836.126320000	72.2487	87	0
1527865836.128865000	72.2513	87	0
1527865836.187812000	72.3102	257	0
1527865836.187996000	72.3104	148	0
1527865836.191544000	72.314	110	1
1527865836.191673000	72.3141	92	0
1527865836.192122000	72.3146	152	0
1527865836.195526000	72.318	101	1
1527865836.261734000	72.3842	429	0
1527865836.265633000	72.3881	98	1
1527865836.268501000	72.3909	80	0
1527865836.272645000	72.3951	98	1
1527865836.467805000	72.5902	391	1
1527865836.467871000	72.5903	264	1
1527865836.485259000	72.6077	87	0
1527865836.590951000	72.7134	257	0
1527865836.591078000	72.7135	148	0
1527865836.594668000	72.7171	104	1
1527865836.595492000	72.7179	92	0
1527865836.596792000	72.7192	159	0
1527865836.599641000	72.7221	101	1
1527865836.908018000	73.0304	395	1
1527865836.908077000	73.0305	265	1
1527865836.924583000	73.047	87	0
1527865837.025337000	73.1478	283	0
1527865837.025510000	73.1479	148	0
1527865837.029389000	73.1518	92	0
1527865837.029640000	73.1521	107	1
1527865837.029730000	73.1522	101	0
1527865837.033590000	73.156	98	1
1527865837.190270000	73.3127	390	1
1527865837.190336000	73.3128	264	1
1527865837.207049000	73.3295	87	0
1527865837.306650000	73.4291	232	0
1527865837.306833000	73.4293	148	0
1527865837.310247000	73.4327	92	0
1527865837.310622000	73.4331	107	1
1527865837.310763000	73.4332	263	0
1527865837.314618000	73.437	98	1
1527865837.439939000	73.5624	390	1
1527865837.440032000	73.5625	262	1
1527865837.456704000	73.5791	87	0
1527865837.560718000	73.6831	231	0
1527865837.562016000	73.6844	148	0
1527865837.564633000	73.6871	104	1
1527865837.564662000	73.6871	92	0
1527865837.565224000	73.6877	101	0
1527865837.568699000	73.6911	101	1
1527865837.859868000	73.9823	390	1
1527865837.859966000	73.9824	270	1
1527865837.877005000	73.9994	87	0
1527865837.985457000	74.1079	257	0
1527865837.985572000	74.108	148	0
1527865837.989728000	74.1122	104	1
1527865837.990045000	74.1125	92	0
1527865837.990595000	74.113	295	0
1527865837.993722000	74.1162	101	1
1527865838.313796000	74.4362	396	1
1527865838.313882000	74.4363	264	1
1527865838.331654000	74.4541	87	0
1527865838.436164000	74.5586	232	0
1527865838.436282000	74.5587	148	0
1527865838.439763000	74.5622	104	1
1527865838.440674000	74.5631	92	0
1527865838.441061000	74.5635	98	0
1527865838.444747000	74.5672	101	1
1527865838.534901000	74.6573	391	1
1527865838.534998000	74.6574	264	1
1527865838.552539000	74.675	87	0
1527865838.654214000	74.7766	254	0
1527865838.654330000	74.7768	148	0
1527865838.657791000	74.7802	104	1
1527865838.659186000	74.7816	92	0
1527865838.659987000	74.7824	208	0
1527865838.662759000	74.7852	101	1
1527865838.782280000	74.9047	395	1
1527865838.782373000	74.9048	261	1
1527865838.799483000	74.9219	87	0
1527865838.901136000	75.0236	326	0
1527865838.901318000	75.0237	148	0
1527865838.903643000	75.0261	92	0
1527865838.904082000	75.0265	210	0
1527865838.904715000	75.0271	110	1
1527865838.992519000	75.1149	391	1
1527865838.992594000	75.115	264	1
1527865839.009255000	75.1317	87	0
1527865839.123399000	75.2458	334	0
1527865839.123583000	75.246	148	0
1527865839.127587000	75.25	92	0
1527865839.127718000	75.2501	315	0
1527865839.127902000	75.2503	110	1
1527865839.314462000	75.4369	553	1
1527865839.314551000	75.437	265	1
1527865839.333182000	75.4556	87	0
1527865839.440697000	75.5631	232	0
1527865839.440863000	75.5633	148	0
1527865839.444779000	75.5672	104	1
1527865839.445375000	75.5678	92	0
1527865839.445534000	75.568	340	0
1527865839.448768000	75.5712	101	1
1527865839.724300000	75.8467	1380	1
1527865839.724385000	75.8468	265	1
1527865839.745386000	75.8678	87	0
1527865839.872956000	75.9954	232	0
1527865839.873142000	75.9956	148	0
1527865839.876263000	75.9987	92	0
1527865839.876534000	75.999	240	0
1527865839.876769000	75.9992	110	1
1527865840.146629000	76.2691	444	1
1527865840.146712000	76.2691	266	1
1527865840.164272000	76.2867	87	0
1527865840.283743000	76.4062	255	0
1527865840.283922000	76.4064	148	0
1527865840.286570000	76.409	92	0
1527865840.286773000	76.4092	181	0
1527865840.287783000	76.4102	110	1
1527865840.562267000	76.6847	394	1
1527865840.562345000	76.6848	272	1
1527865840.579487000	76.7019	87	0
1527865840.736973000	76.8594	234	0
1527865840.738387000	76.8608	148	0
1527865840.740861000	76.8633	104	1
1527865840.742437000	76.8649	92	0
1527865840.743261000	76.8657	134	0
1527865840.745828000	76.8683	101	1
1527865840.888188000	77.0106	395	1
1527865840.888249000	77.0107	263	1
1527865840.906693000	77.0291	87	0
1527865841.038189000	77.1606	255	0
1527865841.038372000	77.1608	148	0
1527865841.041787000	77.1642	92	0
1527865841.041904000	77.1643	104	1
1527865841.041990000	77.1644	161	0
1527865841.045883000	77.1683	101	1
1527865841.398719000	77.5211	395	1
1527865841.398823000	77.5213	270	1
1527865841.416303000	77.5387	87	0
1527865841.537247000	77.6597	277	0
1527865841.537428000	77.6599	148	0
1527865841.540732000	77.6632	92	0
1527865841.540848000	77.6633	107	1
1527865841.541351000	77.6638	176	0
1527865841.544839000	77.6673	98	1
1527865841.670663000	77.7931	389	1
1527865841.670752000	77.7932	263	1
1527865841.687925000	77.8104	87	0
1527865841.793819000	77.9162	257	0
1527865841.793997000	77.9164	148	0
1527865841.797965000	77.9204	104	1
1527865841.798781000	77.9212	92	0
1527865841.798995000	77.9214	251	0
1527865841.802961000	77.9254	101	1
1527865841.962403000	78.0848	391	1
1527865841.962463000	78.0849	261	1
1527865841.979313000	78.1017	87	0
1527865842.097596000	78.22	283	0
1527865842.097779000	78.2202	148	0
1527865842.101991000	78.2244	104	1
1527865842.102161000	78.2246	92	0
1527865842.102283000	78.2247	138	0
1527865842.105879000	78.2283	101	1
1527865842.401298000	78.5237	391	1
1527865842.401390000	78.5238	272	1
1527865842.418838000	78.5413	87	0
1527865842.544615000	78.667	231	0
1527865842.544780000	78.6672	148	0
1527865842.548994000	78.6714	92	0
1527865842.549048000	78.6715	104	1
1527865842.549226000	78.6717	273	0
1527865842.552923000	78.6754	101	1
1527865842.813529000	78.936	393	1
1527865842.813620000	78.936	268	1
1527865842.832565000	78.955	87	0
1527865842.951118000	79.0735	257	0
1527865842.951301000	79.0737	148	0
1527865842.954195000	79.0766	92	0
1527865842.954808000	79.0772	294	0
1527865842.954953000	79.0774	110	1
1527865843.232302000	79.3547	391	1
1527865843.232357000	79.3548	266	1
1527865843.249313000	79.3717	87	0
1527865843.377967000	79.5004	231	0
1527865843.378084000	79.5005	148	0
1527865843.381007000	79.5034	92	0
1527865843.381174000	79.5036	253	0
1527865843.381976000	79.5044	110	1
1527865843.642913000	79.7653	389	1
1527865843.643000000	79.7654	263	1
1527865843.659619000	79.782	87	0
1527865843.761418000	79.8838	232	0
1527865843.761543000	79.884	148	0
1527865843.765014000	79.8874	104	1
1527865843.765586000	79.888	92	0
1527865843.765811000	79.8882	174	0
1527865843.769103000	79.8915	101	1
1527865844.078237000	80.2007	556	1
1527865844.078311000	80.2007	259	1
1527865844.095445000	80.2179	87	0
1527865844.233775000	80.3562	279	0
1527865844.234986000	80.3574	148	0
1527865844.238012000	80.3604	104	1
1527865844.238105000	80.3605	92	0
1527865844.240392000	80.3628	243	0
1527865844.242016000	80.3644	101	1
1527865844.497457000	80.6199	1384	1
1527865844.497548000	80.62	258	1
1527865844.516384000	80.6388	87	0
1527865844.617347000	80.7398	303	0
1527865844.617534000	80.74	148	0
1527865844.621112000	80.7435	104	1
1527865844.624130000	80.7466	92	0
1527865844.624307000	80.7467	241	0
1527865844.628099000	80.7505	101	1
1527865848.014069000	84.1365	421	1
1527865848.014153000	84.1366	1412	1
1527865848.014179000	84.1366	1412	1
1527865848.014219000	84.1366	1412	1
1527865848.014272000	84.1367	1386	1
1527865848.033018000	84.1554	87	0
1527865848.126440000	84.2489	484	0
1527865848.130300000	84.2527	101	1
1527865848.131733000	84.2542	80	0
1527865848.135300000	84.2577	98	1
1527865848.215360000	84.3378	395	1
1527865848.215453000	84.3379	260	1
1527865848.233209000	84.3556	87	0
1527865848.506450000	84.6289	263	0
1527865848.506628000	84.6291	148	0
1527865848.510290000	84.6327	92	0
1527865848.510409000	84.6328	104	1
1527865848.510438000	84.6329	181	0
1527865848.514254000	84.6367	101	1
1527865848.631978000	84.7544	394	1
1527865848.632039000	84.7545	263	1
1527865848.649576000	84.772	87	0
1527865848.937751000	85.0602	255	0
1527865848.937869000	85.0603	148	0
1527865848.941300000	85.0637	92	0
1527865848.941395000	85.0638	104	1
1527865848.941432000	85.0639	288	0
1527865848.945351000	85.0678	101	1
1527865849.172796000	85.2952	394	1
1527865849.172891000	85.2953	262	1
1527865849.189741000	85.3122	87	0
1527865849.388276000	85.5107	232	0
1527865849.388465000	85.5109	148	0
1527865849.392323000	85.5148	104	1
1527865849.392923000	85.5154	92	0
1527865849.393053000	85.5155	88	0
1527865849.396363000	85.5188	101	1
1527865849.414448000	85.5369	395	1
1527865849.414504000	85.5369	261	1
1527865849.431194000	85.5536	87	0
1527865849.555256000	85.6777	234	0
1527865849.555453000	85.6779	148	0
1527865849.559309000	85.6817	104	1
1527865849.560070000	85.6825	92	0
1527865849.560543000	85.683	306	0
1527865849.563365000	85.6858	101	1
1527865849.843912000	85.9663	391	1
1527865849.844004000	85.9664	260	1
1527865849.860958000	85.9834	87	0
1527865849.958529000	86.081	303	0
1527865849.958714000	86.0811	148	0
1527865849.962407000	86.0848	104	1
1527865849.963746000	86.0862	92	0
1527865849.964513000	86.0869	143	0
1527865849.967394000	86.0898	101	1
1527865850.075439000	86.1979	392	1
1527865850.075504000	86.1979	261	1
1527865850.093717000	86.2161	87	0
1527865850.213838000	86.3363	255	0
1527865850.214003000	86.3364	148	0
1527865850.217365000	86.3398	104	1
1527865850.217738000	86.3402	92	0
1527865850.217887000	86.3403	187	0
1527865850.221331000	86.3438	101	1
1527865850.315763000	86.4382	391	1
1527865850.315855000	86.4383	260	1
1527865850.333228000	86.4557	87	0
1527865850.451772000	86.5742	263	0
1527865850.451974000	86.5744	148	0
1527865850.455434000	86.5779	104	1
1527865850.456195000	86.5786	92	0
1527865850.456352000	86.5788	286	0
1527865850.460346000	86.5828	101	1
1527865850.736181000	86.8586	393	1
1527865850.736258000	86.8587	263	1
1527865850.753655000	86.8761	87	0
1527865850.897135000	87.0196	255	0
1527865850.897280000	87.0197	148	0
1527865850.900277000	87.0227	92	0
1527865850.900743000	87.0232	271	0
1527865850.901369000	87.0238	110	1
1527865851.235939000	87.3584	390	1
1527865851.236032000	87.3585	260	1
1527865851.252749000	87.3752	87	0
1527865851.373404000	87.4958	232	0
1527865851.373527000	87.496	148	0
1527865851.377494000	87.4999	104	1
1527865851.378662000	87.5011	92	0
1527865851.378787000	87.5012	188	0
1527865851.382480000	87.5049	101	1
1527865851.536790000	87.6592	553	1
1527865851.536853000	87.6593	261	1
1527865851.554341000	87.6768	87	0
1527865851.844657000	87.9671	235	0
1527865851.844776000	87.9672	148	0
1527865851.848235000	87.9707	92	0
1527865851.848390000	87.9708	282	0
1527865851.848547000	87.971	110	1
1527865851.975731000	88.0982	1381	1
1527865851.975790000	88.0982	263	1
1527865851.994454000	88.1169	87	0
1527865852.097195000	88.2196	254	0
1527865852.097324000	88.2198	148	0
1527865852.100950000	88.2234	92	0
1527865852.101379000	88.2238	271	0
1527865852.101471000	88.2239	107	1
1527865852.105452000	88.2279	98	1
1527865852.676576000	88.799	439	1
1527865852.676649000	88.7991	262	1
1527865852.694060000	88.8165	87	0
1527865852.805370000	88.9278	254	0
1527865852.806250000	88.9287	148	0
1527865852.809596000	88.932	104	1
1527865852.810151000	88.9326	92	0
1527865852.810552000	88.933	212	0
1527865852.813482000	88.9359	101	1
1527865852.975840000	89.0983	391	1
1527865852.975932000	89.0984	263	1
1527865852.992818000	89.1152	87	0
1527865853.096359000	89.2188	327	0
1527865853.096468000	89.2189	148	0
1527865853.100583000	89.223	104	1
1527865853.100635000	89.2231	92	0
1527865853.101170000	89.2236	175	0
1527865853.104567000	89.227	101	1
1527865853.397081000	89.5195	396	1
1527865853.397140000	89.5196	259	1
1527865853.413742000	89.5362	87	0
1527865853.538843000	89.6613	302	0
1527865853.539012000	89.6614	148	0
1527865853.542618000	89.665	104	1
1527865853.542889000	89.6653	92	0
1527865853.543400000	89.6658	173	0
1527865853.546601000	89.669	101	1
1527865853.685049000	89.8075	394	1
1527865853.685135000	89.8076	258	1
1527865853.701256000	89.8237	87	0
1527865853.844076000	89.9665	232	0
1527865853.844255000	89.9667	148	0
1527865853.847564000	89.97	104	1
1527865853.847872000	89.9703	92	0
1527865853.848325000	89.9708	315	0
1527865853.851615000	89.974	101	1
1527865853.916149000	90.0386	395	1
1527865853.916212000	90.0386	263	1
1527865853.933209000	90.0556	87	0
1527865854.041956000	90.1644	287	0
1527865854.042077000	90.1645	148	0
1527865854.045476000	90.1679	92	0
1527865854.045573000	90.168	104	1
1527865854.045909000	90.1683	178	0
1527865854.049640000	90.1721	101	1
1527865854.145811000	90.2682	395	1
1527865854.145900000	90.2683	261	1
1527865854.164036000	90.2865	87	0
1527865854.289627000	90.4121	231	0
1527865854.289736000	90.4122	148	0
1527865854.293661000	90.4161	104	1
1527865854.293746000	90.4162	92	0
1527865854.294286000	90.4167	161	0
1527865854.297642000	90.4201	101	1
1527865854.636928000	90.7594	390	1
1527865854.637018000	90.7594	259	1
1527865854.654448000	90.7769	87	0
1527865854.760906000	90.8833	231	0
1527865854.761050000	90.8835	148	0
1527865854.764689000	90.8871	104	1
1527865854.766742000	90.8892	92	0
1527865854.766933000	90.8894	201	0
1527865854.770673000	90.8931	101	1
1527865855.318155000	91.4406	389	1
1527865855.318243000	91.4407	258	1
1527865855.334741000	91.4572	87	0
1527865855.448506000	91.5709	255	0
1527865855.448637000	91.5711	148	0
1527865855.452732000	91.5752	104	1
1527865855.452754000	91.5752	92	0
1527865855.453312000	91.5757	108	0
1527865855.456683000	91.5791	101	1
1527865857.007008000	93.1294	395	1
1527865857.007074000	93.1295	260	1
1527865857.024404000	93.1468	87	0
1527865857.124748000	93.2472	303	0
1527865857.124948000	93.2474	148	0
1527865857.129007000	93.2514	104	1
1527865857.129738000	93.2522	92	0
1527865857.129910000	93.2523	332	0
1527865857.132979000	93.2554	101	1
1527865857.443357000	93.5658	392	1
1527865857.443450000	93.5659	259	1
1527865857.459820000	93.5822	87	0
1527865857.571994000	93.6944	255	0
1527865857.572148000	93.6946	148	0
1527865857.576038000	93.6985	104	1
1527865857.576928000	93.6994	92	0
1527865857.577583000	93.7	311	0
1527865857.581022000	93.7035	101	1
1527865858.094649000	94.2171	552	1
1527865858.094737000	94.2172	260	1
1527865858.111980000	94.2344	87	0
1527865858.228935000	94.3514	283	0
1527865858.229054000	94.3515	148	0
1527865858.233089000	94.3555	104	1
1527865858.233658000	94.3561	92	0
1527865858.236982000	94.3594	98	1
1527865858.264032000	94.3865	181	0
1527865858.268076000	94.3905	98	1
1527865858.354771000	94.4772	1379	1
1527865858.354830000	94.4773	259	1
1527865858.372406000	94.4948	87	0
1527865858.491541000	94.614	231	0
1527865858.491682000	94.6141	148	0
1527865858.495083000	94.6175	104	1
1527865858.495819000	94.6182	92	0
1527865858.496601000	94.619	310	0
1527865858.500082000	94.6225	101	1
1527865858.766594000	94.889	439	1
1527865858.766640000	94.8891	259	1
1527865858.783913000	94.9063	87	0
1527865858.898557000	95.021	257	0
1527865858.898747000	95.0212	148	0
1527865858.901219000	95.0236	92	0
1527865858.901413000	95.0238	186	0
1527865858.902048000	95.0245	110	1
1527865859.258683000	95.3811	391	1
1527865859.258780000	95.3812	263	1
1527865859.275399000	95.3978	87	0
1527865859.378042000	95.5005	234	0
1527865859.378159000	95.5006	148	0
1527865859.381615000	95.504	92	0
1527865859.381752000	95.5042	291	0
1527865859.382219000	95.5046	110	1
1527865859.568862000	95.6913	396	1
1527865859.568938000	95.6914	264	1
1527865859.587052000	95.7095	87	0
1527865859.689701000	95.8121	235	0
1527865859.689808000	95.8122	148	0
1527865859.693102000	95.8155	104	1
1527865859.694646000	95.8171	92	0
1527865859.694834000	95.8173	273	0
1527865859.698079000	95.8205	101	1
1527865859.936317000	96.0587	396	1
1527865859.936384000	96.0588	259	1
1527865859.953079000	96.0755	87	0
1527865860.065700000	96.1881	279	0
1527865860.065812000	96.1882	148	0
1527865860.070070000	96.1925	92	0
1527865860.070166000	96.1926	104	1
1527865860.070913000	96.1933	117	0
1527865860.074162000	96.1966	101	1
1527865860.166223000	96.2887	394	1
1527865860.166312000	96.2887	258	1
1527865860.183034000	96.3055	87	0
1527865860.446663000	96.5691	303	0
1527865860.446788000	96.5692	148	0
1527865860.449828000	96.5723	92	0
1527865860.450161000	96.5726	107	1
1527865860.481749000	96.6042	211	0
1527865860.485194000	96.6076	98	1
1527865860.586460000	96.7089	396	1
1527865860.586521000	96.7089	262	1
1527865860.604485000	96.7269	87	0
1527865860.737155000	96.8596	305	0
1527865860.737305000	96.8597	148	0
1527865860.741069000	96.8635	92	0
1527865860.741167000	96.8636	104	1
1527865860.741202000	96.8636	140	0
1527865860.745107000	96.8675	101	1
1527865860.999486000	97.1219	393	1
1527865860.999564000	97.122	259	1
1527865861.015951000	97.1384	87	0
1527865861.133843000	97.2563	255	0
1527865861.134019000	97.2564	148	0
1527865861.138142000	97.2606	92	0
1527865861.138236000	97.2607	104	1
1527865861.141845000	97.2643	167	0
1527865861.142330000	97.2648	101	1
1527865861.297634000	97.4201	390	1
1527865861.297725000	97.4202	259	1
1527865861.314484000	97.4369	87	0
1527865861.654592000	97.777	264	0
1527865861.654698000	97.7771	148	0
1527865861.658264000	97.7807	104	1
1527865861.659373000	97.7818	92	0
1527865861.659521000	97.7819	170	0
1527865861.663189000	97.7856	101	1
1527865862.748706000	98.8711	394	1
1527865862.748773000	98.8712	261	1
1527865862.768607000	98.891	87	0
1527865862.904351000	99.0268	254	0
1527865862.904526000	99.027	148	0
1527865862.908128000	99.0306	104	1
1527865862.909567000	99.032	92	0
1527865862.909702000	99.0321	215	0
1527865862.913111000	99.0355	101	1
1527865863.045425000	99.1679	389	1
1527865863.045518000	99.1679	261	1
1527865863.063492000	99.1859	87	0
1527865863.161452000	99.2839	231	0
1527865863.161593000	99.284	148	0
1527865863.165134000	99.2876	104	1
1527865863.166139000	99.2886	92	0
1527865863.166348000	99.2888	211	0
1527865863.170128000	99.2926	101	1
1527865863.466590000	99.589	551	1
1527865863.466676000	99.5891	259	1
1527865863.483231000	99.6057	87	0
1527865863.582384000	99.7048	234	0
1527865863.582573000	99.705	148	0
1527865863.585750000	99.7082	92	0
1527865863.586162000	99.7086	107	1
1527865863.586737000	99.7092	124	0
1527865863.590143000	99.7126	98	1
1527865864.475737000	100.598	1380	1
1527865864.475798000	100.598	259	1
1527865864.492958000	100.615	87	0
1527865864.626952000	100.749	300	0
1527865864.627069000	100.749	148	0
1527865864.630505000	100.753	92	0
1527865864.630649000	100.753	212	0
1527865864.631147000	100.754	110	1
1527865864.715424000	100.838	443	1
1527865864.715521000	100.838	260	1
1527865864.733292000	100.856	87	0
1527865864.842126000	100.965	254	0
1527865864.842262000	100.965	148	0
1527865864.846233000	100.969	104	1
1527865864.847645000	100.97	92	0
1527865864.847794000	100.97	226	0
1527865864.851226000	100.974	101	1
1527865864.985582000	101.108	390	1
1527865864.985672000	101.108	259	1
1527865865.002609000	101.125	87	0
1527865865.013201000	101.136	87	0
1527865865.128853000	101.251	285	0
1527865865.129035000	101.251	148	0
1527865865.132234000	101.255	107	1
1527865865.132719000	101.255	92	0
1527865865.132951000	101.255	227	0
1527865865.136239000	101.259	101	1
1527865865.356404000	101.479	391	1
1527865865.356470000	101.479	259	1
1527865865.373546000	101.496	87	0
1527865865.480395000	101.603	232	0
1527865865.480580000	101.603	148	0
1527865865.484271000	101.607	104	1
1527865865.484846000	101.607	92	0
1527865865.485227000	101.608	191	0
1527865865.488252000	101.611	101	1
1527865867.221643000	103.344	391	1
1527865867.221740000	103.344	258	1
1527865867.238659000	103.361	87	0
1527865867.350179000	103.473	255	0
1527865867.350354000	103.473	148	0
1527865867.354005000	103.476	92	0
1527865867.354242000	103.477	107	1
1527865867.354469000	103.477	193	0
1527865867.358098000	103.481	98	1
1527865867.440325000	103.563	390	1
1527865867.440390000	103.563	260	1
1527865867.457135000	103.58	87	0
1527865867.573215000	103.696	234	0
1527865867.573379000	103.696	148	0
1527865867.577177000	103.7	104	1
1527865867.577373000	103.7	92	0
1527865867.577767000	103.7	207	0
1527865867.581089000	103.704	101	1
1527865867.670470000	103.793	391	1
1527865867.670536000	103.793	261	1
1527865867.687766000	103.81	87	0
1527865867.819384000	103.942	234	0
1527865867.819525000	103.942	148	0
1527865867.823196000	103.946	104	1
1527865867.878284000	104.001	92	0
1527865867.879477000	104.002	324	0
1527865867.882220000	104.005	101	1
1527865868.091501000	104.214	394	1
1527865868.091578000	104.214	259	1
1527865868.108844000	104.231	87	0
1527865868.222359000	104.345	277	0
1527865868.222534000	104.345	148	0
1527865868.226000000	104.348	92	0
1527865868.226220000	104.349	107	1
1527865868.227411000	104.35	320	0
1527865868.231201000	104.354	98	1
1527865868.441534000	104.564	394	1
1527865868.441621000	104.564	258	1
1527865868.458386000	104.581	87	0
1527865868.580746000	104.703	301	0
1527865868.580887000	104.703	148	0
1527865868.584204000	104.707	104	1
1527865868.585741000	104.708	92	0
1527865868.585914000	104.708	312	0
1527865868.589223000	104.712	101	1
1527865869.849659000	105.972	390	1
1527865869.849724000	105.972	259	1
1527865869.867823000	105.99	87	0
1527865869.965828000	106.088	328	0
1527865869.965996000	106.088	148	0
1527865869.969855000	106.092	104	1
1527865869.970104000	106.093	92	0
1527865869.970317000	106.093	309	0
1527865869.973879000	106.096	101	1
1527865870.157712000	106.28	392	1
1527865870.157797000	106.28	260	1
1527865870.175434000	106.298	87	0
1527865870.275090000	106.398	234	0
1527865870.275231000	106.398	148	0
1527865870.278749000	106.401	92	0
1527865870.278930000	106.401	104	1
1527865870.279173000	106.402	182	0
1527865870.282894000	106.405	101	1
1527865870.618428000	106.741	557	1
1527865870.618516000	106.741	264	1
1527865870.635222000	106.758	87	0
1527865870.740921000	106.863	266	0
1527865870.741108000	106.864	148	0
[truncated: 172 more rows]
