# Supplementary material for: Method for multi-task learning fusion network traffic classification to address small sample labels
Source: Sci Rep. 2024 Jan 30;14:2518. doi: 10.1038/s41598-024-51933-8 (PMC10827795; doi:10.1038/s41598-024-51933-8)
Supplement: Supplementary file 2 — Supplementary Information 2. [file 41598_2024_51933_MOESM2_ESM.zip › QUIC Dataset/QUIC Dataset/pretraining/Google Doc/GoogleDoc-1076.txt]

1527780967.292264000	0	295	1
1527780967.314075000	0.021811	87	0
1527780967.792042000	0.499778	304	0
1527780967.793494000	0.50123	1412	0
1527780967.794901000	0.502637	1412	0
1527780967.796295000	0.504031	1412	0
1527780967.797707000	0.505443	180	0
1527780967.799136000	0.506872	1412	0
1527780967.800511000	0.508247	1412	0
1527780967.801950000	0.509686	1412	0
1527780967.803367000	0.511103	188	0
1527780967.804776000	0.512512	716	0
1527780967.806204000	0.51394	1412	0
1527780967.807579000	0.515315	1412	0
1527780967.808968000	0.516704	694	0
1527780967.810376000	0.518112	1412	0
1527780967.811767000	0.519503	1412	0
1527780967.812542000	0.520278	101	1
1527780967.812773000	0.520509	125	1
1527780967.813237000	0.520973	1412	0
1527780967.814603000	0.522339	188	0
1527780967.815495000	0.523231	113	1
1527780967.816013000	0.523749	1192	0
1527780967.817415000	0.525151	1412	0
1527780967.818806000	0.526542	1412	0
1527780967.820203000	0.527939	1412	0
1527780967.821346000	0.529082	98	1
1527780967.821541000	0.529277	188	0
1527780967.823004000	0.53074	1241	0
1527780967.824395000	0.532131	1412	0
1527780967.824527000	0.532263	107	1
1527780967.825754000	0.53349	252	0
1527780967.827171000	0.534907	1412	0
1527780967.828548000	0.536284	802	0
1527780967.829950000	0.537686	1412	0
1527780967.831324000	0.53906	999	0
1527780967.832944000	0.54068	1412	0
1527780967.833502000	0.541238	119	1
1527780967.834332000	0.542068	1412	0
1527780967.835724000	0.54346	1412	0
1527780967.837078000	0.544814	188	0
1527780967.837494000	0.54523	104	1
1527780967.839077000	0.546813	1412	0
1527780967.840432000	0.548168	170	0
1527780967.842037000	0.549773	1412	0
1527780967.842497000	0.550233	104	1
1527780967.843495000	0.551231	1412	0
1527780967.844874000	0.55261	1412	0
1527780967.846262000	0.553998	1412	0
1527780967.846492000	0.554228	104	1
1527780967.847622000	0.555358	259	0
1527780967.849040000	0.556776	1412	0
1527780967.850426000	0.558162	1412	0
1527780967.850591000	0.558327	104	1
1527780967.851810000	0.559546	1412	0
1527780967.854514000	0.56225	98	1
1527780967.861616000	0.569352	188	0
1527780967.863059000	0.570795	794	0
1527780967.864471000	0.572207	1412	0
1527780967.864604000	0.57234	104	1
1527780967.865860000	0.573596	1412	0
1527780967.867242000	0.574978	1412	0
1527780967.868513000	0.576249	101	1
1527780967.868598000	0.576334	188	0
1527780967.869998000	0.577734	663	0
1527780967.871387000	0.579123	92	0
1527780967.871541000	0.579277	104	1
1527780967.872807000	0.580543	269	0
1527780967.874205000	0.581941	304	0
1527780967.875514000	0.58325	101	1
1527780968.555964000	1.2637	318	1
1527780968.556061000	1.2638	1412	1
1527780968.556109000	1.26384	916	1
1527780968.559220000	1.26696	217	1
1527780968.573844000	1.28158	87	0
1527780968.579633000	1.28737	87	0
1527780968.707091000	1.41483	324	0
1527780968.709572000	1.41731	104	1
1527780968.716116000	1.42385	1412	0
1527780968.717503000	1.42524	1412	0
1527780968.718548000	1.42628	101	1
1527780968.718915000	1.42665	1412	0
1527780968.720273000	1.42801	186	0
1527780968.721543000	1.42928	101	1
1527780968.721693000	1.42943	1412	0
1527780968.723140000	1.43088	1412	0
1527780968.724535000	1.43227	1075	0
1527780968.724578000	1.43231	101	1
1527780968.725892000	1.43363	336	0
1527780968.727542000	1.43528	101	1
1527780968.857785000	1.56552	217	1
1527780968.879017000	1.58675	87	0
1527780969.006855000	1.71459	402	0
1527780969.008251000	1.71599	1113	0
1527780969.009592000	1.71733	104	1
1527780969.010002000	1.71774	92	0
1527780969.011408000	1.71914	173	0
1527780969.012676000	1.72041	101	1
1527780969.262320000	1.97006	863	1
1527780969.264160000	1.9719	450	1
1527780969.280649000	1.98838	87	0
1527780969.337553000	2.04529	459	1
1527780969.355246000	2.06298	87	0
1527780969.374687000	2.08242	281	0
1527780969.376068000	2.0838	528	0
1527780969.377591000	2.08533	107	1
1527780969.455863000	2.1636	480	0
1527780969.458616000	2.16635	98	1
1527780969.465430000	2.17317	434	0
1527780969.466850000	2.17459	1132	0
1527780969.468622000	2.17636	101	1
1527780969.501769000	2.20951	452	0
1527780969.504626000	2.21236	98	1
1527780969.559323000	2.26706	80	0
1527780969.561618000	2.26935	98	1
1527780969.642398000	2.35013	309	1
1527780969.642511000	2.35025	144	1
1527780969.659447000	2.36718	87	0
1527780969.726861000	2.4346	1412	0
1527780969.728244000	2.43598	1412	0
1527780969.729630000	2.43737	1412	0
1527780969.730892000	2.43863	107	1
1527780969.731019000	2.43876	591	0
1527780969.732503000	2.44024	336	0
1527780969.733609000	2.44134	101	1
1527780969.734663000	2.4424	454	1
1527780969.734723000	2.44246	190	1
1527780969.754331000	2.46207	87	0
1527780969.865001000	2.57274	702	0
1527780969.866370000	2.57411	92	0
1527780969.867754000	2.57549	140	0
1527780969.868729000	2.57647	107	1
1527780970.518849000	3.22658	750	1
1527780970.537466000	3.2452	87	0
1527780970.540770000	3.24851	1263	1
1527780970.558486000	3.26622	87	0
1527780970.591206000	3.29894	1412	1
1527780970.591267000	3.299	1412	1
1527780970.591287000	3.29902	282	1
1527780970.591356000	3.29909	844	1
1527780970.606895000	3.31463	90	0
1527780970.609654000	3.31739	98	1
1527780970.610621000	3.31836	87	0
1527780970.632712000	3.34045	461	0
1527780970.634092000	3.34183	90	0
1527780970.635685000	3.34342	104	1
1527780970.662727000	3.37046	261	0
1527780970.664135000	3.37187	1412	0
1527780970.665514000	3.37325	996	0
1527780970.665658000	3.37339	104	1
1527780970.666899000	3.37463	92	0
1527780970.669685000	3.37742	98	1
1527780970.704809000	3.41254	283	0
1527780970.707691000	3.41543	98	1
1527780970.945522000	3.65326	1412	0
1527780970.946901000	3.65464	1412	0
1527780970.948289000	3.65602	1412	0
1527780970.948680000	3.65642	104	1
1527780970.949695000	3.65743	586	0
1527780970.951067000	3.6588	429	0
1527780970.952666000	3.6604	101	1
1527780971.230179000	3.93792	1412	1
1527780971.230215000	3.93795	339	1
1527780971.248318000	3.95605	87	0
1527780971.444431000	4.15217	459	1
1527780971.444547000	4.15228	1412	1
1527780971.444584000	4.15232	1412	1
1527780971.444612000	4.15235	1412	1
1527780971.444654000	4.15239	1412	1
1527780971.444687000	4.15242	1412	1
1527780971.444739000	4.15248	1412	1
1527780971.444762000	4.1525	1412	1
1527780971.444785000	4.15252	1412	1
1527780971.444847000	4.15258	1412	1
1527780971.444871000	4.15261	1412	1
1527780971.444907000	4.15264	1412	1
1527780971.444936000	4.15267	1412	1
1527780971.444975000	4.15271	1280	1
1527780971.461469000	4.1692	100	0
1527780971.465160000	4.1729	87	0
1527780971.468581000	4.17632	104	1
1527780971.476658000	4.18439	1029	0
1527780971.486194000	4.19393	98	1
1527780971.597723000	4.30546	456	0
1527780971.600977000	4.30871	80	0
1527780971.601195000	4.30893	101	1
1527780972.039394000	4.74713	1342	1
1527780972.105927000	4.81366	87	0
1527780972.241719000	4.94946	399	0
1527780972.243136000	4.95087	161	0
1527780972.248797000	4.95653	104	1
1527780973.186238000	5.89397	332	1
1527780973.186330000	5.89407	1412	1
1527780973.186352000	5.89409	988	1
1527780973.192361000	5.9001	251	1
1527780973.206270000	5.91401	87	0
1527780973.209833000	5.91757	87	0
1527780973.369568000	6.0773	604	0
1527780973.370929000	6.07867	301	0
1527780973.372376000	6.08011	287	0
1527780973.386029000	6.09377	110	1
1527780973.388140000	6.09588	101	1
1527780973.392341000	6.10008	252	1
1527780973.404672000	6.11241	87	0
1527780973.409800000	6.11754	87	0
1527780973.522173000	6.22991	371	0
1527780973.524691000	6.23243	80	0
1527780973.525214000	6.23295	107	1
1527780973.574683000	6.28242	847	0
1527780973.576080000	6.28382	1412	0
1527780973.577465000	6.2852	1412	0
1527780973.578548000	6.28628	101	1
1527780973.578884000	6.28662	1412	0
1527780973.580264000	6.288	180	0
1527780973.581704000	6.28944	1412	0
1527780973.581948000	6.28968	107	1
1527780973.583123000	6.29086	1358	0
1527780973.585971000	6.29371	98	1
1527780973.609123000	6.31686	1412	0
1527780973.610529000	6.31826	1412	0
1527780973.611924000	6.31966	1412	0
1527780973.612056000	6.31979	101	1
1527780973.613343000	6.32108	198	0
1527780973.614779000	6.32252	1412	0
1527780973.615066000	6.3228	104	1
1527780973.616150000	6.32389	1412	0
1527780973.617603000	6.32534	1412	0
1527780973.618995000	6.32673	1339	0
1527780973.620385000	6.32812	1412	0
1527780973.621763000	6.3295	735	0
1527780973.623211000	6.33095	1412	0
1527780973.624605000	6.33234	1412	0
1527780973.625995000	6.33373	1412	0
1527780973.627352000	6.33509	188	0
1527780973.628760000	6.3365	780	0
1527780973.630162000	6.3379	1412	0
1527780973.630545000	6.33828	125	1
1527780973.631542000	6.33928	1412	0
1527780973.632992000	6.34073	1412	0
1527780973.633032000	6.34077	101	1
1527780973.634345000	6.34208	188	0
1527780973.635754000	6.34349	979	0
1527780973.636946000	6.34468	104	1
1527780973.637151000	6.34489	1412	0
1527780973.638543000	6.34628	1412	0
1527780973.639933000	6.34767	1412	0
1527780973.639969000	6.34771	101	1
1527780973.641283000	6.34902	188	0
1527780973.642753000	6.35049	1412	0
1527780973.642944000	6.35068	104	1
1527780973.644123000	6.35186	209	0
1527780973.645555000	6.35329	1412	0
1527780973.646965000	6.3547	1412	0
1527780973.647233000	6.35497	101	1
1527780973.648352000	6.35609	1412	0
1527780973.649707000	6.35744	188	0
1527780973.649947000	6.35768	104	1
1527780973.651123000	6.35886	1187	0
1527780973.652564000	6.3603	1412	0
1527780973.653948000	6.36168	101	1
1527780973.653960000	6.3617	1412	0
1527780973.655348000	6.36308	1412	0
1527780973.656705000	6.36444	188	0
1527780973.658116000	6.36585	996	0
1527780973.659517000	6.36725	1412	0
1527780973.659704000	6.36744	98	1
1527780973.660901000	6.36864	1250	0
1527780973.661984000	6.36972	110	1
1527780973.662318000	6.37005	743	0
1527780973.663739000	6.37147	1412	0
1527780973.665007000	6.37274	101	1
1527780973.665106000	6.37284	1328	0
1527780973.667969000	6.37571	98	1
1527780973.669977000	6.37771	1412	0
1527780973.671362000	6.3791	1412	0
1527780973.672798000	6.38053	334	0
1527780973.674187000	6.38192	245	0
1527780973.676399000	6.38414	101	1
1527780973.678985000	6.38672	115	1
1527780973.696533000	6.40427	87	0
1527780974.889306000	7.59704	308	1
1527780974.889394000	7.59713	144	1
1527780974.906421000	7.61416	87	0
1527780974.964528000	7.67226	1412	0
1527780974.965907000	7.67364	1412	0
1527780974.967023000	7.67476	107	1
1527780974.967292000	7.67503	1412	0
1527780974.968658000	7.67639	624	0
1527780974.969997000	7.67773	101	1
1527780974.970026000	7.67776	92	0
1527780974.971874000	7.67961	227	0
1527780974.973018000	7.68075	101	1
1527780975.965494000	8.67323	503	1
1527780975.965590000	8.67333	294	1
1527780975.968154000	8.67589	781	1
1527780975.968251000	8.67599	1412	1
1527780975.968289000	8.67602	1412	1
1527780975.968317000	8.67605	979	1
1527780975.982826000	8.69056	87	0
1527780975.987153000	8.69489	87	0
1527780975.990852000	8.69859	87	0
1527780976.040274000	8.74801	405	1
1527780976.060883000	8.76862	472	0
1527780976.063306000	8.77104	98	1
1527780976.063822000	8.77156	90	0
1527780976.066285000	8.77402	98	1
1527780976.079154000	8.78689	301	0
1527780976.080559000	8.7883	1400	0
1527780976.081926000	8.78966	513	0
1527780976.082269000	8.79	104	1
1527780976.083439000	8.79118	592	0
1527780976.084832000	8.79257	635	0
1527780976.086214000	8.79395	467	0
1527780976.086308000	8.79404	101	1
1527780976.087615000	8.79535	697	0
1527780976.088997000	8.79673	494	0
1527780976.089263000	8.797	104	1
1527780976.090388000	8.79812	835	0
1527780976.091770000	8.79951	649	0
1527780976.093271000	8.80101	519	0
1527780976.093306000	8.80104	101	1
1527780976.094661000	8.8024	439	0
1527780976.096056000	8.80379	701	0
1527780976.096252000	8.80399	104	1
1527780976.097438000	8.80517	616	0
1527780976.098825000	8.80656	558	0
1527780976.100214000	8.80795	654	0
1527780976.100379000	8.80812	101	1
1527780976.101602000	8.80934	583	0
1527780976.103046000	8.81078	689	0
1527780976.103260000	8.811	104	1
1527780976.108567000	8.8163	92	0
1527780976.109951000	8.81769	171	0
1527780976.111333000	8.81907	101	1
1527780976.127705000	8.83544	287	0
1527780976.129070000	8.83681	103	0
1527780976.130270000	8.83801	101	1
1527780976.131415000	8.83915	251	0
1527780976.134280000	8.84202	98	1
1527780976.576886000	9.28462	1412	1
1527780976.576926000	9.28466	991	1
1527780976.576993000	9.28473	844	1
1527780976.596547000	9.30428	87	0
1527780976.618237000	9.32597	532	0
1527780976.619617000	9.32735	306	0
1527780976.621319000	9.32906	104	1
1527780977.001604000	9.70934	1412	1
1527780977.001642000	9.70938	278	1
1527780977.001700000	9.70944	94	1
1527780977.020008000	9.72774	87	0
1527780977.087030000	9.79477	262	0
1527780977.088405000	9.79614	367	0
1527780977.090334000	9.79807	104	1
1527780977.092231000	9.79997	151	0
1527780977.095567000	9.8033	98	1
1527780977.919647000	10.6274	478	1
1527780977.919743000	10.6275	109	1
1527780977.925060000	10.6328	305	1
1527780977.926992000	10.6347	481	1
1527780977.927144000	10.6349	87	1
1527780977.937816000	10.6456	87	0
1527780977.941949000	10.6497	87	0
1527780978.009502000	10.7172	291	0
1527780978.010885000	10.7186	151	0
1527780978.012381000	10.7201	107	1
1527780978.015385000	10.7231	92	0
1527780978.016811000	10.7245	287	0
1527780978.018386000	10.7261	101	1
1527780978.053305000	10.761	246	0
1527780978.054668000	10.7624	103	0
1527780978.057944000	10.7657	92	0
1527780978.059331000	10.7671	250	0
1527780978.059403000	10.7671	98	1
1527780978.062400000	10.7701	104	1
1527780978.066347000	10.7741	233	0
1527780978.067730000	10.7755	140	0
1527780978.069391000	10.7771	101	1
1527780978.069900000	10.7776	92	0
1527780978.071323000	10.7791	251	0
1527780978.072388000	10.7801	101	1
1527780978.506240000	11.214	395	1
1527780978.506327000	11.2141	255	1
1527780978.524285000	11.232	87	0
1527780978.919032000	11.6268	374	1
1527780978.919171000	11.6269	1412	1
1527780978.919210000	11.6269	1412	1
1527780978.919245000	11.627	1412	1
1527780978.919282000	11.627	1412	1
1527780978.919316000	11.6271	1412	1
1527780978.919363000	11.6271	1412	1
1527780978.919386000	11.6271	1412	1
1527780978.919421000	11.6272	1412	1
1527780978.919449000	11.6272	1412	1
1527780978.919486000	11.6272	1412	1
1527780978.919520000	11.6273	1412	1
1527780978.919556000	11.6273	1412	1
1527780978.919592000	11.6273	1412	1
1527780978.921436000	11.6292	1412	1
1527780978.921482000	11.6292	1412	1
1527780978.921538000	11.6293	1412	1
1527780978.921562000	11.6293	1412	1
1527780978.921598000	11.6293	1412	1
1527780978.921632000	11.6294	1412	1
1527780978.921668000	11.6294	1412	1
1527780978.923421000	11.6312	1412	1
1527780978.923461000	11.6312	1412	1
1527780978.923513000	11.6312	1412	1
1527780978.923536000	11.6313	1412	1
1527780978.923572000	11.6313	1412	1
1527780978.923605000	11.6313	1412	1
1527780978.923641000	11.6314	1412	1
1527780978.925445000	11.6332	1412	1
1527780978.925493000	11.6332	1412	1
1527780978.925544000	11.6333	1412	1
1527780978.925580000	11.6333	1412	1
1527780978.925614000	11.6334	1412	1
1527780978.925650000	11.6334	1412	1
1527780978.925689000	11.6334	752	1
1527780978.936857000	11.6446	87	0
1527780978.941047000	11.6488	87	0
1527780978.942484000	11.6502	87	0
1527780978.945423000	11.6532	87	0
1527780979.062759000	11.7705	397	0
1527780979.065530000	11.7733	113	1
1527780979.068133000	11.7759	80	0
1527780979.070531000	11.7783	98	1
1527780979.129942000	11.8377	266	0
1527780979.131393000	11.8391	146	0
1527780979.132522000	11.8403	101	1
1527780979.135441000	11.8432	92	0
1527780979.136835000	11.8446	179	0
1527780979.138823000	11.8466	101	1
1527780979.179460000	11.8872	362	1
1527780979.181693000	11.8894	298	1
1527780979.203207000	11.9109	377	1
1527780979.204996000	11.9127	87	0
1527780979.209397000	11.9171	87	0
1527780979.224616000	11.9324	87	0
1527780979.265093000	11.9728	327	0
1527780979.266469000	11.9742	118	0
1527780979.267485000	11.9752	110	1
1527780979.270075000	11.9778	92	0
1527780979.271538000	11.9793	257	0
1527780979.272447000	11.9802	101	1
1527780979.278616000	11.9864	240	0
1527780979.279990000	11.9877	279	0
1527780979.281452000	11.9892	101	1
1527780979.281632000	11.9894	92	0
1527780979.283088000	11.9908	335	0
1527780979.284485000	11.9922	101	1
1527780979.364290000	12.072	396	1
1527780979.364379000	12.0721	458	1
1527780979.382084000	12.0898	87	0
1527780979.386169000	12.0939	87	0
1527780979.399953000	12.1077	1412	1
1527780979.399990000	12.1077	550	1
1527780979.402932000	12.1107	577	0
1527780979.404317000	12.1121	802	0
1527780979.405459000	12.1132	101	1
1527780979.405707000	12.1134	92	0
1527780979.408479000	12.1162	98	1
1527780979.422209000	12.1299	328	0
1527780979.424478000	12.1322	98	1
1527780979.428326000	12.1361	87	0
1527780979.481419000	12.1892	283	0
1527780979.482850000	12.1906	146	0
1527780979.484489000	12.1922	104	1
1527780979.486150000	12.1939	92	0
1527780979.487542000	12.1953	320	0
1527780979.488470000	12.1962	101	1
1527780979.569815000	12.2776	414	0
1527780979.571213000	12.2789	534	0
1527780979.572492000	12.2802	101	1
1527780979.583850000	12.2916	472	1
1527780979.603521000	12.3113	87	0
1527780979.728514000	12.4362	733	0
1527780979.731585000	12.4393	101	1
1527780985.647823000	18.3556	790	1
1527780985.647908000	18.3556	255	1
1527780985.665192000	18.3729	87	0
1527780985.803952000	18.5117	289	0
1527780985.805340000	18.5131	146	0
1527780985.806896000	18.5146	104	1
1527780985.816648000	18.5244	92	0
1527780985.818101000	18.5258	305	0
1527780985.819893000	18.5276	101	1
1527780985.984205000	18.6919	395	1
1527780985.984266000	18.692	256	1
1527780986.005645000	18.7134	87	0
1527780986.089881000	18.7976	257	0
1527780986.091338000	18.7991	146	0
1527780986.092899000	18.8006	104	1
1527780986.093329000	18.8011	92	0
1527780986.094732000	18.8025	101	0
1527780986.095834000	18.8036	101	1
1527780993.620401000	26.3281	391	1
1527780993.620491000	26.3282	256	1
1527780993.637748000	26.3455	87	0
1527780993.735650000	26.4434	259	0
1527780993.737079000	26.4448	146	0
1527780993.738153000	26.4459	104	1
1527780993.739849000	26.4476	92	0
1527780993.741277000	26.449	197	0
1527780993.742037000	26.4498	101	1
1527780994.127628000	26.8354	395	1
1527780994.127715000	26.8355	253	1
1527780994.144693000	26.8524	87	0
1527780994.224147000	26.9319	259	0
1527780994.225494000	26.9332	146	0
1527780994.227158000	26.9349	104	1
1527780994.228670000	26.9364	92	0
1527780994.230065000	26.9378	261	0
1527780994.231084000	26.9388	101	1
1527780994.356536000	27.0643	395	1
1527780994.356627000	27.0644	255	1
1527780994.373858000	27.0816	87	0
1527780994.380632000	27.0884	87	0
1527780994.466253000	27.174	256	0
1527780994.467625000	27.1754	146	0
1527780994.469187000	27.1769	107	1
1527780994.469793000	27.1775	92	0
1527780994.471256000	27.179	184	0
1527780994.472105000	27.1798	101	1
1527780994.656876000	27.3646	395	1
1527780994.656972000	27.3647	254	1
1527780994.676991000	27.3847	87	0
1527780994.788678000	27.4964	325	0
1527780994.790111000	27.4978	146	0
1527780994.791201000	27.4989	104	1
1527780994.792575000	27.5003	92	0
1527780994.793969000	27.5017	122	0
1527780994.795129000	27.5029	101	1
1527780995.075378000	27.7831	390	1
1527780995.075453000	27.7832	254	1
1527780995.093864000	27.8016	87	0
1527780995.183206000	27.8909	263	0
1527780995.184649000	27.8924	148	0
1527780995.186240000	27.894	104	1
1527780995.187417000	27.8952	92	0
1527780995.188810000	27.8965	183	0
1527780995.190218000	27.898	101	1
1527780995.629697000	28.3374	484	1
1527780995.629758000	28.3375	259	1
1527780995.647626000	28.3554	87	0
1527780995.746996000	28.4547	235	0
1527780995.748369000	28.4561	148	0
1527780995.749691000	28.4574	92	0
1527780995.750264000	28.458	107	1
1527780995.751146000	28.4589	326	0
1527780995.754270000	28.462	98	1
1527780995.939567000	28.6473	394	1
1527780995.939660000	28.6474	258	1
1527780995.959954000	28.6677	87	0
1527780995.966066000	28.6738	87	0
1527780996.041254000	28.749	259	0
1527780996.042758000	28.7505	148	0
1527780996.044139000	28.7519	92	0
1527780996.044279000	28.752	107	1
1527780996.045553000	28.7533	235	0
1527780996.047192000	28.7549	101	1
1527780996.251430000	28.9592	436	1
1527780996.251497000	28.9592	256	1
1527780996.269645000	28.9774	87	0
1527780996.363037000	29.0708	306	0
1527780996.364428000	29.0722	148	0
1527780996.366289000	29.074	104	1
1527780996.366673000	29.0744	92	0
1527780996.368123000	29.0759	133	0
1527780996.369213000	29.0769	101	1
1527780997.390195000	30.0979	1052	1
1527780997.390287000	30.098	257	1
1527780997.408948000	30.1167	87	0
1527780997.507800000	30.2155	256	0
1527780997.509184000	30.2169	148	0
1527780997.510712000	30.2184	104	1
1527780997.515079000	30.2228	92	0
1527780997.516477000	30.2242	198	0
1527780997.517676000	30.2254	101	1
1527780997.691167000	30.3989	788	1
1527780997.691258000	30.399	256	1
1527780997.710161000	30.4179	87	0
1527780997.795185000	30.5029	233	0
1527780997.796625000	30.5044	148	0
1527780997.797726000	30.5055	104	1
1527780997.798947000	30.5067	92	0
1527780997.800345000	30.5081	273	0
1527780997.801681000	30.5094	101	1
1527780998.161026000	30.8688	391	1
1527780998.161114000	30.8688	257	1
1527780998.177975000	30.8857	87	0
1527780998.273335000	30.9811	323	0
1527780998.274701000	30.9824	148	0
1527780998.275714000	30.9834	104	1
1527780998.277944000	30.9857	92	0
1527780998.279404000	30.9871	252	0
1527780998.280902000	30.9886	101	1
1527780998.461221000	31.169	391	1
1527780998.461306000	31.169	257	1
1527780998.478416000	31.1862	87	0
1527780998.595699000	31.3034	235	0
1527780998.597143000	31.3049	148	0
1527780998.598764000	31.3065	104	1
1527780998.599738000	31.3075	92	0
1527780998.601179000	31.3089	244	0
1527780998.602770000	31.3105	101	1
1527780999.011018000	31.7188	392	1
1527780999.011107000	31.7188	255	1
1527780999.027959000	31.7357	87	0
1527780999.118954000	31.8267	287	0
1527780999.120309000	31.828	148	0
1527780999.121814000	31.8296	104	1
1527780999.122711000	31.8304	92	0
1527780999.124103000	31.8318	306	0
1527780999.125764000	31.8335	101	1
1527780999.229931000	31.9377	388	1
1527780999.229996000	31.9377	259	1
1527780999.247541000	31.9553	87	0
1527780999.359290000	32.067	235	0
1527780999.360650000	32.0684	148	0
1527780999.361864000	32.0696	104	1
1527780999.364173000	32.0719	92	0
1527780999.365600000	32.0733	216	0
1527780999.366778000	32.0745	101	1
1527780999.607363000	32.3151	395	1
1527780999.607458000	32.3152	256	1
1527780999.624631000	32.3324	87	0
1527780999.703840000	32.4116	232	0
1527780999.705230000	32.413	148	0
1527780999.706798000	32.4145	104	1
1527780999.707119000	32.4149	92	0
1527780999.708513000	32.4162	188	0
1527780999.709786000	32.4175	101	1
1527780999.921762000	32.6295	393	1
1527780999.921842000	32.6296	262	1
1527780999.947226000	32.655	87	0
1527780999.951643000	32.6594	87	0
1527781000.051801000	32.7595	259	0
1527781000.053236000	32.761	148	0
1527781000.054619000	32.7624	92	0
1527781000.054829000	32.7626	110	1
1527781000.056013000	32.7637	298	0
1527781000.058826000	32.7666	98	1
1527781000.331126000	33.0389	391	1
1527781000.331216000	33.039	257	1
1527781000.349272000	33.057	87	0
1527781000.444018000	33.1518	233	0
1527781000.445404000	33.1531	148	0
1527781000.446928000	33.1547	104	1
1527781000.449299000	33.157	92	0
1527781000.450646000	33.1584	256	0
1527781000.451838000	33.1596	101	1
1527781000.790406000	33.4981	483	1
1527781000.790469000	33.4982	260	1
1527781000.808824000	33.5166	87	0
1527781000.889065000	33.5968	282	0
1527781000.890503000	33.5982	148	0
1527781000.891950000	33.5997	104	1
1527781000.892570000	33.6003	92	0
1527781000.893909000	33.6016	331	0
1527781000.894864000	33.6026	101	1
1527781001.116035000	33.8238	395	1
1527781001.116105000	33.8238	255	1
1527781001.134635000	33.8424	87	0
1527781001.235655000	33.9434	325	0
1527781001.236994000	33.9447	148	0
1527781001.238581000	33.9463	92	0
1527781001.238968000	33.9467	107	1
1527781001.239937000	33.9477	257	0
1527781001.242955000	33.9507	98	1
1527781001.531456000	34.2392	435	1
1527781001.531543000	34.2393	255	1
1527781001.548961000	34.2567	87	0
1527781001.786948000	34.4947	239	0
1527781001.788325000	34.4961	148	0
1527781001.790001000	34.4977	104	1
1527781001.790364000	34.4981	92	0
1527781001.791693000	34.4994	106	0
1527781001.792917000	34.5007	101	1
1527781001.941813000	34.6495	1053	1
1527781001.941900000	34.6496	258	1
1527781001.971489000	34.6792	87	0
1527781002.071648000	34.7794	257	0
1527781002.073143000	34.7809	148	0
1527781002.075021000	34.7828	104	1
1527781002.077121000	34.7849	92	0
1527781002.078450000	34.7862	244	0
1527781002.080008000	34.7877	101	1
1527781002.349471000	35.0572	790	1
1527781002.349554000	35.0573	256	1
1527781002.367005000	35.0747	87	0
1527781002.472933000	35.1807	233	0
1527781002.474309000	35.182	148	0
1527781002.475963000	35.1837	104	1
1527781002.476753000	35.1845	92	0
1527781002.478217000	35.186	293	0
1527781002.479042000	35.1868	101	1
1527781002.681429000	35.3892	391	1
1527781002.681490000	35.3892	258	1
1527781002.699984000	35.4077	87	0
1527781002.787017000	35.4948	306	0
1527781002.788430000	35.4962	148	0
1527781002.791053000	35.4988	104	1
1527781002.792178000	35.4999	92	0
1527781002.793570000	35.5013	114	0
1527781002.795063000	35.5028	101	1
1527781002.931332000	35.6391	391	1
1527781002.931424000	35.6392	256	1
1527781002.951238000	35.659	87	0
1527781003.060369000	35.7681	259	0
1527781003.062316000	35.7701	148	0
1527781003.063005000	35.7707	104	1
1527781003.064475000	35.7722	92	0
1527781003.065871000	35.7736	333	0
1527781003.066987000	35.7747	101	1
1527781003.181104000	35.8888	391	1
1527781003.181169000	35.8889	256	1
1527781003.199348000	35.9071	87	0
1527781003.296048000	36.0038	235	0
1527781003.297542000	36.0053	148	0
1527781003.299083000	36.0068	104	1
1527781003.299887000	36.0076	92	0
1527781003.301285000	36.009	177	0
1527781003.303074000	36.0108	101	1
1527781004.115585000	36.8233	392	1
1527781004.115669000	36.8234	258	1
1527781004.139985000	36.8477	87	0
1527781004.269933000	36.9777	323	0
1527781004.271308000	36.979	148	0
1527781004.273213000	36.9809	104	1
1527781004.274571000	36.9823	92	0
1527781004.275973000	36.9837	296	0
1527781004.277091000	36.9848	101	1
1527781004.405115000	37.1129	390	1
1527781004.405175000	37.1129	255	1
1527781004.422457000	37.1302	87	0
1527781004.508550000	37.2163	235	0
1527781004.509934000	37.2177	148	0
1527781004.511155000	37.2189	104	1
1527781004.515104000	37.2228	92	0
1527781004.516500000	37.2242	230	0
1527781004.518143000	37.2259	101	1
1527781004.755586000	37.4633	395	1
1527781004.755654000	37.4634	262	1
1527781004.774712000	37.4824	87	0
1527781004.852870000	37.5606	291	0
1527781004.854260000	37.562	148	0
1527781004.856169000	37.5639	104	1
1527781004.856976000	37.5647	92	0
1527781004.858375000	37.5661	267	0
1527781004.860182000	37.5679	101	1
1527781005.274501000	37.9822	392	1
1527781005.274596000	37.9823	255	1
1527781005.292331000	38.0001	87	0
1527781005.392633000	38.1004	233	0
1527781005.394024000	38.1018	158	0
1527781005.395205000	38.1029	104	1
1527781005.395435000	38.1032	162	0
1527781005.398192000	38.1059	98	1
1527781005.654728000	38.3625	390	1
1527781005.654782000	38.3625	255	1
1527781005.672614000	38.3804	87	0
1527781005.755358000	38.4631	236	0
1527781005.756731000	38.4645	148	0
1527781005.758149000	38.4659	104	1
1527781005.758612000	38.4663	92	0
1527781005.760019000	38.4678	295	0
1527781005.761132000	38.4689	101	1
1527781005.875329000	38.5831	486	1
1527781005.875426000	38.5832	260	1
1527781005.907018000	38.6148	87	0
1527781006.018825000	38.7266	259	0
1527781006.020199000	38.7279	148	0
1527781006.021156000	38.7289	104	1
1527781006.022864000	38.7306	92	0
1527781006.024263000	38.732	286	0
1527781006.025152000	38.7329	101	1
1527781006.229605000	38.9373	441	1
1527781006.229665000	38.9374	256	1
1527781006.248995000	38.9567	87	0
1527781006.327549000	39.0353	237	0
1527781006.329002000	39.0367	148	0
1527781006.330252000	39.038	104	1
1527781006.332052000	39.0398	92	0
1527781006.333442000	39.0412	93	0
1527781006.335249000	39.043	101	1
1527781006.577464000	39.2852	1056	1
1527781006.577541000	39.2853	255	1
1527781006.609028000	39.3168	87	0
1527781006.705403000	39.4131	258	0
1527781006.706744000	39.4145	148	0
1527781006.708284000	39.416	104	1
1527781006.709195000	39.4169	92	0
1527781006.710533000	39.4183	274	0
1527781006.712277000	39.42	101	1
1527781007.189836000	39.8976	790	1
1527781007.189913000	39.8976	256	1
1527781007.207658000	39.9154	87	0
1527781007.213273000	39.921	87	0
1527781007.314258000	40.022	347	0
1527781007.315638000	40.0234	148	0
1527781007.317323000	40.0251	107	1
1527781007.318235000	40.026	92	0
1527781007.319634000	40.0274	281	0
1527781007.321327000	40.0291	101	1
1527781007.485542000	40.1933	389	1
1527781007.485607000	40.1933	255	1
1527781007.502653000	40.2104	87	0
1527781007.600540000	40.3083	237	0
1527781007.602000000	40.3097	148	0
1527781007.603337000	40.3111	104	1
1527781007.605882000	40.3136	92	0
1527781007.607276000	40.315	253	0
1527781007.608246000	40.316	101	1
1527781007.933599000	40.6413	394	1
1527781007.933691000	40.6414	259	1
1527781007.954607000	40.6623	87	0
1527781008.057064000	40.7648	257	0
1527781008.058446000	40.7662	148	0
1527781008.060355000	40.7681	104	1
1527781008.063460000	40.7712	92	0
1527781008.064858000	40.7726	265	0
1527781008.066349000	40.7741	101	1
1527781008.283053000	40.9908	391	1
1527781008.283142000	40.9909	256	1
1527781008.300112000	41.0078	87	0
1527781008.391539000	41.0993	233	0
1527781008.392987000	41.1007	148	0
1527781008.394341000	41.1021	92	0
1527781008.394402000	41.1021	104	1
1527781008.396281000	41.104	249	0
1527781008.397295000	41.105	101	1
1527781008.505463000	41.2132	390	1
1527781008.505549000	41.2133	262	1
1527781008.523418000	41.2312	87	0
1527781008.622367000	41.3301	306	0
1527781008.623757000	41.3315	148	0
1527781008.625406000	41.3331	104	1
1527781008.626265000	41.334	92	0
1527781008.627613000	41.3353	334	0
1527781008.629386000	41.3371	101	1
1527781008.793297000	41.501	393	1
1527781008.793409000	41.5011	257	1
1527781008.809966000	41.5177	87	0
1527781008.889833000	41.5976	259	0
1527781008.891216000	41.599	148	0
1527781008.892408000	41.6001	104	1
1527781008.896328000	41.6041	92	0
1527781008.897670000	41.6054	236	0
1527781008.899397000	41.6071	101	1
1527781009.835926000	42.5437	394	1
1527781009.836020000	42.5438	258	1
1527781009.853942000	42.5617	87	0
1527781009.951440000	42.6592	257	0
1527781009.953001000	42.6607	148	0
1527781009.954471000	42.6622	104	1
1527781009.959611000	42.6673	92	0
1527781009.961807000	42.6695	178	0
1527781009.962382000	42.6701	101	1
1527781010.115788000	42.8235	390	1
1527781010.115880000	42.8236	257	1
1527781010.133652000	42.8414	87	0
1527781010.218669000	42.9264	299	0
1527781010.220100000	42.9278	148	0
1527781010.221485000	42.9292	104	1
1527781010.222940000	42.9307	92	0
1527781010.224339000	42.9321	268	0
1527781010.225402000	42.9331	101	1
1527781010.369017000	43.0768	394	1
1527781010.369168000	43.0769	263	1
1527781010.389441000	43.0972	87	0
1527781010.486012000	43.1937	235	0
1527781010.487442000	43.1952	148	0
1527781010.488412000	43.1961	104	1
1527781010.489456000	43.1972	92	0
1527781010.490873000	43.1986	293	0
1527781010.492418000	43.2002	101	1
1527781010.704484000	43.4122	484	1
1527781010.704544000	43.4123	260	1
1527781010.722487000	43.4302	87	0
1527781010.803719000	43.5115	267	0
1527781010.805169000	43.5129	148	0
1527781010.806538000	43.5143	104	1
1527781010.810127000	43.5179	92	0
1527781010.811612000	43.5193	108	0
1527781010.812439000	43.5202	101	1
1527781010.985826000	43.6936	436	1
1527781010.985921000	43.6937	257	1
1527781011.003659000	43.7114	87	0
1527781011.008298000	43.716	87	0
1527781011.093029000	43.8008	256	0
1527781011.094494000	43.8022	148	0
1527781011.095517000	43.8033	107	1
1527781011.099154000	43.8069	92	0
1527781011.100489000	43.8082	157	0
1527781011.101448000	43.8092	101	1
1527781011.326773000	44.0345	1053	1
1527781011.326838000	44.0346	256	1
1527781011.345136000	44.0529	87	0
1527781011.435482000	44.1432	235	0
1527781011.436938000	44.1447	148	0
1527781011.438463000	44.1462	104	1
1527781011.440803000	44.1485	92	0
1527781011.442263000	44.15	257	0
1527781011.443509000	44.1512	101	1
1527781011.646101000	44.3538	791	1
1527781011.646194000	44.3539	263	1
1527781011.664150000	44.3719	87	0
1527781011.754476000	44.4622	236	0
1527781011.755871000	44.4636	148	0
1527781011.757580000	44.4653	104	1
1527781011.758906000	44.4666	92	0
1527781011.760307000	44.468	242	0
1527781011.761491000	44.4692	101	1
1527781012.044704000	44.7524	373	1
1527781012.044795000	44.7525	1412	1
1527781012.044819000	44.7526	1412	1
1527781012.044867000	44.7526	1412	1
1527781012.044898000	44.7526	551	1
1527781012.061300000	44.769	87	0
1527781012.089036000	44.7968	324	1
1527781012.089133000	44.7969	260	1
1527781012.108078000	44.8158	87	0
1527781012.127519000	44.8353	413	0
1527781012.130579000	44.8383	104	1
1527781012.132843000	44.8406	80	0
1527781012.135600000	44.8433	98	1
1527781012.209062000	44.9168	361	0
1527781012.210446000	44.9182	148	0
1527781012.211598000	44.9193	101	1
1527781012.212351000	44.9201	92	0
1527781012.213691000	44.9214	332	0
1527781012.215585000	44.9233	101	1
1527781012.358702000	45.0664	392	1
1527781012.358798000	45.0665	257	1
1527781012.376471000	45.0842	87	0
1527781012.456855000	45.1646	239	0
1527781012.458235000	45.166	148	0
1527781012.459614000	45.1674	104	1
1527781012.460204000	45.1679	92	0
1527781012.461572000	45.1693	148	0
1527781012.462531000	45.1703	101	1
1527781013.507126000	46.2149	391	1
1527781013.507191000	46.2149	258	1
1527781013.524840000	46.2326	87	0
1527781013.645703000	46.3534	257	0
1527781013.647076000	46.3548	148	0
1527781013.648615000	46.3564	104	1
1527781013.649341000	46.3571	92	0
1527781013.650736000	46.3585	186	0
1527781013.651595000	46.3593	101	1
1527781013.777927000	46.4857	394	1
1527781013.778017000	46.4858	261	1
1527781013.795340000	46.5031	87	0
1527781013.891697000	46.5994	258	0
1527781013.893200000	46.6009	148	0
1527781013.894704000	46.6024	104	1
1527781013.895646000	46.6034	92	0
1527781013.897489000	46.6052	223	0
1527781013.898609000	46.6063	101	1
1527781015.108411000	47.8161	394	1
1527781015.108496000	47.8162	257	1
1527781015.125714000	47.8335	87	0
1527781015.216127000	47.9239	331	0
1527781015.217497000	47.9252	148	0
1527781015.218733000	47.9265	104	1
1527781015.221392000	47.9291	92	0
1527781015.222849000	47.9306	221	0
1527781015.223682000	47.9314	101	1
1527781015.324744000	48.0325	391	1
1527781015.324808000	48.0325	256	1
1527781015.342778000	48.0505	87	0
1527781015.348822000	48.0566	87	0
1527781015.430109000	48.1378	235	0
1527781015.431497000	48.1392	148	0
1527781015.432719000	48.1405	107	1
1527781015.433873000	48.1416	92	0
1527781015.435272000	48.143	208	0
1527781015.436713000	48.1444	101	1
1527781015.844276000	48.552	394	1
1527781015.844365000	48.5521	258	1
1527781015.865219000	48.573	87	0
1527781015.964110000	48.6718	322	0
1527781015.965644000	48.6734	148	0
1527781015.966760000	48.6745	104	1
1527781015.967904000	48.6756	92	0
1527781015.970092000	48.6778	180	0
1527781015.970702000	48.6784	101	1
1527781016.092998000	48.8007	394	1
1527781016.093089000	48.8008	259	1
1527781016.111105000	48.8188	87	0
1527781016.215228000	48.923	233	0
1527781016.216612000	48.9243	148	0
1527781016.217800000	48.9255	104	1
1527781016.220037000	48.9278	92	0
1527781016.221460000	48.9292	259	0
1527781016.222749000	48.9305	101	1
1527781017.239603000	49.9473	528	1
1527781017.239696000	49.9474	260	1
1527781017.258963000	49.9667	87	0
1527781017.344333000	50.0521	292	0
1527781017.345697000	50.0534	148	0
1527781017.346908000	50.0546	104	1
1527781017.347203000	50.0549	92	0
1527781017.348590000	50.0563	118	0
1527781017.349803000	50.0575	101	1
1527781017.503966000	50.2117	393	1
1527781017.504040000	50.2118	257	1
1527781017.526453000	50.2342	87	0
1527781017.612995000	50.3207	233	0
1527781017.614381000	50.3221	148	0
1527781017.615724000	50.3235	92	0
1527781017.615979000	50.3237	107	1
1527781017.617150000	50.3249	135	0
1527781017.619888000	50.3276	98	1
1527781017.854142000	50.5619	1054	1
1527781017.854234000	50.562	256	1
1527781017.873443000	50.5812	87	0
1527781017.879428000	50.5872	87	0
1527781017.976899000	50.6846	257	0
1527781017.978236000	50.686	148	0
1527781017.979854000	50.6876	107	1
1527781017.982504000	50.6902	92	0
1527781017.984875000	50.6926	98	1
1527781017.985280000	50.693	105	0
1527781017.987934000	50.6957	98	1
1527781018.173058000	50.8808	789	1
1527781018.173155000	50.8809	259	1
1527781018.189976000	50.8977	87	0
1527781018.291441000	50.9992	235	0
1527781018.292902000	51.0006	148	0
1527781018.293974000	51.0017	104	1
1527781018.295390000	51.0031	92	0
1527781018.296748000	51.0045	287	0
1527781018.297858000	51.0056	101	1
1527781018.588603000	51.2963	391	1
1527781018.588684000	51.2964	258	1
1527781018.606394000	51.3141	87	0
1527781018.738169000	51.4459	233	0
1527781018.739541000	51.4473	148	0
1527781018.740878000	51.4486	104	1
1527781018.741627000	51.4494	92	0
1527781018.743083000	51.4508	131	0
1527781018.743863000	51.4516	101	1
1527781019.022901000	51.7306	390	1
1527781019.022955000	51.7307	261	1
1527781019.040373000	51.7481	87	0
1527781019.139660000	51.8474	259	0
1527781019.141002000	51.8487	148	0
1527781019.142996000	51.8507	104	1
1527781019.143826000	51.8516	92	0
1527781019.145230000	51.853	309	0
1527781019.146984000	51.8547	101	1
1527781019.488792000	52.1965	391	1
1527781019.488879000	52.1966	259	1
1527781019.508523000	52.2163	87	0
1527781019.588667000	52.2964	350	0
1527781019.590093000	52.2978	148	0
1527781019.592017000	52.2998	104	1
1527781019.594344000	52.3021	92	0
1527781019.595808000	52.3035	108	0
1527781019.596935000	52.3047	101	1
1527781019.758299000	52.466	392	1
1527781019.758360000	52.4661	258	1
1527781019.776038000	52.4838	87	0
1527781019.862153000	52.5699	261	0
1527781019.863542000	52.5713	148	0
1527781019.865021000	52.5728	104	1
1527781019.867989000	52.5757	92	0
1527781019.869423000	52.5772	239	0
1527781019.871018000	52.5788	101	1
1527781020.308159000	53.0159	391	1
1527781020.308224000	53.016	259	1
1527781020.325756000	53.0335	87	0
1527781020.416805000	53.1245	235	0
1527781020.418178000	53.1259	148	0
1527781020.419982000	53.1277	104	1
1527781020.421046000	53.1288	92	0
1527781020.422505000	53.1302	336	0
1527781020.423989000	53.1317	101	1
1527781020.618817000	53.3266	395	1
1527781020.618910000	53.3266	257	1
1527781020.637529000	53.3453	87	0
1527781020.742728000	53.4505	232	0
1527781020.744127000	53.4519	148	0
1527781020.746006000	53.4537	104	1
1527781020.746732000	53.4545	92	0
1527781020.748130000	53.4559	188	0
1527781020.748987000	53.4567	101	1
1527781020.949169000	53.6569	389	1
1527781020.949266000	53.657	259	1
1527781020.969114000	53.6769	87	0
1527781021.064266000	53.772	257	0
1527781021.065655000	53.7734	148	0
1527781021.067090000	53.7748	104	1
1527781021.068799000	53.7765	92	0
1527781021.070883000	53.7786	247	0
1527781021.071040000	53.7788	101	1
1527781021.279464000	53.9872	394	1
1527781021.279523000	53.9873	261	1
1527781021.297501000	54.0052	87	0
1527781021.383543000	54.0913	306	0
1527781021.384918000	54.0927	148	0
1527781021.386045000	54.0938	104	1
1527781021.388711000	54.0964	92	0
1527781021.390091000	54.0978	181	0
1527781021.392117000	54.0999	101	1
1527781021.714596000	54.4223	390	1
1527781021.714689000	54.4224	261	1
1527781021.736593000	54.4443	87	0
1527781021.749493000	54.4572	87	0
1527781021.842983000	54.5507	257	0
1527781021.844370000	54.5521	148	0
1527781021.846147000	54.5539	107	1
1527781021.857996000	54.5657	92	0
1527781021.859347000	54.5671	260	0
1527781021.861139000	54.5689	101	1
1527781021.944174000	54.6519	525	1
1527781021.944237000	54.652	256	1
1527781021.972872000	54.6806	87	0
1527781022.062118000	54.7699	299	0
1527781022.063515000	54.7713	148	0
1527781022.065158000	54.7729	104	1
1527781022.065355000	54.7731	92	0
1527781022.066735000	54.7745	234	0
1527781022.068169000	54.7759	101	1
1527781022.352643000	55.0604	391	1
1527781022.352704000	55.0604	257	1
1527781022.369668000	55.0774	87	0
1527781022.374537000	55.0823	87	0
1527781022.464101000	55.1718	235	0
1527781022.465497000	55.1732	148	0
1527781022.467181000	55.1749	107	1
1527781022.468310000	55.176	92	0
1527781022.469659000	55.1774	329	0
1527781022.471176000	55.1789	101	1
1527781022.691521000	55.3993	1054	1
1527781022.691583000	55.3993	256	1
1527781022.709550000	55.4173	87	0
1527781022.830729000	55.5385	291	0
1527781022.832162000	55.5399	148	0
1527781022.833209000	55.5409	104	1
1527781022.835157000	55.5429	92	0
1527781022.836551000	55.5443	274	0
1527781022.838194000	55.5459	101	1
1527781022.971313000	55.679	793	1
1527781022.971400000	55.6791	259	1
1527781022.989628000	55.6974	87	0
1527781023.083378000	55.7911	233	0
1527781023.084758000	55.7925	148	0
1527781023.086146000	55.7939	104	1
1527781023.086302000	55.794	92	0
1527781023.087691000	55.7954	340	0
1527781023.089148000	55.7969	101	1
1527781023.188635000	55.8964	390	1
1527781023.188719000	55.8965	257	1
1527781023.207920000	55.9157	87	0
1527781023.295522000	56.0033	233	0
1527781023.296899000	56.0046	148	0
1527781023.298238000	56.006	104	1
1527781023.300292000	56.008	92	0
1527781023.301651000	56.0094	158	0
1527781023.303172000	56.0109	101	1
1527781023.427666000	56.1354	391	1
1527781023.427728000	56.1355	259	1
1527781023.446508000	56.1542	87	0
1527781023.451196000	56.1589	87	0
1527781023.549927000	56.2577	235	0
1527781023.551302000	56.259	148	0
1527781023.553169000	56.2609	107	1
1527781023.556094000	56.2638	92	0
1527781023.557507000	56.2652	237	0
1527781023.559260000	56.267	101	1
1527781023.678043000	56.3858	391	1
1527781023.678139000	56.3859	257	1
1527781023.695222000	56.403	87	0
1527781023.700410000	56.4081	87	0
1527781023.793081000	56.5008	233	0
1527781023.794467000	56.5022	148	0
1527781023.796194000	56.5039	107	1
1527781023.796684000	56.5044	92	0
1527781023.798118000	56.5059	313	0
1527781023.799189000	56.5069	101	1
1527781023.922669000	56.6304	394	1
1527781023.922735000	56.6305	260	1
1527781023.941983000	56.6497	87	0
1527781024.054449000	56.7622	259	0
1527781024.055845000	56.7636	148	0
1527781024.057285000	56.765	104	1
1527781024.060538000	56.7683	92	0
1527781024.061988000	56.7697	134	0
1527781024.063198000	56.7709	101	1
1527781024.233376000	56.9411	392	1
1527781024.233468000	56.9412	256	1
1527781024.251262000	56.959	87	0
1527781024.348036000	57.0558	350	0
1527781024.349422000	57.0572	148	0
1527781024.350746000	57.0585	92	0
1527781024.351299000	57.059	107	1
1527781024.352246000	57.06	140	0
1527781024.355279000	57.063	98	1
1527781027.440860000	60.1486	372	1
1527781027.440956000	60.1487	1412	1
1527781027.440993000	60.1487	1412	1
1527781027.441027000	60.1488	1412	1
1527781027.441063000	60.1488	1368	1
1527781027.461265000	60.169	87	0
1527781027.533238000	60.241	418	0
1527781027.535605000	60.2433	101	1
1527781027.547287000	60.255	80	0
1527781027.549594000	60.2573	98	1
1527781027.642277000	60.35	395	1
1527781027.642356000	60.3501	266	1
1527781027.659658000	60.3674	87	0
1527781027.755411000	60.4631	233	0
1527781027.756783000	60.4645	148	0
1527781027.758635000	60.4664	104	1
1527781027.759018000	60.4668	92	0
1527781027.760344000	60.4681	209	0
1527781027.761587000	60.4693	101	1
1527781027.852888000	60.5606	394	1
1527781027.852985000	60.5607	264	1
1527781027.872310000	60.58	87	0
1527781027.878326000	60.5861	87	0
1527781027.963580000	60.6713	257	0
1527781027.964952000	60.6727	148	0
1527781027.966609000	60.6743	107	1
1527781027.979244000	60.687	92	0
1527781027.980631000	60.6884	302	0
1527781027.981606000	60.6893	101	1
1527781028.072515000	60.7803	529	1
1527781028.072603000	60.7803	265	1
1527781028.090617000	60.7984	87	0
1527781028.173602000	60.8813	306	0
1527781028.175091000	60.8828	148	0
1527781028.176710000	60.8844	104	1
1527781028.177248000	60.885	92	0
1527781028.178650000	60.8864	309	0
1527781028.179613000	60.8873	101	1
1527781028.336237000	61.044	391	1
1527781028.336323000	61.0441	265	1
1527781028.354877000	61.0626	87	0
1527781028.441303000	61.149	233	0
1527781028.442671000	61.1504	148	0
1527781028.444139000	61.1519	92	0
1527781028.444641000	61.1524	107	1
1527781028.445530000	61.1533	182	0
1527781028.448621000	61.1564	98	1
1527781028.546167000	61.2539	1054	1
1527781028.546259000	61.254	262	1
1527781028.565370000	61.2731	87	0
1527781028.653634000	61.3614	301	0
1527781028.655008000	61.3627	148	0
1527781028.656732000	61.3645	104	1
1527781028.659777000	61.3675	92	0
1527781028.661160000	61.3689	148	0
1527781028.662665000	61.3704	101	1
1527781028.760495000	61.4682	794	1
1527781028.760572000	61.4683	261	1
1527781028.778418000	61.4862	87	0
1527781028.866856000	61.5746	257	0
1527781028.868238000	61.576	148	0
1527781028.869648000	61.5774	104	1
1527781028.871660000	61.5794	92	0
1527781028.873121000	61.5809	315	0
1527781028.874657000	61.5824	101	1
1527781028.975950000	61.6837	390	1
1527781028.976047000	61.6838	266	1
1527781028.993532000	61.7013	87	0
1527781029.092555000	61.8003	267	0
1527781029.093936000	61.8017	148	0
1527781029.095673000	61.8034	104	1
1527781029.099341000	61.8071	92	0
1527781029.100795000	61.8085	96	0
1527781029.101650000	61.8094	101	1
1527781029.209914000	61.9176	391	1
1527781029.209991000	61.9177	266	1
1527781029.227031000	61.9348	87	0
1527781029.302178000	62.0099	235	0
1527781029.303552000	62.0113	148	0
1527781029.304679000	62.0124	104	1
1527781029.305012000	62.0127	92	0
1527781029.306409000	62.0141	288	0
1527781029.307672000	62.0154	101	1
1527781029.423091000	62.1308	395	1
1527781029.423199000	62.1309	263	1
1527781029.440301000	62.148	87	0
1527781029.515408000	62.2231	235	0
1527781029.516759000	62.2245	148	0
1527781029.517730000	62.2255	104	1
1527781029.520836000	62.2286	92	0
1527781029.522292000	62.23	263	0
1527781029.523710000	62.2314	101	1
1527781029.751973000	62.4597	396	1
1527781029.752069000	62.4598	256	1
1527781029.772192000	62.4799	87	0
1527781029.996956000	62.7047	257	0
1527781029.998346000	62.7061	148	0
1527781029.999752000	62.7075	104	1
1527781030.001470000	62.7092	92	0
1527781030.002924000	62.7107	88	0
1527781030.003714000	62.7115	101	1
1527781031.887183000	64.5949	391	1
1527781031.887280000	64.595	256	1
1527781031.904260000	64.612	87	0
1527781032.037968000	64.7457	256	0
1527781032.039365000	64.7471	148	0
1527781032.040617000	64.7484	104	1
1527781032.042644000	64.7504	92	0
1527781032.044038000	64.7518	197	0
1527781032.045623000	64.7534	101	1
1527781032.246999000	64.9547	390	1
1527781032.247059000	64.9548	262	1
1527781032.263889000	64.9716	87	0
1527781032.362594000	65.0703	233	0
1527781032.363996000	65.0717	148	0
1527781032.365648000	65.0734	104	1
1527781032.366225000	65.074	92	0
1527781032.367624000	65.0754	138	0
1527781032.368629000	65.0764	101	1
1527781032.658936000	65.3667	391	1
1527781032.659012000	65.3667	262	1
1527781032.676010000	65.3837	87	0
1527781032.749092000	65.4568	350	0
1527781032.750461000	65.4582	148	0
1527781032.751697000	65.4594	104	1
1527781032.755524000	65.4633	92	0
1527781032.756923000	65.4647	293	0
1527781032.758680000	65.4664	101	1
1527781032.791197000	65.4989	92	0
1527781032.793700000	65.5014	98	1
1527781033.109016000	65.8168	391	1
1527781033.109107000	65.8168	262	1
1527781033.127014000	65.8347	87	0
1527781033.227108000	65.9348	257	0
1527781033.228554000	65.9363	148	0
1527781033.229718000	65.9375	104	1
1527781033.232620000	65.9404	92	0
1527781033.234026000	65.9418	165	0
1527781033.235710000	65.9434	101	1
1527781033.489924000	66.1977	525	1
1527781033.490050000	66.1978	261	1
1527781033.507162000	66.2149	87	0
1527781033.603832000	66.3116	237	0
1527781033.605206000	66.3129	148	0
1527781033.606760000	66.3145	104	1
1527781033.607981000	66.3157	92	0
1527781033.609383000	66.3171	109	0
1527781033.610721000	66.3185	101	1
1527781033.904255000	66.612	394	1
1527781033.904345000	66.6121	266	1
1527781033.920808000	66.6285	87	0
1527781033.924827000	66.6326	87	0
1527781034.018867000	66.7266	255	0
1527781034.020260000	66.728	148	0
1527781034.021749000	66.7295	107	1
1527781034.021995000	66.7297	92	0
1527781034.023401000	66.7311	114	0
1527781034.024734000	66.7325	101	1
1527781034.161162000	66.8689	1049	1
1527781034.161261000	66.869	263	1
1527781034.179531000	66.8873	87	0
1527781034.275783000	66.9835	233	0
1527781034.277181000	66.9849	148	0
1527781034.278755000	66.9865	104	1
1527781034.280560000	66.9883	92	0
1527781034.282009000	66.9897	189	0
1527781034.282732000	66.9905	101	1
1527781034.423904000	67.1316	403	1
1527781034.423989000	67.1317	263	1
1527781034.442188000	67.1499	87	0
1527781034.541704000	67.2494	308	0
1527781034.543198000	67.2509	148	0
1527781034.544632000	67.2524	92	0
1527781034.544892000	67.2526	107	1
1527781034.546056000	67.2538	320	0
1527781034.548838000	67.2566	98	1
1527781034.673297000	67.381	783	1
1527781034.673390000	67.3811	261	1
1527781034.690827000	67.3986	87	0
1527781034.787320000	67.4951	233	0
1527781034.788653000	67.4964	148	0
1527781034.789865000	67.4976	104	1
1527781034.792007000	67.4997	92	0
1527781034.793333000	67.5011	166	0
1527781034.794877000	67.5026	101	1
1527781034.903126000	67.6109	394	1
1527781034.903217000	67.611	259	1
1527781034.920208000	67.6279	87	0
1527781034.925476000	67.6332	87	0
1527781035.035425000	67.7432	322	0
1527781035.037814000	67.7455	104	1
1527781035.046212000	67.7539	158	0
1527781035.048813000	67.7565	98	1
1527781035.053572000	67.7613	153	0
1527781035.055810000	67.7635	98	1
1527781035.150553000	67.8583	395	1
1527781035.150640000	67.8584	260	1
1527781035.167529000	67.8753	87	0
1527781035.271138000	67.9789	236	0
1527781035.272570000	67.9803	148	0
1527781035.273908000	67.9816	104	1
1527781035.275139000	67.9829	92	0
1527781035.276541000	67.9843	309	0
1527781035.277812000	67.9855	101	1
1527781035.357569000	68.0653	397	1
1527781035.357630000	68.0654	263	1
1527781035.375649000	68.0834	87	0
1527781035.468401000	68.1761	267	0
1527781035.469740000	68.1775	148	0
1527781035.470908000	68.1786	104	1
1527781035.471153000	68.1789	92	0
1527781035.472602000	68.1803	97	0
1527781035.473818000	68.1816	101	1
1527781035.625195000	68.3329	391	1
1527781035.625292000	68.333	263	1
1527781035.644195000	68.3519	87	0
1527781035.730459000	68.4382	233	0
1527781035.731883000	68.4396	148	0
1527781035.733911000	68.4416	104	1
1527781035.734649000	68.4424	92	0
1527781035.736047000	68.4438	169	0
1527781035.737906000	68.4456	101	1
1527781035.903388000	68.6111	372	1
1527781035.903477000	68.6112	1412	1
1527781035.903510000	68.6112	1412	1
1527781035.903542000	68.6113	1144	1
1527781035.920557000	68.6283	87	0
1527781036.017837000	68.7256	412	0
1527781036.020922000	68.7287	101	1
1527781036.029904000	68.7376	80	0
1527781036.032932000	68.7407	98	1
1527781036.056810000	68.7645	394	1
1527781036.056905000	68.7646	265	1
1527781036.075124000	68.7829	87	0
1527781036.161496000	68.8692	235	0
1527781036.162936000	68.8707	148	0
1527781036.163859000	68.8716	104	1
1527781036.166477000	68.8742	92	0
1527781036.167868000	68.8756	185	0
1527781036.168855000	68.8766	101	1
1527781036.347297000	69.055	525	1
1527781036.347387000	69.0551	263	1
1527781036.378924000	69.0867	525	1
1527781036.379408000	69.0871	87	0
1527781036.397267000	69.105	87	0
1527781036.598942000	69.3067	235	0
1527781036.600329000	69.3081	148	0
1527781036.601912000	69.3096	107	1
1527781036.601924000	69.3097	92	0
1527781036.603324000	69.3111	148	0
1527781036.604886000	69.3126	101	1
1527781036.777092000	69.4848	394	1
1527781036.777166000	69.4849	268	1
1527781036.794597000	69.5023	87	0
1527781036.896198000	69.6039	374	0
1527781036.897577000	69.6053	148	0
1527781036.898969000	69.6067	92	0
1527781036.898998000	69.6067	104	1
1527781036.900444000	69.6082	238	0
1527781036.901993000	69.6097	101	1
1527781037.187282000	69.895	1050	1
1527781037.187368000	69.8951	261	1
1527781037.206963000	69.9147	87	0
1527781037.297866000	70.0056	233	0
1527781037.299224000	70.007	148	0
1527781037.301296000	70.009	104	1
1527781037.308928000	70.0167	92	0
1527781037.310339000	70.0181	243	0
1527781037.311961000	70.0197	101	1
1527781037.617392000	70.3251	402	1
1527781037.617482000	70.3252	268	1
1527781037.635008000	70.3427	87	0
1527781037.723470000	70.4312	240	0
1527781037.724861000	70.4326	148	0
1527781037.725963000	70.4337	104	1
1527781037.728720000	70.4365	92	0
1527781037.730114000	70.4378	192	0
1527781037.730944000	70.4387	101	1
1527781037.900189000	70.6079	783	1
1527781037.900288000	70.608	262	1
1527781037.925655000	70.6334	87	0
1527781037.927065000	70.6348	87	0
1527781038.014334000	70.7221	257	0
1527781038.015651000	70.7234	148	0
1527781038.017069000	70.7248	107	1
1527781038.025020000	70.7328	92	0
1527781038.026406000	70.7341	104	0
1527781038.028060000	70.7358	101	1
1527781038.150172000	70.8579	391	1
1527781038.150269000	70.858	263	1
1527781038.167411000	70.8751	87	0
1527781038.252013000	70.9597	233	0
1527781038.253394000	70.9611	148	0
1527781038.254997000	70.9627	104	1
1527781038.258025000	70.9658	92	0
1527781038.259423000	70.9672	245	0
1527781038.261148000	70.9689	101	1
1527781038.387283000	71.095	391	1
1527781038.387371000	71.0951	265	1
1527781038.406443000	71.1142	87	0
1527781038.509272000	71.217	306	0
1527781038.510653000	71.2184	148	0
1527781038.512086000	71.2198	104	1
1527781038.512323000	71.2201	92	0
1527781038.513666000	71.2214	169	0
1527781038.515069000	71.2228	101	1
1527781038.616513000	71.3242	391	1
1527781038.616587000	71.3243	262	1
1527781038.633876000	71.3416	87	0
1527781038.715606000	71.4233	236	0
1527781038.716982000	71.4247	148	0
1527781038.718009000	71.4257	104	1
1527781038.720661000	71.4284	92	0
1527781038.722119000	71.4299	215	0
1527781038.723044000	71.4308	101	1
1527781038.905695000	71.6134	375	1
1527781038.905798000	71.6135	1412	1
1527781038.905835000	71.6136	1412	1
1527781038.905869000	71.6136	1412	1
1527781038.905906000	71.6136	1412	1
1527781038.905939000	71.6137	1412	1
1527781038.905967000	71.6137	1412	1
1527781038.906005000	71.6137	1412	1
1527781038.906034000	71.6138	1412	1
1527781038.906070000	71.6138	1412	1
1527781038.906113000	71.6138	1412	1
1527781038.906152000	71.6139	1412	1
1527781038.906186000	71.6139	1412	1
1527781038.906220000	71.614	1412	1
1527781038.908028000	71.6158	139	1
1527781038.915193000	71.6229	324	1
1527781038.915249000	71.623	262	1
1527781038.922649000	71.6304	87	0
1527781038.924061000	71.6318	100	0
1527781038.926070000	71.6338	87	0
1527781038.927085000	71.6348	104	1
1527781038.929424000	71.6372	87	0
1527781038.934395000	71.6421	87	0
1527781038.999974000	71.7077	438	0
1527781039.003066000	71.7108	104	1
1527781039.008216000	71.716	80	0
1527781039.011110000	71.7188	98	1
1527781039.011754000	71.7195	289	0
1527781039.013269000	71.721	148	0
1527781039.014649000	71.7224	92	0
1527781039.015098000	71.7228	104	1
1527781039.015976000	71.7237	238	0
1527781039.019101000	71.7268	98	1
1527781039.356625000	72.0644	393	1
1527781039.356717000	72.0645	269	1
1527781039.374060000	72.0818	87	0
1527781039.508903000	72.2166	235	0
1527781039.510291000	72.218	148	0
1527781039.511647000	72.2194	92	0
1527781039.512153000	72.2199	107	1
1527781039.513091000	72.2208	149	0
1527781039.516121000	72.2239	98	1
1527781039.766474000	72.4742	395	1
1527781039.766539000	72.4743	258	1
1527781039.783871000	72.4916	87	0
1527781039.873762000	72.5815	259	0
1527781039.875112000	72.5828	148	0
1527781039.876936000	72.5847	92	0
1527781039.877178000	72.5849	107	1
1527781039.878327000	72.5861	144	0
1527781039.881142000	72.5889	98	1
1527781042.931266000	75.639	396	1
1527781042.931330000	75.6391	260	1
1527781042.948165000	75.6559	87	0
1527781043.064956000	75.7727	256	0
1527781043.066339000	75.7741	148	0
1527781043.067703000	75.7754	104	1
1527781043.068449000	75.7762	92	0
1527781043.069846000	75.7776	331	0
1527781043.071696000	75.7794	101	1
1527781043.429834000	76.1376	527	1
1527781043.429928000	76.1377	259	1
1527781043.448360000	76.1561	87	0
1527781043.454066000	76.1618	87	0
1527781043.544679000	76.2524	235	0
1527781043.546066000	76.2538	148	0
1527781043.547698000	76.2554	107	1
1527781043.548727000	76.2565	92	0
1527781043.550148000	76.2579	106	0
1527781043.551686000	76.2594	101	1
1527781043.659693000	76.3674	392	1
1527781043.659780000	76.3675	258	1
1527781043.676729000	76.3845	87	0
1527781043.763523000	76.4713	235	0
1527781043.764899000	76.4726	148	0
1527781043.766595000	76.4743	92	0
1527781043.766761000	76.4745	107	1
1527781043.768010000	76.4757	156	0
1527781043.770691000	76.4784	98	1
1527781043.972422000	76.6802	1055	1
1527781043.972513000	76.6802	261	1
1527781043.994393000	76.7021	87	0
1527781044.078980000	76.7867	371	0
1527781044.080369000	76.7881	148	0
1527781044.081716000	76.7895	104	1
1527781044.082879000	76.7906	92	0
1527781044.084280000	76.792	156	0
1527781044.085712000	76.7934	101	1
1527781044.563167000	77.2709	402	1
1527781044.563263000	77.271	259	1
1527781044.590510000	77.2982	87	0
1527781044.682160000	77.3899	233	0
1527781044.683536000	77.3913	148	0
1527781044.684749000	77.3925	104	1
1527781044.686215000	77.394	92	0
1527781044.687623000	77.3954	180	0
1527781044.688735000	77.3965	101	1
1527781044.813294000	77.521	782	1
1527781044.813386000	77.5211	263	1
1527781044.832436000	77.5402	87	0
1527781044.914945000	77.6227	264	0
1527781044.916329000	77.6241	148	0
1527781044.917808000	77.6255	104	1
1527781044.919526000	77.6273	92	0
1527781044.920915000	77.6287	155	0
1527781044.921741000	77.6295	101	1
1527781045.293310000	78.001	392	1
1527781045.293398000	78.0011	259	1
1527781045.312227000	78.02	87	0
1527781045.410941000	78.1187	236	0
1527781045.412389000	78.1201	148	0
1527781045.413859000	78.1216	104	1
1527781045.415588000	78.1233	92	0
1527781045.416975000	78.1247	108	0
1527781045.417763000	78.1255	101	1
1527781045.516987000	78.2247	392	1
1527781045.517081000	78.2248	260	1
1527781045.537001000	78.2447	87	0
1527781045.632691000	78.3404	235	0
1527781045.634134000	78.3419	148	0
1527781045.635515000	78.3433	92	0
1527781045.635795000	78.3435	107	1
1527781045.636897000	78.3446	264	0
1527781045.639856000	78.3476	98	1
1527781047.080283000	79.788	391	1
1527781047.080349000	79.7881	258	1
1527781047.095233000	79.803	100	0
1527781047.097930000	79.8057	98	1
1527781047.098263000	79.806	87	0
1527781047.179653000	79.8874	329	0
1527781047.181048000	79.8888	148	0
1527781047.182923000	79.8907	92	0
1527781047.183007000	79.8907	104	1
1527781047.184415000	79.8922	337	0
1527781047.185874000	79.8936	101	1
1527781047.613688000	80.3214	390	1
1527781047.613783000	80.3215	258	1
1527781047.631063000	80.3388	87	0
1527781047.715623000	80.4234	235	0
1527781047.716944000	80.4247	148	0
1527781047.718609000	80.4263	92	0
1527781047.718983000	80.4267	107	1
1527781047.719961000	80.4277	196	0
1527781047.722977000	80.4307	98	1
1527781048.204588000	80.9123	395	1
1527781048.204673000	80.9124	262	1
1527781048.221636000	80.9294	87	0
1527781048.303603000	81.0113	257	0
1527781048.304979000	81.0127	148	0
1527781048.306017000	81.0138	104	1
1527781048.306491000	81.0142	92	0
1527781048.307885000	81.0156	236	0
1527781048.308969000	81.0167	101	1
1527781048.822289000	81.53	390	1
1527781048.822353000	81.5301	260	1
1527781048.839521000	81.5473	87	0
1527781048.927533000	81.6353	301	0
1527781048.928916000	81.6367	148	0
1527781048.930042000	81.6378	104	1
1527781048.932031000	81.6398	92	0
1527781048.933486000	81.6412	101	0
1527781048.935063000	81.6428	101	1
1527781054.885914000	87.5937	373	1
1527781054.886004000	87.5937	1412	1
1527781054.886029000	87.5938	1412	1
1527781054.886069000	87.5938	1412	1
1527781054.886091000	87.5938	777	1
1527781054.903939000	87.6117	87	0
1527781055.011495000	87.7192	413	0
1527781055.014336000	87.7221	101	1
1527781055.016874000	87.7246	80	0
1527781055.019427000	87.7272	98	1
1527781055.086655000	87.7944	528	1
1527781055.086746000	87.7945	259	1
1527781055.105150000	87.8129	87	0
1527781055.187848000	87.8956	291	0
1527781055.189225000	87.897	148	0
1527781055.190420000	87.8982	104	1
1527781055.194119000	87.9019	92	0
1527781055.195514000	87.9032	190	0
1527781055.196331000	87.9041	101	1
1527781055.642956000	88.3507	392	1
1527781055.643017000	88.3508	263	1
1527781055.661652000	88.3694	87	0
1527781055.741138000	88.4489	232	0
1527781055.742581000	88.4503	148	0
1527781055.744471000	88.4522	104	1
1527781055.745927000	88.4537	92	0
1527781055.747315000	88.4551	97	0
1527781055.748360000	88.4561	101	1
1527781056.032840000	88.7406	1053	1
1527781056.032930000	88.7407	260	1
1527781056.050333000	88.7581	87	0
1527781056.130302000	88.838	259	0
1527781056.132218000	88.84	148	0
1527781056.133479000	88.8412	104	1
1527781056.135423000	88.8432	92	0
1527781056.136870000	88.8446	149	0
1527781056.138457000	88.8462	101	1
1527781056.722807000	89.4305	406	1
1527781056.722866000	89.4306	258	1
1527781056.740698000	89.4484	87	0
1527781056.842001000	89.5497	372	0
1527781056.843413000	89.5511	148	0
1527781056.844513000	89.5522	104	1
1527781056.847191000	89.5549	92	0
1527781056.848585000	89.5563	274	0
1527781056.849411000	89.5571	101	1
1527781057.062978000	89.7707	777	1
1527781057.063041000	89.7708	259	1
1527781057.080850000	89.7886	87	0
1527781057.173069000	89.8808	235	0
1527781057.174374000	89.8821	148	0
1527781057.176533000	89.8843	104	1
1527781057.180042000	89.8878	92	0
1527781057.181437000	89.8892	200	0
1527781057.182441000	89.8902	101	1
1527781057.745018000	90.4528	391	1
1527781057.745115000	90.4529	258	1
1527781057.763231000	90.471	87	0
1527781057.769490000	90.4772	87	0
1527781057.877016000	90.5848	261	0
1527781057.878404000	90.5861	148	0
1527781057.879554000	90.5873	107	1
1527781057.881634000	90.5894	92	0
1527781057.883111000	90.5908	328	0
1527781057.884558000	90.5923	101	1
1527781059.186868000	91.8946	394	1
1527781059.186925000	91.8947	270	1
1527781059.220420000	91.9282	394	1
1527781059.224545000	91.9323	87	0
1527781059.237484000	91.9452	87	0
1527781059.313464000	92.0212	257	0
1527781059.314838000	92.0226	148	0
1527781059.316564000	92.0243	107	1
1527781059.317553000	92.0253	92	0
1527781059.318953000	92.0267	313	0
1527781059.320361000	92.0281	101	1
1527781059.409651000	92.1174	393	1
1527781059.409728000	92.1175	269	1
1527781059.428047000	92.1358	87	0
1527781059.527896000	92.2356	232	0
1527781059.529270000	92.237	148	0
1527781059.530413000	92.2381	104	1
1527781059.531299000	92.239	92	0
1527781059.532752000	92.2405	128	0
1527781059.534390000	92.2421	101	1
1527781059.627884000	92.3356	390	1
1527781059.627959000	92.3357	269	1
1527781059.645673000	92.3534	87	0
1527781059.743141000	92.4509	308	0
1527781059.744511000	92.4522	148	0
1527781059.746396000	92.4541	104	1
1527781059.746431000	92.4542	92	0
1527781059.747872000	92.4556	277	0
1527781059.749403000	92.4571	101	1
1527781059.842685000	92.5504	391	1
1527781059.842745000	92.5505	270	1
1527781059.864177000	92.5719	87	0
1527781059.960197000	92.6679	259	0
1527781059.961567000	92.6693	148	0
1527781059.963400000	92.6711	104	1
1527781059.963924000	92.6717	92	0
1527781059.965314000	92.673	106	0
1527781059.966386000	92.6741	101	1
1527781060.066318000	92.7741	391	1
1527781060.066389000	92.7741	269	1
1527781060.083657000	92.7914	87	0
1527781060.181269000	92.889	235	0
1527781060.182721000	92.8905	148	0
1527781060.184106000	92.8918	92	0
1527781060.184417000	92.8922	107	1
1527781060.185488000	92.8932	102	0
1527781060.188465000	92.8962	98	1
1527781060.292035000	92.9998	395	1
1527781060.292119000	92.9999	274	1
1527781060.310083000	93.0178	87	0
1527781060.394975000	93.1027	275	0
1527781060.396352000	93.1041	148	0
1527781060.397421000	93.1052	104	1
1527781060.399810000	93.1075	92	0
1527781060.401206000	93.1089	106	0
1527781060.402418000	93.1102	101	1
1527781060.507611000	93.2153	528	1
1527781060.507696000	93.2154	271	1
1527781060.525624000	93.2334	87	0
1527781060.770339000	93.4781	235	0
1527781060.771757000	93.4795	148	0
1527781060.773455000	93.4812	104	1
1527781060.773692000	93.4814	92	0
1527781060.775069000	93.4828	147	0
1527781060.776442000	93.4842	101	1
1527781060.925691000	93.6334	392	1
1527781060.925780000	93.6335	274	1
1527781060.943265000	93.651	87	0
1527781061.031876000	93.7396	260	0
1527781061.033264000	93.741	148	0
1527781061.034548000	93.7423	104	1
1527781061.035167000	93.7429	92	0
1527781061.036508000	93.7442	288	0
1527781061.037451000	93.7452	101	1
1527781067.240660000	99.9484	1055	1
1527781067.240761000	99.9485	263	1
1527781067.258936000	99.9667	87	0
1527781067.380930000	100.089	260	0
1527781067.382362000	100.09	148	0
1527781067.384098000	100.092	104	1
1527781067.385880000	100.094	92	0
1527781067.387279000	100.095	324	0
1527781067.389082000	100.097	101	1
1527781067.521868000	100.23	409	1
1527781067.521925000	100.23	265	1
1527781067.540496000	100.248	87	0
1527781067.621300000	100.329	291	0
1527781067.622693000	100.33	148	0
1527781067.624099000	100.332	104	1
1527781067.625274000	100.333	92	0
1527781067.626651000	100.334	102	0
1527781067.628097000	100.336	101	1
1527781068.050363000	100.758	780	1
1527781068.050455000	100.758	267	1
1527781068.067618000	100.775	87	0
1527781068.154997000	100.863	256	0
1527781068.156369000	100.864	148	0
1527781068.158069000	100.866	104	1
1527781068.159515000	100.867	92	0
1527781068.160927000	100.869	265	0
1527781068.162058000	100.87	101	1
1527781068.272408000	100.98	392	1
1527781068.272502000	100.98	259	1
1527781068.290544000	100.998	87	0
1527781068.372493000	101.08	328	0
1527781068.373866000	101.082	148	0
1527781068.375066000	101.083	104	1
1527781068.377428000	101.085	92	0
1527781068.378823000	101.087	302	0
1527781068.380080000	101.088	101	1
1527781068.522311000	101.23	395	1
1527781068.522376000	101.23	261	1
1527781068.540451000	101.248	87	0
1527781068.643571000	101.351	254	0
1527781068.644885000	101.353	148	0
1527781068.646079000	101.354	104	1
1527781068.646715000	101.354	92	0
1527781068.648112000	101.356	255	0
1527781068.649078000	101.357	101	1
1527781068.853293000	101.561	389	1
1527781068.853368000	101.561	259	1
1527781068.871636000	101.579	87	0
1527781068.969303000	101.677	259	0
1527781068.970659000	101.678	148	0
1527781068.972187000	101.68	104	1
1527781068.973078000	101.681	92	0
1527781068.974399000	101.682	183	0
1527781068.976178000	101.684	101	1
1527781069.293918000	102.002	395	1
1527781069.294003000	102.002	269	1
1527781069.310904000	102.019	87	0
1527781069.386481000	102.094	239	0
1527781069.387849000	102.096	148	0
1527781069.389119000	102.097	104	1
1527781069.389775000	102.098	92	0
1527781069.391170000	102.099	197	0
1527781069.392109000	102.1	101	1
1527781069.704786000	102.413	391	1
1527781069.704878000	102.413	271	1
1527781069.722647000	102.43	87	0
1527781069.826521000	102.534	257	0
1527781069.827894000	102.536	148	0
1527781069.829162000	102.537	104	1
1527781069.829257000	102.537	92	0
1527781069.830641000	102.538	98	0
1527781069.832148000	102.54	101	1
1527781069.967347000	102.675	394	1
1527781069.967432000	102.675	264	1
1527781069.990201000	102.698	87	0
1527781070.257046000	102.965	236	0
1527781070.258412000	102.966	148	0
1527781070.260198000	102.968	104	1
1527781070.261562000	102.969	92	0
1527781070.263067000	102.971	275	0
1527781070.264177000	102.972	101	1
1527781070.392765000	103.101	530	1
1527781070.392850000	103.101	275	1
1527781070.410010000	103.118	87	0
1527781070.511828000	103.22	309	0
1527781070.513200000	103.221	148	0
1527781070.514276000	103.222	104	1
1527781070.514610000	103.222	92	0
1527781070.516007000	103.224	324	0
1527781070.517187000	103.225	101	1
1527781070.613239000	103.321	392	1
1527781070.613330000	103.321	259	1
1527781070.630644000	103.338	87	0
1527781070.718596000	103.426	233	0
1527781070.719981000	103.428	148	0
1527781070.721283000	103.429	104	1
1527781070.722809000	103.431	92	0
1527781070.724206000	103.432	280	0
1527781070.725210000	103.433	101	1
1527781075.662444000	108.37	1049	1
1527781075.662536000	108.37	261	1
1527781075.681539000	108.389	87	0
1527781075.687361000	108.395	87	0
1527781075.786946000	108.495	258	0
1527781075.788373000	108.496	148	0
1527781075.789973000	108.498	107	1
1527781075.792929000	108.501	92	0
1527781075.794406000	108.502	262	0
1527781075.795966000	108.504	101	1
1527781075.943285000	108.651	404	1
1527781075.943377000	108.651	259	1
1527781075.961823000	108.67	87	0
1527781076.039668000	108.747	298	0
1527781076.041101000	108.749	148	0
1527781076.042992000	108.751	104	1
1527781076.044071000	108.752	92	0
1527781076.045460000	108.753	104	0
1527781076.046972000	108.755	101	1
1527781076.174439000	108.882	391	1
1527781076.174529000	108.882	259	1
1527781076.192865000	108.901	87	0
1527781076.272739000	108.98	232	0
1527781076.274183000	108.982	148	0
1527781076.275996000	108.984	104	1
1527781076.277589000	108.985	92	0
1527781076.278958000	108.987	158	0
1527781076.279926000	108.988	101	1
1527781076.854562000	109.562	777	1
1527781076.854626000	109.562	264	1
1527781076.872000000	109.58	87	0
1527781077.020364000	109.728	257	0
1527781077.021821000	109.73	148	0
1527781077.023030000	109.731	104	1
1527781077.025570000	109.733	92	0
1527781077.026963000	109.735	123	0
1527781077.027957000	109.736	101	1
1527781077.294087000	110.002	393	1
1527781077.294182000	110.002	258	1
1527781077.310483000	110.018	87	0
1527781077.414039000	110.122	236	0
1527781077.415464000	110.123	148	0
1527781077.416844000	110.125	92	0
1527781077.417085000	110.125	107	1
1527781077.418265000	110.126	146	0
1527781077.421052000	110.129	98	1
1527781077.504181000	110.212	395	1
1527781077.504247000	110.212	259	1
1527781077.522180000	110.23	87	0
1527781077.616773000	110.325	291	0
1527781077.618184000	110.326	148	0
1527781077.620077000	110.328	104	1
1527781077.620936000	110.329	92	0
1527781077.622387000	110.33	267	0
1527781077.624098000	110.332	101	1
1527781077.783314000	110.491	396	1
1527781077.783404000	110.491	262	1
1527781077.816092000	110.524	396	1
1527781077.818538000	110.526	87	0
1527781077.843554000	110.551	87	0
1527781077.923422000	110.631	256	0
1527781077.924817000	110.633	148	0
1527781077.926083000	110.634	107	1
1527781077.927738000	110.635	92	0
1527781077.930070000	110.638	98	1
1527781077.958363000	110.666	210	0
1527781077.961087000	110.669	98	1
1527781078.253379000	110.961	393	1
1527781078.253468000	110.961	261	1
1527781078.271860000	110.98	87	0
1527781078.357937000	111.066	324	0
1527781078.359312000	111.067	148	0
1527781078.361122000	111.069	104	1
1527781078.362834000	111.071	92	0
1527781078.364234000	111.072	234	0
1527781078.365011000	111.073	101	1
1527781078.692903000	111.401	389	1
1527781078.692993000	111.401	258	1
1527781078.709943000	111.418	87	0
1527781078.804849000	111.513	257	0
1527781078.806201000	111.514	148	0
1527781078.808139000	111.516	104	1
1527781078.808644000	111.516	92	0
1527781078.810043000	111.518	135	0
1527781078.811056000	111.519	101	1
[truncated: 82 more rows]
