# Supplementary material for: Method for multi-task learning fusion network traffic classification to address small sample labels
Source: Sci Rep. 2024 Jan 30;14:2518. doi: 10.1038/s41598-024-51933-8 (PMC10827795; doi:10.1038/s41598-024-51933-8)
Supplement: Supplementary file 2 — Supplementary Information 2. [file 41598_2024_51933_MOESM2_ESM.zip › QUIC Dataset/QUIC Dataset/pretraining/Google Doc/GoogleDoc-1077.txt]

1528085939.645016000	0	294	1
1528085939.678392000	0.033376	87	0
1528085939.870752000	0.225736	299	0
1528085939.874686000	0.22967	101	1
1528085939.900627000	0.255611	1412	0
1528085939.902064000	0.257048	1412	0
1528085939.903559000	0.258543	1412	0
1528085939.904600000	0.259584	104	1
1528085939.904986000	0.25997	182	0
1528085939.906454000	0.261438	1412	0
1528085939.907897000	0.262881	1412	0
1528085939.909354000	0.264338	1412	0
1528085939.910747000	0.265731	184	0
1528085939.911884000	0.266868	104	1
1528085939.912211000	0.267195	1412	0
1528085939.913704000	0.268688	1412	0
1528085939.915140000	0.270124	1280	0
1528085939.916694000	0.271678	1412	0
1528085939.918136000	0.27312	1412	0
1528085939.919576000	0.27456	1412	0
1528085939.920977000	0.275961	186	0
1528085939.921648000	0.276632	104	1
1528085939.922437000	0.277421	1195	0
1528085939.924236000	0.27922	1412	0
1528085939.925684000	0.280668	1412	0
1528085939.926573000	0.281557	122	1
1528085939.927198000	0.282182	1412	0
1528085939.928616000	0.2836	186	0
1528085939.930612000	0.285596	101	1
1528085939.943408000	0.298392	1238	0
1528085939.944862000	0.299846	1412	0
1528085939.946304000	0.301288	1412	0
1528085939.946586000	0.30157	104	1
1528085939.947760000	0.302744	969	0
1528085939.949287000	0.304271	1412	0
1528085939.950714000	0.305698	1003	0
1528085939.951555000	0.306539	104	1
1528085939.952167000	0.307151	1412	0
1528085939.953657000	0.308641	1412	0
1528085939.955100000	0.310084	1412	0
1528085939.955544000	0.310528	104	1
1528085939.956509000	0.311493	184	0
1528085939.957986000	0.31297	1412	0
1528085939.959386000	0.31437	168	0
1528085939.960566000	0.31555	104	1
1528085939.961203000	0.316187	1412	0
1528085939.962647000	0.317631	1412	0
1528085939.964144000	0.319128	1412	0
1528085939.964572000	0.319556	104	1
1528085939.965585000	0.320569	1412	0
1528085939.966996000	0.32198	254	0
1528085939.968582000	0.323566	1412	0
1528085939.969601000	0.324585	104	1
1528085939.970004000	0.324988	1412	0
1528085939.971556000	0.32654	1412	0
1528085939.972968000	0.327952	896	0
1528085939.973567000	0.328551	104	1
1528085939.974475000	0.329459	1412	0
1528085939.975926000	0.33091	1412	0
1528085939.977363000	0.332347	1412	0
1528085939.978567000	0.333551	104	1
1528085939.978786000	0.33377	833	0
1528085939.982894000	0.337878	98	1
1528085940.364506000	0.71949	1365	1
1528085940.364595000	0.719579	1412	1
1528085940.364618000	0.719602	904	1
1528085940.372822000	0.727806	216	1
1528085940.387834000	0.742818	87	0
1528085940.392631000	0.747615	87	0
1528085940.546443000	0.901427	398	0
1528085940.550367000	0.905351	79	0
1528085940.550990000	0.905974	107	1
1528085940.625233000	0.980217	216	1
1528085940.653674000	1.00866	87	0
1528085940.666667000	1.02165	488	0
1528085940.668123000	1.02311	1412	0
1528085940.669566000	1.02455	1412	0
1528085940.670896000	1.02588	107	1
1528085940.671020000	1.026	1412	0
1528085940.672433000	1.02742	176	0
1528085940.673970000	1.02895	1412	0
1528085940.674599000	1.02958	104	1
1528085940.675409000	1.03039	1412	0
1528085940.676837000	1.03182	1068	0
1528085940.678244000	1.03323	91	0
1528085940.678583000	1.03357	104	1
1528085940.679685000	1.03467	148	0
1528085940.683633000	1.03862	98	1
1528085940.759565000	1.11455	386	0
1528085940.761002000	1.11599	1113	0
1528085940.763448000	1.11843	92	0
1528085940.763652000	1.11864	101	1
1528085940.764909000	1.11989	340	0
1528085940.767627000	1.12261	101	1
1528085941.414381000	1.76937	245	1
1528085941.414457000	1.76944	144	1
1528085941.438559000	1.79354	87	0
1528085941.453926000	1.80891	87	0
1528085941.477072000	1.83206	171	1
1528085941.477141000	1.83212	190	1
1528085941.496345000	1.85133	87	0
1528085941.501583000	1.85657	87	0
1528085941.504202000	1.85919	1412	0
1528085941.505650000	1.86063	1412	0
1528085941.507087000	1.86207	1412	0
1528085941.507875000	1.86286	104	1
1528085941.508504000	1.86349	531	0
1528085941.509936000	1.86492	92	0
1528085941.511371000	1.86635	234	0
1528085941.511957000	1.86694	110	1
1528085941.617217000	1.9722	600	0
1528085941.618631000	1.97361	92	0
1528085941.620072000	1.97506	202	0
1528085941.621664000	1.97665	104	1
1528085942.368489000	2.72347	229	1
1528085942.386773000	2.74176	87	0
1528085942.725579000	3.08056	254	0
1528085942.727039000	3.08202	1412	0
1528085942.728466000	3.08345	997	0
1528085942.729782000	3.08477	107	1
1528085942.730013000	3.085	92	0
1528085942.731464000	3.08645	297	0
1528085942.733753000	3.08874	101	1
1528085943.361326000	3.71631	290	1
1528085943.361431000	3.71641	1412	1
1528085943.361470000	3.71645	1412	1
1528085943.361521000	3.71651	1412	1
1528085943.361543000	3.71653	1412	1
1528085943.361579000	3.71656	1412	1
1528085943.361612000	3.7166	1412	1
1528085943.361649000	3.71663	1412	1
1528085943.361685000	3.71667	1412	1
1528085943.361718000	3.7167	1412	1
1528085943.361766000	3.71675	1412	1
1528085943.361814000	3.7168	1412	1
1528085943.361836000	3.71682	1412	1
1528085943.361872000	3.71686	1266	1
1528085943.381037000	3.73602	87	0
1528085943.383620000	3.7386	87	0
1528085943.626029000	3.98101	397	0
1528085943.629441000	3.98443	80	0
1528085943.629460000	3.98444	104	1
1528085943.633434000	3.98842	98	1
1528085945.536710000	5.89169	322	1
1528085945.536800000	5.89178	1412	1
1528085945.536836000	5.89182	981	1
1528085945.544434000	5.89942	222	1
1528085945.544525000	5.89951	1412	1
1528085945.544563000	5.89955	1412	1
1528085945.544612000	5.8996	758	1
1528085945.557293000	5.91228	87	0
1528085945.563663000	5.91865	87	0
1528085945.564310000	5.91929	181	1
1528085945.570607000	5.92559	101	1
1528085945.589050000	5.94403	87	0
1528085945.616917000	5.9719	164	1
1528085945.632609000	5.98759	104	0
1528085945.636420000	5.9914	101	1
1528085945.654840000	6.00982	393	0
1528085945.657749000	6.01273	80	0
1528085945.658486000	6.01347	98	1
1528085945.662488000	6.01747	98	1
1528085946.139205000	6.49419	540	0
1528085946.140616000	6.4956	309	0
1528085946.142052000	6.49704	120	0
1528085946.142158000	6.49714	118	1
1528085946.145128000	6.50011	264	1
1528085946.161820000	6.5168	87	0
1528085946.357077000	6.71206	1013	0
1528085946.361547000	6.71653	101	1
1528085946.381313000	6.7363	1412	0
1528085946.382755000	6.73774	1412	0
1528085946.384320000	6.7393	1412	0
1528085946.385435000	6.74042	104	1
1528085946.385668000	6.74065	186	0
1528085946.387131000	6.74212	1412	0
1528085946.388588000	6.74357	1412	0
1528085946.389448000	6.74443	104	1
1528085946.390016000	6.745	1412	0
1528085946.391426000	6.74641	180	0
1528085946.393017000	6.748	1412	0
1528085946.394550000	6.74953	1412	0
1528085946.394810000	6.74979	104	1
1528085946.395988000	6.75097	1183	0
1528085946.397536000	6.75252	1412	0
1528085946.398977000	6.75396	1412	0
1528085946.400417000	6.7554	1412	0
1528085946.400451000	6.75543	101	1
1528085946.401823000	6.75681	190	0
1528085946.403584000	6.75857	1412	0
1528085946.405008000	6.75999	728	0
1528085946.406564000	6.76155	1412	0
1528085946.407441000	6.76242	116	1
1528085946.407998000	6.76298	1412	0
1528085946.409443000	6.76443	1412	0
1528085946.410850000	6.76583	188	0
1528085946.412414000	6.7674	783	0
1528085946.420712000	6.7757	104	1
1528085946.425466000	6.78045	98	1
1528085946.426680000	6.78166	1412	0
1528085946.428126000	6.78311	1412	0
1528085946.429565000	6.78455	1412	0
1528085946.430449000	6.78543	104	1
1528085946.430990000	6.78597	1083	0
1528085946.432946000	6.78793	1412	0
1528085946.434437000	6.78942	101	1
1528085946.434444000	6.78943	1412	0
1528085946.435913000	6.7909	1412	0
1528085946.437353000	6.79234	1412	0
1528085946.438480000	6.79346	104	1
1528085946.438757000	6.79374	315	0
1528085946.440223000	6.79521	1412	0
1528085946.441664000	6.79665	1412	0
1528085946.442426000	6.79741	104	1
1528085946.443156000	6.79814	1412	0
1528085946.444567000	6.79955	198	0
1528085946.446046000	6.80103	1195	0
1528085946.446437000	6.80142	104	1
1528085946.447492000	6.80248	1412	0
1528085946.448946000	6.80393	1412	0
1528085946.450381000	6.80537	1412	0
1528085946.451422000	6.80641	104	1
1528085946.451814000	6.8068	1092	0
1528085946.453309000	6.80829	1412	0
1528085946.454739000	6.80972	1266	0
1528085946.455534000	6.81052	104	1
1528085946.456169000	6.81115	754	0
1528085946.457629000	6.81261	1412	0
1528085946.459066000	6.81405	1326	0
1528085946.460473000	6.81546	104	1
1528085946.460499000	6.81548	1412	0
1528085946.461941000	6.81693	1412	0
1528085946.463409000	6.81839	483	0
1528085946.464436000	6.81942	104	1
1528085947.701199000	8.05618	293	1
1528085947.701274000	8.05626	144	1
1528085947.722927000	8.07791	87	0
1528085947.777480000	8.13246	1412	0
1528085947.778907000	8.13389	1412	0
1528085947.780341000	8.13532	1412	0
1528085947.781531000	8.13652	107	1
1528085947.781790000	8.13677	680	0
1528085947.783267000	8.13825	92	0
1528085947.784713000	8.1397	208	0
1528085947.785504000	8.14049	104	1
1528085948.903068000	9.25805	379	1
1528085948.903161000	9.25815	294	1
1528085948.905681000	9.26066	314	1
1528085948.905769000	9.26075	1412	1
1528085948.905808000	9.26079	1412	1
1528085948.905860000	9.26084	979	1
1528085948.921153000	9.27614	87	0
1528085948.930190000	9.28517	87	0
1528085948.934944000	9.28993	87	0
1528085948.956048000	9.31103	401	1
1528085948.974188000	9.32917	87	0
1528085949.181803000	9.53679	394	0
1528085949.185650000	9.54063	101	1
1528085949.187868000	9.54285	80	0
1528085949.189232000	9.54422	274	0
1528085949.190793000	9.54578	103	0
1528085949.191594000	9.54658	104	1
1528085949.193737000	9.54872	186	0
1528085949.197579000	9.55256	98	1
1528085949.323267000	9.67825	312	0
1528085949.324739000	9.67972	1400	0
1528085949.326163000	9.68115	513	0
1528085949.326624000	9.68161	104	1
1528085949.327753000	9.68274	592	0
1528085949.329195000	9.68418	635	0
1528085949.330642000	9.68563	467	0
1528085949.331599000	9.68658	104	1
1528085949.332179000	9.68716	697	0
1528085949.333707000	9.68869	484	0
1528085949.335337000	9.69032	835	0
1528085949.335594000	9.69058	104	1
1528085949.336777000	9.69176	649	0
1528085949.340599000	9.69558	98	1
1528085949.341187000	9.69617	519	0
1528085949.342625000	9.69761	439	0
1528085949.344270000	9.69925	701	0
1528085949.344599000	9.69958	104	1
1528085949.345790000	9.70077	616	0
1528085949.347228000	9.70221	558	0
1528085949.348772000	9.70376	654	0
1528085949.349617000	9.7046	104	1
1528085949.350210000	9.70519	583	0
1528085949.351651000	9.70663	689	0
1528085949.353598000	9.70858	101	1
1528085949.354446000	9.70943	102	0
1528085949.355899000	9.71088	108	0
1528085949.357601000	9.71258	101	1
1528085949.793358000	10.1483	397	1
1528085949.793435000	10.1484	109	1
1528085949.806679000	10.1617	404	1
1528085949.809215000	10.1642	1412	1
1528085949.809263000	10.1642	100	1
1528085949.809322000	10.1643	87	1
1528085949.814411000	10.1694	87	0
1528085949.826560000	10.1815	87	0
1528085949.829108000	10.1841	87	0
1528085950.065027000	10.42	231	0
1528085950.066448000	10.4214	151	0
1528085950.068657000	10.4236	110	1
1528085950.069059000	10.424	92	0
1528085950.070574000	10.4256	112	0
1528085950.074599000	10.4296	101	1
1528085950.232384000	10.5874	263	0
1528085950.233951000	10.5889	141	0
1528085950.236413000	10.5914	92	0
1528085950.236670000	10.5917	101	1
1528085950.237878000	10.5929	196	0
1528085950.240668000	10.5957	101	1
1528085950.273036000	10.628	267	0
1528085950.274574000	10.6296	103	0
1528085950.276767000	10.6318	101	1
1528085950.278188000	10.6332	92	0
1528085950.279635000	10.6346	226	0
1528085950.281747000	10.6367	101	1
1528085950.999298000	11.3543	391	1
1528085950.999373000	11.3544	254	1
1528085951.021642000	11.3766	87	0
1528085951.391218000	11.7462	484	1
1528085951.391301000	11.7463	94	1
1528085951.410863000	11.7658	87	0
1528085951.671701000	12.0267	292	0
1528085951.673197000	12.0282	367	0
1528085951.675769000	12.0308	107	1
1528085951.676052000	12.031	209	0
1528085951.679769000	12.0348	98	1
1528085951.778476000	12.1335	371	1
1528085951.778623000	12.1336	1412	1
1528085951.778649000	12.1336	1412	1
1528085951.778672000	12.1337	1412	1
1528085951.778740000	12.1337	1412	1
1528085951.778773000	12.1338	1412	1
1528085951.778797000	12.1338	1412	1
1528085951.778844000	12.1338	1412	1
1528085951.778879000	12.1339	1412	1
1528085951.778902000	12.1339	1412	1
1528085951.778948000	12.1339	1412	1
1528085951.778983000	12.134	1412	1
1528085951.779021000	12.134	1412	1
1528085951.779055000	12.134	1412	1
1528085951.780736000	12.1357	1412	1
1528085951.780841000	12.1358	1412	1
1528085951.780870000	12.1359	1412	1
1528085951.780907000	12.1359	1412	1
1528085951.780945000	12.1359	1412	1
1528085951.780980000	12.136	1412	1
1528085951.781017000	12.136	1412	1
1528085951.782874000	12.1379	1412	1
1528085951.782974000	12.138	1412	1
1528085951.783018000	12.138	1412	1
1528085951.783072000	12.1381	1412	1
1528085951.783113000	12.1381	1412	1
1528085951.783168000	12.1382	1412	1
1528085951.783211000	12.1382	1412	1
1528085951.783265000	12.1382	1412	1
1528085951.784828000	12.1398	1412	1
1528085951.784891000	12.1399	1412	1
1528085951.784931000	12.1399	1412	1
1528085951.785021000	12.14	1412	1
1528085951.785045000	12.14	1412	1
1528085951.785083000	12.1401	1412	1
1528085951.785123000	12.1401	138	1
1528085951.788278000	12.1433	318	0
1528085951.789716000	12.1447	146	0
1528085951.791732000	12.1467	101	1
1528085951.792056000	12.147	92	0
1528085951.793562000	12.1485	159	0
1528085951.795737000	12.1507	101	1
1528085951.797213000	12.1522	87	0
1528085951.799888000	12.1549	87	0
1528085951.802960000	12.1579	100	0
1528085951.806731000	12.1617	104	1
1528085951.806762000	12.1617	87	0
1528085951.810537000	12.1655	87	0
1528085951.970083000	12.3251	388	0
1528085951.973784000	12.3288	104	1
1528085951.977471000	12.3325	80	0
1528085951.980771000	12.3358	98	1
1528085951.998046000	12.353	359	1
1528085951.999516000	12.3545	294	1
1528085952.018052000	12.373	87	0
1528085952.027915000	12.3829	87	0
1528085952.032985000	12.388	392	1
1528085952.052203000	12.4072	87	0
1528085952.126671000	12.4817	324	1
1528085952.126765000	12.4817	1412	1
1528085952.126790000	12.4818	774	1
1528085952.160884000	12.5159	87	0
1528085952.218974000	12.574	619	0
1528085952.220453000	12.5754	803	0
1528085952.222300000	12.5773	92	0
1528085952.222770000	12.5778	110	1
1528085952.223802000	12.5788	114	0
1528085952.227803000	12.5828	98	1
1528085952.283026000	12.638	309	0
1528085952.284517000	12.6395	118	0
1528085952.286804000	12.6418	101	1
1528085952.288534000	12.6435	92	0
1528085952.289974000	12.645	169	0
1528085952.291791000	12.6468	101	1
1528085952.297605000	12.6526	232	0
1528085952.299033000	12.654	279	0
1528085952.301395000	12.6564	92	0
1528085952.301811000	12.6568	104	1
1528085952.302858000	12.6578	300	0
1528085952.307093000	12.6621	98	1
1528085952.478335000	12.8333	241	0
1528085952.479770000	12.8348	146	0
1528085952.483846000	12.8388	92	0
1528085952.485012000	12.84	101	1
1528085952.485290000	12.8403	235	0
1528085952.490851000	12.8458	101	1
1528085952.666180000	13.0212	391	1
1528085952.666252000	13.0212	253	1
1528085952.690843000	13.0458	87	0
1528085952.692365000	13.0473	87	0
1528085952.847890000	13.2029	278	0
1528085952.849314000	13.2043	146	0
1528085952.851894000	13.2069	107	1
1528085952.857305000	13.2123	92	0
1528085952.858746000	13.2137	309	0
1528085952.860898000	13.2159	101	1
1528085952.994264000	13.3492	387	1
1528085952.994328000	13.3493	253	1
1528085953.012514000	13.3675	87	0
1528085953.018145000	13.3731	87	0
1528085953.479902000	13.8349	255	0
1528085953.481337000	13.8363	146	0
1528085953.483888000	13.8389	92	0
1528085953.484014000	13.839	107	1
1528085953.485352000	13.8403	161	0
1528085953.487912000	13.8429	101	1
1528085953.551133000	13.9061	455	1
1528085953.551220000	13.9062	441	1
1528085953.569788000	13.9248	87	0
1528085953.735195000	14.0902	254	0
1528085953.736620000	14.0916	146	0
1528085953.738932000	14.0939	104	1
1528085953.739294000	14.0943	92	0
1528085953.740737000	14.0957	167	0
1528085953.742921000	14.0979	101	1
1528085953.800964000	14.1559	466	1
1528085953.801054000	14.156	252	1
1528085953.820639000	14.1756	87	0
1528085953.824308000	14.1793	87	0
1528085953.973332000	14.3283	234	0
1528085953.974822000	14.3298	146	0
1528085953.976947000	14.3319	107	1
1528085953.979041000	14.334	92	0
1528085953.980452000	14.3354	134	0
1528085953.982879000	14.3379	101	1
1528085954.029694000	14.3847	400	1
1528085954.029789000	14.3848	253	1
1528085954.059364000	14.4143	87	0
1528085954.219472000	14.5745	264	0
1528085954.220892000	14.5759	146	0
1528085954.222961000	14.5779	104	1
1528085954.224450000	14.5794	92	0
1528085954.225896000	14.5809	128	0
1528085954.227887000	14.5829	101	1
1528085954.370251000	14.7252	489	1
1528085954.370311000	14.7253	254	1
1528085954.392787000	14.7478	87	0
1528085954.697958000	15.0529	255	0
1528085954.699324000	15.0543	146	0
1528085954.701990000	15.057	104	1
1528085954.702985000	15.058	92	0
1528085954.704545000	15.0595	122	0
1528085954.707000000	15.062	101	1
1528085955.093602000	15.4486	1339	1
1528085955.093660000	15.4486	260	1
1528085955.134079000	15.4891	1339	1
1528085955.148210000	15.5032	87	0
1528085955.153649000	15.5086	87	0
1528085955.774503000	16.1295	331	0
1528085955.775936000	16.1309	148	0
1528085955.777993000	16.133	107	1
1528085955.778319000	16.1333	92	0
1528085955.779764000	16.1347	313	0
1528085955.781993000	16.137	101	1
1528085955.925589000	16.2806	392	1
1528085955.925679000	16.2807	261	1
1528085955.943356000	16.2983	87	0
1528085956.097803000	16.4528	232	0
1528085956.099236000	16.4542	148	0
1528085956.102075000	16.4571	104	1
1528085956.102806000	16.4578	92	0
1528085956.104304000	16.4593	124	0
1528085956.107055000	16.462	101	1
1528085956.288221000	16.6432	391	1
1528085956.288318000	16.6433	256	1
1528085956.306524000	16.6615	87	0
1528085956.309986000	16.665	87	0
1528085956.495026000	16.85	259	0
1528085956.496460000	16.8514	148	0
1528085956.498966000	16.854	92	0
1528085956.499080000	16.8541	107	1
1528085956.500377000	16.8554	212	0
1528085956.503079000	16.8581	101	1
1528085956.741915000	17.0969	389	1
1528085956.742014000	17.097	259	1
1528085956.761297000	17.1163	87	0
1528085956.771905000	17.1269	87	0
1528085956.919896000	17.2749	231	0
1528085956.921328000	17.2763	148	0
1528085956.924103000	17.2791	107	1
1528085956.926097000	17.2811	92	0
1528085956.927598000	17.2826	111	0
1528085956.930133000	17.2851	101	1
1528085957.118721000	17.4737	386	1
1528085957.118812000	17.4738	256	1
1528085957.142077000	17.4971	87	0
1528085957.327849000	17.6828	257	0
1528085957.329281000	17.6843	148	0
1528085957.331545000	17.6865	92	0
1528085957.332153000	17.6871	107	1
1528085957.333053000	17.688	321	0
1528085957.337126000	17.6921	98	1
1528085957.601527000	17.9565	388	1
1528085957.601616000	17.9566	259	1
1528085957.620365000	17.9753	87	0
1528085957.631305000	17.9863	87	0
1528085958.279789000	18.6348	323	0
1528085958.281166000	18.6362	148	0
1528085958.283835000	18.6388	92	0
1528085958.284132000	18.6391	110	1
1528085958.285289000	18.6403	86	0
1528085958.289183000	18.6442	98	1
1528085958.348644000	18.7036	392	1
1528085958.348702000	18.7037	255	1
1528085958.378088000	18.7331	87	0
1528085958.383854000	18.7388	87	0
1528085958.689433000	19.0444	279	0
1528085958.690902000	19.0459	148	0
1528085958.692333000	19.0473	92	0
1528085958.693137000	19.0481	110	1
1528085958.693844000	19.0488	282	0
1528085958.697120000	19.0521	98	1
1528085958.805434000	19.1604	387	1
1528085958.805497000	19.1605	256	1
1528085958.823054000	19.178	87	0
1528085958.829312000	19.1843	87	0
1528085959.196276000	19.5513	234	0
1528085959.197749000	19.5527	148	0
1528085959.200260000	19.5552	107	1
1528085959.200872000	19.5559	92	0
1528085959.202314000	19.5573	293	0
1528085959.204181000	19.5592	101	1
1528085959.336855000	19.6918	455	1
1528085959.336921000	19.6919	310	1
1528085959.355042000	19.71	87	0
1528085959.665062000	20.02	301	0
1528085959.666441000	20.0214	148	0
1528085959.669210000	20.0242	104	1
1528085959.671501000	20.0265	92	0
1528085959.673866000	20.0289	195	0
1528085959.675209000	20.0302	101	1
1528085960.050743000	20.4057	466	1
1528085960.050830000	20.4058	258	1
1528085960.070039000	20.425	87	0
1528085960.254246000	20.6092	254	0
1528085960.255679000	20.6107	148	0
1528085960.258307000	20.6133	104	1
1528085960.258332000	20.6133	92	0
1528085960.259876000	20.6149	293	0
1528085960.262308000	20.6173	101	1
1528085960.384854000	20.7398	500	1
1528085960.384921000	20.7399	256	1
1528085960.402847000	20.7578	87	0
1528085960.678488000	21.0335	257	0
1528085960.679920000	21.0349	148	0
1528085960.682398000	21.0374	104	1
1528085960.683885000	21.0389	92	0
1528085960.685340000	21.0403	100	0
1528085960.687275000	21.0423	101	1
1528085960.879548000	21.2345	1339	1
1528085960.879607000	21.2346	257	1
1528085960.919386000	21.2744	1339	1
1528085960.920074000	21.2751	87	0
1528085960.943302000	21.2983	87	0
1528085961.230815000	21.5858	235	0
1528085961.232245000	21.5872	148	0
1528085961.234295000	21.5893	107	1
1528085961.234330000	21.5893	92	0
1528085961.235901000	21.5909	236	0
1528085961.238315000	21.5933	101	1
1528085961.293563000	21.6485	388	1
1528085961.293638000	21.6486	256	1
1528085961.312783000	21.6678	87	0
1528085961.317554000	21.6725	87	0
1528085961.617653000	21.9726	287	0
1528085961.619087000	21.9741	148	0
1528085961.620682000	21.9757	92	0
1528085961.621330000	21.9763	110	1
1528085961.621964000	21.9769	90	0
1528085961.625320000	21.9803	98	1
1528085961.864541000	22.2195	387	1
1528085961.864634000	22.2196	259	1
1528085961.885629000	22.2406	87	0
1528085962.063176000	22.4182	234	0
1528085962.064603000	22.4196	148	0
1528085962.065980000	22.421	92	0
1528085962.067374000	22.4224	107	1
1528085962.067402000	22.4224	114	0
1528085962.071365000	22.4263	98	1
1528085962.260671000	22.6157	369	1
1528085962.260758000	22.6157	1412	1
1528085962.260783000	22.6158	1412	1
1528085962.260821000	22.6158	1412	1
1528085962.260871000	22.6159	551	1
1528085962.280015000	22.635	87	0
1528085962.313521000	22.6685	320	1
1528085962.313605000	22.6686	258	1
1528085962.334563000	22.6895	87	0
1528085962.356695000	22.7117	87	0
1528085962.384883000	22.7399	484	0
1528085962.388381000	22.7434	107	1
1528085962.391257000	22.7462	80	0
1528085962.395364000	22.7503	98	1
1528085962.504151000	22.8591	250	0
1528085962.505578000	22.8606	148	0
1528085962.507579000	22.8626	92	0
1528085962.508386000	22.8634	104	1
1528085962.509049000	22.864	162	0
1528085962.512392000	22.8674	98	1
1528085962.566815000	22.9218	387	1
1528085962.566901000	22.9219	310	1
1528085962.583458000	22.9384	100	0
1528085962.587210000	22.9422	87	0
1528085962.587488000	22.9425	101	1
1528085962.918838000	23.2738	234	0
1528085962.920259000	23.2752	148	0
1528085962.921690000	23.2767	92	0
1528085962.922420000	23.2774	104	1
1528085962.923265000	23.2782	328	0
1528085962.927435000	23.2824	98	1
1528085962.978419000	23.3334	392	1
1528085962.978480000	23.3335	370	1
1528085963.020411000	23.3754	392	1
1528085963.024567000	23.3796	87	0
1528085963.029940000	23.3849	87	0
1528085963.046365000	23.4013	87	0
1528085963.176895000	23.5319	234	0
1528085963.178310000	23.5333	148	0
1528085963.180415000	23.5354	110	1
1528085963.180849000	23.5358	92	0
1528085963.182298000	23.5373	132	0
1528085963.184452000	23.5394	101	1
1528085963.676962000	24.0319	392	1
1528085963.677052000	24.032	256	1
1528085963.728536000	24.0835	392	1
1528085963.765558000	24.1205	87	0
1528085963.926146000	24.2811	258	0
1528085963.927516000	24.2825	148	0
1528085963.930514000	24.2855	104	1
1528085963.932290000	24.2873	92	0
1528085963.933840000	24.2888	220	0
1528085963.936536000	24.2915	101	1
1528085964.013303000	24.3683	389	1
1528085964.013364000	24.3683	256	1
1528085964.031140000	24.3861	87	0
1528085964.221205000	24.5762	301	0
1528085964.222633000	24.5776	148	0
1528085964.225533000	24.5805	104	1
1528085964.227054000	24.582	92	0
1528085964.228483000	24.5835	105	0
1528085964.230467000	24.5855	101	1
1528085964.407828000	24.7628	389	1
1528085964.407888000	24.7629	256	1
1528085964.429123000	24.7841	87	0
1528085964.604510000	24.9595	300	0
1528085964.605952000	24.9609	148	0
1528085964.608550000	24.9635	104	1
1528085964.608978000	24.964	92	0
1528085964.610393000	24.9654	307	0
1528085964.612503000	24.9675	101	1
1528085964.880894000	25.2359	451	1
1528085964.880985000	25.236	257	1
1528085964.903174000	25.2582	87	0
1528085965.447865000	25.8028	301	0
1528085965.449304000	25.8043	148	0
1528085965.451552000	25.8065	104	1
1528085965.455607000	25.8106	92	0
1528085965.457033000	25.812	228	0
1528085965.459535000	25.8145	101	1
1528085965.573737000	25.9287	468	1
1528085965.573830000	25.9288	260	1
1528085965.595648000	25.9506	87	0
1528085965.601646000	25.9566	87	0
1528085965.751999000	26.107	231	0
1528085965.753491000	26.1085	148	0
1528085965.755654000	26.1106	107	1
1528085965.756587000	26.1116	92	0
1528085965.758072000	26.1131	110	0
1528085965.760553000	26.1155	101	1
1528085965.796621000	26.1516	503	1
1528085965.796683000	26.1517	258	1
1528085965.816049000	26.171	87	0
1528085966.125840000	26.4808	231	0
1528085966.127278000	26.4823	148	0
1528085966.128671000	26.4837	92	0
1528085966.129635000	26.4846	107	1
1528085966.130177000	26.4852	259	0
1528085966.133645000	26.4886	98	1
1528085966.290975000	26.646	1338	1
1528085966.291053000	26.646	257	1
1528085966.322006000	26.677	87	0
1528085966.326620000	26.6816	87	0
1528085966.497950000	26.8529	278	0
1528085966.499326000	26.8543	148	0
1528085966.501663000	26.8566	107	1
1528085966.502301000	26.8573	92	0
1528085966.503807000	26.8588	136	0
1528085966.505594000	26.8606	101	1
1528085966.787147000	27.1421	390	1
1528085966.787213000	27.1422	259	1
1528085966.805129000	27.1601	87	0
1528085966.814074000	27.1691	87	0
1528085967.278155000	27.6331	287	0
1528085967.279575000	27.6346	148	0
1528085967.281715000	27.6367	107	1
1528085967.281738000	27.6367	92	0
1528085967.283358000	27.6383	212	0
1528085967.285708000	27.6407	101	1
1528085967.476033000	27.831	388	1
1528085967.476093000	27.8311	260	1
1528085967.500169000	27.8552	87	0
1528085967.799671000	28.1547	232	0
1528085967.801103000	28.1561	148	0
1528085967.803503000	28.1585	92	0
1528085967.803736000	28.1587	107	1
1528085967.804964000	28.1599	96	0
1528085967.808754000	28.1637	98	1
1528085967.900149000	28.2551	388	1
1528085967.900208000	28.2552	259	1
1528085967.922267000	28.2773	87	0
1528085968.071096000	28.4261	304	0
1528085968.072525000	28.4275	148	0
1528085968.074147000	28.4291	92	0
1528085968.074755000	28.4297	107	1
1528085968.075593000	28.4306	157	0
1528085968.079679000	28.4347	98	1
1528085968.167053000	28.522	388	1
1528085968.167143000	28.5221	256	1
1528085968.186725000	28.5417	87	0
1528085968.192032000	28.547	87	0
1528085968.340059000	28.695	257	0
1528085968.341494000	28.6965	148	0
1528085968.343467000	28.6985	92	0
1528085968.343705000	28.6987	110	1
1528085968.344932000	28.6999	234	0
1528085968.348784000	28.7038	98	1
1528085968.480045000	28.835	389	1
1528085968.480134000	28.8351	258	1
1528085968.501908000	28.8569	87	0
1528085968.662898000	29.0179	234	0
1528085968.664345000	29.0193	148	0
1528085968.666328000	29.0213	92	0
1528085968.666787000	29.0218	107	1
1528085968.667761000	29.0227	222	0
1528085968.671798000	29.0268	98	1
1528085968.782121000	29.1371	392	1
1528085968.782198000	29.1372	256	1
1528085968.806959000	29.1619	87	0
1528085968.988792000	29.3438	242	0
1528085968.990229000	29.3452	148	0
1528085968.992805000	29.3478	104	1
1528085968.993305000	29.3483	92	0
1528085968.994765000	29.3497	145	0
1528085968.996739000	29.3517	101	1
1528085969.037915000	29.3929	92	0
1528085969.041788000	29.3968	98	1
1528085969.083173000	29.4382	82	0
1528085969.086800000	29.4418	98	1
1528085969.282075000	29.6371	92	0
1528085969.283561000	29.6385	82	0
1528085969.285783000	29.6408	101	1
1528085969.334536000	29.6895	392	1
1528085969.334627000	29.6896	261	1
1528085969.376836000	29.7318	392	1
1528085969.390712000	29.7457	87	0
1528085969.411522000	29.7665	87	0
1528085969.542322000	29.8973	257	0
1528085969.543806000	29.8988	148	0
1528085969.545838000	29.9008	107	1
1528085969.546575000	29.9016	92	0
1528085969.548028000	29.903	225	0
1528085969.549838000	29.9048	101	1
1528085969.675783000	30.0308	389	1
1528085969.675858000	30.0308	256	1
1528085969.696358000	30.0513	87	0
1528085969.701169000	30.0562	87	0
1528085970.005556000	30.3605	234	0
1528085970.006980000	30.362	148	0
1528085970.009864000	30.3648	107	1
1528085970.012832000	30.3678	92	0
1528085970.014325000	30.3693	167	0
1528085970.016868000	30.3719	101	1
1528085970.223971000	30.579	453	1
1528085970.224044000	30.579	259	1
1528085970.249298000	30.6043	87	0
1528085970.262385000	30.6174	87	0
1528085970.416642000	30.7716	321	0
1528085970.418077000	30.7731	148	0
1528085970.420361000	30.7753	92	0
1528085970.420836000	30.7758	110	1
1528085970.421843000	30.7768	251	0
1528085970.425819000	30.7808	98	1
1528085970.569086000	30.9241	464	1
1528085970.569176000	30.9242	256	1
1528085970.608761000	30.9637	87	0
1528085970.614033000	30.969	87	0
1528085970.764212000	31.1192	258	0
1528085970.765775000	31.1208	148	0
1528085970.767909000	31.1229	107	1
1528085970.768189000	31.1232	92	0
1528085970.769630000	31.1246	215	0
1528085970.771904000	31.1269	101	1
1528085971.056348000	31.4113	503	1
1528085971.056438000	31.4114	259	1
1528085971.076629000	31.4316	87	0
1528085971.227159000	31.5821	257	0
1528085971.228592000	31.5836	148	0
1528085971.230508000	31.5855	92	0
1528085971.230939000	31.5859	107	1
1528085971.231912000	31.5869	289	0
1528085971.235935000	31.5909	98	1
1528085971.356111000	31.7111	1341	1
1528085971.356200000	31.7112	255	1
1528085971.379524000	31.7345	87	0
1528085971.532684000	31.8877	301	0
1528085971.534222000	31.8892	148	0
1528085971.535657000	31.8906	92	0
1528085971.536949000	31.8919	107	1
1528085971.573999000	31.929	305	0
1528085971.577985000	31.933	98	1
1528085971.625004000	31.98	387	1
1528085971.625094000	31.9801	256	1
1528085971.643567000	31.9986	87	0
1528085972.227880000	32.5829	232	0
1528085972.229310000	32.5843	148	0
1528085972.231013000	32.586	92	0
1528085972.231995000	32.587	107	1
1528085972.232545000	32.5875	262	0
1528085972.235996000	32.591	98	1
1528085972.361495000	32.7165	388	1
1528085972.361556000	32.7165	261	1
1528085972.384203000	32.7392	87	0
1528085972.392965000	32.7479	87	0
1528085972.683460000	33.0384	255	0
1528085972.684865000	33.0398	148	0
1528085972.686972000	33.042	107	1
1528085972.688397000	33.0434	92	0
1528085972.690024000	33.045	309	0
1528085972.693026000	33.048	101	1
1528085972.906292000	33.2613	390	1
1528085972.906381000	33.2614	257	1
1528085972.927468000	33.2825	87	0
1528085973.236377000	33.5914	257	0
1528085973.237855000	33.5928	148	0
1528085973.240050000	33.595	104	1
1528085973.240320000	33.5953	92	0
1528085973.241823000	33.5968	314	0
1528085973.243998000	33.599	101	1
1528085973.444326000	33.7993	391	1
1528085973.444415000	33.7994	258	1
1528085973.467307000	33.8223	87	0
1528085973.632956000	33.9879	287	0
1528085973.634396000	33.9894	148	0
1528085973.637073000	33.9921	104	1
1528085973.638907000	33.9939	92	0
1528085973.640311000	33.9953	275	0
1528085973.643062000	33.998	101	1
1528085973.773201000	34.1282	391	1
1528085973.773294000	34.1283	259	1
1528085973.791771000	34.1468	87	0
1528085973.945280000	34.3003	231	0
1528085973.946708000	34.3017	148	0
1528085973.948880000	34.3039	92	0
1528085973.949171000	34.3042	107	1
1528085973.950292000	34.3053	196	0
1528085973.954049000	34.309	98	1
1528085974.133653000	34.4886	391	1
1528085974.133728000	34.4887	256	1
1528085974.160807000	34.5158	87	0
1528085974.163305000	34.5183	87	0
1528085974.308092000	34.6631	324	0
1528085974.309550000	34.6645	148	0
1528085974.312109000	34.6671	107	1
1528085974.315997000	34.671	92	0
1528085974.317504000	34.6725	328	0
1528085974.320134000	34.6751	101	1
1528085974.540198000	34.8952	386	1
1528085974.540291000	34.8953	258	1
1528085974.560752000	34.9157	87	0
1528085974.567615000	34.9226	87	0
1528085974.712587000	35.0676	235	0
1528085974.713999000	35.069	148	0
1528085974.716196000	35.0712	107	1
1528085974.716556000	35.0715	92	0
1528085974.718032000	35.073	189	0
1528085974.720114000	35.0751	101	1
1528085974.957428000	35.3124	393	1
1528085974.957487000	35.3125	260	1
1528085974.978963000	35.3339	87	0
1528085975.286424000	35.6414	265	0
1528085975.287887000	35.6429	148	0
1528085975.290171000	35.6452	104	1
1528085975.297237000	35.6522	92	0
1528085975.299893000	35.6549	302	0
1528085975.301106000	35.6561	101	1
1528085975.437628000	35.7926	452	1
1528085975.437694000	35.7927	258	1
1528085975.460750000	35.8157	87	0
1528085975.465147000	35.8201	87	0
1528085975.644008000	35.999	235	0
1528085975.645404000	36.0004	148	0
1528085975.648061000	36.003	92	0
1528085975.648162000	36.0031	107	1
1528085975.649522000	36.0045	167	0
1528085975.652199000	36.0072	101	1
1528085975.923625000	36.2786	466	1
1528085975.923681000	36.2787	260	1
1528085975.942962000	36.2979	87	0
1528085975.947865000	36.3028	87	0
1528085976.191085000	36.5461	232	0
1528085976.192575000	36.5476	148	0
1528085976.195019000	36.55	92	0
1528085976.195257000	36.5502	110	1
1528085976.196454000	36.5514	294	0
1528085976.200215000	36.5552	98	1
1528085976.334622000	36.6896	501	1
1528085976.334690000	36.6897	258	1
1528085976.353185000	36.7082	87	0
1528085976.505166000	36.8602	255	0
1528085976.506594000	36.8616	148	0
1528085976.509189000	36.8642	104	1
1528085976.509729000	36.8647	92	0
1528085976.511278000	36.8663	157	0
1528085976.513176000	36.8682	101	1
1528085976.779572000	37.1346	1336	1
1528085976.779664000	37.1346	258	1
1528085976.797472000	37.1525	87	0
1528085976.984866000	37.3398	300	0
1528085976.986274000	37.3413	148	0
1528085976.989242000	37.3442	104	1
1528085976.989914000	37.3449	92	0
1528085976.991373000	37.3464	219	0
1528085976.993188000	37.3482	101	1
1528085977.228632000	37.5836	392	1
1528085977.228692000	37.5837	262	1
1528085977.247900000	37.6029	87	0
1528085977.399326000	37.7543	300	0
1528085977.400823000	37.7558	148	0
1528085977.402249000	37.7572	92	0
1528085977.403213000	37.7582	107	1
1528085977.403692000	37.7587	102	0
1528085977.407208000	37.7622	98	1
1528085977.477432000	37.8324	387	1
1528085977.477495000	37.8325	257	1
1528085977.495283000	37.8503	87	0
1528085977.677851000	38.0328	232	0
1528085977.679271000	38.0343	148	0
1528085977.681310000	38.0363	92	0
1528085977.681322000	38.0363	104	1
1528085977.682826000	38.0378	318	0
1528085977.685259000	38.0402	101	1
1528085977.821467000	38.1765	390	1
1528085977.821554000	38.1765	257	1
1528085977.842195000	38.1972	87	0
1528085977.849982000	38.205	87	0
1528085977.995642000	38.3506	278	0
1528085977.997068000	38.3521	148	0
1528085977.998577000	38.3536	92	0
1528085977.999330000	38.3543	110	1
1528085978.037754000	38.3927	155	0
1528085978.041345000	38.3963	98	1
1528085978.132425000	38.4874	390	1
1528085978.132512000	38.4875	258	1
1528085978.172393000	38.5274	390	1
1528085978.177166000	38.5322	87	0
1528085978.190018000	38.545	87	0
1528085978.209565000	38.5645	87	0
1528085978.544350000	38.8993	254	0
1528085978.545831000	38.9008	148	0
1528085978.548260000	38.9032	92	0
1528085978.548352000	38.9033	110	1
1528085978.549725000	38.9047	118	0
1528085978.552326000	38.9073	101	1
1528085978.746718000	39.1017	391	1
1528085978.746782000	39.1018	252	1
1528085978.766939000	39.1219	87	0
1528085978.775858000	39.1308	87	0
1528085978.921425000	39.2764	234	0
1528085978.922836000	39.2778	148	0
1528085978.925323000	39.2803	107	1
1528085978.926070000	39.2811	92	0
1528085978.927527000	39.2825	267	0
1528085978.930368000	39.2854	101	1
1528085979.202568000	39.5576	392	1
1528085979.202631000	39.5576	438	1
1528085979.224386000	39.5794	87	0
1528085979.373746000	39.7287	278	0
1528085979.375180000	39.7302	148	0
1528085979.377006000	39.732	92	0
1528085979.377334000	39.7323	107	1
1528085979.378472000	39.7335	174	0
1528085979.382343000	39.7373	98	1
1528085979.474504000	39.8295	390	1
1528085979.474570000	39.8296	314	1
1528085979.525360000	39.8803	390	1
1528085979.533237000	39.8882	87	0
1528085979.544309000	39.8993	87	0
1528085979.839363000	40.1943	264	0
1528085979.840834000	40.1958	148	0
1528085979.843328000	40.1983	92	0
1528085979.843409000	40.1984	107	1
1528085979.844843000	40.1998	200	0
1528085979.847374000	40.2024	101	1
1528085981.104508000	41.4595	456	1
1528085981.104594000	41.4596	256	1
1528085981.126903000	41.4819	87	0
1528085981.132458000	41.4874	87	0
1528085981.313186000	41.6682	254	0
1528085981.314610000	41.6696	148	0
1528085981.316912000	41.6719	107	1
1528085981.317462000	41.6724	92	0
1528085981.320909000	41.6759	98	1
1528085981.356529000	41.7115	107	0
1528085981.359892000	41.7149	98	1
1528085981.514152000	41.8691	468	1
1528085981.514225000	41.8692	260	1
1528085981.534249000	41.8892	87	0
1528085981.539058000	41.894	87	0
1528085981.687220000	42.0422	302	0
1528085981.688646000	42.0436	148	0
1528085981.690650000	42.0456	92	0
1528085981.690885000	42.0459	110	1
1528085981.692110000	42.0471	151	0
1528085981.695935000	42.0509	98	1
1528085981.809059000	42.164	501	1
1528085981.809155000	42.1641	257	1
1528085981.834050000	42.189	87	0
1528085981.988104000	42.3431	234	0
1528085981.989526000	42.3445	148	0
1528085981.991838000	42.3468	92	0
1528085981.991903000	42.3469	104	1
1528085981.993311000	42.3483	134	0
1528085981.995895000	42.3509	101	1
1528085982.173341000	42.5283	1337	1
1528085982.173427000	42.5284	256	1
1528085982.192062000	42.547	87	0
1528085982.426241000	42.7812	263	0
1528085982.427659000	42.7826	148	0
1528085982.429967000	42.785	104	1
1528085982.431749000	42.7867	92	0
1528085982.433251000	42.7882	128	0
1528085982.435980000	42.791	101	1
1528085982.591015000	42.946	387	1
1528085982.591086000	42.9461	258	1
1528085982.622817000	42.9778	87	0
1528085982.798726000	43.1537	234	0
1528085982.800148000	43.1551	148	0
1528085982.802986000	43.158	104	1
1528085982.805254000	43.1602	92	0
1528085982.806698000	43.1617	307	0
1528085982.808974000	43.164	101	1
1528085982.917047000	43.272	388	1
1528085982.917135000	43.2721	257	1
1528085982.936905000	43.2919	87	0
1528085983.088974000	43.444	231	0
1528085983.090413000	43.4454	148	0
1528085983.092938000	43.4479	104	1
1528085983.093253000	43.4482	92	0
1528085983.094697000	43.4497	136	0
1528085983.096968000	43.452	101	1
1528085983.301956000	43.6569	390	1
1528085983.302049000	43.657	259	1
1528085983.321737000	43.6767	87	0
1528085983.472793000	43.8278	257	0
1528085983.474302000	43.8293	148	0
1528085983.477016000	43.832	104	1
1528085983.492614000	43.8476	92	0
1528085983.494125000	43.8491	337	0
1528085983.496037000	43.851	101	1
1528085983.782513000	44.1375	391	1
1528085983.782571000	44.1376	257	1
1528085983.804310000	44.1593	87	0
1528085983.953211000	44.3082	298	0
1528085983.954639000	44.3096	148	0
1528085983.957053000	44.312	104	1
1528085983.957549000	44.3125	92	0
1528085983.958994000	44.314	235	0
1528085983.961046000	44.316	101	1
1528085984.172467000	44.5275	388	1
1528085984.172526000	44.5275	259	1
1528085984.208761000	44.5637	87	0
1528085984.355120000	44.7101	302	0
1528085984.356593000	44.7116	148	0
1528085984.358692000	44.7137	92	0
1528085984.359000000	44.714	107	1
1528085984.360074000	44.7151	91	0
1528085984.364076000	44.7191	98	1
1528085984.528226000	44.8832	388	1
1528085984.528295000	44.8833	257	1
1528085984.547041000	44.902	87	0
1528085984.701769000	45.0568	232	0
1528085984.703256000	45.0582	148	0
1528085984.705745000	45.0607	92	0
1528085984.706023000	45.061	107	1
1528085984.707215000	45.0622	194	0
1528085984.711083000	45.0661	98	1
1528085985.063676000	45.4187	387	1
1528085985.063772000	45.4188	260	1
1528085985.082315000	45.4373	87	0
1528085985.089306000	45.4443	87	0
1528085985.234922000	45.5899	278	0
1528085985.236314000	45.5913	148	0
1528085985.239089000	45.5941	92	0
1528085985.239139000	45.5941	107	1
1528085985.241102000	45.5961	204	0
1528085985.243051000	45.598	101	1
1528085985.463590000	45.8186	387	1
1528085985.463683000	45.8187	257	1
1528085985.483310000	45.8383	87	0
1528085985.639923000	45.9949	255	0
1528085985.641313000	45.9963	148	0
1528085985.643571000	45.9986	92	0
1528085985.644170000	45.9992	107	1
1528085985.645045000	46	136	0
1528085985.649149000	46.0041	98	1
1528085985.784679000	46.1397	387	1
1528085985.784737000	46.1397	259	1
1528085985.802851000	46.1578	87	0
1528085985.955356000	46.3103	232	0
1528085985.956726000	46.3117	148	0
1528085985.959169000	46.3142	104	1
1528085985.959260000	46.3142	92	0
1528085985.960768000	46.3158	177	0
1528085985.963180000	46.3182	101	1
1528085986.148368000	46.5034	456	1
1528085986.148427000	46.5034	256	1
1528085986.185966000	46.541	87	0
1528085986.340352000	46.6953	280	0
1528085986.341895000	46.6969	148	0
1528085986.343898000	46.6989	92	0
1528085986.344162000	46.6991	107	1
1528085986.345307000	46.7003	292	0
1528085986.349118000	46.7041	98	1
1528085986.576655000	46.9316	469	1
1528085986.576751000	46.9317	260	1
1528085986.596302000	46.9513	87	0
1528085986.748202000	47.1032	263	0
1528085986.751103000	47.1061	148	0
1528085986.752212000	47.1072	104	1
1528085986.752562000	47.1075	92	0
1528085986.754063000	47.109	340	0
1528085986.756148000	47.1111	101	1
1528085986.920630000	47.2756	503	1
1528085986.920691000	47.2757	258	1
1528085986.938998000	47.294	87	0
1528085987.091340000	47.4463	232	0
1528085987.092835000	47.4478	148	0
1528085987.095228000	47.4502	104	1
1528085987.095474000	47.4505	92	0
1528085987.096922000	47.4519	182	0
1528085987.099240000	47.4542	101	1
1528085987.151610000	47.5066	1336	1
1528085987.151672000	47.5067	257	1
1528085987.193254000	47.5482	1336	1
1528085987.200082000	47.5551	87	0
1528085987.212351000	47.5673	87	0
1528085987.354270000	47.7093	327	0
1528085987.355752000	47.7107	148	0
1528085987.358247000	47.7132	107	1
1528085987.359173000	47.7142	92	0
1528085987.360616000	47.7156	121	0
1528085987.363176000	47.7182	101	1
1528085987.507517000	47.8625	389	1
1528085987.507602000	47.8626	256	1
1528085987.526825000	47.8818	87	0
1528085987.680051000	48.035	232	0
1528085987.681493000	48.0365	148	0
1528085987.684259000	48.0392	104	1
1528085987.685592000	48.0406	92	0
1528085987.687042000	48.042	212	0
1528085987.689275000	48.0443	101	1
1528085987.935527000	48.2905	387	1
1528085987.935593000	48.2906	257	1
1528085987.956728000	48.3117	87	0
1528085988.190784000	48.5458	240	0
1528085988.192264000	48.5472	148	0
1528085988.194296000	48.5493	104	1
1528085988.197373000	48.5524	92	0
1528085988.198891000	48.5539	113	0
1528085988.201296000	48.5563	101	1
1528085988.373514000	48.7285	388	1
1528085988.373610000	48.7286	260	1
1528085988.393571000	48.7486	87	0
1528085988.540827000	48.8958	255	0
1528085988.542249000	48.8972	148	0
1528085988.544316000	48.8993	104	1
1528085988.544905000	48.8999	92	0
1528085988.546291000	48.9013	252	0
1528085988.548311000	48.9033	101	1
1528085991.589899000	51.9449	390	1
1528085991.589989000	51.945	257	1
1528085991.631553000	51.9865	390	1
1528085991.641268000	51.9963	87	0
1528085991.674624000	52.0296	87	0
1528085991.893325000	52.2483	258	0
1528085991.894751000	52.2497	148	0
1528085991.896874000	52.2519	92	0
1528085991.897509000	52.2525	110	1
1528085991.898306000	52.2533	234	0
1528085991.902450000	52.2574	98	1
1528085992.082274000	52.4373	393	1
1528085992.082334000	52.4373	273	1
1528085992.102523000	52.4575	87	0
1528085992.255155000	52.6101	321	0
1528085992.256563000	52.6115	148	0
1528085992.258171000	52.6132	92	0
1528085992.259468000	52.6145	107	1
1528085992.259642000	52.6146	258	0
1528085992.263463000	52.6184	98	1
1528085992.788897000	53.1439	393	1
1528085992.788982000	53.144	261	1
1528085992.809528000	53.1645	87	0
1528085992.964288000	53.3193	257	0
1528085992.965708000	53.3207	148	0
1528085992.967652000	53.3226	92	0
1528085992.968568000	53.3236	107	1
1528085992.969118000	53.3241	171	0
1528085992.972584000	53.3276	98	1
1528085993.062932000	53.4179	388	1
1528085993.062992000	53.418	257	1
1528085993.081546000	53.4365	87	0
1528085993.232508000	53.5875	254	0
1528085993.234051000	53.589	148	0
1528085993.236367000	53.5914	92	0
1528085993.236625000	53.5916	107	1
1528085993.237887000	53.5929	300	0
1528085993.241594000	53.5966	98	1
1528085993.348138000	53.7031	388	1
1528085993.348225000	53.7032	256	1
1528085993.368754000	53.7237	87	0
1528085993.522329000	53.8773	301	0
1528085993.523855000	53.8788	148	0
1528085993.525285000	53.8803	92	0
1528085993.526607000	53.8816	107	1
1528085993.527473000	53.8825	125	0
1528085993.531618000	53.8866	98	1
1528085993.565579000	53.9206	451	1
1528085993.565638000	53.9206	258	1
1528085993.583758000	53.9387	87	0
1528085993.955308000	54.3103	232	0
1528085993.956741000	54.3117	148	0
1528085993.959384000	54.3144	92	0
1528085993.959632000	54.3146	107	1
1528085993.960880000	54.3159	91	0
1528085993.964618000	54.3196	98	1
1528085994.193000000	54.548	465	1
1528085994.193061000	54.548	258	1
1528085994.215032000	54.57	87	0
1528085994.365910000	54.7209	258	0
1528085994.367335000	54.7223	148	0
1528085994.369068000	54.7241	92	0
1528085994.369567000	54.7246	107	1
1528085994.370539000	54.7255	264	0
1528085994.374556000	54.7295	98	1
1528085994.639913000	54.9949	507	1
1528085994.639981000	54.995	262	1
1528085994.666839000	55.0218	87	0
1528085994.824268000	55.1793	255	0
1528085994.825645000	55.1806	148	0
1528085994.827135000	55.1821	92	0
1528085994.828574000	55.1836	253	0
1528085994.828623000	55.1836	107	1
1528085994.832679000	55.1877	98	1
1528085994.959537000	55.3145	1336	1
1528085994.959632000	55.3146	257	1
1528085994.979027000	55.334	87	0
1528085995.128622000	55.4836	232	0
1528085995.130053000	55.485	148	0
1528085995.131621000	55.4866	92	0
1528085995.132707000	55.4877	107	1
1528085995.133146000	55.4881	139	0
1528085995.136682000	55.4917	98	1
1528085995.290876000	55.6459	391	1
1528085995.290967000	55.646	258	1
1528085995.333772000	55.6888	391	1
1528085995.351706000	55.7067	87	0
1528085995.384985000	55.74	87	0
1528085995.530697000	55.8857	287	0
1528085995.532202000	55.8872	148	0
1528085995.534714000	55.8897	107	1
1528085995.536954000	55.8919	92	0
1528085995.538354000	55.8933	313	0
1528085995.540726000	55.8957	101	1
1528085995.719169000	56.0742	388	1
1528085995.719256000	56.0742	258	1
1528085995.737581000	56.0926	87	0
1528085995.894748000	56.2497	302	0
1528085995.896172000	56.2512	148	0
1528085995.898694000	56.2537	104	1
1528085995.898844000	56.2538	92	0
1528085995.900269000	56.2553	262	0
1528085995.902678000	56.2577	101	1
1528085996.073099000	56.4281	390	1
1528085996.073159000	56.4281	259	1
1528085996.092657000	56.4476	87	0
1528085996.098610000	56.4536	87	0
1528085996.249477000	56.6045	255	0
1528085996.250909000	56.6059	148	0
1528085996.253780000	56.6088	107	1
1528085996.254306000	56.6093	92	0
1528085996.255726000	56.6107	334	0
1528085996.257748000	56.6127	101	1
1528085996.579114000	56.9341	388	1
1528085996.579181000	56.9342	258	1
1528085996.598929000	56.9539	87	0
1528085996.748040000	57.103	240	0
1528085996.751023000	57.106	148	0
1528085996.751794000	57.1068	104	1
1528085996.752481000	57.1075	92	0
1528085996.753984000	57.109	239	0
1528085996.755706000	57.1107	101	1
1528085997.004341000	57.3593	391	1
1528085997.004402000	57.3594	257	1
1528085997.022655000	57.3776	87	0
1528085997.172799000	57.5278	235	0
1528085997.174315000	57.5293	148	0
1528085997.176308000	57.5313	92	0
1528085997.176813000	57.5318	107	1
1528085997.177779000	57.5328	112	0
1528085997.181801000	57.5368	98	1
1528085997.308923000	57.6639	393	1
1528085997.309009000	57.664	256	1
1528085997.330200000	57.6852	87	0
1528085997.335166000	57.6902	87	0
1528085997.482864000	57.8378	257	0
1528085997.484352000	57.8393	148	0
1528085997.486789000	57.8418	107	1
1528085997.487572000	57.8426	92	0
1528085997.489034000	57.844	300	0
1528085997.491835000	57.8468	101	1
1528085997.717624000	58.0726	393	1
1528085997.717697000	58.0727	260	1
1528085997.735271000	58.0903	87	0
1528085997.887175000	58.2422	232	0
1528085997.888604000	58.2436	148	0
1528085997.890827000	58.2458	92	0
1528085997.890868000	58.2459	104	1
1528085997.892311000	58.2473	201	0
1528085997.894862000	58.2498	101	1
1528085999.122305000	59.4773	388	1
1528085999.122380000	59.4774	260	1
1528085999.141517000	59.4965	87	0
1528085999.296656000	59.6516	320	0
1528085999.298160000	59.6531	148	0
1528085999.300332000	59.6553	104	1
1528085999.301287000	59.6563	92	0
1528085999.302727000	59.6577	307	0
1528085999.305343000	59.6603	101	1
1528085999.517564000	59.8725	455	1
1528085999.517632000	59.8726	261	1
1528085999.536468000	59.8915	87	0
1528085999.689485000	60.0445	254	0
1528085999.690922000	60.0459	148	0
1528085999.693340000	60.0483	104	1
1528085999.695678000	60.0507	92	0
1528085999.697127000	60.0521	158	0
1528085999.699341000	60.0543	101	1
1528086000.605650000	60.9606	464	1
1528086000.605715000	60.9607	259	1
1528086000.624772000	60.9798	87	0
1528086000.632054000	60.987	87	0
1528086000.774561000	61.1295	277	0
1528086000.775994000	61.131	148	0
1528086000.778355000	61.1333	107	1
1528086000.778888000	61.1339	92	0
1528086000.780317000	61.1353	144	0
1528086000.782334000	61.1373	101	1
1528086001.021628000	61.3766	501	1
1528086001.021687000	61.3767	259	1
1528086001.041738000	61.3967	87	0
1528086001.204980000	61.56	278	0
1528086001.206361000	61.5613	148	0
1528086001.208382000	61.5634	104	1
1528086001.208911000	61.5639	92	0
1528086001.210308000	61.5653	239	0
1528086001.212373000	61.5674	101	1
1528086001.334705000	61.6897	1336	1
1528086001.334796000	61.6898	259	1
1528086001.355296000	61.7103	87	0
1528086001.359059000	61.714	87	0
1528086001.506669000	61.8617	255	0
1528086001.508094000	61.8631	148	0
1528086001.510381000	61.8654	107	1
1528086001.516748000	61.8717	92	0
1528086001.520411000	61.8754	98	1
1528086001.548871000	61.9039	206	0
1528086001.552448000	61.9074	98	1
1528086001.713662000	62.0686	391	1
1528086001.713734000	62.0687	258	1
1528086001.742251000	62.0972	87	0
1528086001.745674000	62.1007	87	0
1528086001.909990000	62.265	234	0
1528086001.911384000	62.2664	148	0
1528086001.913408000	62.2684	92	0
1528086001.913473000	62.2685	107	1
1528086001.914919000	62.2699	291	0
1528086001.917417000	62.2724	101	1
1528086002.141428000	62.4964	393	1
1528086002.141503000	62.4965	262	1
1528086002.160328000	62.5153	87	0
1528086002.312216000	62.6672	281	0
1528086002.313626000	62.6686	148	0
1528086002.315973000	62.671	92	0
1528086002.316459000	62.6714	107	1
1528086002.317360000	62.6723	187	0
1528086002.321513000	62.6765	98	1
1528086002.483038000	62.838	393	1
1528086002.483127000	62.8381	259	1
1528086002.501871000	62.8569	87	0
1528086002.654282000	63.0093	264	0
1528086002.655702000	63.0107	148	0
1528086002.658521000	63.0135	104	1
1528086002.659349000	63.0143	92	0
1528086002.660849000	63.0158	127	0
1528086002.663514000	63.0185	101	1
1528086002.799688000	63.1547	387	1
1528086002.799753000	63.1547	260	1
1528086002.819130000	63.1741	87	0
1528086002.973109000	63.3281	232	0
1528086002.974507000	63.3295	148	0
1528086002.976547000	63.3315	104	1
1528086002.977844000	63.3328	92	0
1528086002.979289000	63.3343	139	0
1528086002.981563000	63.3365	101	1
1528086003.216800000	63.5718	387	1
1528086003.216898000	63.5719	260	1
1528086003.235730000	63.5907	87	0
1528086003.389148000	63.7441	324	0
1528086003.390533000	63.7455	148	0
1528086003.393565000	63.7485	104	1
1528086003.393873000	63.7489	92	0
1528086003.395313000	63.7503	299	0
1528086003.397553000	63.7525	101	1
1528086003.752783000	64.1078	387	1
1528086003.752847000	64.1078	262	1
1528086003.773280000	64.1283	87	0
1528086003.930849000	64.2858	231	0
1528086003.932316000	64.2873	148	0
1528086003.933881000	64.2889	92	0
1528086003.934585000	64.2896	107	1
1528086003.964877000	64.3199	282	0
1528086003.968609000	64.3236	98	1
1528086004.039129000	64.3941	387	1
1528086004.039206000	64.3942	261	1
1528086004.057977000	64.413	87	0
1528086004.342599000	64.6976	262	0
1528086004.344114000	64.6991	148	0
1528086004.346406000	64.7014	92	0
1528086004.346645000	64.7016	107	1
1528086004.347889000	64.7029	171	0
1528086004.351609000	64.7066	98	1
1528086004.662947000	65.0179	391	1
1528086004.663038000	65.018	260	1
1528086004.683017000	65.038	87	0
1528086004.685560000	65.0405	87	0
1528086004.867330000	65.2223	232	0
1528086004.868764000	65.2237	148	0
1528086004.870189000	65.2252	92	0
1528086004.871613000	65.2266	264	0
1528086004.871684000	65.2267	110	1
1528086004.875661000	65.2306	98	1
1528086005.026049000	65.381	452	1
1528086005.026143000	65.3811	258	1
1528086005.057014000	65.412	87	0
1528086005.372274000	65.7273	255	0
1528086005.373778000	65.7288	148	0
1528086005.376597000	65.7316	92	0
1528086005.376688000	65.7317	104	1
1528086005.378056000	65.733	306	0
1528086005.380601000	65.7356	101	1
1528086005.454456000	65.8094	465	1
1528086005.454531000	65.8095	259	1
1528086005.472201000	65.8272	87	0
1528086005.627043000	65.982	231	0
1528086005.628422000	65.9834	148	0
1528086005.630113000	65.9851	92	0
1528086005.630694000	65.9857	107	1
1528086005.631558000	65.9865	199	0
1528086005.635707000	65.9907	98	1
1528086005.660653000	66.0156	504	1
1528086005.660708000	66.0157	261	1
1528086005.680597000	66.0356	87	0
1528086005.835927000	66.1909	301	0
1528086005.837360000	66.1923	148	0
1528086005.839714000	66.1947	104	1
1528086005.840549000	66.1955	92	0
1528086005.841992000	66.197	199	0
1528086005.844712000	66.1997	101	1
1528086006.139324000	66.4943	1337	1
1528086006.139411000	66.4944	260	1
1528086006.160312000	66.5153	87	0
1528086006.336117000	66.6911	277	0
1528086006.337542000	66.6925	148	0
1528086006.338967000	66.694	92	0
1528086006.339741000	66.6947	107	1
1528086006.340382000	66.6954	275	0
1528086006.343741000	66.6987	98	1
1528086006.509756000	66.8647	390	1
1528086006.509820000	66.8648	258	1
1528086006.529279000	66.8843	87	0
1528086006.688380000	67.0434	254	0
1528086006.689776000	67.0448	148	0
1528086006.692755000	67.0477	104	1
1528086006.693467000	67.0485	92	0
1528086006.694911000	67.0499	97	0
1528086006.696752000	67.0517	101	1
1528086006.928158000	67.2831	388	1
1528086006.928219000	67.2832	260	1
1528086006.949059000	67.304	87	0
1528086006.955915000	67.3109	87	0
1528086007.108595000	67.4636	278	0
1528086007.110018000	67.465	148	0
1528086007.112721000	67.4677	107	1
1528086007.114125000	67.4691	92	0
1528086007.115570000	67.4706	153	0
1528086007.117700000	67.4727	101	1
1528086007.324237000	67.6792	388	1
1528086007.324302000	67.6793	261	1
1528086007.342744000	67.6977	87	0
1528086007.504481000	67.8595	255	0
1528086007.505930000	67.8609	148	0
1528086007.508796000	67.8638	104	1
1528086007.511917000	67.8669	92	0
1528086007.513479000	67.8685	178	0
1528086007.515803000	67.8708	101	1
1528086007.682910000	68.0379	387	1
1528086007.683005000	68.038	258	1
1528086007.703163000	68.0581	87	0
1528086007.852725000	68.2077	232	0
1528086007.854130000	68.2091	148	0
1528086007.856606000	68.2116	92	0
1528086007.856839000	68.2118	107	1
1528086007.858079000	68.2131	255	0
1528086007.861826000	68.2168	98	1
1528086008.225111000	68.5801	391	1
1528086008.225171000	68.5802	262	1
1528086008.242689000	68.5977	87	0
1528086008.413553000	68.7685	278	0
1528086008.414983000	68.77	148	0
1528086008.417304000	68.7723	92	0
1528086008.417846000	68.7728	107	1
1528086008.418771000	68.7738	264	0
1528086008.422859000	68.7778	98	1
1528086008.519225000	68.8742	391	1
1528086008.519315000	68.8743	259	1
1528086008.555859000	68.9108	391	1
1528086008.576476000	68.9315	87	0
1528086008.587827000	68.9428	87	0
1528086008.735334000	69.0903	266	0
1528086008.736820000	69.0918	148	0
1528086008.738865000	69.0938	107	1
1528086008.739084000	69.0941	92	0
1528086008.740528000	69.0955	251	0
1528086008.742857000	69.0978	101	1
1528086008.764030000	69.119	371	1
1528086008.764108000	69.1191	1412	1
1528086008.764134000	69.1191	1412	1
1528086008.764169000	69.1192	1412	1
1528086008.764213000	69.1192	251	1
1528086008.784623000	69.1396	87	0
1528086008.892328000	69.2473	387	0
1528086008.895877000	69.2509	101	1
1528086008.897327000	69.2523	80	0
1528086008.900874000	69.2559	98	1
1528086009.004022000	69.359	388	1
1528086009.004086000	69.3591	261	1
1528086009.022392000	69.3774	87	0
1528086009.179085000	69.5341	302	0
1528086009.180561000	69.5355	148	0
1528086009.182901000	69.5379	104	1
1528086009.184731000	69.5397	92	0
1528086009.186181000	69.5412	250	0
1528086009.188904000	69.5439	101	1
1528086009.430428000	69.7854	452	1
1528086009.430494000	69.7855	259	1
1528086009.451753000	69.8067	87	0
1528086009.455469000	69.8105	87	0
1528086009.602857000	69.9578	265	0
1528086009.604314000	69.9593	148	0
1528086009.606921000	69.9619	107	1
1528086009.607287000	69.9623	92	0
1528086009.608734000	69.9637	130	0
1528086009.610925000	69.9659	101	1
1528086009.689074000	70.0441	465	1
1528086009.689170000	70.0442	261	1
1528086009.706892000	70.0619	87	0
1528086009.861812000	70.2168	231	0
1528086009.863266000	70.2183	148	0
1528086009.865863000	70.2208	104	1
1528086009.866860000	70.2218	92	0
1528086009.868317000	70.2233	192	0
1528086009.870943000	70.2259	101	1
1528086010.042331000	70.3973	505	1
1528086010.042393000	70.3974	261	1
1528086010.061287000	70.4163	87	0
1528086010.230134000	70.5851	234	0
1528086010.231561000	70.5865	148	0
1528086010.233921000	70.5889	92	0
1528086010.234012000	70.589	104	1
1528086010.235362000	70.5903	116	0
1528086010.237965000	70.5929	101	1
1528086010.358510000	70.7135	1337	1
1528086010.358570000	70.7136	259	1
1528086010.379271000	70.7343	87	0
1528086010.533344000	70.8883	257	0
1528086010.534772000	70.8898	148	0
1528086010.536968000	70.892	104	1
1528086010.539588000	70.8946	92	0
1528086010.541002000	70.896	228	0
1528086010.542909000	70.8979	101	1
1528086010.695280000	71.0503	389	1
1528086010.695339000	71.0503	259	1
1528086010.714692000	71.0697	87	0
1528086010.718931000	71.0739	87	0
1528086010.867674000	71.2227	298	0
1528086010.869101000	71.2241	148	0
1528086010.871076000	71.2261	92	0
1528086010.871992000	71.227	110	1
1528086010.872548000	71.2275	317	0
1528086010.875907000	71.2309	98	1
1528086011.010153000	71.3651	388	1
1528086011.010249000	71.3652	259	1
1528086011.029346000	71.3843	87	0
1528086011.033800000	71.3888	87	0
1528086011.201289000	71.5563	255	0
1528086011.202721000	71.5577	148	0
1528086011.204201000	71.5592	92	0
1528086011.205007000	71.56	110	1
1528086011.205675000	71.5607	320	0
1528086011.208921000	71.5639	98	1
1528086011.228877000	71.5839	255	0
1528086011.233021000	71.588	98	1
1528086011.416233000	71.7712	388	1
1528086011.416302000	71.7713	261	1
1528086011.449349000	71.8043	87	0
1528086011.625597000	71.9806	276	0
1528086011.627006000	71.982	148	0
1528086011.628402000	71.9834	92	0
1528086011.629901000	71.9849	298	0
1528086011.630004000	71.985	107	1
1528086011.634043000	71.989	98	1
1528086011.765884000	72.1209	370	1
1528086011.766001000	72.121	1412	1
1528086011.766047000	72.121	1412	1
1528086011.766081000	72.1211	1412	1
1528086011.766117000	72.1211	1412	1
1528086011.766140000	72.1211	1412	1
1528086011.766181000	72.1212	1412	1
1528086011.766219000	72.1212	1412	1
1528086011.766252000	72.1212	1412	1
1528086011.766290000	72.1213	1412	1
1528086011.766324000	72.1213	1412	1
1528086011.766357000	72.1213	1412	1
1528086011.766391000	72.1214	1412	1
1528086011.766428000	72.1214	1412	1
1528086011.766461000	72.1214	1320	1
1528086011.785792000	72.1408	87	0
1528086011.789481000	72.1445	87	0
1528086011.891323000	72.2463	375	0
1528086011.891479000	72.2465	338	1
1528086011.891531000	72.2465	261	1
1528086011.895030000	72.25	98	1
1528086011.898756000	72.2537	80	0
1528086011.902035000	72.257	98	1
1528086011.914854000	72.2698	87	0
1528086011.919131000	72.2741	87	0
1528086012.084214000	72.4392	278	0
1528086012.085640000	72.4406	148	0
1528086012.088063000	72.443	107	1
1528086012.088512000	72.4435	92	0
1528086012.089959000	72.4449	167	0
1528086012.092045000	72.447	101	1
1528086013.209085000	73.5641	388	1
1528086013.209154000	73.5641	259	1
1528086013.227128000	73.5821	87	0
1528086013.379567000	73.7346	278	0
1528086013.381045000	73.736	148	0
1528086013.383041000	73.738	92	0
1528086013.383531000	73.7385	107	1
1528086013.384414000	73.7394	185	0
1528086013.388514000	73.7435	98	1
1528086013.555865000	73.9108	391	1
1528086013.555956000	73.9109	259	1
1528086013.573409000	73.9284	87	0
1528086013.728433000	74.0834	263	0
1528086013.729846000	74.0848	148	0
1528086013.732562000	74.0875	104	1
1528086013.733812000	74.0888	92	0
1528086013.735263000	74.0902	288	0
1528086013.737564000	74.0925	101	1
1528086014.030995000	74.386	391	1
1528086014.031079000	74.3861	262	1
1528086014.050342000	74.4053	87	0
1528086014.059748000	74.4147	87	0
1528086014.208820000	74.5638	234	0
1528086014.210243000	74.5652	148	0
1528086014.212574000	74.5676	107	1
1528086014.213899000	74.5689	92	0
1528086014.215350000	74.5703	250	0
1528086014.217589000	74.5726	101	1
1528086014.324730000	74.6797	388	1
1528086014.324801000	74.6798	261	1
1528086014.343916000	74.6989	87	0
1528086014.498179000	74.8532	255	0
1528086014.499598000	74.8546	148	0
1528086014.501540000	74.8565	104	1
1528086014.502859000	74.8578	92	0
1528086014.504317000	74.8593	337	0
1528086014.506533000	74.8615	101	1
1528086014.690875000	75.0459	452	1
1528086014.690936000	75.0459	259	1
1528086014.710163000	75.0651	87	0
1528086014.930421000	75.2854	304	0
1528086014.931875000	75.2869	148	0
1528086014.933349000	75.2883	92	0
1528086014.934620000	75.2896	107	1
1528086014.934880000	75.2899	331	0
1528086014.938628000	75.2936	98	1
1528086015.076856000	75.4318	470	1
1528086015.077041000	75.432	254	1
1528086015.114722000	75.4697	470	1
1528086015.119517000	75.4745	87	0
1528086015.133800000	75.4888	87	0
1528086015.278216000	75.6332	263	0
1528086015.279607000	75.6346	148	0
1528086015.281289000	75.6363	92	0
1528086015.282635000	75.6376	110	1
1528086015.283312000	75.6383	223	0
1528086015.286649000	75.6416	98	1
1528086015.491622000	75.8466	502	1
1528086015.491681000	75.8467	254	1
1528086015.510630000	75.8656	87	0
1528086015.663356000	76.0183	231	0
1528086015.664844000	76.0198	148	0
1528086015.667270000	76.0223	92	0
1528086015.667663000	76.0226	107	1
1528086015.668975000	76.024	159	0
1528086015.672578000	76.0276	98	1
1528086019.966714000	80.3217	1339	1
1528086019.966804000	80.3218	260	1
1528086019.989979000	80.345	87	0
1528086019.995094000	80.3501	87	0
1528086020.155716000	80.5107	254	0
1528086020.157163000	80.5121	148	0
1528086020.159696000	80.5147	107	1
1528086020.160003000	80.515	92	0
1528086020.161409000	80.5164	169	0
1528086020.163708000	80.5187	101	1
1528086020.178696000	80.5337	387	1
1528086020.178750000	80.5337	260	1
1528086020.197982000	80.553	87	0
1528086020.349330000	80.7043	321	0
1528086020.350810000	80.7058	148	0
1528086020.353468000	80.7085	92	0
1528086020.353715000	80.7087	107	1
1528086020.355091000	80.7101	163	0
1528086020.358716000	80.7137	98	1
1528086020.402946000	80.7579	388	1
1528086020.403043000	80.758	260	1
1528086020.422675000	80.7777	87	0
1528086020.579787000	80.9348	255	0
1528086020.581285000	80.9363	148	0
1528086020.583003000	80.938	92	0
1528086020.583718000	80.9387	107	1
1528086020.584473000	80.9395	137	0
1528086020.587714000	80.9427	98	1
1528086020.846915000	81.2019	391	1
1528086020.847006000	81.202	268	1
1528086020.868081000	81.2231	87	0
1528086021.018201000	81.3732	232	0
1528086021.019638000	81.3746	148	0
1528086021.021748000	81.3767	104	1
1528086021.022870000	81.3779	92	0
1528086021.024319000	81.3793	237	0
1528086021.026728000	81.3817	101	1
1528086021.387799000	81.7428	370	1
1528086021.387897000	81.7429	1412	1
1528086021.387935000	81.7429	1412	1
1528086021.387984000	81.743	1412	1
1528086021.388006000	81.743	1376	1
1528086021.408108000	81.7631	87	0
1528086021.408726000	81.7637	325	1
1528086021.408787000	81.7638	263	1
1528086021.422367000	81.7774	87	0
1528086021.428788000	81.7838	87	0
1528086021.519562000	81.8745	398	0
1528086021.523774000	81.8788	107	1
1528086021.524846000	81.8798	80	0
1528086021.528759000	81.8837	98	1
1528086021.735332000	82.0903	264	0
1528086021.736750000	82.0917	148	0
1528086021.738399000	82.0934	92	0
1528086021.738788000	82.0938	104	1
1528086021.739884000	82.0949	239	0
1528086021.743773000	82.0988	98	1
1528086021.877102000	82.2321	392	1
1528086021.877192000	82.2322	265	1
1528086021.910111000	82.2651	87	0
1528086022.069549000	82.4245	278	0
1528086022.070944000	82.4259	148	0
1528086022.072404000	82.4274	92	0
1528086022.073802000	82.4288	107	1
1528086022.073934000	82.4289	161	0
1528086022.077811000	82.4328	98	1
1528086022.294085000	82.6491	392	1
1528086022.294145000	82.6491	264	1
1528086022.315423000	82.6704	87	0
1528086022.338607000	82.6936	87	0
1528086022.488719000	82.8437	278	0
1528086022.490162000	82.8451	148	0
1528086022.491696000	82.8467	92	0
1528086022.492827000	82.8478	110	1
1528086022.493204000	82.8482	200	0
1528086022.496839000	82.8518	98	1
1528086022.714369000	83.0694	391	1
1528086022.714450000	83.0694	222	1
1528086022.732320000	83.0873	87	0
1528086022.883149000	83.2381	264	0
1528086022.884552000	83.2395	148	0
1528086022.886793000	83.2418	104	1
1528086022.887554000	83.2425	92	0
1528086022.889000000	83.244	237	0
1528086022.890807000	83.2458	101	1
1528086023.126291000	83.4813	456	1
1528086023.126391000	83.4814	564	1
1528086023.146224000	83.5012	87	0
1528086023.303300000	83.6583	255	0
1528086023.304739000	83.6597	148	0
1528086023.306872000	83.6619	92	0
1528086023.306902000	83.6619	104	1
1528086023.308350000	83.6633	219	0
1528086023.310802000	83.6658	101	1
1528086025.961763000	86.3167	468	1
1528086025.961850000	86.3168	258	1
1528086025.980203000	86.3352	87	0
1528086026.199694000	86.5547	324	0
1528086026.201094000	86.5561	148	0
1528086026.203179000	86.5582	104	1
1528086026.203495000	86.5585	92	0
1528086026.204940000	86.5599	161	0
1528086026.207190000	86.5622	101	1
1528086026.253355000	86.6083	504	1
1528086026.253430000	86.6084	262	1
1528086026.272570000	86.6276	87	0
1528086026.424399000	86.7794	263	0
1528086026.425826000	86.7808	148	0
1528086026.428294000	86.7833	104	1
1528086026.429494000	86.7845	92	0
1528086026.430998000	86.786	126	0
1528086026.433183000	86.7882	101	1
1528086026.474787000	86.8298	1336	1
1528086026.474878000	86.8299	263	1
1528086026.495125000	86.8501	87	0
1528086026.647783000	87.0028	231	0
1528086026.649210000	87.0042	148	0
1528086026.651266000	87.0063	104	1
1528086026.651619000	87.0066	92	0
1528086026.653120000	87.0081	86	0
1528086026.655247000	87.0102	101	1
1528086026.881875000	87.2369	391	1
1528086026.881967000	87.237	272	1
1528086026.902683000	87.2577	87	0
1528086026.909281000	87.2643	87	0
1528086027.047362000	87.4023	320	1
1528086027.047446000	87.4024	1412	1
1528086027.047472000	87.4025	1412	1
1528086027.047514000	87.4025	1412	1
1528086027.047542000	87.4025	561	1
1528086027.066616000	87.4216	87	0
1528086027.067981000	87.423	234	0
1528086027.069415000	87.4244	148	0
1528086027.071218000	87.4262	104	1
1528086027.071986000	87.427	92	0
1528086027.073524000	87.4285	263	0
1528086027.075264000	87.4302	101	1
1528086027.179497000	87.5345	423	0
1528086027.183310000	87.5383	98	1
1528086027.184495000	87.5395	80	0
1528086027.188281000	87.5433	98	1
1528086027.327357000	87.6823	392	1
1528086027.327425000	87.6824	270	1
1528086027.346187000	87.7012	87	0
1528086027.497364000	87.8523	302	0
1528086027.498855000	87.8538	148	0
1528086027.501315000	87.8563	104	1
1528086027.501710000	87.8567	92	0
1528086027.503216000	87.8582	230	0
1528086027.505303000	87.8603	101	1
1528086027.778685000	88.1337	390	1
1528086027.778747000	88.1337	269	1
1528086027.796761000	88.1517	87	0
1528086027.948723000	88.3037	234	0
1528086027.950146000	88.3051	148	0
1528086027.952263000	88.3072	104	1
1528086027.953736000	88.3087	92	0
1528086027.955189000	88.3102	258	0
1528086027.957260000	88.3122	101	1
1528086028.208887000	88.5639	389	1
1528086028.208950000	88.5639	269	1
1528086028.226848000	88.5818	87	0
1528086028.378895000	88.7339	255	0
1528086028.380315000	88.7353	148	0
1528086028.382355000	88.7373	104	1
1528086028.383646000	88.7386	92	0
1528086028.385026000	88.74	245	0
1528086028.387302000	88.7423	101	1
1528086028.626678000	88.9817	391	1
1528086028.626769000	88.9818	268	1
1528086028.645753000	89.0007	87	0
1528086028.652114000	89.0071	87	0
1528086028.802371000	89.1574	254	0
1528086028.803866000	89.1588	148	0
1528086028.806327000	89.1613	107	1
1528086028.807294000	89.1623	92	0
1528086028.808734000	89.1637	89	0
1528086028.811299000	89.1663	101	1
1528086029.044849000	89.3998	387	1
1528086029.044958000	89.3999	272	1
1528086029.064694000	89.4197	87	0
1528086029.238886000	89.5939	277	0
1528086029.240319000	89.5953	148	0
1528086029.241755000	89.5967	92	0
1528086029.242339000	89.5973	107	1
1528086029.243265000	89.5982	319	0
1528086029.247352000	89.6023	98	1
1528086029.494520000	89.8495	387	1
1528086029.494607000	89.8496	268	1
1528086029.515282000	89.8703	87	0
1528086029.675217000	90.0302	278	0
1528086029.676641000	90.0316	148	0
1528086029.679095000	90.0341	92	0
1528086029.679363000	90.0343	107	1
1528086029.680564000	90.0355	290	0
1528086029.684389000	90.0394	98	1
1528086029.917911000	90.2729	456	1
1528086029.917976000	90.273	265	1
1528086029.936658000	90.2916	87	0
1528086030.093841000	90.4488	266	0
1528086030.095288000	90.4503	148	0
1528086030.096834000	90.4518	92	0
1528086030.097393000	90.4524	107	1
1528086030.098280000	90.4533	323	0
1528086030.102408000	90.4574	98	1
1528086030.351861000	90.7068	469	1
1528086030.351955000	90.7069	254	1
1528086030.374159000	90.7291	87	0
1528086030.380709000	90.7357	87	0
1528086030.529091000	90.8841	254	0
1528086030.530442000	90.8854	148	0
1528086030.531871000	90.8869	92	0
1528086030.533416000	90.8884	311	0
1528086030.533501000	90.8885	110	1
1528086030.537448000	90.8924	98	1
1528086033.980308000	94.3353	483	1
1528086033.980406000	94.3354	1412	1
1528086033.980442000	94.3354	1412	1
1528086033.980470000	94.3355	1412	1
1528086033.980505000	94.3355	779	1
1528086033.999629000	94.3546	87	0
1528086034.097047000	94.452	465	0
1528086034.101402000	94.4564	101	1
1528086034.101578000	94.4566	80	0
1528086034.105388000	94.4604	98	1
1528086034.180651000	94.5356	1340	1
1528086034.180709000	94.5357	260	1
1528086034.201200000	94.5562	87	0
1528086034.350996000	94.706	263	0
1528086034.352392000	94.7074	148	0
1528086034.354429000	94.7094	104	1
1528086034.355080000	94.7101	92	0
1528086034.356527000	94.7115	174	0
1528086034.358424000	94.7134	101	1
1528086034.414791000	94.7698	388	1
1528086034.414864000	94.7698	260	1
1528086034.442403000	94.7974	87	0
1528086034.596962000	94.9519	231	0
1528086034.598344000	94.9533	148	0
1528086034.600413000	94.9554	92	0
1528086034.600470000	94.9555	104	1
1528086034.601894000	94.9569	156	0
[truncated: 314 more rows]
