# Supplementary material for: Method for multi-task learning fusion network traffic classification to address small sample labels
Source: Sci Rep. 2024 Jan 30;14:2518. doi: 10.1038/s41598-024-51933-8 (PMC10827795; doi:10.1038/s41598-024-51933-8)
Supplement: Supplementary file 2 — Supplementary Information 2. [file 41598_2024_51933_MOESM2_ESM.zip › QUIC Dataset/QUIC Dataset/pretraining/Google Doc/GoogleDoc-1078.txt]

1527771315.180576000	0	335	1
1527771315.200370000	0.019794	67	0
1527771315.689343000	0.508767	281	0
1527771315.689664000	0.509088	1392	0
1527771315.689747000	0.509171	1392	0
1527771315.689961000	0.509385	1392	0
1527771315.689969000	0.509393	160	0
1527771315.690049000	0.509473	1392	0
1527771315.690294000	0.509718	1392	0
1527771315.690371000	0.509795	1392	0
1527771315.690456000	0.50988	816	0
1527771315.691598000	0.511022	1392	0
1527771315.691947000	0.511371	1392	0
1527771315.692031000	0.511455	673	0
1527771315.693507000	0.512931	1392	0
1527771315.693812000	0.513236	1392	0
1527771315.694114000	0.513538	1392	0
1527771315.694116000	0.51354	168	0
1527771315.695474000	0.514898	1172	0
1527771315.708101000	0.527525	108	1
1527771315.711099000	0.530523	96	1
1527771315.725680000	0.545104	1392	0
1527771315.726193000	0.545617	1392	0
1527771315.726495000	0.545919	1392	0
1527771315.726497000	0.545921	168	0
1527771315.728316000	0.54774	1392	0
1527771315.728618000	0.548042	1391	0
1527771315.728915000	0.548339	1392	0
1527771315.729047000	0.548471	782	0
1527771315.729821000	0.549245	1392	0
1527771315.730001000	0.549425	994	0
1527771315.732042000	0.551466	1392	0
1527771315.732335000	0.551759	1392	0
1527771315.732649000	0.552073	1392	0
1527771315.732652000	0.552076	168	0
1527771315.732833000	0.552257	64	0
1527771315.733247000	0.552671	1392	0
1527771315.733249000	0.552673	148	0
1527771315.734775000	0.554199	1392	0
1527771315.734846000	0.55427	1392	0
1527771315.734849000	0.554273	1392	0
1527771315.734851000	0.554275	168	0
1527771315.735527000	0.554951	64	0
1527771315.735938000	0.555362	1392	0
1527771315.735941000	0.555365	131	0
1527771315.735964000	0.555388	105	1
1527771315.736127000	0.555551	105	1
1527771315.738543000	0.557967	1392	0
1527771315.738830000	0.558254	1392	0
1527771315.738995000	0.558419	93	1
1527771315.739259000	0.558683	1392	0
1527771315.739262000	0.558686	168	0
1527771315.739330000	0.558754	774	0
1527771315.740460000	0.559884	1392	0
1527771315.740796000	0.56022	1392	0
1527771315.741190000	0.560614	1392	0
1527771315.741638000	0.561062	759	0
1527771315.741711000	0.561135	94	0
1527771315.742332000	0.561756	99	1
1527771316.176546000	0.99597	483	1
1527771316.176642000	0.996066	1392	1
1527771316.176681000	0.996105	896	1
1527771316.182805000	1.00223	198	1
1527771316.198281000	1.0177	67	0
1527771316.203761000	1.02319	67	0
1527771316.330270000	1.14969	376	0
1527771316.333169000	1.15259	84	1
1527771316.333407000	1.15283	60	0
1527771316.336052000	1.15548	78	1
1527771316.347355000	1.16678	237	0
1527771316.350065000	1.16949	78	1
1527771316.356302000	1.17573	1392	0
1527771316.356412000	1.17584	1392	0
1527771316.356569000	1.17599	1392	0
1527771316.356571000	1.17599	176	0
1527771316.356746000	1.17617	1392	0
1527771316.356881000	1.1763	1392	0
1527771316.357081000	1.1765	1055	0
1527771316.357083000	1.17651	184	0
1527771316.361519000	1.18094	99	1
1527771316.517684000	1.33711	196	1
1527771316.537515000	1.35694	67	0
1527771316.670005000	1.48943	363	0
1527771316.670191000	1.48961	1094	0
1527771316.673073000	1.4925	84	1
1527771316.675117000	1.49454	72	0
1527771316.675427000	1.49485	93	0
1527771316.678070000	1.49749	81	1
1527771316.953853000	1.77328	845	1
1527771316.955279000	1.7747	407	1
1527771316.974842000	1.79427	67	0
1527771317.075211000	1.89463	308	1
1527771317.099176000	1.9186	67	0
1527771317.120263000	1.93969	323	0
1527771317.120380000	1.9398	340	0
1527771317.120381000	1.93981	239	0
1527771317.123466000	1.94289	90	1
1527771317.160675000	1.9801	463	0
1527771317.163107000	1.98253	78	1
1527771317.195995000	2.01542	1311	0
1527771317.195997000	2.01542	118	0
1527771317.199281000	2.0187	81	1
1527771317.330469000	2.14989	224	1
1527771317.330560000	2.14998	124	1
1527771317.350265000	2.16969	67	0
1527771317.403844000	2.22327	135	1
1527771317.403938000	2.22336	170	1
1527771317.405146000	2.22457	1392	0
1527771317.405543000	2.22497	1392	0
1527771317.405720000	2.22514	1392	0
1527771317.405792000	2.22522	595	0
1527771317.405867000	2.22529	137	0
1527771317.408096000	2.22752	93	1
1527771317.425564000	2.24499	67	0
1527771317.521358000	2.34078	618	0
1527771317.521361000	2.34079	72	0
1527771317.521478000	2.3409	113	0
1527771317.524139000	2.34356	87	1
1527771318.172776000	2.9922	212	1
1527771318.196138000	3.01556	67	0
1527771318.210962000	3.03039	1392	1
1527771318.211037000	3.03046	520	1
1527771318.232475000	3.0519	67	0
1527771318.387316000	3.20674	1392	1
1527771318.387394000	3.20682	1392	1
1527771318.387431000	3.20685	461	1
1527771318.387500000	3.20692	823	1
1527771318.410075000	3.2295	67	0
1527771318.431823000	3.25125	465	0
1527771318.431918000	3.25134	158	0
1527771318.435183000	3.25461	84	1
1527771318.437654000	3.25708	1392	1
1527771318.437711000	3.25713	320	1
1527771318.457503000	3.27693	67	0
1527771318.543845000	3.36327	235	0
1527771318.543848000	3.36327	1392	0
1527771318.543850000	3.36327	978	0
1527771318.547229000	3.36665	87	1
1527771318.547505000	3.36693	354	0
1527771318.547841000	3.36726	1392	0
1527771318.548067000	3.36749	1392	0
1527771318.548382000	3.36781	1392	0
1527771318.548384000	3.36781	168	0
1527771318.548454000	3.36788	333	0
1527771318.552700000	3.37212	93	1
1527771318.559814000	3.37924	72	0
1527771318.559952000	3.37938	167	0
1527771318.564187000	3.38361	81	1
1527771318.656093000	3.47552	1043	0
1527771318.656096000	3.47552	168	0
1527771318.659194000	3.47862	81	1
1527771319.188436000	4.00786	508	1
1527771319.188603000	4.00803	1392	1
1527771319.188649000	4.00807	1392	1
1527771319.188683000	4.00811	1392	1
1527771319.188724000	4.00815	1392	1
1527771319.188765000	4.00819	1392	1
1527771319.188818000	4.00824	1392	1
1527771319.188846000	4.00827	1392	1
1527771319.188889000	4.00831	1392	1
1527771319.188923000	4.00835	1392	1
1527771319.188962000	4.00839	1392	1
1527771319.189011000	4.00844	1392	1
1527771319.189038000	4.00846	1392	1
1527771319.189080000	4.0085	1260	1
1527771319.207758000	4.02718	80	0
1527771319.210992000	4.03042	78	1
1527771319.211484000	4.03091	67	0
1527771319.431699000	4.25112	1303	1
1527771319.454085000	4.27351	67	0
1527771319.532904000	4.35233	375	0
1527771319.535132000	4.35456	60	0
1527771319.535629000	4.35505	87	1
1527771319.705095000	4.52452	294	0
1527771319.705209000	4.52463	261	0
1527771319.717461000	4.53689	81	1
1527771321.012273000	5.8317	313	1
1527771321.012357000	5.83178	1392	1
1527771321.012384000	5.83181	968	1
1527771321.013884000	5.83331	204	1
1527771321.013936000	5.83336	1392	1
1527771321.013977000	5.8334	1392	1
1527771321.014031000	5.83345	747	1
1527771321.028943000	5.84837	231	1
1527771321.033010000	5.85243	67	0
1527771321.044653000	5.86408	81	1
1527771321.049542000	5.86897	67	0
1527771321.062626000	5.88205	74	0
1527771321.065449000	5.88487	67	0
1527771321.066807000	5.88623	84	1
1527771321.198771000	6.01819	449	0
1527771321.202032000	6.02146	60	0
1527771321.203023000	6.02245	84	1
1527771321.229372000	6.0488	542	0
1527771321.229470000	6.04889	287	0
1527771321.229472000	6.0489	292	0
1527771321.242531000	6.06195	84	1
1527771321.247203000	6.06663	81	1
1527771321.252069000	6.07149	230	1
1527771321.266449000	6.08587	532	0
1527771321.270810000	6.09023	78	1
1527771321.290686000	6.11011	81	1
1527771321.304257000	6.12368	67	0
1527771321.309111000	6.12854	67	0
1527771321.624124000	6.44355	850	0
1527771321.626723000	6.44615	84	1
1527771321.659255000	6.47868	1392	0
1527771321.659383000	6.47881	1392	0
1527771321.659451000	6.47887	1392	0
1527771321.659459000	6.47888	166	0
1527771321.659544000	6.47897	1392	0
1527771321.659657000	6.47908	1392	0
1527771321.659726000	6.47915	1392	0
1527771321.659728000	6.47915	160	0
1527771321.659858000	6.47928	1392	0
1527771321.659984000	6.47941	1392	0
1527771321.660166000	6.47959	1392	0
1527771321.660168000	6.47959	160	0
1527771321.660757000	6.48018	105	1
1527771321.661309000	6.48073	1392	0
1527771321.661587000	6.48101	1392	0
1527771321.661809000	6.48123	1150	0
1527771321.662129000	6.48155	1392	0
1527771321.662249000	6.48167	718	0
1527771321.663660000	6.48308	96	1
1527771321.663927000	6.48335	1392	0
1527771321.664261000	6.48369	1392	0
1527771321.664513000	6.48394	1392	0
1527771321.664515000	6.48394	168	0
1527771321.664590000	6.48401	64	0
1527771321.666303000	6.48573	767	0
1527771321.666701000	6.48612	93	1
1527771321.672063000	6.49149	1392	0
1527771321.672165000	6.49159	1392	0
1527771321.672167000	6.49159	1392	0
1527771321.672169000	6.49159	168	0
1527771321.672240000	6.49166	954	0
1527771321.674699000	6.49412	90	1
1527771321.699014000	6.51844	1392	0
1527771321.699140000	6.51856	1392	0
1527771321.699143000	6.51857	1392	0
1527771321.699145000	6.51857	178	0
1527771321.699147000	6.51857	64	0
1527771321.699223000	6.51865	1392	0
1527771321.699225000	6.51865	161	0
1527771321.699413000	6.51884	1392	0
1527771321.699708000	6.51913	1392	0
1527771321.700014000	6.51944	1392	0
1527771321.700017000	6.51944	168	0
1527771321.700088000	6.51951	64	0
1527771321.701609000	6.52103	1178	0
1527771321.701688000	6.52111	105	1
1527771321.703544000	6.52297	1392	0
1527771321.703636000	6.52306	1392	0
1527771321.703707000	6.52313	1392	0
1527771321.703710000	6.52313	168	0
1527771321.703931000	6.52336	947	0
1527771321.704649000	6.52407	99	1
1527771321.706198000	6.52562	1392	0
1527771321.706450000	6.52587	1282	0
1527771321.706731000	6.52615	729	0
1527771321.708677000	6.5281	84	1
1527771321.711155000	6.53058	1392	0
1527771321.711268000	6.53069	1303	0
1527771321.711270000	6.53069	1392	0
1527771321.711272000	6.5307	1392	0
1527771321.711275000	6.5307	326	0
1527771321.711355000	6.53078	72	0
1527771321.711357000	6.53078	221	0
1527771321.721277000	6.5407	96	1
1527771323.203740000	8.02316	287	1
1527771323.203834000	8.02326	124	1
1527771323.223474000	8.0429	67	0
1527771323.280130000	8.09955	1392	0
1527771323.280385000	8.09981	1392	0
1527771323.280678000	8.1001	1392	0
1527771323.280752000	8.10018	552	0
1527771323.280754000	8.10018	230	0
1527771323.282929000	8.10235	93	1
1527771324.295288000	9.11471	959	1
1527771324.295366000	9.11479	274	1
1527771324.296400000	9.11582	282	1
1527771324.296475000	9.1159	1392	1
1527771324.296502000	9.11593	1392	1
1527771324.296544000	9.11597	959	1
1527771324.315219000	9.13464	67	0
1527771324.341886000	9.16131	360	1
1527771324.357824000	9.17725	70	0
1527771324.360399000	9.17982	81	1
1527771324.361277000	9.1807	67	0
1527771324.448601000	9.26802	378	0
1527771324.451415000	9.27084	81	1
1527771324.453087000	9.27251	60	0
1527771324.455403000	9.27483	78	1
1527771324.640364000	9.45979	1392	1
1527771324.640414000	9.45984	1392	1
1527771324.640453000	9.45988	481	1
1527771324.640516000	9.45994	823	1
1527771324.662609000	9.48203	67	0
1527771324.663091000	9.48251	286	0
1527771324.663877000	9.4833	1380	0
1527771324.665365000	9.48479	493	0
1527771324.665486000	9.48491	84	1
1527771324.666599000	9.48602	572	0
1527771324.668072000	9.4875	615	0
1527771324.668391000	9.48781	84	1
1527771324.668624000	9.48805	447	0
1527771324.669921000	9.48934	677	0
1527771324.672392000	9.49182	81	1
1527771324.676096000	9.49552	464	0
1527771324.676167000	9.49559	815	0
1527771324.676291000	9.49571	629	0
1527771324.676356000	9.49578	499	0
1527771324.677586000	9.49701	419	0
1527771324.678388000	9.49781	90	1
1527771324.678985000	9.49841	681	0
1527771324.680396000	9.49982	596	0
1527771324.681397000	9.50082	81	1
1527771324.681740000	9.50116	538	0
1527771324.683587000	9.50301	634	0
1527771324.684387000	9.50381	81	1
1527771324.684505000	9.50393	563	0
1527771324.685087000	9.50451	679	0
1527771324.686844000	9.50627	440	0
1527771324.686915000	9.50634	186	0
1527771324.687324000	9.50675	327	0
1527771324.687390000	9.50681	83	0
1527771324.687931000	9.50735	87	1
1527771324.689445000	9.50887	157	0
1527771324.690392000	9.50982	84	1
1527771324.691137000	9.51056	72	0
1527771324.693387000	9.51281	78	1
1527771324.698684000	9.51811	182	0
1527771324.701393000	9.52082	78	1
1527771325.371106000	10.1905	970	1
1527771325.371197000	10.1906	89	1
1527771325.376868000	10.1963	282	1
1527771325.379113000	10.1985	454	1
1527771325.379181000	10.1986	67	1
1527771325.391355000	10.2108	67	0
1527771325.400823000	10.2202	67	0
1527771325.562757000	10.3822	285	0
1527771325.564040000	10.3835	83	0
1527771325.566506000	10.3859	72	0
1527771325.572325000	10.3917	283	0
1527771325.574350000	10.3938	93	1
1527771325.711888000	10.5313	247	0
1527771325.711974000	10.5314	131	0
1527771325.715686000	10.5351	72	0
1527771325.716106000	10.5355	306	0
1527771325.722741000	10.5422	215	0
1527771325.722808000	10.5422	120	0
1527771325.725336000	10.5448	72	0
1527771325.725753000	10.5452	174	0
1527771325.729329000	10.5488	99	1
1527771326.637052000	11.4565	371	1
1527771326.637144000	11.4566	238	1
1527771326.656794000	11.4762	67	0
1527771326.662422000	11.4818	67	0
1527771326.680302000	11.4997	414	1
1527771326.680390000	11.4998	74	1
1527771326.700783000	11.5202	67	0
1527771327.018997000	11.8384	239	0
1527771327.019640000	11.8391	346	0
1527771327.021349000	11.8408	230	0
1527771327.022371000	11.8418	87	1
1527771327.234704000	12.0541	282	0
1527771327.234796000	12.0542	126	0
1527771327.237361000	12.0568	81	1
1527771327.238716000	12.0581	72	0
1527771327.239174000	12.0586	242	0
1527771327.241342000	12.0608	81	1
1527771327.247593000	12.067	351	1
1527771327.247715000	12.0671	1392	1
1527771327.247757000	12.0672	1392	1
1527771327.247789000	12.0672	1392	1
1527771327.247843000	12.0673	1392	1
1527771327.247867000	12.0673	1392	1
1527771327.247914000	12.0673	1392	1
1527771327.247947000	12.0674	1392	1
1527771327.247992000	12.0674	1392	1
1527771327.248041000	12.0675	1392	1
1527771327.248066000	12.0675	1392	1
1527771327.248115000	12.0675	1392	1
1527771327.248162000	12.0676	1392	1
1527771327.248188000	12.0676	1392	1
1527771327.249460000	12.0689	1392	1
1527771327.249530000	12.069	1392	1
1527771327.249594000	12.069	1392	1
1527771327.249644000	12.0691	1392	1
1527771327.249711000	12.0691	1392	1
1527771327.249752000	12.0692	1392	1
1527771327.249821000	12.0692	1392	1
1527771327.249852000	12.0693	1392	1
1527771327.251420000	12.0708	1392	1
1527771327.251484000	12.0709	1392	1
1527771327.251524000	12.0709	1392	1
1527771327.251592000	12.071	1392	1
1527771327.251638000	12.0711	1392	1
1527771327.251702000	12.0711	1392	1
1527771327.251728000	12.0712	1392	1
1527771327.251764000	12.0712	1392	1
1527771327.253439000	12.0729	1392	1
1527771327.253504000	12.0729	1392	1
1527771327.253549000	12.073	1392	1
1527771327.253625000	12.073	1392	1
1527771327.253649000	12.0731	744	1
1527771327.267974000	12.0874	67	0
1527771327.269082000	12.0885	67	0
1527771327.272102000	12.0915	67	0
1527771327.275398000	12.0948	67	0
1527771327.372713000	12.1921	363	1
1527771327.373381000	12.1928	274	1
1527771327.393706000	12.2131	67	0
1527771327.402897000	12.2223	356	1
1527771327.428587000	12.248	67	0
1527771327.430606000	12.25	352	0
1527771327.433414000	12.2528	84	1
1527771327.441827000	12.2613	60	0
1527771327.444406000	12.2638	78	1
1527771327.449313000	12.2687	371	1
1527771327.449395000	12.2688	231	1
1527771327.470629000	12.2901	67	0
1527771327.490707000	12.3101	236	0
1527771327.491047000	12.3105	98	0
1527771327.493393000	12.3128	84	1
1527771327.494487000	12.3139	72	0
1527771327.494950000	12.3144	284	0
1527771327.495409000	12.3148	215	0
1527771327.495890000	12.3153	259	0
1527771327.497380000	12.3168	87	1
1527771327.503504000	12.3229	72	0
1527771327.503671000	12.3231	96	0
1527771327.506428000	12.3259	81	1
1527771327.597056000	12.4165	295	0
1527771327.597378000	12.4168	126	0
1527771327.600495000	12.4199	81	1
1527771327.600735000	12.4202	72	0
1527771327.602247000	12.4217	243	0
1527771327.602651000	12.4221	537	0
1527771327.602820000	12.4222	783	0
1527771327.604809000	12.4242	87	1
1527771327.605117000	12.4245	72	0
1527771327.605575000	12.425	246	0
1527771327.607415000	12.4268	81	1
1527771327.621135000	12.4406	1392	1
1527771327.621176000	12.4406	388	1
1527771327.641550000	12.461	67	0
1527771327.768445000	12.5879	318	0
1527771327.768839000	12.5883	550	0
1527771327.771427000	12.5909	84	1
1527771327.787221000	12.6066	647	1
1527771327.807035000	12.6265	67	0
1527771327.895280000	12.7147	699	1
1527771327.895374000	12.7148	231	1
1527771327.917862000	12.7373	67	0
1527771327.925667000	12.7451	770	0
1527771327.928511000	12.7479	84	1
1527771328.054814000	12.8742	318	0
1527771328.054818000	12.8742	126	0
1527771328.057518000	12.8769	81	1
1527771328.058860000	12.8783	72	0
1527771328.059747000	12.8792	204	0
1527771328.061478000	12.8809	81	1
1527771328.233237000	13.0527	370	1
1527771328.233425000	13.0528	236	1
1527771328.253737000	13.0732	67	0
1527771328.602799000	13.4222	235	0
1527771328.602802000	13.4222	126	0
1527771328.605545000	13.425	84	1
1527771328.606460000	13.4259	72	0
1527771328.606899000	13.4263	202	0
1527771328.609515000	13.4289	81	1
1527771328.648687000	13.4681	368	1
1527771328.648761000	13.4682	237	1
1527771328.667744000	13.4872	67	0
1527771328.776493000	13.5959	254	0
1527771328.776496000	13.5959	126	0
1527771328.779543000	13.599	84	1
1527771328.780000000	13.5994	72	0
1527771328.780002000	13.5994	198	0
1527771328.782539000	13.602	81	1
1527771328.969951000	13.7894	370	1
1527771328.970013000	13.7894	233	1
1527771328.989904000	13.8093	67	0
1527771328.995644000	13.8151	67	0
1527771329.150260000	13.9697	236	0
1527771329.150263000	13.9697	126	0
1527771329.152242000	13.9717	72	0
1527771329.152975000	13.9724	199	0
1527771329.153476000	13.9729	93	1
1527771330.060233000	14.8797	370	1
1527771330.060319000	14.8797	234	1
1527771330.080105000	14.8995	67	0
1527771330.185400000	15.0048	239	0
1527771330.185403000	15.0048	126	0
1527771330.188535000	15.008	84	1
1527771330.189896000	15.0093	72	0
1527771330.190807000	15.0102	259	0
1527771330.192525000	15.0119	81	1
1527771330.400930000	15.2204	368	1
1527771330.401020000	15.2204	234	1
1527771330.420229000	15.2397	67	0
1527771330.425229000	15.2447	67	0
1527771330.645610000	15.465	236	0
1527771330.645613000	15.465	126	0
1527771330.648594000	15.468	87	1
1527771330.649073000	15.4685	72	0
1527771330.649658000	15.4691	114	0
1527771330.651543000	15.471	81	1
1527771330.779066000	15.5985	367	1
1527771330.779155000	15.5986	237	1
1527771330.798959000	15.6184	67	0
1527771330.903483000	15.7229	215	0
1527771330.903485000	15.7229	128	0
1527771330.906609000	15.726	72	0
1527771330.906707000	15.7261	84	1
1527771330.907099000	15.7265	319	0
1527771330.909641000	15.7291	81	1
1527771331.190144000	16.0096	371	1
1527771331.190243000	16.0097	239	1
1527771331.210052000	16.0295	67	0
1527771331.329828000	16.1493	313	0
1527771331.329831000	16.1493	128	0
1527771331.332692000	16.1521	84	1
1527771331.333109000	16.1525	72	0
1527771331.333543000	16.153	205	0
1527771331.335667000	16.1551	81	1
1527771331.859238000	16.6787	373	1
1527771331.859330000	16.6788	235	1
1527771331.880263000	16.6997	67	0
1527771332.052069000	16.8715	215	0
1527771332.052071000	16.8715	128	0
1527771332.054120000	16.8735	72	0
1527771332.054675000	16.8741	87	1
1527771332.055086000	16.8745	113	0
1527771332.057706000	16.8771	78	1
1527771332.130755000	16.9502	367	1
1527771332.130851000	16.9503	234	1
1527771332.150495000	16.9699	67	0
1527771332.272548000	17.092	237	0
1527771332.272550000	17.092	128	0
1527771332.275733000	17.0952	84	1
1527771332.275942000	17.0954	72	0
1527771332.276240000	17.0957	104	0
1527771332.278732000	17.0982	81	1
1527771333.153201000	17.9726	367	1
1527771333.153264000	17.9727	236	1
1527771333.173647000	17.9931	67	0
1527771333.304737000	18.1242	240	0
1527771333.304952000	18.1244	128	0
1527771333.307743000	18.1272	84	1
1527771333.308142000	18.1276	72	0
1527771333.308635000	18.1281	304	0
1527771333.310721000	18.1301	81	1
1527771333.379881000	18.1993	968	1
1527771333.379945000	18.1994	234	1
1527771333.401378000	18.2208	67	0
1527771333.405412000	18.2248	67	0
1527771333.508564000	18.328	215	0
1527771333.508994000	18.3284	128	0
1527771333.511723000	18.3311	87	1
1527771333.512243000	18.3317	72	0
1527771333.513109000	18.3325	219	0
1527771333.514736000	18.3342	81	1
1527771333.723257000	18.5427	563	1
1527771333.723317000	18.5427	234	1
1527771333.743608000	18.563	67	0
1527771333.873787000	18.6932	215	0
1527771333.873789000	18.6932	128	0
1527771333.876829000	18.6963	84	1
1527771333.879802000	18.6992	72	0
1527771333.879895000	18.6993	196	0
1527771333.882835000	18.7023	81	1
1527771334.289149000	19.1086	767	1
1527771334.289244000	19.1087	237	1
1527771334.309149000	19.1286	67	0
1527771334.441790000	19.2612	285	0
1527771334.441792000	19.2612	128	0
1527771334.444856000	19.2643	84	1
1527771334.444927000	19.2644	72	0
1527771334.445016000	19.2644	134	0
1527771334.447847000	19.2673	81	1
1527771334.850245000	19.6697	367	1
1527771334.850307000	19.6697	235	1
1527771334.870248000	19.6897	67	0
1527771335.210949000	20.0304	344	0
1527771335.211067000	20.0305	128	0
1527771335.213789000	20.0332	72	0
1527771335.213886000	20.0333	84	1
1527771335.213898000	20.0333	156	0
1527771335.216801000	20.0362	81	1
1527771335.360888000	20.1803	371	1
1527771335.360978000	20.1804	238	1
1527771335.380566000	20.2	67	0
1527771335.537800000	20.3572	213	0
1527771335.537802000	20.3572	128	0
1527771335.540862000	20.3603	84	1
1527771335.540975000	20.3604	72	0
1527771335.541066000	20.3605	290	0
1527771335.543872000	20.3633	81	1
1527771335.767508000	20.5869	367	1
1527771335.767587000	20.587	239	1
1527771335.802909000	20.6223	367	1
1527771335.819241000	20.6387	67	0
1527771335.823677000	20.6431	67	0
1527771335.922960000	20.7424	257	0
1527771335.923073000	20.7425	128	0
1527771335.925868000	20.7453	87	1
1527771335.927016000	20.7464	72	0
1527771335.927102000	20.7465	145	0
1527771335.929874000	20.7493	81	1
1527771336.220637000	21.0401	372	1
1527771336.220730000	21.0402	236	1
1527771336.243041000	21.0625	67	0
1527771336.368368000	21.1878	236	0
1527771336.368370000	21.1878	128	0
1527771336.370905000	21.1903	84	1
1527771336.372509000	21.1919	72	0
1527771336.372904000	21.1923	110	0
1527771336.374887000	21.1943	81	1
1527771336.653825000	21.4732	366	1
1527771336.653901000	21.4733	236	1
1527771336.674187000	21.4936	67	0
1527771336.784999000	21.6044	212	0
1527771336.785126000	21.6045	128	0
1527771336.787892000	21.6073	72	0
1527771336.787966000	21.6074	84	1
1527771336.789005000	21.6084	313	0
1527771336.790903000	21.6103	81	1
1527771337.149589000	21.969	366	1
1527771337.149678000	21.9691	238	1
1527771337.170010000	21.9894	67	0
1527771337.322622000	22.142	239	0
1527771337.322972000	22.1424	128	0
1527771337.325957000	22.1454	84	1
1527771337.326369000	22.1458	72	0
1527771337.326809000	22.1462	138	0
1527771337.328944000	22.1484	81	1
1527771337.670701000	22.4901	370	1
1527771337.670800000	22.4902	237	1
1527771337.690903000	22.5103	67	0
1527771338.030916000	22.8503	238	0
1527771338.030918000	22.8503	128	0
1527771338.034065000	22.8535	84	1
1527771338.034480000	22.8539	72	0
1527771338.034952000	22.8544	293	0
1527771338.036990000	22.8564	81	1
1527771338.069282000	22.8887	72	0
1527771338.072039000	22.8915	78	1
1527771338.121413000	22.9408	372	1
1527771338.121513000	22.9409	243	1
1527771338.143640000	22.9631	67	0
1527771338.488666000	23.3081	309	0
1527771338.488802000	23.3082	128	0
1527771338.492044000	23.3115	72	0
1527771338.492118000	23.3115	84	1
1527771338.492566000	23.312	305	0
1527771338.495075000	23.3145	81	1
1527771338.601671000	23.4211	371	1
1527771338.601734000	23.4212	240	1
1527771338.621240000	23.4407	67	0
1527771338.768285000	23.5877	213	0
1527771338.768644000	23.5881	128	0
1527771338.771143000	23.5906	84	1
1527771338.771161000	23.5906	72	0
1527771338.771163000	23.5906	89	0
1527771338.774110000	23.5935	81	1
1527771339.487491000	24.3069	971	1
1527771339.487586000	24.307	234	1
1527771339.507654000	24.3271	67	0
1527771339.693423000	24.5128	237	0
1527771339.693425000	24.5128	128	0
1527771339.693428000	24.5129	72	0
1527771339.693555000	24.513	312	0
1527771339.696187000	24.5156	90	1
1527771340.349787000	25.1692	562	1
1527771340.349879000	25.1693	234	1
1527771340.379953000	25.1994	67	0
1527771340.545167000	25.3646	237	0
1527771340.545468000	25.3649	128	0
1527771340.548263000	25.3677	84	1
1527771340.549062000	25.3685	72	0
1527771340.549365000	25.3688	319	0
1527771340.552202000	25.3716	81	1
1527771340.792610000	25.612	766	1
1527771340.792672000	25.6121	237	1
1527771340.814826000	25.6342	67	0
1527771340.946168000	25.7656	216	0
1527771340.946170000	25.7656	128	0
1527771340.949238000	25.7687	84	1
1527771340.951396000	25.7708	72	0
1527771340.953114000	25.7725	228	0
1527771340.954143000	25.7736	81	1
1527771341.595826000	26.4152	368	1
1527771341.595926000	26.4153	236	1
1527771341.616849000	26.4363	67	0
1527771341.773052000	26.5925	237	0
1527771341.773167000	26.5926	128	0
1527771341.776207000	26.5956	84	1
1527771341.777527000	26.597	72	0
1527771341.777617000	26.597	221	0
1527771341.780275000	26.5997	81	1
1527771341.917676000	26.7371	366	1
1527771341.917753000	26.7372	237	1
1527771341.937058000	26.7565	67	0
1527771342.090063000	26.9095	263	0
1527771342.090065000	26.9095	128	0
1527771342.093251000	26.9127	84	1
1527771342.093737000	26.9132	72	0
1527771342.093823000	26.9132	302	0
1527771342.096236000	26.9157	81	1
1527771342.290468000	27.1099	368	1
1527771342.290569000	27.11	236	1
1527771342.309921000	27.1293	67	0
1527771342.688612000	27.508	343	0
1527771342.688614000	27.508	128	0
1527771342.691286000	27.5107	84	1
1527771342.691599000	27.511	72	0
1527771342.691892000	27.5113	119	0
1527771342.694279000	27.5137	81	1
1527771342.712586000	27.532	367	1
1527771342.712681000	27.5321	234	1
1527771342.733563000	27.553	67	0
1527771342.899632000	27.7191	213	0
1527771342.899634000	27.7191	128	0
1527771342.902286000	27.7217	84	1
1527771342.903219000	27.7226	72	0
1527771342.903699000	27.7231	253	0
1527771342.906292000	27.7257	81	1
1527771343.338445000	28.1579	367	1
1527771343.338547000	28.158	234	1
1527771343.358399000	28.1778	67	0
1527771343.704539000	28.524	279	0
1527771343.704542000	28.524	128	0
1527771343.707341000	28.5268	84	1
1527771343.708404000	28.5278	72	0
1527771343.709126000	28.5285	158	0
1527771343.711344000	28.5308	81	1
1527771343.800993000	28.6204	366	1
1527771343.801088000	28.6205	240	1
1527771343.820235000	28.6397	67	0
1527771343.826734000	28.6462	67	0
1527771343.985294000	28.8047	215	0
1527771343.986479000	28.8059	128	0
1527771343.988370000	28.8078	87	1
1527771343.989066000	28.8085	72	0
1527771343.990239000	28.8097	89	0
1527771343.991315000	28.8107	81	1
1527771344.089500000	28.9089	367	1
1527771344.089595000	28.909	234	1
1527771344.108498000	28.9279	67	0
1527771344.301307000	29.1207	238	0
1527771344.301398000	29.1208	128	0
1527771344.303929000	29.1234	72	0
1527771344.304000000	29.1234	308	0
1527771344.304416000	29.1238	90	1
1527771344.690884000	29.5103	372	1
1527771344.690974000	29.5104	235	1
1527771344.711468000	29.5309	67	0
1527771344.834355000	29.6538	215	0
1527771344.834357000	29.6538	128	0
1527771344.837390000	29.6568	84	1
1527771344.837697000	29.6571	72	0
1527771344.837773000	29.6572	95	0
1527771344.840370000	29.6598	81	1
1527771344.936831000	29.7563	371	1
1527771344.936894000	29.7563	239	1
1527771344.956905000	29.7763	67	0
1527771345.294035000	30.1135	259	0
1527771345.294147000	30.1136	128	0
1527771345.295361000	30.1148	72	0
1527771345.295788000	30.1152	71	0
1527771345.296419000	30.1158	90	1
1527771345.391047000	30.2105	371	1
1527771345.391137000	30.2106	236	1
1527771345.411366000	30.2308	67	0
1527771345.541880000	30.3613	285	0
1527771345.541883000	30.3613	128	0
1527771345.544439000	30.3639	84	1
1527771345.545556000	30.365	72	0
1527771345.547276000	30.3667	117	0
1527771345.548411000	30.3678	81	1
1527771345.617848000	30.4373	966	1
1527771345.617944000	30.4374	239	1
1527771345.637800000	30.4572	67	0
1527771345.769627000	30.5891	215	0
1527771345.769629000	30.5891	128	0
1527771345.772451000	30.5919	84	1
1527771345.772993000	30.5924	72	0
1527771345.772995000	30.5924	74	0
1527771345.775467000	30.5949	81	1
1527771345.886780000	30.7062	566	1
1527771345.886868000	30.7063	238	1
1527771345.907641000	30.7271	67	0
1527771346.010620000	30.83	215	0
1527771346.010622000	30.83	128	0
1527771346.013544000	30.833	84	1
1527771346.013662000	30.8331	72	0
1527771346.013752000	30.8332	93	0
1527771346.016517000	30.8359	81	1
1527771346.454971000	31.2744	771	1
1527771346.455066000	31.2745	240	1
1527771346.475501000	31.2949	67	0
1527771346.591520000	31.4109	236	0
1527771346.591642000	31.4111	128	0
1527771346.594575000	31.414	84	1
1527771346.594592000	31.414	72	0
1527771346.595286000	31.4147	253	0
1527771346.597598000	31.417	81	1
1527771346.708954000	31.5284	366	1
1527771346.709048000	31.5285	236	1
1527771346.730230000	31.5497	67	0
1527771346.851710000	31.6711	213	0
1527771346.851818000	31.6712	128	0
1527771346.854503000	31.6739	84	1
1527771346.863709000	31.6831	72	0
1527771346.864145000	31.6836	79	0
1527771346.866578000	31.686	81	1
1527771347.048229000	31.8677	370	1
1527771347.048324000	31.8677	237	1
1527771347.068228000	31.8877	67	0
1527771347.219709000	32.0391	239	0
1527771347.219712000	32.0391	128	0
1527771347.222535000	32.042	84	1
1527771347.222541000	32.042	72	0
1527771347.223052000	32.0425	125	0
1527771347.225646000	32.0451	81	1
1527771347.397944000	32.2174	368	1
1527771347.398037000	32.2175	240	1
1527771347.417292000	32.2367	67	0
1527771347.534955000	32.3544	213	0
1527771347.534958000	32.3544	128	0
1527771347.537615000	32.357	84	1
1527771347.539682000	32.3591	72	0
1527771347.540105000	32.3595	277	0
1527771347.542593000	32.362	81	1
1527771347.877846000	32.6973	367	1
1527771347.877914000	32.6973	235	1
1527771347.900137000	32.7196	67	0
1527771348.239784000	33.0592	286	0
1527771348.239787000	33.0592	128	0
1527771348.242652000	33.0621	84	1
1527771348.243042000	33.0625	72	0
1527771348.243871000	33.0633	143	0
1527771348.245640000	33.0651	81	1
1527771348.366838000	33.1863	367	1
1527771348.366930000	33.1864	239	1
1527771348.386467000	33.2059	67	0
1527771348.542161000	33.3616	319	0
1527771348.542163000	33.3616	138	0
1527771348.542165000	33.3616	240	0
1527771348.544681000	33.3641	87	1
1527771348.779056000	33.5985	367	1
1527771348.779151000	33.5986	239	1
1527771348.799335000	33.6188	67	0
1527771348.804738000	33.6242	67	0
1527771348.935277000	33.7547	212	0
1527771348.935280000	33.7547	128	0
1527771348.938698000	33.7581	87	1
1527771348.939458000	33.7589	72	0
1527771348.939882000	33.7593	121	0
1527771348.942695000	33.7621	81	1
1527771349.177880000	33.9973	366	1
1527771349.177971000	33.9974	237	1
1527771349.198707000	34.0181	67	0
1527771349.323876000	34.1433	278	0
1527771349.323878000	34.1433	128	0
1527771349.326428000	34.1459	72	0
1527771349.326639000	34.1461	87	1
1527771349.326986000	34.1464	177	0
1527771349.329724000	34.1491	78	1
1527771349.954245000	34.7737	365	1
1527771349.954330000	34.7738	236	1
1527771349.974133000	34.7936	67	0
1527771350.120681000	34.9401	239	0
1527771350.120685000	34.9401	128	0
1527771350.123762000	34.9432	84	1
1527771350.124407000	34.9438	72	0
1527771350.124409000	34.9438	287	0
1527771350.126754000	34.9462	81	1
1527771350.241825000	35.0612	372	1
1527771350.241891000	35.0613	235	1
1527771350.261717000	35.0811	67	0
1527771350.737504000	35.5569	213	0
1527771350.737615000	35.557	128	0
1527771350.740728000	35.5602	84	1
1527771350.744038000	35.5635	72	0
1527771350.744469000	35.5639	162	0
1527771350.746717000	35.5661	81	1
1527771350.942202000	35.7616	970	1
1527771350.942265000	35.7617	239	1
1527771350.963322000	35.7827	67	0
1527771351.311023000	36.1304	239	0
1527771351.311025000	36.1304	128	0
1527771351.313766000	36.1332	84	1
1527771351.315856000	36.1353	72	0
1527771351.315944000	36.1354	185	0
1527771351.318744000	36.1382	81	1
1527771351.444157000	36.2636	566	1
1527771351.444221000	36.2636	242	1
1527771351.475245000	36.2947	67	0
1527771351.822843000	36.6423	236	0
1527771351.822975000	36.6424	128	0
1527771351.825797000	36.6452	84	1
1527771351.828476000	36.6479	72	0
1527771351.829850000	36.6493	314	0
1527771351.830820000	36.6502	81	1
1527771351.864122000	36.6835	765	1
1527771351.864218000	36.6836	242	1
1527771351.883599000	36.703	67	0
1527771352.008940000	36.8284	287	0
1527771352.008943000	36.8284	128	0
1527771352.011871000	36.8313	84	1
1527771352.012247000	36.8317	72	0
1527771352.012754000	36.8322	290	0
1527771352.014794000	36.8342	81	1
1527771352.434389000	37.2538	367	1
1527771352.434448000	37.2539	237	1
1527771352.454618000	37.274	67	0
1527771352.568408000	37.3878	239	0
1527771352.568537000	37.388	128	0
1527771352.571895000	37.3913	72	0
1527771352.571921000	37.3913	84	1
1527771352.571989000	37.3914	294	0
1527771352.574881000	37.3943	81	1
1527771352.744359000	37.5638	371	1
1527771352.744422000	37.5638	236	1
1527771352.766016000	37.5854	67	0
1527771352.894505000	37.7139	213	0
1527771352.894508000	37.7139	128	0
1527771352.897409000	37.7168	72	0
1527771352.897868000	37.7173	238	0
1527771352.897971000	37.7174	87	1
1527771352.900913000	37.7203	78	1
1527771353.254493000	38.0739	370	1
1527771353.254573000	38.074	241	1
1527771353.274520000	38.0939	67	0
1527771353.441132000	38.2606	237	0
1527771353.441134000	38.2606	128	0
1527771353.443953000	38.2634	84	1
1527771353.445229000	38.2647	72	0
1527771353.445768000	38.2652	251	0
1527771353.447936000	38.2674	81	1
1527771353.527129000	38.3466	366	1
1527771353.527221000	38.3466	236	1
1527771353.547564000	38.367	67	0
1527771353.667398000	38.4868	215	0
1527771353.667714000	38.4871	128	0
1527771353.669880000	38.4893	84	1
1527771353.670945000	38.4904	72	0
1527771353.671029000	38.4905	108	0
1527771353.673893000	38.4933	81	1
1527771353.737271000	38.5567	371	1
1527771353.737333000	38.5568	238	1
1527771353.756918000	38.5763	67	0
1527771353.880993000	38.7004	215	0
1527771353.881111000	38.7005	128	0
1527771353.882270000	38.7017	72	0
1527771353.882348000	38.7018	296	0
1527771353.883888000	38.7033	90	1
1527771354.266587000	39.086	371	1
1527771354.266686000	39.0861	245	1
1527771354.285488000	39.1049	67	0
1527771354.709111000	39.5285	236	0
1527771354.709113000	39.5285	128	0
1527771354.711185000	39.5306	72	0
1527771354.711894000	39.5313	123	0
1527771354.711973000	39.5314	87	1
1527771354.715018000	39.5344	78	1
1527771354.780415000	39.5998	367	1
1527771354.780513000	39.5999	239	1
1527771354.800830000	39.6203	67	0
1527771354.910825000	39.7302	262	0
1527771354.910827000	39.7303	128	0
1527771354.914009000	39.7334	72	0
1527771354.914046000	39.7335	84	1
1527771354.914094000	39.7335	164	0
1527771354.916968000	39.7364	81	1
1527771355.109348000	39.9288	370	1
1527771355.109430000	39.9289	237	1
1527771355.131224000	39.9506	67	0
1527771355.480249000	40.2997	344	0
1527771355.480252000	40.2997	128	0
1527771355.482376000	40.3018	72	0
1527771355.482378000	40.3018	231	0
1527771355.483019000	40.3024	90	1
1527771355.569173000	40.3886	971	1
1527771355.569265000	40.3887	235	1
1527771355.589637000	40.4091	67	0
1527771355.594317000	40.4137	67	0
1527771355.735033000	40.5545	213	0
1527771355.735161000	40.5546	128	0
1527771355.737587000	40.557	72	0
1527771355.738083000	40.5575	90	1
1527771355.738475000	40.5579	129	0
1527771355.741062000	40.5605	78	1
1527771355.870570000	40.69	565	1
1527771355.870665000	40.6901	239	1
1527771355.890845000	40.7103	67	0
1527771355.901603000	40.721	67	0
1527771356.058352000	40.8778	258	0
1527771356.058354000	40.8778	128	0
1527771356.061039000	40.8805	87	1
1527771356.073146000	40.8926	72	0
1527771356.073240000	40.8927	246	0
1527771356.076022000	40.8954	81	1
1527771356.360294000	41.1797	768	1
1527771356.360375000	41.1798	238	1
1527771356.380238000	41.1997	67	0
1527771356.492889000	41.3123	235	0
1527771356.492892000	41.3123	128	0
1527771356.495837000	41.3153	72	0
1527771356.496097000	41.3155	87	1
1527771356.496422000	41.3158	125	0
1527771356.499118000	41.3185	78	1
1527771356.760707000	41.5801	366	1
1527771356.760763000	41.5802	235	1
1527771356.780650000	41.6001	67	0
1527771356.909081000	41.7285	216	0
1527771356.909211000	41.7286	128	0
1527771356.912090000	41.7315	72	0
1527771356.912196000	41.7316	84	1
1527771356.912894000	41.7323	290	0
1527771356.915145000	41.7346	81	1
1527771357.070419000	41.8898	373	1
1527771357.070515000	41.8899	236	1
1527771357.090438000	41.9099	67	0
1527771357.207298000	42.0267	236	0
1527771357.207300000	42.0267	128	0
1527771357.210179000	42.0296	84	1
1527771357.211096000	42.0305	72	0
1527771357.211098000	42.0305	85	0
1527771357.214212000	42.0336	81	1
1527771357.525582000	42.345	367	1
1527771357.525649000	42.3451	237	1
1527771357.545852000	42.3653	67	0
1527771357.675304000	42.4947	238	0
1527771357.675307000	42.4947	128	0
1527771357.677452000	42.4969	72	0
1527771357.677454000	42.4969	283	0
1527771357.678120000	42.4975	90	1
1527771357.943748000	42.7632	368	1
1527771357.943846000	42.7633	236	1
1527771357.962807000	42.7822	67	0
1527771358.138808000	42.9582	308	0
1527771358.138810000	42.9582	128	0
1527771358.141994000	42.9614	72	0
1527771358.141996000	42.9614	232	0
1527771358.142277000	42.9617	90	1
1527771358.282638000	43.1021	367	1
1527771358.282738000	43.1022	237	1
1527771358.303196000	43.1226	67	0
1527771358.410254000	43.2297	213	0
1527771358.410257000	43.2297	128	0
1527771358.413240000	43.2327	84	1
1527771358.413865000	43.2333	72	0
1527771358.414175000	43.2336	261	0
1527771358.416232000	43.2357	81	1
1527771358.575628000	43.3951	367	1
1527771358.575726000	43.3951	237	1
1527771358.596026000	43.4154	67	0
1527771358.600905000	43.4203	67	0
1527771358.703270000	43.5227	212	0
1527771358.703274000	43.5227	128	0
1527771358.706259000	43.5257	87	1
1527771358.706624000	43.526	72	0
1527771358.706625000	43.526	94	0
1527771358.709234000	43.5287	81	1
1527771358.862399000	43.6818	366	1
1527771358.862499000	43.6819	235	1
1527771358.883527000	43.703	67	0
1527771358.989280000	43.8087	213	0
1527771358.989388000	43.8088	128	0
1527771358.992274000	43.8117	84	1
1527771358.992723000	43.8121	72	0
1527771358.992725000	43.8121	215	0
1527771358.995248000	43.8147	81	1
1527771359.118583000	43.938	366	1
1527771359.118658000	43.9381	236	1
1527771359.137652000	43.9571	67	0
1527771359.404023000	44.2234	238	0
1527771359.404140000	44.2236	128	0
1527771359.406127000	44.2256	72	0
1527771359.406519000	44.2259	109	0
1527771359.407233000	44.2267	90	1
1527771359.538913000	44.3583	372	1
1527771359.539009000	44.3584	240	1
1527771359.559056000	44.3785	67	0
1527771359.718345000	44.5378	216	0
1527771359.718348000	44.5378	128	0
1527771359.721288000	44.5407	84	1
1527771359.721410000	44.5408	72	0
1527771359.721904000	44.5413	77	0
1527771359.724217000	44.5436	81	1
1527771360.033930000	44.8534	368	1
1527771360.033994000	44.8534	239	1
1527771360.052962000	44.8724	67	0
1527771360.388258000	45.2077	238	0
1527771360.388261000	45.2077	128	0
1527771360.389927000	45.2094	72	0
1527771360.390281000	45.2097	85	0
1527771360.391305000	45.2107	90	1
1527771360.651694000	45.4711	968	1
1527771360.651786000	45.4712	236	1
1527771360.671664000	45.4911	67	0
1527771360.820888000	45.6403	263	0
1527771360.821003000	45.6404	128	0
1527771360.823321000	45.6427	84	1
1527771360.824615000	45.644	72	0
1527771360.824700000	45.6441	77	0
1527771360.827307000	45.6467	81	1
1527771361.023823000	45.8432	563	1
1527771361.023914000	45.8433	236	1
1527771361.051621000	45.871	67	0
1527771361.181860000	46.0013	344	0
1527771361.181863000	46.0013	128	0
1527771361.184342000	46.0038	84	1
1527771361.186540000	46.006	72	0
1527771361.186542000	46.006	112	0
1527771361.189321000	46.0087	81	1
1527771364.437223000	49.2566	749	1
1527771364.437325000	49.2567	1392	1
1527771364.437366000	49.2568	1392	1
1527771364.437400000	49.2568	1392	1
1527771364.437439000	49.2569	1348	1
1527771364.458087000	49.2775	67	0
1527771364.554706000	49.3741	434	0
1527771364.557903000	49.3773	81	1
1527771364.558664000	49.3781	60	0
1527771364.560885000	49.3803	78	1
1527771364.642483000	49.4619	370	1
1527771364.642583000	49.462	238	1
1527771364.661795000	49.4812	67	0
1527771364.997346000	49.8168	215	0
1527771364.997438000	49.8169	128	0
1527771365.000001000	49.8194	84	1
1527771365.001179000	49.8206	72	0
1527771365.001181000	49.8206	261	0
1527771365.003986000	49.8234	81	1
1527771365.145479000	49.9649	372	1
1527771365.145575000	49.965	243	1
1527771365.173633000	49.9931	67	0
1527771365.287876000	50.1073	236	0
1527771365.287878000	50.1073	128	0
1527771365.291022000	50.1104	84	1
1527771365.291056000	50.1105	72	0
1527771365.291154000	50.1106	263	0
1527771365.294003000	50.1134	81	1
1527771365.640655000	50.4601	367	1
1527771365.640776000	50.4602	240	1
1527771365.660919000	50.4803	67	0
1527771366.014668000	50.8341	236	0
1527771366.014993000	50.8344	128	0
1527771366.018063000	50.8375	84	1
1527771366.018363000	50.8378	72	0
1527771366.018810000	50.8382	70	0
1527771366.021049000	50.8405	81	1
1527771366.079097000	50.8985	369	1
1527771366.079193000	50.8986	239	1
1527771366.099144000	50.9186	67	0
1527771366.207389000	51.0268	308	0
1527771366.207391000	51.0268	128	0
1527771366.210069000	51.0295	84	1
1527771366.210712000	51.0301	72	0
1527771366.210713000	51.0301	163	0
1527771366.213008000	51.0324	81	1
1527771366.650724000	51.4701	371	1
1527771366.650796000	51.4702	236	1
1527771366.669574000	51.489	67	0
1527771367.015558000	51.835	213	0
1527771367.015677000	51.8351	128	0
1527771367.018047000	51.8375	84	1
1527771367.018831000	51.8383	72	0
1527771367.018914000	51.8383	75	0
1527771367.021030000	51.8405	81	1
1527771367.150546000	51.97	367	1
1527771367.150642000	51.9701	239	1
1527771367.171580000	51.991	67	0
1527771367.326099000	52.1455	235	0
1527771367.326373000	52.1458	128	0
1527771367.328906000	52.1483	72	0
1527771367.329163000	52.1486	87	1
1527771367.329509000	52.1489	147	0
1527771367.332131000	52.1516	78	1
1527771367.680760000	52.5002	365	1
1527771367.680851000	52.5003	240	1
1527771367.701240000	52.5207	67	0
1527771367.824689000	52.6441	213	0
1527771367.824805000	52.6442	128	0
1527771367.827092000	52.6465	84	1
1527771367.828510000	52.6479	72	0
1527771367.828606000	52.648	111	0
1527771367.831145000	52.6506	81	1
1527771367.930368000	52.7498	367	1
1527771367.930459000	52.7499	238	1
1527771367.950113000	52.7695	67	0
1527771368.075658000	52.8951	213	0
1527771368.076069000	52.8955	128	0
1527771368.078098000	52.8975	84	1
1527771368.080836000	52.9003	72	0
1527771368.080933000	52.9004	290	0
1527771368.084130000	52.9036	81	1
1527771368.261562000	53.081	370	1
1527771368.261659000	53.0811	237	1
1527771368.281520000	53.1009	67	0
1527771368.399164000	53.2186	239	0
1527771368.399166000	53.2186	128	0
1527771368.402150000	53.2216	72	0
1527771368.402152000	53.2216	167	0
1527771368.402232000	53.2217	84	1
1527771368.405200000	53.2246	81	1
1527771368.566414000	53.3858	968	1
1527771368.566478000	53.3859	237	1
1527771368.587751000	53.4072	67	0
1527771368.840624000	53.66	215	0
1527771368.840923000	53.6603	128	0
1527771368.843057000	53.6625	72	0
1527771368.843180000	53.6626	84	1
1527771368.843544000	53.663	175	0
1527771368.846208000	53.6656	81	1
1527771368.992083000	53.8115	563	1
1527771368.992162000	53.8116	239	1
1527771369.012301000	53.8317	67	0
1527771369.130407000	53.9498	285	0
1527771369.130409000	53.9498	128	0
1527771369.132889000	53.9523	72	0
1527771369.132972000	53.9524	234	0
1527771369.133175000	53.9526	90	1
1527771369.391996000	54.2114	766	1
1527771369.392076000	54.2115	238	1
1527771369.413440000	54.2329	67	0
1527771369.518766000	54.3382	319	0
1527771369.518769000	54.3382	128	0
1527771369.518940000	54.3384	72	0
1527771369.519030000	54.3385	306	0
1527771369.522272000	54.3417	90	1
1527771369.800567000	54.62	366	1
1527771369.800633000	54.6201	236	1
1527771369.820765000	54.6402	67	0
1527771369.949227000	54.7687	215	0
1527771369.949229000	54.7687	128	0
1527771369.952229000	54.7717	72	0
1527771369.952235000	54.7717	265	0
1527771369.952298000	54.7717	84	1
1527771369.955289000	54.7747	81	1
1527771370.282473000	55.1019	368	1
1527771370.282531000	55.102	237	1
1527771370.301940000	55.1214	67	0
1527771370.428510000	55.2479	238	0
1527771370.428512000	55.2479	128	0
1527771370.431288000	55.2507	84	1
1527771370.432874000	55.2523	72	0
1527771370.433236000	55.2527	178	0
1527771370.435270000	55.2547	81	1
1527771370.569448000	55.3889	367	1
1527771370.569517000	55.3889	236	1
1527771370.589762000	55.4092	67	0
1527771370.595168000	55.4146	67	0
1527771370.698481000	55.5179	255	0
1527771370.698483000	55.5179	128	0
1527771370.701283000	55.5207	87	1
1527771370.701665000	55.5211	72	0
1527771370.702814000	55.5222	223	0
1527771370.704271000	55.5237	81	1
1527771370.935750000	55.7552	371	1
1527771370.935829000	55.7553	241	1
1527771370.955303000	55.7747	67	0
1527771371.085506000	55.9049	215	0
1527771371.085509000	55.9049	128	0
1527771371.088298000	55.9077	84	1
1527771371.089671000	55.9091	72	0
1527771371.090151000	55.9096	284	0
1527771371.092281000	55.9117	81	1
1527771371.751596000	56.571	372	1
1527771371.751677000	56.5711	242	1
1527771371.772166000	56.5916	67	0
1527771371.901040000	56.7205	235	0
1527771371.901160000	56.7206	128	0
1527771371.904341000	56.7238	84	1
1527771371.904367000	56.7238	72	0
1527771371.904788000	56.7242	110	0
1527771371.907346000	56.7268	81	1
1527771371.960685000	56.7801	369	1
1527771371.960748000	56.7802	239	1
1527771371.981613000	56.801	67	0
1527771372.108894000	56.9283	261	0
1527771372.108897000	56.9283	128	0
1527771372.111389000	56.9308	84	1
1527771372.111928000	56.9314	72	0
1527771372.111930000	56.9314	266	0
1527771372.114356000	56.9338	81	1
1527771372.200712000	57.0201	371	1
1527771372.200802000	57.0202	236	1
1527771372.219793000	57.0392	67	0
1527771372.324580000	57.144	287	0
1527771372.324702000	57.1441	128	0
1527771372.327345000	57.1468	84	1
1527771372.327627000	57.1471	72	0
1527771372.327795000	57.1472	126	0
1527771372.330341000	57.1498	81	1
1527771372.640708000	57.4601	367	1
1527771372.640796000	57.4602	242	1
1527771372.660930000	57.4804	67	0
1527771372.769639000	57.5891	212	0
1527771372.769642000	57.5891	128	0
1527771372.772456000	57.5919	84	1
1527771372.773404000	57.5928	72	0
1527771372.773905000	57.5933	173	0
1527771372.776434000	57.5959	81	1
1527771372.932475000	57.7519	369	1
1527771372.932567000	57.752	237	1
1527771372.951996000	57.7714	67	0
1527771373.077254000	57.8967	212	0
1527771373.077361000	57.8968	128	0
1527771373.079741000	57.8992	72	0
1527771373.080278000	57.8997	110	0
1527771373.080527000	57.9	90	1
1527771373.180944000	58.0004	970	1
1527771373.181006000	58.0004	235	1
1527771373.200755000	58.0202	67	0
1527771373.324830000	58.1443	236	0
1527771373.324832000	58.1443	128	0
1527771373.327478000	58.1469	84	1
1527771373.327882000	58.1473	72	0
1527771373.327884000	58.1473	171	0
1527771373.330432000	58.1499	81	1
1527771373.834992000	58.6544	562	1
1527771373.835056000	58.6545	236	1
1527771373.855462000	58.6749	67	0
1527771374.008025000	58.8274	215	0
1527771374.008027000	58.8275	128	0
1527771374.010523000	58.8299	84	1
1527771374.011575000	58.831	72	0
1527771374.014504000	58.8339	78	1
1527771374.043236000	58.8627	150	0
1527771374.046518000	58.8659	78	1
1527771374.261079000	59.0805	767	1
1527771374.261171000	59.0806	237	1
1527771374.290648000	59.1101	67	0
1527771374.464293000	59.2837	236	0
1527771374.467548000	59.287	81	1
1527771374.494092000	59.3135	138	0
1527771374.494094000	59.3135	183	0
1527771374.496560000	59.316	81	1
1527771374.550808000	59.3702	370	1
1527771374.550873000	59.3703	238	1
1527771374.570744000	59.3902	67	0
1527771374.681507000	59.5009	215	0
1527771374.681509000	59.5009	128	0
1527771374.684560000	59.504	84	1
1527771374.685198000	59.5046	72	0
1527771374.685571000	59.505	293	0
1527771374.687541000	59.507	81	1
1527771375.373970000	60.1934	368	1
1527771375.374049000	60.1935	239	1
1527771375.394099000	60.2135	67	0
1527771375.399546000	60.219	67	0
1527771375.730616000	60.55	285	0
1527771375.730618000	60.55	128	0
1527771375.733119000	60.5525	72	0
1527771375.733121000	60.5525	250	0
1527771375.733657000	60.5531	93	1
1527771375.811023000	60.6304	371	1
1527771375.811104000	60.6305	241	1
1527771375.831045000	60.6505	67	0
1527771375.957967000	60.7774	319	0
1527771375.957969000	60.7774	128	0
1527771375.960548000	60.78	72	0
1527771375.960642000	60.7801	84	1
1527771375.961119000	60.7805	163	0
1527771375.963624000	60.783	81	1
1527771376.110695000	60.9301	367	1
1527771376.110759000	60.9302	237	1
1527771376.131728000	60.9512	67	0
1527771376.242772000	61.0622	238	0
1527771376.242774000	61.0622	128	0
1527771376.245598000	61.065	72	0
1527771376.245680000	61.0651	84	1
1527771376.245808000	61.0652	185	0
1527771376.248651000	61.0681	81	1
1527771376.531426000	61.3508	371	1
1527771376.531502000	61.3509	242	1
1527771376.550899000	61.3703	67	0
1527771376.689525000	61.5089	213	0
1527771376.689527000	61.509	128	0
1527771376.692321000	61.5117	72	0
1527771376.692599000	61.512	87	1
1527771376.692935000	61.5124	240	0
1527771376.695653000	61.5151	78	1
1527771376.911199000	61.7306	371	1
1527771376.911292000	61.7307	240	1
1527771376.932675000	61.7521	67	0
1527771377.051861000	61.8713	257	0
1527771377.051977000	61.8714	128	0
1527771377.054632000	61.8741	84	1
1527771377.056770000	61.8762	72	0
1527771377.057596000	61.877	78	0
1527771377.059700000	61.8791	81	1
1527771377.241134000	62.0606	371	1
1527771377.241230000	62.0607	239	1
1527771377.261690000	62.0811	67	0
1527771377.374184000	62.1936	236	0
1527771377.374186000	62.1936	128	0
1527771377.376718000	62.1961	84	1
1527771377.377961000	62.1974	72	0
1527771377.377963000	62.1974	232	0
1527771377.380707000	62.2001	81	1
1527771377.662199000	62.4816	371	1
1527771377.662286000	62.4817	243	1
1527771377.681863000	62.5013	67	0
1527771377.787468000	62.6069	215	0
1527771377.787470000	62.6069	128	0
1527771377.790686000	62.6101	72	0
1527771377.790794000	62.6102	84	1
1527771377.791674000	62.6111	295	0
1527771377.793717000	62.6131	81	1
1527771378.050919000	62.8703	367	1
1527771378.050981000	62.8704	240	1
1527771378.070121000	62.8895	67	0
1527771378.178934000	62.9984	259	0
1527771378.178941000	62.9984	128	0
1527771378.181769000	63.0012	84	1
1527771378.182189000	63.0016	72	0
1527771378.182192000	63.0016	158	0
1527771378.184763000	63.0042	81	1
1527771378.573786000	63.3932	967	1
1527771378.573868000	63.3933	239	1
1527771378.594300000	63.4137	67	0
1527771378.708245000	63.5277	285	0
1527771378.708247000	63.5277	128	0
1527771378.710791000	63.5302	84	1
1527771378.711536000	63.531	72	0
1527771378.711985000	63.5314	246	0
1527771378.714785000	63.5342	81	1
1527771379.214151000	64.0336	565	1
1527771379.214231000	64.0337	237	1
1527771379.234583000	64.054	67	0
1527771379.336228000	64.1557	238	0
1527771379.336231000	64.1557	128	0
1527771379.338336000	64.1578	72	0
1527771379.338426000	64.1579	236	0
1527771379.338839000	64.1583	90	1
1527771379.463481000	64.2829	766	1
1527771379.463566000	64.283	242	1
1527771379.490485000	64.3099	67	0
1527771379.496234000	64.3157	67	0
1527771379.609707000	64.4291	213	0
1527771379.609710000	64.4291	128	0
1527771379.612615000	64.432	72	0
1527771379.612840000	64.4323	90	1
1527771379.613101000	64.4325	176	0
1527771379.615830000	64.4353	78	1
1527771379.793239000	64.6127	367	1
1527771379.793338000	64.6128	239	1
1527771379.813201000	64.6326	67	0
1527771379.918059000	64.7375	213	0
1527771379.918061000	64.7375	128	0
1527771379.920859000	64.7403	84	1
1527771379.921403000	64.7408	72	0
1527771379.921405000	64.7408	148	0
1527771379.923843000	64.7433	81	1
1527771380.253189000	65.0726	367	1
1527771380.253285000	65.0727	242	1
1527771380.273028000	65.0925	67	0
1527771380.382678000	65.2021	236	0
1527771380.382682000	65.2021	128	0
1527771380.385584000	65.205	72	0
1527771380.385585000	65.205	151	0
1527771380.385845000	65.2053	90	1
1527771380.473171000	65.2926	370	1
1527771380.473268000	65.2927	238	1
1527771380.493043000	65.3125	67	0
1527771380.496804000	65.3162	67	0
1527771380.607313000	65.4267	213	0
1527771380.607316000	65.4267	128	0
1527771380.609886000	65.4293	87	1
1527771380.610233000	65.4297	72	0
1527771380.610234000	65.4297	214	0
1527771380.612881000	65.4323	81	1
1527771381.353471000	66.1729	367	1
1527771381.353568000	66.173	239	1
1527771381.374270000	66.1937	67	0
1527771381.493258000	66.3127	235	0
1527771381.493260000	66.3127	128	0
1527771381.495876000	66.3153	84	1
1527771381.497026000	66.3164	72	0
1527771381.497600000	66.317	138	0
1527771381.499940000	66.3194	81	1
1527771381.675431000	66.4949	366	1
1527771381.675522000	66.4949	237	1
1527771381.700583000	66.52	67	0
1527771381.725816000	66.5452	67	0
1527771381.848549000	66.668	262	0
1527771381.848865000	66.6683	128	0
1527771381.851803000	66.6712	72	0
1527771381.851922000	66.6713	87	1
1527771381.852283000	66.6717	296	0
1527771381.854954000	66.6744	81	1
1527771382.595558000	67.415	372	1
1527771382.595653000	67.4151	241	1
1527771382.615349000	67.4348	67	0
1527771382.734528000	67.554	342	0
1527771382.734530000	67.554	128	0
1527771382.737024000	67.5564	84	1
1527771382.737445000	67.5569	72	0
1527771382.737824000	67.5572	180	0
1527771382.740006000	67.5594	81	1
1527771382.823063000	67.6425	367	1
1527771382.823238000	67.6427	243	1
1527771382.842191000	67.6616	67	0
1527771382.965856000	67.7853	216	0
1527771382.965859000	67.7853	128	0
1527771382.968293000	67.7877	72	0
1527771382.968295000	67.7877	65	0
1527771382.968951000	67.7884	90	1
1527771383.061525000	67.8809	372	1
1527771383.061622000	67.881	240	1
1527771383.101240000	67.9207	67	0
1527771383.227998000	68.0474	281	0
1527771383.228001000	68.0474	128	0
1527771383.231060000	68.0505	84	1
1527771383.232659000	68.0521	72	0
1527771383.233129000	68.0526	237	0
1527771383.235028000	68.0545	81	1
1527771383.447358000	68.2668	368	1
1527771383.447447000	68.2669	237	1
1527771383.467181000	68.2866	67	0
1527771383.581766000	68.4012	215	0
1527771383.582101000	68.4015	128	0
1527771383.585006000	68.4044	84	1
1527771383.585489000	68.4049	72	0
1527771383.585897000	68.4053	149	0
1527771383.587981000	68.4074	81	1
1527771384.236209000	69.0556	950	1
1527771384.236308000	69.0557	1392	1
1527771384.236355000	69.0558	1392	1
1527771384.236381000	69.0558	1392	1
1527771384.236417000	69.0558	104	1
1527771384.256214000	69.0756	67	0
1527771384.388836000	69.2083	393	0
1527771384.390923000	69.2103	60	0
1527771384.391468000	69.2109	84	1
1527771385.298114000	70.1175	565	1
1527771385.298214000	70.1176	237	1
1527771385.318394000	70.1378	67	0
1527771385.428065000	70.2475	333	0
1527771385.428067000	70.2475	128	0
1527771385.430982000	70.2504	72	0
1527771385.431091000	70.2505	84	1
1527771385.431444000	70.2509	166	0
1527771385.434146000	70.2536	81	1
1527771386.128143000	70.9476	767	1
1527771386.128243000	70.9477	241	1
1527771386.148170000	70.9676	67	0
1527771386.286237000	71.1057	238	0
1527771386.286648000	71.1061	128	0
1527771386.289212000	71.1086	84	1
1527771386.289611000	71.109	72	0
1527771386.289613000	71.109	277	0
1527771386.292192000	71.1116	81	1
1527771386.437822000	71.2572	371	1
1527771386.437922000	71.2573	239	1
1527771386.457482000	71.2769	67	0
1527771386.577824000	71.3972	215	0
1527771386.577827000	71.3973	128	0
1527771386.580693000	71.4001	72	0
1527771386.580774000	71.4002	239	0
1527771386.581201000	71.4006	90	1
1527771386.947458000	71.7669	367	1
1527771386.947549000	71.767	239	1
1527771386.968598000	71.788	67	0
1527771387.074727000	71.8942	213	0
1527771387.074837000	71.8943	128	0
1527771387.077171000	71.8966	84	1
1527771387.078504000	71.8979	72	0
1527771387.079509000	71.8989	123	0
1527771387.081164000	71.9006	81	1
1527771387.238800000	72.0582	350	1
1527771387.238910000	72.0583	1392	1
1527771387.238950000	72.0584	1392	1
1527771387.238982000	72.0584	1392	1
1527771387.239022000	72.0584	1392	1
1527771387.239071000	72.0585	1392	1
1527771387.239108000	72.0585	1392	1
1527771387.239157000	72.0586	1392	1
1527771387.239182000	72.0586	1392	1
1527771387.239224000	72.0586	1392	1
1527771387.239256000	72.0587	1392	1
1527771387.239294000	72.0587	1392	1
1527771387.239342000	72.0588	1392	1
1527771387.239367000	72.0588	1392	1
1527771387.241192000	72.0606	155	1
1527771387.257613000	72.077	80	0
1527771387.260241000	72.0797	67	0
1527771387.260293000	72.0797	78	1
1527771387.263583000	72.083	67	0
1527771387.289091000	72.1085	317	1
1527771387.289190000	72.1086	239	1
1527771387.309003000	72.1284	67	0
1527771387.402816000	72.2222	380	0
1527771387.405226000	72.2246	81	1
1527771387.408479000	72.2279	60	0
1527771387.411272000	72.2307	78	1
1527771387.439434000	72.2589	225	0
1527771387.439437000	72.2589	128	0
1527771387.442268000	72.2617	81	1
1527771387.442757000	72.2622	72	0
1527771387.443208000	72.2626	178	0
1527771387.445259000	72.2647	81	1
1527771387.728669000	72.5481	372	1
1527771387.728763000	72.5482	244	1
1527771387.748937000	72.5684	67	0
1527771387.869709000	72.6891	260	0
1527771387.869712000	72.6891	128	0
1527771387.872288000	72.6917	84	1
1527771387.873886000	72.6933	72	0
1527771387.873888000	72.6933	145	0
1527771387.876267000	72.6957	81	1
1527771388.088601000	72.908	369	1
1527771388.088694000	72.9081	238	1
1527771388.108238000	72.9277	67	0
1527771388.242007000	73.0614	346	0
1527771388.242010000	73.0614	128	0
1527771388.245299000	73.0647	84	1
1527771388.246318000	73.0657	72	0
1527771388.246320000	73.0657	101	0
1527771388.249361000	73.0688	81	1
1527771388.558655000	73.3781	369	1
1527771388.558751000	73.3782	238	1
1527771388.579255000	73.3987	67	0
1527771388.687756000	73.5072	215	0
1527771388.687758000	73.5072	128	0
1527771388.690213000	73.5096	72	0
1527771388.690216000	73.5096	265	0
1527771388.690351000	73.5098	84	1
1527771388.693279000	73.5127	81	1
1527771388.968610000	73.788	367	1
1527771388.968673000	73.7881	244	1
1527771388.988464000	73.8079	67	0
1527771388.993156000	73.8126	67	0
1527771389.122852000	73.9423	281	0
1527771389.122854000	73.9423	128	0
1527771389.125321000	73.9447	87	1
1527771389.126814000	73.9462	72	0
1527771389.127202000	73.9466	80	0
1527771389.129323000	73.9487	81	1
1527771389.185371000	74.0048	372	1
1527771389.185455000	74.0049	240	1
1527771389.205759000	74.0252	67	0
1527771389.320609000	74.14	212	0
1527771389.320611000	74.14	128	0
1527771389.323401000	74.1428	84	1
1527771389.324011000	74.1434	72	0
1527771389.324390000	74.1438	269	0
1527771389.326310000	74.1457	81	1
1527771389.479737000	74.2992	366	1
1527771389.479829000	74.2993	238	1
1527771389.499074000	74.3185	67	0
1527771389.599027000	74.4185	213	0
1527771389.599143000	74.4186	128	0
1527771389.602345000	74.4218	84	1
1527771389.602384000	74.4218	72	0
1527771389.602472000	74.4219	269	0
1527771389.605366000	74.4248	81	1
1527771389.797945000	74.6174	966	1
1527771389.798028000	74.6175	238	1
1527771389.820092000	74.6395	67	0
1527771389.930654000	74.7501	215	0
1527771389.930656000	74.7501	128	0
1527771389.933382000	74.7528	84	1
1527771389.934799000	74.7542	72	0
1527771389.935236000	74.7547	286	0
1527771389.937376000	74.7568	81	1
1527771390.168753000	74.9882	563	1
1527771390.168838000	74.9883	244	1
1527771390.190469000	75.0099	67	0
1527771390.291700000	75.1111	237	0
1527771390.291978000	75.1114	128	0
1527771390.294445000	75.1139	84	1
1527771390.294960000	75.1144	72	0
1527771390.294962000	75.1144	159	0
1527771390.297449000	75.1169	81	1
1527771390.598882000	75.4183	766	1
1527771390.598978000	75.4184	238	1
1527771390.622928000	75.4424	67	0
1527771390.726028000	75.5455	310	0
1527771390.726031000	75.5455	128	0
1527771390.728468000	75.5479	84	1
1527771390.730089000	75.5495	72	0
1527771390.730091000	75.5495	166	0
1527771390.732454000	75.5519	81	1
1527771390.967705000	75.7871	367	1
1527771390.967768000	75.7872	240	1
1527771390.988789000	75.8082	67	0
1527771390.994434000	75.8139	67	0
1527771391.107963000	75.9274	237	0
1527771391.108077000	75.9275	128	0
1527771391.110397000	75.9298	87	1
1527771391.110937000	75.9304	72	0
1527771391.111399000	75.9308	253	0
1527771391.113398000	75.9328	81	1
1527771391.272569000	76.092	366	1
1527771391.272662000	76.0921	238	1
1527771391.292655000	76.1121	67	0
1527771391.409110000	76.2285	213	0
1527771391.409113000	76.2285	128	0
1527771391.411973000	76.2314	72	0
1527771391.411976000	76.2314	214	0
1527771391.412496000	76.2319	90	1
1527771391.762127000	76.5816	370	1
1527771391.762226000	76.5817	241	1
1527771391.782985000	76.6024	67	0
1527771391.886900000	76.7063	215	0
1527771391.886902000	76.7063	128	0
1527771391.889531000	76.709	84	1
1527771391.891045000	76.7105	72	0
1527771391.891047000	76.7105	291	0
1527771391.893514000	76.7129	81	1
1527771392.289761000	77.1092	371	1
1527771392.289845000	77.1093	237	1
1527771392.309810000	77.1292	67	0
1527771392.416892000	77.2363	240	0
1527771392.416895000	77.2363	128	0
1527771392.419564000	77.239	84	1
1527771392.419901000	77.2393	72	0
1527771392.419903000	77.2393	219	0
1527771392.422481000	77.2419	81	1
1527771392.561899000	77.3813	368	1
1527771392.561962000	77.3814	240	1
1527771392.581855000	77.4013	67	0
1527771392.704257000	77.5237	213	0
1527771392.705221000	77.5246	128	0
1527771392.706306000	77.5257	72	0
1527771392.706868000	77.5263	219	0
1527771392.707497000	77.5269	90	1
1527771392.880711000	77.7001	369	1
1527771392.880767000	77.7002	238	1
1527771392.899421000	77.7188	67	0
1527771393.014882000	77.8343	215	0
1527771393.014884000	77.8343	128	0
1527771393.017611000	77.837	84	1
1527771393.017972000	77.8374	72	0
1527771393.018316000	77.8377	101	0
1527771393.020585000	77.84	81	1
1527771393.310921000	78.1303	370	1
1527771393.311021000	78.1304	239	1
1527771393.330697000	78.1501	67	0
1527771393.464806000	78.2842	286	0
1527771393.464809000	78.2842	128	0
1527771393.467641000	78.2871	84	1
1527771393.468214000	78.2876	72	0
1527771393.469344000	78.2888	241	0
1527771393.470537000	78.29	81	1
1527771393.734178000	78.5536	371	1
1527771393.734398000	78.5538	240	1
1527771393.753587000	78.573	67	0
1527771393.759363000	78.5788	67	0
1527771393.952196000	78.7716	321	0
1527771393.952199000	78.7716	128	0
1527771393.954640000	78.7741	87	1
1527771393.955052000	78.7745	72	0
1527771393.955054000	78.7745	309	0
1527771393.957653000	78.7771	81	1
1527771394.155804000	78.9752	368	1
1527771394.155899000	78.9753	240	1
1527771394.172604000	78.992	80	0
1527771394.175612000	78.995	67	0
1527771394.175699000	78.9951	78	1
1527771394.314869000	79.1343	236	0
1527771394.314871000	79.1343	128	0
1527771394.317603000	79.137	84	1
1527771394.319778000	79.1392	72	0
1527771394.319856000	79.1393	305	0
1527771394.322591000	79.142	81	1
1527771394.642974000	79.4624	967	1
1527771394.643039000	79.4625	239	1
1527771394.665028000	79.4845	67	0
1527771394.786196000	79.6056	255	0
1527771394.786198000	79.6056	128	0
1527771394.788703000	79.6081	84	1
1527771394.789446000	79.6089	72	0
1527771394.789448000	79.6089	310	0
1527771394.792680000	79.6121	81	1
1527771394.943784000	79.7632	562	1
1527771394.943851000	79.7633	237	1
1527771394.965212000	79.7846	67	0
1527771395.079546000	79.899	215	0
1527771395.079548000	79.899	128	0
1527771395.082719000	79.9021	84	1
1527771395.083245000	79.9027	72	0
1527771395.083344000	79.9028	223	0
1527771395.085629000	79.9051	81	1
1527771395.294937000	80.1144	766	1
1527771395.295034000	80.1145	239	1
1527771395.314555000	80.134	67	0
1527771395.701244000	80.5207	235	0
1527771395.701246000	80.5207	128	0
1527771395.703752000	80.5232	84	1
1527771395.712647000	80.5321	72	0
1527771395.712649000	80.5321	91	0
1527771395.715748000	80.5352	81	1
1527771395.892932000	80.7124	365	1
1527771395.893017000	80.7124	237	1
1527771395.913877000	80.7333	67	0
1527771396.025527000	80.845	215	0
1527771396.025529000	80.845	128	0
1527771396.028773000	80.8482	84	1
1527771396.030052000	80.8495	72	0
1527771396.030054000	80.8495	66	0
1527771396.032754000	80.8522	81	1
1527771399.314474000	84.1339	367	1
1527771399.314562000	84.134	241	1
1527771399.334250000	84.1537	67	0
1527771399.438970000	84.2584	239	0
1527771399.439091000	84.2585	128	0
1527771399.441890000	84.2613	84	1
1527771399.443900000	84.2633	72	0
1527771399.444692000	84.2641	131	0
1527771399.446877000	84.2663	81	1
1527771399.573931000	84.3934	367	1
1527771399.574027000	84.3935	238	1
1527771399.596079000	84.4155	67	0
1527771399.601850000	84.4213	67	0
1527771399.729637000	84.5491	310	0
1527771399.729640000	84.5491	128	0
1527771399.732871000	84.5523	72	0
1527771399.732873000	84.5523	297	0
1527771399.732910000	84.5523	87	1
1527771399.735879000	84.5553	81	1
1527771399.772324000	84.5917	371	1
1527771399.772387000	84.5918	241	1
1527771399.793878000	84.6133	67	0
1527771399.925704000	84.7451	212	0
1527771399.925969000	84.7454	128	0
1527771399.928989000	84.7484	84	1
1527771399.930129000	84.7496	72	0
1527771399.930606000	84.75	222	0
1527771399.932899000	84.7523	81	1
1527771400.006340000	84.8258	366	1
1527771400.006418000	84.8258	239	1
1527771400.027853000	84.8473	67	0
1527771400.142283000	84.9617	237	0
1527771400.142286000	84.9617	128	0
1527771400.144989000	84.9644	84	1
1527771400.147217000	84.9666	72	0
1527771400.148052000	84.9675	251	0
1527771400.150008000	84.9694	81	1
1527771400.425273000	85.2447	371	1
1527771400.425353000	85.2448	246	1
1527771400.444935000	85.2644	67	0
1527771400.566516000	85.3859	213	0
1527771400.566518000	85.3859	128	0
1527771400.568787000	85.3882	72	0
1527771400.568789000	85.3882	88	0
1527771400.569083000	85.3885	90	1
1527771400.884382000	85.7038	370	1
1527771400.884445000	85.7039	242	1
1527771400.904211000	85.7236	67	0
1527771401.014995000	85.8344	215	0
1527771401.015668000	85.8351	128	0
1527771401.018032000	85.8375	84	1
1527771401.018147000	85.8376	72	0
1527771401.018657000	85.8381	133	0
1527771401.021014000	85.8404	81	1
1527771401.320218000	86.1396	371	1
1527771401.320310000	86.1397	237	1
1527771401.339933000	86.1594	67	0
1527771401.466764000	86.2862	237	0
1527771401.466766000	86.2862	128	0
1527771401.469597000	86.289	72	0
1527771401.469599000	86.289	185	0
1527771401.470146000	86.2896	90	1
1527771405.527416000	90.3468	349	1
1527771405.527525000	90.3469	1392	1
1527771405.527565000	90.347	1392	1
1527771405.527596000	90.347	1392	1
1527771405.527630000	90.3471	751	1
1527771405.547852000	90.3673	67	0
1527771405.658391000	90.4778	395	0
1527771405.661524000	90.4809	81	1
1527771405.663208000	90.4826	60	0
1527771405.666289000	90.4857	78	1
1527771405.727556000	90.547	970	1
1527771405.727652000	90.5471	239	1
1527771405.746774000	90.5662	67	0
1527771405.860794000	90.6802	365	0
1527771405.860796000	90.6802	128	0
1527771405.863286000	90.6827	84	1
1527771405.863325000	90.6827	72	0
1527771405.863899000	90.6833	148	0
1527771405.866272000	90.6857	81	1
1527771408.039213000	92.8586	564	1
1527771408.039274000	92.8587	259	1
1527771408.059349000	92.8788	67	0
1527771408.209969000	93.0294	279	0
1527771408.209972000	93.0294	128	0
1527771408.212453000	93.0319	84	1
1527771408.214204000	93.0336	72	0
1527771408.214632000	93.0341	149	0
1527771408.217449000	93.0369	81	1
1527771408.331434000	93.1509	765	1
1527771408.331516000	93.1509	239	1
1527771408.351476000	93.1709	67	0
1527771408.357290000	93.1767	67	0
1527771408.457346000	93.2768	213	0
1527771408.457349000	93.2768	128	0
1527771408.460471000	93.2799	87	1
1527771408.460486000	93.2799	72	0
1527771408.460998000	93.2804	197	0
1527771408.463460000	93.2829	81	1
1527771408.720889000	93.5403	366	1
1527771408.720971000	93.5404	242	1
1527771408.741243000	93.5607	67	0
1527771408.859253000	93.6787	216	0
1527771408.859255000	93.6787	128	0
1527771408.862161000	93.6816	72	0
1527771408.862439000	93.6819	87	1
1527771408.862796000	93.6822	308	0
1527771408.865463000	93.6849	78	1
1527771408.980547000	93.8	368	1
1527771408.980645000	93.8001	237	1
1527771409.000895000	93.8203	67	0
1527771409.139264000	93.9587	237	0
1527771409.139267000	93.9587	128	0
1527771409.142503000	93.9619	84	1
1527771409.144342000	93.9638	72	0
1527771409.144344000	93.9638	226	0
1527771409.147491000	93.9669	81	1
1527771409.682023000	94.5014	366	1
1527771409.682102000	94.5015	237	1
1527771409.702493000	94.5219	67	0
1527771409.816832000	94.6363	216	0
1527771409.816835000	94.6363	128	0
1527771409.819535000	94.639	84	1
1527771409.820198000	94.6396	72	0
1527771409.820200000	94.6396	117	0
1527771409.822537000	94.642	81	1
1527771410.182627000	95.0021	371	1
1527771410.182697000	95.0021	238	1
1527771410.202683000	95.0221	67	0
1527771410.308691000	95.1281	239	0
1527771410.308988000	95.1284	128	0
1527771410.311475000	95.1309	72	0
1527771410.311556000	95.131	84	1
1527771410.311924000	95.1313	267	0
1527771410.314559000	95.134	81	1
1527771410.484979000	95.3044	371	1
1527771410.485073000	95.3045	243	1
1527771410.504984000	95.3244	67	0
1527771410.627116000	95.4465	308	0
1527771410.627238000	95.4467	128	0
1527771410.629981000	95.4494	72	0
1527771410.630460000	95.4499	288	0
1527771410.630506000	95.4499	87	1
1527771410.633509000	95.4529	78	1
1527771410.924722000	95.7441	371	1
1527771410.924791000	95.7442	240	1
1527771410.944514000	95.7639	67	0
1527771411.056013000	95.8754	215	0
1527771411.056016000	95.8754	128	0
1527771411.058604000	95.878	84	1
1527771411.059722000	95.8791	72	0
1527771411.060127000	95.8796	93	0
1527771411.062600000	95.882	81	1
1527771411.344221000	96.1636	368	1
1527771411.344301000	96.1637	240	1
1527771411.378629000	96.1981	368	1
1527771411.391798000	96.2112	67	0
1527771411.397677000	96.2171	67	0
1527771411.506316000	96.3257	236	0
1527771411.507426000	96.3268	128	0
1527771411.509629000	96.3291	87	1
1527771411.509828000	96.3293	72	0
1527771411.509830000	96.3293	221	0
1527771411.512629000	96.3321	81	1
1527771411.743982000	96.5634	366	1
1527771411.744075000	96.5635	243	1
1527771411.763278000	96.5827	67	0
1527771411.884205000	96.7036	215	0
1527771411.884325000	96.7037	128	0
1527771411.886204000	96.7056	72	0
1527771411.886569000	96.706	87	1
1527771411.886904000	96.7063	246	0
1527771411.889688000	96.7091	78	1
1527771412.205157000	97.0246	372	1
1527771412.205236000	97.0247	242	1
1527771412.225206000	97.0446	67	0
1527771412.229420000	97.0488	67	0
1527771412.329588000	97.149	237	0
1527771412.329591000	97.149	128	0
1527771412.332701000	97.1521	87	1
1527771412.333391000	97.1528	72	0
1527771412.333393000	97.1528	260	0
1527771412.336680000	97.1561	81	1
1527771412.443912000	97.2633	969	1
1527771412.444005000	97.2634	237	1
1527771412.464198000	97.2836	67	0
1527771412.593618000	97.413	213	0
1527771412.594177000	97.4136	128	0
[truncated: 401 more rows]
