# Supplementary material for: Method for multi-task learning fusion network traffic classification to address small sample labels
Source: Sci Rep. 2024 Jan 30;14:2518. doi: 10.1038/s41598-024-51933-8 (PMC10827795; doi:10.1038/s41598-024-51933-8)
Supplement: Supplementary file 2 — Supplementary Information 2. [file 41598_2024_51933_MOESM2_ESM.zip › QUIC Dataset/QUIC Dataset/pretraining/Google Doc/GoogleDoc-1079.txt]

1527866681.762814000	0	86	1
1527866681.775759000	0.0129449	86	0
1527866681.775827000	0.0130129	74	1
1527866681.776253000	0.0134389	591	1
1527866681.789072000	0.026258	74	0
1527866681.807494000	0.0446799	1294	0
1527866681.807783000	0.0449688	1294	0
1527866681.807807000	0.0449929	74	1
1527866681.808083000	0.045269	1167	0
1527866681.809385000	0.046571	316	1
1527866681.810747000	0.0479329	159	1
1527866681.811087000	0.0482728	1434	1
1527866681.811091000	0.0482769	240	1
1527866681.811142000	0.0483279	277	1
1527866681.823737000	0.0609229	387	0
1527866681.823740000	0.060926	135	0
1527866681.823806000	0.060992	74	1
1527866681.824144000	0.0613298	104	1
1527866681.824170000	0.0613561	104	0
1527866681.826199000	0.063385	74	0
1527866681.838549000	0.0757349	74	0
1527866681.942266000	0.179452	574	0
1527866681.942272000	0.179458	351	0
1527866681.942329000	0.179515	74	1
1527866681.945319000	0.182505	246	0
1527866681.945321000	0.182507	293	0
1527866681.945353000	0.182539	74	1
1527866681.945430000	0.182616	112	0
1527866681.945898000	0.183084	112	1
1527866681.999576000	0.236762	74	0
1527866682.767461000	1.00465	399	1
1527866682.767505000	1.00469	353	1
1527866682.781567000	1.01875	74	0
1527866682.785345000	1.02253	74	0
1527866682.941381000	1.17857	283	0
1527866682.941497000	1.17868	416	0
1527866682.941517000	1.1787	74	1
1527866682.944668000	1.18185	329	0
1527866682.944670000	1.18186	262	0
1527866682.944702000	1.18189	74	1
1527866682.944779000	1.18196	112	0
1527866682.945184000	1.18237	112	1
1527866682.959201000	1.19639	74	0
1527866683.272544000	1.50973	400	1
1527866683.272631000	1.50982	275	1
1527866683.286143000	1.52333	74	0
1527866683.286146000	1.52333	74	0
1527866683.409394000	1.64658	284	0
1527866683.409508000	1.64669	322	0
1527866683.409525000	1.64671	74	1
1527866683.412995000	1.65018	118	0
1527866683.412996000	1.65018	127	0
1527866683.412998000	1.65018	112	0
1527866683.413026000	1.65021	74	1
1527866683.413523000	1.65071	112	1
1527866683.428246000	1.66543	74	0
1527866683.685162000	1.92235	400	1
1527866683.685239000	1.92243	274	1
1527866683.708395000	1.94558	74	0
1527866683.708398000	1.94558	74	0
1527866683.863386000	2.10057	283	0
1527866683.863494000	2.10068	240	0
1527866683.863516000	2.1007	74	1
1527866683.867658000	2.10484	361	0
1527866683.867660000	2.10485	104	0
1527866683.867684000	2.10487	74	1
1527866683.867751000	2.10494	112	0
1527866683.868082000	2.10527	112	1
1527866683.881266000	2.11845	74	0
1527866683.896273000	2.13346	397	1
1527866683.896359000	2.13354	277	1
1527866683.909518000	2.1467	74	0
1527866683.909520000	2.14671	74	0
1527866684.032438000	2.26962	284	0
1527866684.032441000	2.26963	184	0
1527866684.032513000	2.2697	74	1
1527866684.037384000	2.27457	263	0
1527866684.037808000	2.27499	258	0
1527866684.037810000	2.275	112	0
1527866684.037834000	2.27502	74	1
1527866684.038458000	2.27564	112	1
1527866684.051397000	2.28858	74	0
1527866684.201138000	2.43832	401	1
1527866684.201216000	2.4384	273	1
1527866684.213998000	2.45118	74	0
1527866684.214000000	2.45119	74	0
1527866684.331286000	2.56847	281	0
1527866684.331289000	2.56848	218	0
1527866684.331359000	2.56854	74	1
1527866684.334711000	2.5719	143	0
1527866684.334807000	2.57199	359	0
1527866684.334809000	2.572	112	0
1527866684.334828000	2.57201	74	1
1527866684.335282000	2.57247	112	1
1527866684.348458000	2.58564	74	0
1527866684.631246000	2.86843	398	1
1527866684.631329000	2.86852	276	1
1527866684.644174000	2.88136	74	0
1527866684.644176000	2.88136	74	0
1527866684.763564000	3.00075	280	0
1527866684.763686000	3.00087	346	0
1527866684.763709000	3.0009	74	1
1527866684.767865000	3.00505	237	0
1527866684.767868000	3.00505	352	0
1527866684.767904000	3.00509	74	1
1527866684.767981000	3.00517	112	0
1527866684.768397000	3.00558	112	1
1527866684.780806000	3.01799	74	0
1527866685.031504000	3.26869	395	1
1527866685.031544000	3.26873	275	1
1527866685.044429000	3.28162	74	0
1527866685.044431000	3.28162	74	0
1527866685.359287000	3.59647	281	0
1527866685.359397000	3.59658	243	0
1527866685.359414000	3.5966	74	1
1527866685.363883000	3.60107	333	0
1527866685.363970000	3.60116	260	0
1527866685.363972000	3.60116	112	0
1527866685.363985000	3.60117	74	1
1527866685.364360000	3.60155	112	1
1527866685.376587000	3.61377	74	0
1527866686.103992000	4.34118	396	1
1527866686.104078000	4.34126	273	1
1527866686.117292000	4.35448	74	0
1527866686.117295000	4.35448	74	0
1527866686.236306000	4.47349	281	0
1527866686.236658000	4.47384	285	0
1527866686.236678000	4.47386	74	1
1527866686.240115000	4.4773	168	0
1527866686.240117000	4.4773	327	0
1527866686.240149000	4.47733	74	1
1527866686.240226000	4.47741	112	0
1527866686.240687000	4.47787	112	1
1527866686.254380000	4.49157	74	0
1527866686.344723000	4.58191	399	1
1527866686.344770000	4.58196	278	1
1527866686.357454000	4.59464	74	0
1527866686.357456000	4.59464	74	0
1527866686.477357000	4.71454	281	0
1527866686.477359000	4.71455	240	0
1527866686.477410000	4.7146	74	1
1527866686.481415000	4.7186	133	0
1527866686.481417000	4.7186	142	0
1527866686.481419000	4.71861	112	0
1527866686.481449000	4.71863	74	1
1527866686.481888000	4.71907	112	1
1527866686.494467000	4.73165	74	0
1527866686.924054000	5.16124	395	1
1527866686.924112000	5.1613	278	1
1527866686.937272000	5.17446	74	0
1527866686.937274000	5.17446	74	0
1527866687.056996000	5.29418	281	0
1527866687.057095000	5.29428	406	0
1527866687.057113000	5.2943	74	1
1527866687.061166000	5.29835	359	0
1527866687.061168000	5.29835	143	0
1527866687.061214000	5.2984	74	1
1527866687.061282000	5.29847	112	0
1527866687.061837000	5.29902	112	1
1527866687.074980000	5.31217	74	0
1527866687.265125000	5.50231	408	1
1527866687.265180000	5.50237	275	1
1527866687.278606000	5.51579	74	0
1527866687.278713000	5.5159	74	0
1527866687.399483000	5.63667	281	0
1527866687.399590000	5.63678	323	0
1527866687.399614000	5.6368	74	1
1527866687.403344000	5.64053	306	0
1527866687.403803000	5.64099	184	0
1527866687.403805000	5.64099	112	0
1527866687.403829000	5.64102	74	1
1527866687.404313000	5.6415	112	1
1527866687.420156000	5.65734	74	0
1527866687.675422000	5.91261	1434	1
1527866687.675441000	5.91263	223	1
1527866687.675486000	5.91267	278	1
1527866687.688929000	5.92612	74	0
1527866687.688931000	5.92612	74	0
1527866688.013520000	6.25071	280	0
1527866688.013647000	6.25083	227	0
1527866688.013673000	6.25086	74	1
1527866688.014603000	6.25179	237	0
1527866688.014846000	6.25203	313	0
1527866688.014848000	6.25203	112	0
1527866688.014867000	6.25205	74	1
1527866688.015273000	6.25246	112	1
1527866688.029026000	6.26621	74	0
1527866688.115189000	6.35238	398	1
1527866688.115245000	6.35243	282	1
1527866688.127673000	6.36486	74	0
1527866688.129671000	6.36686	74	0
1527866688.249249000	6.48643	284	0
1527866688.249358000	6.48654	416	0
1527866688.249374000	6.48656	74	1
1527866688.253062000	6.49025	279	0
1527866688.253064000	6.49025	289	0
1527866688.253067000	6.49025	112	0
1527866688.253098000	6.49028	74	1
1527866688.253577000	6.49076	112	1
1527866688.268261000	6.50545	74	0
1527866688.518847000	6.75603	400	1
1527866688.518892000	6.75608	275	1
1527866688.532279000	6.76946	74	0
1527866688.532282000	6.76947	74	0
1527866688.654274000	6.89146	281	0
1527866688.654277000	6.89146	182	0
1527866688.654345000	6.89153	74	1
1527866688.658771000	6.89596	352	0
1527866688.659261000	6.89645	185	0
1527866688.659289000	6.89647	74	1
1527866688.659626000	6.89681	112	0
1527866688.659812000	6.897	112	1
1527866688.685305000	6.92249	74	0
1527866688.837219000	7.0744	396	1
1527866688.837274000	7.07446	273	1
1527866688.850582000	7.08777	74	0
1527866688.850584000	7.08777	74	0
1527866689.171275000	7.40846	281	0
1527866689.171709000	7.4089	359	0
1527866689.171729000	7.40892	74	1
1527866689.175123000	7.41231	288	0
1527866689.175125000	7.41231	180	0
1527866689.175127000	7.41231	112	0
1527866689.175157000	7.41234	74	1
1527866689.175616000	7.4128	112	1
1527866689.189264000	7.42645	74	0
1527866689.248108000	7.48529	395	1
1527866689.248174000	7.48536	278	1
1527866689.270734000	7.50792	74	0
1527866689.270737000	7.50792	74	0
1527866689.715230000	7.95242	281	0
1527866689.715233000	7.95242	206	0
1527866689.715306000	7.95249	74	1
1527866689.719461000	7.95665	335	0
1527866689.719463000	7.95665	206	0
1527866689.719465000	7.95665	112	0
1527866689.719508000	7.95669	74	1
1527866689.719968000	7.95715	112	1
1527866689.732379000	7.96956	74	0
1527866689.911497000	8.14868	400	1
1527866689.911543000	8.14873	279	1
1527866689.924348000	8.16153	74	0
1527866689.924351000	8.16154	74	0
1527866690.079282000	8.31647	281	0
1527866690.079679000	8.31686	421	0
1527866690.079709000	8.3169	74	1
1527866690.082728000	8.31991	338	0
1527866690.082730000	8.31992	356	0
1527866690.082732000	8.31992	112	0
1527866690.082766000	8.31995	74	1
1527866690.083215000	8.3204	112	1
1527866690.102324000	8.33951	74	0
1527866690.366030000	8.60322	398	1
1527866690.366105000	8.60329	276	1
1527866690.379353000	8.61654	74	0
1527866690.379355000	8.61654	74	0
1527866690.497269000	8.73445	283	0
1527866690.497378000	8.73456	418	0
1527866690.497401000	8.73459	74	1
1527866690.501280000	8.73847	253	0
1527866690.501282000	8.73847	294	0
1527866690.501316000	8.7385	74	1
1527866690.501590000	8.73878	112	0
1527866690.501864000	8.73905	112	1
1527866690.514755000	8.75194	74	0
1527866690.764715000	9.0019	396	1
1527866690.764784000	9.00197	275	1
1527866690.778222000	9.01541	74	0
1527866690.778225000	9.01541	74	0
1527866691.111744000	9.34893	281	0
1527866691.111747000	9.34893	296	0
1527866691.111817000	9.349	74	1
1527866691.117363000	9.35455	339	0
1527866691.117366000	9.35455	299	0
1527866691.117368000	9.35455	112	0
1527866691.117403000	9.35459	74	1
1527866691.117944000	9.35513	112	1
1527866691.130423000	9.36761	74	0
1527866691.231930000	9.46912	400	1
1527866691.232014000	9.4692	277	1
1527866691.245068000	9.48225	74	0
1527866691.245071000	9.48226	74	0
1527866691.403492000	9.64068	283	0
1527866691.403621000	9.64081	416	0
1527866691.403644000	9.64083	74	1
1527866691.407504000	9.64469	295	0
1527866691.407608000	9.64479	243	0
1527866691.407611000	9.6448	112	0
1527866691.407628000	9.64481	74	1
1527866691.408041000	9.64523	112	1
1527866691.425190000	9.66238	74	0
1527866691.685040000	9.92223	397	1
1527866691.685115000	9.9223	276	1
1527866691.698422000	9.93561	74	0
1527866691.698425000	9.93561	74	0
1527866692.029904000	10.2671	280	0
1527866692.029906000	10.2671	238	0
1527866692.029965000	10.2672	74	1
1527866692.032994000	10.2702	343	0
1527866692.032996000	10.2702	191	0
1527866692.033034000	10.2702	74	1
1527866692.033356000	10.2705	112	0
1527866692.033618000	10.2708	112	1
1527866692.047345000	10.2845	74	0
1527866692.176936000	10.4141	395	1
1527866692.177106000	10.4143	277	1
1527866692.190623000	10.4278	74	0
1527866692.190625000	10.4278	74	0
1527866692.306173000	10.5434	281	0
1527866692.306176000	10.5434	209	0
1527866692.306228000	10.5434	74	1
1527866692.310469000	10.5477	135	0
1527866692.310472000	10.5477	230	0
1527866692.310499000	10.5477	74	1
1527866692.310573000	10.5478	112	0
1527866692.311031000	10.5482	112	1
1527866692.329445000	10.5666	74	0
1527866692.551128000	10.7883	412	1
1527866692.551215000	10.7884	273	1
1527866692.564909000	10.8021	74	0
1527866692.564916000	10.8021	74	0
1527866692.720964000	10.9581	283	0
1527866692.721080000	10.9583	231	0
1527866692.721103000	10.9583	74	1
1527866692.724286000	10.9615	258	0
1527866692.724749000	10.9619	169	0
1527866692.724751000	10.9619	112	0
1527866692.724780000	10.962	74	1
1527866692.725310000	10.9625	112	1
1527866692.753469000	10.9907	74	0
1527866693.715706000	11.9529	1434	1
1527866693.715716000	11.9529	226	1
1527866693.715794000	11.953	274	1
1527866693.729767000	11.967	74	0
1527866693.729769000	11.967	74	0
1527866693.850070000	12.0873	283	0
1527866693.850194000	12.0874	401	0
1527866693.850214000	12.0874	74	1
1527866693.852993000	12.0902	353	0
1527866693.852996000	12.0902	353	0
1527866693.853028000	12.0902	74	1
1527866693.853105000	12.0903	112	0
1527866693.853516000	12.0907	112	1
1527866693.868637000	12.1058	74	0
1527866694.014284000	12.2515	396	1
1527866694.014373000	12.2516	276	1
1527866694.028320000	12.2655	74	0
1527866694.028322000	12.2655	74	0
1527866694.146743000	12.3839	284	0
1527866694.146746000	12.3839	268	0
1527866694.146809000	12.384	74	1
1527866694.149806000	12.387	189	0
1527866694.150288000	12.3875	284	0
1527866694.150290000	12.3875	112	0
1527866694.150316000	12.3875	74	1
1527866694.150888000	12.3881	112	1
1527866694.167672000	12.4049	74	0
1527866694.444494000	12.6817	401	1
1527866694.444575000	12.6818	278	1
1527866694.457192000	12.6944	74	0
1527866694.457195000	12.6944	74	0
1527866694.775728000	13.0129	281	0
1527866694.775731000	13.0129	362	0
1527866694.775804000	13.013	74	1
1527866694.778397000	13.0156	254	0
1527866694.778830000	13.016	342	0
1527866694.778833000	13.016	112	0
1527866694.778857000	13.016	74	1
1527866694.779399000	13.0166	112	1
1527866694.793057000	13.0302	74	0
1527866694.908320000	13.1455	396	1
1527866694.908397000	13.1456	277	1
1527866694.922208000	13.1594	74	0
1527866694.922210000	13.1594	74	0
1527866695.039061000	13.2762	283	0
1527866695.039171000	13.2764	354	0
1527866695.039188000	13.2764	74	1
1527866695.044203000	13.2814	200	0
1527866695.044205000	13.2814	157	0
1527866695.044207000	13.2814	112	0
1527866695.044241000	13.2814	74	1
1527866695.044693000	13.2819	112	1
1527866695.059065000	13.2963	74	0
1527866695.475449000	13.7126	399	1
1527866695.475536000	13.7127	275	1
1527866695.488390000	13.7256	74	0
1527866695.488393000	13.7256	74	0
1527866695.814111000	14.0513	281	0
1527866695.814227000	14.0514	260	0
1527866695.814248000	14.0514	74	1
1527866695.817499000	14.0547	291	0
1527866695.817581000	14.0548	312	0
1527866695.817583000	14.0548	112	0
1527866695.817605000	14.0548	74	1
1527866695.818051000	14.0552	112	1
1527866695.832007000	14.0692	74	0
1527866696.418983000	14.6562	396	1
1527866696.419040000	14.6562	278	1
1527866696.432670000	14.6699	74	0
1527866696.432672000	14.6699	74	0
1527866696.585109000	14.8223	281	0
1527866696.585112000	14.8223	378	0
1527866696.585182000	14.8224	74	1
1527866696.588529000	14.8257	309	0
1527866696.588622000	14.8258	286	0
1527866696.588625000	14.8258	112	0
1527866696.588643000	14.8258	74	1
1527866696.589054000	14.8262	112	1
1527866696.602875000	14.8401	74	0
1527866696.633594000	14.8708	395	1
1527866696.633638000	14.8708	275	1
1527866696.646344000	14.8835	74	0
1527866696.646350000	14.8835	74	0
1527866697.077177000	15.3144	281	0
1527866697.077639000	15.3148	363	0
1527866697.077656000	15.3148	74	1
1527866697.083657000	15.3208	320	0
1527866697.084863000	15.322	190	0
1527866697.084867000	15.3221	112	0
1527866697.084900000	15.3221	74	1
1527866697.085464000	15.3226	112	1
1527866697.098465000	15.3357	74	0
1527866697.297467000	15.5347	398	1
1527866697.297519000	15.5347	276	1
1527866697.310770000	15.548	74	0
1527866697.310772000	15.548	74	0
1527866697.431156000	15.6683	281	0
1527866697.431266000	15.6685	318	0
1527866697.431286000	15.6685	74	1
1527866697.434567000	15.6718	313	0
1527866697.434662000	15.6718	219	0
1527866697.434679000	15.6719	74	1
1527866697.435052000	15.6722	112	0
1527866697.435275000	15.6725	112	1
1527866697.453092000	15.6903	74	0
1527866697.628446000	15.8656	396	1
1527866697.628501000	15.8657	274	1
1527866697.641078000	15.8783	74	0
1527866697.641080000	15.8783	74	0
1527866697.760057000	15.9972	281	0
1527866697.760060000	15.9972	352	0
1527866697.760131000	15.9973	74	1
1527866697.763519000	16.0007	159	0
1527866697.763624000	16.0008	271	0
1527866697.763627000	16.0008	112	0
1527866697.763644000	16.0008	74	1
1527866697.764012000	16.0012	112	1
1527866697.793511000	16.0307	74	0
1527866698.087545000	16.3247	396	1
1527866698.087599000	16.3248	274	1
1527866698.100958000	16.3381	74	0
1527866698.100960000	16.3381	74	0
1527866698.224136000	16.4613	283	0
1527866698.225468000	16.4627	232	0
1527866698.225495000	16.4627	74	1
1527866698.226581000	16.4638	320	0
1527866698.227393000	16.4646	313	0
1527866698.227396000	16.4646	112	0
1527866698.227420000	16.4646	74	1
1527866698.227869000	16.4651	112	1
1527866698.241931000	16.4791	74	0
1527866698.777512000	17.0147	397	1
1527866698.777600000	17.0148	276	1
1527866698.790965000	17.0282	74	0
1527866698.790971000	17.0282	74	0
1527866699.106856000	17.344	284	0
1527866699.106859000	17.344	336	0
1527866699.106926000	17.3441	74	1
1527866699.110862000	17.348	184	0
1527866699.110865000	17.3481	283	0
1527866699.110867000	17.3481	112	0
1527866699.110898000	17.3481	74	1
1527866699.111385000	17.3486	112	1
1527866699.124788000	17.362	74	0
1527866699.198372000	17.4356	413	1
1527866699.198418000	17.4356	277	1
1527866699.211301000	17.4485	74	0
1527866699.211302000	17.4485	74	0
1527866699.371684000	17.6089	284	0
1527866699.371687000	17.6089	222	0
1527866699.371759000	17.6089	74	1
1527866699.375084000	17.6123	181	0
1527866699.375086000	17.6123	221	0
1527866699.375088000	17.6123	112	0
1527866699.375117000	17.6123	74	1
1527866699.375598000	17.6128	112	1
1527866699.390151000	17.6273	74	0
1527866699.427453000	17.6646	1434	1
1527866699.427462000	17.6646	224	1
1527866699.427538000	17.6647	277	1
1527866699.441028000	17.6782	74	0
1527866699.441030000	17.6782	74	0
1527866699.758314000	17.9955	281	0
1527866699.758424000	17.9956	262	0
1527866699.758447000	17.9956	74	1
1527866699.762025000	17.9992	360	0
1527866699.762028000	17.9992	204	0
1527866699.762030000	17.9992	112	0
1527866699.762065000	17.9993	74	1
1527866699.762545000	17.9997	112	1
1527866699.780707000	18.0179	74	0
1527866699.869084000	18.1063	396	1
1527866699.869160000	18.1063	275	1
1527866699.883475000	18.1207	74	0
1527866699.883477000	18.1207	74	0
1527866700.002008000	18.2392	283	0
1527866700.002010000	18.2392	326	0
1527866700.002059000	18.2392	74	1
1527866700.005769000	18.243	353	0
1527866700.005771000	18.243	250	0
1527866700.005773000	18.243	112	0
1527866700.005802000	18.243	74	1
1527866700.006267000	18.2435	112	1
1527866700.019455000	18.2566	74	0
1527866700.257842000	18.495	397	1
1527866700.257927000	18.4951	275	1
1527866700.270316000	18.5075	74	0
1527866700.270736000	18.5079	74	0
1527866700.608244000	18.8454	281	0
1527866700.608246000	18.8454	206	0
1527866700.608310000	18.8455	74	1
1527866700.611563000	18.8487	332	0
1527866700.612378000	18.8496	124	0
1527866700.612386000	18.8496	112	0
1527866700.612414000	18.8496	74	1
1527866700.612857000	18.85	112	1
1527866700.625376000	18.8626	74	0
1527866701.445550000	19.6827	395	1
1527866701.445612000	19.6828	276	1
1527866701.459478000	19.6967	74	0
1527866701.459480000	19.6967	74	0
1527866701.578641000	19.8158	283	0
1527866701.578751000	19.8159	230	0
1527866701.578772000	19.816	74	1
1527866701.583376000	19.8206	364	0
1527866701.583892000	19.8211	358	0
1527866701.583894000	19.8211	112	0
1527866701.583911000	19.8211	74	1
1527866701.584363000	19.8215	112	1
1527866701.596477000	19.8337	74	0
1527866701.752359000	19.9895	400	1
1527866701.752438000	19.9896	273	1
1527866701.765482000	20.0027	74	0
1527866701.765483000	20.0027	74	0
1527866701.886815000	20.124	283	0
1527866701.886938000	20.1241	423	0
1527866701.886964000	20.1242	74	1
1527866701.889315000	20.1265	297	0
1527866701.889687000	20.1269	278	0
1527866701.889689000	20.1269	112	0
1527866701.889719000	20.1269	74	1
1527866701.890238000	20.1274	112	1
1527866701.907665000	20.1449	74	0
1527866702.233228000	20.4704	397	1
1527866702.233305000	20.4705	277	1
1527866702.246266000	20.4835	74	0
1527866702.246268000	20.4835	74	0
1527866702.365213000	20.6024	283	0
1527866702.365326000	20.6025	337	0
1527866702.365339000	20.6025	74	1
1527866702.369263000	20.6064	313	0
1527866702.369265000	20.6065	195	0
1527866702.369267000	20.6065	112	0
1527866702.369303000	20.6065	74	1
1527866702.369809000	20.607	112	1
1527866702.381972000	20.6192	74	0
1527866702.492709000	20.7299	399	1
1527866702.492789000	20.73	274	1
1527866702.505646000	20.7428	74	0
1527866702.505648000	20.7428	74	0
1527866702.627356000	20.8645	283	0
1527866702.627358000	20.8645	302	0
1527866702.627408000	20.8646	74	1
1527866702.632407000	20.8696	223	0
1527866702.632487000	20.8697	344	0
1527866702.632494000	20.8697	112	0
1527866702.632509000	20.8697	74	1
1527866702.632898000	20.8701	112	1
1527866702.646006000	20.8832	74	0
1527866703.642738000	21.8799	399	1
1527866703.642825000	21.88	276	1
1527866703.655794000	21.893	74	0
1527866703.655800000	21.893	74	0
1527866703.778306000	22.0155	284	0
1527866703.778308000	22.0155	364	0
1527866703.778379000	22.0156	74	1
1527866703.781394000	22.0186	122	0
1527866703.781396000	22.0186	213	0
1527866703.781398000	22.0186	112	0
1527866703.781433000	22.0186	74	1
1527866703.781910000	22.0191	112	1
1527866703.796459000	22.0336	74	0
1527866703.863234000	22.1004	400	1
1527866703.863280000	22.1005	275	1
1527866703.876746000	22.1139	74	0
1527866703.876748000	22.1139	74	0
1527866704.204463000	22.4416	283	0
1527866704.204466000	22.4417	329	0
1527866704.204530000	22.4417	74	1
1527866704.208693000	22.4459	202	0
1527866704.208696000	22.4459	114	0
1527866704.208698000	22.4459	112	0
1527866704.208731000	22.4459	74	1
1527866704.209228000	22.4464	112	1
1527866704.227858000	22.465	74	0
1527866704.314209000	22.5514	400	1
1527866704.314285000	22.5515	278	1
1527866704.337685000	22.5749	74	0
1527866704.337688000	22.5749	74	0
1527866704.458525000	22.6957	284	0
1527866704.458622000	22.6958	383	0
1527866704.458643000	22.6958	74	1
1527866704.461652000	22.6988	125	0
1527866704.461654000	22.6988	153	0
1527866704.461656000	22.6988	112	0
1527866704.461689000	22.6989	74	1
1527866704.462240000	22.6994	112	1
1527866704.476550000	22.7137	74	0
1527866708.662930000	26.9001	397	1
1527866708.663018000	26.9002	274	1
1527866708.675571000	26.9128	74	0
1527866708.675573000	26.9128	74	0
1527866708.793545000	27.0307	281	0
1527866708.793656000	27.0308	401	0
1527866708.793681000	27.0309	74	1
1527866708.796497000	27.0337	223	0
1527866708.796591000	27.0338	355	0
1527866708.796593000	27.0338	112	0
1527866708.796613000	27.0338	74	1
1527866708.797026000	27.0342	112	1
1527866708.810853000	27.048	74	0
1527866709.289590000	27.5268	407	1
1527866709.289635000	27.5268	275	1
1527866709.302261000	27.5394	74	0
1527866709.302745000	27.5399	74	0
1527866709.422283000	27.6595	283	0
1527866709.422404000	27.6596	312	0
1527866709.422432000	27.6596	74	1
1527866709.426115000	27.6633	138	0
1527866709.426118000	27.6633	121	0
1527866709.426148000	27.6633	74	1
1527866709.426463000	27.6636	112	0
1527866709.426684000	27.6639	112	1
1527866709.440425000	27.6776	74	0
1527866709.550804000	27.788	1434	1
1527866709.550813000	27.788	223	1
1527866709.550894000	27.7881	276	1
1527866709.565386000	27.8026	74	0
1527866709.565488000	27.8027	74	0
1527866709.565491000	27.8027	74	0
1527866709.703253000	27.9404	281	0
1527866709.703255000	27.9404	365	0
1527866709.703313000	27.9405	74	1
1527866709.706019000	27.9432	203	0
1527866709.706022000	27.9432	315	0
1527866709.706024000	27.9432	112	0
1527866709.706061000	27.9432	74	1
1527866709.706516000	27.9437	112	1
1527866709.721561000	27.9587	74	0
1527866710.175518000	28.4127	395	1
1527866710.175597000	28.4128	273	1
1527866710.188462000	28.4256	74	0
1527866710.188465000	28.4257	74	0
1527866710.307488000	28.5447	283	0
1527866710.307491000	28.5447	247	0
1527866710.307553000	28.5447	74	1
1527866710.310506000	28.5477	362	0
1527866710.310508000	28.5477	155	0
1527866710.310539000	28.5477	74	1
1527866710.310613000	28.5478	112	0
1527866710.311055000	28.5482	112	1
1527866710.325993000	28.5632	74	0
1527866710.586769000	28.824	396	1
1527866710.586848000	28.824	274	1
1527866710.599721000	28.8369	74	0
1527866710.601077000	28.8383	74	0
1527866710.754969000	28.9922	280	0
1527866710.754972000	28.9922	331	0
1527866710.755040000	28.9922	74	1
1527866710.756344000	28.9935	142	0
1527866710.756428000	28.9936	290	0
1527866710.756430000	28.9936	112	0
1527866710.756450000	28.9936	74	1
1527866710.757085000	28.9943	112	1
1527866710.770855000	29.008	74	0
1527866710.856567000	29.0938	395	1
1527866710.856645000	29.0938	274	1
1527866710.870093000	29.1073	74	0
1527866710.870096000	29.1073	74	0
1527866710.990480000	29.2277	281	0
1527866710.990600000	29.2278	370	0
1527866710.990620000	29.2278	74	1
1527866710.994666000	29.2319	301	0
1527866710.995108000	29.2323	152	0
1527866710.995110000	29.2323	112	0
1527866710.995138000	29.2323	74	1
1527866710.995619000	29.2328	112	1
1527866711.008181000	29.2454	74	0
1527866711.126714000	29.3639	395	1
1527866711.126801000	29.364	276	1
1527866711.139666000	29.3769	74	0
1527866711.460008000	29.6972	280	0
1527866711.460120000	29.6973	336	0
1527866711.460132000	29.6973	74	1
1527866711.464709000	29.7019	313	0
1527866711.466470000	29.7037	302	0
1527866711.466472000	29.7037	112	0
1527866711.466491000	29.7037	74	1
1527866711.466926000	29.7041	112	1
1527866711.480077000	29.7173	74	0
1527866711.509688000	29.7469	395	1
1527866711.509745000	29.7469	275	1
1527866711.522786000	29.76	74	0
1527866711.522788000	29.76	74	0
1527866711.645410000	29.8826	284	0
1527866711.645530000	29.8827	243	0
1527866711.645554000	29.8827	74	1
1527866711.648264000	29.8854	229	0
1527866711.648679000	29.8859	227	0
1527866711.648681000	29.8859	112	0
1527866711.648705000	29.8859	74	1
1527866711.649197000	29.8864	112	1
1527866711.667969000	29.9052	74	0
1527866711.795971000	30.0332	397	1
1527866711.796059000	30.0332	276	1
1527866711.809536000	30.0467	74	0
1527866711.809538000	30.0467	74	0
1527866711.925780000	30.163	283	0
1527866711.925782000	30.163	387	0
1527866711.925854000	30.163	74	1
1527866711.928964000	30.1661	137	0
1527866711.928966000	30.1662	208	0
1527866711.928968000	30.1662	112	0
1527866711.928999000	30.1662	74	1
1527866711.929532000	30.1667	112	1
1527866711.943881000	30.1811	74	0
1527866712.267771000	30.505	400	1
1527866712.267849000	30.505	277	1
1527866712.280950000	30.5181	74	0
1527866712.280953000	30.5181	74	0
1527866712.436389000	30.6736	283	0
1527866712.436391000	30.6736	287	0
1527866712.436450000	30.6736	74	1
1527866712.440064000	30.6772	203	0
1527866712.440066000	30.6773	156	0
1527866712.440068000	30.6773	112	0
1527866712.440101000	30.6773	74	1
1527866712.440592000	30.6778	112	1
1527866712.453504000	30.6907	74	0
1527866712.506456000	30.7436	401	1
1527866712.506505000	30.7437	273	1
1527866712.519868000	30.7571	74	0
1527866712.519870000	30.7571	74	0
1527866712.670982000	30.9082	281	0
1527866712.671090000	30.9083	318	0
1527866712.671108000	30.9083	74	1
1527866712.675388000	30.9126	132	0
1527866712.675489000	30.9127	329	0
1527866712.675491000	30.9127	112	0
1527866712.675512000	30.9127	74	1
1527866712.676085000	30.9133	112	1
1527866712.688798000	30.926	74	0
1527866712.751456000	30.9886	400	1
1527866712.751540000	30.9887	279	1
1527866712.764206000	31.0014	74	0
1527866712.765016000	31.0022	74	0
1527866712.883634000	31.1208	283	0
1527866712.883637000	31.1208	259	0
1527866712.883675000	31.1209	74	1
1527866712.886641000	31.1238	197	0
1527866712.887066000	31.1243	263	0
1527866712.887068000	31.1243	112	0
1527866712.887095000	31.1243	74	1
1527866712.887586000	31.1248	112	1
1527866712.900357000	31.1375	74	0
1527866713.196577000	31.4338	397	1
1527866713.196634000	31.4338	273	1
1527866713.210306000	31.4475	74	0
1527866713.210308000	31.4475	74	0
1527866713.332444000	31.5696	283	0
1527866713.332557000	31.5697	255	0
1527866713.332573000	31.5698	74	1
1527866713.336373000	31.5736	326	0
1527866713.336450000	31.5736	355	0
1527866713.336452000	31.5736	112	0
1527866713.336468000	31.5737	74	1
1527866713.336858000	31.574	112	1
1527866713.350314000	31.5875	74	0
1527866713.606612000	31.8438	397	1
1527866713.606701000	31.8439	273	1
1527866713.629211000	31.8664	74	0
1527866713.629214000	31.8664	74	0
1527866713.749300000	31.9865	281	0
1527866713.749420000	31.9866	410	0
1527866713.749442000	31.9866	74	1
1527866713.753477000	31.9907	257	0
1527866713.753559000	31.9907	319	0
1527866713.753561000	31.9907	112	0
1527866713.753581000	31.9908	74	1
1527866713.754001000	31.9912	112	1
1527866713.768475000	32.0057	74	0
1527866714.080116000	32.3173	408	1
1527866714.080168000	32.3174	273	1
1527866714.093681000	32.3309	74	0
1527866714.093683000	32.3309	74	0
1527866714.213117000	32.4503	281	0
1527866714.213224000	32.4504	237	0
1527866714.213243000	32.4504	74	1
1527866714.216950000	32.4541	128	0
1527866714.217040000	32.4542	317	0
1527866714.217041000	32.4542	112	0
1527866714.217055000	32.4542	74	1
1527866714.217441000	32.4546	112	1
1527866714.230629000	32.4678	74	0
1527866715.199499000	33.4367	1434	1
1527866715.199508000	33.4367	226	1
1527866715.199553000	33.4367	274	1
1527866715.213274000	33.4505	74	0
1527866715.213277000	33.4505	74	0
1527866715.541074000	33.7783	283	0
1527866715.541076000	33.7783	210	0
1527866715.541143000	33.7783	74	1
1527866715.544208000	33.7814	201	0
1527866715.544210000	33.7814	311	0
1527866715.544212000	33.7814	112	0
1527866715.544241000	33.7814	74	1
1527866715.544702000	33.7819	112	1
1527866715.559103000	33.7963	74	0
1527866715.665094000	33.9023	400	1
1527866715.665173000	33.9024	275	1
1527866715.679389000	33.9166	74	0
1527866715.679391000	33.9166	74	0
1527866715.756708000	33.9939	311	1
1527866715.756815000	33.994	1434	1
1527866715.756819000	33.994	1434	1
1527866715.756823000	33.994	236	1
1527866715.756865000	33.9941	967	1
1527866715.770929000	34.0081	74	0
1527866715.771042000	34.0082	74	0
1527866715.771043000	34.0082	74	0
1527866715.771045000	34.0082	74	0
1527866715.808082000	34.0453	283	0
1527866715.808505000	34.0457	338	0
1527866715.808519000	34.0457	74	1
1527866715.813837000	34.051	147	0
1527866715.813941000	34.0511	259	0
1527866715.813942000	34.0511	112	0
1527866715.813964000	34.0511	74	1
1527866715.814414000	34.0516	112	1
1527866715.867476000	34.1047	74	0
1527866715.870829000	34.108	438	0
1527866715.876064000	34.1133	104	0
1527866715.876091000	34.1133	74	1
1527866715.876403000	34.1136	112	0
1527866715.876593000	34.1138	112	1
1527866715.889417000	34.1266	74	0
1527866715.904732000	34.1419	396	1
1527866715.904808000	34.142	275	1
1527866715.917450000	34.1546	74	0
1527866716.047844000	34.285	283	0
1527866716.047948000	34.2851	289	0
1527866716.047965000	34.2852	74	1
1527866716.052915000	34.2901	143	0
1527866716.053004000	34.2902	174	0
1527866716.053007000	34.2902	112	0
1527866716.053028000	34.2902	74	1
1527866716.053410000	34.2906	112	1
1527866716.066977000	34.3042	74	0
1527866716.185003000	34.4222	396	1
1527866716.185058000	34.4222	277	1
1527866716.198088000	34.4353	74	0
1527866716.362322000	34.5995	280	0
1527866716.362324000	34.5995	291	0
1527866716.362376000	34.5996	74	1
1527866716.368182000	34.6054	316	0
1527866716.368185000	34.6054	148	0
1527866716.368187000	34.6054	112	0
1527866716.368230000	34.6054	74	1
1527866716.368769000	34.606	112	1
1527866716.393444000	34.6306	74	0
1527866716.655989000	34.8932	398	1
1527866716.656057000	34.8932	276	1
1527866716.669341000	34.9065	74	0
1527866716.669343000	34.9065	74	0
1527866716.797970000	35.0352	283	0
1527866716.798365000	35.0356	247	0
1527866716.798394000	35.0356	74	1
1527866716.806470000	35.0437	198	0
1527866716.806472000	35.0437	215	0
1527866716.806474000	35.0437	112	0
1527866716.806499000	35.0437	74	1
1527866716.807063000	35.0442	112	1
1527866716.820402000	35.0576	74	0
1527866716.916968000	35.1542	397	1
1527866716.917042000	35.1542	275	1
1527866716.931163000	35.1683	74	0
1527866716.931166000	35.1684	74	0
1527866717.060497000	35.2977	283	0
1527866717.060500000	35.2977	362	0
1527866717.060570000	35.2978	74	1
1527866717.065146000	35.3023	274	0
1527866717.065599000	35.3028	210	0
1527866717.065601000	35.3028	112	0
1527866717.065623000	35.3028	74	1
1527866717.066078000	35.3033	112	1
1527866717.079574000	35.3168	74	0
1527866717.216059000	35.4532	396	1
1527866717.216103000	35.4533	275	1
1527866717.228679000	35.4659	74	0
1527866717.229472000	35.4667	74	0
1527866717.355709000	35.5929	283	0
1527866717.355712000	35.5929	358	0
1527866717.355774000	35.593	74	1
1527866717.359772000	35.597	362	0
1527866717.359774000	35.597	133	0
1527866717.359776000	35.597	112	0
1527866717.359806000	35.597	74	1
1527866717.360310000	35.5975	112	1
1527866717.378678000	35.6159	74	0
1527866717.703428000	35.9406	400	1
1527866717.703482000	35.9407	277	1
1527866717.716943000	35.9541	74	0
1527866717.717033000	35.9542	74	0
1527866717.845351000	36.0825	281	0
1527866717.845354000	36.0825	308	0
1527866717.845414000	36.0826	74	1
1527866717.849752000	36.0869	367	0
1527866717.849754000	36.0869	274	0
1527866717.849756000	36.0869	112	0
1527866717.849798000	36.087	74	1
1527866717.850254000	36.0874	112	1
1527866717.863968000	36.1012	74	0
1527866718.124179000	36.3614	399	1
1527866718.124233000	36.3614	279	1
1527866718.137513000	36.3747	74	0
1527866718.137515000	36.3747	74	0
1527866718.266276000	36.5035	280	0
1527866718.266279000	36.5035	203	0
1527866718.266351000	36.5035	74	1
1527866718.269725000	36.5069	276	0
1527866718.269727000	36.5069	320	0
1527866718.269729000	36.5069	112	0
1527866718.269769000	36.507	74	1
1527866718.270279000	36.5075	112	1
1527866718.283676000	36.5209	74	0
1527866718.384684000	36.6219	395	1
1527866718.384759000	36.6219	279	1
1527866718.397831000	36.635	74	0
1527866718.397833000	36.635	74	0
1527866718.518948000	36.7561	283	0
1527866718.518950000	36.7561	337	0
1527866718.519004000	36.7562	74	1
1527866718.523772000	36.761	255	0
1527866718.523774000	36.761	189	0
1527866718.523776000	36.761	112	0
1527866718.523805000	36.761	74	1
1527866718.524312000	36.7615	112	1
1527866718.537382000	36.7746	74	0
1527866718.758720000	36.9959	379	1
1527866718.758832000	36.996	1434	1
1527866718.758837000	36.996	1434	1
1527866718.758841000	36.996	236	1
1527866718.758892000	36.9961	1434	1
1527866718.758896000	36.9961	1434	1
1527866718.758903000	36.9961	236	1
1527866718.758962000	36.9961	1434	1
1527866718.758991000	36.9962	1434	1
1527866718.758995000	36.9962	236	1
1527866718.759051000	36.9962	1434	1
1527866718.759055000	36.9962	1434	1
1527866718.759059000	36.9962	236	1
1527866718.770969000	37.0082	74	0
1527866718.771178000	37.0084	1434	1
1527866718.771183000	37.0084	1434	1
1527866718.771193000	37.0084	1434	1
1527866718.771196000	37.0084	1434	1
1527866718.771200000	37.0084	573	1
1527866718.772664000	37.0099	74	0
1527866718.772666000	37.0099	74	0
1527866718.774678000	37.0119	74	0
1527866718.774680000	37.0119	74	0
1527866718.774682000	37.0119	74	0
1527866718.775918000	37.0131	74	0
1527866718.775920000	37.0131	74	0
1527866718.775922000	37.0131	74	0
1527866718.782993000	37.0202	341	1
1527866718.783071000	37.0203	275	1
1527866718.785661000	37.0228	74	0
1527866718.785663000	37.0228	74	0
1527866718.786513000	37.0237	74	0
1527866718.786514000	37.0237	74	0
1527866718.796945000	37.0341	74	0
1527866718.796947000	37.0341	74	0
1527866719.037983000	37.2752	420	0
1527866719.045011000	37.2822	104	0
1527866719.045040000	37.2822	74	1
1527866719.046748000	37.2839	112	0
1527866719.047014000	37.2842	112	1
1527866719.059272000	37.2965	74	0
1527866719.070807000	37.308	281	0
1527866719.070809000	37.308	311	0
1527866719.070846000	37.308	74	1
1527866719.075433000	37.3126	240	0
1527866719.075436000	37.3126	170	0
1527866719.075438000	37.3126	112	0
1527866719.075472000	37.3127	74	1
1527866719.075965000	37.3132	112	1
1527866719.113013000	37.3502	395	1
1527866719.113097000	37.3503	279	1
1527866719.127075000	37.3643	74	0
1527866719.166477000	37.4037	74	0
1527866719.447424000	37.6846	284	0
1527866719.447427000	37.6846	321	0
1527866719.447493000	37.6847	74	1
1527866719.452010000	37.6892	355	0
1527866719.452013000	37.6892	153	0
1527866719.452015000	37.6892	112	0
1527866719.452052000	37.6892	74	1
1527866719.452554000	37.6897	112	1
1527866719.469845000	37.707	74	0
1527866720.913551000	39.1507	1434	1
1527866720.913561000	39.1507	224	1
1527866720.913607000	39.1508	277	1
1527866720.926630000	39.1638	74	0
1527866720.926632000	39.1638	74	0
1527866721.105362000	39.3425	281	0
1527866721.105468000	39.3427	320	0
1527866721.105493000	39.3427	74	1
1527866721.110628000	39.3478	305	0
1527866721.111128000	39.3483	285	0
1527866721.111131000	39.3483	112	0
1527866721.111177000	39.3484	74	1
1527866721.111659000	39.3488	112	1
1527866721.124194000	39.3614	74	0
1527866721.681796000	39.919	396	1
1527866721.681852000	39.919	276	1
1527866721.695260000	39.9324	74	0
1527866721.695262000	39.9324	74	0
1527866721.817486000	40.0547	281	0
1527866721.817594000	40.0548	392	0
1527866721.817613000	40.0548	74	1
1527866721.822707000	40.0599	330	0
1527866721.822709000	40.0599	212	0
1527866721.822711000	40.0599	112	0
1527866721.822744000	40.0599	74	1
1527866721.823246000	40.0604	112	1
1527866721.836668000	40.0739	74	0
1527866722.182804000	40.42	398	1
1527866722.182852000	40.42	275	1
1527866722.196103000	40.4333	74	0
1527866722.196105000	40.4333	74	0
1527866722.320220000	40.5574	281	0
1527866722.320696000	40.5579	274	0
1527866722.320718000	40.5579	74	1
1527866722.324451000	40.5616	337	0
1527866722.324541000	40.5617	307	0
1527866722.324543000	40.5617	112	0
1527866722.324557000	40.5617	74	1
1527866722.324933000	40.5621	112	1
1527866722.337954000	40.5751	74	0
1527866722.562520000	40.7997	395	1
1527866722.562564000	40.7997	277	1
1527866722.577495000	40.8147	74	0
1527866722.577497000	40.8147	74	0
1527866722.897994000	41.1352	283	0
1527866722.897998000	41.1352	182	0
1527866722.898068000	41.1353	74	1
1527866722.903282000	41.1405	239	0
1527866722.903285000	41.1405	130	0
1527866722.903286000	41.1405	112	0
1527866722.903320000	41.1405	74	1
1527866722.903763000	41.1409	112	1
1527866722.916420000	41.1536	74	0
1527866723.073633000	41.3108	399	1
1527866723.073683000	41.3109	276	1
1527866723.088431000	41.3256	74	0
1527866723.088433000	41.3256	74	0
1527866723.437469000	41.6747	280	0
1527866723.437581000	41.6748	255	0
1527866723.437597000	41.6748	74	1
1527866723.441317000	41.6785	269	0
1527866723.441320000	41.6785	286	0
1527866723.441322000	41.6785	112	0
1527866723.441353000	41.6785	74	1
1527866723.441786000	41.679	112	1
1527866723.456371000	41.6936	74	0
1527866724.119594000	42.3568	395	1
1527866724.119681000	42.3569	276	1
1527866724.133087000	42.3703	74	0
1527866724.133089000	42.3703	74	0
1527866724.261385000	42.4986	280	0
1527866724.261389000	42.4986	187	0
1527866724.261479000	42.4987	74	1
1527866724.265038000	42.5022	128	0
1527866724.265040000	42.5022	319	0
1527866724.265085000	42.5023	74	1
1527866724.265160000	42.5023	112	0
1527866724.265740000	42.5029	112	1
1527866724.278839000	42.516	74	0
1527866724.336492000	42.5737	394	1
1527866724.336572000	42.5738	277	1
1527866724.361584000	42.5988	74	0
1527866724.361768000	42.599	74	0
1527866724.486430000	42.7236	284	0
1527866724.486637000	42.7238	338	0
1527866724.486651000	42.7238	74	1
1527866724.491976000	42.7292	313	0
1527866724.492116000	42.7293	216	0
1527866724.492134000	42.7293	74	1
1527866724.492305000	42.7295	112	0
1527866724.492561000	42.7297	112	1
1527866724.513480000	42.7507	74	0
1527866724.546579000	42.7838	402	1
1527866724.546662000	42.7838	277	1
1527866724.561073000	42.7983	74	0
1527866724.689093000	42.9263	281	0
1527866724.689226000	42.9264	272	0
1527866724.689244000	42.9264	74	1
1527866724.694477000	42.9317	250	0
1527866724.694655000	42.9318	115	0
1527866724.694681000	42.9319	74	1
1527866724.694865000	42.9321	112	0
1527866724.695095000	42.9323	112	1
1527866724.708440000	42.9456	74	0
1527866725.103068000	43.3403	395	1
1527866725.103123000	43.3403	275	1
1527866725.115978000	43.3532	74	0
1527866725.116131000	43.3533	74	0
1527866725.239649000	43.4768	281	0
1527866725.239776000	43.477	215	0
1527866725.239793000	43.477	74	1
1527866725.243286000	43.4805	167	0
1527866725.243428000	43.4806	118	0
1527866725.243452000	43.4806	74	1
1527866725.243647000	43.4808	112	0
1527866725.243853000	43.481	112	1
1527866725.257197000	43.4944	74	0
1527866726.543491000	44.7807	396	1
1527866726.543546000	44.7807	275	1
1527866726.557421000	44.7946	74	0
1527866726.557569000	44.7948	74	0
1527866726.878682000	45.1159	281	0
1527866726.878865000	45.1161	207	0
1527866726.878895000	45.1161	74	1
1527866726.882129000	45.1193	236	0
1527866726.882325000	45.1195	340	0
1527866726.882343000	45.1195	74	1
1527866726.882539000	45.1197	112	0
1527866726.883041000	45.1202	112	1
1527866726.897220000	45.1344	74	0
1527866727.145015000	45.3822	399	1
1527866727.145087000	45.3823	279	1
1527866727.158728000	45.3959	74	0
1527866727.158920000	45.3961	74	0
1527866727.286380000	45.5236	281	0
1527866727.286528000	45.5237	265	0
1527866727.286550000	45.5237	74	1
1527866727.294058000	45.5312	313	0
1527866727.294197000	45.5314	222	0
1527866727.294219000	45.5314	74	1
1527866727.294413000	45.5316	112	0
1527866727.294726000	45.5319	112	1
1527866727.307739000	45.5449	74	0
1527866727.364129000	45.6013	408	1
1527866727.364173000	45.6014	276	1
1527866727.377451000	45.6146	74	0
1527866727.377714000	45.6149	74	0
1527866727.700212000	45.9374	281	0
1527866727.700323000	45.9375	327	0
1527866727.700345000	45.9375	74	1
1527866727.703457000	45.9406	226	0
1527866727.703598000	45.9408	202	0
1527866727.703622000	45.9408	74	1
1527866727.703832000	45.941	112	0
1527866727.704011000	45.9412	112	1
1527866727.722806000	45.96	74	0
1527866728.004376000	46.2416	1434	1
1527866728.004384000	46.2416	222	1
1527866728.004460000	46.2416	279	1
1527866728.018375000	46.2556	74	0
1527866728.018523000	46.2557	74	0
1527866728.196497000	46.4337	280	0
1527866728.196887000	46.4341	403	0
1527866728.196909000	46.4341	74	1
1527866728.202484000	46.4397	281	0
1527866728.202648000	46.4398	155	0
1527866728.202677000	46.4399	74	1
1527866728.202867000	46.4401	112	0
1527866728.203139000	46.4403	112	1
1527866728.216253000	46.4534	74	0
1527866728.334479000	46.5717	395	1
1527866728.334539000	46.5717	279	1
1527866728.347482000	46.5847	74	0
1527866728.347704000	46.5849	74	0
1527866728.472878000	46.7101	284	0
1527866728.472994000	46.7102	227	0
1527866728.473015000	46.7102	74	1
1527866728.476651000	46.7138	122	0
1527866728.476784000	46.714	117	0
1527866728.476804000	46.714	74	1
1527866728.477000000	46.7142	112	0
1527866728.477215000	46.7144	112	1
1527866728.501096000	46.7383	74	0
1527866728.565321000	46.8025	398	1
1527866728.565364000	46.8025	276	1
1527866728.578676000	46.8159	74	0
1527866728.704268000	46.9415	283	0
1527866728.704535000	46.9417	347	0
1527866728.704549000	46.9417	74	1
1527866728.708602000	46.9458	315	0
1527866728.708797000	46.946	337	0
1527866728.708814000	46.946	74	1
1527866728.708994000	46.9462	112	0
1527866728.709252000	46.9464	112	1
1527866728.722732000	46.9599	74	0
1527866729.130602000	47.3678	399	1
1527866729.130690000	47.3679	275	1
1527866729.144234000	47.3814	74	0
1527866729.144423000	47.3816	74	0
1527866729.269756000	47.5069	283	0
1527866729.269941000	47.5071	202	0
1527866729.269968000	47.5072	74	1
1527866729.274591000	47.5118	214	0
1527866729.274775000	47.512	124	0
1527866729.274799000	47.512	74	1
1527866729.274994000	47.5122	112	0
1527866729.275520000	47.5127	112	1
1527866729.288237000	47.5254	74	0
1527866729.471950000	47.7091	400	1
1527866729.472008000	47.7092	278	1
1527866729.485474000	47.7227	74	0
1527866729.490733000	47.7279	74	0
1527866729.614064000	47.8512	281	0
1527866729.614186000	47.8514	217	0
1527866729.614216000	47.8514	74	1
1527866729.616893000	47.8541	228	0
1527866729.617032000	47.8542	311	0
1527866729.617051000	47.8542	74	1
1527866729.617240000	47.8544	112	0
1527866729.617455000	47.8546	112	1
1527866729.636721000	47.8739	74	0
1527866729.898809000	48.136	396	1
1527866729.898884000	48.1361	275	1
1527866729.913977000	48.1512	74	0
1527866729.914164000	48.1514	74	0
1527866730.037275000	48.2745	281	0
1527866730.037448000	48.2746	265	0
1527866730.037470000	48.2747	74	1
1527866730.040960000	48.2781	121	0
1527866730.041114000	48.2783	275	0
1527866730.041135000	48.2783	74	1
1527866730.042535000	48.2797	112	0
1527866730.042772000	48.28	112	1
1527866730.056854000	48.294	74	0
1527866730.319211000	48.5564	396	1
1527866730.319267000	48.5565	275	1
1527866730.342483000	48.5797	74	0
1527866730.342779000	48.58	74	0
1527866730.468811000	48.706	283	0
1527866730.468938000	48.7061	331	0
1527866730.468964000	48.7062	74	1
1527866730.471529000	48.7087	273	0
1527866730.471728000	48.7089	118	0
1527866730.471744000	48.7089	74	1
1527866730.471930000	48.7091	112	0
1527866730.472189000	48.7094	112	1
1527866730.487477000	48.7247	74	0
1527866731.970979000	50.2082	396	1
1527866731.971035000	50.2082	275	1
1527866731.984786000	50.222	74	0
1527866731.984942000	50.2221	74	0
1527866732.104143000	50.3413	280	0
1527866732.104285000	50.3415	279	0
1527866732.104304000	50.3415	74	1
1527866732.108041000	50.3452	302	0
1527866732.108186000	50.3454	247	0
1527866732.108209000	50.3454	74	1
1527866732.108394000	50.3456	112	0
1527866732.108614000	50.3458	112	1
1527866732.121775000	50.359	74	0
1527866732.475715000	50.7129	398	1
1527866732.475766000	50.713	276	1
1527866732.488324000	50.7255	74	0
1527866732.490015000	50.7272	74	0
1527866732.606446000	50.8436	283	0
1527866732.606629000	50.8438	417	0
1527866732.606652000	50.8438	74	1
1527866732.609761000	50.8469	198	0
1527866732.609902000	50.8471	313	0
1527866732.609927000	50.8471	74	1
1527866732.610116000	50.8473	112	0
1527866732.610467000	50.8477	112	1
1527866732.625323000	50.8625	74	0
1527866732.705692000	50.9429	401	1
1527866732.705735000	50.9429	277	1
1527866732.719361000	50.9565	74	0
1527866732.719561000	50.9567	74	0
1527866732.836722000	51.0739	281	0
1527866732.836841000	51.074	337	0
1527866732.836863000	51.074	74	1
1527866732.839219000	51.0764	294	0
1527866732.839347000	51.0765	133	0
1527866732.839366000	51.0766	74	1
1527866732.839566000	51.0768	112	0
1527866732.839844000	51.077	112	1
1527866732.854956000	51.0921	74	0
1527866732.964657000	51.2018	396	1
1527866732.964700000	51.2019	278	1
1527866732.978248000	51.2154	74	0
1527866733.097500000	51.3347	284	0
1527866733.097737000	51.3349	312	0
1527866733.097754000	51.3349	74	1
1527866733.100824000	51.338	246	0
1527866733.100973000	51.3382	359	0
1527866733.100996000	51.3382	74	1
1527866733.101173000	51.3384	112	0
1527866733.101421000	51.3386	112	1
1527866733.120493000	51.3577	74	0
1527866733.184370000	51.4216	409	1
1527866733.184453000	51.4216	275	1
1527866733.197775000	51.435	74	0
1527866733.346703000	51.5839	284	0
1527866733.346882000	51.5841	304	0
1527866733.346905000	51.5841	74	1
1527866733.349395000	51.5866	184	0
1527866733.349586000	51.5868	340	0
1527866733.349608000	51.5868	74	1
1527866733.349798000	51.587	112	0
1527866733.350043000	51.5872	112	1
1527866733.366339000	51.6035	74	0
1527866733.615923000	51.8531	1434	1
1527866733.615932000	51.8531	224	1
1527866733.616000000	51.8532	277	1
1527866733.632282000	51.8695	74	0
1527866733.632411000	51.8696	74	0
1527866733.750246000	51.9874	280	0
1527866733.750430000	51.9876	352	0
1527866733.750460000	51.9876	74	1
1527866733.753562000	51.9907	182	0
1527866733.753959000	51.9911	285	0
1527866733.753989000	51.9912	74	1
1527866733.754175000	51.9914	112	0
1527866733.754583000	51.9918	112	1
1527866733.768643000	52.0058	74	0
1527866733.958602000	52.1958	395	1
1527866733.958659000	52.1958	275	1
1527866733.972501000	52.2097	74	0
1527866733.972707000	52.2099	74	0
1527866734.084944000	52.3221	283	0
1527866734.085087000	52.3223	318	0
1527866734.085114000	52.3223	74	1
1527866734.088082000	52.3253	311	0
1527866734.088228000	52.3254	240	0
1527866734.088245000	52.3254	74	1
1527866734.088432000	52.3256	112	0
1527866734.088751000	52.3259	112	1
1527866734.103349000	52.3405	74	0
1527866734.978180000	53.2154	400	1
1527866734.978266000	53.2155	279	1
1527866734.991426000	53.2286	74	0
1527866734.991637000	53.2288	74	0
1527866735.169498000	53.4067	281	0
1527866735.169613000	53.4068	408	0
1527866735.169636000	53.4068	74	1
1527866735.173186000	53.4104	171	0
1527866735.173332000	53.4105	129	0
1527866735.173349000	53.4105	74	1
1527866735.173538000	53.4107	112	0
1527866735.173817000	53.411	112	1
1527866735.187711000	53.4249	74	0
1527866735.257502000	53.4947	399	1
1527866735.257552000	53.4947	275	1
1527866735.271474000	53.5087	74	0
1527866735.271783000	53.509	74	0
1527866735.395214000	53.6324	281	0
1527866735.395331000	53.6325	222	0
1527866735.395347000	53.6325	74	1
1527866735.398533000	53.6357	253	0
1527866735.398727000	53.6359	335	0
1527866735.398739000	53.6359	74	1
1527866735.398936000	53.6361	112	0
1527866735.399203000	53.6364	112	1
1527866735.413183000	53.6504	74	0
1527866735.497582000	53.7348	395	1
1527866735.497666000	53.7349	275	1
1527866735.511381000	53.7486	74	0
1527866735.520925000	53.7581	74	0
1527866735.632703000	53.8699	280	0
1527866735.632866000	53.8701	426	0
1527866735.632882000	53.8701	74	1
1527866735.635847000	53.873	266	0
1527866735.635967000	53.8732	253	0
1527866735.635983000	53.8732	74	1
1527866735.636262000	53.8734	112	0
1527866735.636415000	53.8736	112	1
1527866735.650900000	53.8881	74	0
1527866736.378048000	54.6152	399	1
1527866736.378103000	54.6153	278	1
1527866736.391383000	54.6286	74	0
1527866736.402055000	54.6392	74	0
1527866736.516148000	54.7533	283	0
1527866736.516354000	54.7535	195	0
1527866736.516381000	54.7536	74	1
1527866736.520779000	54.758	265	0
1527866736.521003000	54.7582	181	0
1527866736.521029000	54.7582	74	1
1527866736.521244000	54.7584	112	0
1527866736.521889000	54.7591	112	1
1527866736.534916000	54.7721	74	0
1527866736.709847000	54.947	396	1
1527866736.709935000	54.9471	275	1
1527866736.722909000	54.9601	74	0
1527866736.723514000	54.9607	74	0
1527866736.836918000	55.0741	281	0
1527866736.837037000	55.0742	253	0
1527866736.837060000	55.0742	74	1
1527866736.840336000	55.0775	131	0
1527866736.840482000	55.0777	280	0
1527866736.840506000	55.0777	74	1
1527866736.840696000	55.0779	112	0
1527866736.840922000	55.0781	112	1
1527866736.859403000	55.0966	74	0
1527866736.998702000	55.2359	396	1
1527866736.998746000	55.2359	275	1
1527866737.012040000	55.2492	74	0
1527866737.022560000	55.2597	74	0
1527866737.142024000	55.3792	281	0
1527866737.142166000	55.3794	243	0
1527866737.142190000	55.3794	74	1
1527866737.145967000	55.3832	124	0
1527866737.146160000	55.3833	269	0
1527866737.146190000	55.3834	74	1
1527866737.146396000	55.3836	112	0
1527866737.146694000	55.3839	112	1
1527866737.161077000	55.3983	74	0
1527866737.599381000	55.8366	398	1
1527866737.599458000	55.8366	276	1
1527866737.613475000	55.8507	74	0
1527866737.613632000	55.8508	74	0
1527866737.743657000	55.9808	283	0
1527866737.743808000	55.981	220	0
1527866737.743842000	55.981	74	1
1527866737.747260000	55.9844	161	0
1527866737.747466000	55.9847	135	0
1527866737.747483000	55.9847	74	1
1527866737.747660000	55.9848	112	0
1527866737.747976000	55.9852	112	1
1527866737.761996000	55.9992	74	0
1527866737.908892000	56.1461	401	1
1527866737.908949000	56.1461	281	1
1527866737.922270000	56.1595	74	0
1527866737.922422000	56.1596	74	0
1527866738.040308000	56.2775	283	0
1527866738.040417000	56.2776	186	0
1527866738.040440000	56.2776	74	1
1527866738.042828000	56.28	294	0
1527866738.042954000	56.2801	109	0
1527866738.042978000	56.2802	74	1
1527866738.043182000	56.2804	112	0
1527866738.043397000	56.2806	112	1
1527866738.060476000	56.2977	74	0
1527866738.409143000	56.6463	400	1
1527866738.409199000	56.6464	280	1
1527866738.422454000	56.6596	74	0
1527866738.422580000	56.6598	74	0
1527866738.539497000	56.7767	280	0
1527866738.539683000	56.7769	173	0
1527866738.539718000	56.7769	74	1
1527866738.541983000	56.7792	361	0
1527866738.542135000	56.7793	341	0
1527866738.542155000	56.7793	74	1
1527866738.542331000	56.7795	112	0
1527866738.542585000	56.7798	112	1
1527866738.558466000	56.7957	74	0
1527866738.759387000	56.9966	406	1
1527866738.759440000	56.9966	276	1
1527866738.774270000	57.0115	74	0
1527866738.774417000	57.0116	74	0
1527866738.892495000	57.1297	283	0
1527866738.892612000	57.1298	189	0
1527866738.892636000	57.1298	74	1
1527866738.894486000	57.1317	299	0
1527866738.894670000	57.1319	104	0
1527866738.894692000	57.1319	74	1
1527866738.894890000	57.1321	112	0
1527866738.895147000	57.1323	112	1
1527866738.924120000	57.1613	74	0
1527866739.089080000	57.3263	1434	1
1527866739.089089000	57.3263	223	1
1527866739.089167000	57.3264	275	1
1527866739.104750000	57.3419	74	0
1527866739.104931000	57.3421	74	0
1527866739.105207000	57.3424	74	0
1527866739.222569000	57.4598	283	0
1527866739.222748000	57.4599	255	0
1527866739.222783000	57.46	74	1
1527866739.226970000	57.4642	351	0
1527866739.227110000	57.4643	162	0
1527866739.227134000	57.4643	74	1
1527866739.227320000	57.4645	112	0
1527866739.227560000	57.4647	112	1
1527866739.243491000	57.4807	74	0
1527866739.440982000	57.6782	400	1
1527866739.441069000	57.6783	277	1
1527866739.454190000	57.6914	74	0
1527866739.764350000	58.0015	283	0
1527866739.764579000	58.0018	262	0
1527866739.764599000	58.0018	74	1
1527866739.767486000	58.0047	255	0
1527866739.767766000	58.005	351	0
1527866739.767782000	58.005	74	1
1527866739.767962000	58.0051	112	0
1527866739.768213000	58.0054	112	1
1527866739.782261000	58.0194	74	0
1527866739.950054000	58.1872	400	1
1527866739.950100000	58.1873	279	1
1527866739.963895000	58.2011	74	0
1527866739.964093000	58.2013	74	0
1527866740.080715000	58.3179	283	0
1527866740.080819000	58.318	266	0
1527866740.080842000	58.318	74	1
1527866740.085097000	58.3223	187	0
1527866740.085236000	58.3224	299	0
1527866740.085259000	58.3224	74	1
1527866740.085453000	58.3226	112	0
1527866740.085720000	58.3229	112	1
1527866740.103112000	58.3403	74	0
1527866740.418999000	58.6562	396	1
1527866740.419079000	58.6563	279	1
1527866740.432892000	58.6701	74	0
1527866740.433167000	58.6704	74	0
1527866740.553221000	58.7904	281	0
1527866740.553357000	58.7905	230	0
1527866740.553380000	58.7906	74	1
1527866740.556383000	58.7936	114	0
1527866740.557182000	58.7944	228	0
1527866740.557204000	58.7944	74	1
1527866740.557333000	58.7945	112	0
1527866740.557701000	58.7949	112	1
1527866740.582178000	58.8194	74	0
1527866740.790381000	59.0276	395	1
1527866740.790436000	59.0276	276	1
1527866740.804237000	59.0414	74	0
1527866740.804390000	59.0416	74	0
1527866741.113760000	59.3509	283	0
1527866741.113865000	59.3511	203	0
1527866741.113889000	59.3511	74	1
1527866741.118233000	59.3554	229	0
1527866741.118361000	59.3555	123	0
1527866741.118382000	59.3556	74	1
1527866741.118589000	59.3558	112	0
1527866741.118801000	59.356	112	1
1527866741.132346000	59.3695	74	0
1527866742.107245000	60.3444	396	1
1527866742.107333000	60.3445	279	1
1527866742.120565000	60.3578	74	0
1527866742.120806000	60.358	74	0
1527866742.260168000	60.4974	281	0
1527866742.260280000	60.4975	191	0
1527866742.260300000	60.4975	74	1
1527866742.263532000	60.5007	240	0
1527866742.263863000	60.501	330	0
1527866742.263880000	60.5011	74	1
1527866742.264079000	60.5013	112	0
1527866742.264442000	60.5016	112	1
1527866742.277915000	60.5151	74	0
1527866743.038011000	61.2752	396	1
1527866743.038087000	61.2753	276	1
1527866743.051444000	61.2886	74	0
1527866743.051565000	61.2888	74	0
1527866743.329719000	61.5669	283	0
1527866743.329898000	61.5671	197	0
1527866743.329925000	61.5671	74	1
1527866743.334131000	61.5713	200	0
1527866743.334337000	61.5715	270	0
1527866743.334360000	61.5715	74	1
1527866743.334549000	61.5717	112	0
1527866743.335019000	61.5722	112	1
1527866743.349842000	61.587	74	0
1527866743.477880000	61.7151	396	1
1527866743.477964000	61.7151	277	1
1527866743.491902000	61.7291	74	0
1527866743.492055000	61.7292	74	0
1527866743.611117000	61.8483	283	0
1527866743.611250000	61.8484	321	0
1527866743.611278000	61.8485	74	1
1527866743.614181000	61.8514	212	0
1527866743.614399000	61.8516	322	0
1527866743.614415000	61.8516	74	1
1527866743.614615000	61.8518	112	0
1527866743.614874000	61.8521	112	1
1527866743.632524000	61.8697	74	0
1527866743.968277000	62.2055	397	1
1527866743.968364000	62.2055	280	1
1527866743.982358000	62.2195	74	0
1527866743.982508000	62.2197	74	0
1527866744.099293000	62.3365	281	0
1527866744.099442000	62.3366	371	0
1527866744.099465000	62.3367	74	1
1527866744.103480000	62.3407	262	0
1527866744.104276000	62.3415	333	0
1527866744.104300000	62.3415	74	1
1527866744.104432000	62.3416	112	0
1527866744.104842000	62.342	112	1
1527866744.117890000	62.3551	74	0
1527866744.248622000	62.4858	395	1
1527866744.248674000	62.4859	277	1
1527866744.261961000	62.4991	74	0
1527866744.262115000	62.4993	74	0
1527866744.423368000	62.6606	281	0
1527866744.423479000	62.6607	366	0
1527866744.423503000	62.6607	74	1
1527866744.425770000	62.663	330	0
1527866744.426228000	62.6634	194	0
1527866744.426252000	62.6634	74	1
1527866744.426395000	62.6636	112	0
1527866744.426705000	62.6639	112	1
1527866744.443951000	62.6811	74	0
1527866744.686238000	62.9234	399	1
1527866744.686277000	62.9235	275	1
1527866744.699791000	62.937	74	0
1527866744.699942000	62.9371	74	0
1527866744.822524000	63.0597	284	0
1527866744.822713000	63.0599	296	0
1527866744.822730000	63.0599	74	1
1527866744.826178000	63.0634	137	0
1527866744.827111000	63.0643	251	0
1527866744.827136000	63.0643	74	1
1527866744.827272000	63.0645	112	0
1527866744.827636000	63.0648	112	1
1527866744.854076000	63.0913	74	0
1527866745.222946000	63.4601	397	1
1527866745.223002000	63.4602	275	1
1527866745.235860000	63.473	74	0
1527866745.236163000	63.4733	74	0
1527866745.356338000	63.5935	283	0
1527866745.356454000	63.5936	223	0
1527866745.356472000	63.5937	74	1
1527866745.359017000	63.5962	363	0
1527866745.359148000	63.5963	265	0
1527866745.359172000	63.5964	74	1
1527866745.359361000	63.5965	112	0
1527866745.359606000	63.5968	112	1
1527866745.375473000	63.6127	74	0
1527866745.463163000	63.7003	409	1
1527866745.463217000	63.7004	277	1
1527866745.476888000	63.7141	74	0
1527866745.477057000	63.7142	74	0
1527866745.598632000	63.8358	283	0
1527866745.598781000	63.836	417	0
1527866745.598806000	63.836	74	1
1527866745.600736000	63.8379	297	0
1527866745.600870000	63.8381	339	0
1527866745.600890000	63.8381	74	1
1527866745.601085000	63.8383	112	0
1527866745.601286000	63.8385	112	1
1527866745.614958000	63.8521	74	0
1527866745.673009000	63.9102	1434	1
1527866745.673017000	63.9102	223	1
1527866745.673063000	63.9102	275	1
1527866745.688798000	63.926	74	0
1527866745.806109000	64.0433	281	0
1527866745.806268000	64.0435	278	0
1527866745.806286000	64.0435	74	1
1527866745.809288000	64.0465	194	0
1527866745.809423000	64.0466	308	0
1527866745.809446000	64.0466	74	1
1527866745.809891000	64.0471	112	0
1527866745.810042000	64.0472	112	1
1527866745.823472000	64.0607	74	0
1527866746.236237000	64.4734	400	1
1527866746.236317000	64.4735	277	1
1527866746.251382000	64.4886	74	0
1527866746.254791000	64.492	74	0
1527866746.373926000	64.6111	280	0
1527866746.374098000	64.6113	321	0
1527866746.374116000	64.6113	74	1
1527866746.376926000	64.6141	350	0
1527866746.377076000	64.6143	288	0
1527866746.377100000	64.6143	74	1
1527866746.377344000	64.6145	112	0
1527866746.377496000	64.6147	112	1
1527866746.392073000	64.6293	74	0
1527866746.604705000	64.8419	399	1
1527866746.604760000	64.8419	278	1
1527866746.618318000	64.8555	74	0
1527866746.618502000	64.8557	74	0
1527866746.751332000	64.9885	281	0
1527866746.751444000	64.9886	376	0
1527866746.751468000	64.9887	74	1
1527866746.754209000	64.9914	154	0
1527866746.754365000	64.9916	317	0
1527866746.754388000	64.9916	74	1
1527866746.754564000	64.9918	112	0
1527866746.754732000	64.9919	112	1
1527866746.772255000	65.0094	74	0
1527866747.034188000	65.2714	399	1
1527866747.034252000	65.2714	281	1
1527866747.047489000	65.2847	74	0
1527866747.047688000	65.2849	74	0
1527866747.166983000	65.4042	284	0
1527866747.167153000	65.4043	285	0
1527866747.167179000	65.4044	74	1
1527866747.169488000	65.4067	121	0
1527866747.169681000	65.4069	230	0
1527866747.169699000	65.4069	74	1
1527866747.169913000	65.4071	112	0
1527866747.170146000	65.4073	112	1
1527866747.185217000	65.4224	74	0
1527866747.675554000	65.9127	397	1
1527866747.675608000	65.9128	278	1
1527866747.688807000	65.926	74	0
1527866747.688965000	65.9262	74	0
1527866747.811344000	66.0485	281	0
1527866747.811527000	66.0487	240	0
1527866747.811566000	66.0488	74	1
1527866747.812979000	66.0502	118	0
1527866747.813126000	66.0503	326	0
1527866747.813145000	66.0503	74	1
1527866747.814011000	66.0512	112	0
1527866747.814387000	66.0516	112	1
1527866747.829170000	66.0664	74	0
1527866748.224181000	66.4614	396	1
1527866748.224226000	66.4614	275	1
1527866748.244152000	66.4813	74	0
1527866748.244305000	66.4815	74	0
1527866748.367184000	66.6044	281	0
1527866748.367322000	66.6045	411	0
1527866748.367345000	66.6045	74	1
1527866748.369738000	66.6069	197	0
1527866748.370169000	66.6074	304	0
1527866748.370193000	66.6074	74	1
1527866748.370324000	66.6075	112	0
1527866748.370717000	66.6079	112	1
1527866748.384406000	66.6216	74	0
1527866748.734484000	66.9717	396	1
1527866748.734570000	66.9718	275	1
1527866748.747169000	66.9844	74	0
1527866748.748254000	66.9854	74	0
1527866748.863074000	67.1003	284	0
1527866748.863200000	67.1004	293	0
1527866748.863223000	67.1004	74	1
1527866748.867090000	67.1043	246	0
1527866748.867290000	67.1045	116	0
1527866748.867307000	67.1045	74	1
1527866748.867509000	67.1047	112	0
1527866748.867755000	67.1049	112	1
1527866748.880901000	67.1181	74	0
1527866749.055799000	67.293	400	1
1527866749.055844000	67.293	276	1
1527866749.069364000	67.3066	74	0
1527866749.069551000	67.3067	74	0
1527866749.188402000	67.4256	284	0
1527866749.188515000	67.4257	283	0
1527866749.188538000	67.4257	74	1
1527866749.191795000	67.429	240	0
1527866749.191944000	67.4291	225	0
1527866749.191967000	67.4292	74	1
1527866749.192145000	67.4293	112	0
1527866749.192429000	67.4296	112	1
1527866749.211651000	67.4488	74	0
1527866749.495802000	67.733	401	1
1527866749.495913000	67.7331	279	1
1527866749.509121000	67.7463	74	0
1527866749.509306000	67.7465	74	0
1527866749.629993000	67.8672	281	0
1527866749.631049000	67.8682	339	0
1527866749.631079000	67.8683	74	1
1527866749.634684000	67.8719	269	0
1527866749.634801000	67.872	174	0
1527866749.634821000	67.872	74	1
1527866749.635034000	67.8722	112	0
1527866749.635280000	67.8725	112	1
1527866749.648876000	67.8861	74	0
1527866750.026798000	68.264	395	1
1527866750.026854000	68.264	276	1
1527866750.040480000	68.2777	74	0
1527866750.040632000	68.2778	74	0
1527866750.158783000	68.396	283	0
1527866750.158924000	68.3961	202	0
1527866750.158947000	68.3961	74	1
1527866750.162279000	68.3995	317	0
1527866750.162667000	68.3999	309	0
1527866750.162688000	68.3999	74	1
1527866750.162831000	68.4	112	0
1527866750.163203000	68.4004	112	1
1527866750.177344000	68.4145	74	0
1527866750.445284000	68.6825	399	1
1527866750.445339000	68.6825	275	1
1527866750.458491000	68.6957	74	0
1527866750.458678000	68.6959	74	0
1527866750.577686000	68.8149	281	0
1527866750.577859000	68.815	318	0
1527866750.577889000	68.8151	74	1
1527866750.582489000	68.8197	268	0
1527866750.582861000	68.82	251	0
1527866750.582881000	68.8201	74	1
1527866750.583069000	68.8203	112	0
1527866750.583399000	68.8206	112	1
1527866750.600510000	68.8377	74	0
1527866750.676412000	68.9136	407	1
1527866750.676497000	68.9137	276	1
1527866750.690904000	68.9281	74	0
1527866750.691083000	68.9283	74	0
1527866750.810442000	69.0476	281	0
1527866750.810574000	69.0478	199	0
1527866750.810601000	69.0478	74	1
1527866750.813840000	69.051	119	0
1527866750.813979000	69.0512	285	0
1527866750.814002000	69.0512	74	1
1527866750.814200000	69.0514	112	0
1527866750.814485000	69.0517	112	1
1527866750.828021000	69.0652	74	0
1527866751.366280000	69.6035	1434	1
1527866751.366290000	69.6035	223	1
1527866751.366335000	69.6035	279	1
1527866751.380957000	69.6181	74	0
1527866751.381159000	69.6183	74	0
1527866751.500829000	69.738	281	0
1527866751.500942000	69.7381	262	0
1527866751.500966000	69.7382	74	1
1527866751.504992000	69.7422	298	0
1527866751.505142000	69.7423	220	0
1527866751.505163000	69.7423	74	1
1527866751.505392000	69.7426	112	0
1527866751.505535000	69.7427	112	1
1527866751.519906000	69.7571	74	0
1527866751.589301000	69.8265	396	1
1527866751.589356000	69.8265	275	1
1527866751.602174000	69.8394	74	0
1527866751.602329000	69.8395	74	0
1527866751.722858000	69.96	281	0
1527866751.723011000	69.9602	393	0
1527866751.723034000	69.9602	74	1
1527866751.726880000	69.9641	192	0
1527866751.727022000	69.9642	289	0
1527866751.727045000	69.9642	74	1
1527866751.727234000	69.9644	112	0
1527866751.727462000	69.9646	112	1
1527866751.740646000	69.9778	74	0
1527866751.968461000	70.2056	395	1
1527866751.968539000	70.2057	275	1
1527866751.981776000	70.219	74	0
1527866751.981936000	70.2191	74	0
1527866752.100868000	70.3381	284	0
1527866752.100995000	70.3382	420	0
1527866752.101018000	70.3382	74	1
1527866752.104822000	70.342	345	0
1527866752.104967000	70.3422	150	0
1527866752.104993000	70.3422	74	1
1527866752.105170000	70.3424	112	0
1527866752.105404000	70.3426	112	1
1527866752.118791000	70.356	74	0
1527866752.281330000	70.5185	401	1
1527866752.281387000	70.5186	277	1
1527866752.295320000	70.5325	74	0
1527866752.295537000	70.5327	74	0
1527866752.413584000	70.6508	281	0
1527866752.413781000	70.651	206	0
1527866752.413803000	70.651	74	1
1527866752.415703000	70.6529	209	0
1527866752.416028000	70.6532	159	0
1527866752.416053000	70.6532	74	1
1527866752.416212000	70.6534	112	0
1527866752.416576000	70.6538	112	1
1527866752.431142000	70.6683	74	0
1527866752.660120000	70.8973	396	1
1527866752.660211000	70.8974	277	1
1527866752.673230000	70.9104	74	0
1527866752.673436000	70.9106	74	0
1527866752.794498000	71.0317	283	0
1527866752.794663000	71.0318	379	0
1527866752.794694000	71.0319	74	1
1527866752.797383000	71.0346	321	0
1527866752.797589000	71.0348	236	0
1527866752.797607000	71.0348	74	1
1527866752.797810000	71.035	112	0
1527866752.798248000	71.0354	112	1
1527866752.811951000	71.0491	74	0
1527866753.082507000	71.3197	397	1
1527866753.082552000	71.3197	276	1
1527866753.096114000	71.3333	74	0
1527866753.096306000	71.3335	74	0
1527866753.418255000	71.6554	283	0
1527866753.418523000	71.6557	280	0
1527866753.418546000	71.6557	74	1
1527866753.421136000	71.6583	151	0
1527866753.421271000	71.6585	148	0
1527866753.421295000	71.6585	74	1
1527866753.421514000	71.6587	112	0
1527866753.421716000	71.6589	112	1
1527866753.436215000	71.6734	74	0
1527866756.565577000	74.8028	396	1
1527866756.565663000	74.8028	275	1
1527866756.578905000	74.8161	74	0
1527866756.579129000	74.8163	74	0
1527866756.716318000	74.9535	281	0
1527866756.716453000	74.9536	296	0
1527866756.716478000	74.9537	74	1
1527866756.719032000	74.9562	154	0
1527866756.719170000	74.9564	316	0
1527866756.719187000	74.9564	74	1
1527866756.719388000	74.9566	112	0
1527866756.719586000	74.9568	112	1
1527866756.734031000	74.9712	74	0
1527866758.380543000	76.6177	400	1
1527866758.380617000	76.6178	281	1
1527866758.393705000	76.6309	74	0
1527866758.393909000	76.6311	74	0
1527866758.509228000	76.7464	283	0
1527866758.509483000	76.7467	264	0
1527866758.509511000	76.7467	74	1
1527866758.512318000	76.7495	190	0
1527866758.512684000	76.7499	357	0
1527866758.512702000	76.7499	74	1
1527866758.513159000	76.7503	112	0
1527866758.513319000	76.7505	112	1
1527866758.527498000	76.7647	74	0
1527866758.665528000	76.9027	399	1
1527866758.665604000	76.9028	284	1
1527866758.678462000	76.9156	74	0
1527866758.678711000	76.9159	74	0
1527866758.997271000	77.2345	283	0
1527866758.998162000	77.2353	339	0
1527866758.998180000	77.2354	74	1
1527866759.001362000	77.2385	230	0
1527866759.001603000	77.2388	127	0
1527866759.001617000	77.2388	74	1
1527866759.001818000	77.239	112	0
1527866759.002111000	77.2393	112	1
1527866759.017750000	77.2549	74	0
1527866759.138815000	77.376	400	1
1527866759.138870000	77.3761	288	1
1527866759.152203000	77.3894	74	0
1527866759.152405000	77.3896	74	0
1527866759.284766000	77.522	283	0
1527866759.284891000	77.5221	337	0
1527866759.284913000	77.5221	74	1
1527866759.289137000	77.5263	174	0
1527866759.289276000	77.5265	184	0
1527866759.289299000	77.5265	74	1
1527866759.289494000	77.5267	112	0
1527866759.289681000	77.5269	112	1
1527866759.302810000	77.54	74	0
1527866759.358728000	77.5959	401	1
1527866759.358785000	77.596	280	1
1527866759.371969000	77.6092	74	0
1527866759.372122000	77.6093	74	0
1527866759.489966000	77.7272	283	0
1527866759.490116000	77.7273	385	0
1527866759.490138000	77.7273	74	1
1527866759.492979000	77.7302	267	0
1527866759.493235000	77.7304	181	0
1527866759.493253000	77.7304	74	1
1527866759.493453000	77.7306	112	0
1527866759.493739000	77.7309	112	1
1527866759.508353000	77.7455	74	0
1527866759.679104000	77.9163	409	1
1527866759.679191000	77.9164	277	1
1527866759.692843000	77.93	74	0
1527866759.693002000	77.9302	74	0
1527866760.006072000	78.2433	281	0
1527866760.006215000	78.2434	176	0
1527866760.006243000	78.2434	74	1
1527866760.010853000	78.248	240	0
1527866760.011110000	78.2483	164	0
1527866760.011127000	78.2483	74	1
1527866760.011574000	78.2488	112	0
1527866760.011683000	78.2489	112	1
1527866760.025109000	78.2623	74	0
1527866760.140540000	78.3777	1434	1
1527866760.140550000	78.3777	222	1
1527866760.140621000	78.3778	284	1
1527866760.155362000	78.3925	74	0
1527866760.155566000	78.3928	74	0
1527866760.469143000	78.7063	283	0
1527866760.469350000	78.7065	401	0
1527866760.469374000	78.7066	74	1
1527866760.472883000	78.7101	251	0
1527866760.473277000	78.7105	315	0
1527866760.473305000	78.7105	74	1
1527866760.473427000	78.7106	112	0
1527866760.473990000	78.7112	112	1
1527866760.486990000	78.7242	74	0
1527866760.650988000	78.8882	399	1
1527866760.651075000	78.8883	285	1
1527866760.665138000	78.9023	74	0
1527866760.665326000	78.9025	74	0
1527866760.789771000	79.027	281	0
1527866760.789883000	79.0271	254	0
1527866760.789908000	79.0271	74	1
1527866760.791293000	79.0285	204	0
1527866760.791473000	79.0287	111	0
1527866760.791498000	79.0287	74	1
1527866760.791718000	79.0289	112	0
1527866760.792155000	79.0293	112	1
1527866760.808826000	79.046	74	0
1527866761.059843000	79.297	396	1
1527866761.059926000	79.2971	284	1
1527866761.073675000	79.3109	74	0
[truncated: 28 more rows]
