# Supplementary material for: Method for multi-task learning fusion network traffic classification to address small sample labels
Source: Sci Rep. 2024 Jan 30;14:2518. doi: 10.1038/s41598-024-51933-8 (PMC10827795; doi:10.1038/s41598-024-51933-8)
Supplement: Supplementary file 2 — Supplementary Information 2. [file 41598_2024_51933_MOESM2_ESM.zip › QUIC Dataset/QUIC Dataset/pretraining/Google Doc/GoogleDoc-108.txt]

1527773884.423659000	0	275	1
1527773884.444895000	0.0212359	67	0
1527773885.061154000	0.637495	309	0
1527773885.061481000	0.637822	1392	0
1527773885.061767000	0.638108	1392	0
1527773885.061845000	0.638186	1392	0
1527773885.061848000	0.638189	160	0
1527773885.062113000	0.638454	1392	0
1527773885.062179000	0.63852	1392	0
1527773885.062397000	0.638738	1392	0
1527773885.062549000	0.63889	816	0
1527773885.063643000	0.639984	107	1
1527773885.063711000	0.640052	1392	0
1527773885.064029000	0.64037	1392	0
1527773885.064103000	0.640444	674	0
1527773885.064928000	0.641269	1392	0
1527773885.065251000	0.641592	1392	0
1527773885.065564000	0.641905	1392	0
1527773885.065566000	0.641907	168	0
1527773885.065657000	0.641998	64	0
1527773885.066615000	0.642956	101	1
1527773885.078351000	0.654692	1169	0
1527773885.081644000	0.657985	80	1
1527773885.128091000	0.704432	1392	0
1527773885.128300000	0.704641	1392	0
1527773885.128610000	0.704951	1392	0
1527773885.128612000	0.704953	178	0
1527773885.128960000	0.705301	1392	0
1527773885.129117000	0.705458	1392	0
1527773885.129410000	0.705751	1392	0
1527773885.129412000	0.705753	153	0
1527773885.129766000	0.706107	1392	0
1527773885.130064000	0.706405	1392	0
1527773885.130162000	0.706503	107	1
1527773885.130492000	0.706833	1392	0
1527773885.130495000	0.706836	160	0
1527773885.130721000	0.707062	1392	0
1527773885.131024000	0.707365	1392	0
1527773885.131026000	0.707367	290	0
1527773885.132625000	0.708966	92	1
1527773885.132653000	0.708994	1392	0
1527773885.132655000	0.708996	148	0
1527773885.135714000	0.712055	83	1
1527773885.136115000	0.712456	1392	0
1527773885.136399000	0.71274	1392	0
1527773885.136524000	0.712865	1392	0
1527773885.136527000	0.712868	168	0
1527773885.136600000	0.712941	64	0
1527773885.138131000	0.714472	1392	0
1527773885.138134000	0.714475	131	0
1527773885.140536000	0.716877	1392	0
1527773885.140809000	0.71715	1392	0
1527773885.141123000	0.717464	1392	0
1527773885.141370000	0.717711	168	0
1527773885.141445000	0.717786	64	0
1527773885.142430000	0.718771	92	1
1527773885.143155000	0.719496	772	0
1527773885.145699000	0.72204	98	1
1527773885.146468000	0.722809	1392	0
1527773885.146741000	0.723082	1392	0
1527773885.147050000	0.723391	1392	0
1527773885.147052000	0.723393	168	0
1527773885.147167000	0.723508	652	0
1527773885.147241000	0.723582	160	0
1527773885.155892000	0.732233	98	1
1527773885.481125000	1.05747	899	1
1527773885.481207000	1.05755	1392	1
1527773885.481233000	1.05757	896	1
1527773885.486972000	1.06331	312	1
1527773885.501271000	1.07761	67	0
1527773885.508067000	1.08441	67	0
1527773885.599872000	1.17621	376	0
1527773885.602667000	1.17901	86	1
1527773885.603163000	1.1795	60	0
1527773885.605641000	1.18198	80	1
1527773885.639828000	1.21617	268	0
1527773885.640160000	1.2165	1392	0
1527773885.640438000	1.21678	1392	0
1527773885.640749000	1.21709	1392	0
1527773885.640751000	1.21709	160	0
1527773885.641123000	1.21746	1392	0
1527773885.641406000	1.21775	1392	0
1527773885.641603000	1.21794	1051	0
1527773885.642578000	1.21892	72	0
1527773885.642684000	1.21902	101	1
1527773885.643030000	1.21937	221	0
1527773885.645662000	1.222	83	1
1527773886.689950000	2.26629	196	1
1527773886.713857000	2.2902	67	0
1527773887.057610000	2.63395	349	1
1527773887.078118000	2.65446	67	0
1527773887.095640000	2.67198	282	0
1527773887.095756000	2.6721	469	0
1527773887.098759000	2.6751	89	1
1527773887.277962000	2.8543	397	0
1527773887.278053000	2.85439	1094	0
1527773887.278056000	2.8544	72	0
1527773887.278057000	2.8544	143	0
1527773887.280782000	2.85712	89	1
1527773887.297606000	2.87395	397	0
1527773887.299425000	2.87577	363	1
1527773887.299503000	2.87584	124	1
1527773887.319062000	2.8954	67	0
1527773887.319373000	2.89571	135	1
1527773887.319422000	2.89576	170	1
1527773887.340313000	2.91665	67	0
1527773887.373838000	2.95018	1392	0
1527773887.374073000	2.95041	1392	0
1527773887.374404000	2.95074	1392	0
1527773887.374478000	2.95082	528	0
1527773887.374480000	2.95082	72	0
1527773887.374550000	2.95089	89	0
1527773887.376769000	2.95311	101	1
1527773887.455085000	3.03143	644	0
1527773887.455088000	3.03143	72	0
1527773887.455211000	3.03155	275	0
1527773887.457786000	3.03413	86	1
1527773888.188125000	3.76447	385	1
1527773888.208946000	3.78529	67	0
1527773888.459055000	4.0354	1392	1
1527773888.459103000	4.03544	1392	1
1527773888.459144000	4.03549	262	1
1527773888.459209000	4.03555	823	1
1527773888.481925000	4.05827	67	0
1527773888.531237000	4.10758	464	0
1527773888.531345000	4.10769	188	0
1527773888.533850000	4.11019	89	1
1527773888.539598000	4.11594	233	0
1527773888.539928000	4.11627	1392	0
1527773888.540098000	4.11644	975	0
1527773888.540867000	4.11721	72	0
1527773888.541357000	4.1177	244	0
1527773888.542838000	4.11918	92	1
1527773888.874435000	4.45078	751	1
1527773888.874521000	4.45086	1392	1
1527773888.874548000	4.45089	1392	1
1527773888.874589000	4.45093	945	1
1527773888.895231000	4.47157	67	0
1527773889.260229000	4.83657	377	0
1527773889.262884000	4.83922	83	1
1527773889.263241000	4.83958	60	0
1527773889.265861000	4.8422	80	1
1527773890.167677000	5.74402	312	1
1527773890.167764000	5.7441	1392	1
1527773890.167791000	5.74413	968	1
1527773890.170695000	5.74704	206	1
1527773890.170788000	5.74713	1392	1
1527773890.170816000	5.74716	1392	1
1527773890.170863000	5.7472	1392	1
1527773890.170900000	5.74724	1392	1
1527773890.170935000	5.74728	1392	1
1527773890.170972000	5.74731	1392	1
1527773890.171022000	5.74736	1392	1
1527773890.171055000	5.7474	1392	1
1527773890.171094000	5.74743	1392	1
1527773890.171145000	5.74749	1392	1
1527773890.171171000	5.74751	1392	1
1527773890.173091000	5.74943	1392	1
1527773890.173123000	5.74946	514	1
1527773890.189869000	5.76621	67	0
1527773890.191944000	5.76828	81	1
1527773890.192420000	5.76876	67	0
1527773890.195982000	5.77232	67	0
1527773890.197672000	5.77401	253	1
1527773890.205632000	5.78197	74	0
1527773890.209029000	5.78537	80	1
1527773890.209074000	5.78541	67	0
1527773890.218822000	5.79516	67	0
1527773890.379756000	5.9561	555	0
1527773890.379871000	5.95621	286	0
1527773890.379873000	5.95621	149	0
1527773890.381547000	5.95789	109	1
1527773890.389027000	5.96537	232	1
1527773890.404234000	5.98057	67	0
1527773890.410107000	5.98645	67	0
1527773890.493094000	6.06943	395	0
1527773890.495537000	6.07188	60	0
1527773890.496308000	6.07265	89	1
1527773890.727404000	6.30375	882	0
1527773890.728104000	6.30445	1392	0
1527773890.728174000	6.30451	1392	0
1527773890.728410000	6.30475	1392	0
1527773890.728477000	6.30482	1392	0
1527773890.728698000	6.30504	1392	0
1527773890.728700000	6.30504	102	0
1527773890.730119000	6.30646	98	1
1527773890.731218000	6.30756	1392	0
1527773890.731322000	6.30766	1392	0
1527773890.731501000	6.30784	1392	0
1527773890.731504000	6.30784	168	0
1527773890.731593000	6.30793	1198	0
1527773890.734193000	6.31053	92	1
1527773890.745505000	6.32185	1392	0
1527773890.745741000	6.32208	1392	0
1527773890.746049000	6.32239	1392	0
1527773890.746051000	6.32239	168	0
1527773890.746129000	6.32247	64	0
1527773890.748118000	6.32446	92	1
1527773890.769325000	6.34567	1392	0
1527773890.769429000	6.34577	725	0
1527773890.770725000	6.34707	1392	0
1527773890.771022000	6.34736	1392	0
1527773890.771319000	6.34766	1392	0
1527773890.771321000	6.34766	160	0
1527773890.771667000	6.34801	1392	0
1527773890.771737000	6.34808	1392	0
1527773890.771979000	6.34832	1392	0
1527773890.771981000	6.34832	160	0
1527773890.772054000	6.34839	1392	0
1527773890.772057000	6.3484	347	0
1527773890.773288000	6.34963	1392	0
1527773890.773580000	6.34992	1392	0
1527773890.773881000	6.35022	1392	0
1527773890.773884000	6.35022	168	0
1527773890.773957000	6.3503	64	0
1527773890.775126000	6.35147	1392	0
1527773890.775130000	6.35147	164	0
1527773890.777058000	6.3534	107	1
1527773890.777440000	6.35378	1392	0
1527773890.777713000	6.35405	107	1
1527773890.777740000	6.35408	1392	0
1527773890.778096000	6.35444	1392	0
1527773890.778099000	6.35444	168	0
1527773890.778357000	6.3547	1180	0
1527773890.780088000	6.35643	80	1
1527773890.781711000	6.35805	1392	0
1527773890.781982000	6.35832	1392	0
1527773890.782812000	6.35915	1392	0
1527773890.782814000	6.35915	168	0
1527773890.782895000	6.35924	945	0
1527773890.782962000	6.3593	1392	0
1527773890.783131000	6.35947	92	1
1527773890.783200000	6.35954	1281	0
1527773890.783270000	6.35961	729	0
1527773890.784395000	6.36074	1392	0
1527773890.784465000	6.36081	1310	0
1527773890.785822000	6.36216	1392	0
1527773890.786033000	6.36237	1392	0
1527773890.786036000	6.36238	324	0
1527773890.786093000	6.36243	104	1
1527773890.786109000	6.36245	72	0
1527773890.786528000	6.36287	242	0
1527773890.789116000	6.36546	89	1
1527773892.114817000	7.69116	289	1
1527773892.114896000	7.69124	124	1
1527773892.136144000	7.71248	67	0
1527773892.192172000	7.76851	1392	0
1527773892.192390000	7.76873	1392	0
1527773892.192699000	7.76904	1392	0
1527773892.192775000	7.76912	597	0
1527773892.192776000	7.76912	72	0
1527773892.192846000	7.76919	247	0
1527773892.195299000	7.77164	98	1
1527773893.232822000	8.80916	360	1
1527773893.232904000	8.80924	274	1
1527773893.235321000	8.81166	284	1
1527773893.235412000	8.81175	1392	1
1527773893.235454000	8.81179	1392	1
1527773893.235488000	8.81183	959	1
1527773893.253168000	8.82951	67	0
1527773893.259413000	8.83575	67	0
1527773893.290106000	8.86645	381	1
1527773893.310572000	8.88691	67	0
1527773893.390881000	8.96722	384	0
1527773893.393272000	8.96961	83	1
1527773893.396386000	8.97273	60	0
1527773893.399276000	8.97562	80	1
1527773893.450553000	9.02689	264	0
1527773893.450667000	9.02701	83	0
1527773893.453288000	9.02963	83	1
1527773893.455893000	9.03223	69	0
1527773893.458260000	9.0346	80	1
1527773893.494777000	9.07112	1392	1
1527773893.494822000	9.07116	1392	1
1527773893.494859000	9.0712	261	1
1527773893.494931000	9.07127	823	1
1527773893.512861000	9.0892	80	0
1527773893.515308000	9.09165	80	1
1527773893.519538000	9.09588	67	0
1527773893.540172000	9.11651	444	0
1527773893.540288000	9.11663	160	0
1527773893.543281000	9.11962	86	1
1527773893.633936000	9.21028	312	0
1527773893.634339000	9.21068	1380	0
1527773893.635173000	9.21151	493	0
1527773893.636287000	9.21263	86	1
1527773893.636573000	9.21291	572	0
1527773893.637920000	9.21426	615	0
1527773893.639270000	9.21561	83	1
1527773893.639680000	9.21602	447	0
1527773893.641799000	9.21814	677	0
1527773893.642243000	9.21858	83	1
1527773893.643162000	9.2195	464	0
1527773893.644849000	9.22119	815	0
1527773893.645752000	9.22209	629	0
1527773893.646244000	9.22258	86	1
1527773893.647008000	9.22335	499	0
1527773893.648364000	9.2247	419	0
1527773893.649243000	9.22558	83	1
1527773893.649771000	9.22611	681	0
1527773893.650822000	9.22716	596	0
1527773893.652107000	9.22845	538	0
1527773893.652272000	9.22861	86	1
1527773893.653748000	9.23009	634	0
1527773893.654651000	9.23099	563	0
1527773893.656206000	9.23255	669	0
1527773893.656253000	9.23259	83	1
1527773893.659246000	9.23559	80	1
1527773893.661699000	9.23804	82	0
1527773893.664244000	9.24058	80	1
1527773893.675780000	9.25212	102	0
1527773893.678286000	9.25463	80	1
1527773894.095036000	9.67138	971	1
1527773894.095115000	9.67146	89	1
1527773894.116715000	9.69306	67	0
1527773894.149206000	9.72555	284	1
1527773894.149578000	9.72592	459	1
1527773894.149623000	9.72596	67	1
1527773894.168788000	9.74513	67	0
1527773894.182314000	9.75865	67	0
1527773894.208041000	9.78438	278	0
1527773894.208043000	9.78438	131	0
1527773894.211320000	9.78766	92	1
1527773894.212570000	9.78891	72	0
1527773894.212650000	9.78899	287	0
1527773894.215320000	9.79166	83	1
1527773894.717365000	10.2937	255	0
1527773894.717478000	10.2938	121	0
1527773894.717480000	10.2938	287	0
1527773894.717481000	10.2938	83	0
1527773894.720356000	10.2967	89	1
1527773894.720987000	10.2973	72	0
1527773894.721392000	10.2977	72	0
1527773894.721442000	10.2978	179	0
1527773894.721878000	10.2982	262	0
1527773894.723339000	10.2997	89	1
1527773894.814284000	10.3906	466	1
1527773894.814381000	10.3907	74	1
1527773894.835293000	10.4116	67	0
1527773894.924344000	10.5007	219	0
1527773894.924466000	10.5008	347	0
1527773894.927357000	10.5037	86	1
1527773894.928505000	10.5048	197	0
1527773894.931362000	10.5077	80	1
1527773895.429452000	11.0058	375	1
1527773895.429536000	11.0059	235	1
1527773895.453228000	11.0296	67	0
1527773895.457771000	11.0341	67	0
1527773896.142827000	11.7192	373	1
1527773896.142958000	11.7193	1392	1
1527773896.142985000	11.7193	1392	1
1527773896.143026000	11.7194	1392	1
1527773896.143062000	11.7194	1392	1
1527773896.143119000	11.7195	1392	1
1527773896.143143000	11.7195	1392	1
1527773896.143182000	11.7195	1392	1
1527773896.143238000	11.7196	1392	1
1527773896.143276000	11.7196	1392	1
1527773896.143309000	11.7197	1392	1
1527773896.143348000	11.7197	1392	1
1527773896.143398000	11.7197	1392	1
1527773896.143424000	11.7198	1392	1
1527773896.143472000	11.7198	1392	1
1527773896.143497000	11.7198	1392	1
1527773896.145420000	11.7218	1392	1
1527773896.145464000	11.7218	1392	1
1527773896.145521000	11.7219	1392	1
1527773896.145548000	11.7219	1392	1
1527773896.145597000	11.7219	1392	1
1527773896.145644000	11.722	1392	1
1527773896.145670000	11.722	1392	1
1527773896.147470000	11.7238	1392	1
1527773896.147542000	11.7239	1392	1
1527773896.147582000	11.7239	1392	1
1527773896.147638000	11.724	1392	1
1527773896.147669000	11.724	1392	1
1527773896.147710000	11.7241	1392	1
1527773896.147760000	11.7241	1392	1
1527773896.147785000	11.7241	1392	1
1527773896.149437000	11.7258	1392	1
1527773896.149477000	11.7258	1392	1
1527773896.149518000	11.7259	1392	1
1527773896.149554000	11.7259	246	1
1527773896.162157000	11.7385	67	0
1527773896.165044000	11.7414	67	0
1527773896.167135000	11.7435	80	0
1527773896.168684000	11.745	67	0
1527773896.169440000	11.7458	89	1
1527773896.448141000	12.0245	236	0
1527773896.448143000	12.0245	126	0
1527773896.451524000	12.0279	83	1
1527773896.452151000	12.0285	72	0
1527773896.452227000	12.0286	307	0
1527773896.454430000	12.0308	83	1
1527773896.490470000	12.0668	341	1
1527773896.491132000	12.0675	276	1
1527773896.511516000	12.0879	67	0
1527773896.522040000	12.0984	357	1
1527773896.542032000	12.1184	67	0
1527773896.577721000	12.1541	321	1
1527773896.577811000	12.1542	235	1
1527773896.591530000	12.1679	352	0
1527773896.594469000	12.1708	80	1
1527773896.597888000	12.1742	70	0
1527773896.600467000	12.1768	80	1
1527773896.602469000	12.1788	67	0
1527773896.609509000	12.1858	262	0
1527773896.609648000	12.186	259	0
1527773896.612473000	12.1888	86	1
1527773896.614644000	12.191	72	0
1527773896.614769000	12.1911	200	0
1527773896.618514000	12.1949	83	1
1527773896.643421000	12.2198	222	0
1527773896.643542000	12.2199	98	0
1527773896.646473000	12.2228	83	1
1527773896.655411000	12.2318	72	0
1527773896.655527000	12.2319	71	0
1527773896.658462000	12.2348	83	1
1527773896.728734000	12.3051	550	0
1527773896.729284000	12.3056	781	0
1527773896.731365000	12.3077	72	0
1527773896.731455000	12.3078	97	0
1527773896.731521000	12.3079	83	1
1527773896.734474000	12.3108	83	1
1527773896.989723000	12.5661	223	0
1527773896.989725000	12.5661	126	0
1527773896.993818000	12.5702	72	0
1527773896.993903000	12.5702	281	0
1527773897.001548000	12.5779	89	1
1527773898.163625000	13.74	372	1
1527773898.163711000	13.7401	468	1
1527773898.187420000	13.7638	67	0
1527773898.748180000	14.3245	239	0
1527773898.748183000	14.3245	126	0
1527773898.750781000	14.3271	86	1
1527773898.753486000	14.3298	72	0
1527773898.753742000	14.3301	144	0
1527773898.755766000	14.3321	83	1
1527773898.975311000	14.5517	373	1
1527773898.975375000	14.5517	236	1
1527773899.007496000	14.5838	67	0
1527773899.133853000	14.7102	406	1
1527773899.133950000	14.7103	1392	1
1527773899.133977000	14.7103	1392	1
1527773899.134014000	14.7104	1392	1
1527773899.134045000	14.7104	1392	1
1527773899.134081000	14.7104	1015	1
1527773899.156946000	14.7333	67	0
1527773899.157161000	14.7335	382	0
1527773899.157252000	14.7336	136	0
1527773899.159832000	14.7362	89	1
1527773899.160331000	14.7367	82	0
1527773899.160420000	14.7368	128	0
1527773899.162831000	14.7392	83	1
1527773899.262948000	14.8393	851	1
1527773899.263044000	14.8394	233	1
1527773899.283642000	14.86	67	0
1527773899.548796000	15.1251	355	0
1527773899.551795000	15.1281	83	1
1527773899.554670000	15.131	60	0
1527773899.557857000	15.1342	80	1
1527773899.677604000	15.2539	331	0
1527773899.677904000	15.2542	126	0
1527773899.680919000	15.2573	83	1
1527773899.683778000	15.2601	72	0
1527773899.683864000	15.2602	75	0
1527773899.687798000	15.2641	83	1
1527773899.752351000	15.3287	967	1
1527773899.752445000	15.3288	240	1
1527773899.773109000	15.3494	67	0
1527773899.887703000	15.464	215	0
1527773899.888005000	15.4643	126	0
1527773899.890896000	15.4672	86	1
1527773899.892129000	15.4685	72	0
1527773899.892207000	15.4685	223	0
1527773899.894834000	15.4712	83	1
1527773900.034217000	15.6106	369	1
1527773900.034279000	15.6106	235	1
1527773900.053989000	15.6303	67	0
1527773900.170066000	15.7464	237	0
1527773900.170068000	15.7464	126	0
1527773900.172904000	15.7492	86	1
1527773900.175107000	15.7514	72	0
1527773900.175220000	15.7516	225	0
1527773900.177903000	15.7542	83	1
1527773900.333452000	15.9098	368	1
1527773900.333531000	15.9099	233	1
1527773900.353880000	15.9302	67	0
1527773900.478889000	16.0552	212	0
1527773900.478989000	16.0553	126	0
1527773900.481917000	16.0583	86	1
1527773900.483983000	16.0603	72	0
1527773900.484078000	16.0604	313	0
1527773900.486920000	16.0633	83	1
1527773900.543025000	16.1194	368	1
1527773900.543124000	16.1195	233	1
1527773900.563414000	16.1398	67	0
1527773900.678838000	16.2552	215	0
1527773900.678840000	16.2552	128	0
1527773900.681924000	16.2583	86	1
1527773900.683275000	16.2596	72	0
1527773900.683277000	16.2596	240	0
1527773900.685864000	16.2622	83	1
1527773900.834291000	16.4106	370	1
1527773900.834350000	16.4107	236	1
1527773900.853279000	16.4296	67	0
1527773901.007698000	16.584	260	0
1527773901.007701000	16.584	128	0
1527773901.010950000	16.5873	86	1
1527773901.015893000	16.5922	72	0
1527773901.016048000	16.5924	222	0
1527773901.018959000	16.5953	83	1
1527773901.273246000	16.8496	371	1
1527773901.273327000	16.8497	238	1
1527773901.292916000	16.8693	67	0
1527773901.655688000	17.232	239	0
1527773901.655790000	17.2321	128	0
1527773901.658991000	17.2353	86	1
1527773901.659858000	17.2362	72	0
1527773901.660096000	17.2364	256	0
1527773901.662989000	17.2393	83	1
1527773901.742233000	17.3186	370	1
1527773901.742293000	17.3186	238	1
1527773901.762256000	17.3386	67	0
1527773902.122473000	17.6988	239	0
1527773902.122785000	17.6991	128	0
1527773902.124937000	17.7013	86	1
1527773902.126249000	17.7026	72	0
1527773902.126718000	17.7031	299	0
1527773902.129008000	17.7053	83	1
1527773902.275009000	17.8513	374	1
1527773902.275108000	17.8514	235	1
1527773902.294921000	17.8713	67	0
1527773902.299095000	17.8754	67	0
1527773902.669446000	18.2458	213	0
1527773902.669448000	18.2458	128	0
1527773902.672060000	18.2484	89	1
1527773902.673625000	18.25	72	0
1527773902.674041000	18.2504	288	0
1527773902.676032000	18.2524	83	1
1527773902.723162000	18.2995	371	1
1527773902.723231000	18.2996	237	1
1527773902.740664000	18.317	67	0
1527773902.744371000	18.3207	67	0
1527773903.106264000	18.6826	240	0
1527773903.106266000	18.6826	128	0
1527773903.109071000	18.6854	89	1
1527773903.111305000	18.6876	72	0
1527773903.111802000	18.6881	212	0
1527773903.114060000	18.6904	83	1
1527773903.214183000	18.7905	367	1
1527773903.214242000	18.7906	235	1
1527773903.234409000	18.8108	67	0
1527773903.619057000	19.1954	215	0
1527773903.619171000	19.1955	128	0
1527773903.622095000	19.1984	86	1
1527773903.624427000	19.2008	72	0
1527773903.624429000	19.2008	297	0
1527773903.627082000	19.2034	83	1
1527773903.693481000	19.2698	370	1
1527773903.693541000	19.2699	235	1
1527773903.713201000	19.2895	67	0
1527773903.719760000	19.2961	67	0
1527773903.832542000	19.4089	215	0
1527773903.832545000	19.4089	128	0
1527773903.835105000	19.4114	89	1
1527773903.837057000	19.4134	72	0
1527773903.837485000	19.4138	109	0
1527773903.840092000	19.4164	83	1
1527773907.220365000	22.7967	969	1
1527773907.220455000	22.7968	235	1
1527773907.240707000	22.817	67	0
1527773907.626228000	23.2026	372	0
1527773907.626231000	23.2026	128	0
1527773907.629034000	23.2054	86	1
1527773907.630502000	23.2068	72	0
1527773907.631222000	23.2076	249	0
1527773907.633022000	23.2094	83	1
1527773907.646410000	23.2228	967	1
1527773907.646488000	23.2228	236	1
1527773907.668315000	23.2447	67	0
1527773907.672044000	23.2484	67	0
1527773908.031405000	23.6077	215	0
1527773908.031408000	23.6077	128	0
1527773908.034315000	23.6107	89	1
1527773908.035623000	23.612	72	0
1527773908.036026000	23.6124	124	0
1527773908.038111000	23.6145	83	1
1527773908.108344000	23.6847	372	1
1527773908.108441000	23.6848	239	1
1527773908.127221000	23.7036	67	0
1527773908.293124000	23.8695	239	0
1527773908.293265000	23.8696	128	0
1527773908.296070000	23.8724	86	1
1527773908.297618000	23.874	72	0
1527773908.297619000	23.874	267	0
1527773908.300061000	23.8764	83	1
1527773908.366461000	23.9428	373	1
1527773908.366543000	23.9429	240	1
1527773908.386782000	23.9631	67	0
1527773908.724478000	24.3008	321	0
1527773908.724480000	24.3008	128	0
1527773908.727159000	24.3035	86	1
1527773908.729399000	24.3057	72	0
1527773908.729484000	24.3058	317	0
1527773908.732155000	24.3085	83	1
1527773908.848033000	24.4244	373	1
1527773908.848134000	24.4245	241	1
1527773908.867802000	24.4441	67	0
1527773909.241649000	24.818	239	0
1527773909.241652000	24.818	128	0
1527773909.244200000	24.8205	86	1
1527773909.245787000	24.8221	72	0
1527773909.246233000	24.8226	285	0
1527773909.248149000	24.8245	83	1
1527773909.332555000	24.9089	369	1
1527773909.332617000	24.909	235	1
1527773909.351767000	24.9281	67	0
1527773909.468487000	25.0448	215	0
1527773909.468489000	25.0448	128	0
1527773909.471125000	25.0475	86	1
1527773909.475517000	25.0519	72	0
1527773909.475745000	25.0521	121	0
1527773909.478139000	25.0545	83	1
1527773909.793435000	25.3698	369	1
1527773909.793525000	25.3699	237	1
1527773909.815684000	25.392	67	0
1527773909.917646000	25.494	213	0
1527773909.917649000	25.494	128	0
1527773909.920231000	25.4966	86	1
1527773909.923922000	25.5003	72	0
1527773909.923924000	25.5003	134	0
1527773909.926217000	25.5026	83	1
1527773910.142600000	25.7189	368	1
1527773910.142694000	25.719	237	1
1527773910.163322000	25.7397	67	0
1527773910.269343000	25.8457	236	0
1527773910.269345000	25.8457	128	0
1527773910.272256000	25.8486	86	1
1527773910.272791000	25.8491	72	0
1527773910.273142000	25.8495	308	0
1527773910.275179000	25.8515	83	1
1527773910.404786000	25.9811	367	1
1527773910.404880000	25.9812	237	1
1527773910.424631000	26.001	67	0
1527773910.516741000	26.0931	263	0
1527773910.516923000	26.0933	128	0
1527773910.520218000	26.0966	86	1
1527773910.522235000	26.0986	72	0
1527773910.522327000	26.0987	245	0
1527773910.525269000	26.1016	83	1
1527773910.714074000	26.2904	370	1
1527773910.714132000	26.2905	236	1
1527773910.733825000	26.3102	67	0
1527773910.739852000	26.3162	67	0
1527773910.836806000	26.4131	215	0
1527773910.836919000	26.4133	128	0
1527773910.839199000	26.4155	89	1
1527773910.840954000	26.4173	72	0
1527773910.841025000	26.4174	72	0
1527773910.843183000	26.4195	83	1
1527773910.997822000	26.5742	373	1
1527773910.997884000	26.5742	238	1
1527773911.017231000	26.5936	67	0
1527773911.191464000	26.7678	239	0
1527773911.191466000	26.7678	128	0
1527773911.194312000	26.7707	86	1
1527773911.195732000	26.7721	72	0
1527773911.196633000	26.773	264	0
1527773911.198297000	26.7746	83	1
1527773912.193889000	27.7702	370	1
1527773912.193972000	27.7703	236	1
1527773912.215123000	27.7915	67	0
1527773912.334642000	27.911	239	0
1527773912.334645000	27.911	128	0
1527773912.337311000	27.9137	86	1
1527773912.339400000	27.9157	72	0
1527773912.339402000	27.9157	120	0
1527773912.342353000	27.9187	83	1
1527773912.415393000	27.9917	972	1
1527773912.415454000	27.9918	237	1
1527773912.435842000	28.0122	67	0
1527773912.553903000	28.1302	220	0
1527773912.553905000	28.1302	128	0
1527773912.557381000	28.1337	86	1
1527773912.560116000	28.1365	72	0
1527773912.560286000	28.1366	69	0
1527773912.563368000	28.1397	83	1
1527773912.643533000	28.2199	968	1
1527773912.643622000	28.22	236	1
1527773912.663547000	28.2399	67	0
1527773913.044056000	28.6204	239	0
1527773913.044058000	28.6204	128	0
1527773913.047450000	28.6238	86	1
1527773913.049474000	28.6258	72	0
1527773913.049475000	28.6258	253	0
1527773913.052387000	28.6287	83	1
1527773913.217902000	28.7942	370	1
1527773913.217998000	28.7943	236	1
1527773913.238305000	28.8146	67	0
1527773913.361068000	28.9374	238	0
1527773913.361181000	28.9375	128	0
1527773913.364429000	28.9408	86	1
1527773913.365592000	28.9419	72	0
1527773913.365725000	28.9421	288	0
1527773913.368410000	28.9448	83	1
1527773917.576638000	33.153	369	1
1527773917.576729000	33.1531	236	1
1527773917.608197000	33.1845	67	0
1527773917.751019000	33.3274	350	0
1527773917.751021000	33.3274	128	0
1527773917.754034000	33.3304	86	1
1527773917.755118000	33.3315	72	0
1527773917.755194000	33.3315	77	0
1527773917.758023000	33.3344	83	1
1527773918.199154000	33.7755	374	1
1527773918.199254000	33.7756	240	1
1527773918.220075000	33.7964	67	0
1527773918.579202000	34.1555	239	0
1527773918.579204000	34.1555	128	0
1527773918.582041000	34.1584	86	1
1527773918.583202000	34.1595	72	0
1527773918.583205000	34.1595	208	0
1527773918.586122000	34.1625	83	1
1527773918.641165000	34.2175	370	1
1527773918.641231000	34.2176	238	1
1527773918.665225000	34.2416	67	0
1527773918.767362000	34.3437	322	0
1527773918.767465000	34.3438	128	0
1527773918.770049000	34.3464	86	1
1527773918.772063000	34.3484	72	0
1527773918.772483000	34.3488	230	0
1527773918.775039000	34.3514	83	1
1527773918.980579000	34.5569	370	1
1527773918.980672000	34.557	236	1
1527773919.000606000	34.5769	67	0
1527773919.125471000	34.7018	239	0
1527773919.125475000	34.7018	128	0
1527773919.128155000	34.7045	86	1
1527773919.130057000	34.7064	72	0
1527773919.130059000	34.7064	229	0
1527773919.133147000	34.7095	83	1
1527773919.288363000	34.8647	370	1
1527773919.288463000	34.8648	236	1
1527773919.308418000	34.8848	67	0
1527773919.413128000	34.9895	215	0
1527773919.413131000	34.9895	128	0
1527773919.416171000	34.9925	86	1
1527773919.417011000	34.9934	72	0
1527773919.417145000	34.9935	253	0
1527773919.420151000	34.9965	83	1
1527773919.780770000	35.3571	372	1
1527773919.780864000	35.3572	239	1
1527773919.800534000	35.3769	67	0
1527773919.805967000	35.3823	67	0
1527773920.173881000	35.7502	239	0
1527773920.173884000	35.7502	128	0
1527773920.177215000	35.7536	89	1
1527773920.178425000	35.7548	72	0
1527773920.178500000	35.7548	146	0
1527773920.181206000	35.7575	83	1
1527773920.248770000	35.8251	373	1
1527773920.248863000	35.8252	235	1
1527773920.268161000	35.8445	67	0
1527773920.273121000	35.8495	67	0
1527773920.643681000	36.22	212	0
1527773920.643781000	36.2201	128	0
1527773920.646239000	36.2226	89	1
1527773920.647986000	36.2243	72	0
1527773920.647987000	36.2243	100	0
1527773920.651214000	36.2276	83	1
1527773923.837783000	39.4141	350	1
1527773923.837889000	39.4142	1392	1
1527773923.837929000	39.4143	1392	1
1527773923.837963000	39.4143	1392	1
1527773923.838007000	39.4143	231	1
1527773923.858928000	39.4353	67	0
1527773924.037034000	39.6134	302	1
1527773924.037123000	39.6135	239	1
1527773924.056596000	39.6329	67	0
1527773924.211884000	39.7882	392	0
1527773924.215010000	39.7914	86	1
1527773924.217979000	39.7943	60	0
1527773924.221003000	39.7973	80	1
1527773924.440250000	40.0166	272	0
1527773924.440252000	40.0166	128	0
1527773924.443032000	40.0194	83	1
1527773924.444641000	40.021	72	0
1527773924.444722000	40.0211	292	0
1527773924.447029000	40.0234	83	1
1527773924.719726000	40.2961	373	1
1527773924.719831000	40.2962	238	1
1527773924.741640000	40.318	67	0
1527773925.118352000	40.6947	237	0
1527773925.118354000	40.6947	128	0
1527773925.121068000	40.6974	86	1
1527773925.123021000	40.6994	72	0
1527773925.123023000	40.6994	211	0
1527773925.126061000	40.7024	83	1
1527773925.161168000	40.7375	968	1
1527773925.161256000	40.7376	238	1
1527773925.180900000	40.7572	67	0
1527773925.446397000	41.0227	219	0
1527773925.446400000	41.0227	128	0
1527773925.449092000	41.0254	86	1
1527773925.450958000	41.0273	72	0
1527773925.450961000	41.0273	297	0
1527773925.454073000	41.0304	83	1
1527773931.856955000	47.4333	966	1
1527773931.857052000	47.4334	273	1
1527773931.879922000	47.4563	67	0
1527773932.004733000	47.5811	236	0
1527773932.004862000	47.5812	128	0
1527773932.007489000	47.5838	86	1
1527773932.009416000	47.5858	72	0
1527773932.009899000	47.5862	163	0
1527773932.012473000	47.5888	83	1
1527773932.394838000	47.9712	368	1
1527773932.394931000	47.9713	240	1
1527773932.414056000	47.9904	67	0
1527773932.521653000	48.098	262	0
1527773932.521656000	48.098	128	0
1527773932.524500000	48.1008	86	1
1527773932.525793000	48.1021	72	0
1527773932.525795000	48.1021	298	0
1527773932.528500000	48.1048	83	1
1527773932.839701000	48.416	370	1
1527773932.839799000	48.4161	240	1
1527773932.860182000	48.4365	67	0
1527773932.981953000	48.5583	326	0
1527773932.981955000	48.5583	128	0
1527773932.984520000	48.5609	86	1
1527773932.987673000	48.564	72	0
1527773932.987776000	48.5641	307	0
1527773932.990509000	48.5668	83	1
1527773933.155528000	48.7319	374	1
1527773933.155594000	48.7319	236	1
1527773933.176483000	48.7528	67	0
1527773933.185409000	48.7617	67	0
1527773933.344147000	48.9205	237	0
1527773933.344360000	48.9207	128	0
1527773933.347558000	48.9239	89	1
1527773933.348978000	48.9253	72	0
1527773933.348980000	48.9253	111	0
1527773933.351482000	48.9278	83	1
1527773933.726475000	49.3028	372	1
1527773933.726564000	49.3029	237	1
1527773933.746783000	49.3231	67	0
1527773934.129040000	49.7054	344	0
1527773934.129043000	49.7054	128	0
1527773934.131589000	49.7079	86	1
1527773934.133510000	49.7099	72	0
1527773934.133914000	49.7103	295	0
1527773934.136575000	49.7129	83	1
1527773934.156684000	49.733	369	1
1527773934.156746000	49.7331	236	1
1527773934.176357000	49.7527	67	0
1527773934.346027000	49.9224	213	0
1527773934.346140000	49.9225	128	0
1527773934.348560000	49.9249	86	1
1527773934.350090000	49.9264	72	0
1527773934.350539000	49.9269	260	0
1527773934.352553000	49.9289	83	1
1527773934.489772000	50.0661	369	1
1527773934.489852000	50.0662	238	1
1527773934.509253000	50.0856	67	0
1527773934.890346000	50.4667	213	0
1527773934.890349000	50.4667	128	0
1527773934.893686000	50.47	86	1
1527773934.895034000	50.4714	72	0
1527773934.896465000	50.4728	164	0
1527773934.897543000	50.4739	83	1
1527773935.028049000	50.6044	373	1
1527773935.028147000	50.6045	244	1
1527773935.048035000	50.6244	67	0
1527773935.159764000	50.7361	238	0
1527773935.160469000	50.7368	128	0
1527773935.162563000	50.7389	86	1
1527773935.163393000	50.7397	72	0
1527773935.163473000	50.7398	138	0
1527773935.166568000	50.7429	83	1
1527773935.371214000	50.9476	374	1
1527773935.371290000	50.9476	240	1
1527773935.390965000	50.9673	67	0
1527773935.510526000	51.0869	213	0
1527773935.510530000	51.0869	128	0
1527773935.513627000	51.09	86	1
1527773935.516376000	51.0927	72	0
1527773935.516377000	51.0927	248	0
1527773935.518653000	51.095	83	1
1527773935.658947000	51.2353	369	1
1527773935.659026000	51.2354	237	1
1527773935.677998000	51.2543	67	0
1527773935.782753000	51.3591	215	0
1527773935.782755000	51.3591	128	0
1527773935.785614000	51.362	86	1
1527773935.786222000	51.3626	72	0
1527773935.786224000	51.3626	258	0
1527773935.788687000	51.365	83	1
1527773936.137834000	51.7142	369	1
1527773936.137929000	51.7143	240	1
1527773936.157818000	51.7342	67	0
1527773936.275876000	51.8522	236	0
1527773936.275878000	51.8522	128	0
1527773936.278692000	51.855	86	1
1527773936.279004000	51.8553	72	0
1527773936.279423000	51.8558	294	0
1527773936.281674000	51.858	83	1
1527773936.568969000	52.1453	969	1
1527773936.569053000	52.1454	237	1
1527773936.589438000	52.1658	67	0
1527773936.738365000	52.3147	262	0
1527773936.738367000	52.3147	128	0
1527773936.741689000	52.318	86	1
1527773936.743356000	52.3197	72	0
1527773936.743443000	52.3198	288	0
1527773936.745684000	52.322	83	1
1527773937.079339000	52.6557	963	1
1527773937.079434000	52.6558	237	1
1527773937.100280000	52.6766	67	0
1527773937.216664000	52.793	239	0
1527773937.216667000	52.793	128	0
1527773937.219717000	52.7961	86	1
1527773937.220771000	52.7971	72	0
1527773937.220862000	52.7972	176	0
1527773937.223710000	52.8001	83	1
1527773937.380011000	52.9564	370	1
1527773937.380076000	52.9564	236	1
1527773937.399890000	52.9762	67	0
1527773937.526431000	53.1028	219	0
1527773937.526854000	53.1032	128	0
1527773937.529718000	53.1061	86	1
1527773937.530355000	53.1067	72	0
1527773937.530461000	53.1068	240	0
1527773937.532715000	53.1091	83	1
1527773938.358324000	53.9347	370	1
1527773938.358413000	53.9348	240	1
1527773938.377946000	53.9543	67	0
1527773938.478165000	54.0545	239	0
1527773938.478168000	54.0545	128	0
1527773938.480763000	54.0571	86	1
1527773938.484570000	54.0609	72	0
1527773938.484571000	54.0609	109	0
1527773938.488038000	54.0644	83	1
1527773938.588701000	54.165	373	1
1527773938.588775000	54.1651	239	1
1527773938.609206000	54.1855	67	0
1527773938.973226000	54.5496	238	0
1527773938.973378000	54.5497	128	0
1527773938.975876000	54.5522	86	1
1527773938.979810000	54.5562	72	0
1527773938.980224000	54.5566	105	0
1527773938.982855000	54.5592	83	1
1527773939.289167000	54.8655	373	1
1527773939.289261000	54.8656	243	1
1527773939.309218000	54.8856	67	0
1527773939.431738000	55.0081	346	0
1527773939.431852000	55.0082	128	0
1527773939.434864000	55.0112	86	1
1527773939.436311000	55.0127	72	0
1527773939.436398000	55.0127	128	0
1527773939.438971000	55.0153	83	1
1527773939.629463000	55.2058	371	1
1527773939.629526000	55.2059	237	1
1527773939.650043000	55.2264	67	0
1527773940.007936000	55.5843	213	0
1527773940.007939000	55.5843	128	0
1527773940.010940000	55.5873	86	1
1527773940.012732000	55.5891	72	0
1527773940.013290000	55.5896	98	0
1527773940.015864000	55.5922	83	1
1527773940.049203000	55.6255	369	1
1527773940.049285000	55.6256	243	1
1527773940.069212000	55.6456	67	0
1527773940.454865000	56.0312	240	0
1527773940.454870000	56.0312	128	0
1527773940.456362000	56.0327	72	0
1527773940.456364000	56.0327	108	0
1527773940.457952000	56.0343	92	1
1527773940.910507000	56.4868	370	1
1527773940.910573000	56.4869	237	1
1527773940.929924000	56.5063	67	0
1527773940.935252000	56.5116	67	0
1527773941.083630000	56.66	345	0
1527773941.085555000	56.6619	128	0
1527773941.086894000	56.6632	89	1
1527773941.088293000	56.6646	72	0
1527773941.088375000	56.6647	242	0
1527773941.090906000	56.6672	83	1
1527773941.295767000	56.8721	373	1
1527773941.295862000	56.8722	241	1
1527773941.316939000	56.8933	67	0
1527773941.434086000	57.0104	215	0
1527773941.434199000	57.0105	128	0
1527773941.436939000	57.0133	86	1
1527773941.438842000	57.0152	72	0
1527773941.439248000	57.0156	108	0
1527773941.441932000	57.0183	83	1
1527773941.616782000	57.1931	369	1
1527773941.616846000	57.1932	237	1
1527773941.637494000	57.2138	67	0
1527773942.003579000	57.5799	213	0
1527773942.003714000	57.5801	128	0
1527773942.006961000	57.5833	86	1
1527773942.008231000	57.5846	72	0
1527773942.008333000	57.5847	281	0
1527773942.011040000	57.5874	83	1
1527773942.079820000	57.6562	368	1
1527773942.079899000	57.6562	241	1
1527773942.100029000	57.6764	67	0
1527773942.630638000	58.207	237	0
1527773942.630640000	58.207	128	0
1527773942.634009000	58.2103	86	1
1527773942.635830000	58.2122	72	0
1527773942.636529000	58.2129	142	0
1527773942.639019000	58.2154	83	1
1527773942.658470000	58.2348	972	1
1527773942.658535000	58.2349	236	1
1527773942.682634000	58.259	67	0
1527773942.693376000	58.2697	67	0
1527773942.801629000	58.378	215	0
1527773942.801631000	58.378	128	0
1527773942.804084000	58.3804	89	1
1527773942.805812000	58.3822	72	0
1527773942.805814000	58.3822	250	0
1527773942.809091000	58.3854	83	1
1527773943.068983000	58.6453	963	1
1527773943.069088000	58.6454	236	1
1527773943.089665000	58.666	67	0
1527773943.203000000	58.7793	237	0
1527773943.203002000	58.7793	128	0
1527773943.206188000	58.7825	86	1
1527773943.207435000	58.7838	72	0
1527773943.207928000	58.7843	148	0
1527773943.210104000	58.7864	83	1
1527773943.498222000	59.0746	372	1
1527773943.498322000	59.0747	238	1
1527773943.518268000	59.0946	67	0
1527773943.625744000	59.2021	260	0
1527773943.626886000	59.2032	128	0
1527773943.629121000	59.2055	86	1
1527773943.630877000	59.2072	72	0
1527773943.630879000	59.2072	289	0
1527773943.634120000	59.2105	83	1
1527773944.008328000	59.5847	369	1
1527773944.008423000	59.5848	237	1
1527773944.027727000	59.6041	67	0
1527773944.139426000	59.7158	236	0
1527773944.139429000	59.7158	128	0
1527773944.142157000	59.7185	86	1
1527773944.143560000	59.7199	72	0
1527773944.143637000	59.72	310	0
1527773944.146159000	59.7225	83	1
1527773944.489626000	60.066	373	1
1527773944.489720000	60.0661	240	1
1527773944.510886000	60.0872	67	0
1527773944.611453000	60.1878	217	0
1527773944.611455000	60.1878	128	0
1527773944.614188000	60.1905	86	1
1527773944.615527000	60.1919	72	0
1527773944.615603000	60.1919	281	0
1527773944.618185000	60.1945	83	1
1527773944.930304000	60.5066	371	1
1527773944.930405000	60.5067	239	1
1527773944.949958000	60.5263	67	0
1527773945.325847000	60.9022	238	0
1527773945.325850000	60.9022	128	0
1527773945.329075000	60.9054	72	0
1527773945.329157000	60.9055	86	1
1527773945.329524000	60.9059	218	0
1527773945.332159000	60.9085	83	1
1527773945.499303000	61.0756	373	1
1527773945.499372000	61.0757	237	1
1527773945.519429000	61.0958	67	0
1527773945.624058000	61.2004	236	0
1527773945.624060000	61.2004	128	0
1527773945.627252000	61.2036	86	1
1527773945.627983000	61.2043	72	0
1527773945.627985000	61.2043	107	0
1527773945.631228000	61.2076	83	1
1527773945.969568000	61.5459	368	1
1527773945.969632000	61.546	239	1
1527773945.989668000	61.566	67	0
1527773946.341684000	61.918	346	0
1527773946.341811000	61.9182	128	0
1527773946.344307000	61.9206	86	1
1527773946.344322000	61.9207	72	0
1527773946.344737000	61.9211	96	0
1527773946.347277000	61.9236	83	1
1527773946.436349000	62.0127	368	1
1527773946.436433000	62.0128	237	1
1527773946.456873000	62.0332	67	0
1527773946.556214000	62.1326	213	0
1527773946.556216000	62.1326	128	0
1527773946.559316000	62.1357	86	1
1527773946.561629000	62.138	72	0
1527773946.562095000	62.1384	315	0
1527773946.564290000	62.1406	83	1
1527773946.699477000	62.2758	369	1
1527773946.699571000	62.2759	236	1
1527773946.720233000	62.2966	67	0
1527773946.725030000	62.3014	67	0
1527773946.825653000	62.402	213	0
1527773946.826025000	62.4024	128	0
1527773946.828318000	62.4047	89	1
1527773946.830659000	62.407	72	0
1527773946.831117000	62.4075	146	0
1527773946.833315000	62.4097	83	1
1527773947.079659000	62.656	368	1
1527773947.079764000	62.6561	238	1
1527773947.099110000	62.6755	67	0
1527773947.103459000	62.6798	67	0
1527773947.385467000	62.9618	237	0
1527773947.385647000	62.962	128	0
1527773947.388362000	62.9647	89	1
1527773947.390615000	62.967	72	0
1527773947.390617000	62.967	197	0
1527773947.393278000	62.9696	83	1
1527773947.540482000	63.1168	368	1
1527773947.540548000	63.1169	237	1
1527773947.560458000	63.1368	67	0
1527773947.707328000	63.2837	322	0
1527773947.707332000	63.2837	128	0
1527773947.710372000	63.2867	86	1
1527773947.711240000	63.2876	72	0
1527773947.711242000	63.2876	142	0
1527773947.714370000	63.2907	83	1
1527773947.871598000	63.4479	970	1
1527773947.871693000	63.448	240	1
1527773947.892069000	63.4684	67	0
1527773948.014137000	63.5905	213	0
1527773948.014140000	63.5905	128	0
1527773948.017374000	63.5937	86	1
1527773948.018961000	63.5953	72	0
1527773948.019076000	63.5954	290	0
1527773948.022365000	63.5987	83	1
1527773948.441201000	64.0175	963	1
1527773948.441298000	64.0176	237	1
1527773948.461636000	64.038	67	0
1527773948.843196000	64.4195	237	0
1527773948.843198000	64.4195	128	0
1527773948.846431000	64.4228	86	1
1527773948.848580000	64.4249	72	0
1527773948.849639000	64.426	320	0
1527773948.851417000	64.4278	83	1
1527773949.631262000	65.2076	372	1
1527773949.631324000	65.2077	236	1
1527773949.651196000	65.2275	67	0
1527773949.770453000	65.3468	239	0
1527773949.770455000	65.3468	128	0
1527773949.772078000	65.3484	86	1
1527773949.775531000	65.3519	72	0
1527773949.775533000	65.3519	153	0
1527773949.787752000	65.3641	83	1
1527773950.072988000	65.6493	370	1
1527773950.073056000	65.6494	236	1
1527773950.093188000	65.6695	67	0
1527773950.098124000	65.6745	67	0
1527773950.231868000	65.8082	239	0
1527773950.231871000	65.8082	128	0
1527773950.234907000	65.8112	89	1
1527773950.236098000	65.8124	72	0
1527773950.236477000	65.8128	171	0
1527773950.238831000	65.8152	83	1
1527773950.350070000	65.9264	370	1
1527773950.350166000	65.9265	237	1
1527773950.369846000	65.9462	67	0
1527773950.473038000	66.0494	263	0
1527773950.473040000	66.0494	128	0
1527773950.475907000	66.0522	86	1
1527773950.479613000	66.056	72	0
1527773950.480017000	66.0564	165	0
1527773950.481833000	66.0582	83	1
1527773951.122513000	66.6989	374	1
1527773951.122597000	66.6989	240	1
1527773951.141866000	66.7182	67	0
1527773951.249101000	66.8254	239	0
1527773951.249194000	66.8255	128	0
1527773951.251947000	66.8283	86	1
1527773951.252854000	66.8292	72	0
1527773951.252965000	66.8293	282	0
1527773951.255937000	66.8323	83	1
1527773953.133510000	68.7099	352	1
1527773953.133607000	68.7099	1392	1
1527773953.133648000	68.71	1392	1
1527773953.133681000	68.71	1125	1
1527773953.153130000	68.7295	67	0
1527773953.504059000	69.0804	400	0
1527773953.507080000	69.0834	83	1
1527773953.511026000	69.0874	60	0
1527773953.514069000	69.0904	80	1
1527773955.170849000	70.7472	372	1
1527773955.170911000	70.7473	238	1
1527773955.190834000	70.7672	67	0
1527773955.295242000	70.8716	261	0
1527773955.295245000	70.8716	128	0
1527773955.298178000	70.8745	86	1
1527773955.299446000	70.8758	72	0
1527773955.299851000	70.8762	142	0
1527773955.302165000	70.8785	83	1
1527773955.950560000	71.5269	372	1
1527773955.950654000	71.527	237	1
1527773955.970447000	71.5468	67	0
1527773956.082792000	71.6591	345	0
1527773956.082903000	71.6592	128	0
1527773956.086250000	71.6626	86	1
1527773956.088174000	71.6645	72	0
1527773956.088176000	71.6645	141	0
1527773956.091216000	71.6676	83	1
1527773956.133368000	71.7097	351	1
1527773956.133483000	71.7098	1392	1
1527773956.133524000	71.7099	1392	1
1527773956.133555000	71.7099	1392	1
1527773956.133592000	71.7099	1392	1
1527773956.133628000	71.71	1392	1
1527773956.133672000	71.71	1392	1
1527773956.133707000	71.71	1392	1
1527773956.133745000	71.7101	1392	1
1527773956.133794000	71.7101	1392	1
1527773956.133841000	71.7102	1392	1
1527773956.133873000	71.7102	1392	1
1527773956.133911000	71.7103	1392	1
1527773956.133961000	71.7103	1392	1
1527773956.133981000	71.7103	121	1
1527773956.153309000	71.7297	67	0
1527773956.156469000	71.7328	67	0
1527773956.180418000	71.7568	321	1
1527773956.180482000	71.7568	236	1
1527773956.200952000	71.7773	67	0
1527773956.205180000	71.7815	67	0
1527773956.288915000	71.8653	353	0
1527773956.292222000	71.8686	86	1
1527773956.295945000	71.8723	60	0
1527773956.298229000	71.8746	80	1
1527773956.311625000	71.888	213	0
1527773956.311627000	71.888	128	0
1527773956.314224000	71.8906	83	1
1527773956.316049000	71.8924	82	0
1527773956.316163000	71.8925	279	0
1527773956.319223000	71.8956	83	1
1527773956.750458000	72.3268	369	1
1527773956.750527000	72.3269	238	1
1527773956.770925000	72.3473	67	0
1527773956.879161000	72.4555	322	0
1527773956.879164000	72.4555	128	0
1527773956.882266000	72.4586	86	1
1527773956.884434000	72.4608	72	0
1527773956.884632000	72.461	294	0
1527773956.887257000	72.4636	83	1
1527773957.251609000	72.828	370	1
1527773957.251702000	72.828	236	1
1527773957.271528000	72.8479	67	0
1527773957.368609000	72.9449	237	0
1527773957.368611000	72.945	128	0
1527773957.371298000	72.9476	86	1
1527773957.372834000	72.9492	72	0
1527773957.373244000	72.9496	165	0
1527773957.375312000	72.9517	83	1
1527773958.230731000	73.8071	969	1
1527773958.230826000	73.8072	237	1
1527773958.250156000	73.8265	67	0
1527773958.367926000	73.9443	239	0
1527773958.367929000	73.9443	128	0
1527773958.370351000	73.9467	86	1
1527773958.372942000	73.9493	72	0
1527773958.373060000	73.9494	272	0
1527773958.376357000	73.9527	83	1
1527773958.710718000	74.2871	964	1
1527773958.710813000	74.2872	238	1
1527773958.731311000	74.3077	67	0
1527773958.855883000	74.4322	213	0
1527773958.855886000	74.4322	128	0
1527773958.858399000	74.4347	86	1
1527773958.859823000	74.4362	72	0
1527773958.860335000	74.4367	132	0
1527773958.862383000	74.4387	83	1
1527773958.964440000	74.5408	373	1
1527773958.964540000	74.5409	236	1
1527773958.984132000	74.5605	67	0
1527773959.122921000	74.6993	239	0
1527773959.122925000	74.6993	128	0
1527773959.125410000	74.7018	86	1
1527773959.127130000	74.7035	72	0
1527773959.127638000	74.704	243	0
1527773959.129391000	74.7057	83	1
1527773959.285899000	74.8622	369	1
1527773959.285988000	74.8623	237	1
1527773959.305977000	74.8823	67	0
1527773959.426136000	75.0025	259	0
1527773959.426139000	75.0025	128	0
1527773959.429429000	75.0058	86	1
1527773959.430735000	75.0071	72	0
1527773959.430737000	75.0071	127	0
1527773959.433405000	75.0097	83	1
1527773959.710785000	75.2871	367	1
1527773959.710877000	75.2872	237	1
1527773959.730844000	75.3072	67	0
1527773959.846850000	75.4232	212	0
1527773959.846854000	75.4232	128	0
1527773959.849447000	75.4258	86	1
1527773959.850616000	75.427	72	0
1527773959.850704000	75.427	318	0
1527773959.853435000	75.4298	83	1
1527773960.141704000	75.718	371	1
1527773960.141786000	75.7181	242	1
1527773960.162046000	75.7384	67	0
1527773960.279118000	75.8555	237	0
1527773960.279120000	75.8555	128	0
1527773960.282461000	75.8588	86	1
1527773960.283618000	75.86	72	0
1527773960.283704000	75.86	314	0
1527773960.286421000	75.8628	83	1
1527773960.440964000	76.0173	368	1
1527773960.441059000	76.0174	237	1
1527773960.470932000	76.0473	67	0
1527773960.585364000	76.1617	219	0
1527773960.585463000	76.1618	128	0
1527773960.588500000	76.1648	86	1
1527773960.589004000	76.1653	72	0
1527773960.589084000	76.1654	224	0
1527773960.591406000	76.1677	83	1
1527773960.910846000	76.4872	372	1
1527773960.910926000	76.4873	239	1
1527773960.930919000	76.5073	67	0
1527773960.935448000	76.5118	67	0
1527773961.045076000	76.6214	263	0
1527773961.045079000	76.6214	128	0
1527773961.048509000	76.6248	89	1
1527773961.050806000	76.6271	72	0
1527773961.051075000	76.6274	183	0
1527773961.053435000	76.6298	83	1
1527773961.430630000	77.007	373	1
1527773961.430731000	77.0071	237	1
1527773961.451000000	77.0273	67	0
1527773961.559656000	77.136	215	0
1527773961.559659000	77.136	128	0
1527773961.562540000	77.1389	86	1
1527773961.565346000	77.1417	72	0
1527773961.565347000	77.1417	297	0
1527773961.568531000	77.1449	83	1
1527773961.732780000	77.3091	369	1
1527773961.732875000	77.3092	236	1
1527773961.752637000	77.329	67	0
1527773961.857377000	77.4337	326	0
1527773961.857380000	77.4337	128	0
1527773961.860550000	77.4369	86	1
1527773961.862305000	77.4386	72	0
1527773961.862385000	77.4387	159	0
1527773961.864466000	77.4408	83	1
1527773962.072786000	77.6491	370	1
1527773962.072872000	77.6492	236	1
1527773962.094126000	77.6705	67	0
1527773962.207445000	77.7838	237	0
1527773962.207447000	77.7838	128	0
1527773962.210581000	77.7869	86	1
1527773962.212068000	77.7884	72	0
1527773962.212376000	77.7887	267	0
1527773962.214579000	77.7909	83	1
1527773962.281580000	77.8579	369	1
1527773962.281677000	77.858	236	1
1527773962.310828000	77.8872	67	0
1527773962.440535000	78.0169	215	0
1527773962.440633000	78.017	128	0
1527773962.443722000	78.0201	86	1
1527773962.446287000	78.0226	72	0
1527773962.446289000	78.0226	160	0
1527773962.449575000	78.0259	83	1
1527773963.508202000	79.0845	973	1
1527773963.508292000	79.0846	240	1
1527773963.529062000	79.1054	67	0
1527773963.638462000	79.2148	239	0
1527773963.638550000	79.2149	128	0
1527773963.641259000	79.2176	72	0
1527773963.641360000	79.2177	243	0
1527773963.641842000	79.2182	92	1
1527773964.080432000	79.6568	966	1
1527773964.080512000	79.6569	238	1
1527773964.111799000	79.6881	67	0
1527773964.214555000	79.7909	341	0
1527773964.214666000	79.791	128	0
1527773964.217635000	79.794	86	1
1527773964.222402000	79.7987	72	0
1527773964.222404000	79.7987	81	0
1527773964.225639000	79.802	83	1
1527773964.341672000	79.918	371	1
1527773964.341747000	79.9181	241	1
1527773964.361290000	79.9376	67	0
1527773964.726657000	80.303	216	0
1527773964.726777000	80.3031	128	0
1527773964.729704000	80.306	86	1
1527773964.731289000	80.3076	72	0
1527773964.731368000	80.3077	168	0
1527773964.733684000	80.31	83	1
1527773965.661602000	81.2379	370	1
1527773965.661665000	81.238	239	1
1527773965.681376000	81.2577	67	0
1527773965.836650000	81.413	236	0
1527773965.836653000	81.413	128	0
1527773965.839972000	81.4163	86	1
1527773965.841815000	81.4182	72	0
1527773965.841817000	81.4182	78	0
1527773965.844973000	81.4213	83	1
1527773966.157094000	81.7334	368	1
1527773966.157194000	81.7335	242	1
1527773966.178159000	81.7545	67	0
1527773966.292098000	81.8684	240	0
1527773966.292209000	81.8685	128	0
1527773966.294999000	81.8713	86	1
1527773966.297210000	81.8736	72	0
1527773966.297636000	81.874	221	0
1527773966.299988000	81.8763	83	1
1527773966.678737000	82.2551	370	1
1527773966.678830000	82.2552	239	1
1527773966.700174000	82.2765	67	0
1527773966.821398000	82.3977	260	0
1527773966.821400000	82.3977	128	0
1527773966.824030000	82.4004	86	1
1527773966.827322000	82.4037	72	0
1527773966.827324000	82.4037	139	0
1527773966.830017000	82.4064	83	1
1527773967.168553000	82.7449	369	1
1527773967.168647000	82.745	241	1
1527773967.188311000	82.7647	67	0
1527773967.337023000	82.9134	239	0
1527773967.337026000	82.9134	128	0
1527773967.340063000	82.9164	86	1
1527773967.343121000	82.9195	72	0
1527773967.343534000	82.9199	223	0
1527773967.346051000	82.9224	83	1
1527773967.489140000	83.0655	369	1
1527773967.489231000	83.0656	238	1
1527773967.518856000	83.0952	67	0
1527773967.626273000	83.2026	213	0
1527773967.626275000	83.2026	128	0
1527773967.629046000	83.2054	86	1
1527773967.629603000	83.2059	72	0
1527773967.630024000	83.2064	117	0
1527773967.632057000	83.2084	83	1
1527773967.858228000	83.4346	368	1
1527773967.858303000	83.4346	241	1
1527773967.879819000	83.4562	67	0
1527773967.992286000	83.5686	219	0
1527773967.992289000	83.5686	128	0
1527773967.995106000	83.5714	86	1
1527773967.996875000	83.5732	72	0
1527773967.997331000	83.5737	254	0
1527773968.000026000	83.5764	83	1
1527773968.169213000	83.7456	369	1
1527773968.169312000	83.7457	240	1
1527773968.189810000	83.7662	67	0
1527773968.307402000	83.8837	260	0
1527773968.307676000	83.884	128	0
1527773968.310130000	83.8865	86	1
1527773968.311256000	83.8876	72	0
1527773968.311258000	83.8876	93	0
1527773968.314104000	83.8904	83	1
1527773968.659678000	84.236	368	1
1527773968.659769000	84.2361	238	1
1527773968.679427000	84.2558	67	0
1527773968.878097000	84.4544	213	0
1527773968.878100000	84.4544	128	0
1527773968.881144000	84.4575	86	1
1527773968.882772000	84.4591	72	0
1527773968.882850000	84.4592	225	0
1527773968.885131000	84.4615	83	1
1527773970.763614000	86.34	373	1
1527773970.763682000	86.34	243	1
1527773970.785103000	86.3614	67	0
1527773970.909841000	86.4862	350	0
1527773970.909844000	86.4862	128	0
1527773970.912617000	86.489	72	0
1527773970.912712000	86.4891	86	1
1527773970.913116000	86.4895	65	0
1527773970.915648000	86.492	83	1
1527773970.948006000	86.5243	350	0
1527773970.950625000	86.527	80	1
1527773970.984682000	86.561	370	1
1527773970.984775000	86.5611	241	1
1527773971.015017000	86.5914	67	0
1527773971.145646000	86.722	237	0
1527773971.145757000	86.7221	128	0
1527773971.148596000	86.7249	86	1
1527773971.149393000	86.7257	72	0
1527773971.149394000	86.7257	198	0
1527773971.152576000	86.7289	83	1
1527773971.243734000	86.8201	972	1
1527773971.243829000	86.8202	239	1
1527773971.264162000	86.8405	67	0
1527773971.533155000	87.1095	213	0
1527773971.533158000	87.1095	128	0
1527773971.535681000	87.112	86	1
1527773971.539733000	87.1161	72	0
1527773971.540230000	87.1166	213	0
1527773971.542677000	87.119	83	1
1527773971.675196000	87.2515	963	1
1527773971.675373000	87.2517	239	1
1527773971.697410000	87.2738	67	0
1527773971.864061000	87.4404	213	0
1527773971.864064000	87.4404	128	0
1527773971.866693000	87.443	86	1
1527773971.868950000	87.4453	72	0
1527773971.868952000	87.4453	148	0
1527773971.871676000	87.448	83	1
1527773972.136087000	87.7124	372	1
1527773972.136180000	87.7125	244	1
1527773972.155145000	87.7315	67	0
1527773972.517559000	88.0939	345	0
1527773972.517561000	88.0939	128	0
1527773972.520687000	88.097	86	1
1527773972.521640000	88.098	72	0
1527773972.521727000	88.0981	184	0
1527773972.524714000	88.1011	83	1
1527773972.545698000	88.122	369	1
1527773972.545794000	88.1221	243	1
1527773972.565510000	88.1419	67	0
1527773972.680109000	88.2564	212	0
1527773972.680221000	88.2566	128	0
1527773972.682660000	88.259	86	1
1527773972.684670000	88.261	72	0
1527773972.684755000	88.2611	101	0
1527773972.687683000	88.264	83	1
1527773972.891141000	88.4675	371	1
1527773972.891229000	88.4676	240	1
1527773972.910797000	88.4871	67	0
1527773973.025659000	88.602	213	0
1527773973.025761000	88.6021	128	0
1527773973.028687000	88.605	86	1
1527773973.029360000	88.6057	72	0
1527773973.029658000	88.606	206	0
1527773973.031692000	88.608	83	1
1527773977.059552000	92.6359	368	1
1527773977.059630000	92.636	240	1
1527773977.080544000	92.6569	67	0
1527773977.345890000	92.9222	239	0
1527773977.345892000	92.9222	128	0
1527773977.348773000	92.9251	86	1
1527773977.350659000	92.927	72	0
1527773977.350767000	92.9271	138	0
1527773977.353738000	92.9301	83	1
1527773977.489958000	93.0663	373	1
1527773977.490043000	93.0664	242	1
1527773977.525880000	93.1022	67	0
1527773977.638272000	93.2146	213	0
1527773977.638385000	93.2147	128	0
1527773977.640360000	93.2167	72	0
1527773977.640457000	93.2168	293	0
1527773977.640817000	93.2172	92	1
1527773977.823394000	93.3997	368	1
1527773977.823487000	93.3998	239	1
1527773977.842741000	93.4191	67	0
1527773978.240249000	93.8166	283	0
1527773978.240362000	93.8167	128	0
1527773978.242797000	93.8191	86	1
1527773978.244428000	93.8208	72	0
1527773978.244509000	93.8208	301	0
1527773978.246797000	93.8231	83	1
1527773978.280354000	93.8567	368	1
1527773978.280449000	93.8568	244	1
1527773978.300639000	93.877	67	0
1527773978.420933000	93.9973	215	0
1527773978.420935000	93.9973	128	0
1527773978.423848000	94.0002	86	1
1527773978.425688000	94.002	72	0
1527773978.425773000	94.0021	204	0
1527773978.428868000	94.0052	83	1
1527773978.664015000	94.2404	369	1
1527773978.664103000	94.2404	239	1
1527773978.691836000	94.2682	67	0
1527773978.815177000	94.3915	216	0
1527773978.815179000	94.3915	128	0
1527773978.817899000	94.3942	86	1
1527773978.818838000	94.3952	72	0
1527773978.819311000	94.3957	188	0
1527773978.821872000	94.3982	83	1
1527773979.172109000	94.7484	374	1
1527773979.172171000	94.7485	241	1
1527773979.192304000	94.7686	67	0
1527773979.305537000	94.8819	243	0
1527773979.305539000	94.8819	128	0
1527773979.308927000	94.8853	86	1
1527773979.309481000	94.8858	72	0
1527773979.309867000	94.8862	182	0
1527773979.311917000	94.8883	83	1
1527773979.860324000	95.4367	372	1
1527773979.860415000	95.4368	238	1
1527773979.880687000	95.457	67	0
1527773979.998287000	95.5746	236	0
1527773979.998289000	95.5746	128	0
1527773980.000948000	95.5773	86	1
1527773980.003177000	95.5795	72	0
1527773980.003252000	95.5796	299	0
1527773980.005943000	95.5823	83	1
1527773980.513874000	96.0902	971	1
1527773980.513961000	96.0903	239	1
1527773980.534668000	96.111	67	0
1527773980.916000000	96.4923	237	0
1527773980.916979000	96.4933	128	0
1527773980.919014000	96.4954	86	1
1527773980.922233000	96.4986	72	0
1527773980.922324000	96.4987	144	0
1527773980.924971000	96.5013	83	1
1527773980.987273000	96.5636	963	1
1527773980.987338000	96.5637	238	1
1527773981.007325000	96.5837	67	0
1527773981.382229000	96.9586	349	0
1527773981.382922000	96.9593	128	0
1527773981.384972000	96.9613	86	1
1527773981.387635000	96.964	72	0
1527773981.387938000	96.9643	74	0
1527773981.389982000	96.9663	83	1
1527773981.617285000	97.1936	369	1
1527773981.617364000	97.1937	241	1
1527773981.636235000	97.2126	67	0
1527773981.648516000	97.2249	67	0
1527773981.992629000	97.569	213	0
1527773981.993300000	97.5696	128	0
1527773981.995006000	97.5713	89	1
1527773981.997760000	97.5741	72	0
1527773981.998211000	97.5746	255	0
1527773982.001107000	97.5774	83	1
1527773982.146244000	97.7226	369	1
1527773982.146341000	97.7227	239	1
1527773982.166168000	97.7425	67	0
1527773982.170638000	97.747	67	0
1527773982.384877000	97.9612	239	0
1527773982.384880000	97.9612	128	0
1527773982.388161000	97.9645	89	1
1527773982.388579000	97.9649	72	0
1527773982.388581000	97.9649	308	0
1527773982.391105000	97.9674	83	1
1527773982.498379000	98.0747	369	1
1527773982.498464000	98.0748	242	1
1527773982.519128000	98.0955	67	0
1527773982.626890000	98.2032	315	0
1527773982.627968000	98.2043	128	0
1527773982.630123000	98.2065	86	1
1527773982.631379000	98.2077	72	0
1527773982.631450000	98.2078	92	0
1527773982.634030000	98.2104	83	1
1527773982.728431000	98.3048	368	1
1527773982.728525000	98.3049	238	1
1527773982.747604000	98.3239	67	0
1527773982.849640000	98.426	217	0
1527773982.849642000	98.426	128	0
1527773982.852113000	98.4285	86	1
1527773982.854758000	98.4311	72	0
1527773982.854847000	98.4312	258	0
1527773982.857102000	98.4334	83	1
1527773983.098368000	98.6747	368	1
1527773983.098459000	98.6748	239	1
1527773983.128354000	98.7047	67	0
1527773983.244659000	98.821	237	0
1527773983.244662000	98.821	128	0
1527773983.247144000	98.8235	86	1
1527773983.249091000	98.8254	72	0
1527773983.249093000	98.8254	248	0
1527773983.252127000	98.8285	83	1
1527773983.358304000	98.9346	368	1
1527773983.358363000	98.9347	241	1
1527773983.380403000	98.9567	67	0
1527773983.502531000	99.0789	213	0
1527773983.502533000	99.0789	128	0
1527773983.505150000	99.0815	86	1
1527773983.506452000	99.0828	72	0
1527773983.506572000	99.0829	92	0
1527773983.509150000	99.0855	83	1
1527773984.007990000	99.5843	373	1
1527773984.008088000	99.5844	242	1
1527773984.027679000	99.604	67	0
1527773984.135439000	99.7118	239	0
1527773984.135559000	99.7119	128	0
1527773984.138205000	99.7145	86	1
1527773984.139927000	99.7163	72	0
1527773984.140005000	99.7163	162	0
1527773984.142112000	99.7185	83	1
1527773984.238532000	99.8149	374	1
1527773984.238612000	99.815	240	1
1527773984.258191000	99.8345	67	0
1527773984.626552000	100.203	236	0
1527773984.626555000	100.203	128	0
1527773984.629223000	100.206	86	1
1527773984.631170000	100.208	72	0
1527773984.631178000	100.208	251	0
1527773984.634220000	100.211	83	1
1527773985.477142000	101.053	373	1
1527773985.477206000	101.054	241	1
1527773985.498049000	101.074	67	0
1527773985.611194000	101.188	261	0
1527773985.611197000	101.188	128	0
1527773985.614528000	101.191	86	1
1527773985.616044000	101.192	72	0
1527773985.616123000	101.192	183	0
1527773985.618456000	101.195	83	1
1527773985.718780000	101.295	368	1
1527773985.718842000	101.295	240	1
1527773985.738336000	101.315	67	0
1527773985.888048000	101.464	212	0
1527773985.888050000	101.464	128	0
1527773985.890495000	101.467	86	1
1527773985.892201000	101.469	72	0
1527773985.892325000	101.469	260	0
1527773985.895482000	101.472	83	1
1527773986.004438000	101.581	368	1
1527773986.004527000	101.581	242	1
1527773986.023457000	101.6	67	0
1527773986.131821000	101.708	240	0
1527773986.131824000	101.708	128	0
1527773986.134521000	101.711	86	1
1527773986.136031000	101.712	72	0
1527773986.136563000	101.713	308	0
1527773986.138497000	101.715	83	1
1527773986.233833000	101.81	970	1
1527773986.233898000	101.81	239	1
1527773986.254150000	101.83	67	0
1527773986.362036000	101.938	236	0
1527773986.362039000	101.938	128	0
1527773986.364531000	101.941	86	1
1527773986.366873000	101.943	72	0
1527773986.366956000	101.943	233	0
1527773986.369439000	101.946	83	1
1527773986.523014000	102.099	963	1
1527773986.523107000	102.099	239	1
1527773986.542449000	102.119	67	0
1527773986.652831000	102.229	213	0
1527773986.653195000	102.23	128	0
1527773986.655707000	102.232	86	1
1527773986.657296000	102.234	72	0
1527773986.657607000	102.234	73	0
1527773986.660533000	102.237	83	1
1527773986.933674000	102.51	369	1
1527773986.933772000	102.51	241	1
1527773986.954390000	102.531	67	0
1527773987.414539000	102.991	239	0
1527773987.414543000	102.991	128	0
1527773987.417575000	102.994	86	1
1527773987.417693000	102.994	72	0
1527773987.417781000	102.994	177	0
1527773987.420585000	102.997	83	1
1527773987.433664000	103.01	369	1
1527773987.433746000	103.01	241	1
1527773987.452563000	103.029	67	0
1527773987.569660000	103.146	325	0
1527773987.570012000	103.146	128	0
1527773987.572594000	103.149	86	1
1527773987.573289000	103.15	72	0
1527773987.573291000	103.15	214	0
1527773987.576577000	103.153	83	1
1527773987.723727000	103.3	372	1
1527773987.723805000	103.3	238	1
1527773987.744547000	103.321	67	0
1527773988.110585000	103.687	237	0
1527773988.110702000	103.687	128	0
1527773988.113600000	103.69	86	1
1527773988.116269000	103.693	72	0
1527773988.116360000	103.693	173	0
1527773988.118564000	103.695	83	1
1527773988.321893000	103.898	369	1
1527773988.321952000	103.898	241	1
1527773988.342729000	103.919	67	0
1527773988.482923000	104.059	213	0
1527773988.482925000	104.059	128	0
1527773988.485641000	104.062	86	1
1527773988.486391000	104.063	72	0
1527773988.486571000	104.063	80	0
1527773988.489619000	104.066	83	1
1527773988.753998000	104.33	369	1
1527773988.754083000	104.33	238	1
1527773988.777129000	104.353	67	0
1527773988.861764000	104.438	315	0
1527773988.861767000	104.438	128	0
1527773988.864668000	104.441	86	1
1527773988.865898000	104.442	72	0
1527773988.865996000	104.442	84	0
1527773988.868645000	104.445	83	1
1527773988.985739000	104.562	369	1
1527773988.985838000	104.562	238	1
1527773989.008203000	104.585	67	0
1527773989.098247000	104.675	243	0
1527773989.098249000	104.675	128	0
1527773989.100664000	104.677	86	1
1527773989.102419000	104.679	72	0
1527773989.102797000	104.679	210	0
1527773989.105654000	104.682	83	1
1527773989.733120000	105.309	373	1
1527773989.733214000	105.31	242	1
1527773989.756425000	105.333	67	0
1527773989.834439000	105.411	213	0
1527773989.834575000	105.411	128	0
1527773989.837691000	105.414	86	1
1527773989.838501000	105.415	72	0
1527773989.838989000	105.415	279	0
1527773989.841658000	105.418	83	1
1527773989.964003000	105.54	373	1
1527773989.964088000	105.54	240	1
1527773989.984196000	105.561	67	0
1527773990.103465000	105.68	239	0
1527773990.103468000	105.68	128	0
1527773990.106709000	105.683	86	1
1527773990.110068000	105.686	72	0
1527773990.110070000	105.686	230	0
1527773990.112639000	105.689	83	1
1527773990.174350000	105.751	373	1
1527773990.174456000	105.751	243	1
1527773990.194211000	105.771	67	0
1527773990.346645000	105.923	213	0
1527773990.346765000	105.923	128	0
1527773990.349730000	105.926	86	1
1527773990.351575000	105.928	72	0
1527773990.351971000	105.928	234	0
1527773990.354693000	105.931	83	1
1527773990.402773000	105.979	368	1
1527773990.402870000	105.979	239	1
1527773990.422397000	105.999	67	0
1527773990.568295000	106.145	239	0
1527773990.568625000	106.145	128	0
1527773990.570694000	106.147	86	1
1527773990.572523000	106.149	72	0
1527773990.572524000	106.149	275	0
1527773990.575689000	106.152	83	1
1527773990.865339000	106.442	970	1
1527773990.865429000	106.442	240	1
1527773990.885123000	106.461	67	0
1527773990.984147000	106.56	239	0
1527773990.984150000	106.56	128	0
1527773990.986720000	106.563	86	1
1527773990.988836000	106.565	72	0
1527773990.988838000	106.565	165	0
1527773990.991717000	106.568	83	1
1527773991.293012000	106.869	963	1
1527773991.293078000	106.869	238	1
1527773991.309709000	106.886	80	0
1527773991.312834000	106.889	80	1
1527773991.313088000	106.889	67	0
1527773991.412608000	106.989	239	0
1527773991.412610000	106.989	128	0
1527773991.415774000	106.992	86	1
1527773991.417708000	106.994	72	0
1527773991.418160000	106.995	310	0
1527773991.420770000	106.997	83	1
1527773991.503759000	107.08	370	1
1527773991.503850000	107.08	238	1
1527773991.523424000	107.1	67	0
1527773991.671244000	107.248	220	0
1527773991.671246000	107.248	128	0
1527773991.673767000	107.25	86	1
1527773991.674471000	107.251	72	0
1527773991.674473000	107.251	224	0
1527773991.676767000	107.253	83	1
1527773992.066118000	107.642	375	1
1527773992.066197000	107.643	241	1
1527773992.085804000	107.662	67	0
1527773992.091014000	107.667	67	0
1527773992.310815000	107.887	262	0
1527773992.310818000	107.887	128	0
1527773992.313846000	107.89	89	1
1527773992.318030000	107.894	72	0
1527773992.318483000	107.895	253	0
1527773992.320859000	107.897	83	1
1527773992.404187000	107.981	372	1
1527773992.404267000	107.981	239	1
1527773992.426464000	108.003	67	0
1527773992.520304000	108.097	213	0
1527773992.520306000	108.097	128	0
1527773992.522928000	108.099	86	1
1527773992.528634000	108.105	72	0
1527773992.528636000	108.105	232	0
1527773992.531879000	108.108	83	1
1527773992.934277000	108.511	368	1
1527773992.934372000	108.511	242	1
1527773992.954843000	108.531	67	0
1527773993.083023000	108.659	239	0
1527773993.083127000	108.659	128	0
1527773993.085894000	108.662	86	1
1527773993.087744000	108.664	72	0
1527773993.088249000	108.665	125	0
1527773993.090903000	108.667	83	1
1527773993.325234000	108.902	372	1
1527773993.325296000	108.902	238	1
1527773993.344726000	108.921	67	0
1527773993.441173000	109.018	322	0
1527773993.441288000	109.018	128	0
1527773993.443927000	109.02	86	1
1527773993.445105000	109.021	72	0
1527773993.445491000	109.022	149	0
1527773993.447909000	109.024	83	1
1527773993.565305000	109.142	368	1
1527773993.565367000	109.142	241	1
1527773993.585670000	109.162	67	0
1527773993.680647000	109.257	215	0
1527773993.680650000	109.257	128	0
1527773993.683935000	109.26	86	1
1527773993.685603000	109.262	72	0
1527773993.685605000	109.262	138	0
1527773993.687921000	109.264	83	1
1527773994.146381000	109.723	373	1
1527773994.146466000	109.723	246	1
1527773994.165799000	109.742	67	0
1527773994.170281000	109.747	67	0
1527773994.257357000	109.834	236	0
1527773994.257477000	109.834	128	0
1527773994.259971000	109.836	89	1
1527773994.261148000	109.837	72	0
1527773994.261150000	109.837	163	0
1527773994.263948000	109.84	83	1
1527773994.386254000	109.963	369	1
1527773994.386316000	109.963	239	1
1527773994.405497000	109.982	67	0
1527773994.493843000	110.07	314	0
1527773994.494547000	110.071	128	0
1527773994.496592000	110.073	72	0
1527773994.496817000	110.073	106	0
1527773994.496973000	110.073	92	1
1527773994.604980000	110.181	368	1
1527773994.605035000	110.181	238	1
1527773994.625939000	110.202	67	0
1527773994.733180000	110.31	219	0
1527773994.733183000	110.31	128	0
1527773994.736004000	110.312	86	1
1527773994.738117000	110.314	72	0
1527773994.738119000	110.314	113	0
1527773994.741001000	110.317	83	1
1527773994.915060000	110.491	370	1
1527773994.915158000	110.491	238	1
1527773994.935292000	110.512	67	0
1527773995.050372000	110.627	238	0
1527773995.050375000	110.627	128	0
1527773995.053008000	110.629	86	1
1527773995.065243000	110.642	72	0
1527773995.065245000	110.642	194	0
1527773995.067999000	110.644	83	1
1527773995.284868000	110.861	973	1
1527773995.284954000	110.861	253	1
1527773995.306795000	110.883	67	0
1527773995.449447000	111.026	216	0
1527773995.450146000	111.026	128	0
1527773995.452036000	111.028	86	1
1527773995.453167000	111.03	72	0
1527773995.453639000	111.03	180	0
1527773995.456036000	111.032	83	1
1527773995.701832000	111.278	968	1
1527773995.701896000	111.278	240	1
1527773995.721837000	111.298	67	0
1527773995.727995000	111.304	67	0
1527773995.816590000	111.393	212	0
1527773995.816909000	111.393	128	0
1527773995.819003000	111.395	89	1
1527773995.820246000	111.397	72	0
1527773995.820570000	111.397	248	0
1527773995.822952000	111.399	83	1
1527773996.119873000	111.696	372	1
1527773996.119952000	111.696	243	1
1527773996.140833000	111.717	67	0
1527773996.245417000	111.822	261	0
1527773996.245420000	111.822	128	0
1527773996.248083000	111.824	86	1
1527773996.249739000	111.826	72	0
1527773996.250229000	111.827	224	0
1527773996.252063000	111.828	83	1
1527773996.980851000	112.557	374	1
1527773996.980918000	112.557	241	1
1527773997.001105000	112.577	67	0
1527773997.133087000	112.709	262	0
1527773997.133090000	112.709	128	0
1527773997.136129000	112.712	86	1
1527773997.139354000	112.716	72	0
1527773997.139356000	112.716	302	0
1527773997.142126000	112.718	83	1
1527773997.539379000	113.116	369	1
1527773997.539469000	113.116	238	1
1527773997.560056000	113.136	67	0
1527773997.662013000	113.238	215	0
1527773997.662016000	113.238	128	0
1527773997.665181000	113.242	86	1
1527773997.666112000	113.242	72	0
1527773997.666114000	113.242	104	0
1527773997.669148000	113.245	83	1
1527773997.799496000	113.376	370	1
1527773997.799590000	113.376	241	1
1527773997.818667000	113.395	67	0
1527773997.920619000	113.497	217	0
1527773997.920622000	113.497	128	0
1527773997.923179000	113.5	86	1
1527773997.924868000	113.501	72	0
1527773997.925438000	113.502	246	0
1527773997.927164000	113.504	83	1
1527773998.086407000	113.663	371	1
1527773998.086470000	113.663	239	1
1527773998.107551000	113.684	67	0
1527773998.230104000	113.806	262	0
1527773998.230403000	113.807	128	0
1527773998.233197000	113.81	86	1
1527773998.234637000	113.811	72	0
1527773998.234639000	113.811	305	0
1527773998.237175000	113.814	83	1
1527773998.402020000	113.978	353	1
1527773998.402114000	113.978	1392	1
1527773998.402141000	113.978	1392	1
1527773998.402183000	113.979	1392	1
1527773998.402211000	113.979	758	1
1527773998.423156000	113.999	67	0
[truncated: 51 more rows]
