# Supplementary material for: Method for multi-task learning fusion network traffic classification to address small sample labels
Source: Sci Rep. 2024 Jan 30;14:2518. doi: 10.1038/s41598-024-51933-8 (PMC10827795; doi:10.1038/s41598-024-51933-8)
Supplement: Supplementary file 2 — Supplementary Information 2. [file 41598_2024_51933_MOESM2_ESM.zip › QUIC Dataset/QUIC Dataset/pretraining/Google Doc/GoogleDoc-1080.txt]

1527954262.435219000	0	275	1
1527954262.456599000	0.0213799	69	0
1527954262.702964000	0.267745	283	0
1527954262.703261000	0.268042	1392	0
1527954262.703421000	0.268202	1392	0
1527954262.703530000	0.268311	1392	0
1527954262.703729000	0.26851	1392	0
1527954262.703856000	0.268637	1392	0
1527954262.704067000	0.268848	1392	0
1527954262.704208000	0.268989	914	0
1527954262.704818000	0.269599	104	1
1527954262.705817000	0.270598	1392	0
1527954262.706110000	0.270891	1392	0
1527954262.706195000	0.270976	674	0
1527954262.707884000	0.272665	86	1
1527954262.709203000	0.273984	1392	0
1527954262.709462000	0.274243	1392	0
1527954262.710086000	0.274867	1392	0
1527954262.710088000	0.274869	168	0
1527954262.710820000	0.275601	89	1
1527954262.711090000	0.275871	1177	0
1527954262.712810000	0.277591	80	1
1527954262.713673000	0.278454	1392	0
1527954262.713945000	0.278726	1392	0
1527954262.714014000	0.278795	1392	0
1527954262.714016000	0.278797	168	0
1527954262.714216000	0.278997	1219	0
1527954262.715863000	0.280644	80	1
1527954262.719818000	0.284599	89	1
1527954262.738217000	0.302998	1392	0
1527954262.738220000	0.303001	244	0
1527954262.740613000	0.305394	83	1
1527954262.748975000	0.313756	1392	0
1527954262.749111000	0.313892	782	0
1527954262.750812000	0.315593	83	1
1527954262.751453000	0.316234	1392	0
1527954262.751628000	0.316409	986	0
1527954262.752795000	0.317576	83	1
1527954262.785642000	0.350423	1392	0
1527954262.785886000	0.350667	1392	0
1527954262.786185000	0.350966	1392	0
1527954262.786189000	0.35097	180	0
1527954262.786256000	0.351037	64	0
1527954262.787035000	0.351816	1392	0
1527954262.787038000	0.351819	149	0
1527954262.787850000	0.352631	98	1
1527954262.822148000	0.386929	1392	0
1527954262.823007000	0.387788	1392	0
1527954262.823619000	0.3884	1392	0
1527954262.823622000	0.388403	168	0
1527954262.823699000	0.38848	64	0
1527954262.823886000	0.388667	92	1
1527954262.826873000	0.391654	1392	0
1527954262.826876000	0.391657	134	0
1527954262.828857000	0.393638	83	1
1527954262.857903000	0.422684	1392	0
1527954262.858164000	0.422945	1392	0
1527954262.858599000	0.42338	1392	0
1527954262.858601000	0.423382	180	0
1527954262.858737000	0.423518	64	0
1527954262.859834000	0.424615	92	1
1527954262.862710000	0.427491	769	0
1527954262.864830000	0.429611	80	1
1527954262.893483000	0.458264	1392	0
1527954262.893708000	0.458489	1392	0
1527954262.894002000	0.458783	1392	0
1527954262.894004000	0.458785	180	0
1527954262.894514000	0.459295	637	0
1527954262.894814000	0.459595	92	1
1527954262.899052000	0.463833	72	0
1527954262.899165000	0.463946	175	0
1527954262.905647000	0.470428	83	1
1527954263.187208000	0.751989	348	1
1527954263.187310000	0.752091	1392	1
1527954263.187340000	0.752121	886	1
1527954263.201368000	0.766149	197	1
1527954263.206214000	0.770995	69	0
1527954263.220846000	0.785627	69	0
1527954263.315092000	0.879873	353	0
1527954263.316847000	0.881628	86	1
1527954263.318077000	0.882858	60	0
1527954263.319818000	0.884599	80	1
1527954263.485521000	1.0503	195	1
1527954263.505129000	1.06991	69	0
1527954263.561310000	1.12609	351	0
1527954263.561605000	1.12639	1392	0
1527954263.561825000	1.12661	1392	0
1527954263.562133000	1.12691	1392	0
1527954263.562136000	1.12692	166	0
1527954263.562436000	1.12722	1392	0
1527954263.562867000	1.12765	86	1
1527954263.563478000	1.12826	1392	0
1527954263.563667000	1.12845	1045	0
1527954263.564848000	1.12963	95	1
1527954263.565106000	1.12989	72	0
1527954263.565176000	1.12996	160	0
1527954263.566849000	1.13163	83	1
1527954263.847455000	1.41224	370	0
1527954263.847668000	1.41245	1096	0
1527954263.850448000	1.41523	72	0
1527954263.850906000	1.41569	319	0
1527954263.863905000	1.42869	89	1
1527954263.886040000	1.45082	358	0
1527954263.964042000	1.52882	80	1
1527954263.991317000	1.5561	374	1
1527954264.012196000	1.57698	69	0
1527954264.032254000	1.59703	264	0
1527954264.032433000	1.59721	369	0
1527954264.035228000	1.60001	86	1
1527954264.276684000	1.84146	224	1
1527954264.276789000	1.84157	124	1
1527954264.297278000	1.86206	69	0
1527954264.331965000	1.89675	135	1
1527954264.332045000	1.89683	170	1
1527954264.352076000	1.91686	69	0
1527954264.372322000	1.9371	1392	0
1527954264.372572000	1.93735	1392	0
1527954264.372882000	1.93766	1392	0
1527954264.372954000	1.93773	519	0
1527954264.372957000	1.93774	72	0
1527954264.373032000	1.93781	213	0
1527954264.373954000	1.93874	101	1
1527954264.482421000	2.0472	635	0
1527954264.482423000	2.0472	72	0
1527954264.482540000	2.04732	269	0
1527954264.484160000	2.04894	86	1
1527954265.203140000	2.76792	210	1
1527954265.223652000	2.78843	69	0
1527954265.578878000	3.14366	260	0
1527954265.579532000	3.14431	1392	0
1527954265.579683000	3.14446	977	0
1527954265.580389000	3.14517	72	0
1527954265.580716000	3.1455	174	0
1527954265.581178000	3.14596	83	1
1527954265.583956000	3.14874	89	1
1527954266.392694000	3.95747	272	1
1527954266.392798000	3.95758	1392	1
1527954266.392825000	3.95761	1392	1
1527954266.392866000	3.95765	1392	1
1527954266.392900000	3.95768	1392	1
1527954266.392937000	3.95772	1392	1
1527954266.392980000	3.95776	1392	1
1527954266.393013000	3.95779	1392	1
1527954266.393050000	3.95783	1392	1
1527954266.393099000	3.95788	1392	1
1527954266.393124000	3.95791	1392	1
1527954266.393175000	3.95796	1392	1
1527954266.393200000	3.95798	1392	1
1527954266.393243000	3.95802	1252	1
1527954266.415070000	3.97985	69	0
1527954266.418533000	3.98331	69	0
1527954266.531859000	4.09664	378	0
1527954266.535019000	4.0998	60	0
1527954266.540243000	4.10502	89	1
1527954268.368839000	5.93362	915	1
1527954268.368923000	5.9337	1392	1
1527954268.368949000	5.93373	961	1
1527954268.370032000	5.93481	433	1
1527954268.370098000	5.93488	1392	1
1527954268.370136000	5.93492	1392	1
1527954268.370169000	5.93495	738	1
1527954268.389691000	5.95447	69	0
1527954268.394625000	5.95941	145	1
1527954268.394919000	5.9597	81	1
1527954268.411429000	5.97621	86	0
1527954268.412898000	5.97768	83	1
1527954268.578011000	6.14279	554	0
1527954268.578424000	6.1432	282	0
1527954268.578496000	6.14328	166	0
1527954268.580001000	6.14478	86	1
1527954268.580382000	6.14516	81	1
1527954268.583709000	6.14849	231	1
1527954268.600476000	6.16526	69	0
1527954268.604442000	6.16922	69	0
1527954268.744023000	6.3088	353	0
1527954268.745849000	6.31063	60	0
1527954268.746019000	6.3108	86	1
1527954268.747852000	6.31263	80	1
1527954268.779010000	6.34379	843	0
1527954268.779247000	6.34403	1392	0
1527954268.779378000	6.34416	1392	0
1527954268.779551000	6.34433	1392	0
1527954268.779553000	6.34433	160	0
1527954268.779738000	6.34452	1392	0
1527954268.779839000	6.34462	1337	0
1527954268.780846000	6.34563	98	1
1527954268.783386000	6.34817	1392	0
1527954268.783712000	6.34849	1392	0
1527954268.783788000	6.34857	1392	0
1527954268.783792000	6.34857	168	0
1527954268.783955000	6.34874	1209	0
1527954268.784867000	6.34965	92	1
1527954268.833029000	6.39781	1392	0
1527954268.833150000	6.39793	1392	0
1527954268.833219000	6.398	1392	0
1527954268.833287000	6.39807	180	0
1527954268.833570000	6.39835	1392	0
1527954268.833780000	6.39856	712	0
1527954268.834713000	6.39949	1392	0
1527954268.835021000	6.3998	1392	0
1527954268.835320000	6.4001	1392	0
1527954268.835322000	6.4001	168	0
1527954268.835469000	6.40025	749	0
1527954268.836270000	6.40105	107	1
1527954268.837835000	6.40262	80	1
1527954268.840031000	6.40481	1392	0
1527954268.840311000	6.40509	1392	0
1527954268.840611000	6.40539	1392	0
1527954268.840616000	6.4054	168	0
1527954268.840811000	6.40559	961	0
1527954268.842933000	6.40771	92	1
1527954268.844922000	6.4097	1392	0
1527954268.845177000	6.40996	1392	0
1527954268.845471000	6.41025	1392	0
1527954268.845473000	6.41025	168	0
1527954268.847493000	6.41227	1392	0
1527954268.847496000	6.41228	191	0
1527954268.848064000	6.41284	95	1
1527954268.849827000	6.41461	1392	0
1527954268.850097000	6.41488	1392	0
1527954268.850423000	6.4152	1392	0
1527954268.850425000	6.41521	168	0
1527954268.850501000	6.41528	64	0
1527954268.851845000	6.41663	92	1
1527954268.851944000	6.41672	1164	0
1527954268.853837000	6.41862	80	1
1527954268.854363000	6.41914	1392	0
1527954268.854644000	6.41943	1392	0
1527954268.854943000	6.41972	1392	0
1527954268.854945000	6.41973	180	0
1527954268.856379000	6.42116	988	0
1527954268.858813000	6.42359	1392	0
1527954268.859077000	6.42386	1220	0
1527954268.859230000	6.42401	725	0
1527954268.861261000	6.42604	1392	0
1527954268.861527000	6.42631	1308	0
1527954268.861671000	6.42645	107	1
1527954268.863515000	6.4283	1392	0
1527954268.863809000	6.42859	1392	0
1527954268.863812000	6.42859	315	0
1527954268.863888000	6.42867	191	0
1527954268.871340000	6.43612	89	1
1527954270.205315000	7.7701	337	1
1527954270.205560000	7.77034	124	1
1527954270.225144000	7.78992	69	0
1527954270.235386000	7.80017	69	0
1527954270.302696000	7.86748	1392	0
1527954270.302869000	7.86765	1392	0
1527954270.303153000	7.86793	1392	0
1527954270.303305000	7.86809	731	0
1527954270.303377000	7.86816	72	0
1527954270.303379000	7.86816	118	0
1527954270.308100000	7.87288	89	1
1527954270.309994000	7.87477	89	1
1527954271.305612000	8.87039	473	1
1527954271.305701000	8.87048	274	1
1527954271.307831000	8.87261	332	1
1527954271.307920000	8.8727	1392	1
1527954271.307960000	8.87274	1392	1
1527954271.307993000	8.87277	949	1
1527954271.325666000	8.89045	69	0
1527954271.329186000	8.89397	69	0
1527954271.352800000	8.91758	381	1
1527954271.372523000	8.9373	69	0
1527954271.412947000	8.97773	378	0
1527954271.414809000	8.97959	83	1
1527954271.419700000	8.98448	60	0
1527954271.442800000	9.00758	257	0
1527954271.443339000	9.00812	1380	0
1527954271.444165000	9.00895	493	0
1527954271.445748000	9.01053	572	0
1527954271.447608000	9.01239	615	0
1527954271.448912000	9.01369	447	0
1527954271.451142000	9.01592	677	0
1527954271.452491000	9.01727	464	0
1527954271.454027000	9.01881	815	0
1527954271.454604000	9.01938	629	0
1527954271.455965000	9.02075	499	0
1527954271.456842000	9.02162	419	0
1527954271.458407000	9.02319	681	0
1527954271.458667000	9.02345	107	1
1527954271.459385000	9.02417	596	0
1527954271.460246000	9.02503	89	1
1527954271.460756000	9.02554	538	0
1527954271.462111000	9.02689	634	0
1527954271.462776000	9.02756	83	1
1527954271.463002000	9.02778	258	0
1527954271.463387000	9.02817	83	0
1527954271.463551000	9.02833	563	0
1527954271.463701000	9.02848	669	0
1527954271.464770000	9.02955	92	1
1527954271.467547000	9.03233	178	0
1527954271.468787000	9.03357	80	1
1527954271.496821000	9.0616	84	0
1527954271.497199000	9.06198	119	0
1527954271.498794000	9.06358	83	1
1527954272.259978000	9.82476	467	1
1527954272.260053000	9.82483	74	1
1527954272.281194000	9.84597	69	0
1527954272.371848000	9.93663	239	0
1527954272.372296000	9.93708	348	0
1527954272.373839000	9.93862	86	1
1527954272.375254000	9.94003	313	0
1527954272.376813000	9.94159	80	1
1527954273.129063000	10.6938	376	1
1527954273.129144000	10.6939	89	1
1527954273.133281000	10.6981	283	1
1527954273.134534000	10.6993	457	1
1527954273.134594000	10.6994	67	1
1527954273.149289000	10.7141	69	0
1527954273.154331000	10.7191	69	0
1527954273.241919000	10.8067	260	0
1527954273.242045000	10.8068	131	0
1527954273.243900000	10.8087	89	1
1527954273.246535000	10.8113	72	0
1527954273.246644000	10.8114	299	0
1527954273.247906000	10.8127	83	1
1527954273.277248000	10.842	227	0
1527954273.277365000	10.8421	83	0
1527954273.278890000	10.8437	83	1
1527954273.287278000	10.8521	248	0
1527954273.287397000	10.8522	120	0
1527954273.288987000	10.8538	83	1
1527954273.290215000	10.855	72	0
1527954273.290681000	10.8555	240	0
1527954273.290752000	10.8555	72	0
1527954273.290753000	10.8555	176	0
1527954273.291887000	10.8567	89	1
1527954273.663046000	11.2278	374	1
1527954273.663111000	11.2279	233	1
1527954273.701996000	11.2668	69	0
1527954273.702822000	11.2676	374	1
1527954273.722586000	11.2874	69	0
1527954274.248217000	11.813	369	1
1527954274.248354000	11.8131	1392	1
1527954274.248394000	11.8132	1392	1
1527954274.248450000	11.8132	1392	1
1527954274.248476000	11.8133	1392	1
1527954274.248529000	11.8133	1392	1
1527954274.248556000	11.8133	1392	1
1527954274.248599000	11.8134	1392	1
1527954274.248633000	11.8134	1392	1
1527954274.248669000	11.8134	1392	1
1527954274.248707000	11.8135	1392	1
1527954274.248761000	11.8135	1392	1
1527954274.248800000	11.8136	1392	1
1527954274.250011000	11.8148	1392	1
1527954274.250052000	11.8148	1392	1
1527954274.250119000	11.8149	1392	1
1527954274.250159000	11.8149	1392	1
1527954274.250220000	11.815	1392	1
1527954274.250244000	11.815	1392	1
1527954274.252009000	11.8168	1392	1
1527954274.252050000	11.8168	1392	1
1527954274.252117000	11.8169	1392	1
1527954274.252158000	11.8169	1392	1
1527954274.252217000	11.817	1392	1
1527954274.252241000	11.817	1392	1
1527954274.254012000	11.8188	1392	1
1527954274.254080000	11.8189	1392	1
1527954274.254201000	11.819	1392	1
1527954274.254231000	11.819	1392	1
1527954274.254282000	11.8191	1392	1
1527954274.255970000	11.8208	1392	1
1527954274.256006000	11.8208	1392	1
1527954274.256047000	11.8208	1392	1
1527954274.256094000	11.8209	1392	1
1527954274.256131000	11.8209	733	1
1527954274.268596000	11.8334	69	0
1527954274.271639000	11.8364	82	0
1527954274.273987000	11.8388	83	1
1527954274.274358000	11.8391	69	0
1527954274.279024000	11.8438	69	0
1527954274.353206000	11.918	238	0
1527954274.353208000	11.918	126	0
1527954274.354981000	11.9198	89	1
1527954274.356857000	11.9216	72	0
1527954274.357433000	11.9222	309	0
1527954274.358952000	11.9237	83	1
1527954274.404119000	11.9689	340	1
1527954274.405357000	11.9701	275	1
1527954274.423417000	11.9882	69	0
1527954274.480965000	12.0457	380	0
1527954274.482993000	12.0478	83	1
1527954274.487926000	12.0527	60	0
1527954274.489986000	12.0548	80	1
1527954274.506814000	12.0716	227	0
1527954274.506928000	12.0717	98	0
1527954274.508967000	12.0737	83	1
1527954274.510966000	12.0757	72	0
1527954274.511343000	12.0761	84	0
1527954274.512965000	12.0777	83	1
1527954274.520555000	12.0853	309	0
1527954274.520670000	12.0855	260	0
1527954274.522034000	12.0868	83	1
1527954274.523891000	12.0887	72	0
1527954274.523993000	12.0888	89	0
1527954274.526000000	12.0908	83	1
1527954274.526338000	12.0911	424	1
1527954274.548172000	12.113	69	0
1527954274.598050000	12.1628	909	1
1527954274.598145000	12.1629	425	1
1527954274.617972000	12.1828	69	0
1527954274.634371000	12.1992	69	0
1527954274.734090000	12.2989	255	0
1527954274.734506000	12.2993	126	0
1527954274.735980000	12.3008	92	1
1527954274.736535000	12.3013	72	0
1527954274.736607000	12.3014	79	0
1527954274.737962000	12.3027	83	1
1527954274.759391000	12.3242	576	0
1527954274.759512000	12.3243	781	0
1527954274.760982000	12.3258	83	1
1527954274.761973000	12.3268	72	0
1527954274.762055000	12.3268	95	0
1527954274.763998000	12.3288	83	1
1527954275.007846000	12.5726	601	1
1527954275.007911000	12.5727	232	1
1527954275.029311000	12.5941	69	0
1527954275.141879000	12.7067	261	0
1527954275.141881000	12.7067	126	0
1527954275.144087000	12.7089	86	1
1527954275.147823000	12.7126	72	0
1527954275.147825000	12.7126	222	0
1527954275.150064000	12.7148	83	1
1527954275.366662000	12.9314	494	1
1527954275.366755000	12.9315	233	1
1527954275.386301000	12.9511	69	0
1527954275.494290000	13.0591	259	0
1527954275.494294000	13.0591	126	0
1527954275.496104000	13.0609	86	1
1527954275.498823000	13.0636	72	0
1527954275.500060000	13.0648	248	0
1527954275.501015000	13.0658	83	1
1527954275.805717000	13.3705	368	1
1527954275.805778000	13.3706	233	1
1527954275.826067000	13.3908	69	0
1527954275.926277000	13.4911	213	0
1527954275.926280000	13.4911	126	0
1527954275.928132000	13.4929	86	1
1527954275.930419000	13.4952	72	0
1527954275.930421000	13.4952	73	0
1527954275.932109000	13.4969	83	1
1527954276.219441000	13.7842	562	1
1527954276.219521000	13.7843	238	1
1527954276.240047000	13.8048	69	0
1527954276.340866000	13.9056	234	0
1527954276.340868000	13.9056	126	0
1527954276.343155000	13.9079	86	1
1527954276.346232000	13.911	72	0
1527954276.347287000	13.9121	91	0
1527954276.348061000	13.9128	83	1
1527954276.490396000	14.0552	420	1
1527954276.490487000	14.0553	237	1
1527954276.511619000	14.0764	69	0
1527954276.623650000	14.1884	238	0
1527954276.623652000	14.1884	126	0
1527954276.625159000	14.1899	86	1
1527954276.628656000	14.1934	72	0
1527954276.629084000	14.1939	212	0
1527954276.630085000	14.1949	83	1
1527954276.695385000	14.2602	373	1
1527954276.695446000	14.2602	236	1
1527954276.715032000	14.2798	69	0
1527954276.845832000	14.4106	244	0
1527954276.845834000	14.4106	126	0
1527954276.848116000	14.4129	86	1
1527954276.850881000	14.4157	72	0
1527954276.850884000	14.4157	266	0
1527954276.853185000	14.418	83	1
1527954276.926370000	14.4912	372	1
1527954276.926431000	14.4912	234	1
1527954276.947124000	14.5119	69	0
1527954277.058480000	14.6233	215	0
1527954277.058483000	14.6233	128	0
1527954277.060200000	14.625	86	1
1527954277.064077000	14.6289	72	0
1527954277.064078000	14.6289	114	0
1527954277.066173000	14.631	83	1
1527954277.215595000	14.7804	369	1
1527954277.215689000	14.7805	237	1
1527954277.244613000	14.8094	69	0
1527954277.366128000	14.9309	215	0
1527954277.366246000	14.931	128	0
1527954277.368124000	14.9329	86	1
1527954277.370398000	14.9352	72	0
1527954277.371291000	14.9361	294	0
1527954277.372113000	14.9369	83	1
1527954277.655248000	15.22	373	1
1527954277.655323000	15.2201	246	1
1527954277.674757000	15.2395	69	0
1527954277.826613000	15.3914	242	0
1527954277.826615000	15.3914	128	0
1527954277.828240000	15.393	86	1
1527954277.830914000	15.3957	72	0
1527954277.830916000	15.3957	151	0
1527954277.832151000	15.3969	83	1
1527954278.069665000	15.6344	369	1
1527954278.069749000	15.6345	238	1
1527954278.090378000	15.6552	69	0
1527954278.196454000	15.7612	215	0
1527954278.196811000	15.7616	138	0
1527954278.198178000	15.763	276	0
1527954278.198259000	15.763	86	1
1527954278.200172000	15.765	80	1
1527954278.520538000	16.0853	374	1
1527954278.520618000	16.0854	235	1
1527954278.544833000	16.1096	69	0
1527954278.709084000	16.2739	332	0
1527954278.709210000	16.274	128	0
1527954278.711213000	16.276	86	1
1527954278.712891000	16.2777	72	0
1527954278.713333000	16.2781	222	0
1527954278.714192000	16.279	83	1
1527954278.810864000	16.3756	973	1
1527954278.810959000	16.3757	237	1
1527954278.831384000	16.3962	69	0
1527954278.941265000	16.506	255	0
1527954278.941386000	16.5062	128	0
1527954278.943245000	16.508	86	1
1527954278.945810000	16.5106	72	0
1527954278.945924000	16.5107	185	0
1527954278.948233000	16.513	83	1
1527954279.341783000	16.9066	727	1
1527954279.341876000	16.9067	242	1
1527954279.361669000	16.9265	69	0
1527954279.472298000	17.0371	240	0
1527954279.472301000	17.0371	128	0
1527954279.474352000	17.0391	86	1
1527954279.477518000	17.0423	72	0
1527954279.477520000	17.0423	114	0
1527954279.479316000	17.0441	83	1
1527954279.592816000	17.1576	369	1
1527954279.592880000	17.1577	237	1
1527954279.612457000	17.1772	69	0
1527954279.709925000	17.2747	216	0
1527954279.709927000	17.2747	128	0
1527954279.712368000	17.2771	86	1
1527954279.713774000	17.2786	72	0
1527954279.713776000	17.2786	118	0
1527954279.715325000	17.2801	83	1
1527954281.141937000	18.7067	371	1
1527954281.142030000	18.7068	235	1
1527954281.162383000	18.7272	69	0
1527954281.259058000	18.8238	259	0
1527954281.259061000	18.8238	128	0
1527954281.261459000	18.8262	86	1
1527954281.263204000	18.828	72	0
1527954281.263624000	18.8284	187	0
1527954281.265412000	18.8302	83	1
1527954281.385570000	18.9504	560	1
1527954281.385651000	18.9504	238	1
1527954281.406605000	18.9714	69	0
1527954281.577865000	19.1426	281	0
1527954281.577985000	19.1428	128	0
1527954281.579390000	19.1442	86	1
1527954281.582055000	19.1468	72	0
1527954281.582510000	19.1473	205	0
1527954281.583370000	19.1482	83	1
1527954281.623077000	19.1879	416	1
1527954281.623174000	19.188	236	1
1527954281.642668000	19.2074	69	0
1527954281.768424000	19.3332	236	0
1527954281.768531000	19.3333	128	0
1527954281.770485000	19.3353	86	1
1527954281.773406000	19.3382	72	0
1527954281.773409000	19.3382	80	0
1527954281.775444000	19.3402	83	1
1527954282.231421000	19.7962	373	1
1527954282.231604000	19.7964	236	1
1527954282.252744000	19.8175	69	0
1527954282.352644000	19.9174	213	0
1527954282.352763000	19.9175	128	0
1527954282.354470000	19.9193	86	1
1527954282.357160000	19.9219	72	0
1527954282.357549000	19.9223	80	0
1527954282.358421000	19.9232	83	1
1527954282.453901000	20.0187	369	1
1527954282.453964000	20.0187	235	1
1527954282.474604000	20.0394	69	0
1527954282.575216000	20.14	260	0
1527954282.575219000	20.14	128	0
1527954282.577513000	20.1423	86	1
1527954282.579126000	20.1439	72	0
1527954282.579128000	20.1439	269	0
1527954282.580427000	20.1452	83	1
1527954282.718848000	20.2836	369	1
1527954282.718944000	20.2837	235	1
1527954282.738483000	20.3033	69	0
1527954282.846009000	20.4108	215	0
1527954282.846158000	20.4109	128	0
1527954282.848466000	20.4132	86	1
1527954282.850193000	20.415	72	0
1527954282.850278000	20.4151	167	0
1527954282.851449000	20.4162	83	1
1527954283.346563000	20.9113	372	1
1527954283.346635000	20.9114	237	1
1527954283.375304000	20.9401	69	0
1527954283.393783000	20.9586	69	0
1527954283.499473000	21.0643	268	0
1527954283.499475000	21.0643	128	0
1527954283.501520000	21.0663	89	1
1527954283.504089000	21.0689	72	0
1527954283.504537000	21.0693	225	0
1527954283.505503000	21.0703	83	1
1527954283.584308000	21.1491	369	1
1527954283.584379000	21.1492	236	1
1527954283.606967000	21.1717	69	0
1527954283.713779000	21.2786	216	0
1527954283.713781000	21.2786	128	0
1527954283.715507000	21.2803	86	1
1527954283.718505000	21.2833	72	0
1527954283.718586000	21.2834	297	0
1527954283.720500000	21.2853	83	1
1527954283.953087000	21.5179	370	1
1527954283.953149000	21.5179	238	1
1527954283.972598000	21.5374	69	0
1527954284.073553000	21.6383	215	0
1527954284.073739000	21.6385	128	0
1527954284.075590000	21.6404	86	1
1527954284.078663000	21.6434	72	0
1527954284.078665000	21.6434	144	0
1527954284.080580000	21.6454	83	1
1527954284.374194000	21.939	977	1
1527954284.374255000	21.939	235	1
1527954284.394521000	21.9593	69	0
1527954284.492023000	22.0568	240	0
1527954284.492026000	22.0568	128	0
1527954284.493618000	22.0584	86	1
1527954284.495570000	22.0604	72	0
1527954284.495673000	22.0605	88	0
1527954284.497554000	22.0623	83	1
1527954284.842901000	22.4077	381	1
1527954284.842996000	22.4078	235	1
1527954284.862825000	22.4276	69	0
1527954284.974648000	22.5394	309	0
1527954284.974738000	22.5395	128	0
1527954284.976661000	22.5414	86	1
1527954284.978873000	22.5437	72	0
1527954284.978971000	22.5438	95	0
1527954284.980632000	22.5454	83	1
1527954286.173459000	23.7382	712	1
1527954286.173522000	23.7383	236	1
1527954286.194033000	23.7588	69	0
1527954286.203835000	23.7686	69	0
1527954286.306880000	23.8717	278	0
1527954286.306883000	23.8717	128	0
1527954286.308889000	23.8737	89	1
1527954286.312122000	23.8769	72	0
1527954286.312525000	23.8773	122	0
1527954286.313835000	23.8786	83	1
1527954286.461225000	24.026	371	1
1527954286.461287000	24.0261	290	1
1527954286.481370000	24.0462	69	0
1527954286.600556000	24.1653	240	0
1527954286.600559000	24.1653	128	0
1527954286.602888000	24.1677	86	1
1527954286.605526000	24.1703	72	0
1527954286.606779000	24.1716	123	0
1527954286.606890000	24.1717	80	1
1527954286.608854000	24.1736	80	1
1527954286.973263000	24.538	563	1
1527954286.973353000	24.5381	230	1
1527954286.993538000	24.5583	69	0
1527954287.130726000	24.6955	213	0
1527954287.130728000	24.6955	128	0
1527954287.132757000	24.6975	72	0
1527954287.132760000	24.6975	204	0
1527954287.133051000	24.6978	92	1
1527954287.789577000	25.3544	417	1
1527954287.789658000	25.3544	235	1
1527954287.809552000	25.3743	69	0
1527954287.907171000	25.472	260	0
1527954287.907174000	25.472	128	0
1527954287.908993000	25.4738	86	1
1527954287.909820000	25.4746	72	0
1527954287.909822000	25.4746	73	0
1527954287.911933000	25.4767	83	1
1527954288.376044000	25.9408	372	1
1527954288.376149000	25.9409	238	1
1527954288.396024000	25.9608	69	0
1527954288.501914000	26.0667	281	0
1527954288.501916000	26.0667	128	0
1527954288.504008000	26.0688	86	1
1527954288.506995000	26.0718	72	0
1527954288.507419000	26.0722	258	0
1527954288.509028000	26.0738	83	1
1527954290.028138000	27.5929	371	1
1527954290.028206000	27.593	236	1
1527954290.048328000	27.6131	69	0
1527954290.149710000	27.7145	259	0
1527954290.149713000	27.7145	128	0
1527954290.151153000	27.7159	86	1
1527954290.154267000	27.719	72	0
1527954290.154349000	27.7191	259	0
1527954290.156138000	27.7209	83	1
1527954290.739535000	28.3043	369	1
1527954290.739597000	28.3044	235	1
1527954290.760133000	28.3249	69	0
1527954290.862149000	28.4269	238	0
1527954290.862151000	28.4269	128	0
1527954290.864205000	28.429	86	1
1527954290.867621000	28.4324	72	0
1527954290.868078000	28.4329	314	0
1527954290.869089000	28.4339	83	1
1527954290.975319000	28.5401	369	1
1527954290.975418000	28.5402	235	1
1527954290.996095000	28.5609	69	0
1527954291.095838000	28.6606	237	0
1527954291.095840000	28.6606	128	0
1527954291.098194000	28.663	86	1
1527954291.100302000	28.6651	72	0
1527954291.100303000	28.6651	99	0
1527954291.102166000	28.6669	83	1
1527954291.342602000	28.9074	369	1
1527954291.342697000	28.9075	238	1
1527954291.362133000	28.9269	69	0
1527954291.487897000	29.0527	238	0
1527954291.487900000	29.0527	128	0
1527954291.490234000	29.055	86	1
1527954291.492677000	29.0575	72	0
1527954291.492680000	29.0575	267	0
1527954291.494215000	29.059	83	1
1527954291.716210000	29.281	369	1
1527954291.716297000	29.2811	236	1
1527954291.736829000	29.3016	69	0
1527954291.857456000	29.4222	249	0
1527954291.857459000	29.4222	128	0
1527954291.859258000	29.424	86	1
1527954291.863416000	29.4282	72	0
1527954291.863419000	29.4282	159	0
1527954291.865241000	29.43	83	1
1527954292.206304000	29.7711	371	1
1527954292.206395000	29.7712	236	1
1527954292.227508000	29.7923	69	0
1527954292.334192000	29.899	213	0
1527954292.334194000	29.899	128	0
1527954292.336280000	29.9011	86	1
1527954292.339216000	29.904	72	0
1527954292.339314000	29.9041	68	0
1527954292.341244000	29.906	83	1
1527954292.707709000	30.2725	976	1
1527954292.707771000	30.2726	235	1
1527954292.727896000	30.2927	69	0
1527954292.827072000	30.3919	238	0
1527954292.827075000	30.3919	128	0
1527954292.829283000	30.3941	86	1
1527954292.831177000	30.396	72	0
1527954292.831179000	30.396	211	0
1527954292.833266000	30.398	83	1
1527954293.074591000	30.6394	726	1
1527954293.074686000	30.6395	237	1
1527954293.095252000	30.66	69	0
1527954293.210449000	30.7752	220	0
1527954293.210451000	30.7752	128	0
1527954293.212305000	30.7771	86	1
1527954293.214419000	30.7792	72	0
1527954293.214421000	30.7792	302	0
1527954293.216292000	30.7811	83	1
1527954293.820629000	31.3854	370	1
1527954293.820700000	31.3855	235	1
1527954293.841025000	31.4058	69	0
1527954293.936805000	31.5016	329	0
1527954293.936807000	31.5016	128	0
1527954293.938297000	31.5031	86	1
1527954293.940687000	31.5055	72	0
1527954293.941110000	31.5059	145	0
1527954293.942266000	31.507	83	1
1527954294.441962000	32.0067	368	1
1527954294.442061000	32.0068	236	1
1527954294.464369000	32.0292	69	0
1527954294.564323000	32.1291	278	0
1527954294.564325000	32.1291	128	0
1527954294.566406000	32.1312	86	1
1527954294.567906000	32.1327	72	0
1527954294.568503000	32.1333	200	0
1527954294.569308000	32.1341	83	1
1527954294.806808000	32.3716	559	1
1527954294.806868000	32.3716	236	1
1527954294.830359000	32.3951	69	0
1527954294.938816000	32.5036	219	0
1527954294.938819000	32.5036	128	0
1527954294.940433000	32.5052	86	1
1527954294.942987000	32.5078	72	0
1527954294.943376000	32.5082	170	0
1527954294.944326000	32.5091	83	1
1527954295.398670000	32.9635	418	1
1527954295.398732000	32.9635	235	1
1527954295.419116000	32.9839	69	0
1527954295.546702000	33.1115	236	0
1527954295.546799000	33.1116	128	0
1527954295.548461000	33.1132	86	1
1527954295.551861000	33.1166	72	0
1527954295.552326000	33.1171	156	0
1527954295.553358000	33.1181	83	1
1527954296.323786000	33.8886	369	1
1527954296.323880000	33.8887	235	1
1527954296.343673000	33.9085	69	0
1527954296.492435000	34.0572	262	0
1527954296.492437000	34.0572	128	0
1527954296.494495000	34.0593	86	1
1527954296.496135000	34.0609	72	0
1527954296.496136000	34.0609	294	0
1527954296.497414000	34.0622	83	1
1527954297.141039000	34.7058	369	1
1527954297.141133000	34.7059	237	1
1527954297.161830000	34.7266	69	0
1527954297.287995000	34.8528	262	0
1527954297.287997000	34.8528	128	0
1527954297.289568000	34.8543	86	1
1527954297.293130000	34.8579	72	0
1527954297.293132000	34.8579	199	0
1527954297.294460000	34.8592	83	1
1527954297.417681000	34.9825	370	1
1527954297.417778000	34.9826	235	1
1527954297.437633000	35.0024	69	0
1527954297.543028000	35.1078	259	0
1527954297.543030000	35.1078	128	0
1527954297.544549000	35.1093	86	1
1527954297.547508000	35.1123	72	0
1527954297.547510000	35.1123	94	0
1527954297.549537000	35.1143	83	1
1527954298.013892000	35.5787	369	1
1527954298.013986000	35.5788	235	1
1527954298.034178000	35.599	69	0
1527954298.137756000	35.7025	215	0
1527954298.137758000	35.7025	128	0
1527954298.139598000	35.7044	86	1
1527954298.142448000	35.7072	72	0
1527954298.142994000	35.7078	296	0
1527954298.144571000	35.7094	83	1
1527954298.400091000	35.9649	369	1
1527954298.400190000	35.965	235	1
1527954298.420547000	35.9853	69	0
1527954298.523914000	36.0887	260	0
1527954298.524225000	36.089	128	0
1527954298.525634000	36.0904	86	1
1527954298.527335000	36.0921	72	0
1527954298.527337000	36.0921	128	0
1527954298.529602000	36.0944	83	1
1527954299.175834000	36.7406	373	1
1527954299.175979000	36.7408	236	1
1527954299.195729000	36.7605	69	0
1527954299.322138000	36.8869	216	0
1527954299.322140000	36.8869	128	0
1527954299.323660000	36.8884	86	1
1527954299.327156000	36.8919	72	0
1527954299.327158000	36.8919	76	0
1527954299.328642000	36.8934	83	1
1527954299.623992000	37.1888	351	1
1527954299.624072000	37.1889	1392	1
1527954299.624100000	37.1889	1392	1
1527954299.624141000	37.1889	1392	1
1527954299.624196000	37.189	1392	1
1527954299.624216000	37.189	298	1
1527954299.644355000	37.2091	69	0
1527954299.742283000	37.3071	395	0
1527954299.744690000	37.3095	83	1
1527954299.749628000	37.3144	60	0
1527954299.751678000	37.3165	80	1
1527954299.834971000	37.3998	972	1
1527954299.835064000	37.3998	236	1
1527954299.856130000	37.4209	69	0
1527954300.015246000	37.58	248	0
1527954300.015372000	37.5802	128	0
1527954300.017654000	37.5824	86	1
1527954300.019470000	37.5843	72	0
1527954300.019799000	37.5846	240	0
1527954300.021625000	37.5864	83	1
1527954300.206314000	37.7711	727	1
1527954300.206409000	37.7712	238	1
1527954300.227538000	37.7923	69	0
1527954300.380419000	37.9452	216	0
1527954300.380422000	37.9452	128	0
1527954300.382718000	37.9475	86	1
1527954300.385303000	37.9501	72	0
1527954300.385305000	37.9501	115	0
1527954300.386649000	37.9514	83	1
1527954300.717112000	38.2819	372	1
1527954300.717179000	38.282	235	1
1527954300.737650000	38.3024	69	0
1527954300.838541000	38.4033	329	0
1527954300.838543000	38.4033	128	0
1527954300.840771000	38.4056	86	1
1527954300.843072000	38.4079	72	0
1527954300.843535000	38.4083	235	0
1527954300.844666000	38.4094	83	1
1527954301.518060000	39.0828	562	1
1527954301.518181000	39.083	237	1
1527954301.539001000	39.1038	69	0
1527954301.640655000	39.2054	278	0
1527954301.640657000	39.2054	128	0
1527954301.642820000	39.2076	86	1
1527954301.644372000	39.2092	72	0
1527954301.644374000	39.2092	66	0
1527954301.645693000	39.2105	83	1
1527954302.017483000	39.5823	417	1
1527954302.017576000	39.5824	236	1
1527954302.038446000	39.6032	69	0
1527954302.162100000	39.7269	220	0
1527954302.162103000	39.7269	128	0
1527954302.163826000	39.7286	86	1
1527954302.165981000	39.7308	72	0
1527954302.166071000	39.7309	310	0
1527954302.167801000	39.7326	83	1
1527954302.312000000	39.8768	370	1
1527954302.312066000	39.8768	238	1
1527954302.333173000	39.898	69	0
1527954302.438657000	40.0034	238	0
1527954302.438659000	40.0034	128	0
1527954302.440850000	40.0056	86	1
1527954302.442993000	40.0078	72	0
1527954302.442995000	40.0078	103	0
1527954302.444838000	40.0096	83	1
1527954303.847500000	41.4123	369	1
1527954303.847577000	41.4124	237	1
1527954303.867994000	41.4328	69	0
1527954303.982231000	41.547	262	0
1527954303.982334000	41.5471	128	0
1527954303.984255000	41.549	86	1
1527954303.987598000	41.5524	72	0
1527954303.989223000	41.554	80	1
1527954303.989340000	41.5541	296	0
1527954303.991229000	41.556	80	1
1527954304.306740000	41.8715	373	1
1527954304.306817000	41.8716	239	1
1527954304.326844000	41.8916	69	0
1527954304.437688000	42.0025	281	0
1527954304.437786000	42.0026	128	0
1527954304.439360000	42.0041	86	1
1527954304.441828000	42.0066	72	0
1527954304.442086000	42.0069	310	0
1527954304.443261000	42.008	83	1
1527954304.899782000	42.4646	368	1
1527954304.899876000	42.4647	236	1
1527954304.922684000	42.4875	69	0
1527954304.926950000	42.4917	69	0
1527954305.028598000	42.5934	238	0
1527954305.028716000	42.5935	128	0
1527954305.030408000	42.5952	89	1
1527954305.033824000	42.5986	72	0
1527954305.033826000	42.5986	215	0
1527954305.035358000	42.6001	83	1
1527954305.215549000	42.7803	369	1
1527954305.215639000	42.7804	236	1
1527954305.247457000	42.8122	69	0
1527954305.376853000	42.9416	213	0
1527954305.376856000	42.9416	128	0
1527954305.378396000	42.9432	86	1
1527954305.381132000	42.9459	72	0
1527954305.381588000	42.9464	194	0
1527954305.383375000	42.9482	83	1
1527954305.520548000	43.0853	373	1
1527954305.520637000	43.0854	236	1
1527954305.541831000	43.1066	69	0
1527954305.685065000	43.2498	260	0
1527954305.685067000	43.2498	128	0
1527954305.687409000	43.2522	86	1
1527954305.689287000	43.2541	72	0
1527954305.689728000	43.2545	284	0
1527954305.691420000	43.2562	83	1
1527954306.027835000	43.5926	370	1
1527954306.027931000	43.5927	239	1
1527954306.048773000	43.6136	69	0
1527954306.159746000	43.7245	213	0
1527954306.159749000	43.7245	128	0
1527954306.161463000	43.7262	86	1
1527954306.163829000	43.7286	72	0
1527954306.164278000	43.7291	227	0
1527954306.165359000	43.7301	83	1
1527954306.480275000	44.0451	971	1
1527954306.480373000	44.0452	237	1
1527954306.501723000	44.0665	69	0
1527954306.606426000	44.1712	238	0
1527954306.606733000	44.1715	128	0
1527954306.608486000	44.1733	86	1
1527954306.611421000	44.1762	72	0
1527954306.611422000	44.1762	258	0
1527954306.613445000	44.1782	83	1
1527954306.923320000	44.4881	382	1
1527954306.923384000	44.4882	237	1
1527954306.952009000	44.5168	69	0
1527954307.050610000	44.6154	215	0
1527954307.050612000	44.6154	128	0
1527954307.052564000	44.6173	86	1
1527954307.056291000	44.6211	72	0
1527954307.056292000	44.6211	101	0
1527954307.058477000	44.6233	83	1
1527954307.383768000	44.9485	715	1
1527954307.383859000	44.9486	238	1
1527954307.404110000	44.9689	69	0
1527954307.540829000	45.1056	268	0
1527954307.541049000	45.1058	128	0
1527954307.542520000	45.1073	86	1
1527954307.545864000	45.1106	72	0
1527954307.545961000	45.1107	163	0
1527954307.547501000	45.1123	83	1
1527954307.703709000	45.2685	369	1
1527954307.703803000	45.2686	236	1
1527954307.724217000	45.289	69	0
1527954307.822015000	45.3868	216	0
1527954307.822018000	45.3868	128	0
1527954307.823525000	45.3883	86	1
1527954307.826829000	45.3916	72	0
1527954307.826831000	45.3916	87	0
1527954307.828525000	45.3933	83	1
1527954308.045677000	45.6105	558	1
1527954308.045745000	45.6105	236	1
1527954308.065825000	45.6306	69	0
1527954308.194511000	45.7593	308	0
1527954308.194513000	45.7593	128	0
1527954308.196582000	45.7614	86	1
1527954308.199894000	45.7647	72	0
1527954308.199978000	45.7648	250	0
1527954308.201538000	45.7663	83	1
1527954308.290699000	45.8555	418	1
1527954308.290798000	45.8556	238	1
1527954308.311374000	45.8762	69	0
1527954308.447477000	46.0123	280	0
1527954308.447480000	46.0123	128	0
1527954308.449597000	46.0144	86	1
1527954308.453387000	46.0182	72	0
1527954308.453389000	46.0182	292	0
1527954308.455584000	46.0204	83	1
1527954308.586732000	46.1515	370	1
1527954308.586829000	46.1516	236	1
1527954308.607768000	46.1725	69	0
1527954308.730165000	46.2949	216	0
1527954308.730167000	46.2949	128	0
1527954308.732587000	46.2974	86	1
1527954308.734803000	46.2996	72	0
1527954308.734805000	46.2996	153	0
1527954308.736516000	46.3013	83	1
1527954308.842616000	46.4074	368	1
1527954308.842701000	46.4075	236	1
1527954308.863495000	46.4283	69	0
1527954308.991323000	46.5561	215	0
1527954308.991326000	46.5561	128	0
1527954308.993627000	46.5584	86	1
1527954308.995556000	46.5603	72	0
1527954308.995558000	46.5603	96	0
1527954308.997584000	46.5624	83	1
1527954309.242145000	46.8069	369	1
1527954309.242241000	46.807	236	1
1527954309.261287000	46.8261	69	0
1527954309.273525000	46.8383	69	0
1527954309.394019000	46.9588	213	0
1527954309.394301000	46.9591	128	0
1527954309.395620000	46.9604	89	1
1527954309.399987000	46.9648	72	0
1527954309.400079000	46.9649	310	0
1527954309.401604000	46.9664	83	1
1527954309.755880000	47.3207	368	1
1527954309.755974000	47.3208	238	1
1527954309.777698000	47.3425	69	0
1527954309.900569000	47.4653	260	0
1527954309.900572000	47.4654	128	0
1527954309.902665000	47.4674	86	1
1527954309.903884000	47.4687	72	0
1527954309.904311000	47.4691	154	0
1527954309.905577000	47.4704	83	1
1527954309.972212000	47.537	369	1
1527954309.972306000	47.5371	236	1
1527954309.992650000	47.5574	69	0
1527954310.149622000	47.7144	262	0
1527954310.149854000	47.7146	128	0
1527954310.151692000	47.7165	86	1
1527954310.154155000	47.7189	72	0
1527954310.154247000	47.719	212	0
1527954310.155601000	47.7204	83	1
1527954310.238530000	47.8033	373	1
1527954310.238632000	47.8034	237	1
1527954310.259265000	47.824	69	0
1527954310.381625000	47.9464	235	0
1527954310.381628000	47.9464	128	0
1527954310.383708000	47.9485	86	1
1527954310.385943000	47.9507	72	0
1527954310.386019000	47.9508	287	0
1527954310.387692000	47.9525	83	1
1527954310.580576000	48.1454	368	1
1527954310.580666000	48.1454	237	1
1527954310.602907000	48.1677	69	0
1527954310.712079000	48.2769	234	0
1527954310.712082000	48.2769	127	0
1527954310.713699000	48.2785	86	1
1527954310.715807000	48.2806	71	0
1527954310.716243000	48.281	125	0
1527954310.717684000	48.2825	83	1
1527954311.129014000	48.6938	975	1
1527954311.129093000	48.6939	236	1
1527954311.152684000	48.7175	67	0
1527954311.267276000	48.8321	234	0
1527954311.267707000	48.8325	128	0
1527954311.269834000	48.8346	86	1
1527954311.272353000	48.8371	72	0
1527954311.272440000	48.8372	166	0
1527954311.274733000	48.8395	83	1
1527954311.436093000	49.0009	380	1
1527954311.436167000	49.0009	236	1
1527954311.456089000	49.0209	69	0
1527954311.554432000	49.1192	238	0
1527954311.554435000	49.1192	128	0
1527954311.556761000	49.1215	86	1
1527954311.559448000	49.1242	72	0
1527954311.560347000	49.1251	248	0
1527954311.561665000	49.1264	83	1
1527954311.868890000	49.4337	711	1
1527954311.868977000	49.4338	236	1
1527954311.888830000	49.4536	69	0
1527954311.999813000	49.5646	213	0
1527954311.999815000	49.5646	128	0
1527954312.001798000	49.5666	86	1
1527954312.004381000	49.5692	72	0
1527954312.004383000	49.5692	307	0
1527954312.005696000	49.5705	83	1
1527954312.336806000	49.9016	368	1
1527954312.336895000	49.9017	237	1
1527954312.373780000	49.9386	368	1
1527954312.387129000	49.9519	69	0
1527954312.394607000	49.9594	69	0
1527954312.404130000	49.9689	69	0
1527954312.494284000	50.0591	235	0
1527954312.494399000	50.0592	128	0
1527954312.495744000	50.0605	92	1
1527954312.498959000	50.0637	72	0
1527954312.499060000	50.0638	135	0
1527954312.500731000	50.0655	83	1
1527954312.619430000	50.1842	557	1
1527954312.619522000	50.1843	236	1
1527954312.639279000	50.2041	69	0
1527954312.732948000	50.2977	247	0
1527954312.733066000	50.2978	128	0
1527954312.734749000	50.2995	86	1
1527954312.736236000	50.301	72	0
1527954312.736328000	50.3011	255	0
1527954312.737737000	50.3025	83	1
1527954312.970622000	50.5354	418	1
1527954312.970702000	50.5355	236	1
1527954312.991159000	50.5559	69	0
1527954313.096547000	50.6613	217	0
1527954313.097410000	50.6622	128	0
1527954313.098782000	50.6636	86	1
1527954313.099927000	50.6647	72	0
1527954313.100006000	50.6648	236	0
1527954313.101781000	50.6666	83	1
1527954313.405181000	50.97	372	1
1527954313.405272000	50.9701	239	1
1527954313.425946000	50.9907	69	0
1527954313.524173000	51.089	331	0
1527954313.524176000	51.089	128	0
1527954313.525862000	51.0906	86	1
1527954313.527477000	51.0923	72	0
1527954313.527824000	51.0926	87	0
1527954313.528772000	51.0936	83	1
1527954313.880274000	51.4451	370	1
1527954313.880349000	51.4451	237	1
1527954313.901873000	51.4667	69	0
1527954314.040178000	51.605	255	0
1527954314.040180000	51.605	128	0
1527954314.041880000	51.6067	86	1
1527954314.043442000	51.6082	72	0
1527954314.043832000	51.6086	100	0
1527954314.044803000	51.6096	83	1
1527954314.364025000	51.9288	369	1
1527954314.364091000	51.9289	236	1
1527954314.385631000	51.9504	69	0
1527954314.491613000	52.0564	243	0
1527954314.491615000	52.0564	128	0
1527954314.493891000	52.0587	86	1
1527954314.494992000	52.0598	72	0
1527954314.494994000	52.0598	189	0
1527954314.496881000	52.0617	83	1
1527954314.764451000	52.3292	370	1
1527954314.764551000	52.3293	237	1
1527954314.785151000	52.3499	69	0
1527954314.933764000	52.4985	211	0
1527954314.933767000	52.4985	128	0
1527954314.935867000	52.5006	86	1
1527954314.939354000	52.5041	72	0
1527954314.939451000	52.5042	238	0
1527954314.940881000	52.5057	83	1
1527954315.145132000	52.7099	370	1
1527954315.145226000	52.71	238	1
1527954315.165576000	52.7304	69	0
1527954315.261709000	52.8265	213	0
1527954315.261711000	52.8265	128	0
1527954315.263916000	52.8287	86	1
1527954315.266140000	52.8309	72	0
1527954315.266604000	52.8314	304	0
1527954315.268221000	52.833	83	1
1527954315.824084000	53.3889	372	1
1527954315.824170000	53.389	237	1
1527954315.844884000	53.4097	69	0
1527954315.946359000	53.5111	262	0
1527954315.946512000	53.5113	128	0
1527954315.948007000	53.5128	86	1
1527954315.951242000	53.516	72	0
1527954315.951244000	53.516	182	0
1527954315.952962000	53.5177	83	1
1527954316.142094000	53.7069	370	1
1527954316.142194000	53.707	236	1
1527954316.161594000	53.7264	69	0
1527954316.350780000	53.9156	259	0
1527954316.350951000	53.9157	128	0
1527954316.352994000	53.9178	86	1
1527954316.356351000	53.9211	72	0
1527954316.356353000	53.9211	261	0
1527954316.357977000	53.9228	83	1
1527954316.708341000	54.2731	972	1
1527954316.708434000	54.2732	238	1
1527954316.732193000	54.297	69	0
1527954316.961999000	54.5268	262	0
1527954316.962002000	54.5268	128	0
1527954316.964053000	54.5288	86	1
1527954316.966658000	54.5314	72	0
1527954316.967491000	54.5323	272	0
1527954316.967975000	54.5328	83	1
1527954316.980005000	54.5448	387	1
1527954316.980093000	54.5449	236	1
1527954317.020150000	54.5849	387	1
1527954317.030338000	54.5951	69	0
1527954317.039491000	54.6043	69	0
1527954317.137525000	54.7023	213	0
1527954317.137813000	54.7026	128	0
1527954317.139069000	54.7039	89	1
1527954317.142020000	54.7068	72	0
1527954317.142022000	54.7068	127	0
1527954317.144012000	54.7088	83	1
1527954317.507335000	55.0721	711	1
1527954317.507429000	55.0722	236	1
1527954317.527280000	55.0921	69	0
1527954317.643664000	55.2084	257	0
1527954317.643666000	55.2084	128	0
1527954317.645120000	55.2099	86	1
1527954317.648468000	55.2132	72	0
1527954317.648470000	55.2133	181	0
1527954317.650101000	55.2149	83	1
1527954318.022698000	55.5875	367	1
1527954318.022790000	55.5876	236	1
1527954318.043601000	55.6084	69	0
1527954318.145544000	55.7103	213	0
1527954318.145546000	55.7103	128	0
1527954318.147086000	55.7119	86	1
1527954318.150972000	55.7158	72	0
1527954318.151060000	55.7158	189	0
1527954318.153059000	55.7178	83	1
1527954318.329322000	55.8941	559	1
1527954318.329416000	55.8942	237	1
1527954318.349348000	55.9141	69	0
1527954318.447106000	56.0119	238	0
1527954318.447220000	56.012	128	0
1527954318.449062000	56.0138	86	1
1527954318.450695000	56.0155	72	0
1527954318.450771000	56.0156	170	0
1527954318.452127000	56.0169	83	1
1527954318.713896000	56.2787	418	1
1527954318.713986000	56.2788	237	1
1527954318.735320000	56.3001	69	0
1527954318.961127000	56.5259	213	0
1527954318.961135000	56.5259	128	0
1527954318.963203000	56.528	86	1
1527954318.964907000	56.5297	72	0
1527954318.964994000	56.5298	90	0
1527954318.967085000	56.5319	83	1
1527954319.175605000	56.7404	368	1
1527954319.175697000	56.7405	238	1
1527954319.197093000	56.7619	69	0
1527954319.298428000	56.8632	248	0
1527954319.298430000	56.8632	128	0
1527954319.300192000	56.865	86	1
1527954319.302269000	56.867	72	0
1527954319.302271000	56.8671	209	0
1527954319.304129000	56.8689	83	1
1527954319.448259000	57.013	370	1
1527954319.448328000	57.0131	236	1
1527954319.467567000	57.0323	69	0
1527954319.576239000	57.141	243	0
1527954319.576346000	57.1411	128	0
1527954319.578215000	57.143	86	1
1527954319.580708000	57.1455	72	0
1527954319.581157000	57.1459	204	0
1527954319.582119000	57.1469	83	1
1527954320.245903000	57.8107	370	1
1527954320.245995000	57.8108	236	1
1527954320.266068000	57.8308	69	0
1527954320.376931000	57.9417	306	0
1527954320.377256000	57.942	128	0
1527954320.379277000	57.9441	86	1
1527954320.380846000	57.9456	72	0
1527954320.380936000	57.9457	320	0
1527954320.382170000	57.947	83	1
1527954320.520978000	58.0858	368	1
1527954320.521073000	58.0859	237	1
1527954320.540625000	58.1054	69	0
1527954320.647456000	58.2122	278	0
1527954320.647665000	58.2124	128	0
1527954320.649297000	58.2141	86	1
1527954320.652502000	58.2173	72	0
1527954320.652505000	58.2173	272	0
1527954320.654185000	58.219	83	1
1527954322.231860000	59.7966	369	1
1527954322.231921000	59.7967	236	1
1527954322.252314000	59.8171	69	0
1527954322.383552000	59.9483	242	0
1527954322.383554000	59.9483	128	0
1527954322.385366000	59.9501	86	1
1527954322.390321000	59.9551	72	0
1527954322.391101000	59.9559	292	0
1527954322.392286000	59.9571	83	1
1527954322.527521000	60.0923	372	1
1527954322.527619000	60.0924	237	1
1527954322.547525000	60.1123	69	0
1527954322.666378000	60.2312	238	0
1527954322.666480000	60.2313	128	0
1527954322.668312000	60.2331	86	1
1527954322.671808000	60.2366	72	0
1527954322.672673000	60.2375	252	0
1527954322.673295000	60.2381	83	1
1527954322.903387000	60.4682	372	1
1527954322.903486000	60.4683	238	1
1527954322.931988000	60.4968	69	0
1527954323.046847000	60.6116	237	0
1527954323.046850000	60.6116	128	0
1527954323.048338000	60.6131	86	1
1527954323.050714000	60.6155	72	0
1527954323.051208000	60.616	315	0
1527954323.052350000	60.6171	83	1
1527954323.320024000	60.8848	976	1
1527954323.320103000	60.8849	241	1
1527954323.340758000	60.9055	82	0
1527954323.342393000	60.9072	80	1
1527954323.344348000	60.9091	69	0
1527954323.448090000	61.0129	285	0
1527954323.448094000	61.0129	128	0
1527954323.450427000	61.0152	86	1
1527954323.452698000	61.0175	72	0
1527954323.452787000	61.0176	69	0
1527954323.454348000	61.0191	83	1
1527954323.821004000	61.3858	386	1
1527954323.821066000	61.3858	242	1
1527954323.840414000	61.4052	69	0
1527954323.998275000	61.5631	236	0
1527954323.998277000	61.5631	128	0
1527954324.000457000	61.5652	86	1
1527954324.002559000	61.5673	72	0
1527954324.003066000	61.5678	191	0
1527954324.004378000	61.5692	83	1
1527954324.158769000	61.7235	714	1
1527954324.158826000	61.7236	239	1
1527954324.197586000	61.7624	714	1
1527954324.223884000	61.7887	69	0
1527954324.257537000	61.8223	69	0
1527954324.283813000	61.8486	213	0
1527954324.283815000	61.8486	128	0
1527954324.285486000	61.8503	89	1
1527954324.287917000	61.8527	72	0
1527954324.287999000	61.8528	137	0
1527954324.289462000	61.8542	83	1
1527954324.592806000	62.1576	563	1
1527954324.592866000	62.1576	240	1
1527954324.613930000	62.1787	69	0
1527954324.734060000	62.2988	258	0
1527954324.736504000	62.3013	83	1
1527954324.737401000	62.3022	138	0
1527954324.739472000	62.3043	80	1
1527954324.742473000	62.3073	73	0
1527954324.744481000	62.3093	80	1
1527954325.046767000	62.6115	418	1
1527954325.046860000	62.6116	239	1
1527954325.066719000	62.6315	69	0
1527954325.168498000	62.7333	215	0
1527954325.168607000	62.7334	128	0
1527954325.170527000	62.7353	86	1
1527954325.172913000	62.7377	72	0
1527954325.172915000	62.7377	86	0
1527954325.174531000	62.7393	83	1
1527954325.408966000	62.9737	369	1
1527954325.409027000	62.9738	239	1
1527954325.430058000	62.9948	69	0
1527954325.550400000	63.1152	238	0
1527954325.550402000	63.1152	128	0
1527954325.552572000	63.1174	86	1
1527954325.553343000	63.1181	72	0
1527954325.553344000	63.1181	119	0
1527954325.555529000	63.1203	83	1
1527954326.134897000	63.6997	369	1
1527954326.134989000	63.6998	238	1
1527954326.154770000	63.7196	69	0
1527954326.262433000	63.8272	215	0
1527954326.262436000	63.8272	128	0
1527954326.264596000	63.8294	86	1
1527954326.265615000	63.8304	72	0
1527954326.265702000	63.8305	271	0
1527954326.267570000	63.8324	83	1
1527954326.338676000	63.9035	369	1
1527954326.338743000	63.9035	238	1
1527954326.374833000	63.9396	69	0
1527954326.471404000	64.0362	268	0
1527954326.471406000	64.0362	128	0
1527954326.473615000	64.0384	86	1
1527954326.474083000	64.0389	72	0
1527954326.474528000	64.0393	259	0
1527954326.475510000	64.0403	83	1
1527954326.732728000	64.2975	368	1
1527954326.732817000	64.2976	240	1
1527954326.753272000	64.3181	69	0
1527954326.855943000	64.4207	217	0
1527954326.855945000	64.4207	128	0
1527954326.857645000	64.4224	86	1
1527954326.861395000	64.4262	72	0
1527954326.861811000	64.4266	79	0
1527954326.863601000	64.4284	83	1
1527954326.949084000	64.5139	369	1
1527954326.949168000	64.5139	239	1
1527954326.968809000	64.5336	69	0
1527954327.070059000	64.6348	306	0
1527954327.070061000	64.6348	128	0
1527954327.071658000	64.6364	86	1
1527954327.074580000	64.6394	72	0
1527954327.074933000	64.6397	184	0
1527954327.076615000	64.6414	83	1
1527954328.084164000	65.6489	369	1
1527954328.084256000	65.649	240	1
1527954328.104853000	65.6696	69	0
1527954328.197839000	65.7626	280	0
1527954328.197842000	65.7626	128	0
1527954328.199707000	65.7645	86	1
1527954328.202445000	65.7672	72	0
1527954328.202447000	65.7672	218	0
1527954328.204682000	65.7695	83	1
1527954328.321829000	65.8866	372	1
1527954328.321927000	65.8867	238	1
1527954328.341402000	65.9062	69	0
1527954328.439142000	66.0039	240	0
1527954328.439144000	66.0039	128	0
1527954328.440727000	66.0055	86	1
1527954328.443790000	66.0086	72	0
1527954328.444226000	66.009	212	0
1527954328.445689000	66.0105	83	1
1527954328.838990000	66.4038	369	1
1527954328.839079000	66.4039	238	1
1527954328.859542000	66.4243	69	0
1527954328.980943000	66.5457	217	0
1527954328.980946000	66.5457	128	0
1527954328.982774000	66.5476	86	1
1527954328.985571000	66.5504	72	0
1527954328.985573000	66.5504	89	0
1527954328.987730000	66.5525	83	1
1527954329.066621000	66.6314	974	1
1527954329.066704000	66.6315	239	1
1527954329.087128000	66.6519	69	0
1527954329.183321000	66.7481	212	0
1527954329.183410000	66.7482	128	0
1527954329.184661000	66.7494	86	1
1527954329.187298000	66.7521	72	0
1527954329.187709000	66.7525	216	0
1527954329.188672000	66.7535	83	1
1527954329.754179000	67.319	380	1
1527954329.754240000	67.319	238	1
1527954329.774106000	67.3389	69	0
1527954329.879465000	67.4442	262	0
1527954329.879467000	67.4442	128	0
1527954329.881808000	67.4466	86	1
1527954329.883564000	67.4483	72	0
1527954329.883567000	67.4483	279	0
1527954329.885772000	67.4506	83	1
1527954330.103897000	67.6687	714	1
1527954330.103955000	67.6687	239	1
1527954330.124268000	67.689	69	0
1527954330.228892000	67.7937	261	0
1527954330.228894000	67.7937	128	0
1527954330.230814000	67.7956	86	1
1527954330.233767000	67.7985	72	0
1527954330.233865000	67.7986	209	0
1527954330.235803000	67.8006	83	1
1527954330.495544000	68.0603	563	1
1527954330.495606000	68.0604	240	1
1527954330.534831000	68.0996	563	1
1527954330.535179000	68.1	69	0
1527954330.546444000	68.1112	69	0
1527954330.553796000	68.1186	69	0
1527954330.660806000	68.2256	261	0
1527954330.660808000	68.2256	128	0
1527954330.662799000	68.2276	92	1
1527954330.665825000	68.2306	72	0
1527954330.665896000	68.2307	100	0
1527954330.667755000	68.2325	83	1
1527954330.836988000	68.4018	419	1
1527954330.837060000	68.4018	238	1
1527954330.856202000	68.421	69	0
1527954330.985840000	68.5506	216	0
1527954330.985943000	68.5507	128	0
1527954330.987873000	68.5527	86	1
1527954330.990388000	68.5552	72	0
1527954330.990390000	68.5552	173	0
1527954330.991864000	68.5566	83	1
1527954331.240022000	68.8048	351	1
1527954331.240126000	68.8049	1392	1
1527954331.240165000	68.8049	1392	1
1527954331.240196000	68.805	1114	1
1527954331.262829000	68.8276	69	0
1527954331.354589000	68.9194	306	1
1527954331.354668000	68.9194	202	1
1527954331.360795000	68.9256	369	0
1527954331.362884000	68.9277	83	1
1527954331.369461000	68.9342	60	0
1527954331.370799000	68.9356	80	1
1527954331.374326000	68.9391	69	0
1527954331.383330000	68.9481	69	0
1527954331.475821000	69.0406	269	0
1527954331.476122000	69.0409	128	0
1527954331.477889000	69.0427	89	1
1527954331.481791000	69.0466	72	0
1527954331.481793000	69.0466	203	0
1527954331.483856000	69.0486	83	1
1527954334.242198000	71.807	350	1
1527954334.242306000	71.8071	1392	1
1527954334.242346000	71.8071	1392	1
1527954334.242400000	71.8072	1392	1
1527954334.242425000	71.8072	1392	1
1527954334.242467000	71.8072	1392	1
1527954334.242520000	71.8073	1392	1
1527954334.242547000	71.8073	1392	1
1527954334.242590000	71.8074	1392	1
1527954334.242622000	71.8074	1392	1
1527954334.242659000	71.8074	1392	1
1527954334.242702000	71.8075	1392	1
1527954334.242734000	71.8075	1392	1
1527954334.243959000	71.8087	1392	1
1527954334.243988000	71.8088	689	1
1527954334.262738000	71.8275	69	0
1527954334.267661000	71.8324	69	0
1527954334.512753000	72.0775	377	0
1527954334.515067000	72.0798	86	1
1527954334.520832000	72.0856	60	0
1527954334.523047000	72.0878	80	1
1527954335.487720000	73.0525	368	1
1527954335.487818000	73.0526	238	1
1527954335.508040000	73.0728	69	0
1527954335.608248000	73.173	274	0
1527954335.608376000	73.1732	128	0
1527954335.610064000	73.1748	86	1
1527954335.613126000	73.1779	72	0
1527954335.613199000	73.178	235	0
1527954335.615040000	73.1798	83	1
1527954335.741341000	73.3061	373	1
1527954335.741464000	73.3062	241	1
1527954335.760764000	73.3255	69	0
1527954335.861484000	73.4263	351	0
1527954335.861486000	73.4263	128	0
1527954335.863136000	73.4279	86	1
1527954335.866535000	73.4313	72	0
1527954335.866538000	73.4313	71	0
1527954335.868050000	73.4328	83	1
1527954336.116372000	73.6812	370	1
1527954336.116472000	73.6813	240	1
1527954336.136672000	73.7015	69	0
1527954336.237807000	73.8026	219	0
1527954336.237810000	73.8026	128	0
1527954336.240167000	73.8049	86	1
1527954336.241780000	73.8066	72	0
1527954336.241782000	73.8066	139	0
1527954336.243076000	73.8079	83	1
1527954336.372676000	73.9375	369	1
1527954336.372771000	73.9376	239	1
1527954336.392596000	73.9574	69	0
1527954336.492121000	74.0569	238	0
1527954336.492124000	74.0569	128	0
1527954336.494166000	74.0589	86	1
1527954336.497914000	74.0627	72	0
1527954336.498411000	74.0632	234	0
1527954336.500184000	74.065	83	1
1527954336.720550000	74.2853	369	1
1527954336.720612000	74.2854	241	1
1527954336.740144000	74.3049	69	0
1527954336.855328000	74.4201	215	0
1527954336.855330000	74.4201	128	0
1527954336.857222000	74.422	86	1
1527954336.861280000	74.4261	72	0
1527954336.861776000	74.4266	145	0
1527954336.863114000	74.4279	83	1
1527954336.985491000	74.5503	972	1
1527954336.985571000	74.5504	239	1
1527954337.005559000	74.5703	69	0
1527954337.102882000	74.6677	237	0
1527954337.102885000	74.6677	128	0
1527954337.105164000	74.6699	86	1
1527954337.107263000	74.672	72	0
1527954337.107700000	74.6725	159	0
1527954337.109122000	74.6739	83	1
1527954337.265237000	74.83	383	1
1527954337.265303000	74.8301	238	1
1527954337.286392000	74.8512	69	0
1527954337.382038000	74.9468	259	0
1527954337.382165000	74.9469	128	0
1527954337.384233000	74.949	86	1
1527954337.387073000	74.9519	72	0
1527954337.387850000	74.9526	164	0
1527954337.389162000	74.9539	83	1
1527954337.777880000	75.3427	714	1
1527954337.777942000	75.3427	296	1
1527954337.798604000	75.3634	69	0
1527954337.908940000	75.4737	262	0
1527954337.908943000	75.4737	128	0
1527954337.911282000	75.4761	86	1
1527954337.913497000	75.4783	72	0
1527954337.914096000	75.4789	240	0
1527954337.915166000	75.4799	83	1
1527954338.035425000	75.6002	560	1
1527954338.035503000	75.6003	296	1
1527954338.055483000	75.6203	69	0
1527954338.159033000	75.7238	216	0
1527954338.159035000	75.7238	128	0
1527954338.161298000	75.7261	86	1
1527954338.161906000	75.7267	72	0
1527954338.161908000	75.7267	142	0
1527954338.163185000	75.728	83	1
1527954338.264550000	75.8293	419	1
1527954338.264612000	75.8294	296	1
1527954338.287465000	75.8522	69	0
1527954338.384291000	75.9491	215	0
1527954338.384294000	75.9491	128	0
1527954338.386289000	75.9511	86	1
1527954338.389237000	75.954	72	0
1527954338.389238000	75.954	259	0
1527954338.391286000	75.9561	83	1
1527954338.497618000	76.0624	369	1
1527954338.497711000	76.0625	296	1
1527954338.519112000	76.0839	69	0
1527954338.633048000	76.1978	238	0
1527954338.633050000	76.1978	128	0
1527954338.635314000	76.2001	86	1
1527954338.637416000	76.2022	72	0
1527954338.637836000	76.2026	122	0
1527954338.639284000	76.2041	83	1
1527954339.390644000	76.9554	350	1
1527954339.390745000	76.9555	1392	1
1527954339.390786000	76.9556	1392	1
1527954339.390819000	76.9556	1392	1
1527954339.390853000	76.9556	226	1
1527954339.410003000	76.9748	69	0
1527954339.500040000	77.0648	375	0
1527954339.502345000	77.0671	83	1
1527954339.508079000	77.0729	60	0
1527954339.510338000	77.0751	80	1
1527954339.591343000	77.1561	367	1
1527954339.591438000	77.1562	238	1
1527954339.612306000	77.1771	69	0
1527954339.713012000	77.2778	237	0
1527954339.713014000	77.2778	128	0
1527954339.715385000	77.2802	86	1
1527954339.717637000	77.2824	72	0
1527954339.717639000	77.2824	150	0
1527954339.719283000	77.2841	83	1
1527954339.825763000	77.3905	373	1
1527954339.825848000	77.3906	239	1
1527954339.845929000	77.4107	69	0
1527954339.946703000	77.5115	216	0
1527954339.946705000	77.5115	128	0
1527954339.948365000	77.5131	86	1
1527954339.951367000	77.5161	72	0
1527954339.951794000	77.5166	81	0
1527954339.953289000	77.5181	83	1
1527954340.181588000	77.7464	371	1
1527954340.181658000	77.7464	238	1
1527954340.212568000	77.7773	69	0
1527954340.330943000	77.8957	251	0
1527954340.330946000	77.8957	128	0
1527954340.333420000	77.8982	86	1
1527954340.335386000	77.9002	72	0
1527954340.335841000	77.9006	194	0
1527954340.337399000	77.9022	83	1
1527954340.497999000	78.0628	369	1
1527954340.498064000	78.0628	238	1
1527954340.517839000	78.0826	69	0
1527954340.612139000	78.1769	371	0
1527954340.612142000	78.1769	128	0
1527954340.614418000	78.1792	86	1
1527954340.616196000	78.181	72	0
1527954340.616467000	78.1812	284	0
1527954340.618390000	78.1832	83	1
1527954340.919778000	78.4846	368	1
1527954340.919869000	78.4846	239	1
1527954340.941305000	78.5061	69	0
1527954341.055511000	78.6203	219	0
1527954341.055514000	78.6203	128	0
1527954341.057442000	78.6222	86	1
1527954341.058836000	78.6236	72	0
1527954341.059269000	78.624	104	0
1527954341.060353000	78.6251	83	1
1527954341.237774000	78.8026	972	1
1527954341.237869000	78.8026	239	1
1527954341.258040000	78.8228	69	0
1527954341.382561000	78.9473	216	0
1527954341.382564000	78.9473	128	0
1527954341.384469000	78.9492	86	1
1527954341.388787000	78.9536	72	0
1527954341.388789000	78.9536	239	0
1527954341.390438000	78.9552	83	1
1527954341.535862000	79.1006	385	1
1527954341.535938000	79.1007	238	1
1527954341.556417000	79.1212	69	0
1527954341.565415000	79.1302	69	0
1527954341.655234000	79.22	238	0
1527954341.655320000	79.2201	128	0
1527954341.657415000	79.2222	89	1
1527954341.660438000	79.2252	72	0
1527954341.660538000	79.2253	232	0
1527954341.662453000	79.2272	83	1
1527954341.902111000	79.4669	369	1
1527954341.902188000	79.467	238	1
1527954341.923944000	79.4887	69	0
1527954342.024164000	79.5889	237	0
1527954342.024504000	79.5893	128	0
1527954342.026429000	79.5912	86	1
1527954342.028310000	79.5931	72	0
1527954342.028411000	79.5932	97	0
1527954342.030429000	79.5952	83	1
1527954342.223807000	79.7886	715	1
1527954342.223868000	79.7886	241	1
1527954342.244717000	79.8095	69	0
1527954342.343477000	79.9083	261	0
1527954342.343479000	79.9083	128	0
1527954342.345530000	79.9103	86	1
1527954342.348476000	79.9133	72	0
1527954342.348994000	79.9138	285	0
1527954342.350487000	79.9153	83	1
1527954342.600865000	80.1656	559	1
1527954342.600959000	80.1657	238	1
1527954342.638028000	80.2028	69	0
1527954342.744493000	80.3093	259	0
1527954342.744496000	80.3093	128	0
1527954342.746555000	80.3113	86	1
1527954342.749004000	80.3138	72	0
1527954342.749716000	80.3145	135	0
1527954342.750436000	80.3152	83	1
1527954343.405859000	80.9706	418	1
1527954343.405953000	80.9707	238	1
1527954343.425990000	80.9908	69	0
1527954343.557326000	81.1221	236	0
1527954343.557328000	81.1221	128	0
1527954343.559592000	81.1244	86	1
1527954343.562119000	81.1269	72	0
1527954343.562121000	81.1269	172	0
1527954343.563560000	81.1283	83	1
1527954343.868109000	81.4329	369	1
1527954343.868199000	81.433	241	1
1527954343.888747000	81.4535	69	0
1527954343.991780000	81.5566	216	0
1527954343.991782000	81.5566	128	0
1527954343.993612000	81.5584	86	1
1527954343.996746000	81.5615	72	0
1527954343.996749000	81.5615	66	0
1527954343.998612000	81.5634	83	1
1527954344.296671000	81.8615	370	1
1527954344.296754000	81.8615	238	1
1527954344.315577000	81.8804	69	0
1527954344.419965000	81.9847	238	0
1527954344.419967000	81.9847	128	0
1527954344.421650000	81.9864	86	1
1527954344.423981000	81.9888	72	0
1527954344.424528000	81.9893	305	0
1527954344.425538000	81.9903	83	1
1527954344.531051000	82.0958	369	1
1527954344.531114000	82.0959	239	1
1527954344.550566000	82.1153	69	0
1527954344.659605000	82.2244	213	0
1527954344.659607000	82.2244	128	0
1527954344.661661000	82.2264	86	1
1527954344.665493000	82.2303	72	0
1527954344.665495000	82.2303	296	0
1527954344.667632000	82.2324	83	1
1527954344.948949000	82.5137	372	1
1527954344.949010000	82.5138	239	1
1527954344.971799000	82.5366	69	0
1527954345.066118000	82.6309	213	0
1527954345.066120000	82.6309	128	0
1527954345.067690000	82.6325	86	1
1527954345.070137000	82.6349	72	0
1527954345.070139000	82.6349	115	0
1527954345.071677000	82.6365	83	1
1527954345.626993000	83.1918	369	1
1527954345.627055000	83.1918	241	1
1527954345.646912000	83.2117	69	0
1527954345.749723000	83.3145	260	0
1527954345.750077000	83.3149	128	0
1527954345.751627000	83.3164	86	1
1527954345.755349000	83.3201	72	0
1527954345.755804000	83.3206	265	0
1527954345.756623000	83.3214	83	1
1527954346.104074000	83.6689	369	1
1527954346.104139000	83.6689	239	1
1527954346.123803000	83.6886	69	0
1527954346.225940000	83.7907	215	0
1527954346.225942000	83.7907	128	0
1527954346.227737000	83.7925	86	1
1527954346.230606000	83.7954	72	0
1527954346.230608000	83.7954	267	0
1527954346.232711000	83.7975	83	1
1527954346.402890000	83.9677	369	1
1527954346.402987000	83.9678	238	1
1527954346.422438000	83.9872	69	0
1527954346.521024000	84.0858	272	0
1527954346.521026000	84.0858	128	0
1527954346.522734000	84.0875	86	1
1527954346.525600000	84.0904	72	0
1527954346.526005000	84.0908	109	0
1527954346.527725000	84.0925	83	1
1527954346.776894000	84.3417	972	1
1527954346.776975000	84.3418	238	1
1527954346.797552000	84.3623	69	0
1527954346.892744000	84.4575	348	0
1527954346.892747000	84.4575	128	0
1527954346.894797000	84.4596	86	1
1527954346.897402000	84.4622	72	0
1527954346.897404000	84.4622	117	0
1527954346.898683000	84.4635	83	1
1527954347.015997000	84.5808	381	1
1527954347.016064000	84.5808	239	1
1527954347.037305000	84.6021	69	0
1527954347.137903000	84.7027	217	0
1527954347.137906000	84.7027	128	0
1527954347.139740000	84.7045	86	1
1527954347.142499000	84.7073	72	0
1527954347.143689000	84.7085	80	1
1527954347.144088000	84.7089	279	0
1527954347.145697000	84.7105	80	1
1527954347.481947000	85.0467	369	1
1527954347.482042000	85.0468	239	1
1527954347.502404000	85.0672	69	0
1527954347.597030000	85.1618	238	0
1527954347.597355000	85.1621	128	0
1527954347.598804000	85.1636	86	1
1527954347.600764000	85.1655	72	0
1527954347.600843000	85.1656	91	0
1527954347.602796000	85.1676	83	1
1527954347.966955000	85.5317	714	1
1527954347.967042000	85.5318	238	1
1527954347.987211000	85.552	69	0
1527954348.101630000	85.6664	213	0
1527954348.101633000	85.6664	128	0
1527954348.103858000	85.6686	86	1
1527954348.107685000	85.6725	72	0
1527954348.107687000	85.6725	188	0
1527954348.109822000	85.6746	83	1
1527954348.261267000	85.826	559	1
1527954348.261328000	85.8261	238	1
1527954348.291267000	85.856	69	0
1527954348.392686000	85.9575	237	0
1527954348.392688000	85.9575	128	0
1527954348.394841000	85.9596	86	1
1527954348.397046000	85.9618	72	0
1527954348.397048000	85.9618	187	0
1527954348.398834000	85.9636	83	1
1527954348.725082000	86.2899	418	1
1527954348.725178000	86.29	239	1
1527954348.745849000	86.3106	69	0
1527954348.790718000	86.3555	283	1
1527954348.790826000	86.3556	1392	1
1527954348.790867000	86.3556	1392	1
1527954348.790921000	86.3557	1392	1
1527954348.790946000	86.3557	1094	1
1527954348.810569000	86.3753	69	0
1527954348.829896000	86.3947	1392	1
1527954348.836435000	86.4012	69	0
1527954348.845445000	86.4102	294	0
1527954348.845447000	86.4102	128	0
1527954348.846889000	86.4117	92	1
1527954348.849644000	86.4144	72	0
1527954348.849646000	86.4144	170	0
1527954348.851871000	86.4167	83	1
1527954348.854836000	86.4196	69	0
1527954348.930502000	86.4953	384	0
1527954348.932880000	86.4977	83	1
1527954348.937741000	86.5025	60	0
1527954348.939875000	86.5047	80	1
1527954349.141981000	86.7068	369	1
1527954349.142065000	86.7068	239	1
1527954349.161343000	86.7261	69	0
1527954349.278465000	86.8432	238	0
1527954349.278467000	86.8432	128	0
1527954349.280878000	86.8457	86	1
1527954349.283103000	86.8479	72	0
1527954349.283105000	86.8479	90	0
1527954349.284878000	86.8497	83	1
1527954349.400886000	86.9657	370	1
1527954349.400975000	86.9658	238	1
1527954349.420644000	86.9854	69	0
1527954349.518774000	87.0836	238	0
1527954349.518777000	87.0836	128	0
1527954349.520882000	87.0857	86	1
1527954349.523543000	87.0883	72	0
1527954349.523993000	87.0888	197	0
1527954349.524829000	87.0896	83	1
1527954349.685157000	87.2499	374	1
1527954349.685249000	87.25	241	1
1527954349.704184000	87.269	69	0
1527954349.805139000	87.3699	213	0
1527954349.805248000	87.37	128	0
1527954349.806852000	87.3716	86	1
1527954349.809552000	87.3743	72	0
1527954349.809990000	87.3748	305	0
1527954349.810870000	87.3757	83	1
1527954350.014960000	87.5797	372	1
1527954350.015060000	87.5798	239	1
1527954350.034364000	87.5991	69	0
1527954350.127914000	87.6927	215	0
1527954350.127916000	87.6927	128	0
1527954350.129915000	87.6947	86	1
1527954350.131651000	87.6964	72	0
1527954350.131653000	87.6964	180	0
1527954350.133882000	87.6987	83	1
1527954350.332276000	87.8971	370	1
1527954350.332359000	87.8971	238	1
1527954350.352401000	87.9172	69	0
1527954350.462044000	88.0268	258	0
1527954350.462046000	88.0268	128	0
1527954350.463910000	88.0287	86	1
1527954350.466616000	88.0314	72	0
1527954350.467002000	88.0318	74	0
1527954350.467919000	88.0327	83	1
1527954350.755348000	88.3201	369	1
1527954350.755442000	88.3202	241	1
1527954350.775242000	88.34	69	0
1527954350.869735000	88.4345	211	0
1527954350.869737000	88.4345	128	0
1527954350.871970000	88.4368	86	1
1527954350.874241000	88.439	72	0
1527954350.874706000	88.4395	152	0
1527954350.875913000	88.4407	83	1
1527954351.313259000	88.878	970	1
1527954351.313353000	88.8781	238	1
1527954351.333650000	88.8984	69	0
1527954351.438406000	89.0032	272	0
1527954351.438409000	89.0032	128	0
1527954351.439949000	89.0047	86	1
1527954351.442160000	89.0069	72	0
1527954351.442609000	89.0074	260	0
1527954351.443949000	89.0087	83	1
1527954351.597113000	89.1619	380	1
1527954351.597180000	89.162	238	1
1527954351.616799000	89.1816	69	0
1527954351.741169000	89.3059	347	0
1527954351.741172000	89.306	128	0
1527954351.743063000	89.3078	86	1
1527954351.746316000	89.3111	72	0
1527954351.746790000	89.3116	279	0
1527954351.747965000	89.3127	83	1
1527954352.021450000	89.5862	368	1
1527954352.021539000	89.5863	241	1
1527954352.044199000	89.609	69	0
1527954352.146836000	89.7116	220	0
1527954352.146838000	89.7116	128	0
1527954352.149007000	89.7138	86	1
1527954352.150567000	89.7153	72	0
1527954352.151014000	89.7158	301	0
1527954352.151991000	89.7168	83	1
1527954352.649533000	90.2143	715	1
1527954352.649595000	90.2144	238	1
1527954352.670740000	90.2355	69	0
1527954352.815720000	90.3805	236	0
1527954352.816000000	90.3808	128	0
1527954352.818133000	90.3829	86	1
1527954352.821310000	90.3861	72	0
1527954352.821312000	90.3861	246	0
1527954352.823098000	90.3879	83	1
1527954352.923410000	90.4882	559	1
1527954352.923505000	90.4883	241	1
1527954352.942847000	90.5076	69	0
1527954353.044859000	90.6096	215	0
1527954353.044861000	90.6096	128	0
1527954353.047124000	90.6119	86	1
1527954353.051141000	90.6159	72	0
1527954353.051222000	90.616	89	0
1527954353.053060000	90.6178	83	1
1527954353.401556000	90.9663	418	1
1527954353.401632000	90.9664	239	1
1527954353.421997000	90.9868	69	0
1527954353.515028000	91.0798	262	0
1527954353.515031000	91.0798	128	0
1527954353.517170000	91.082	86	1
1527954353.517759000	91.0825	72	0
1527954353.517761000	91.0825	84	0
1527954353.519070000	91.0839	83	1
1527954353.751592000	91.3164	373	1
1527954353.751669000	91.3164	240	1
1527954353.770883000	91.3357	69	0
1527954353.890368000	91.4551	259	0
1527954353.890372000	91.4552	128	0
1527954353.892174000	91.457	86	1
1527954353.894077000	91.4589	72	0
1527954353.894163000	91.4589	90	0
1527954353.896151000	91.4609	83	1
1527954354.643520000	92.2083	369	1
1527954354.643590000	92.2084	239	1
1527954354.663813000	92.2286	69	0
1527954354.773371000	92.3382	238	0
1527954354.773373000	92.3382	128	0
1527954354.775220000	92.34	86	1
1527954354.778627000	92.3434	72	0
[truncated: 510 more rows]
