# Supplementary material for: Method for multi-task learning fusion network traffic classification to address small sample labels
Source: Sci Rep. 2024 Jan 30;14:2518. doi: 10.1038/s41598-024-51933-8 (PMC10827795; doi:10.1038/s41598-024-51933-8)
Supplement: Supplementary file 2 — Supplementary Information 2. [file 41598_2024_51933_MOESM2_ESM.zip › QUIC Dataset/QUIC Dataset/pretraining/Google Doc/GoogleDoc-1081.txt]

1527858288.791927000	0	296	1
1527858288.809546000	0.0176189	87	0
1527858289.231600000	0.439673	307	0
1527858289.231741000	0.439814	1412	0
1527858289.231923000	0.439996	1412	0
1527858289.232130000	0.440203	1412	0
1527858289.232291000	0.440364	180	0
1527858289.232502000	0.440575	1412	0
1527858289.232659000	0.440732	1412	0
1527858289.232826000	0.440899	1412	0
1527858289.232977000	0.44105	831	0
1527858289.234655000	0.442728	127	1
1527858289.237097000	0.44517	1412	0
1527858289.237237000	0.44531	1412	0
1527858289.237401000	0.445474	693	0
1527858289.239593000	0.447666	1412	0
1527858289.239643000	0.447716	106	1
1527858289.239903000	0.447976	1412	0
1527858289.241204000	0.449277	1412	0
1527858289.241294000	0.449367	188	0
1527858289.242136000	0.450209	1197	0
1527858289.242647000	0.45072	112	1
1527858289.273126000	0.481199	1412	0
1527858289.273283000	0.481356	1412	0
1527858289.273454000	0.481527	1412	0
1527858289.273590000	0.481663	198	0
1527858289.274591000	0.482664	1238	0
1527858289.275726000	0.483799	112	1
1527858289.277508000	0.485581	1412	0
1527858289.277672000	0.485745	255	0
1527858289.277872000	0.485945	1412	0
1527858289.278035000	0.486108	802	0
1527858289.279113000	0.487186	1412	0
1527858289.279266000	0.487339	1006	0
1527858289.281681000	0.489754	115	1
1527858289.284427000	0.4925	1412	0
1527858289.284592000	0.492665	1412	0
1527858289.284788000	0.492861	1412	0
1527858289.284898000	0.492971	188	0
1527858289.285095000	0.493168	1412	0
1527858289.285228000	0.493301	167	0
1527858289.285428000	0.493501	1412	0
1527858289.286135000	0.494208	1412	0
1527858289.286711000	0.494784	1412	0
1527858289.286849000	0.494922	188	0
1527858289.286973000	0.495046	127	1
1527858289.287008000	0.495081	84	0
1527858289.287234000	0.495307	1412	0
1527858289.287369000	0.495442	152	0
1527858289.289209000	0.497282	1412	0
1527858289.289383000	0.497456	1412	0
1527858289.289585000	0.497658	112	1
1527858289.290236000	0.498309	1412	0
1527858289.290396000	0.498469	188	0
1527858289.290573000	0.498646	84	0
1527858289.290745000	0.498818	790	0
1527858289.292607000	0.50068	109	1
1527858289.294348000	0.502421	1412	0
1527858289.294628000	0.502701	1412	0
1527858289.296677000	0.50475	103	1
1527858289.297766000	0.505839	1412	0
1527858289.297908000	0.505981	188	0
1527858289.298092000	0.506165	934	0
1527858289.300628000	0.508701	106	1
1527858289.852775000	1.06085	923	1
1527858289.852863000	1.06094	1412	1
1527858289.852886000	1.06096	918	1
1527858289.855268000	1.06334	440	1
1527858289.869437000	1.07751	87	0
1527858289.959702000	1.16777	375	0
1527858289.961987000	1.17006	80	0
1527858289.965671000	1.17374	106	1
1527858290.050589000	1.25866	297	0
1527858290.050770000	1.25884	1412	0
1527858290.050995000	1.25907	1412	0
1527858290.051168000	1.25924	1412	0
1527858290.051304000	1.25938	180	0
1527858290.051501000	1.25957	1412	0
1527858290.051672000	1.25974	1412	0
1527858290.051857000	1.25993	1071	0
1527858290.053668000	1.26174	121	1
1527858290.054170000	1.26224	92	0
1527858290.055010000	1.26308	314	0
1527858290.056652000	1.26472	103	1
1527858290.067146000	1.27522	217	1
1527858290.093250000	1.30132	87	0
1527858290.433808000	1.64188	400	0
1527858290.434331000	1.6424	1114	0
1527858290.436341000	1.64441	92	0
1527858290.436504000	1.64458	152	0
1527858290.436670000	1.64474	112	1
1527858290.489709000	1.69778	947	1
1527858290.491327000	1.6994	428	1
1527858290.506320000	1.71439	87	0
1527858290.665220000	1.87329	508	0
1527858290.693172000	1.90124	432	0
1527858290.693704000	1.90178	1046	0
1527858290.734513000	1.94259	508	0
1527858290.776632000	1.9847	432	0
1527858290.777579000	1.98565	360	1
1527858290.792961000	2.00103	87	0
1527858290.818316000	2.02639	279	0
1527858290.818586000	2.02666	360	0
1527858290.818659000	2.02673	329	0
1527858290.821719000	2.02979	109	1
1527858290.848336000	2.05641	281	1
1527858290.848428000	2.0565	145	1
1527858290.864904000	2.07298	87	0
1527858290.917692000	2.12576	1412	0
1527858290.917844000	2.12592	1412	0
1527858290.918177000	2.12625	1412	0
1527858290.918326000	2.1264	586	0
1527858290.918539000	2.12661	288	0
1527858290.945020000	2.15309	115	1
1527858290.947454000	2.15553	156	1
1527858290.947516000	2.15559	191	1
1527858290.957445000	2.16552	1412	0
1527858290.959730000	2.1678	100	1
1527858290.963507000	2.17158	87	0
1527858290.969652000	2.17772	87	0
1527858291.061976000	2.27005	641	0
1527858291.062168000	2.27024	92	0
1527858291.062350000	2.27042	277	0
1527858291.077819000	2.28589	112	1
1527858291.809439000	3.01751	346	1
1527858291.811392000	3.01946	1412	1
1527858291.811426000	3.0195	1412	1
1527858291.811448000	3.01952	182	1
1527858291.811524000	3.0196	845	1
1527858291.817324000	3.0254	1412	1
1527858291.817383000	3.02546	285	1
1527858291.825348000	3.03342	87	0
1527858291.830609000	3.03868	87	0
1527858291.835544000	3.04362	87	0
1527858291.851774000	3.05985	527	0
1527858291.851896000	3.05997	117	0
1527858291.896380000	3.10445	527	0
1527858291.939219000	3.14729	82	0
1527858291.954291000	3.16236	272	0
1527858291.954462000	3.16253	1412	0
1527858291.955272000	3.16334	996	0
1527858291.957105000	3.16518	92	0
1527858291.997169000	3.20524	328	0
1527858292.026173000	3.23425	133	1
1527858292.105338000	3.31341	1390	1
1527858292.121778000	3.32985	87	0
1527858292.305600000	3.51367	477	0
1527858292.305770000	3.51384	958	0
1527858292.308790000	3.51686	106	1
1527858293.016792000	4.22486	1412	0
1527858293.016953000	4.22503	1412	0
1527858293.017222000	4.22529	1412	0
1527858293.017372000	4.22544	490	0
1527858293.017519000	4.22559	185	0
1527858293.018144000	4.22622	1369	1
1527858293.035533000	4.24361	87	0
1527858293.073171000	4.28124	525	1
1527858293.073251000	4.28132	1412	1
1527858293.073275000	4.28135	1412	1
1527858293.073315000	4.28139	968	1
1527858293.091078000	4.29915	87	0
1527858293.167594000	4.37567	309	0
1527858293.167738000	4.37581	163	0
1527858293.167901000	4.37597	292	0
1527858293.170849000	4.37892	112	1
1527858293.208978000	4.41705	444	0
1527858293.211859000	4.41993	100	1
1527858293.212537000	4.42061	80	0
1527858293.214904000	4.42298	100	1
1527858294.721941000	5.93001	333	1
1527858294.722038000	5.93011	1412	1
1527858294.722075000	5.93015	991	1
1527858294.739581000	5.94765	87	0
1527858294.752189000	5.96026	252	1
1527858294.767821000	5.97589	87	0
1527858294.828563000	6.03664	396	0
1527858294.830827000	6.0389	80	0
1527858294.862468000	6.07054	106	1
1527858294.864749000	6.07282	100	1
1527858294.869289000	6.07736	396	0
1527858294.872727000	6.0808	100	1
1527858295.193510000	6.40158	588	0
1527858295.193695000	6.40177	305	0
1527858295.194115000	6.40219	236	0
1527858295.236021000	6.44409	578	0
1527858295.277871000	6.48594	305	0
1527858295.408289000	6.61636	112	1
1527858295.410698000	6.61877	102	1
1527858295.415504000	6.62358	253	1
1527858295.426798000	6.63487	87	0
1527858295.431906000	6.63998	87	0
1527858295.673110000	6.88118	870	0
1527858295.673215000	6.88129	1412	0
1527858295.673555000	6.88163	1412	0
1527858295.673853000	6.88193	1412	0
1527858295.674158000	6.88223	1412	0
1527858295.674444000	6.88252	1412	0
1527858295.674583000	6.88266	121	0
1527858295.680545000	6.88862	1412	0
1527858295.680868000	6.88894	1412	0
1527858295.681168000	6.88924	1412	0
1527858295.681254000	6.88933	188	0
1527858295.681495000	6.88957	1224	0
1527858295.685585000	6.89366	1412	0
1527858295.685731000	6.8938	1412	0
1527858295.686551000	6.89462	1412	0
1527858295.686685000	6.89476	188	0
1527858295.686837000	6.89491	1412	0
1527858295.687023000	6.8951	747	0
1527858295.708002000	6.91607	1412	0
1527858295.708173000	6.91625	1412	0
1527858295.708864000	6.91694	1412	0
1527858295.708993000	6.91707	188	0
1527858295.709132000	6.9172	792	0
1527858295.711371000	6.91944	1412	0
1527858295.712180000	6.92025	1412	0
1527858295.712715000	6.92079	1412	0
1527858295.712860000	6.92093	188	0
1527858295.712998000	6.92107	974	0
1527858295.715766000	6.92384	1412	0
1527858295.716153000	6.92423	1412	0
1527858295.716453000	6.92453	1412	0
1527858295.716594000	6.92467	188	0
1527858295.716734000	6.92481	1412	0
1527858295.716855000	6.92493	180	0
1527858295.719239000	6.92731	1412	0
1527858295.719972000	6.92804	1412	0
1527858295.720273000	6.92835	1412	0
1527858295.720375000	6.92845	188	0
1527858295.720542000	6.92861	1199	0
1527858295.722574000	6.93065	1412	0
1527858295.722867000	6.93094	1412	0
1527858295.723160000	6.93123	1412	0
1527858295.723245000	6.93132	188	0
1527858295.723490000	6.93156	963	0
1527858295.723662000	6.93173	1412	0
1527858295.724014000	6.93209	1308	0
1527858295.724978000	6.93305	750	0
1527858295.726670000	6.93474	1412	0
1527858295.726944000	6.93502	1325	0
1527858295.728110000	6.93618	1412	0
1527858295.728373000	6.93645	1412	0
1527858295.728511000	6.93658	340	0
1527858295.728650000	6.93672	140	0
1527858295.788175000	6.99625	133	1
1527858295.788429000	6.9965	127	1
1527858295.788618000	6.99669	127	1
1527858295.790082000	6.99815	127	1
1527858295.790295000	6.99837	127	1
1527858295.792715000	7.00079	106	1
1527858295.801496000	7.00957	870	0
1527858295.804809000	7.01288	100	1
1527858297.281804000	8.48988	311	1
1527858297.281881000	8.48995	145	1
1527858297.297652000	8.50572	87	0
1527858297.357258000	8.56533	1412	0
1527858297.357416000	8.56549	1412	0
1527858297.357665000	8.56574	1412	0
1527858297.357813000	8.56589	617	0
1527858297.359817000	8.56789	112	1
1527858297.360646000	8.56872	92	0
1527858297.360817000	8.56889	242	0
1527858297.363836000	8.57191	103	1
1527858298.362474000	9.57055	984	1
1527858298.362561000	9.57063	295	1
1527858298.367096000	9.57517	464	1
1527858298.367182000	9.57525	1412	1
1527858298.367206000	9.57528	1412	1
1527858298.367228000	9.5753	992	1
1527858298.378294000	9.58637	87	0
1527858298.385136000	9.59321	87	0
1527858298.417411000	9.62548	402	1
1527858298.433250000	9.64132	87	0
1527858298.671745000	9.87982	307	0
1527858298.672126000	9.8802	447	0
1527858298.672437000	9.88051	1400	0
1527858298.673279000	9.88135	513	0
1527858298.674661000	9.88273	592	0
1527858298.674889000	9.88296	115	1
1527858298.676059000	9.88413	635	0
1527858298.677757000	9.88583	467	0
1527858298.678162000	9.88623	80	0
1527858298.678925000	9.887	106	1
1527858298.679619000	9.88769	697	0
1527858298.681343000	9.88942	484	0
1527858298.682948000	9.89102	103	1
1527858298.683474000	9.89155	835	0
1527858298.684163000	9.89224	649	0
1527858298.685922000	9.89399	519	0
1527858298.685980000	9.89405	103	1
1527858298.687266000	9.89534	439	0
1527858298.689059000	9.89713	701	0
1527858298.689135000	9.89721	103	1
1527858298.690499000	9.89857	616	0
1527858298.691877000	9.89995	103	1
1527858298.692430000	9.9005	558	0
1527858298.693992000	9.90206	664	0
1527858298.694871000	9.90294	103	1
1527858298.694952000	9.90302	583	0
1527858298.695983000	9.90406	689	0
1527858298.697896000	9.90597	103	1
1527858298.702728000	9.9108	284	0
1527858298.702869000	9.91094	103	0
1527858298.705900000	9.91397	103	1
1527858298.706416000	9.91449	175	0
1527858298.706768000	9.91484	92	0
1527858298.706992000	9.91506	145	0
1527858298.708912000	9.91698	106	1
1527858298.859010000	10.0671	1412	1
1527858298.859084000	10.0672	1412	1
1527858298.859117000	10.0672	323	1
1527858298.859174000	10.0672	844	1
1527858298.876295000	10.0844	87	0
1527858298.901187000	10.1093	462	0
1527858298.901347000	10.1094	129	0
1527858298.903892000	10.112	106	1
1527858299.520220000	10.7283	1004	1
1527858299.520309000	10.7284	95	1
1527858299.535992000	10.7441	87	0
1527858299.627539000	10.8356	307	0
1527858299.627684000	10.8358	367	0
1527858299.629955000	10.838	106	1
1527858299.631385000	10.8395	213	0
1527858299.633937000	10.842	100	1
1527858300.364958000	11.573	477	1
1527858300.365046000	11.5731	110	1
1527858300.372837000	11.5809	305	1
1527858300.376364000	11.5844	481	1
1527858300.376449000	11.5845	88	1
1527858300.381318000	11.5894	87	0
1527858300.388060000	11.5961	87	0
1527858300.393571000	11.6016	87	0
1527858300.548080000	11.7562	290	0
1527858300.548223000	11.7563	103	0
1527858300.551004000	11.7591	112	1
1527858300.552228000	11.7603	92	0
1527858300.552401000	11.7605	254	0
1527858300.555009000	11.7631	103	1
1527858300.644617000	11.8527	265	0
1527858300.644768000	11.8528	151	0
1527858300.646995000	11.8551	103	1
1527858300.648155000	11.8562	92	0
1527858300.648820000	11.8569	223	0
1527858300.651031000	11.8591	103	1
1527858300.700016000	11.9081	245	0
1527858300.701096000	11.9092	140	0
1527858300.703720000	11.9118	92	0
1527858300.703889000	11.912	90	0
1527858300.705010000	11.9131	109	1
1527858300.730366000	11.9384	396	1
1527858300.730426000	11.9385	257	1
1527858300.747366000	11.9554	87	0
1527858301.312864000	12.5209	374	1
1527858301.313002000	12.5211	1412	1
1527858301.313030000	12.5211	1412	1
1527858301.313075000	12.5211	1412	1
1527858301.313109000	12.5212	1412	1
1527858301.313147000	12.5212	1412	1
1527858301.313184000	12.5213	1412	1
1527858301.313247000	12.5213	1412	1
1527858301.313285000	12.5214	1412	1
1527858301.313320000	12.5214	1412	1
1527858301.313358000	12.5214	1412	1
1527858301.313408000	12.5215	1412	1
1527858301.313432000	12.5215	1412	1
1527858301.313468000	12.5215	1412	1
1527858301.313495000	12.5216	1412	1
1527858301.313551000	12.5216	1412	1
1527858301.313587000	12.5217	1412	1
1527858301.313617000	12.5217	1412	1
1527858301.313654000	12.5217	1412	1
1527858301.313687000	12.5218	1412	1
1527858301.315104000	12.5232	1412	1
1527858301.315168000	12.5232	1412	1
1527858301.315207000	12.5233	1412	1
1527858301.315274000	12.5233	1412	1
1527858301.315297000	12.5234	1412	1
1527858301.315328000	12.5234	1412	1
1527858301.315366000	12.5234	1412	1
1527858301.315420000	12.5235	1412	1
1527858301.315446000	12.5235	1412	1
1527858301.315486000	12.5236	1412	1
1527858301.315540000	12.5236	1412	1
1527858301.315564000	12.5236	1412	1
1527858301.315623000	12.5237	1412	1
1527858301.315648000	12.5237	1412	1
1527858301.315686000	12.5238	296	1
1527858301.328510000	12.5366	87	0
1527858301.329591000	12.5377	87	0
1527858301.331631000	12.5397	87	0
1527858301.334247000	12.5423	87	0
1527858301.394706000	12.6028	254	0
1527858301.394798000	12.6029	146	0
1527858301.397120000	12.6052	118	1
1527858301.398756000	12.6068	92	0
1527858301.399099000	12.6072	266	0
1527858301.401054000	12.6091	103	1
1527858301.447890000	12.656	360	1
1527858301.449057000	12.6571	297	1
1527858301.463436000	12.6715	87	0
1527858301.464160000	12.6722	375	0
1527858301.467059000	12.6751	103	1
1527858301.472577000	12.6806	80	0
1527858301.476076000	12.6841	100	1
1527858301.482720000	12.6908	445	1
1527858301.498589000	12.7067	87	0
1527858301.677677000	12.8857	604	0
1527858301.677853000	12.8859	802	0
1527858301.679300000	12.8874	92	0
1527858301.679468000	12.8875	229	0
1527858301.680141000	12.8882	106	1
1527858301.683072000	12.8911	103	1
1527858301.735953000	12.944	1412	1
1527858301.736085000	12.9442	412	1
1527858301.752415000	12.9605	87	0
1527858301.815901000	13.024	372	0
1527858301.816048000	13.0241	118	0
1527858301.819076000	13.0271	106	1
1527858301.820757000	13.0288	92	0
1527858301.821188000	13.0293	321	0
1527858301.823073000	13.0311	103	1
1527858301.845912000	13.054	245	0
1527858301.846063000	13.0541	279	0
1527858301.849063000	13.0571	103	1
1527858301.850442000	13.0585	92	0
1527858301.850615000	13.0587	226	0
1527858301.853057000	13.0611	103	1
1527858301.891678000	13.0998	347	0
1527858301.891811000	13.0999	468	0
1527858301.892039000	13.1001	221	0
1527858301.894093000	13.1022	106	1
1527858301.939486000	13.1476	670	1
1527858301.956043000	13.1641	87	0
1527858302.080016000	13.2881	282	0
1527858302.080174000	13.2882	402	0
1527858302.085597000	13.2937	106	1
1527858303.159243000	14.3673	793	1
1527858303.159334000	14.3674	254	1
1527858303.177353000	14.3854	87	0
1527858303.471373000	14.6794	290	0
1527858303.471503000	14.6796	146	0
1527858303.473045000	14.6811	106	1
1527858303.474982000	14.6831	92	0
1527858303.475134000	14.6832	251	0
1527858303.477023000	14.6851	103	1
1527858303.496241000	14.7043	395	1
1527858303.496324000	14.7044	257	1
1527858303.512547000	14.7206	87	0
1527858303.660830000	14.8689	258	0
1527858303.660978000	14.8691	146	0
1527858303.662972000	14.871	106	1
1527858303.663767000	14.8718	92	0
1527858303.663937000	14.872	107	0
1527858303.664938000	14.873	103	1
1527858303.828878000	15.037	396	1
1527858303.828976000	15.037	443	1
1527858303.845452000	15.0535	87	0
1527858303.959245000	15.1673	235	0
1527858303.959393000	15.1675	146	0
1527858303.961068000	15.1691	106	1
1527858303.962620000	15.1707	92	0
1527858303.963010000	15.1711	161	0
1527858303.963968000	15.172	103	1
1527858304.266547000	15.4746	395	1
1527858304.266620000	15.4747	260	1
1527858304.287221000	15.4953	87	0
1527858304.588062000	15.7961	258	0
1527858304.588176000	15.7962	146	0
1527858304.590090000	15.7982	106	1
1527858304.592046000	15.8001	92	0
1527858304.592222000	15.8003	328	0
1527858304.594076000	15.8021	103	1
1527858304.772473000	15.9805	391	1
1527858304.772565000	15.9806	260	1
1527858304.788685000	15.9968	87	0
1527858305.072615000	16.2807	235	0
1527858305.072711000	16.2808	146	0
1527858305.074108000	16.2822	106	1
1527858305.077074000	16.2851	92	0
1527858305.077488000	16.2856	96	0
1527858305.079122000	16.2872	103	1
1527858305.412567000	16.6206	392	1
1527858305.412631000	16.6207	257	1
1527858305.428235000	16.6363	87	0
1527858305.545639000	16.7537	256	0
1527858305.545786000	16.7539	146	0
1527858305.547072000	16.7551	106	1
1527858305.549167000	16.7572	92	0
1527858305.549339000	16.7574	231	0
1527858305.551070000	16.7591	103	1
1527858305.843299000	17.0514	393	1
1527858305.843397000	17.0515	259	1
1527858305.860122000	17.0682	87	0
1527858306.139105000	17.3472	258	0
1527858306.139232000	17.3473	146	0
1527858306.141185000	17.3493	106	1
1527858306.143074000	17.3511	92	0
1527858306.143412000	17.3515	160	0
1527858306.145162000	17.3532	103	1
1527858306.208600000	17.4167	391	1
1527858306.208668000	17.4167	259	1
1527858306.225064000	17.4331	87	0
1527858306.368646000	17.5767	232	0
1527858306.368745000	17.5768	148	0
1527858306.370195000	17.5783	106	1
1527858306.371602000	17.5797	92	0
1527858306.371690000	17.5798	145	0
1527858306.373198000	17.5813	103	1
1527858306.450171000	17.6582	392	1
1527858306.450282000	17.6584	258	1
1527858306.466481000	17.6746	87	0
1527858306.580105000	17.7882	283	0
1527858306.580223000	17.7883	148	0
1527858306.582206000	17.7903	106	1
1527858306.584158000	17.7922	92	0
1527858306.584245000	17.7923	188	0
1527858306.586196000	17.7943	103	1
1527858306.664333000	17.8724	998	1
1527858306.664401000	17.8725	256	1
1527858306.680545000	17.8886	87	0
1527858306.829876000	18.0379	374	0
1527858306.829999000	18.0381	148	0
1527858306.832221000	18.0403	106	1
1527858306.833250000	18.0413	92	0
1527858306.833421000	18.0415	148	0
1527858306.835232000	18.0433	103	1
1527858306.913401000	18.1215	588	1
1527858306.913490000	18.1216	259	1
1527858306.929769000	18.1378	87	0
1527858307.211846000	18.4199	256	0
1527858307.212004000	18.4201	148	0
1527858307.213897000	18.422	92	0
1527858307.214167000	18.4222	109	1
1527858307.214257000	18.4223	233	0
1527858307.216243000	18.4243	100	1
1527858307.445479000	18.6536	402	1
1527858307.445553000	18.6536	257	1
1527858307.462031000	18.6701	87	0
1527858307.743506000	18.9516	236	0
1527858307.743623000	18.9517	148	0
1527858307.745283000	18.9534	106	1
1527858307.746664000	18.9547	92	0
1527858307.746837000	18.9549	225	0
1527858307.748274000	18.9563	103	1
1527858307.810715000	19.0188	778	1
1527858307.810808000	19.0189	257	1
1527858307.827986000	19.0361	87	0
1527858307.969591000	19.1777	233	0
1527858307.969737000	19.1778	148	0
1527858307.971212000	19.1793	106	1
1527858307.973918000	19.182	92	0
1527858307.974051000	19.1821	115	0
1527858307.975195000	19.1833	103	1
1527858308.040357000	19.2484	390	1
1527858308.040429000	19.2485	260	1
1527858308.056027000	19.2641	87	0
1527858308.201615000	19.4097	260	0
1527858308.201769000	19.4098	148	0
1527858308.203227000	19.4113	106	1
1527858308.204836000	19.4129	92	0
1527858308.205006000	19.4131	177	0
1527858308.206214000	19.4143	103	1
1527858308.373436000	19.5815	391	1
1527858308.373522000	19.5816	260	1
1527858308.389300000	19.5974	87	0
1527858308.566226000	19.7743	275	0
1527858308.566323000	19.7744	148	0
1527858308.568309000	19.7764	106	1
1527858308.570316000	19.7784	92	0
1527858308.570855000	19.7789	201	0
1527858308.572304000	19.7804	103	1
1527858308.802024000	20.0101	394	1
1527858308.802100000	20.0102	261	1
1527858308.818735000	20.0268	87	0
1527858309.103105000	20.3112	267	0
1527858309.103264000	20.3113	148	0
1527858309.105324000	20.3134	106	1
1527858309.115785000	20.3239	92	0
1527858309.115872000	20.3239	217	0
1527858309.117268000	20.3253	103	1
1527858309.223005000	20.4311	394	1
1527858309.223103000	20.4312	260	1
1527858309.239126000	20.4472	87	0
1527858309.517445000	20.7255	281	0
1527858309.517591000	20.7257	148	0
1527858309.519328000	20.7274	106	1
1527858309.520236000	20.7283	92	0
1527858309.520629000	20.7287	226	0
1527858309.522301000	20.7304	103	1
1527858309.763675000	20.9717	392	1
1527858309.763736000	20.9718	258	1
1527858309.779690000	20.9878	87	0
1527858309.890114000	21.0982	235	0
1527858309.890208000	21.0983	148	0
1527858309.892332000	21.1004	106	1
1527858309.894647000	21.1027	92	0
1527858309.894757000	21.1028	127	0
1527858309.896323000	21.1044	103	1
1527858310.458356000	21.6664	394	1
1527858310.458413000	21.6665	259	1
1527858310.475171000	21.6832	87	0
1527858310.617131000	21.8252	255	0
1527858310.617285000	21.8254	148	0
1527858310.619359000	21.8274	106	1
1527858310.621206000	21.8293	92	0
1527858310.621383000	21.8295	213	0
1527858310.622346000	21.8304	103	1
1527858310.801008000	22.0091	389	1
1527858310.801096000	22.0092	258	1
1527858310.818285000	22.0264	87	0
1527858310.972546000	22.1806	233	0
1527858310.972709000	22.1808	148	0
1527858310.974418000	22.1825	106	1
1527858310.976607000	22.1847	92	0
1527858310.976714000	22.1848	117	0
1527858310.978371000	22.1864	103	1
1527858311.278530000	22.4866	390	1
1527858311.278595000	22.4867	261	1
1527858311.294551000	22.5026	87	0
1527858311.571261000	22.7793	258	0
1527858311.571399000	22.7795	148	0
1527858311.573494000	22.7816	106	1
1527858311.574441000	22.7825	92	0
1527858311.574843000	22.7829	86	0
1527858311.576474000	22.7845	103	1
1527858311.715870000	22.9239	392	1
1527858311.715932000	22.924	261	1
1527858311.732107000	22.9402	87	0
1527858312.019934000	23.228	235	0
1527858312.020035000	23.2281	148	0
1527858312.021456000	23.2295	106	1
1527858312.023165000	23.2312	92	0
1527858312.023921000	23.232	128	0
1527858312.024412000	23.2325	103	1
1527858312.175523000	23.3836	997	1
1527858312.175609000	23.3837	258	1
1527858312.203534000	23.4116	997	1
1527858312.203874000	23.4119	87	0
1527858312.220698000	23.4288	87	0
1527858312.316497000	23.5246	258	0
1527858312.316591000	23.5247	148	0
1527858312.318525000	23.5266	109	1
1527858312.319787000	23.5279	92	0
1527858312.320205000	23.5283	118	0
1527858312.321445000	23.5295	103	1
1527858312.787979000	23.9961	589	1
1527858312.788071000	23.9961	260	1
1527858312.804254000	24.0123	87	0
1527858313.086982000	24.2951	285	0
1527858313.087093000	24.2952	148	0
1527858313.088487000	24.2966	106	1
1527858313.090713000	24.2988	92	0
1527858313.090821000	24.2989	259	0
1527858313.092566000	24.3006	103	1
1527858313.234961000	24.443	790	1
1527858313.235038000	24.4431	261	1
1527858313.251107000	24.4592	87	0
1527858313.529962000	24.738	398	0
1527858313.530056000	24.7381	148	0
1527858313.531602000	24.7397	106	1
1527858313.533237000	24.7413	92	0
1527858313.533479000	24.7416	119	0
1527858313.534514000	24.7426	103	1
1527858314.158074000	25.3661	397	1
1527858314.158148000	25.3662	264	1
1527858314.174815000	25.3829	87	0
1527858314.302382000	25.5105	256	0
1527858314.302488000	25.5106	148	0
1527858314.304649000	25.5127	106	1
1527858314.305955000	25.514	92	0
1527858314.306717000	25.5148	208	0
1527858314.307558000	25.5156	103	1
1527858314.460776000	25.6688	391	1
1527858314.460863000	25.6689	260	1
1527858314.478818000	25.6869	87	0
1527858314.766251000	25.9743	235	0
1527858314.766406000	25.9745	148	0
1527858314.767585000	25.9757	106	1
1527858314.769915000	25.978	92	0
1527858314.770093000	25.9782	314	0
1527858314.771580000	25.9797	103	1
1527858314.883048000	26.0911	396	1
1527858314.883123000	26.0912	257	1
1527858314.899637000	26.1077	87	0
1527858315.261901000	26.47	260	0
1527858315.262065000	26.4701	148	0
1527858315.263695000	26.4718	106	1
1527858315.265607000	26.4737	92	0
1527858315.266152000	26.4742	225	0
1527858315.267690000	26.4758	103	1
1527858315.317042000	26.5251	393	1
1527858315.317131000	26.5252	260	1
1527858315.333177000	26.5412	87	0
1527858315.619295000	26.8274	275	0
1527858315.619418000	26.8275	148	0
1527858315.621726000	26.8298	106	1
1527858315.623189000	26.8313	92	0
1527858315.623583000	26.8317	334	0
1527858315.624632000	26.8327	103	1
1527858315.893252000	27.1013	390	1
1527858315.893344000	27.1014	258	1
1527858315.909115000	27.1172	87	0
1527858316.198812000	27.4069	287	0
1527858316.198969000	27.407	148	0
1527858316.200815000	27.4089	106	1
1527858316.202597000	27.4107	92	0
1527858316.202694000	27.4108	130	0
1527858316.204752000	27.4128	103	1
1527858316.327364000	27.5354	394	1
1527858316.327428000	27.5355	261	1
1527858316.343858000	27.5519	87	0
1527858316.459636000	27.6677	256	0
1527858316.459758000	27.6678	148	0
1527858316.461538000	27.6696	92	0
1527858316.461769000	27.6698	109	1
1527858316.462137000	27.6702	277	0
1527858316.463779000	27.6719	100	1
1527858316.582179000	27.7903	393	1
1527858316.582268000	27.7903	259	1
1527858316.598510000	27.8066	87	0
1527858316.889712000	28.0978	235	0
1527858316.889825000	28.0979	148	0
1527858316.891795000	28.0999	106	1
1527858316.892487000	28.1006	92	0
1527858316.892606000	28.1007	270	0
1527858316.894777000	28.1028	103	1
1527858317.238079000	28.4462	391	1
1527858317.238175000	28.4462	261	1
1527858317.255256000	28.4633	87	0
1527858317.533639000	28.7417	256	0
1527858317.533758000	28.7418	148	0
1527858317.535832000	28.7439	106	1
1527858317.536805000	28.7449	92	0
1527858317.537075000	28.7451	318	0
1527858317.538815000	28.7469	103	1
1527858317.666571000	28.8746	395	1
1527858317.666660000	28.8747	263	1
1527858317.682504000	28.8906	87	0
1527858318.194829000	29.4029	258	0
1527858318.194943000	29.403	148	0
1527858318.196874000	29.4049	106	1
1527858318.199101000	29.4072	92	0
1527858318.199264000	29.4073	175	0
1527858318.200875000	29.4089	103	1
1527858318.230011000	29.4381	258	0
1527858318.231857000	29.4399	100	1
1527858318.401309000	29.6094	994	1
1527858318.401369000	29.6094	260	1
1527858318.418586000	29.6267	87	0
1527858318.889813000	30.0979	235	0
1527858318.891038000	30.0991	158	0
1527858318.891907000	30.1	106	1
1527858318.892500000	30.1006	259	0
1527858318.893899000	30.102	100	1
1527858319.095184000	30.3033	588	1
1527858319.095258000	30.3033	264	1
1527858319.111281000	30.3194	87	0
1527858319.573106000	30.7812	256	0
1527858319.573235000	30.7813	148	0
1527858319.574887000	30.783	106	1
1527858319.576738000	30.7848	92	0
1527858319.576895000	30.785	182	0
1527858319.578871000	30.7869	103	1
1527858319.727361000	30.9354	789	1
1527858319.727453000	30.9355	260	1
1527858319.744438000	30.9525	87	0
1527858320.207436000	31.4155	258	0
1527858320.207548000	31.4156	148	0
1527858320.208906000	31.417	106	1
1527858320.211329000	31.4194	92	0
1527858320.211795000	31.4199	246	0
1527858320.212901000	31.421	103	1
1527858320.386345000	31.5944	396	1
1527858320.386437000	31.5945	262	1
1527858320.402591000	31.6107	87	0
1527858320.407736000	31.6158	87	0
1527858320.870236000	32.0783	283	0
1527858320.870362000	32.0784	148	0
1527858320.872025000	32.0801	109	1
1527858320.874102000	32.0822	92	0
1527858320.874408000	32.0825	228	0
1527858320.876014000	32.0841	103	1
1527858320.905990000	32.1141	391	1
1527858320.906064000	32.1141	261	1
1527858320.922757000	32.1308	87	0
1527858321.383296000	32.5914	398	0
1527858321.383409000	32.5915	148	0
1527858321.385052000	32.5931	106	1
1527858321.386628000	32.5947	92	0
1527858321.387003000	32.5951	149	0
1527858321.387966000	32.596	103	1
1527858321.527369000	32.7354	393	1
1527858321.527430000	32.7355	262	1
1527858321.543406000	32.7515	87	0
1527858321.671422000	32.8795	233	0
1527858321.671704000	32.8798	148	0
1527858321.673072000	32.8811	106	1
1527858321.675692000	32.8838	92	0
1527858321.675791000	32.8839	243	0
1527858321.677098000	32.8852	103	1
1527858326.052203000	37.2603	371	1
1527858326.052299000	37.2604	1412	1
1527858326.052336000	37.2604	1412	1
1527858326.052370000	37.2604	1412	1
1527858326.052404000	37.2605	567	1
1527858326.070352000	37.2784	87	0
1527858326.252614000	37.4607	324	1
1527858326.252701000	37.4608	259	1
1527858326.268905000	37.477	87	0
1527858326.522365000	37.7304	416	0
1527858326.524281000	37.7324	106	1
1527858326.528160000	37.7362	80	0
1527858326.530251000	37.7383	100	1
1527858326.736050000	37.9441	291	0
1527858326.736162000	37.9442	148	0
1527858326.738328000	37.9464	103	1
1527858326.740384000	37.9485	92	0
1527858326.740515000	37.9486	258	0
1527858326.742318000	37.9504	103	1
1527858326.873244000	38.0813	396	1
1527858326.873334000	38.0814	276	1
1527858326.889056000	38.0971	87	0
1527858327.014495000	38.2226	267	0
1527858327.014632000	38.2227	148	0
1527858327.017278000	38.2254	106	1
1527858327.018123000	38.2262	92	0
1527858327.018522000	38.2266	152	0
1527858327.019264000	38.2273	103	1
1527858327.092142000	38.3002	395	1
1527858327.092232000	38.3003	266	1
1527858327.109041000	38.3171	87	0
1527858327.579617000	38.7877	281	0
1527858327.579764000	38.7878	148	0
1527858327.581325000	38.7894	106	1
1527858327.583375000	38.7914	92	0
1527858327.583709000	38.7918	207	0
1527858327.585317000	38.7934	103	1
1527858327.726924000	38.935	396	1
1527858327.726985000	38.9351	267	1
1527858327.744279000	38.9524	87	0
1527858327.925065000	39.1331	235	0
1527858327.925202000	39.1333	148	0
1527858327.927344000	39.1354	106	1
1527858327.929091000	39.1372	92	0
1527858327.929522000	39.1376	258	0
1527858327.930331000	39.1384	103	1
1527858328.172304000	39.3804	394	1
1527858328.172404000	39.3805	268	1
1527858328.190472000	39.3985	87	0
1527858328.342801000	39.5509	256	0
1527858328.342951000	39.551	148	0
1527858328.344363000	39.5524	106	1
1527858328.346487000	39.5546	92	0
1527858328.346651000	39.5547	238	0
1527858328.348444000	39.5565	103	1
1527858328.598546000	39.8066	997	1
1527858328.598628000	39.8067	289	1
1527858328.616000000	39.8241	87	0
1527858328.733085000	39.9412	235	0
1527858328.733206000	39.9413	148	0
1527858328.735427000	39.9435	106	1
1527858328.737943000	39.946	92	0
1527858328.738260000	39.9463	196	0
1527858328.739388000	39.9475	103	1
1527858329.045826000	40.2539	592	1
1527858329.045916000	40.254	272	1
1527858329.062958000	40.271	87	0
1527858329.185785000	40.3939	259	0
1527858329.185929000	40.394	148	0
1527858329.187428000	40.3955	106	1
1527858329.190516000	40.3986	92	0
1527858329.190705000	40.3988	269	0
1527858329.192409000	40.4005	103	1
1527858329.330924000	40.539	794	1
1527858329.331006000	40.5391	271	1
1527858329.348047000	40.5561	87	0
1527858329.636044000	40.8441	233	0
1527858329.636164000	40.8442	148	0
1527858329.638533000	40.8466	106	1
1527858329.651223000	40.8593	92	0
1527858329.652128000	40.8602	206	0
1527858329.653431000	40.8615	103	1
1527858329.745804000	40.9539	391	1
1527858329.745897000	40.954	272	1
1527858329.762062000	40.9701	87	0
1527858330.060507000	41.2686	235	0
1527858330.060651000	41.2687	148	0
1527858330.062562000	41.2706	106	1
1527858330.064274000	41.2723	92	0
1527858330.064424000	41.2725	269	0
1527858330.066549000	41.2746	103	1
1527858330.121844000	41.3299	394	1
1527858330.121943000	41.33	269	1
1527858330.138988000	41.3471	87	0
1527858330.295633000	41.5037	306	0
1527858330.295747000	41.5038	148	0
1527858330.297564000	41.5056	106	1
1527858330.299128000	41.5072	92	0
1527858330.299288000	41.5074	308	0
1527858330.300484000	41.5086	103	1
1527858330.424204000	41.6323	394	1
1527858330.424293000	41.6324	260	1
1527858330.440853000	41.6489	87	0
1527858330.556573000	41.7646	326	0
1527858330.556718000	41.7648	148	0
1527858330.558516000	41.7666	106	1
1527858330.560742000	41.7688	92	0
1527858330.561169000	41.7692	244	0
1527858330.562489000	41.7706	103	1
1527858330.633964000	41.842	394	1
1527858330.634026000	41.8421	263	1
1527858330.650258000	41.8583	87	0
1527858330.810349000	42.0184	278	0
1527858330.810474000	42.0185	148	0
1527858330.812534000	42.0206	106	1
1527858330.816010000	42.0241	92	0
1527858330.816179000	42.0243	121	0
1527858330.817501000	42.0256	103	1
1527858330.895692000	42.1038	393	1
1527858330.895779000	42.1039	262	1
1527858330.909947000	42.118	100	0
1527858330.911503000	42.1196	100	1
1527858331.033773000	42.2418	235	0
1527858331.033893000	42.242	148	0
1527858331.035609000	42.2437	103	1
1527858331.038171000	42.2462	92	0
1527858331.038490000	42.2466	118	0
1527858331.039513000	42.2476	103	1
1527858331.146943000	42.355	392	1
1527858331.147017000	42.3551	262	1
1527858331.163143000	42.3712	87	0
1527858331.279544000	42.4876	256	0
1527858331.279633000	42.4877	148	0
1527858331.281640000	42.4897	106	1
1527858331.283913000	42.492	92	0
1527858331.284002000	42.4921	154	0
1527858331.285610000	42.4937	103	1
1527858331.366381000	42.5745	391	1
1527858331.366458000	42.5745	260	1
1527858331.383713000	42.5918	87	0
1527858331.502970000	42.711	235	0
1527858331.503074000	42.7111	148	0
1527858331.504632000	42.7127	106	1
1527858331.507084000	42.7152	92	0
1527858331.507518000	42.7156	216	0
1527858331.508538000	42.7166	103	1
1527858332.026394000	43.2345	396	1
1527858332.026489000	43.2346	265	1
1527858332.042493000	43.2506	87	0
1527858332.161298000	43.3694	302	0
1527858332.161412000	43.3695	148	0
1527858332.163674000	43.3717	106	1
1527858332.165730000	43.3738	92	0
1527858332.166118000	43.3742	132	0
1527858332.167596000	43.3757	103	1
1527858332.352759000	43.5608	994	1
1527858332.352854000	43.5609	263	1
1527858332.368453000	43.5765	87	0
1527858332.487287000	43.6954	265	0
1527858332.487385000	43.6955	148	0
1527858332.489687000	43.6978	106	1
1527858332.491569000	43.6996	92	0
1527858332.491655000	43.6997	164	0
1527858332.493672000	43.7017	103	1
1527858332.773923000	43.982	391	1
1527858332.773987000	43.9821	262	1
1527858332.790658000	43.9987	87	0
1527858333.073920000	44.282	259	0
1527858333.074022000	44.2821	148	0
1527858333.075724000	44.2838	106	1
1527858333.078075000	44.2861	92	0
1527858333.078931000	44.287	208	0
1527858333.079620000	44.2877	103	1
1527858337.224721000	48.4328	592	1
1527858337.224783000	48.4329	258	1
1527858337.241009000	48.4491	87	0
1527858337.371179000	48.5793	256	0
1527858337.371333000	48.5794	148	0
1527858337.373327000	48.5814	106	1
1527858337.375208000	48.5833	92	0
1527858337.375304000	48.5834	210	0
1527858337.377255000	48.5853	103	1
1527858337.439247000	48.6473	789	1
1527858337.439351000	48.6474	269	1
1527858337.456499000	48.6646	87	0
1527858337.573122000	48.7812	236	0
1527858337.573220000	48.7813	148	0
1527858337.575320000	48.7834	106	1
1527858337.576729000	48.7848	92	0
1527858337.577166000	48.7852	318	0
1527858337.578263000	48.7863	103	1
1527858337.785856000	48.9939	392	1
1527858337.785943000	48.994	260	1
1527858337.802234000	49.0103	87	0
1527858337.919309000	49.1274	233	0
1527858337.919456000	49.1275	148	0
1527858337.921310000	49.1294	106	1
1527858337.923653000	49.1317	92	0
1527858337.923792000	49.1319	97	0
1527858337.925306000	49.1334	103	1
1527858338.254962000	49.463	391	1
1527858338.255049000	49.4631	262	1
1527858338.271153000	49.4792	87	0
1527858338.563183000	49.7713	255	0
1527858338.563333000	49.7714	148	0
1527858338.565371000	49.7734	106	1
1527858338.567276000	49.7753	92	0
1527858338.567727000	49.7758	216	0
1527858338.569351000	49.7774	103	1
1527858338.664715000	49.8728	393	1
1527858338.664776000	49.8728	261	1
1527858338.681706000	49.8898	87	0
1527858338.800080000	50.0082	233	0
1527858338.800201000	50.0083	148	0
1527858338.802392000	50.0105	106	1
1527858338.803768000	50.0118	92	0
1527858338.804239000	50.0123	325	0
1527858338.805347000	50.0134	103	1
1527858338.895129000	50.1032	391	1
1527858338.895191000	50.1033	261	1
1527858338.911998000	50.1201	87	0
1527858339.035399000	50.2435	235	0
1527858339.035549000	50.2436	148	0
1527858339.037374000	50.2454	106	1
1527858339.039691000	50.2478	92	0
1527858339.039867000	50.2479	309	0
1527858339.041361000	50.2494	103	1
1527858339.233649000	50.4417	394	1
1527858339.233747000	50.4418	260	1
1527858339.250227000	50.4583	87	0
1527858339.366884000	50.575	305	0
1527858339.366980000	50.5751	148	0
1527858339.368401000	50.5765	106	1
1527858339.372017000	50.5801	92	0
1527858339.372364000	50.5804	121	0
1527858339.373373000	50.5814	103	1
1527858339.474953000	50.683	389	1
1527858339.475040000	50.6831	265	1
1527858339.491359000	50.6994	87	0
1527858339.609890000	50.818	325	0
1527858339.609996000	50.8181	148	0
1527858339.611387000	50.8195	106	1
1527858339.612768000	50.8208	92	0
1527858339.612859000	50.8209	168	0
1527858339.614460000	50.8225	103	1
1527858339.907638000	51.1157	389	1
1527858339.907729000	51.1158	261	1
1527858339.923181000	51.1313	87	0
1527858340.036952000	51.245	281	0
1527858340.037064000	51.2451	148	0
1527858340.038516000	51.2466	106	1
1527858340.040034000	51.2481	92	0
1527858340.040373000	51.2484	115	0
1527858340.041423000	51.2495	103	1
1527858340.186713000	51.3948	391	1
1527858340.186810000	51.3949	261	1
1527858340.202756000	51.4108	87	0
1527858340.322488000	51.5306	259	0
1527858340.322651000	51.5307	148	0
1527858340.324522000	51.5326	106	1
1527858340.325619000	51.5337	92	0
1527858340.325707000	51.5338	88	0
1527858340.327465000	51.5355	103	1
1527858340.486693000	51.6948	999	1
1527858340.486783000	51.6949	257	1
1527858340.502918000	51.711	87	0
1527858340.622453000	51.8305	233	0
1527858340.622606000	51.8307	148	0
1527858340.624528000	51.8326	106	1
1527858340.626886000	51.835	92	0
1527858340.627247000	51.8353	275	0
1527858340.628443000	51.8365	103	1
1527858340.974909000	52.183	393	1
1527858340.975006000	52.1831	259	1
1527858340.991909000	52.2	87	0
1527858341.107708000	52.3158	232	0
1527858341.107799000	52.3159	148	0
1527858341.109557000	52.3176	106	1
1527858341.111697000	52.3198	92	0
1527858341.112278000	52.3204	241	0
1527858341.113471000	52.3215	103	1
1527858341.459804000	52.6679	587	1
1527858341.459901000	52.668	260	1
1527858341.475979000	52.6841	87	0
1527858341.762758000	52.9708	304	0
1527858341.762868000	52.9709	148	0
1527858341.764599000	52.9727	106	1
1527858341.767277000	52.9753	92	0
1527858341.767746000	52.9758	268	0
1527858341.768506000	52.9766	103	1
1527858341.941348000	53.1494	793	1
1527858341.941437000	53.1495	264	1
1527858341.958489000	53.1666	87	0
1527858342.106797000	53.3149	265	0
1527858342.106916000	53.315	148	0
1527858342.108619000	53.3167	106	1
1527858342.110531000	53.3186	92	0
1527858342.110963000	53.319	212	0
1527858342.112601000	53.3207	103	1
1527858342.372215000	53.5803	395	1
1527858342.372304000	53.5804	267	1
1527858342.399198000	53.6073	87	0
1527858342.525621000	53.7337	281	0
1527858342.525894000	53.734	148	0
1527858342.527641000	53.7357	106	1
1527858342.529521000	53.7376	92	0
1527858342.529902000	53.738	276	0
1527858342.531647000	53.7397	103	1
1527858342.792312000	54.0004	392	1
1527858342.792387000	54.0005	260	1
1527858342.808049000	54.0161	87	0
1527858342.924972000	54.133	233	0
1527858342.925129000	54.1332	148	0
1527858342.926664000	54.1347	106	1
1527858342.928137000	54.1362	92	0
1527858342.929656000	54.1377	100	1
1527858342.960519000	54.1686	296	0
1527858342.962657000	54.1707	100	1
1527858343.231090000	54.4392	394	1
1527858343.231162000	54.4392	258	1
1527858343.247112000	54.4552	87	0
1527858343.362926000	54.571	256	0
1527858343.363164000	54.5712	148	0
1527858343.364608000	54.5727	106	1
1527858343.367184000	54.5753	92	0
1527858343.368487000	54.5766	318	0
1527858343.368643000	54.5767	103	1
1527858343.451935000	54.66	394	1
1527858343.452002000	54.6601	261	1
1527858343.467458000	54.6755	87	0
1527858343.472146000	54.6802	87	0
1527858343.591623000	54.7997	236	0
1527858343.591779000	54.7999	148	0
1527858343.593654000	54.8017	109	1
1527858343.594786000	54.8029	92	0
1527858343.594960000	54.803	239	0
1527858343.596696000	54.8048	103	1
1527858343.731025000	54.9391	395	1
1527858343.731113000	54.9392	260	1
1527858343.758966000	54.967	87	0
1527858343.874276000	55.0823	235	0
1527858343.874546000	55.0826	148	0
1527858343.875623000	55.0837	106	1
1527858343.878306000	55.0864	92	0
1527858343.878463000	55.0865	105	0
1527858343.879623000	55.0877	103	1
1527858344.082914000	55.291	392	1
1527858344.083001000	55.2911	259	1
1527858344.099141000	55.3072	87	0
1527858344.211534000	55.4196	258	0
1527858344.211747000	55.4198	148	0
1527858344.213760000	55.4218	106	1
1527858344.215243000	55.4233	92	0
1527858344.215633000	55.4237	167	0
1527858344.216661000	55.4247	103	1
1527858344.411006000	55.6191	392	1
1527858344.411103000	55.6192	260	1
1527858344.426706000	55.6348	87	0
1527858344.570514000	55.7786	233	0
1527858344.570654000	55.7787	148	0
1527858344.572709000	55.7808	106	1
1527858344.574622000	55.7827	92	0
1527858344.574777000	55.7828	174	0
1527858344.576682000	55.7848	103	1
1527858344.751248000	55.9593	390	1
1527858344.751309000	55.9594	259	1
1527858344.767411000	55.9755	87	0
1527858344.918777000	56.1268	286	0
1527858344.918916000	56.127	148	0
1527858344.920778000	56.1289	106	1
1527858344.924891000	56.133	92	0
1527858344.925570000	56.1336	163	0
1527858344.926689000	56.1348	103	1
1527858344.957328000	56.1654	286	0
1527858344.958755000	56.1668	100	1
1527858345.852203000	57.0603	996	1
1527858345.852269000	57.0603	261	1
1527858345.868133000	57.0762	100	0
1527858345.869813000	57.0779	100	1
1527858345.869848000	57.0779	87	0
1527858345.987800000	57.1959	349	0
1527858345.987951000	57.196	148	0
1527858345.989837000	57.1979	106	1
1527858345.991795000	57.1999	92	0
1527858345.991933000	57.2	106	0
1527858345.993824000	57.2019	103	1
1527858346.086896000	57.295	390	1
1527858346.086943000	57.295	260	1
1527858346.102477000	57.3105	87	0
1527858346.212710000	57.4208	304	0
1527858346.212827000	57.4209	148	0
1527858346.214867000	57.4229	106	1
1527858346.216016000	57.4241	92	0
1527858346.216129000	57.4242	223	0
1527858346.217839000	57.4259	103	1
1527858346.776190000	57.9843	588	1
1527858346.776252000	57.9843	258	1
1527858346.793274000	58.0013	87	0
1527858346.906692000	58.1148	231	0
1527858346.906812000	58.1149	148	0
1527858346.908963000	58.117	106	1
1527858346.911577000	58.1196	92	0
1527858346.912056000	58.1201	271	0
1527858346.912811000	58.1209	103	1
1527858347.056533000	58.2646	790	1
1527858347.056609000	58.2647	259	1
1527858347.072326000	58.2804	87	0
1527858347.190143000	58.3982	258	0
1527858347.190263000	58.3983	148	0
1527858347.191911000	58.4	106	1
1527858347.194173000	58.4022	92	0
1527858347.194984000	58.4031	300	0
1527858347.195816000	58.4039	103	1
1527858347.336183000	58.5443	395	1
1527858347.336273000	58.5443	257	1
1527858347.353380000	58.5615	87	0
1527858347.473657000	58.6817	233	0
1527858347.473759000	58.6818	148	0
1527858347.475910000	58.684	106	1
1527858347.478175000	58.6862	92	0
1527858347.478626000	58.6867	324	0
1527858347.479834000	58.6879	103	1
1527858347.806338000	59.0144	395	1
1527858347.806429000	59.0145	263	1
1527858347.823281000	59.0314	87	0
1527858347.934976000	59.143	281	0
1527858347.935127000	59.1432	148	0
1527858347.936883000	59.145	106	1
1527858347.938146000	59.1462	92	0
1527858347.938321000	59.1464	183	0
1527858347.939868000	59.1479	103	1
1527858348.255393000	59.4635	392	1
1527858348.255479000	59.4636	261	1
1527858348.272019000	59.4801	87	0
1527858348.392126000	59.6002	290	0
1527858348.392336000	59.6004	148	0
1527858348.393976000	59.602	106	1
1527858348.395569000	59.6036	92	0
1527858348.396461000	59.6045	253	0
1527858348.396915000	59.605	103	1
1527858348.935299000	60.1434	391	1
1527858348.935380000	60.1435	260	1
1527858348.951751000	60.1598	87	0
1527858349.235458000	60.4435	281	0
1527858349.235566000	60.4436	148	0
1527858349.237037000	60.4451	106	1
1527858349.238861000	60.4469	92	0
1527858349.238954000	60.447	279	0
1527858349.241011000	60.4491	103	1
1527858349.497591000	60.7057	395	1
1527858349.497678000	60.7058	260	1
1527858349.514296000	60.7224	87	0
1527858349.634090000	60.8422	236	0
1527858349.634344000	60.8424	148	0
1527858349.636062000	60.8441	106	1
1527858349.638143000	60.8462	92	0
1527858349.638236000	60.8463	207	0
1527858349.640039000	60.8481	103	1
1527858349.790569000	60.9986	393	1
1527858349.790647000	60.9987	259	1
1527858349.808123000	61.0162	87	0
1527858349.923666000	61.1317	235	0
1527858349.923763000	61.1318	148	0
1527858349.926054000	61.1341	106	1
1527858349.928243000	61.1363	92	0
1527858349.928396000	61.1365	202	0
1527858349.930089000	61.1382	103	1
1527858350.326157000	61.5342	395	1
1527858350.326228000	61.5343	262	1
1527858350.352924000	61.561	87	0
1527858350.500347000	61.7084	255	0
1527858350.500549000	61.7086	148	0
1527858350.502024000	61.7101	106	1
1527858350.505054000	61.7131	92	0
1527858350.505196000	61.7133	232	0
1527858350.507087000	61.7152	103	1
1527858350.686917000	61.895	390	1
1527858350.686978000	61.8951	260	1
1527858350.703052000	61.9111	87	0
1527858350.821177000	62.0292	233	0
1527858350.821408000	62.0295	148	0
1527858350.823111000	62.0312	106	1
1527858350.824371000	62.0324	92	0
1527858350.824770000	62.0328	285	0
1527858350.826029000	62.0341	103	1
1527858351.045457000	62.2535	997	1
1527858351.045522000	62.2536	261	1
1527858351.063628000	62.2717	87	0
1527858351.175731000	62.3838	258	0
1527858351.175929000	62.384	148	0
1527858351.178139000	62.3862	106	1
1527858351.180093000	62.3882	92	0
1527858351.180936000	62.389	149	0
1527858351.182051000	62.3901	103	1
1527858351.512663000	62.7207	391	1
1527858351.512720000	62.7208	261	1
1527858351.529032000	62.7371	87	0
1527858351.817299000	63.0254	286	0
1527858351.817420000	63.0255	148	0
1527858351.819174000	63.0272	106	1
1527858351.821748000	63.0298	92	0
1527858351.821870000	63.0299	231	0
1527858351.823087000	63.0312	103	1
1527858352.133346000	63.3414	589	1
1527858352.133414000	63.3415	262	1
1527858352.149670000	63.3577	87	0
1527858352.266633000	63.4747	351	0
1527858352.268118000	63.4762	103	1
1527858352.268578000	63.4767	148	0
1527858352.270116000	63.4782	100	1
1527858352.271188000	63.4793	92	0
1527858352.271676000	63.4797	121	0
1527858352.273116000	63.4812	103	1
1527858352.461417000	63.6695	790	1
1527858352.461509000	63.6696	257	1
1527858352.479502000	63.6876	87	0
1527858352.600285000	63.8084	235	0
1527858352.600430000	63.8085	148	0
1527858352.602213000	63.8103	106	1
1527858352.605665000	63.8137	92	0
1527858352.606033000	63.8141	154	0
1527858352.607130000	63.8152	103	1
1527858354.966329000	66.1744	392	1
1527858354.966395000	66.1745	260	1
1527858354.983502000	66.1916	87	0
1527858355.099866000	66.3079	304	0
1527858355.099964000	66.308	148	0
1527858355.101549000	66.3096	106	1
1527858355.103280000	66.3114	92	0
1527858355.103419000	66.3115	321	0
1527858355.105535000	66.3136	103	1
1527858355.350419000	66.5585	395	1
1527858355.350516000	66.5586	258	1
1527858355.366977000	66.575	87	0
1527858355.646578000	66.8547	258	0
1527858355.646742000	66.8548	148	0
1527858355.648594000	66.8567	106	1
1527858355.651139000	66.8592	92	0
1527858355.651233000	66.8593	180	0
1527858355.652506000	66.8606	103	1
1527858355.820002000	67.0281	395	1
1527858355.820093000	67.0282	264	1
1527858355.836551000	67.0446	87	0
1527858356.147823000	67.3559	258	0
1527858356.147976000	67.356	148	0
1527858356.149609000	67.3577	106	1
1527858356.151528000	67.3596	92	0
1527858356.152005000	67.3601	283	0
1527858356.153630000	67.3617	103	1
1527858356.270152000	67.4782	392	1
1527858356.270245000	67.4783	262	1
1527858356.286913000	67.495	87	0
1527858356.576556000	67.7846	279	0
1527858356.576688000	67.7848	148	0
1527858356.578578000	67.7867	106	1
1527858356.580189000	67.7883	92	0
1527858356.580338000	67.7884	143	0
1527858356.581613000	67.7897	103	1
1527858356.769287000	67.9774	390	1
1527858356.769378000	67.9775	261	1
1527858356.785558000	67.9936	87	0
1527858356.903007000	68.1111	265	0
1527858356.903591000	68.1117	148	0
1527858356.904662000	68.1127	106	1
1527858356.906605000	68.1147	92	0
1527858356.906986000	68.1151	264	0
1527858356.908640000	68.1167	103	1
1527858357.629394000	68.8375	394	1
1527858357.629489000	68.8376	259	1
1527858357.646055000	68.8541	87	0
1527858357.852684000	69.0608	279	0
1527858357.852847000	69.0609	148	0
1527858357.854711000	69.0628	106	1
1527858357.856502000	69.0646	92	0
1527858357.856607000	69.0647	183	0
1527858357.858696000	69.0668	103	1
1527858357.899880000	69.108	393	1
1527858357.899940000	69.108	260	1
1527858357.918238000	69.1263	87	0
1527858358.304683000	69.5128	305	1
1527858358.304764000	69.5128	1412	1
1527858358.304788000	69.5129	1412	1
1527858358.304827000	69.5129	1375	1
1527858358.320936000	69.529	87	0
1527858358.382643000	69.5907	258	0
1527858358.382742000	69.5908	148	0
1527858358.384663000	69.5927	109	1
1527858358.386514000	69.5946	92	0
1527858358.386605000	69.5947	311	0
1527858358.388662000	69.5967	103	1
1527858358.423557000	69.6316	401	0
1527858358.425689000	69.6338	100	1
1527858358.428821000	69.6369	80	0
1527858358.430761000	69.6388	100	1
1527858358.479158000	69.6872	396	1
1527858358.479220000	69.6873	262	1
1527858358.495216000	69.7033	87	0
1527858358.620219000	69.8283	233	0
1527858358.620333000	69.8284	148	0
1527858358.621747000	69.8298	106	1
1527858358.624253000	69.8323	92	0
1527858358.624708000	69.8328	316	0
1527858358.625665000	69.8337	103	1
1527858358.999301000	70.2074	994	1
1527858358.999364000	70.2074	262	1
1527858359.016043000	70.2241	87	0
1527858359.483646000	70.6917	256	0
1527858359.483762000	70.6918	148	0
1527858359.485816000	70.6939	106	1
1527858359.487150000	70.6952	92	0
1527858359.487309000	70.6954	324	0
1527858359.488799000	70.6969	103	1
1527858361.307885000	72.516	569	1
1527858361.307993000	72.5161	1412	1
1527858361.308029000	72.5161	1412	1
1527858361.308070000	72.5161	1412	1
1527858361.308104000	72.5162	1412	1
1527858361.308145000	72.5162	1412	1
1527858361.308188000	72.5163	1412	1
1527858361.308222000	72.5163	1412	1
1527858361.308260000	72.5163	1412	1
1527858361.308308000	72.5164	1412	1
1527858361.308333000	72.5164	1412	1
1527858361.308372000	72.5164	1412	1
1527858361.308425000	72.5165	1412	1
1527858361.308450000	72.5165	1412	1
1527858361.308488000	72.5166	1373	1
1527858361.323970000	72.532	87	0
1527858361.326203000	72.5343	87	0
1527858361.329863000	72.5379	87	0
1527858361.499331000	72.7074	403	0
1527858361.501517000	72.7096	109	1
1527858361.505809000	72.7139	80	0
1527858361.507502000	72.7156	100	1
1527858363.459172000	74.6672	789	1
1527858363.459235000	74.6673	260	1
1527858363.475607000	74.6837	87	0
1527858363.948353000	75.1564	395	0
1527858363.948468000	75.1565	148	0
1527858363.950583000	75.1587	106	1
1527858363.952010000	75.1601	92	0
1527858363.952319000	75.1604	141	0
1527858363.953592000	75.1617	103	1
1527858364.008203000	75.2163	394	1
1527858364.008307000	75.2164	267	1
1527858364.024006000	75.2321	87	0
1527858364.154058000	75.3621	302	0
1527858364.154173000	75.3622	148	0
1527858364.155613000	75.3637	106	1
1527858364.157545000	75.3656	92	0
1527858364.157925000	75.366	220	0
1527858364.159644000	75.3677	103	1
1527858364.290856000	75.4989	391	1
1527858364.290916000	75.499	260	1
1527858364.307286000	75.5154	87	0
1527858364.774547000	75.9826	233	0
1527858364.774672000	75.9827	148	0
1527858364.776695000	75.9848	106	1
1527858364.778358000	75.9864	92	0
1527858364.778525000	75.9866	276	0
1527858364.779703000	75.9878	103	1
1527858364.901509000	76.1096	391	1
1527858364.901597000	76.1097	267	1
1527858364.917949000	76.126	87	0
1527858365.396250000	76.6043	258	0
1527858365.396367000	76.6044	148	0
1527858365.397662000	76.6057	106	1
1527858365.399830000	76.6079	92	0
1527858365.399932000	76.608	320	0
1527858365.401743000	76.6098	103	1
1527858365.562637000	76.7707	395	1
1527858365.562710000	76.7708	275	1
1527858365.578698000	76.7868	87	0
1527858366.045107000	77.2532	279	0
1527858366.045222000	77.2533	148	0
1527858366.046780000	77.2549	106	1
1527858366.048297000	77.2564	92	0
1527858366.048757000	77.2568	300	0
1527858366.049689000	77.2578	103	1
1527858366.217142000	77.4252	394	1
1527858366.217203000	77.4253	274	1
1527858366.233540000	77.4416	87	0
1527858366.363500000	77.5716	288	0
1527858366.363605000	77.5717	148	0
1527858366.365716000	77.5738	106	1
1527858366.367170000	77.5752	92	0
1527858366.367261000	77.5753	160	0
1527858366.368774000	77.5768	103	1
1527858366.698248000	77.9063	394	1
1527858366.698307000	77.9064	264	1
1527858366.714934000	77.923	87	0
1527858366.853969000	78.062	256	0
1527858366.854087000	78.0622	148	0
1527858366.855866000	78.0639	106	1
1527858366.858598000	78.0667	92	0
1527858366.858706000	78.0668	201	0
1527858366.860733000	78.0688	103	1
1527858366.926496000	78.1346	395	1
1527858366.926581000	78.1347	265	1
1527858366.943274000	78.1513	87	0
1527858367.071767000	78.2798	235	0
1527858367.071912000	78.28	148	0
1527858367.073756000	78.2818	106	1
1527858367.075765000	78.2838	92	0
1527858367.076162000	78.2842	162	0
1527858367.077751000	78.2858	103	1
1527858367.246875000	78.4549	394	1
1527858367.246950000	78.455	259	1
1527858367.263019000	78.4711	87	0
1527858367.399456000	78.6075	255	0
1527858367.399603000	78.6077	148	0
1527858367.401756000	78.6098	106	1
1527858367.404013000	78.6121	92	0
1527858367.404308000	78.6124	108	0
1527858367.405776000	78.6138	103	1
1527858367.667315000	78.8754	996	1
1527858367.667405000	78.8755	263	1
1527858367.683920000	78.892	87	0
1527858367.873520000	79.0816	235	0
1527858367.873668000	79.0817	148	0
1527858367.875804000	79.0839	106	1
1527858367.877251000	79.0853	92	0
1527858367.877669000	79.0857	278	0
1527858367.878787000	79.0869	103	1
1527858368.078295000	79.2864	592	1
1527858368.078391000	79.2865	262	1
1527858368.094651000	79.3027	87	0
1527858368.284501000	79.4926	256	0
1527858368.284724000	79.4928	148	0
1527858368.286833000	79.4949	106	1
1527858368.288183000	79.4963	92	0
1527858368.288354000	79.4964	261	0
1527858368.289805000	79.4979	103	1
1527858368.493053000	79.7011	789	1
1527858368.493145000	79.7012	265	1
1527858368.509808000	79.7179	87	0
1527858368.980405000	80.1885	232	0
1527858368.980519000	80.1886	148	0
1527858368.981940000	80.19	106	1
1527858368.984536000	80.1926	92	0
1527858368.984624000	80.1927	195	0
1527858368.985927000	80.194	103	1
1527858369.160558000	80.3686	390	1
1527858369.160654000	80.3687	265	1
1527858369.176979000	80.3851	87	0
1527858369.309150000	80.5172	258	0
1527858369.309258000	80.5173	148	0
1527858369.310926000	80.519	106	1
1527858369.313735000	80.5218	92	0
1527858369.314131000	80.5222	165	0
1527858369.315945000	80.524	103	1
1527858369.573154000	80.7812	395	1
1527858369.573215000	80.7813	261	1
1527858369.589513000	80.7976	87	0
1527858369.722729000	80.9308	239	0
1527858369.722847000	80.9309	148	0
1527858369.724978000	80.9331	106	1
1527858369.726809000	80.9349	92	0
1527858369.726900000	80.935	194	0
1527858369.728967000	80.937	103	1
1527858369.992259000	81.2003	391	1
1527858369.992323000	81.2004	262	1
1527858370.008277000	81.2163	87	0
1527858370.470775000	81.6788	398	0
1527858370.470889000	81.679	148	0
1527858370.472950000	81.681	106	1
1527858370.473573000	81.6816	92	0
1527858370.473976000	81.682	300	0
1527858370.474930000	81.683	103	1
1527858370.621465000	81.8295	392	1
1527858370.621541000	81.8296	262	1
1527858370.638637000	81.8467	87	0
1527858370.767483000	81.9756	235	0
1527858370.767632000	81.9757	148	0
1527858370.768969000	81.977	106	1
1527858370.771515000	81.9796	92	0
1527858370.771698000	81.9798	231	0
1527858370.772950000	81.981	103	1
1527858373.705583000	84.9137	391	1
1527858373.705663000	84.9137	261	1
1527858373.721929000	84.93	87	0
1527858373.847774000	85.0558	305	0
1527858373.847865000	85.0559	148	0
1527858373.849131000	85.0572	106	1
1527858373.851827000	85.0599	92	0
1527858373.851929000	85.06	324	0
1527858373.853202000	85.0613	103	1
1527858373.920573000	85.1286	393	1
1527858373.920659000	85.1287	264	1
1527858373.937185000	85.1453	87	0
1527858374.065196000	85.2733	233	0
1527858374.065349000	85.2734	148	0
1527858374.067261000	85.2753	106	1
1527858374.068938000	85.277	92	0
1527858374.069041000	85.2771	326	0
1527858374.070143000	85.2782	103	1
1527858376.038432000	87.2465	391	1
1527858376.038497000	87.2466	259	1
1527858376.054699000	87.2628	87	0
1527858376.540278000	87.7484	302	0
1527858376.540410000	87.7485	148	0
1527858376.541923000	87.75	106	1
1527858376.543902000	87.752	92	0
1527858376.544328000	87.7524	257	0
1527858376.545940000	87.754	103	1
1527858377.000258000	88.2083	394	1
1527858377.000342000	88.2084	260	1
1527858377.016476000	88.2245	87	0
1527858377.545012000	88.7531	288	0
1527858377.545215000	88.7533	148	0
1527858377.546944000	88.755	106	1
1527858377.548686000	88.7568	92	0
1527858377.549098000	88.7572	153	0
1527858377.549912000	88.758	103	1
1527858379.103849000	90.3119	372	1
1527858379.103954000	90.312	1412	1
1527858379.103991000	90.3121	1412	1
1527858379.104019000	90.3121	1412	1
1527858379.104054000	90.3121	272	1
1527858379.121172000	90.3292	87	0
1527858379.223586000	90.4317	412	0
1527858379.225875000	90.4339	103	1
1527858379.229987000	90.4381	80	0
1527858379.231866000	90.4399	100	1
1527858379.304270000	90.5123	993	1
1527858379.304350000	90.5124	262	1
1527858379.320836000	90.5289	87	0
1527858379.784085000	90.9922	256	0
1527858379.784210000	90.9923	148	0
1527858379.785908000	90.994	106	1
1527858379.787458000	90.9955	92	0
1527858379.787833000	90.9959	126	0
1527858379.788817000	90.9969	103	1
1527858379.842406000	91.0505	390	1
1527858379.842499000	91.0506	261	1
1527858379.858869000	91.0669	87	0
1527858380.332387000	91.5405	256	0
1527858380.332523000	91.5406	148	0
1527858380.333845000	91.5419	106	1
1527858380.335532000	91.5436	92	0
1527858380.336024000	91.5441	121	0
1527858380.336850000	91.5449	103	1
1527858380.521266000	91.7293	592	1
1527858380.521362000	91.7294	264	1
1527858380.537918000	91.746	87	0
1527858380.732537000	91.9406	235	0
1527858380.732688000	91.9408	148	0
1527858380.734866000	91.9429	106	1
1527858380.736776000	91.9448	92	0
1527858380.736951000	91.945	262	0
1527858380.738903000	91.947	103	1
1527858380.953391000	92.1615	793	1
1527858380.953452000	92.1615	267	1
1527858380.970283000	92.1784	87	0
1527858381.097948000	92.306	233	0
1527858381.098057000	92.3061	148	0
1527858381.099979000	92.3081	106	1
1527858381.102258000	92.3103	92	0
1527858381.102673000	92.3107	128	0
1527858381.103891000	92.312	103	1
1527858381.384423000	92.5925	391	1
1527858381.384489000	92.5926	264	1
1527858381.401211000	92.6093	87	0
1527858381.587888000	92.796	256	0
1527858381.588188000	92.7963	148	0
1527858381.589956000	92.798	106	1
1527858381.592394000	92.8005	92	0
1527858381.592551000	92.8006	258	0
1527858381.593941000	92.802	103	1
1527858381.710202000	92.9183	394	1
1527858381.710271000	92.9183	262	1
1527858381.725868000	92.9339	87	0
1527858381.861204000	93.0693	240	0
1527858381.861409000	93.0695	148	0
1527858381.863038000	93.0711	106	1
1527858381.865085000	93.0732	92	0
1527858381.865176000	93.0732	257	0
1527858381.867019000	93.0751	103	1
1527858382.168177000	93.3762	393	1
1527858382.168242000	93.3763	260	1
1527858382.184981000	93.3931	87	0
1527858382.314266000	93.5223	395	0
1527858382.314381000	93.5225	148	0
1527858382.316150000	93.5242	106	1
1527858382.318299000	93.5264	92	0
1527858382.318771000	93.5268	245	0
1527858382.319960000	93.528	103	1
1527858382.409280000	93.6174	394	1
1527858382.409345000	93.6174	259	1
1527858382.425098000	93.6332	87	0
1527858382.897951000	94.106	233	0
1527858382.898073000	94.1061	148	0
1527858382.900009000	94.1081	106	1
1527858382.901681000	94.1098	92	0
1527858382.901789000	94.1099	146	0
1527858382.903068000	94.1111	103	1
1527858383.029363000	94.2374	395	1
1527858383.029436000	94.2375	265	1
1527858383.045286000	94.2534	87	0
1527858383.513664000	94.7217	304	0
1527858383.513767000	94.7218	148	0
1527858383.516105000	94.7242	106	1
1527858383.517240000	94.7253	92	0
1527858383.517409000	94.7255	145	0
1527858383.519108000	94.7272	103	1
1527858383.657952000	94.866	395	1
1527858383.657989000	94.8661	266	1
1527858383.675210000	94.8833	87	0
1527858383.800671000	95.0087	235	0
1527858383.800771000	95.0088	148	0
1527858383.802137000	95.0102	106	1
1527858383.804056000	95.0121	92	0
1527858383.804479000	95.0126	198	0
1527858383.806121000	95.0142	103	1
1527858384.292445000	95.5005	394	1
1527858384.292533000	95.5006	260	1
1527858384.309009000	95.5171	87	0
1527858384.432708000	95.6408	304	0
1527858384.433262000	95.6413	148	0
1527858384.434099000	95.6422	106	1
1527858384.435288000	95.6434	92	0
1527858384.435880000	95.644	283	0
1527858384.437161000	95.6452	103	1
1527858384.668767000	95.8768	999	1
1527858384.668858000	95.8769	263	1
1527858384.685820000	95.8939	87	0
1527858384.692546000	95.9006	87	0
1527858385.147003000	96.3551	290	0
1527858385.147154000	96.3552	148	0
1527858385.149154000	96.3572	109	1
1527858385.149624000	96.3577	92	0
1527858385.149799000	96.3579	156	0
1527858385.151106000	96.3592	103	1
1527858385.339534000	96.5476	394	1
1527858385.339624000	96.5477	269	1
1527858385.356313000	96.5644	87	0
1527858385.948658000	97.1567	235	0
1527858385.948772000	97.1568	148	0
1527858385.950243000	97.1583	106	1
1527858385.951919000	97.16	92	0
1527858385.952283000	97.1604	313	0
1527858385.953173000	97.1612	103	1
1527858386.483450000	97.6915	589	1
1527858386.483509000	97.6916	260	1
1527858386.499453000	97.7075	87	0
1527858386.622651000	97.8307	260	0
1527858386.622791000	97.8309	148	0
1527858386.625035000	97.8331	106	1
1527858386.626757000	97.8348	92	0
1527858386.626927000	97.835	197	0
1527858386.628005000	97.8361	103	1
1527858387.745792000	98.9539	795	1
1527858387.745855000	98.9539	261	1
1527858387.763085000	98.9712	87	0
1527858387.947756000	99.1558	281	0
1527858387.947855000	99.1559	148	0
1527858387.950205000	99.1583	106	1
1527858387.951835000	99.1599	92	0
1527858387.951938000	99.16	212	0
1527858387.953095000	99.1612	103	1
1527858388.103520000	99.3116	392	1
1527858388.103581000	99.3117	259	1
1527858388.119653000	99.3277	87	0
1527858388.590600000	99.7987	259	0
1527858388.590717000	99.7988	148	0
1527858388.592126000	99.8002	106	1
1527858388.594616000	99.8027	92	0
1527858388.595098000	99.8032	288	0
1527858388.596218000	99.8043	103	1
1527858388.726575000	99.9346	392	1
1527858388.726637000	99.9347	266	1
1527858388.745936000	99.954	87	0
1527858388.871726000	100.08	235	0
1527858388.871830000	100.08	148	0
1527858388.873118000	100.081	106	1
1527858388.875301000	100.083	92	0
1527858388.875457000	100.084	232	0
1527858388.877202000	100.085	103	1
1527858389.137285000	100.345	391	1
1527858389.137405000	100.345	263	1
1527858389.152732000	100.361	87	0
1527858389.287426000	100.495	256	0
1527858389.287566000	100.496	148	0
1527858389.290065000	100.498	92	0
1527858389.290234000	100.498	109	1
1527858389.290238000	100.498	307	0
1527858389.292151000	100.5	100	1
1527858389.498714000	100.707	391	1
1527858389.498826000	100.707	261	1
1527858389.514437000	100.723	87	0
1527858389.700808000	100.909	233	0
1527858389.700923000	100.909	148	0
1527858389.703255000	100.911	106	1
1527858389.704459000	100.913	92	0
1527858389.704905000	100.913	291	0
1527858389.706179000	100.914	103	1
1527858389.915744000	101.124	395	1
1527858389.915811000	101.124	262	1
1527858389.932226000	101.14	87	0
1527858390.395398000	101.603	263	0
1527858390.395517000	101.604	148	0
1527858390.397249000	101.605	106	1
1527858390.399576000	101.608	92	0
1527858390.399743000	101.608	158	0
1527858390.401223000	101.609	103	1
1527858390.436009000	101.644	392	1
1527858390.436068000	101.644	263	1
1527858390.452209000	101.66	87	0
1527858390.914597000	102.123	374	0
1527858390.914690000	102.123	148	0
1527858390.916331000	102.124	106	1
1527858390.918589000	102.127	92	0
1527858390.918692000	102.127	129	0
1527858390.920326000	102.128	103	1
1527858390.986635000	102.195	394	1
1527858390.986699000	102.195	259	1
1527858391.002715000	102.211	87	0
1527858391.191713000	102.4	256	0
1527858391.191833000	102.4	148	0
1527858391.193331000	102.401	106	1
1527858391.195580000	102.404	92	0
1527858391.195672000	102.404	273	0
1527858391.197340000	102.405	103	1
1527858391.396697000	102.605	395	1
1527858391.396787000	102.605	265	1
1527858391.412582000	102.621	87	0
1527858391.877567000	103.086	279	0
1527858391.877667000	103.086	148	0
1527858391.879428000	103.088	106	1
1527858391.883003000	103.091	92	0
1527858391.883095000	103.091	136	0
1527858391.884325000	103.092	103	1
1527858392.257051000	103.465	997	1
1527858392.257105000	103.465	260	1
1527858392.273598000	103.482	87	0
1527858392.401587000	103.61	255	0
1527858392.401699000	103.61	148	0
1527858392.403365000	103.611	106	1
1527858392.404798000	103.613	92	0
1527858392.404898000	103.613	320	0
1527858392.406352000	103.614	103	1
1527858392.926737000	104.135	394	1
1527858392.926827000	104.135	263	1
1527858392.943279000	104.151	87	0
1527858393.416258000	104.624	302	0
1527858393.416376000	104.624	148	0
1527858393.418480000	104.627	106	1
1527858393.420329000	104.628	92	0
1527858393.420960000	104.629	267	0
1527858393.422468000	104.631	103	1
1527858393.496649000	104.705	588	1
1527858393.496740000	104.705	265	1
1527858393.513453000	104.722	87	0
1527858393.634089000	104.842	269	0
1527858393.634187000	104.842	148	0
1527858393.636505000	104.845	106	1
1527858393.644574000	104.853	92	0
1527858393.645286000	104.853	334	0
1527858393.646405000	104.854	103	1
1527858394.128259000	105.336	792	1
1527858394.128322000	105.336	263	1
1527858394.145111000	105.353	87	0
1527858394.622123000	105.83	259	0
1527858394.622237000	105.83	148	0
1527858394.624477000	105.833	106	1
1527858394.626539000	105.835	92	0
1527858394.626716000	105.835	334	0
1527858394.628541000	105.837	103	1
1527858394.771419000	105.979	396	1
1527858394.771507000	105.98	266	1
1527858394.788103000	105.996	87	0
1527858394.917904000	106.126	233	0
1527858394.918005000	106.126	148	0
1527858394.919555000	106.128	106	1
1527858394.921755000	106.13	92	0
1527858394.923375000	106.131	317	0
1527858394.923623000	106.132	103	1
1527858395.928293000	107.136	390	1
1527858395.928390000	107.136	259	1
1527858395.944565000	107.153	87	0
1527858396.424884000	107.633	282	0
1527858396.425006000	107.633	148	0
1527858396.426584000	107.635	106	1
1527858396.428541000	107.637	92	0
1527858396.429365000	107.637	243	0
1527858396.430573000	107.639	103	1
1527858396.609666000	107.818	393	1
1527858396.609736000	107.818	262	1
1527858396.626619000	107.835	87	0
1527858397.092652000	108.301	233	0
1527858397.092765000	108.301	148	0
1527858397.094624000	108.303	106	1
1527858397.096287000	108.304	92	0
1527858397.096438000	108.305	277	0
1527858397.097602000	108.306	103	1
1527858397.103592000	108.312	394	1
1527858397.103665000	108.312	264	1
1527858397.121883000	108.33	87	0
1527858397.254306000	108.462	258	0
1527858397.254429000	108.463	148	0
1527858397.256769000	108.465	106	1
1527858397.258169000	108.466	92	0
1527858397.258584000	108.467	219	0
1527858397.259600000	108.468	103	1
1527858397.354761000	108.563	392	1
1527858397.354827000	108.563	259	1
1527858397.371454000	108.58	87	0
1527858397.510304000	108.718	233	0
1527858397.510420000	108.718	148	0
1527858397.512643000	108.721	106	1
1527858397.513520000	108.722	92	0
1527858397.513908000	108.722	176	0
1527858397.515703000	108.724	103	1
1527858397.764915000	108.973	390	1
1527858397.765005000	108.973	259	1
1527858397.781280000	108.989	87	0
1527858398.244709000	109.453	258	0
1527858398.244826000	109.453	148	0
1527858398.246680000	109.455	106	1
1527858398.248326000	109.456	92	0
1527858398.248765000	109.457	216	0
1527858398.249653000	109.458	103	1
1527858399.349023000	110.557	396	1
1527858399.349100000	110.557	262	1
1527858399.365110000	110.573	87	0
1527858399.496134000	110.704	260	0
1527858399.496339000	110.704	148	0
1527858399.497796000	110.706	106	1
1527858399.500030000	110.708	92	0
1527858399.500566000	110.709	154	0
1527858399.501718000	110.71	103	1
1527858399.638116000	110.846	395	1
1527858399.638283000	110.846	261	1
1527858399.654513000	110.863	87	0
1527858400.125308000	111.333	397	0
1527858400.125429000	111.334	148	0
1527858400.126833000	111.335	106	1
1527858400.136136000	111.344	92	0
1527858400.136248000	111.344	211	0
1527858400.137809000	111.346	103	1
1527858400.309702000	111.518	998	1
1527858400.309794000	111.518	273	1
1527858400.326155000	111.534	87	0
1527858400.798814000	112.007	236	0
1527858400.798965000	112.007	148	0
1527858400.800800000	112.009	106	1
1527858400.802542000	112.011	92	0
1527858400.802870000	112.011	318	0
1527858400.803778000	112.012	103	1
1527858400.969979000	112.178	396	1
1527858400.970075000	112.178	265	1
1527858400.989767000	112.198	87	0
1527858401.459772000	112.668	304	0
1527858401.459887000	112.668	148	0
1527858401.461980000	112.67	106	1
1527858401.463442000	112.672	92	0
1527858401.463588000	112.672	154	0
1527858401.464900000	112.673	103	1
1527858401.580318000	112.788	592	1
1527858401.580378000	112.788	263	1
1527858401.597038000	112.805	87	0
1527858402.064648000	113.273	233	0
1527858402.064755000	113.273	148	0
1527858402.066859000	113.275	106	1
1527858402.068779000	113.277	92	0
1527858402.068870000	113.277	122	0
1527858402.070920000	113.279	103	1
1527858402.736820000	113.945	791	1
1527858402.736907000	113.945	260	1
1527858402.753105000	113.961	87	0
1527858403.215925000	114.424	301	0
1527858403.216072000	114.424	148	0
1527858403.217943000	114.426	106	1
1527858403.220209000	114.428	92	0
1527858403.220373000	114.428	337	0
1527858403.221920000	114.43	103	1
1527858403.347769000	114.556	390	1
1527858403.347853000	114.556	264	1
1527858403.364520000	114.573	87	0
1527858403.854886000	115.063	267	0
1527858403.855004000	115.063	148	0
1527858403.855300000	115.063	92	0
1527858403.855744000	115.064	272	0
1527858403.856961000	115.065	112	1
1527858403.869093000	115.077	391	1
1527858403.869182000	115.077	265	1
1527858403.885744000	115.094	87	0
1527858404.353999000	115.562	258	0
1527858404.354105000	115.562	148	0
1527858404.355982000	115.564	106	1
1527858404.357474000	115.566	92	0
1527858404.357567000	115.566	276	0
1527858404.359041000	115.567	103	1
