# Supplementary material for: Method for multi-task learning fusion network traffic classification to address small sample labels
Source: Sci Rep. 2024 Jan 30;14:2518. doi: 10.1038/s41598-024-51933-8 (PMC10827795; doi:10.1038/s41598-024-51933-8)
Supplement: Supplementary file 2 — Supplementary Information 2. [file 41598_2024_51933_MOESM2_ESM.zip › QUIC Dataset/QUIC Dataset/pretraining/Google Doc/GoogleDoc-1082.txt]

1528161825.837345000	0	86	1
1528161825.852334000	0.0149891	86	0
1528161825.852398000	0.015053	74	1
1528161825.852842000	0.0154972	591	1
1528161825.869188000	0.0318432	74	0
1528161825.886339000	0.0489941	1294	0
1528161825.886553000	0.0492082	1294	0
1528161825.886566000	0.049221	74	1
1528161825.887596000	0.050251	1168	0
1528161825.888841000	0.051496	316	1
1528161825.892198000	0.0548532	159	1
1528161825.892531000	0.055186	1434	1
1528161825.892535000	0.0551901	240	1
1528161825.892564000	0.0552192	273	1
1528161825.902643000	0.0652981	387	0
1528161825.903779000	0.0664341	135	0
1528161825.903801000	0.0664561	74	1
1528161825.904032000	0.0666871	104	1
1528161825.910545000	0.0732002	74	0
1528161825.911400000	0.0740552	104	0
1528161825.956976000	0.119631	74	0
1528161826.038953000	0.201608	574	0
1528161826.039015000	0.20167	74	1
1528161826.039349000	0.202004	377	0
1528161826.042258000	0.204913	358	0
1528161826.042289000	0.204944	74	1
1528161826.042826000	0.205481	354	0
1528161826.042828000	0.205483	112	0
1528161826.042844000	0.205499	74	1
1528161826.043240000	0.205895	112	1
1528161826.057800000	0.220455	74	0
1528161826.772622000	0.935277	396	1
1528161826.772679000	0.935334	311	1
1528161826.790989000	0.953644	74	0
1528161826.792721000	0.955376	74	0
1528161826.909199000	1.07185	280	0
1528161826.909202000	1.07186	337	0
1528161826.909257000	1.07191	74	1
1528161826.912753000	1.07541	249	0
1528161826.912763000	1.07542	182	0
1528161826.912766000	1.07542	112	0
1528161826.912795000	1.07545	74	1
1528161826.913229000	1.07588	112	1
1528161826.931913000	1.09457	74	0
1528161827.075633000	1.23829	396	1
1528161827.075689000	1.23834	331	1
1528161827.088591000	1.25125	74	0
1528161827.088594000	1.25125	74	0
1528161827.340474000	1.50313	281	0
1528161827.340585000	1.50324	371	0
1528161827.340602000	1.50326	74	1
1528161827.343445000	1.5061	160	0
1528161827.343908000	1.50656	280	0
1528161827.343910000	1.50657	112	0
1528161827.343931000	1.50659	74	1
1528161827.344310000	1.50697	112	1
1528161827.359102000	1.52176	74	0
1528161827.506758000	1.66941	398	1
1528161827.506819000	1.66947	269	1
1528161827.520381000	1.68304	74	0
1528161827.520383000	1.68304	74	0
1528161827.835277000	1.99793	281	0
1528161827.835280000	1.99794	364	0
1528161827.835339000	1.99799	74	1
1528161827.838592000	2.00125	210	0
1528161827.838594000	2.00125	112	0
1528161827.838596000	2.00125	112	0
1528161827.838629000	2.00128	74	1
1528161827.839130000	2.00179	112	1
1528161827.853017000	2.01567	74	0
1528161828.053391000	2.21605	398	1
1528161828.053444000	2.2161	237	1
1528161828.066365000	2.22902	74	0
1528161828.066367000	2.22902	74	0
1528161828.218662000	2.38132	281	0
1528161828.218764000	2.38142	362	0
1528161828.218782000	2.38144	74	1
1528161828.222121000	2.38478	199	0
1528161828.223113000	2.38577	327	0
1528161828.223115000	2.38577	112	0
1528161828.223141000	2.3858	74	1
1528161828.223680000	2.38634	112	1
1528161828.252219000	2.41487	74	0
1528161828.492486000	2.65514	394	1
1528161828.492572000	2.65523	331	1
1528161828.517002000	2.67966	74	0
1528161828.517005000	2.67966	74	0
1528161828.789141000	2.9518	281	0
1528161828.789144000	2.9518	319	0
1528161828.789206000	2.95186	74	1
1528161828.793763000	2.95642	367	0
1528161828.794031000	2.95669	229	0
1528161828.794033000	2.95669	112	0
1528161828.794062000	2.95672	74	1
1528161828.794538000	2.95719	112	1
1528161828.810188000	2.97284	74	0
1528161829.160157000	3.32281	397	1
1528161829.160237000	3.32289	274	1
1528161829.173826000	3.33648	74	0
1528161829.173828000	3.33648	74	0
1528161829.289981000	3.45264	283	0
1528161829.290076000	3.45273	187	0
1528161829.290094000	3.45275	74	1
1528161829.293015000	3.45567	304	0
1528161829.293098000	3.45575	257	0
1528161829.293101000	3.45576	112	0
1528161829.293118000	3.45577	74	1
1528161829.293561000	3.45622	112	1
1528161829.307579000	3.47023	74	0
1528161829.567472000	3.73013	395	1
1528161829.567547000	3.7302	273	1
1528161829.582225000	3.74488	74	0
1528161829.582227000	3.74488	74	0
1528161829.814439000	3.97709	281	0
1528161829.814546000	3.9772	269	0
1528161829.814565000	3.97722	74	1
1528161829.817111000	3.97977	290	0
1528161829.817113000	3.97977	170	0
1528161829.817150000	3.97981	74	1
1528161829.817217000	3.97987	112	0
1528161829.817937000	3.98059	112	1
1528161829.835169000	3.99782	74	0
1528161829.987316000	4.14997	398	1
1528161829.987372000	4.15003	277	1
1528161830.000773000	4.16343	74	0
1528161830.000775000	4.16343	74	0
1528161830.212433000	4.37509	281	0
1528161830.212436000	4.37509	280	0
1528161830.212501000	4.37516	74	1
1528161830.216434000	4.37909	119	0
1528161830.216436000	4.37909	305	0
1528161830.216467000	4.37912	74	1
1528161830.216540000	4.3792	112	0
1528161830.216981000	4.37964	112	1
1528161830.242473000	4.40513	74	0
1528161830.373347000	4.536	394	1
1528161830.373398000	4.53605	274	1
1528161830.387007000	4.54966	74	0
1528161830.387009000	4.54966	74	0
1528161830.506406000	4.66906	308	1
1528161830.506506000	4.66916	1434	1
1528161830.506510000	4.66917	1434	1
1528161830.506513000	4.66917	236	1
1528161830.506551000	4.66921	1434	1
1528161830.506559000	4.66921	1051	1
1528161830.519898000	4.68255	74	0
1528161830.527908000	4.69056	74	0
1528161830.527911000	4.69057	74	0
1528161830.528372000	4.69103	74	0
1528161830.612336000	4.77499	281	0
1528161830.612440000	4.7751	265	0
1528161830.612473000	4.77513	74	1
1528161830.615562000	4.77822	123	0
1528161830.615654000	4.77831	174	0
1528161830.615656000	4.77831	112	0
1528161830.615675000	4.77833	74	1
1528161830.616217000	4.77887	112	1
1528161830.629975000	4.79263	74	0
1528161830.722643000	4.8853	435	0
1528161830.726779000	4.88943	104	0
1528161830.726785000	4.88944	112	0
1528161830.726833000	4.88949	74	1
1528161830.727490000	4.89015	112	1
1528161830.739890000	4.90255	74	0
1528161830.872231000	5.03489	393	1
1528161830.872276000	5.03493	237	1
1528161830.885976000	5.04863	74	0
1528161830.885978000	5.04863	74	0
1528161831.102730000	5.26539	281	0
1528161831.102733000	5.26539	262	0
1528161831.102797000	5.26545	74	1
1528161831.107472000	5.27013	229	0
1528161831.107554000	5.27021	240	0
1528161831.107556000	5.27021	112	0
1528161831.107570000	5.27023	74	1
1528161831.107953000	5.27061	112	1
1528161831.122379000	5.28503	74	0
1528161831.126202000	5.28886	1434	1
1528161831.126210000	5.28887	235	1
1528161831.126285000	5.28894	269	1
1528161831.140561000	5.30322	74	0
1528161831.140564000	5.30322	74	0
1528161831.258758000	5.42141	281	0
1528161831.258760000	5.42142	225	0
1528161831.258798000	5.42145	74	1
1528161831.262801000	5.42546	363	0
1528161831.262803000	5.42546	172	0
1528161831.262805000	5.42546	112	0
1528161831.262834000	5.42549	74	1
1528161831.263317000	5.42597	112	1
1528161831.292472000	5.45513	74	0
1528161833.412948000	7.5756	397	1
1528161833.413027000	7.57568	276	1
1528161833.443519000	7.60617	74	0
1528161833.443522000	7.60618	74	0
1528161833.505056000	7.66771	308	1
1528161833.505163000	7.66782	1434	1
1528161833.505168000	7.66782	1434	1
1528161833.505171000	7.66783	236	1
1528161833.505217000	7.66787	1434	1
1528161833.505221000	7.66788	236	1
1528161833.519179000	7.68183	74	0
1528161833.520361000	7.68302	74	0
1528161833.520363000	7.68302	74	0
1528161833.520365000	7.68302	74	0
1528161833.652663000	7.81532	281	0
1528161833.652666000	7.81532	370	0
1528161833.652723000	7.81538	74	1
1528161833.655308000	7.81796	202	0
1528161833.655310000	7.81797	159	0
1528161833.655344000	7.818	74	1
1528161833.655606000	7.81826	112	0
1528161833.655843000	7.8185	112	1
1528161833.680941000	7.8436	74	0
1528161833.730065000	7.89272	420	0
1528161833.734028000	7.89668	104	0
1528161833.734030000	7.89669	112	0
1528161833.734059000	7.89671	74	1
1528161833.734550000	7.89721	112	1
1528161833.741329000	7.90398	398	1
1528161833.741407000	7.90406	273	1
1528161833.747699000	7.91035	74	0
1528161833.754142000	7.9168	74	0
1528161833.754954000	7.91761	74	0
1528161833.963962000	8.12662	283	0
1528161833.963965000	8.12662	262	0
1528161833.964017000	8.12667	74	1
1528161833.967339000	8.12999	146	0
1528161833.967341000	8.13	120	0
1528161833.967345000	8.13	112	0
1528161833.967373000	8.13003	74	1
1528161833.967851000	8.13051	112	1
1528161833.981152000	8.14381	74	0
1528161834.200602000	8.36326	397	1
1528161834.200646000	8.3633	275	1
1528161834.213136000	8.37579	74	0
1528161834.213225000	8.37588	74	0
1528161834.336002000	8.49866	283	0
1528161834.336714000	8.49937	288	0
1528161834.336736000	8.49939	74	1
1528161834.339615000	8.50227	185	0
1528161834.339694000	8.50235	147	0
1528161834.339696000	8.50235	112	0
1528161834.339710000	8.50237	74	1
1528161834.340121000	8.50278	112	1
1528161834.353808000	8.51646	74	0
1528161834.420816000	8.58347	395	1
1528161834.420902000	8.58356	276	1
1528161834.433854000	8.59651	74	0
1528161834.433855000	8.59651	74	0
1528161834.642600000	8.80526	283	0
1528161834.642713000	8.80537	274	0
1528161834.642738000	8.80539	74	1
1528161834.645717000	8.80837	289	0
1528161834.645719000	8.80837	160	0
1528161834.645721000	8.80838	112	0
1528161834.645752000	8.80841	74	1
1528161834.646243000	8.8089	112	1
1528161834.659989000	8.82264	74	0
1528161834.845848000	9.0085	399	1
1528161834.845906000	9.00856	641	1
1528161834.859383000	9.02204	74	0
1528161834.859386000	9.02204	74	0
1528161834.962517000	9.12517	281	0
1528161834.962632000	9.12529	316	0
1528161834.962660000	9.12532	74	1
1528161834.965476000	9.12813	235	0
1528161834.965478000	9.12813	127	0
1528161834.965481000	9.12814	112	0
1528161834.965513000	9.12817	74	1
1528161834.965971000	9.12863	112	1
1528161834.988446000	9.1511	74	0
1528161835.060540000	9.2232	398	1
1528161835.060622000	9.22328	269	1
1528161835.073643000	9.2363	74	0
1528161835.073646000	9.2363	74	0
1528161835.231700000	9.39436	281	0
1528161835.231703000	9.39436	272	0
1528161835.231771000	9.39443	74	1
1528161835.236674000	9.39933	151	0
1528161835.236771000	9.39943	351	0
1528161835.236774000	9.39943	112	0
1528161835.236794000	9.39945	74	1
1528161835.237213000	9.39987	112	1
1528161835.250506000	9.41316	74	0
1528161836.507501000	10.6702	375	1
1528161836.507596000	10.6703	1434	1
1528161836.507600000	10.6703	1434	1
1528161836.507604000	10.6703	236	1
1528161836.507640000	10.6703	1434	1
1528161836.507644000	10.6703	516	1
1528161836.520582000	10.6832	74	0
1528161836.521811000	10.6845	74	0
1528161836.521813000	10.6845	74	0
1528161836.521887000	10.6845	74	0
1528161836.521889000	10.6845	74	0
1528161836.610833000	10.7735	420	0
1528161836.615804000	10.7785	104	0
1528161836.615806000	10.7785	112	0
1528161836.615840000	10.7785	74	1
1528161836.616374000	10.779	112	1
1528161836.629298000	10.792	74	0
1528161836.727343000	10.89	396	1
1528161836.727423000	10.8901	274	1
1528161836.740712000	10.9034	74	0
1528161836.740715000	10.9034	74	0
1528161836.865216000	11.0279	281	0
1528161836.865219000	11.0279	279	0
1528161836.865288000	11.0279	74	1
1528161836.868975000	11.0316	339	0
1528161836.868977000	11.0316	150	0
1528161836.869009000	11.0317	74	1
1528161836.869427000	11.0321	112	0
1528161836.869591000	11.0322	112	1
1528161836.883626000	11.0463	74	0
1528161836.937516000	11.1002	394	1
1528161836.937573000	11.1002	275	1
1528161836.951571000	11.1142	74	0
1528161836.951573000	11.1142	74	0
1528161837.199400000	11.3621	281	0
1528161837.199403000	11.3621	245	0
1528161837.199470000	11.3621	74	1
1528161837.203494000	11.3661	188	0
1528161837.203583000	11.3662	357	0
1528161837.203586000	11.3662	112	0
1528161837.203606000	11.3663	74	1
1528161837.204019000	11.3667	112	1
1528161837.217277000	11.3799	74	0
1528161837.394397000	11.5571	398	1
1528161837.394454000	11.5571	279	1
1528161837.407539000	11.5702	74	0
1528161837.407541000	11.5702	74	0
1528161837.506994000	11.6696	281	0
1528161837.507085000	11.6697	362	0
1528161837.507109000	11.6698	74	1
1528161837.510837000	11.6735	245	0
1528161837.510839000	11.6735	292	0
1528161837.510841000	11.6735	112	0
1528161837.510876000	11.6735	74	1
1528161837.511373000	11.674	112	1
1528161837.524206000	11.6869	74	0
1528161837.653317000	11.816	1434	1
1528161837.653327000	11.816	240	1
1528161837.653374000	11.816	277	1
1528161837.666830000	11.8295	74	0
1528161837.666832000	11.8295	74	0
1528161837.795322000	11.958	280	0
1528161837.795325000	11.958	185	0
1528161837.795384000	11.958	74	1
1528161837.798176000	11.9608	205	0
1528161837.798178000	11.9608	140	0
1528161837.798201000	11.9609	74	1
1528161837.798260000	11.9609	112	0
1528161837.798633000	11.9613	112	1
1528161837.812361000	11.975	74	0
1528161837.879432000	12.0421	392	1
1528161837.879519000	12.0422	275	1
1528161837.901540000	12.0642	74	0
1528161837.901542000	12.0642	74	0
1528161838.016466000	12.1791	284	0
1528161838.016468000	12.1791	210	0
1528161838.016526000	12.1792	74	1
1528161838.019631000	12.1823	129	0
1528161838.020032000	12.1827	284	0
1528161838.020034000	12.1827	112	0
1528161838.020059000	12.1827	74	1
1528161838.020550000	12.1832	112	1
1528161838.037143000	12.1998	74	0
1528161838.117497000	12.2802	396	1
1528161838.117552000	12.2802	277	1
1528161838.130798000	12.2935	74	0
1528161838.130801000	12.2935	74	0
1528161838.226274000	12.3889	279	0
1528161838.226386000	12.389	326	0
1528161838.226405000	12.3891	74	1
1528161838.228905000	12.3916	233	0
1528161838.228908000	12.3916	113	0
1528161838.228910000	12.3916	112	0
1528161838.228951000	12.3916	74	1
1528161838.229431000	12.3921	112	1
1528161838.245145000	12.4078	74	0
1528161838.414482000	12.5771	392	1
1528161838.414570000	12.5772	277	1
1528161838.427375000	12.59	74	0
1528161838.427378000	12.59	74	0
1528161838.645535000	12.8082	281	0
1528161838.645539000	12.8082	369	0
1528161838.645591000	12.8082	74	1
1528161838.646653000	12.8093	250	0
1528161838.646655000	12.8093	179	0
1528161838.646656000	12.8093	112	0
1528161838.646674000	12.8093	74	1
1528161838.647372000	12.81	112	1
1528161838.671861000	12.8345	74	0
1528161838.895566000	13.0582	394	1
1528161838.895655000	13.0583	277	1
1528161838.908918000	13.0716	74	0
1528161838.908920000	13.0716	74	0
1528161839.031847000	13.1945	283	0
1528161839.031954000	13.1946	390	0
1528161839.031974000	13.1946	74	1
1528161839.036220000	13.1989	320	0
1528161839.036223000	13.1989	119	0
1528161839.036224000	13.1989	112	0
1528161839.036278000	13.1989	74	1
1528161839.036855000	13.1995	112	1
1528161839.049855000	13.2125	74	0
1528161839.148485000	13.3111	395	1
1528161839.148531000	13.3112	277	1
1528161839.161391000	13.324	74	0
1528161839.161393000	13.324	74	0
1528161839.377172000	13.5398	281	0
1528161839.377277000	13.5399	258	0
1528161839.377295000	13.54	74	1
1528161839.380604000	13.5433	247	0
1528161839.380685000	13.5433	359	0
1528161839.380687000	13.5433	112	0
1528161839.380703000	13.5434	74	1
1528161839.381110000	13.5438	112	1
1528161839.399311000	13.562	74	0
1528161839.604472000	13.7671	394	1
1528161839.604551000	13.7672	279	1
1528161839.617476000	13.7801	74	0
1528161839.619155000	13.7818	74	0
1528161839.742787000	13.9054	281	0
1528161839.742790000	13.9054	188	0
1528161839.742855000	13.9055	74	1
1528161839.747371000	13.91	275	0
1528161839.747373000	13.91	147	0
1528161839.747375000	13.91	112	0
1528161839.747410000	13.9101	74	1
1528161839.747907000	13.9106	112	1
1528161839.760844000	13.9235	74	0
1528161840.034335000	14.197	396	1
1528161840.034412000	14.1971	276	1
1528161840.047720000	14.2104	74	0
1528161840.050076000	14.2127	74	0
1528161840.169029000	14.3317	281	0
1528161840.169137000	14.3318	272	0
1528161840.169156000	14.3318	74	1
1528161840.173544000	14.3362	275	0
1528161840.173547000	14.3362	130	0
1528161840.173550000	14.3362	112	0
1528161840.173600000	14.3363	74	1
1528161840.174103000	14.3368	112	1
1528161840.187490000	14.3501	74	0
1528161840.466243000	14.6289	397	1
1528161840.466324000	14.629	281	1
1528161840.479756000	14.6424	74	0
1528161840.479759000	14.6424	74	0
1528161840.716583000	14.8792	280	0
1528161840.716696000	14.8794	383	0
1528161840.716715000	14.8794	74	1
1528161840.718758000	14.8814	161	0
1528161840.718843000	14.8815	306	0
1528161840.718859000	14.8815	74	1
1528161840.719259000	14.8819	112	0
1528161840.719537000	14.8822	112	1
1528161840.733081000	14.8957	74	0
1528161840.925633000	15.0883	396	1
1528161840.925710000	15.0884	278	1
1528161840.939223000	15.1019	74	0
1528161840.944444000	15.1071	74	0
1528161841.066995000	15.2297	281	0
1528161841.066998000	15.2297	190	0
1528161841.067063000	15.2297	74	1
1528161841.069976000	15.2326	163	0
1528161841.070073000	15.2327	285	0
1528161841.070088000	15.2327	74	1
1528161841.070342000	15.233	112	0
1528161841.070519000	15.2332	112	1
1528161841.085223000	15.2479	74	0
1528161841.335810000	15.4985	394	1
1528161841.335896000	15.4986	277	1
1528161841.350539000	15.5132	74	0
1528161841.350542000	15.5132	74	0
1528161841.565008000	15.7277	283	0
1528161841.565413000	15.7281	255	0
1528161841.565438000	15.7281	74	1
1528161841.568932000	15.7316	320	0
1528161841.568934000	15.7316	308	0
1528161841.568936000	15.7316	112	0
1528161841.568969000	15.7316	74	1
1528161841.569452000	15.7321	112	1
1528161841.583131000	15.7458	74	0
1528161841.634296000	15.797	395	1
1528161841.634369000	15.797	276	1
1528161841.648079000	15.8107	74	0
1528161841.648081000	15.8107	74	0
1528161841.874366000	16.037	281	0
1528161841.874493000	16.0371	196	0
1528161841.874511000	16.0372	74	1
1528161841.877297000	16.04	211	0
1528161841.877376000	16.04	226	0
1528161841.877403000	16.0401	74	1
1528161841.877704000	16.0404	112	0
1528161841.877862000	16.0405	112	1
1528161841.892239000	16.0549	74	0
1528161842.070251000	16.2329	1434	1
1528161842.070260000	16.2329	239	1
1528161842.070300000	16.233	279	1
1528161842.084978000	16.2476	74	0
1528161842.084981000	16.2476	74	0
1528161842.285505000	16.4482	308	1
1528161842.285598000	16.4483	1434	1
1528161842.285603000	16.4483	1434	1
1528161842.285606000	16.4483	236	1
1528161842.285656000	16.4483	1434	1
1528161842.285660000	16.4483	234	1
1528161842.299501000	16.4622	74	0
1528161842.299503000	16.4622	74	0
1528161842.300584000	16.4632	74	0
1528161842.300585000	16.4632	74	0
1528161842.302722000	16.4654	283	0
1528161842.302806000	16.4655	305	0
1528161842.302827000	16.4655	74	1
1528161842.306735000	16.4694	146	0
1528161842.306737000	16.4694	178	0
1528161842.306739000	16.4694	112	0
1528161842.306783000	16.4694	74	1
1528161842.307380000	16.47	112	1
1528161842.376707000	16.5394	74	0
1528161842.389742000	16.5524	422	0
1528161842.395382000	16.558	104	0
1528161842.395433000	16.5581	74	1
1528161842.395501000	16.5582	112	0
1528161842.396090000	16.5587	112	1
1528161842.410984000	16.5736	74	0
1528161842.524589000	16.6872	399	1
1528161842.524672000	16.6873	393	1
1528161842.555455000	16.7181	74	0
1528161842.672670000	16.8353	283	0
1528161842.672678000	16.8353	352	0
1528161842.672748000	16.8354	74	1
1528161842.676041000	16.8387	262	0
1528161842.676130000	16.8388	191	0
1528161842.676159000	16.8388	74	1
1528161842.677562000	16.8402	112	0
1528161842.677791000	16.8404	112	1
1528161842.692275000	16.8549	74	0
1528161842.978493000	17.1411	399	1
1528161842.978579000	17.1412	455	1
1528161842.991784000	17.1544	74	0
1528161842.991786000	17.1544	74	0
1528161843.291323000	17.454	280	0
1528161843.291326000	17.454	186	0
1528161843.291390000	17.454	74	1
1528161843.294721000	17.4574	361	0
1528161843.296355000	17.459	183	0
1528161843.296358000	17.459	112	0
1528161843.296383000	17.459	74	1
1528161843.296865000	17.4595	112	1
1528161843.308943000	17.4716	74	0
1528161843.375355000	17.538	397	1
1528161843.375438000	17.5381	277	1
1528161843.388862000	17.5515	74	0
1528161843.388865000	17.5515	74	0
1528161843.486379000	17.649	283	0
1528161843.486499000	17.6492	261	0
1528161843.486529000	17.6492	74	1
1528161843.490309000	17.653	322	0
1528161843.490312000	17.653	317	0
1528161843.490315000	17.653	112	0
1528161843.490344000	17.653	74	1
1528161843.490756000	17.6534	112	1
1528161843.512281000	17.6749	74	0
1528161843.650814000	17.8135	399	1
1528161843.650904000	17.8136	470	1
1528161843.663760000	17.8264	74	0
1528161843.663763000	17.8264	74	0
1528161843.897452000	18.0601	283	0
1528161843.897564000	18.0602	214	0
1528161843.897582000	18.0602	74	1
1528161843.900622000	18.0633	136	0
1528161843.900710000	18.0634	106	0
1528161843.900711000	18.0634	112	0
1528161843.900732000	18.0634	74	1
1528161843.901345000	18.064	112	1
1528161843.918983000	18.0816	74	0
1528161843.937782000	18.1004	394	1
1528161843.937839000	18.1005	277	1
1528161843.950897000	18.1136	74	0
1528161843.950898000	18.1136	74	0
1528161844.060293000	18.2229	280	0
1528161844.060410000	18.2231	391	0
1528161844.060428000	18.2231	74	1
1528161844.063528000	18.2262	321	0
1528161844.063996000	18.2267	301	0
1528161844.063998000	18.2267	112	0
1528161844.064013000	18.2267	74	1
1528161844.064472000	18.2271	112	1
1528161844.077415000	18.2401	74	0
1528161844.216777000	18.3794	396	1
1528161844.216833000	18.3795	275	1
1528161844.231018000	18.3937	74	0
1528161844.231021000	18.3937	74	0
1528161844.353646000	18.5163	283	0
1528161844.353649000	18.5163	396	0
1528161844.353713000	18.5164	74	1
1528161844.358319000	18.521	250	0
1528161844.358322000	18.521	236	0
1528161844.358356000	18.521	74	1
1528161844.358894000	18.5215	112	0
1528161844.359020000	18.5217	112	1
1528161844.380574000	18.5432	74	0
1528161844.691333000	18.854	399	1
1528161844.691406000	18.8541	280	1
1528161844.705452000	18.8681	74	0
1528161844.705455000	18.8681	74	0
1528161844.921928000	19.0846	280	0
1528161844.921932000	19.0846	200	0
1528161844.921998000	19.0847	74	1
1528161844.926287000	19.0889	282	0
1528161844.926290000	19.0889	265	0
1528161844.926292000	19.0889	112	0
1528161844.926325000	19.089	74	1
1528161844.926781000	19.0894	112	1
1528161844.940031000	19.1027	74	0
1528161845.006953000	19.1696	393	1
1528161845.007011000	19.1697	277	1
1528161845.019965000	19.1826	74	0
1528161845.020379000	19.183	74	0
1528161845.147429000	19.3101	283	0
1528161845.147492000	19.3101	248	0
1528161845.147542000	19.3102	74	1
1528161845.152465000	19.3151	160	0
1528161845.152569000	19.3152	329	0
1528161845.152571000	19.3152	112	0
1528161845.152593000	19.3152	74	1
1528161845.153003000	19.3157	112	1
1528161845.168082000	19.3307	74	0
1528161845.274225000	19.4369	394	1
1528161845.274281000	19.4369	275	1
1528161845.287558000	19.4502	74	0
1528161845.292312000	19.455	74	0
1528161845.403031000	19.5657	283	0
1528161845.403138000	19.5658	212	0
1528161845.403153000	19.5658	74	1
1528161845.407394000	19.57	200	0
1528161845.407396000	19.5701	237	0
1528161845.407399000	19.5701	112	0
1528161845.407427000	19.5701	74	1
1528161845.407879000	19.5705	112	1
1528161845.421467000	19.5841	74	0
1528161845.531771000	19.6944	394	1
1528161845.531827000	19.6945	277	1
1528161845.545914000	19.7086	74	0
1528161845.663764000	19.8264	280	0
1528161845.663766000	19.8264	191	0
1528161845.663823000	19.8265	74	1
1528161845.667066000	19.8297	328	0
1528161845.667520000	19.8302	346	0
1528161845.667522000	19.8302	112	0
1528161845.667544000	19.8302	74	1
1528161845.667986000	19.8306	112	1
1528161845.681918000	19.8446	74	0
1528161845.776479000	19.9391	1434	1
1528161845.776488000	19.9391	235	1
1528161845.776561000	19.9392	277	1
1528161845.791812000	19.9545	74	0
1528161846.001993000	20.1646	280	0
1528161846.002456000	20.1651	261	0
1528161846.002478000	20.1651	74	1
1528161846.005991000	20.1686	345	0
1528161846.006082000	20.1687	320	0
1528161846.006085000	20.1687	112	0
1528161846.006106000	20.1688	74	1
1528161846.006517000	20.1692	112	1
1528161846.022061000	20.1847	74	0
1528161846.235911000	20.3986	393	1
1528161846.235968000	20.3986	277	1
1528161846.251134000	20.4138	74	0
1528161846.254306000	20.417	74	0
1528161846.361617000	20.5243	280	0
1528161846.361735000	20.5244	182	0
1528161846.361760000	20.5244	74	1
1528161846.370415000	20.5331	249	0
1528161846.370418000	20.5331	283	0
1528161846.370420000	20.5331	112	0
1528161846.370453000	20.5331	74	1
1528161846.371005000	20.5337	112	1
1528161846.386525000	20.5492	74	0
1528161846.710128000	20.8728	397	1
1528161846.710214000	20.8729	279	1
1528161846.726728000	20.8894	74	0
1528161846.726730000	20.8894	74	0
1528161846.835489000	20.9981	281	0
1528161846.835960000	20.9986	375	0
1528161846.835987000	20.9986	74	1
1528161846.839359000	21.002	298	0
1528161846.839361000	21.002	340	0
1528161846.839390000	21.002	74	1
1528161846.839462000	21.0021	112	0
1528161846.839919000	21.0026	112	1
1528161846.854142000	21.0168	74	0
1528161846.954227000	21.1169	394	1
1528161846.954314000	21.117	277	1
1528161846.969016000	21.1317	74	0
1528161846.969019000	21.1317	74	0
1528161847.078983000	21.2416	281	0
1528161847.078985000	21.2416	242	0
1528161847.079043000	21.2417	74	1
1528161847.081858000	21.2445	199	0
1528161847.081861000	21.2445	125	0
1528161847.081863000	21.2445	112	0
1528161847.081891000	21.2445	74	1
1528161847.082344000	21.245	112	1
1528161847.123533000	21.2862	74	0
1528161847.235815000	21.3985	393	1
1528161847.235866000	21.3985	275	1
1528161847.248872000	21.4115	74	0
1528161847.463881000	21.6265	281	0
1528161847.463996000	21.6267	414	0
1528161847.464018000	21.6267	74	1
1528161847.465321000	21.628	222	0
1528161847.465780000	21.6284	191	0
1528161847.465800000	21.6285	74	1
1528161847.466114000	21.6288	112	0
1528161847.466378000	21.629	112	1
1528161847.480025000	21.6427	74	0
1528161847.701408000	21.8641	398	1
1528161847.701459000	21.8641	277	1
1528161847.714718000	21.8774	74	0
1528161847.717609000	21.8803	74	0
1528161847.807595000	21.9703	281	0
1528161847.807598000	21.9703	309	0
1528161847.807663000	21.9703	74	1
1528161847.809959000	21.9726	316	0
1528161847.810364000	21.973	219	0
1528161847.810391000	21.973	74	1
1528161847.810456000	21.9731	112	0
1528161847.810909000	21.9736	112	1
1528161847.832558000	21.9952	74	0
1528161848.003114000	22.1658	394	1
1528161848.003166000	22.1658	275	1
1528161848.016924000	22.1796	74	0
1528161848.016925000	22.1796	74	0
1528161848.133433000	22.2961	283	0
1528161848.133534000	22.2962	209	0
1528161848.133559000	22.2962	74	1
1528161848.137192000	22.2998	204	0
1528161848.137286000	22.2999	125	0
1528161848.137288000	22.2999	112	0
1528161848.137305000	22.3	74	1
1528161848.138012000	22.3007	112	1
1528161848.151203000	22.3139	74	0
1528161848.238828000	22.4015	395	1
1528161848.238879000	22.4015	277	1
1528161848.261013000	22.4237	74	0
1528161848.292643000	22.4553	74	0
1528161848.507109000	22.6698	281	0
1528161848.507216000	22.6699	232	0
1528161848.507234000	22.6699	74	1
1528161848.510975000	22.6736	252	0
1528161848.510977000	22.6736	272	0
1528161848.510979000	22.6736	112	0
1528161848.511007000	22.6737	74	1
1528161848.511490000	22.6741	112	1
1528161848.524410000	22.6871	74	0
1528161848.705965000	22.8686	398	1
1528161848.706051000	22.8687	278	1
1528161848.719556000	22.8822	74	0
1528161848.719558000	22.8822	74	0
1528161848.944611000	23.1073	280	0
1528161848.944716000	23.1074	172	0
1528161848.944735000	23.1074	74	1
1528161848.948165000	23.1108	332	0
1528161848.948258000	23.1109	253	0
1528161848.948260000	23.1109	112	0
1528161848.948284000	23.1109	74	1
1528161848.948938000	23.1116	112	1
1528161848.962122000	23.1248	74	0
1528161849.134074000	23.2967	397	1
1528161849.134153000	23.2968	393	1
1528161849.148491000	23.3111	74	0
1528161849.149322000	23.312	74	0
1528161849.408512000	23.5712	283	0
1528161849.408854000	23.5715	260	0
1528161849.408873000	23.5715	74	1
1528161849.412518000	23.5752	326	0
1528161849.412520000	23.5752	217	0
1528161849.412522000	23.5752	112	0
1528161849.412547000	23.5752	74	1
1528161849.413010000	23.5757	112	1
1528161849.427517000	23.5902	74	0
1528161849.587813000	23.7505	395	1
1528161849.587900000	23.7506	393	1
1528161849.601257000	23.7639	74	0
1528161849.601260000	23.7639	74	0
1528161849.701069000	23.8637	285	0
1528161849.701187000	23.8638	328	0
1528161849.701212000	23.8639	74	1
1528161849.704174000	23.8668	158	0
1528161849.704691000	23.8673	319	0
1528161849.704693000	23.8673	112	0
1528161849.704716000	23.8674	74	1
1528161849.705200000	23.8679	112	1
1528161849.727567000	23.8902	74	0
1528161850.084548000	24.2472	400	1
1528161850.084592000	24.2472	273	1
1528161850.097569000	24.2602	74	0
1528161850.097571000	24.2602	74	0
1528161850.320410000	24.4831	281	0
1528161850.320413000	24.4831	377	0
1528161850.320477000	24.4831	74	1
1528161850.324151000	24.4868	333	0
1528161850.324243000	24.4869	323	0
1528161850.324245000	24.4869	112	0
1528161850.324263000	24.4869	74	1
1528161850.324767000	24.4874	112	1
1528161850.339349000	24.502	74	0
1528161850.354309000	24.517	1434	1
1528161850.354318000	24.517	235	1
1528161850.354364000	24.517	277	1
1528161850.377770000	24.5404	74	0
1528161850.377772000	24.5404	74	0
1528161850.476374000	24.639	280	0
1528161850.476490000	24.6391	399	0
1528161850.476514000	24.6392	74	1
1528161850.479898000	24.6426	292	0
1528161850.480364000	24.643	280	0
1528161850.480366000	24.643	112	0
1528161850.480387000	24.643	74	1
1528161850.480884000	24.6435	112	1
1528161850.494639000	24.6573	74	0
1528161850.618843000	24.7815	396	1
1528161850.618930000	24.7816	274	1
1528161850.636597000	24.7993	74	0
1528161850.636599000	24.7993	74	0
1528161850.813276000	24.9759	281	0
1528161850.813278000	24.9759	286	0
1528161850.813325000	24.976	74	1
1528161850.816619000	24.9793	367	0
1528161850.816622000	24.9793	221	0
1528161850.816624000	24.9793	112	0
1528161850.816656000	24.9793	74	1
1528161850.817128000	24.9798	112	1
1528161850.839297000	25.002	74	0
1528161851.150256000	25.3129	398	1
1528161851.150343000	25.313	279	1
1528161851.163796000	25.3265	74	0
1528161851.163798000	25.3265	74	0
1528161851.300371000	25.463	281	0
1528161851.300478000	25.4631	419	0
1528161851.300493000	25.4631	74	1
1528161851.303402000	25.4661	144	0
1528161851.303405000	25.4661	146	0
1528161851.303433000	25.4661	74	1
1528161851.304062000	25.4667	112	0
1528161851.304211000	25.4669	112	1
1528161851.326451000	25.4891	74	0
1528161851.450909000	25.6136	394	1
1528161851.450954000	25.6136	277	1
1528161851.464195000	25.6269	74	0
1528161851.468823000	25.6315	74	0
1528161851.576845000	25.7395	281	0
1528161851.576848000	25.7395	238	0
1528161851.576915000	25.7396	74	1
1528161851.576995000	25.7397	273	0
1528161851.576997000	25.7397	136	0
1528161851.576999000	25.7397	112	0
1528161851.577018000	25.7397	74	1
1528161851.578302000	25.741	112	1
1528161851.592244000	25.7549	74	0
1528161851.733166000	25.8958	393	1
1528161851.733222000	25.8959	277	1
1528161851.745722000	25.9084	74	0
1528161851.862937000	26.0256	280	0
1528161851.863339000	26.026	242	0
1528161851.863359000	26.026	74	1
1528161851.866824000	26.0295	342	0
1528161851.866919000	26.0296	185	0
1528161851.866921000	26.0296	112	0
1528161851.866940000	26.0296	74	1
1528161851.867549000	26.0302	112	1
1528161851.880634000	26.0433	74	0
1528161852.216887000	26.3795	397	1
1528161852.217006000	26.3797	281	1
1528161852.231619000	26.3943	74	0
1528161852.231622000	26.3943	74	0
1528161852.331583000	26.4942	279	0
1528161852.331686000	26.4943	234	0
1528161852.331703000	26.4944	74	1
1528161852.334966000	26.4976	163	0
1528161852.335057000	26.4977	212	0
1528161852.335059000	26.4977	112	0
1528161852.335074000	26.4977	74	1
1528161852.335496000	26.4982	112	1
1528161852.350090000	26.5127	74	0
1528161852.476776000	26.6394	396	1
1528161852.476860000	26.6395	277	1
1528161852.490730000	26.6534	74	0
1528161852.490732000	26.6534	74	0
1528161852.599034000	26.7617	281	0
1528161852.599037000	26.7617	192	0
1528161852.599113000	26.7618	74	1
1528161852.602030000	26.7647	204	0
1528161852.602033000	26.7647	164	0
1528161852.602064000	26.7647	74	1
1528161852.602128000	26.7648	112	0
1528161852.602491000	26.7651	112	1
1528161852.617083000	26.7797	74	0
1528161852.722359000	26.885	393	1
1528161852.722420000	26.8851	281	1
1528161852.736243000	26.8989	74	0
1528161852.751240000	26.9139	74	0
1528161852.858450000	27.0211	280	0
1528161852.858453000	27.0211	218	0
1528161852.858509000	27.0212	74	1
1528161852.862954000	27.0256	362	0
1528161852.863052000	27.0257	223	0
1528161852.863069000	27.0257	74	1
1528161852.863268000	27.0259	112	0
1528161852.863739000	27.0264	112	1
1528161852.876852000	27.0395	74	0
1528161852.968432000	27.1311	393	1
1528161852.968520000	27.1312	277	1
1528161852.981143000	27.1438	74	0
1528161852.981569000	27.1442	74	0
1528161853.094001000	27.2567	283	0
1528161853.094115000	27.2568	236	0
1528161853.094125000	27.2568	74	1
1528161853.097379000	27.26	211	0
1528161853.097381000	27.26	138	0
1528161853.097383000	27.26	112	0
1528161853.097415000	27.2601	74	1
1528161853.097894000	27.2605	112	1
1528161853.114268000	27.2769	74	0
1528161853.249187000	27.4118	395	1
1528161853.249230000	27.4119	279	1
1528161853.281240000	27.4439	74	0
1528161853.285925000	27.4486	74	0
1528161853.409020000	27.5717	283	0
1528161853.409140000	27.5718	343	0
1528161853.409169000	27.5718	74	1
1528161853.413303000	27.576	344	0
1528161853.413306000	27.576	340	0
1528161853.413308000	27.576	112	0
1528161853.413349000	27.576	74	1
1528161853.413870000	27.5765	112	1
1528161853.428682000	27.5913	74	0
1528161853.703236000	27.8659	399	1
1528161853.703291000	27.8659	283	1
1528161853.716623000	27.8793	74	0
1528161853.716625000	27.8793	74	0
1528161853.997882000	28.1605	283	0
1528161853.997884000	28.1605	212	0
1528161853.997949000	28.1606	74	1
1528161854.001692000	28.1643	332	0
1528161854.002187000	28.1648	319	0
1528161854.002189000	28.1648	112	0
1528161854.002217000	28.1649	74	1
1528161854.002691000	28.1653	112	1
1528161854.015533000	28.1782	74	0
1528161854.183435000	28.3461	399	1
1528161854.183522000	28.3462	278	1
1528161854.207029000	28.3697	74	0
1528161854.207031000	28.3697	74	0
1528161854.274028000	28.4367	1434	1
1528161854.274037000	28.4367	150	1
1528161854.274131000	28.4368	1434	1
1528161854.274136000	28.4368	1434	1
1528161854.274140000	28.4368	236	1
1528161854.274187000	28.4368	1434	1
1528161854.274191000	28.4368	234	1
1528161854.289211000	28.4519	74	0
1528161854.289214000	28.4519	74	0
1528161854.289215000	28.4519	74	0
1528161854.289389000	28.452	74	0
1528161854.290237000	28.4529	74	0
1528161854.290306000	28.453	74	0
1528161854.462279000	28.6249	283	0
1528161854.462722000	28.6254	270	0
1528161854.462744000	28.6254	74	1
1528161854.465281000	28.6279	305	0
1528161854.465401000	28.6281	181	0
1528161854.465421000	28.6281	74	1
1528161854.465717000	28.6284	112	0
1528161854.465992000	28.6286	112	1
1528161854.480955000	28.6436	74	0
1528161854.579309000	28.742	421	0
1528161854.584640000	28.7473	104	0
1528161854.584643000	28.7473	112	0
1528161854.584693000	28.7473	74	1
1528161854.585298000	28.748	112	1
1528161854.597920000	28.7606	74	0
1528161854.613089000	28.7757	398	1
1528161854.613158000	28.7758	519	1
1528161854.627905000	28.7906	74	0
1528161854.907268000	29.0699	280	0
1528161854.907271000	29.0699	214	0
1528161854.907323000	29.07	74	1
1528161854.910326000	29.073	246	0
1528161854.910788000	29.0734	302	0
1528161854.910791000	29.0734	112	0
1528161854.910818000	29.0735	74	1
1528161854.911325000	29.074	112	1
1528161854.925461000	29.0881	74	0
1528161855.026164000	29.1888	396	1
1528161855.026217000	29.1889	395	1
1528161855.081153000	29.2438	74	0
1528161855.081155000	29.2438	74	0
1528161855.387405000	29.5501	281	0
1528161855.387407000	29.5501	277	0
1528161855.387460000	29.5501	74	1
1528161855.391987000	29.5546	300	0
1528161855.391989000	29.5546	336	0
1528161855.391992000	29.5546	112	0
1528161855.392030000	29.5547	74	1
1528161855.392506000	29.5552	112	1
1528161855.424705000	29.5874	74	0
1528161855.488077000	29.6507	397	1
1528161855.488126000	29.6508	276	1
1528161855.501442000	29.6641	74	0
1528161855.505406000	29.6681	74	0
1528161855.771003000	29.9337	279	0
1528161855.771118000	29.9338	268	0
1528161855.771143000	29.9338	74	1
1528161855.775019000	29.9377	126	0
1528161855.775108000	29.9378	300	0
1528161855.775128000	29.9378	74	1
1528161855.776028000	29.9387	112	0
1528161855.776163000	29.9388	112	1
1528161855.789589000	29.9522	74	0
1528161855.902198000	30.0649	392	1
1528161855.902271000	30.0649	277	1
1528161855.915456000	30.0781	74	0
1528161855.922976000	30.0856	74	0
1528161856.048636000	30.2113	281	0
1528161856.048639000	30.2113	297	0
1528161856.048711000	30.2114	74	1
1528161856.052399000	30.2151	288	0
1528161856.052402000	30.2151	289	0
1528161856.052403000	30.2151	112	0
1528161856.052433000	30.2151	74	1
1528161856.052902000	30.2156	112	1
1528161856.073333000	30.236	74	0
1528161856.172429000	30.3351	398	1
1528161856.172487000	30.3351	280	1
1528161856.185446000	30.3481	74	0
1528161856.185448000	30.3481	74	0
1528161856.462410000	30.6251	283	0
1528161856.462414000	30.6251	262	0
1528161856.462491000	30.6251	74	1
1528161856.465301000	30.628	243	0
1528161856.465736000	30.6284	269	0
1528161856.465738000	30.6284	112	0
1528161856.465769000	30.6284	74	1
1528161856.466304000	30.629	112	1
1528161856.480084000	30.6427	74	0
1528161856.819441000	30.9821	395	1
1528161856.819529000	30.9822	283	1
1528161856.841979000	31.0046	74	0
1528161856.841981000	31.0046	74	0
1528161857.095872000	31.2585	283	0
1528161857.095875000	31.2585	235	0
1528161857.095939000	31.2586	74	1
1528161857.099060000	31.2617	352	0
1528161857.099159000	31.2618	278	0
1528161857.099161000	31.2618	112	0
1528161857.099180000	31.2618	74	1
1528161857.099600000	31.2623	112	1
1528161857.112849000	31.2755	74	0
1528161857.288527000	31.4512	395	1
1528161857.288585000	31.4512	280	1
1528161857.302469000	31.4651	74	0
1528161857.302472000	31.4651	74	0
1528161857.338861000	31.5015	308	1
1528161857.338966000	31.5016	1434	1
1528161857.338970000	31.5016	1434	1
1528161857.338973000	31.5016	236	1
1528161857.339017000	31.5017	867	1
1528161857.353339000	31.516	74	0
1528161857.353435000	31.5161	74	0
1528161857.353438000	31.5161	74	0
1528161857.353440000	31.5161	74	0
1528161857.472601000	31.6353	419	0
1528161857.477314000	31.64	104	0
1528161857.477316000	31.64	112	0
1528161857.477346000	31.64	74	1
1528161857.477814000	31.6405	112	1
1528161857.492557000	31.6552	74	0
1528161857.564981000	31.7276	281	0
1528161857.565094000	31.7277	247	0
1528161857.565111000	31.7278	74	1
1528161857.567962000	31.7306	156	0
1528161857.568412000	31.7311	303	0
1528161857.568414000	31.7311	112	0
1528161857.568446000	31.7311	74	1
1528161857.568984000	31.7316	112	1
1528161857.582446000	31.7451	74	0
1528161857.702357000	31.865	398	1
1528161857.702437000	31.8651	281	1
1528161857.715323000	31.878	74	0
1528161857.716125000	31.8788	74	0
1528161857.986972000	32.1496	283	0
1528161857.987379000	32.15	184	0
1528161857.987409000	32.1501	74	1
1528161857.989816000	32.1525	263	0
1528161857.989818000	32.1525	188	0
1528161857.989848000	32.1525	74	1
1528161857.990290000	32.1529	112	0
1528161857.990440000	32.1531	112	1
1528161858.006206000	32.1689	74	0
1528161858.197580000	32.3602	395	1
1528161858.197671000	32.3603	280	1
1528161858.210069000	32.3727	74	0
1528161858.211802000	32.3745	74	0
1528161858.482081000	32.6447	279	0
1528161858.482184000	32.6448	376	0
1528161858.482203000	32.6449	74	1
1528161858.485588000	32.6482	229	0
1528161858.485590000	32.6482	118	0
1528161858.485592000	32.6482	112	0
1528161858.485621000	32.6483	74	1
1528161858.486086000	32.6487	112	1
1528161858.500638000	32.6633	74	0
1528161858.619384000	32.782	396	1
1528161858.619429000	32.7821	279	1
1528161858.633566000	32.7962	74	0
1528161858.638818000	32.8015	74	0
1528161858.761251000	32.9239	283	0
1528161858.761362000	32.924	408	0
1528161858.761381000	32.924	74	1
1528161858.764984000	32.9276	141	0
1528161858.764986000	32.9276	271	0
1528161858.765017000	32.9277	74	1
1528161858.765416000	32.9281	112	0
1528161858.765553000	32.9282	112	1
1528161858.779112000	32.9418	74	0
1528161858.903225000	33.0659	398	1
1528161858.903305000	33.066	278	1
1528161858.916468000	33.0791	74	0
1528161858.916470000	33.0791	74	0
1528161859.204436000	33.3671	281	0
1528161859.204439000	33.3671	172	0
1528161859.204507000	33.3672	74	1
1528161859.208223000	33.3709	124	0
1528161859.208225000	33.3709	155	0
1528161859.208227000	33.3709	112	0
1528161859.208260000	33.3709	74	1
1528161859.208790000	33.3714	112	1
1528161859.227160000	33.3898	74	0
1528161859.305777000	33.4684	1434	1
1528161859.305787000	33.4684	236	1
1528161859.305833000	33.4685	281	1
1528161859.322160000	33.4848	74	0
1528161859.324435000	33.4871	74	0
1528161859.324437000	33.4871	74	0
1528161859.455605000	33.6183	281	0
1528161859.455607000	33.6183	284	0
1528161859.455675000	33.6183	74	1
1528161859.458485000	33.6211	253	0
1528161859.458488000	33.6211	243	0
1528161859.458490000	33.6211	112	0
1528161859.458533000	33.6212	74	1
1528161859.459021000	33.6217	112	1
1528161859.478870000	33.6415	74	0
1528161859.538579000	33.7012	398	1
1528161859.538657000	33.7013	277	1
1528161859.568334000	33.731	74	0
1528161859.568336000	33.731	74	0
1528161859.934890000	34.0975	281	0
1528161859.936468000	34.0991	180	0
1528161859.936501000	34.0992	74	1
1528161859.938982000	34.1016	182	0
1528161859.940507000	34.1032	200	0
1528161859.940534000	34.1032	74	1
1528161859.942188000	34.1048	112	0
1528161859.942343000	34.105	112	1
1528161859.954677000	34.1173	398	1
1528161859.954755000	34.1174	283	1
1528161859.958298000	34.121	74	0
1528161859.973202000	34.1359	74	0
1528161859.974738000	34.1374	74	0
1528161860.096033000	34.2587	283	0
1528161860.097677000	34.2603	368	0
1528161860.097711000	34.2604	74	1
1528161860.099280000	34.2619	283	0
1528161860.100876000	34.2635	112	0
1528161860.100904000	34.2636	74	1
1528161860.101157000	34.2638	112	1
1528161860.134903000	34.2976	74	0
1528161860.215003000	34.3777	394	1
1528161860.215080000	34.3777	277	1
1528161860.230332000	34.393	74	0
1528161860.235561000	34.3982	74	0
1528161860.340954000	34.5036	309	1
1528161860.341057000	34.5037	1434	1
1528161860.341062000	34.5037	1434	1
1528161860.341065000	34.5037	236	1
1528161860.341129000	34.5038	1434	1
1528161860.341134000	34.5038	1434	1
1528161860.341137000	34.5038	236	1
1528161860.341188000	34.5038	1434	1
1528161860.341194000	34.5038	1434	1
1528161860.341196000	34.5039	236	1
1528161860.341266000	34.5039	1434	1
1528161860.341270000	34.5039	1434	1
1528161860.341273000	34.5039	236	1
1528161860.357333000	34.52	74	0
1528161860.357603000	34.5203	1434	1
1528161860.357609000	34.5203	1434	1
1528161860.357613000	34.5203	1434	1
1528161860.357617000	34.5203	1434	1
1528161860.357621000	34.5203	1119	1
1528161860.358978000	34.5216	74	0
1528161860.360588000	34.5232	74	0
1528161860.362281000	34.5249	74	0
1528161860.363871000	34.5265	74	0
1528161860.365458000	34.5281	74	0
1528161860.366992000	34.5296	74	0
1528161860.383915000	34.5466	74	0
1528161860.389858000	34.5525	74	0
1528161860.391453000	34.5541	74	0
1528161860.488103000	34.6508	421	0
1528161860.492980000	34.6556	104	0
1528161860.493017000	34.6557	74	1
1528161860.494610000	34.6573	112	0
1528161860.494873000	34.6575	112	1
1528161860.509001000	34.6717	283	0
1528161860.510652000	34.6733	265	0
1528161860.510680000	34.6733	74	1
1528161860.512313000	34.675	74	0
1528161860.513909000	34.6766	269	0
1528161860.515509000	34.6782	155	0
1528161860.515529000	34.6782	74	1
1528161860.517067000	34.6797	112	0
1528161860.517302000	34.68	112	1
1528161860.572991000	34.7356	74	0
1528161860.698675000	34.8613	394	1
1528161860.698731000	34.8614	281	1
1528161860.713896000	34.8766	74	0
1528161860.974307000	35.137	283	0
1528161860.975885000	35.1385	214	0
1528161860.975917000	35.1386	74	1
1528161860.977876000	35.1405	144	0
1528161860.979476000	35.1421	151	0
1528161860.979501000	35.1422	74	1
1528161860.981137000	35.1438	112	0
1528161860.981305000	35.144	112	1
1528161860.996801000	35.1595	74	0
1528161861.123741000	35.2864	395	1
1528161861.123787000	35.2864	281	1
1528161861.147331000	35.31	74	0
1528161861.148963000	35.3116	74	0
1528161861.263981000	35.4266	281	0
1528161861.265567000	35.4282	200	0
1528161861.265598000	35.4283	74	1
1528161861.267179000	35.4298	131	0
1528161861.268783000	35.4314	262	0
1528161861.268806000	35.4315	74	1
1528161861.270312000	35.433	112	0
1528161861.270570000	35.4332	112	1
1528161861.284884000	35.4475	74	0
1528161861.557780000	35.7204	393	1
1528161861.557859000	35.7205	281	1
1528161861.575887000	35.7385	74	0
1528161861.577413000	35.7401	74	0
1528161861.856453000	36.0191	280	0
1528161861.858009000	36.0207	238	0
1528161861.858045000	36.0207	74	1
1528161861.860039000	36.0227	193	0
1528161861.861756000	36.0244	295	0
1528161861.861777000	36.0244	74	1
1528161861.863419000	36.0261	112	0
1528161861.863660000	36.0263	112	1
1528161861.889606000	36.0523	74	0
1528161862.003054000	36.1657	393	1
1528161862.003139000	36.1658	281	1
1528161862.018680000	36.1813	74	0
1528161862.020272000	36.1829	74	0
1528161862.126319000	36.289	281	0
1528161862.127933000	36.2906	344	0
1528161862.127967000	36.2906	74	1
1528161862.129583000	36.2922	114	0
1528161862.131247000	36.2939	201	0
1528161862.131270000	36.2939	74	1
1528161862.132842000	36.2955	112	0
1528161862.133095000	36.2958	112	1
1528161862.180228000	36.3429	74	0
1528161862.267645000	36.4303	394	1
1528161862.267725000	36.4304	277	1
1528161862.285076000	36.4477	74	0
1528161862.286637000	36.4493	74	0
1528161862.415702000	36.5784	281	0
1528161862.417282000	36.5799	213	0
1528161862.417315000	36.58	74	1
1528161862.418848000	36.5815	172	0
1528161862.420445000	36.5831	158	0
1528161862.420466000	36.5831	74	1
1528161862.422142000	36.5848	112	0
1528161862.422381000	36.585	112	1
1528161862.437969000	36.6006	74	0
1528161862.780429000	36.9431	398	1
1528161862.780476000	36.9431	280	1
1528161862.805177000	36.9678	74	0
1528161862.806742000	36.9694	74	0
1528161862.923566000	37.0862	283	0
1528161862.925236000	37.0879	373	0
1528161862.925268000	37.0879	74	1
1528161862.926740000	37.0894	159	0
1528161862.928402000	37.0911	117	0
1528161862.928426000	37.0911	74	1
1528161862.929979000	37.0926	112	0
1528161862.930249000	37.0929	112	1
1528161862.947856000	37.1105	74	0
1528161863.183217000	37.3459	399	1
1528161863.183259000	37.3459	281	1
1528161863.218507000	37.3812	74	0
1528161863.220039000	37.3827	74	0
1528161863.508156000	37.6708	281	0
1528161863.509736000	37.6724	290	0
1528161863.509765000	37.6724	74	1
1528161863.511385000	37.674	300	0
1528161863.512976000	37.6756	343	0
1528161863.512996000	37.6757	74	1
1528161863.514564000	37.6772	112	0
1528161863.514742000	37.6774	112	1
1528161863.544668000	37.7073	74	0
1528161863.638294000	37.8009	394	1
1528161863.638373000	37.801	281	1
1528161863.652534000	37.8152	74	0
1528161863.654136000	37.8168	74	0
1528161863.942801000	38.1055	280	0
1528161863.944392000	38.107	340	0
1528161863.944419000	38.1071	74	1
1528161863.946436000	38.1091	241	0
1528161863.948017000	38.1107	308	0
1528161863.948057000	38.1107	74	1
1528161863.949613000	38.1123	112	0
1528161863.949844000	38.1125	112	1
1528161863.973337000	38.136	74	0
1528161864.094940000	38.2576	1434	1
1528161864.094949000	38.2576	235	1
1528161864.094995000	38.2577	280	1
1528161864.111399000	38.2741	74	0
1528161864.112964000	38.2756	74	0
1528161864.342314000	38.505	281	0
1528161864.343889000	38.5065	274	0
1528161864.343920000	38.5066	74	1
1528161864.345497000	38.5082	187	0
1528161864.347030000	38.5097	239	0
1528161864.347052000	38.5097	74	1
1528161864.348677000	38.5113	112	0
1528161864.348915000	38.5116	112	1
1528161864.367552000	38.5302	74	0
1528161864.507443000	38.6701	398	1
1528161864.507525000	38.6702	279	1
1528161864.522918000	38.6856	74	0
1528161864.524514000	38.6872	74	0
1528161864.620420000	38.7831	283	0
1528161864.622018000	38.7847	183	0
1528161864.622106000	38.7848	74	1
1528161864.623616000	38.7863	236	0
1528161864.625284000	38.7879	171	0
1528161864.625308000	38.788	74	1
1528161864.626881000	38.7895	112	0
1528161864.627121000	38.7898	112	1
1528161864.643777000	38.8064	74	0
1528161864.991970000	39.1546	399	1
1528161864.992049000	39.1547	283	1
1528161865.006704000	39.1694	74	0
1528161865.008284000	39.1709	74	0
1528161865.102172000	39.2648	283	0
1528161865.103769000	39.2664	275	0
1528161865.103795000	39.2665	74	1
1528161865.105497000	39.2682	318	0
1528161865.107030000	39.2697	260	0
1528161865.107054000	39.2697	74	1
1528161865.108617000	39.2713	112	0
1528161865.108863000	39.2715	112	1
1528161865.124610000	39.2873	74	0
1528161865.256976000	39.4196	399	1
1528161865.257023000	39.4197	277	1
1528161865.275390000	39.438	74	0
1528161865.276964000	39.4396	74	0
1528161865.380125000	39.5428	281	0
1528161865.381752000	39.5444	408	0
1528161865.381789000	39.5444	74	1
1528161865.383923000	39.5466	205	0
1528161865.385516000	39.5482	179	0
1528161865.385539000	39.5482	74	1
1528161865.387091000	39.5497	112	0
1528161865.387338000	39.55	112	1
1528161865.404309000	39.567	74	0
1528161865.472937000	39.6356	394	1
1528161865.472992000	39.6356	279	1
1528161865.487470000	39.6501	74	0
1528161865.606733000	39.7694	281	0
1528161865.608369000	39.771	227	0
1528161865.608405000	39.7711	74	1
1528161865.615456000	39.7781	251	0
1528161865.616982000	39.7796	235	0
1528161865.617007000	39.7797	74	1
1528161865.618640000	39.7813	112	0
1528161865.618891000	39.7815	112	1
1528161865.632797000	39.7955	74	0
1528161865.903769000	40.0664	394	1
1528161865.903847000	40.0665	280	1
1528161865.918659000	40.0813	74	0
1528161865.920276000	40.0829	74	0
1528161866.137163000	40.2998	283	0
1528161866.138676000	40.3013	292	0
1528161866.138705000	40.3014	74	1
1528161866.140661000	40.3033	263	0
1528161866.142320000	40.305	106	0
1528161866.142344000	40.305	74	1
1528161866.143934000	40.3066	112	0
1528161866.144162000	40.3068	112	1
1528161866.159979000	40.3226	74	0
1528161866.508297000	40.671	394	1
1528161866.508353000	40.671	283	1
1528161866.527930000	40.6906	74	0
1528161866.529504000	40.6922	74	0
1528161866.747712000	40.9104	281	0
1528161866.749368000	40.912	193	0
1528161866.749401000	40.9121	74	1
1528161866.751990000	40.9146	144	0
1528161866.753639000	40.9163	158	0
1528161866.753662000	40.9163	74	1
1528161866.755252000	40.9179	112	0
1528161866.755500000	40.9182	112	1
1528161866.772165000	40.9348	74	0
1528161866.923305000	41.086	393	1
1528161866.923351000	41.086	279	1
1528161866.938895000	41.1016	74	0
1528161866.940543000	41.1032	74	0
1528161867.045418000	41.2081	281	0
1528161867.046986000	41.2096	424	0
1528161867.047020000	41.2097	74	1
1528161867.048598000	41.2113	267	0
1528161867.050178000	41.2128	117	0
1528161867.050203000	41.2129	74	1
1528161867.051828000	41.2145	112	0
1528161867.052062000	41.2147	112	1
1528161867.067918000	41.2306	74	0
1528161867.364055000	41.5267	393	1
1528161867.364111000	41.5268	281	1
1528161867.378968000	41.5416	74	0
1528161867.381412000	41.5441	74	0
1528161867.499893000	41.6625	279	0
1528161867.503332000	41.666	402	0
1528161867.503366000	41.666	74	1
1528161867.504933000	41.6676	320	0
1528161867.506519000	41.6692	177	0
1528161867.506546000	41.6692	74	1
1528161867.508052000	41.6707	112	0
1528161867.508298000	41.671	112	1
1528161867.525937000	41.6886	74	0
1528161867.809631000	41.9723	395	1
1528161867.809691000	41.9723	284	1
1528161867.824669000	41.9873	74	0
1528161867.829612000	41.9923	74	0
1528161867.936585000	42.0992	283	0
1528161867.938167000	42.1008	299	0
1528161867.938193000	42.1008	74	1
1528161867.939770000	42.1024	124	0
1528161867.941429000	42.1041	127	0
1528161867.941446000	42.1041	74	1
1528161867.943021000	42.1057	112	0
1528161867.943228000	42.1059	112	1
1528161867.960010000	42.1227	74	0
1528161868.063419000	42.2261	395	1
1528161868.063500000	42.2262	277	1
1528161868.078294000	42.2409	74	0
1528161868.079873000	42.2425	74	0
1528161868.190939000	42.3536	280	0
1528161868.192510000	42.3552	311	0
1528161868.192540000	42.3552	74	1
1528161868.194126000	42.3568	342	0
1528161868.195716000	42.3584	345	0
1528161868.195745000	42.3584	74	1
1528161868.197300000	42.36	112	0
1528161868.197469000	42.3601	112	1
1528161868.212173000	42.3748	74	0
1528161868.301163000	42.4638	392	1
1528161868.301251000	42.4639	279	1
1528161868.318980000	42.4816	74	0
1528161868.412333000	42.575	283	0
1528161868.413930000	42.5766	283	0
1528161868.413955000	42.5766	74	1
1528161868.417402000	42.5801	140	0
1528161868.418980000	42.5816	277	0
1528161868.419007000	42.5817	74	1
1528161868.425378000	42.588	112	0
1528161868.425630000	42.5883	112	1
1528161868.444038000	42.6067	74	0
1528161868.568265000	42.7309	1434	1
1528161868.568273000	42.7309	237	1
1528161868.568319000	42.731	279	1
1528161868.600574000	42.7632	74	0
1528161868.602224000	42.7649	74	0
1528161868.711236000	42.8739	281	0
1528161868.712824000	42.8755	365	0
1528161868.712854000	42.8755	74	1
1528161868.715295000	42.878	247	0
1528161868.716870000	42.8795	256	0
1528161868.716887000	42.8795	74	1
1528161868.718470000	42.8811	112	0
1528161868.718653000	42.8813	112	1
1528161868.742289000	42.9049	74	0
1528161869.052366000	43.215	398	1
1528161869.052452000	43.2151	281	1
1528161869.068308000	43.231	74	0
1528161869.069828000	43.2325	74	0
1528161869.185557000	43.3482	281	0
1528161869.187179000	43.3498	379	0
1528161869.187205000	43.3499	74	1
1528161869.189131000	43.3518	177	0
1528161869.190783000	43.3534	113	0
1528161869.190804000	43.3535	74	1
1528161869.192445000	43.3551	112	0
1528161869.192704000	43.3554	112	1
1528161869.207840000	43.3705	74	0
1528161869.357500000	43.5202	398	1
1528161869.357586000	43.5202	279	1
1528161869.372549000	43.5352	74	0
1528161869.374146000	43.5368	74	0
1528161869.471657000	43.6343	281	0
1528161869.473177000	43.6358	320	0
1528161869.473209000	43.6359	74	1
1528161869.474852000	43.6375	286	0
1528161869.476440000	43.6391	243	0
1528161869.476461000	43.6391	74	1
1528161869.477973000	43.6406	112	0
1528161869.478219000	43.6409	112	1
1528161869.494747000	43.6574	74	0
1528161869.655503000	43.8182	397	1
1528161869.655580000	43.8182	276	1
1528161869.671730000	43.8344	74	0
1528161869.783885000	43.9465	283	0
1528161869.785508000	43.9482	316	0
1528161869.785541000	43.9482	74	1
1528161869.787084000	43.9497	334	0
1528161869.788705000	43.9514	170	0
1528161869.788723000	43.9514	74	1
1528161869.790298000	43.953	112	0
1528161869.790579000	43.9532	112	1
1528161869.821839000	43.9845	74	0
1528161870.063290000	44.2259	394	1
1528161870.063344000	44.226	281	1
1528161870.080486000	44.2431	74	0
1528161870.082131000	44.2448	74	0
1528161870.292462000	44.4551	281	0
1528161870.294061000	44.4567	291	0
1528161870.294091000	44.4567	74	1
1528161870.295685000	44.4583	307	0
1528161870.297268000	44.4599	240	0
1528161870.297286000	44.4599	74	1
1528161870.298852000	44.4615	112	0
1528161870.299124000	44.4618	112	1
1528161870.325238000	44.4879	74	0
1528161870.478259000	44.6409	398	1
1528161870.478336000	44.641	278	1
1528161870.492374000	44.655	74	0
1528161870.494117000	44.6568	74	0
1528161870.599759000	44.7624	281	0
1528161870.601404000	44.7641	323	0
1528161870.601438000	44.7641	74	1
1528161870.603705000	44.7664	259	0
1528161870.605281000	44.7679	325	0
1528161870.605302000	44.768	74	1
1528161870.606837000	44.7695	112	0
1528161870.607004000	44.7697	112	1
1528161870.625428000	44.7881	74	0
1528161870.898151000	45.0608	398	1
1528161870.898219000	45.0609	282	1
1528161870.913010000	45.0757	74	0
1528161870.914648000	45.0773	74	0
1528161871.034307000	45.197	283	0
1528161871.035899000	45.1986	387	0
1528161871.035932000	45.1986	74	1
1528161871.037866000	45.2005	160	0
1528161871.039385000	45.202	224	0
1528161871.039402000	45.2021	74	1
1528161871.041070000	45.2037	112	0
1528161871.041320000	45.204	112	1
1528161871.067661000	45.2303	74	0
1528161871.207563000	45.3702	395	1
1528161871.207650000	45.3703	279	1
1528161871.222441000	45.3851	74	0
1528161871.224067000	45.3867	74	0
1528161871.319935000	45.4826	281	0
1528161871.321602000	45.4843	257	0
1528161871.321633000	45.4843	74	1
1528161871.323584000	45.4862	355	0
1528161871.325173000	45.4878	210	0
1528161871.325197000	45.4879	74	1
1528161871.326785000	45.4894	112	0
1528161871.327057000	45.4897	112	1
1528161871.379152000	45.5418	74	0
1528161871.474352000	45.637	398	1
1528161871.474409000	45.6371	277	1
1528161871.490309000	45.653	74	0
1528161871.604702000	45.7674	281	0
1528161871.606222000	45.7689	303	0
1528161871.606254000	45.7689	74	1
1528161871.608235000	45.7709	346	0
1528161871.609826000	45.7725	282	0
1528161871.609846000	45.7725	74	1
1528161871.611449000	45.7741	112	0
1528161871.611621000	45.7743	112	1
1528161871.628377000	45.791	74	0
1528161871.905038000	46.0677	394	1
1528161871.905120000	46.0678	281	1
1528161871.925430000	46.0881	74	0
1528161871.935810000	46.0985	74	0
1528161872.155526000	46.3182	281	0
1528161872.157108000	46.3198	411	0
1528161872.157141000	46.3198	74	1
1528161872.159021000	46.3217	291	0
1528161872.160603000	46.3233	296	0
1528161872.160628000	46.3233	74	1
1528161872.162330000	46.325	112	0
1528161872.162467000	46.3251	112	1
1528161872.179709000	46.3424	74	0
1528161872.308675000	46.4713	394	1
1528161872.308763000	46.4714	279	1
1528161872.323682000	46.4863	74	0
1528161872.325274000	46.4879	74	0
1528161872.444823000	46.6075	281	0
1528161872.446403000	46.6091	340	0
1528161872.446429000	46.6091	74	1
1528161872.448845000	46.6115	274	0
1528161872.450441000	46.6131	196	0
1528161872.450471000	46.6131	74	1
1528161872.452089000	46.6147	112	0
1528161872.452279000	46.6149	112	1
1528161872.472419000	46.6351	74	0
1528161872.741355000	46.904	394	1
1528161872.741443000	46.9041	281	1
1528161872.756265000	46.9189	74	0
1528161872.757946000	46.9206	74	0
1528161872.966547000	47.1292	281	0
1528161872.968139000	47.1308	404	0
1528161872.968168000	47.1308	74	1
1528161872.971245000	47.1339	135	0
1528161872.972848000	47.1355	241	0
1528161872.972881000	47.1355	74	1
1528161872.974457000	47.1371	112	0
1528161872.974624000	47.1373	112	1
1528161872.993168000	47.1558	74	0
1528161873.187055000	47.3497	1434	1
1528161873.187065000	47.3497	235	1
1528161873.187140000	47.3498	281	1
1528161873.202555000	47.3652	74	0
1528161873.204107000	47.3668	74	0
1528161873.313479000	47.4761	284	0
1528161873.315013000	47.4777	309	0
1528161873.315047000	47.4777	74	1
1528161873.319002000	47.4817	216	0
1528161873.320650000	47.4833	327	0
1528161873.320674000	47.4833	74	1
1528161873.322230000	47.4849	112	0
1528161873.322394000	47.485	112	1
1528161873.347724000	47.5104	74	0
1528161873.481159000	47.6438	396	1
1528161873.481247000	47.6439	276	1
1528161873.498187000	47.6608	74	0
1528161873.499773000	47.6624	74	0
1528161873.611860000	47.7745	281	0
1528161873.613442000	47.7761	375	0
1528161873.613475000	47.7761	74	1
1528161873.617158000	47.7798	137	0
1528161873.618746000	47.7814	175	0
1528161873.618772000	47.7814	74	1
1528161873.620333000	47.783	112	0
1528161873.620575000	47.7832	112	1
1528161873.637059000	47.7997	74	0
1528161873.699594000	47.8622	394	1
1528161873.699650000	47.8623	277	1
1528161873.714471000	47.8771	74	0
1528161873.819091000	47.9817	281	0
1528161873.820787000	47.9834	417	0
1528161873.820817000	47.9835	74	1
1528161873.822375000	47.985	137	0
1528161873.823984000	47.9866	171	0
1528161873.824008000	47.9867	74	1
1528161873.825619000	47.9883	112	0
1528161873.825856000	47.9885	112	1
1528161873.842328000	48.005	74	0
1528161874.327663000	48.4903	397	1
1528161874.327718000	48.4904	276	1
1528161874.342799000	48.5055	74	0
1528161874.344358000	48.507	74	0
1528161874.451560000	48.6142	283	0
1528161874.453134000	48.6158	298	0
1528161874.453167000	48.6158	74	1
1528161874.455087000	48.6177	122	0
1528161874.456651000	48.6193	311	0
1528161874.456667000	48.6193	74	1
1528161874.458309000	48.621	112	0
1528161874.458587000	48.6212	112	1
1528161874.475555000	48.6382	74	0
1528161874.548419000	48.7111	399	1
1528161874.548540000	48.7112	281	1
1528161874.571216000	48.7339	74	0
1528161874.572856000	48.7355	74	0
1528161874.709314000	48.872	281	0
1528161874.710906000	48.8736	339	0
1528161874.710941000	48.8736	74	1
1528161874.712984000	48.8756	224	0
1528161874.714609000	48.8773	316	0
1528161874.714634000	48.8773	74	1
1528161874.716145000	48.8788	112	0
1528161874.716373000	48.879	112	1
1528161874.738699000	48.9014	74	0
1528161874.811404000	48.9741	398	1
1528161874.811489000	48.9741	279	1
1528161874.847854000	49.0105	74	0
1528161875.088516000	49.2512	283	0
1528161875.090063000	49.2527	309	0
1528161875.090097000	49.2528	74	1
1528161875.091767000	49.2544	350	0
1528161875.093353000	49.256	156	0
1528161875.093371000	49.256	74	1
1528161875.094943000	49.2576	112	0
1528161875.095173000	49.2578	112	1
1528161875.116908000	49.2796	74	0
1528161875.258605000	49.4213	395	1
1528161875.258661000	49.4213	281	1
1528161875.278399000	49.4411	74	0
1528161875.279970000	49.4426	74	0
1528161875.404036000	49.5667	281	0
1528161875.405702000	49.5684	427	0
1528161875.405736000	49.5684	74	1
1528161875.408191000	49.5708	176	0
1528161875.409787000	49.5724	238	0
1528161875.409857000	49.5725	74	1
1528161875.411470000	49.5741	112	0
1528161875.411744000	49.5744	112	1
1528161875.428958000	49.5916	74	0
1528161875.696595000	49.8593	394	1
1528161875.696650000	49.8593	279	1
1528161875.726709000	49.8894	74	0
1528161875.728240000	49.8909	74	0
1528161875.844988000	50.0076	281	0
1528161875.846571000	50.0092	398	0
1528161875.846604000	50.0093	74	1
1528161875.848636000	50.0113	180	0
1528161875.850217000	50.0129	246	0
1528161875.850238000	50.0129	74	1
1528161875.851880000	50.0145	112	0
1528161875.852123000	50.0148	112	1
1528161875.882562000	50.0452	74	0
1528161876.171405000	50.3341	397	1
1528161876.171474000	50.3341	395	1
1528161876.186974000	50.3496	74	0
1528161876.188574000	50.3512	74	0
1528161876.426096000	50.5888	281	0
1528161876.427715000	50.5904	399	0
1528161876.427747000	50.5904	74	1
1528161876.429691000	50.5923	172	0
1528161876.431287000	50.5939	170	0
1528161876.431313000	50.594	74	1
1528161876.432953000	50.5956	112	0
1528161876.433248000	50.5959	112	1
1528161876.455554000	50.6182	74	0
1528161876.524724000	50.6874	398	1
1528161876.524781000	50.6874	277	1
1528161876.539981000	50.7026	74	0
1528161876.541656000	50.7043	74	0
1528161876.759093000	50.9217	281	0
1528161876.760726000	50.9234	411	0
1528161876.760754000	50.9234	74	1
1528161876.763016000	50.9257	266	0
1528161876.764661000	50.9273	334	0
1528161876.764679000	50.9273	74	1
1528161876.766272000	50.9289	112	0
1528161876.766522000	50.9292	112	1
1528161876.788049000	50.9507	74	0
1528161876.983636000	51.1463	394	1
1528161876.983710000	51.1464	281	1
1528161876.998871000	51.1615	74	0
1528161877.000403000	51.1631	74	0
1528161877.097683000	51.2603	281	0
1528161877.099239000	51.2619	365	0
1528161877.099268000	51.2619	74	1
1528161877.100897000	51.2636	338	0
1528161877.102611000	51.2653	264	0
1528161877.102638000	51.2653	74	1
1528161877.104192000	51.2668	112	0
1528161877.104438000	51.2671	112	1
1528161877.121980000	51.2846	74	0
1528161877.436826000	51.5995	393	1
1528161877.436880000	51.5995	281	1
1528161877.452417000	51.6151	74	0
1528161877.453979000	51.6166	74	0
1528161877.572810000	51.7355	283	0
1528161877.573526000	51.7362	303	0
1528161877.573547000	51.7362	74	1
1528161877.585575000	51.7482	235	0
1528161877.587093000	51.7497	323	0
1528161877.587128000	51.7498	74	1
1528161877.588716000	51.7514	112	0
1528161877.588994000	51.7516	112	1
1528161877.623986000	51.7866	74	0
1528161877.901082000	52.0637	1434	1
1528161877.901091000	52.0637	237	1
1528161877.901152000	52.0638	279	1
1528161877.906137000	52.0688	308	1
1528161877.906232000	52.0689	1434	1
1528161877.906236000	52.0689	1434	1
1528161877.906239000	52.0689	236	1
1528161877.906286000	52.0689	1434	1
1528161877.906290000	52.0689	1434	1
1528161877.906295000	52.069	198	1
1528161877.916768000	52.0794	74	0
1528161877.918347000	52.081	74	0
1528161877.923573000	52.0862	74	0
1528161877.925161000	52.0878	74	0
1528161877.926748000	52.0894	74	0
1528161877.928336000	52.091	74	0
1528161877.929947000	52.0926	74	0
1528161878.055786000	52.2184	420	0
1528161878.061349000	52.224	104	0
1528161878.061379000	52.224	74	1
1528161878.062981000	52.2256	112	0
1528161878.063216000	52.2259	112	1
1528161878.084826000	52.2475	74	0
1528161878.219492000	52.3821	281	0
1528161878.221149000	52.3838	306	0
1528161878.221175000	52.3838	74	1
1528161878.222682000	52.3853	125	0
1528161878.224349000	52.387	357	0
1528161878.224374000	52.387	74	1
1528161878.225946000	52.3886	112	0
1528161878.226179000	52.3888	112	1
1528161878.255179000	52.4178	74	0
1528161878.549892000	52.7125	398	1
1528161878.549971000	52.7126	239	1
1528161878.564845000	52.7275	74	0
1528161878.566378000	52.729	74	0
1528161878.682549000	52.8452	281	0
1528161878.684140000	52.8468	390	0
1528161878.684170000	52.8468	74	1
1528161878.687075000	52.8497	124	0
1528161878.688770000	52.8514	152	0
1528161878.688791000	52.8514	74	1
1528161878.690316000	52.853	112	0
1528161878.690503000	52.8532	112	1
1528161878.720385000	52.883	74	0
1528161879.057777000	53.2204	394	1
1528161879.057833000	53.2205	277	1
1528161879.072056000	53.2347	74	0
1528161879.073686000	53.2363	74	0
1528161879.220998000	53.3837	280	0
1528161879.222597000	53.3853	189	0
1528161879.222628000	53.3853	74	1
1528161879.225883000	53.3885	161	0
1528161879.227449000	53.3901	160	0
1528161879.227473000	53.3901	74	1
1528161879.229037000	53.3917	112	0
1528161879.229309000	53.392	112	1
1528161879.255477000	53.4181	74	0
1528161879.335791000	53.4984	393	1
1528161879.335846000	53.4985	277	1
1528161879.362425000	53.5251	74	0
1528161879.363991000	53.5266	74	0
1528161879.458007000	53.6207	281	0
1528161879.459651000	53.6223	199	0
1528161879.459679000	53.6223	74	1
1528161879.462427000	53.6251	144	0
1528161879.464036000	53.6267	308	0
1528161879.464061000	53.6267	74	1
1528161879.465680000	53.6283	112	0
1528161879.465918000	53.6286	112	1
1528161879.504210000	53.6669	74	0
1528161879.614713000	53.7774	394	1
1528161879.614826000	53.7775	279	1
1528161879.639355000	53.802	74	0
1528161879.761553000	53.9242	281	0
1528161879.763139000	53.9258	294	0
1528161879.763170000	53.9258	74	1
1528161879.766954000	53.9296	179	0
1528161879.768541000	53.9312	133	0
1528161879.768576000	53.9312	74	1
1528161879.770143000	53.9328	112	0
1528161879.770316000	53.933	112	1
1528161879.802568000	53.9652	74	0
1528161879.878842000	54.0415	393	1
1528161879.878898000	54.0416	277	1
1528161879.894652000	54.0573	74	0
1528161880.001713000	54.1644	284	0
1528161880.003300000	54.166	305	0
1528161880.003332000	54.166	74	1
1528161880.005094000	54.1677	236	0
1528161880.006720000	54.1694	194	0
1528161880.006746000	54.1694	74	1
1528161880.008238000	54.1709	112	0
1528161880.008461000	54.1711	112	1
1528161880.031457000	54.1941	74	0
1528161880.316307000	54.479	400	1
1528161880.316399000	54.4791	283	1
1528161880.331000000	54.4937	74	0
1528161880.332592000	54.4952	74	0
1528161880.443511000	54.6062	284	0
1528161880.445160000	54.6078	311	0
1528161880.445193000	54.6078	74	1
1528161880.447093000	54.6097	317	0
1528161880.448715000	54.6114	267	0
1528161880.448736000	54.6114	74	1
1528161880.450330000	54.613	112	0
1528161880.450573000	54.6132	112	1
1528161880.466493000	54.6291	74	0
1528161880.610639000	54.7733	398	1
1528161880.610718000	54.7734	276	1
1528161880.640583000	54.8032	74	0
1528161880.642298000	54.805	74	0
1528161880.787763000	54.9504	283	0
1528161880.789675000	54.9523	351	0
1528161880.789722000	54.9524	74	1
1528161880.791785000	54.9544	229	0
1528161880.793386000	54.956	320	0
1528161880.793410000	54.9561	74	1
1528161880.794973000	54.9576	112	0
1528161880.795234000	54.9579	112	1
1528161880.818748000	54.9814	74	0
1528161881.230769000	55.3934	395	1
1528161881.230850000	55.3935	277	1
1528161881.257531000	55.4202	74	0
1528161881.259153000	55.4218	74	0
1528161881.363523000	55.5262	281	0
1528161881.365069000	55.5277	236	0
1528161881.365103000	55.5278	74	1
1528161881.367192000	55.5298	181	0
1528161881.368828000	55.5315	356	0
1528161881.368852000	55.5315	74	1
1528161881.370413000	55.5331	112	0
1528161881.370664000	55.5333	112	1
1528161881.391264000	55.5539	74	0
1528161881.482111000	55.6448	398	1
1528161881.482257000	55.6449	281	1
1528161881.498683000	55.6613	74	0
1528161881.500349000	55.663	74	0
1528161881.617952000	55.7806	283	0
1528161881.619545000	55.7822	311	0
1528161881.619572000	55.7822	74	1
1528161881.621560000	55.7842	325	0
1528161881.623221000	55.7859	310	0
1528161881.623243000	55.7859	74	1
1528161881.624831000	55.7875	112	0
1528161881.625067000	55.7877	112	1
1528161881.642688000	55.8053	74	0
1528161881.744259000	55.9069	394	1
1528161881.744338000	55.907	276	1
1528161881.759806000	55.9225	74	0
1528161881.903562000	56.0662	281	0
1528161881.905149000	56.0678	387	0
1528161881.905181000	56.0678	74	1
1528161881.916054000	56.0787	230	0
1528161881.917704000	56.0804	172	0
1528161881.917728000	56.0804	74	1
1528161881.919292000	56.0819	112	0
1528161881.919530000	56.0822	112	1
1528161881.934745000	56.0974	74	0
1528161882.151907000	56.3146	398	1
1528161882.151994000	56.3146	282	1
1528161882.166381000	56.329	74	0
1528161882.167977000	56.3306	74	0
1528161882.387081000	56.5497	280	0
1528161882.388667000	56.5513	397	0
1528161882.388692000	56.5513	74	1
1528161882.391750000	56.5544	265	0
1528161882.393341000	56.556	145	0
1528161882.393357000	56.556	74	1
1528161882.394955000	56.5576	112	0
1528161882.395187000	56.5578	112	1
1528161882.451786000	56.6144	74	0
1528161882.568872000	56.7315	1434	1
1528161882.568884000	56.7315	235	1
1528161882.569113000	56.7318	281	1
1528161882.585534000	56.7482	74	0
1528161882.587122000	56.7498	74	0
1528161882.716829000	56.8795	283	0
1528161882.718413000	56.8811	255	0
1528161882.718445000	56.8811	74	1
1528161882.721176000	56.8838	280	0
1528161882.722701000	56.8854	234	0
1528161882.722727000	56.8854	74	1
1528161882.724309000	56.887	112	0
1528161882.724466000	56.8871	112	1
1528161882.743068000	56.9057	74	0
1528161882.890197000	57.0529	375	1
1528161882.890285000	57.0529	1434	1
1528161882.890290000	57.0529	1434	1
1528161882.890293000	57.0529	236	1
1528161882.890328000	57.053	1434	1
1528161882.890346000	57.053	243	1
1528161882.908607000	57.0713	74	0
1528161882.910216000	57.0729	74	0
1528161882.911902000	57.0746	74	0
1528161882.913490000	57.0761	74	0
1528161883.005472000	57.1681	422	0
1528161883.008051000	57.1707	104	0
1528161883.008085000	57.1707	74	1
1528161883.009649000	57.1723	112	0
1528161883.009815000	57.1725	112	1
1528161883.024397000	57.1871	74	0
[truncated: 698 more rows]
