# Supplementary material for: Method for multi-task learning fusion network traffic classification to address small sample labels
Source: Sci Rep. 2024 Jan 30;14:2518. doi: 10.1038/s41598-024-51933-8 (PMC10827795; doi:10.1038/s41598-024-51933-8)
Supplement: Supplementary file 2 — Supplementary Information 2. [file 41598_2024_51933_MOESM2_ESM.zip › QUIC Dataset/QUIC Dataset/pretraining/Google Doc/GoogleDoc-1083.txt]

1527848181.510139000	0	296	1
1527848181.525644000	0.0155051	87	0
1527848181.696640000	0.186501	323	0
1527848181.696840000	0.186701	1412	0
1527848181.696964000	0.186825	1412	0
1527848181.697150000	0.187011	1412	0
1527848181.697217000	0.187078	180	0
1527848181.697320000	0.187181	1412	0
1527848181.697465000	0.187326	1412	0
1527848181.697770000	0.187631	1412	0
1527848181.697836000	0.187697	188	0
1527848181.697920000	0.187781	679	0
1527848181.698216000	0.188077	128	1
1527848181.700760000	0.190621	1412	0
1527848181.701009000	0.19087	1412	0
1527848181.701077000	0.190938	693	0
1527848181.703551000	0.193412	1412	0
1527848181.703714000	0.193575	104	1
1527848181.703841000	0.193702	1412	0
1527848181.704178000	0.194039	1412	0
1527848181.704245000	0.194106	188	0
1527848181.704312000	0.194173	84	0
1527848181.706074000	0.195935	1195	0
1527848181.711324000	0.201185	110	1
1527848181.718701000	0.208562	98	1
1527848181.732204000	0.222065	1412	0
1527848181.732302000	0.222163	1412	0
1527848181.732417000	0.222278	1412	0
1527848181.732481000	0.222342	198	0
1527848181.732548000	0.222409	1412	0
1527848181.732714000	0.222575	1412	0
1527848181.733226000	0.223087	1412	0
1527848181.733325000	0.223186	1412	0
1527848181.733526000	0.223387	1412	0
1527848181.733629000	0.22349	1412	0
1527848181.733795000	0.223656	125	1
1527848181.733827000	0.223688	1412	0
1527848181.733943000	0.223804	1412	0
1527848181.734789000	0.22465	1412	0
1527848181.734858000	0.224719	583	0
1527848181.736675000	0.226536	107	1
1527848181.738166000	0.228027	1412	0
1527848181.738369000	0.22823	1412	0
1527848181.738438000	0.228299	1412	0
1527848181.738505000	0.228366	188	0
1527848181.738785000	0.228646	1412	0
1527848181.738853000	0.228714	154	0
1527848181.741137000	0.230998	113	1
1527848181.741316000	0.231177	1412	0
1527848181.741592000	0.231453	1412	0
1527848181.741885000	0.231746	1412	0
1527848181.741952000	0.231813	188	0
1527848181.742036000	0.231897	792	0
1527848181.744505000	0.234366	1412	0
1527848181.744710000	0.234571	113	1
1527848181.744823000	0.234684	1412	0
1527848181.745158000	0.235019	1412	0
1527848181.745228000	0.235089	188	0
1527848181.745302000	0.235163	760	0
1527848181.747660000	0.237521	107	1
1527848182.120075000	0.609936	1213	1
1527848182.120156000	0.610017	1412	1
1527848182.120179000	0.61004	916	1
1527848182.126802000	0.616663	217	1
1527848182.137634000	0.627495	87	0
1527848182.141678000	0.631539	87	0
1527848182.309103000	0.798964	371	0
1527848182.311726000	0.801587	104	1
1527848182.312220000	0.802081	80	0
1527848182.314701000	0.804562	98	1
1527848182.375712000	0.865573	215	1
1527848182.391633000	0.881494	87	0
1527848182.497771000	0.987632	428	0
1527848182.498033000	0.987894	1117	0
1527848182.500931000	0.990792	92	0
1527848182.501424000	0.991285	324	0
1527848182.514758000	1.00462	110	1
1527848182.580522000	1.07038	303	0
1527848182.580926000	1.07079	1412	0
1527848182.581194000	1.07105	1412	0
1527848182.581433000	1.07129	1412	0
1527848182.581506000	1.07137	180	0
1527848182.581571000	1.07143	1412	0
1527848182.581862000	1.07172	1412	0
1527848182.582070000	1.07193	1071	0
1527848182.583453000	1.07331	92	0
1527848182.583523000	1.07338	141	0
1527848182.583584000	1.07345	125	1
1527848183.998405000	2.48827	230	1
1527848184.014671000	2.50453	87	0
1527848184.143253000	2.63311	255	0
1527848184.143534000	2.63339	1412	0
1527848184.143713000	2.63357	998	0
1527848184.145930000	2.63579	107	1
1527848184.160374000	2.65023	92	0
1527848184.160475000	2.65034	337	0
1527848184.162826000	2.65269	101	1
1527848185.125521000	3.61538	329	1
1527848185.125625000	3.61549	1412	1
1527848185.125650000	3.61551	1412	1
1527848185.125678000	3.61554	1412	1
1527848185.125714000	3.61558	1412	1
1527848185.125756000	3.61562	1412	1
1527848185.125807000	3.61567	1412	1
1527848185.125831000	3.61569	1412	1
1527848185.125865000	3.61573	1412	1
1527848185.125893000	3.61575	1412	1
1527848185.125931000	3.61579	1412	1
1527848185.125965000	3.61583	1412	1
1527848185.126004000	3.61586	1412	1
1527848185.126044000	3.61591	1279	1
1527848185.141593000	3.63145	87	0
1527848185.144038000	3.6339	87	0
1527848185.307004000	3.79686	444	0
1527848185.309332000	3.79919	80	0
1527848185.313605000	3.80347	107	1
1527848187.369753000	5.85961	413	1
1527848187.369835000	5.8597	1412	1
1527848187.369859000	5.85972	989	1
1527848187.380817000	5.87068	165	1
1527848187.388192000	5.87805	87	0
1527848187.398524000	5.88839	87	0
1527848187.502118000	5.99198	398	0
1527848187.504470000	5.99433	80	0
1527848187.508347000	5.99821	107	1
1527848187.758724000	6.24858	576	0
1527848187.758855000	6.24872	305	0
1527848187.758858000	6.24872	236	0
1527848187.761305000	6.25117	104	1
1527848187.761542000	6.2514	101	1
1527848187.764261000	6.25412	252	1
1527848187.777558000	6.26742	87	0
1527848187.781682000	6.27154	87	0
1527848188.397927000	6.88779	874	0
1527848188.398105000	6.88797	1412	0
1527848188.398419000	6.88828	1412	0
1527848188.398721000	6.88858	1412	0
1527848188.398790000	6.88865	180	0
1527848188.399080000	6.88894	1412	0
1527848188.399148000	6.88901	1354	0
1527848188.399395000	6.88926	1412	0
1527848188.399462000	6.88932	1412	0
1527848188.399767000	6.88963	1412	0
1527848188.399833000	6.88969	188	0
1527848188.400926000	6.89079	128	1
1527848188.401785000	6.89165	1221	0
1527848188.404336000	6.8942	104	1
1527848188.407046000	6.89691	1412	0
1527848188.407290000	6.89715	1412	0
1527848188.407359000	6.89722	1412	0
1527848188.407425000	6.89729	188	0
1527848188.407653000	6.89751	1412	0
1527848188.407775000	6.89764	741	0
1527848188.409316000	6.89918	113	1
1527848188.433258000	6.92312	1412	0
1527848188.433473000	6.92333	1412	0
1527848188.433796000	6.92366	1412	0
1527848188.433869000	6.92373	198	0
1527848188.433938000	6.9238	790	0
1527848188.434012000	6.92387	1412	0
1527848188.434083000	6.92394	1412	0
1527848188.434403000	6.92426	1412	0
1527848188.434470000	6.92433	188	0
1527848188.434709000	6.92457	974	0
1527848188.434971000	6.92483	125	1
1527848188.436769000	6.92663	1412	0
1527848188.437046000	6.92691	1412	0
1527848188.437346000	6.92721	1412	0
1527848188.437417000	6.92728	188	0
1527848188.438352000	6.92821	84	0
1527848188.438825000	6.92869	1412	0
1527848188.438894000	6.92876	178	0
1527848188.439307000	6.92917	116	1
1527848188.440328000	6.93019	1412	0
1527848188.440620000	6.93048	1412	0
1527848188.440960000	6.93082	1412	0
1527848188.441030000	6.93089	188	0
1527848188.441690000	6.93155	84	0
1527848188.442029000	6.93189	1197	0
1527848188.442359000	6.93222	1412	0
1527848188.442662000	6.93252	1412	0
1527848188.442976000	6.93284	1412	0
1527848188.443050000	6.93291	188	0
1527848188.443123000	6.93298	84	0
1527848188.443645000	6.93351	961	0
1527848188.445509000	6.93537	1412	0
1527848188.445697000	6.93556	119	1
1527848188.445829000	6.93569	1308	0
1527848188.446538000	6.9364	1412	0
1527848188.446812000	6.93667	1412	0
1527848188.446906000	6.93677	669	0
1527848188.449360000	6.93922	1412	0
1527848188.449671000	6.93953	1412	0
1527848188.449740000	6.9396	343	0
1527848188.449803000	6.93966	138	0
1527848188.450073000	6.93993	122	1
1527848188.453326000	6.94319	107	1
1527848190.987915000	9.47778	549	1
1527848190.987996000	9.47786	294	1
1527848190.990582000	9.48044	303	1
1527848190.990668000	9.48053	1412	1
1527848190.990707000	9.48057	1412	1
1527848190.990735000	9.4806	989	1
1527848191.006472000	9.49633	87	0
1527848191.006778000	9.49664	100	0
1527848191.009544000	9.4994	101	1
1527848191.058399000	9.54826	381	1
1527848191.074564000	9.56442	87	0
1527848191.208366000	9.69823	325	0
1527848191.208471000	9.69833	103	0
1527848191.211487000	9.70135	104	1
1527848191.212891000	9.70275	134	0
1527848191.215491000	9.70535	98	1
1527848191.297090000	9.78695	385	0
1527848191.300571000	9.79043	98	1
1527848191.304671000	9.79453	80	0
1527848191.307461000	9.79732	98	1
1527848191.359879000	9.84974	405	0
1527848191.360189000	9.85005	1400	0
1527848191.361094000	9.85096	513	0
1527848191.362476000	9.85234	104	1
1527848191.362903000	9.85276	592	0
1527848191.364285000	9.85415	635	0
1527848191.365457000	9.85532	101	1
1527848191.365723000	9.85558	467	0
1527848191.367858000	9.85772	697	0
1527848191.368456000	9.85832	101	1
1527848191.369178000	9.85904	484	0
1527848191.371057000	9.86092	835	0
1527848191.371463000	9.86132	101	1
1527848191.372437000	9.8623	649	0
1527848191.373766000	9.86363	519	0
1527848191.375462000	9.86532	101	1
1527848191.375749000	9.86561	439	0
1527848191.377154000	9.86702	701	0
1527848191.378462000	9.86832	101	1
1527848191.378489000	9.86835	616	0
1527848191.380275000	9.87014	568	0
1527848191.381461000	9.87132	101	1
1527848191.381764000	9.87162	654	0
1527848191.383018000	9.87288	593	0
1527848191.384017000	9.87388	689	0
1527848191.384461000	9.87432	104	1
1527848191.395612000	9.88547	102	0
1527848191.395688000	9.88555	213	0
1527848191.398479000	9.88834	101	1
1527848192.111620000	10.6015	399	1
1527848192.111711000	10.6016	109	1
1527848192.115509000	10.6054	303	1
1527848192.119177000	10.609	478	1
1527848192.119244000	10.6091	87	1
1527848192.128557000	10.6184	87	0
1527848192.133945000	10.6238	87	0
1527848192.422538000	10.9124	307	0
1527848192.422646000	10.9125	151	0
1527848192.425553000	10.9154	107	1
1527848192.426569000	10.9164	92	0
1527848192.427102000	10.917	329	0
1527848192.429538000	10.9194	101	1
1527848192.576007000	11.0659	315	0
1527848192.576111000	11.066	141	0
1527848192.580534000	11.0704	92	0
1527848192.580622000	11.0705	295	0
1527848192.583568000	11.0734	107	1
1527848192.633132000	11.123	233	0
1527848192.633230000	11.1231	103	0
1527848192.637492000	11.1274	92	0
1527848192.637597000	11.1275	184	0
1527848192.637685000	11.1275	101	1
1527848192.640606000	11.1305	101	1
1527848192.966112000	11.456	485	1
1527848192.966172000	11.456	94	1
1527848192.983980000	11.4738	87	0
1527848193.079702000	11.5696	1221	1
1527848193.079779000	11.5696	257	1
1527848193.097929000	11.5878	87	0
1527848193.118221000	11.6081	260	0
1527848193.118327000	11.6082	367	0
1527848193.120593000	11.6105	107	1
1527848193.123245000	11.6131	239	0
1527848193.125588000	11.6154	98	1
1527848193.744493000	12.2344	298	0
1527848193.744716000	12.2346	146	0
1527848193.747633000	12.2375	101	1
1527848193.749685000	12.2395	92	0
1527848193.750128000	12.24	211	0
1527848193.752629000	12.2425	101	1
1527848193.893914000	12.3838	370	1
1527848193.894043000	12.3839	1412	1
1527848193.894068000	12.3839	1412	1
1527848193.894109000	12.384	1412	1
1527848193.894143000	12.384	1412	1
1527848193.894179000	12.384	1412	1
1527848193.894222000	12.3841	1412	1
1527848193.894274000	12.3841	1412	1
1527848193.894309000	12.3842	1412	1
1527848193.894344000	12.3842	1412	1
1527848193.894379000	12.3842	1412	1
1527848193.894420000	12.3843	1412	1
1527848193.894455000	12.3843	1412	1
1527848193.894490000	12.3844	1412	1
1527848193.894525000	12.3844	1412	1
1527848193.895707000	12.3856	1412	1
1527848193.895745000	12.3856	1412	1
1527848193.895806000	12.3857	1412	1
1527848193.895842000	12.3857	1412	1
1527848193.895899000	12.3858	1412	1
1527848193.895929000	12.3858	1412	1
1527848193.895965000	12.3858	1412	1
1527848193.896004000	12.3859	1412	1
1527848193.897702000	12.3876	1412	1
1527848193.897759000	12.3876	1412	1
1527848193.897821000	12.3877	1412	1
1527848193.897857000	12.3877	1412	1
1527848193.897919000	12.3878	1412	1
1527848193.897941000	12.3878	1412	1
1527848193.897970000	12.3878	1412	1
1527848193.898004000	12.3879	1412	1
1527848193.899700000	12.3896	1412	1
1527848193.899758000	12.3896	1412	1
1527848193.899818000	12.3897	1412	1
1527848193.899851000	12.3897	770	1
1527848193.910289000	12.4002	87	0
1527848193.914417000	12.4043	87	0
1527848193.915672000	12.4055	87	0
1527848193.919381000	12.4092	87	0
1527848194.128316000	12.6182	383	1
1527848194.128921000	12.6188	296	1
1527848194.144118000	12.634	87	0
1527848194.164255000	12.6541	377	1
1527848194.179658000	12.6695	87	0
1527848194.202588000	12.6924	382	1
1527848194.202664000	12.6925	453	1
1527848194.218973000	12.7088	87	0
1527848194.244901000	12.7348	233	0
1527848194.245009000	12.7349	279	0
1527848194.247687000	12.7375	104	1
1527848194.248860000	12.7387	92	0
1527848194.249229000	12.7391	103	0
1527848194.251657000	12.7415	101	1
1527848194.271844000	12.7617	389	0
1527848194.279124000	12.769	80	0
1527848194.279693000	12.7696	98	1
1527848194.283718000	12.7736	98	1
1527848194.317090000	12.807	587	0
1527848194.317200000	12.8071	804	0
1527848194.318878000	12.8087	92	0
1527848194.319369000	12.8092	322	0
1527848194.321277000	12.8111	107	1
1527848194.375954000	12.8658	260	0
1527848194.376245000	12.8661	146	0
1527848194.378664000	12.8685	101	1
1527848194.379147000	12.869	92	0
1527848194.379223000	12.8691	135	0
1527848194.381667000	12.8715	101	1
1527848194.440321000	12.9302	243	0
1527848194.440427000	12.9303	118	0
1527848194.443711000	12.9336	101	1
1527848194.444073000	12.9339	92	0
1527848194.444152000	12.934	184	0
1527848194.446674000	12.9365	101	1
1527848194.453127000	12.943	482	1
1527848194.453197000	12.9431	253	1
1527848194.469549000	12.9594	87	0
1527848194.776465000	13.2663	369	0
1527848194.777331000	13.2672	146	0
1527848194.779689000	13.2696	104	1
1527848194.782436000	13.2723	92	0
1527848194.783288000	13.2731	228	0
1527848194.806985000	13.2968	101	1
1527848194.810151000	13.3	92	0
1527848194.812747000	13.3026	98	1
1527848194.878491000	13.3684	393	1
1527848194.878576000	13.3684	263	1
1527848194.894652000	13.3845	87	0
1527848195.211518000	13.7014	235	0
1527848195.211624000	13.7015	146	0
1527848195.214725000	13.7046	104	1
1527848195.215875000	13.7057	92	0
1527848195.216183000	13.706	100	0
1527848195.218716000	13.7086	101	1
1527848195.380291000	13.8702	389	1
1527848195.380351000	13.8702	257	1
1527848195.395625000	13.8855	87	0
1527848195.712714000	14.2026	256	0
1527848195.712717000	14.2026	146	0
1527848195.714988000	14.2048	92	0
1527848195.715422000	14.2053	189	0
1527848195.715917000	14.2058	110	1
1527848195.864151000	14.354	571	1
1527848195.864213000	14.3541	260	1
1527848195.880602000	14.3705	87	0
1527848196.184657000	14.6745	305	0
1527848196.184660000	14.6745	146	0
1527848196.187850000	14.6777	104	1
1527848196.189093000	14.679	92	0
1527848196.189166000	14.679	297	0
1527848196.191838000	14.6817	101	1
1527848196.437043000	14.9269	390	1
1527848196.437107000	14.927	260	1
1527848196.453114000	14.943	87	0
1527848196.797002000	15.2869	279	0
1527848196.797121000	15.287	146	0
1527848196.799880000	15.2897	104	1
1527848196.800983000	15.2908	92	0
1527848196.801387000	15.2912	117	0
1527848196.803800000	15.2937	101	1
1527848196.895319000	15.3852	392	1
1527848196.895379000	15.3852	256	1
1527848196.911761000	15.4016	87	0
1527848197.073575000	15.5634	268	0
1527848197.073578000	15.5634	146	0
1527848197.076901000	15.5668	104	1
1527848197.078021000	15.5679	92	0
1527848197.078508000	15.5684	256	0
1527848197.080898000	15.5708	101	1
1527848197.216212000	15.7061	390	1
1527848197.216296000	15.7062	256	1
1527848197.232707000	15.7226	87	0
1527848197.537071000	16.0269	256	0
1527848197.537180000	16.027	148	0
1527848197.539873000	16.0297	104	1
1527848197.542895000	16.0328	92	0
1527848197.543379000	16.0332	309	0
1527848197.545840000	16.0357	101	1
1527848197.685373000	16.1752	388	1
1527848197.685464000	16.1753	260	1
1527848197.700749000	16.1906	87	0
1527848197.825911000	16.3158	233	0
1527848197.826008000	16.3159	148	0
1527848197.828932000	16.3188	104	1
1527848197.830110000	16.32	92	0
1527848197.830112000	16.32	197	0
1527848197.832925000	16.3228	101	1
1527848198.355620000	16.8455	1289	1
1527848198.355697000	16.8456	255	1
1527848198.371896000	16.8618	87	0
1527848198.513954000	17.0038	259	0
1527848198.513957000	17.0038	148	0
1527848198.516982000	17.0068	104	1
1527848198.518038000	17.0079	92	0
1527848198.518122000	17.008	216	0
1527848198.520978000	17.0108	101	1
1527848198.575432000	17.0653	390	1
1527848198.575531000	17.0654	260	1
1527848198.591782000	17.0816	87	0
1527848198.731916000	17.2218	235	0
1527848198.731919000	17.2218	148	0
1527848198.734995000	17.2249	104	1
1527848198.736073000	17.2259	92	0
1527848198.736538000	17.2264	248	0
1527848198.738995000	17.2289	101	1
1527848198.815098000	17.305	389	1
1527848198.815177000	17.305	260	1
1527848198.831023000	17.3209	87	0
1527848199.156793000	17.6467	233	0
1527848199.156796000	17.6467	148	0
1527848199.159984000	17.6498	104	1
1527848199.161693000	17.6516	92	0
1527848199.161695000	17.6516	263	0
1527848199.163972000	17.6538	101	1
1527848199.326319000	17.8162	389	1
1527848199.326394000	17.8163	256	1
1527848199.342687000	17.8325	87	0
1527848199.484522000	17.9744	258	0
1527848199.485090000	17.975	148	0
1527848199.486956000	17.9768	104	1
1527848199.489432000	17.9793	92	0
1527848199.489521000	17.9794	226	0
1527848199.491968000	17.9818	101	1
1527848199.786629000	18.2765	521	1
1527848199.786719000	18.2766	266	1
1527848199.802993000	18.2929	87	0
1527848200.105030000	18.5949	259	0
1527848200.105146000	18.595	148	0
1527848200.108036000	18.5979	104	1
1527848200.109589000	18.5995	92	0
1527848200.109591000	18.5995	282	0
1527848200.112011000	18.6019	101	1
1527848200.233143000	18.723	394	1
1527848200.233237000	18.7231	259	1
1527848200.248823000	18.7387	87	0
1527848200.576921000	19.0668	262	0
1527848200.576924000	19.0668	148	0
1527848200.580032000	19.0699	104	1
1527848200.580620000	19.0705	92	0
1527848200.581063000	19.0709	129	0
1527848200.583008000	19.0729	101	1
1527848200.798740000	19.2886	393	1
1527848200.798837000	19.2887	264	1
1527848200.815380000	19.3052	87	0
1527848200.932090000	19.422	232	0
1527848200.932188000	19.422	148	0
1527848200.935077000	19.4249	104	1
1527848200.937041000	19.4269	92	0
1527848200.937488000	19.4273	86	0
1527848200.940029000	19.4299	101	1
1527848201.159314000	19.6492	566	1
1527848201.159407000	19.6493	259	1
1527848201.176006000	19.6659	87	0
1527848201.284324000	19.7742	369	0
1527848201.284326000	19.7742	148	0
1527848201.287142000	19.777	104	1
1527848201.289099000	19.779	92	0
1527848201.289268000	19.7791	260	0
1527848201.292210000	19.7821	101	1
1527848201.559390000	20.0493	388	1
1527848201.559480000	20.0493	259	1
1527848201.576038000	20.0659	87	0
1527848201.888463000	20.3783	255	0
1527848201.888579000	20.3784	148	0
1527848201.891178000	20.381	104	1
1527848201.893038000	20.3829	92	0
1527848201.893137000	20.383	154	0
1527848201.896094000	20.386	101	1
1527848202.034562000	20.5244	391	1
1527848202.034622000	20.5245	258	1
1527848202.050422000	20.5403	87	0
1527848202.376345000	20.8662	255	0
1527848202.376449000	20.8663	148	0
1527848202.379099000	20.869	104	1
1527848202.380893000	20.8708	92	0
1527848202.381281000	20.8711	177	0
1527848202.383216000	20.8731	101	1
1527848202.525235000	21.0151	388	1
1527848202.525305000	21.0152	259	1
1527848202.542272000	21.0321	87	0
1527848202.686723000	21.1766	305	0
1527848202.686812000	21.1767	148	0
1527848202.689303000	21.1792	104	1
1527848202.691646000	21.1815	92	0
1527848202.691985000	21.1818	272	0
1527848202.694193000	21.1841	101	1
1527848203.264518000	21.7544	390	1
1527848203.264615000	21.7545	259	1
1527848203.280399000	21.7703	87	0
1527848203.611491000	22.1014	280	0
1527848203.611494000	22.1014	148	0
1527848203.614278000	22.1041	104	1
1527848203.615593000	22.1055	92	0
1527848203.616043000	22.1059	209	0
1527848203.618265000	22.1081	101	1
1527848203.701207000	22.1911	1289	1
1527848203.701285000	22.1911	261	1
1527848203.719055000	22.2089	87	0
1527848204.033652000	22.5235	265	0
1527848204.033654000	22.5235	148	0
1527848204.036299000	22.5262	104	1
1527848204.039817000	22.5297	92	0
1527848204.040252000	22.5301	337	0
1527848204.042308000	22.5322	101	1
1527848204.196758000	22.6866	389	1
1527848204.196820000	22.6867	259	1
1527848204.213301000	22.7032	87	0
1527848204.528959000	23.0188	256	0
1527848204.528961000	23.0188	148	0
1527848204.532323000	23.0222	104	1
1527848204.533914000	23.0238	92	0
1527848204.533916000	23.0238	184	0
1527848204.536310000	23.0262	101	1
1527848204.652758000	23.1426	392	1
1527848204.652819000	23.1427	257	1
1527848204.669182000	23.159	87	0
1527848204.786989000	23.2768	232	0
1527848204.787622000	23.2775	148	0
1527848204.790340000	23.2802	104	1
1527848204.790534000	23.2804	92	0
1527848204.793336000	23.2832	98	1
1527848204.798450000	23.2883	258	0
1527848204.801346000	23.2912	98	1
1527848204.881684000	23.3715	388	1
1527848204.881776000	23.3716	257	1
1527848204.897622000	23.3875	87	0
1527848205.045009000	23.5349	233	0
1527848205.045124000	23.535	148	0
1527848205.048358000	23.5382	104	1
1527848205.049561000	23.5394	92	0
1527848205.052329000	23.5422	98	1
1527848205.079804000	23.5697	204	0
1527848205.082347000	23.5722	98	1
1527848205.112424000	23.6023	516	1
1527848205.112510000	23.6024	259	1
1527848205.128908000	23.6188	87	0
1527848205.438506000	23.9284	258	0
1527848205.438621000	23.9285	148	0
1527848205.441395000	23.9313	104	1
1527848205.443472000	23.9333	92	0
1527848205.443938000	23.9338	298	0
1527848205.446303000	23.9362	101	1
1527848205.532967000	24.0228	393	1
1527848205.533063000	24.0229	265	1
1527848205.548763000	24.0386	87	0
1527848205.868147000	24.358	235	0
1527848205.868151000	24.358	148	0
1527848205.871401000	24.3613	104	1
1527848205.872268000	24.3621	92	0
1527848205.872276000	24.3621	313	0
1527848205.875527000	24.3654	101	1
1527848206.042704000	24.5326	393	1
1527848206.042788000	24.5326	263	1
1527848206.060243000	24.5501	87	0
1527848206.362921000	24.8528	258	0
1527848206.363023000	24.8529	148	0
1527848206.365358000	24.8552	104	1
1527848206.368643000	24.8585	92	0
1527848206.368717000	24.8586	317	0
1527848206.371350000	24.8612	101	1
1527848206.501664000	24.9915	567	1
1527848206.501755000	24.9916	258	1
1527848206.518077000	25.0079	87	0
1527848206.819966000	25.3098	258	0
1527848206.819969000	25.3098	148	0
1527848206.822470000	25.3123	104	1
1527848206.824552000	25.3144	92	0
1527848206.824908000	25.3148	164	0
1527848206.827444000	25.3173	101	1
1527848206.931908000	25.4218	389	1
1527848206.931991000	25.4219	265	1
1527848206.948806000	25.4387	87	0
1527848207.064953000	25.5548	235	0
1527848207.065058000	25.5549	148	0
1527848207.067469000	25.5573	104	1
1527848207.070334000	25.5602	92	0
1527848207.070336000	25.5602	133	0
1527848207.073465000	25.5633	101	1
1527848207.551821000	26.0417	390	1
1527848207.551883000	26.0417	256	1
1527848207.568023000	26.0579	87	0
1527848207.891286000	26.3811	256	0
1527848207.891396000	26.3813	148	0
1527848207.894427000	26.3843	104	1
1527848207.896053000	26.3859	92	0
1527848207.896121000	26.386	154	0
1527848207.898411000	26.3883	101	1
1527848207.941734000	26.4316	388	1
1527848207.941828000	26.4317	261	1
1527848207.957728000	26.4476	87	0
1527848208.266429000	26.7563	373	0
1527848208.266432000	26.7563	148	0
1527848208.269543000	26.7594	104	1
1527848208.270945000	26.7608	92	0
1527848208.271333000	26.7612	155	0
1527848208.273538000	26.7634	101	1
1527848208.517952000	27.0078	394	1
1527848208.518014000	27.0079	262	1
1527848208.533896000	27.0238	87	0
1527848208.843260000	27.3331	255	0
1527848208.843262000	27.3331	148	0
1527848208.846582000	27.3364	104	1
1527848208.847318000	27.3372	92	0
1527848208.847755000	27.3376	154	0
1527848208.850564000	27.3404	101	1
1527848208.955152000	27.445	1288	1
1527848208.955237000	27.4451	261	1
1527848208.971536000	27.4614	87	0
1527848209.277774000	27.7676	235	0
1527848209.277897000	27.7678	148	0
1527848209.280608000	27.7705	104	1
1527848209.282343000	27.7722	92	0
1527848209.282346000	27.7722	275	0
1527848209.285638000	27.7755	101	1
1527848209.436387000	27.9262	390	1
1527848209.436466000	27.9263	262	1
1527848209.453037000	27.9429	87	0
1527848209.751956000	28.2418	329	0
1527848209.751958000	28.2418	148	0
1527848209.754630000	28.2445	104	1
1527848209.756436000	28.2463	92	0
1527848209.756438000	28.2463	230	0
1527848209.759620000	28.2495	101	1
1527848209.879464000	28.3693	393	1
1527848209.879562000	28.3694	268	1
1527848209.895708000	28.3856	87	0
1527848210.071557000	28.5614	257	0
1527848210.071668000	28.5615	148	0
1527848210.074597000	28.5645	104	1
1527848210.075844000	28.5657	92	0
1527848210.075922000	28.5658	196	0
1527848210.078559000	28.5684	101	1
1527848210.364287000	28.8541	392	1
1527848210.364382000	28.8542	267	1
1527848210.380485000	28.8703	87	0
1527848210.535054000	29.0249	290	0
1527848210.535158000	29.025	148	0
1527848210.537661000	29.0275	104	1
1527848210.540404000	29.0303	92	0
1527848210.540769000	29.0306	95	0
1527848210.543590000	29.0335	101	1
1527848210.793177000	29.283	517	1
1527848210.793285000	29.2831	262	1
1527848210.813768000	29.3036	87	0
1527848211.137166000	29.627	233	0
1527848211.137169000	29.627	148	0
1527848211.139716000	29.6296	104	1
1527848211.143044000	29.6329	92	0
1527848211.143203000	29.6331	233	0
1527848211.145607000	29.6355	101	1
1527848211.267992000	29.7579	388	1
1527848211.268257000	29.7581	261	1
1527848211.284389000	29.7743	87	0
1527848211.404520000	29.8944	258	0
1527848211.404523000	29.8944	148	0
1527848211.407753000	29.8976	104	1
1527848211.409168000	29.899	92	0
1527848211.409171000	29.899	156	0
1527848211.411711000	29.9016	101	1
1527848211.547038000	30.0369	389	1
1527848211.547106000	30.037	256	1
1527848211.563116000	30.053	87	0
1527848212.042280000	30.5321	235	0
1527848212.042283000	30.5321	148	0
1527848212.044757000	30.5346	104	1
1527848212.046608000	30.5365	92	0
1527848212.046609000	30.5365	104	0
1527848212.049746000	30.5396	101	1
1527848212.267286000	30.7571	567	1
1527848212.267377000	30.7572	256	1
1527848212.284722000	30.7746	87	0
1527848212.426542000	30.9164	255	0
1527848212.426900000	30.9168	148	0
1527848212.429707000	30.9196	104	1
1527848212.431532000	30.9214	92	0
1527848212.431859000	30.9217	199	0
1527848212.433697000	30.9236	101	1
1527848216.077976000	34.5678	390	1
1527848216.078066000	34.5679	259	1
1527848216.094246000	34.5841	87	0
1527848216.426304000	34.9162	256	0
1527848216.426306000	34.9162	148	0
1527848216.429409000	34.9193	104	1
1527848216.429859000	34.9197	92	0
1527848216.429861000	34.9197	178	0
1527848216.432385000	34.9222	101	1
1527848216.544808000	35.0347	393	1
1527848216.544874000	35.0347	260	1
1527848216.562250000	35.0521	87	0
1527848216.709245000	35.1991	256	0
1527848216.709247000	35.1991	148	0
1527848216.712403000	35.2023	104	1
1527848216.712509000	35.2024	92	0
1527848216.712591000	35.2025	233	0
1527848216.715402000	35.2053	101	1
1527848216.968825000	35.4587	392	1
1527848216.968884000	35.4587	258	1
1527848216.986048000	35.4759	87	0
1527848217.311137000	35.801	237	0
1527848217.311141000	35.801	148	0
1527848217.314447000	35.8043	104	1
1527848217.315275000	35.8051	92	0
1527848217.315666000	35.8055	93	0
1527848217.318433000	35.8083	101	1
1527848217.420042000	35.9099	391	1
1527848217.420125000	35.91	257	1
1527848217.435862000	35.9257	87	0
1527848217.577920000	36.0678	256	0
1527848217.577922000	36.0678	148	0
1527848217.580470000	36.0703	104	1
1527848217.582864000	36.0727	92	0
1527848217.583323000	36.0732	324	0
1527848217.585452000	36.0753	101	1
1527848217.698885000	36.1887	1285	1
1527848217.698950000	36.1888	259	1
1527848217.715446000	36.2053	87	0
1527848217.835471000	36.3253	372	0
1527848217.835588000	36.3254	148	0
1527848217.838494000	36.3284	104	1
1527848217.838855000	36.3287	92	0
1527848217.839249000	36.3291	298	0
1527848217.841465000	36.3313	101	1
1527848218.021838000	36.5117	394	1
1527848218.021935000	36.5118	256	1
1527848218.038780000	36.5286	87	0
1527848218.054120000	36.544	87	0
1527848218.180161000	36.67	233	0
1527848218.180267000	36.6701	148	0
1527848218.183424000	36.6733	107	1
1527848218.184133000	36.674	92	0
1527848218.184209000	36.6741	281	0
1527848218.186413000	36.6763	101	1
1527848218.501722000	36.9916	389	1
1527848218.501814000	36.9917	256	1
1527848218.517968000	37.0078	87	0
1527848218.655652000	37.1455	256	0
1527848218.655656000	37.1455	148	0
1527848218.658538000	37.1484	104	1
1527848218.661630000	37.1515	92	0
1527848218.661632000	37.1515	123	0
1527848218.664513000	37.1544	101	1
1527848218.822948000	37.3128	388	1
1527848218.823007000	37.3129	257	1
1527848218.838851000	37.3287	87	0
1527848218.941320000	37.4312	303	0
1527848218.941322000	37.4312	148	0
1527848218.944547000	37.4344	104	1
1527848218.945001000	37.4349	92	0
1527848218.945439000	37.4353	145	0
1527848218.947529000	37.4374	101	1
1527848219.303421000	37.7933	517	1
1527848219.303513000	37.7934	258	1
1527848219.320631000	37.8105	87	0
1527848219.424192000	37.9141	279	0
1527848219.424195000	37.9141	148	0
1527848219.427568000	37.9174	104	1
1527848219.429515000	37.9194	92	0
1527848219.429517000	37.9194	217	0
1527848219.432482000	37.9223	101	1
1527848219.552982000	38.0428	388	1
1527848219.553049000	38.0429	260	1
1527848219.568970000	38.0588	87	0
1527848219.877964000	38.3678	264	0
1527848219.878073000	38.3679	148	0
1527848219.880597000	38.3705	104	1
1527848219.881634000	38.3715	92	0
1527848219.881718000	38.3716	332	0
1527848219.884581000	38.3744	101	1
1527848220.673237000	39.1631	387	1
1527848220.673334000	39.1632	256	1
1527848220.689604000	39.1795	87	0
1527848220.809104000	39.299	256	0
1527848220.809205000	39.2991	148	0
1527848220.811580000	39.3014	104	1
1527848220.813299000	39.3032	92	0
1527848220.813302000	39.3032	145	0
1527848220.815644000	39.3055	101	1
1527848221.000940000	39.4908	566	1
1527848221.001002000	39.4909	256	1
1527848221.017107000	39.507	87	0
1527848221.122609000	39.6125	235	0
1527848221.122612000	39.6125	148	0
1527848221.125657000	39.6155	104	1
1527848221.126622000	39.6165	92	0
1527848221.126712000	39.6166	113	0
1527848221.129654000	39.6195	101	1
1527848221.455643000	39.9455	394	1
1527848221.455738000	39.9456	261	1
1527848221.471475000	39.9613	87	0
1527848221.815281000	40.3051	256	0
1527848221.815284000	40.3051	148	0
1527848221.817709000	40.3076	104	1
1527848221.818944000	40.3088	92	0
1527848221.819318000	40.3092	105	0
1527848221.821648000	40.3115	101	1
1527848221.939859000	40.4297	391	1
1527848221.939921000	40.4298	259	1
1527848221.956512000	40.4464	87	0
1527848222.262137000	40.752	235	0
1527848222.262140000	40.752	148	0
1527848222.264727000	40.7546	104	1
1527848222.265501000	40.7554	92	0
1527848222.265503000	40.7554	128	0
1527848222.268720000	40.7586	101	1
1527848223.158191000	41.6481	390	1
1527848223.158286000	41.6481	257	1
1527848223.174349000	41.6642	87	0
1527848223.474555000	41.9644	258	0
1527848223.474558000	41.9644	148	0
1527848223.477588000	41.9674	104	1
1527848223.478852000	41.9687	92	0
1527848223.478855000	41.9687	283	0
1527848223.481572000	41.9714	101	1
1527848223.594767000	42.0846	390	1
1527848223.594856000	42.0847	261	1
1527848223.610960000	42.1008	87	0
1527848223.932528000	42.4224	235	0
1527848223.932804000	42.4227	148	0
1527848223.935616000	42.4255	104	1
1527848223.936197000	42.4261	92	0
1527848223.936575000	42.4264	176	0
1527848223.938621000	42.4285	101	1
1527848224.030722000	42.5206	1288	1
1527848224.030788000	42.5206	258	1
1527848224.047343000	42.5372	87	0
1527848224.158608000	42.6485	258	0
1527848224.158915000	42.6488	148	0
1527848224.161554000	42.6514	104	1
1527848224.162163000	42.652	92	0
1527848224.162165000	42.652	269	0
1527848224.164610000	42.6545	101	1
1527848224.254660000	42.7445	390	1
1527848224.254734000	42.7446	258	1
1527848224.271967000	42.7618	87	0
1527848224.378375000	42.8682	263	0
1527848224.378378000	42.8682	148	0
1527848224.379278000	42.8691	92	0
1527848224.379724000	42.8696	289	0
1527848224.381644000	42.8715	110	1
1527848224.524927000	43.0148	393	1
1527848224.525019000	43.0149	257	1
1527848224.540830000	43.0307	87	0
1527848224.667911000	43.1578	233	0
1527848224.668010000	43.1579	148	0
1527848224.670575000	43.1604	104	1
1527848224.671555000	43.1614	92	0
1527848224.672298000	43.1622	255	0
1527848224.674558000	43.1644	101	1
1527848224.880850000	43.3707	389	1
1527848224.880947000	43.3708	258	1
1527848224.896933000	43.3868	87	0
1527848225.011266000	43.5011	373	0
1527848225.011268000	43.5011	148	0
1527848225.013667000	43.5035	104	1
1527848225.015412000	43.5053	92	0
1527848225.015414000	43.5053	152	0
1527848225.018651000	43.5085	101	1
1527848226.200165000	44.69	519	1
1527848226.200254000	44.6901	261	1
1527848226.215717000	44.7056	87	0
1527848226.381395000	44.8713	258	0
1527848226.381519000	44.8714	148	0
1527848226.384351000	44.8742	104	1
1527848226.384986000	44.8748	92	0
1527848226.385091000	44.875	269	0
1527848226.387354000	44.8772	101	1
1527848226.411457000	44.9013	393	1
1527848226.411550000	44.9014	260	1
1527848226.427567000	44.9174	87	0
1527848226.541641000	45.0315	235	0
1527848226.541644000	45.0315	148	0
1527848226.544357000	45.0342	104	1
1527848226.546117000	45.036	92	0
1527848226.546949000	45.0368	220	0
1527848226.549337000	45.0392	101	1
1527848226.760029000	45.2499	390	1
1527848226.760091000	45.25	258	1
1527848226.775839000	45.2657	87	0
1527848226.884478000	45.3743	305	0
1527848226.884480000	45.3743	148	0
1527848226.887367000	45.3772	104	1
1527848226.887794000	45.3777	92	0
1527848226.887895000	45.3778	263	0
1527848226.890357000	45.3802	101	1
1527848227.227076000	45.7169	571	1
1527848227.227183000	45.717	262	1
1527848227.243412000	45.7333	87	0
1527848227.370375000	45.8602	282	0
1527848227.370625000	45.8605	148	0
1527848227.373347000	45.8632	104	1
1527848227.373687000	45.8635	92	0
1527848227.373763000	45.8636	174	0
1527848227.376357000	45.8662	101	1
1527848227.462198000	45.9521	390	1
1527848227.462304000	45.9522	262	1
1527848227.478658000	45.9685	87	0
1527848227.586424000	46.0763	268	0
1527848227.586526000	46.0764	148	0
1527848227.589200000	46.0791	92	0
1527848227.589349000	46.0792	107	1
1527848227.589682000	46.0795	319	0
1527848227.592313000	46.0822	98	1
1527848227.678765000	46.1686	394	1
1527848227.678825000	46.1687	261	1
1527848227.695452000	46.1853	87	0
1527848227.821653000	46.3115	232	0
1527848227.821761000	46.3116	148	0
1527848227.824359000	46.3142	104	1
1527848227.825038000	46.3149	92	0
1527848227.825481000	46.3153	252	0
1527848227.827358000	46.3172	101	1
1527848228.009220000	46.4991	392	1
1527848228.009327000	46.4992	263	1
1527848228.024967000	46.5148	87	0
1527848228.127799000	46.6177	235	0
1527848228.127909000	46.6178	148	0
1527848228.130365000	46.6202	104	1
1527848228.132014000	46.6219	92	0
1527848228.132124000	46.622	276	0
1527848228.134444000	46.6243	101	1
1527848228.442895000	46.9328	389	1
1527848228.442988000	46.9328	263	1
1527848228.458934000	46.9488	87	0
1527848228.558114000	47.048	255	0
1527848228.558342000	47.0482	148	0
1527848228.561472000	47.0513	104	1
1527848228.561727000	47.0516	92	0
1527848228.561729000	47.0516	311	0
1527848228.564457000	47.0543	101	1
1527848228.826267000	47.3161	1287	1
1527848228.826350000	47.3162	267	1
1527848228.842179000	47.332	87	0
1527848229.141257000	47.6311	233	0
1527848229.141259000	47.6311	148	0
1527848229.144510000	47.6344	104	1
1527848229.144946000	47.6348	92	0
1527848229.145039000	47.6349	323	0
1527848229.147490000	47.6374	101	1
1527848229.265034000	47.7549	388	1
1527848229.265101000	47.755	263	1
1527848229.280739000	47.7706	87	0
1527848229.383690000	47.8736	258	0
1527848229.383811000	47.8737	148	0
1527848229.386531000	47.8764	104	1
1527848229.387473000	47.8773	92	0
1527848229.388436000	47.8783	259	0
1527848229.390528000	47.8804	101	1
1527848229.495260000	47.9851	389	1
1527848229.495346000	47.9852	262	1
1527848229.511946000	48.0018	87	0
1527848229.641663000	48.1315	232	0
1527848229.641789000	48.1316	148	0
1527848229.644473000	48.1343	104	1
1527848229.645492000	48.1354	92	0
1527848229.645926000	48.1358	280	0
1527848229.648456000	48.1383	101	1
1527848229.707217000	48.1971	387	1
1527848229.707306000	48.1972	263	1
1527848229.723257000	48.2131	87	0
1527848230.188923000	48.6788	256	0
1527848230.189035000	48.6789	148	0
1527848230.191503000	48.6814	104	1
1527848230.193517000	48.6834	92	0
1527848230.193875000	48.6837	190	0
1527848230.196497000	48.6864	101	1
1527848230.330805000	48.8207	516	1
1527848230.330902000	48.8208	262	1
1527848230.347463000	48.8373	87	0
1527848230.449760000	48.9396	262	0
1527848230.449856000	48.9397	148	0
1527848230.452514000	48.9424	104	1
1527848230.453843000	48.9437	92	0
1527848230.453915000	48.9438	219	0
1527848230.456499000	48.9464	101	1
1527848231.028243000	49.5181	390	1
1527848231.028310000	49.5182	262	1
1527848231.045141000	49.535	87	0
1527848231.151931000	49.6418	232	0
1527848231.152034000	49.6419	148	0
1527848231.154550000	49.6444	104	1
1527848231.156848000	49.6467	92	0
1527848231.156930000	49.6468	192	0
1527848231.159532000	49.6494	101	1
1527848231.288206000	49.7781	391	1
1527848231.288283000	49.7781	259	1
1527848231.304321000	49.7942	87	0
1527848231.465515000	49.9554	393	0
1527848231.465518000	49.9554	148	0
1527848231.468631000	49.9585	104	1
1527848231.468876000	49.9587	92	0
1527848231.468878000	49.9587	252	0
1527848231.471630000	49.9615	101	1
1527848231.746996000	50.2369	567	1
1527848231.747080000	50.2369	261	1
1527848231.763780000	50.2536	87	0
1527848232.061229000	50.5511	233	0
1527848232.061331000	50.5512	148	0
1527848232.063581000	50.5534	104	1
1527848232.064069000	50.5539	92	0
1527848232.064142000	50.554	140	0
1527848232.066579000	50.5564	101	1
1527848232.229308000	50.7192	389	1
1527848232.229412000	50.7193	263	1
1527848232.246111000	50.736	87	0
1527848232.364397000	50.8543	258	0
1527848232.364399000	50.8543	148	0
1527848232.367116000	50.857	92	0
1527848232.367656000	50.8575	148	0
1527848232.367745000	50.8576	107	1
1527848232.370695000	50.8606	98	1
1527848232.729203000	51.2191	390	1
1527848232.729294000	51.2192	259	1
1527848232.746635000	51.2365	87	0
1527848232.884898000	51.3748	301	0
1527848232.884901000	51.3748	148	0
1527848232.887783000	51.3776	104	1
1527848232.888568000	51.3784	92	0
1527848232.888950000	51.3788	160	0
1527848232.891718000	51.3816	101	1
1527848233.018027000	51.5079	391	1
1527848233.018086000	51.5079	265	1
1527848233.034919000	51.5248	87	0
1527848233.164101000	51.654	259	0
1527848233.164206000	51.6541	148	0
1527848233.166504000	51.6564	92	0
1527848233.166506000	51.6564	109	0
1527848233.166740000	51.6566	110	1
1527848233.249230000	51.7391	393	1
1527848233.249290000	51.7392	260	1
1527848233.265482000	51.7553	87	0
1527848233.387938000	51.8778	288	0
1527848233.388048000	51.8779	148	0
1527848233.390687000	51.8805	104	1
1527848233.392032000	51.8819	92	0
1527848233.392108000	51.882	223	0
1527848233.394690000	51.8846	101	1
1527848233.539087000	52.0289	389	1
1527848233.539178000	52.029	260	1
1527848233.554621000	52.0445	87	0
1527848233.715670000	52.2055	235	0
1527848233.715673000	52.2055	148	0
1527848233.718771000	52.2086	104	1
1527848233.719458000	52.2093	92	0
1527848233.719460000	52.2093	335	0
1527848233.721708000	52.2116	101	1
1527848233.998101000	52.488	1290	1
1527848233.998176000	52.488	262	1
1527848234.016255000	52.5061	87	0
1527848234.343770000	52.8336	256	0
1527848234.343773000	52.8336	148	0
1527848234.346631000	52.8365	92	0
1527848234.346633000	52.8365	176	0
1527848234.346766000	52.8366	104	1
1527848234.349789000	52.8396	101	1
1527848234.459168000	52.949	393	1
1527848234.459259000	52.9491	266	1
1527848234.486830000	52.9767	393	1
1527848234.487022000	52.9769	87	0
1527848234.503052000	52.9929	87	0
1527848234.593956000	53.0838	235	0
1527848234.594056000	53.0839	148	0
1527848234.596815000	53.0867	107	1
1527848234.598551000	53.0884	92	0
1527848234.598554000	53.0884	122	0
1527848234.600804000	53.0907	101	1
1527848235.180168000	53.67	389	1
1527848235.180253000	53.6701	259	1
1527848235.196153000	53.686	87	0
1527848235.334525000	53.8244	232	0
1527848235.334630000	53.8245	148	0
1527848235.337914000	53.8278	104	1
1527848235.338194000	53.8281	92	0
1527848235.338277000	53.8281	102	0
1527848235.340788000	53.8306	101	1
1527848235.429240000	53.9191	516	1
1527848235.429305000	53.9192	262	1
1527848235.444943000	53.9348	87	0
1527848235.758436000	54.2483	258	0
1527848235.758629000	54.2485	148	0
1527848235.761885000	54.2517	104	1
1527848235.762031000	54.2519	92	0
1527848235.762467000	54.2523	92	0
1527848235.764868000	54.2547	101	1
1527848236.009019000	54.4989	393	1
1527848236.009083000	54.4989	261	1
1527848236.024947000	54.5148	87	0
1527848236.151916000	54.6418	233	0
1527848236.152588000	54.6424	148	0
1527848236.154298000	54.6442	92	0
1527848236.154373000	54.6442	124	0
1527848236.154852000	54.6447	110	1
1527848240.290343000	58.7802	391	1
1527848240.290432000	58.7803	257	1
1527848240.306132000	58.796	87	0
1527848240.415488000	58.9053	278	0
1527848240.415740000	58.9056	148	0
1527848240.417946000	58.9078	104	1
1527848240.420676000	58.9105	92	0
1527848240.420679000	58.9105	155	0
1527848240.423882000	58.9137	101	1
1527848240.699659000	59.1895	567	1
1527848240.699736000	59.1896	260	1
1527848240.717109000	59.207	87	0
1527848240.829962000	59.3198	239	0
1527848240.830063000	59.3199	148	0
1527848240.832882000	59.3227	104	1
1527848240.833625000	59.3235	92	0
1527848240.834495000	59.3244	314	0
1527848240.835868000	59.3257	101	1
1527848240.924392000	59.4143	392	1
1527848240.924486000	59.4143	259	1
1527848240.940659000	59.4305	87	0
1527848241.044640000	59.5345	235	0
1527848241.044642000	59.5345	148	0
1527848241.047976000	59.5378	104	1
1527848241.048357000	59.5382	92	0
1527848241.048765000	59.5386	166	0
1527848241.050963000	59.5408	101	1
1527848241.310369000	59.8002	392	1
1527848241.310445000	59.8003	258	1
1527848241.326169000	59.816	87	0
1527848241.477154000	59.967	393	0
1527848241.477157000	59.967	148	0
1527848241.479995000	59.9699	104	1
1527848241.481182000	59.971	92	0
1527848241.482931000	59.9728	155	0
1527848241.483915000	59.9738	101	1
1527848241.983233000	60.4731	389	1
1527848241.983310000	60.4732	261	1
1527848241.999085000	60.4889	87	0
1527848242.004600000	60.4945	87	0
1527848242.109172000	60.599	232	0
1527848242.109174000	60.599	148	0
1527848242.112003000	60.6019	107	1
1527848242.113050000	60.6029	92	0
1527848242.113481000	60.6033	124	0
1527848242.115984000	60.6058	101	1
1527848242.341389000	60.8312	391	1
1527848242.341456000	60.8313	256	1
1527848242.357273000	60.8471	87	0
1527848242.469802000	60.9597	256	0
1527848242.469805000	60.9597	148	0
1527848242.472999000	60.9629	104	1
1527848242.474253000	60.9641	92	0
1527848242.474255000	60.9641	175	0
1527848242.476987000	60.9668	101	1
1527848242.700274000	61.1901	388	1
1527848242.700339000	61.1902	257	1
1527848242.718244000	61.2081	87	0
1527848243.038816000	61.5287	303	0
1527848243.038820000	61.5287	148	0
1527848243.042038000	61.5319	104	1
1527848243.042897000	61.5328	92	0
1527848243.042900000	61.5328	293	0
1527848243.046021000	61.5359	101	1
1527848243.279983000	61.7698	1284	1
1527848243.280072000	61.7699	256	1
1527848243.298033000	61.7879	87	0
1527848243.416235000	61.9061	280	0
1527848243.416237000	61.9061	148	0
1527848243.419071000	61.9089	104	1
1527848243.419951000	61.9098	92	0
1527848243.420448000	61.9103	247	0
1527848243.423070000	61.9129	101	1
1527848243.880395000	62.3703	389	1
1527848243.880456000	62.3703	256	1
1527848243.896335000	62.3862	87	0
1527848243.903250000	62.3931	87	0
1527848244.024986000	62.5148	265	0
1527848244.025092000	62.515	148	0
1527848244.028147000	62.518	107	1
1527848244.028399000	62.5183	92	0
1527848244.028848000	62.5187	220	0
1527848244.031130000	62.521	101	1
1527848244.514542000	63.0044	389	1
1527848244.514636000	63.0045	256	1
1527848244.531458000	63.0213	87	0
1527848244.674732000	63.1646	256	0
1527848244.674734000	63.1646	148	0
1527848244.677171000	63.167	104	1
1527848244.677955000	63.1678	92	0
1527848244.678032000	63.1679	221	0
1527848244.681175000	63.171	101	1
1527848245.002551000	63.4924	517	1
1527848245.002613000	63.4925	258	1
1527848245.019284000	63.5091	87	0
1527848245.140147000	63.63	232	0
1527848245.140149000	63.63	148	0
1527848245.143201000	63.6331	104	1
1527848245.143586000	63.6334	92	0
1527848245.143589000	63.6335	323	0
1527848245.146195000	63.6361	101	1
1527848245.675591000	64.1655	387	1
1527848245.675656000	64.1655	258	1
1527848245.688866000	64.1787	100	0
1527848245.691229000	64.1811	98	1
1527848245.691647000	64.1815	87	0
1527848245.799243000	64.2891	258	0
1527848245.799337000	64.2892	148	0
1527848245.802178000	64.292	104	1
1527848245.803356000	64.2932	92	0
1527848245.803424000	64.2933	277	0
1527848245.806175000	64.296	101	1
1527848246.085284000	64.5751	393	1
1527848246.085366000	64.5752	271	1
1527848246.100864000	64.5907	87	0
1527848246.116600000	64.6065	87	0
1527848246.408045000	64.8979	259	0
1527848246.408161000	64.898	148	0
1527848246.411281000	64.9011	107	1
1527848246.411946000	64.9018	92	0
1527848246.412039000	64.9019	318	0
1527848246.414269000	64.9041	101	1
1527848246.495866000	64.9857	573	1
1527848246.495927000	64.9858	260	1
1527848246.514953000	65.0048	87	0
1527848246.612536000	65.1024	232	0
1527848246.612644000	65.1025	148	0
1527848246.615224000	65.1051	104	1
1527848246.619316000	65.1092	92	0
1527848246.622213000	65.1121	98	1
1527848246.623201000	65.1131	159	0
1527848246.626258000	65.1161	98	1
1527848246.813867000	65.3037	391	1
1527848246.813965000	65.3038	259	1
1527848246.831059000	65.3209	87	0
1527848246.952277000	65.4421	256	0
1527848246.952280000	65.4421	148	0
1527848246.955254000	65.4451	104	1
1527848246.955529000	65.4454	92	0
1527848246.955606000	65.4455	321	0
1527848246.958240000	65.4481	101	1
1527848247.145490000	65.6354	392	1
1527848247.145550000	65.6354	267	1
1527848247.163781000	65.6536	87	0
1527848247.259303000	65.7492	235	0
1527848247.259306000	65.7492	148	0
1527848247.262336000	65.7522	104	1
1527848247.264564000	65.7544	92	0
1527848247.264566000	65.7544	194	0
1527848247.267318000	65.7572	101	1
1527848247.414485000	65.9043	394	1
1527848247.414581000	65.9044	261	1
1527848247.430264000	65.9201	87	0
1527848247.533276000	66.0231	259	0
1527848247.533279000	66.0231	148	0
1527848247.536345000	66.0262	104	1
1527848247.536933000	66.0268	92	0
1527848247.537001000	66.0269	335	0
1527848247.539335000	66.0292	101	1
1527848247.934807000	66.4247	391	1
1527848247.934871000	66.4247	258	1
1527848247.950967000	66.4408	87	0
1527848248.072119000	66.562	256	0
1527848248.072230000	66.5621	148	0
1527848248.074949000	66.5648	92	0
1527848248.075036000	66.5649	197	0
1527848248.075594000	66.5655	110	1
1527848248.145571000	66.6354	1289	1
1527848248.145630000	66.6355	262	1
1527848248.162278000	66.6521	87	0
1527848248.262966000	66.7528	347	0
1527848248.262969000	66.7528	148	0
1527848248.266390000	66.7563	104	1
1527848248.266964000	66.7568	92	0
1527848248.267051000	66.7569	276	0
1527848248.269397000	66.7593	101	1
1527848248.414720000	66.9046	388	1
1527848248.414784000	66.9046	258	1
1527848248.430368000	66.9202	87	0
1527848248.538995000	67.0289	258	0
1527848248.539109000	67.029	148	0
1527848248.542333000	67.0322	92	0
1527848248.542429000	67.0323	104	1
1527848248.542830000	67.0327	338	0
1527848248.545326000	67.0352	101	1
1527848248.837250000	67.3271	390	1
1527848248.837326000	67.3272	260	1
1527848248.853151000	67.343	87	0
1527848248.976265000	67.4661	233	0
1527848248.976368000	67.4662	148	0
1527848248.979318000	67.4692	92	0
1527848248.979325000	67.4692	138	0
1527848248.979412000	67.4693	104	1
1527848248.982431000	67.4723	101	1
1527848249.286731000	67.7766	516	1
1527848249.286817000	67.7767	262	1
1527848249.303578000	67.7934	87	0
1527848249.409055000	67.8989	329	0
1527848249.409169000	67.899	148	0
1527848249.412414000	67.9023	92	0
1527848249.412506000	67.9024	104	1
1527848249.412888000	67.9027	109	0
1527848249.415441000	67.9053	101	1
1527848249.531348000	68.0212	372	1
1527848249.531449000	68.0213	1412	1
1527848249.531474000	68.0213	1412	1
1527848249.531502000	68.0214	1412	1
1527848249.531534000	68.0214	782	1
1527848249.549008000	68.0389	87	0
1527848249.641547000	68.1314	391	0
1527848249.644460000	68.1343	101	1
1527848249.647422000	68.1373	80	0
1527848249.650453000	68.1403	98	1
1527848249.655872000	68.1457	389	1
1527848249.655958000	68.1458	260	1
1527848249.671715000	68.1616	87	0
1527848249.968965000	68.4588	289	0
1527848249.968967000	68.4588	148	0
1527848249.971491000	68.4614	104	1
1527848249.972635000	68.4625	92	0
1527848249.972637000	68.4625	91	0
1527848249.975472000	68.4653	101	1
1527848250.245785000	68.7356	388	1
1527848250.245848000	68.7357	259	1
1527848250.261581000	68.7514	87	0
1527848250.363696000	68.8536	258	0
1527848250.363699000	68.8536	148	0
1527848250.366506000	68.8564	104	1
1527848250.366709000	68.8566	92	0
1527848250.367229000	68.8571	259	0
1527848250.369512000	68.8594	101	1
1527848250.665923000	69.1558	568	1
1527848250.665991000	69.1559	262	1
1527848250.681761000	69.1716	87	0
1527848250.783139000	69.273	233	0
1527848250.783241000	69.2731	148	0
1527848250.785965000	69.2758	92	0
1527848250.786049000	69.2759	96	0
1527848250.786496000	69.2764	110	1
1527848251.126652000	69.6165	389	1
1527848251.126716000	69.6166	258	1
1527848251.142915000	69.6328	87	0
1527848251.152287000	69.6421	87	0
1527848251.250589000	69.7404	236	0
1527848251.250680000	69.7405	148	0
1527848251.253489000	69.7434	107	1
1527848251.253870000	69.7437	92	0
1527848251.253944000	69.7438	282	0
1527848251.256483000	69.7463	101	1
1527848251.607972000	70.0978	390	1
1527848251.608065000	70.0979	261	1
1527848251.623932000	70.1138	87	0
1527848251.746216000	70.2361	258	0
1527848251.746489000	70.2364	158	0
1527848251.746919000	70.2368	273	0
1527848251.749598000	70.2395	107	1
1527848252.096759000	70.5866	393	1
1527848252.096854000	70.5867	259	1
1527848252.115258000	70.6051	87	0
1527848252.228423000	70.7183	258	0
1527848252.229067000	70.7189	148	0
1527848252.231632000	70.7215	104	1
1527848252.231649000	70.7215	92	0
1527848252.232077000	70.7219	92	0
1527848252.234602000	70.7245	101	1
1527848252.347981000	70.8378	392	1
1527848252.348075000	70.8379	258	1
1527848252.364123000	70.854	87	0
1527848252.490171000	70.98	258	0
1527848252.490173000	70.98	148	0
1527848252.492629000	70.9825	104	1
1527848252.493908000	70.9838	92	0
1527848252.493910000	70.9838	333	0
1527848252.496621000	70.9865	101	1
1527848252.531721000	71.0216	1267	1
1527848252.531827000	71.0217	1412	1
1527848252.531872000	71.0217	1412	1
1527848252.531895000	71.0218	1412	1
1527848252.531918000	71.0218	1412	1
1527848252.531957000	71.0218	1412	1
1527848252.532016000	71.0219	1412	1
1527848252.532069000	71.0219	1412	1
1527848252.532092000	71.022	1412	1
1527848252.532114000	71.022	1412	1
1527848252.532161000	71.022	1412	1
1527848252.532204000	71.0221	1412	1
1527848252.532240000	71.0221	1412	1
1527848252.532267000	71.0221	1412	1
1527848252.532297000	71.0222	144	1
1527848252.547612000	71.0375	87	0
1527848252.550908000	71.0408	87	0
1527848252.676413000	71.1663	375	0
1527848252.679646000	71.1695	104	1
1527848252.681550000	71.1714	80	0
1527848252.684577000	71.1744	98	1
1527848253.204022000	71.6939	393	1
1527848253.204083000	71.6939	261	1
1527848253.220624000	71.7105	87	0
1527848253.359039000	71.8489	399	0
1527848253.359142000	71.849	148	0
1527848253.361809000	71.8517	104	1
1527848253.362763000	71.8526	92	0
1527848253.365677000	71.8555	98	1
1527848253.394278000	71.8841	232	0
1527848253.396680000	71.8865	98	1
1527848253.456790000	71.9467	390	1
1527848253.456881000	71.9467	261	1
1527848253.472872000	71.9627	87	0
1527848253.612993000	72.1029	233	0
1527848253.613106000	72.103	148	0
1527848253.615708000	72.1056	104	1
1527848253.616976000	72.1068	92	0
1527848253.617424000	72.1073	149	0
1527848253.619629000	72.1095	101	1
1527848253.670112000	72.16	521	1
1527848253.670201000	72.1601	260	1
1527848253.686564000	72.1764	87	0
1527848253.796678000	72.2865	303	0
1527848253.796681000	72.2865	148	0
1527848253.799051000	72.2889	92	0
1527848253.799567000	72.2894	283	0
1527848253.799676000	72.2895	107	1
1527848253.802710000	72.2926	98	1
1527848253.907703000	72.3976	389	1
1527848253.907762000	72.3976	261	1
1527848253.924180000	72.414	87	0
1527848254.027147000	72.517	235	0
1527848254.027149000	72.517	148	0
1527848254.029737000	72.5196	104	1
1527848254.030917000	72.5208	92	0
1527848254.031156000	72.521	258	0
1527848254.033705000	72.5236	101	1
1527848254.338051000	72.8279	389	1
1527848254.338116000	72.828	259	1
1527848254.355029000	72.8449	87	0
1527848254.486126000	72.976	256	0
1527848254.486128000	72.976	148	0
1527848254.488746000	72.9786	104	1
1527848254.490678000	72.9805	92	0
1527848254.491136000	72.981	290	0
1527848254.493728000	72.9836	101	1
1527848254.767265000	73.2571	391	1
1527848254.767345000	73.2572	269	1
1527848254.782976000	73.2728	87	0
1527848254.918231000	73.4081	233	0
1527848254.918234000	73.4081	148	0
1527848254.920703000	73.4106	104	1
1527848254.922325000	73.4122	92	0
1527848254.922412000	73.4123	112	0
1527848254.924688000	73.4145	101	1
1527848255.132882000	73.6227	567	1
1527848255.132959000	73.6228	261	1
1527848255.149063000	73.6389	87	0
1527848255.252175000	73.742	291	0
1527848255.252897000	73.7428	148	0
1527848255.254788000	73.7446	104	1
1527848255.255910000	73.7458	92	0
1527848255.256382000	73.7462	170	0
1527848255.258773000	73.7486	101	1
1527848255.571205000	74.0611	389	1
1527848255.571298000	74.0612	258	1
1527848255.587530000	74.0774	87	0
1527848255.689792000	74.1797	258	0
1527848255.690220000	74.1801	148	0
1527848255.692813000	74.1827	104	1
1527848255.693770000	74.1836	92	0
1527848255.694262000	74.1841	224	0
1527848255.696800000	74.1867	101	1
1527848255.830939000	74.3208	389	1
1527848255.831015000	74.3209	259	1
1527848255.847667000	74.3375	87	0
1527848255.956412000	74.4463	233	0
1527848255.956517000	74.4464	148	0
1527848255.958749000	74.4486	104	1
1527848255.960518000	74.4504	92	0
1527848255.960610000	74.4505	337	0
1527848255.963763000	74.4536	101	1
1527848256.162101000	74.652	389	1
1527848256.162196000	74.6521	261	1
1527848256.178792000	74.6687	87	0
1527848256.287125000	74.777	233	0
1527848256.287215000	74.7771	148	0
1527848256.288843000	74.7787	92	0
1527848256.289573000	74.7794	340	0
1527848256.289794000	74.7797	110	1
1527848256.601497000	75.0914	393	1
1527848256.601582000	75.0914	263	1
1527848256.617260000	75.1071	87	0
1527848256.719449000	75.2093	256	0
1527848256.719456000	75.2093	148	0
1527848256.722625000	75.2125	92	0
1527848256.722632000	75.2125	276	0
1527848256.722831000	75.2127	104	1
1527848256.725943000	75.2158	101	1
1527848256.918722000	75.4086	1284	1
1527848256.918806000	75.4087	261	1
1527848256.935543000	75.4254	87	0
1527848257.063677000	75.5535	256	0
1527848257.063679000	75.5535	148	0
1527848257.066893000	75.5568	104	1
1527848257.068581000	75.5584	92	0
1527848257.068990000	75.5589	257	0
1527848257.070881000	75.5607	101	1
1527848257.471058000	75.9609	391	1
1527848257.471124000	75.961	258	1
1527848257.486707000	75.9766	87	0
1527848257.590280000	76.0801	258	0
1527848257.590382000	76.0802	148	0
1527848257.592856000	76.0827	104	1
1527848257.593253000	76.0831	92	0
1527848257.593654000	76.0835	244	0
1527848257.595850000	76.0857	101	1
1527848257.771389000	76.2613	393	1
1527848257.771486000	76.2613	259	1
1527848257.788362000	76.2782	87	0
1527848257.907534000	76.3974	232	0
1527848257.907537000	76.3974	148	0
1527848257.910894000	76.4008	92	0
1527848257.910900000	76.4008	286	0
1527848257.910980000	76.4008	104	1
1527848257.913947000	76.4038	101	1
1527848258.264556000	76.7544	515	1
1527848258.264648000	76.7545	259	1
1527848258.280967000	76.7708	87	0
1527848258.583798000	77.0737	258	0
1527848258.584465000	77.0743	148	0
1527848258.587007000	77.0769	104	1
1527848258.587111000	77.077	92	0
1527848258.587622000	77.0775	224	0
1527848258.589975000	77.0798	101	1
1527848258.902728000	77.3926	393	1
1527848258.902801000	77.3927	261	1
1527848258.919149000	77.409	87	0
1527848259.021361000	77.5112	376	0
1527848259.021454000	77.5113	148	0
1527848259.023945000	77.5138	104	1
1527848259.025574000	77.5154	92	0
1527848259.025972000	77.5158	244	0
1527848259.027935000	77.5178	101	1
1527848259.215307000	77.7052	393	1
1527848259.215399000	77.7053	262	1
1527848259.232038000	77.7219	87	0
1527848259.331681000	77.8215	235	0
1527848259.331786000	77.8216	148	0
1527848259.334956000	77.8248	104	1
1527848259.335505000	77.8254	92	0
1527848259.335592000	77.8255	279	0
1527848259.337949000	77.8278	101	1
1527848259.504991000	77.9949	390	1
1527848259.505052000	77.9949	258	1
1527848259.523383000	78.0132	87	0
1527848259.644599000	78.1345	328	0
1527848259.644602000	78.1345	148	0
1527848259.646988000	78.1368	104	1
1527848259.649006000	78.1389	92	0
1527848259.649264000	78.1391	131	0
1527848259.652011000	78.1419	101	1
1527848261.134929000	79.6248	567	1
1527848261.135006000	79.6249	259	1
1527848261.151697000	79.6416	87	0
1527848261.157461000	79.6473	87	0
1527848261.263702000	79.7536	256	0
1527848261.263823000	79.7537	148	0
1527848261.266685000	79.7565	92	0
1527848261.266781000	79.7566	107	1
1527848261.267267000	79.7571	105	0
1527848261.269721000	79.7596	101	1
1527848261.385047000	79.8749	388	1
1527848261.385112000	79.875	259	1
1527848261.402249000	79.8921	87	0
1527848261.726476000	80.2163	256	0
1527848261.726479000	80.2163	148	0
1527848261.729510000	80.2194	92	0
1527848261.729747000	80.2196	107	1
1527848261.729944000	80.2198	235	0
1527848261.732740000	80.2226	98	1
1527848261.894166000	80.384	389	1
1527848261.894227000	80.3841	261	1
1527848261.910601000	80.4005	87	0
1527848262.017174000	80.507	291	0
1527848262.017177000	80.507	148	0
1527848262.019783000	80.5096	104	1
1527848262.020533000	80.5104	92	0
1527848262.020954000	80.5108	171	0
1527848262.023767000	80.5136	101	1
1527848262.395303000	80.8852	393	1
1527848262.395367000	80.8852	260	1
1527848262.411427000	80.9013	87	0
1527848262.713753000	81.2036	255	0
1527848262.713756000	81.2036	148	0
1527848262.716763000	81.2066	104	1
1527848262.716876000	81.2067	92	0
1527848262.716953000	81.2068	230	0
1527848262.719826000	81.2097	101	1
1527848262.857062000	81.3469	388	1
1527848262.857122000	81.347	258	1
1527848262.872887000	81.3627	87	0
1527848262.974174000	81.464	233	0
1527848262.974278000	81.4641	148	0
1527848262.976813000	81.4667	104	1
1527848262.977879000	81.4677	92	0
1527848262.977967000	81.4678	152	0
1527848262.980730000	81.4706	101	1
1527848263.165180000	81.655	1285	1
1527848263.165271000	81.6551	262	1
1527848263.181257000	81.6711	87	0
1527848263.501972000	81.9918	258	0
1527848263.502091000	81.992	148	0
1527848263.503993000	81.9939	92	0
1527848263.504202000	81.9941	218	0
1527848263.504790000	81.9947	110	1
1527848263.604084000	82.0939	390	1
1527848263.604160000	82.094	261	1
1527848263.620457000	82.1103	87	0
1527848263.720308000	82.2102	232	0
1527848263.720394000	82.2103	148	0
1527848263.722006000	82.2119	92	0
1527848263.722485000	82.2123	303	0
1527848263.723010000	82.2129	110	1
1527848263.993980000	82.4838	388	1
1527848263.994047000	82.4839	262	1
1527848264.010967000	82.5008	87	0
1527848264.112853000	82.6027	255	0
1527848264.112943000	82.6028	148	0
1527848264.115892000	82.6058	104	1
1527848264.116547000	82.6064	92	0
1527848264.116550000	82.6064	296	0
1527848264.118878000	82.6087	101	1
1527848264.474103000	82.964	388	1
1527848264.474198000	82.9641	261	1
1527848264.490280000	82.9801	87	0
1527848264.605134000	83.095	256	0
1527848264.605136000	83.095	148	0
1527848264.607916000	83.0978	104	1
1527848264.608403000	83.0983	92	0
1527848264.610894000	83.1008	98	1
1527848264.640039000	83.1299	114	0
1527848264.642916000	83.1328	98	1
1527848265.134246000	83.6241	517	1
1527848265.134307000	83.6242	262	1
1527848265.152249000	83.6421	87	0
1527848265.454814000	83.9447	258	0
1527848265.454922000	83.9448	148	0
1527848265.457872000	83.9477	92	0
1527848265.457936000	83.9478	104	1
1527848265.457949000	83.9478	155	0
1527848265.460883000	83.9507	101	1
1527848265.523554000	84.0134	392	1
1527848265.523644000	84.0135	259	1
1527848265.539715000	84.0296	87	0
1527848265.654087000	84.1439	232	0
1527848265.654188000	84.144	148	0
1527848265.656917000	84.1468	104	1
1527848265.657253000	84.1471	92	0
1527848265.657628000	84.1475	142	0
1527848265.659904000	84.1498	101	1
1527848265.748181000	84.238	388	1
1527848265.748272000	84.2381	259	1
1527848265.763844000	84.2537	87	0
1527848265.863931000	84.3538	374	0
1527848265.864030000	84.3539	148	0
1527848265.867001000	84.3569	104	1
1527848265.867211000	84.3571	92	0
1527848265.867213000	84.3571	182	0
1527848265.869981000	84.3598	101	1
1527848266.108064000	84.5979	388	1
1527848266.108155000	84.598	260	1
1527848266.124252000	84.6141	87	0
1527848266.230386000	84.7202	235	0
1527848266.230389000	84.7203	148	0
1527848266.232996000	84.7229	104	1
1527848266.233744000	84.7236	92	0
1527848266.233833000	84.7237	209	0
1527848266.236994000	84.7269	101	1
1527848266.548389000	85.0382	567	1
1527848266.548480000	85.0383	259	1
1527848266.565119000	85.055	87	0
1527848266.666700000	85.1566	326	0
1527848266.666703000	85.1566	148	0
1527848266.669405000	85.1593	92	0
1527848266.669942000	85.1598	177	0
1527848266.670007000	85.1599	107	1
1527848266.672983000	85.1628	98	1
1527848266.838304000	85.3282	388	1
1527848266.838363000	85.3282	259	1
1527848266.855002000	85.3449	87	0
1527848266.955956000	85.4458	233	0
1527848266.956055000	85.4459	148	0
1527848266.958990000	85.4489	104	1
1527848266.959357000	85.4492	92	0
1527848266.959359000	85.4492	106	0
1527848266.961985000	85.4518	101	1
1527848267.199312000	85.6892	393	1
1527848267.199374000	85.6892	261	1
1527848267.215859000	85.7057	87	0
1527848267.312250000	85.8021	233	0
1527848267.312252000	85.8021	148	0
1527848267.315024000	85.8049	104	1
1527848267.315931000	85.8058	92	0
1527848267.316411000	85.8063	309	0
1527848267.319028000	85.8089	101	1
1527848267.618437000	86.1083	392	1
1527848267.618498000	86.1084	258	1
1527848267.634218000	86.1241	87	0
1527848267.738142000	86.228	259	0
1527848267.738258000	86.2281	148	0
1527848267.741043000	86.2309	104	1
1527848267.743765000	86.2336	92	0
1527848267.743864000	86.2337	201	0
1527848267.746059000	86.2359	101	1
1527848267.848337000	86.3382	391	1
1527848267.848404000	86.3383	259	1
1527848267.864857000	86.3547	87	0
1527848267.970858000	86.4607	291	0
1527848267.970861000	86.4607	148	0
1527848267.974075000	86.4639	104	1
1527848267.974592000	86.4645	92	0
1527848267.974594000	86.4645	270	0
1527848267.977063000	86.4669	101	1
1527848268.238556000	86.7284	1285	1
1527848268.238650000	86.7285	259	1
1527848268.255360000	86.7452	87	0
1527848268.353998000	86.8439	256	0
1527848268.354104000	86.844	148	0
1527848268.357111000	86.847	104	1
1527848268.357683000	86.8475	92	0
1527848268.358337000	86.8482	204	0
1527848268.360078000	86.8499	101	1
1527848268.458445000	86.9483	389	1
1527848268.458507000	86.9484	261	1
1527848268.473932000	86.9638	87	0
1527848268.575981000	87.0658	233	0
1527848268.576066000	87.0659	148	0
1527848268.579147000	87.069	104	1
1527848268.579505000	87.0694	92	0
1527848268.579927000	87.0698	192	0
1527848268.582136000	87.072	101	1
1527848268.815489000	87.3054	392	1
1527848268.815578000	87.3054	260	1
1527848268.831146000	87.321	87	0
1527848268.935539000	87.4254	235	0
1527848268.935654000	87.4255	148	0
1527848268.938178000	87.428	104	1
1527848268.939704000	87.4296	92	0
1527848268.939705000	87.4296	279	0
1527848268.942159000	87.432	101	1
1527848269.101236000	87.5911	518	1
1527848269.101303000	87.5912	260	1
1527848269.117721000	87.6076	87	0
1527848269.222888000	87.7127	233	0
1527848269.222891000	87.7128	148	0
1527848269.225949000	87.7158	92	0
1527848269.226035000	87.7159	333	0
1527848269.226221000	87.7161	110	1
1527848270.600732000	89.0906	389	1
1527848270.600799000	89.0907	258	1
1527848270.616504000	89.1064	87	0
1527848270.886828000	89.3767	279	0
1527848270.886831000	89.3767	148	0
1527848270.889275000	89.3791	104	1
1527848270.891343000	89.3812	92	0
1527848270.891956000	89.3818	294	0
1527848270.894254000	89.3841	101	1
1527848270.930341000	89.4202	389	1
1527848270.930433000	89.4203	258	1
1527848270.946650000	89.4365	87	0
1527848271.076859000	89.5667	233	0
1527848271.076862000	89.5667	148	0
1527848271.079280000	89.5691	104	1
1527848271.080052000	89.5699	92	0
1527848271.080572000	89.5704	336	0
1527848271.083267000	89.5731	101	1
1527848271.382091000	89.872	392	1
1527848271.382193000	89.8721	259	1
1527848271.398919000	89.8888	87	0
1527848271.501566000	89.9914	256	0
1527848271.501569000	89.9914	148	0
1527848271.504395000	89.9943	104	1
1527848271.505274000	89.9951	92	0
1527848271.505353000	89.9952	87	0
1527848271.508328000	89.9982	101	1
1527848271.594679000	90.0845	567	1
1527848271.594741000	90.0846	261	1
1527848271.610637000	90.1005	87	0
1527848271.713886000	90.2037	236	0
1527848271.713889000	90.2037	148	0
1527848271.717320000	90.2072	104	1
1527848271.717947000	90.2078	92	0
1527848271.718354000	90.2082	168	0
1527848271.720312000	90.2102	101	1
1527848271.871593000	90.3615	390	1
1527848271.871654000	90.3615	261	1
1527848271.888446000	90.3783	87	0
1527848271.989454000	90.4793	374	0
1527848271.989542000	90.4794	148	0
1527848271.992234000	90.4821	104	1
1527848271.993180000	90.483	92	0
1527848271.993257000	90.4831	217	0
1527848271.996244000	90.4861	101	1
1527848272.331672000	90.8215	393	1
1527848272.331731000	90.8216	263	1
1527848272.348854000	90.8387	87	0
1527848272.449461000	90.9393	256	0
1527848272.449568000	90.9394	148	0
1527848272.452307000	90.9422	104	1
1527848272.453336000	90.9432	92	0
1527848272.453421000	90.9433	258	0
1527848272.456289000	90.9462	101	1
1527848272.652643000	91.1425	389	1
1527848272.652732000	91.1426	259	1
1527848272.668698000	91.1586	87	0
1527848272.797823000	91.2877	303	0
1527848272.797825000	91.2877	148	0
1527848272.798683000	91.2885	92	0
1527848272.798758000	91.2886	310	0
1527848272.800294000	91.2902	110	1
1527848273.152570000	91.6424	389	1
1527848273.152658000	91.6425	260	1
1527848273.168288000	91.6581	87	0
1527848273.271284000	91.7611	232	0
1527848273.271287000	91.7611	148	0
1527848273.274402000	91.7643	104	1
1527848273.274474000	91.7643	92	0
1527848273.274572000	91.7644	201	0
1527848273.277403000	91.7673	101	1
1527848273.692795000	92.1827	388	1
1527848273.692856000	92.1827	263	1
1527848273.709149000	92.199	87	0
1527848273.822818000	92.3127	256	0
1527848273.823093000	92.313	148	0
1527848273.825364000	92.3152	104	1
1527848273.826021000	92.3159	92	0
1527848273.826105000	92.316	176	0
1527848273.828354000	92.3182	101	1
1527848273.902691000	92.3926	1285	1
1527848273.902776000	92.3926	259	1
1527848273.918774000	92.4086	87	0
1527848274.029281000	92.5191	235	0
1527848274.029598000	92.5195	148	0
1527848274.032357000	92.5222	104	1
1527848274.033871000	92.5237	92	0
1527848274.033946000	92.5238	231	0
1527848274.036349000	92.5262	101	1
1527848274.152840000	92.6427	393	1
1527848274.152918000	92.6428	262	1
1527848274.169546000	92.6594	87	0
1527848274.292832000	92.7827	289	0
1527848274.292834000	92.7827	148	0
1527848274.295467000	92.7853	104	1
1527848274.296106000	92.786	92	0
1527848274.296465000	92.7863	171	0
1527848274.298447000	92.7883	101	1
1527848274.423737000	92.9136	392	1
1527848274.423833000	92.9137	260	1
1527848274.440447000	92.9303	87	0
1527848274.545568000	93.0354	258	0
1527848274.545570000	93.0354	148	0
1527848274.548434000	93.0383	92	0
1527848274.548508000	93.0384	104	1
1527848274.548529000	93.0384	340	0
1527848274.551479000	93.0413	101	1
1527848274.881881000	93.3717	518	1
1527848274.881956000	93.3718	263	1
1527848274.897495000	93.3874	87	0
1527848275.008576000	93.4984	233	0
1527848275.008679000	93.4985	148	0
1527848275.011412000	93.5013	104	1
1527848275.012209000	93.5021	92	0
1527848275.012279000	93.5021	320	0
1527848275.014397000	93.5043	101	1
1527848275.333748000	93.8236	389	1
1527848275.333820000	93.8237	260	1
1527848275.349491000	93.8394	87	0
1527848275.450341000	93.9402	256	0
1527848275.450344000	93.9402	148	0
1527848275.453524000	93.9434	104	1
1527848275.454132000	93.944	92	0
1527848275.454134000	93.944	271	0
1527848275.456533000	93.9464	101	1
1527848277.344579000	95.8344	392	1
1527848277.344670000	95.8345	261	1
1527848277.361068000	95.8509	87	0
1527848277.466456000	95.9563	255	0
1527848277.466459000	95.9563	148	0
1527848277.469244000	95.9591	104	1
1527848277.470228000	95.9601	92	0
1527848277.470324000	95.9602	182	0
1527848277.473225000	95.9631	101	1
1527848277.554359000	96.0442	568	1
1527848277.554423000	96.0443	259	1
1527848277.570353000	96.0602	87	0
1527848277.680861000	96.1707	258	0
1527848277.680864000	96.1707	148	0
1527848277.684251000	96.1741	104	1
1527848277.685341000	96.1752	92	0
1527848277.685427000	96.1753	316	0
1527848277.688179000	96.178	101	1
1527848278.274550000	96.7644	392	1
1527848278.274640000	96.7645	258	1
1527848278.291678000	96.7815	87	0
1527848278.397254000	96.8871	258	0
1527848278.397257000	96.8871	148	0
1527848278.400312000	96.8902	104	1
1527848278.402210000	96.8921	92	0
1527848278.402212000	96.8921	245	0
1527848278.405248000	96.8951	101	1
1527848278.544499000	97.0344	390	1
1527848278.544593000	97.0345	261	1
1527848278.560723000	97.0506	87	0
1527848278.665855000	97.1557	233	0
1527848278.665934000	97.1558	148	0
1527848278.668320000	97.1582	104	1
1527848278.669967000	97.1598	92	0
1527848278.670470000	97.1603	256	0
1527848278.672368000	97.1622	101	1
1527848281.403441000	99.8933	388	1
1527848281.403514000	99.8934	260	1
1527848281.419271000	99.9091	87	0
1527848281.725640000	100.216	255	0
1527848281.725642000	100.216	148	0
1527848281.728690000	100.219	104	1
1527848281.729342000	100.219	92	0
1527848281.729701000	100.22	86	0
1527848281.731660000	100.222	101	1
1527848281.834754000	100.325	388	1
1527848281.834834000	100.325	258	1
1527848281.851970000	100.342	87	0
1527848281.971823000	100.462	376	0
1527848281.971935000	100.462	148	0
1527848281.974689000	100.465	104	1
1527848281.976047000	100.466	92	0
1527848281.976585000	100.466	306	0
1527848281.978672000	100.469	101	1
1527848282.467100000	100.957	394	1
1527848282.467160000	100.957	264	1
1527848282.482813000	100.973	87	0
1527848282.585568000	101.075	256	0
1527848282.585571000	101.075	148	0
1527848282.588737000	101.079	104	1
1527848282.589322000	101.079	92	0
1527848282.589324000	101.079	213	0
1527848282.591706000	101.082	101	1
1527848282.698095000	101.188	1285	1
1527848282.698164000	101.188	259	1
1527848282.712340000	101.202	100	0
1527848282.714708000	101.205	98	1
1527848282.816698000	101.307	303	0
1527848282.816702000	101.307	148	0
1527848282.819738000	101.31	101	1
1527848282.820416000	101.31	92	0
1527848282.820815000	101.311	181	0
1527848282.822740000	101.313	101	1
1527848282.987097000	101.477	388	1
1527848282.987187000	101.477	261	1
1527848283.003955000	101.494	87	0
1527848283.105622000	101.595	236	0
1527848283.105624000	101.595	148	0
1527848283.108740000	101.599	104	1
1527848283.109986000	101.6	92	0
1527848283.110078000	101.6	141	0
1527848283.112734000	101.603	101	1
1527848283.427115000	101.917	395	1
[truncated: 273 more rows]
