# Supplementary material for: Method for multi-task learning fusion network traffic classification to address small sample labels
Source: Sci Rep. 2024 Jan 30;14:2518. doi: 10.1038/s41598-024-51933-8 (PMC10827795; doi:10.1038/s41598-024-51933-8)
Supplement: Supplementary file 2 — Supplementary Information 2. [file 41598_2024_51933_MOESM2_ESM.zip › QUIC Dataset/QUIC Dataset/pretraining/Google Doc/GoogleDoc-1084.txt]

1527863848.595485000	0	297	1
1527863848.611625000	0.01614	87	0
1527863849.012259000	0.416774	326	0
1527863849.012485000	0.417	1412	0
1527863849.012664000	0.417179	1412	0
1527863849.012859000	0.417374	1412	0
1527863849.013022000	0.417537	180	0
1527863849.013243000	0.417758	1412	0
1527863849.013430000	0.417945	1412	0
1527863849.013628000	0.418143	1412	0
1527863849.013874000	0.418389	188	0
1527863849.014084000	0.418599	1412	0
1527863849.014205000	0.41872	130	1
1527863849.014266000	0.418781	1412	0
1527863849.014530000	0.419045	1288	0
1527863849.014697000	0.419212	1412	0
1527863849.014898000	0.419413	1412	0
1527863849.015095000	0.41961	1412	0
1527863849.015241000	0.419756	188	0
1527863849.015464000	0.419979	1199	0
1527863849.016823000	0.421338	118	1
1527863849.047556000	0.452071	1412	0
1527863849.047729000	0.452244	1412	0
1527863849.047911000	0.452426	1412	0
1527863849.048076000	0.452591	198	0
1527863849.048304000	0.452819	1238	0
1527863849.049322000	0.453837	1412	0
1527863849.049468000	0.453983	255	0
1527863849.050820000	0.455335	118	1
1527863849.051032000	0.455547	1412	0
1527863849.051153000	0.455668	802	0
1527863849.052299000	0.456814	1412	0
1527863849.052460000	0.456975	1000	0
1527863849.053824000	0.458339	109	1
1527863849.054915000	0.45943	1412	0
1527863849.055209000	0.459724	1412	0
1527863849.055651000	0.460166	1412	0
1527863849.055740000	0.460255	188	0
1527863849.055969000	0.460484	1412	0
1527863849.056156000	0.460671	167	0
1527863849.057822000	0.462337	115	1
1527863849.057962000	0.462477	1412	0
1527863849.058373000	0.462888	1412	0
1527863849.058574000	0.463089	1412	0
1527863849.058734000	0.463249	188	0
1527863849.058974000	0.463489	1412	0
1527863849.059116000	0.463631	154	0
1527863849.060509000	0.465024	1412	0
1527863849.060737000	0.465252	118	1
1527863849.061438000	0.465953	1412	0
1527863849.061763000	0.466278	1412	0
1527863849.061853000	0.466368	188	0
1527863849.062086000	0.466601	792	0
1527863849.062292000	0.466807	1412	0
1527863849.062611000	0.467126	1412	0
1527863849.062875000	0.46739	1412	0
1527863849.063031000	0.467546	188	0
1527863849.063240000	0.467755	675	0
1527863849.063416000	0.467931	323	0
1527863849.063548000	0.468063	127	1
1527863849.817487000	1.222	356	1
1527863849.817582000	1.2221	1412	1
1527863849.817619000	1.22213	918	1
1527863849.821289000	1.2258	219	1
1527863849.855487000	1.26	356	1
1527863849.871185000	1.2757	87	0
1527863849.871358000	1.27587	87	0
1527863849.871549000	1.27606	87	0
1527863849.872562000	1.27708	87	0
1527863850.019936000	1.42445	324	0
1527863850.026951000	1.43147	112	1
1527863850.075944000	1.48046	1412	0
1527863850.076124000	1.48064	1412	0
1527863850.076471000	1.48099	1412	0
1527863850.076636000	1.48115	186	0
1527863850.076859000	1.48137	1412	0
1527863850.077116000	1.48163	1412	0
1527863850.077301000	1.48182	1075	0
1527863850.077471000	1.48199	271	0
1527863850.080529000	1.48504	121	1
1527863850.113912000	1.51843	216	1
1527863850.129166000	1.53368	87	0
1527863850.370558000	1.77507	376	0
1527863850.373236000	1.77775	80	0
1527863850.377952000	1.78247	106	1
1527863850.537524000	1.94204	572	1
1527863850.539082000	1.9436	743	1
1527863850.554686000	1.9592	87	0
1527863850.557979000	1.96249	87	0
1527863850.670852000	2.07537	447	0
1527863850.671053000	2.07557	1116	0
1527863850.673868000	2.07838	92	0
1527863850.673883000	2.0784	109	1
1527863850.674711000	2.07923	327	0
1527863850.676951000	2.08147	103	1
1527863850.695553000	2.10007	395	1
1527863850.712412000	2.11693	87	0
1527863850.716091000	2.12061	498	0
1527863850.716265000	2.12078	80	0
1527863850.718859000	2.12337	106	1
1527863850.731605000	2.13612	255	0
1527863850.731791000	2.13631	625	0
1527863850.734860000	2.13937	103	1
1527863850.739063000	2.14358	500	0
1527863850.739264000	2.14378	962	0
1527863850.739439000	2.14395	280	0
1527863850.741931000	2.14645	106	1
1527863850.742306000	2.14682	102	1
1527863850.758550000	2.16306	87	0
1527863850.914706000	2.31922	244	1
1527863850.914795000	2.31931	145	1
1527863850.930818000	2.33533	87	0
1527863850.966480000	2.371	263	1
1527863850.966560000	2.37107	191	1
1527863850.982728000	2.38724	87	0
1527863850.988625000	2.39314	1412	0
1527863850.988832000	2.39335	1412	0
1527863850.989722000	2.39424	1412	0
1527863850.989891000	2.39441	672	0
1527863850.990062000	2.39458	92	0
1527863850.990261000	2.39478	302	0
1527863850.991897000	2.39641	118	1
1527863851.086266000	2.49078	592	0
1527863851.086427000	2.49094	92	0
1527863851.086628000	2.49114	238	0
1527863851.088878000	2.49339	106	1
1527863851.876802000	3.28132	1116	1
1527863851.893389000	3.2979	87	0
1527863851.973775000	3.37829	522	0
1527863851.973999000	3.37851	1412	0
1527863851.974179000	3.37869	995	0
1527863851.975313000	3.37983	92	0
1527863851.975724000	3.38024	273	0
1527863851.977237000	3.38175	115	1
1527863852.056836000	3.46135	232	1
1527863852.084722000	3.48924	87	0
1527863852.156770000	3.56129	1268	1
1527863852.174068000	3.57858	87	0
1527863852.260981000	3.6655	272	1
1527863852.276808000	3.68132	87	0
1527863852.431488000	3.836	232	0
1527863852.431707000	3.83622	1412	0
1527863852.431888000	3.8364	996	0
1527863852.433956000	3.83847	109	1
1527863852.435288000	3.8398	92	0
1527863852.435666000	3.84018	268	0
1527863852.437950000	3.84246	103	1
1527863852.481021000	3.88554	1390	1
1527863852.497403000	3.90192	87	0
1527863852.524636000	3.92915	1412	0
1527863852.524812000	3.92933	1412	0
1527863852.525128000	3.92964	1412	0
1527863852.525299000	3.92981	560	0
1527863852.525482000	3.93	387	0
1527863852.527969000	3.93248	115	1
1527863852.647831000	4.05235	233	0
1527863852.648403000	4.05292	1412	0
1527863852.648582000	4.0531	999	0
1527863852.651009000	4.05552	106	1
1527863852.651026000	4.05554	92	0
1527863852.651215000	4.05573	183	0
1527863852.653977000	4.05849	103	1
1527863852.671449000	4.07596	252	0
1527863852.671970000	4.07648	973	0
1527863852.673976000	4.07849	103	1
1527863853.015838000	4.42035	370	1
1527863853.015937000	4.42045	1412	1
1527863853.015964000	4.42048	1412	1
1527863853.016005000	4.42052	1412	1
1527863853.016060000	4.42058	1412	1
1527863853.016085000	4.4206	1412	1
1527863853.016127000	4.42064	1412	1
1527863853.016162000	4.42068	1412	1
1527863853.016200000	4.42072	1412	1
1527863853.016241000	4.42076	1412	1
1527863853.016274000	4.42079	1412	1
1527863853.016313000	4.42083	1412	1
1527863853.016353000	4.42087	1412	1
1527863853.016388000	4.4209	1294	1
1527863853.031909000	4.43642	100	0
1527863853.035026000	4.43954	100	1
1527863853.037205000	4.44172	87	0
1527863853.467965000	4.87248	1352	1
1527863853.486979000	4.89149	87	0
1527863853.515919000	4.92043	396	0
1527863853.518799000	4.92331	80	0
1527863853.519312000	4.92383	109	1
1527863853.621242000	5.02576	379	0
1527863853.621418000	5.02593	325	0
1527863853.632267000	5.03678	103	1
1527863854.331366000	5.73588	333	1
1527863854.331459000	5.73597	1412	1
1527863854.331497000	5.73601	991	1
1527863854.333528000	5.73804	166	1
1527863854.348086000	5.7526	87	0
1527863854.353416000	5.75793	87	0
1527863854.783960000	6.18848	556	0
1527863854.784078000	6.18859	303	0
1527863854.784269000	6.18878	148	0
1527863854.785924000	6.19044	129	1
1527863854.788049000	6.19256	252	1
1527863854.798981000	6.2035	374	0
1527863854.801293000	6.20581	90	0
1527863854.802059000	6.20657	103	1
1527863854.804420000	6.20894	87	0
1527863855.354362000	6.75888	940	0
1527863855.354533000	6.75905	1412	0
1527863855.354687000	6.7592	1412	0
1527863855.354870000	6.75939	1412	0
1527863855.355033000	6.75955	180	0
1527863855.355243000	6.75976	1412	0
1527863855.355445000	6.75996	1352	0
1527863855.355628000	6.76014	1412	0
1527863855.355825000	6.76034	1412	0
1527863855.356016000	6.76053	1412	0
1527863855.356178000	6.76069	188	0
1527863855.356301000	6.76082	130	1
1527863855.356419000	6.76093	1223	0
1527863855.357424000	6.76194	1412	0
1527863855.357674000	6.76219	1412	0
1527863855.357993000	6.76251	1412	0
1527863855.358155000	6.76267	188	0
1527863855.358338000	6.76285	84	0
1527863855.359097000	6.76361	118	1
1527863855.395196000	6.79971	1412	0
1527863855.395361000	6.79988	753	0
1527863855.395574000	6.80009	1412	0
1527863855.395767000	6.80028	1412	0
1527863855.395958000	6.80047	1412	0
1527863855.396119000	6.80063	180	0
1527863855.396326000	6.80084	799	0
1527863855.396530000	6.80104	1412	0
1527863855.396724000	6.80124	1412	0
1527863855.396916000	6.80143	1412	0
1527863855.397075000	6.80159	180	0
1527863855.397285000	6.8018	982	0
1527863855.398717000	6.80323	1412	0
1527863855.399013000	6.80353	1412	0
1527863855.399331000	6.80385	1412	0
1527863855.399489000	6.804	188	0
1527863855.399714000	6.80423	1412	0
1527863855.399876000	6.80439	180	0
1527863855.402115000	6.80663	1412	0
1527863855.402411000	6.80693	1412	0
1527863855.402795000	6.80731	1412	0
1527863855.402956000	6.80747	188	0
1527863855.403188000	6.8077	1199	0
1527863855.404899000	6.80941	127	1
1527863855.405095000	6.80961	127	1
1527863855.405931000	6.81045	1412	0
1527863855.406184000	6.8107	1412	0
1527863855.406506000	6.81102	1412	0
1527863855.406668000	6.81118	188	0
1527863855.406943000	6.81146	963	0
1527863855.407146000	6.81166	1412	0
1527863855.407342000	6.81186	1308	0
1527863855.407422000	6.81194	127	1
1527863855.407533000	6.81205	750	0
1527863855.408773000	6.81329	1412	0
1527863855.409794000	6.81431	1323	0
1527863855.410224000	6.81474	106	1
1527863855.410817000	6.81533	1412	0
1527863855.411087000	6.8156	1412	0
1527863855.411255000	6.81577	341	0
1527863855.411434000	6.81595	92	0
1527863855.411699000	6.81621	283	0
1527863855.413075000	6.81759	112	1
1527863856.647778000	8.05229	319	1
1527863856.647869000	8.05238	145	1
1527863856.664681000	8.0692	87	0
1527863856.717138000	8.12165	1412	0
1527863856.717312000	8.12183	1412	0
1527863856.717673000	8.12219	1412	0
1527863856.717848000	8.12236	622	0
1527863856.718028000	8.12254	248	0
1527863856.720175000	8.12469	115	1
1527863857.907245000	9.31176	1350	1
1527863857.907323000	9.31184	295	1
1527863857.907823000	9.31234	315	1
1527863857.907863000	9.31238	1412	1
1527863857.907900000	9.31242	1412	1
1527863857.907951000	9.31247	992	1
1527863857.924550000	9.32907	87	0
1527863857.947709000	9.35222	382	1
1527863857.963807000	9.36832	87	0
1527863858.024266000	9.42878	301	0
1527863858.024469000	9.42898	1400	0
1527863858.024642000	9.42916	513	0
1527863858.026058000	9.43057	592	0
1527863858.026625000	9.43114	635	0
1527863858.027832000	9.43235	115	1
1527863858.028002000	9.43252	467	0
1527863858.029641000	9.43416	697	0
1527863858.030207000	9.43472	106	1
1527863858.030352000	9.43487	484	0
1527863858.031008000	9.43552	835	0
1527863858.031920000	9.43643	649	0
1527863858.033209000	9.43772	106	1
1527863858.033289000	9.4378	519	0
1527863858.034277000	9.43879	439	0
1527863858.035651000	9.44017	701	0
1527863858.036192000	9.44071	616	0
1527863858.036235000	9.44075	106	1
1527863858.037459000	9.44197	558	0
1527863858.038368000	9.44288	654	0
1527863858.039205000	9.44372	106	1
1527863858.039312000	9.44383	583	0
1527863858.039924000	9.44444	689	0
1527863858.042234000	9.44675	103	1
1527863858.044985000	9.4495	102	0
1527863858.047233000	9.45175	100	1
1527863858.065997000	9.47051	326	0
1527863858.069229000	9.47374	100	1
1527863858.270973000	9.67549	423	0
1527863858.273244000	9.67776	100	1
1527863858.274496000	9.67901	80	0
1527863858.277438000	9.68195	100	1
1527863858.305885000	9.7104	335	0
1527863858.306051000	9.71057	103	0
1527863858.308250000	9.71276	140	0
1527863858.309228000	9.71374	106	1
1527863858.863022000	10.2675	488	1
1527863858.863098000	10.2676	95	1
1527863858.880888000	10.2854	87	0
1527863858.969013000	10.3735	265	0
1527863858.969243000	10.3738	367	0
1527863858.971167000	10.3757	254	0
1527863858.972284000	10.3768	109	1
1527863859.520468000	10.925	397	1
1527863859.520540000	10.9251	110	1
1527863859.537848000	10.9424	87	0
1527863859.624999000	11.0295	303	1
1527863859.627861000	11.0324	476	1
1527863859.627945000	11.0325	88	1
1527863859.642829000	11.0473	87	0
1527863859.879761000	11.2843	258	0
1527863859.879939000	11.2845	151	0
1527863859.882083000	11.2866	92	0
1527863859.882322000	11.2868	112	1
1527863859.882538000	11.2871	208	0
1527863859.885336000	11.2899	100	1
1527863860.014575000	11.4191	268	0
1527863860.014751000	11.4193	140	0
1527863860.015676000	11.4202	92	0
1527863860.016159000	11.4207	227	0
1527863860.033768000	11.4383	265	0
1527863860.033936000	11.4385	103	0
1527863860.036662000	11.4412	92	0
1527863860.036850000	11.4414	188	0
1527863860.042404000	11.4469	109	1
1527863860.047749000	11.4523	109	1
1527863860.048137000	11.4527	392	1
1527863860.048198000	11.4527	257	1
1527863860.063940000	11.4685	87	0
1527863860.703921000	12.1084	421	1
1527863860.704029000	12.1085	1412	1
1527863860.704067000	12.1086	1412	1
1527863860.704097000	12.1086	1412	1
1527863860.704149000	12.1087	1412	1
1527863860.704170000	12.1087	1412	1
1527863860.704209000	12.1087	1412	1
1527863860.704255000	12.1088	1412	1
1527863860.704292000	12.1088	1412	1
1527863860.704328000	12.1088	1412	1
1527863860.704391000	12.1089	1412	1
1527863860.704415000	12.1089	1412	1
1527863860.704452000	12.109	1412	1
1527863860.704480000	12.109	1412	1
1527863860.704519000	12.109	1412	1
1527863860.704553000	12.1091	1412	1
1527863860.704594000	12.1091	1412	1
1527863860.704643000	12.1092	1412	1
1527863860.704667000	12.1092	1412	1
1527863860.706453000	12.111	1412	1
1527863860.706495000	12.111	1412	1
1527863860.706557000	12.1111	1412	1
1527863860.706594000	12.1111	1412	1
1527863860.706648000	12.1112	1412	1
1527863860.706676000	12.1112	1412	1
1527863860.706722000	12.1112	1412	1
1527863860.706745000	12.1113	1412	1
1527863860.706781000	12.1113	1412	1
1527863860.706810000	12.1113	1412	1
1527863860.706845000	12.1114	1412	1
1527863860.706874000	12.1114	1412	1
1527863860.706925000	12.1114	1412	1
1527863860.706961000	12.1115	1412	1
1527863860.706993000	12.1115	1412	1
1527863860.707029000	12.1115	803	1
1527863860.721110000	12.1256	87	0
1527863860.723059000	12.1276	87	0
1527863860.727300000	12.1318	87	0
1527863860.731819000	12.1363	87	0
1527863860.996880000	12.4014	326	0
1527863860.997006000	12.4015	146	0
1527863860.999464000	12.404	118	1
1527863861.000382000	12.4049	92	0
1527863861.000598000	12.4051	320	0
1527863861.003389000	12.4079	103	1
1527863861.037315000	12.4418	360	1
1527863861.038385000	12.4429	295	1
1527863861.052988000	12.4575	87	0
1527863861.079640000	12.4842	377	1
1527863861.096025000	12.5005	87	0
1527863861.126650000	12.5312	343	1
1527863861.126724000	12.5312	266	1
1527863861.137356000	12.5419	376	0
1527863861.140398000	12.5449	100	1
1527863861.142032000	12.5465	90	0
1527863861.144413000	12.5489	100	1
1527863861.244956000	12.6495	1412	1
1527863861.245040000	12.6496	115	1
1527863861.247262000	12.6518	245	0
1527863861.247417000	12.6519	146	0
1527863861.250271000	12.6548	92	0
1527863861.250348000	12.6549	319	0
1527863861.250454000	12.655	106	1
1527863861.253432000	12.6579	100	1
1527863861.265026000	12.6695	87	0
1527863861.301471000	12.706	567	0
1527863861.301654000	12.7062	801	0
1527863861.302930000	12.7074	92	0
1527863861.303127000	12.7076	272	0
1527863861.304448000	12.709	112	1
1527863861.399826000	12.8043	302	0
1527863861.400010000	12.8045	118	0
1527863861.400972000	12.8055	282	0
1527863861.401157000	12.8057	279	0
1527863861.401829000	12.8063	92	0
1527863861.402269000	12.8068	136	0
1527863861.402623000	12.8071	115	1
1527863861.403119000	12.8076	92	0
1527863861.403319000	12.8078	195	0
1527863861.405407000	12.8099	103	1
1527863861.423385000	12.8279	1220	1
1527863861.423454000	12.828	256	1
1527863861.440840000	12.8454	87	0
1527863861.476543000	12.8811	776	0
1527863861.476714000	12.8812	337	0
1527863861.479449000	12.884	106	1
1527863861.489887000	12.8944	476	1
1527863861.516171000	12.9207	87	0
1527863861.591063000	12.9956	259	0
1527863861.591168000	12.9957	146	0
1527863861.594459000	12.999	106	1
1527863861.594511000	12.999	92	0
1527863861.594716000	12.9992	144	0
1527863861.597451000	13.002	103	1
1527863861.643896000	13.0484	573	0
1527863861.646468000	13.051	100	1
1527863861.734742000	13.1393	454	1
1527863861.734807000	13.1393	254	1
1527863861.751891000	13.1564	87	0
1527863861.842862000	13.2474	265	0
1527863861.842966000	13.2475	146	0
1527863861.845466000	13.25	106	1
1527863861.846148000	13.2507	92	0
1527863861.846446000	13.251	101	0
1527863861.848454000	13.253	103	1
1527863862.175066000	13.5796	388	1
1527863862.175148000	13.5797	256	1
1527863862.191437000	13.596	87	0
1527863862.342746000	13.7473	326	0
1527863862.344616000	13.7491	313	0
1527863862.345480000	13.75	106	1
1527863862.413665000	13.8182	392	1
1527863862.413729000	13.8182	257	1
1527863862.430423000	13.8349	87	0
1527863862.789246000	14.1938	235	0
1527863862.789362000	14.1939	146	0
1527863862.791982000	14.1965	92	0
1527863862.792176000	14.1967	91	0
1527863862.792591000	14.1971	112	1
1527863862.923778000	14.3283	391	1
1527863862.923869000	14.3284	259	1
1527863862.939697000	14.3442	87	0
1527863863.034745000	14.4393	256	0
1527863863.034845000	14.4394	146	0
1527863863.037554000	14.4421	106	1
1527863863.038506000	14.443	92	0
1527863863.038972000	14.4435	127	0
1527863863.041539000	14.4461	103	1
1527863863.173948000	14.5785	387	1
1527863863.174009000	14.5785	257	1
1527863863.190898000	14.5954	87	0
1527863863.691261000	15.0958	235	0
1527863863.691375000	15.0959	146	0
1527863863.693633000	15.0981	92	0
1527863863.694426000	15.0989	190	0
1527863863.694655000	15.0992	112	1
1527863863.798213000	15.2027	388	1
1527863863.798310000	15.2028	259	1
1527863863.814909000	15.2194	87	0
1527863864.210409000	15.6149	258	0
1527863864.210518000	15.615	148	0
1527863864.212364000	15.6169	92	0
1527863864.212689000	15.6172	283	0
1527863864.213584000	15.6181	112	1
1527863864.281312000	15.6858	392	1
1527863864.281378000	15.6859	258	1
1527863864.311597000	15.7161	392	1
1527863864.317913000	15.7224	87	0
1527863864.327729000	15.7322	87	0
1527863864.450375000	15.8549	235	0
1527863864.450857000	15.8554	148	0
1527863864.453110000	15.8576	92	0
1527863864.453291000	15.8578	183	0
1527863864.453707000	15.8582	115	1
1527863864.583229000	15.9877	432	1
1527863864.583319000	15.9878	257	1
1527863864.600183000	16.0047	87	0
1527863864.955841000	16.3604	258	0
1527863864.955948000	16.3605	148	0
1527863864.958726000	16.3632	106	1
1527863864.959268000	16.3638	92	0
1527863864.959392000	16.3639	124	0
1527863864.961628000	16.3661	103	1
1527863864.974728000	16.3792	388	1
1527863864.974788000	16.3793	259	1
1527863864.991080000	16.3956	87	0
1527863865.090689000	16.4952	304	0
1527863865.090854000	16.4954	148	0
1527863865.093748000	16.4983	106	1
1527863865.093783000	16.4983	92	0
1527863865.094003000	16.4985	219	0
1527863865.096702000	16.5012	103	1
1527863865.235279000	16.6398	652	1
1527863865.235354000	16.6399	257	1
1527863865.252366000	16.6569	87	0
1527863865.624405000	17.0289	279	0
1527863865.624521000	17.029	148	0
1527863865.627048000	17.0316	92	0
1527863865.627242000	17.0318	97	0
1527863865.627756000	17.0323	112	1
1527863865.670080000	17.0746	1217	1
1527863865.670171000	17.0747	260	1
1527863865.687970000	17.0925	87	0
1527863866.059050000	17.4636	259	0
1527863866.059163000	17.4637	148	0
1527863866.061760000	17.4663	106	1
1527863866.062006000	17.4665	92	0
1527863866.062218000	17.4667	170	0
1527863866.064755000	17.4693	103	1
1527863866.208127000	17.6126	397	1
1527863866.208218000	17.6127	261	1
1527863866.224212000	17.6287	87	0
1527863866.580766000	17.9853	283	0
1527863866.580885000	17.9854	148	0
1527863866.583675000	17.9882	92	0
1527863866.583747000	17.9883	106	1
1527863866.584280000	17.9888	260	0
1527863866.586782000	17.9913	103	1
1527863866.750195000	18.1547	450	1
1527863866.750254000	18.1548	259	1
1527863866.769784000	18.1743	87	0
1527863866.906666000	18.3112	233	0
1527863866.906841000	18.3114	148	0
1527863866.909722000	18.3142	106	1
1527863866.910005000	18.3145	92	0
1527863866.910480000	18.315	277	0
1527863866.912712000	18.3172	103	1
1527863867.239368000	18.6439	391	1
1527863867.239435000	18.6439	262	1
1527863867.255131000	18.6596	87	0
1527863867.619539000	19.0241	282	0
1527863867.619688000	19.0242	148	0
1527863867.622858000	19.0274	106	1
1527863867.623421000	19.0279	92	0
1527863867.623754000	19.0283	340	0
1527863867.625835000	19.0303	103	1
1527863867.634963000	19.0395	387	1
1527863867.635026000	19.0395	261	1
1527863867.654609000	19.0591	87	0
1527863868.027773000	19.4323	258	0
1527863868.027895000	19.4324	148	0
1527863868.030407000	19.4349	92	0
1527863868.030601000	19.4351	165	0
1527863868.031005000	19.4355	112	1
1527863868.220057000	19.6246	391	1
1527863868.220117000	19.6246	259	1
1527863868.236389000	19.6409	87	0
1527863868.671932000	20.0764	335	0
1527863868.672091000	20.0766	148	0
1527863868.674761000	20.0793	92	0
1527863868.674857000	20.0794	106	1
1527863868.674879000	20.0794	243	0
1527863868.677931000	20.0824	103	1
1527863869.173389000	20.5779	387	1
1527863869.173475000	20.578	258	1
1527863869.189428000	20.5939	87	0
1527863869.546228000	20.9507	255	0
1527863869.546366000	20.9509	148	0
1527863869.548573000	20.9531	92	0
1527863869.548698000	20.9532	324	0
1527863869.549123000	20.9536	112	1
1527863869.665254000	21.0698	391	1
1527863869.665320000	21.0698	263	1
1527863869.691536000	21.0961	87	0
1527863870.072721000	21.4772	256	0
1527863870.073104000	21.4776	148	0
1527863870.075935000	21.4804	106	1
1527863870.076090000	21.4806	92	0
1527863870.076587000	21.4811	270	0
1527863870.078925000	21.4834	103	1
1527863871.237182000	22.6417	387	1
1527863871.237245000	22.6418	259	1
1527863871.253822000	22.6583	87	0
1527863871.618171000	23.0227	256	0
1527863871.618288000	23.0228	148	0
1527863871.620632000	23.0251	92	0
1527863871.620736000	23.0253	106	1
1527863871.621042000	23.0256	291	0
1527863871.623659000	23.0282	103	1
1527863871.655427000	23.0599	430	1
1527863871.655518000	23.06	262	1
1527863871.671638000	23.0762	87	0
1527863872.034643000	23.4392	258	0
1527863872.034766000	23.4393	148	0
1527863872.037604000	23.4421	92	0
1527863872.037775000	23.4423	106	1
1527863872.037803000	23.4423	277	0
1527863872.040680000	23.4452	103	1
1527863872.100469000	23.505	388	1
1527863872.100544000	23.5051	262	1
1527863872.117149000	23.5217	87	0
1527863872.221806000	23.6263	235	0
1527863872.222014000	23.6265	148	0
1527863872.224595000	23.6291	92	0
1527863872.224665000	23.6292	106	1
1527863872.225164000	23.6297	191	0
1527863872.227618000	23.6321	103	1
1527863872.463645000	23.8682	657	1
1527863872.463717000	23.8682	257	1
1527863872.481127000	23.8856	87	0
1527863872.624075000	24.0286	236	0
1527863872.624191000	24.0287	148	0
1527863872.626220000	24.0307	92	0
1527863872.626344000	24.0309	118	0
1527863872.626774000	24.0313	112	1
1527863872.739941000	24.1445	1220	1
1527863872.740017000	24.1445	258	1
1527863872.756703000	24.1612	87	0
1527863872.863700000	24.2682	304	0
1527863872.863832000	24.2683	148	0
1527863872.866744000	24.2713	106	1
1527863872.867312000	24.2718	92	0
1527863872.867438000	24.272	153	0
1527863872.869713000	24.2742	103	1
1527863872.951091000	24.3556	393	1
1527863872.951183000	24.3557	258	1
1527863872.967761000	24.3723	87	0
1527863873.345121000	24.7496	302	0
1527863873.345239000	24.7498	148	0
1527863873.347721000	24.7522	92	0
1527863873.347783000	24.7523	106	1
1527863873.347886000	24.7524	88	0
1527863873.350759000	24.7553	103	1
1527863873.530857000	24.9354	452	1
1527863873.530932000	24.9354	260	1
1527863873.548737000	24.9533	87	0
1527863873.918420000	25.3229	235	0
1527863873.918537000	25.3231	148	0
1527863873.921798000	25.3263	106	1
1527863873.922302000	25.3268	92	0
1527863873.922517000	25.327	316	0
1527863873.924790000	25.3293	103	1
1527863873.987078000	25.3916	388	1
1527863873.987170000	25.3917	260	1
1527863874.003240000	25.4078	87	0
1527863874.362010000	25.7665	303	0
1527863874.362113000	25.7666	148	0
1527863874.364828000	25.7693	106	1
1527863874.365236000	25.7698	92	0
1527863874.365445000	25.77	120	0
1527863874.367815000	25.7723	103	1
1527863874.506190000	25.9107	387	1
1527863874.506280000	25.9108	257	1
1527863874.534283000	25.9388	87	0
1527863874.902812000	26.3073	232	0
1527863874.902951000	26.3075	148	0
1527863874.905513000	26.31	92	0
1527863874.905696000	26.3102	133	0
1527863874.905788000	26.3103	109	1
1527863874.908865000	26.3134	100	1
1527863874.978093000	26.3826	387	1
1527863874.978159000	26.3827	258	1
1527863874.995775000	26.4003	87	0
1527863875.361841000	26.7664	284	0
1527863875.362025000	26.7665	148	0
1527863875.364950000	26.7695	106	1
1527863875.365417000	26.7699	92	0
1527863875.365602000	26.7701	298	0
1527863875.367876000	26.7724	103	1
1527863875.447234000	26.8517	392	1
1527863875.447325000	26.8518	267	1
1527863875.464343000	26.8689	87	0
1527863875.832276000	27.2368	232	0
1527863875.832383000	27.2369	148	0
1527863875.834439000	27.239	92	0
1527863875.834767000	27.2393	333	0
1527863875.834931000	27.2394	112	1
1527863875.995400000	27.3999	390	1
1527863875.995473000	27.4	261	1
1527863876.012376000	27.4169	87	0
1527863876.124166000	27.5287	360	0
1527863876.124326000	27.5288	148	0
1527863876.126859000	27.5314	106	1
1527863876.127882000	27.5324	92	0
1527863876.128064000	27.5326	172	0
1527863876.130914000	27.5354	103	1
1527863876.406192000	27.8107	392	1
1527863876.406274000	27.8108	259	1
1527863876.422160000	27.8267	87	0
1527863876.578249000	27.9828	233	0
1527863876.578375000	27.9829	148	0
1527863876.580948000	27.9855	106	1
1527863876.580978000	27.9855	92	0
1527863876.581425000	27.9859	112	0
1527863876.583939000	27.9885	103	1
1527863876.856284000	28.2608	434	1
1527863876.856342000	28.2609	264	1
1527863876.883534000	28.288	87	0
1527863877.263234000	28.6677	256	0
1527863877.263408000	28.6679	148	0
1527863877.265883000	28.6704	92	0
1527863877.265976000	28.6705	106	1
1527863877.266235000	28.6708	321	0
1527863877.268984000	28.6735	103	1
1527863877.317256000	28.7218	656	1
1527863877.317318000	28.7218	265	1
1527863877.334412000	28.7389	87	0
1527863877.704196000	29.1087	236	0
1527863877.704313000	29.1088	148	0
1527863877.706260000	29.1108	92	0
1527863877.706467000	29.111	166	0
1527863877.706918000	29.1114	112	1
1527863877.842479000	29.247	389	1
1527863877.842539000	29.2471	259	1
1527863877.859290000	29.2638	87	0
1527863878.237219000	29.6417	256	0
1527863878.237785000	29.6423	148	0
1527863878.239983000	29.6445	106	1
1527863878.241280000	29.6458	92	0
1527863878.241392000	29.6459	137	0
1527863878.244046000	29.6486	103	1
1527863878.260669000	29.6652	1218	1
1527863878.260740000	29.6653	262	1
1527863878.279017000	29.6835	87	0
1527863878.369731000	29.7742	233	0
1527863878.369853000	29.7744	148	0
1527863878.372423000	29.7769	92	0
1527863878.372621000	29.7771	140	0
1527863878.373069000	29.7776	112	1
1527863878.558761000	29.9633	391	1
1527863878.558854000	29.9634	262	1
1527863878.575224000	29.9797	87	0
1527863878.686853000	30.0914	235	0
1527863878.686973000	30.0915	148	0
1527863878.690073000	30.0946	106	1
1527863878.690964000	30.0955	92	0
1527863878.691092000	30.0956	314	0
1527863878.694005000	30.0985	103	1
1527863878.999386000	30.4039	452	1
1527863878.999449000	30.404	258	1
1527863879.016904000	30.4214	87	0
1527863879.492436000	30.897	256	0
1527863879.492587000	30.8971	148	0
1527863879.495193000	30.8997	106	1
1527863879.495760000	30.9003	92	0
1527863879.496041000	30.9006	338	0
1527863879.498134000	30.9026	103	1
1527863879.619329000	31.0238	390	1
1527863879.619418000	31.0239	260	1
1527863879.637030000	31.0415	87	0
1527863879.998644000	31.4032	371	0
1527863879.998748000	31.4033	148	0
1527863880.000548000	31.4051	92	0
1527863880.000744000	31.4053	134	0
1527863880.001177000	31.4057	112	1
1527863880.604937000	32.0095	391	1
1527863880.605035000	32.0096	257	1
1527863880.621207000	32.0257	87	0
1527863880.718414000	32.1229	233	0
1527863880.718636000	32.1232	148	0
1527863880.721054000	32.1256	92	0
1527863880.721246000	32.1258	312	0
1527863880.721351000	32.1259	109	1
1527863880.724421000	32.1289	100	1
1527863880.959660000	32.3642	387	1
1527863880.959754000	32.3643	262	1
1527863880.975519000	32.38	87	0
1527863881.070846000	32.4754	303	0
1527863881.071018000	32.4755	148	0
1527863881.073498000	32.478	92	0
1527863881.073687000	32.4782	118	0
1527863881.074529000	32.479	106	1
1527863881.077338000	32.4819	103	1
1527863881.244645000	32.6492	387	1
1527863881.244706000	32.6492	258	1
1527863881.260507000	32.665	87	0
1527863881.354092000	32.7586	235	0
1527863881.354267000	32.7588	148	0
1527863881.357167000	32.7617	92	0
1527863881.357332000	32.7618	106	1
1527863881.357363000	32.7619	198	0
1527863881.360437000	32.765	103	1
1527863881.507700000	32.9122	388	1
1527863881.507767000	32.9123	258	1
1527863881.523946000	32.9285	87	0
1527863881.619402000	33.0239	233	0
1527863881.619522000	33.024	148	0
1527863881.621636000	33.0262	92	0
1527863881.622197000	33.0267	318	0
1527863881.622456000	33.027	112	1
1527863881.748550000	33.1531	391	1
1527863881.748628000	33.1531	261	1
1527863881.761872000	33.1664	90	0
1527863881.764410000	33.1689	100	1
1527863881.765162000	33.1697	87	0
1527863882.117773000	33.5223	281	0
1527863882.117878000	33.5224	148	0
1527863882.120471000	33.525	106	1
1527863882.121063000	33.5256	92	0
1527863882.121190000	33.5257	221	0
1527863882.123463000	33.528	103	1
1527863882.169801000	33.5743	429	1
1527863882.169896000	33.5744	260	1
1527863882.186630000	33.5911	87	0
1527863882.278391000	33.6829	337	0
1527863882.278620000	33.6831	148	0
1527863882.281147000	33.6857	92	0
1527863882.281279000	33.6858	122	0
1527863882.281458000	33.686	112	1
1527863882.417783000	33.8223	652	1
1527863882.417877000	33.8224	258	1
1527863882.435164000	33.8397	87	0
1527863882.551607000	33.9561	235	0
1527863882.551780000	33.9563	148	0
1527863882.552982000	33.9575	92	0
1527863882.553187000	33.9577	301	0
1527863882.554407000	33.9589	112	1
1527863882.920218000	34.3247	392	1
1527863882.920334000	34.3248	264	1
1527863882.937110000	34.3416	87	0
1527863883.048086000	34.4526	256	0
1527863883.048221000	34.4527	148	0
1527863883.049996000	34.4545	92	0
1527863883.050428000	34.4549	142	0
1527863883.051457000	34.456	112	1
1527863888.046235000	39.4508	1217	1
1527863888.046310000	39.4508	259	1
1527863888.063255000	39.4678	87	0
1527863888.153645000	39.5582	256	0
1527863888.153779000	39.5583	148	0
1527863888.155577000	39.5601	92	0
1527863888.155715000	39.5602	220	0
1527863888.156737000	39.5613	112	1
1527863888.219769000	39.6243	394	1
1527863888.219857000	39.6244	294	1
1527863888.235825000	39.6403	87	0
1527863888.395909000	39.8004	233	0
1527863888.396093000	39.8006	148	0
1527863888.398314000	39.8028	92	0
1527863888.398491000	39.803	178	0
1527863888.398975000	39.8035	112	1
1527863888.460558000	39.8651	448	1
1527863888.460644000	39.8652	259	1
1527863888.477341000	39.8819	87	0
1527863888.583293000	39.9878	231	0
1527863888.583468000	39.988	148	0
1527863888.585834000	39.9903	106	1
1527863888.587037000	39.9916	92	0
1527863888.587420000	39.9919	86	0
1527863888.589825000	39.9943	103	1
1527863888.930833000	40.3353	386	1
1527863888.930931000	40.3354	259	1
1527863888.948479000	40.353	87	0
1527863889.061233000	40.4657	254	0
1527863889.061355000	40.4659	148	0
1527863889.061743000	40.4663	92	0
1527863889.061946000	40.4665	199	0
1527863889.063797000	40.4683	112	1
1527863889.402203000	40.8067	390	1
1527863889.402300000	40.8068	257	1
1527863889.419127000	40.8236	87	0
1527863889.510717000	40.9152	233	0
1527863889.510819000	40.9153	148	0
1527863889.513447000	40.918	92	0
1527863889.513888000	40.9184	109	1
1527863889.513916000	40.9184	338	0
1527863889.516879000	40.9214	100	1
1527863890.175186000	41.5797	387	1
1527863890.175274000	41.5798	261	1
1527863890.191414000	41.5959	87	0
1527863890.297475000	41.702	255	0
1527863890.297685000	41.7022	148	0
1527863890.299584000	41.7041	92	0
1527863890.299781000	41.7043	144	0
1527863890.299845000	41.7044	109	1
1527863890.302849000	41.7074	100	1
1527863890.438431000	41.8429	390	1
1527863890.438525000	41.843	258	1
1527863890.454963000	41.8595	87	0
1527863890.543888000	41.9484	350	0
1527863890.544045000	41.9486	148	0
1527863890.546128000	41.9506	92	0
1527863890.546577000	41.9511	211	0
1527863890.547023000	41.9515	112	1
1527863890.945491000	42.35	388	1
1527863890.945555000	42.3501	258	1
1527863890.961806000	42.3663	87	0
1527863891.334527000	42.739	256	0
1527863891.334695000	42.7392	148	0
1527863891.336486000	42.741	92	0
1527863891.336912000	42.7414	109	1
1527863891.336973000	42.7415	248	0
1527863891.339919000	42.7444	100	1
1527863891.374617000	42.7791	392	1
1527863891.374692000	42.7792	261	1
1527863891.390909000	42.7954	87	0
1527863891.780398000	43.1849	280	0
1527863891.780572000	43.1851	148	0
1527863891.782754000	43.1873	92	0
1527863891.783004000	43.1875	109	1
1527863891.783897000	43.1884	224	0
1527863891.787008000	43.1915	100	1
1527863891.990409000	43.3949	698	1
1527863891.990473000	43.395	263	1
1527863892.007096000	43.4116	87	0
1527863892.104434000	43.5089	258	0
1527863892.104609000	43.5091	148	0
1527863892.106832000	43.5113	92	0
1527863892.107013000	43.5115	106	1
1527863892.107374000	43.5119	253	0
1527863892.110033000	43.5145	103	1
1527863892.878639000	44.2832	389	1
1527863892.878706000	44.2832	258	1
1527863892.895071000	44.2996	87	0
1527863893.263236000	44.6678	284	0
1527863893.263429000	44.6679	148	0
1527863893.263801000	44.6683	92	0
1527863893.264000000	44.6685	281	0
1527863893.266043000	44.6706	112	1
1527863893.378078000	44.7826	392	1
1527863893.378134000	44.7826	260	1
1527863893.395436000	44.8	87	0
1527863893.486615000	44.8911	334	0
1527863893.486752000	44.8913	148	0
1527863893.488135000	44.8927	92	0
1527863893.488298000	44.8928	275	0
1527863893.489047000	44.8936	112	1
1527863896.987990000	48.3925	1214	1
1527863896.988050000	48.3926	258	1
1527863897.004843000	48.4094	87	0
1527863897.372846000	48.7774	258	0
1527863897.372957000	48.7775	148	0
1527863897.375853000	48.7804	106	1
1527863897.382443000	48.787	92	0
1527863897.382903000	48.7874	317	0
1527863897.384928000	48.7894	103	1
1527863897.398874000	48.8034	392	1
1527863897.398964000	48.8035	257	1
1527863897.416179000	48.8207	87	0
1527863897.533455000	48.938	233	0
1527863897.533621000	48.9381	148	0
1527863897.535492000	48.94	92	0
1527863897.535894000	48.9404	92	0
1527863897.535963000	48.9405	109	1
1527863897.538923000	48.9434	100	1
1527863900.800282000	52.2048	431	1
1527863900.800367000	52.2049	1412	1
1527863900.800392000	52.2049	1412	1
1527863900.800433000	52.2049	1412	1
1527863900.800481000	52.205	266	1
1527863900.816727000	52.2212	87	0
1527863900.818970000	52.2235	87	0
1527863901.001014000	52.4055	343	1
1527863901.001110000	52.4056	262	1
1527863901.017620000	52.4221	87	0
1527863901.155413000	52.5599	412	0
1527863901.157929000	52.5624	103	1
1527863901.158252000	52.5628	235	0
1527863901.158376000	52.5629	148	0
1527863901.160823000	52.5653	80	0
1527863901.160891000	52.5654	103	1
1527863901.161669000	52.5662	92	0
1527863901.162075000	52.5666	258	0
1527863901.163929000	52.5684	106	1
1527863901.317291000	52.7218	388	1
1527863901.317352000	52.7219	258	1
1527863901.333573000	52.7381	87	0
1527863901.425768000	52.8303	233	0
1527863901.426114000	52.8306	148	0
1527863901.428947000	52.8335	106	1
1527863901.429532000	52.834	92	0
1527863901.429923000	52.8344	97	0
1527863901.431928000	52.8364	103	1
1527863901.648343000	53.0529	387	1
1527863901.648440000	53.053	258	1
1527863901.665056000	53.0696	87	0
1527863901.773753000	53.1783	233	0
1527863901.773927000	53.1784	148	0
1527863901.776851000	53.1814	92	0
1527863901.776902000	53.1814	106	1
1527863901.777747000	53.1823	324	0
1527863901.779883000	53.1844	103	1
1527863901.929510000	53.334	387	1
1527863901.929577000	53.3341	261	1
1527863901.945406000	53.3499	87	0
1527863902.045048000	53.4496	259	0
1527863902.045178000	53.4497	148	0
1527863902.048032000	53.4525	106	1
1527863902.048179000	53.4527	92	0
1527863902.048384000	53.4529	266	0
1527863902.050986000	53.4555	103	1
1527863902.405149000	53.8097	392	1
1527863902.405246000	53.8098	259	1
1527863902.421320000	53.8258	87	0
1527863902.534205000	53.9387	350	0
1527863902.534311000	53.9388	148	0
1527863902.535444000	53.94	92	0
1527863902.535652000	53.9402	98	0
1527863902.537019000	53.9415	112	1
1527863902.637252000	54.0418	388	1
1527863902.637317000	54.0418	259	1
1527863902.652979000	54.0575	87	0
1527863902.796778000	54.2013	233	0
1527863902.796967000	54.2015	148	0
1527863902.799564000	54.2041	92	0
1527863902.799745000	54.2043	336	0
1527863902.799957000	54.2045	112	1
1527863903.066157000	54.4707	391	1
1527863903.066221000	54.4707	257	1
1527863903.083282000	54.4878	87	0
1527863903.182585000	54.5871	256	0
1527863903.182723000	54.5872	148	0
1527863903.185040000	54.5896	106	1
1527863903.186311000	54.5908	92	0
1527863903.187208000	54.5917	152	0
1527863903.189030000	54.5935	103	1
1527863907.944522000	59.349	699	1
1527863907.944610000	59.3491	264	1
1527863907.960383000	59.3649	87	0
1527863908.101312000	59.5058	307	0
1527863908.101487000	59.506	148	0
1527863908.101978000	59.5065	92	0
1527863908.102383000	59.5069	330	0
1527863908.104242000	59.5088	112	1
1527863908.180647000	59.5852	390	1
1527863908.180738000	59.5853	262	1
1527863908.197286000	59.6018	87	0
1527863908.311888000	59.7164	235	0
1527863908.312061000	59.7166	148	0
1527863908.314245000	59.7188	106	1
1527863908.314843000	59.7194	92	0
1527863908.315041000	59.7196	130	0
1527863908.317345000	59.7219	103	1
1527863908.412001000	59.8165	392	1
1527863908.412079000	59.8166	263	1
1527863908.427979000	59.8325	87	0
1527863908.526576000	59.9311	261	0
1527863908.526834000	59.9313	148	0
1527863908.529261000	59.9338	106	1
1527863908.529726000	59.9342	92	0
1527863908.529947000	59.9345	186	0
1527863908.532247000	59.9368	103	1
1527863908.656695000	60.0612	1215	1
1527863908.656786000	60.0613	259	1
1527863908.673610000	60.0781	87	0
1527863908.770084000	60.1746	335	0
1527863908.770251000	60.1748	148	0
1527863908.770651000	60.1752	92	0
1527863908.770826000	60.1753	276	0
1527863908.773302000	60.1778	112	1
1527863908.884252000	60.2888	391	1
1527863908.884340000	60.2889	263	1
1527863908.900555000	60.3051	87	0
1527863909.001600000	60.4061	258	0
1527863909.001727000	60.4062	148	0
1527863909.003905000	60.4084	92	0
1527863909.004105000	60.4086	223	0
1527863909.004503000	60.409	112	1
1527863909.096072000	60.5006	453	1
1527863909.096148000	60.5007	267	1
1527863909.113530000	60.518	87	0
1527863909.225061000	60.6296	236	0
1527863909.225251000	60.6298	148	0
1527863909.227509000	60.632	92	0
1527863909.227705000	60.6322	93	0
1527863909.228294000	60.6328	112	1
1527863909.322589000	60.7271	393	1
1527863909.322648000	60.7272	261	1
1527863909.338556000	60.7431	87	0
1527863909.349389000	60.7539	87	0
1527863909.442417000	60.8469	233	0
1527863909.442594000	60.8471	148	0
1527863909.444466000	60.849	92	0
1527863909.444663000	60.8492	163	0
1527863909.445332000	60.8498	115	1
1527863909.572539000	60.9771	391	1
1527863909.572707000	60.9772	266	1
1527863909.589057000	60.9936	87	0
1527863909.702267000	61.1068	233	0
1527863909.702451000	61.107	148	0
1527863909.704612000	61.1091	92	0
1527863909.705006000	61.1095	102	0
1527863909.705405000	61.1099	112	1
1527863909.803907000	61.2084	387	1
1527863909.803993000	61.2085	263	1
1527863909.820863000	61.2254	87	0
1527863909.920182000	61.3247	237	0
1527863909.920299000	61.3248	148	0
1527863909.922715000	61.3272	92	0
1527863909.922847000	61.3274	209	0
1527863909.923369000	61.3279	112	1
1527863910.293293000	61.6978	394	1
1527863910.293385000	61.6979	274	1
1527863910.309700000	61.7142	87	0
1527863910.688949000	62.0935	258	0
1527863910.689126000	62.0936	148	0
1527863910.691460000	62.096	106	1
1527863910.692760000	62.0973	92	0
1527863910.692976000	62.0975	263	0
1527863910.695474000	62.1	103	1
1527863910.717616000	62.1221	392	1
1527863910.717691000	62.1222	273	1
1527863910.733851000	62.1384	87	0
1527863910.823715000	62.2282	235	0
1527863910.823893000	62.2284	148	0
1527863910.826402000	62.2309	106	1
1527863910.826928000	62.2314	92	0
1527863910.827129000	62.2316	267	0
1527863910.829389000	62.2339	103	1
1527863910.942781000	62.3473	388	1
1527863910.942874000	62.3474	261	1
1527863910.959441000	62.364	87	0
1527863911.066445000	62.471	258	0
1527863911.066562000	62.4711	148	0
1527863911.069431000	62.4739	92	0
1527863911.069494000	62.474	106	1
1527863911.069847000	62.4744	203	0
1527863911.072477000	62.477	103	1
1527863911.207237000	62.6118	695	1
1527863911.207324000	62.6118	263	1
1527863911.224284000	62.6288	87	0
1527863911.317784000	62.7223	351	0
1527863911.317960000	62.7225	148	0
1527863911.320423000	62.7249	106	1
1527863911.320902000	62.7254	92	0
1527863911.321102000	62.7256	298	0
1527863911.323409000	62.7279	103	1
1527863911.468819000	62.8733	390	1
1527863911.468906000	62.8734	267	1
1527863911.485314000	62.8898	87	0
1527863911.846490000	63.251	236	0
1527863911.846678000	63.2512	148	0
1527863911.849328000	63.2538	92	0
1527863911.849585000	63.2541	109	1
1527863911.849795000	63.2543	121	0
1527863911.852441000	63.257	100	1
1527863911.887906000	63.2924	392	1
1527863911.887968000	63.2925	268	1
1527863911.904109000	63.3086	87	0
1527863911.999464000	63.404	258	0
1527863911.999645000	63.4042	148	0
1527863912.002450000	63.407	106	1
1527863912.003047000	63.4076	92	0
1527863912.003523000	63.408	87	0
1527863912.005453000	63.41	103	1
1527863912.102368000	63.5069	1219	1
1527863912.102462000	63.507	263	1
1527863912.120362000	63.5249	87	0
1527863912.235676000	63.6402	280	0
1527863912.235850000	63.6404	148	0
1527863912.238485000	63.643	106	1
1527863912.238690000	63.6432	92	0
1527863912.239202000	63.6437	263	0
1527863912.241562000	63.6461	103	1
1527863912.373000000	63.7775	391	1
1527863912.373096000	63.7776	266	1
1527863912.389637000	63.7942	87	0
1527863912.495345000	63.8999	235	0
1527863912.495454000	63.9	148	0
1527863912.498516000	63.903	106	1
1527863912.498523000	63.903	92	0
1527863912.499033000	63.9035	225	0
1527863912.501507000	63.906	103	1
1527863912.788682000	64.1932	454	1
1527863912.788760000	64.1933	262	1
1527863912.804834000	64.2093	87	0
1527863912.908168000	64.3127	261	0
1527863912.909063000	64.3136	148	0
1527863912.910501000	64.315	106	1
1527863912.910773000	64.3153	92	0
1527863912.910966000	64.3155	251	0
1527863912.913523000	64.318	103	1
1527863913.018879000	64.4234	393	1
1527863913.018954000	64.4235	265	1
1527863913.035621000	64.4401	87	0
1527863913.125937000	64.5305	358	0
1527863913.126114000	64.5306	148	0
1527863913.128578000	64.5331	106	1
1527863913.128765000	64.5333	92	0
1527863913.129270000	64.5338	214	0
1527863913.131546000	64.5361	103	1
1527863913.287899000	64.6924	390	1
1527863913.287960000	64.6925	260	1
1527863913.304955000	64.7095	87	0
1527863913.419700000	64.8242	235	0
1527863913.420874000	64.8254	148	0
1527863913.422458000	64.827	92	0
1527863913.422653000	64.8272	106	1
1527863913.423000000	64.8275	316	0
1527863913.425551000	64.8301	103	1
1527863913.729948000	65.1345	389	1
1527863913.730038000	65.1346	262	1
1527863913.746207000	65.1507	87	0
1527863913.856378000	65.2609	233	0
1527863913.856570000	65.2611	148	0
1527863913.859365000	65.2639	92	0
1527863913.859501000	65.264	337	0
1527863913.859646000	65.2642	112	1
1527863917.695288000	69.0998	369	1
1527863917.695382000	69.0999	1412	1
1527863917.695421000	69.0999	1412	1
1527863917.695455000	69.1	1374	1
1527863917.713877000	69.1184	87	0
1527863917.784354000	69.1889	324	1
1527863917.784452000	69.189	259	1
1527863917.800874000	69.2054	87	0
1527863918.056141000	69.4607	415	0
1527863918.059292000	69.4638	106	1
1527863918.061264000	69.4658	80	0
1527863918.064274000	69.4688	100	1
1527863918.161811000	69.5663	246	0
1527863918.161968000	69.5665	148	0
1527863918.164258000	69.5688	103	1
1527863918.164814000	69.5693	92	0
1527863918.165013000	69.5695	336	0
1527863918.167261000	69.5718	103	1
1527863918.239413000	69.6439	389	1
1527863918.239490000	69.644	263	1
1527863918.255260000	69.6598	87	0
1527863918.346960000	69.7515	235	0
1527863918.347077000	69.7516	148	0
1527863918.350207000	69.7547	106	1
1527863918.350647000	69.7552	92	0
1527863918.351036000	69.7556	193	0
1527863918.353214000	69.7577	103	1
1527863918.488588000	69.8931	698	1
1527863918.488675000	69.8932	258	1
1527863918.505220000	69.9097	87	0
1527863918.615929000	70.0204	236	0
1527863918.616053000	70.0206	148	0
1527863918.619009000	70.0235	92	0
1527863918.619132000	70.0236	141	0
1527863918.619315000	70.0238	112	1
1527863918.921375000	70.3259	389	1
1527863918.921446000	70.326	263	1
1527863918.937981000	70.3425	87	0
1527863919.032433000	70.4369	255	0
1527863919.032548000	70.4371	148	0
1527863919.034075000	70.4386	92	0
1527863919.034499000	70.439	199	0
1527863919.035261000	70.4398	112	1
1527863919.189499000	70.594	387	1
1527863919.189567000	70.5941	259	1
1527863919.207430000	70.6119	87	0
1527863919.583980000	70.9885	351	0
1527863919.584156000	70.9887	148	0
1527863919.586424000	70.9909	92	0
1527863919.586879000	70.9914	336	0
1527863919.587363000	70.9919	112	1
1527863919.620838000	71.0254	1221	1
1527863919.620914000	71.0254	261	1
1527863919.637635000	71.0422	87	0
1527863919.769044000	71.1736	233	0
1527863919.769160000	71.1737	148	0
1527863919.771973000	71.1765	92	0
1527863919.772092000	71.1766	177	0
1527863919.772534000	71.177	112	1
1527863919.920556000	71.3251	391	1
1527863919.920650000	71.3252	260	1
1527863919.949390000	71.3539	391	1
1527863919.951449000	71.356	87	0
1527863919.965708000	71.3702	87	0
1527863920.057856000	71.4624	256	0
1527863920.057970000	71.4625	148	0
1527863920.060334000	71.4648	109	1
1527863920.060534000	71.465	92	0
1527863920.061119000	71.4656	259	0
1527863920.063405000	71.4679	103	1
1527863920.230764000	71.6353	452	1
1527863920.230826000	71.6353	262	1
1527863920.247089000	71.6516	87	0
1527863920.346906000	71.7514	280	0
1527863920.347087000	71.7516	148	0
1527863920.349316000	71.7538	106	1
1527863920.349841000	71.7544	92	0
1527863920.350048000	71.7546	329	0
1527863920.352307000	71.7568	103	1
1527863920.442997000	71.8475	388	1
1527863920.443057000	71.8476	262	1
1527863920.461386000	71.8659	87	0
1527863920.571460000	71.976	235	0
1527863920.571624000	71.9761	148	0
1527863920.574425000	71.9789	106	1
1527863920.574790000	71.9793	92	0
1527863920.574933000	71.9794	252	0
1527863920.577435000	71.982	103	1
1527863920.698111000	72.1026	371	1
1527863920.698212000	72.1027	1412	1
1527863920.698238000	72.1028	1412	1
1527863920.698280000	72.1028	1412	1
1527863920.698321000	72.1028	1412	1
1527863920.698357000	72.1029	1412	1
1527863920.698385000	72.1029	1412	1
1527863920.698422000	72.1029	1412	1
1527863920.698455000	72.103	1412	1
1527863920.698489000	72.103	1412	1
1527863920.698513000	72.103	1412	1
1527863920.698559000	72.1031	1412	1
1527863920.698593000	72.1031	1412	1
1527863920.698629000	72.1031	1412	1
1527863920.698663000	72.1032	1412	1
1527863920.698696000	72.1032	870	1
1527863920.714645000	72.1192	87	0
1527863920.714880000	72.1194	100	0
1527863920.717357000	72.1219	103	1
1527863920.728100000	72.1326	87	0
1527863920.741779000	72.1463	321	1
1527863920.741856000	72.1464	262	1
1527863920.757604000	72.1621	87	0
1527863920.899674000	72.3042	261	0
1527863920.899841000	72.3044	148	0
1527863920.902379000	72.3069	109	1
1527863920.903054000	72.3076	92	0
1527863920.903410000	72.3079	190	0
1527863920.905426000	72.3099	103	1
1527863921.036453000	72.441	392	1
1527863921.036522000	72.441	260	1
1527863921.053232000	72.4577	87	0
1527863921.074548000	72.4791	469	0
1527863921.077389000	72.4819	103	1
1527863921.078965000	72.4835	80	0
1527863921.081408000	72.4859	100	1
1527863921.164436000	72.569	277	0
1527863921.164552000	72.5691	148	0
1527863921.167458000	72.572	103	1
1527863921.167796000	72.5723	92	0
1527863921.168566000	72.5731	328	0
1527863921.170446000	72.575	103	1
1527863921.257990000	72.6625	392	1
1527863921.258068000	72.6626	264	1
1527863921.274369000	72.6789	87	0
1527863921.375286000	72.7798	235	0
1527863921.375444000	72.78	148	0
1527863921.377804000	72.7823	92	0
1527863921.378317000	72.7828	165	0
1527863921.378427000	72.7829	109	1
1527863921.381392000	72.7859	100	1
1527863924.516063000	75.9206	388	1
1527863924.516156000	75.9207	260	1
1527863924.532262000	75.9368	87	0
1527863924.893637000	76.2982	256	0
1527863924.893783000	76.2983	148	0
1527863924.896309000	76.3008	92	0
1527863924.896615000	76.3011	109	1
1527863924.896780000	76.3013	288	0
1527863924.899680000	76.3042	100	1
1527863925.823831000	77.2283	370	1
1527863925.823916000	77.2284	1412	1
1527863925.823941000	77.2285	1412	1
1527863925.823978000	77.2285	1412	1
1527863925.824028000	77.2285	1072	1
1527863925.841792000	77.2463	87	0
1527863925.847198000	77.2517	87	0
1527863925.927069000	77.3316	398	0
1527863925.929708000	77.3342	106	1
1527863925.930276000	77.3348	80	0
1527863925.932714000	77.3372	100	1
1527863926.023996000	77.4285	695	1
1527863926.024071000	77.4286	261	1
1527863926.041964000	77.4465	87	0
1527863926.419448000	77.824	258	0
1527863926.419565000	77.8241	148	0
1527863926.422303000	77.8268	92	0
1527863926.422732000	77.8272	109	1
1527863926.423425000	77.8279	248	0
1527863926.425728000	77.8302	100	1
1527863926.481994000	77.8865	388	1
1527863926.482055000	77.8866	262	1
1527863926.498008000	77.9025	87	0
1527863926.600449000	78.005	351	0
1527863926.600619000	78.0051	148	0
1527863926.603677000	78.0082	106	1
1527863926.605011000	78.0095	92	0
1527863926.605432000	78.0099	327	0
1527863926.607663000	78.0122	103	1
1527863927.751412000	79.1559	393	1
1527863927.751508000	79.156	263	1
1527863927.769447000	79.174	87	0
1527863927.865345000	79.2699	256	0
1527863927.865524000	79.27	148	0
1527863927.868011000	79.2725	92	0
1527863927.868332000	79.2728	266	0
1527863927.868786000	79.2733	112	1
1527863928.054181000	79.4587	1218	1
1527863928.054241000	79.4588	265	1
1527863928.071427000	79.4759	87	0
1527863928.531657000	79.9362	256	0
1527863928.532118000	79.9366	148	0
1527863928.534567000	79.9391	92	0
1527863928.534775000	79.9393	109	1
1527863928.534976000	79.9395	229	0
1527863928.537838000	79.9424	100	1
1527863928.614365000	80.0189	391	1
1527863928.614458000	80.019	263	1
1527863928.630643000	80.0352	87	0
1527863928.771289000	80.1758	282	0
1527863928.771395000	80.1759	148	0
1527863928.773694000	80.1782	92	0
1527863928.773960000	80.1785	109	1
1527863928.774164000	80.1787	220	0
1527863928.776874000	80.1814	100	1
1527863928.834206000	80.2387	453	1
1527863928.834297000	80.2388	261	1
1527863928.850948000	80.2555	87	0
1527863929.207238000	80.6118	258	0
1527863929.207359000	80.6119	148	0
1527863929.209330000	80.6138	92	0
1527863929.209594000	80.6141	251	0
1527863929.210021000	80.6145	112	1
1527863929.579594000	80.9841	389	1
1527863929.579672000	80.9842	264	1
1527863929.595569000	81.0001	87	0
1527863929.689122000	81.0936	261	0
1527863929.689235000	81.0938	148	0
1527863929.691858000	81.0964	106	1
1527863929.692603000	81.0971	92	0
1527863929.693335000	81.0979	136	0
1527863929.694841000	81.0994	103	1
1527863929.795303000	81.1998	388	1
1527863929.795369000	81.1999	263	1
1527863929.811315000	81.2158	87	0
1527863929.929469000	81.334	305	0
1527863929.929654000	81.3342	148	0
1527863929.931511000	81.336	92	0
1527863929.931929000	81.3364	109	1
1527863929.932029000	81.3365	165	0
1527863929.934919000	81.3394	100	1
1527863930.176211000	81.5807	391	1
1527863930.176270000	81.5808	259	1
1527863930.191973000	81.5965	87	0
1527863930.285106000	81.6896	258	0
1527863930.285266000	81.6898	148	0
1527863930.287961000	81.6925	106	1
1527863930.288721000	81.6932	92	0
1527863930.288904000	81.6934	159	0
1527863930.291886000	81.6964	103	1
1527863930.401243000	81.8058	391	1
1527863930.401335000	81.8059	260	1
1527863930.427884000	81.8324	87	0
1527863930.518878000	81.9234	265	0
1527863930.519003000	81.9235	148	0
1527863930.521969000	81.9265	106	1
1527863930.522111000	81.9266	92	0
1527863930.522306000	81.9268	302	0
1527863930.524961000	81.9295	103	1
1527863930.646267000	82.0508	391	1
1527863930.646357000	82.0509	262	1
1527863930.662430000	82.0669	87	0
1527863930.769219000	82.1737	235	0
1527863930.769334000	82.1738	148	0
1527863930.769718000	82.1742	92	0
1527863930.769917000	82.1744	281	0
1527863930.771988000	82.1765	112	1
1527863931.057329000	82.4618	388	1
1527863931.057396000	82.4619	259	1
1527863931.073819000	82.4783	87	0
1527863931.162305000	82.5668	256	0
1527863931.162665000	82.5672	148	0
1527863931.164991000	82.5695	106	1
1527863931.165105000	82.5696	92	0
1527863931.165326000	82.5698	297	0
1527863931.167991000	82.5725	103	1
1527863931.415537000	82.8201	694	1
1527863931.415628000	82.8201	260	1
1527863931.431793000	82.8363	87	0
1527863931.535802000	82.9403	235	0
1527863931.535919000	82.9404	148	0
1527863931.539017000	82.9435	106	1
1527863931.539216000	82.9437	92	0
1527863931.540030000	82.9445	194	0
1527863931.542020000	82.9465	103	1
1527863931.767307000	83.1718	388	1
1527863931.767399000	83.1719	263	1
1527863931.785052000	83.1896	87	0
1527863931.895909000	83.3004	235	0
1527863931.896017000	83.3005	148	0
1527863931.899003000	83.3035	92	0
1527863931.899063000	83.3036	106	1
1527863931.899899000	83.3044	194	0
1527863931.902034000	83.3065	103	1
1527863932.136470000	83.541	388	1
1527863932.136566000	83.5411	259	1
1527863932.164018000	83.5685	87	0
1527863932.286971000	83.6915	255	0
1527863932.287133000	83.6916	148	0
1527863932.289026000	83.6935	92	0
1527863932.289665000	83.6942	323	0
1527863932.290195000	83.6947	112	1
1527863932.677581000	84.0821	1217	1
1527863932.677657000	84.0822	263	1
1527863932.694527000	84.099	87	0
1527863932.842056000	84.2466	235	0
1527863932.842191000	84.2467	148	0
1527863932.845075000	84.2496	106	1
1527863932.845946000	84.2505	92	0
1527863932.848034000	84.2525	267	0
1527863932.849018000	84.2535	103	1
1527863933.137581000	84.5421	396	1
1527863933.137648000	84.5422	264	1
1527863933.153995000	84.5585	87	0
1527863933.245899000	84.6504	373	0
1527863933.246008000	84.6505	148	0
1527863933.248664000	84.6532	92	0
1527863933.249134000	84.6536	109	1
1527863933.249311000	84.6538	243	0
1527863933.252127000	84.6566	100	1
1527863933.348418000	84.7529	449	1
1527863933.348509000	84.753	260	1
1527863933.364331000	84.7688	87	0
1527863933.457294000	84.8618	235	0
1527863933.457425000	84.8619	148	0
1527863933.460044000	84.8646	106	1
1527863933.460616000	84.8651	92	0
1527863933.460816000	84.8653	168	0
1527863933.463052000	84.8676	103	1
1527863933.669515000	85.074	388	1
1527863933.669591000	85.0741	260	1
1527863933.686730000	85.0912	87	0
1527863933.789993000	85.1945	235	0
1527863933.790110000	85.1946	148	0
1527863933.793016000	85.1975	92	0
1527863933.793166000	85.1977	106	1
1527863933.793638000	85.1982	338	0
1527863933.796159000	85.2007	103	1
1527863933.981459000	85.386	389	1
1527863933.981549000	85.3861	260	1
1527863933.997025000	85.4015	87	0
1527863934.108888000	85.5134	305	0
1527863934.109743000	85.5143	148	0
1527863934.112196000	85.5167	106	1
1527863934.112883000	85.5174	92	0
1527863934.113710000	85.5182	101	0
1527863934.115161000	85.5197	103	1
1527863934.479537000	85.8841	392	1
1527863934.479603000	85.8841	259	1
1527863934.496107000	85.9006	87	0
1527863934.609291000	86.0138	235	0
1527863934.609396000	86.0139	148	0
1527863934.612130000	86.0166	106	1
1527863934.612149000	86.0167	92	0
1527863934.612673000	86.0172	92	0
1527863934.615190000	86.0197	103	1
1527863935.445597000	86.8501	389	1
1527863935.445659000	86.8502	263	1
1527863935.462002000	86.8665	87	0
1527863935.569375000	86.9739	281	0
1527863935.569542000	86.9741	148	0
1527863935.572253000	86.9768	106	1
1527863935.572874000	86.9774	92	0
1527863935.573033000	86.9775	144	0
1527863935.575328000	86.9798	103	1
1527863935.763630000	87.1681	389	1
1527863935.763721000	87.1682	260	1
1527863935.780823000	87.1853	87	0
1527863935.878860000	87.2834	303	0
1527863935.878973000	87.2835	148	0
1527863935.881821000	87.2863	92	0
1527863935.882217000	87.2867	136	0
1527863935.882269000	87.2868	109	1
1527863935.885253000	87.2898	100	1
1527863936.182629000	87.5871	392	1
1527863936.182690000	87.5872	261	1
1527863936.200002000	87.6045	87	0
1527863936.309557000	87.7141	256	0
1527863936.309718000	87.7142	148	0
1527863936.312319000	87.7168	106	1
1527863936.312404000	87.7169	92	0
1527863936.312607000	87.7171	210	0
1527863936.315270000	87.7198	103	1
1527863936.605807000	88.0103	699	1
1527863936.605896000	88.0104	262	1
1527863936.624551000	88.0291	87	0
1527863936.716263000	88.1208	267	0
1527863936.716419000	88.1209	148	0
1527863936.719063000	88.1236	92	0
1527863936.719298000	88.1238	109	1
1527863936.719481000	88.124	182	0
1527863936.722296000	88.1268	100	1
1527863936.915643000	88.3202	388	1
1527863936.915702000	88.3202	259	1
1527863936.933787000	88.3383	87	0
1527863937.046367000	88.4509	256	0
1527863937.046543000	88.4511	148	0
1527863937.049326000	88.4538	106	1
1527863937.049374000	88.4539	92	0
1527863937.049587000	88.4541	296	0
1527863937.052322000	88.4568	103	1
1527863937.365701000	88.7702	387	1
1527863937.365791000	88.7703	264	1
1527863937.383051000	88.7876	87	0
1527863937.790745000	89.1953	235	0
1527863937.790849000	89.1954	148	0
1527863937.793383000	89.1979	106	1
1527863937.793493000	89.198	92	0
1527863937.793944000	89.1985	208	0
1527863937.796365000	89.2009	103	1
1527863937.831572000	89.2361	1215	1
1527863937.831662000	89.2362	261	1
1527863937.848217000	89.2527	87	0
1527863937.938791000	89.3433	235	0
1527863937.938908000	89.3434	148	0
1527863937.941455000	89.346	106	1
1527863937.942340000	89.3469	92	0
1527863937.942868000	89.3474	158	0
1527863937.945377000	89.3499	103	1
1527863938.063602000	89.4681	392	1
1527863938.063673000	89.4682	260	1
1527863938.080307000	89.4848	87	0
1527863938.166594000	89.5711	258	0
1527863938.166727000	89.5712	148	0
1527863938.168357000	89.5729	92	0
1527863938.168484000	89.573	261	0
1527863938.169319000	89.5738	112	1
1527863938.403751000	89.8083	449	1
1527863938.403841000	89.8084	260	1
1527863938.420368000	89.8249	87	0
1527863938.773237000	90.1778	235	0
1527863938.773349000	90.1779	148	0
1527863938.776436000	90.181	106	1
1527863938.777124000	90.1816	92	0
1527863938.777334000	90.1818	285	0
1527863938.780424000	90.1849	103	1
1527863938.852906000	90.2574	392	1
1527863938.852999000	90.2575	267	1
1527863938.869357000	90.2739	87	0
1527863938.984765000	90.3893	256	0
1527863938.984871000	90.3894	148	0
1527863938.986509000	90.391	92	0
1527863938.986883000	90.3914	239	0
1527863938.987356000	90.3919	112	1
1527863939.084726000	90.4892	391	1
1527863939.084817000	90.4893	263	1
1527863939.101408000	90.5059	87	0
1527863939.202813000	90.6073	350	0
1527863939.202996000	90.6075	148	0
1527863939.205400000	90.6099	106	1
1527863939.205677000	90.6102	92	0
1527863939.205855000	90.6104	180	0
1527863939.208389000	90.6129	103	1
1527863939.552740000	90.9573	388	1
1527863939.552833000	90.9573	260	1
1527863939.569878000	90.9744	87	0
1527863939.683947000	91.0885	233	0
1527863939.684051000	91.0886	148	0
1527863939.686431000	91.0909	92	0
1527863939.686491000	91.091	106	1
1527863939.686606000	91.0911	259	0
1527863939.689465000	91.094	103	1
1527863939.822564000	91.2271	391	1
1527863939.822629000	91.2271	259	1
1527863939.839042000	91.2436	87	0
1527863939.987181000	91.3917	259	0
1527863939.987355000	91.3919	148	0
1527863939.990144000	91.3947	92	0
1527863939.990426000	91.3949	332	0
1527863939.990511000	91.395	109	1
1527863939.993434000	91.3979	100	1
1527863940.252719000	91.6572	394	1
1527863940.252792000	91.6573	265	1
1527863940.270421000	91.6749	87	0
1527863940.362673000	91.7672	282	0
1527863940.362889000	91.7674	148	0
1527863940.365546000	91.7701	106	1
1527863940.366019000	91.7705	92	0
1527863940.366157000	91.7707	124	0
1527863940.368472000	91.773	103	1
1527863941.154263000	92.5588	388	1
1527863941.154317000	92.5588	262	1
1527863941.170584000	92.5751	87	0
1527863941.265344000	92.6699	258	0
1527863941.265512000	92.67	148	0
1527863941.267759000	92.6723	92	0
1527863941.267939000	92.6725	92	0
1527863941.268516000	92.673	112	1
1527863941.453864000	92.8584	695	1
1527863941.453953000	92.8585	263	1
1527863941.470692000	92.8752	87	0
1527863941.479110000	92.8836	87	0
1527863941.579752000	92.9843	261	0
1527863941.579870000	92.9844	148	0
1527863941.582559000	92.9871	109	1
1527863941.583269000	92.9878	92	0
1527863941.583389000	92.9879	146	0
1527863941.586540000	92.9911	103	1
1527863943.018219000	94.4227	392	1
1527863943.018315000	94.4228	262	1
1527863943.036780000	94.4413	87	0
1527863943.132591000	94.5371	330	0
1527863943.132826000	94.5373	148	0
1527863943.135594000	94.5401	106	1
1527863943.136218000	94.5407	92	0
1527863943.136416000	94.5409	218	0
1527863943.138717000	94.5432	103	1
1527863943.341043000	94.7456	390	1
1527863943.341124000	94.7456	259	1
1527863943.356934000	94.7614	87	0
1527863943.720668000	95.1252	235	0
1527863943.720837000	95.1254	148	0
1527863943.723463000	95.128	92	0
1527863943.723663000	95.1282	109	1
1527863943.723908000	95.1284	312	0
1527863943.726701000	95.1312	100	1
1527863943.868883000	95.2734	1219	1
1527863943.868977000	95.2735	260	1
1527863943.886985000	95.2915	87	0
1527863943.979622000	95.3841	291	0
1527863943.979725000	95.3842	148	0
1527863943.982560000	95.3871	92	0
1527863943.982749000	95.3873	106	1
1527863943.982793000	95.3873	241	0
1527863943.985638000	95.3902	103	1
1527863944.440827000	95.8453	393	1
1527863944.440923000	95.8454	263	1
1527863944.460359000	95.8649	87	0
1527863944.564724000	95.9692	233	0
1527863944.564851000	95.9694	148	0
1527863944.567439000	95.972	92	0
1527863944.567704000	95.9722	109	1
1527863944.581958000	95.9865	146	0
1527863944.584762000	95.9893	100	1
1527863944.808284000	96.2128	453	1
1527863944.808371000	96.2129	264	1
1527863944.824947000	96.2295	87	0
1527863944.939751000	96.3443	235	0
1527863944.939906000	96.3444	148	0
1527863944.942054000	96.3466	92	0
1527863944.942246000	96.3468	173	0
1527863944.942696000	96.3472	112	1
1527863947.449530000	98.854	389	1
1527863947.449626000	98.8541	260	1
1527863947.466678000	98.8712	87	0
1527863947.646890000	99.0514	258	0
1527863947.647059000	99.0516	148	0
1527863947.649548000	99.0541	92	0
1527863947.649765000	99.0543	269	0
1527863947.649845000	99.0544	109	1
1527863947.652880000	99.0574	100	1
1527863947.889234000	99.2937	386	1
1527863947.889324000	99.2938	260	1
1527863947.906089000	99.3106	87	0
1527863948.021728000	99.4262	259	0
1527863948.021854000	99.4264	148	0
1527863948.024953000	99.4295	106	1
1527863948.025237000	99.4298	92	0
1527863948.025438000	99.43	251	0
1527863948.027962000	99.4325	103	1
1527863948.189066000	99.5936	389	1
1527863948.189163000	99.5937	259	1
1527863948.205926000	99.6104	87	0
1527863948.312735000	99.7173	233	0
1527863948.312878000	99.7174	148	0
1527863948.315981000	99.7205	106	1
1527863948.316344000	99.7209	92	0
1527863948.316542000	99.7211	201	0
1527863948.318958000	99.7235	103	1
1527863948.689537000	100.094	391	1
1527863948.689601000	100.094	261	1
1527863948.705915000	100.11	87	0
1527863948.829849000	100.234	233	0
1527863948.829956000	100.234	148	0
1527863948.832430000	100.237	92	0
1527863948.832647000	100.237	321	0
1527863948.833101000	100.238	112	1
1527863948.968654000	100.373	392	1
1527863948.968721000	100.373	263	1
1527863948.984921000	100.389	87	0
1527863949.123442000	100.528	371	0
1527863949.123615000	100.528	148	0
1527863949.126023000	100.531	106	1
1527863949.126178000	100.531	92	0
1527863949.126362000	100.531	218	0
1527863949.129008000	100.534	103	1
1527863949.460301000	100.865	387	1
1527863949.460360000	100.865	261	1
1527863949.477784000	100.882	87	0
1527863949.577695000	100.982	235	0
1527863949.577808000	100.982	148	0
1527863949.580231000	100.985	92	0
1527863949.580721000	100.985	91	0
1527863949.581275000	100.986	112	1
1527863949.761454000	101.166	695	1
1527863949.761542000	101.166	261	1
1527863949.778036000	101.183	87	0
1527863949.871201000	101.276	233	0
1527863949.871406000	101.276	148	0
1527863949.874082000	101.279	106	1
1527863949.874878000	101.279	92	0
1527863949.875068000	101.28	290	0
1527863949.878055000	101.283	103	1
1527863950.160183000	101.565	387	1
1527863950.160279000	101.565	261	1
1527863950.176158000	101.581	87	0
1527863950.272891000	101.677	303	0
1527863950.273001000	101.678	148	0
1527863950.276021000	101.681	106	1
1527863950.277913000	101.682	92	0
1527863950.278050000	101.683	229	0
1527863950.281095000	101.686	103	1
1527863950.381130000	101.786	388	1
1527863950.381226000	101.786	261	1
1527863950.397947000	101.802	87	0
1527863950.512451000	101.917	233	0
1527863950.512669000	101.917	148	0
1527863950.515023000	101.92	92	0
1527863950.515081000	101.92	106	1
1527863950.515639000	101.92	319	0
1527863950.518106000	101.923	103	1
1527863950.831570000	102.236	1218	1
1527863950.831660000	102.236	260	1
1527863950.848060000	102.253	87	0
1527863950.943450000	102.348	284	0
1527863950.943613000	102.348	148	0
1527863950.945083000	102.35	92	0
1527863950.945435000	102.35	332	0
1527863950.946030000	102.351	112	1
1527863951.392154000	102.797	393	1
1527863951.392232000	102.797	263	1
1527863951.408173000	102.813	87	0
1527863951.509392000	102.914	303	0
1527863951.509487000	102.914	148	0
1527863951.511972000	102.916	92	0
1527863951.512172000	102.917	106	1
1527863951.512189000	102.917	208	0
1527863951.515145000	102.92	103	1
1527863951.801341000	103.206	399	1
1527863951.801431000	103.206	260	1
1527863951.818130000	103.223	87	0
1527863951.919806000	103.324	232	0
1527863951.919951000	103.324	148	0
1527863951.922949000	103.327	92	0
1527863951.923085000	103.328	253	0
1527863951.923245000	103.328	112	1
1527863952.518117000	103.923	436	1
1527863952.518206000	103.923	263	1
1527863952.534447000	103.939	87	0
1527863952.645046000	104.05	290	0
1527863952.645165000	104.05	148	0
1527863952.648134000	104.053	92	0
1527863952.648284000	104.053	106	1
1527863952.648795000	104.053	269	0
1527863952.651209000	104.056	103	1
1527863952.781443000	104.186	391	1
1527863952.781507000	104.186	259	1
1527863952.797664000	104.202	87	0
1527863952.894143000	104.299	233	0
1527863952.894282000	104.299	148	0
1527863952.896194000	104.301	92	0
1527863952.896357000	104.301	319	0
1527863952.897159000	104.302	112	1
1527863956.326385000	107.731	391	1
1527863956.326471000	107.731	267	1
1527863956.342579000	107.747	87	0
1527863956.447603000	107.852	259	0
1527863956.447854000	107.852	148	0
1527863956.450016000	107.855	92	0
1527863956.450430000	107.855	215	0
1527863956.450838000	107.855	112	1
1527863956.552919000	107.957	394	1
1527863956.552983000	107.957	262	1
1527863956.569479000	107.974	87	0
1527863956.695966000	108.1	235	0
1527863956.696142000	108.101	148	0
1527863956.698797000	108.103	106	1
1527863956.698882000	108.103	92	0
1527863956.699081000	108.104	191	0
1527863956.701782000	108.106	103	1
1527863956.783208000	108.188	392	1
1527863956.783270000	108.188	266	1
1527863956.799954000	108.204	87	0
1527863956.907332000	108.312	235	0
1527863956.907511000	108.312	148	0
1527863956.909799000	108.314	106	1
1527863956.909936000	108.314	92	0
1527863956.910472000	108.315	263	0
1527863956.912776000	108.317	103	1
1527863957.197219000	108.602	393	1
1527863957.197310000	108.602	272	1
1527863957.214350000	108.619	87	0
1527863957.315153000	108.72	258	0
1527863957.315333000	108.72	148	0
1527863957.317870000	108.722	106	1
1527863957.318435000	108.723	92	0
1527863957.318856000	108.723	234	0
1527863957.320862000	108.725	103	1
1527863957.655428000	109.06	700	1
1527863957.655518000	109.06	265	1
1527863957.671514000	109.076	87	0
1527863957.772789000	109.177	235	0
1527863957.772907000	109.177	148	0
1527863957.775793000	109.18	92	0
1527863957.775985000	109.181	293	0
1527863957.776058000	109.181	106	1
1527863957.778907000	109.183	103	1
1527863958.075192000	109.48	391	1
1527863958.075277000	109.48	270	1
1527863958.092128000	109.497	87	0
1527863958.100899000	109.505	87	0
1527863958.201619000	109.606	373	0
1527863958.201734000	109.606	148	0
1527863958.204895000	109.609	92	0
1527863958.204965000	109.609	109	1
1527863958.205222000	109.61	228	0
1527863958.207845000	109.612	103	1
1527863958.497226000	109.902	1219	1
1527863958.497339000	109.902	276	1
1527863958.513527000	109.918	87	0
1527863958.605408000	110.01	235	0
1527863958.605515000	110.01	148	0
1527863958.607763000	110.012	92	0
1527863958.607893000	110.012	211	0
1527863958.608056000	110.013	112	1
1527863958.907480000	110.312	392	1
1527863958.907545000	110.312	259	1
1527863958.923336000	110.328	87	0
1527863959.014452000	110.419	259	0
1527863959.014620000	110.419	148	0
1527863959.016257000	110.421	92	0
1527863959.016858000	110.421	306	0
1527863959.016911000	110.421	109	1
1527863959.019981000	110.424	100	1
1527863961.004427000	112.409	432	1
1527863961.004523000	112.409	1412	1
1527863961.004547000	112.409	1412	1
1527863961.004575000	112.409	1412	1
1527863961.004592000	112.409	276	1
1527863961.021477000	112.426	87	0
1527863961.102539000	112.507	411	0
1527863961.105274000	112.51	103	1
1527863961.106466000	112.511	80	0
1527863961.109270000	112.514	100	1
1527863961.204546000	112.609	391	1
1527863961.204637000	112.609	263	1
1527863961.220793000	112.625	87	0
1527863961.323451000	112.728	308	0
1527863961.323622000	112.728	148	0
1527863961.326222000	112.731	106	1
1527863961.327561000	112.732	92	0
1527863961.327756000	112.732	171	0
1527863961.330296000	112.735	103	1
1527863961.440762000	112.845	388	1
1527863961.440841000	112.845	265	1
1527863961.457446000	112.862	87	0
1527863961.810407000	113.215	303	0
1527863961.810517000	113.215	148	0
1527863961.813185000	113.218	92	0
1527863961.813260000	113.218	106	1
1527863961.813730000	113.218	168	0
1527863961.816304000	113.221	103	1
1527863961.853683000	113.258	387	1
1527863961.853750000	113.258	265	1
1527863961.871446000	113.276	87	0
1527863961.968139000	113.373	290	0
1527863961.968316000	113.373	148	0
1527863961.971248000	113.376	106	1
1527863961.971670000	113.376	92	0
1527863961.971845000	113.376	102	0
1527863961.974257000	113.379	103	1
1527863962.061747000	113.466	388	1
1527863962.061842000	113.466	265	1
1527863962.078242000	113.483	87	0
1527863962.180305000	113.585	233	0
1527863962.180479000	113.585	148	0
1527863962.182361000	113.587	92	0
1527863962.182635000	113.587	324	0
1527863962.183242000	113.588	112	1
1527863962.377508000	113.782	391	1
1527863962.377599000	113.782	259	1
1527863962.394491000	113.799	87	0
1527863962.770874000	114.175	233	0
1527863962.770996000	114.176	148	0
1527863962.773342000	114.178	106	1
1527863962.774151000	114.179	92	0
1527863962.774352000	114.179	112	0
1527863962.777303000	114.182	103	1
1527863962.890670000	114.295	392	1
1527863962.890746000	114.295	266	1
[truncated: 70 more rows]
