# Supplementary material for: Method for multi-task learning fusion network traffic classification to address small sample labels
Source: Sci Rep. 2024 Jan 30;14:2518. doi: 10.1038/s41598-024-51933-8 (PMC10827795; doi:10.1038/s41598-024-51933-8)
Supplement: Supplementary file 2 — Supplementary Information 2. [file 41598_2024_51933_MOESM2_ESM.zip › QUIC Dataset/QUIC Dataset/pretraining/Google Doc/GoogleDoc-1085.txt]

1527885684.369142000	0	355	1
1527885684.391144000	0.022002	87	0
1527885684.777718000	0.408576	305	0
1527885684.778125000	0.408983	1412	0
1527885684.778521000	0.409379	1412	0
1527885684.778782000	0.40964	101	1
1527885684.778934000	0.409792	1412	0
1527885684.779408000	0.410266	180	0
1527885684.779731000	0.410589	101	1
1527885684.779855000	0.410713	1412	0
1527885684.780272000	0.41113	1412	0
1527885684.780462000	0.41132	107	1
1527885684.780667000	0.411525	1412	0
1527885684.781088000	0.411946	188	0
1527885684.781450000	0.412308	721	0
1527885684.781661000	0.412519	104	1
1527885684.781891000	0.412749	1412	0
1527885684.782282000	0.41314	1412	0
1527885684.782546000	0.413404	101	1
1527885684.782663000	0.413521	694	0
1527885684.783375000	0.414233	98	1
1527885684.785247000	0.416105	1412	0
1527885684.785653000	0.416511	1412	0
1527885684.786055000	0.416913	1412	0
1527885684.786380000	0.417238	104	1
1527885684.786459000	0.417317	188	0
1527885684.786905000	0.417763	1202	0
1527885684.787382000	0.41824	101	1
1527885684.807224000	0.438082	1412	0
1527885684.807615000	0.438473	1412	0
1527885684.808021000	0.438879	1412	0
1527885684.808394000	0.439252	198	0
1527885684.808825000	0.439683	1412	0
1527885684.809292000	0.44015	1412	0
1527885684.809709000	0.440567	1412	0
1527885684.810078000	0.440936	173	0
1527885684.810514000	0.441372	1412	0
1527885684.810920000	0.441778	1412	0
1527885684.811293000	0.442151	299	0
1527885684.811725000	0.442583	1412	0
1527885684.812126000	0.442984	1412	0
1527885684.812531000	0.443389	1412	0
1527885684.812902000	0.44376	188	0
1527885684.813337000	0.444195	1412	0
1527885684.813705000	0.444563	170	0
1527885684.813866000	0.444724	125	1
1527885684.814161000	0.445019	1412	0
1527885684.814470000	0.445328	116	1
1527885684.814564000	0.445422	1412	0
1527885684.814974000	0.445832	1412	0
1527885684.815342000	0.4462	188	0
1527885684.815395000	0.446253	104	1
1527885684.815842000	0.4467	1412	0
1527885684.816213000	0.447071	153	0
1527885684.816508000	0.447366	101	1
1527885684.816649000	0.447507	1412	0
1527885684.817056000	0.447914	1412	0
1527885684.817367000	0.448225	104	1
1527885684.817460000	0.448318	1412	0
1527885684.817828000	0.448686	188	0
1527885684.818247000	0.449105	794	0
1527885684.818376000	0.449234	104	1
1527885684.818666000	0.449524	1412	0
1527885684.819123000	0.449981	1412	0
1527885684.819362000	0.45022	101	1
1527885684.819536000	0.450394	1412	0
1527885684.819908000	0.450766	188	0
1527885684.820321000	0.451179	673	0
1527885684.820441000	0.451299	104	1
1527885684.820711000	0.451569	269	0
1527885684.821437000	0.452295	98	1
1527885685.305222000	0.93608	478	1
1527885685.305316000	0.936174	1412	1
1527885685.305352000	0.93621	906	1
1527885685.309920000	0.940778	217	1
1527885685.322777000	0.953635	87	0
1527885685.331739000	0.962597	87	0
1527885685.422590000	1.05345	379	0
1527885685.424234000	1.05509	104	1
1527885685.425243000	1.0561	80	0
1527885685.425809000	1.05667	98	1
1527885685.498324000	1.12918	428	0
1527885685.499421000	1.13028	98	1
1527885685.499475000	1.13033	1412	0
1527885685.499910000	1.13077	1412	0
1527885685.500307000	1.13117	1412	0
1527885685.500426000	1.13128	104	1
1527885685.500681000	1.13154	180	0
1527885685.501116000	1.13197	1412	0
1527885685.501399000	1.13226	101	1
1527885685.501516000	1.13237	1412	0
1527885685.501911000	1.13277	1071	0
1527885685.502283000	1.13314	92	0
1527885685.502467000	1.13332	104	1
1527885685.502692000	1.13355	317	0
1527885685.503399000	1.13426	98	1
1527885685.616930000	1.24779	216	1
1527885685.648717000	1.27957	87	0
1527885685.995060000	1.62592	379	0
1527885685.995466000	1.62632	1115	0
1527885685.996134000	1.62699	101	1
1527885685.997758000	1.62862	92	0
1527885685.998168000	1.62903	326	0
1527885685.998614000	1.62947	104	1
1527885686.050795000	1.68165	863	1
1527885686.053520000	1.68438	427	1
1527885686.068601000	1.69946	87	0
1527885686.134353000	1.76521	329	1
1527885686.150292000	1.78115	87	0
1527885686.172932000	1.80379	322	0
1527885686.173325000	1.80418	500	0
1527885686.175431000	1.80629	107	1
1527885686.253941000	1.8848	478	0
1527885686.254311000	1.88517	80	0
1527885686.254713000	1.88557	101	1
1527885686.310340000	1.9412	464	0
1527885686.310750000	1.94161	1198	0
1527885686.311573000	1.94243	101	1
1527885686.399884000	2.03074	244	1
1527885686.399977000	2.03083	144	1
1527885686.415246000	2.0461	87	0
1527885686.448409000	2.07927	757	1
1527885686.448493000	2.07935	190	1
1527885686.464363000	2.09522	87	0
1527885686.470060000	2.10092	1412	0
1527885686.470453000	2.10131	1412	0
1527885686.470854000	2.10171	1412	0
1527885686.471239000	2.1021	104	1
1527885686.471252000	2.10211	528	0
1527885686.471512000	2.10237	104	1
1527885686.471642000	2.1025	92	0
1527885686.472055000	2.10291	310	0
1527885686.473092000	2.10395	101	1
1527885686.553633000	2.18449	604	0
1527885686.554003000	2.18486	92	0
1527885686.554408000	2.18527	230	0
1527885686.554706000	2.18556	98	1
1527885686.555558000	2.18642	101	1
1527885687.301416000	2.93227	231	1
1527885687.307492000	2.93835	1412	1
1527885687.307572000	2.93843	135	1
1527885687.317336000	2.94819	87	0
1527885687.325260000	2.95612	87	0
1527885687.405353000	3.03621	325	0
1527885687.405782000	3.03664	1412	0
1527885687.406177000	3.03703	993	0
1527885687.406489000	3.03735	104	1
1527885687.407469000	3.03833	92	0
1527885687.407937000	3.03879	297	0
1527885687.413536000	3.04439	107	1
1527885687.569019000	3.19988	1412	1
1527885687.569094000	3.19995	1412	1
1527885687.569114000	3.19997	268	1
1527885687.569186000	3.20004	844	1
1527885687.586529000	3.21739	87	0
1527885687.610574000	3.24143	507	0
1527885687.610950000	3.24181	187	0
1527885687.611591000	3.24245	104	1
1527885687.647246000	3.2781	1412	1
1527885687.647304000	3.27816	317	1
1527885687.663180000	3.29404	381	0
1527885687.663597000	3.29446	1412	0
1527885687.664000000	3.29486	1412	0
1527885687.664399000	3.29526	1412	0
1527885687.664596000	3.29545	104	1
1527885687.664805000	3.29566	462	0
1527885687.665539000	3.2964	98	1
1527885687.666536000	3.29739	98	1
1527885687.834407000	3.46527	347	0
1527885687.834808000	3.46567	794	0
1527885687.835199000	3.46606	321	0
1527885687.835679000	3.46654	101	1
1527885687.836544000	3.4674	98	1
1527885688.295041000	3.9259	549	1
1527885688.295141000	3.926	1412	1
1527885688.295166000	3.92602	1412	1
1527885688.295189000	3.92605	1412	1
1527885688.295230000	3.92609	1412	1
1527885688.295267000	3.92613	1412	1
1527885688.295295000	3.92615	1412	1
1527885688.295333000	3.92619	1412	1
1527885688.295367000	3.92622	1412	1
1527885688.295404000	3.92626	1412	1
1527885688.295427000	3.92629	1412	1
1527885688.295490000	3.92635	1412	1
1527885688.295513000	3.92637	1412	1
1527885688.305978000	3.93684	1271	1
1527885688.312293000	3.94315	87	0
1527885688.314669000	3.94553	87	0
1527885688.323435000	3.95429	87	0
1527885688.438868000	4.06973	375	0
1527885688.439829000	4.07069	107	1
1527885688.442372000	4.07323	80	0
1527885688.455423000	4.08628	98	1
1527885688.645001000	4.27586	1390	1
1527885688.663547000	4.2944	87	0
1527885688.798593000	4.42945	355	0
1527885688.798977000	4.42983	193	0
1527885688.805657000	4.43651	104	1
1527885690.259847000	5.8907	330	1
1527885690.259937000	5.89079	1412	1
1527885690.259979000	5.89084	981	1
1527885690.262322000	5.89318	223	1
1527885690.262409000	5.89327	1412	1
1527885690.262447000	5.89331	1412	1
1527885690.262496000	5.89335	758	1
1527885690.274351000	5.90521	251	1
1527885690.277613000	5.90847	87	0
1527885690.283762000	5.91462	87	0
1527885690.290375000	5.92123	87	0
1527885690.293131000	5.92399	121	1
1527885690.307074000	5.93793	94	0
1527885690.308000000	5.93886	98	1
1527885690.309100000	5.93996	87	0
1527885690.513146000	6.144	534	0
1527885690.513529000	6.14439	304	0
1527885690.513928000	6.14479	173	0
1527885690.514629000	6.14549	107	1
1527885690.515223000	6.14608	101	1
1527885690.517444000	6.1483	251	1
1527885690.531688000	6.16255	87	0
1527885690.583688000	6.21455	448	0
1527885690.584629000	6.21549	101	1
1527885690.586073000	6.21693	80	0
1527885690.587077000	6.21793	98	1
1527885690.777797000	6.40865	900	0
1527885690.778175000	6.40903	1412	0
1527885690.778583000	6.40944	1412	0
1527885690.778980000	6.40984	1412	0
1527885690.779470000	6.41033	180	0
1527885690.779494000	6.41035	101	1
1527885690.779929000	6.41079	1412	0
1527885690.780336000	6.41119	1359	0
1527885690.780740000	6.4116	1412	0
1527885690.781141000	6.412	1412	0
1527885690.781429000	6.41229	107	1
1527885690.781542000	6.4124	1412	0
1527885690.781918000	6.41278	188	0
1527885690.782312000	6.41317	84	0
1527885690.782745000	6.4136	1236	0
1527885690.783010000	6.41387	116	1
1527885690.783153000	6.41401	1412	0
1527885690.783557000	6.41441	1412	0
1527885690.783961000	6.41482	1412	0
1527885690.784049000	6.41491	101	1
1527885690.784330000	6.41519	188	0
1527885690.784722000	6.41558	84	0
1527885690.785020000	6.41588	104	1
1527885690.785161000	6.41602	1412	0
1527885690.785549000	6.41641	724	0
1527885690.786592000	6.41745	101	1
1527885690.787902000	6.41876	1412	0
1527885690.788280000	6.41914	1412	0
1527885690.788687000	6.41954	1412	0
1527885690.789020000	6.41988	101	1
1527885690.789195000	6.42005	188	0
1527885690.789642000	6.4205	781	0
1527885690.790063000	6.42092	1412	0
1527885690.790259000	6.42112	101	1
1527885690.790466000	6.42132	1412	0
1527885690.790865000	6.42172	1412	0
1527885690.791209000	6.42207	107	1
1527885690.791234000	6.42209	188	0
1527885690.791659000	6.42252	979	0
1527885690.792004000	6.42286	101	1
1527885690.792075000	6.42293	1412	0
1527885690.792476000	6.42333	1412	0
1527885690.792878000	6.42374	1412	0
1527885690.793028000	6.42389	104	1
1527885690.793249000	6.42411	188	0
1527885690.793703000	6.42456	1412	0
1527885690.794022000	6.42488	101	1
1527885690.794061000	6.42492	209	0
1527885690.794489000	6.42535	1412	0
1527885690.794955000	6.42581	1412	0
1527885690.795068000	6.42593	101	1
1527885690.795368000	6.42623	1412	0
1527885690.795740000	6.4266	188	0
1527885690.796032000	6.42689	98	1
1527885690.796164000	6.42702	1187	0
1527885690.796573000	6.42743	1412	0
1527885690.796979000	6.42784	1412	0
1527885690.797005000	6.42786	107	1
1527885690.797380000	6.42824	1412	0
1527885690.797774000	6.42863	1102	0
1527885690.798187000	6.42904	1412	0
1527885690.798221000	6.42908	101	1
1527885690.798584000	6.42944	1250	0
1527885690.798974000	6.42983	743	0
1527885690.799462000	6.43032	1412	0
1527885690.799864000	6.43072	1330	0
1527885690.800268000	6.43113	1412	0
1527885690.800670000	6.43153	1412	0
1527885690.801046000	6.4319	336	0
1527885690.804285000	6.43514	122	1
1527885690.804778000	6.43564	102	0
1527885690.805084000	6.43594	112	1
1527885690.805194000	6.43605	271	0
1527885690.806013000	6.43687	98	1
1527885690.823494000	6.45435	87	0
1527885692.063588000	7.69445	431	1
1527885692.063648000	7.69451	144	1
1527885692.079542000	7.7104	87	0
1527885692.135888000	7.76675	1412	0
1527885692.136271000	7.76713	1412	0
1527885692.136680000	7.76754	1412	0
1527885692.137056000	7.76791	575	0
1527885692.137178000	7.76804	110	1
1527885692.137467000	7.76832	92	0
1527885692.137878000	7.76874	192	0
1527885692.138438000	7.7693	104	1
1527885693.196849000	8.82771	861	1
1527885693.196927000	8.82779	294	1
1527885693.202326000	8.83318	304	1
1527885693.202454000	8.83331	1412	1
1527885693.202484000	8.83334	1412	1
1527885693.202609000	8.83347	969	1
1527885693.219330000	8.85019	87	0
1527885693.226891000	8.85775	87	0
1527885693.285261000	8.91612	400	1
1527885693.302203000	8.93306	87	0
1527885693.362049000	8.99291	396	0
1527885693.363183000	8.99404	101	1
1527885693.369314000	9.00017	80	0
1527885693.370206000	9.00106	98	1
1527885693.390583000	9.02144	334	0
1527885693.390995000	9.02185	1400	0
1527885693.391611000	9.02247	98	1
1527885693.391709000	9.02257	513	0
1527885693.392154000	9.02301	101	1
1527885693.393101000	9.02396	592	0
1527885693.394157000	9.02501	98	1
1527885693.394874000	9.02573	635	0
1527885693.395155000	9.02601	98	1
1527885693.396164000	9.02702	467	0
1527885693.397174000	9.02803	98	1
1527885693.397839000	9.0287	697	0
1527885693.398156000	9.02901	98	1
1527885693.398811000	9.02967	484	0
1527885693.399181000	9.03004	98	1
1527885693.400230000	9.03109	835	0
1527885693.401158000	9.03202	98	1
1527885693.402213000	9.03307	649	0
1527885693.403165000	9.03402	98	1
1527885693.403744000	9.0346	519	0
1527885693.404154000	9.03501	98	1
1527885693.404374000	9.03523	439	0
1527885693.405236000	9.03609	98	1
1527885693.406670000	9.03753	701	0
1527885693.407178000	9.03804	98	1
1527885693.407844000	9.0387	626	0
1527885693.408155000	9.03901	98	1
1527885693.410294000	9.04115	568	0
1527885693.411172000	9.04203	98	1
1527885693.411205000	9.04206	664	0
1527885693.411854000	9.04271	583	0
1527885693.412168000	9.04303	101	1
1527885693.412848000	9.04371	689	0
1527885693.413217000	9.04408	98	1
1527885693.434399000	9.06526	102	0
1527885693.434790000	9.06565	117	0
1527885693.435367000	9.06623	101	1
1527885693.448563000	9.07942	298	0
1527885693.449000000	9.07986	103	0
1527885693.449668000	9.08053	112	1
1527885693.450160000	9.08102	98	1
1527885693.452208000	9.08307	233	0
1527885693.453163000	9.08402	98	1
1527885693.466628000	9.09749	87	0
1527885693.488661000	9.11952	1412	1
1527885693.488736000	9.11959	1412	1
1527885693.488758000	9.11962	453	1
1527885693.488818000	9.11968	844	1
1527885693.517310000	9.14817	1412	1
1527885693.533759000	9.16462	100	0
1527885693.534188000	9.16505	101	1
1527885693.548718000	9.17958	463	0
1527885693.549173000	9.18003	124	0
1527885693.549643000	9.1805	98	1
1527885693.550248000	9.18111	98	1
1527885693.566872000	9.19773	87	0
1527885694.044693000	9.67555	1002	1
1527885694.044769000	9.67563	94	1
1527885694.061726000	9.69258	87	0
1527885694.204280000	9.83514	312	0
1527885694.204666000	9.83552	367	0
1527885694.205350000	9.83621	104	1
1527885694.206220000	9.83708	98	1
1527885694.207128000	9.83799	190	0
1527885694.208208000	9.83907	98	1
1527885695.044945000	10.6758	475	1
1527885695.045034000	10.6759	109	1
1527885695.050010000	10.6809	304	1
1527885695.052806000	10.6837	479	1
1527885695.052853000	10.6837	87	1
1527885695.061898000	10.6928	87	0
1527885695.066518000	10.6974	87	0
1527885695.146728000	10.7776	288	0
1527885695.147109000	10.778	151	0
1527885695.147743000	10.7786	104	1
1527885695.148255000	10.7791	98	1
1527885695.153105000	10.784	92	0
1527885695.153287000	10.7841	98	1
1527885695.153538000	10.7844	339	0
1527885695.154256000	10.7851	98	1
1527885695.235812000	10.8667	245	0
1527885695.236190000	10.867	103	0
1527885695.236839000	10.8677	98	1
1527885695.237298000	10.8682	98	1
1527885695.241601000	10.8725	92	0
1527885695.241994000	10.8729	234	0
1527885695.242572000	10.8734	101	1
1527885695.256669000	10.8875	235	0
1527885695.257057000	10.8879	140	0
1527885695.260729000	10.8916	102	0
1527885695.261122000	10.892	107	0
1527885695.294508000	10.9254	107	1
1527885695.299969000	10.9308	235	0
1527885695.300308000	10.9312	98	1
1527885695.604438000	11.2353	395	1
1527885695.604528000	11.2354	252	1
1527885695.622052000	11.2529	87	0
1527885696.427650000	12.0585	301	0
1527885696.428033000	12.0589	146	0
1527885696.428658000	12.0595	101	1
1527885696.429326000	12.0602	98	1
1527885696.431732000	12.0626	92	0
1527885696.432170000	12.063	171	0
1527885696.432728000	12.0636	101	1
1527885699.036221000	14.6671	364	1
1527885699.036437000	14.6673	372	1
1527885699.036551000	14.6674	1412	1
1527885699.036574000	14.6674	1412	1
1527885699.036608000	14.6675	1412	1
1527885699.036636000	14.6675	1412	1
1527885699.036692000	14.6675	1412	1
1527885699.036714000	14.6676	1412	1
1527885699.036743000	14.6676	1412	1
1527885699.036778000	14.6676	1412	1
1527885699.036812000	14.6677	1412	1
1527885699.036849000	14.6677	1412	1
1527885699.036897000	14.6678	1412	1
1527885699.038572000	14.6694	1412	1
1527885699.038612000	14.6695	1412	1
1527885699.038663000	14.6695	265	1
1527885699.038718000	14.6696	1412	1
1527885699.038780000	14.6696	1412	1
1527885699.040585000	14.6714	1412	1
1527885699.040627000	14.6715	1412	1
1527885699.040695000	14.6716	1412	1
1527885699.040753000	14.6716	1412	1
1527885699.042591000	14.6734	1412	1
1527885699.042630000	14.6735	1412	1
1527885699.042696000	14.6736	1412	1
1527885699.042731000	14.6736	1412	1
1527885699.044563000	14.6754	1412	1
1527885699.044600000	14.6755	1412	1
1527885699.044663000	14.6755	1412	1
1527885699.044700000	14.6756	1412	1
1527885699.046569000	14.6774	1412	1
1527885699.046606000	14.6775	1412	1
1527885699.046660000	14.6775	1412	1
1527885699.046719000	14.6776	1412	1
1527885699.048562000	14.6794	1412	1
1527885699.048622000	14.6795	1412	1
1527885699.048658000	14.6795	1412	1
1527885699.048715000	14.6796	1412	1
1527885699.052691000	14.6835	87	0
1527885699.052892000	14.6837	621	1
1527885699.056384000	14.6872	87	0
1527885699.058665000	14.6895	87	0
1527885699.062475000	14.6933	87	0
1527885699.065110000	14.696	87	0
1527885699.071365000	14.7022	87	0
1527885699.142414000	14.7733	279	0
1527885699.142754000	14.7736	279	0
1527885699.143555000	14.7744	119	1
1527885699.146550000	14.7774	92	0
1527885699.146997000	14.7779	107	0
1527885699.147482000	14.7783	101	1
1527885699.158837000	14.7897	233	0
1527885699.159281000	14.7901	118	0
1527885699.159642000	14.7905	98	1
1527885699.160577000	14.7914	98	1
1527885699.163193000	14.7941	102	0
1527885699.163512000	14.7944	98	1
1527885699.163622000	14.7945	180	0
1527885699.164488000	14.7953	98	1
1527885699.172533000	14.8034	928	0
1527885699.173578000	14.8044	98	1
1527885699.191326000	14.8222	471	1
1527885699.206927000	14.8378	87	0
1527885699.222240000	14.8531	620	0
1527885699.222647000	14.8535	803	0
1527885699.223181000	14.854	101	1
1527885699.223194000	14.8541	92	0
1527885699.223537000	14.8544	101	1
1527885699.223599000	14.8545	125	0
1527885699.224635000	14.8555	98	1
1527885699.225784000	14.8566	373	0
1527885699.226523000	14.8574	98	1
1527885699.239954000	14.8708	369	0
1527885699.240334000	14.8712	146	0
1527885699.240938000	14.8718	98	1
1527885699.241491000	14.8723	98	1
1527885699.243614000	14.8745	80	0
1527885699.244530000	14.8754	98	1
1527885699.244923000	14.8758	92	0
1527885699.245333000	14.8762	321	0
1527885699.245703000	14.8766	101	1
1527885699.291339000	14.9222	472	1
1527885699.291424000	14.9223	264	1
1527885699.310436000	14.9413	87	0
1527885699.388999000	15.0199	236	0
1527885699.389443000	15.0203	622	0
1527885699.389558000	15.0204	101	1
1527885699.390649000	15.0215	98	1
1527885699.426196000	15.0571	275	0
1527885699.426511000	15.0574	146	0
1527885699.427590000	15.0584	101	1
1527885699.431355000	15.0622	92	0
1527885699.431727000	15.0626	340	0
1527885699.432528000	15.0634	101	1
1527885699.673294000	15.3042	393	1
1527885699.673382000	15.3042	257	1
1527885699.689961000	15.3208	87	0
1527885699.848046000	15.4789	255	0
1527885699.848427000	15.4793	146	0
1527885699.849124000	15.48	101	1
1527885699.849534000	15.4804	98	1
1527885699.852717000	15.4836	92	0
1527885699.853166000	15.484	340	0
1527885699.853764000	15.4846	101	1
1527885700.054088000	15.6849	392	1
1527885700.054160000	15.685	218	1
1527885700.070382000	15.7012	87	0
1527885700.232597000	15.8635	275	0
1527885700.232929000	15.8638	146	0
1527885700.233682000	15.8645	104	1
1527885700.237415000	15.8683	92	0
1527885700.237754000	15.8686	249	0
1527885700.238688000	15.8695	101	1
1527885701.932389000	17.5632	394	1
1527885701.932455000	17.5633	253	1
1527885701.951286000	17.5821	87	0
1527885702.246689000	17.8775	281	0
1527885702.247038000	17.8779	146	0
1527885702.247762000	17.8786	101	1
1527885702.248668000	17.8795	98	1
1527885702.250651000	17.8815	92	0
1527885702.251053000	17.8819	327	0
1527885702.251686000	17.8825	101	1
1527885702.304040000	17.9349	394	1
1527885702.304101000	17.935	256	1
1527885702.320476000	17.9513	87	0
1527885702.460702000	18.0916	255	0
1527885702.461100000	18.092	146	0
1527885702.461693000	18.0926	104	1
1527885702.465375000	18.0962	92	0
1527885702.465681000	18.0965	98	1
1527885702.465875000	18.0967	253	0
1527885702.466696000	18.0976	98	1
1527885702.749042000	18.3799	389	1
1527885702.749106000	18.38	256	1
1527885702.765665000	18.3965	87	0
1527885702.861494000	18.4924	235	0
1527885702.861805000	18.4927	146	0
1527885702.862720000	18.4936	104	1
1527885702.866077000	18.4969	92	0
1527885702.866484000	18.4973	261	0
1527885702.866726000	18.4976	101	1
1527885702.986087000	18.6169	391	1
1527885702.986181000	18.617	253	1
1527885703.002075000	18.6329	87	0
1527885703.139674000	18.7705	254	0
1527885703.140051000	18.7709	148	0
1527885703.140819000	18.7717	104	1
1527885703.143631000	18.7745	92	0
1527885703.144078000	18.7749	218	0
1527885703.144727000	18.7756	101	1
1527885703.208038000	18.8389	393	1
1527885703.208100000	18.839	255	1
1527885703.226413000	18.8573	87	0
1527885703.411821000	19.0427	235	0
1527885703.412206000	19.0431	148	0
1527885703.412939000	19.0438	104	1
1527885703.417486000	19.0483	92	0
1527885703.417749000	19.0486	98	1
1527885703.417915000	19.0488	116	0
1527885703.418757000	19.0496	98	1
1527885703.434967000	19.0658	390	1
1527885703.435028000	19.0659	256	1
1527885703.451554000	19.0824	87	0
1527885703.612444000	19.2433	258	0
1527885703.612783000	19.2436	148	0
1527885703.613765000	19.2446	104	1
1527885703.616439000	19.2473	92	0
1527885703.616806000	19.2477	179	0
1527885703.616866000	19.2477	98	1
1527885703.617757000	19.2486	98	1
1527885703.701196000	19.3321	394	1
1527885703.701257000	19.3321	258	1
1527885703.717628000	19.3485	87	0
1527885703.839644000	19.4705	236	0
1527885703.840004000	19.4709	148	0
1527885703.840790000	19.4716	104	1
1527885703.846661000	19.4775	92	0
1527885703.847089000	19.4779	315	0
1527885703.847784000	19.4786	101	1
1527885703.967020000	19.5979	993	1
1527885703.967081000	19.5979	255	1
1527885703.983121000	19.614	87	0
1527885704.063864000	19.6947	820	1
1527885704.063961000	19.6948	1412	1
1527885704.063987000	19.6948	1412	1
1527885704.064023000	19.6949	1412	1
1527885704.064056000	19.6949	1412	1
1527885704.064089000	19.6949	316	1
1527885704.082498000	19.7134	87	0
1527885704.096055000	19.7269	280	0
1527885704.096455000	19.7273	148	0
1527885704.096945000	19.7278	104	1
1527885704.097872000	19.7287	98	1
1527885704.101986000	19.7328	92	0
1527885704.102595000	19.7335	252	0
1527885704.102859000	19.7337	101	1
1527885704.179973000	19.8108	400	0
1527885704.180802000	19.8117	98	1
1527885704.186480000	19.8173	80	0
1527885704.187050000	19.8179	98	1
1527885704.431755000	20.0626	467	1
1527885704.431847000	20.0627	258	1
1527885704.458448000	20.0893	87	0
1527885704.630131000	20.261	382	0
1527885704.630516000	20.2614	148	0
1527885704.631139000	20.262	101	1
1527885704.631806000	20.2627	98	1
1527885704.634153000	20.265	92	0
1527885704.634817000	20.2657	98	1
1527885704.635505000	20.2664	119	0
1527885704.636078000	20.2669	98	1
1527885704.827536000	20.4584	390	1
1527885704.827596000	20.4585	258	1
1527885704.843735000	20.4746	87	0
1527885705.016289000	20.6471	233	0
1527885705.016674000	20.6475	148	0
1527885705.017374000	20.6482	101	1
1527885705.017814000	20.6487	98	1
1527885705.020607000	20.6515	92	0
1527885705.020907000	20.6518	98	1
1527885705.021027000	20.6519	198	0
1527885705.021834000	20.6527	98	1
1527885708.076482000	23.7073	390	1
1527885708.076540000	23.7074	256	1
1527885708.098047000	23.7289	87	0
1527885708.225924000	23.8568	290	0
1527885708.226241000	23.8571	148	0
1527885708.227390000	23.8582	104	1
1527885708.229679000	23.8605	92	0
1527885708.230079000	23.8609	244	0
1527885708.230104000	23.861	98	1
1527885708.231021000	23.8619	98	1
1527885708.308497000	23.9394	394	1
1527885708.308557000	23.9394	430	1
1527885708.327076000	23.9579	87	0
1527885708.517555000	24.1484	300	0
1527885708.517877000	24.1487	148	0
1527885708.518636000	24.1495	104	1
1527885708.520386000	24.1512	92	0
1527885708.520798000	24.1517	331	0
1527885708.521034000	24.1519	101	1
1527885708.813637000	24.4445	371	1
1527885708.813737000	24.4446	1412	1
1527885708.813775000	24.4446	1412	1
1527885708.813828000	24.4447	1412	1
1527885708.813848000	24.4447	542	1
1527885708.841648000	24.4725	87	0
1527885708.847039000	24.4779	87	0
1527885709.015257000	24.6461	344	1
1527885709.015342000	24.6462	490	1
1527885709.025179000	24.656	373	0
1527885709.026072000	24.6569	98	1
1527885709.032001000	24.6629	90	0
1527885709.033071000	24.6639	98	1
1527885709.205059000	24.8359	268	0
1527885709.205394000	24.8363	148	0
1527885709.206277000	24.8371	101	1
1527885709.208366000	24.8392	92	0
1527885709.208771000	24.8396	144	0
1527885709.209184000	24.84	101	1
1527885709.332111000	24.963	391	1
1527885709.332208000	24.9631	258	1
1527885709.354665000	24.9855	87	0
1527885709.450888000	25.0817	278	0
1527885709.451255000	25.0821	148	0
1527885709.452221000	25.0831	104	1
1527885709.455143000	25.086	92	0
1527885709.455589000	25.0864	331	0
1527885709.456140000	25.087	101	1
1527885709.611564000	25.2424	394	1
1527885709.611661000	25.2425	260	1
1527885709.649122000	25.28	394	1
1527885709.650865000	25.2817	87	0
1527885709.659250000	25.2901	87	0
1527885709.691425000	25.3223	87	0
1527885709.769485000	25.4003	235	0
1527885709.769854000	25.4007	148	0
1527885709.770518000	25.4014	107	1
1527885709.771097000	25.402	98	1
1527885709.775431000	25.4063	92	0
1527885709.775903000	25.4068	249	0
1527885709.776136000	25.407	101	1
1527885710.068724000	25.6996	395	1
1527885710.068809000	25.6997	265	1
1527885710.088574000	25.7194	87	0
1527885710.255751000	25.8866	235	0
1527885710.256130000	25.887	148	0
1527885710.256878000	25.8877	104	1
1527885710.259951000	25.8908	92	0
1527885710.260153000	25.891	98	1
1527885710.260381000	25.8912	146	0
1527885710.261137000	25.892	98	1
1527885710.293051000	25.9239	393	1
1527885710.293150000	25.924	259	1
1527885710.313811000	25.9447	87	0
1527885710.480762000	26.1116	258	0
1527885710.481150000	26.112	148	0
1527885710.481809000	26.1127	101	1
1527885710.482354000	26.1132	98	1
1527885710.486424000	26.1173	92	0
1527885710.486827000	26.1177	210	0
1527885710.487278000	26.1181	101	1
1527885710.558610000	26.1895	393	1
1527885710.558700000	26.1896	257	1
1527885710.586158000	26.217	87	0
1527885710.710360000	26.3412	280	0
1527885710.710755000	26.3416	148	0
1527885710.711355000	26.3422	101	1
1527885710.712174000	26.343	98	1
1527885710.716939000	26.3478	92	0
1527885710.717169000	26.348	98	1
1527885710.717342000	26.3482	106	0
1527885710.718168000	26.349	98	1
1527885710.744945000	26.3758	280	0
1527885710.745178000	26.376	98	1
1527885710.798737000	26.4296	995	1
1527885710.798836000	26.4297	261	1
1527885710.826371000	26.4572	87	0
1527885710.965896000	26.5968	232	0
1527885710.966212000	26.5971	148	0
1527885710.967346000	26.5982	104	1
1527885710.969183000	26.6	92	0
1527885710.969599000	26.6005	156	0
1527885710.970188000	26.601	101	1
1527885711.038508000	26.6694	905	1
1527885711.038589000	26.6694	261	1
1527885711.055446000	26.6863	87	0
1527885711.219181000	26.85	235	0
1527885711.219493000	26.8504	148	0
1527885711.220336000	26.8512	104	1
1527885711.223604000	26.8545	92	0
1527885711.224007000	26.8549	230	0
1527885711.224271000	26.8551	101	1
1527885711.284782000	26.9156	468	1
1527885711.284873000	26.9157	260	1
1527885711.312034000	26.9429	87	0
1527885711.488146000	27.119	255	0
1527885711.488473000	27.1193	148	0
1527885711.489251000	27.1201	104	1
1527885711.491153000	27.122	92	0
1527885711.491562000	27.1224	324	0
1527885711.492206000	27.1231	101	1
1527885711.543804000	27.1747	389	1
1527885711.543854000	27.1747	260	1
1527885711.559736000	27.1906	87	0
1527885711.684618000	27.3155	359	0
1527885711.684995000	27.3159	148	0
1527885711.685723000	27.3166	101	1
1527885711.686206000	27.3171	98	1
1527885711.688304000	27.3192	92	0
1527885711.688730000	27.3196	195	0
1527885711.689380000	27.3202	101	1
1527885711.770748000	27.4016	395	1
1527885711.770849000	27.4017	262	1
1527885711.786546000	27.4174	87	0
1527885711.898696000	27.5296	235	0
1527885711.899140000	27.53	148	0
1527885711.899868000	27.5307	101	1
1527885711.900290000	27.5311	98	1
1527885711.903066000	27.5339	92	0
1527885711.903218000	27.5341	98	1
1527885711.903493000	27.5344	96	0
1527885711.904261000	27.5351	98	1
1527885712.231722000	27.8626	395	1
1527885712.231812000	27.8627	264	1
1527885712.248284000	27.8791	87	0
1527885712.582590000	28.2134	288	0
1527885712.582902000	28.2138	148	0
1527885712.584048000	28.2149	104	1
1527885712.586786000	28.2176	92	0
1527885712.587228000	28.2181	186	0
1527885712.587285000	28.2181	98	1
1527885712.588272000	28.2191	98	1
1527885712.751847000	28.3827	390	1
1527885712.751909000	28.3828	261	1
1527885712.768130000	28.399	87	0
1527885712.900788000	28.5316	275	0
1527885712.901172000	28.532	148	0
1527885712.901731000	28.5326	101	1
1527885712.902270000	28.5331	98	1
1527885712.905394000	28.5363	92	0
1527885712.905805000	28.5367	302	0
1527885712.906282000	28.5371	101	1
1527885713.184999000	28.8159	389	1
1527885713.185091000	28.8159	264	1
1527885713.202616000	28.8335	87	0
1527885713.314560000	28.9454	236	0
1527885713.314948000	28.9458	148	0
1527885713.315737000	28.9466	101	1
1527885713.316301000	28.9472	98	1
1527885713.320180000	28.951	92	0
1527885713.320303000	28.9512	98	1
1527885713.320615000	28.9515	245	0
1527885713.321299000	28.9522	98	1
1527885713.483175000	29.114	392	1
1527885713.483260000	29.1141	262	1
1527885713.499721000	29.1306	87	0
1527885713.667054000	29.2979	256	0
1527885713.667366000	29.2982	148	0
1527885713.668445000	29.2993	104	1
1527885713.672236000	29.3031	92	0
1527885713.672645000	29.3035	214	0
1527885713.673332000	29.3042	101	1
1527885713.943758000	29.5746	394	1
1527885713.943820000	29.5747	265	1
1527885713.959983000	29.5908	87	0
1527885714.127681000	29.7585	255	0
1527885714.128067000	29.7589	148	0
1527885714.128928000	29.7598	101	1
1527885714.129395000	29.7603	98	1
1527885714.131044000	29.7619	92	0
1527885714.131379000	29.7622	98	1
1527885714.132146000	29.763	249	0
1527885714.133363000	29.7642	98	1
1527885714.367805000	29.9987	392	1
1527885714.367897000	29.9988	269	1
1527885714.384706000	30.0156	87	0
1527885714.543668000	30.1745	277	0
1527885714.544059000	30.1749	148	0
1527885714.544725000	30.1756	101	1
1527885714.545485000	30.1763	98	1
1527885714.550065000	30.1809	92	0
1527885714.550433000	30.1813	252	0
1527885714.550489000	30.1813	98	1
1527885714.551383000	30.1822	98	1
1527885714.801167000	30.432	389	1
1527885714.801234000	30.4321	264	1
1527885714.818838000	30.4497	87	0
1527885714.910879000	30.5417	232	0
1527885714.911265000	30.5421	148	0
1527885714.911848000	30.5427	101	1
1527885714.912390000	30.5432	98	1
1527885714.915991000	30.5468	92	0
1527885714.916398000	30.5473	238	0
1527885714.916436000	30.5473	98	1
1527885714.917407000	30.5483	98	1
1527885715.247050000	30.8779	389	1
1527885715.247125000	30.878	264	1
1527885715.263199000	30.8941	87	0
1527885715.393658000	31.0245	906	1
1527885715.393762000	31.0246	1412	1
1527885715.393798000	31.0247	1412	1
1527885715.393832000	31.0247	1412	1
1527885715.393864000	31.0247	541	1
1527885715.414254000	31.0451	87	0
1527885715.427695000	31.0586	235	0
1527885715.428087000	31.0589	148	0
1527885715.428589000	31.0594	104	1
1527885715.429414000	31.0603	98	1
1527885715.432990000	31.0638	92	0
1527885715.433403000	31.0643	291	0
1527885715.433441000	31.0643	98	1
1527885715.434419000	31.0653	98	1
1527885715.466387000	31.0972	910	1
1527885715.466478000	31.0973	257	1
1527885715.482981000	31.1138	87	0
1527885715.513347000	31.1442	87	0
1527885715.564389000	31.1952	414	0
1527885715.565455000	31.1963	104	1
1527885715.570911000	31.2018	80	0
1527885715.571489000	31.2023	98	1
1527885715.651490000	31.2823	290	0
1527885715.651886000	31.2827	148	0
1527885715.652499000	31.2834	101	1
1527885715.654481000	31.2853	92	0
1527885715.654945000	31.2858	329	0
1527885715.655453000	31.2863	101	1
1527885715.742831000	31.3737	470	1
1527885715.742918000	31.3738	314	1
1527885715.759493000	31.3904	87	0
1527885715.939810000	31.5707	235	0
1527885715.940143000	31.571	148	0
1527885715.941258000	31.5721	104	1
1527885715.943450000	31.5743	92	0
1527885715.943917000	31.5748	185	0
1527885715.944449000	31.5753	101	1
1527885716.054883000	31.6857	391	1
1527885716.054975000	31.6858	314	1
1527885716.070546000	31.7014	87	0
1527885716.235665000	31.8665	232	0
1527885716.236054000	31.8669	148	0
1527885716.236692000	31.8675	101	1
1527885716.237470000	31.8683	98	1
1527885716.240210000	31.8711	92	0
1527885716.240478000	31.8713	98	1
1527885716.240632000	31.8715	97	0
1527885716.241475000	31.8723	98	1
1527885716.362724000	31.9936	389	1
1527885716.362821000	31.9937	314	1
1527885716.389921000	32.0208	87	0
1527885716.564534000	32.1954	382	0
1527885716.564908000	32.1958	148	0
1527885716.565694000	32.1966	104	1
1527885716.567560000	32.1984	92	0
1527885716.567977000	32.1988	134	0
1527885716.568483000	32.1993	101	1
1527885716.872965000	32.5038	391	1
1527885716.873053000	32.5039	314	1
1527885716.889732000	32.5206	87	0
1527885717.059343000	32.6902	235	0
1527885717.059663000	32.6905	148	0
1527885717.060749000	32.6916	104	1
1527885717.063835000	32.6947	92	0
1527885717.064244000	32.6951	137	0
1527885717.064744000	32.6956	101	1
1527885717.850565000	33.4814	394	1
1527885717.850626000	33.4815	258	1
1527885717.866728000	33.4976	87	0
1527885717.969454000	33.6003	291	0
1527885717.969782000	33.6006	148	0
1527885717.972885000	33.6037	104	1
1527885717.974150000	33.605	92	0
1527885717.974562000	33.6054	204	0
1527885717.988443000	33.6193	101	1
1527885718.373206000	34.0041	391	1
1527885718.373299000	34.0042	257	1
1527885718.389938000	34.0208	87	0
1527885718.530164000	34.161	297	0
1527885718.530526000	34.1614	148	0
1527885718.531516000	34.1624	104	1
1527885718.534148000	34.165	92	0
1527885718.535195000	34.1661	306	0
1527885718.535402000	34.1663	101	1
1527885718.725777000	34.3566	393	1
1527885718.725866000	34.3567	256	1
1527885718.742150000	34.373	87	0
1527885718.827511000	34.4584	233	0
1527885718.827878000	34.4587	148	0
1527885718.828569000	34.4594	104	1
1527885718.832091000	34.4629	92	0
1527885718.832456000	34.4633	186	0
1527885718.832510000	34.4634	98	1
1527885718.833404000	34.4643	98	1
1527885720.313105000	35.944	390	1
1527885720.313200000	35.9441	258	1
1527885720.328642000	35.9595	87	0
1527885720.491380000	36.1222	258	0
1527885720.491708000	36.1226	148	0
1527885720.492492000	36.1233	104	1
1527885720.494398000	36.1253	92	0
1527885720.494878000	36.1257	189	0
1527885720.495483000	36.1263	101	1
1527885720.583872000	36.2147	390	1
1527885720.583957000	36.2148	256	1
1527885720.600437000	36.2313	87	0
1527885720.770315000	36.4012	256	0
1527885720.770683000	36.4015	148	0
1527885720.771525000	36.4024	104	1
1527885720.773534000	36.4044	92	0
1527885720.773930000	36.4048	209	0
1527885720.774497000	36.4054	101	1
1527885720.898709000	36.5296	390	1
1527885720.898805000	36.5297	256	1
1527885720.915503000	36.5464	87	0
1527885721.074330000	36.7052	257	0
1527885721.074678000	36.7055	148	0
1527885721.075554000	36.7064	104	1
1527885721.079033000	36.7099	92	0
1527885721.079453000	36.7103	238	0
1527885721.079537000	36.7104	98	1
1527885721.080525000	36.7114	98	1
1527885721.416003000	37.0469	391	1
1527885721.416096000	37.047	256	1
1527885721.432281000	37.0631	87	0
1527885721.530108000	37.161	258	0
1527885721.530427000	37.1613	148	0
1527885721.531246000	37.1621	104	1
1527885721.533861000	37.1647	92	0
1527885721.534273000	37.1651	158	0
1527885721.534762000	37.1656	101	1
1527885721.769002000	37.3999	391	1
1527885721.769064000	37.3999	256	1
1527885721.785893000	37.4168	87	0
1527885721.890750000	37.5216	232	0
1527885721.891124000	37.522	148	0
1527885721.891815000	37.5227	101	1
1527885721.892557000	37.5234	98	1
1527885721.895405000	37.5263	92	0
1527885721.895781000	37.5266	340	0
1527885721.896578000	37.5274	101	1
1527885722.085004000	37.7159	995	1
1527885722.085096000	37.716	220	1
1527885722.101317000	37.7322	87	0
1527885722.209229000	37.8401	235	0
1527885722.209574000	37.8404	148	0
1527885722.210228000	37.8411	104	1
1527885722.213255000	37.8441	92	0
1527885722.213631000	37.8445	130	0
1527885722.213686000	37.8445	98	1
1527885722.214589000	37.8454	98	1
1527885723.415484000	39.0463	906	1
1527885723.415549000	39.0464	256	1
1527885723.433099000	39.064	87	0
1527885723.528375000	39.1592	255	0
1527885723.528698000	39.1596	148	0
1527885723.529346000	39.1602	104	1
1527885723.532869000	39.1637	92	0
1527885723.533282000	39.1641	332	0
1527885723.533788000	39.1646	101	1
1527885723.768964000	39.3998	466	1
1527885723.769026000	39.3999	256	1
1527885723.785809000	39.4167	87	0
1527885723.993312000	39.6242	283	0
1527885723.993690000	39.6245	148	0
1527885723.994603000	39.6255	101	1
1527885723.995680000	39.6265	98	1
1527885724.211548000	39.8424	102	0
1527885724.211941000	39.8428	188	0
1527885724.212709000	39.8436	101	1
1527885724.385111000	40.016	394	1
1527885724.385170000	40.016	259	1
1527885724.402633000	40.0335	87	0
1527885724.498436000	40.1293	256	0
1527885724.498820000	40.1297	148	0
1527885724.499894000	40.1308	104	1
1527885724.501555000	40.1324	92	0
1527885724.501961000	40.1328	143	0
1527885724.502722000	40.1336	101	1
1527885724.603982000	40.2348	389	1
1527885724.604056000	40.2349	256	1
1527885724.633779000	40.2646	389	1
1527885724.634233000	40.2651	87	0
1527885724.653055000	40.2839	87	0
1527885724.790673000	40.4215	321	1
1527885724.790805000	40.4217	1412	1
1527885724.790843000	40.4217	1412	1
1527885724.790896000	40.4218	1412	1
1527885724.790915000	40.4218	543	1
1527885724.816091000	40.4469	302	0
1527885724.816468000	40.4473	148	0
1527885724.817214000	40.4481	101	1
1527885724.821815000	40.4527	102	0
1527885724.822291000	40.4531	204	0
1527885724.822843000	40.4537	101	1
1527885724.848102000	40.479	302	0
1527885724.848803000	40.4797	98	1
1527885724.896011000	40.5269	405	0
1527885724.896764000	40.5276	98	1
1527885724.901308000	40.5322	80	0
1527885724.901833000	40.5327	98	1
1527885725.494175000	41.125	391	1
1527885725.494265000	41.1251	256	1
1527885725.511508000	41.1424	87	0
1527885725.621647000	41.2525	338	0
1527885725.622029000	41.2529	148	0
1527885725.623010000	41.2539	104	1
1527885725.625070000	41.2559	92	0
1527885725.625481000	41.2563	235	0
1527885725.626036000	41.2569	101	1
1527885726.138381000	41.7692	393	1
1527885726.138467000	41.7693	257	1
1527885726.155785000	41.7866	87	0
1527885726.331518000	41.9624	275	0
1527885726.331907000	41.9628	148	0
1527885726.332788000	41.9636	104	1
1527885726.335192000	41.966	92	0
1527885726.335598000	41.9665	209	0
1527885726.336289000	41.9671	101	1
1527885726.539348000	42.1702	394	1
1527885726.539445000	42.1703	256	1
1527885726.557190000	42.188	87	0
1527885726.643885000	42.2747	258	0
1527885726.644205000	42.2751	148	0
1527885726.645339000	42.2762	104	1
1527885726.647211000	42.2781	92	0
1527885726.647619000	42.2785	291	0
1527885726.648022000	42.2789	101	1
1527885727.203298000	42.8342	391	1
1527885727.203359000	42.8342	256	1
1527885727.219793000	42.8507	87	0
1527885727.327990000	42.9588	233	0
1527885727.328381000	42.9592	148	0
1527885727.329166000	42.96	104	1
1527885727.332068000	42.9629	92	0
1527885727.332537000	42.9634	313	0
1527885727.333084000	42.9639	101	1
1527885727.440114000	43.071	393	1
1527885727.440206000	43.0711	258	1
1527885727.455915000	43.0868	87	0
1527885727.665618000	43.2965	303	0
1527885727.665959000	43.2968	148	0
1527885727.667032000	43.2979	104	1
1527885727.670831000	43.3017	92	0
1527885727.671243000	43.3021	202	0
1527885727.671909000	43.3028	101	1
1527885727.864279000	43.4951	390	1
1527885727.864341000	43.4952	257	1
1527885727.880889000	43.5117	87	0
1527885727.998613000	43.6295	235	0
1527885727.999070000	43.6299	148	0
1527885727.999540000	43.6304	101	1
1527885727.999913000	43.6308	98	1
1527885728.001019000	43.6319	92	0
1527885728.001603000	43.6325	339	0
1527885728.002115000	43.633	101	1
1527885728.294122000	43.925	390	1
1527885728.294186000	43.925	258	1
1527885728.310635000	43.9415	87	0
1527885728.410008000	44.0409	232	0
1527885728.410334000	44.0412	148	0
1527885728.411340000	44.0422	104	1
1527885728.414458000	44.0453	92	0
1527885728.414869000	44.0457	306	0
1527885728.415099000	44.046	101	1
1527885728.748748000	44.3796	991	1
1527885728.748838000	44.3797	256	1
1527885728.765315000	44.3962	87	0
1527885728.858742000	44.4896	255	0
1527885728.859197000	44.4901	148	0
1527885728.859970000	44.4908	104	1
1527885728.863546000	44.4944	92	0
1527885728.863962000	44.4948	251	0
1527885728.864009000	44.4949	98	1
1527885728.864970000	44.4958	98	1
1527885729.112335000	44.7432	905	1
1527885729.112428000	44.7433	256	1
1527885729.139472000	44.7703	87	0
1527885729.144338000	44.7752	87	0
1527885729.269317000	44.9002	232	0
1527885729.269632000	44.9005	148	0
1527885729.270524000	44.9014	107	1
1527885729.273170000	44.904	92	0
1527885729.273586000	44.9044	289	0
1527885729.274150000	44.905	101	1
1527885729.588541000	45.2194	466	1
1527885729.588602000	45.2195	259	1
1527885729.605328000	45.2362	87	0
1527885729.864868000	45.4957	258	0
1527885729.865253000	45.4961	148	0
1527885729.866055000	45.4969	104	1
1527885729.871479000	45.5023	92	0
1527885729.871887000	45.5027	153	0
1527885729.872110000	45.503	101	1
1527885730.001379000	45.6322	391	1
1527885730.001443000	45.6323	256	1
1527885730.017381000	45.6482	87	0
1527885730.138683000	45.7695	280	0
1527885730.139135000	45.77	148	0
1527885730.139626000	45.7705	101	1
1527885730.140047000	45.7709	98	1
1527885730.143315000	45.7742	92	0
1527885730.143785000	45.7746	264	0
1527885730.144039000	45.7749	101	1
1527885731.016848000	46.6477	390	1
1527885731.016939000	46.6478	256	1
1527885731.034394000	46.6653	87	0
1527885731.198953000	46.8298	258	0
1527885731.199304000	46.8302	148	0
1527885731.200092000	46.831	104	1
1527885731.203437000	46.8343	92	0
1527885731.203709000	46.8346	98	1
1527885731.203790000	46.8346	183	0
1527885731.204697000	46.8356	98	1
1527885731.215645000	46.8465	390	1
1527885731.215737000	46.8466	256	1
1527885731.232196000	46.8631	87	0
1527885731.341206000	46.9721	303	0
1527885731.341541000	46.9724	148	0
1527885731.342474000	46.9733	104	1
1527885731.345850000	46.9767	92	0
1527885731.346296000	46.9772	172	0
1527885731.346848000	46.9777	101	1
1527885731.441780000	47.0726	389	1
1527885731.441847000	47.0727	256	1
1527885731.468636000	47.0995	87	0
1527885731.572754000	47.2036	260	0
1527885731.573158000	47.204	148	0
1527885731.573958000	47.2048	104	1
1527885731.576472000	47.2073	92	0
1527885731.576744000	47.2076	98	1
1527885731.576952000	47.2078	246	0
1527885731.577716000	47.2086	98	1
1527885731.737279000	47.3681	390	1
1527885731.737342000	47.3682	256	1
1527885731.753973000	47.3848	87	0
1527885731.915213000	47.5461	265	0
1527885731.915595000	47.5465	148	0
1527885731.916217000	47.5471	101	1
1527885731.916736000	47.5476	98	1
1527885731.917859000	47.5487	92	0
1527885731.918670000	47.5495	340	0
1527885731.918838000	47.5497	101	1
1527885732.163092000	47.7939	394	1
1527885732.163158000	47.794	256	1
1527885732.178884000	47.8097	87	0
1527885732.275431000	47.9063	285	0
1527885732.275830000	47.9067	148	0
1527885732.276273000	47.9071	101	1
1527885732.277081000	47.9079	98	1
1527885732.279584000	47.9104	92	0
1527885732.279741000	47.9106	98	1
1527885732.280017000	47.9109	136	0
1527885732.280740000	47.9116	98	1
1527885732.815236000	48.4461	394	1
1527885732.815297000	48.4462	260	1
1527885732.839407000	48.4703	100	0
1527885732.839874000	48.4707	98	1
1527885732.841732000	48.4726	87	0
1527885732.954017000	48.5849	297	0
1527885732.954566000	48.5854	148	0
1527885732.955004000	48.5859	101	1
1527885732.955866000	48.5867	98	1
1527885732.957633000	48.5885	92	0
1527885732.958862000	48.5897	98	1
1527885732.958957000	48.5898	268	0
1527885732.959781000	48.5906	98	1
1527885733.182324000	48.8132	392	1
1527885733.182390000	48.8132	258	1
1527885733.199079000	48.8299	87	0
1527885733.364738000	48.9956	235	0
1527885733.365090000	48.9959	148	0
1527885733.365861000	48.9967	104	1
1527885733.369891000	49.0007	92	0
1527885733.370311000	49.0012	284	0
1527885733.370808000	49.0017	101	1
1527885733.468359000	49.0992	391	1
1527885733.468426000	49.0993	256	1
1527885733.485411000	49.1163	87	0
1527885733.601322000	49.2322	260	0
1527885733.601657000	49.2325	148	0
1527885733.602211000	49.2331	101	1
1527885733.602912000	49.2338	98	1
1527885733.605854000	49.2367	92	0
1527885733.606260000	49.2371	256	0
1527885733.606861000	49.2377	101	1
1527885734.112505000	49.7434	395	1
1527885734.112660000	49.7435	257	1
1527885734.133059000	49.7639	87	0
1527885734.248924000	49.8798	277	0
1527885734.249325000	49.8802	148	0
1527885734.249916000	49.8808	101	1
1527885734.250870000	49.8817	98	1
1527885734.252928000	49.8838	92	0
1527885734.253384000	49.8842	207	0
1527885734.253861000	49.8847	101	1
1527885734.937541000	50.5684	991	1
1527885734.937636000	50.5685	257	1
1527885734.954130000	50.585	87	0
1527885735.133871000	50.7647	258	0
1527885735.134206000	50.7651	148	0
1527885735.134996000	50.7659	104	1
1527885735.137672000	50.7685	92	0
1527885735.137934000	50.7688	98	1
1527885735.138153000	50.769	128	0
1527885735.138915000	50.7698	98	1
1527885735.367827000	50.9987	906	1
1527885735.367931000	50.9988	256	1
1527885735.384809000	51.0157	87	0
1527885735.505198000	51.1361	258	0
1527885735.505530000	51.1364	148	0
1527885735.506296000	51.1372	104	1
1527885735.508215000	51.1391	92	0
1527885735.508622000	51.1395	104	0
1527885735.509140000	51.14	101	1
1527885735.842371000	51.4732	468	1
1527885735.842464000	51.4733	256	1
1527885735.859221000	51.4901	87	0
1527885735.953209000	51.5841	233	0
1527885735.953592000	51.5845	148	0
1527885735.954292000	51.5852	101	1
1527885735.954951000	51.5858	98	1
1527885735.959013000	51.5899	92	0
1527885735.959815000	51.5907	108	0
1527885735.960077000	51.5909	101	1
1527885736.117951000	51.7488	393	1
1527885736.118033000	51.7489	259	1
1527885736.136980000	51.7678	87	0
1527885736.242451000	51.8733	232	0
1527885736.242780000	51.8736	148	0
1527885736.243528000	51.8744	104	1
1527885736.245936000	51.8768	92	0
1527885736.246415000	51.8773	189	0
1527885736.246980000	51.8778	101	1
1527885736.692676000	52.3235	389	1
1527885736.692743000	52.3236	257	1
1527885736.709413000	52.3403	87	0
1527885737.029636000	52.6605	256	0
1527885737.030019000	52.6609	148	0
1527885737.030751000	52.6616	104	1
1527885737.033429000	52.6643	92	0
1527885737.033840000	52.6647	176	0
1527885737.034067000	52.6649	101	1
1527885737.273485000	52.9043	390	1
1527885737.273576000	52.9044	256	1
1527885737.289211000	52.9201	87	0
1527885737.294631000	52.9255	87	0
1527885737.401860000	53.0327	279	0
1527885737.402231000	53.0331	148	0
1527885737.403112000	53.034	107	1
1527885737.406636000	53.0375	92	0
1527885737.407050000	53.0379	168	0
1527885737.407065000	53.0379	98	1
1527885737.408052000	53.0389	98	1
1527885737.677426000	53.3083	389	1
1527885737.677518000	53.3084	258	1
1527885737.693634000	53.3245	87	0
1527885737.808631000	53.4395	255	0
1527885737.809026000	53.4399	148	0
1527885737.809640000	53.4405	101	1
1527885737.810094000	53.441	98	1
1527885737.813140000	53.444	92	0
1527885737.813612000	53.4445	195	0
1527885737.814104000	53.445	101	1
1527885738.243319000	53.8742	389	1
1527885738.243386000	53.8742	258	1
1527885738.260061000	53.8909	87	0
1527885738.356743000	53.9876	303	0
1527885738.357108000	53.988	148	0
1527885738.357717000	53.9886	101	1
1527885738.358107000	53.989	98	1
1527885738.362341000	53.9932	92	0
1527885738.363145000	53.994	247	0
1527885738.363173000	53.994	98	1
1527885738.364107000	53.995	98	1
1527885738.737622000	54.3685	394	1
1527885738.737708000	54.3686	256	1
1527885738.754973000	54.3858	87	0
1527885738.844353000	54.4752	260	0
1527885738.844739000	54.4756	148	0
1527885738.845411000	54.4763	101	1
1527885738.846118000	54.477	98	1
1527885738.849014000	54.4799	92	0
1527885738.849433000	54.4803	129	0
1527885738.850253000	54.4811	101	1
1527885739.042516000	54.6734	389	1
1527885739.042577000	54.6734	256	1
1527885739.058646000	54.6895	87	0
1527885739.176227000	54.8071	315	0
1527885739.176603000	54.8075	148	0
1527885739.177401000	54.8083	104	1
1527885739.179989000	54.8108	92	0
1527885739.180409000	54.8113	266	0
1527885739.181134000	54.812	101	1
1527885739.359366000	54.9902	389	1
1527885739.359463000	54.9903	256	1
1527885739.377270000	55.0081	87	0
1527885739.560250000	55.1911	300	0
1527885739.560657000	55.1915	148	0
1527885739.561394000	55.1923	104	1
1527885739.565500000	55.1964	92	0
1527885739.565909000	55.1968	220	0
1527885739.566475000	55.1973	101	1
1527885739.852785000	55.4836	390	1
1527885739.852846000	55.4837	259	1
1527885739.869142000	55.5	87	0
1527885739.879724000	55.5106	87	0
1527885739.973591000	55.6044	235	0
1527885739.973921000	55.6048	148	0
1527885739.974861000	55.6057	107	1
1527885739.978133000	55.609	92	0
1527885739.978548000	55.6094	282	0
1527885739.979189000	55.61	101	1
1527885740.142299000	55.7732	390	1
1527885740.142393000	55.7733	256	1
1527885740.158281000	55.7891	87	0
1527885740.336948000	55.9678	235	0
1527885740.337320000	55.9682	148	0
1527885740.338329000	55.9692	104	1
1527885740.339982000	55.9708	92	0
1527885740.340241000	55.9711	98	1
1527885740.340526000	55.9714	160	0
1527885740.341197000	55.9721	98	1
1527885740.647557000	56.2784	992	1
1527885740.647624000	56.2785	259	1
1527885740.664947000	56.2958	87	0
1527885740.760619000	56.3915	255	0
1527885740.760951000	56.3918	148	0
1527885740.761681000	56.3925	104	1
1527885740.765466000	56.3963	92	0
1527885740.765877000	56.3967	147	0
1527885740.766427000	56.3973	101	1
1527885741.065762000	56.6966	907	1
1527885741.065819000	56.6967	257	1
1527885741.082526000	56.7134	87	0
1527885741.179070000	56.8099	280	0
1527885741.179425000	56.8103	148	0
1527885741.180353000	56.8112	104	1
1527885741.182938000	56.8138	92	0
1527885741.183310000	56.8142	85	0
1527885741.183385000	56.8142	98	1
1527885741.184287000	56.8151	98	1
1527885741.359483000	56.9903	468	1
1527885741.359580000	56.9904	256	1
1527885741.391403000	57.0223	468	1
1527885741.402266000	57.0331	87	0
1527885741.409974000	57.0408	87	0
1527885741.523326000	57.1542	255	0
1527885741.523644000	57.1545	148	0
1527885741.524629000	57.1555	107	1
1527885741.527471000	57.1583	92	0
1527885741.527883000	57.1587	171	0
1527885741.528435000	57.1593	101	1
1527885741.847414000	57.4783	389	1
1527885741.847508000	57.4784	257	1
1527885741.884398000	57.5153	389	1
1527885741.892630000	57.5235	87	0
1527885741.916291000	57.5471	87	0
1527885741.970515000	57.6014	236	0
1527885741.970849000	57.6017	148	0
1527885741.971621000	57.6025	107	1
1527885741.974998000	57.6059	92	0
1527885741.975363000	57.6062	130	0
1527885741.975418000	57.6063	98	1
1527885741.976310000	57.6072	98	1
1527885742.317215000	57.9481	372	1
1527885742.317323000	57.9482	1412	1
1527885742.317359000	57.9482	1412	1
1527885742.317387000	57.9482	1412	1
1527885742.317420000	57.9483	1107	1
1527885742.332546000	57.9634	87	0
1527885742.335796000	57.9667	87	0
1527885742.423017000	58.0539	393	0
1527885742.424427000	58.0553	104	1
1527885742.431936000	58.0628	80	0
1527885742.432449000	58.0633	98	1
1527885742.826877000	58.4577	390	1
1527885742.826968000	58.4578	256	1
1527885742.843389000	58.4742	87	0
1527885742.958044000	58.5889	255	0
1527885742.958391000	58.5892	148	0
1527885742.959108000	58.59	104	1
1527885742.961397000	58.5923	92	0
1527885742.961803000	58.5927	202	0
1527885742.962359000	58.5932	101	1
1527885744.270472000	59.9013	389	1
1527885744.270561000	59.9014	257	1
1527885744.286555000	59.9174	87	0
1527885744.415985000	60.0468	302	0
1527885744.416322000	60.0472	148	0
1527885744.417181000	60.048	104	1
1527885744.419496000	60.0504	92	0
1527885744.419875000	60.0507	223	0
1527885744.420442000	60.0513	101	1
1527885744.695790000	60.3266	389	1
1527885744.695852000	60.3267	256	1
1527885744.711519000	60.3424	87	0
1527885744.826276000	60.4571	326	0
1527885744.826605000	60.4575	148	0
1527885744.827515000	60.4584	104	1
1527885744.830058000	60.4609	92	0
1527885744.830467000	60.4613	114	0
1527885744.830523000	60.4614	98	1
1527885744.831472000	60.4623	98	1
1527885745.211371000	60.8422	389	1
1527885745.211438000	60.8423	257	1
1527885745.232033000	60.8629	87	0
1527885745.351324000	60.9822	237	0
1527885745.351653000	60.9825	148	0
1527885745.352681000	60.9835	104	1
1527885745.357188000	60.988	92	0
1527885745.357549000	60.9884	184	0
1527885745.357580000	60.9884	98	1
1527885745.358500000	60.9894	98	1
1527885745.658756000	61.2896	394	1
1527885745.658851000	61.2897	256	1
1527885745.675110000	61.306	87	0
1527885745.776442000	61.4073	340	0
1527885745.776768000	61.4076	148	0
1527885745.777590000	61.4084	104	1
1527885745.780865000	61.4117	92	0
1527885745.781278000	61.4121	237	0
1527885745.781787000	61.4126	101	1
1527885746.203823000	61.8347	393	1
1527885746.203910000	61.8348	258	1
1527885746.219897000	61.8508	87	0
1527885746.419899000	62.0508	277	0
1527885746.420281000	62.0511	148	0
1527885746.421118000	62.052	104	1
1527885746.426640000	62.0575	92	0
1527885746.427116000	62.058	132	0
1527885746.427634000	62.0585	101	1
1527885746.665928000	62.2968	391	1
1527885746.666018000	62.2969	256	1
1527885746.694629000	62.3255	87	0
1527885746.879876000	62.5107	256	0
1527885746.880196000	62.5111	148	0
1527885746.881186000	62.512	104	1
1527885746.884234000	62.5151	92	0
1527885746.884636000	62.5155	169	0
1527885746.884690000	62.5155	98	1
1527885746.885588000	62.5164	98	1
1527885746.960752000	62.5916	991	1
1527885746.960810000	62.5917	256	1
1527885746.978284000	62.6091	87	0
1527885747.099137000	62.73	233	0
1527885747.099468000	62.7303	148	0
1527885747.100356000	62.7312	104	1
1527885747.103456000	62.7343	92	0
1527885747.103813000	62.7347	246	0
1527885747.104612000	62.7355	101	1
1527885747.215795000	62.8467	909	1
1527885747.215858000	62.8467	257	1
1527885747.234636000	62.8655	87	0
1527885747.338408000	62.9693	236	0
1527885747.338876000	62.9697	148	0
1527885747.339625000	62.9705	104	1
1527885747.342206000	62.9731	92	0
1527885747.342613000	62.9735	131	0
1527885747.342671000	62.9735	98	1
1527885747.343614000	62.9745	98	1
1527885747.681088000	63.3119	473	1
1527885747.681184000	63.312	260	1
1527885747.697791000	63.3286	87	0
1527885747.800220000	63.4311	303	0
1527885747.800545000	63.4314	148	0
1527885747.801530000	63.4324	104	1
1527885747.805182000	63.436	92	0
1527885747.805600000	63.4365	123	0
1527885747.805692000	63.4365	98	1
1527885747.806641000	63.4375	98	1
1527885747.947697000	63.5786	390	1
1527885747.947755000	63.5786	258	1
1527885747.964224000	63.5951	87	0
1527885748.069179000	63.7	236	0
1527885748.069521000	63.7004	148	0
1527885748.070393000	63.7013	104	1
1527885748.075225000	63.7061	92	0
1527885748.075639000	63.7065	123	0
1527885748.075699000	63.7066	98	1
1527885748.076657000	63.7075	98	1
1527885748.213223000	63.8441	394	1
1527885748.213297000	63.8442	259	1
1527885748.241415000	63.8723	87	0
1527885748.360191000	63.991	236	0
1527885748.360539000	63.9914	148	0
1527885748.361275000	63.9921	104	1
1527885748.365108000	63.996	92	0
1527885748.365516000	63.9964	289	0
1527885748.365767000	63.9966	101	1
1527885748.594330000	64.2252	392	1
1527885748.594413000	64.2253	258	1
1527885748.611898000	64.2428	87	0
1527885748.796311000	64.4272	258	0
1527885748.796651000	64.4275	148	0
1527885748.797422000	64.4283	104	1
1527885748.801322000	64.4322	92	0
1527885748.801681000	64.4325	179	0
1527885748.801690000	64.4325	98	1
1527885748.802701000	64.4336	98	1
1527885749.338135000	64.969	391	1
1527885749.338222000	64.9691	258	1
1527885749.355594000	64.9865	87	0
1527885749.467316000	65.0982	258	0
1527885749.467651000	65.0985	148	0
1527885749.468447000	65.0993	104	1
1527885749.470959000	65.1018	92	0
1527885749.471365000	65.1022	144	0
1527885749.471911000	65.1028	101	1
1527885750.683625000	66.3145	391	1
1527885750.683711000	66.3146	258	1
1527885750.703081000	66.3339	87	0
1527885750.902191000	66.533	255	0
1527885750.902600000	66.5335	148	0
1527885750.903185000	66.534	101	1
1527885750.904026000	66.5349	98	1
1527885750.905898000	66.5368	92	0
1527885750.906367000	66.5372	215	0
1527885750.907029000	66.5379	101	1
1527885751.098569000	66.7294	392	1
1527885751.098643000	66.7295	262	1
1527885751.115659000	66.7465	87	0
1527885751.310446000	66.9413	282	0
1527885751.310836000	66.9417	148	0
1527885751.311522000	66.9424	101	1
1527885751.312030000	66.9429	98	1
1527885751.316454000	66.9473	92	0
1527885751.317048000	66.9479	98	1
1527885751.317892000	66.9488	302	0
1527885751.319106000	66.95	98	1
1527885751.437832000	67.0687	308	1
1527885751.453825000	67.0847	87	0
1527885751.527907000	67.1588	326	1
1527885751.528024000	67.1589	258	1
1527885751.543409000	67.1743	87	0
1527885751.562893000	67.1938	526	0
1527885751.563324000	67.1942	1412	0
1527885751.563775000	67.1946	995	0
1527885751.564188000	67.195	110	1
1527885751.564573000	67.1954	92	0
1527885751.564989000	67.1958	294	0
1527885751.565036000	67.1959	98	1
1527885751.566074000	67.1969	98	1
1527885751.736841000	67.3677	235	1
1527885751.737688000	67.3685	324	0
1527885751.738087000	67.3689	148	0
1527885751.741400000	67.3723	101	1
1527885751.748863000	67.3797	92	0
1527885751.749262000	67.3801	184	0
1527885751.750071000	67.3809	101	1
1527885751.752539000	67.3834	87	0
1527885751.899948000	67.5308	991	1
1527885751.900046000	67.5309	258	1
1527885751.916160000	67.547	87	0
1527885752.101052000	67.7319	275	0
1527885752.101381000	67.7322	148	0
1527885752.102155000	67.733	107	1
1527885752.103699000	67.7346	92	0
1527885752.104129000	67.735	257	0
1527885752.104171000	67.735	98	1
1527885752.105083000	67.7359	98	1
1527885752.154971000	67.7858	240	0
1527885752.155893000	67.7868	1412	0
1527885752.156084000	67.7869	101	1
1527885752.156307000	67.7872	994	0
1527885752.157077000	67.7879	98	1
1527885752.158195000	67.7891	92	0
1527885752.158663000	67.7895	194	0
1527885752.159103000	67.79	101	1
1527885752.340414000	67.9713	905	1
1527885752.340474000	67.9713	258	1
1527885752.358835000	67.9897	87	0
1527885752.587672000	68.2185	258	0
1527885752.588057000	68.2189	148	0
1527885752.588823000	68.2197	104	1
1527885752.591555000	68.2224	92	0
1527885752.591969000	68.2228	218	0
1527885752.592190000	68.223	101	1
1527885752.659462000	68.2903	467	1
1527885752.659523000	68.2904	258	1
1527885752.675125000	68.306	87	0
1527885752.882344000	68.5132	233	0
1527885752.882694000	68.5136	148	0
1527885752.883461000	68.5143	104	1
1527885752.888869000	68.5197	92	0
1527885752.889126000	68.52	98	1
1527885752.889310000	68.5202	315	0
1527885752.890117000	68.521	98	1
1527885752.894455000	68.5253	390	1
1527885752.894500000	68.5254	258	1
1527885752.912641000	68.5435	87	0
1527885753.110037000	68.7409	304	1
1527885753.110139000	68.741	1412	1
1527885753.110176000	68.741	1412	1
1527885753.110204000	68.7411	1412	1
1527885753.110237000	68.7411	863	1
1527885753.127441000	68.7583	87	0
1527885753.179995000	68.8109	278	0
1527885753.180339000	68.8112	148	0
1527885753.181153000	68.812	107	1
1527885753.183793000	68.8147	92	0
1527885753.184210000	68.8151	153	0
1527885753.184263000	68.8151	98	1
1527885753.185144000	68.816	98	1
1527885753.219704000	68.8506	400	0
1527885753.220371000	68.8512	98	1
1527885753.226247000	68.8571	80	0
1527885753.227174000	68.858	98	1
1527885753.429421000	69.0603	390	1
1527885753.429513000	69.0604	258	1
1527885753.446183000	69.077	87	0
1527885753.662247000	69.2931	258	0
1527885753.662519000	69.2934	148	0
1527885753.663366000	69.2942	104	1
1527885753.666424000	69.2973	92	0
1527885753.666900000	69.2978	262	0
1527885753.667491000	69.2983	101	1
1527885753.814578000	69.4454	391	1
1527885753.814670000	69.4455	258	1
1527885753.831517000	69.4624	87	0
1527885753.954236000	69.5851	235	0
1527885753.954609000	69.5855	148	0
1527885753.955191000	69.586	104	1
1527885753.958968000	69.5898	92	0
1527885753.959237000	69.5901	98	1
1527885753.959376000	69.5902	276	0
1527885753.960186000	69.591	98	1
1527885754.340675000	69.9715	391	1
1527885754.340772000	69.9716	258	1
1527885754.356473000	69.9873	87	0
1527885754.362215000	69.9931	87	0
1527885754.573308000	70.2042	258	0
1527885754.573693000	70.2046	148	0
1527885754.574372000	70.2052	104	1
1527885754.575216000	70.2061	98	1
1527885754.576973000	70.2078	92	0
1527885754.577380000	70.2082	198	0
1527885754.578256000	70.2091	101	1
1527885754.763602000	70.3945	390	1
1527885754.763662000	70.3945	258	1
1527885754.779637000	70.4105	87	0
1527885754.976522000	70.6074	280	0
1527885754.976851000	70.6077	148	0
1527885754.977968000	70.6088	104	1
1527885754.980630000	70.6115	92	0
1527885754.981154000	70.612	291	0
1527885754.981388000	70.6122	101	1
1527885755.135753000	70.7666	392	1
1527885755.135846000	70.7667	259	1
1527885755.152305000	70.7832	87	0
1527885755.378394000	71.0093	236	0
1527885755.378843000	71.0097	148	0
1527885755.379463000	71.0103	101	1
1527885755.380352000	71.0112	98	1
1527885755.384479000	71.0153	92	0
1527885755.384957000	71.0158	87	0
1527885755.385446000	71.0163	101	1
1527885755.979927000	71.6108	391	1
1527885755.979994000	71.6109	258	1
1527885755.996663000	71.6275	87	0
1527885756.112943000	71.7438	305	1
1527885756.113035000	71.7439	1412	1
1527885756.113060000	71.7439	1412	1
1527885756.113082000	71.7439	1412	1
1527885756.113143000	71.744	1412	1
1527885756.113165000	71.744	1412	1
1527885756.113198000	71.7441	1412	1
1527885756.113233000	71.7441	1412	1
1527885756.113268000	71.7441	1412	1
1527885756.113307000	71.7442	1412	1
1527885756.113340000	71.7442	1412	1
1527885756.113376000	71.7442	1412	1
1527885756.113423000	71.7443	1412	1
1527885756.115333000	71.7462	1412	1
1527885756.115360000	71.7462	1259	1
1527885756.129717000	71.7606	100	0
1527885756.130380000	71.7612	101	1
1527885756.131879000	71.7627	87	0
1527885756.183595000	71.8145	259	0
1527885756.183938000	71.8148	148	0
1527885756.184639000	71.8155	104	1
1527885756.187256000	71.8181	92	0
1527885756.187639000	71.8185	340	0
1527885756.188321000	71.8192	101	1
1527885756.232083000	71.8629	460	0
1527885756.233388000	71.8642	98	1
1527885756.237901000	71.8688	80	0
1527885756.238458000	71.8693	98	1
1527885756.273412000	71.9043	391	1
1527885756.273478000	71.9043	258	1
1527885756.290548000	71.9214	87	0
1527885756.409438000	72.0403	359	0
1527885756.409796000	72.0407	148	0
1527885756.410497000	72.0414	104	1
1527885756.413848000	72.0447	92	0
1527885756.414263000	72.0451	296	0
1527885756.414373000	72.0452	98	1
1527885756.415329000	72.0462	98	1
1527885756.630627000	72.2615	395	1
1527885756.630723000	72.2616	260	1
1527885756.650027000	72.2809	87	0
1527885756.780374000	72.4112	256	0
1527885756.780720000	72.4116	148	0
1527885756.781476000	72.4123	104	1
1527885756.784397000	72.4153	92	0
1527885756.784851000	72.4157	287	0
1527885756.785376000	72.4162	101	1
1527885756.843689000	72.4745	994	1
1527885756.843781000	72.4746	258	1
1527885756.861339000	72.4922	87	0
1527885756.967705000	72.5986	233	0
1527885756.968077000	72.5989	148	0
1527885756.968846000	72.5997	104	1
1527885756.971572000	72.6024	92	0
1527885756.972050000	72.6029	199	0
1527885756.972547000	72.6034	101	1
1527885757.087959000	72.7188	905	1
1527885757.088047000	72.7189	258	1
1527885757.104198000	72.7351	87	0
1527885757.210151000	72.841	236	0
1527885757.210538000	72.8414	148	0
1527885757.211406000	72.8423	104	1
1527885757.214641000	72.8455	92	0
1527885757.214967000	72.8458	130	0
1527885757.215605000	72.8465	101	1
1527885757.603961000	73.2348	468	1
1527885757.604052000	73.2349	258	1
1527885757.621229000	73.2521	87	0
1527885757.715518000	73.3464	301	0
1527885757.715908000	73.3468	148	0
1527885757.716488000	73.3473	101	1
1527885757.717410000	73.3483	98	1
1527885757.721007000	73.3519	92	0
1527885757.721404000	73.3523	279	0
1527885757.721424000	73.3523	98	1
1527885757.722404000	73.3533	98	1
1527885757.869076000	73.4999	393	1
1527885757.869166000	73.5	261	1
1527885757.888720000	73.5196	87	0
1527885758.064598000	73.6955	235	0
1527885758.064949000	73.6958	148	0
1527885758.065650000	73.6965	104	1
1527885758.067864000	73.6987	92	0
1527885758.068483000	73.6993	98	1
1527885758.068627000	73.6995	277	0
1527885758.069423000	73.7003	98	1
1527885759.553754000	75.1846	390	1
1527885759.553849000	75.1847	259	1
1527885759.569793000	75.2007	87	0
1527885759.659010000	75.2899	258	0
1527885759.659364000	75.2902	148	0
1527885759.660045000	75.2909	104	1
1527885759.662798000	75.2937	92	0
1527885759.663248000	75.2941	299	0
1527885759.663785000	75.2946	101	1
1527885760.050266000	75.6811	391	1
1527885760.050326000	75.6812	261	1
1527885760.066775000	75.6976	87	0
1527885760.175308000	75.8062	235	0
1527885760.175646000	75.8065	148	0
1527885760.176607000	75.8075	104	1
1527885760.179368000	75.8102	92	0
1527885760.179842000	75.8107	152	0
1527885760.180544000	75.8114	101	1
1527885760.448996000	76.0799	391	1
1527885760.449087000	76.0799	259	1
1527885760.466980000	76.0978	87	0
1527885760.558624000	76.1895	255	0
1527885760.559010000	76.1899	148	0
1527885760.559748000	76.1906	104	1
1527885760.563410000	76.1943	92	0
1527885760.563825000	76.1947	260	0
1527885760.564558000	76.1954	101	1
1527885760.813800000	76.4447	389	1
1527885760.813896000	76.4448	260	1
1527885760.830629000	76.4615	87	0
1527885760.927645000	76.5585	233	0
1527885760.927965000	76.5588	148	0
1527885760.928836000	76.5597	104	1
1527885760.931939000	76.5628	92	0
1527885760.932353000	76.5632	254	0
1527885760.932595000	76.5635	101	1
1527885761.183842000	76.8147	389	1
1527885761.183928000	76.8148	258	1
1527885761.201443000	76.8323	87	0
1527885761.308892000	76.9397	280	0
1527885761.309223000	76.9401	148	0
1527885761.310094000	76.941	104	1
1527885761.312856000	76.9437	92	0
1527885761.313262000	76.9441	232	0
1527885761.313818000	76.9447	101	1
1527885761.600114000	77.231	393	1
1527885761.600205000	77.2311	259	1
1527885761.616243000	77.2471	87	0
1527885761.730697000	77.3616	258	0
1527885761.731081000	77.3619	148	0
1527885761.731758000	77.3626	101	1
1527885761.732654000	77.3635	98	1
1527885761.735724000	77.3666	92	0
1527885761.736133000	77.367	246	0
1527885761.736625000	77.3675	101	1
1527885762.079896000	77.7108	391	1
1527885762.079951000	77.7108	261	1
1527885762.101485000	77.7323	87	0
1527885762.188233000	77.8191	232	0
1527885762.188646000	77.8195	148	0
1527885762.189265000	77.8201	101	1
1527885762.189652000	77.8205	98	1
1527885762.191939000	77.8228	92	0
1527885762.192356000	77.8232	218	0
1527885762.192887000	77.8237	101	1
1527885762.312799000	77.9437	389	1
1527885762.312865000	77.9437	258	1
1527885762.331348000	77.9622	87	0
1527885762.428883000	78.0597	303	0
1527885762.429214000	78.0601	148	0
1527885762.430158000	78.061	104	1
1527885762.433535000	78.0644	92	0
1527885762.433954000	78.0648	185	0
1527885762.434666000	78.0655	101	1
1527885762.536008000	78.1669	390	1
1527885762.536097000	78.167	258	1
1527885762.552914000	78.1838	87	0
1527885762.652185000	78.283	262	0
1527885762.652516000	78.2834	148	0
1527885762.653278000	78.2841	104	1
1527885762.657137000	78.288	92	0
1527885762.657553000	78.2884	141	0
1527885762.657777000	78.2886	101	1
1527885764.292989000	79.9238	996	1
1527885764.293053000	79.9239	258	1
1527885764.310476000	79.9413	87	0
1527885764.404645000	80.0355	380	0
1527885764.405003000	80.0359	148	0
1527885764.405675000	80.0365	104	1
1527885764.407791000	80.0386	92	0
1527885764.408201000	80.0391	238	0
1527885764.408404000	80.0393	101	1
1527885764.630069000	80.2609	906	1
1527885764.630130000	80.261	258	1
1527885764.646356000	80.2772	87	0
1527885764.760269000	80.3911	258	0
1527885764.760617000	80.3915	148	0
1527885764.761384000	80.3922	104	1
1527885764.766096000	80.397	92	0
1527885764.766449000	80.3973	251	0
1527885764.766453000	80.3973	98	1
1527885764.767403000	80.3983	98	1
1527885765.184852000	80.8157	467	1
1527885765.184930000	80.8158	261	1
1527885765.202612000	80.8335	87	0
1527885765.357620000	80.9885	235	0
1527885765.357936000	80.9888	148	0
1527885765.359088000	80.9899	104	1
1527885765.363963000	80.9948	92	0
1527885765.364370000	80.9952	150	0
1527885765.364456000	80.9953	98	1
1527885765.365427000	80.9963	98	1
1527885765.545022000	81.1759	390	1
1527885765.545113000	81.176	258	1
1527885765.563021000	81.1939	87	0
1527885765.656504000	81.2874	303	0
1527885765.656906000	81.2878	148	0
1527885765.657509000	81.2884	101	1
1527885765.658545000	81.2894	98	1
1527885765.660500000	81.2914	92	0
1527885765.660972000	81.2918	130	0
1527885765.661448000	81.2923	101	1
1527885765.960071000	81.5909	394	1
1527885765.960130000	81.591	260	1
1527885765.976297000	81.6072	87	0
1527885766.081422000	81.7123	233	0
1527885766.081864000	81.7127	148	0
1527885766.082472000	81.7133	104	1
1527885766.084766000	81.7156	92	0
1527885766.085179000	81.716	308	0
1527885766.085601000	81.7165	101	1
1527885766.414888000	82.0457	389	1
1527885766.414971000	82.0458	258	1
1527885766.430854000	82.0617	87	0
1527885766.537097000	82.168	259	0
1527885766.537421000	82.1683	148	0
1527885766.538175000	82.169	104	1
1527885766.542593000	82.1735	92	0
1527885766.543007000	82.1739	100	0
1527885766.543545000	82.1744	101	1
1527885767.043734000	82.6746	395	1
1527885767.043905000	82.6748	261	1
1527885767.059883000	82.6907	87	0
1527885767.152254000	82.7831	233	0
1527885767.152583000	82.7834	148	0
1527885767.153545000	82.7844	104	1
1527885767.157318000	82.7882	92	0
1527885767.157563000	82.7884	98	1
1527885767.157690000	82.7885	167	0
1527885767.158529000	82.7894	98	1
1527885767.544091000	83.1749	389	1
1527885767.544166000	83.175	259	1
1527885767.560773000	83.1916	87	0
1527885767.676488000	83.3073	255	0
1527885767.676885000	83.3077	148	0
1527885767.677587000	83.3084	101	1
1527885767.678560000	83.3094	98	1
1527885767.683358000	83.3142	92	0
1527885767.683586000	83.3144	98	1
1527885767.683790000	83.3146	286	0
1527885767.684540000	83.3154	98	1
1527885767.930061000	83.5609	388	1
1527885767.930150000	83.561	259	1
1527885767.946429000	83.5773	87	0
1527885768.062089000	83.6929	233	0
1527885768.062475000	83.6933	148	0
1527885768.063089000	83.6939	101	1
1527885768.063563000	83.6944	98	1
1527885768.067723000	83.6986	92	0
1527885768.068220000	83.6991	255	0
1527885768.068792000	83.6997	101	1
1527885768.269929000	83.9008	389	1
1527885768.270026000	83.9009	260	1
1527885768.286980000	83.9178	87	0
1527885768.458651000	84.0895	302	0
1527885768.459021000	84.0899	148	0
1527885768.459765000	84.0906	104	1
1527885768.463114000	84.094	92	0
1527885768.463525000	84.0944	271	0
1527885768.463759000	84.0946	101	1
1527885769.388463000	85.0193	389	1
1527885769.388528000	85.0194	258	1
1527885769.404901000	85.0358	87	0
1527885769.537609000	85.1685	258	0
1527885769.538191000	85.169	148	0
[truncated: 686 more rows]
