# Supplementary material for: Method for multi-task learning fusion network traffic classification to address small sample labels
Source: Sci Rep. 2024 Jan 30;14:2518. doi: 10.1038/s41598-024-51933-8 (PMC10827795; doi:10.1038/s41598-024-51933-8)
Supplement: Supplementary file 2 — Supplementary Information 2. [file 41598_2024_51933_MOESM2_ESM.zip › QUIC Dataset/QUIC Dataset/pretraining/Google Doc/GoogleDoc-1086.txt]

1527853016.283419000	0	86	1
1527853016.296240000	0.0128212	86	0
1527853016.296323000	0.0129042	74	1
1527853016.296742000	0.0133231	591	1
1527853016.309598000	0.0261791	74	0
1527853016.328006000	0.0445871	1294	0
1527853016.328275000	0.0448561	1294	0
1527853016.328295000	0.0448761	74	1
1527853016.328516000	0.0450971	1167	0
1527853016.329710000	0.0462911	316	1
1527853016.333011000	0.049592	159	1
1527853016.333451000	0.0500321	1331	1
1527853016.333520000	0.050101	299	1
1527853016.333581000	0.0501621	1434	1
1527853016.346848000	0.0634291	387	0
1527853016.346851000	0.0634322	135	0
1527853016.346853000	0.0634341	104	0
1527853016.346912000	0.063493	74	1
1527853016.348253000	0.0648341	74	0
1527853016.348282000	0.0648632	999	1
1527853016.361210000	0.0777912	74	0
1527853016.698904000	0.415485	560	0
1527853016.701372000	0.417953	104	0
1527853016.701400000	0.417981	74	1
1527853016.701542000	0.418123	112	0
1527853016.702012000	0.418593	112	1
1527853016.753578000	0.470159	74	0
1527853016.930627000	0.647208	626	0
1527853016.930751000	0.647332	665	0
1527853016.930753000	0.647334	112	0
1527853016.930772000	0.647353	74	1
1527853016.932068000	0.648649	112	1
1527853016.934521000	0.651102	257	1
1527853016.944493000	0.661074	74	0
1527853016.948163000	0.664744	74	0
1527853017.465583000	1.18216	912	0
1527853017.465856000	1.18244	1294	0
1527853017.465878000	1.18246	74	1
1527853017.466145000	1.18273	1294	0
1527853017.466436000	1.18302	1294	0
1527853017.466458000	1.18304	74	1
1527853017.467132000	1.18371	1294	0
1527853017.467424000	1.18401	1294	0
1527853017.467442000	1.18402	74	1
1527853017.468129000	1.18471	1040	0
1527853017.500899000	1.21748	1294	0
1527853017.500965000	1.21755	74	1
1527853017.501160000	1.21774	1294	0
1527853017.501449000	1.21803	1294	0
1527853017.501461000	1.21804	74	1
1527853017.502241000	1.21882	1294	0
1527853017.502529000	1.21911	1294	0
1527853017.502545000	1.21913	74	1
1527853017.503210000	1.21979	1294	0
1527853017.503486000	1.22007	1294	0
1527853017.503504000	1.22009	74	1
1527853017.503870000	1.22045	1294	0
1527853017.504145000	1.22073	1294	0
1527853017.504160000	1.22074	74	1
1527853017.504836000	1.22142	1294	0
1527853017.505114000	1.2217	1294	0
1527853017.505129000	1.22171	74	1
1527853017.505821000	1.2224	1294	0
1527853017.506108000	1.22269	1294	0
1527853017.506123000	1.2227	74	1
1527853017.506929000	1.22351	1294	0
1527853017.507215000	1.2238	1294	0
1527853017.507229000	1.22381	74	1
1527853017.507882000	1.22446	1294	0
1527853017.508172000	1.22475	1294	0
1527853017.508188000	1.22477	74	1
1527853017.508726000	1.22531	1157	0
1527853017.509016000	1.2256	1294	0
1527853017.509031000	1.22561	74	1
1527853017.509697000	1.22628	1294	0
1527853017.509973000	1.22655	1294	0
1527853017.509988000	1.22657	74	1
1527853017.513993000	1.23057	1294	0
1527853017.514242000	1.23082	1165	0
1527853017.514259000	1.23084	74	1
1527853017.514960000	1.23154	1294	0
1527853017.515101000	1.23168	1294	0
1527853017.515117000	1.2317	74	1
1527853017.515402000	1.23198	1294	0
1527853017.516074000	1.23266	1294	0
1527853017.516088000	1.23267	74	1
1527853017.516628000	1.23321	730	0
1527853017.518693000	1.23527	1294	0
1527853017.518705000	1.23529	74	1
1527853017.519252000	1.23583	74	1
1527853017.519403000	1.23598	1294	0
1527853017.519682000	1.23626	1294	0
1527853017.519695000	1.23628	74	1
1527853017.520386000	1.23697	1294	0
1527853017.520461000	1.23704	503	0
1527853017.520471000	1.23705	74	1
1527853017.520773000	1.23735	1294	0
1527853017.521458000	1.23804	1294	0
1527853017.521477000	1.23806	74	1
1527853017.521540000	1.23812	379	0
1527853017.535970000	1.25255	1294	0
1527853017.536060000	1.25264	74	1
1527853017.536129000	1.25271	1294	0
1527853017.536329000	1.25291	1104	0
1527853017.536347000	1.25293	74	1
1527853017.536625000	1.25321	1294	0
1527853017.536907000	1.25349	1294	0
1527853017.536922000	1.2535	74	1
1527853017.537110000	1.25369	950	0
1527853017.537112000	1.25369	112	0
1527853017.537131000	1.25371	74	1
1527853017.538339000	1.25492	112	1
1527853017.550896000	1.26748	74	0
1527853020.168229000	3.88481	565	1
1527853020.168290000	3.88487	311	1
1527853020.171445000	3.88803	308	1
1527853020.171534000	3.88812	1434	1
1527853020.171539000	3.88812	1434	1
1527853020.171543000	3.88812	236	1
1527853020.171573000	3.88815	800	1
1527853020.182848000	3.89943	74	0
1527853020.182850000	3.89943	74	0
1527853020.185455000	3.90204	74	0
1527853020.185457000	3.90204	74	0
1527853020.185547000	3.90213	74	0
1527853020.185940000	3.90252	74	0
1527853020.238715000	3.9553	386	1
1527853020.252657000	3.96924	74	0
1527853020.479424000	4.19601	349	0
1527853020.479751000	4.19633	1294	0
1527853020.479754000	4.19634	362	0
1527853020.479780000	4.19636	74	1
1527853020.480498000	4.19708	674	0
1527853020.481897000	4.19848	752	0
1527853020.481919000	4.1985	74	1
1527853020.482926000	4.19951	905	0
1527853020.483981000	4.20056	502	0
1527853020.484002000	4.20058	74	1
1527853020.485397000	4.20198	846	0
1527853020.486781000	4.20336	738	0
1527853020.486812000	4.20339	74	1
1527853020.487159000	4.20374	397	1
1527853020.487206000	4.20379	281	1
1527853020.488456000	4.20504	1112	0
1527853020.489412000	4.20599	788	0
1527853020.489432000	4.20601	74	1
1527853020.491261000	4.20784	692	0
1527853020.492602000	4.20918	592	0
1527853020.492625000	4.20921	74	1
1527853020.494359000	4.21094	743	0
1527853020.499711000	4.21629	74	0
1527853020.499713000	4.21629	74	0
1527853020.514800000	4.23138	887	0
1527853020.514860000	4.23144	74	1
1527853020.515109000	4.23169	1294	0
1527853020.515402000	4.23198	1294	0
1527853020.515406000	4.23199	372	0
1527853020.515423000	4.232	74	1
1527853020.515485000	4.23207	112	0
1527853020.516270000	4.23285	112	1
1527853020.568355000	4.28494	74	0
1527853020.621589000	4.33817	421	0
1527853020.625820000	4.3424	325	0
1527853020.625873000	4.34245	74	1
1527853020.625942000	4.34252	218	0
1527853020.627114000	4.3437	104	0
1527853020.627142000	4.34372	74	1
1527853020.627541000	4.34412	112	0
1527853020.628020000	4.3446	112	1
1527853020.629205000	4.34579	232	0
1527853020.641177000	4.35776	74	0
1527853020.857584000	4.57417	86	1
1527853021.254895000	4.97148	281	0
1527853021.255001000	4.97158	271	0
1527853021.255021000	4.9716	74	1
1527853021.259492000	4.97607	355	0
1527853021.259569000	4.97615	210	0
1527853021.259583000	4.97616	74	1
1527853021.259644000	4.97623	112	0
1527853021.260023000	4.9766	112	1
1527853021.273707000	4.99029	74	0
1527853021.947557000	5.66414	402	1
1527853021.947602000	5.66418	126	1
1527853021.957214000	5.6738	308	1
1527853021.959570000	5.67615	481	1
1527853021.960096000	5.67668	74	0
1527853021.960181000	5.67676	74	0
1527853021.969645000	5.68623	74	0
1527853021.972121000	5.6887	74	0
1527853022.060762000	5.77734	334	0
1527853022.060870000	5.77745	305	0
1527853022.060889000	5.77747	74	1
1527853022.064862000	5.78144	270	0
1527853022.064962000	5.78154	284	0
1527853022.064964000	5.78155	112	0
1527853022.064984000	5.78157	74	1
1527853022.065617000	5.7822	112	1
1527853022.078075000	5.79466	74	0
1527853022.431886000	6.14847	491	1
1527853022.431930000	6.14851	111	1
1527853022.439540000	6.15612	283	0
1527853022.439660000	6.15624	168	0
1527853022.439679000	6.15626	74	1
1527853022.444510000	6.16109	74	0
1527853022.444513000	6.16109	74	0
1527853022.445428000	6.16201	125	0
1527853022.445526000	6.16211	195	0
1527853022.445528000	6.16211	112	0
1527853022.445555000	6.16214	74	1
1527853022.446420000	6.163	112	1
1527853022.498126000	6.21471	74	0
1527853022.555893000	6.27247	281	0
1527853022.556012000	6.27259	372	0
1527853022.556038000	6.27262	74	1
1527853022.560603000	6.27718	331	0
1527853022.561094000	6.27768	344	0
1527853022.561097000	6.27768	112	0
1527853022.561123000	6.2777	74	1
1527853022.561751000	6.27833	112	1
1527853022.574429000	6.29101	74	0
1527853022.578682000	6.29526	286	0
1527853022.578846000	6.29543	675	0
1527853022.578868000	6.29545	74	1
1527853022.585523000	6.3021	280	0
1527853022.585525000	6.30211	112	0
1527853022.585614000	6.3022	74	1
1527853022.586521000	6.3031	112	1
1527853022.638441000	6.35502	74	0
1527853022.646094000	6.36268	366	1
1527853022.647075000	6.36366	312	1
1527853022.661177000	6.37776	74	0
1527853022.661180000	6.37776	74	0
1527853022.739975000	6.45656	574	1
1527853022.753326000	6.46991	74	0
1527853022.835517000	6.5521	1106	1
1527853022.835599000	6.55218	287	1
1527853022.849522000	6.5661	74	0
1527853022.849525000	6.56611	74	0
1527853022.928543000	6.64512	281	0
1527853022.928678000	6.64526	396	0
1527853022.928702000	6.64528	74	1
1527853022.932778000	6.64936	164	0
1527853022.932870000	6.64945	315	0
1527853022.932872000	6.64945	112	0
1527853022.932891000	6.64947	74	1
1527853022.933376000	6.64996	112	1
1527853022.939549000	6.65613	583	0
1527853022.939802000	6.65638	1046	0
1527853022.939820000	6.6564	74	1
1527853022.942421000	6.659	131	0
1527853022.942499000	6.65908	282	0
1527853022.942513000	6.65909	74	1
1527853022.946548000	6.66313	74	0
1527853022.995278000	6.71186	283	0
1527853022.995385000	6.71197	226	0
1527853022.995404000	6.71199	74	1
1527853022.999793000	6.71637	214	0
1527853022.999893000	6.71647	314	0
1527853022.999894000	6.71648	112	0
1527853022.999917000	6.7165	74	1
1527853023.000446000	6.71703	112	1
1527853023.013424000	6.73001	74	0
1527853023.065649000	6.78223	376	1
1527853023.065761000	6.78234	1434	1
1527853023.065767000	6.78235	1434	1
1527853023.065770000	6.78235	236	1
1527853023.065834000	6.78242	1434	1
1527853023.065840000	6.78242	1434	1
1527853023.065844000	6.78243	236	1
1527853023.065894000	6.78247	1434	1
1527853023.065899000	6.78248	1434	1
1527853023.065912000	6.78249	236	1
1527853023.065982000	6.78256	1434	1
1527853023.065986000	6.78257	1434	1
1527853023.065989000	6.78257	236	1
1527853023.080211000	6.79679	74	0
1527853023.080213000	6.79679	74	0
1527853023.080320000	6.7969	74	0
1527853023.080408000	6.79699	1434	1
1527853023.080416000	6.797	1434	1
1527853023.080420000	6.797	1434	1
1527853023.080424000	6.79701	1434	1
1527853023.080429000	6.79701	1434	1
1527853023.080433000	6.79701	1434	1
1527853023.080438000	6.79702	1434	1
1527853023.080442000	6.79702	1434	1
1527853023.081006000	6.79759	74	0
1527853023.081026000	6.79761	1434	1
1527853023.081032000	6.79761	1434	1
1527853023.081093000	6.79767	74	0
1527853023.081094000	6.79768	74	0
1527853023.081107000	6.79769	1000	1
1527853023.081153000	6.79773	1434	1
1527853023.081171000	6.79775	1434	1
1527853023.081174000	6.79776	236	1
1527853023.082443000	6.79902	74	0
1527853023.082522000	6.7991	74	0
1527853023.082545000	6.79913	1434	1
1527853023.082551000	6.79913	1434	1
1527853023.082555000	6.79914	1434	1
1527853023.082559000	6.79914	1434	1
1527853023.082581000	6.79916	1434	1
1527853023.082586000	6.79917	1434	1
1527853023.082591000	6.79917	1434	1
1527853023.082594000	6.79918	1434	1
1527853023.094405000	6.81099	74	0
1527853023.094408000	6.81099	74	0
1527853023.094469000	6.81105	1434	1
1527853023.094478000	6.81106	1434	1
1527853023.094483000	6.81106	1434	1
1527853023.094488000	6.81107	1434	1
1527853023.095216000	6.8118	74	0
1527853023.095241000	6.81182	841	1
1527853023.095306000	6.81189	74	0
1527853023.095307000	6.81189	74	0
1527853023.095654000	6.81224	74	0
1527853023.095722000	6.8123	74	0
1527853023.095724000	6.81231	74	0
1527853023.095725000	6.81231	74	0
1527853023.096618000	6.8132	74	0
1527853023.096691000	6.81327	74	0
1527853023.096694000	6.81328	74	0
1527853023.096695000	6.81328	74	0
1527853023.100038000	6.81662	74	0
1527853023.100040000	6.81662	74	0
1527853023.100127000	6.81671	74	0
1527853023.100129000	6.81671	74	0
1527853023.101392000	6.81797	74	0
1527853023.101462000	6.81804	74	0
1527853023.101464000	6.81805	74	0
1527853023.108502000	6.82508	74	0
1527853023.108908000	6.82549	74	0
1527853023.109335000	6.82592	74	0
1527853023.109407000	6.82599	74	0
1527853023.112726000	6.82931	283	0
1527853023.112819000	6.8294	419	0
1527853023.112838000	6.82942	74	1
1527853023.117305000	6.83389	294	0
1527853023.117406000	6.83399	339	0
1527853023.117426000	6.83401	74	1
1527853023.117515000	6.8341	112	0
1527853023.118446000	6.83503	112	1
1527853023.171415000	6.888	74	0
1527853023.396881000	7.11346	422	0
1527853023.404428000	7.12101	104	0
1527853023.404430000	7.12101	112	0
1527853023.404483000	7.12106	74	1
1527853023.405064000	7.12165	112	1
1527853023.417741000	7.13432	74	0
1527853023.514019000	7.2306	419	1
1527853023.514074000	7.23066	276	1
1527853023.526245000	7.24283	74	0
1527853023.527085000	7.24367	74	0
1527853023.824970000	7.54155	283	0
1527853023.825083000	7.54166	381	0
1527853023.825104000	7.54169	74	1
1527853023.829643000	7.54622	159	0
1527853023.829645000	7.54623	156	0
1527853023.829669000	7.54625	74	1
1527853023.829733000	7.54631	112	0
1527853023.830133000	7.54671	112	1
1527853023.843302000	7.55988	74	0
1527853023.876588000	7.59317	401	1
1527853023.876644000	7.59323	273	1
1527853023.889465000	7.60605	74	0
1527853023.889560000	7.60614	74	0
1527853024.189028000	7.90561	280	0
1527853024.189155000	7.90574	410	0
1527853024.189178000	7.90576	74	1
1527853024.192579000	7.90916	270	0
1527853024.192976000	7.90956	183	0
1527853024.192978000	7.90956	112	0
1527853024.193001000	7.90958	74	1
1527853024.193528000	7.91011	112	1
1527853024.206832000	7.92341	74	0
1527853024.461762000	8.17834	585	1
1527853024.461840000	8.17842	278	1
1527853024.474222000	8.1908	74	0
1527853024.475037000	8.19162	74	0
1527853024.771159000	8.48774	281	0
1527853024.771162000	8.48774	196	0
1527853024.771230000	8.48781	74	1
1527853024.775247000	8.49183	181	0
1527853024.775250000	8.49183	159	0
1527853024.775251000	8.49183	112	0
1527853024.775291000	8.49187	74	1
1527853024.775773000	8.49235	112	1
1527853024.788405000	8.50499	74	0
1527853024.989812000	8.70639	397	1
1527853024.989856000	8.70644	269	1
1527853025.002262000	8.71884	74	0
1527853025.002731000	8.71931	74	0
1527853025.351066000	9.06765	280	0
1527853025.351070000	9.06765	175	0
1527853025.351138000	9.06772	74	1
1527853025.354429000	9.07101	243	0
1527853025.354431000	9.07101	147	0
1527853025.354434000	9.07102	112	0
1527853025.354472000	9.07105	74	1
1527853025.354929000	9.07151	112	1
1527853025.368921000	9.0855	74	0
1527853025.449999000	9.16658	392	1
1527853025.450054000	9.16664	269	1
1527853025.463469000	9.18005	74	0
1527853025.463475000	9.18006	74	0
1527853025.779269000	9.49585	281	0
1527853025.779272000	9.49585	334	0
1527853025.779337000	9.49592	74	1
1527853025.783486000	9.50007	286	0
1527853025.783573000	9.50015	305	0
1527853025.783575000	9.50016	112	0
1527853025.783593000	9.50017	74	1
1527853025.784019000	9.5006	112	1
1527853025.797248000	9.51383	74	0
1527853025.934941000	9.65152	396	1
1527853025.935027000	9.65161	272	1
1527853025.951645000	9.66823	74	0
1527853025.951648000	9.66823	74	0
1527853026.256205000	9.97279	281	0
1527853026.256208000	9.97279	242	0
1527853026.256279000	9.97286	74	1
1527853026.260744000	9.97733	175	0
1527853026.260746000	9.97733	287	0
1527853026.260749000	9.97733	112	0
1527853026.260779000	9.97736	74	1
1527853026.261246000	9.97783	112	1
1527853026.274960000	9.99154	74	0
1527853026.351790000	10.0684	397	1
1527853026.351846000	10.0684	271	1
1527853026.364250000	10.0808	74	0
1527853026.382246000	10.0988	74	0
1527853026.508535000	10.2251	281	0
1527853026.508939000	10.2255	343	0
1527853026.508960000	10.2255	74	1
1527853026.512256000	10.2288	309	0
1527853026.512346000	10.2289	245	0
1527853026.512348000	10.2289	112	0
1527853026.512365000	10.2289	74	1
1527853026.512925000	10.2295	112	1
1527853026.526015000	10.2426	74	0
1527853026.724275000	10.4409	392	1
1527853026.724361000	10.4409	272	1
1527853026.737081000	10.4537	74	0
1527853026.737083000	10.4537	74	0
1527853026.904628000	10.6212	281	0
1527853026.904761000	10.6213	316	0
1527853026.904783000	10.6214	74	1
1527853026.908457000	10.625	153	0
1527853026.908557000	10.6251	352	0
1527853026.908574000	10.6252	74	1
1527853026.908888000	10.6255	112	0
1527853026.909027000	10.6256	112	1
1527853026.923155000	10.6397	74	0
1527853026.993838000	10.7104	405	1
1527853026.993926000	10.7105	273	1
1527853027.006305000	10.7229	74	0
1527853027.007189000	10.7238	74	0
1527853027.307471000	11.0241	284	0
1527853027.307474000	11.0241	359	0
1527853027.307540000	11.0241	74	1
1527853027.311680000	11.0283	221	0
1527853027.311772000	11.0284	156	0
1527853027.311786000	11.0284	112	0
1527853027.311801000	11.0284	74	1
1527853027.312121000	11.0287	112	1
1527853027.325078000	11.0417	74	0
1527853027.563279000	11.2799	589	1
1527853027.563328000	11.2799	274	1
1527853027.577346000	11.2939	74	0
1527853027.577436000	11.294	74	0
1527853027.886877000	11.6035	284	0
1527853027.887039000	11.6036	217	0
1527853027.887062000	11.6036	74	1
1527853027.890803000	11.6074	202	0
1527853027.890889000	11.6075	286	0
1527853027.890891000	11.6075	112	0
1527853027.890910000	11.6075	74	1
1527853027.891344000	11.6079	112	1
1527853027.904193000	11.6208	74	0
1527853027.992111000	11.7087	1170	1
1527853027.992195000	11.7088	276	1
1527853028.005532000	11.7221	74	0
1527853028.005534000	11.7221	74	0
1527853028.309011000	12.0256	281	0
1527853028.309013000	12.0256	280	0
1527853028.309071000	12.0257	74	1
1527853028.313964000	12.0305	129	0
1527853028.313966000	12.0305	218	0
1527853028.313968000	12.0305	112	0
1527853028.314007000	12.0306	74	1
1527853028.314491000	12.0311	112	1
1527853028.327507000	12.0441	74	0
1527853028.442420000	12.159	419	1
1527853028.442477000	12.1591	277	1
1527853028.454976000	12.1716	74	0
1527853028.455820000	12.1724	74	0
1527853028.760081000	12.4767	283	0
1527853028.760084000	12.4767	229	0
1527853028.760153000	12.4767	74	1
1527853028.764234000	12.4808	122	0
1527853028.764236000	12.4808	183	0
1527853028.764239000	12.4808	112	0
1527853028.764278000	12.4809	74	1
1527853028.764761000	12.4813	112	1
1527853028.777392000	12.494	74	0
1527853028.879108000	12.5957	401	1
1527853028.879155000	12.5957	279	1
1527853028.891789000	12.6084	74	0
1527853028.891791000	12.6084	74	0
1527853029.026923000	12.7435	283	0
1527853029.027025000	12.7436	267	0
1527853029.027039000	12.7436	74	1
1527853029.031428000	12.748	339	0
1527853029.031782000	12.7484	142	0
1527853029.031805000	12.7484	74	1
1527853029.031869000	12.7485	112	0
1527853029.032262000	12.7488	112	1
1527853029.044290000	12.7609	74	0
1527853029.099882000	12.8165	394	1
1527853029.099968000	12.8165	271	1
1527853029.112680000	12.8293	74	0
1527853029.112682000	12.8293	74	0
1527853029.411238000	13.1278	281	0
1527853029.411240000	13.1278	263	0
1527853029.411303000	13.1279	74	1
1527853029.415114000	13.1317	239	0
1527853029.415507000	13.1321	172	0
1527853029.415509000	13.1321	112	0
1527853029.415537000	13.1321	74	1
1527853029.416064000	13.1326	112	1
1527853029.428598000	13.1452	74	0
1527853029.630507000	13.3471	586	1
1527853029.630561000	13.3471	275	1
1527853029.643255000	13.3598	74	0
1527853029.643257000	13.3598	74	0
1527853029.942198000	13.6588	283	0
1527853029.942201000	13.6588	262	0
1527853029.942276000	13.6589	74	1
1527853029.946421000	13.663	118	0
1527853029.946979000	13.6636	340	0
1527853029.946981000	13.6636	112	0
1527853029.947010000	13.6636	74	1
1527853029.947612000	13.6642	112	1
1527853029.960722000	13.6773	74	0
1527853030.128975000	13.8456	394	1
1527853030.129051000	13.8456	277	1
1527853030.142808000	13.8594	74	0
1527853030.142814000	13.8594	74	0
1527853030.444776000	14.1614	280	0
1527853030.444898000	14.1615	204	0
1527853030.444921000	14.1615	74	1
1527853030.448406000	14.165	297	0
1527853030.448408000	14.165	124	0
1527853030.448410000	14.165	112	0
1527853030.448450000	14.165	74	1
1527853030.448924000	14.1655	112	1
1527853030.462863000	14.1794	74	0
1527853030.570891000	14.2875	396	1
1527853030.570968000	14.2875	273	1
1527853030.583972000	14.3006	74	0
1527853030.583974000	14.3006	74	0
1527853030.885557000	14.6021	283	0
1527853030.885688000	14.6023	411	0
1527853030.885712000	14.6023	74	1
1527853030.890254000	14.6068	209	0
1527853030.890350000	14.6069	270	0
1527853030.890368000	14.6069	74	1
1527853030.890705000	14.6073	112	0
1527853030.890853000	14.6074	112	1
1527853030.903776000	14.6204	74	0
1527853030.949893000	14.6665	394	1
1527853030.949935000	14.6665	274	1
1527853030.962080000	14.6787	74	0
1527853030.962587000	14.6792	74	0
1527853031.265578000	14.9822	281	0
1527853031.265683000	14.9823	335	0
1527853031.265703000	14.9823	74	1
1527853031.270557000	14.9871	135	0
1527853031.270650000	14.9872	205	0
1527853031.270652000	14.9872	112	0
1527853031.270673000	14.9873	74	1
1527853031.271318000	14.9879	112	1
1527853031.283788000	15.0004	74	0
1527853032.206826000	15.9234	392	1
1527853032.206890000	15.9235	279	1
1527853032.219314000	15.9359	74	0
1527853032.219411000	15.936	74	0
1527853032.523505000	16.2401	281	0
1527853032.523606000	16.2402	274	0
1527853032.523624000	16.2402	74	1
1527853032.527976000	16.2446	174	0
1527853032.527978000	16.2446	106	0
1527853032.527998000	16.2446	74	1
1527853032.528061000	16.2446	112	0
1527853032.528371000	16.245	112	1
1527853032.540930000	16.2575	74	0
1527853032.704365000	16.4209	397	1
1527853032.704422000	16.421	271	1
1527853032.716936000	16.4335	74	0
1527853032.717672000	16.4343	74	0
1527853033.018880000	16.7355	283	0
1527853033.018883000	16.7355	195	0
1527853033.018956000	16.7355	74	1
1527853033.023166000	16.7397	287	0
1527853033.023168000	16.7397	167	0
1527853033.023201000	16.7398	74	1
1527853033.023563000	16.7401	112	0
1527853033.023721000	16.7403	112	1
1527853033.036665000	16.7532	74	0
1527853034.062599000	17.7792	409	1
1527853034.062675000	17.7793	272	1
1527853034.075557000	17.7921	74	0
1527853034.075560000	17.7921	74	0
1527853034.378428000	18.095	283	0
1527853034.378521000	18.0951	273	0
1527853034.378539000	18.0951	74	1
1527853034.381095000	18.0977	266	0
1527853034.381098000	18.0977	344	0
1527853034.381141000	18.0977	74	1
1527853034.381216000	18.0978	112	0
1527853034.381647000	18.0982	112	1
1527853034.393942000	18.1105	74	0
1527853034.780152000	18.4967	586	1
1527853034.780208000	18.4968	272	1
1527853034.794127000	18.5107	74	0
1527853034.794130000	18.5107	74	0
1527853035.118882000	18.8355	284	0
1527853035.118886000	18.8355	259	0
1527853035.118955000	18.8355	74	1
1527853035.123564000	18.8401	274	0
1527853035.123566000	18.8401	166	0
1527853035.123568000	18.8401	112	0
1527853035.123599000	18.8402	74	1
1527853035.124176000	18.8408	112	1
1527853035.137193000	18.8538	74	0
1527853035.266552000	18.9831	1171	1
1527853035.266598000	18.9832	271	1
1527853035.280064000	18.9966	74	0
1527853035.280066000	18.9966	74	0
1527853035.581858000	19.2984	284	0
1527853035.582228000	19.2988	364	0
1527853035.582247000	19.2988	74	1
1527853035.586128000	19.3027	353	0
1527853035.586130000	19.3027	345	0
1527853035.586158000	19.3027	74	1
1527853035.586455000	19.303	112	0
1527853035.586659000	19.3032	112	1
1527853035.599347000	19.3159	74	0
1527853035.959841000	19.6764	420	1
1527853035.959928000	19.6765	284	1
1527853035.973036000	19.6896	74	0
1527853035.973038000	19.6896	74	0
1527853036.323309000	20.0399	280	0
1527853036.323431000	20.04	358	0
1527853036.323455000	20.04	74	1
1527853036.328168000	20.0447	190	0
1527853036.328171000	20.0448	110	0
1527853036.328173000	20.0448	112	0
1527853036.328205000	20.0448	74	1
1527853036.328680000	20.0453	112	1
1527853036.343844000	20.0604	74	0
1527853036.418594000	20.1352	396	1
1527853036.418667000	20.1352	284	1
1527853036.431150000	20.1477	74	0
1527853036.431958000	20.1485	74	0
1527853036.731091000	20.4477	284	0
1527853036.731197000	20.4478	388	0
1527853036.731217000	20.4478	74	1
1527853036.735412000	20.452	335	0
1527853036.735414000	20.452	246	0
1527853036.735446000	20.452	74	1
1527853036.735520000	20.4521	112	0
1527853036.735925000	20.4525	112	1
1527853036.748474000	20.4651	74	0
1527853036.957906000	20.6745	394	1
1527853036.957961000	20.6745	275	1
1527853036.970530000	20.6871	74	0
1527853036.970533000	20.6871	74	0
1527853037.270458000	20.987	280	0
1527853037.270564000	20.9871	340	0
1527853037.270582000	20.9872	74	1
1527853037.274655000	20.9912	190	0
1527853037.274656000	20.9912	139	0
1527853037.274676000	20.9913	74	1
1527853037.274741000	20.9913	112	0
1527853037.275119000	20.9917	112	1
1527853037.287831000	21.0044	74	0
1527853037.427026000	21.1436	586	1
1527853037.427153000	21.1437	282	1
1527853037.439760000	21.1563	74	0
1527853037.439763000	21.1563	74	0
1527853037.735203000	21.4518	284	0
1527853037.735205000	21.4518	306	0
1527853037.735271000	21.4519	74	1
1527853037.739450000	21.456	329	0
1527853037.739894000	21.4565	357	0
1527853037.739897000	21.4565	112	0
1527853037.739926000	21.4565	74	1
1527853037.740392000	21.457	112	1
1527853037.753189000	21.4698	74	0
1527853038.053798000	21.7704	397	1
1527853038.053885000	21.7705	276	1
1527853038.066778000	21.7834	74	0
1527853038.066780000	21.7834	74	0
1527853038.370247000	22.0868	284	0
1527853038.370619000	22.0872	297	0
1527853038.370638000	22.0872	74	1
1527853038.374187000	22.0908	303	0
1527853038.374571000	22.0912	116	0
1527853038.374579000	22.0912	112	0
1527853038.374605000	22.0912	74	1
1527853038.375136000	22.0917	112	1
1527853038.388192000	22.1048	74	0
1527853038.969215000	22.6858	397	1
1527853038.969272000	22.6859	275	1
1527853038.982177000	22.6988	74	0
1527853038.982179000	22.6988	74	0
1527853039.284658000	23.0012	281	0
1527853039.284775000	23.0014	192	0
1527853039.284798000	23.0014	74	1
1527853039.289988000	23.0066	296	0
1527853039.289990000	23.0066	248	0
1527853039.289992000	23.0066	112	0
1527853039.290026000	23.0066	74	1
1527853039.290483000	23.0071	112	1
1527853039.304757000	23.0213	74	0
1527853039.438978000	23.1556	393	1
1527853039.439066000	23.1556	282	1
1527853039.452271000	23.1689	74	0
1527853039.452273000	23.1689	74	0
1527853039.589642000	23.3062	280	0
1527853039.589644000	23.3062	217	0
1527853039.589700000	23.3063	74	1
1527853039.593887000	23.3105	369	0
1527853039.593890000	23.3105	153	0
1527853039.593892000	23.3105	112	0
1527853039.593922000	23.3105	74	1
1527853039.594409000	23.311	112	1
1527853039.608239000	23.3248	74	0
1527853041.601968000	25.3185	395	1
1527853041.602014000	25.3186	274	1
1527853041.614701000	25.3313	74	0
1527853041.614703000	25.3313	74	0
1527853041.916700000	25.6333	283	0
1527853041.916703000	25.6333	185	0
1527853041.916758000	25.6333	74	1
1527853041.921059000	25.6376	221	0
1527853041.921061000	25.6376	105	0
1527853041.921063000	25.6376	112	0
1527853041.921092000	25.6377	74	1
1527853041.921563000	25.6381	112	1
1527853041.934288000	25.6509	74	0
1527853042.071529000	25.7881	397	1
1527853042.071607000	25.7882	283	1
1527853042.085021000	25.8016	74	0
1527853042.085023000	25.8016	74	0
1527853042.389865000	26.1064	284	0
1527853042.389868000	26.1064	296	0
1527853042.389943000	26.1065	74	1
1527853042.394090000	26.1107	119	0
1527853042.394092000	26.1107	316	0
1527853042.394124000	26.1107	74	1
1527853042.394203000	26.1108	112	0
1527853042.394632000	26.1112	112	1
1527853042.407251000	26.1238	74	0
1527853042.532714000	26.2493	407	1
1527853042.532759000	26.2493	274	1
1527853042.545754000	26.2623	74	0
1527853042.545757000	26.2623	74	0
1527853042.711292000	26.4279	283	0
1527853042.711413000	26.428	410	0
1527853042.711444000	26.428	74	1
1527853042.716489000	26.4331	317	0
1527853042.716491000	26.4331	133	0
1527853042.716493000	26.4331	112	0
1527853042.716534000	26.4331	74	1
1527853042.717078000	26.4337	112	1
1527853042.729691000	26.4463	74	0
1527853042.943202000	26.6598	1365	1
1527853042.943253000	26.6598	278	1
1527853042.956537000	26.6731	74	0
1527853042.956539000	26.6731	74	0
1527853043.261101000	26.9777	281	0
1527853043.261104000	26.9777	287	0
1527853043.261171000	26.9778	74	1
1527853043.264880000	26.9815	126	0
1527853043.265300000	26.9819	194	0
1527853043.265303000	26.9819	112	0
1527853043.265331000	26.9819	74	1
1527853043.265823000	26.9824	112	1
1527853043.273444000	26.99	419	1
1527853043.273486000	26.9901	272	1
1527853043.278371000	26.995	74	0
1527853043.287115000	27.0037	74	0
1527853043.287117000	27.0037	74	0
1527853043.588631000	27.3052	283	0
1527853043.588634000	27.3052	277	0
1527853043.588690000	27.3053	74	1
1527853043.591675000	27.3083	227	0
1527853043.592192000	27.3088	341	0
1527853043.592194000	27.3088	112	0
1527853043.592222000	27.3088	74	1
1527853043.592748000	27.3093	112	1
1527853043.606001000	27.3226	74	0
1527853044.003919000	27.7205	398	1
1527853044.004002000	27.7206	274	1
1527853044.017159000	27.7337	74	0
1527853044.017161000	27.7337	74	0
1527853044.197457000	27.914	283	0
1527853044.197458000	27.914	359	0
1527853044.197508000	27.9141	74	1
1527853044.203009000	27.9196	215	0
1527853044.203011000	27.9196	318	0
1527853044.203013000	27.9196	112	0
1527853044.203048000	27.9196	74	1
1527853044.203539000	27.9201	112	1
1527853044.215953000	27.9325	74	0
1527853044.534777000	28.2514	398	1
1527853044.534832000	28.2514	273	1
1527853044.547524000	28.2641	74	0
1527853044.547526000	28.2641	74	0
1527853044.684603000	28.4012	280	0
1527853044.684719000	28.4013	286	0
1527853044.684751000	28.4013	74	1
1527853044.689259000	28.4058	226	0
1527853044.689261000	28.4058	270	0
1527853044.689263000	28.4058	112	0
1527853044.689296000	28.4059	74	1
1527853044.689766000	28.4063	112	1
1527853044.703281000	28.4199	74	0
1527853044.993941000	28.7105	582	1
1527853044.993998000	28.7106	273	1
1527853045.006550000	28.7231	74	0
1527853045.006556000	28.7231	74	0
1527853045.304327000	29.0209	281	0
1527853045.304446000	29.021	283	0
1527853045.304469000	29.0211	74	1
1527853045.308586000	29.0252	295	0
1527853045.308588000	29.0252	139	0
1527853045.308621000	29.0252	74	1
1527853045.308696000	29.0253	112	0
1527853045.309129000	29.0257	112	1
1527853045.321589000	29.0382	74	0
1527853045.495106000	29.2117	392	1
1527853045.495151000	29.2117	274	1
1527853045.507788000	29.2244	74	0
1527853045.507791000	29.2244	74	0
1527853045.815145000	29.5317	281	0
1527853045.815148000	29.5317	345	0
1527853045.815205000	29.5318	74	1
1527853045.819226000	29.5358	364	0
1527853045.819228000	29.5358	271	0
1527853045.819230000	29.5358	112	0
1527853045.819261000	29.5358	74	1
1527853045.819731000	29.5363	112	1
1527853045.832772000	29.5494	74	0
1527853046.155239000	29.8718	392	1
1527853046.155326000	29.8719	273	1
1527853046.167462000	29.884	74	0
1527853046.168045000	29.8846	74	0
1527853046.468364000	30.1849	281	0
1527853046.468489000	30.1851	330	0
1527853046.468514000	30.1851	74	1
1527853046.472632000	30.1892	144	0
1527853046.472634000	30.1892	140	0
1527853046.472636000	30.1892	112	0
1527853046.472672000	30.1893	74	1
1527853046.473134000	30.1897	112	1
1527853046.487145000	30.2037	74	0
1527853046.624134000	30.3407	395	1
1527853046.624223000	30.3408	276	1
1527853046.636805000	30.3534	74	0
1527853046.637622000	30.3542	74	0
1527853046.936292000	30.6529	281	0
1527853046.936404000	30.653	423	0
1527853046.936427000	30.653	74	1
1527853046.940567000	30.6571	223	0
1527853046.940569000	30.6572	137	0
1527853046.940571000	30.6572	112	0
1527853046.940603000	30.6572	74	1
1527853046.941046000	30.6576	112	1
1527853046.954523000	30.6711	74	0
1527853047.222030000	30.9386	392	1
1527853047.222085000	30.9387	273	1
1527853047.234971000	30.9516	74	0
1527853047.234973000	30.9516	74	0
1527853047.532734000	31.2493	284	0
1527853047.532860000	31.2494	342	0
1527853047.532894000	31.2495	74	1
1527853047.536672000	31.2533	221	0
1527853047.536674000	31.2533	259	0
1527853047.536677000	31.2533	112	0
1527853047.536716000	31.2533	74	1
1527853047.537201000	31.2538	112	1
1527853047.550806000	31.2674	74	0
1527853047.706453000	31.423	394	1
1527853047.706509000	31.4231	276	1
1527853047.719131000	31.4357	74	0
1527853047.719134000	31.4357	74	0
1527853048.015516000	31.7321	283	0
1527853048.015519000	31.7321	221	0
1527853048.015582000	31.7322	74	1
1527853048.020031000	31.7366	165	0
1527853048.020033000	31.7366	242	0
1527853048.020035000	31.7366	112	0
1527853048.020068000	31.7366	74	1
1527853048.020537000	31.7371	112	1
1527853048.033922000	31.7505	74	0
1527853049.421077000	33.1377	396	1
1527853049.421152000	33.1377	274	1
1527853049.433730000	33.1503	74	0
1527853049.433737000	33.1503	74	0
1527853049.732824000	33.4494	283	0
1527853049.732827000	33.4494	342	0
1527853049.732899000	33.4495	74	1
1527853049.736254000	33.4528	135	0
1527853049.736256000	33.4528	254	0
1527853049.736288000	33.4529	74	1
1527853049.736678000	33.4533	112	0
1527853049.736848000	33.4534	112	1
1527853049.750008000	33.4666	74	0
1527853050.178562000	33.8951	408	1
1527853050.178630000	33.8952	275	1
1527853050.191483000	33.9081	74	0
1527853050.191485000	33.9081	74	0
1527853050.332231000	34.0488	283	0
1527853050.333513000	34.0501	286	0
1527853050.333552000	34.0501	74	1
1527853050.336845000	34.0534	226	0
1527853050.336959000	34.0535	159	0
1527853050.336961000	34.0535	112	0
1527853050.336992000	34.0536	74	1
1527853050.337651000	34.0542	112	1
1527853050.350744000	34.0673	74	0
1527853050.522492000	34.2391	1361	1
1527853050.522574000	34.2392	274	1
1527853050.536715000	34.2533	74	0
1527853050.536717000	34.2533	74	0
1527853050.667012000	34.3836	281	0
1527853050.667015000	34.3836	279	0
1527853050.667093000	34.3837	74	1
1527853050.672067000	34.3886	281	0
1527853050.672070000	34.3887	191	0
1527853050.672105000	34.3887	74	1
1527853050.672297000	34.3889	112	0
1527853050.672625000	34.3892	112	1
1527853050.689779000	34.4064	74	0
1527853051.013993000	34.7306	420	1
1527853051.014063000	34.7306	277	1
1527853051.027121000	34.7437	74	0
1527853051.027124000	34.7437	74	0
1527853051.333559000	35.0501	283	0
1527853051.333667000	35.0502	197	0
1527853051.333694000	35.0503	74	1
1527853051.337350000	35.0539	148	0
1527853051.337436000	35.054	177	0
1527853051.337454000	35.054	74	1
1527853051.337824000	35.0544	112	0
1527853051.338102000	35.0547	112	1
1527853051.350674000	35.0673	74	0
1527853051.433004000	35.1496	314	1
1527853051.448482000	35.1651	74	0
1527853051.823771000	35.5404	279	0
1527853051.824033000	35.5406	1294	0
1527853051.824057000	35.5406	74	1
1527853051.824407000	35.541	1294	0
1527853051.824410000	35.541	98	0
1527853051.824426000	35.541	74	1
1527853051.840987000	35.5576	274	0
1527853051.841095000	35.5577	283	0
1527853051.841097000	35.5577	112	0
1527853051.841123000	35.5577	74	1
1527853051.841591000	35.5582	112	1
1527853051.854940000	35.5715	74	0
1527853051.864806000	35.5814	591	1
1527853051.864886000	35.5815	272	1
1527853051.877621000	35.5942	74	0
1527853051.877624000	35.5942	74	0
1527853052.004171000	35.7208	173	1
1527853052.018203000	35.7348	74	0
1527853052.138245000	35.8548	282	0
1527853052.138573000	35.8552	1294	0
1527853052.138599000	35.8552	74	1
1527853052.138830000	35.8554	1172	0
1527853052.140418000	35.857	223	0
1527853052.140447000	35.857	74	1
1527853052.140508000	35.8571	158	0
1527853052.140510000	35.8571	112	0
1527853052.140522000	35.8571	74	1
1527853052.140927000	35.8575	112	1
1527853052.154959000	35.8715	74	0
1527853052.310525000	36.0271	283	0
1527853052.310634000	36.0272	356	0
1527853052.310661000	36.0272	74	1
1527853052.314489000	36.0311	329	0
1527853052.314491000	36.0311	131	0
1527853052.314511000	36.0311	74	1
1527853052.314581000	36.0312	112	0
1527853052.314963000	36.0315	112	1
1527853052.328231000	36.0448	74	0
1527853052.509241000	36.2258	394	1
1527853052.509321000	36.2259	276	1
1527853052.521970000	36.2386	74	0
1527853052.823614000	36.5402	281	0
1527853052.823616000	36.5402	256	0
1527853052.823674000	36.5403	74	1
1527853052.828106000	36.5447	282	0
1527853052.828571000	36.5452	163	0
1527853052.828573000	36.5452	112	0
1527853052.828601000	36.5452	74	1
1527853052.829127000	36.5457	112	1
1527853052.847210000	36.5638	74	0
1527853053.012428000	36.729	393	1
1527853053.012514000	36.7291	275	1
1527853053.025006000	36.7416	74	0
1527853053.025008000	36.7416	74	0
1527853053.341436000	37.058	283	0
1527853053.341439000	37.058	306	0
1527853053.341504000	37.0581	74	1
1527853053.346538000	37.0631	331	0
1527853053.346540000	37.0631	127	0
1527853053.346543000	37.0631	112	0
1527853053.346575000	37.0632	74	1
1527853053.347073000	37.0637	112	1
1527853053.370657000	37.0872	74	0
1527853053.648441000	37.365	397	1
1527853053.648498000	37.3651	273	1
1527853053.661455000	37.378	74	0
1527853053.661457000	37.378	74	0
1527853053.962063000	37.6786	284	0
1527853053.962173000	37.6788	343	0
1527853053.962195000	37.6788	74	1
1527853053.966765000	37.6833	279	0
1527853053.966862000	37.6834	270	0
1527853053.966863000	37.6834	112	0
1527853053.966885000	37.6835	74	1
1527853053.967373000	37.684	112	1
1527853053.981465000	37.698	74	0
1527853054.063498000	37.7801	398	1
1527853054.063583000	37.7802	276	1
1527853054.076056000	37.7926	74	0
1527853054.076058000	37.7926	74	0
1527853054.378320000	38.0949	281	0
1527853054.378452000	38.095	309	0
1527853054.378475000	38.0951	74	1
1527853054.382629000	38.0992	269	0
1527853054.382632000	38.0992	216	0
1527853054.382634000	38.0992	112	0
1527853054.382678000	38.0993	74	1
1527853054.383214000	38.0998	112	1
1527853054.395759000	38.1123	74	0
1527853054.605345000	38.3219	392	1
1527853054.605428000	38.322	277	1
1527853054.618409000	38.335	74	0
1527853054.618412000	38.335	74	0
1527853054.750266000	38.4668	280	0
1527853054.750388000	38.467	341	0
1527853054.750408000	38.467	74	1
1527853054.754541000	38.4711	122	0
1527853054.754543000	38.4711	298	0
1527853054.754572000	38.4712	74	1
1527853054.754934000	38.4715	112	0
1527853054.755106000	38.4717	112	1
1527853054.767705000	38.4843	74	0
1527853055.051594000	38.7682	392	1
1527853055.051640000	38.7682	275	1
1527853055.064686000	38.7813	74	0
1527853055.064689000	38.7813	74	0
1527853055.362862000	39.0794	283	0
1527853055.362864000	39.0794	274	0
1527853055.362934000	39.0795	74	1
1527853055.367923000	39.0845	334	0
1527853055.368318000	39.0849	339	0
1527853055.368320000	39.0849	112	0
1527853055.368334000	39.0849	74	1
1527853055.368737000	39.0853	112	1
1527853055.381128000	39.0977	74	0
1527853055.385180000	39.1018	409	1
1527853055.385221000	39.1018	274	1
1527853055.398051000	39.1146	74	0
1527853055.398053000	39.1146	74	0
1527853055.562550000	39.2791	281	0
1527853055.562553000	39.2791	361	0
1527853055.562619000	39.2792	74	1
1527853055.566428000	39.283	145	0
1527853055.566867000	39.2834	111	0
1527853055.566870000	39.2835	112	0
1527853055.566898000	39.2835	74	1
1527853055.567413000	39.284	112	1
1527853055.580527000	39.2971	74	0
1527853055.690816000	39.4074	1360	1
1527853055.690899000	39.4075	274	1
1527853055.703864000	39.4204	74	0
1527853055.703866000	39.4204	74	0
1527853056.003914000	39.7205	283	0
1527853056.004048000	39.7206	198	0
1527853056.004069000	39.7207	74	1
1527853056.008174000	39.7248	316	0
1527853056.008269000	39.7249	354	0
1527853056.008272000	39.7249	112	0
1527853056.008297000	39.7249	74	1
1527853056.008743000	39.7253	112	1
1527853056.021250000	39.7378	74	0
1527853056.106730000	39.8233	420	1
1527853056.106786000	39.8234	275	1
1527853056.120072000	39.8367	74	0
1527853056.120075000	39.8367	74	0
1527853056.429376000	40.146	284	0
1527853056.429380000	40.146	211	0
1527853056.429462000	40.146	74	1
1527853056.433203000	40.1498	368	0
1527853056.433706000	40.1503	172	0
1527853056.433708000	40.1503	112	0
1527853056.433733000	40.1503	74	1
1527853056.434211000	40.1508	112	1
1527853056.446809000	40.1634	74	0
1527853056.669595000	40.3862	398	1
1527853056.669682000	40.3863	280	1
1527853056.682207000	40.3988	74	0
1527853056.682209000	40.3988	74	0
1527853056.987400000	40.704	281	0
1527853056.987509000	40.7041	200	0
1527853056.987528000	40.7041	74	1
1527853056.992183000	40.7088	250	0
1527853056.992189000	40.7088	275	0
1527853056.992196000	40.7088	112	0
1527853056.992259000	40.7088	74	1
1527853056.992874000	40.7095	112	1
1527853057.004888000	40.7215	74	0
1527853057.123796000	40.8404	392	1
1527853057.123880000	40.8405	276	1
1527853057.136387000	40.853	74	0
1527853057.136389000	40.853	74	0
1527853057.441260000	41.1578	281	0
1527853057.441655000	41.1582	390	0
1527853057.441675000	41.1583	74	1
1527853057.446072000	41.1627	314	0
1527853057.446075000	41.1627	277	0
1527853057.446077000	41.1627	112	0
1527853057.446109000	41.1627	74	1
1527853057.446586000	41.1632	112	1
1527853057.459249000	41.1758	74	0
1527853057.581617000	41.2982	586	1
1527853057.581699000	41.2983	276	1
1527853057.594110000	41.3107	74	0
1527853057.594447000	41.311	74	0
1527853057.731278000	41.4479	280	0
1527853057.731399000	41.448	284	0
1527853057.731431000	41.448	74	1
1527853057.735445000	41.452	219	0
1527853057.735539000	41.4521	282	0
1527853057.735541000	41.4521	112	0
1527853057.735560000	41.4521	74	1
1527853057.736069000	41.4527	112	1
1527853057.748609000	41.4652	74	0
1527853057.811472000	41.5281	395	1
1527853057.811527000	41.5281	272	1
1527853057.824641000	41.5412	74	0
1527853057.824644000	41.5412	74	0
1527853058.126296000	41.8429	284	0
1527853058.126407000	41.843	241	0
1527853058.126425000	41.843	74	1
1527853058.130599000	41.8472	331	0
1527853058.130601000	41.8472	139	0
1527853058.130648000	41.8472	74	1
1527853058.130716000	41.8473	112	0
1527853058.131206000	41.8478	112	1
1527853058.144550000	41.8611	74	0
1527853058.251477000	41.9681	394	1
1527853058.251531000	41.9681	273	1
1527853058.264356000	41.9809	74	0
1527853058.264359000	41.9809	74	0
1527853058.399683000	42.1163	280	0
1527853058.399685000	42.1163	202	0
1527853058.399737000	42.1163	74	1
1527853058.403551000	42.1201	278	0
1527853058.403553000	42.1201	188	0
1527853058.403555000	42.1201	112	0
1527853058.403589000	42.1202	74	1
1527853058.404126000	42.1207	112	1
1527853058.417503000	42.1341	74	0
1527853058.662020000	42.3786	396	1
1527853058.662109000	42.3787	277	1
1527853058.676048000	42.3926	74	0
1527853058.676050000	42.3926	74	0
1527853058.816208000	42.5328	281	0
1527853058.816323000	42.5329	405	0
1527853058.816347000	42.5329	74	1
1527853058.820860000	42.5374	347	0
1527853058.820863000	42.5374	357	0
1527853058.820892000	42.5375	74	1
1527853058.820960000	42.5375	112	0
1527853058.821384000	42.538	112	1
1527853058.834249000	42.5508	74	0
1527853058.938088000	42.6547	392	1
1527853058.938145000	42.6547	275	1
1527853058.950454000	42.667	74	0
1527853058.952107000	42.6687	74	0
1527853059.083924000	42.8005	280	0
1527853059.084008000	42.8006	390	0
1527853059.084023000	42.8006	74	1
1527853059.088297000	42.8049	367	0
1527853059.088381000	42.805	218	0
1527853059.088383000	42.805	112	0
1527853059.088401000	42.805	74	1
1527853059.088887000	42.8055	112	1
1527853059.101192000	42.8178	74	0
1527853059.393454000	43.11	396	1
1527853059.393497000	43.1101	273	1
1527853059.406854000	43.1234	74	0
1527853059.406857000	43.1234	74	0
1527853059.541059000	43.2576	281	0
1527853059.541061000	43.2576	241	0
1527853059.541116000	43.2577	74	1
1527853059.546516000	43.2631	149	0
1527853059.546518000	43.2631	188	0
1527853059.546520000	43.2631	112	0
1527853059.546563000	43.2631	74	1
1527853059.547086000	43.2637	112	1
1527853059.560345000	43.2769	74	0
1527853059.869579000	43.5862	393	1
1527853059.869655000	43.5862	272	1
1527853059.882513000	43.5991	74	0
1527853059.882515000	43.5991	74	0
1527853060.185835000	43.9024	284	0
1527853060.186207000	43.9028	180	0
1527853060.186231000	43.9028	74	1
1527853060.191540000	43.9081	116	0
1527853060.191643000	43.9082	359	0
1527853060.191646000	43.9082	112	0
1527853060.191670000	43.9083	74	1
1527853060.192270000	43.9089	112	1
1527853060.205274000	43.9219	74	0
1527853060.259866000	43.9764	410	1
1527853060.259945000	43.9765	278	1
1527853060.273113000	43.9897	74	0
1527853060.273115000	43.9897	74	0
1527853060.572008000	44.2886	283	0
1527853060.572011000	44.2886	325	0
1527853060.572083000	44.2887	74	1
1527853060.576579000	44.2932	128	0
1527853060.576582000	44.2932	278	0
1527853060.576584000	44.2932	112	0
1527853060.576616000	44.2932	74	1
1527853060.577098000	44.2937	112	1
1527853060.589888000	44.3065	74	0
1527853060.699934000	44.4165	1361	1
1527853060.699985000	44.4166	275	1
1527853060.714261000	44.4308	74	0
1527853060.714263000	44.4308	74	0
1527853060.846620000	44.5632	283	0
1527853060.847046000	44.5636	287	0
1527853060.847066000	44.5636	74	1
1527853060.851258000	44.5678	130	0
1527853060.851261000	44.5678	281	0
1527853060.851288000	44.5679	74	1
1527853060.851361000	44.5679	112	0
1527853060.851788000	44.5684	112	1
1527853060.864652000	44.5812	74	0
1527853061.559655000	45.2762	417	1
1527853061.559710000	45.2763	273	1
1527853061.572606000	45.2892	74	0
1527853061.572608000	45.2892	74	0
1527853061.876055000	45.5926	284	0
1527853061.876414000	45.593	242	0
1527853061.876443000	45.593	74	1
1527853061.880767000	45.5973	127	0
1527853061.880769000	45.5974	208	0
1527853061.880803000	45.5974	74	1
1527853061.881215000	45.5978	112	0
1527853061.881342000	45.5979	112	1
1527853061.894633000	45.6112	74	0
1527853062.069904000	45.7865	398	1
1527853062.069986000	45.7866	274	1
1527853062.083029000	45.7996	74	0
1527853062.083031000	45.7996	74	0
1527853062.400335000	46.1169	281	0
1527853062.400455000	46.117	213	0
1527853062.400480000	46.1171	74	1
1527853062.402684000	46.1193	341	0
1527853062.402687000	46.1193	247	0
1527853062.402689000	46.1193	112	0
1527853062.402734000	46.1193	74	1
1527853062.403249000	46.1198	112	1
1527853062.417689000	46.1343	74	0
1527853062.541236000	46.2578	396	1
1527853062.541302000	46.2579	276	1
1527853062.554043000	46.2706	74	0
1527853062.554046000	46.2706	74	0
1527853062.856276000	46.5729	283	0
1527853062.856387000	46.573	298	0
1527853062.856416000	46.573	74	1
1527853062.861336000	46.5779	316	0
1527853062.861826000	46.5784	309	0
1527853062.861829000	46.5784	112	0
1527853062.861859000	46.5784	74	1
1527853062.862409000	46.579	112	1
1527853062.877214000	46.5938	74	0
1527853063.071082000	46.7877	591	1
1527853063.071170000	46.7878	275	1
1527853063.084809000	46.8014	74	0
1527853063.084811000	46.8014	74	0
1527853063.392296000	47.1089	284	0
1527853063.392410000	47.109	249	0
1527853063.392426000	47.109	74	1
1527853063.396590000	47.1132	229	0
1527853063.396681000	47.1133	294	0
1527853063.396684000	47.1133	112	0
1527853063.396702000	47.1133	74	1
1527853063.397147000	47.1137	112	1
1527853063.409960000	47.1265	74	0
1527853063.831936000	47.5485	394	1
1527853063.832024000	47.5486	273	1
1527853063.845599000	47.5622	74	0
1527853063.845600000	47.5622	74	0
1527853064.152509000	47.8691	281	0
1527853064.152623000	47.8692	259	0
1527853064.152639000	47.8692	74	1
1527853064.156755000	47.8733	198	0
1527853064.156795000	47.8734	178	0
1527853064.156797000	47.8734	112	0
1527853064.156813000	47.8734	74	1
1527853064.157247000	47.8738	112	1
1527853064.170353000	47.8869	74	0
1527853064.405012000	48.1216	393	1
1527853064.405066000	48.1216	273	1
1527853064.417738000	48.1343	74	0
1527853064.417823000	48.1344	74	0
1527853064.554112000	48.2707	283	0
1527853064.554115000	48.2707	323	0
1527853064.554195000	48.2708	74	1
1527853064.558354000	48.2749	121	0
1527853064.558357000	48.2749	114	0
1527853064.558358000	48.2749	112	0
1527853064.558402000	48.275	74	1
1527853064.558928000	48.2755	112	1
1527853064.573759000	48.2903	74	0
1527853064.744201000	48.4608	393	1
1527853064.744285000	48.4609	275	1
1527853064.756978000	48.4736	74	0
1527853064.756980000	48.4736	74	0
1527853064.895588000	48.6122	283	0
1527853064.895591000	48.6122	258	0
1527853064.895660000	48.6122	74	1
1527853064.900890000	48.6175	310	0
1527853064.900892000	48.6175	143	0
1527853064.900894000	48.6175	112	0
1527853064.900927000	48.6175	74	1
1527853064.901419000	48.618	112	1
1527853064.915256000	48.6318	74	0
1527853065.288085000	49.0047	394	1
1527853065.288163000	49.0047	273	1
1527853065.300873000	49.0175	74	0
1527853065.300875000	49.0175	74	0
1527853065.604041000	49.3206	283	0
1527853065.604044000	49.3206	317	0
1527853065.604105000	49.3207	74	1
1527853065.608282000	49.3249	250	0
1527853065.608284000	49.3249	167	0
1527853065.608312000	49.3249	74	1
1527853065.608386000	49.325	112	0
1527853065.608833000	49.3254	112	1
1527853065.621438000	49.338	74	0
1527853065.698054000	49.4146	398	1
1527853065.698131000	49.4147	272	1
1527853065.711055000	49.4276	74	0
1527853065.711057000	49.4276	74	0
1527853065.846755000	49.5633	283	0
1527853065.846758000	49.5633	233	0
1527853065.846832000	49.5634	74	1
1527853065.851885000	49.5685	350	0
1527853065.851888000	49.5685	168	0
1527853065.851890000	49.5685	112	0
1527853065.851921000	49.5685	74	1
1527853065.852407000	49.569	112	1
1527853065.865152000	49.5817	74	0
1527853066.036760000	49.7533	393	1
1527853066.036895000	49.7535	275	1
1527853066.051227000	49.7678	74	0
1527853066.051230000	49.7678	74	0
1527853066.186457000	49.903	281	0
1527853066.186579000	49.9032	415	0
1527853066.186603000	49.9032	74	1
1527853066.189799000	49.9064	263	0
1527853066.190741000	49.9073	296	0
1527853066.190744000	49.9073	112	0
1527853066.190769000	49.9074	74	1
1527853066.191211000	49.9078	112	1
1527853066.205520000	49.9221	74	0
1527853066.501077000	50.2177	405	1
1527853066.501132000	50.2177	272	1
1527853066.513934000	50.2305	74	0
1527853066.513937000	50.2305	74	0
1527853066.681950000	50.3985	281	0
1527853066.681952000	50.3985	248	0
1527853066.682010000	50.3986	74	1
1527853066.687086000	50.4037	156	0
1527853066.687180000	50.4038	359	0
1527853066.687183000	50.4038	112	0
1527853066.687208000	50.4038	74	1
1527853066.687633000	50.4042	112	1
1527853066.699716000	50.4163	74	0
1527853066.904271000	50.6209	1361	1
1527853066.904340000	50.6209	276	1
1527853066.928924000	50.6455	74	0
1527853066.928927000	50.6455	74	0
1527853067.065986000	50.7826	281	0
1527853067.065989000	50.7826	235	0
1527853067.066049000	50.7826	74	1
1527853067.070562000	50.7871	162	0
1527853067.070564000	50.7871	311	0
1527853067.070596000	50.7872	74	1
1527853067.070663000	50.7872	112	0
1527853067.071095000	50.7877	112	1
1527853067.085994000	50.8026	74	0
1527853068.771698000	52.4883	415	1
1527853068.771754000	52.4883	274	1
1527853068.784841000	52.5014	74	0
1527853068.784844000	52.5014	74	0
1527853068.921233000	52.6378	281	0
1527853068.921343000	52.6379	257	0
1527853068.921358000	52.6379	74	1
1527853068.925908000	52.6425	114	0
1527853068.926001000	52.6426	323	0
1527853068.926003000	52.6426	112	0
1527853068.926020000	52.6426	74	1
1527853068.926434000	52.643	112	1
1527853068.939428000	52.656	74	0
1527853069.072384000	52.789	396	1
1527853069.072470000	52.7891	274	1
1527853069.085060000	52.8016	74	0
1527853069.085885000	52.8025	74	0
1527853069.251679000	52.9683	281	0
1527853069.251791000	52.9684	302	0
1527853069.251808000	52.9684	74	1
1527853069.256342000	52.9729	336	0
1527853069.256428000	52.973	257	0
1527853069.256430000	52.973	112	0
1527853069.256447000	52.973	74	1
1527853069.256847000	52.9734	112	1
1527853069.272136000	52.9887	74	0
1527853069.482317000	53.1989	396	1
1527853069.482397000	53.199	276	1
1527853069.495682000	53.2123	74	0
1527853069.495684000	53.2123	74	0
1527853069.801381000	53.518	284	0
1527853069.801384000	53.518	260	0
1527853069.801442000	53.518	74	1
1527853069.805760000	53.5223	167	0
1527853069.805763000	53.5223	305	0
1527853069.805796000	53.5224	74	1
1527853069.805876000	53.5225	112	0
1527853069.806349000	53.5229	112	1
1527853069.820264000	53.5368	74	0
1527853070.003182000	53.7198	394	1
1527853070.003270000	53.7199	276	1
1527853070.016328000	53.7329	74	0
1527853070.016330000	53.7329	74	0
1527853070.152467000	53.869	281	0
1527853070.152470000	53.8691	352	0
1527853070.152520000	53.8691	74	1
1527853070.156756000	53.8733	178	0
1527853070.156758000	53.8733	190	0
1527853070.156760000	53.8733	112	0
1527853070.156791000	53.8734	74	1
1527853070.157246000	53.8738	112	1
1527853070.174436000	53.891	74	0
1527853070.449284000	54.1659	587	1
1527853070.449334000	54.1659	276	1
1527853070.462167000	54.1787	74	0
1527853070.462169000	54.1788	74	0
1527853070.595308000	54.3119	283	0
1527853070.595856000	54.3124	316	0
1527853070.595881000	54.3125	74	1
1527853070.598873000	54.3155	184	0
1527853070.599424000	54.316	353	0
1527853070.599426000	54.316	112	0
1527853070.599454000	54.316	74	1
1527853070.599985000	54.3166	112	1
1527853070.613016000	54.3296	74	0
1527853070.864531000	54.5811	393	1
1527853070.864615000	54.5812	274	1
1527853070.877486000	54.5941	74	0
1527853070.877489000	54.5941	74	0
1527853071.181983000	54.8986	283	0
1527853071.181985000	54.8986	324	0
1527853071.182041000	54.8986	74	1
1527853071.186265000	54.9028	324	0
1527853071.186267000	54.9028	121	0
1527853071.186269000	54.9029	112	0
1527853071.186304000	54.9029	74	1
1527853071.186833000	54.9034	112	1
1527853071.199265000	54.9158	74	0
1527853071.304193000	55.0208	397	1
1527853071.304238000	55.0208	273	1
1527853071.316657000	55.0332	74	0
1527853071.317468000	55.034	74	0
1527853071.467996000	55.1846	281	0
1527853071.467999000	55.1846	346	0
1527853071.468047000	55.1846	74	1
1527853071.473048000	55.1896	157	0
1527853071.473457000	55.19	141	0
1527853071.473460000	55.19	112	0
1527853071.473487000	55.1901	74	1
1527853071.473993000	55.1906	112	1
1527853071.486303000	55.2029	74	0
1527853072.003620000	55.7202	393	1
1527853072.003701000	55.7203	274	1
1527853072.016264000	55.7328	74	0
1527853072.016266000	55.7328	74	0
1527853072.152643000	55.8692	284	0
1527853072.152646000	55.8692	184	0
1527853072.152704000	55.8693	74	1
1527853072.157751000	55.8743	303	0
1527853072.157754000	55.8743	317	0
1527853072.157756000	55.8743	112	0
1527853072.157791000	55.8744	74	1
1527853072.158276000	55.8749	112	1
1527853072.171257000	55.8878	74	0
1527853072.313336000	56.0299	397	1
1527853072.313413000	56.03	275	1
1527853072.326102000	56.0427	74	0
1527853072.326104000	56.0427	74	0
1527853072.628975000	56.3456	283	0
1527853072.628977000	56.3456	210	0
1527853072.629031000	56.3456	74	1
1527853072.633633000	56.3502	270	0
1527853072.633636000	56.3502	245	0
1527853072.633638000	56.3502	112	0
1527853072.633670000	56.3503	74	1
1527853072.634131000	56.3507	112	1
1527853072.646278000	56.3629	74	0
1527853072.663217000	56.3798	397	1
1527853072.663293000	56.3799	272	1
1527853072.676155000	56.3927	74	0
1527853072.676251000	56.3928	74	0
1527853072.812147000	56.5287	283	0
1527853072.812150000	56.5287	190	0
1527853072.812220000	56.5288	74	1
1527853072.816134000	56.5327	218	0
1527853072.816136000	56.5327	247	0
1527853072.816170000	56.5328	74	1
1527853072.816249000	56.5328	112	0
1527853072.816779000	56.5334	112	1
1527853072.829680000	56.5463	74	0
1527853072.986279000	56.7029	406	1
1527853072.986346000	56.7029	274	1
1527853072.999202000	56.7158	74	0
1527853072.999204000	56.7158	74	0
1527853073.134806000	56.8514	284	0
1527853073.134809000	56.8514	244	0
1527853073.134864000	56.8514	74	1
1527853073.139485000	56.8561	274	0
1527853073.139956000	56.8565	164	0
1527853073.139958000	56.8565	112	0
1527853073.139984000	56.8566	74	1
1527853073.140477000	56.8571	112	1
1527853073.153068000	56.8696	74	0
1527853073.888724000	57.6053	1363	1
1527853073.888775000	57.6054	273	1
1527853073.902372000	57.619	74	0
1527853073.902375000	57.619	74	0
1527853074.034812000	57.7514	281	0
1527853074.034921000	57.7515	413	0
1527853074.034941000	57.7515	74	1
1527853074.039058000	57.7556	154	0
1527853074.039061000	57.7556	259	0
1527853074.039063000	57.7556	112	0
1527853074.039097000	57.7557	74	1
1527853074.039538000	57.7561	112	1
1527853074.052845000	57.7694	74	0
1527853074.164838000	57.8814	420	1
1527853074.164894000	57.8815	277	1
1527853074.177978000	57.8946	74	0
1527853074.177981000	57.8946	74	0
1527853074.312191000	58.0288	281	0
1527853074.312194000	58.0288	173	0
1527853074.312262000	58.0288	74	1
1527853074.316639000	58.0332	358	0
1527853074.316642000	58.0332	268	0
1527853074.316644000	58.0332	112	0
1527853074.316674000	58.0333	74	1
1527853074.317178000	58.0338	112	1
1527853074.329979000	58.0466	74	0
1527853074.444357000	58.1609	393	1
1527853074.444402000	58.161	272	1
1527853074.457233000	58.1738	74	0
1527853074.592020000	58.3086	281	0
1527853074.592262000	58.3088	379	0
1527853074.592285000	58.3089	74	1
1527853074.596519000	58.3131	188	0
1527853074.596632000	58.3132	178	0
1527853074.596652000	58.3132	74	1
1527853074.596965000	58.3135	112	0
1527853074.597227000	58.3138	112	1
1527853074.609877000	58.3265	74	0
1527853074.774808000	58.4914	393	1
1527853074.774970000	58.4916	273	1
1527853074.787954000	58.5045	74	0
1527853074.924937000	58.6415	280	0
1527853074.925051000	58.6416	264	0
1527853074.925074000	58.6417	74	1
1527853074.929633000	58.6462	300	0
1527853074.929727000	58.6463	121	0
1527853074.929746000	58.6463	74	1
1527853074.929823000	58.6464	112	0
1527853074.930216000	58.6468	112	1
1527853074.944787000	58.6614	74	0
1527853075.274014000	58.9906	374	1
1527853075.274093000	58.9907	1434	1
1527853075.274098000	58.9907	1434	1
1527853075.274101000	58.9907	236	1
1527853075.274150000	58.9907	1434	1
1527853075.274155000	58.9907	1157	1
1527853075.288510000	59.0051	74	0
1527853075.288672000	59.0053	74	0
1527853075.288674000	59.0053	74	0
1527853075.290139000	59.0067	74	0
1527853075.290223000	59.0068	74	0
1527853075.292885000	59.0095	74	0
1527853075.411140000	59.1277	420	0
1527853075.418229000	59.1348	104	0
1527853075.418258000	59.1348	74	1
1527853075.418328000	59.1349	112	0
1527853075.418793000	59.1354	112	1
1527853075.431662000	59.1482	74	0
1527853075.545733000	59.2623	586	1
1527853075.545816000	59.2624	275	1
1527853075.558609000	59.2752	74	0
1527853075.558730000	59.2753	74	0
1527853075.697720000	59.4143	284	0
1527853075.697843000	59.4144	389	0
1527853075.697866000	59.4144	74	1
1527853075.701601000	59.4182	130	0
1527853075.701694000	59.4183	317	0
1527853075.701709000	59.4183	74	1
1527853075.701776000	59.4184	112	0
1527853075.702187000	59.4188	112	1
1527853075.715918000	59.4325	74	0
1527853075.814612000	59.5312	394	1
1527853075.814657000	59.5312	273	1
1527853075.827252000	59.5438	74	0
1527853075.959899000	59.6765	283	0
1527853075.960009000	59.6766	363	0
1527853075.960027000	59.6766	74	1
1527853075.964099000	59.6807	233	0
1527853075.964192000	59.6808	125	0
1527853075.964207000	59.6808	74	1
1527853075.964274000	59.6809	112	0
1527853075.964652000	59.6812	112	1
1527853075.977440000	59.694	74	0
1527853076.064395000	59.781	397	1
1527853076.064479000	59.7811	273	1
1527853076.077651000	59.7942	74	0
1527853076.216478000	59.9331	281	0
1527853076.216660000	59.9332	192	0
1527853076.216681000	59.9333	74	1
1527853076.220565000	59.9371	265	0
1527853076.220672000	59.9373	223	0
1527853076.220674000	59.9373	112	0
1527853076.220691000	59.9373	74	1
1527853076.221107000	59.9377	112	1
1527853076.234446000	59.951	74	0
1527853076.444903000	60.1615	396	1
1527853076.444956000	60.1615	276	1
1527853076.458021000	60.1746	74	0
1527853076.458173000	60.1748	74	0
1527853076.594188000	60.3108	283	0
1527853076.594297000	60.3109	270	0
1527853076.594319000	60.3109	74	1
1527853076.598725000	60.3153	270	0
1527853076.599072000	60.3157	241	0
1527853076.599092000	60.3157	74	1
1527853076.599172000	60.3158	112	0
1527853076.599788000	60.3164	112	1
1527853076.614732000	60.3313	74	0
1527853076.807659000	60.5242	397	1
1527853076.807715000	60.5243	274	1
1527853076.820683000	60.5373	74	0
1527853076.820835000	60.5374	74	0
1527853076.955968000	60.6725	281	0
1527853076.956085000	60.6727	349	0
1527853076.956109000	60.6727	74	1
1527853076.960236000	60.6768	240	0
1527853076.960325000	60.6769	344	0
1527853076.960343000	60.6769	74	1
1527853076.960422000	60.677	112	0
1527853076.960763000	60.6773	112	1
1527853076.973723000	60.6903	74	0
1527853077.504928000	61.2215	396	1
1527853077.504984000	61.2216	275	1
1527853077.518643000	61.2352	74	0
1527853077.518800000	61.2354	74	0
1527853077.666151000	61.3827	284	0
1527853077.666262000	61.3828	375	0
1527853077.666279000	61.3829	74	1
1527853077.670261000	61.3868	177	0
1527853077.670346000	61.3869	350	0
1527853077.670370000	61.387	74	1
1527853077.670450000	61.387	112	0
1527853077.670769000	61.3874	112	1
1527853077.684048000	61.4006	74	0
1527853078.235726000	61.9523	406	1
1527853078.235813000	61.9524	275	1
1527853078.248866000	61.9654	74	0
1527853078.248956000	61.9655	74	0
1527853078.384847000	62.1014	283	0
1527853078.384951000	62.1015	195	0
1527853078.384972000	62.1016	74	1
1527853078.388190000	62.1048	287	0
1527853078.388556000	62.1051	193	0
1527853078.388586000	62.1052	74	1
1527853078.388645000	62.1052	112	0
1527853078.389088000	62.1057	112	1
1527853078.402781000	62.1194	74	0
1527853078.575090000	62.2917	1361	1
1527853078.575172000	62.2918	277	1
1527853078.589258000	62.3058	74	0
1527853078.589423000	62.306	74	0
1527853078.722858000	62.4394	284	0
1527853078.722979000	62.4396	337	0
1527853078.723002000	62.4396	74	1
1527853078.727458000	62.444	307	0
1527853078.727875000	62.4445	233	0
1527853078.727900000	62.4445	74	1
1527853078.727972000	62.4446	112	0
1527853078.728416000	62.445	112	1
1527853078.742940000	62.4595	74	0
1527853079.163878000	62.8805	417	1
1527853079.163936000	62.8805	275	1
1527853079.177477000	62.8941	74	0
1527853079.182117000	62.8987	74	0
1527853079.313504000	63.0301	283	0
1527853079.313609000	63.0302	221	0
1527853079.313628000	63.0302	74	1
1527853079.317196000	63.0338	165	0
1527853079.317640000	63.0342	238	0
1527853079.317664000	63.0342	74	1
1527853079.317739000	63.0343	112	0
1527853079.318162000	63.0347	112	1
1527853079.331712000	63.0483	74	0
1527853080.615182000	64.3318	397	1
1527853080.615268000	64.3318	277	1
1527853080.629202000	64.3458	74	0
1527853080.629301000	64.3459	74	0
1527853080.785993000	64.5026	284	0
1527853080.786113000	64.5027	214	0
1527853080.786143000	64.5027	74	1
1527853080.790241000	64.5068	363	0
1527853080.790724000	64.5073	359	0
1527853080.790727000	64.5073	112	0
1527853080.790756000	64.5073	74	1
1527853080.791214000	64.5078	112	1
1527853080.804177000	64.5208	74	0
1527853080.974957000	64.6915	394	1
1527853080.975044000	64.6916	276	1
1527853080.988763000	64.7053	74	0
1527853080.988916000	64.7055	74	0
1527853081.133260000	64.8498	280	0
1527853081.133375000	64.85	353	0
1527853081.133399000	64.85	74	1
1527853081.138042000	64.8546	114	0
1527853081.138133000	64.8547	334	0
1527853081.138152000	64.8547	74	1
1527853081.138232000	64.8548	112	0
1527853081.138592000	64.8552	112	1
1527853081.155288000	64.8719	74	0
1527853081.494863000	65.2114	391	1
1527853081.494951000	65.2115	274	1
1527853081.507610000	65.2242	74	0
1527853081.507897000	65.2245	74	0
1527853081.645109000	65.3617	283	0
1527853081.645756000	65.3623	405	0
1527853081.645785000	65.3624	74	1
1527853081.650454000	65.367	201	0
1527853081.650785000	65.3674	115	0
1527853081.650809000	65.3674	74	1
1527853081.650873000	65.3675	112	0
1527853081.651329000	65.3679	112	1
1527853081.673813000	65.3904	74	0
1527853081.715910000	65.4325	588	1
1527853081.715983000	65.4326	275	1
1527853081.729261000	65.4458	74	0
1527853081.729419000	65.446	74	0
1527853081.869011000	65.5856	281	0
1527853081.869126000	65.5857	363	0
1527853081.869150000	65.5857	74	1
1527853081.874035000	65.5906	158	0
1527853081.874127000	65.5907	187	0
1527853081.874142000	65.5907	74	1
1527853081.874210000	65.5908	112	0
1527853081.874599000	65.5912	112	1
1527853081.887678000	65.6043	74	0
1527853082.056076000	65.7727	393	1
1527853082.056133000	65.7727	276	1
1527853082.068938000	65.7855	74	0
1527853082.269029000	65.9856	284	0
1527853082.269151000	65.9857	240	0
1527853082.269174000	65.9858	74	1
1527853082.275125000	65.9917	208	0
1527853082.275219000	65.9918	212	0
1527853082.275236000	65.9918	74	1
1527853082.275315000	65.9919	112	0
1527853082.275702000	65.9923	112	1
1527853082.288319000	66.0049	74	0
1527853082.486382000	66.203	399	1
1527853082.486456000	66.203	279	1
1527853082.498657000	66.2152	74	0
1527853082.499380000	66.216	74	0
1527853082.639579000	66.3562	283	0
1527853082.639698000	66.3563	349	0
1527853082.639722000	66.3563	74	1
1527853082.644477000	66.3611	128	0
1527853082.644577000	66.3612	257	0
1527853082.644580000	66.3612	112	0
1527853082.644601000	66.3612	74	1
1527853082.645090000	66.3617	112	1
1527853082.659229000	66.3758	74	0
1527853082.956644000	66.6732	393	1
1527853082.956726000	66.6733	277	1
1527853082.969691000	66.6863	74	0
1527853082.970883000	66.6875	74	0
1527853083.037844000	66.7544	309	1
1527853083.037955000	66.7545	1434	1
1527853083.037960000	66.7545	1434	1
1527853083.037964000	66.7545	236	1
1527853083.038016000	66.7546	1434	1
1527853083.038024000	66.7546	1434	1
1527853083.038027000	66.7546	236	1
1527853083.038080000	66.7547	1434	1
1527853083.038086000	66.7547	1434	1
1527853083.038090000	66.7547	236	1
1527853083.038181000	66.7548	1434	1
1527853083.038186000	66.7548	1434	1
1527853083.038189000	66.7548	236	1
1527853083.051974000	66.7686	74	0
1527853083.052068000	66.7686	74	0
1527853083.052094000	66.7687	74	0
1527853083.052197000	66.7688	1434	1
1527853083.052201000	66.7688	74	0
1527853083.052222000	66.7688	1434	1
1527853083.052225000	66.7688	1434	1
1527853083.052229000	66.7688	1434	1
1527853083.052233000	66.7688	569	1
1527853083.054100000	66.7707	74	0
1527853083.054202000	66.7708	74	0
1527853083.054486000	66.7711	74	0
1527853083.054580000	66.7712	74	0
1527853083.054672000	66.7713	74	0
1527853083.066582000	66.7832	74	0
1527853083.066683000	66.7833	74	0
1527853083.067254000	66.7838	74	0
1527853083.067352000	66.7839	74	0
1527853083.067483000	66.7841	74	0
1527853083.192067000	66.9086	420	0
1527853083.199898000	66.9165	104	0
1527853083.199954000	66.9165	74	1
1527853083.200021000	66.9166	112	0
1527853083.200701000	66.9173	112	1
1527853083.213223000	66.9298	74	0
1527853083.279353000	66.9959	283	0
1527853083.279673000	66.9963	201	0
1527853083.279709000	66.9963	74	1
1527853083.282746000	66.9993	324	0
1527853083.282828000	66.9994	213	0
1527853083.282849000	66.9994	74	1
1527853083.283164000	66.9997	112	0
1527853083.283334000	66.9999	112	1
1527853083.297270000	67.0139	74	0
1527853083.385096000	67.1017	394	1
1527853083.385158000	67.1017	277	1
1527853083.398351000	67.1149	74	0
1527853083.537585000	67.2542	281	0
1527853083.537684000	67.2543	284	0
1527853083.537704000	67.2543	74	1
1527853083.541055000	67.2576	183	0
1527853083.541149000	67.2577	289	0
1527853083.541161000	67.2577	74	1
1527853083.541229000	67.2578	112	0
1527853083.541632000	67.2582	112	1
1527853083.554956000	67.2715	74	0
1527853083.654932000	67.3715	396	1
1527853083.655018000	67.3716	275	1
1527853083.668978000	67.3856	74	0
1527853083.975834000	67.6924	283	0
1527853083.975951000	67.6925	203	0
1527853083.975969000	67.6926	74	1
1527853083.980814000	67.6974	300	0
1527853083.980905000	67.6975	264	0
1527853083.980922000	67.6975	74	1
1527853083.980987000	67.6976	112	0
1527853083.981408000	67.698	112	1
1527853083.996562000	67.7131	74	0
1527853084.145017000	67.8616	410	1
1527853084.145072000	67.8617	283	1
1527853084.157698000	67.8743	74	0
1527853084.157796000	67.8744	74	0
1527853084.299215000	68.0158	281	0
1527853084.299315000	68.0159	315	0
1527853084.299333000	68.0159	74	1
1527853084.303929000	68.0205	257	0
1527853084.304362000	68.0209	179	0
1527853084.304381000	68.021	74	1
1527853084.304454000	68.021	112	0
1527853084.304834000	68.0214	112	1
1527853084.319261000	68.0358	74	0
1527853084.855296000	68.5719	1360	1
1527853084.855380000	68.572	275	1
1527853084.869201000	68.5858	74	0
1527853084.869306000	68.5859	74	0
1527853085.011469000	68.728	283	0
1527853085.011560000	68.7281	258	0
1527853085.011580000	68.7282	74	1
1527853085.016141000	68.7327	285	0
1527853085.016238000	68.7328	205	0
1527853085.016241000	68.7328	112	0
1527853085.016258000	68.7328	74	1
1527853085.016678000	68.7333	112	1
1527853085.041183000	68.7578	74	0
1527853085.488223000	69.2048	419	1
1527853085.488297000	69.2049	274	1
1527853085.501038000	69.2176	74	0
1527853085.501196000	69.2178	74	0
1527853085.642435000	69.359	281	0
1527853085.642544000	69.3591	222	0
1527853085.642566000	69.3591	74	1
1527853085.647342000	69.3639	263	0
1527853085.647440000	69.364	341	0
1527853085.647461000	69.364	74	1
1527853085.647530000	69.3641	112	0
1527853085.647910000	69.3645	112	1
1527853085.661111000	69.3777	74	0
1527853086.387560000	70.1041	396	1
1527853086.387622000	70.1042	282	1
1527853086.401134000	70.1177	74	0
1527853086.401228000	70.1178	74	0
1527853086.545370000	70.262	283	0
1527853086.545489000	70.2621	196	0
1527853086.545518000	70.2621	74	1
1527853086.549621000	70.2662	239	0
1527853086.549712000	70.2663	136	0
1527853086.549732000	70.2663	74	1
1527853086.550209000	70.2668	112	0
1527853086.550339000	70.2669	112	1
1527853086.562855000	70.2794	74	0
1527853086.625988000	70.3426	394	1
1527853086.626067000	70.3426	274	1
1527853086.639300000	70.3559	74	0
1527853086.639454000	70.356	74	0
1527853086.786696000	70.5033	281	0
1527853086.786788000	70.5034	178	0
1527853086.786807000	70.5034	74	1
1527853086.791716000	70.5083	287	0
1527853086.791817000	70.5084	272	0
1527853086.791819000	70.5084	112	0
1527853086.791839000	70.5084	74	1
1527853086.792228000	70.5088	112	1
1527853086.805090000	70.5217	74	0
1527853087.046311000	70.7629	393	1
1527853087.046368000	70.7629	274	1
1527853087.059267000	70.7758	74	0
1527853087.059413000	70.776	74	0
1527853087.198872000	70.9155	281	0
1527853087.198976000	70.9156	212	0
1527853087.199003000	70.9156	74	1
1527853087.203784000	70.9204	364	0
1527853087.203888000	70.9205	344	0
1527853087.203891000	70.9205	112	0
1527853087.203915000	70.9205	74	1
1527853087.204339000	70.9209	112	1
1527853087.220279000	70.9369	74	0
1527853092.171531000	75.8881	590	1
1527853092.171619000	75.8882	278	1
1527853092.185213000	75.9018	74	0
1527853092.185332000	75.9019	74	0
1527853092.504229000	76.2208	280	0
1527853092.504343000	76.2209	387	0
1527853092.504366000	76.2209	74	1
1527853092.507060000	76.2236	172	0
1527853092.507172000	76.2238	310	0
1527853092.507191000	76.2238	74	1
1527853092.507512000	76.2241	112	0
1527853092.507739000	76.2243	112	1
1527853092.523813000	76.2404	74	0
1527853092.630721000	76.3473	392	1
1527853092.630807000	76.3474	282	1
1527853092.643814000	76.3604	74	0
1527853092.643965000	76.3605	74	0
1527853092.785539000	76.5021	280	0
1527853092.785648000	76.5022	321	0
1527853092.785669000	76.5023	74	1
1527853092.790962000	76.5075	170	0
1527853092.791055000	76.5076	284	0
1527853092.791070000	76.5077	74	1
1527853092.791407000	76.508	112	0
1527853092.791556000	76.5081	112	1
1527853092.804415000	76.521	74	0
1527853093.551130000	77.2677	392	1
1527853093.551217000	77.2678	278	1
1527853093.564259000	77.2808	74	0
[truncated: 648 more rows]
