# Supplementary material for: Method for multi-task learning fusion network traffic classification to address small sample labels
Source: Sci Rep. 2024 Jan 30;14:2518. doi: 10.1038/s41598-024-51933-8 (PMC10827795; doi:10.1038/s41598-024-51933-8)
Supplement: Supplementary file 2 — Supplementary Information 2. [file 41598_2024_51933_MOESM2_ESM.zip › QUIC Dataset/QUIC Dataset/pretraining/Google Doc/GoogleDoc-1087.txt]

1527742209.129036000	0	295	1
1527742209.156185000	0.027149	87	0
1527742209.375527000	0.246491	300	0
1527742209.376829000	0.247793	1412	0
1527742209.378116000	0.24908	1412	0
1527742209.379401000	0.250365	1412	0
1527742209.380653000	0.251617	180	0
1527742209.380980000	0.251944	113	1
1527742209.382107000	0.253071	1412	0
1527742209.383399000	0.254363	1412	0
1527742209.384680000	0.255644	1412	0
1527742209.385934000	0.256898	188	0
1527742209.387229000	0.258193	730	0
1527742209.388527000	0.259491	1412	0
1527742209.389813000	0.260777	1412	0
1527742209.391079000	0.262043	694	0
1527742209.392438000	0.263402	1412	0
1527742209.393575000	0.264539	104	1
1527742209.393720000	0.264684	1412	0
1527742209.395008000	0.265972	1412	0
1527742209.396261000	0.267225	188	0
1527742209.397576000	0.26854	1196	0
1527742209.397793000	0.268757	125	1
1527742209.402398000	0.273362	1412	0
1527742209.403678000	0.274642	1412	0
1527742209.404996000	0.27596	1412	0
1527742209.406270000	0.277234	188	0
1527742209.407650000	0.278614	1412	0
1527742209.407908000	0.278872	110	1
1527742209.408941000	0.279905	1412	0
1527742209.410228000	0.281192	1412	0
1527742209.411474000	0.282438	173	0
1527742209.412868000	0.283832	1412	0
1527742209.414142000	0.285106	1412	0
1527742209.415400000	0.286364	312	0
1527742209.416711000	0.287675	1412	0
1527742209.417995000	0.288959	1412	0
1527742209.418224000	0.289188	116	1
1527742209.419278000	0.290242	1412	0
1527742209.420528000	0.291492	188	0
1527742209.421862000	0.292826	1412	0
1527742209.423140000	0.294104	182	0
1527742209.423908000	0.294872	110	1
1527742209.424479000	0.295443	1412	0
1527742209.425765000	0.296729	1412	0
1527742209.427027000	0.297991	1412	0
1527742209.428283000	0.299247	188	0
1527742209.429597000	0.300561	1412	0
1527742209.429912000	0.300876	110	1
1527742209.430868000	0.301832	149	0
1527742209.432210000	0.303174	1412	0
1527742209.433493000	0.304457	1412	0
1527742209.434800000	0.305764	1412	0
1527742209.436047000	0.307011	188	0
1527742209.437338000	0.308302	789	0
1527742209.438460000	0.309424	104	1
1527742209.438709000	0.309673	1412	0
1527742209.440002000	0.310966	1412	0
1527742209.441303000	0.312267	1412	0
1527742209.442594000	0.313558	188	0
1527742209.443887000	0.314851	672	0
1527742209.443927000	0.314891	116	1
1527742209.450063000	0.321027	98	1
1527742209.483193000	0.354157	1412	0
1527742209.488972000	0.359936	98	1
1527742209.848291000	0.719255	318	1
1527742209.848396000	0.71936	1412	1
1527742209.848424000	0.719388	916	1
1527742209.859297000	0.730261	367	1
1527742209.879958000	0.750922	87	0
1527742209.889726000	0.76069	87	0
1527742210.010269000	0.881233	256	0
1527742210.015976000	0.88694	104	1
1527742210.020629000	0.891593	1412	0
1527742210.021910000	0.892874	1412	0
1527742210.023286000	0.89425	1412	0
1527742210.024535000	0.895499	186	0
1527742210.025850000	0.896814	1412	0
1527742210.025976000	0.89694	110	1
1527742210.027157000	0.898121	1412	0
1527742210.028433000	0.899397	1075	0
1527742210.029695000	0.900659	272	0
1527742210.032984000	0.903948	104	1
1527742210.033014000	0.903978	375	0
1527742210.034382000	0.905346	80	0
1527742210.038960000	0.909924	101	1
1527742210.097947000	0.968911	217	1
1527742210.137015000	1.00798	87	0
1527742210.244570000	1.11553	426	0
1527742210.245857000	1.11682	1114	0
1527742210.247455000	1.11842	92	0
1527742210.248747000	1.11971	333	0
1527742210.250139000	1.1211	110	1
1527742211.707310000	2.57827	257	1
1527742211.739742000	2.61071	87	0
1527742212.089547000	2.96051	254	0
1527742212.090863000	2.96183	1412	0
1527742212.092183000	2.96315	997	0
1527742212.093452000	2.96442	92	0
1527742212.095202000	2.96617	110	1
1527742212.095240000	2.9662	218	0
1527742212.102193000	2.97316	98	1
1527742212.848702000	3.71967	1042	1
1527742212.848791000	3.71975	1412	1
1527742212.848828000	3.71979	1412	1
1527742212.848879000	3.71984	1412	1
1527742212.848902000	3.71987	1412	1
1527742212.848938000	3.7199	1412	1
1527742212.848968000	3.71993	1412	1
1527742212.849006000	3.71997	1412	1
1527742212.849083000	3.72005	1412	1
1527742212.849106000	3.72007	1412	1
1527742212.849130000	3.72009	1412	1
1527742212.849185000	3.72015	1412	1
1527742212.849221000	3.72019	1412	1
1527742212.849254000	3.72022	1281	1
1527742212.876481000	3.74745	87	0
1527742212.882818000	3.75378	87	0
1527742213.026526000	3.89749	397	0
1527742213.030443000	3.90141	80	0
1527742213.032137000	3.9031	107	1
1527742215.014652000	5.88562	336	1
1527742215.014732000	5.8857	1412	1
1527742215.014756000	5.88572	989	1
1527742215.015203000	5.88617	341	1
1527742215.015253000	5.88622	1412	1
1527742215.015278000	5.88624	1412	1
1527742215.015328000	5.88629	768	1
1527742215.031100000	5.90206	165	1
1527742215.038691000	5.90966	101	1
1527742215.046845000	5.91781	87	0
1527742215.060027000	5.93099	87	0
1527742215.067151000	5.93812	94	0
1527742215.071870000	5.94283	87	0
1527742215.072347000	5.94331	107	1
1527742215.155069000	6.02603	396	0
1527742215.161386000	6.03235	98	1
1527742215.161557000	6.03252	80	0
1527742215.167360000	6.03832	98	1
1527742215.277871000	6.14883	630	0
1527742215.279085000	6.15005	305	0
1527742215.280346000	6.15131	110	0
1527742215.281056000	6.15202	121	1
1527742215.284208000	6.15517	253	1
1527742215.327076000	6.19804	87	0
1527742215.689037000	6.56	872	0
1527742215.690320000	6.56128	1412	0
1527742215.691613000	6.56258	1412	0
1527742215.692956000	6.56392	1412	0
1527742215.694215000	6.56518	180	0
1527742215.695534000	6.5665	1412	0
1527742215.695672000	6.56664	113	1
1527742215.696815000	6.56778	1352	0
1527742215.698100000	6.56906	1412	0
1527742215.699388000	6.57035	1412	0
1527742215.700666000	6.57163	1412	0
1527742215.701494000	6.57246	110	1
1527742215.701920000	6.57288	188	0
1527742215.703298000	6.57426	1217	0
1527742215.704574000	6.57554	1412	0
1527742215.705855000	6.57682	1412	0
1527742215.707144000	6.57811	1412	0
1527742215.707380000	6.57834	110	1
1527742215.708398000	6.57936	188	0
1527742215.709672000	6.58064	84	0
1527742215.710996000	6.58196	1412	0
1527742215.712316000	6.58328	732	0
1527742215.713700000	6.58466	1412	0
1527742215.714987000	6.58595	1412	0
1527742215.716268000	6.58723	1412	0
1527742215.716580000	6.58754	110	1
1527742215.717524000	6.58849	188	0
1527742215.718816000	6.58978	752	0
1527742215.720115000	6.59108	1412	0
1527742215.721400000	6.59236	1412	0
1527742215.722408000	6.59337	113	1
1527742215.722727000	6.59369	1412	0
1527742215.723979000	6.59494	188	0
1527742215.725280000	6.59624	971	0
1527742215.726574000	6.59754	1412	0
1527742215.727858000	6.59882	1412	0
1527742215.728377000	6.59934	110	1
1527742215.729141000	6.60011	1412	0
1527742215.730455000	6.60142	188	0
1527742215.731773000	6.60274	1412	0
1527742215.733067000	6.60403	186	0
1527742215.734394000	6.60536	1412	0
1527742215.735674000	6.60664	1412	0
1527742215.736961000	6.60792	1412	0
1527742215.737908000	6.60887	101	1
1527742215.738209000	6.60917	188	0
1527742215.739520000	6.61048	1200	0
1527742215.740917000	6.61188	1412	0
1527742215.742252000	6.61322	1412	0
1527742215.743538000	6.6145	1412	0
1527742215.743675000	6.61464	125	1
1527742215.744789000	6.61575	188	0
1527742215.746195000	6.61716	965	0
1527742215.747485000	6.61845	1412	0
1527742215.748767000	6.61973	1301	0
1527742215.750038000	6.621	749	0
1527742215.750397000	6.62136	110	1
1527742215.751328000	6.62229	1412	0
1527742215.752710000	6.62367	1327	0
1527742215.754100000	6.62506	1412	0
1527742215.755384000	6.62635	1412	0
1527742215.756642000	6.62761	326	0
1527742215.757386000	6.62835	110	1
1527742215.757908000	6.62887	92	0
1527742215.759196000	6.63016	229	0
1527742215.763427000	6.63439	101	1
1527742218.073647000	8.94461	512	1
1527742218.073736000	8.9447	294	1
1527742218.074537000	8.9455	304	1
1527742218.074593000	8.94556	1412	1
1527742218.074617000	8.94558	1412	1
1527742218.074639000	8.9456	979	1
1527742218.105065000	8.97603	87	0
1527742218.110993000	8.98196	87	0
1527742218.142387000	9.01335	400	1
1527742218.200194000	9.07116	87	0
1527742218.201481000	9.07245	395	0
1527742218.202888000	9.07385	80	0
1527742218.207281000	9.07825	104	1
1527742218.215269000	9.08623	351	0
1527742218.216561000	9.08753	1400	0
1527742218.217891000	9.08886	513	0
1527742218.219173000	9.09014	592	0
1527742218.220458000	9.09142	635	0
1527742218.221110000	9.09207	110	1
1527742218.221730000	9.09269	467	0
1527742218.223849000	9.09481	697	0
1527742218.227130000	9.09809	101	1
1527742218.227605000	9.09857	484	0
1527742218.228905000	9.09987	835	0
1527742218.230210000	9.10117	649	0
1527742218.231489000	9.10245	519	0
1527742218.232824000	9.10379	439	0
1527742218.233101000	9.10406	110	1
1527742218.234117000	9.10508	701	0
1527742218.235396000	9.10636	616	0
1527742218.236679000	9.10764	558	0
1527742218.237968000	9.10893	654	0
1527742218.239264000	9.11023	583	0
1527742218.240118000	9.11108	110	1
1527742218.240557000	9.11152	689	0
1527742218.241827000	9.11279	92	0
1527742218.243161000	9.11413	325	0
1527742218.246226000	9.11719	104	1
1527742218.344202000	9.21517	284	0
1527742218.345468000	9.21643	103	0
1527742218.346757000	9.21772	144	0
1527742218.350124000	9.22109	104	1
1527742219.918361000	10.7893	399	1
1527742219.918448000	10.7894	109	1
1527742219.925604000	10.7966	304	1
1527742219.928037000	10.799	480	1
1527742219.928101000	10.7991	87	1
1527742219.958484000	10.8294	87	0
1527742219.962881000	10.8338	87	0
1527742220.120959000	10.9919	436	1
1527742220.121031000	10.992	94	1
1527742220.122585000	10.9935	308	0
1527742220.123865000	10.9948	151	0
1527742220.128236000	10.9992	101	1
1527742220.146620000	11.0176	92	0
1527742220.147894000	11.0189	117	0
1527742220.149169000	11.0201	87	0
1527742220.152226000	11.0232	104	1
1527742220.160179000	11.0311	305	0
1527742220.161475000	11.0324	103	0
1527742220.163632000	11.0346	92	0
1527742220.164917000	11.0359	319	0
1527742220.166233000	11.0372	107	1
1527742220.287296000	11.1583	241	0
1527742220.288567000	11.1595	141	0
1527742220.290824000	11.1618	92	0
1527742220.292162000	11.1631	305	0
1527742220.293249000	11.1642	107	1
1527742220.339142000	11.2101	280	0
1527742220.340420000	11.2114	369	0
1527742220.343022000	11.214	268	0
1527742220.345260000	11.2162	104	1
1527742220.531484000	11.4024	392	1
1527742220.531523000	11.4025	257	1
1527742220.576068000	11.447	87	0
1527742220.997889000	11.8689	454	1
1527742220.998021000	11.869	1412	1
1527742220.998061000	11.869	1412	1
1527742220.998114000	11.8691	1412	1
1527742220.998150000	11.8691	1412	1
1527742220.998204000	11.8692	1412	1
1527742220.998240000	11.8692	1412	1
1527742220.998278000	11.8692	1412	1
1527742220.998318000	11.8693	1412	1
1527742220.998372000	11.8693	1412	1
1527742220.998409000	11.8694	1412	1
1527742220.998457000	11.8694	1412	1
1527742220.998494000	11.8695	1412	1
1527742220.998542000	11.8695	1412	1
1527742221.000268000	11.8712	1412	1
1527742221.000313000	11.8713	1412	1
1527742221.000367000	11.8713	1412	1
1527742221.000404000	11.8714	1412	1
1527742221.000455000	11.8714	1412	1
1527742221.000492000	11.8715	1412	1
1527742221.000539000	11.8715	1412	1
1527742221.002268000	11.8732	1412	1
1527742221.002311000	11.8733	1412	1
1527742221.002352000	11.8733	1412	1
1527742221.002390000	11.8734	1412	1
1527742221.002425000	11.8734	1412	1
1527742221.002453000	11.8734	1412	1
1527742221.002491000	11.8735	1412	1
1527742221.004261000	11.8752	1412	1
1527742221.004308000	11.8753	1412	1
1527742221.004345000	11.8753	1412	1
1527742221.004379000	11.8753	1412	1
1527742221.004415000	11.8754	1412	1
1527742221.004438000	11.8754	1412	1
1527742221.004478000	11.8754	753	1
1527742221.024111000	11.8951	87	0
1527742221.027563000	11.8985	87	0
1527742221.030188000	11.9012	87	0
1527742221.035447000	11.9064	87	0
1527742221.087517000	11.9585	277	0
1527742221.088713000	11.9597	146	0
1527742221.090920000	11.9619	92	0
1527742221.093342000	11.9643	119	1
1527742221.138171000	12.0091	196	0
1527742221.144345000	12.0153	100	1
1527742221.189120000	12.0601	382	0
1527742221.194112000	12.0651	80	0
1527742221.195405000	12.0664	103	1
1527742221.269180000	12.1401	361	1
1527742221.270433000	12.1414	323	1
1527742221.297264000	12.1682	87	0
1527742221.300391000	12.1714	1130	1
1527742221.329567000	12.2005	87	0
1527742221.454616000	12.3256	264	0
1527742221.455889000	12.3269	279	0
1527742221.458579000	12.3295	92	0
1527742221.459878000	12.3308	182	0
1527742221.460404000	12.3314	115	1
1527742221.461181000	12.3321	231	0
1527742221.462529000	12.3335	118	0
1527742221.464496000	12.3355	412	1
1527742221.464562000	12.3355	265	1
1527742221.465460000	12.3364	92	0
1527742221.466751000	12.3377	141	0
1527742221.471333000	12.3423	103	1
1527742221.496423000	12.3674	87	0
1527742221.557559000	12.4285	556	0
1527742221.558845000	12.4298	803	0
1527742221.560267000	12.4312	92	0
1527742221.561553000	12.4325	208	0
1527742221.567336000	12.4383	112	1
1527742221.686902000	12.5579	352	0
1527742221.688166000	12.5591	146	0
1527742221.690078000	12.561	92	0
1527742221.691911000	12.5629	309	0
1527742221.692427000	12.5634	109	1
1527742221.718392000	12.5894	407	1
1527742221.718490000	12.5895	256	1
1527742221.746231000	12.6172	87	0
1527742221.933937000	12.8049	255	0
1527742221.935170000	12.8061	146	0
1527742221.939355000	12.8103	106	1
1527742221.945382000	12.8163	92	0
1527742221.947318000	12.8183	106	0
1527742221.951397000	12.8224	103	1
1527742222.061797000	12.9328	395	1
1527742222.061859000	12.9328	257	1
1527742222.100183000	12.9711	87	0
1527742222.196917000	13.0679	232	0
1527742222.198186000	13.0691	146	0
1527742222.200862000	13.0718	92	0
1527742222.202182000	13.0731	223	0
1527742222.202450000	13.0734	112	1
1527742222.542660000	13.4136	511	1
1527742222.542751000	13.4137	255	1
1527742222.571876000	13.4428	87	0
1527742222.748154000	13.6191	234	0
1527742222.749417000	13.6204	146	0
1527742222.753353000	13.6243	92	0
1527742222.754446000	13.6254	109	1
1527742222.754655000	13.6256	154	0
1527742222.760431000	13.6314	100	1
1527742224.713043000	15.584	533	1
1527742224.713134000	15.5841	257	1
1527742224.740187000	15.6112	87	0
1527742224.885122000	15.7561	325	0
1527742224.886390000	15.7574	146	0
1527742224.889720000	15.7607	92	0
1527742224.890781000	15.7617	109	1
1527742224.891031000	15.762	185	0
1527742224.896744000	15.7677	100	1
1527742224.957842000	15.8288	395	1
1527742224.957905000	15.8289	254	1
1527742224.985972000	15.8569	87	0
1527742225.163393000	16.0344	301	0
1527742225.164669000	16.0356	146	0
1527742225.167539000	16.0385	92	0
1527742225.168799000	16.0398	109	1
1527742225.168830000	16.0398	191	0
1527742225.174707000	16.0457	100	1
1527742225.370034000	16.241	393	1
1527742225.370111000	16.2411	259	1
1527742225.397435000	16.2684	87	0
1527742225.510120000	16.3811	232	0
1527742225.511359000	16.3823	146	0
1527742225.513507000	16.3845	92	0
1527742225.514759000	16.3857	295	0
1527742225.515716000	16.3867	112	1
1527742225.620402000	16.4914	394	1
1527742225.620492000	16.4915	260	1
1527742225.648030000	16.519	87	0
1527742225.838398000	16.7094	254	0
1527742225.839661000	16.7106	148	0
1527742225.842501000	16.7135	92	0
1527742225.843776000	16.7147	109	1
1527742225.843792000	16.7148	148	0
1527742225.849831000	16.7208	100	1
1527742226.072410000	16.9434	544	1
1527742226.072501000	16.9435	263	1
1527742226.100794000	16.9718	87	0
1527742226.300763000	17.1717	258	0
1527742226.302092000	17.1731	148	0
1527742226.305462000	17.1764	92	0
1527742226.306754000	17.1777	338	0
1527742226.306774000	17.1777	109	1
1527742226.312772000	17.1837	100	1
1527742226.359767000	17.2307	258	0
1527742226.365851000	17.2368	100	1
1527742226.545172000	17.4161	422	1
1527742226.545263000	17.4162	261	1
1527742226.572223000	17.4432	87	0
1527742226.699578000	17.5705	231	0
1527742226.700777000	17.5717	148	0
1527742226.703881000	17.5748	92	0
1527742226.705186000	17.5761	165	0
1527742226.705799000	17.5768	112	1
1527742226.850009000	17.721	1145	1
1527742226.850085000	17.721	258	1
1527742226.879405000	17.7504	87	0
1527742226.993290000	17.8643	317	1
1527742226.993390000	17.8644	1412	1
1527742226.993430000	17.8644	1412	1
1527742226.993463000	17.8644	1412	1
1527742226.993500000	17.8645	1372	1
1527742227.024864000	17.8958	87	0
1527742227.027801000	17.8988	287	0
1527742227.029087000	17.9001	148	0
1527742227.032836000	17.9038	92	0
1527742227.033901000	17.9049	112	1
1527742227.034147000	17.9051	142	0
1527742227.039870000	17.9108	100	1
1527742227.117816000	17.9888	381	0
1527742227.123884000	17.9948	100	1
1527742227.125832000	17.9968	80	0
1527742227.131877000	18.0028	100	1
1527742227.256482000	18.1274	390	1
1527742227.256540000	18.1275	258	1
1527742227.284626000	18.1556	87	0
1527742227.595863000	18.4668	232	0
1527742227.597187000	18.4682	148	0
1527742227.599180000	18.4701	92	0
1527742227.600478000	18.4714	333	0
1527742227.601917000	18.4729	112	1
1527742227.677009000	18.548	395	1
1527742227.677101000	18.5481	256	1
1527742227.715406000	18.5864	87	0
1527742227.716988000	18.588	87	0
1527742227.898483000	18.7694	256	0
1527742227.899764000	18.7707	148	0
1527742227.903919000	18.7749	109	1
1527742227.908473000	18.7794	92	0
1527742227.909800000	18.7808	320	0
1527742227.913911000	18.7849	103	1
1527742228.096261000	18.9672	390	1
1527742228.096354000	18.9673	260	1
1527742228.123897000	18.9949	87	0
1527742228.321120000	19.1921	354	0
1527742228.322449000	19.1934	148	0
1527742228.325186000	19.1962	92	0
1527742228.326534000	19.1975	271	0
1527742228.327001000	19.198	112	1
1527742228.561392000	19.4324	509	1
1527742228.561491000	19.4325	261	1
1527742228.588347000	19.4593	87	0
1527742228.699635000	19.5706	234	0
1527742228.700901000	19.5719	148	0
1527742228.704247000	19.5752	92	0
1527742228.705533000	19.5765	329	0
1527742228.705983000	19.5769	112	1
1527742228.978712000	19.8497	533	1
1527742228.978804000	19.8498	258	1
1527742229.006185000	19.8771	87	0
1527742229.193748000	20.0647	256	0
1527742229.194996000	20.066	148	0
1527742229.197617000	20.0686	92	0
1527742229.198911000	20.0699	332	0
1527742229.199949000	20.0709	112	1
1527742229.499952000	20.3709	391	1
1527742229.500028000	20.371	259	1
1527742229.530342000	20.4013	87	0
1527742229.655438000	20.5264	302	0
1527742229.656721000	20.5277	148	0
1527742229.660999000	20.532	92	0
1527742229.661090000	20.5321	106	1
1527742229.662417000	20.5334	120	0
1527742229.666959000	20.5379	103	1
1527742230.384304000	21.2553	394	1
1527742230.384373000	21.2553	259	1
1527742230.413025000	21.284	87	0
1527742230.606078000	21.477	258	0
1527742230.607346000	21.4783	148	0
1527742230.610768000	21.4817	92	0
1527742230.612068000	21.483	109	1
1527742230.612104000	21.4831	213	0
1527742230.618009000	21.489	100	1
1527742230.656348000	21.5273	395	1
1527742230.656433000	21.5274	262	1
1527742230.683888000	21.5549	87	0
1527742230.884886000	21.7559	277	0
1527742230.886083000	21.757	148	0
1527742230.888658000	21.7596	92	0
1527742230.889947000	21.7609	119	0
1527742230.891042000	21.762	112	1
1527742230.963356000	21.8343	390	1
1527742230.963420000	21.8344	256	1
1527742230.991297000	21.8623	87	0
1527742231.128041000	21.999	280	0
1527742231.129336000	22.0003	148	0
1527742231.132418000	22.0034	92	0
1527742231.133702000	22.0047	190	0
1527742231.134206000	22.0052	112	1
1527742231.406629000	22.2776	540	1
1527742231.406704000	22.2777	261	1
1527742231.436241000	22.3072	87	0
1527742231.444990000	22.316	87	0
1527742231.571894000	22.4429	234	0
1527742231.573177000	22.4441	148	0
1527742231.574514000	22.4455	92	0
1527742231.575748000	22.4467	252	0
1527742231.578149000	22.4491	115	1
1527742231.630789000	22.5018	234	0
1527742231.636132000	22.5071	100	1
1527742232.067457000	22.9384	417	1
1527742232.067517000	22.9385	256	1
1527742232.107137000	22.9781	87	0
1527742232.307734000	23.1787	256	0
1527742232.309009000	23.18	148	0
1527742232.310829000	23.1818	92	0
1527742232.312167000	23.1831	87	0
1527742232.313106000	23.1841	112	1
1527742232.376597000	23.2476	1146	1
1527742232.376697000	23.2477	260	1
1527742232.404235000	23.2752	87	0
1527742232.413562000	23.2845	87	0
1527742232.594860000	23.4658	264	0
1527742232.596140000	23.4671	148	0
1527742232.599114000	23.4701	92	0
1527742232.600396000	23.4714	207	0
1527742232.601138000	23.4721	115	1
1527742232.802377000	23.6733	407	1
1527742232.802450000	23.6734	257	1
1527742232.834773000	23.7057	87	0
1527742232.841555000	23.7125	87	0
1527742233.064750000	23.9357	256	0
1527742233.066018000	23.937	148	0
1527742233.068765000	23.9397	92	0
1527742233.070048000	23.941	116	0
1527742233.070180000	23.9411	112	1
1527742233.076200000	23.9472	100	1
1527742233.316843000	24.1878	394	1
1527742233.316983000	24.1879	261	1
1527742233.348841000	24.2198	87	0
1527742233.522702000	24.3937	232	0
1527742233.524000000	24.395	148	0
1527742233.527389000	24.3984	92	0
1527742233.528295000	24.3993	109	1
1527742233.528646000	24.3996	150	0
1527742233.534199000	24.4052	100	1
1527742233.732735000	24.6037	390	1
1527742233.732800000	24.6038	261	1
1527742233.776012000	24.647	87	0
1527742233.966111000	24.8371	258	0
1527742233.967388000	24.8384	148	0
1527742233.971749000	24.8427	92	0
1527742233.972241000	24.8432	109	1
1527742233.973110000	24.8441	107	0
1527742233.979213000	24.8502	100	1
1527742234.222664000	25.0936	508	1
1527742234.222755000	25.0937	257	1
1527742234.251965000	25.1229	87	0
1527742234.441761000	25.3127	234	0
1527742234.443086000	25.314	148	0
1527742234.445112000	25.3161	92	0
1527742234.446399000	25.3174	95	0
1527742234.447281000	25.3182	112	1
1527742234.578677000	25.4496	532	1
1527742234.578763000	25.4497	261	1
1527742234.619528000	25.4905	87	0
1527742234.733541000	25.6045	232	0
1527742234.734798000	25.6058	148	0
1527742234.737424000	25.6084	92	0
1527742234.738782000	25.6097	329	0
1527742234.739366000	25.6103	112	1
1527742235.024473000	25.8954	390	1
1527742235.024564000	25.8955	260	1
1527742235.051890000	25.9229	87	0
1527742235.165208000	26.0362	377	0
1527742235.166546000	26.0375	148	0
1527742235.169305000	26.0403	92	0
1527742235.170616000	26.0416	95	0
1527742235.171299000	26.0423	112	1
1527742235.481609000	26.3526	394	1
1527742235.481690000	26.3527	258	1
1527742235.513437000	26.3844	87	0
1527742235.517741000	26.3887	87	0
1527742235.614522000	26.4855	232	0
1527742235.615792000	26.4868	148	0
1527742235.619345000	26.4903	92	0
1527742235.620407000	26.4914	112	1
1527742235.620726000	26.4917	216	0
1527742235.626393000	26.4974	100	1
1527742235.891995000	26.763	390	1
1527742235.892066000	26.763	261	1
1527742235.936377000	26.8073	87	0
1527742236.122110000	26.9931	255	0
1527742236.123380000	26.9943	148	0
1527742236.127280000	26.9982	92	0
1527742236.128331000	26.9993	109	1
1527742236.128577000	26.9995	177	0
1527742236.134433000	27.0054	100	1
1527742236.351915000	27.2229	394	1
1527742236.351976000	27.2229	267	1
1527742236.383024000	27.254	87	0
1527742236.576907000	27.4479	304	0
1527742236.578178000	27.4491	148	0
1527742236.579869000	27.4508	92	0
1527742236.582438000	27.4534	109	1
1527742236.628004000	27.499	138	0
1527742236.633430000	27.5044	100	1
1527742236.782661000	27.6536	541	1
1527742236.782760000	27.6537	257	1
1527742236.813295000	27.6843	87	0
1527742236.921102000	27.7921	300	0
1527742236.922412000	27.7934	148	0
1527742236.925470000	27.7964	92	0
1527742236.926799000	27.7978	267	0
1527742236.927375000	27.7983	112	1
1527742237.333648000	28.2046	416	1
1527742237.333738000	28.2047	260	1
1527742237.360626000	28.2316	87	0
1527742237.460438000	28.3314	232	0
1527742237.461793000	28.3328	148	0
1527742237.463877000	28.3348	92	0
1527742237.465174000	28.3361	315	0
1527742237.466426000	28.3374	112	1
1527742237.618128000	28.4891	391	1
1527742237.618219000	28.4892	258	1
1527742237.664873000	28.5358	87	0
1527742237.875475000	28.7464	254	0
1527742237.876675000	28.7476	148	0
1527742237.878902000	28.7499	92	0
1527742237.880201000	28.7512	105	0
1527742237.881434000	28.7524	112	1
1527742238.027122000	28.8981	1143	1
1527742238.027187000	28.8982	261	1
1527742238.055948000	28.9269	87	0
1527742238.171390000	29.0424	256	0
1527742238.172750000	29.0437	148	0
1527742238.177058000	29.048	92	0
1527742238.177527000	29.0485	109	1
1527742238.178374000	29.0493	156	0
1527742238.184459000	29.0554	100	1
1527742238.536099000	29.4071	407	1
1527742238.536178000	29.4071	262	1
1527742238.563434000	29.4344	87	0
1527742238.676571000	29.5475	234	0
1527742238.677853000	29.5488	148	0
1527742238.680628000	29.5516	92	0
1527742238.681901000	29.5529	316	0
1527742238.682481000	29.5534	112	1
1527742238.843268000	29.7142	395	1
1527742238.843329000	29.7143	260	1
1527742238.870113000	29.7411	87	0
1527742239.088531000	29.9595	290	0
1527742239.089816000	29.9608	148	0
1527742239.093520000	29.9645	92	0
1527742239.094523000	29.9655	109	1
1527742239.094850000	29.9658	303	0
1527742239.100494000	29.9715	100	1
1527742239.400866000	30.2718	391	1
1527742239.400956000	30.2719	260	1
1527742239.438322000	30.3093	87	0
1527742239.556197000	30.4272	231	0
1527742239.557470000	30.4284	148	0
1527742239.562536000	30.4335	106	1
1527742239.563060000	30.434	92	0
1527742239.564651000	30.4356	92	0
1527742239.568588000	30.4396	103	1
1527742239.631729000	30.5027	507	1
1527742239.631790000	30.5028	258	1
1527742239.668572000	30.5395	87	0
1527742239.862427000	30.7334	234	0
1527742239.863688000	30.7347	148	0
1527742239.866634000	30.7376	92	0
1527742239.867922000	30.7389	290	0
1527742239.868584000	30.7395	112	1
1527742240.112113000	30.9831	532	1
1527742240.112180000	30.9831	262	1
1527742240.139760000	31.0107	87	0
1527742240.362122000	31.2331	256	0
1527742240.363428000	31.2344	148	0
1527742240.366491000	31.2375	92	0
1527742240.367662000	31.2386	109	1
1527742240.367715000	31.2387	192	0
1527742240.373629000	31.2446	100	1
1527742240.530171000	31.4011	395	1
1527742240.530259000	31.4012	265	1
1527742240.556673000	31.4276	87	0
1527742240.563415000	31.4344	87	0
1527742240.693031000	31.564	232	0
1527742240.694272000	31.5652	148	0
1527742240.698662000	31.5696	109	1
1527742240.698825000	31.5698	92	0
1527742240.700118000	31.5711	274	0
1527742240.704707000	31.5757	103	1
1527742241.014095000	31.8851	394	1
1527742241.014186000	31.8851	263	1
1527742241.041814000	31.9128	87	0
1527742241.149040000	32.02	256	0
1527742241.150376000	32.0213	148	0
1527742241.153035000	32.024	92	0
1527742241.154682000	32.0256	109	1
1527742241.200243000	32.0712	85	0
1527742241.205709000	32.0767	100	1
1527742241.434532000	32.3055	391	1
1527742241.434622000	32.3056	260	1
1527742241.470408000	32.3414	87	0
1527742241.646184000	32.5171	354	0
1527742241.647439000	32.5184	148	0
1527742241.650682000	32.5216	92	0
1527742241.651652000	32.5226	109	1
1527742241.652124000	32.5231	200	0
1527742241.657645000	32.5286	100	1
1527742241.857670000	32.7286	545	1
1527742241.857791000	32.7288	266	1
1527742241.885457000	32.7564	87	0
1527742242.016909000	32.8879	256	0
1527742242.018189000	32.8892	148	0
1527742242.021420000	32.8924	92	0
1527742242.022704000	32.8937	167	0
1527742242.022790000	32.8938	109	1
1527742242.028721000	32.8997	100	1
1527742242.840394000	33.7114	420	1
1527742242.840460000	33.7114	261	1
1527742242.868238000	33.7392	87	0
1527742242.986785000	33.8577	255	0
1527742242.988122000	33.8591	148	0
1527742242.990700000	33.8617	92	0
1527742242.992036000	33.863	91	0
1527742242.992727000	33.8637	112	1
1527742243.168314000	34.0393	389	1
1527742243.168427000	34.0394	262	1
1527742243.196965000	34.0679	87	0
1527742243.309057000	34.18	305	0
1527742243.310304000	34.1813	148	0
1527742243.313015000	34.184	92	0
1527742243.314395000	34.1854	212	0
1527742243.314866000	34.1858	112	1
1527742243.603073000	34.474	1146	1
1527742243.603144000	34.4741	259	1
1527742243.632144000	34.5031	87	0
1527742243.739459000	34.6104	279	0
1527742243.740730000	34.6117	148	0
1527742243.742802000	34.6138	92	0
1527742243.744093000	34.6151	114	0
1527742243.745840000	34.6168	112	1
1527742244.002559000	34.8735	406	1
1527742244.002654000	34.8736	262	1
1527742244.025330000	34.8963	100	0
1527742244.030749000	34.9017	100	1
1527742244.136573000	35.0075	279	0
1527742244.137829000	35.0088	148	0
1527742244.140757000	35.0117	92	0
1527742244.142180000	35.0131	268	0
1527742244.142796000	35.0138	109	1
1527742244.885161000	35.7561	393	1
1527742244.885253000	35.7562	260	1
1527742244.913616000	35.7846	87	0
1527742245.027565000	35.8985	258	0
1527742245.028762000	35.8997	148	0
1527742245.031186000	35.9022	92	0
1527742245.032544000	35.9035	197	0
1527742245.033849000	35.9048	112	1
1527742245.116768000	35.9877	509	1
1527742245.116859000	35.9878	261	1
1527742245.143946000	36.0149	87	0
1527742245.333246000	36.2042	235	0
1527742245.334591000	36.2056	148	0
1527742245.338172000	36.2091	92	0
1527742245.338951000	36.2099	109	1
1527742245.339478000	36.2104	299	0
1527742245.344919000	36.2159	100	1
1527742245.599795000	36.4708	532	1
1527742245.599901000	36.4709	266	1
1527742245.628774000	36.4997	87	0
1527742245.745642000	36.6166	267	0
1527742245.746852000	36.6178	148	0
1527742245.750262000	36.6212	92	0
1527742245.751590000	36.6226	242	0
1527742245.752069000	36.623	112	1
1527742246.432730000	37.3037	396	1
1527742246.432797000	37.3038	257	1
1527742246.460287000	37.3313	87	0
1527742246.651736000	37.5227	258	0
1527742246.653142000	37.5241	148	0
1527742246.654418000	37.5254	92	0
1527742246.655703000	37.5267	293	0
1527742246.658011000	37.529	112	1
1527742246.757598000	37.6286	395	1
1527742246.757689000	37.6287	264	1
1527742246.790243000	37.6612	87	0
1527742246.888461000	37.7594	235	0
1527742246.889730000	37.7607	148	0
1527742246.893179000	37.7641	92	0
1527742246.894041000	37.765	109	1
1527742246.894494000	37.7655	212	0
1527742246.900002000	37.771	100	1
1527742246.990330000	37.8613	395	1
1527742246.990388000	37.8614	258	1
1527742247.017482000	37.8884	87	0
1527742247.199941000	38.0709	258	0
1527742247.201169000	38.0721	148	0
1527742247.203165000	38.0741	92	0
1527742247.204385000	38.0753	215	0
1527742247.206046000	38.077	112	1
1527742247.451434000	38.3224	541	1
1527742247.451530000	38.3225	261	1
1527742247.481848000	38.3528	87	0
1527742247.597391000	38.4684	235	0
1527742247.598654000	38.4696	148	0
1527742247.600458000	38.4714	92	0
1527742247.601808000	38.4728	222	0
1527742247.603002000	38.474	112	1
1527742247.899483000	38.7704	392	1
1527742247.899558000	38.7705	262	1
1527742247.927192000	38.7982	87	0
1527742248.035565000	38.9065	257	0
1527742248.036844000	38.9078	148	0
1527742248.038058000	38.909	92	0
1527742248.039405000	38.9104	302	0
1527742248.041085000	38.912	112	1
1527742248.528612000	39.3996	416	1
1527742248.528681000	39.3996	259	1
1527742248.555452000	39.4264	87	0
1527742248.656760000	39.5277	353	0
1527742248.658052000	39.529	148	0
1527742248.659516000	39.5305	92	0
1527742248.660808000	39.5318	273	0
1527742248.662117000	39.5331	112	1
1527742248.899485000	39.7704	391	1
1527742248.899574000	39.7705	258	1
1527742248.935913000	39.8069	87	0
1527742249.053954000	39.9249	257	0
1527742249.055190000	39.9262	148	0
1527742249.056930000	39.9279	92	0
1527742249.058166000	39.9291	336	0
1527742249.060146000	39.9311	112	1
1527742249.180821000	40.0518	1146	1
1527742249.180909000	40.0519	259	1
1527742249.213450000	40.0844	87	0
1527742249.415573000	40.2865	233	0
1527742249.416903000	40.2879	148	0
1527742249.418184000	40.2891	92	0
1527742249.419472000	40.2904	165	0
1527742249.421089000	40.2921	112	1
1527742249.632751000	40.5037	407	1
1527742249.632847000	40.5038	262	1
1527742249.661829000	40.5328	87	0
1527742249.854290000	40.7253	233	0
1527742249.855600000	40.7266	148	0
1527742249.858155000	40.7291	92	0
1527742249.859464000	40.7304	223	0
1527742249.860112000	40.7311	112	1
1527742250.092594000	40.9636	390	1
1527742250.092656000	40.9636	262	1
1527742250.120814000	40.9918	87	0
1527742250.294838000	41.1658	373	0
1527742250.296119000	41.1671	148	0
1527742250.297467000	41.1684	92	0
1527742250.298698000	41.1697	307	0
1527742250.301216000	41.1722	112	1
1527742250.722787000	41.5938	508	1
1527742250.722861000	41.5938	259	1
1527742250.751255000	41.6222	87	0
1527742250.943624000	41.8146	279	0
1527742250.944891000	41.8159	148	0
1527742250.948120000	41.8191	92	0
1527742250.949220000	41.8202	109	1
1527742250.949430000	41.8204	310	0
1527742250.955214000	41.8262	100	1
1527742251.074596000	41.9456	534	1
1527742251.074688000	41.9457	260	1
1527742251.105453000	41.9764	87	0
1527742251.291102000	42.1621	235	0
1527742251.292442000	42.1634	148	0
1527742251.295265000	42.1662	92	0
1527742251.297237000	42.1682	109	1
1527742251.341451000	42.2124	105	0
1527742251.347257000	42.2182	100	1
1527742251.652432000	42.5234	392	1
1527742251.652517000	42.5235	262	1
1527742251.682609000	42.5536	87	0
1527742251.908276000	42.7792	259	0
1527742251.909617000	42.7806	148	0
1527742251.914247000	42.7852	106	1
1527742251.915644000	42.7866	92	0
1527742251.916936000	42.7879	218	0
1527742251.921263000	42.7922	103	1
1527742252.131412000	43.0024	396	1
1527742252.131507000	43.0025	257	1
1527742252.170354000	43.0413	87	0
1527742252.298256000	43.1692	265	0
1527742252.299601000	43.1706	148	0
1527742252.300872000	43.1718	92	0
1527742252.302184000	43.1731	88	0
1527742252.304278000	43.1752	112	1
1527742252.650478000	43.5214	390	1
1527742252.650573000	43.5215	259	1
1527742252.678197000	43.5492	87	0
1527742252.774790000	43.6458	232	0
1527742252.776067000	43.647	148	0
1527742252.779308000	43.6503	92	0
1527742252.780336000	43.6513	109	1
1527742252.780675000	43.6516	143	0
1527742252.786284000	43.6572	100	1
1527742252.990879000	43.8618	543	1
1527742252.990972000	43.8619	261	1
1527742253.028569000	43.8995	87	0
1527742253.131086000	44.0021	259	0
1527742253.132378000	44.0033	148	0
1527742253.135743000	44.0067	92	0
1527742253.137082000	44.008	87	0
1527742253.137339000	44.0083	112	1
1527742253.411682000	44.2826	392	1
1527742253.411744000	44.2827	260	1
1527742253.445554000	44.3165	87	0
1527742253.630119000	44.5011	233	0
1527742253.631328000	44.5023	148	0
1527742253.633186000	44.5042	92	0
1527742253.634528000	44.5055	206	0
1527742253.636417000	44.5074	112	1
1527742253.718848000	44.5898	416	1
1527742253.718936000	44.5899	260	1
1527742253.747724000	44.6187	87	0
1527742253.853791000	44.7248	233	0
1527742253.855067000	44.726	148	0
1527742253.856348000	44.7273	92	0
1527742253.857631000	44.7286	292	0
1527742253.859423000	44.7304	112	1
1527742254.231080000	45.102	391	1
1527742254.231149000	45.1021	262	1
1527742254.254266000	45.1252	90	0
1527742254.258676000	45.1296	87	0
1527742254.260516000	45.1315	103	1
1527742254.297341000	45.1683	1152	1
1527742254.297427000	45.1684	1412	1
1527742254.297453000	45.1684	1412	1
1527742254.297474000	45.1684	1075	1
1527742254.327409000	45.1984	87	0
1527742254.370845000	45.2418	256	0
1527742254.372188000	45.2432	148	0
1527742254.375682000	45.2466	92	0
1527742254.376470000	45.2474	109	1
1527742254.376996000	45.248	142	0
1527742254.382437000	45.2534	100	1
1527742254.430287000	45.3013	401	0
1527742254.436448000	45.3074	100	1
1527742254.438183000	45.3091	80	0
1527742254.443438000	45.3144	100	1
1527742254.647970000	45.5189	408	1
1527742254.648045000	45.519	264	1
1527742254.689957000	45.5609	87	0
1527742254.790209000	45.6612	355	0
1527742254.791435000	45.6624	148	0
1527742254.793928000	45.6649	92	0
1527742254.795186000	45.6662	187	0
1527742254.796414000	45.6674	112	1
1527742254.957694000	45.8287	509	1
1527742254.957786000	45.8288	261	1
1527742254.987359000	45.8583	87	0
1527742255.096463000	45.9674	258	0
1527742255.097751000	45.9687	148	0
1527742255.099026000	45.97	92	0
1527742255.100274000	45.9712	90	0
1527742255.102504000	45.9735	112	1
1527742255.146481000	46.0174	258	0
1527742255.152480000	46.0234	100	1
1527742257.358632000	48.2296	535	1
1527742257.358700000	48.2297	258	1
1527742257.386778000	48.2577	87	0
1527742257.558803000	48.4298	375	0
1527742257.560005000	48.431	148	0
1527742257.561702000	48.4327	92	0
1527742257.563067000	48.434	208	0
1527742257.564830000	48.4358	112	1
1527742257.670126000	48.5411	397	1
1527742257.670202000	48.5412	262	1
1527742257.700200000	48.5712	87	0
1527742257.802449000	48.6734	235	0
1527742257.803697000	48.6747	148	0
1527742257.806336000	48.6773	92	0
1527742257.807630000	48.6786	239	0
1527742257.808777000	48.6797	112	1
1527742257.890960000	48.7619	395	1
1527742257.891050000	48.762	257	1
1527742257.918742000	48.7897	87	0
1527742258.063582000	48.9345	278	0
1527742258.064851000	48.9358	148	0
1527742258.066423000	48.9374	92	0
1527742258.067751000	48.9387	93	0
1527742258.069867000	48.9408	112	1
1527742258.382236000	49.2532	395	1
1527742258.382318000	49.2533	266	1
1527742258.410002000	49.281	87	0
1527742258.521868000	49.3928	233	0
1527742258.523206000	49.3942	148	0
1527742258.525439000	49.3964	92	0
1527742258.526733000	49.3977	294	0
1527742258.527826000	49.3988	112	1
1527742258.792372000	49.6633	543	1
1527742258.792449000	49.6634	259	1
1527742258.820243000	49.6912	87	0
1527742258.966683000	49.8376	258	0
1527742258.968015000	49.839	148	0
1527742258.970035000	49.841	92	0
1527742258.971327000	49.8423	119	0
1527742258.972849000	49.8438	112	1
1527742259.039264000	49.9102	391	1
1527742259.039323000	49.9103	262	1
1527742259.066834000	49.9378	87	0
1527742259.191227000	50.0622	267	0
1527742259.192535000	50.0635	148	0
1527742259.196089000	50.0671	92	0
1527742259.196920000	50.0679	109	1
1527742259.197449000	50.0684	122	0
1527742259.202963000	50.0739	100	1
1527742259.389500000	50.2605	421	1
1527742259.389565000	50.2605	260	1
1527742259.418700000	50.2897	87	0
1527742259.518712000	50.3897	233	0
1527742259.519944000	50.3909	148	0
1527742259.524589000	50.3956	92	0
1527742259.524840000	50.3958	109	1
1527742259.525900000	50.3969	208	0
1527742259.531916000	50.4029	100	1
1527742259.879267000	50.7502	390	1
1527742259.879332000	50.7503	259	1
1527742259.916937000	50.7879	87	0
1527742260.035998000	50.907	256	0
1527742260.037294000	50.9083	148	0
1527742260.041913000	50.9129	106	1
1527742260.043430000	50.9144	92	0
1527742260.044796000	50.9158	304	0
1527742260.048979000	50.9199	103	1
1527742260.118787000	50.9898	391	1
1527742260.118876000	50.9898	266	1
1527742260.145520000	51.0165	87	0
1527742260.270605000	51.1416	235	0
1527742260.271884000	51.1428	148	0
1527742260.274143000	51.1451	92	0
1527742260.275433000	51.1464	121	0
1527742260.276980000	51.1479	112	1
1527742260.375227000	51.2462	1144	1
1527742260.375312000	51.2463	257	1
1527742260.402736000	51.2737	87	0
1527742260.596303000	51.4673	233	0
1527742260.597575000	51.4685	148	0
1527742260.600438000	51.4714	92	0
1527742260.601729000	51.4727	236	0
1527742260.602190000	51.4732	112	1
1527742260.885725000	51.7567	523	1
1527742260.885812000	51.7568	264	1
1527742260.922979000	51.7939	87	0
1527742261.024139000	51.8951	258	0
1527742261.025356000	51.8963	148	0
1527742261.027925000	51.8989	92	0
1527742261.029189000	51.9002	330	0
1527742261.029965000	51.9009	112	1
1527742261.105201000	51.9762	392	1
1527742261.105297000	51.9763	262	1
1527742261.138485000	52.0094	87	0
1527742261.148631000	52.0196	87	0
1527742261.264390000	52.1354	233	0
1527742261.265584000	52.1365	148	0
1527742261.268223000	52.1392	92	0
1527742261.269587000	52.1406	197	0
1527742261.270085000	52.141	115	1
1527742261.336308000	52.2073	536	1
1527742261.336368000	52.2073	261	1
1527742261.365078000	52.236	87	0
1527742261.486813000	52.3578	233	0
1527742261.488115000	52.3591	148	0
1527742261.490187000	52.3612	92	0
1527742261.493003000	52.364	109	1
1527742261.536653000	52.4076	246	0
1527742261.542050000	52.413	100	1
1527742261.607424000	52.4784	391	1
1527742261.607516000	52.4785	260	1
1527742261.634175000	52.5051	87	0
1527742261.759505000	52.6305	355	0
1527742261.760730000	52.6317	148	0
1527742261.764186000	52.6351	92	0
1527742261.765068000	52.636	109	1
1527742261.765547000	52.6365	260	0
1527742261.771013000	52.642	100	1
1527742262.506090000	53.3771	396	1
1527742262.506154000	53.3771	262	1
1527742262.533957000	53.4049	87	0
1527742262.631389000	53.5024	258	0
1527742262.632740000	53.5037	148	0
1527742262.635640000	53.5066	92	0
1527742262.636934000	53.5079	169	0
1527742262.637142000	53.5081	112	1
1527742264.249908000	55.1209	373	1
1527742264.249991000	55.121	1412	1
1527742264.250017000	55.121	1412	1
1527742264.250061000	55.121	1412	1
1527742264.250116000	55.1211	558	1
1527742264.277628000	55.1486	87	0
1527742264.366972000	55.2379	532	0
1527742264.370845000	55.2418	80	0
1527742264.373199000	55.2442	106	1
1527742264.450356000	55.3213	542	1
1527742264.450447000	55.3214	260	1
1527742264.481093000	55.3521	87	0
1527742264.578313000	55.4493	255	0
1527742264.579618000	55.4506	148	0
1527742264.582134000	55.4531	92	0
1527742264.583425000	55.4544	280	0
1527742264.584172000	55.4551	112	1
1527742264.704583000	55.5755	390	1
1527742264.704644000	55.5756	260	1
1527742264.731663000	55.6026	87	0
1527742264.848761000	55.7197	233	0
1527742264.850052000	55.721	148	0
1527742264.852510000	55.7235	92	0
1527742264.853804000	55.7248	220	0
1527742264.855142000	55.7261	112	1
1527742265.003754000	55.8747	420	1
1527742265.003842000	55.8748	260	1
1527742265.034522000	55.9055	87	0
1527742265.152982000	56.0239	258	0
1527742265.154183000	56.0251	148	0
1527742265.157233000	56.0282	92	0
1527742265.158581000	56.0295	141	0
1527742265.159178000	56.0301	112	1
1527742265.465216000	56.3362	396	1
1527742265.465307000	56.3363	267	1
1527742265.493485000	56.3644	87	0
1527742265.604937000	56.4759	265	0
1527742265.606211000	56.4772	148	0
1527742265.607489000	56.4785	92	0
1527742265.608811000	56.4798	144	0
1527742265.611239000	56.4822	112	1
1527742265.793837000	56.6648	1146	1
1527742265.793932000	56.6649	259	1
1527742265.836287000	56.7073	87	0
1527742265.932595000	56.8036	256	0
1527742265.933881000	56.8048	148	0
1527742265.935159000	56.8061	92	0
1527742265.936435000	56.8074	87	0
1527742265.938238000	56.8092	112	1
1527742266.204630000	57.0756	403	1
1527742266.204689000	57.0757	261	1
1527742266.241850000	57.1128	87	0
1527742266.348701000	57.2197	233	0
1527742266.349988000	57.221	148	0
1527742266.351212000	57.2222	92	0
1527742266.352662000	57.2236	103	0
1527742266.354250000	57.2252	112	1
1527742266.614873000	57.4858	508	1
1527742266.614940000	57.4859	261	1
1527742266.644799000	57.5158	87	0
1527742266.768500000	57.6395	233	0
1527742266.769774000	57.6407	148	0
1527742266.773390000	57.6444	92	0
1527742266.774324000	57.6453	109	1
1527742266.774673000	57.6456	225	0
1527742266.780291000	57.6513	100	1
1527742266.978637000	57.8496	391	1
1527742266.978731000	57.8497	259	1
1527742267.005555000	57.8765	87	0
1527742267.102536000	57.9735	255	0
1527742267.103805000	57.9748	148	0
1527742267.106857000	57.9778	92	0
1527742267.108145000	57.9791	172	0
1527742267.108398000	57.9794	112	1
1527742267.365888000	58.2369	531	1
1527742267.365977000	58.2369	260	1
1527742267.403147000	58.2741	87	0
1527742267.521554000	58.3925	232	0
1527742267.522903000	58.3939	158	0
1527742267.524186000	58.3951	197	0
1527742267.527321000	58.3983	109	1
1527742267.575906000	58.4469	232	0
1527742267.581314000	58.4523	100	1
1527742267.835410000	58.7064	390	1
1527742267.835502000	58.7065	262	1
1527742267.864603000	58.7356	87	0
1527742268.035599000	58.9066	255	0
1527742268.036866000	58.9078	148	0
1527742268.040208000	58.9112	92	0
1527742268.041326000	58.9123	109	1
1527742268.041536000	58.9125	277	0
1527742268.047402000	58.9184	100	1
1527742268.274774000	59.1457	394	1
1527742268.274836000	59.1458	266	1
1527742268.315165000	59.1861	87	0
1527742268.417991000	59.289	355	0
1527742268.419215000	59.2902	148	0
1527742268.422189000	59.2932	92	0
1527742268.423375000	59.2943	109	1
1527742268.423427000	59.2944	209	0
1527742268.429406000	59.3004	100	1
1527742268.991051000	59.862	396	1
1527742268.991118000	59.8621	261	1
1527742269.029230000	59.9002	87	0
1527742269.127888000	59.9989	254	0
1527742269.129152000	60.0001	148	0
1527742269.130909000	60.0019	92	0
1527742269.132196000	60.0032	110	0
1527742269.133406000	60.0044	112	1
1527742269.201510000	60.0725	542	1
1527742269.201591000	60.0726	264	1
1527742269.229193000	60.1002	87	0
1527742269.341490000	60.2125	308	0
1527742269.342799000	60.2138	148	0
1527742269.345100000	60.2161	92	0
1527742269.346383000	60.2173	125	0
1527742269.347414000	60.2184	112	1
1527742269.430588000	60.3016	398	1
1527742269.430677000	60.3016	262	1
1527742269.457929000	60.3289	87	0
1527742269.581464000	60.4524	233	0
1527742269.582849000	60.4538	148	0
1527742269.584185000	60.4551	92	0
1527742269.585451000	60.4564	177	0
1527742269.587489000	60.4585	112	1
1527742269.890660000	60.7616	419	1
1527742269.890752000	60.7617	260	1
1527742269.918849000	60.7898	87	0
1527742270.017920000	60.8889	305	0
1527742270.019179000	60.8901	148	0
1527742270.020455000	60.8914	92	0
1527742270.021735000	60.8927	172	0
1527742270.023449000	60.8944	112	1
1527742270.219958000	61.0909	393	1
1527742270.220025000	61.091	262	1
1527742270.261492000	61.1325	87	0
1527742270.364129000	61.2351	257	0
1527742270.365326000	61.2363	148	0
1527742270.367794000	61.2388	92	0
1527742270.369013000	61.24	298	0
1527742270.370498000	61.2415	112	1
1527742270.753576000	61.6245	1144	1
1527742270.753641000	61.6246	266	1
1527742270.782441000	61.6534	87	0
1527742270.901602000	61.7726	259	0
1527742270.903017000	61.774	148	0
1527742270.906736000	61.7777	92	0
1527742270.907559000	61.7785	109	1
1527742270.908057000	61.779	316	0
1527742270.913548000	61.7845	100	1
1527742271.010085000	61.881	404	1
1527742271.010159000	61.8811	260	1
1527742271.038188000	61.9092	87	0
1527742271.159036000	62.03	235	0
1527742271.160293000	62.0313	148	0
1527742271.162308000	62.0333	92	0
1527742271.163584000	62.0345	137	0
1527742271.164515000	62.0355	112	1
1527742271.230666000	62.1016	508	1
1527742271.230727000	62.1017	261	1
1527742271.257698000	62.1287	87	0
1527742271.372582000	62.2435	265	0
1527742271.373861000	62.2448	148	0
1527742271.376277000	62.2472	92	0
1527742271.377565000	62.2485	165	0
1527742271.378613000	62.2496	112	1
1527742271.660990000	62.532	391	1
1527742271.661069000	62.532	266	1
1527742271.691365000	62.5623	87	0
1527742271.792903000	62.6639	233	0
1527742271.794176000	62.6651	148	0
1527742271.796384000	62.6673	92	0
1527742271.797671000	62.6686	295	0
1527742271.798538000	62.6695	112	1
1527742272.095871000	62.9668	534	1
1527742272.095935000	62.9669	269	1
1527742272.123084000	62.994	87	0
1527742272.239615000	63.1106	256	0
1527742272.240910000	63.1119	148	0
1527742272.244051000	63.115	92	0
1527742272.245338000	63.1163	194	0
1527742272.245853000	63.1168	112	1
1527742272.551930000	63.4229	391	1
1527742272.552002000	63.423	264	1
1527742272.587634000	63.4586	87	0
1527742272.591219000	63.4622	87	0
1527742272.695537000	63.5665	233	0
1527742272.696815000	63.5678	148	0
1527742272.698494000	63.5695	92	0
1527742272.699781000	63.5707	328	0
1527742272.701601000	63.5726	115	1
1527742272.851190000	63.7222	390	1
1527742272.851253000	63.7222	264	1
1527742272.880703000	63.7517	87	0
1527742272.999660000	63.8706	256	0
1527742273.000949000	63.8719	148	0
1527742273.003188000	63.8742	92	0
1527742273.004509000	63.8755	275	0
1527742273.005621000	63.8766	112	1
1527742273.312447000	64.1834	394	1
1527742273.312543000	64.1835	270	1
1527742273.339862000	64.2108	87	0
1527742273.443529000	64.3145	233	0
1527742273.444814000	64.3158	148	0
1527742273.446670000	64.3176	92	0
1527742273.448015000	64.319	197	0
1527742273.449707000	64.3207	112	1
1527742273.733911000	64.6049	543	1
1527742273.733972000	64.6049	259	1
1527742273.761631000	64.6326	87	0
1527742273.904305000	64.7753	232	0
1527742273.905571000	64.7765	148	0
1527742273.906843000	64.7778	92	0
1527742273.908132000	64.7791	244	0
1527742273.909651000	64.7806	112	1
1527742273.925242000	64.7962	232	0
1527742273.930692000	64.8017	100	1
1527742274.028434000	64.8994	394	1
1527742274.028490000	64.8995	265	1
1527742274.058711000	64.9297	87	0
1527742274.231931000	65.1029	376	0
1527742274.233196000	65.1042	148	0
1527742274.236252000	65.1072	92	0
1527742274.237524000	65.1085	274	0
1527742274.237671000	65.1086	112	1
1527742274.477392000	65.3484	420	1
1527742274.477458000	65.3484	268	1
1527742274.516583000	65.3875	87	0
1527742274.710945000	65.5819	232	0
1527742274.712297000	65.5833	148	0
1527742274.714977000	65.5859	92	0
1527742274.716273000	65.5872	251	0
1527742274.716706000	65.5877	112	1
1527742274.946056000	65.817	393	1
1527742274.946117000	65.8171	262	1
1527742274.985043000	65.856	87	0
1527742275.079552000	65.9505	325	0
1527742275.080777000	65.9517	148	0
1527742275.082166000	65.9531	92	0
1527742275.083454000	65.9544	190	0
1527742275.085810000	65.9568	112	1
1527742275.367353000	66.2383	1146	1
1527742275.367430000	66.2384	263	1
1527742275.396152000	66.2671	87	0
1527742275.547528000	66.4185	235	0
1527742275.548794000	66.4198	148	0
1527742275.550070000	66.421	92	0
1527742275.551318000	66.4223	315	0
1527742275.553828000	66.4248	112	1
1527742275.584773000	66.4557	235	0
1527742275.590784000	66.4617	100	1
1527742275.610631000	66.4816	524	1
1527742275.610693000	66.4817	260	1
1527742275.639201000	66.5102	87	0
1527742275.758469000	66.6294	279	0
1527742275.759790000	66.6308	148	0
1527742275.762144000	66.6331	92	0
1527742275.763438000	66.6344	256	0
1527742275.764779000	66.6357	112	1
1527742275.891028000	66.762	391	1
1527742275.891088000	66.7621	263	1
1527742275.919107000	66.7901	87	0
1527742276.011285000	66.8822	276	0
1527742276.012657000	66.8836	148	0
1527742276.014602000	66.8856	92	0
1527742276.015958000	66.8869	298	0
1527742276.016813000	66.8878	112	1
1527742276.360408000	67.2314	534	1
1527742276.360495000	67.2315	261	1
1527742276.394360000	67.2653	87	0
1527742276.488739000	67.3597	233	0
1527742276.490009000	67.361	148	0
1527742276.492891000	67.3639	92	0
1527742276.494174000	67.3651	242	0
1527742276.494899000	67.3659	112	1
1527742276.771299000	67.6423	391	1
1527742276.771360000	67.6423	265	1
1527742276.798240000	67.6692	87	0
1527742276.990504000	67.8615	256	0
1527742276.991751000	67.8627	148	0
1527742276.995531000	67.8665	92	0
1527742276.995851000	67.8668	109	1
1527742276.996856000	67.8678	126	0
1527742277.002840000	67.8738	100	1
1527742277.180578000	68.0515	394	1
1527742277.180662000	68.0516	269	1
1527742277.208496000	68.0795	87	0
1527742277.339571000	68.2105	264	0
1527742277.340847000	68.2118	148	0
1527742277.343116000	68.2141	92	0
1527742277.344415000	68.2154	289	0
1527742277.345881000	68.2168	112	1
1527742277.596901000	68.4679	390	1
1527742277.596962000	68.4679	268	1
1527742277.630015000	68.501	87	0
1527742277.639157000	68.5101	87	0
1527742277.757610000	68.6286	233	0
1527742277.758876000	68.6298	148	0
1527742277.761241000	68.6322	92	0
1527742277.762702000	68.6337	310	0
1527742277.763895000	68.6349	115	1
1527742277.989784000	68.8607	521	1
1527742277.989893000	68.8609	1412	1
1527742277.989937000	68.8609	1412	1
1527742277.989960000	68.8609	1412	1
1527742277.989980000	68.8609	344	1
1527742278.017656000	68.8886	87	0
1527742278.031905000	68.9029	328	1
1527742278.031988000	68.903	266	1
1527742278.061290000	68.9323	87	0
1527742278.109786000	68.9808	414	0
1527742278.114651000	68.9856	80	0
1527742278.115916000	68.9869	109	1
1527742278.183802000	69.0548	233	0
1527742278.185003000	69.056	148	0
1527742278.186470000	69.0574	92	0
1527742278.187991000	69.059	190	0
1527742278.189983000	69.0609	109	1
1527742278.291168000	69.1621	390	1
1527742278.291256000	69.1622	262	1
1527742278.324848000	69.1958	87	0
1527742278.444753000	69.3157	235	0
1527742278.445964000	69.3169	148	0
1527742278.450534000	69.3215	92	0
1527742278.451010000	69.322	109	1
1527742278.451846000	69.3228	85	0
1527742278.458007000	69.329	100	1
1527742278.502026000	69.373	421	1
1527742278.502079000	69.373	259	1
1527742278.530824000	69.4018	87	0
1527742278.632970000	69.5039	233	0
1527742278.634200000	69.5052	148	0
1527742278.636197000	69.5072	92	0
1527742278.637539000	69.5085	213	0
1527742278.639003000	69.51	112	1
1527742279.033613000	69.9046	390	1
1527742279.033677000	69.9046	263	1
1527742279.062623000	69.9336	87	0
1527742279.176533000	70.0475	376	0
1527742279.177755000	70.0487	148	0
1527742279.179825000	70.0508	92	0
1527742279.181111000	70.0521	146	0
1527742279.181973000	70.0529	112	1
1527742279.331685000	70.2026	1147	1
1527742279.331762000	70.2027	263	1
1527742279.359942000	70.2309	87	0
1527742279.461281000	70.3322	235	0
1527742279.462667000	70.3336	148	0
1527742279.465703000	70.3367	92	0
1527742279.466990000	70.338	254	0
1527742279.467090000	70.3381	109	1
1527742279.473037000	70.344	100	1
1527742279.740405000	70.6114	524	1
1527742279.740479000	70.6114	268	1
1527742279.783430000	70.6544	87	0
1527742279.912055000	70.783	326	0
1527742279.913375000	70.7843	148	0
1527742279.914646000	70.7856	92	0
1527742279.915931000	70.7869	178	0
1527742279.918095000	70.7891	112	1
1527742280.092417000	70.9634	395	1
1527742280.092489000	70.9635	264	1
1527742280.129480000	71.0004	87	0
1527742280.237785000	71.1087	235	0
1527742280.239059000	71.11	148	0
1527742280.241472000	71.1124	92	0
1527742280.242822000	71.1138	153	0
1527742280.244025000	71.115	112	1
1527742280.617461000	71.4884	532	1
1527742280.617547000	71.4885	263	1
1527742280.655695000	71.5267	87	0
1527742280.782013000	71.653	282	0
1527742280.783242000	71.6542	148	0
1527742280.785039000	71.656	92	0
1527742280.786296000	71.6573	310	0
1527742280.788139000	71.6591	112	1
1527742280.990770000	71.8617	374	1
1527742280.990867000	71.8618	1412	1
1527742280.990892000	71.8619	1412	1
1527742280.990914000	71.8619	1412	1
1527742280.990975000	71.8619	1412	1
1527742280.990998000	71.862	1412	1
1527742280.991052000	71.862	1412	1
1527742280.991076000	71.862	1412	1
1527742280.991098000	71.8621	1412	1
1527742280.991143000	71.8621	1412	1
1527742280.991257000	71.8622	1412	1
1527742280.991290000	71.8623	1412	1
1527742280.991325000	71.8623	1412	1
1527742280.991360000	71.8623	1412	1
1527742280.991384000	71.8623	156	1
1527742281.020449000	71.8914	87	0
1527742281.025018000	71.896	87	0
1527742281.088173000	71.9591	342	1
1527742281.088236000	71.9592	259	1
1527742281.118128000	71.9891	87	0
1527742281.130577000	72.0015	398	0
1527742281.135977000	72.0069	80	0
1527742281.136157000	72.0071	106	1
1527742281.235092000	72.1061	254	0
1527742281.236384000	72.1073	148	0
1527742281.239487000	72.1105	92	0
1527742281.240786000	72.1118	313	0
1527742281.241361000	72.1123	109	1
1527742281.329480000	72.2004	394	1
1527742281.329575000	72.2005	261	1
1527742281.370361000	72.2413	87	0
1527742281.491640000	72.3626	265	0
1527742281.492972000	72.3639	148	0
1527742281.494293000	72.3653	92	0
1527742281.495641000	72.3666	316	0
1527742281.497172000	72.3681	112	1
1527742281.680609000	72.5516	394	1
1527742281.680675000	72.5516	260	1
1527742281.708227000	72.5792	87	0
1527742281.823819000	72.6948	232	0
1527742281.825104000	72.6961	148	0
1527742281.828001000	72.699	92	0
1527742281.829230000	72.7002	112	0
1527742281.830115000	72.7011	112	1
1527742282.119493000	72.9905	539	1
1527742282.119552000	72.9905	261	1
1527742282.148730000	73.0197	87	0
1527742282.269432000	73.1404	258	0
1527742282.270715000	73.1417	148	0
1527742282.272475000	73.1434	92	0
1527742282.275202000	73.1462	109	1
1527742282.320185000	73.1911	252	0
1527742282.326206000	73.1972	100	1
1527742284.361839000	75.2328	391	1
1527742284.361934000	75.2329	263	1
1527742284.393459000	75.2644	87	0
1527742284.493508000	75.3645	258	0
1527742284.494777000	75.3657	148	0
1527742284.496632000	75.3676	92	0
1527742284.497991000	75.369	312	0
1527742284.499320000	75.3703	112	1
1527742284.693485000	75.5644	421	1
1527742284.693583000	75.5645	265	1
1527742284.721538000	75.5925	87	0
1527742284.835504000	75.7065	233	0
1527742284.836709000	75.7077	148	0
1527742284.840513000	75.7115	92	0
1527742284.841310000	75.7123	109	1
1527742284.841807000	75.7128	285	0
1527742284.847424000	75.7184	100	1
1527742285.163166000	76.0341	391	1
1527742285.163246000	76.0342	263	1
1527742285.190414000	76.0614	87	0
1527742285.197244000	76.0682	87	0
1527742285.290910000	76.1619	255	0
1527742285.292192000	76.1632	148	0
1527742285.295354000	76.1663	92	0
1527742285.296399000	76.1674	112	1
1527742285.296713000	76.1677	165	0
1527742285.302390000	76.1734	100	1
1527742285.403989000	76.275	390	1
1527742285.404054000	76.275	264	1
1527742285.430852000	76.3018	87	0
1527742285.536704000	76.4077	279	0
1527742285.537990000	76.409	148	0
1527742285.540603000	76.4116	92	0
1527742285.541948000	76.4129	294	0
1527742285.542410000	76.4134	112	1
1527742285.803137000	76.6741	1143	1
1527742285.803209000	76.6742	265	1
1527742285.835643000	76.7066	87	0
1527742285.843495000	76.7145	87	0
1527742285.964210000	76.8352	329	0
1527742285.965534000	76.8365	148	0
1527742285.966808000	76.8378	92	0
1527742285.968070000	76.839	331	0
1527742285.970358000	76.8413	115	1
1527742286.081692000	76.9527	519	1
1527742286.081750000	76.9527	265	1
1527742286.115352000	76.9863	87	0
1527742286.232578000	77.1035	303	0
1527742286.233786000	77.1048	148	0
1527742286.237778000	77.1087	92	0
1527742286.238428000	77.1094	109	1
1527742286.239090000	77.1101	175	0
1527742286.244441000	77.1154	100	1
1527742286.331639000	77.2026	390	1
1527742286.331733000	77.2027	260	1
1527742286.358374000	77.2293	87	0
1527742286.473103000	77.3441	233	0
1527742286.474399000	77.3454	148	0
1527742286.476818000	77.3478	92	0
1527742286.478103000	77.3491	182	0
1527742286.479444000	77.3504	112	1
1527742286.661807000	77.5328	535	1
1527742286.661898000	77.5329	263	1
1527742286.690594000	77.5616	87	0
1527742286.791628000	77.6626	235	0
1527742286.792961000	77.6639	148	0
1527742286.794237000	77.6652	92	0
1527742286.795514000	77.6665	277	0
1527742286.797462000	77.6684	112	1
1527742286.951912000	77.8229	396	1
1527742286.952007000	77.823	262	1
1527742286.979200000	77.8502	87	0
1527742287.095509000	77.9665	304	0
1527742287.096938000	77.9679	148	0
1527742287.099212000	77.9702	92	0
1527742287.100502000	77.9715	265	0
1527742287.101414000	77.9724	112	1
1527742287.171604000	78.0426	392	1
1527742287.171677000	78.0426	262	1
1527742287.200043000	78.071	87	0
1527742287.411239000	78.2822	233	0
1527742287.412557000	78.2835	148	0
1527742287.415049000	78.286	92	0
1527742287.416303000	78.2873	233	0
1527742287.417476000	78.2884	112	1
1527742287.712973000	78.5839	391	1
1527742287.713035000	78.584	265	1
1527742287.741156000	78.6121	87	0
1527742287.756848000	78.6278	87	0
1527742287.847040000	78.718	231	0
1527742287.848257000	78.7192	148	0
1527742287.850415000	78.7214	92	0
1527742287.851649000	78.7226	311	0
1527742287.852469000	78.7234	115	1
1527742288.165056000	79.036	392	1
1527742288.165129000	79.0361	270	1
1527742288.204812000	79.0758	87	0
1527742288.304593000	79.1756	282	0
1527742288.305906000	79.1769	148	0
1527742288.310546000	79.1815	106	1
1527742288.311069000	79.182	92	0
1527742288.312442000	79.1834	140	0
1527742288.316558000	79.1875	103	1
1527742288.474686000	79.3456	544	1
1527742288.474779000	79.3457	259	1
1527742288.502960000	79.3739	87	0
1527742288.603872000	79.4748	267	0
1527742288.605144000	79.4761	148	0
1527742288.607149000	79.4781	92	0
1527742288.608439000	79.4794	320	0
1527742288.609505000	79.4805	112	1
1527742288.965414000	79.8364	421	1
1527742288.965507000	79.8365	264	1
1527742288.994791000	79.8658	87	0
1527742289.140903000	80.0119	255	0
1527742289.142274000	80.0132	148	0
1527742289.144875000	80.0158	92	0
1527742289.146192000	80.0172	286	0
1527742289.146687000	80.0177	112	1
1527742289.184654000	80.0556	389	1
1527742289.184718000	80.0557	259	1
1527742289.211914000	80.0829	87	0
1527742289.312316000	80.1833	232	0
1527742289.313553000	80.1845	148	0
1527742289.317128000	80.1881	92	0
1527742289.318418000	80.1894	148	0
1527742289.318574000	80.1895	112	1
1527742289.406378000	80.2773	390	1
1527742289.406466000	80.2774	264	1
1527742289.440514000	80.3115	87	0
1527742289.627832000	80.4988	236	0
1527742289.629041000	80.5	148	0
1527742289.631191000	80.5022	92	0
1527742289.633626000	80.5046	109	1
1527742289.677737000	80.5487	170	0
1527742289.683660000	80.5546	100	1
1527742289.795044000	80.666	1144	1
1527742289.795104000	80.6661	263	1
1527742289.823372000	80.6943	87	0
1527742289.924178000	80.7951	257	0
1527742289.925546000	80.7965	148	0
1527742289.927207000	80.7982	92	0
1527742289.928566000	80.7995	289	0
1527742289.929560000	80.8005	112	1
1527742290.015524000	80.8865	524	1
1527742290.015616000	80.8866	265	1
1527742290.045450000	80.9164	87	0
1527742290.152968000	81.0239	235	0
1527742290.154188000	81.0252	148	0
1527742290.156342000	81.0273	92	0
1527742290.157892000	81.0289	124	0
1527742290.158594000	81.0296	112	1
1527742290.250330000	81.1213	395	1
1527742290.250421000	81.1214	266	1
1527742290.278223000	81.1492	87	0
1527742290.391182000	81.2621	281	0
1527742290.392517000	81.2635	148	0
1527742290.394286000	81.2652	92	0
1527742290.395612000	81.2666	296	0
1527742290.396608000	81.2676	112	1
1527742290.850028000	81.721	532	1
1527742290.850090000	81.7211	262	1
1527742290.877276000	81.7482	87	0
1527742290.983843000	81.8548	334	0
1527742290.985107000	81.8561	148	0
1527742290.989656000	81.8606	106	1
1527742290.989994000	81.861	92	0
1527742290.991344000	81.8623	211	0
1527742290.995723000	81.8667	103	1
1527742291.110023000	81.981	392	1
1527742291.110093000	81.9811	265	1
1527742291.150848000	82.0218	87	0
1527742291.257698000	82.1287	305	0
1527742291.258977000	82.1299	148	0
1527742291.261575000	82.1325	92	0
1527742291.262927000	82.1339	216	0
1527742291.263656000	82.1346	112	1
1527742291.349121000	82.2201	395	1
1527742291.349179000	82.2201	262	1
1527742291.387665000	82.2586	87	0
1527742291.496144000	82.3671	235	0
1527742291.497341000	82.3683	148	0
1527742291.500489000	82.3715	92	0
1527742291.501742000	82.3727	284	0
1527742291.501755000	82.3727	109	1
1527742291.507746000	82.3787	100	1
1527742291.680909000	82.5519	391	1
1527742291.680973000	82.5519	259	1
1527742291.712631000	82.5836	87	0
1527742291.811913000	82.6829	235	0
1527742291.813162000	82.6841	148	0
1527742291.816988000	82.688	92	0
1527742291.817736000	82.6887	109	1
1527742291.818285000	82.6892	329	0
1527742291.823757000	82.6947	100	1
1527742292.239159000	83.1101	396	1
1527742292.239255000	83.1102	263	1
1527742292.266342000	83.1373	87	0
1527742292.459374000	83.3303	305	0
1527742292.461996000	83.333	158	0
1527742292.463283000	83.3342	321	0
1527742292.464710000	83.3357	109	1
1527742292.572273000	83.4432	540	1
1527742292.572357000	83.4433	262	1
1527742292.602031000	83.473	87	0
1527742292.735591000	83.6066	235	0
1527742292.736874000	83.6078	148	0
1527742292.738915000	83.6099	92	0
1527742292.740191000	83.6112	316	0
1527742292.741740000	83.6127	112	1
1527742293.003236000	83.8742	421	1
1527742293.003297000	83.8743	269	1
1527742293.032353000	83.9033	87	0
1527742293.228397000	84.0994	257	0
1527742293.229589000	84.1006	148	0
1527742293.234857000	84.1058	106	1
1527742293.235350000	84.1063	92	0
1527742293.236643000	84.1076	228	0
1527742293.240840000	84.1118	103	1
1527742293.502630000	84.3736	393	1
1527742293.502724000	84.3737	270	1
1527742293.529835000	84.4008	87	0
1527742293.639879000	84.5108	255	0
1527742293.641133000	84.5121	148	0
1527742293.642750000	84.5137	92	0
1527742293.644082000	84.515	208	0
1527742293.645884000	84.5168	112	1
1527742293.752249000	84.6232	391	1
1527742293.752333000	84.6233	262	1
1527742293.779833000	84.6508	87	0
1527742293.874192000	84.7452	263	0
1527742293.875531000	84.7465	148	0
1527742293.879867000	84.7508	106	1
1527742293.881405000	84.7524	92	0
1527742293.882767000	84.7537	235	0
1527742293.886795000	84.7578	103	1
1527742294.095329000	84.9663	1141	1
1527742294.095422000	84.9664	265	1
1527742294.124425000	84.9954	87	0
1527742294.228208000	85.0992	257	0
1527742294.229545000	85.1005	148	0
1527742294.233374000	85.1043	92	0
1527742294.233895000	85.1049	109	1
1527742294.234696000	85.1057	294	0
1527742294.240903000	85.1119	100	1
1527742294.365131000	85.2361	520	1
1527742294.365193000	85.2362	263	1
1527742294.392302000	85.2633	87	0
1527742294.492854000	85.3638	235	0
1527742294.494138000	85.3651	148	0
1527742294.496764000	85.3677	92	0
1527742294.498054000	85.369	191	0
1527742294.498848000	85.3698	112	1
1527742294.582293000	85.4533	391	1
1527742294.582359000	85.4533	262	1
1527742294.610225000	85.4812	87	0
1527742294.715436000	85.5864	232	0
1527742294.716724000	85.5877	148	0
1527742294.720879000	85.5918	92	0
1527742294.720918000	85.5919	106	1
1527742294.722442000	85.5934	185	0
1527742294.726928000	85.5979	103	1
1527742295.222312000	86.0933	534	1
1527742295.222406000	86.0934	259	1
1527742295.252487000	86.1235	87	0
1527742295.353519000	86.2245	258	0
1527742295.354802000	86.2258	148	0
1527742295.357516000	86.2285	92	0
1527742295.358806000	86.2298	245	0
1527742295.358916000	86.2299	109	1
1527742295.364941000	86.2359	100	1
1527742295.731601000	86.6026	391	1
1527742295.731697000	86.6027	262	1
1527742295.761150000	86.6321	87	0
1527742295.857935000	86.7289	236	0
1527742295.859203000	86.7302	148	0
1527742295.860682000	86.7316	92	0
1527742295.862096000	86.7331	124	0
1527742295.863941000	86.7349	112	1
1527742296.052753000	86.9237	393	1
1527742296.052846000	86.9238	263	1
1527742296.081193000	86.9522	87	0
1527742296.088690000	86.9597	87	0
1527742296.183226000	87.0542	302	0
1527742296.184495000	87.0555	148	0
1527742296.186582000	87.0575	92	0
1527742296.187892000	87.0589	276	0
1527742296.188941000	87.0599	115	1
1527742296.506905000	87.3779	395	1
1527742296.506980000	87.3779	266	1
1527742296.536463000	87.4074	87	0
1527742296.663407000	87.5344	307	0
1527742296.664691000	87.5357	148	0
1527742296.667475000	87.5384	92	0
1527742296.668767000	87.5397	266	0
1527742296.669280000	87.5402	112	1
1527742296.876547000	87.7475	394	1
1527742296.876614000	87.7476	261	1
1527742296.905193000	87.7762	87	0
1527742297.017241000	87.8882	328	0
1527742297.018534000	87.8895	148	0
1527742297.022716000	87.8937	92	0
1527742297.022987000	87.894	109	1
1527742297.024014000	87.895	190	0
1527742297.029997000	87.901	100	1
1527742297.175305000	88.0463	544	1
1527742297.175365000	88.0463	263	1
1527742297.203434000	88.0744	87	0
1527742297.367967000	88.2389	232	0
1527742297.369168000	88.2401	148	0
1527742297.371527000	88.2425	92	0
1527742297.372916000	88.2439	149	0
1527742297.373998000	88.245	112	1
1527742297.642364000	88.5133	416	1
1527742297.642444000	88.5134	266	1
1527742297.669193000	88.5402	87	0
1527742297.849618000	88.7206	232	0
1527742297.850893000	88.7219	148	0
1527742297.853965000	88.7249	92	0
1527742297.855125000	88.7261	109	1
1527742297.855220000	88.7262	118	0
1527742297.861094000	88.7321	100	1
1527742298.139736000	89.0107	393	1
1527742298.139800000	89.0108	260	1
1527742298.176114000	89.0471	87	0
1527742298.292883000	89.1638	305	0
1527742298.294092000	89.1651	148	0
1527742298.296518000	89.1675	92	0
1527742298.297808000	89.1688	212	0
1527742298.299079000	89.17	112	1
1527742298.418656000	89.2896	395	1
1527742298.418717000	89.2897	262	1
1527742298.446159000	89.3171	87	0
1527742298.566371000	89.4373	235	0
1527742298.567721000	89.4387	148	0
1527742298.569565000	89.4405	92	0
1527742298.570853000	89.4418	269	0
1527742298.572089000	89.4431	112	1
1527742299.017710000	89.8887	1144	1
1527742299.017801000	89.8888	262	1
1527742299.046233000	89.9172	87	0
1527742299.139603000	90.0106	259	0
1527742299.140873000	90.0118	148	0
1527742299.142223000	90.0132	92	0
1527742299.143570000	90.0145	143	0
1527742299.145171000	90.0161	112	1
1527742299.280390000	90.1514	521	1
1527742299.280457000	90.1514	261	1
1527742299.308826000	90.1798	87	0
1527742299.426015000	90.297	257	0
1527742299.427245000	90.2982	148	0
1527742299.429832000	90.3008	92	0
1527742299.431123000	90.3021	321	0
1527742299.432112000	90.3031	112	1
1527742299.725459000	90.5964	391	1
1527742299.725551000	90.5965	262	1
1527742299.752372000	90.6233	87	0
1527742299.848193000	90.7192	265	0
1527742299.849493000	90.7205	148	0
1527742299.853384000	90.7243	92	0
1527742299.854208000	90.7252	109	1
1527742299.854700000	90.7257	250	0
1527742299.860192000	90.7312	100	1
1527742300.020325000	90.8913	535	1
1527742300.020391000	90.8914	259	1
1527742300.047933000	90.9189	87	0
1527742300.155677000	91.0266	257	0
1527742300.156962000	91.0279	148	0
1527742300.161216000	91.0322	106	1
1527742300.161425000	91.0324	92	0
1527742300.162703000	91.0337	306	0
1527742300.167160000	91.0381	103	1
1527742300.250927000	91.1219	391	1
1527742300.251095000	91.1221	263	1
1527742300.289671000	91.1606	87	0
1527742300.391292000	91.2623	235	0
1527742300.392671000	91.2636	148	0
1527742300.395649000	91.2666	92	0
1527742300.396938000	91.2679	195	0
1527742300.397190000	91.2682	112	1
1527742300.540551000	91.4115	391	1
1527742300.540642000	91.4116	261	1
1527742300.569432000	91.4404	87	0
1527742300.678570000	91.5495	236	0
1527742300.679857000	91.5508	148	0
1527742300.682940000	91.5539	92	0
1527742300.684171000	91.5551	206	0
1527742300.684260000	91.5552	109	1
1527742300.690236000	91.5612	100	1
1527742300.952566000	91.8235	396	1
1527742300.952703000	91.8237	268	1
1527742300.982932000	91.8539	87	0
1527742301.137127000	92.0081	259	0
1527742301.138339000	92.0093	148	0
1527742301.143236000	92.0142	106	1
1527742301.153063000	92.024	92	0
1527742301.159207000	92.0302	100	1
1527742301.195967000	92.0669	311	0
1527742301.201224000	92.0722	100	1
1527742301.237510000	92.1085	259	0
1527742301.243261000	92.1142	100	1
1527742301.425576000	92.2965	392	1
1527742301.425672000	92.2966	263	1
1527742301.475290000	92.3463	392	1
1527742301.487427000	92.3584	87	0
1527742301.527195000	92.3982	87	0
1527742301.596922000	92.4679	233	0
1527742301.598201000	92.4692	148	0
1527742301.600928000	92.4719	92	0
1527742301.602219000	92.4732	327	0
1527742301.602261000	92.4732	112	1
1527742301.608258000	92.4792	100	1
1527742301.842197000	92.7132	544	1
1527742301.842300000	92.7133	261	1
1527742301.872374000	92.7433	87	0
1527742302.077430000	92.9484	302	0
1527742302.078629000	92.9496	148	0
1527742302.081746000	92.9527	92	0
1527742302.083097000	92.9541	244	0
1527742302.083385000	92.9543	112	1
1527742302.272457000	93.1434	416	1
1527742302.272542000	93.1435	261	1
1527742302.333331000	93.2043	416	1
1527742302.353017000	93.224	87	0
1527742302.361424000	93.2324	87	0
1527742302.451275000	93.3222	309	0
1527742302.452663000	93.3236	148	0
1527742302.455052000	93.326	92	0
1527742302.456402000	93.3274	197	0
1527742302.457290000	93.3283	115	1
1527742302.732608000	93.6036	392	1
1527742302.732669000	93.6036	259	1
1527742302.764030000	93.635	87	0
1527742302.879377000	93.7503	302	0
1527742302.880643000	93.7516	148	0
1527742302.884017000	93.755	92	0
1527742302.885321000	93.7563	109	1
1527742302.885334000	93.7563	337	0
1527742302.891374000	93.7623	100	1
1527742303.001607000	93.8726	393	1
1527742303.001703000	93.8727	263	1
1527742303.029346000	93.9003	87	0
[truncated: 431 more rows]
