# Supplementary material for: Method for multi-task learning fusion network traffic classification to address small sample labels
Source: Sci Rep. 2024 Jan 30;14:2518. doi: 10.1038/s41598-024-51933-8 (PMC10827795; doi:10.1038/s41598-024-51933-8)
Supplement: Supplementary file 2 — Supplementary Information 2. [file 41598_2024_51933_MOESM2_ESM.zip › QUIC Dataset/QUIC Dataset/pretraining/Google Doc/GoogleDoc-1088.txt]

1527992156.939676000	0	295	1
1527992156.957029000	0.0173531	87	0
1527992157.565249000	0.625573	321	0
1527992157.566484000	0.626808	1412	0
1527992157.567699000	0.628023	1412	0
1527992157.568918000	0.629242	1412	0
1527992157.569518000	0.629842	112	1
1527992157.570161000	0.630485	1412	0
1527992157.571381000	0.631705	1412	0
1527992157.572601000	0.632925	1412	0
1527992157.573845000	0.634169	286	0
1527992157.575074000	0.635398	732	0
1527992157.576304000	0.636628	1412	0
1527992157.577522000	0.637846	1412	0
1527992157.578719000	0.639043	694	0
1527992157.578865000	0.639189	103	1
1527992157.579960000	0.640284	1412	0
1527992157.581180000	0.641504	1412	0
1527992157.582393000	0.642717	1412	0
1527992157.583633000	0.643957	188	0
1527992157.584873000	0.645197	1194	0
1527992157.596728000	0.657052	127	1
1527992157.600380000	0.660704	100	1
1527992157.626511000	0.686835	1412	0
1527992157.627715000	0.688039	1412	0
1527992157.628932000	0.689256	1412	0
1527992157.630120000	0.690444	198	0
1527992157.630386000	0.69071	109	1
1527992157.631384000	0.691708	1239	0
1527992157.632601000	0.692925	1412	0
1527992157.633850000	0.694174	252	0
1527992157.635099000	0.695423	1412	0
1527992157.635347000	0.695671	109	1
1527992157.636301000	0.696625	802	0
1527992157.637530000	0.697854	1412	0
1527992157.638732000	0.699056	1001	0
1527992157.640433000	0.700757	106	1
1527992157.642083000	0.702407	1412	0
1527992157.643370000	0.703694	1412	0
1527992157.644593000	0.704917	1412	0
1527992157.645364000	0.705688	106	1
1527992157.645833000	0.706157	1412	0
1527992157.647029000	0.707353	277	0
1527992157.648273000	0.708597	1412	0
1527992157.649487000	0.709811	1412	0
1527992157.650705000	0.711029	1412	0
1527992157.651363000	0.711687	112	1
1527992157.656231000	0.716555	1412	0
1527992157.657421000	0.717745	262	0
1527992157.658665000	0.718989	1412	0
1527992157.659880000	0.720204	1412	0
1527992157.661097000	0.721421	1412	0
1527992157.662295000	0.722619	897	0
1527992157.663357000	0.723681	115	1
1527992157.663577000	0.723901	1412	0
1527992157.664798000	0.725122	1412	0
1527992157.666028000	0.726352	1412	0
1527992157.667284000	0.727608	806	0
1527992157.667448000	0.727772	106	1
1527992157.676001000	0.736325	100	1
1527992158.054834000	1.11516	920	1
1527992158.054922000	1.11525	1412	1
1527992158.054945000	1.11527	908	1
1527992158.061595000	1.12192	218	1
1527992158.102440000	1.16276	920	1
1527992158.105473000	1.1658	87	0
1527992158.125254000	1.18558	87	0
1527992158.302877000	1.3632	168	1
1527992158.332663000	1.39299	87	0
1527992158.399912000	1.46024	417	0
1527992158.401156000	1.46148	1412	0
1527992158.402377000	1.4627	1412	0
1527992158.403413000	1.46374	109	1
1527992158.403700000	1.46402	1412	0
1527992158.404894000	1.46522	180	0
1527992158.406147000	1.46647	1412	0
1527992158.407374000	1.4677	1412	0
1527992158.408055000	1.46838	106	1
1527992158.408570000	1.46889	1071	0
1527992158.409762000	1.47009	92	0
1527992158.411002000	1.47133	132	0
1527992158.412403000	1.47273	109	1
1527992158.478768000	1.53909	385	0
1527992158.480657000	1.54098	80	0
1527992158.485248000	1.54557	103	1
1527992158.783781000	1.84411	378	0
1527992158.785007000	1.84533	1117	0
1527992158.786189000	1.84651	92	0
1527992158.787410000	1.84773	153	0
1527992158.787438000	1.84776	106	1
1527992158.791420000	1.85174	100	1
1527992158.883089000	1.94341	572	1
1527992158.884837000	1.94516	915	1
1527992158.901833000	1.96216	87	0
1527992159.057937000	2.11826	510	0
1527992159.062471000	2.12279	103	1
1527992159.087213000	2.14754	405	0
1527992159.094528000	2.15485	100	1
1527992159.102814000	2.16314	961	0
1527992159.104056000	2.16438	207	0
1527992159.106475000	2.1668	103	1
1527992159.107119000	2.16744	244	1
1527992159.107158000	2.16748	145	1
1527992159.125429000	2.18575	87	0
1527992159.170258000	2.23058	156	1
1527992159.170347000	2.23067	191	1
1527992159.177730000	2.23805	1412	0
1527992159.178933000	2.23926	1412	0
1527992159.180153000	2.24048	1412	0
1527992159.181348000	2.24167	615	0
1527992159.181800000	2.24212	109	1
1527992159.182587000	2.24291	267	0
1527992159.185537000	2.24586	103	1
1527992159.188219000	2.24854	87	0
1527992159.293888000	2.35421	621	0
1527992159.295075000	2.3554	92	0
1527992159.296295000	2.35662	198	0
1527992159.297478000	2.3578	109	1
1527992160.039413000	3.09974	1412	1
1527992160.039464000	3.09979	1412	1
1527992160.039501000	3.09982	250	1
1527992160.039565000	3.09989	845	1
1527992160.059225000	3.11955	655	1
1527992160.062812000	3.12314	90	0
1527992160.064102000	3.12443	87	0
1527992160.066516000	3.12684	103	1
1527992160.079976000	3.1403	87	0
1527992160.084383000	3.14471	596	0
1527992160.088546000	3.14887	103	1
1527992160.103575000	3.1639	1318	1
1527992160.121779000	3.1821	87	0
1527992160.425367000	3.48569	297	0
1527992160.426597000	3.48692	1412	0
1527992160.427804000	3.48813	994	0
1527992160.429517000	3.48984	109	1
1527992160.441901000	3.50222	355	0
1527992160.443131000	3.50345	1412	0
1527992160.444416000	3.50474	1412	0
1527992160.445514000	3.50584	106	1
1527992160.445654000	3.50598	1412	0
1527992160.446843000	3.50717	188	0
1527992160.448060000	3.50838	361	0
1527992160.449265000	3.50959	92	0
1527992160.449502000	3.50983	109	1
1527992160.450545000	3.51087	262	0
1527992160.454503000	3.51483	100	1
1527992160.809644000	3.86997	1343	1
1527992160.828399000	3.88872	87	0
1527992161.001125000	4.06145	1073	0
1527992161.006822000	4.06715	103	1
1527992161.315866000	4.37619	342	1
1527992161.315973000	4.3763	1412	1
1527992161.316010000	4.37633	1412	1
1527992161.316044000	4.37637	1412	1
1527992161.316080000	4.3764	1412	1
1527992161.316115000	4.37644	1412	1
1527992161.316144000	4.37647	1412	1
1527992161.316180000	4.3765	1412	1
1527992161.316208000	4.37653	1412	1
1527992161.316244000	4.37657	1412	1
1527992161.316272000	4.3766	1412	1
1527992161.316317000	4.37664	1412	1
1527992161.316340000	4.37666	1412	1
1527992161.316363000	4.37669	1284	1
1527992161.334531000	4.39486	87	0
1527992161.335734000	4.39606	100	0
1527992161.337578000	4.3979	103	1
1527992161.594116000	4.65444	1324	1
1527992161.614297000	4.67462	87	0
1527992161.746092000	4.80642	399	0
1527992161.747275000	4.8076	149	0
1527992161.755023000	4.81535	106	1
1527992161.863977000	4.9243	373	0
1527992161.865178000	4.9255	100	1
1527992161.870183000	4.93051	80	0
1527992161.880929000	4.94125	100	1
1527992162.877223000	5.93755	333	1
1527992162.877304000	5.93763	1412	1
1527992162.877329000	5.93765	983	1
1527992162.879577000	5.9399	166	1
1527992162.894427000	5.95475	87	0
1527992163.261150000	6.32147	466	0
1527992163.265486000	6.32581	103	1
1527992163.265672000	6.326	80	0
1527992163.269465000	6.32979	100	1
1527992163.303330000	6.36365	608	0
1527992163.304572000	6.3649	307	0
1527992163.305792000	6.36612	276	0
1527992163.307012000	6.36734	123	1
1527992163.309702000	6.37003	251	1
1527992163.327068000	6.38739	87	0
1527992163.806477000	6.8668	865	0
1527992163.807672000	6.868	1412	0
1527992163.808889000	6.86921	1412	0
1527992163.810107000	6.87043	1412	0
1527992163.810496000	6.87082	112	1
1527992163.811332000	6.87166	180	0
1527992163.812578000	6.8729	1412	0
1527992163.813860000	6.87418	1349	0
1527992163.815099000	6.87542	1412	0
1527992163.815440000	6.87576	109	1
1527992163.816343000	6.87667	1412	0
1527992163.817536000	6.87786	1412	0
1527992163.818725000	6.87905	188	0
1527992163.819965000	6.88029	1219	0
1527992163.820482000	6.88081	109	1
1527992163.824379000	6.8847	1412	0
1527992163.825595000	6.88592	1412	0
1527992163.826799000	6.88712	1412	0
1527992163.828019000	6.88834	1412	0
1527992163.829219000	6.88954	838	0
1527992163.829513000	6.88984	103	1
1527992163.834705000	6.89503	106	1
1527992163.848566000	6.90889	1412	0
1527992163.849780000	6.9101	1412	0
1527992163.851002000	6.91133	1412	0
1527992163.852552000	6.91288	1412	0
1527992163.853285000	6.91361	103	1
1527992163.853860000	6.91418	1412	0
1527992163.855163000	6.91549	1412	0
1527992163.856402000	6.91673	1412	0
1527992163.857418000	6.91774	112	1
1527992163.857608000	6.91793	1412	0
1527992163.858826000	6.91915	1412	0
1527992163.860046000	6.92037	1412	0
1527992163.861417000	6.92174	106	1
1527992163.862478000	6.9228	1412	0
1527992163.863744000	6.92407	738	0
1527992163.865408000	6.92573	1412	0
1527992163.866425000	6.92675	106	1
1527992163.866636000	6.92696	1412	0
1527992163.867855000	6.92818	1412	0
1527992163.870508000	6.93083	103	1
1527992163.872517000	6.93284	1303	0
1527992163.873799000	6.93412	1412	0
1527992163.875019000	6.93534	1412	0
1527992163.876236000	6.93656	1412	0
1527992163.876480000	6.9368	109	1
1527992163.877444000	6.93777	1412	0
1527992163.878665000	6.93899	1412	0
1527992163.879866000	6.94019	959	0
1527992163.881081000	6.94141	749	0
1527992163.881420000	6.94174	109	1
1527992163.882308000	6.94263	1412	0
1527992163.883575000	6.9439	1326	0
1527992163.884797000	6.94512	1412	0
1527992163.886013000	6.94634	1412	0
1527992163.886614000	6.94694	109	1
1527992163.887197000	6.94752	335	0
1527992163.888400000	6.94872	92	0
1527992163.889621000	6.94994	306	0
1527992163.897114000	6.95744	106	1
1527992165.123816000	8.18414	307	1
1527992165.123905000	8.18423	145	1
1527992165.143815000	8.20414	87	0
1527992165.199420000	8.25974	1412	0
1527992165.200620000	8.26094	1412	0
1527992165.201836000	8.26216	1412	0
1527992165.203029000	8.26335	551	0
1527992165.204350000	8.26467	92	0
1527992165.205578000	8.2659	301	0
1527992165.206571000	8.2669	118	1
1527992166.335274000	9.3956	982	1
1527992166.335372000	9.3957	295	1
1527992166.338610000	9.39893	301	1
1527992166.338683000	9.39901	1412	1
1527992166.338709000	9.39903	1412	1
1527992166.338730000	9.39905	972	1
1527992166.354860000	9.41518	87	0
1527992166.365292000	9.42562	87	0
1527992166.385393000	9.44572	410	1
1527992166.404312000	9.46464	87	0
1527992166.483513000	9.54384	1412	1
1527992166.483564000	9.54389	1412	1
1527992166.483600000	9.54392	379	1
1527992166.483661000	9.54398	844	1
1527992166.505803000	9.56613	87	0
1527992166.528188000	9.58851	546	0
1527992166.531603000	9.59193	106	1
1527992166.698752000	9.75908	449	0
1527992166.702657000	9.76298	100	1
1527992166.704010000	9.76433	80	0
1527992166.707582000	9.76791	100	1
1527992166.727125000	9.78745	287	0
1527992166.728368000	9.78869	1400	0
1527992166.729574000	9.7899	513	0
1527992166.730589000	9.79091	106	1
1527992166.730805000	9.79113	592	0
1527992166.732023000	9.79235	635	0
1527992166.733233000	9.79356	467	0
1527992166.734526000	9.79485	697	0
1527992166.734575000	9.7949	106	1
1527992166.735733000	9.79606	484	0
1527992166.737279000	9.7976	835	0
1527992166.738491000	9.79882	649	0
1527992166.738622000	9.79895	109	1
1527992166.739724000	9.80005	519	0
1527992166.740937000	9.80126	439	0
1527992166.742159000	9.80248	701	0
1527992166.743564000	9.80389	106	1
1527992166.744034000	9.80436	616	0
1527992166.745275000	9.8056	558	0
1527992166.746495000	9.80682	654	0
1527992166.747578000	9.8079	106	1
1527992166.747688000	9.80801	583	0
1527992166.748906000	9.80923	689	0
1527992166.750851000	9.81117	284	0
1527992166.751596000	9.81192	106	1
1527992166.755785000	9.81611	103	0
1527992166.757049000	9.81737	92	0
1527992166.758245000	9.81857	105	0
1527992166.759618000	9.81994	106	1
1527992166.773305000	9.83363	152	0
1527992166.776615000	9.83694	100	1
1527992167.229664000	10.29	987	1
1527992167.229751000	10.2901	110	1
1527992167.230879000	10.2912	474	1
1527992167.230913000	10.2912	88	1
1527992167.231118000	10.2914	301	1
1527992167.247847000	10.3082	87	0
1527992167.361577000	10.4219	350	0
1527992167.362783000	10.4231	140	0
1527992167.365305000	10.4256	92	0
1527992167.365617000	10.4259	109	1
1527992167.366600000	10.4269	113	0
1527992167.370645000	10.431	100	1
1527992167.379269000	10.4396	267	0
1527992167.380465000	10.4408	103	0
1527992167.381676000	10.442	92	0
1527992167.382624000	10.4429	106	1
1527992167.382928000	10.4433	338	0
1527992167.386641000	10.447	100	1
1527992167.598475000	10.6588	243	0
1527992167.599678000	10.66	151	0
1527992167.600882000	10.6612	92	0
1527992167.602105000	10.6624	321	0
1527992167.602746000	10.6631	109	1
1527992168.409906000	11.4702	390	1
1527992168.409980000	11.4703	256	1
1527992168.427618000	11.4879	87	0
1527992168.730391000	11.7907	417	1
1527992168.730477000	11.7908	95	1
1527992168.748821000	11.8091	87	0
1527992169.103484000	12.1638	282	0
1527992169.104746000	12.1651	367	0
1527992169.107108000	12.1674	113	0
1527992169.107717000	12.168	112	1
1527992169.189361000	12.2497	258	0
1527992169.190575000	12.2509	146	0
1527992169.192730000	12.2531	103	1
1527992169.193334000	12.2537	92	0
1527992169.194682000	12.255	148	0
1527992169.197007000	12.2573	103	1
1527992169.233814000	12.2941	370	1
1527992169.233935000	12.2943	1412	1
1527992169.233959000	12.2943	1412	1
1527992169.233982000	12.2943	1412	1
1527992169.234024000	12.2943	1412	1
1527992169.234062000	12.2944	1412	1
1527992169.234115000	12.2944	1412	1
1527992169.234136000	12.2945	1412	1
1527992169.234179000	12.2945	1412	1
1527992169.234207000	12.2945	1412	1
1527992169.234244000	12.2946	1412	1
1527992169.234277000	12.2946	1412	1
1527992169.234313000	12.2946	1412	1
1527992169.234352000	12.2947	1412	1
1527992169.234381000	12.2947	1412	1
1527992169.234418000	12.2947	1412	1
1527992169.234452000	12.2948	1412	1
1527992169.234491000	12.2948	1412	1
1527992169.234533000	12.2949	1412	1
1527992169.235713000	12.296	1412	1
1527992169.235738000	12.2961	1412	1
1527992169.235774000	12.2961	1412	1
1527992169.235808000	12.2961	1412	1
1527992169.235848000	12.2962	1412	1
1527992169.235884000	12.2962	1412	1
1527992169.235918000	12.2962	1412	1
1527992169.235954000	12.2963	1412	1
1527992169.235989000	12.2963	1412	1
1527992169.236036000	12.2964	1412	1
1527992169.236059000	12.2964	1412	1
1527992169.236094000	12.2964	1412	1
1527992169.236127000	12.2965	1412	1
1527992169.236163000	12.2965	1412	1
1527992169.236198000	12.2965	1412	1
1527992169.236228000	12.2966	778	1
1527992169.251292000	12.3116	87	0
1527992169.255113000	12.3154	87	0
1527992169.258304000	12.3186	87	0
1527992169.261895000	12.3222	87	0
1527992169.393402000	12.4537	383	1
1527992169.394196000	12.4545	293	1
1527992169.413648000	12.474	87	0
1527992169.457727000	12.5181	376	1
1527992169.475665000	12.536	87	0
1527992169.490913000	12.5512	342	1
1527992169.490982000	12.5513	471	1
1527992169.510174000	12.5705	87	0
1527992169.669959000	12.7303	1412	1
1527992169.669994000	12.7303	344	1
1527992169.675682000	12.736	372	0
1527992169.677108000	12.7374	556	0
1527992169.678321000	12.7386	799	0
1527992169.679772000	12.7401	106	1
1527992169.679831000	12.7402	92	0
1527992169.681053000	12.7414	145	0
1527992169.683109000	12.7434	80	0
1527992169.683944000	12.7443	109	1
1527992169.689201000	12.7495	87	0
1527992169.757417000	12.8177	335	0
1527992169.758611000	12.8189	118	0
1527992169.759833000	12.8202	237	0
1527992169.760766000	12.8211	109	1
1527992169.761069000	12.8214	279	0
1527992169.762278000	12.8226	92	0
1527992169.763547000	12.8239	92	0
1527992169.764776000	12.8251	328	0
1527992169.764801000	12.8251	106	1
1527992169.765982000	12.8263	244	0
1527992169.768812000	12.8291	103	1
1527992169.816044000	12.8764	734	0
1527992169.817245000	12.8776	274	0
1527992169.819779000	12.8801	103	1
1527992169.892051000	12.9524	370	0
1527992169.893275000	12.9536	146	0
1527992169.896811000	12.9571	103	1
1527992169.899423000	12.9597	92	0
1527992169.900641000	12.961	172	0
1527992169.902774000	12.9631	103	1
1527992169.967561000	13.0279	605	1
1527992169.974914000	13.0352	783	1
1527992169.974990000	13.0353	266	1
1527992170.005376000	13.0657	87	0
1527992170.010014000	13.0703	87	0
1527992170.109187000	13.1695	236	0
1527992170.110375000	13.1707	499	0
1527992170.112862000	13.1732	109	1
1527992170.379414000	13.4397	290	0
1527992170.380616000	13.4409	146	0
1527992170.382915000	13.4432	103	1
1527992170.383810000	13.4441	92	0
1527992170.385041000	13.4454	228	0
1527992170.387827000	13.4482	103	1
1527992170.422851000	13.4832	392	1
1527992170.422938000	13.4833	262	1
1527992170.440959000	13.5013	87	0
1527992170.812806000	13.8731	255	0
1527992170.813992000	13.8743	146	0
1527992170.816605000	13.8769	92	0
1527992170.816816000	13.8771	109	1
1527992170.817849000	13.8782	178	0
1527992170.821826000	13.8821	100	1
1527992171.033156000	14.0935	391	1
1527992171.033229000	14.0936	273	1
1527992171.051574000	14.1119	87	0
1527992171.369127000	14.4295	256	0
1527992171.370343000	14.4307	146	0
1527992171.372847000	14.4332	92	0
1527992171.372896000	14.4332	106	1
1527992171.374072000	14.4344	140	0
1527992171.376920000	14.4372	103	1
1527992171.737292000	14.7976	390	1
1527992171.737369000	14.7977	268	1
1527992171.755649000	14.816	87	0
1527992172.120925000	15.1812	232	0
1527992172.122042000	15.1824	146	0
1527992172.124598000	15.1849	92	0
1527992172.124969000	15.1853	109	1
1527992172.125844000	15.1862	160	0
1527992172.129952000	15.1903	100	1
1527992172.194229000	15.2546	390	1
1527992172.194332000	15.2547	549	1
1527992172.229676000	15.29	87	0
1527992172.608505000	15.6688	256	0
1527992172.609661000	15.67	146	0
1527992172.612021000	15.6723	106	1
1527992172.612074000	15.6724	92	0
1527992172.613383000	15.6737	334	0
1527992172.616002000	15.6763	103	1
1527992178.418945000	21.4793	391	1
1527992178.419016000	21.4793	255	1
1527992178.436879000	21.4972	87	0
1527992178.814964000	21.8753	255	0
1527992178.816171000	21.8765	146	0
1527992178.818476000	21.8788	106	1
1527992178.818618000	21.8789	92	0
1527992178.819844000	21.8802	313	0
1527992178.822553000	21.8829	103	1
1527992178.866557000	21.9269	390	1
1527992178.866652000	21.927	261	1
1527992178.886322000	21.9466	87	0
1527992179.235948000	22.2963	256	0
1527992179.237073000	22.2974	148	0
1527992179.239564000	22.2999	92	0
1527992179.239663000	22.3	106	1
1527992179.240804000	22.3011	277	0
1527992179.243566000	22.3039	103	1
1527992179.421362000	22.4817	391	1
1527992179.421464000	22.4818	257	1
1527992179.439547000	22.4999	87	0
1527992179.529105000	22.5894	301	1
1527992179.529205000	22.5895	1412	1
1527992179.529244000	22.5896	1412	1
1527992179.529297000	22.5896	1412	1
1527992179.529321000	22.5896	1362	1
1527992179.547683000	22.608	87	0
1527992179.804160000	22.8645	233	0
1527992179.805358000	22.8657	148	0
1527992179.807775000	22.8681	92	0
1527992179.808537000	22.8689	112	1
1527992179.809083000	22.8694	137	0
1527992179.812618000	22.8729	100	1
1527992179.855792000	22.9161	390	1
1527992179.855883000	22.9162	260	1
1527992179.880767000	22.9411	87	0
1527992179.884336000	22.9447	87	0
1527992179.902056000	22.9624	462	0
1527992179.904837000	22.9652	80	0
1527992179.905532000	22.9659	109	1
1527992180.247474000	23.3078	278	0
1527992180.248629000	23.309	148	0
1527992180.251099000	23.3114	92	0
1527992180.251642000	23.312	106	1
1527992180.252351000	23.3127	324	0
1527992180.256618000	23.3169	100	1
1527992180.361721000	23.422	386	1
1527992180.361791000	23.4221	257	1
1527992180.380198000	23.4405	87	0
1527992180.761556000	23.8219	232	0
1527992180.762756000	23.8231	148	0
1527992180.765246000	23.8256	92	0
1527992180.765591000	23.8259	109	1
1527992180.766492000	23.8268	143	0
1527992180.770627000	23.831	100	1
1527992180.852112000	23.9124	990	1
1527992180.852177000	23.9125	260	1
1527992180.870995000	23.9313	87	0
1527992181.235137000	24.2955	392	0
1527992181.236340000	24.2967	148	0
1527992181.238629000	24.299	106	1
1527992181.238784000	24.2991	92	0
1527992181.240009000	24.3003	132	0
1527992181.242624000	24.3029	103	1
1527992181.289009000	24.3493	522	1
1527992181.289104000	24.3494	258	1
1527992181.307113000	24.3674	87	0
1527992181.698855000	24.7592	235	0
1527992181.699990000	24.7603	148	0
1527992181.702657000	24.763	106	1
1527992181.703276000	24.7636	92	0
1527992181.704657000	24.765	104	0
1527992181.706719000	24.767	103	1
1527992181.736840000	24.7972	847	1
1527992181.736901000	24.7972	261	1
1527992181.755205000	24.8155	87	0
1527992181.759744000	24.8201	87	0
1527992181.867685000	24.928	267	0
1527992181.868828000	24.9292	148	0
1527992181.871738000	24.9321	109	1
1527992181.875121000	24.9354	92	0
1527992181.876361000	24.9367	295	0
1527992181.878712000	24.939	103	1
1527992182.035011000	25.0953	388	1
1527992182.035125000	25.0954	257	1
1527992182.064351000	25.1247	87	0
1527992182.167034000	25.2274	279	0
1527992182.168179000	25.2285	148	0
1527992182.170736000	25.2311	106	1
1527992182.171602000	25.2319	92	0
1527992182.172758000	25.2331	158	0
1527992182.175735000	25.2361	103	1
1527992182.516014000	25.5763	387	1
1527992182.516072000	25.5764	260	1
1527992182.534510000	25.5948	87	0
1527992182.647446000	25.7078	235	0
1527992182.648575000	25.7089	148	0
1527992182.651124000	25.7114	92	0
1527992182.651766000	25.7121	109	1
1527992182.652368000	25.7127	168	0
1527992182.655748000	25.7161	100	1
1527992182.765975000	25.8263	391	1
1527992182.766046000	25.8264	259	1
1527992182.784313000	25.8446	87	0
1527992183.147603000	26.2079	232	0
1527992183.148744000	26.2091	148	0
1527992183.151306000	26.2116	92	0
1527992183.151790000	26.2121	109	1
1527992183.152557000	26.2129	291	0
1527992183.156775000	26.2171	100	1
1527992183.235840000	26.2962	386	1
1527992183.235930000	26.2963	258	1
1527992183.254778000	26.3151	87	0
1527992183.619965000	26.6803	255	0
1527992183.621112000	26.6814	148	0
1527992183.623761000	26.6841	106	1
1527992183.624123000	26.6844	92	0
1527992183.625367000	26.6857	135	0
1527992183.627804000	26.6881	103	1
1527992183.654908000	26.7152	390	1
1527992183.655003000	26.7153	256	1
1527992183.674134000	26.7345	87	0
1527992184.034818000	27.0951	232	0
1527992184.036085000	27.0964	148	0
1527992184.038504000	27.0988	92	0
1527992184.038766000	27.0991	109	1
1527992184.039808000	27.1001	333	0
1527992184.043834000	27.1042	100	1
1527992184.115015000	27.1753	386	1
1527992184.115083000	27.1754	260	1
1527992184.133452000	27.1938	87	0
1527992184.507715000	27.568	258	0
1527992184.508845000	27.5692	148	0
1527992184.511445000	27.5718	92	0
1527992184.511868000	27.5722	109	1
1527992184.512688000	27.573	165	0
1527992184.516853000	27.5772	100	1
1527992184.643038000	27.7034	392	1
1527992184.643131000	27.7035	261	1
1527992184.661305000	27.7216	87	0
1527992185.023815000	28.0841	235	0
1527992185.025074000	28.0854	148	0
1527992185.027807000	28.0881	92	0
1527992185.027896000	28.0882	106	1
1527992185.029033000	28.0894	295	0
1527992185.031852000	28.0922	103	1
1527992185.117533000	28.1779	390	1
1527992185.117624000	28.1779	260	1
1527992185.135810000	28.1961	87	0
1527992185.489741000	28.5501	256	0
1527992185.490880000	28.5512	148	0
1527992185.493369000	28.5537	92	0
1527992185.493926000	28.5543	109	1
1527992185.494661000	28.555	209	0
1527992185.497908000	28.5582	100	1
1527992185.561485000	28.6218	391	1
1527992185.561583000	28.6219	439	1
1527992185.580514000	28.6408	87	0
1527992185.953281000	29.0136	305	0
1527992185.954543000	29.0149	148	0
1527992185.956907000	29.0172	106	1
1527992185.960945000	29.0213	92	0
1527992185.962335000	29.0227	251	0
1527992185.964958000	29.0253	103	1
1527992186.081522000	29.1418	996	1
1527992186.081611000	29.1419	437	1
1527992186.101428000	29.1618	87	0
1527992186.195401000	29.2557	260	0
1527992186.196557000	29.2569	148	0
1527992186.198960000	29.2593	106	1
1527992186.200825000	29.2611	92	0
1527992186.201977000	29.2623	214	0
1527992186.204954000	29.2653	103	1
1527992186.460066000	29.5204	502	1
1527992186.460172000	29.5205	1412	1
1527992186.460208000	29.5205	1412	1
1527992186.460236000	29.5206	1412	1
1527992186.460268000	29.5206	829	1
1527992186.477949000	29.5383	87	0
1527992186.820855000	29.8812	389	0
1527992186.825003000	29.8853	103	1
1527992186.826592000	29.8869	80	0
1527992186.829993000	29.8903	100	1
1527992189.804982000	32.8653	849	1
1527992189.805076000	32.8654	257	1
1527992189.827378000	32.8877	87	0
1527992189.931132000	32.9915	417	0
1527992189.932378000	32.9927	148	0
1527992189.935116000	32.9954	106	1
1527992189.935592000	32.9959	92	0
1527992189.936821000	32.9971	311	0
1527992189.939148000	32.9995	103	1
1527992190.251446000	33.3118	387	1
1527992190.251508000	33.3118	257	1
1527992190.269723000	33.33	87	0
1527992190.652449000	33.7128	290	0
1527992190.653648000	33.714	148	0
1527992190.656155000	33.7165	106	1
1527992190.657120000	33.7174	92	0
1527992190.658346000	33.7187	178	0
1527992190.661180000	33.7215	103	1
1527992190.713019000	33.7733	392	1
1527992190.713113000	33.7734	253	1
1527992190.745229000	33.8056	392	1
1527992190.750717000	33.811	87	0
1527992190.763163000	33.8235	87	0
1527992191.123206000	34.1835	256	0
1527992191.124472000	34.1848	148	0
1527992191.127137000	34.1875	92	0
1527992191.127167000	34.1875	109	1
1527992191.128387000	34.1887	315	0
1527992191.131149000	34.1915	103	1
1527992191.221267000	34.2816	391	1
1527992191.221333000	34.2817	433	1
1527992191.240309000	34.3006	87	0
1527992191.600973000	34.6613	255	0
1527992191.602177000	34.6625	148	0
1527992191.604908000	34.6652	92	0
1527992191.605253000	34.6656	109	1
1527992191.606195000	34.6665	131	0
1527992191.610238000	34.6706	100	1
1527992191.753119000	34.8134	390	1
1527992191.753214000	34.8135	431	1
1527992191.770431000	34.8308	87	0
1527992192.136403000	35.1967	231	0
1527992192.137623000	35.1979	148	0
1527992192.140242000	35.2006	106	1
1527992192.140927000	35.2013	92	0
1527992192.142130000	35.2025	304	0
1527992192.144252000	35.2046	103	1
1527992192.510809000	35.5711	366	1
1527992192.510909000	35.5712	1412	1
1527992192.510948000	35.5713	1412	1
1527992192.510983000	35.5713	1412	1
1527992192.511015000	35.5713	244	1
1527992192.528850000	35.5892	87	0
1527992192.711484000	35.7718	324	1
1527992192.711549000	35.7719	256	1
1527992192.729537000	35.7899	87	0
1527992192.871542000	35.9319	399	0
1527992192.875351000	35.9357	106	1
1527992192.875880000	35.9362	80	0
1527992192.879335000	35.9397	100	1
1527992193.091754000	36.1521	242	0
1527992193.092902000	36.1532	148	0
1527992193.095386000	36.1557	103	1
1527992193.095393000	36.1557	92	0
1527992193.096691000	36.157	191	0
1527992193.099346000	36.1597	103	1
1527992193.171960000	36.2323	389	1
1527992193.172056000	36.2324	260	1
1527992193.189486000	36.2498	87	0
1527992193.570569000	36.6309	256	0
1527992193.571782000	36.6321	148	0
1527992193.574311000	36.6346	106	1
1527992193.574564000	36.6349	92	0
1527992193.578334000	36.6387	100	1
1527992193.588137000	36.6485	216	0
1527992193.592388000	36.6527	100	1
1527992193.692764000	36.7531	390	1
1527992193.692855000	36.7532	259	1
1527992193.710781000	36.7711	87	0
1527992194.069382000	37.1297	235	0
1527992194.070710000	37.131	148	0
1527992194.073065000	37.1334	92	0
1527992194.073354000	37.1337	109	1
1527992194.074383000	37.1347	171	0
1527992194.078400000	37.1387	100	1
1527992194.250022000	37.3103	995	1
1527992194.250123000	37.3104	258	1
1527992194.268952000	37.3293	87	0
1527992194.418421000	37.4787	328	0
1527992194.420902000	37.4812	148	0
1527992194.422106000	37.4824	92	0
1527992194.422363000	37.4827	109	1
1527992194.423369000	37.4837	138	0
1527992194.427429000	37.4878	100	1
1527992194.549561000	37.6099	522	1
1527992194.549625000	37.6099	259	1
1527992194.567354000	37.6277	87	0
1527992194.939832000	38.0002	237	0
1527992194.941094000	38.0014	148	0
1527992194.943421000	38.0037	106	1
1527992194.943446000	38.0038	92	0
1527992194.944826000	38.0051	189	0
1527992194.947463000	38.0078	103	1
1527992194.968554000	38.0289	399	1
1527992194.968625000	38.0289	258	1
1527992194.985687000	38.046	87	0
1527992195.359883000	38.4202	256	0
1527992195.361021000	38.4213	148	0
1527992195.363502000	38.4238	106	1
1527992195.363556000	38.4239	92	0
1527992195.364918000	38.4252	199	0
1527992195.367473000	38.4278	103	1
1527992195.438811000	38.4991	834	1
1527992195.438902000	38.4992	258	1
1527992195.457175000	38.5175	87	0
1527992195.816240000	38.8766	232	0
1527992195.817437000	38.8778	148	0
1527992195.819865000	38.8802	92	0
1527992195.820516000	38.8808	109	1
1527992195.821128000	38.8815	151	0
1527992195.824507000	38.8848	100	1
1527992195.988901000	39.0492	386	1
1527992195.988988000	39.0493	260	1
1527992196.007346000	39.0677	87	0
1527992196.359908000	39.4202	419	0
1527992196.361038000	39.4214	148	0
1527992196.363515000	39.4238	92	0
1527992196.363580000	39.4239	106	1
1527992196.364830000	39.4252	136	0
1527992196.367531000	39.4279	103	1
1527992196.373751000	39.4341	392	1
1527992196.373807000	39.4341	257	1
1527992196.393290000	39.4536	87	0
1527992196.758068000	39.8184	267	0
1527992196.759198000	39.8195	148	0
1527992196.761592000	39.8219	106	1
1527992196.761956000	39.8223	92	0
1527992196.763130000	39.8235	171	0
1527992196.765557000	39.8259	103	1
1527992196.849156000	39.9095	387	1
1527992196.849250000	39.9096	260	1
1527992196.868241000	39.9286	87	0
1527992197.245461000	40.3058	278	0
1527992197.246666000	40.307	148	0
1527992197.249402000	40.3097	92	0
1527992197.249575000	40.3099	109	1
1527992197.250629000	40.311	169	0
1527992197.254590000	40.3149	100	1
1527992197.429165000	40.4895	386	1
1527992197.429233000	40.4896	258	1
1527992197.448464000	40.5088	87	0
1527992197.567460000	40.6278	235	0
1527992197.568601000	40.6289	148	0
1527992197.571094000	40.6314	92	0
1527992197.571612000	40.6319	109	1
1527992197.572342000	40.6327	231	0
1527992197.575611000	40.6359	100	1
1527992197.839109000	40.8994	388	1
1527992197.839183000	40.8995	259	1
1527992197.869737000	40.9301	87	0
1527992197.963085000	41.0234	233	0
1527992197.964224000	41.0245	148	0
1527992197.966621000	41.0269	106	1
1527992197.967849000	41.0282	92	0
1527992197.969080000	41.0294	248	0
1527992197.971628000	41.032	103	1
1527992197.990062000	41.0504	233	0
1527992197.993618000	41.0539	100	1
1527992198.368888000	41.4292	387	1
1527992198.368985000	41.4293	257	1
1527992198.389875000	41.4502	87	0
1527992198.768106000	41.8284	255	0
1527992198.769232000	41.8296	148	0
1527992198.771695000	41.832	106	1
1527992198.771934000	41.8323	92	0
1527992198.773097000	41.8334	300	0
1527992198.775676000	41.836	103	1
1527992198.823788000	41.8841	386	1
1527992198.823872000	41.8842	260	1
1527992198.841431000	41.9018	87	0
1527992199.195612000	42.2559	255	0
1527992199.196814000	42.2571	148	0
1527992199.199650000	42.26	106	1
1527992199.201144000	42.2615	92	0
1527992199.202415000	42.2627	131	0
1527992199.204703000	42.265	103	1
1527992199.439449000	42.4998	386	1
1527992199.439502000	42.4998	259	1
1527992199.457704000	42.518	87	0
1527992199.832724000	42.893	235	0
1527992199.833860000	42.8942	148	0
1527992199.836672000	42.897	106	1
1527992199.841439000	42.9018	92	0
1527992199.842664000	42.903	308	0
1527992199.844737000	42.9051	103	1
1527992199.928843000	42.9892	388	1
1527992199.928925000	42.9892	258	1
1527992199.947729000	43.0081	87	0
1527992200.331559000	43.3919	256	0
1527992200.332687000	43.393	148	0
1527992200.335686000	43.396	92	0
1527992200.335781000	43.3961	106	1
1527992200.336916000	43.3972	274	0
1527992200.339793000	43.4001	103	1
1527992200.428940000	43.4893	994	1
1527992200.429029000	43.4894	260	1
1527992200.446917000	43.5072	87	0
1527992200.805457000	43.8658	235	0
1527992200.807048000	43.8674	148	0
1527992200.809745000	43.8701	106	1
1527992200.809894000	43.8702	92	0
1527992200.811131000	43.8715	271	0
1527992200.813789000	43.8741	103	1
1527992200.849510000	43.9098	525	1
1527992200.849606000	43.9099	259	1
1527992200.866775000	43.9271	87	0
1527992201.013428000	44.0738	302	0
1527992201.014695000	44.075	148	0
1527992201.017438000	44.0778	92	0
1527992201.017812000	44.0781	109	1
1527992201.018693000	44.079	330	0
1527992201.022798000	44.0831	100	1
1527992201.359175000	44.4195	398	1
1527992201.359267000	44.4196	260	1
1527992201.377360000	44.4377	87	0
1527992201.495151000	44.5555	259	0
1527992201.496284000	44.5566	148	0
1527992201.498780000	44.5591	92	0
1527992201.498857000	44.5592	106	1
1527992201.500017000	44.5603	113	0
1527992201.502831000	44.5632	103	1
1527992201.638983000	44.6993	833	1
1527992201.639068000	44.6994	257	1
1527992201.657012000	44.7173	87	0
1527992202.013551000	45.0739	235	0
1527992202.014796000	45.0751	148	0
1527992202.017249000	45.0776	92	0
1527992202.017806000	45.0781	109	1
1527992202.018496000	45.0788	332	0
1527992202.021798000	45.0821	100	1
1527992202.169192000	45.2295	392	1
1527992202.169253000	45.2296	261	1
1527992202.189648000	45.25	87	0
1527992202.196477000	45.2568	87	0
1527992202.327750000	45.3881	258	0
1527992202.328941000	45.3893	148	0
1527992202.331384000	45.3917	92	0
1527992202.331816000	45.3921	112	1
1527992202.332628000	45.393	91	0
1527992202.335820000	45.3961	100	1
1527992202.628976000	45.6893	391	1
1527992202.629068000	45.6894	257	1
1527992202.647652000	45.708	87	0
1527992203.125353000	46.1857	256	0
1527992203.126491000	46.1868	148	0
1527992203.128926000	46.1892	92	0
1527992203.128951000	46.1893	106	1
1527992203.130158000	46.1905	117	0
1527992203.132877000	46.1932	103	1
1527992203.279299000	46.3396	387	1
1527992203.279359000	46.3397	260	1
1527992203.306427000	46.3668	87	0
1527992203.398888000	46.4592	393	0
1527992203.400054000	46.4604	148	0
1527992203.402682000	46.463	92	0
1527992203.402929000	46.4633	109	1
1527992203.403914000	46.4642	155	0
1527992203.407954000	46.4683	100	1
1527992203.702491000	46.7628	386	1
1527992203.702582000	46.7629	259	1
1527992203.725375000	46.7857	87	0
1527992204.100975000	47.1613	290	0
1527992204.102153000	47.1625	148	0
1527992204.105001000	47.1653	106	1
1527992204.105174000	47.1655	92	0
1527992204.107658000	47.168	249	0
1527992204.108985000	47.1693	103	1
1527992204.142888000	47.2032	388	1
1527992204.142968000	47.2033	260	1
1527992204.160901000	47.2212	87	0
1527992204.539679000	47.6	256	0
1527992204.540821000	47.6011	148	0
1527992204.543461000	47.6038	92	0
1527992204.544013000	47.6043	109	1
1527992204.544776000	47.6051	297	0
1527992204.549003000	47.6093	100	1
1527992204.686499000	47.7468	387	1
1527992204.686560000	47.7469	259	1
1527992204.705875000	47.7662	87	0
1527992204.878831000	47.9392	235	0
1527992204.879994000	47.9403	148	0
1527992204.882467000	47.9428	92	0
1527992204.883036000	47.9434	109	1
1527992204.883641000	47.944	249	0
1527992204.886969000	47.9473	100	1
1527992205.102404000	48.1627	387	1
1527992205.102495000	48.1628	259	1
1527992205.119795000	48.1801	87	0
1527992205.474707000	48.535	256	0
1527992205.475912000	48.5362	148	0
1527992205.478871000	48.5392	92	0
1527992205.479013000	48.5393	109	1
1527992205.480112000	48.5404	275	0
1527992205.484116000	48.5444	100	1
1527992205.684663000	48.745	387	1
1527992205.684725000	48.745	259	1
1527992205.702908000	48.7632	87	0
1527992206.070052000	49.1304	231	0
1527992206.071253000	49.1316	148	0
1527992206.073670000	49.134	92	0
1527992206.074037000	49.1344	109	1
1527992206.075025000	49.1353	317	0
1527992206.079185000	49.1395	100	1
1527992206.113412000	49.1737	388	1
1527992206.113507000	49.1738	258	1
1527992206.131576000	49.1919	87	0
1527992206.492188000	49.5525	256	0
1527992206.493460000	49.5538	148	0
1527992206.496163000	49.5565	106	1
1527992206.497125000	49.5574	92	0
1527992206.498353000	49.5587	189	0
1527992206.501087000	49.5614	103	1
1527992206.660984000	49.7213	991	1
1527992206.661061000	49.7214	258	1
1527992206.679062000	49.7394	87	0
1527992206.840643000	49.901	235	0
1527992206.841854000	49.9022	148	0
1527992206.844147000	49.9045	106	1
1527992206.844281000	49.9046	92	0
1527992206.845602000	49.9059	134	0
1527992206.848137000	49.9085	103	1
1527992207.163653000	50.224	524	1
1527992207.163716000	50.224	259	1
1527992207.181697000	50.242	87	0
1527992207.340750000	50.4011	256	0
1527992207.341889000	50.4022	148	0
1527992207.344994000	50.4053	92	0
1527992207.345266000	50.4056	109	1
1527992207.346180000	50.4065	110	0
1527992207.350156000	50.4105	100	1
1527992207.378688000	50.439	256	0
1527992207.382150000	50.4425	100	1
1527992207.633511000	50.6938	399	1
1527992207.633603000	50.6939	257	1
1527992207.653064000	50.7134	87	0
1527992208.006366000	51.0667	305	0
1527992208.007503000	51.0678	148	0
1527992208.009988000	51.0703	92	0
1527992208.010251000	51.0706	109	1
1527992208.011174000	51.0715	201	0
1527992208.015152000	51.0755	100	1
1527992208.093621000	51.1539	838	1
1527992208.093716000	51.154	260	1
1527992208.112175000	51.1725	87	0
1527992208.246475000	51.3068	262	0
1527992208.247688000	51.308	148	0
1527992208.250160000	51.3105	106	1
1527992208.269688000	51.33	92	0
1527992208.270916000	51.3312	266	0
1527992208.273182000	51.3335	103	1
1527992208.529755000	51.5901	387	1
1527992208.529846000	51.5902	257	1
1527992208.547741000	51.6081	87	0
1527992208.906965000	51.9673	233	0
1527992208.908180000	51.9685	148	0
1527992208.910601000	51.9709	92	0
1527992208.911216000	51.9715	109	1
1527992208.911894000	51.9722	250	0
1527992208.915193000	51.9755	100	1
1527992209.024640000	52.085	387	1
1527992209.024721000	52.085	258	1
1527992209.042836000	52.1032	87	0
1527992209.419068000	52.4794	258	0
1527992209.420197000	52.4805	148	0
1527992209.423268000	52.4836	106	1
1527992209.424409000	52.4847	92	0
1527992209.425697000	52.486	102	0
1527992209.428232000	52.4886	103	1
1527992209.596589000	52.6569	388	1
1527992209.596684000	52.657	259	1
1527992209.614728000	52.6751	87	0
1527992209.977443000	53.0378	255	0
1527992209.980219000	53.0405	148	0
1527992209.981341000	53.0417	106	1
1527992209.982731000	53.0431	92	0
1527992209.983947000	53.0443	178	0
1527992209.986335000	53.0467	103	1
1527992210.123614000	53.1839	387	1
1527992210.123691000	53.184	259	1
1527992210.152792000	53.2131	87	0
1527992210.262399000	53.3227	393	0
1527992210.263616000	53.3239	148	0
1527992210.266239000	53.3266	92	0
1527992210.266310000	53.3266	106	1
1527992210.267471000	53.3278	209	0
1527992210.270285000	53.3306	103	1
1527992210.537545000	53.5979	386	1
1527992210.537636000	53.598	258	1
1527992210.557913000	53.6182	87	0
1527992210.655479000	53.7158	288	0
1527992210.656758000	53.7171	148	0
1527992210.659129000	53.7195	92	0
1527992210.659384000	53.7197	109	1
1527992210.660350000	53.7207	186	0
1527992210.664359000	53.7247	100	1
1527992211.005868000	54.0662	387	1
1527992211.005941000	54.0663	258	1
1527992211.024590000	54.0849	87	0
1527992211.378355000	54.4387	256	0
1527992211.379553000	54.4399	148	0
1527992211.381997000	54.4423	92	0
1527992211.382367000	54.4427	109	1
1527992211.383298000	54.4436	260	0
1527992211.387409000	54.4477	100	1
1527992211.492544000	54.5529	387	1
1527992211.492608000	54.5529	258	1
1527992211.510405000	54.5707	87	0
1527992211.606151000	54.6665	233	0
1527992211.607332000	54.6677	148	0
1527992211.610136000	54.6705	92	0
1527992211.610388000	54.6707	109	1
1527992211.611389000	54.6717	266	0
1527992211.615425000	54.6757	100	1
1527992211.743746000	54.8041	387	1
1527992211.743806000	54.8041	260	1
1527992211.763219000	54.8235	87	0
1527992211.774397000	54.8347	87	0
1527992211.860278000	54.9206	233	0
1527992211.861531000	54.9219	148	0
1527992211.864445000	54.9248	109	1
1527992211.866283000	54.9266	92	0
1527992211.867865000	54.9282	93	0
1527992211.870429000	54.9308	103	1
1527992212.114128000	55.1745	390	1
1527992212.114224000	55.1745	258	1
1527992212.141161000	55.2015	87	0
1527992212.293103000	55.3534	254	0
1527992212.294249000	55.3546	148	0
1527992212.296744000	55.3571	92	0
1527992212.297394000	55.3577	109	1
1527992212.297983000	55.3583	177	0
1527992212.301405000	55.3617	100	1
1527992212.533805000	55.5941	993	1
1527992212.533869000	55.5942	221	1
1527992212.554122000	55.6144	87	0
1527992212.912135000	55.9725	235	0
1527992212.913393000	55.9737	158	0
1527992212.916034000	55.9764	142	0
1527992212.916498000	55.9768	109	1
1527992213.024990000	56.0853	526	1
1527992213.025080000	56.0854	377	1
1527992213.043462000	56.1038	87	0
1527992213.134798000	56.1951	232	0
1527992213.135993000	56.1963	148	0
1527992213.138449000	56.1988	106	1
1527992213.139250000	56.1996	92	0
1527992213.140472000	56.2008	127	0
1527992213.142504000	56.2028	103	1
1527992213.304806000	56.3651	401	1
1527992213.304878000	56.3652	315	1
1527992213.321806000	56.3821	87	0
1527992213.690594000	56.7509	255	0
1527992213.691869000	56.7522	148	0
1527992213.694565000	56.7549	106	1
1527992213.694661000	56.755	92	0
1527992213.695998000	56.7563	162	0
1527992213.698523000	56.7588	103	1
1527992213.824764000	56.8851	833	1
1527992213.824854000	56.8852	315	1
1527992213.853728000	56.9141	87	0
1527992213.862216000	56.9225	87	0
1527992214.200104000	57.2604	258	0
1527992214.201303000	57.2616	148	0
1527992214.203491000	57.2638	109	1
1527992214.203818000	57.2641	92	0
1527992214.205091000	57.2654	316	0
1527992214.207562000	57.2679	103	1
1527992216.724011000	59.7843	392	1
1527992216.724072000	59.7844	257	1
1527992216.743360000	59.8037	87	0
1527992216.887654000	59.948	330	0
1527992216.890066000	59.9504	148	0
1527992216.891101000	59.9514	106	1
1527992216.891298000	59.9516	92	0
1527992216.893008000	59.9533	223	0
1527992216.895085000	59.9554	103	1
1527992216.972481000	60.0328	387	1
1527992216.972547000	60.0329	257	1
1527992216.990651000	60.051	87	0
1527992217.095519000	60.1558	235	0
1527992217.096725000	60.157	148	0
1527992217.099060000	60.1594	106	1
1527992217.099195000	60.1595	92	0
1527992217.100395000	60.1607	153	0
1527992217.103072000	60.1634	103	1
1527992217.305514000	60.3658	388	1
1527992217.305579000	60.3659	257	1
1527992217.323795000	60.3841	87	0
1527992217.722786000	60.7831	256	0
1527992217.723942000	60.7843	148	0
1527992217.726917000	60.7872	92	0
1527992217.727174000	60.7875	109	1
1527992217.728115000	60.7884	98	0
1527992217.732134000	60.7925	100	1
1527992217.742887000	60.8032	256	0
1527992217.747127000	60.8075	100	1
1527992217.842241000	60.9026	387	1
1527992217.842335000	60.9027	257	1
1527992217.879061000	60.9394	87	0
1527992217.879109000	60.9394	387	1
1527992217.905984000	60.9663	87	0
1527992218.237038000	61.2974	278	0
1527992218.238175000	61.2985	148	0
1527992218.241020000	61.3013	92	0
1527992218.241135000	61.3015	109	1
1527992218.242225000	61.3025	216	0
1527992218.245118000	61.3054	103	1
1527992218.453435000	61.5138	386	1
1527992218.453512000	61.5138	257	1
1527992218.471120000	61.5314	87	0
1527992218.853628000	61.914	369	0
1527992218.854771000	61.9151	148	0
1527992218.857166000	61.9175	106	1
1527992218.857359000	61.9177	92	0
1527992218.858575000	61.9189	100	0
1527992218.861157000	61.9215	103	1
1527992219.034509000	62.0948	385	1
1527992219.034598000	62.0949	258	1
1527992219.051945000	62.1123	87	0
1527992219.188384000	62.2487	311	0
1527992219.189607000	62.2499	148	0
1527992219.192207000	62.2525	106	1
1527992219.192696000	62.253	92	0
1527992219.193919000	62.2542	253	0
1527992219.196167000	62.2565	103	1
1527992219.342308000	62.4026	390	1
1527992219.342406000	62.4027	259	1
1527992219.360661000	62.421	87	0
1527992219.462753000	62.5231	232	0
1527992219.464038000	62.5244	148	0
1527992219.466215000	62.5265	106	1
1527992219.466685000	62.527	92	0
1527992219.467911000	62.5282	135	0
1527992219.470182000	62.5305	103	1
1527992219.750790000	62.8111	367	1
1527992219.750886000	62.8112	1412	1
1527992219.750926000	62.8112	1412	1
1527992219.750954000	62.8113	1412	1
1527992219.750988000	62.8113	547	1
1527992219.770890000	62.8312	87	0
1527992219.861563000	62.9219	390	0
1527992219.865218000	62.9255	103	1
1527992219.866814000	62.9271	80	0
1527992219.870208000	62.9305	100	1
1527992219.954807000	63.0151	991	1
1527992219.954883000	63.0152	257	1
1527992219.974330000	63.0347	87	0
1527992220.064372000	63.1247	233	0
1527992220.065651000	63.126	148	0
1527992220.068074000	63.1284	92	0
1527992220.068304000	63.1286	109	1
1527992220.069266000	63.1296	268	0
1527992220.073238000	63.1336	100	1
1527992220.393439000	63.4538	387	1
1527992220.393506000	63.4538	257	1
1527992220.411153000	63.4715	87	0
1527992220.555294000	63.6156	256	0
1527992220.556600000	63.6169	148	0
1527992220.559340000	63.6197	106	1
1527992220.560543000	63.6209	92	0
1527992220.561773000	63.6221	322	0
1527992220.564243000	63.6246	103	1
1527992221.033883000	64.0942	521	1
1527992221.033945000	64.0943	257	1
1527992221.053162000	64.1135	87	0
1527992221.155462000	64.2158	256	0
1527992221.156612000	64.2169	148	0
1527992221.159019000	64.2193	92	0
1527992221.159275000	64.2196	109	1
1527992221.160314000	64.2206	176	0
1527992221.164295000	64.2246	100	1
1527992221.265609000	64.3259	399	1
1527992221.265700000	64.326	257	1
1527992221.283779000	64.3441	87	0
1527992221.408194000	64.4685	233	0
1527992221.409458000	64.4698	148	0
1527992221.411878000	64.4722	92	0
1527992221.412319000	64.4726	109	1
1527992221.413125000	64.4734	264	0
1527992221.417349000	64.4777	100	1
1527992221.643579000	64.7039	834	1
1527992221.643640000	64.704	257	1
1527992221.661987000	64.7223	87	0
1527992221.790152000	64.8505	235	0
1527992221.791305000	64.8516	148	0
1527992221.794384000	64.8547	106	1
1527992221.797345000	64.8577	92	0
1527992221.798576000	64.8589	93	0
1527992221.801384000	64.8617	103	1
1527992221.821139000	64.8815	235	0
1527992221.825380000	64.8857	100	1
1527992221.915945000	64.9763	391	1
1527992221.916044000	64.9764	260	1
1527992221.949398000	65.0097	391	1
1527992221.949882000	65.0102	87	0
1527992221.967149000	65.0275	87	0
1527992222.036640000	65.097	305	0
1527992222.037794000	65.0981	148	0
1527992222.040287000	65.1006	92	0
1527992222.040360000	65.1007	109	1
1527992222.041514000	65.1018	120	0
1527992222.044384000	65.1047	103	1
1527992222.723823000	65.7841	392	1
1527992222.723914000	65.7842	257	1
1527992222.741182000	65.8015	87	0
1527992222.865428000	65.9258	260	0
1527992222.866660000	65.927	148	0
1527992222.869385000	65.9297	106	1
1527992222.869964000	65.9303	92	0
1527992222.871132000	65.9315	187	0
1527992222.873439000	65.9338	103	1
1527992222.993818000	66.0541	390	1
1527992222.993911000	66.0542	258	1
1527992223.012076000	66.0724	87	0
1527992223.123615000	66.1839	232	0
1527992223.124766000	66.1851	148	0
1527992223.127313000	66.1876	92	0
1527992223.127413000	66.1877	106	1
1527992223.128557000	66.1889	144	0
1527992223.131444000	66.1918	103	1
1527992223.592639000	66.653	386	1
1527992223.592706000	66.653	259	1
1527992223.610778000	66.6711	87	0
1527992223.725719000	66.786	258	0
1527992223.726895000	66.7872	148	0
1527992223.729464000	66.7898	106	1
1527992223.729705000	66.79	92	0
1527992223.730930000	66.7913	318	0
1527992223.733478000	66.7938	103	1
1527992223.943817000	67.0041	388	1
1527992223.943878000	67.0042	257	1
1527992223.961518000	67.0218	87	0
1527992224.077243000	67.1376	255	0
1527992224.078480000	67.1388	148	0
1527992224.080914000	67.1412	92	0
1527992224.081518000	67.1418	109	1
1527992224.082136000	67.1425	217	0
1527992224.085499000	67.1458	100	1
1527992224.312964000	67.3733	386	1
1527992224.313059000	67.3734	257	1
1527992224.331162000	67.3915	87	0
1527992224.436634000	67.497	393	0
1527992224.437762000	67.4981	148	0
1527992224.440564000	67.5009	106	1
1527992224.441111000	67.5014	92	0
1527992224.442335000	67.5027	325	0
1527992224.444521000	67.5048	103	1
1527992224.812890000	67.8732	386	1
1527992224.812953000	67.8733	260	1
1527992224.830693000	67.891	87	0
1527992224.843052000	67.9034	87	0
1527992224.931422000	67.9917	288	0
1527992224.932586000	67.9929	148	0
1527992224.935396000	67.9957	92	0
1527992224.935631000	67.996	112	1
1527992224.936642000	67.997	285	0
1527992224.940553000	68.0009	100	1
1527992225.354130000	68.4145	387	1
1527992225.354206000	68.4145	257	1
1527992225.389600000	68.4499	387	1
1527992225.394570000	68.4549	87	0
1527992225.408536000	68.4689	87	0
1527992225.526449000	68.5868	255	0
1527992225.527600000	68.5879	148	0
1527992225.530134000	68.5905	92	0
1527992225.530598000	68.5909	112	1
1527992225.531387000	68.5917	315	0
1527992225.535608000	68.5959	100	1
1527992225.605832000	68.6662	990	1
1527992225.605923000	68.6662	257	1
1527992225.625107000	68.6854	87	0
1527992225.755452000	68.8158	233	0
1527992225.756593000	68.8169	148	0
1527992225.759637000	68.82	106	1
1527992225.763179000	68.8235	92	0
1527992225.764471000	68.8248	205	0
1527992225.766598000	68.8269	103	1
1527992225.783361000	68.8437	233	0
1527992225.787590000	68.8479	100	1
1527992225.883750000	68.9441	387	1
1527992225.883832000	68.9442	257	1
1527992225.903604000	68.9639	87	0
1527992226.002263000	69.0626	232	0
1527992226.003432000	69.0638	148	0
1527992226.006029000	69.0664	92	0
1527992226.006624000	69.0669	109	1
1527992226.007236000	69.0676	110	0
1527992226.010607000	69.0709	100	1
1527992226.222585000	69.2829	501	1
1527992226.222683000	69.283	1412	1
1527992226.222721000	69.283	1412	1
1527992226.222755000	69.2831	1412	1
1527992226.222786000	69.2831	331	1
1527992226.241627000	69.302	87	0
1527992226.293780000	69.3541	332	1
1527992226.293845000	69.3542	258	1
1527992226.310850000	69.3712	87	0
1527992226.329515000	69.3898	414	0
1527992226.333654000	69.394	106	1
1527992226.335148000	69.3955	80	0
1527992226.338635000	69.399	100	1
1527992226.407521000	69.4678	243	0
1527992226.408651000	69.469	148	0
1527992226.411131000	69.4715	92	0
1527992226.411643000	69.472	106	1
1527992226.412390000	69.4727	162	0
1527992226.415631000	69.476	100	1
1527992226.633891000	69.6942	387	1
1527992226.633957000	69.6943	258	1
1527992226.651455000	69.7118	87	0
1527992226.751790000	69.8121	232	0
1527992226.752919000	69.8132	148	0
1527992226.755625000	69.8159	92	0
1527992226.755705000	69.816	106	1
1527992226.756862000	69.8172	109	0
1527992226.759617000	69.8199	103	1
1527992226.914183000	69.9745	837	1
1527992226.914274000	69.9746	261	1
1527992226.942911000	70.0032	87	0
1527992227.060151000	70.1205	232	0
1527992227.061362000	70.1217	148	0
1527992227.063684000	70.124	106	1
1527992227.063726000	70.124	92	0
1527992227.065031000	70.1254	304	0
1527992227.067700000	70.128	103	1
1527992227.241818000	70.3021	389	1
1527992227.241914000	70.3022	259	1
1527992227.260949000	70.3213	87	0
1527992227.619512000	70.6798	325	0
1527992227.620635000	70.681	148	0
1527992227.623641000	70.684	92	0
1527992227.623892000	70.6842	109	1
1527992227.624885000	70.6852	145	0
1527992227.628710000	70.689	100	1
1527992227.682885000	70.7432	389	1
1527992227.682950000	70.7433	260	1
1527992227.700411000	70.7607	87	0
1527992227.798147000	70.8585	236	0
1527992227.799321000	70.8596	148	0
1527992227.801747000	70.8621	106	1
1527992227.802127000	70.8625	92	0
1527992227.803409000	70.8637	190	0
1527992227.805721000	70.866	103	1
1527992228.293033000	71.3534	386	1
1527992228.293126000	71.3535	259	1
1527992228.312024000	71.3723	87	0
1527992228.455964000	71.5163	258	0
1527992228.457183000	71.5175	148	0
1527992228.459593000	71.5199	92	0
1527992228.459773000	71.5201	109	1
1527992228.460849000	71.5212	136	0
1527992228.464688000	71.525	100	1
1527992228.587107000	71.6474	388	1
1527992228.587168000	71.6475	260	1
1527992228.604970000	71.6653	87	0
1527992228.707393000	71.7677	233	0
1527992228.708557000	71.7689	148	0
1527992228.711021000	71.7713	92	0
1527992228.711774000	71.7721	109	1
1527992228.712230000	71.7726	219	0
1527992228.715778000	71.7761	100	1
1527992229.173208000	72.2335	391	1
1527992229.173298000	72.2336	262	1
1527992229.191169000	72.2515	87	0
1527992229.225237000	72.2856	302	1
1527992229.225330000	72.2857	1412	1
1527992229.225354000	72.2857	1412	1
1527992229.225376000	72.2857	1412	1
1527992229.225437000	72.2858	1412	1
1527992229.225458000	72.2858	1412	1
1527992229.225480000	72.2858	1412	1
1527992229.225527000	72.2859	1412	1
1527992229.225565000	72.2859	1412	1
1527992229.225587000	72.2859	1412	1
1527992229.225627000	72.286	1412	1
1527992229.225664000	72.286	1412	1
1527992229.225703000	72.286	1412	1
1527992229.225750000	72.2861	1412	1
1527992229.225771000	72.2861	1266	1
1527992229.242140000	72.3025	87	0
1527992229.243391000	72.3037	100	0
1527992229.244775000	72.3051	87	0
1527992229.246798000	72.3071	109	1
1527992229.282965000	72.3433	278	0
1527992229.284170000	72.3445	148	0
1527992229.286815000	72.3471	103	1
1527992229.288385000	72.3487	92	0
1527992229.289685000	72.35	181	0
1527992229.291806000	72.3521	103	1
1527992229.374151000	72.4345	425	0
1527992229.377815000	72.4381	100	1
1527992229.379960000	72.4403	80	0
1527992229.383806000	72.4441	100	1
1527992229.522952000	72.5833	387	1
1527992229.523017000	72.5833	259	1
1527992229.543226000	72.6035	87	0
1527992229.547709000	72.608	87	0
1527992229.659181000	72.7195	383	0
1527992229.660444000	72.7208	148	0
1527992229.662862000	72.7232	109	1
1527992229.663799000	72.7241	92	0
1527992229.665040000	72.7254	212	0
1527992229.667822000	72.7281	103	1
1527992230.033296000	73.0936	386	1
1527992230.033363000	73.0937	259	1
1527992230.055874000	73.1162	87	0
1527992230.058037000	73.1184	87	0
1527992230.193884000	73.2542	258	0
1527992230.195064000	73.2554	148	0
1527992230.197827000	73.2582	92	0
1527992230.197903000	73.2582	109	1
1527992230.199135000	73.2595	258	0
1527992230.201858000	73.2622	103	1
1527992230.283176000	73.3435	992	1
1527992230.283242000	73.3436	259	1
1527992230.301532000	73.3619	87	0
1527992230.420071000	73.4804	233	0
1527992230.421212000	73.4815	148	0
1527992230.423818000	73.4841	106	1
1527992230.424158000	73.4845	92	0
1527992230.425433000	73.4858	188	0
1527992230.427865000	73.4882	103	1
1527992230.503203000	73.5635	387	1
1527992230.503279000	73.5636	259	1
1527992230.520558000	73.5809	87	0
1527992230.629821000	73.6901	233	0
1527992230.631019000	73.6913	148	0
1527992230.633918000	73.6942	106	1
1527992230.634782000	73.6951	92	0
1527992230.636067000	73.6964	286	0
1527992230.638893000	73.6992	103	1
1527992231.023347000	74.0837	521	1
1527992231.023409000	74.0837	260	1
1527992231.040194000	74.1005	87	0
1527992231.130071000	74.1904	235	0
1527992231.131288000	74.1916	148	0
1527992231.133774000	74.1941	92	0
1527992231.133863000	74.1942	106	1
1527992231.135016000	74.1953	280	0
1527992231.137852000	74.1982	103	1
1527992231.723320000	74.7836	400	1
1527992231.723382000	74.7837	259	1
1527992231.756956000	74.8173	400	1
1527992231.759916000	74.8202	87	0
1527992231.762638000	74.823	87	0
1527992231.792922000	74.8532	87	0
1527992231.858681000	74.919	254	0
1527992231.859905000	74.9202	148	0
1527992231.862723000	74.923	92	0
1527992231.862967000	74.9233	115	1
1527992231.864217000	74.9245	202	0
1527992231.867944000	74.9283	100	1
1527992231.880810000	74.9411	254	0
1527992231.884948000	74.9453	100	1
1527992232.102823000	75.1631	832	1
1527992232.102902000	75.1632	262	1
1527992232.120947000	75.1813	87	0
1527992232.237135000	75.2975	254	0
1527992232.238407000	75.2987	148	0
1527992232.240824000	75.3011	92	0
1527992232.240949000	75.3013	106	1
1527992232.242065000	75.3024	108	0
1527992232.244966000	75.3053	103	1
1527992232.622561000	75.6829	385	1
1527992232.622652000	75.683	262	1
1527992232.640668000	75.701	87	0
1527992232.747659000	75.808	305	0
1527992232.748820000	75.8091	148	0
1527992232.751292000	75.8116	92	0
1527992232.752070000	75.8124	109	1
1527992232.752542000	75.8129	308	0
1527992232.756003000	75.8163	100	1
1527992233.333586000	76.3939	391	1
1527992233.333653000	76.394	259	1
1527992233.352773000	76.4131	87	0
1527992233.454085000	76.5144	262	0
1527992233.455354000	76.5157	148	0
1527992233.458072000	76.5184	106	1
1527992233.458109000	76.5184	92	0
1527992233.459408000	76.5197	156	0
1527992233.462441000	76.5228	103	1
1527992233.853275000	76.9136	388	1
1527992233.853340000	76.9137	259	1
1527992233.871310000	76.9316	87	0
1527992233.876584000	76.9369	87	0
1527992233.985806000	77.0461	233	0
1527992233.987021000	77.0473	148	0
1527992233.990027000	77.0504	92	0
1527992233.990107000	77.0504	109	1
1527992233.991233000	77.0516	177	0
1527992233.994066000	77.0544	103	1
1527992234.253297000	77.3136	387	1
1527992234.253373000	77.3137	259	1
1527992234.270627000	77.331	87	0
1527992234.367072000	77.4274	258	0
1527992234.368232000	77.4286	148	0
1527992234.370789000	77.4311	92	0
1527992234.371047000	77.4314	109	1
1527992234.372000000	77.4323	96	0
1527992234.376089000	77.4364	100	1
1527992234.913470000	77.9738	388	1
1527992234.913531000	77.9739	259	1
1527992234.931600000	77.9919	87	0
1527992235.046510000	78.1068	254	0
1527992235.047643000	78.108	148	0
1527992235.050111000	78.1104	92	0
1527992235.050202000	78.1105	106	1
1527992235.051379000	78.1117	120	0
1527992235.054128000	78.1145	103	1
1527992235.153529000	78.2139	388	1
1527992235.153590000	78.2139	260	1
1527992235.172266000	78.2326	87	0
1527992235.541958000	78.6023	256	0
1527992235.543106000	78.6034	148	0
1527992235.546200000	78.6065	106	1
1527992235.547209000	78.6075	92	0
1527992235.548473000	78.6088	287	0
1527992235.551159000	78.6115	103	1
1527992235.673922000	78.7342	387	1
1527992235.674018000	78.7343	259	1
1527992235.692051000	78.7524	87	0
1527992235.807010000	78.8673	233	0
1527992235.808159000	78.8685	148	0
1527992235.810849000	78.8712	92	0
1527992235.811133000	78.8715	109	1
1527992235.812095000	78.8724	225	0
1527992235.816155000	78.8765	100	1
1527992235.943529000	79.0039	391	1
1527992235.943586000	79.0039	262	1
1527992235.962449000	79.0228	87	0
1527992236.055634000	79.116	277	0
1527992236.056918000	79.1172	148	0
1527992236.059185000	79.1195	106	1
1527992236.059310000	79.1196	92	0
1527992236.060589000	79.1209	290	0
1527992236.063155000	79.1235	103	1
1527992236.342361000	79.4027	992	1
1527992236.342451000	79.4028	259	1
1527992236.360823000	79.4211	87	0
1527992236.498461000	79.5588	407	0
1527992236.499600000	79.5599	148	0
1527992236.501667000	79.562	92	0
1527992236.502178000	79.5625	109	1
1527992236.502914000	79.5632	261	0
1527992236.506252000	79.5666	100	1
1527992236.597908000	79.6582	387	1
1527992236.597978000	79.6583	262	1
1527992236.612560000	79.6729	100	0
1527992236.615301000	79.6756	87	0
1527992236.616184000	79.6765	103	1
1527992236.761713000	79.822	232	0
1527992236.762849000	79.8232	148	0
1527992236.765193000	79.8255	103	1
1527992236.765546000	79.8259	92	0
1527992236.766830000	79.8272	320	0
1527992236.769190000	79.8295	103	1
1527992236.983831000	80.0442	520	1
1527992236.983925000	80.0442	259	1
1527992237.001902000	80.0622	87	0
1527992237.162990000	80.2233	256	0
1527992237.164151000	80.2245	148	0
1527992237.166767000	80.2271	92	0
1527992237.167209000	80.2275	109	1
1527992237.168016000	80.2283	234	0
1527992237.172207000	80.2325	100	1
1527992237.433754000	80.4941	399	1
1527992237.433846000	80.4942	259	1
1527992237.451858000	80.5122	87	0
1527992237.634794000	80.6951	232	0
1527992237.635998000	80.6963	148	0
1527992237.638264000	80.6986	106	1
1527992237.638479000	80.6988	92	0
1527992237.639692000	80.7	92	0
1527992237.642245000	80.7026	103	1
1527992237.813700000	80.874	837	1
1527992237.813762000	80.8741	223	1
1527992237.836919000	80.8972	87	0
1527992237.946320000	81.0066	233	0
1527992237.947535000	81.0079	148	0
1527992237.950274000	81.0106	106	1
1527992237.957043000	81.0174	92	0
1527992237.958229000	81.0186	215	0
1527992237.961284000	81.0216	103	1
1527992238.137576000	81.1979	390	1
1527992238.137670000	81.198	317	1
1527992238.156495000	81.2168	87	0
1527992238.317323000	81.3776	259	0
1527992238.318528000	81.3789	158	0
1527992238.319749000	81.3801	176	0
1527992238.321269000	81.3816	109	1
1527992238.454752000	81.5151	389	1
1527992238.454846000	81.5152	317	1
1527992238.472739000	81.5331	87	0
1527992238.611693000	81.672	235	0
1527992238.612879000	81.6732	148	0
1527992238.615340000	81.6757	106	1
1527992238.616389000	81.6767	92	0
1527992238.617683000	81.678	297	0
1527992238.620298000	81.6806	103	1
1527992239.853407000	82.9137	391	1
1527992239.853475000	82.9138	259	1
1527992239.875326000	82.9356	87	0
1527992240.037627000	83.098	326	0
1527992240.038766000	83.0991	148	0
1527992240.041385000	83.1017	92	0
1527992240.041856000	83.1022	109	1
1527992240.042574000	83.1029	193	0
1527992240.046813000	83.1071	100	1
1527992240.112885000	83.1732	387	1
1527992240.112983000	83.1733	259	1
1527992240.130422000	83.1907	87	0
1527992240.267449000	83.3278	259	0
1527992240.268576000	83.3289	148	0
1527992240.271078000	83.3314	92	0
1527992240.271765000	83.3321	109	1
1527992240.272345000	83.3327	306	0
1527992240.275830000	83.3362	100	1
1527992240.423376000	83.4837	386	1
1527992240.423468000	83.4838	259	1
1527992240.441251000	83.5016	87	0
1527992240.589747000	83.6501	233	0
1527992240.590967000	83.6513	148	0
1527992240.592131000	83.6525	92	0
1527992240.593394000	83.6537	252	0
1527992240.593882000	83.6542	112	1
1527992240.833186000	83.8935	391	1
1527992240.833262000	83.8936	264	1
1527992240.851782000	83.9121	87	0
1527992241.012650000	84.073	233	0
1527992241.013794000	84.0741	148	0
1527992241.016771000	84.0771	92	0
1527992241.016847000	84.0772	106	1
1527992241.018013000	84.0783	279	0
1527992241.020893000	84.0812	103	1
1527992241.224463000	84.2848	390	1
1527992241.224552000	84.2849	260	1
1527992241.252583000	84.3129	87	0
1527992241.304394000	84.3647	905	1
1527992241.304498000	84.3648	1412	1
1527992241.304537000	84.3649	1412	1
1527992241.304590000	84.3649	1412	1
1527992241.304612000	84.3649	1369	1
1527992241.323258000	84.3836	87	0
1527992241.331119000	84.3914	87	0
1527992241.407670000	84.468	279	0
1527992241.408817000	84.4691	148	0
1527992241.411904000	84.4722	112	1
1527992241.412684000	84.473	92	0
1527992241.413870000	84.4742	326	0
1527992241.416836000	84.4772	103	1
1527992241.449151000	84.5095	444	0
1527992241.452892000	84.5132	100	1
1527992241.464354000	84.5247	80	0
1527992241.467921000	84.5282	100	1
1527992241.713354000	84.7737	388	1
1527992241.713436000	84.7738	259	1
1527992241.732748000	84.7931	87	0
1527992241.871340000	84.9317	288	0
1527992241.872532000	84.9329	148	0
1527992241.874878000	84.9352	106	1
1527992241.875146000	84.9355	92	0
1527992241.876409000	84.9367	325	0
1527992241.878889000	84.9392	103	1
1527992242.073454000	85.1338	525	1
1527992242.073545000	85.1339	261	1
1527992242.091142000	85.1515	87	0
1527992242.248395000	85.3087	354	0
1527992242.249529000	85.3099	148	0
1527992242.251951000	85.3123	106	1
1527992242.251976000	85.3123	92	0
1527992242.253223000	85.3135	253	0
1527992242.255944000	85.3163	103	1
1527992242.413116000	85.4734	400	1
1527992242.413182000	85.4735	261	1
1527992242.432207000	85.4925	87	0
1527992242.585502000	85.6458	231	0
1527992242.586696000	85.647	148	0
1527992242.588969000	85.6493	106	1
1527992242.589155000	85.6495	92	0
1527992242.590426000	85.6507	255	0
1527992242.592954000	85.6533	103	1
1527992242.823139000	85.8835	385	1
1527992242.823205000	85.8835	259	1
1527992242.841358000	85.9017	87	0
1527992242.977136000	86.0375	233	0
1527992242.980533000	86.0409	148	0
1527992242.980935000	86.0413	106	1
1527992242.981777000	86.0421	92	0
1527992242.982943000	86.0433	259	0
1527992242.985986000	86.0463	103	1
1527992243.253768000	86.3141	834	1
1527992243.253866000	86.3142	260	1
1527992243.272491000	86.3328	87	0
1527992243.431339000	86.4917	256	0
1527992243.432472000	86.4928	148	0
1527992243.434982000	86.4953	92	0
1527992243.435033000	86.4954	106	1
1527992243.436281000	86.4966	224	0
1527992243.439040000	86.4994	103	1
1527992243.794357000	86.8547	390	1
1527992243.794420000	86.8547	262	1
1527992243.813876000	86.8742	87	0
1527992243.953498000	87.0138	232	0
1527992243.954750000	87.0151	148	0
1527992243.956889000	87.0172	92	0
1527992243.956994000	87.0173	106	1
1527992243.958046000	87.0184	106	0
1527992243.961033000	87.0214	103	1
1527992244.374563000	87.4349	386	1
1527992244.374629000	87.435	259	1
1527992244.392772000	87.4531	87	0
1527992244.553011000	87.6133	255	0
1527992244.554159000	87.6145	148	0
1527992244.555744000	87.6161	92	0
1527992244.557017000	87.6173	145	0
1527992244.557072000	87.6174	109	1
1527992244.561067000	87.6214	100	1
1527992244.646605000	87.7069	386	1
1527992244.646687000	87.707	262	1
1527992244.663879000	87.7242	87	0
1527992244.828835000	87.8892	302	0
1527992244.829994000	87.8903	148	0
1527992244.832516000	87.8928	92	0
1527992244.833100000	87.8934	109	1
1527992244.833764000	87.8941	298	0
1527992244.837085000	87.8974	100	1
1527992245.175299000	88.2356	389	1
1527992245.175356000	88.2357	259	1
1527992245.194628000	88.255	87	0
1527992245.331482000	88.3918	255	0
1527992245.332621000	88.3929	148	0
1527992245.335093000	88.3954	92	0
1527992245.335141000	88.3955	106	1
1527992245.336371000	88.3967	286	0
1527992245.339138000	88.3995	103	1
1527992245.454581000	88.5149	386	1
1527992245.454648000	88.515	260	1
1527992245.473820000	88.5341	87	0
1527992245.625340000	88.6857	237	0
1527992245.626626000	88.6869	148	0
1527992245.628511000	88.6888	92	0
1527992245.629139000	88.6895	109	1
1527992245.629730000	88.6901	143	0
1527992245.633129000	88.6935	100	1
1527992245.983470000	89.0438	387	1
1527992245.983555000	89.0439	259	1
1527992246.001285000	89.0616	87	0
1527992246.091356000	89.1517	233	0
1527992246.092499000	89.1528	148	0
1527992246.095169000	89.1555	106	1
1527992246.095662000	89.156	92	0
1527992246.097165000	89.1575	272	0
1527992246.099165000	89.1595	103	1
1527992246.254242000	89.3146	387	1
1527992246.254327000	89.3147	261	1
1527992246.272721000	89.333	87	0
1527992246.376241000	89.4366	256	0
1527992246.377492000	89.4378	148	0
1527992246.379684000	89.44	92	0
1527992246.380166000	89.4405	109	1
1527992246.380926000	89.4412	214	0
1527992246.385155000	89.4455	100	1
1527992246.863673000	89.924	387	1
1527992246.863739000	89.9241	259	1
1527992246.882703000	89.943	87	0
1527992247.017142000	90.0775	258	0
1527992247.018427000	90.0788	148	0
1527992247.021162000	90.0815	106	1
1527992247.021698000	90.082	92	0
1527992247.022917000	90.0832	235	0
1527992247.025154000	90.0855	103	1
1527992247.366046000	90.4264	992	1
1527992247.366124000	90.4264	259	1
1527992247.385144000	90.4455	87	0
1527992247.482392000	90.5427	258	0
1527992247.483532000	90.5439	148	0
1527992247.486285000	90.5466	106	1
1527992247.488148000	90.5485	92	0
1527992247.489366000	90.5497	192	0
1527992247.492188000	90.5525	103	1
1527992247.893684000	90.954	526	1
1527992247.893774000	90.9541	261	1
1527992247.911917000	90.9722	87	0
1527992248.010486000	91.0708	273	0
1527992248.011699000	91.072	148	0
1527992248.014249000	91.0746	106	1
1527992248.015286000	91.0756	92	0
1527992248.016577000	91.0769	112	0
1527992248.021928000	91.0823	103	1
1527992248.253455000	91.3138	397	1
1527992248.253540000	91.3139	259	1
1527992248.270558000	91.3309	87	0
1527992248.365460000	91.4258	310	0
1527992248.366655000	91.427	148	0
1527992248.368570000	91.4289	92	0
1527992248.369249000	91.4296	109	1
1527992248.369840000	91.4302	249	0
1527992248.373276000	91.4336	100	1
1527992248.523430000	91.5838	387	1
1527992248.523494000	91.5838	259	1
1527992248.541371000	91.6017	87	0
1527992248.660643000	91.721	331	0
1527992248.661855000	91.7222	148	0
1527992248.664242000	91.7246	92	0
1527992248.664323000	91.7246	106	1
1527992248.665525000	91.7258	209	0
1527992248.668275000	91.7286	103	1
1527992250.183777000	93.2441	835	1
1527992250.183838000	93.2442	259	1
1527992250.203184000	93.2635	87	0
1527992250.322558000	93.3829	256	0
1527992250.323697000	93.384	148	0
1527992250.326175000	93.3865	92	0
1527992250.326241000	93.3866	106	1
1527992250.327481000	93.3878	224	0
1527992250.330152000	93.3905	103	1
1527992250.573480000	93.6338	387	1
1527992250.573570000	93.6339	259	1
1527992250.592346000	93.6527	87	0
1527992250.708537000	93.7689	233	0
1527992250.709668000	93.77	148	0
1527992250.712137000	93.7725	92	0
1527992250.712199000	93.7725	106	1
1527992250.713406000	93.7737	172	0
1527992250.716150000	93.7765	103	1
1527992250.924538000	93.9849	391	1
1527992250.924614000	93.9849	262	1
1527992250.943594000	94.0039	87	0
1527992251.058104000	94.1184	233	0
1527992251.059242000	94.1196	148	0
1527992251.061736000	94.1221	92	0
1527992251.062180000	94.1225	109	1
1527992251.062980000	94.1233	234	0
1527992251.066181000	94.1265	100	1
1527992251.603712000	94.664	387	1
1527992251.603787000	94.6641	259	1
1527992251.622632000	94.683	87	0
1527992251.734212000	94.7945	255	0
1527992251.735491000	94.7958	148	0
1527992251.738222000	94.7985	106	1
1527992251.742406000	94.8027	92	0
1527992251.743712000	94.804	228	0
1527992251.746226000	94.8066	103	1
1527992251.759599000	94.8199	92	0
1527992251.763227000	94.8236	100	1
1527992251.983585000	95.0439	389	1
1527992251.983677000	95.044	259	1
1527992252.007997000	95.0683	87	0
1527992252.099855000	95.1602	232	0
1527992252.101061000	95.1614	148	0
1527992252.103266000	95.1636	106	1
1527992252.104218000	95.1645	92	0
1527992252.105441000	95.1658	247	0
1527992252.108254000	95.1686	103	1
1527992252.304538000	95.3649	386	1
1527992252.304603000	95.3649	259	1
1527992252.323079000	95.3834	87	0
1527992252.426569000	95.4869	326	0
1527992252.427784000	95.4881	148	0
1527992252.430322000	95.4906	106	1
1527992252.430489000	95.4908	92	0
1527992252.431705000	95.492	335	0
1527992252.434274000	95.4946	103	1
1527992252.695757000	95.7561	387	1
1527992252.695852000	95.7562	261	1
1527992252.713627000	95.774	87	0
1527992252.807543000	95.8679	233	0
1527992252.808759000	95.8691	148	0
1527992252.811357000	95.8717	106	1
1527992252.811690000	95.872	92	0
1527992252.812907000	95.8732	223	0
1527992252.815331000	95.8757	103	1
1527992253.163560000	96.2239	387	1
1527992253.163625000	96.2239	259	1
1527992253.181236000	96.2416	87	0
1527992253.283154000	96.3435	260	0
1527992253.284291000	96.3446	148	0
1527992253.286770000	96.3471	92	0
1527992253.287394000	96.3477	109	1
1527992253.288084000	96.3484	234	0
1527992253.292353000	96.3527	100	1
1527992253.444488000	96.5048	387	1
1527992253.444556000	96.5049	259	1
1527992253.463740000	96.5241	87	0
1527992253.561638000	96.622	233	0
1527992253.562852000	96.6232	148	0
1527992253.565306000	96.6256	106	1
1527992253.565340000	96.6257	92	0
1527992253.566650000	96.627	291	0
1527992253.569317000	96.6296	103	1
1527992253.775064000	96.8354	994	1
1527992253.775128000	96.8355	260	1
1527992253.803388000	96.8637	87	0
1527992253.913371000	96.9737	233	0
1527992253.916049000	96.9764	148	0
1527992253.917417000	96.9777	106	1
1527992253.918573000	96.9789	92	0
1527992253.919723000	96.98	324	0
1527992253.922395000	96.9827	103	1
1527992254.363761000	97.4241	521	1
1527992254.363822000	97.4241	259	1
1527992254.381406000	97.4417	87	0
1527992254.479856000	97.5402	281	0
1527992254.481137000	97.5415	148	0
1527992254.483365000	97.5437	106	1
1527992254.483570000	97.5439	92	0
1527992254.484789000	97.5451	195	0
1527992254.487439000	97.5478	103	1
1527992254.616217000	97.6765	400	1
1527992254.616292000	97.6766	262	1
1527992254.635656000	97.696	87	0
1527992254.732688000	97.793	233	0
1527992254.733850000	97.7942	148	0
1527992254.736420000	97.7967	92	0
1527992254.736536000	97.7969	106	1
1527992254.737614000	97.7979	134	0
1527992254.740537000	97.8009	103	1
1527992255.213963000	98.2743	387	1
1527992255.214030000	98.2744	259	1
1527992255.232072000	98.2924	87	0
1527992255.342169000	98.4025	300	0
1527992255.343420000	98.4037	148	0
1527992255.346126000	98.4065	92	0
1527992255.346411000	98.4067	109	1
1527992255.347429000	98.4078	131	0
1527992255.351471000	98.4118	100	1
[truncated: 270 more rows]
