# Supplementary material for: Method for multi-task learning fusion network traffic classification to address small sample labels
Source: Sci Rep. 2024 Jan 30;14:2518. doi: 10.1038/s41598-024-51933-8 (PMC10827795; doi:10.1038/s41598-024-51933-8)
Supplement: Supplementary file 2 — Supplementary Information 2. [file 41598_2024_51933_MOESM2_ESM.zip › QUIC Dataset/QUIC Dataset/pretraining/Google Doc/GoogleDoc-1089.txt]

1527921770.595351000	0	208	1
1527921770.614510000	0.0191591	87	0
1527921770.857308000	0.261957	304	0
1527921770.858015000	0.262664	1412	0
1527921770.858741000	0.26339	1412	0
1527921770.859418000	0.264067	1412	0
1527921770.860073000	0.264722	180	0
1527921770.860738000	0.265387	113	1
1527921770.860765000	0.265414	1412	0
1527921770.861439000	0.266088	1412	0
1527921770.862092000	0.266741	1412	0
1527921770.862728000	0.267377	188	0
1527921770.863409000	0.268058	685	0
1527921770.863637000	0.268286	110	1
1527921770.864093000	0.268742	1412	0
1527921770.864764000	0.269413	1412	0
1527921770.865414000	0.270063	694	0
1527921770.866414000	0.271063	1412	0
1527921770.866662000	0.271311	107	1
1527921770.867084000	0.271733	1412	0
1527921770.867765000	0.272414	1412	0
1527921770.868441000	0.27309	188	0
1527921770.869647000	0.274296	104	1
1527921770.892810000	0.297459	94	0
1527921770.893524000	0.298173	1199	0
1527921770.894263000	0.298912	1412	0
1527921770.894934000	0.299583	1412	0
1527921770.895608000	0.300257	1412	0
1527921770.896357000	0.301006	188	0
1527921770.897070000	0.301719	1412	0
1527921770.897738000	0.302387	1412	0
1527921770.898408000	0.303057	1412	0
1527921770.899044000	0.303693	173	0
1527921770.899742000	0.304391	1412	0
1527921770.900413000	0.305062	1412	0
1527921770.901079000	0.305728	1412	0
1527921770.901775000	0.306424	180	0
1527921770.902446000	0.307095	1412	0
1527921770.903118000	0.307767	1412	0
1527921770.903792000	0.308441	1412	0
1527921770.904254000	0.308903	110	1
1527921770.904444000	0.309093	188	0
1527921770.905104000	0.309753	290	0
1527921770.905415000	0.310064	125	1
1527921770.905798000	0.310447	1412	0
1527921770.906526000	0.311175	1412	0
1527921770.907200000	0.311849	1412	0
1527921770.907635000	0.312284	107	1
1527921770.907831000	0.31248	188	0
1527921770.908530000	0.313179	1412	0
1527921770.909202000	0.313851	1412	0
1527921770.909871000	0.31452	1412	0
1527921770.910542000	0.315191	1412	0
1527921770.910665000	0.315314	119	1
1527921770.911198000	0.315847	971	0
1527921770.912424000	0.317073	1412	0
1527921770.913086000	0.317735	1412	0
1527921770.913671000	0.31832	104	1
1527921770.913753000	0.318402	1412	0
1527921770.914391000	0.31904	188	0
1527921770.915075000	0.319724	672	0
1527921770.917314000	0.321963	104	1
1527921770.927740000	0.332389	89	0
1527921770.930919000	0.335568	98	1
1527921771.369962000	0.774611	318	1
1527921771.370062000	0.774711	1412	1
1527921771.370099000	0.774748	906	1
1527921771.378488000	0.783137	217	1
1527921771.385738000	0.790387	87	0
1527921771.395628000	0.800277	87	0
1527921771.514161000	0.91881	283	0
1527921771.514852000	0.919501	1412	0
1527921771.515523000	0.920172	1412	0
1527921771.516269000	0.920918	1412	0
1527921771.516689000	0.921338	113	1
1527921771.516935000	0.921584	180	0
1527921771.517640000	0.922289	1412	0
1527921771.518310000	0.922959	1412	0
1527921771.518972000	0.923621	1071	0
1527921771.519610000	0.924259	92	0
1527921771.519686000	0.924335	107	1
1527921771.520282000	0.924931	140	0
1527921771.526837000	0.931486	101	1
1527921771.592606000	0.997255	384	0
1527921771.593473000	0.998122	80	0
1527921771.606787000	1.01144	101	1
1527921771.699294000	1.10394	215	1
1527921771.716059000	1.12071	87	0
1527921771.861327000	1.26598	396	0
1527921771.862001000	1.26665	1117	0
1527921771.863934000	1.26858	92	0
1527921771.864604000	1.26925	94	0
1527921771.865713000	1.27036	104	1
1527921771.868774000	1.27342	101	1
1527921771.908182000	1.31283	396	0
1527921771.910707000	1.31536	98	1
1527921772.077332000	1.48198	1412	1
1527921772.077370000	1.48202	141	1
1527921772.095522000	1.50017	87	0
1527921772.101189000	1.50584	87	0
1527921772.120853000	1.5255	444	1
1527921772.138821000	1.54347	87	0
1527921772.282915000	1.68756	543	1
1527921772.284460000	1.68911	499	0
1527921772.285109000	1.68976	80	0
1527921772.285232000	1.68988	118	1
1527921772.290048000	1.6947	98	1
1527921772.301895000	1.70654	87	0
1527921772.317426000	1.72207	1319	0
1527921772.318053000	1.7227	198	0
1527921772.319731000	1.72438	104	1
1527921772.321411000	1.72606	297	0
1527921772.322161000	1.72681	360	0
1527921772.322888000	1.72754	96	0
1527921772.323723000	1.72837	104	1
1527921772.537630000	1.94228	331	1
1527921772.537735000	1.94238	144	1
1527921772.556956000	1.96161	87	0
1527921772.616585000	2.02123	1412	0
1527921772.617247000	2.0219	1412	0
1527921772.617971000	2.02262	1412	0
1527921772.618629000	2.02328	627	0
1527921772.619273000	2.02392	92	0
1527921772.619945000	2.02459	149	0
1527921772.625794000	2.03044	116	1
1527921772.643057000	2.04771	155	1
1527921772.643146000	2.0478	190	1
1527921772.663179000	2.06783	87	0
1527921772.752365000	2.15701	659	0
1527921772.752996000	2.15764	92	0
1527921772.753667000	2.15832	290	0
1527921772.755767000	2.16042	107	1
1527921773.518361000	2.92301	414	1
1527921773.522068000	2.92672	1412	1
1527921773.522126000	2.92677	1412	1
1527921773.522146000	2.9268	280	1
1527921773.522207000	2.92686	844	1
1527921773.534422000	2.93907	87	0
1527921773.539423000	2.94407	1412	1
1527921773.539460000	2.94411	213	1
1527921773.542626000	2.94727	87	0
1527921773.558176000	2.96283	87	0
1527921773.562870000	2.96752	482	0
1527921773.563524000	2.96817	256	0
1527921773.603214000	3.00786	482	0
1527921773.618872000	3.02352	113	1
1527921773.658578000	3.06323	257	0
1527921773.659267000	3.06392	1412	0
1527921773.659925000	3.06457	999	0
1527921773.661112000	3.06576	92	0
1527921773.661809000	3.06646	107	1
1527921773.700866000	3.10552	195	0
1527921773.703817000	3.10847	98	1
1527921773.999979000	3.40463	1343	1
1527921774.017454000	3.4221	87	0
1527921774.042770000	3.44742	1412	0
1527921774.043426000	3.44808	1412	0
1527921774.044096000	3.44875	1412	0
1527921774.044752000	3.4494	538	0
1527921774.045404000	3.45005	336	0
1527921774.045925000	3.45057	113	1
1527921774.225646000	3.6303	1227	0
1527921774.232777000	3.63743	98	1
1527921774.509129000	3.91378	525	1
1527921774.509276000	3.91392	1412	1
1527921774.509302000	3.91395	1412	1
1527921774.509337000	3.91399	1412	1
1527921774.509387000	3.91404	1412	1
1527921774.509410000	3.91406	1412	1
1527921774.509505000	3.91415	1412	1
1527921774.509530000	3.91418	1412	1
1527921774.509553000	3.9142	1412	1
1527921774.509599000	3.91425	1412	1
1527921774.509635000	3.91428	1412	1
1527921774.509671000	3.91432	1412	1
1527921774.509712000	3.91436	1412	1
1527921774.511018000	3.91567	1266	1
1527921774.524855000	3.9295	100	0
1527921774.527434000	3.93208	87	0
1527921774.527943000	3.93259	101	1
1527921774.531469000	3.93612	87	0
1527921774.662529000	4.06718	438	0
1527921774.666103000	4.07075	80	0
1527921774.674112000	4.07876	104	1
1527921775.002215000	4.40686	1390	1
1527921775.021913000	4.42656	87	0
1527921775.147305000	4.55195	265	0
1527921775.148032000	4.55268	226	0
1527921775.151322000	4.55597	104	1
1527921776.540234000	5.94488	333	1
1527921776.540321000	5.94497	1412	1
1527921776.540358000	5.94501	981	1
1527921776.549643000	5.95429	224	1
1527921776.549745000	5.95439	1412	1
1527921776.549868000	5.95452	1412	1
1527921776.549892000	5.95454	758	1
1527921776.558314000	5.96296	87	0
1527921776.562757000	5.96741	251	1
1527921776.567688000	5.97234	87	0
1527921776.570555000	5.9752	118	1
1527921776.581692000	5.98634	87	0
1527921776.597006000	6.00166	104	0
1527921776.600339000	6.00499	101	1
1527921776.687397000	6.09205	465	0
1527921776.690312000	6.09496	98	1
1527921776.690679000	6.09533	80	0
1527921776.693462000	6.09811	98	1
1527921776.754185000	6.15883	567	0
1527921776.754831000	6.15948	305	0
1527921776.755495000	6.16014	173	0
1527921776.756148000	6.1608	115	1
1527921776.759598000	6.16425	101	1
1527921776.759986000	6.16463	252	1
1527921776.773695000	6.17834	87	0
1527921776.960493000	6.36514	832	0
1527921776.961223000	6.36587	1412	0
1527921776.961899000	6.36655	1412	0
1527921776.962571000	6.36722	1412	0
1527921776.963207000	6.36786	180	0
1527921776.963615000	6.36826	110	1
1527921776.963934000	6.36858	1412	0
1527921776.964612000	6.36926	1361	0
1527921776.965707000	6.37036	1412	0
1527921776.966383000	6.37103	107	1
1527921776.966448000	6.3711	1412	0
1527921776.967127000	6.37178	1412	0
1527921776.967764000	6.37241	188	0
1527921776.968457000	6.37311	1230	0
1527921776.969323000	6.37397	107	1
1527921776.969392000	6.37404	1412	0
1527921776.970065000	6.37471	1412	0
1527921776.970738000	6.37539	1412	0
1527921776.971373000	6.37602	188	0
1527921776.972146000	6.3768	1412	0
1527921776.972308000	6.37696	110	1
1527921776.972796000	6.37744	732	0
1527921776.974656000	6.37931	1412	0
1527921776.975292000	6.37994	101	1
1527921776.975408000	6.38006	1412	0
1527921776.976163000	6.38081	1412	0
1527921776.976794000	6.38144	188	0
1527921776.977480000	6.38213	784	0
1527921776.978299000	6.38295	104	1
1527921776.979730000	6.38438	1412	0
1527921776.980404000	6.38505	1412	0
1527921776.981071000	6.38572	1412	0
1527921776.981298000	6.38595	107	1
1527921776.981771000	6.38642	188	0
1527921776.982461000	6.38711	979	0
1527921776.985596000	6.39024	101	1
1527921776.996143000	6.40079	1412	0
1527921776.996832000	6.40148	1412	0
1527921776.997504000	6.40215	1412	0
1527921776.998141000	6.40279	198	0
1527921776.998848000	6.4035	1412	0
1527921776.999311000	6.40396	110	1
1527921776.999500000	6.40415	209	0
1527921777.000210000	6.40486	1412	0
1527921777.000879000	6.40553	1412	0
1527921777.001547000	6.4062	1412	0
1527921777.002186000	6.40684	198	0
1527921777.002333000	6.40698	110	1
1527921777.002875000	6.40752	1187	0
1527921777.003555000	6.4082	1412	0
1527921777.004226000	6.40887	1412	0
1527921777.004896000	6.40954	1412	0
1527921777.005535000	6.41018	188	0
1527921777.006274000	6.41092	996	0
1527921777.007034000	6.41168	1412	0
1527921777.007700000	6.41235	1250	0
1527921777.008356000	6.41301	743	0
1527921777.008969000	6.41362	107	1
1527921777.009042000	6.41369	1412	0
1527921777.009704000	6.41435	1328	0
1527921777.010377000	6.41503	1412	0
1527921777.011046000	6.41569	1412	0
1527921777.011682000	6.41633	338	0
1527921777.012162000	6.41681	125	1
1527921777.012344000	6.41699	243	0
1527921777.015337000	6.41999	98	1
1527921778.307126000	7.71178	432	1
1527921778.307202000	7.71185	144	1
1527921778.323140000	7.72779	87	0
1527921778.377464000	7.78211	1412	0
1527921778.378116000	7.78276	1412	0
1527921778.378784000	7.78343	1412	0
1527921778.379432000	7.78408	568	0
1527921778.380110000	7.78476	92	0
1527921778.380417000	7.78507	113	1
1527921778.380788000	7.78544	225	0
1527921778.383384000	7.78803	98	1
1527921779.363787000	8.76844	861	1
1527921779.363863000	8.76851	294	1
1527921779.365815000	8.77046	327	1
1527921779.365896000	8.77055	1412	1
1527921779.365935000	8.77058	1412	1
1527921779.365968000	8.77062	969	1
1527921779.383303000	8.78795	87	0
1527921779.386351000	8.791	87	0
1527921779.437697000	8.84235	401	1
1527921779.454368000	8.85902	87	0
1527921779.460827000	8.86548	441	0
1527921779.463549000	8.8682	101	1
1527921779.468964000	8.87361	80	0
1527921779.471475000	8.87612	98	1
1527921779.491522000	8.89617	288	0
1527921779.492207000	8.89686	1400	0
1527921779.492936000	8.89758	513	0
1527921779.493665000	8.89831	592	0
1527921779.494438000	8.89909	107	1
1527921779.495604000	8.90025	635	0
1527921779.496761000	8.90141	467	0
1527921779.498436000	8.90308	101	1
1527921779.499942000	8.90459	697	0
1527921779.500637000	8.90529	484	0
1527921779.501321000	8.90597	835	0
1527921779.502416000	8.90706	104	1
1527921779.503087000	8.90774	649	0
1527921779.503759000	8.90841	519	0
1527921779.505408000	8.91006	439	0
1527921779.505440000	8.91009	101	1
1527921779.508458000	8.91311	98	1
1527921779.509009000	8.91366	701	0
1527921779.509681000	8.91433	616	0
1527921779.510438000	8.91509	558	0
1527921779.511466000	8.91612	104	1
1527921779.513129000	8.91778	654	0
1527921779.513857000	8.91851	583	0
1527921779.514539000	8.91919	689	0
1527921779.515424000	8.92007	104	1
1527921779.519884000	8.92453	102	0
1527921779.520545000	8.92519	292	0
1527921779.522493000	8.92714	101	1
1527921779.540585000	8.94523	345	0
1527921779.541231000	8.94588	103	0
1527921779.543468000	8.94812	101	1
1527921779.544726000	8.94937	184	0
1527921779.547563000	8.95221	98	1
1527921779.864350000	9.269	1412	1
1527921779.864393000	9.26904	1412	1
1527921779.864438000	9.26909	454	1
1527921779.864512000	9.26916	843	1
1527921779.884507000	9.28916	87	0
1527921779.906869000	9.31152	462	0
1527921779.907523000	9.31217	292	0
1527921779.909466000	9.31412	104	1
1527921780.401348000	9.806	1004	1
1527921780.401425000	9.80607	94	1
1527921780.420242000	9.82489	87	0
1527921780.494990000	9.89964	286	0
1527921780.495709000	9.90036	366	0
1527921780.497495000	9.90214	104	1
1527921780.498161000	9.90281	257	0
1527921780.500487000	9.90514	98	1
1527921781.366125000	10.7708	475	1
1527921781.366199000	10.7708	109	1
1527921781.376860000	10.7815	304	1
1527921781.379612000	10.7843	480	1
1527921781.379680000	10.7843	87	1
1527921781.382119000	10.7868	87	0
1527921781.393582000	10.7982	87	0
1527921781.398092000	10.8027	87	0
1527921781.451810000	10.8565	312	0
1527921781.452637000	10.8573	150	0
1527921781.455426000	10.8601	92	0
1527921781.456151000	10.8608	337	0
1527921781.456583000	10.8612	116	1
1527921781.485795000	10.8904	236	0
1527921781.486697000	10.8913	103	0
1527921781.488643000	10.8933	92	0
1527921781.489318000	10.894	240	0
1527921781.491619000	10.8963	101	1
1527921781.494941000	10.8996	235	0
1527921781.495602000	10.9003	140	0
1527921781.498647000	10.9033	92	0
1527921781.499310000	10.904	206	0
1527921781.501594000	10.9062	113	1
1527921781.815673000	11.2203	395	1
1527921781.815723000	11.2204	253	1
1527921781.834241000	11.2389	87	0
1527921782.309213000	11.7139	372	1
1527921782.309352000	11.714	1412	1
1527921782.309392000	11.714	1412	1
1527921782.309421000	11.7141	1412	1
1527921782.309462000	11.7141	1412	1
1527921782.309502000	11.7142	1412	1
1527921782.309569000	11.7142	1412	1
1527921782.309610000	11.7143	1412	1
1527921782.309644000	11.7143	1412	1
1527921782.309680000	11.7143	1412	1
1527921782.309722000	11.7144	1412	1
1527921782.309774000	11.7144	1412	1
1527921782.309797000	11.7144	1412	1
1527921782.311669000	11.7163	1412	1
1527921782.311710000	11.7164	1412	1
1527921782.311760000	11.7164	1412	1
1527921782.311821000	11.7165	1412	1
1527921782.311878000	11.7165	1412	1
1527921782.311941000	11.7166	1412	1
1527921782.313671000	11.7183	1412	1
1527921782.313714000	11.7184	1412	1
1527921782.313777000	11.7184	1412	1
1527921782.313841000	11.7185	1412	1
1527921782.313862000	11.7185	1412	1
1527921782.315681000	11.7203	1412	1
1527921782.315719000	11.7204	1412	1
1527921782.315778000	11.7204	1412	1
1527921782.315815000	11.7205	1412	1
1527921782.315873000	11.7205	1412	1
1527921782.315896000	11.7205	1412	1
1527921782.317657000	11.7223	1412	1
1527921782.317717000	11.7224	1412	1
1527921782.317753000	11.7224	1412	1
1527921782.317821000	11.7225	1412	1
1527921782.317850000	11.7225	746	1
1527921782.327733000	11.7324	87	0
1527921782.331491000	11.7361	87	0
1527921782.333847000	11.7385	87	0
1527921782.338467000	11.7431	87	0
1527921782.352671000	11.7573	1412	1
1527921782.363644000	11.7683	87	0
1527921782.370217000	11.7749	87	0
1527921782.469932000	11.8746	398	0
1527921782.471907000	11.8766	80	0
1527921782.472666000	11.8773	122	1
1527921782.495393000	11.9	278	0
1527921782.496121000	11.9008	146	0
1527921782.498615000	11.9033	101	1
1527921782.499124000	11.9038	92	0
1527921782.499746000	11.9044	339	0
1527921782.501608000	11.9063	101	1
1527921782.547269000	11.9519	360	1
1527921782.547987000	11.9526	296	1
1527921782.567614000	11.9723	87	0
1527921782.575879000	11.9805	376	1
1527921782.601057000	12.0057	87	0
1527921782.642617000	12.0473	231	0
1527921782.643262000	12.0479	118	0
1527921782.644029000	12.0487	92	0
1527921782.644694000	12.0493	87	0
1527921782.645617000	12.0503	113	1
1527921782.667190000	12.0718	392	1
1527921782.667270000	12.0719	424	1
1527921782.669406000	12.0741	275	0
1527921782.670120000	12.0748	279	0
1527921782.672659000	12.0773	101	1
1527921782.674534000	12.0792	92	0
1527921782.675269000	12.0799	162	0
1527921782.677819000	12.0825	101	1
1527921782.684010000	12.0887	87	0
1527921782.780027000	12.1847	563	0
1527921782.780708000	12.1854	804	0
1527921782.782624000	12.1873	104	1
1527921782.784223000	12.1889	92	0
1527921782.784958000	12.1896	233	0
1527921782.786640000	12.1913	101	1
1527921782.789286000	12.1939	349	0
1527921782.789949000	12.1946	146	0
1527921782.791624000	12.1963	101	1
1527921782.794064000	12.1987	92	0
1527921782.794790000	12.1994	193	0
1527921782.796641000	12.2013	101	1
1527921782.878377000	12.283	1412	1
1527921782.878434000	12.2831	410	1
1527921782.894877000	12.2995	87	0
1527921783.010820000	12.4155	990	0
1527921783.013641000	12.4183	101	1
1527921783.037572000	12.4422	666	1
1527921783.047567000	12.4522	724	1
1527921783.047631000	12.4523	257	1
1527921783.056586000	12.4612	87	0
1527921783.064143000	12.4688	87	0
1527921783.162719000	12.5674	267	0
1527921783.163455000	12.5681	146	0
1527921783.165713000	12.5704	107	1
1527921783.166287000	12.5709	92	0
1527921783.166916000	12.5716	216	0
1527921783.168710000	12.5734	101	1
1527921783.174433000	12.5791	261	0
1527921783.175042000	12.5797	551	0
1527921783.177705000	12.5824	101	1
1527921783.430312000	12.835	393	1
1527921783.430400000	12.835	255	1
1527921783.454152000	12.8588	87	0
1527921783.457708000	12.8624	87	0
1527921783.541838000	12.9465	258	0
1527921783.542502000	12.9472	146	0
1527921783.544669000	12.9493	107	1
1527921783.546798000	12.9514	92	0
1527921783.547474000	12.9521	242	0
1527921783.549693000	12.9543	101	1
1527921783.752969000	13.1576	394	1
1527921783.753058000	13.1577	258	1
1527921783.769904000	13.1746	87	0
1527921783.856699000	13.2613	233	0
1527921783.857328000	13.262	146	0
1527921783.859727000	13.2644	104	1
1527921783.860697000	13.2653	92	0
1527921783.861374000	13.266	307	0
1527921783.863727000	13.2684	101	1
1527921784.123400000	13.528	390	1
1527921784.123454000	13.5281	255	1
1527921784.142430000	13.5471	87	0
1527921784.230402000	13.6351	236	0
1527921784.231119000	13.6358	146	0
1527921784.233727000	13.6384	104	1
1527921784.234100000	13.6387	92	0
1527921784.234779000	13.6394	145	0
1527921784.236910000	13.6416	101	1
1527921784.633335000	14.038	391	1
1527921784.633402000	14.0381	258	1
1527921784.650351000	14.055	87	0
1527921785.119131000	14.5238	304	0
1527921785.119745000	14.5244	146	0
1527921785.121834000	14.5265	104	1
1527921785.123431000	14.5281	92	0
1527921785.124177000	14.5288	140	0
1527921785.125820000	14.5305	101	1
1527921785.344028000	14.7487	395	1
1527921785.344085000	14.7487	260	1
1527921785.363776000	14.7684	87	0
1527921785.446037000	14.8507	256	0
1527921785.446681000	14.8513	146	0
1527921785.448798000	14.8534	104	1
1527921785.450045000	14.8547	92	0
1527921785.451134000	14.8558	231	0
1527921785.452773000	14.8574	101	1
1527921785.627998000	15.0326	393	1
1527921785.628076000	15.0327	254	1
1527921785.645763000	15.0504	87	0
1527921785.791111000	15.1958	275	0
1527921785.791695000	15.1963	148	0
1527921785.793874000	15.1985	104	1
1527921785.795608000	15.2003	92	0
1527921785.796405000	15.2011	313	0
1527921785.798862000	15.2035	101	1
1527921786.028210000	15.4329	389	1
1527921786.028300000	15.4329	255	1
1527921786.044438000	15.4491	87	0
1527921786.283536000	15.6882	233	0
1527921786.284178000	15.6888	148	0
1527921786.286894000	15.6915	104	1
1527921786.287600000	15.6922	92	0
1527921786.288390000	15.693	94	0
1527921786.289888000	15.6945	101	1
1527921787.689320000	17.094	390	1
1527921787.689415000	17.0941	257	1
1527921787.709404000	17.1141	87	0
1527921787.812044000	17.2167	256	0
1527921787.812683000	17.2173	148	0
1527921787.815067000	17.2197	104	1
1527921787.816258000	17.2209	92	0
1527921787.816950000	17.2216	276	0
1527921787.818928000	17.2236	101	1
1527921788.010442000	17.4151	392	1
1527921788.010503000	17.4152	259	1
1527921788.034898000	17.4395	87	0
1527921788.122808000	17.5275	233	0
1527921788.123463000	17.5281	148	0
1527921788.125941000	17.5306	104	1
1527921788.127371000	17.532	92	0
1527921788.127997000	17.5326	314	0
1527921788.129943000	17.5346	101	1
1527921788.302158000	17.7068	390	1
1527921788.302222000	17.7069	260	1
1527921788.321256000	17.7259	87	0
1527921788.411903000	17.8166	372	0
1527921788.412560000	17.8172	148	0
1527921788.414809000	17.8195	92	0
1527921788.415069000	17.8197	107	1
1527921788.415506000	17.8202	165	0
1527921788.417946000	17.8226	98	1
1527921788.732718000	18.1374	992	1
1527921788.732791000	18.1374	258	1
1527921788.751389000	18.156	87	0
1527921788.845828000	18.2505	235	0
1527921788.846479000	18.2511	148	0
1527921788.849014000	18.2537	104	1
1527921788.849735000	18.2544	92	0
1527921788.850415000	18.2551	324	0
1527921788.851993000	18.2566	101	1
1527921788.976847000	18.3815	585	1
1527921788.976908000	18.3816	260	1
1527921788.993819000	18.3985	87	0
1527921789.092383000	18.497	264	0
1527921789.093037000	18.4977	148	0
1527921789.095020000	18.4997	104	1
1527921789.096779000	18.5014	92	0
1527921789.097457000	18.5021	332	0
1527921789.099006000	18.5037	101	1
1527921789.487466000	18.8921	792	1
1527921789.487530000	18.8922	257	1
1527921789.503914000	18.9086	87	0
1527921789.594586000	18.9992	258	0
1527921789.595188000	18.9998	148	0
1527921789.597026000	19.0017	104	1
1527921789.598177000	19.0028	92	0
1527921789.598857000	19.0035	263	0
1527921789.601070000	19.0057	101	1
1527921790.154660000	19.5593	394	1
1527921790.154753000	19.5594	256	1
1527921790.171189000	19.5758	87	0
1527921790.250709000	19.6554	286	0
1527921790.251355000	19.656	148	0
1527921790.254063000	19.6587	104	1
1527921790.255072000	19.6597	92	0
1527921790.255746000	19.6604	102	0
1527921790.258045000	19.6627	101	1
1527921790.410796000	19.8154	389	1
1527921790.410924000	19.8156	257	1
1527921790.431134000	19.8358	87	0
1527921790.512989000	19.9176	263	0
1527921790.513620000	19.9183	148	0
1527921790.516135000	19.9208	104	1
1527921790.517394000	19.922	92	0
1527921790.518106000	19.9228	257	0
1527921790.520123000	19.9248	101	1
1527921790.625542000	20.0302	391	1
1527921790.625603000	20.0303	256	1
1527921790.645629000	20.0503	87	0
1527921790.731176000	20.1358	231	0
1527921790.731839000	20.1365	148	0
1527921790.734155000	20.1388	104	1
1527921790.735900000	20.1405	92	0
1527921790.736762000	20.1414	256	0
1527921790.739138000	20.1438	101	1
1527921790.886767000	20.2914	388	1
1527921790.886853000	20.2915	257	1
1527921790.904301000	20.3089	87	0
1527921791.004280000	20.4089	235	0
1527921791.004974000	20.4096	148	0
1527921791.007106000	20.4118	104	1
1527921791.008941000	20.4136	92	0
1527921791.009614000	20.4143	117	0
1527921791.012122000	20.4168	101	1
1527921791.325218000	20.7299	390	1
1527921791.325302000	20.73	256	1
1527921791.343552000	20.7482	87	0
1527921791.352344000	20.757	87	0
1527921791.436374000	20.841	258	0
1527921791.437087000	20.8417	148	0
1527921791.439115000	20.8438	107	1
1527921791.440629000	20.8453	92	0
1527921791.441308000	20.846	318	0
1527921791.443106000	20.8478	101	1
1527921791.651664000	21.0563	390	1
1527921791.651750000	21.0564	259	1
1527921791.669511000	21.0742	87	0
1527921791.672994000	21.0776	87	0
1527921791.758301000	21.163	279	0
1527921791.759014000	21.1637	148	0
1527921791.761148000	21.1658	107	1
1527921791.763608000	21.1683	92	0
1527921791.764265000	21.1689	160	0
1527921791.766144000	21.1708	101	1
1527921792.211725000	21.6164	389	1
1527921792.211877000	21.6165	259	1
1527921792.228839000	21.6335	87	0
1527921792.329474000	21.7341	233	0
1527921792.330116000	21.7348	148	0
1527921792.332238000	21.7369	104	1
1527921792.333566000	21.7382	92	0
1527921792.334209000	21.7389	270	0
1527921792.336227000	21.7409	101	1
1527921792.435814000	21.8405	392	1
1527921792.435910000	21.8406	258	1
1527921792.453175000	21.8578	87	0
1527921792.535058000	21.9397	297	0
1527921792.535643000	21.9403	148	0
1527921792.538246000	21.9429	104	1
1527921792.539382000	21.944	92	0
1527921792.540121000	21.9448	328	0
1527921792.542239000	21.9469	101	1
1527921792.977795000	22.3824	389	1
1527921792.977882000	22.3825	257	1
1527921792.995544000	22.4002	87	0
1527921793.077658000	22.4823	233	0
1527921793.078311000	22.483	148	0
1527921793.080209000	22.4849	104	1
1527921793.081180000	22.4858	92	0
1527921793.081858000	22.4865	319	0
1527921793.084222000	22.4889	101	1
1527921793.215719000	22.6204	393	1
1527921793.215785000	22.6204	260	1
1527921793.232889000	22.6375	87	0
1527921793.344296000	22.7489	256	0
1527921793.344948000	22.7496	148	0
1527921793.347322000	22.752	104	1
1527921793.348894000	22.7535	92	0
1527921793.349830000	22.7545	325	0
1527921793.351288000	22.7559	101	1
1527921793.460721000	22.8654	993	1
1527921793.460786000	22.8654	256	1
1527921793.479273000	22.8839	87	0
1527921793.483079000	22.8877	87	0
1527921793.584700000	22.9893	233	0
1527921793.585358000	22.99	148	0
1527921793.587243000	22.9919	107	1
1527921793.588651000	22.9933	92	0
1527921793.589339000	22.994	248	0
1527921793.591312000	22.996	101	1
1527921793.790698000	23.1953	585	1
1527921793.790762000	23.1954	257	1
1527921793.810062000	23.2147	87	0
1527921793.913742000	23.3184	349	0
1527921793.914376000	23.319	148	0
1527921793.916334000	23.321	104	1
1527921793.917597000	23.3222	92	0
1527921793.918270000	23.3229	87	0
1527921793.920318000	23.325	101	1
1527921794.182491000	23.5871	788	1
1527921794.182564000	23.5872	258	1
1527921794.199303000	23.604	87	0
1527921794.205111000	23.6098	87	0
1527921794.287013000	23.6917	233	0
1527921794.287715000	23.6924	148	0
1527921794.290317000	23.695	107	1
1527921794.291024000	23.6957	92	0
1527921794.291712000	23.6964	108	0
1527921794.293292000	23.6979	101	1
1527921794.611826000	24.0165	389	1
1527921794.611910000	24.0166	258	1
1527921794.632457000	24.0371	87	0
1527921794.744480000	24.1491	283	0
1527921794.745134000	24.1498	148	0
1527921794.747381000	24.152	104	1
1527921794.748917000	24.1536	92	0
1527921794.749648000	24.1543	226	0
1527921794.751364000	24.156	101	1
1527921794.975729000	24.3804	392	1
1527921794.975801000	24.3805	259	1
1527921794.991983000	24.3966	87	0
1527921795.076403000	24.4811	233	0
1527921795.077068000	24.4817	148	0
1527921795.079328000	24.484	104	1
1527921795.080315000	24.485	92	0
1527921795.081054000	24.4857	315	0
1527921795.083308000	24.488	101	1
1527921795.289422000	24.6941	390	1
1527921795.289507000	24.6942	259	1
1527921795.306953000	24.7116	87	0
1527921795.316078000	24.7207	87	0
1527921795.403390000	24.808	312	0
1527921795.404028000	24.8087	148	0
1527921795.406416000	24.8111	107	1
1527921795.407667000	24.8123	92	0
1527921795.408346000	24.813	223	0
1527921795.410404000	24.8151	101	1
1527921795.724058000	25.1287	395	1
1527921795.724154000	25.1288	255	1
1527921795.742643000	25.1473	87	0
1527921795.827060000	25.2317	239	0
1527921795.827661000	25.2323	148	0
1527921795.830434000	25.2351	104	1
1527921795.831632000	25.2363	92	0
1527921795.832595000	25.2372	182	0
1527921795.834425000	25.2391	101	1
1527921796.653653000	26.0583	393	1
1527921796.653738000	26.0584	257	1
1527921796.670058000	26.0747	87	0
1527921796.759488000	26.1641	259	0
1527921796.760137000	26.1648	148	0
1527921796.762436000	26.1671	104	1
1527921796.764068000	26.1687	92	0
1527921796.764748000	26.1694	221	0
1527921796.766416000	26.1711	101	1
1527921797.067198000	26.4718	395	1
1527921797.067259000	26.4719	256	1
1527921797.096670000	26.5013	87	0
1527921797.107925000	26.5126	87	0
1527921797.178678000	26.5833	235	0
1527921797.179307000	26.584	148	0
1527921797.181525000	26.5862	107	1
1527921797.183894000	26.5885	92	0
1527921797.185188000	26.5898	296	0
1527921797.186508000	26.5912	101	1
1527921797.511973000	26.9166	390	1
1527921797.512063000	26.9167	257	1
1527921797.531901000	26.9365	87	0
1527921797.620845000	27.0255	256	0
1527921797.621467000	27.0261	148	0
1527921797.623542000	27.0282	104	1
1527921797.625459000	27.0301	92	0
1527921797.626255000	27.0309	186	0
1527921797.628538000	27.0332	101	1
1527921797.859280000	27.2639	393	1
1527921797.859346000	27.264	258	1
1527921797.877295000	27.2819	87	0
1527921797.984032000	27.3887	279	0
1527921797.984649000	27.3893	148	0
1527921797.985586000	27.3902	92	0
1527921797.986436000	27.3911	240	0
1527921797.986549000	27.3912	107	1
1527921797.989566000	27.3942	98	1
1527921798.168848000	27.5735	389	1
1527921798.168908000	27.5736	256	1
1527921798.199681000	27.6043	87	0
1527921798.287327000	27.692	235	0
1527921798.287949000	27.6926	148	0
1527921798.290583000	27.6952	104	1
1527921798.291317000	27.696	92	0
1527921798.292009000	27.6967	96	0
1527921798.293507000	27.6982	101	1
1527921798.624872000	28.0295	993	1
1527921798.624936000	28.0296	257	1
1527921798.649051000	28.0537	87	0
1527921798.727226000	28.1319	298	0
1527921798.727805000	28.1325	148	0
1527921798.730609000	28.1353	104	1
1527921798.732556000	28.1372	92	0
1527921798.733233000	28.1379	112	0
1527921798.735593000	28.1402	101	1
1527921799.143073000	28.5477	585	1
1527921799.143162000	28.5478	256	1
1527921799.161910000	28.5666	87	0
1527921799.241880000	28.6465	235	0
1527921799.242549000	28.6472	148	0
1527921799.244663000	28.6493	104	1
1527921799.245605000	28.6503	92	0
1527921799.246420000	28.6511	202	0
1527921799.248629000	28.6533	101	1
1527921799.371995000	28.7766	788	1
1527921799.372058000	28.7767	259	1
1527921799.390209000	28.7949	87	0
1527921799.472325000	28.877	259	0
1527921799.472930000	28.8776	148	0
1527921799.475556000	28.8802	92	0
1527921799.475637000	28.8803	104	1
1527921799.476349000	28.881	141	0
1527921799.478645000	28.8833	101	1
1527921799.739943000	29.1446	391	1
1527921799.739998000	29.1446	256	1
1527921799.757468000	29.1621	87	0
1527921799.762410000	29.1671	87	0
1527921799.837689000	29.2423	233	0
1527921799.838411000	29.2431	148	0
1527921799.840678000	29.2453	107	1
1527921799.842078000	29.2467	92	0
1527921799.842815000	29.2475	143	0
1527921799.844665000	29.2493	101	1
1527921800.250280000	29.6549	389	1
1527921800.250377000	29.655	257	1
1527921800.267663000	29.6723	87	0
1527921800.343534000	29.7482	374	0
1527921800.344130000	29.7488	148	0
1527921800.346704000	29.7514	104	1
1527921800.347897000	29.7525	92	0
1527921800.348839000	29.7535	90	0
1527921800.350684000	29.7553	101	1
1527921800.586025000	29.9907	391	1
1527921800.586084000	29.9907	256	1
1527921800.604126000	30.0088	87	0
1527921800.696513000	30.1012	235	0
1527921800.697122000	30.1018	148	0
1527921800.699734000	30.1044	104	1
1527921800.700529000	30.1052	92	0
1527921800.701266000	30.1059	185	0
1527921800.703710000	30.1084	101	1
1527921801.017988000	30.4226	394	1
1527921801.018081000	30.4227	259	1
1527921801.036101000	30.4408	87	0
1527921801.132709000	30.5374	264	0
1527921801.133360000	30.538	148	0
1527921801.135699000	30.5403	104	1
1527921801.137459000	30.5421	92	0
1527921801.138136000	30.5428	120	0
1527921801.140767000	30.5454	101	1
1527921801.705264000	31.1099	391	1
1527921801.705331000	31.11	256	1
1527921801.722385000	31.127	87	0
1527921801.803405000	31.2081	256	0
1527921801.803995000	31.2086	148	0
1527921801.806783000	31.2114	104	1
1527921801.808305000	31.213	92	0
1527921801.808916000	31.2136	108	0
1527921801.810781000	31.2154	101	1
1527921801.965056000	31.3697	393	1
1527921801.965117000	31.3698	257	1
1527921801.982495000	31.3871	87	0
1527921801.990612000	31.3953	87	0
1527921802.070140000	31.4748	287	0
1527921802.070756000	31.4754	148	0
1527921802.072818000	31.4775	107	1
1527921802.073839000	31.4785	92	0
1527921802.074574000	31.4792	127	0
1527921802.076790000	31.4814	101	1
1527921802.382421000	31.7871	393	1
1527921802.382481000	31.7871	256	1
1527921802.401339000	31.806	87	0
1527921802.480393000	31.885	263	0
1527921802.480988000	31.8856	148	0
1527921802.482817000	31.8875	104	1
1527921802.485189000	31.8898	92	0
1527921802.485876000	31.8905	320	0
1527921802.487806000	31.8925	101	1
1527921802.773484000	32.1781	391	1
1527921802.773561000	32.1782	258	1
1527921802.794222000	32.1989	87	0
1527921802.896215000	32.3009	235	0
1527921802.896828000	32.3015	148	0
1527921802.898871000	32.3035	104	1
1527921802.899948000	32.3046	92	0
1527921802.900696000	32.3053	176	0
1527921802.902837000	32.3075	101	1
1527921803.179158000	32.5838	391	1
1527921803.179217000	32.5839	257	1
1527921803.196302000	32.601	87	0
1527921803.291843000	32.6965	235	0
1527921803.292480000	32.6971	148	0
1527921803.294880000	32.6995	104	1
1527921803.296784000	32.7014	92	0
1527921803.297518000	32.7022	338	0
1527921803.299855000	32.7045	101	1
1527921803.729275000	33.1339	390	1
1527921803.729334000	33.134	256	1
1527921803.751842000	33.1565	87	0
1527921803.757351000	33.162	87	0
1527921803.870964000	33.2756	258	0
1527921803.871610000	33.2763	148	0
1527921803.873902000	33.2786	107	1
1527921803.874862000	33.2795	92	0
1527921803.875595000	33.2802	169	0
1527921803.877896000	33.2825	101	1
1527921803.986302000	33.391	993	1
1527921803.986394000	33.391	257	1
1527921804.005420000	33.4101	87	0
1527921804.183411000	33.5881	281	0
1527921804.184016000	33.5887	148	0
1527921804.186932000	33.5916	104	1
1527921804.187150000	33.5918	92	0
1527921804.187831000	33.5925	156	0
1527921804.189911000	33.5946	101	1
1527921804.355604000	33.7603	585	1
1527921804.355697000	33.7603	257	1
1527921804.371577000	33.7762	87	0
1527921804.475558000	33.8802	258	0
1527921804.476266000	33.8809	148	0
1527921804.477867000	33.8825	104	1
1527921804.478666000	33.8833	92	0
1527921804.479357000	33.884	184	0
1527921804.480869000	33.8855	101	1
1527921804.675324000	34.08	788	1
1527921804.675397000	34.08	256	1
1527921804.692693000	34.0973	87	0
1527921804.779960000	34.1846	274	0
1527921804.780663000	34.1853	148	0
1527921804.782895000	34.1875	104	1
1527921804.784640000	34.1893	92	0
1527921804.785318000	34.19	337	0
1527921804.786882000	34.1915	101	1
1527921805.122859000	34.5275	392	1
1527921805.122945000	34.5276	258	1
1527921805.142694000	34.5473	87	0
1527921805.221247000	34.6259	233	0
1527921805.221896000	34.6265	148	0
1527921805.223956000	34.6286	104	1
1527921805.226492000	34.6311	92	0
1527921805.227166000	34.6318	147	0
1527921805.228922000	34.6336	101	1
1527921805.879384000	35.284	389	1
1527921805.879479000	35.2841	258	1
1527921805.899085000	35.3037	87	0
1527921805.979098000	35.3837	259	0
1527921805.979699000	35.3843	148	0
1527921805.981975000	35.3866	104	1
1527921805.983441000	35.3881	92	0
1527921805.984121000	35.3888	268	0
1527921805.985960000	35.3906	101	1
1527921807.523693000	36.9283	392	1
1527921807.523783000	36.9284	256	1
1527921807.541305000	36.946	87	0
1527921807.630835000	37.0355	258	0
1527921807.631445000	37.0361	148	0
1527921807.633445000	37.0381	92	0
1527921807.634038000	37.0387	107	1
1527921807.634136000	37.0388	185	0
1527921807.637048000	37.0417	98	1
1527921807.844505000	37.2492	390	1
1527921807.844585000	37.2492	256	1
1527921807.861384000	37.266	87	0
1527921807.953450000	37.3581	352	0
1527921807.954092000	37.3587	148	0
1527921807.956133000	37.3608	104	1
1527921807.956479000	37.3611	92	0
1527921807.957219000	37.3619	277	0
1527921807.959120000	37.3638	101	1
1527921808.123276000	37.5279	391	1
1527921808.123328000	37.528	256	1
1527921808.140356000	37.545	87	0
1527921808.226849000	37.6315	236	0
1527921808.227442000	37.6321	148	0
1527921808.228102000	37.6328	92	0
1527921808.228845000	37.6335	238	0
1527921808.230147000	37.6348	110	1
1527921808.771682000	38.1763	391	1
1527921808.771776000	38.1764	256	1
1527921808.788518000	38.1932	87	0
1527921808.859151000	38.2638	283	0
1527921808.859747000	38.2644	148	0
1527921808.862179000	38.2668	104	1
1527921808.863628000	38.2683	92	0
1527921808.864305000	38.269	290	0
1527921808.866169000	38.2708	101	1
1527921809.352595000	38.7572	392	1
1527921809.352667000	38.7573	257	1
1527921809.369221000	38.7739	87	0
1527921809.449150000	38.8538	259	0
1527921809.449751000	38.8544	148	0
1527921809.452220000	38.8569	104	1
1527921809.453178000	38.8578	92	0
1527921809.453899000	38.8585	150	0
1527921809.456204000	38.8609	101	1
1527921809.718846000	39.1235	395	1
1527921809.718916000	39.1236	256	1
1527921809.737165000	39.1418	87	0
1527921809.814231000	39.2189	287	0
1527921809.814865000	39.2195	148	0
1527921809.817178000	39.2218	104	1
1527921809.817575000	39.2222	92	0
1527921809.818250000	39.2229	215	0
1527921809.820189000	39.2248	101	1
1527921810.018466000	39.4231	389	1
1527921810.018563000	39.4232	256	1
1527921810.035211000	39.4399	87	0
1527921810.140234000	39.5449	241	0
1527921810.140852000	39.5455	148	0
1527921810.143165000	39.5478	92	0
1527921810.143256000	39.5479	104	1
1527921810.143876000	39.5485	141	0
1527921810.146261000	39.5509	101	1
1527921810.485420000	39.8901	392	1
1527921810.485497000	39.8901	257	1
1527921810.502578000	39.9072	87	0
1527921810.610909000	40.0156	259	0
1527921810.611564000	40.0162	148	0
1527921810.614251000	40.0189	92	0
1527921810.614339000	40.019	104	1
1527921810.614933000	40.0196	314	0
1527921810.617267000	40.0219	101	1
1527921810.835776000	40.2404	994	1
1527921810.835835000	40.2405	256	1
1527921810.854090000	40.2587	87	0
1527921810.935163000	40.3398	232	0
1527921810.935758000	40.3404	148	0
1527921810.938287000	40.3429	104	1
1527921810.938595000	40.3432	92	0
1527921810.939284000	40.3439	213	0
1527921810.941295000	40.3459	101	1
1527921811.315607000	40.7203	583	1
1527921811.315697000	40.7203	257	1
1527921811.332208000	40.7369	87	0
1527921811.342310000	40.747	87	0
1527921811.415542000	40.8202	256	0
1527921811.416938000	40.8216	148	0
1527921811.418327000	40.823	107	1
1527921811.419815000	40.8245	92	0
1527921811.420514000	40.8252	315	0
1527921811.422318000	40.827	101	1
1527921811.592236000	40.9969	791	1
1527921811.592327000	40.997	267	1
1527921811.612252000	41.0169	87	0
1527921811.625625000	41.0303	87	0
1527921811.710220000	41.1149	281	0
1527921811.710814000	41.1155	148	0
1527921811.713292000	41.1179	107	1
1527921811.714232000	41.1189	92	0
1527921811.714886000	41.1195	202	0
1527921811.717313000	41.122	101	1
1527921812.065915000	41.4706	390	1
1527921812.066001000	41.4706	257	1
1527921812.087810000	41.4925	87	0
1527921812.093598000	41.4982	87	0
1527921812.188602000	41.5933	235	0
1527921812.189197000	41.5938	148	0
1527921812.190343000	41.595	92	0
1527921812.191005000	41.5957	331	0
1527921812.191494000	41.5961	113	1
1527921812.457795000	41.8624	390	1
1527921812.457883000	41.8625	257	1
1527921812.473991000	41.8786	87	0
1527921812.485186000	41.8898	87	0
1527921812.550208000	41.9549	300	0
1527921812.550793000	41.9554	148	0
1527921812.553393000	41.958	107	1
1527921812.553688000	41.9583	92	0
1527921812.554362000	41.959	90	0
1527921812.556381000	41.961	101	1
1527921812.786798000	42.1914	390	1
1527921812.786889000	42.1915	257	1
1527921812.803958000	42.2086	87	0
1527921812.915826000	42.3205	233	0
1527921812.916498000	42.3211	148	0
1527921812.918358000	42.323	104	1
1527921812.920441000	42.3251	92	0
1527921812.921136000	42.3258	218	0
1527921812.923398000	42.328	101	1
1527921813.175826000	42.5805	390	1
1527921813.175923000	42.5806	267	1
1527921813.193492000	42.5981	87	0
1527921813.271256000	42.6759	235	0
1527921813.271853000	42.6765	148	0
1527921813.274436000	42.6791	104	1
1527921813.276066000	42.6807	92	0
1527921813.276704000	42.6814	92	0
1527921813.278351000	42.683	101	1
1527921813.522706000	42.9274	391	1
1527921813.522767000	42.9274	256	1
1527921813.541211000	42.9459	87	0
1527921813.627958000	43.0326	258	0
1527921813.628612000	43.0333	148	0
1527921813.630459000	43.0351	104	1
1527921813.632157000	43.0368	92	0
1527921813.632840000	43.0375	262	0
1527921813.634444000	43.0391	101	1
1527921813.811604000	43.2163	390	1
1527921813.811686000	43.2163	256	1
1527921813.832201000	43.2369	87	0
1527921813.907066000	43.3117	352	0
1527921813.907749000	43.3124	148	0
1527921813.908495000	43.3131	92	0
1527921813.909161000	43.3138	133	0
1527921813.910418000	43.3151	110	1
1527921814.099799000	43.5044	394	1
1527921814.099889000	43.5045	257	1
1527921814.116462000	43.5211	87	0
1527921814.207195000	43.6118	233	0
1527921814.207856000	43.6125	148	0
1527921814.210489000	43.6151	92	0
1527921814.210492000	43.6151	104	1
1527921814.211224000	43.6159	100	0
1527921814.213479000	43.6181	101	1
1527921814.577783000	43.9824	393	1
1527921814.577871000	43.9825	258	1
1527921814.594582000	43.9992	87	0
1527921814.676599000	44.0812	286	0
1527921814.677309000	44.082	148	0
1527921814.679514000	44.0842	104	1
1527921814.681600000	44.0862	92	0
1527921814.683064000	44.0877	330	0
1527921814.684501000	44.0891	101	1
1527921814.947833000	44.3525	394	1
1527921814.947893000	44.3525	256	1
1527921814.967011000	44.3717	87	0
1527921815.053340000	44.458	235	0
1527921815.053939000	44.4586	148	0
1527921815.056543000	44.4612	104	1
1527921815.058141000	44.4628	92	0
1527921815.058826000	44.4635	325	0
1527921815.060524000	44.4652	101	1
1527921815.226971000	44.6316	391	1
1527921815.227044000	44.6317	256	1
1527921815.244562000	44.6492	87	0
1527921815.320663000	44.7253	290	0
1527921815.321268000	44.7259	148	0
1527921815.323553000	44.7282	104	1
1527921815.325517000	44.7302	92	0
1527921815.326262000	44.7309	120	0
1527921815.328547000	44.7332	101	1
1527921815.625864000	45.0305	995	1
1527921815.625925000	45.0306	257	1
1527921815.643487000	45.0481	87	0
1527921815.735913000	45.1406	260	0
1527921815.736608000	45.1413	148	0
1527921815.738575000	45.1432	104	1
1527921815.740774000	45.1454	92	0
1527921815.741455000	45.1461	216	0
1527921815.743601000	45.1483	101	1
1527921816.243694000	45.6483	585	1
1527921816.243784000	45.6484	257	1
1527921816.262850000	45.6675	87	0
1527921816.346969000	45.7516	255	0
1527921816.347610000	45.7523	148	0
1527921816.349612000	45.7543	104	1
1527921816.350239000	45.7549	92	0
1527921816.351587000	45.7562	256	0
1527921816.352533000	45.7572	101	1
1527921816.703021000	46.1077	791	1
1527921816.703113000	46.1078	261	1
1527921816.719756000	46.1244	87	0
1527921816.800352000	46.205	233	0
1527921816.800956000	46.2056	148	0
1527921816.803639000	46.2083	104	1
1527921816.805499000	46.2101	92	0
1527921816.806239000	46.2109	140	0
1527921816.808624000	46.2133	101	1
1527921817.490127000	46.8948	390	1
1527921817.490194000	46.8948	256	1
1527921817.506920000	46.9116	87	0
1527921817.602867000	47.0075	255	0
1527921817.603446000	47.0081	148	0
1527921817.605573000	47.0102	92	0
1527921817.605639000	47.0103	104	1
1527921817.606329000	47.011	159	0
1527921817.608629000	47.0133	101	1
1527921817.729094000	47.1337	388	1
1527921817.729155000	47.1338	256	1
1527921817.746996000	47.1516	87	0
1527921817.748826000	47.1535	87	0
1527921817.827127000	47.2318	278	0
1527921817.827733000	47.2324	148	0
1527921817.829211000	47.2339	92	0
1527921817.829694000	47.2343	110	1
1527921817.829900000	47.2345	183	0
1527921817.832680000	47.2373	98	1
1527921817.958161000	47.3628	389	1
1527921817.958226000	47.3629	258	1
1527921817.976009000	47.3807	87	0
1527921818.048998000	47.4536	236	0
1527921818.049643000	47.4543	148	0
1527921818.051661000	47.4563	92	0
1527921818.051742000	47.4564	104	1
1527921818.052358000	47.457	225	0
1527921818.054694000	47.4593	101	1
1527921818.355925000	47.7606	396	1
1527921818.356014000	47.7607	220	1
1527921818.371697000	47.7763	87	0
1527921818.449162000	47.8538	297	0
1527921818.449744000	47.8544	148	0
1527921818.451754000	47.8564	104	1
1527921818.453105000	47.8578	92	0
1527921818.453710000	47.8584	164	0
1527921818.455721000	47.8604	101	1
1527921818.635375000	48.04	392	1
1527921818.635467000	48.0401	314	1
1527921818.652915000	48.0576	87	0
1527921818.729565000	48.1342	235	0
1527921818.730149000	48.1348	148	0
1527921818.732751000	48.1374	104	1
1527921818.734281000	48.1389	92	0
1527921818.734894000	48.1395	117	0
1527921818.736744000	48.1414	101	1
1527921819.683266000	49.0879	393	1
1527921819.683362000	49.088	257	1
1527921819.699544000	49.1042	100	0
1527921819.702731000	49.1074	98	1
1527921819.706990000	49.1116	87	0
1527921819.789780000	49.1944	256	0
1527921819.790435000	49.1951	148	0
1527921819.792753000	49.1974	104	1
1527921819.793895000	49.1985	92	0
1527921819.794580000	49.1992	334	0
1527921819.796730000	49.2014	101	1
1527921820.241087000	49.6457	389	1
1527921820.241179000	49.6458	256	1
1527921820.257680000	49.6623	87	0
1527921820.341062000	49.7457	258	0
1527921820.341692000	49.7463	148	0
1527921820.343847000	49.7485	104	1
1527921820.345733000	49.7504	92	0
1527921820.346485000	49.7511	237	0
1527921820.348826000	49.7535	101	1
1527921820.569179000	49.9738	393	1
1527921820.569242000	49.9739	259	1
1527921820.586264000	49.9909	87	0
1527921820.658116000	50.0628	349	0
1527921820.658716000	50.0634	148	0
1527921820.660865000	50.0655	104	1
1527921820.661313000	50.066	92	0
1527921820.661942000	50.0666	283	0
1527921820.663846000	50.0685	101	1
1527921820.959736000	50.3644	394	1
1527921820.959824000	50.3645	256	1
1527921820.984997000	50.3896	87	0
1527921821.069850000	50.4745	233	0
1527921821.070509000	50.4752	148	0
1527921821.072876000	50.4775	104	1
1527921821.074426000	50.4791	92	0
1527921821.075103000	50.4798	224	0
1527921821.076818000	50.4815	101	1
1527921821.408055000	50.8127	994	1
1527921821.408146000	50.8128	257	1
1527921821.425429000	50.8301	87	0
1527921821.503220000	50.9079	283	0
1527921821.503817000	50.9085	148	0
1527921821.505901000	50.9106	104	1
1527921821.515388000	50.92	92	0
1527921821.516052000	50.9207	150	0
1527921821.517895000	50.9225	101	1
1527921821.744341000	51.149	587	1
1527921821.744429000	51.1491	258	1
1527921821.762235000	51.1669	87	0
1527921821.844197000	51.2488	287	0
1527921821.844839000	51.2495	148	0
1527921821.846842000	51.2515	92	0
1527921821.846891000	51.2515	104	1
1527921821.847540000	51.2522	173	0
1527921821.849914000	51.2546	101	1
1527921822.164374000	51.569	787	1
1527921822.164459000	51.5691	259	1
1527921822.182779000	51.5874	87	0
1527921822.399352000	51.804	260	0
1527921822.399946000	51.8046	148	0
1527921822.401935000	51.8066	104	1
1527921822.403246000	51.8079	92	0
1527921822.403914000	51.8086	179	0
1527921822.405923000	51.8106	101	1
1527921822.440904000	51.8456	390	1
1527921822.440964000	51.8456	256	1
1527921822.457905000	51.8626	87	0
1527921822.473056000	51.8777	87	0
1527921822.553329000	51.958	235	0
1527921822.554041000	51.9587	148	0
1527921822.555936000	51.9606	107	1
1527921822.556206000	51.9609	92	0
1527921822.556901000	51.9615	97	0
1527921822.558920000	51.9636	101	1
1527921822.682118000	52.0868	390	1
1527921822.682213000	52.0869	256	1
1527921822.698897000	52.1035	87	0
1527921822.786399000	52.191	232	0
1527921822.786996000	52.1916	148	0
1527921822.788926000	52.1936	104	1
1527921822.789944000	52.1946	92	0
1527921822.790676000	52.1953	154	0
1527921822.792918000	52.1976	101	1
1527921824.273525000	53.6782	388	1
1527921824.273620000	53.6783	256	1
1527921824.294714000	53.6994	87	0
1527921824.367557000	53.7722	258	0
1527921824.368175000	53.7728	148	0
1527921824.370025000	53.7747	104	1
1527921824.371481000	53.7761	92	0
1527921824.372108000	53.7768	307	0
1527921824.374025000	53.7787	101	1
1527921825.221433000	54.6261	390	1
1527921825.221493000	54.6261	256	1
1527921825.238559000	54.6432	87	0
1527921825.243882000	54.6485	87	0
1527921825.319857000	54.7245	236	0
1527921825.320458000	54.7251	148	0
1527921825.323116000	54.7278	107	1
1527921825.324879000	54.7295	92	0
1527921825.325554000	54.7302	124	0
1527921825.328114000	54.7328	101	1
1527921825.740578000	55.1452	391	1
1527921825.740639000	55.1453	259	1
1527921825.758655000	55.1633	87	0
1527921825.850907000	55.2556	304	0
1527921825.851530000	55.2562	148	0
1527921825.854146000	55.2588	104	1
1527921825.855117000	55.2598	92	0
1527921825.855902000	55.2606	203	0
1527921825.858139000	55.2628	101	1
1527921826.079417000	55.4841	390	1
1527921826.079474000	55.4841	256	1
1527921826.095726000	55.5004	87	0
1527921826.169151000	55.5738	233	0
1527921826.169813000	55.5745	148	0
1527921826.172173000	55.5768	104	1
1527921826.173135000	55.5778	92	0
1527921826.174146000	55.5788	122	0
1527921826.176157000	55.5808	101	1
1527921826.497506000	55.9022	389	1
1527921826.497598000	55.9022	258	1
1527921826.515064000	55.9197	87	0
1527921826.546895000	55.9515	304	1
1527921826.546979000	55.9516	1412	1
1527921826.547005000	55.9517	1412	1
1527921826.547028000	55.9517	1412	1
1527921826.547100000	55.9517	1357	1
1527921826.563296000	55.9679	87	0
1527921826.569852000	55.9745	87	0
1527921826.590173000	55.9948	297	0
1527921826.590829000	55.9955	148	0
1527921826.592737000	55.9974	92	0
1527921826.593192000	55.9978	113	1
1527921826.593362000	55.998	174	0
1527921826.596192000	56.0008	98	1
1527921826.630909000	56.0356	401	0
1527921826.634185000	56.0388	98	1
1527921826.642684000	56.0473	80	0
1527921826.645195000	56.0498	98	1
1527921827.171506000	56.5762	390	1
1527921827.171597000	56.5762	258	1
1527921827.189053000	56.5937	87	0
1527921827.297574000	56.7022	233	0
1527921827.300192000	56.7048	101	1
1527921827.300366000	56.705	148	0
1527921827.303155000	56.7078	98	1
1527921827.303731000	56.7084	92	0
1527921827.304411000	56.7091	109	0
1527921827.306163000	56.7108	101	1
1527921827.656996000	57.0616	394	1
1527921827.657063000	57.0617	261	1
1527921827.673915000	57.0786	87	0
1527921827.750906000	57.1556	372	0
1527921827.751537000	57.1562	148	0
1527921827.754261000	57.1589	104	1
1527921827.757262000	57.1619	92	0
1527921827.757952000	57.1626	202	0
1527921827.760255000	57.1649	101	1
1527921828.094867000	57.4995	393	1
1527921828.094949000	57.4996	259	1
1527921828.111626000	57.5163	87	0
1527921828.185187000	57.5898	235	0
1527921828.185939000	57.5906	148	0
1527921828.188220000	57.5929	104	1
1527921828.188640000	57.5933	92	0
1527921828.189639000	57.5943	326	0
1527921828.191234000	57.5959	101	1
1527921828.394589000	57.7992	993	1
1527921828.394670000	57.7993	258	1
1527921828.412154000	57.8168	87	0
1527921828.547563000	57.9522	284	0
1527921828.548162000	57.9528	148	0
1527921828.550331000	57.955	104	1
1527921828.550842000	57.9555	92	0
1527921828.551602000	57.9563	310	0
1527921828.553295000	57.9579	101	1
1527921828.683754000	58.0884	585	1
1527921828.683827000	58.0885	261	1
1527921828.701249000	58.1059	87	0
1527921828.776013000	58.1807	289	0
1527921828.776658000	58.1813	148	0
1527921828.779317000	58.184	104	1
1527921828.779667000	58.1843	92	0
1527921828.780286000	58.1849	333	0
1527921828.782305000	58.187	101	1
1527921829.059635000	58.4643	792	1
1527921829.059689000	58.4643	258	1
1527921829.076481000	58.4811	87	0
1527921829.161153000	58.5658	239	0
1527921829.161733000	58.5664	148	0
1527921829.164368000	58.569	104	1
1527921829.165302000	58.57	92	0
1527921829.166067000	58.5707	211	0
1527921829.168329000	58.573	101	1
1527921829.318426000	58.7231	390	1
1527921829.318496000	58.7231	258	1
1527921829.334452000	58.7391	87	0
1527921829.409894000	58.8145	258	0
1527921829.410508000	58.8152	148	0
1527921829.412372000	58.817	104	1
1527921829.414321000	58.819	92	0
1527921829.415013000	58.8197	152	0
1527921829.417350000	58.822	101	1
1527921829.667637000	59.0723	391	1
1527921829.667733000	59.0724	258	1
1527921829.685306000	59.09	87	0
1527921829.764610000	59.1693	236	0
1527921829.765205000	59.1699	148	0
1527921829.767373000	59.172	104	1
1527921829.768755000	59.1734	92	0
1527921829.769482000	59.1741	86	0
1527921829.771361000	59.176	101	1
1527921830.176769000	59.5814	391	1
1527921830.176846000	59.5815	261	1
1527921830.194380000	59.599	87	0
1527921830.275290000	59.6799	236	0
1527921830.276474000	59.6811	148	0
1527921830.278406000	59.6831	104	1
1527921830.279112000	59.6838	92	0
1527921830.279782000	59.6844	106	0
1527921830.282349000	59.687	101	1
1527921830.692767000	60.0974	391	1
1527921830.692854000	60.0975	259	1
1527921830.710066000	60.1147	87	0
1527921830.788906000	60.1936	256	0
1527921830.789525000	60.1942	148	0
1527921830.791372000	60.196	104	1
1527921830.792063000	60.1967	92	0
1527921830.792808000	60.1975	150	0
1527921830.794366000	60.199	101	1
1527921831.371779000	60.7764	389	1
1527921831.371857000	60.7765	261	1
1527921831.388961000	60.7936	87	0
1527921831.503955000	60.9086	302	0
1527921831.504631000	60.9093	148	0
1527921831.507505000	60.9122	104	1
1527921831.508879000	60.9135	92	0
1527921831.509483000	60.9141	155	0
1527921831.511487000	60.9161	101	1
1527921831.700768000	61.1054	389	1
1527921831.700836000	61.1055	261	1
1527921831.717690000	61.1223	87	0
1527921831.795105000	61.1998	233	0
1527921831.795687000	61.2003	148	0
1527921831.798489000	61.2031	104	1
1527921831.798797000	61.2034	92	0
1527921831.799456000	61.2041	208	0
1527921831.801486000	61.2061	101	1
1527921832.017768000	61.4224	389	1
1527921832.017829000	61.4225	259	1
1527921832.035071000	61.4397	87	0
1527921832.039869000	61.4445	87	0
1527921832.108303000	61.513	275	0
1527921832.108999000	61.5136	148	0
1527921832.111455000	61.5161	107	1
1527921832.112638000	61.5173	92	0
1527921832.113317000	61.518	245	0
1527921832.115439000	61.5201	101	1
1527921832.373312000	61.778	389	1
1527921832.373430000	61.7781	259	1
1527921832.391769000	61.7964	87	0
1527921832.481763000	61.8864	254	0
1527921832.482420000	61.8871	148	0
1527921832.484540000	61.8892	104	1
1527921832.485102000	61.8898	92	0
1527921832.485770000	61.8904	96	0
1527921832.487526000	61.8922	101	1
1527921832.999079000	62.4037	388	1
1527921832.999145000	62.4038	258	1
1527921833.017069000	62.4217	87	0
1527921833.091889000	62.4965	232	0
1527921833.092486000	62.4971	148	0
1527921833.094570000	62.4992	104	1
1527921833.099058000	62.5037	92	0
1527921833.099737000	62.5044	215	0
1527921833.101554000	62.5062	101	1
1527921833.325806000	62.7305	389	1
1527921833.325893000	62.7305	258	1
1527921833.345467000	62.7501	87	0
1527921833.425431000	62.8301	258	0
1527921833.426107000	62.8308	148	0
1527921833.428595000	62.8332	104	1
1527921833.431153000	62.8358	92	0
1527921833.431828000	62.8365	309	0
1527921833.433579000	62.8382	101	1
1527921833.944879000	63.3495	390	1
1527921833.944961000	63.3496	258	1
1527921833.962998000	63.3676	87	0
1527921834.039773000	63.4444	351	0
1527921834.040369000	63.445	148	0
1527921834.042629000	63.4473	104	1
1527921834.044861000	63.4495	92	0
1527921834.045537000	63.4502	295	0
1527921834.047615000	63.4523	101	1
1527921834.323804000	63.7285	993	1
1527921834.323898000	63.7285	258	1
1527921834.341170000	63.7458	87	0
1527921834.347588000	63.7522	87	0
1527921834.427661000	63.8323	256	0
1527921834.428314000	63.833	148	0
1527921834.430644000	63.8353	107	1
1527921834.431856000	63.8365	92	0
1527921834.432590000	63.8372	302	0
1527921834.434635000	63.8393	101	1
1527921834.732849000	64.1375	584	1
1527921834.732912000	64.1376	258	1
1527921834.750629000	64.1553	87	0
1527921834.847266000	64.2519	261	0
1527921834.847903000	64.2526	148	0
1527921834.850616000	64.2553	104	1
1527921834.852789000	64.2574	92	0
1527921834.853459000	64.2581	128	0
1527921834.855595000	64.2602	101	1
1527921835.013340000	64.418	791	1
1527921835.013427000	64.4181	259	1
1527921835.030495000	64.4351	87	0
1527921835.103000000	64.5076	290	0
1527921835.103625000	64.5083	148	0
1527921835.105691000	64.5103	104	1
1527921835.106955000	64.5116	92	0
1527921835.107652000	64.5123	119	0
1527921835.109683000	64.5143	101	1
1527921835.320259000	64.7249	396	1
1527921835.320350000	64.725	260	1
1527921835.336784000	64.7414	87	0
1527921835.439978000	64.8446	262	0
1527921835.440614000	64.8453	148	0
1527921835.442721000	64.8474	104	1
1527921835.443299000	64.8479	92	0
1527921835.443918000	64.8486	198	0
1527921835.445693000	64.8503	101	1
1527921835.627977000	65.0326	393	1
1527921835.628039000	65.0327	258	1
1527921835.646285000	65.0509	87	0
1527921835.747655000	65.1523	233	0
1527921835.748290000	65.1529	148	0
1527921835.750727000	65.1554	104	1
1527921835.751989000	65.1566	92	0
1527921835.752685000	65.1573	155	0
1527921835.754711000	65.1594	101	1
1527921835.999640000	65.4043	390	1
1527921835.999734000	65.4044	259	1
1527921836.017378000	65.422	87	0
1527921836.095514000	65.5002	235	0
1527921836.096235000	65.5009	148	0
1527921836.098742000	65.5034	104	1
1527921836.101164000	65.5058	92	0
1527921836.101841000	65.5065	226	0
1527921836.103728000	65.5084	101	1
1527921836.406111000	65.8108	390	1
1527921836.406209000	65.8109	259	1
1527921836.424540000	65.8292	87	0
1527921836.521326000	65.926	256	0
1527921836.521974000	65.9266	148	0
1527921836.523764000	65.9284	104	1
1527921836.524847000	65.9295	92	0
1527921836.525533000	65.9302	305	0
1527921836.527780000	65.9324	101	1
1527921836.953155000	66.3578	390	1
1527921836.953216000	66.3579	260	1
1527921836.972144000	66.3768	87	0
1527921837.049395000	66.454	233	0
1527921837.050044000	66.4547	148	0
1527921837.051799000	66.4564	104	1
1527921837.052759000	66.4574	92	0
1527921837.053394000	66.458	216	0
1527921837.055719000	66.4604	101	1
1527921837.263088000	66.6677	390	1
1527921837.263165000	66.6678	258	1
1527921837.280496000	66.6851	87	0
1527921837.359340000	66.764	304	0
1527921837.359972000	66.7646	148	0
1527921837.361753000	66.7664	104	1
1527921837.363796000	66.7684	92	0
1527921837.364485000	66.7691	183	0
1527921837.366748000	66.7714	101	1
1527921837.683277000	67.0879	391	1
1527921837.683341000	67.088	259	1
1527921837.700263000	67.1049	87	0
1527921837.777519000	67.1822	235	0
1527921837.778156000	67.1828	148	0
1527921837.780834000	67.1855	104	1
1527921837.781630000	67.1863	92	0
1527921837.782308000	67.187	181	0
1527921837.784818000	67.1895	101	1
1527921838.150268000	67.5549	391	1
1527921838.150332000	67.555	258	1
1527921838.167940000	67.5726	87	0
1527921838.246135000	67.6508	275	0
1527921838.246770000	67.6514	148	0
1527921838.248857000	67.6535	104	1
1527921838.249825000	67.6545	92	0
1527921838.250522000	67.6552	187	0
1527921838.252849000	67.6575	101	1
1527921838.408979000	67.8136	389	1
1527921838.409054000	67.8137	258	1
1527921838.427311000	67.832	87	0
1527921838.525830000	67.9305	258	0
1527921838.526503000	67.9312	148	0
1527921838.528870000	67.9335	104	1
1527921838.530347000	67.935	92	0
1527921838.531083000	67.9357	228	0
1527921838.532861000	67.9375	101	1
1527921839.300107000	68.7048	371	1
1527921839.300196000	68.7048	1412	1
1527921839.300220000	68.7049	1412	1
1527921839.300254000	68.7049	1134	1
1527921839.316629000	68.7213	100	0
1527921839.319912000	68.7246	98	1
1527921839.367953000	68.7726	926	1
1527921839.368044000	68.7727	258	1
1527921839.386357000	68.791	424	0
1527921839.388909000	68.7936	98	1
1527921839.393189000	68.7978	80	0
1527921839.395921000	68.8006	98	1
1527921839.467247000	68.8719	359	0
1527921839.467950000	68.8726	148	0
1527921839.469930000	68.8746	101	1
1527921839.470818000	68.8755	92	0
1527921839.471507000	68.8762	281	0
1527921839.473922000	68.8786	101	1
1527921839.616976000	69.0216	389	1
1527921839.617069000	69.0217	260	1
1527921839.633643000	69.0383	87	0
1527921839.638440000	69.0431	87	0
1527921839.738797000	69.1434	235	0
1527921839.739430000	69.1441	148	0
1527921839.741946000	69.1466	107	1
1527921839.743011000	69.1477	92	0
1527921839.743725000	69.1484	236	0
1527921839.745927000	69.1506	101	1
1527921839.839005000	69.2437	585	1
1527921839.839068000	69.2437	258	1
1527921839.855524000	69.2602	87	0
1527921839.941906000	69.3466	261	0
1527921839.942535000	69.3472	148	0
1527921839.944932000	69.3496	104	1
1527921839.946644000	69.3513	92	0
1527921839.947329000	69.352	182	0
1527921839.948921000	69.3536	101	1
1527921840.534475000	69.9391	787	1
1527921840.534537000	69.9392	258	1
1527921840.551226000	69.9559	87	0
1527921840.676080000	70.0807	312	0
1527921840.676670000	70.0813	148	0
1527921840.678958000	70.0836	104	1
1527921840.680903000	70.0856	92	0
1527921840.682311000	70.087	337	0
1527921840.683939000	70.0886	101	1
1527921840.784227000	70.1889	394	1
1527921840.784296000	70.1889	261	1
1527921840.801825000	70.2065	87	0
1527921840.879100000	70.2837	236	0
1527921840.879696000	70.2843	148	0
1527921840.881951000	70.2866	104	1
1527921840.883457000	70.2881	92	0
1527921840.884136000	70.2888	261	0
1527921840.885944000	70.2906	101	1
1527921841.143504000	70.5482	389	1
1527921841.143591000	70.5482	261	1
1527921841.160294000	70.5649	87	0
1527921841.250091000	70.6547	232	0
1527921841.250703000	70.6554	148	0
1527921841.252978000	70.6576	104	1
1527921841.254384000	70.659	92	0
1527921841.255000000	70.6596	93	0
1527921841.256967000	70.6616	101	1
1527921841.509227000	70.9139	392	1
1527921841.509314000	70.914	260	1
1527921841.527603000	70.9323	87	0
1527921841.607531000	71.0122	258	0
1527921841.608136000	71.0128	148	0
1527921841.610020000	71.0147	104	1
1527921841.612447000	71.0171	92	0
1527921841.613121000	71.0178	213	0
1527921841.615004000	71.0197	101	1
1527921841.909282000	71.3139	394	1
1527921841.909358000	71.314	259	1
1527921841.925823000	71.3305	87	0
1527921842.000671000	71.4053	235	0
1527921842.001263000	71.4059	148	0
1527921842.004041000	71.4087	104	1
1527921842.005231000	71.4099	92	0
1527921842.005916000	71.4106	255	0
1527921842.008029000	71.4127	101	1
1527921842.260410000	71.6651	391	1
1527921842.260475000	71.6651	261	1
1527921842.277327000	71.682	87	0
1527921842.280512000	71.6852	87	0
1527921842.302754000	71.7074	322	1
1527921842.302846000	71.7075	1412	1
1527921842.302871000	71.7075	1412	1
1527921842.302919000	71.7076	1412	1
1527921842.302970000	71.7076	1412	1
1527921842.302997000	71.7076	1412	1
1527921842.303036000	71.7077	1412	1
1527921842.303070000	71.7077	1412	1
1527921842.303103000	71.7078	1412	1
1527921842.303125000	71.7078	1412	1
1527921842.303171000	71.7078	1412	1
1527921842.303207000	71.7079	1412	1
1527921842.303240000	71.7079	1412	1
1527921842.305035000	71.7097	1412	1
1527921842.305075000	71.7097	705	1
1527921842.321148000	71.7258	87	0
1527921842.324304000	71.729	87	0
1527921842.477491000	71.8821	396	0
1527921842.479325000	71.884	321	0
1527921842.479976000	71.8846	148	0
1527921842.480061000	71.8847	107	1
1527921842.482496000	71.8871	92	0
1527921842.483098000	71.8877	101	1
1527921842.483110000	71.8878	166	0
1527921842.484703000	71.8894	80	0
1527921842.486090000	71.8907	101	1
1527921842.574198000	71.9788	393	1
1527921842.574283000	71.9789	258	1
1527921842.592015000	71.9967	87	0
1527921842.667486000	72.0721	232	0
1527921842.668123000	72.0728	148	0
1527921842.670120000	72.0748	104	1
1527921842.672078000	72.0767	92	0
1527921842.672845000	72.0775	155	0
1527921842.675102000	72.0798	101	1
1527921842.855329000	72.26	389	1
1527921842.855425000	72.2601	258	1
1527921842.872896000	72.2775	87	0
1527921842.963774000	72.3684	232	0
1527921842.964450000	72.3691	148	0
1527921842.966046000	72.3707	92	0
1527921842.966763000	72.3714	222	0
1527921842.967193000	72.3718	110	1
1527921843.304355000	72.709	389	1
1527921843.304450000	72.7091	258	1
1527921843.321882000	72.7265	87	0
1527921843.398429000	72.8031	256	0
1527921843.399022000	72.8037	148	0
1527921843.401154000	72.8058	104	1
1527921843.401903000	72.8066	92	0
1527921843.402640000	72.8073	226	0
1527921843.405147000	72.8098	101	1
1527921843.642338000	73.047	390	1
1527921843.642409000	73.0471	258	1
1527921843.658778000	73.0634	87	0
1527921843.738923000	73.1436	235	0
1527921843.739527000	73.1442	148	0
1527921843.742190000	73.1468	104	1
1527921843.742512000	73.1472	92	0
1527921843.743252000	73.1479	319	0
1527921843.745168000	73.1498	101	1
1527921844.061909000	73.4666	993	1
1527921844.061982000	73.4666	261	1
1527921844.079550000	73.4842	87	0
1527921844.164772000	73.5694	349	0
1527921844.165362000	73.57	148	0
1527921844.168226000	73.5729	104	1
1527921844.168846000	73.5735	92	0
1527921844.169528000	73.5742	330	0
1527921844.171187000	73.5758	101	1
1527921844.473452000	73.8781	585	1
1527921844.473548000	73.8782	259	1
1527921844.493905000	73.8986	87	0
1527921844.594918000	73.9996	256	0
1527921844.595556000	74.0002	148	0
1527921844.598226000	74.0029	104	1
1527921844.599476000	74.0041	92	0
1527921844.600150000	74.0048	195	0
1527921844.602212000	74.0069	101	1
1527921844.857175000	74.2618	788	1
1527921844.857265000	74.2619	259	1
1527921844.875287000	74.2799	87	0
1527921844.948967000	74.3536	263	0
1527921844.949612000	74.3543	148	0
1527921844.952245000	74.3569	104	1
1527921844.954604000	74.3593	92	0
1527921844.955221000	74.3599	237	0
1527921844.957242000	74.3619	101	1
1527921845.294703000	74.6994	394	1
1527921845.294763000	74.6994	261	1
1527921845.310448000	74.7151	87	0
1527921845.413313000	74.818	313	0
1527921845.413968000	74.8186	148	0
1527921845.416357000	74.821	104	1
1527921845.421309000	74.826	92	0
1527921845.421989000	74.8266	338	0
1527921845.424198000	74.8288	101	1
1527921845.614590000	75.0192	391	1
1527921845.614683000	75.0193	259	1
1527921845.632184000	75.0368	87	0
1527921845.710077000	75.1147	239	0
1527921845.710658000	75.1153	148	0
1527921845.713290000	75.1179	104	1
1527921845.714627000	75.1193	92	0
1527921845.715252000	75.1199	287	0
1527921845.717277000	75.1219	101	1
1527921845.960898000	75.3655	390	1
1527921845.960993000	75.3656	259	1
1527921845.980095000	75.3847	87	0
1527921846.055009000	75.4597	235	0
1527921846.055648000	75.4603	148	0
1527921846.058311000	75.463	104	1
1527921846.059767000	75.4644	92	0
1527921846.060553000	75.4652	148	0
1527921846.062297000	75.4669	101	1
1527921846.508529000	75.9132	395	1
1527921846.508620000	75.9133	260	1
1527921846.526582000	75.9312	87	0
1527921846.536301000	75.9409	87	0
1527921846.620246000	76.0249	255	0
1527921846.620845000	76.0255	148	0
1527921846.623360000	76.028	107	1
1527921846.624686000	76.0293	92	0
1527921846.625305000	76.03	257	0
1527921846.627334000	76.032	101	1
1527921847.013226000	76.4179	392	1
1527921847.013328000	76.418	259	1
1527921847.030405000	76.4351	87	0
1527921847.036560000	76.4412	87	0
1527921847.109212000	76.5139	235	0
1527921847.109821000	76.5145	148	0
1527921847.112362000	76.517	107	1
1527921847.116460000	76.5211	92	0
1527921847.117201000	76.5219	269	0
1527921847.119327000	76.524	101	1
1527921847.535518000	76.9402	391	1
1527921847.535583000	76.9402	258	1
1527921847.552371000	76.957	87	0
1527921847.628836000	77.0335	256	0
1527921847.629447000	77.0341	148	0
1527921847.631391000	77.036	104	1
1527921847.633773000	77.0384	92	0
1527921847.634505000	77.0392	131	0
1527921847.636386000	77.041	101	1
1527921848.015936000	77.4206	390	1
1527921848.016004000	77.4207	261	1
1527921848.032391000	77.437	87	0
1527921848.037900000	77.4425	87	0
1527921848.112131000	77.5168	236	0
1527921848.112747000	77.5174	148	0
1527921848.115420000	77.5201	107	1
1527921848.117147000	77.5218	92	0
1527921848.117829000	77.5225	198	0
1527921848.119415000	77.5241	101	1
1527921848.413161000	77.8178	391	1
1527921848.413217000	77.8179	259	1
1527921848.430475000	77.8351	87	0
1527921848.514807000	77.9195	347	0
1527921848.515397000	77.92	148	0
1527921848.517441000	77.9221	104	1
1527921848.519528000	77.9242	92	0
1527921848.520212000	77.9249	293	0
1527921848.522436000	77.9271	101	1
1527921848.925813000	78.3305	394	1
1527921848.925906000	78.3306	258	1
1527921848.945786000	78.3504	87	0
1527921849.022487000	78.4271	235	0
1527921849.023197000	78.4278	148	0
1527921849.025498000	78.4301	104	1
1527921849.025616000	78.4303	92	0
1527921849.026442000	78.4311	287	0
1527921849.028472000	78.4331	101	1
1527921849.136233000	78.5409	390	1
1527921849.136324000	78.541	259	1
1527921849.151749000	78.5564	87	0
1527921849.225622000	78.6303	235	0
1527921849.226338000	78.631	148	0
1527921849.228483000	78.6331	104	1
1527921849.230106000	78.6348	92	0
1527921849.230783000	78.6354	169	0
1527921849.232473000	78.6371	101	1
1527921849.698777000	79.1034	994	1
1527921849.698838000	79.1035	259	1
1527921849.717424000	79.1221	87	0
1527921849.837249000	79.2419	256	0
1527921849.837953000	79.2426	148	0
1527921849.840467000	79.2451	104	1
1527921849.843840000	79.2485	92	0
1527921849.844573000	79.2492	231	0
1527921849.846461000	79.2511	101	1
1527921850.039017000	79.4437	585	1
1527921850.039079000	79.4437	258	1
1527921850.055867000	79.4605	87	0
1527921850.152462000	79.5571	232	0
1527921850.153080000	79.5577	148	0
1527921850.155563000	79.5602	104	1
1527921850.157780000	79.5624	92	0
1527921850.158465000	79.5631	230	0
1527921850.160538000	79.5652	101	1
1527921850.376890000	79.7815	786	1
1527921850.376951000	79.7816	261	1
1527921850.394700000	79.7993	87	0
1527921850.474898000	79.8795	374	0
1527921850.475577000	79.8802	148	0
1527921850.477579000	79.8822	104	1
1527921850.479751000	79.8844	92	0
1527921850.480421000	79.8851	95	0
1527921850.482547000	79.8872	101	1
1527921850.892983000	80.2976	391	1
1527921850.893072000	80.2977	258	1
1527921850.910134000	80.3148	87	0
1527921850.989869000	80.3945	236	0
1527921850.990474000	80.3951	148	0
1527921850.992604000	80.3973	104	1
1527921850.994504000	80.3992	92	0
1527921850.995177000	80.3998	312	0
1527921850.997581000	80.4022	101	1
1527921851.121885000	80.5265	391	1
1527921851.121948000	80.5266	258	1
1527921851.140695000	80.5453	87	0
1527921851.215552000	80.6202	263	0
1527921851.216202000	80.6209	148	0
1527921851.218630000	80.6233	104	1
1527921851.219105000	80.6238	92	0
1527921851.219785000	80.6244	303	0
1527921851.221593000	80.6262	101	1
1527921851.394756000	80.7994	390	1
1527921851.394823000	80.7995	258	1
1527921851.410906000	80.8156	87	0
1527921851.491123000	80.8958	309	0
1527921851.491718000	80.8964	148	0
1527921851.493571000	80.8982	104	1
1527921851.497426000	80.9021	92	0
1527921851.498131000	80.9028	338	0
1527921851.500570000	80.9052	101	1
1527921851.829869000	81.2345	393	1
1527921851.829963000	81.2346	260	1
1527921851.847613000	81.2523	87	0
1527921851.921086000	81.3257	239	0
1527921851.921699000	81.3263	148	0
1527921851.923669000	81.3283	104	1
1527921851.924491000	81.3291	92	0
1527921851.925130000	81.3298	330	0
1527921851.927634000	81.3323	101	1
1527921853.137891000	82.5425	394	1
1527921853.137979000	82.5426	259	1
1527921853.155292000	82.5599	87	0
1527921853.250945000	82.6556	255	0
1527921853.251605000	82.6563	148	0
1527921853.253508000	82.6582	104	1
1527921853.254769000	82.6594	92	0
1527921853.255445000	82.6601	298	0
1527921853.257493000	82.6621	101	1
1527921854.004066000	83.4087	389	1
1527921854.004125000	83.4088	260	1
1527921854.022055000	83.4267	87	0
1527921854.094789000	83.4994	258	0
1527921854.095452000	83.5001	148	0
1527921854.097480000	83.5021	104	1
1527921854.097633000	83.5023	92	0
1527921854.098313000	83.503	273	0
1527921854.100494000	83.5051	101	1
1527921854.305220000	83.7099	390	1
1527921854.305301000	83.7099	258	1
1527921854.323662000	83.7283	87	0
1527921854.415924000	83.8206	256	0
1527921854.416595000	83.8212	148	0
1527921854.418574000	83.8232	104	1
1527921854.419816000	83.8245	92	0
1527921854.420495000	83.8251	94	0
1527921854.422560000	83.8272	101	1
1527921854.686935000	84.0916	389	1
1527921854.686983000	84.0916	258	1
1527921854.703848000	84.1085	87	0
1527921854.791328000	84.196	233	0
1527921854.791910000	84.1966	148	0
1527921854.794528000	84.1992	104	1
1527921854.795462000	84.2001	92	0
[truncated: 689 more rows]
