# Supplementary material for: Method for multi-task learning fusion network traffic classification to address small sample labels
Source: Sci Rep. 2024 Jan 30;14:2518. doi: 10.1038/s41598-024-51933-8 (PMC10827795; doi:10.1038/s41598-024-51933-8)
Supplement: Supplementary file 2 — Supplementary Information 2. [file 41598_2024_51933_MOESM2_ESM.zip › QUIC Dataset/QUIC Dataset/pretraining/Google Doc/GoogleDoc-109.txt]

1527917755.541103000	0	294	1
1527917755.561334000	0.020231	87	0
1527917755.984693000	0.44359	307	0
1527917755.985311000	0.444208	1412	0
1527917755.985985000	0.444882	1412	0
1527917755.986645000	0.445542	1412	0
1527917755.987282000	0.446179	180	0
1527917755.987973000	0.44687	1412	0
1527917755.988621000	0.447518	1412	0
1527917755.989285000	0.448182	1412	0
1527917755.989932000	0.448829	825	0
1527917755.990597000	0.449494	1412	0
1527917755.991244000	0.450141	1412	0
1527917755.991338000	0.450235	101	1
1527917755.991596000	0.450493	125	1
1527917755.991915000	0.450812	694	0
1527917755.992711000	0.451608	1412	0
1527917755.993385000	0.452282	1412	0
1527917755.994049000	0.452946	1412	0
1527917755.994736000	0.453633	188	0
1527917755.995592000	0.454489	110	1
1527917756.019493000	0.47839	1207	0
1527917756.020295000	0.479192	1412	0
1527917756.020889000	0.479786	1412	0
1527917756.021554000	0.480451	1412	0
1527917756.022178000	0.481075	188	0
1527917756.022934000	0.481831	1412	0
1527917756.023541000	0.482438	113	1
1527917756.023601000	0.482498	1412	0
1527917756.024329000	0.483226	1412	0
1527917756.024969000	0.483866	173	0
1527917756.025659000	0.484556	1412	0
1527917756.026319000	0.485216	1412	0
1527917756.026949000	0.485846	297	0
1527917756.027552000	0.486449	113	1
1527917756.027631000	0.486528	1412	0
1527917756.028301000	0.487198	1412	0
1527917756.028966000	0.487863	1412	0
1527917756.029620000	0.488517	1412	0
1527917756.030246000	0.489143	276	0
1527917756.030933000	0.48983	1412	0
1527917756.031568000	0.490465	113	1
1527917756.031593000	0.49049	1412	0
1527917756.032254000	0.491151	1412	0
1527917756.032915000	0.491812	1412	0
1527917756.033539000	0.492436	259	0
1527917756.034279000	0.493176	1412	0
1527917756.034948000	0.493845	1412	0
1527917756.035613000	0.49451	1412	0
1527917756.036342000	0.495239	900	0
1527917756.037077000	0.495974	1412	0
1527917756.037553000	0.49645	122	1
1527917756.037731000	0.496628	1412	0
1527917756.038392000	0.497289	1412	0
1527917756.039035000	0.497932	828	0
1527917756.041727000	0.500624	104	1
1527917756.502100000	0.960997	758	1
1527917756.502190000	0.961087	1412	1
1527917756.502226000	0.961123	906	1
1527917756.505603000	0.9645	218	1
1527917756.523653000	0.98255	87	0
1527917756.719663000	1.17856	419	0
1527917756.720334000	1.17923	1412	0
1527917756.720993000	1.17989	1412	0
1527917756.721652000	1.18055	1412	0
1527917756.722279000	1.18118	180	0
1527917756.722966000	1.18186	1412	0
1527917756.723627000	1.18252	1412	0
1527917756.724338000	1.18324	1071	0
1527917756.724976000	1.18387	92	0
1527917756.725635000	1.18453	106	0
1527917756.725803000	1.1847	128	1
1527917756.745362000	1.20426	214	1
1527917756.764745000	1.22364	87	0
1527917756.841888000	1.30079	376	0
1527917756.846459000	1.30536	101	1
1527917756.846960000	1.30586	80	0
1527917756.851607000	1.3105	98	1
1527917757.111269000	1.57017	412	0
1527917757.111986000	1.57088	1114	0
1527917757.114626000	1.57352	101	1
1527917757.115991000	1.57489	92	0
1527917757.116657000	1.57555	181	0
1527917757.119616000	1.57851	101	1
1527917757.291811000	1.75071	395	1
1527917757.309169000	1.76807	87	0
1527917757.380343000	1.83924	322	0
1527917757.380996000	1.83989	360	0
1527917757.381643000	1.84054	107	0
1527917757.384653000	1.84355	107	1
1527917757.537903000	1.9968	244	1
1527917757.537996000	1.99689	144	1
1527917757.556402000	2.0153	87	0
1527917757.590113000	2.04901	155	1
1527917757.590194000	2.04909	190	1
1527917757.608659000	2.06756	87	0
1527917757.614531000	2.07343	1412	0
1527917757.615238000	2.07414	1412	0
1527917757.615923000	2.07482	1412	0
1527917757.616566000	2.07546	590	0
1527917757.617209000	2.07611	92	0
1527917757.617951000	2.07685	291	0
1527917757.626843000	2.08574	104	1
1527917757.631116000	2.09001	110	1
1527917757.713947000	2.17284	602	0
1527917757.714639000	2.17354	92	0
1527917757.715361000	2.17426	144	0
1527917757.717661000	2.17656	104	1
1527917758.401029000	2.85993	231	1
1527917758.417811000	2.87671	87	0
1527917758.756966000	3.21586	255	0
1527917758.757669000	3.21657	1412	0
1527917758.758319000	3.21722	996	0
1527917758.758948000	3.21785	92	0
1527917758.759614000	3.21851	298	0
1527917758.760702000	3.2196	113	1
1527917759.668699000	4.1276	292	1
1527917759.668802000	4.1277	1412	1
1527917759.668832000	4.12773	1412	1
1527917759.668867000	4.12776	1412	1
1527917759.668889000	4.12779	1412	1
1527917759.668951000	4.12785	1412	1
1527917759.668973000	4.12787	1412	1
1527917759.669010000	4.12791	1412	1
1527917759.669043000	4.12794	1412	1
1527917759.669088000	4.12799	1412	1
1527917759.669110000	4.12801	1412	1
1527917759.669156000	4.12805	1412	1
1527917759.669189000	4.12809	1412	1
1527917759.669224000	4.12812	1268	1
1527917759.686829000	4.14573	87	0
1527917759.689512000	4.14841	87	0
1527917760.043587000	4.50248	403	0
1527917760.047709000	4.50661	80	0
1527917760.056663000	4.51556	107	1
1527917761.456817000	5.91571	929	1
1527917761.456898000	5.9158	1412	1
1527917761.456921000	5.91582	981	1
1527917761.458345000	5.91724	236	1
1527917761.458411000	5.91731	1412	1
1527917761.458435000	5.91733	1412	1
1527917761.458457000	5.91735	758	1
1527917761.461733000	5.92063	101	1
1527917761.472344000	5.93124	165	1
1527917761.474737000	5.93363	100	0
1527917761.476311000	5.93521	87	0
1527917761.478586000	5.93748	101	1
1527917761.507268000	5.96617	87	0
1527917761.521619000	5.98052	101	1
1527917761.538817000	5.99771	87	0
1527917761.544219000	6.00312	94	0
1527917761.546686000	6.00558	87	0
1527917761.548572000	6.00747	107	1
1527917761.574235000	6.03313	87	0
1527917761.587982000	6.04688	87	0
1527917761.739838000	6.19873	650	0
1527917761.740494000	6.19939	307	0
1527917761.741142000	6.20004	89	0
1527917761.744053000	6.20295	127	1
1527917761.749047000	6.20794	252	1
1527917761.761070000	6.21997	87	0
1527917761.767184000	6.22608	87	0
1527917761.841358000	6.30026	373	0
1527917761.845619000	6.30452	104	1
1527917761.846717000	6.30561	80	0
1527917761.850708000	6.30961	98	1
1527917761.948757000	6.40765	923	0
1527917761.949422000	6.40832	1412	0
1527917761.950084000	6.40898	1412	0
1527917761.950740000	6.40964	1412	0
1527917761.951366000	6.41026	180	0
1527917761.952048000	6.41095	1412	0
1527917761.952601000	6.4115	113	1
1527917761.952732000	6.41163	1360	0
1527917761.953993000	6.41289	1412	0
1527917761.954726000	6.41362	1412	0
1527917761.955395000	6.41429	1412	0
1527917761.956020000	6.41492	188	0
1527917761.956598000	6.4155	110	1
1527917761.956724000	6.41562	1235	0
1527917761.960619000	6.41952	98	1
1527917761.984359000	6.44326	1412	0
1527917761.985069000	6.44397	1412	0
1527917761.985743000	6.44464	1412	0
1527917761.986370000	6.44527	198	0
1527917761.987136000	6.44603	1412	0
1527917761.987807000	6.4467	737	0
1527917761.988459000	6.44736	1412	0
1527917761.988616000	6.44751	116	1
1527917761.989147000	6.44804	1412	0
1527917761.989808000	6.44871	1412	0
1527917761.990435000	6.44933	188	0
1527917761.992263000	6.45116	1412	0
1527917761.992920000	6.45182	1412	0
1527917761.993608000	6.45251	1412	0
1527917761.994387000	6.45328	1412	0
1527917761.995044000	6.45394	458	0
1527917761.995717000	6.45461	1412	0
1527917761.996379000	6.45528	1412	0
1527917761.997178000	6.45608	1412	0
1527917761.997807000	6.4567	188	0
1527917761.998496000	6.45739	1412	0
1527917761.999123000	6.45802	209	0
1527917761.999814000	6.45871	104	1
1527917761.999919000	6.45882	1412	0
1527917762.000581000	6.45948	1412	0
1527917762.001239000	6.46014	1412	0
1527917762.001897000	6.46079	1293	0
1527917762.002664000	6.46156	1412	0
1527917762.003327000	6.46222	1412	0
1527917762.003989000	6.46289	1412	0
1527917762.004769000	6.46367	1102	0
1527917762.005428000	6.46433	125	1
1527917762.005452000	6.46435	1412	0
1527917762.005629000	6.46453	125	1
1527917762.006108000	6.46501	1250	0
1527917762.006752000	6.46565	743	0
1527917762.007437000	6.46633	1412	0
1527917762.008088000	6.46699	1333	0
1527917762.008750000	6.46765	1412	0
1527917762.009410000	6.46831	1412	0
1527917762.009609000	6.46851	113	1
1527917762.010040000	6.46894	348	0
1527917762.010697000	6.46959	322	0
1527917762.013600000	6.4725	101	1
1527917763.264495000	7.72339	295	1
1527917763.264564000	7.72346	144	1
1527917763.282508000	7.74141	87	0
1527917763.287837000	7.74673	87	0
1527917763.340608000	7.7995	1412	0
1527917763.341252000	7.80015	1412	0
1527917763.341914000	7.80081	1412	0
1527917763.342630000	7.80153	534	0
1527917763.343279000	7.80218	92	0
1527917763.343947000	7.80284	247	0
1527917763.345729000	7.80463	119	1
1527917764.420731000	8.87963	381	1
1527917764.420808000	8.87971	294	1
1527917764.423217000	8.88211	745	1
1527917764.423291000	8.88219	1412	1
1527917764.423315000	8.88221	1412	1
1527917764.423355000	8.88225	969	1
1527917764.441758000	8.90066	87	0
1527917764.447242000	8.90614	87	0
1527917764.461746000	8.92064	401	1
1527917764.481918000	8.94082	87	0
1527917764.553390000	9.01229	402	0
1527917764.554030000	9.01293	280	0
1527917764.554796000	9.01369	1400	0
1527917764.555435000	9.01433	513	0
1527917764.556095000	9.01499	592	0
1527917764.556752000	9.01565	635	0
1527917764.557780000	9.01668	116	1
1527917764.558294000	9.01719	467	0
1527917764.559012000	9.01791	345	0
1527917764.559662000	9.01856	103	0
1527917764.560317000	9.01921	80	0
1527917764.561135000	9.02003	697	0
1527917764.561722000	9.02062	110	1
1527917764.561782000	9.02068	484	0
1527917764.562451000	9.02135	835	0
1527917764.563094000	9.02199	217	0
1527917764.563767000	9.02266	649	0
1527917764.564489000	9.02339	519	0
1527917764.565726000	9.02462	110	1
1527917764.566254000	9.02515	439	0
1527917764.566984000	9.02588	701	0
1527917764.568565000	9.02746	616	0
1527917764.569301000	9.0282	558	0
1527917764.569719000	9.02862	107	1
1527917764.570728000	9.02963	654	0
1527917764.572044000	9.03094	583	0
1527917764.572767000	9.03166	689	0
1527917764.574733000	9.03363	104	1
1527917764.588203000	9.0471	102	0
1527917764.588911000	9.04781	283	0
1527917764.591817000	9.05071	101	1
1527917765.279430000	9.73833	488	1
1527917765.279517000	9.73841	94	1
1527917765.296968000	9.75587	87	0
1527917765.381877000	9.84077	266	0
1527917765.382537000	9.84143	367	0
1527917765.385785000	9.84468	104	1
1527917765.386910000	9.84581	152	0
1527917765.390767000	9.84966	98	1
1527917766.132223000	10.5911	400	1
1527917766.132309000	10.5912	109	1
1527917766.137173000	10.5961	305	1
1527917766.147623000	10.6065	481	1
1527917766.147693000	10.6066	87	1
1527917766.151566000	10.6105	87	0
1527917766.158949000	10.6178	87	0
1527917766.165454000	10.6244	87	0
1527917766.222778000	10.6817	278	0
1527917766.223434000	10.6823	151	0
1527917766.226896000	10.6858	110	1
1527917766.227138000	10.686	92	0
1527917766.227812000	10.6867	276	0
1527917766.230861000	10.6898	101	1
1527917766.303761000	10.7627	243	0
1527917766.304514000	10.7634	140	0
1527917766.307929000	10.7668	101	1
1527917766.308126000	10.767	92	0
1527917766.308794000	10.7677	87	0
1527917766.309538000	10.7684	268	0
1527917766.310187000	10.7691	103	0
1527917766.311832000	10.7707	107	1
1527917766.313447000	10.7723	92	0
1527917766.314172000	10.7731	299	0
1527917766.320945000	10.7798	101	1
1527917766.758968000	11.2179	396	1
1527917766.759064000	11.218	254	1
1527917766.775764000	11.2347	87	0
1527917767.292273000	11.7512	371	1
1527917767.292429000	11.7513	1412	1
1527917767.292468000	11.7514	1412	1
1527917767.292498000	11.7514	1412	1
1527917767.292536000	11.7514	1412	1
1527917767.292565000	11.7515	1412	1
1527917767.292602000	11.7515	1412	1
1527917767.292632000	11.7515	1412	1
1527917767.292677000	11.7516	1412	1
1527917767.292711000	11.7516	1412	1
1527917767.292748000	11.7516	1412	1
1527917767.292787000	11.7517	1412	1
1527917767.292839000	11.7517	1412	1
1527917767.292887000	11.7518	1412	1
1527917767.292943000	11.7518	1412	1
1527917767.292989000	11.7519	1412	1
1527917767.293058000	11.752	1412	1
1527917767.293624000	11.7525	1412	1
1527917767.293674000	11.7526	1412	1
1527917767.293728000	11.7526	1412	1
1527917767.294887000	11.7538	1412	1
1527917767.294915000	11.7538	1412	1
1527917767.294951000	11.7538	1412	1
1527917767.295005000	11.7539	1412	1
1527917767.295028000	11.7539	1412	1
1527917767.295064000	11.754	1412	1
1527917767.295097000	11.754	1412	1
1527917767.295133000	11.754	1412	1
1527917767.295170000	11.7541	1412	1
1527917767.295203000	11.7541	1412	1
1527917767.295239000	11.7541	1412	1
1527917767.295275000	11.7542	1412	1
1527917767.296892000	11.7558	1412	1
1527917767.296925000	11.7558	1412	1
1527917767.296964000	11.7559	750	1
1527917767.309169000	11.7681	90	0
1527917767.311186000	11.7701	87	0
1527917767.312910000	11.7718	104	1
1527917767.314728000	11.7736	87	0
1527917767.316567000	11.7755	87	0
1527917767.320001000	11.7789	87	0
1527917767.451351000	11.9102	396	0
1527917767.454973000	11.9139	109	1
1527917767.458145000	11.917	80	0
1527917767.461970000	11.9209	100	1
1527917767.629606000	12.0885	289	0
1527917767.630214000	12.0891	146	0
1527917767.634006000	12.0929	103	1
1527917767.634853000	12.0938	92	0
1527917767.635518000	12.0944	137	0
1527917767.638975000	12.0979	103	1
1527917767.681493000	12.1404	363	1
1527917767.681733000	12.1406	298	1
1527917767.700029000	12.1589	87	0
1527917767.704304000	12.1632	87	0
1527917767.722572000	12.1815	396	1
1527917767.744208000	12.2031	87	0
1527917767.770702000	12.2296	275	0
1527917767.771369000	12.2303	118	0
1527917767.774928000	12.2338	106	1
1527917767.775368000	12.2343	92	0
1527917767.776042000	12.2349	306	0
1527917767.778952000	12.2378	103	1
1527917767.825057000	12.284	265	0
1527917767.825758000	12.2847	278	0
1527917767.829283000	12.2882	103	1
1527917767.831834000	12.2907	999	1
1527917767.831943000	12.2908	455	1
1527917767.837886000	12.2968	92	0
1527917767.838527000	12.2974	95	0
1527917767.841918000	12.3008	103	1
1527917767.852499000	12.3114	87	0
1527917767.893380000	12.3523	561	0
1527917767.894105000	12.353	806	0
1527917767.895529000	12.3544	92	0
1527917767.896196000	12.3551	182	0
1527917767.897198000	12.3561	112	1
1527917767.973654000	12.4326	289	0
1527917767.974358000	12.4333	146	0
1527917767.977932000	12.4368	103	1
1527917767.978650000	12.4375	92	0
1527917767.979319000	12.4382	296	0
1527917767.981936000	12.4408	103	1
1527917768.161306000	12.6202	407	1
1527917768.161399000	12.6203	259	1
1527917768.179933000	12.6388	87	0
1527917768.184992000	12.6439	87	0
1527917768.263487000	12.7224	306	0
1527917768.264166000	12.7231	146	0
1527917768.267013000	12.7259	109	1
1527917768.267983000	12.7269	92	0
1527917768.268703000	12.7276	271	0
1527917768.272015000	12.7309	103	1
1527917768.386870000	12.8458	461	1
1527917768.386955000	12.8459	256	1
1527917768.405343000	12.8642	87	0
1527917768.492856000	12.9518	286	0
1527917768.493449000	12.9523	146	0
1527917768.497023000	12.9559	92	0
1527917768.497083000	12.956	106	1
1527917768.497782000	12.9567	300	0
1527917768.501018000	12.9599	103	1
1527917768.637228000	13.0961	472	1
1527917768.637385000	13.0963	260	1
1527917768.655182000	13.1141	87	0
1527917768.768465000	13.2274	233	0
1527917768.769052000	13.2279	146	0
1527917768.772055000	13.231	106	1
1527917768.773415000	13.2323	92	0
1527917768.774328000	13.2332	98	0
1527917768.777043000	13.2359	103	1
1527917768.911911000	13.3708	832	1
1527917768.911995000	13.3709	256	1
1527917768.931351000	13.3902	87	0
1527917769.014391000	13.4733	255	0
1527917769.015034000	13.4739	146	0
1527917769.018069000	13.477	106	1
1527917769.019031000	13.4779	92	0
1527917769.019815000	13.4787	167	0
1527917769.023070000	13.482	103	1
1527917769.135441000	13.5943	396	1
1527917769.135501000	13.5944	257	1
1527917769.152898000	13.6118	87	0
1527917769.237654000	13.6966	235	0
1527917769.238297000	13.6972	146	0
1527917769.240936000	13.6998	92	0
1527917769.241594000	13.7005	120	0
1527917769.242007000	13.7009	112	1
1527917769.436445000	13.8953	395	1
1527917769.436506000	13.8954	258	1
1527917769.454949000	13.9138	87	0
1527917769.462344000	13.9212	87	0
1527917769.561026000	14.0199	290	0
1527917769.561726000	14.0206	146	0
1527917769.564322000	14.0232	92	0
1527917769.565008000	14.0239	130	0
1527917769.565088000	14.024	112	1
1527917769.569154000	14.0281	100	1
1527917769.876016000	14.3349	396	1
1527917769.876081000	14.335	263	1
1527917769.893223000	14.3521	87	0
1527917769.983110000	14.442	233	0
1527917769.983749000	14.4426	148	0
1527917769.987034000	14.4459	92	0
1527917769.987140000	14.446	106	1
1527917769.987725000	14.4466	144	0
1527917769.991069000	14.45	103	1
1527917770.306553000	14.7655	391	1
1527917770.306621000	14.7655	258	1
1527917770.327830000	14.7867	87	0
1527917770.334141000	14.793	87	0
1527917770.418522000	14.8774	235	0
1527917770.419095000	14.878	148	0
1527917770.421460000	14.8804	92	0
1527917770.422079000	14.881	121	0
1527917770.422129000	14.881	112	1
1527917770.426104000	14.885	100	1
1527917770.579339000	15.0382	395	1
1527917770.579407000	15.0383	311	1
1527917770.600540000	15.0594	87	0
1527917770.726569000	15.1855	279	0
1527917770.727214000	15.1861	148	0
1527917770.730108000	15.189	106	1
1527917770.731546000	15.1904	92	0
1527917770.732203000	15.1911	87	0
1527917770.735092000	15.194	103	1
1527917770.992629000	15.4515	395	1
1527917770.992726000	15.4516	431	1
1527917771.011211000	15.4701	87	0
1527917771.025891000	15.4848	87	0
1527917771.103731000	15.5626	274	0
1527917771.104499000	15.5634	148	0
1527917771.107123000	15.566	109	1
1527917771.107222000	15.5661	92	0
1527917771.107917000	15.5668	145	0
1527917771.111125000	15.57	103	1
1527917771.216373000	15.6753	999	1
1527917771.216432000	15.6753	251	1
1527917771.256126000	15.715	999	1
1527917771.264751000	15.7236	87	0
1527917771.267729000	15.7266	87	0
1527917771.284642000	15.7435	87	0
1527917771.366920000	15.8258	258	0
1527917771.367504000	15.8264	148	0
1527917771.371156000	15.8301	112	1
1527917771.371922000	15.8308	92	0
1527917771.372643000	15.8315	87	0
1527917771.376177000	15.8351	103	1
1527917773.650885000	18.1098	405	1
1527917773.650981000	18.1099	257	1
1527917773.668904000	18.1278	87	0
1527917773.769418000	18.2283	256	0
1527917773.770054000	18.229	148	0
1527917773.773105000	18.232	106	1
1527917773.774309000	18.2332	92	0
1527917773.775065000	18.234	226	0
1527917773.778080000	18.237	103	1
1527917773.984422000	18.4433	461	1
1527917773.984510000	18.4434	256	1
1527917774.002552000	18.4614	87	0
1527917774.096295000	18.5552	233	0
1527917774.096872000	18.5558	148	0
1527917774.100116000	18.559	106	1
1527917774.101333000	18.5602	92	0
1527917774.102001000	18.5609	219	0
1527917774.105078000	18.564	103	1
1527917774.437600000	18.8965	471	1
1527917774.437678000	18.8966	260	1
1527917774.457810000	18.9167	87	0
1527917774.469012000	18.9279	87	0
1527917774.565055000	19.024	260	0
1527917774.565707000	19.0246	148	0
1527917774.568745000	19.0276	92	0
1527917774.569099000	19.028	112	1
1527917774.569473000	19.0284	186	0
1527917774.573106000	19.032	100	1
1527917774.812110000	19.271	834	1
1527917774.812198000	19.2711	259	1
1527917774.830302000	19.2892	87	0
1527917774.906411000	19.3653	279	0
1527917774.907112000	19.366	148	0
1527917774.910172000	19.3691	106	1
1527917774.910859000	19.3698	92	0
1527917774.911528000	19.3704	309	0
1527917774.914165000	19.3731	103	1
1527917775.030527000	19.4894	392	1
1527917775.030623000	19.4895	256	1
1527917775.049034000	19.5079	87	0
1527917775.144233000	19.6031	303	0
1527917775.144924000	19.6038	148	0
1527917775.147131000	19.606	92	0
1527917775.147825000	19.6067	340	0
1527917775.148259000	19.6072	112	1
1527917775.491577000	19.9505	392	1
1527917775.491637000	19.9505	256	1
1527917775.510206000	19.9691	87	0
1527917775.604887000	20.0638	284	0
1527917775.605529000	20.0644	148	0
1527917775.609216000	20.0681	106	1
1527917775.611162000	20.0701	92	0
1527917775.611881000	20.0708	171	0
1527917775.615162000	20.0741	103	1
1527917776.596861000	21.0558	392	1
1527917776.596929000	21.0558	256	1
1527917776.613298000	21.0722	87	0
1527917776.720739000	21.1796	258	0
1527917776.721404000	21.1803	148	0
1527917776.724651000	21.1835	106	1
1527917776.724825000	21.1837	92	0
1527917776.725503000	21.1844	323	0
1527917776.728627000	21.1875	103	1
1527917776.833637000	21.2925	393	1
1527917776.833734000	21.2926	259	1
1527917776.854718000	21.3136	87	0
1527917776.964286000	21.4232	255	0
1527917776.964881000	21.4238	148	0
1527917776.967734000	21.4266	106	1
1527917776.969438000	21.4283	92	0
1527917776.970054000	21.429	338	0
1527917776.972699000	21.4316	103	1
1527917777.298270000	21.7572	372	1
1527917777.298369000	21.7573	1412	1
1527917777.298408000	21.7573	1412	1
1527917777.298442000	21.7573	1412	1
1527917777.298479000	21.7574	1362	1
1527917777.316238000	21.7751	87	0
1527917777.320234000	21.7791	87	0
1527917777.385093000	21.844	343	1
1527917777.385157000	21.8441	256	1
1527917777.391831000	21.8507	387	0
1527917777.394993000	21.8539	80	0
1527917777.395652000	21.8545	103	1
1527917777.403852000	21.8627	87	0
1527917777.501329000	21.9602	290	0
1527917777.501967000	21.9609	148	0
1527917777.504667000	21.9636	92	0
1527917777.505355000	21.9643	235	0
1527917777.505841000	21.9647	112	1
1527917777.640187000	22.0991	392	1
1527917777.640272000	22.0992	256	1
1527917777.659235000	22.1181	87	0
1527917777.751473000	22.2104	258	0
1527917777.752121000	22.211	148	0
1527917777.755165000	22.2141	92	0
1527917777.755749000	22.2146	109	1
1527917777.755929000	22.2148	214	0
1527917777.759770000	22.2187	100	1
1527917778.006120000	22.465	392	1
1527917778.006211000	22.4651	259	1
1527917778.025524000	22.4844	87	0
1527917778.127314000	22.5862	233	0
1527917778.128026000	22.5869	148	0
1527917778.129424000	22.5883	92	0
1527917778.130701000	22.5896	109	1
1527917778.131213000	22.5901	276	0
1527917778.134694000	22.5936	100	1
1527917778.319212000	22.7781	999	1
1527917778.319301000	22.7782	257	1
1527917778.337921000	22.7968	87	0
1527917778.444690000	22.9036	278	0
1527917778.445394000	22.9043	148	0
1527917778.448691000	22.9076	92	0
1527917778.448733000	22.9076	106	1
1527917778.449380000	22.9083	123	0
1527917778.452776000	22.9117	103	1
1527917778.816394000	23.2753	409	1
1527917778.816490000	23.2754	258	1
1527917778.835436000	23.2943	87	0
1527917778.931379000	23.3903	281	0
1527917778.931950000	23.3908	148	0
1527917778.934821000	23.3937	106	1
1527917778.935260000	23.3942	92	0
1527917778.935928000	23.3948	124	0
1527917778.938816000	23.3977	103	1
1527917779.112241000	23.5711	457	1
1527917779.112302000	23.5712	259	1
1527917779.131591000	23.5905	87	0
1527917779.222232000	23.6811	235	0
1527917779.222811000	23.6817	148	0
1527917779.225858000	23.6848	106	1
1527917779.226811000	23.6857	92	0
1527917779.227552000	23.6864	301	0
1527917779.230820000	23.6897	103	1
1527917779.573014000	24.0319	472	1
1527917779.573080000	24.032	256	1
1527917779.590345000	24.0492	87	0
1527917779.722692000	24.1816	258	0
1527917779.723340000	24.1822	148	0
1527917779.726489000	24.1854	92	0
1527917779.726865000	24.1858	109	1
1527917779.727114000	24.186	97	0
1527917779.730848000	24.1897	100	1
1527917780.002440000	24.4613	835	1
1527917780.002513000	24.4614	260	1
1527917780.022240000	24.4811	87	0
1527917780.128434000	24.5873	239	0
1527917780.129082000	24.588	148	0
1527917780.132891000	24.5918	106	1
1527917780.134539000	24.5934	92	0
1527917780.135180000	24.5941	197	0
1527917780.137853000	24.5968	103	1
1527917780.427216000	24.8861	393	1
1527917780.427268000	24.8862	258	1
1527917780.445865000	24.9048	87	0
1527917780.529716000	24.9886	302	0
1527917780.530307000	24.9892	148	0
1527917780.532854000	24.9918	92	0
1527917780.533525000	24.9924	281	0
1527917780.533995000	24.9929	112	1
1527917780.699123000	25.158	391	1
1527917780.699209000	25.1581	256	1
1527917780.721760000	25.1807	87	0
1527917780.820405000	25.2793	305	0
1527917780.821012000	25.2799	148	0
1527917780.823930000	25.2828	106	1
1527917780.826742000	25.2856	92	0
1527917780.827415000	25.2863	282	0
1527917780.830920000	25.2898	103	1
1527917781.111449000	25.5703	392	1
1527917781.111513000	25.5704	256	1
1527917781.130411000	25.5893	87	0
1527917781.224001000	25.6829	261	0
1527917781.224718000	25.6836	148	0
1527917781.227956000	25.6869	106	1
1527917781.230546000	25.6894	92	0
1527917781.231181000	25.6901	303	0
1527917781.233978000	25.6929	103	1
1527917781.399276000	25.8582	392	1
1527917781.399343000	25.8582	257	1
1527917781.418573000	25.8775	87	0
1527917781.520592000	25.9795	258	0
1527917781.521261000	25.9802	148	0
1527917781.524970000	25.9839	106	1
1527917781.527236000	25.9861	92	0
1527917781.527906000	25.9868	277	0
1527917781.530875000	25.9898	103	1
1527917781.880252000	26.3391	392	1
1527917781.880316000	26.3392	256	1
1527917781.897077000	26.356	87	0
1527917782.005640000	26.4645	255	0
1527917782.006267000	26.4652	148	0
1527917782.010026000	26.4689	106	1
1527917782.010455000	26.4694	92	0
1527917782.011059000	26.47	319	0
1527917782.014006000	26.4729	103	1
1527917782.186586000	26.6455	395	1
1527917782.186653000	26.6456	261	1
1527917782.212481000	26.6714	87	0
1527917782.233667000	26.6926	87	0
1527917782.304646000	26.7635	235	0
1527917782.305238000	26.7641	148	0
1527917782.308706000	26.7676	92	0
1527917782.308961000	26.7679	112	1
1527917782.309399000	26.7683	335	0
1527917782.313028000	26.7719	100	1
1527917782.667376000	27.1263	392	1
1527917782.667471000	27.1264	257	1
1527917782.688762000	27.1477	87	0
1527917782.766673000	27.2256	258	0
1527917782.767301000	27.2262	148	0
1527917782.771041000	27.2299	106	1
1527917782.771366000	27.2303	92	0
1527917782.773674000	27.2326	330	0
1527917782.774970000	27.2339	103	1
1527917783.079438000	27.5383	392	1
1527917783.079501000	27.5384	260	1
1527917783.098247000	27.5571	87	0
1527917783.194315000	27.6532	265	0
1527917783.194917000	27.6538	148	0
1527917783.198042000	27.6569	92	0
1527917783.198129000	27.657	106	1
1527917783.198800000	27.6577	180	0
1527917783.202052000	27.6609	103	1
1527917783.438755000	27.8977	1000	1
1527917783.438820000	27.8977	257	1
1527917783.456319000	27.9152	87	0
1527917783.652514000	28.1114	279	0
1527917783.653095000	28.112	148	0
1527917783.656102000	28.115	106	1
1527917783.656723000	28.1156	92	0
1527917783.657387000	28.1163	116	0
1527917783.660065000	28.119	103	1
1527917783.791772000	28.2507	471	1
1527917783.791835000	28.2507	259	1
1527917783.808673000	28.2676	87	0
1527917783.904818000	28.3637	235	0
1527917783.905476000	28.3644	148	0
1527917783.909082000	28.368	106	1
1527917783.910696000	28.3696	92	0
1527917783.914041000	28.3729	100	1
1527917783.940255000	28.3992	274	0
1527917783.944061000	28.403	100	1
1527917784.071593000	28.5305	472	1
1527917784.071683000	28.5306	256	1
1527917784.089272000	28.5482	87	0
1527917784.173964000	28.6329	277	0
1527917784.174626000	28.6335	148	0
1527917784.178102000	28.637	106	1
1527917784.178930000	28.6378	92	0
1527917784.180321000	28.6392	146	0
1527917784.183054000	28.642	103	1
1527917784.448596000	28.9075	393	1
1527917784.448661000	28.9076	257	1
1527917784.466533000	28.9254	87	0
1527917784.560494000	29.0194	279	0
1527917784.561119000	29.02	148	0
1527917784.564119000	29.023	106	1
1527917784.565994000	29.0249	92	0
1527917784.566662000	29.0256	177	0
1527917784.570078000	29.029	103	1
1527917784.915286000	29.3742	832	1
1527917784.915380000	29.3743	259	1
1527917784.935728000	29.3946	87	0
1527917785.031234000	29.4901	235	0
1527917785.031944000	29.4908	148	0
1527917785.035086000	29.494	106	1
1527917785.036438000	29.4953	92	0
1527917785.037245000	29.4961	235	0
1527917785.040129000	29.499	103	1
1527917785.327348000	29.7862	392	1
1527917785.327440000	29.7863	256	1
1527917785.347035000	29.8059	87	0
1527917785.447735000	29.9066	235	0
1527917785.448334000	29.9072	148	0
1527917785.451179000	29.9101	106	1
1527917785.453290000	29.9122	92	0
1527917785.453958000	29.9129	268	0
1527917785.457176000	29.9161	103	1
1527917785.730654000	30.1896	392	1
1527917785.730736000	30.1896	256	1
1527917785.747771000	30.2067	87	0
1527917785.848615000	30.3075	262	0
1527917785.849193000	30.3081	148	0
1527917785.852218000	30.3111	106	1
1527917785.852612000	30.3115	92	0
1527917785.853223000	30.3121	321	0
1527917785.856214000	30.3151	103	1
1527917785.976574000	30.4355	392	1
1527917785.976641000	30.4355	259	1
1527917785.994782000	30.4537	87	0
1527917786.101351000	30.5602	282	0
1527917786.101995000	30.5609	148	0
1527917786.103330000	30.5622	92	0
1527917786.103998000	30.5629	184	0
1527917786.105165000	30.5641	112	1
1527917786.299045000	30.7579	393	1
1527917786.299106000	30.758	257	1
1527917786.317572000	30.7765	87	0
1527917786.422035000	30.8809	302	0
1527917786.422611000	30.8815	148	0
1527917786.426119000	30.885	92	0
1527917786.426230000	30.8851	106	1
1527917786.426802000	30.8857	248	0
1527917786.430250000	30.8891	103	1
1527917786.621504000	31.0804	390	1
1527917786.621557000	31.0805	257	1
1527917786.638437000	31.0973	87	0
1527917786.657228000	31.1161	87	0
1527917786.730711000	31.1896	284	0
1527917786.731366000	31.1903	148	0
1527917786.734214000	31.1931	109	1
1527917786.735172000	31.1941	92	0
1527917786.735846000	31.1947	261	0
1527917786.739225000	31.1981	103	1
1527917787.145969000	31.6049	395	1
1527917787.146044000	31.6049	261	1
1527917787.164571000	31.6235	87	0
1527917787.167144000	31.626	87	0
1527917787.275080000	31.734	235	0
1527917787.275766000	31.7347	148	0
1527917787.279343000	31.7382	109	1
1527917787.281495000	31.7404	92	0
1527917787.282267000	31.7412	117	0
1527917787.285301000	31.7442	103	1
1527917787.513617000	31.9725	396	1
1527917787.513674000	31.9726	258	1
1527917787.537282000	31.9962	87	0
1527917787.627077000	32.086	277	0
1527917787.627783000	32.0867	148	0
1527917787.630522000	32.0894	92	0
1527917787.631138000	32.09	331	0
1527917787.631386000	32.0903	112	1
1527917788.056911000	32.5158	998	1
1527917788.056997000	32.5159	257	1
1527917788.074310000	32.5332	87	0
1527917788.184450000	32.6433	233	0
1527917788.185097000	32.644	148	0
1527917788.188363000	32.6473	106	1
1527917788.188399000	32.6473	92	0
1527917788.189113000	32.648	251	0
1527917788.192347000	32.6512	103	1
1527917788.381810000	32.8407	403	1
1527917788.381895000	32.8408	257	1
1527917788.402569000	32.8615	87	0
1527917788.477557000	32.9365	256	0
1527917788.478143000	32.937	148	0
1527917788.480794000	32.9397	92	0
1527917788.481297000	32.9402	109	1
1527917788.481513000	32.9404	270	0
1527917788.485300000	32.9442	100	1
1527917788.826790000	33.2857	457	1
1527917788.826851000	33.2857	261	1
1527917788.845029000	33.3039	87	0
1527917788.964676000	33.4236	265	0
1527917788.965275000	33.4242	148	0
1527917788.968396000	33.4273	106	1
1527917788.968675000	33.4276	92	0
1527917788.972372000	33.4313	100	1
1527917789.000946000	33.4598	207	0
1527917789.004396000	33.4633	100	1
1527917789.427893000	33.8868	470	1
1527917789.427959000	33.8869	259	1
1527917789.446331000	33.9052	87	0
1527917789.537040000	33.9959	279	0
1527917789.537649000	33.9965	148	0
1527917789.540262000	33.9992	92	0
1527917789.540986000	33.9999	121	0
1527917789.541505000	34.0004	112	1
1527917789.803740000	34.2626	392	1
1527917789.803801000	34.2627	257	1
1527917789.838493000	34.2974	392	1
1527917789.840290000	34.2992	87	0
1527917789.847788000	34.3067	87	0
1527917789.881719000	34.3406	87	0
1527917789.936224000	34.3951	235	0
1527917789.936813000	34.3957	148	0
1527917789.940419000	34.3993	92	0
1527917789.940493000	34.3994	112	1
1527917789.941216000	34.4001	194	0
1527917789.944439000	34.4033	103	1
1527917790.019615000	34.4785	832	1
1527917790.019703000	34.4786	259	1
1527917790.040827000	34.4997	87	0
1527917790.127625000	34.5865	275	0
1527917790.128227000	34.5871	148	0
1527917790.131337000	34.5902	92	0
1527917790.131435000	34.5903	106	1
1527917790.132035000	34.5909	262	0
1527917790.135445000	34.5943	103	1
1527917790.252689000	34.7116	391	1
1527917790.252751000	34.7116	258	1
1527917790.271035000	34.7299	87	0
1527917790.277707000	34.7366	87	0
1527917790.359443000	34.8183	256	0
1527917790.360023000	34.8189	148	0
1527917790.363501000	34.8224	109	1
1527917790.363815000	34.8227	92	0
1527917790.364559000	34.8235	329	0
1527917790.367460000	34.8264	103	1
1527917790.548020000	35.0069	392	1
1527917790.548106000	35.007	258	1
1527917790.566793000	35.0257	87	0
1527917790.671852000	35.1307	256	0
1527917790.672445000	35.1313	148	0
1527917790.675032000	35.1339	92	0
1527917790.675512000	35.1344	109	1
1527917790.675700000	35.1346	215	0
1527917790.679432000	35.1383	100	1
1527917790.895229000	35.3541	392	1
1527917790.895303000	35.3542	258	1
1527917790.913092000	35.372	87	0
1527917790.919889000	35.3788	87	0
1527917791.003040000	35.4619	232	0
1527917791.003666000	35.4626	148	0
1527917791.006505000	35.4654	109	1
1527917791.007831000	35.4667	92	0
1527917791.011430000	35.4703	100	1
1527917791.039113000	35.498	168	0
1527917791.042523000	35.5014	100	1
1527917791.220803000	35.6797	391	1
1527917791.220869000	35.6798	259	1
1527917791.241807000	35.7007	87	0
1527917791.340459000	35.7994	237	0
1527917791.341060000	35.8	148	0
1527917791.344536000	35.8034	106	1
1527917791.345022000	35.8039	92	0
1527917791.345687000	35.8046	245	0
1527917791.348515000	35.8074	103	1
1527917791.495732000	35.9546	391	1
1527917791.495822000	35.9547	258	1
1527917791.517239000	35.9761	87	0
1527917791.612574000	36.0715	305	0
1527917791.613220000	36.0721	148	0
1527917791.616489000	36.0754	106	1
1527917791.619356000	36.0783	92	0
1527917791.620078000	36.079	309	0
1527917791.622477000	36.0814	103	1
1527917791.750875000	36.2098	394	1
1527917791.750942000	36.2098	259	1
1527917791.771903000	36.2308	87	0
1527917791.874381000	36.3333	303	0
1527917791.874986000	36.3339	148	0
1527917791.878569000	36.3375	106	1
1527917791.879664000	36.3386	92	0
1527917791.880335000	36.3392	243	0
1527917791.883568000	36.3425	103	1
1527917792.114867000	36.5738	392	1
1527917792.114933000	36.5738	257	1
1527917792.134232000	36.5931	87	0
1527917792.141780000	36.6007	87	0
1527917792.227020000	36.6859	263	0
1527917792.227616000	36.6865	148	0
1527917792.230311000	36.6892	92	0
1527917792.230525000	36.6894	112	1
1527917792.231040000	36.6899	85	0
1527917792.234517000	36.6934	100	1
1527917792.266745000	36.7256	263	0
1527917792.270505000	36.7294	100	1
1527917792.390899000	36.8498	999	1
1527917792.390963000	36.8499	258	1
1527917792.407359000	36.8663	87	0
1527917792.495697000	36.9546	258	0
1527917792.496348000	36.9552	148	0
1527917792.499609000	36.9585	106	1
1527917792.500683000	36.9596	92	0
1527917792.504569000	36.9635	100	1
1527917792.531036000	36.9899	219	0
1527917792.534591000	36.9935	100	1
1527917792.851080000	37.31	405	1
1527917792.851172000	37.3101	258	1
1527917792.879586000	37.3385	87	0
1527917792.890922000	37.3498	87	0
1527917792.971525000	37.4304	258	0
1527917792.972137000	37.431	148	0
1527917792.975653000	37.4346	109	1
1527917792.976051000	37.4349	92	0
1527917792.976824000	37.4357	85	0
1527917792.979618000	37.4385	103	1
1527917793.136211000	37.5951	461	1
1527917793.136288000	37.5952	260	1
1527917793.166808000	37.6257	87	0
1527917793.271622000	37.7305	235	0
1527917793.272270000	37.7312	148	0
1527917793.275644000	37.7345	106	1
1527917793.276884000	37.7358	92	0
1527917793.277556000	37.7365	156	0
1527917793.280569000	37.7395	103	1
1527917793.445992000	37.9049	472	1
1527917793.446083000	37.905	221	1
1527917793.464566000	37.9235	87	0
1527917793.568949000	38.0278	258	0
1527917793.569590000	38.0285	148	0
1527917793.572614000	38.0315	106	1
1527917793.573092000	38.032	92	0
1527917793.577674000	38.0366	100	1
1527917793.604484000	38.0634	319	0
1527917793.608689000	38.0676	100	1
1527917793.860606000	38.3195	396	1
1527917793.860701000	38.3196	439	1
1527917793.880209000	38.3391	87	0
1527917793.964463000	38.4234	267	0
1527917793.965057000	38.424	148	0
1527917793.967139000	38.426	92	0
1527917793.967854000	38.4268	239	0
1527917793.968620000	38.4275	112	1
1527917794.085260000	38.5442	836	1
1527917794.085345000	38.5442	253	1
1527917794.105605000	38.5645	87	0
1527917794.195939000	38.6548	256	0
1527917794.196529000	38.6554	148	0
1527917794.199722000	38.6586	106	1
1527917794.201225000	38.6601	92	0
1527917794.201895000	38.6608	308	0
1527917794.204679000	38.6636	103	1
1527917794.920168000	39.3791	391	1
1527917794.920253000	39.3792	258	1
1527917794.939095000	39.398	87	0
1527917795.016658000	39.4756	258	0
1527917795.017246000	39.4761	148	0
1527917795.020741000	39.4796	106	1
1527917795.020920000	39.4798	92	0
1527917795.021597000	39.4805	219	0
1527917795.024759000	39.4837	103	1
1527917795.269073000	39.728	392	1
1527917795.269134000	39.728	260	1
1527917795.288937000	39.7478	87	0
1527917795.294021000	39.7529	87	0
1527917795.363948000	39.8228	275	0
1527917795.364618000	39.8235	148	0
1527917795.367457000	39.8264	92	0
1527917795.367715000	39.8266	112	1
1527917795.368110000	39.827	126	0
1527917795.371747000	39.8306	100	1
1527917795.641076000	40.1	396	1
1527917795.641139000	40.1	257	1
1527917795.658293000	40.1172	87	0
1527917795.663402000	40.1223	87	0
1527917795.743762000	40.2027	279	0
1527917795.744429000	40.2033	148	0
1527917795.747807000	40.2067	109	1
1527917795.747885000	40.2068	92	0
1527917795.748620000	40.2075	140	0
1527917795.751770000	40.2107	103	1
1527917795.916900000	40.3758	391	1
1527917795.916962000	40.3759	257	1
1527917795.935463000	40.3944	87	0
1527917796.031096000	40.49	233	0
1527917796.031720000	40.4906	148	0
1527917796.034822000	40.4937	106	1
1527917796.036423000	40.4953	92	0
1527917796.037038000	40.4959	204	0
1527917796.039784000	40.4987	103	1
1527917796.165278000	40.6242	391	1
1527917796.165375000	40.6243	260	1
1527917796.182775000	40.6417	87	0
1527917796.273689000	40.7326	235	0
1527917796.274346000	40.7332	148	0
1527917796.277835000	40.7367	106	1
1527917796.278531000	40.7374	92	0
1527917796.281817000	40.7407	100	1
1527917796.308396000	40.7673	207	0
1527917796.311808000	40.7707	100	1
1527917796.705034000	41.1639	392	1
1527917796.705120000	41.164	258	1
1527917796.727652000	41.1865	87	0
1527917796.826415000	41.2853	260	0
1527917796.827009000	41.2859	148	0
1527917796.829844000	41.2887	106	1
1527917796.830980000	41.2899	92	0
1527917796.831993000	41.2909	175	0
1527917796.834838000	41.2937	103	1
1527917797.207317000	41.6662	995	1
1527917797.207406000	41.6663	260	1
1527917797.243953000	41.7029	995	1
1527917797.256983000	41.7159	87	0
1527917797.264639000	41.7235	87	0
1527917797.356319000	41.8152	281	0
1527917797.356901000	41.8158	148	0
1527917797.359875000	41.8188	109	1
1527917797.361028000	41.8199	92	0
1527917797.361757000	41.8207	197	0
1527917797.364859000	41.8238	103	1
1527917797.579278000	42.0382	407	1
1527917797.579370000	42.0383	258	1
1527917797.598880000	42.0578	87	0
1527917797.603292000	42.0622	87	0
1527917797.690084000	42.149	326	0
1527917797.690751000	42.1496	148	0
1527917797.693889000	42.1528	109	1
1527917797.694816000	42.1537	92	0
1527917797.695423000	42.1543	215	0
1527917797.698831000	42.1577	103	1
1527917797.904249000	42.3631	460	1
1527917797.904310000	42.3632	260	1
1527917797.923917000	42.3828	87	0
1527917798.055409000	42.5143	263	0
1527917798.056048000	42.5149	148	0
1527917798.058866000	42.5178	106	1
1527917798.059112000	42.518	92	0
1527917798.059831000	42.5187	165	0
1527917798.062914000	42.5218	103	1
1527917798.264363000	42.7233	468	1
1527917798.264430000	42.7233	258	1
1527917798.283900000	42.7428	87	0
1527917798.290889000	42.7498	87	0
1527917798.408450000	42.8673	235	0
1527917798.409087000	42.868	148	0
1527917798.411963000	42.8709	109	1
1527917798.412462000	42.8714	92	0
1527917798.413082000	42.872	191	0
1527917798.415922000	42.8748	103	1
1527917798.549167000	43.0081	393	1
1527917798.549227000	43.0081	257	1
1527917798.567375000	43.0263	87	0
1527917798.640866000	43.0998	278	0
1527917798.641497000	43.1004	148	0
1527917798.644950000	43.1038	106	1
1527917798.653037000	43.1119	92	0
1527917798.653759000	43.1127	179	0
1527917798.656940000	43.1158	103	1
1527917798.814296000	43.2732	392	1
1527917798.814389000	43.2733	257	1
1527917798.831887000	43.2908	87	0
1527917798.927472000	43.3864	235	0
1527917798.928093000	43.387	148	0
1527917798.930949000	43.3898	106	1
1527917798.931715000	43.3906	92	0
1527917798.932440000	43.3913	290	0
1527917798.935951000	43.3948	103	1
1527917799.222509000	43.6814	832	1
1527917799.222604000	43.6815	260	1
1527917799.240865000	43.6998	87	0
1527917799.328005000	43.7869	235	0
1527917799.328681000	43.7876	148	0
1527917799.331987000	43.7909	106	1
1527917799.332200000	43.7911	92	0
1527917799.332879000	43.7918	200	0
1527917799.335976000	43.7949	103	1
1527917799.743675000	44.2026	392	1
1527917799.743771000	44.2027	260	1
1527917799.762594000	44.2215	87	0
1527917799.841030000	44.2999	288	0
1527917799.841665000	44.3006	148	0
1527917799.844984000	44.3039	106	1
1527917799.845560000	44.3045	92	0
1527917799.846288000	44.3052	205	0
1527917799.848996000	44.3079	103	1
1527917800.035440000	44.4943	391	1
1527917800.035530000	44.4944	258	1
1527917800.054744000	44.5136	87	0
1527917800.137002000	44.5959	259	0
1527917800.137711000	44.5966	148	0
1527917800.141049000	44.5999	106	1
1527917800.142214000	44.6011	92	0
1527917800.142925000	44.6018	300	0
1527917800.146017000	44.6049	103	1
1527917800.358647000	44.8175	398	1
1527917800.358736000	44.8176	257	1
1527917800.377118000	44.836	87	0
1527917800.459511000	44.9184	236	0
1527917800.460092000	44.919	148	0
1527917800.462808000	44.9217	92	0
1527917800.462983000	44.9219	109	1
1527917800.493884000	44.9528	277	0
1527917800.497970000	44.9569	100	1
1527917800.620413000	45.0793	394	1
1527917800.620474000	45.0794	258	1
1527917800.639355000	45.0983	87	0
1527917800.738454000	45.1974	296	0
1527917800.739042000	45.1979	148	0
1527917800.742058000	45.201	106	1
1527917800.742558000	45.2015	92	0
1527917800.743192000	45.2021	228	0
1527917800.746053000	45.205	103	1
1527917800.965263000	45.4242	390	1
1527917800.965327000	45.4242	257	1
1527917800.986789000	45.4457	87	0
1527917801.100296000	45.5592	255	0
1527917801.100881000	45.5598	148	0
1527917801.104085000	45.563	106	1
1527917801.104397000	45.5633	92	0
1527917801.105083000	45.564	207	0
1527917801.108057000	45.567	103	1
1527917801.138686000	45.5976	255	0
1527917801.142066000	45.601	100	1
1527917801.401420000	45.8603	391	1
1527917801.401511000	45.8604	257	1
1527917801.419857000	45.8788	87	0
1527917801.513988000	45.9729	256	0
1527917801.514680000	45.9736	148	0
1527917801.517895000	45.9768	92	0
1527917801.518123000	45.977	109	1
1527917801.518591000	45.9775	266	0
1527917801.522052000	45.9809	100	1
1527917801.738372000	46.1973	999	1
1527917801.738432000	46.1973	259	1
1527917801.758571000	46.2175	87	0
1527917801.862983000	46.3219	233	0
1527917801.863576000	46.3225	148	0
1527917801.866983000	46.3259	92	0
1527917801.867102000	46.326	106	1
1527917801.867674000	46.3266	212	0
1527917801.871064000	46.33	103	1
1527917802.152295000	46.6112	404	1
1527917802.152378000	46.6113	260	1
1527917802.175322000	46.6342	87	0
1527917802.273335000	46.7322	237	0
1527917802.273930000	46.7328	148	0
1527917802.277103000	46.736	106	1
1527917802.277720000	46.7366	92	0
1527917802.279878000	46.7388	102	0
1527917802.281063000	46.74	103	1
1527917802.584770000	47.0437	457	1
1527917802.584856000	47.0438	257	1
1527917802.620121000	47.079	457	1
1527917802.623771000	47.0827	87	0
1527917802.634880000	47.0938	87	0
1527917802.642026000	47.1009	87	0
1527917802.710186000	47.1691	304	0
1527917802.710827000	47.1697	148	0
1527917802.714130000	47.173	112	1
1527917802.714470000	47.1734	92	0
1527917802.715130000	47.174	232	0
1527917802.718119000	47.177	103	1
1527917803.324478000	47.7834	469	1
1527917803.324556000	47.7835	257	1
1527917803.346802000	47.8057	87	0
1527917803.433363000	47.8923	303	0
1527917803.434015000	47.8929	148	0
1527917803.437221000	47.8961	106	1
1527917803.438694000	47.8976	92	0
1527917803.439507000	47.8984	244	0
1527917803.442212000	47.9011	103	1
1527917803.528279000	47.9872	392	1
1527917803.528372000	47.9873	257	1
1527917803.548547000	48.0074	87	0
1527917803.647431000	48.1063	287	0
1527917803.648008000	48.1069	148	0
1527917803.651232000	48.1101	106	1
1527917803.651571000	48.1105	92	0
1527917803.652199000	48.1111	162	0
1527917803.655183000	48.1141	103	1
1527917803.794568000	48.2535	396	1
1527917803.794629000	48.2535	258	1
1527917803.811632000	48.2705	87	0
1527917803.915692000	48.3746	231	0
1527917803.916288000	48.3752	148	0
1527917803.918607000	48.3775	92	0
1527917803.919211000	48.3781	109	1
1527917803.919258000	48.3782	116	0
1527917803.923268000	48.3822	100	1
1527917804.045231000	48.5041	830	1
1527917804.045290000	48.5042	257	1
1527917804.063705000	48.5226	87	0
1527917804.168248000	48.6271	257	0
1527917804.168889000	48.6278	148	0
1527917804.172277000	48.6312	106	1
1527917804.172707000	48.6316	92	0
1527917804.176259000	48.6352	100	1
1527917804.203768000	48.6627	181	0
1527917804.207293000	48.6662	100	1
1527917804.696794000	49.1557	398	1
1527917804.696889000	49.1558	262	1
1527917804.715090000	49.174	87	0
1527917804.804017000	49.2629	258	0
1527917804.804666000	49.2636	148	0
1527917804.807689000	49.2666	92	0
1527917804.808298000	49.2672	109	1
1527917804.808333000	49.2672	261	0
1527917804.812299000	49.2712	100	1
1527917804.965404000	49.4243	392	1
1527917804.965497000	49.4244	259	1
1527917804.983279000	49.4422	87	0
1527917805.061851000	49.5207	235	0
1527917805.062455000	49.5214	148	0
1527917805.065309000	49.5242	106	1
1527917805.066920000	49.5258	92	0
1527917805.067599000	49.5265	340	0
1527917805.070300000	49.5292	103	1
1527917805.342832000	49.8017	393	1
1527917805.342912000	49.8018	258	1
1527917805.363037000	49.8219	87	0
1527917805.445004000	49.9039	267	0
1527917805.445628000	49.9045	148	0
1527917805.448594000	49.9075	92	0
1527917805.449267000	49.9082	109	1
1527917805.449292000	49.9082	248	0
1527917805.453296000	49.9122	100	1
1527917805.632510000	50.0914	396	1
1527917805.632607000	50.0915	257	1
1527917805.650758000	50.1097	87	0
1527917805.741236000	50.2001	281	0
1527917805.741814000	50.2007	148	0
1527917805.745312000	50.2042	92	0
1527917805.745399000	50.2043	106	1
1527917805.745991000	50.2049	97	0
1527917805.749340000	50.2082	103	1
1527917805.958941000	50.4178	392	1
1527917805.959016000	50.4179	258	1
1527917805.977672000	50.4366	87	0
1527917806.070626000	50.5295	236	0
1527917806.071215000	50.5301	148	0
1527917806.072093000	50.531	92	0
1527917806.073342000	50.5322	111	0
1527917806.074314000	50.5332	112	1
1527917806.420652000	50.8795	394	1
1527917806.420748000	50.8796	259	1
1527917806.438583000	50.8975	87	0
1527917806.449940000	50.9088	87	0
1527917806.537628000	50.9965	298	0
1527917806.538243000	50.9971	148	0
1527917806.541403000	51.0003	109	1
1527917806.541489000	51.0004	92	0
1527917806.542228000	51.0011	182	0
1527917806.545387000	51.0043	103	1
1527917806.652764000	51.1117	1000	1
1527917806.652856000	51.1118	223	1
1527917806.673552000	51.1324	87	0
1527917806.761356000	51.2203	256	0
1527917806.761955000	51.2209	148	0
1527917806.765439000	51.2243	106	1
1527917806.766802000	51.2257	92	0
1527917806.767419000	51.2263	329	0
1527917806.770401000	51.2293	103	1
1527917806.881727000	51.3406	472	1
1527917806.881812000	51.3407	317	1
1527917806.900642000	51.3595	87	0
1527917806.979056000	51.438	235	0
1527917806.979675000	51.4386	148	0
1527917806.983428000	51.4423	106	1
1527917806.983796000	51.4427	92	0
1527917806.984542000	51.4434	188	0
1527917806.987409000	51.4463	103	1
1527917807.319856000	51.7788	472	1
1527917807.319926000	51.7788	441	1
1527917807.336450000	51.7953	87	0
1527917807.457085000	51.916	233	0
1527917807.457761000	51.9167	148	0
1527917807.460996000	51.9199	92	0
1527917807.461452000	51.9203	109	1
1527917807.461690000	51.9206	326	0
1527917807.465437000	51.9243	100	1
1527917807.598576000	52.0575	392	1
1527917807.598668000	52.0576	317	1
1527917807.625261000	52.0842	87	0
1527917807.727356000	52.1863	260	0
1527917807.727932000	52.1868	148	0
1527917807.731470000	52.1904	106	1
1527917807.731842000	52.1907	92	0
1527917807.732451000	52.1913	198	0
1527917807.735455000	52.1944	103	1
1527917807.841933000	52.3008	395	1
1527917807.841996000	52.3009	255	1
1527917807.861446000	52.3203	87	0
1527917807.936122000	52.395	279	0
1527917807.936748000	52.3956	148	0
1527917807.940461000	52.3994	92	0
1527917807.940538000	52.3994	106	1
1527917807.941294000	52.4002	144	0
1527917807.944464000	52.4034	103	1
1527917810.825466000	55.2844	813	1
1527917810.825557000	55.2845	1412	1
1527917810.825590000	55.2845	1412	1
1527917810.825627000	55.2845	1412	1
1527917810.825664000	55.2846	245	1
1527917810.843752000	55.3026	87	0
1527917810.918142000	55.377	486	0
1527917810.921651000	55.3805	103	1
1527917810.923196000	55.3821	80	0
1527917810.926641000	55.3855	100	1
1527917811.025812000	55.4847	397	1
1527917811.025908000	55.4848	261	1
1527917811.044881000	55.5038	87	0
1527917811.135055000	55.594	263	0
1527917811.135666000	55.5946	148	0
1527917811.138686000	55.5976	106	1
1527917811.140940000	55.5998	92	0
1527917811.141603000	55.6005	91	0
1527917811.144727000	55.6036	103	1
1527917811.282432000	55.7413	393	1
1527917811.282493000	55.7414	261	1
1527917811.299789000	55.7587	87	0
1527917811.376966000	55.8359	255	0
1527917811.377539000	55.8364	148	0
1527917811.380632000	55.8395	92	0
1527917811.380731000	55.8396	106	1
1527917811.381356000	55.8403	143	0
1527917811.384666000	55.8436	103	1
1527917811.552004000	56.0109	395	1
1527917811.552088000	56.011	260	1
1527917811.570984000	56.0299	87	0
1527917811.667847000	56.1267	258	0
1527917811.668453000	56.1274	148	0
1527917811.671702000	56.1306	106	1
1527917811.672647000	56.1315	92	0
1527917811.673276000	56.1322	181	0
1527917811.676679000	56.1356	103	1
1527917811.842366000	56.3013	396	1
1527917811.842470000	56.3014	262	1
1527917811.859697000	56.3186	87	0
1527917811.962473000	56.4214	233	0
1527917811.963123000	56.422	148	0
1527917811.964664000	56.4236	92	0
1527917811.965377000	56.4243	171	0
1527917811.966703000	56.4256	112	1
1527917812.301996000	56.7609	394	1
1527917812.302057000	56.761	259	1
1527917812.320791000	56.7797	87	0
1527917812.418685000	56.8776	265	0
1527917812.419273000	56.8782	148	0
1527917812.422747000	56.8816	106	1
1527917812.424351000	56.8832	92	0
1527917812.425028000	56.8839	111	0
1527917812.427728000	56.8866	103	1
1527917812.784117000	57.243	995	1
1527917812.784212000	57.2431	260	1
1527917812.802209000	57.2611	87	0
1527917812.901647000	57.3605	277	0
1527917812.902235000	57.3611	148	0
1527917812.905770000	57.3647	106	1
1527917812.907550000	57.3664	92	0
1527917812.911763000	57.3707	100	1
1527917812.936964000	57.3959	344	0
1527917812.940777000	57.3997	100	1
1527917813.183014000	57.6419	467	1
1527917813.183076000	57.642	259	1
1527917813.203422000	57.6623	87	0
1527917813.326329000	57.7852	235	0
1527917813.326903000	57.7858	148	0
1527917813.330810000	57.7897	106	1
1527917813.331479000	57.7904	92	0
1527917813.332083000	57.791	95	0
1527917813.334783000	57.7937	103	1
1527917813.421858000	57.8808	392	1
1527917813.421955000	57.8809	259	1
1527917813.439918000	57.8988	87	0
1527917813.539565000	57.9985	298	0
1527917813.540145000	57.999	148	0
1527917813.543811000	58.0027	106	1
1527917813.544052000	58.0029	92	0
1527917813.544789000	58.0037	128	0
1527917813.547780000	58.0067	103	1
1527917813.632961000	58.0919	467	1
1527917813.633028000	58.0919	260	1
1527917813.654032000	58.1129	87	0
1527917813.751056000	58.21	258	0
1527917813.751761000	58.2107	148	0
1527917813.754836000	58.2137	106	1
1527917813.755792000	58.2147	92	0
1527917813.756531000	58.2154	162	0
1527917813.759799000	58.2187	103	1
1527917813.985193000	58.4441	393	1
1527917813.985296000	58.4442	262	1
1527917814.005444000	58.4643	87	0
1527917814.095846000	58.5547	235	0
1527917814.096470000	58.5554	148	0
1527917814.099843000	58.5587	106	1
1527917814.101250000	58.5601	92	0
1527917814.101998000	58.5609	112	0
1527917814.104808000	58.5637	103	1
1527917814.882615000	59.3415	392	1
1527917814.882712000	59.3416	260	1
1527917814.904527000	59.3634	87	0
1527917815.108493000	59.5674	255	0
1527917815.109065000	59.568	148	0
1527917815.112902000	59.5718	106	1
1527917815.113293000	59.5722	92	0
1527917815.113968000	59.5729	260	0
1527917815.116869000	59.5758	103	1
1527917815.213454000	59.6724	391	1
1527917815.213540000	59.6724	261	1
1527917815.231427000	59.6903	87	0
1527917815.327178000	59.7861	237	0
1527917815.327840000	59.7867	148	0
1527917815.330891000	59.7898	106	1
1527917815.331435000	59.7903	92	0
1527917815.332055000	59.791	110	0
1527917815.334875000	59.7938	103	1
1527917815.463292000	59.9222	832	1
1527917815.463393000	59.9223	260	1
1527917815.481748000	59.9406	87	0
1527917815.564729000	60.0236	305	0
1527917815.565375000	60.0243	148	0
1527917815.568522000	60.0274	92	0
1527917815.568832000	60.0277	109	1
1527917815.569206000	60.0281	223	0
1527917815.572845000	60.0317	100	1
1527917815.777264000	60.2362	393	1
1527917815.777362000	60.2363	260	1
1527917815.797417000	60.2563	87	0
1527917815.877763000	60.3367	302	0
1527917815.878360000	60.3373	148	0
1527917815.881531000	60.3404	92	0
1527917815.881828000	60.3407	109	1
1527917815.882248000	60.3411	335	0
1527917815.885905000	60.3448	100	1
1527917816.334796000	60.7937	391	1
1527917816.334888000	60.7938	260	1
1527917816.356484000	60.8154	87	0
1527917816.480996000	60.9399	259	0
1527917816.481631000	60.9405	148	0
1527917816.484987000	60.9439	106	1
1527917816.485119000	60.944	92	0
1527917816.485824000	60.9447	125	0
1527917816.488952000	60.9478	103	1
1527917816.519907000	60.9788	92	0
1527917816.523950000	60.9828	100	1
1527917816.773272000	61.2322	397	1
1527917816.773355000	61.2323	261	1
1527917816.790670000	61.2496	87	0
1527917816.879473000	61.3384	263	0
1527917816.880068000	61.339	148	0
1527917816.882974000	61.3419	106	1
1527917816.883420000	61.3423	92	0
1527917816.884038000	61.3429	327	0
1527917816.886967000	61.3459	103	1
1527917817.292277000	61.7512	393	1
1527917817.292355000	61.7513	259	1
1527917817.310953000	61.7699	87	0
1527917817.397152000	61.856	255	0
1527917817.397786000	61.8567	148	0
1527917817.401008000	61.8599	106	1
1527917817.401977000	61.8609	92	0
1527917817.402726000	61.8616	131	0
1527917817.406038000	61.8649	103	1
1527917817.573415000	62.0323	396	1
1527917817.573513000	62.0324	262	1
1527917817.591898000	62.0508	87	0
1527917817.699358000	62.1583	258	0
1527917817.699935000	62.1588	148	0
1527917817.703027000	62.1619	106	1
1527917817.704002000	62.1629	92	0
1527917817.708014000	62.1669	100	1
1527917817.734836000	62.1937	218	0
1527917817.739051000	62.1979	100	1
1527917817.882103000	62.341	999	1
1527917817.882193000	62.3411	259	1
1527917817.900560000	62.3595	87	0
1527917817.987151000	62.446	233	0
1527917817.987808000	62.4467	148	0
1527917817.991004000	62.4499	106	1
1527917817.991067000	62.45	92	0
1527917817.992167000	62.4511	271	0
1527917817.995005000	62.4539	103	1
1527917818.195210000	62.6541	469	1
1527917818.195286000	62.6542	259	1
1527917818.215099000	62.674	87	0
1527917818.310679000	62.7696	264	0
1527917818.311268000	62.7702	148	0
1527917818.315076000	62.774	106	1
1527917818.315497000	62.7744	92	0
1527917818.316128000	62.775	110	0
1527917818.319054000	62.778	103	1
1527917818.604402000	63.0633	391	1
1527917818.604465000	63.0634	262	1
1527917818.623337000	63.0822	87	0
1527917818.709722000	63.1686	279	0
1527917818.710292000	63.1692	148	0
1527917818.714065000	63.173	106	1
1527917818.714483000	63.1734	92	0
1527917818.715120000	63.174	223	0
1527917818.718060000	63.177	103	1
1527917819.024375000	63.4833	471	1
1527917819.024439000	63.4833	260	1
1527917819.043121000	63.502	87	0
1527917819.048151000	63.507	87	0
1527917819.158170000	63.6171	233	0
1527917819.158818000	63.6177	148	0
1527917819.162100000	63.621	109	1
1527917819.164032000	63.6229	92	0
1527917819.164788000	63.6237	286	0
1527917819.168059000	63.627	103	1
1527917819.353237000	63.8121	392	1
1527917819.353334000	63.8122	259	1
1527917819.369842000	63.8287	87	0
1527917819.463040000	63.9219	300	0
1527917819.463665000	63.9226	148	0
1527917819.467064000	63.926	106	1
1527917819.467819000	63.9267	92	0
1527917819.468505000	63.9274	110	0
1527917819.471082000	63.93	103	1
1527917819.785068000	64.244	397	1
1527917819.785132000	64.244	263	1
1527917819.805327000	64.2642	87	0
1527917819.890768000	64.3497	255	0
1527917819.891342000	64.3502	148	0
1527917819.895095000	64.354	92	0
1527917819.895121000	64.354	106	1
1527917819.895827000	64.3547	165	0
1527917819.899082000	64.358	103	1
1527917820.144415000	64.6033	831	1
1527917820.144479000	64.6034	262	1
1527917820.162091000	64.621	87	0
1527917820.239091000	64.698	233	0
1527917820.239735000	64.6986	148	0
1527917820.243112000	64.702	106	1
1527917820.244574000	64.7035	92	0
1527917820.245298000	64.7042	267	0
1527917820.248102000	64.707	103	1
1527917820.493662000	64.9526	392	1
1527917820.493758000	64.9527	260	1
1527917820.511207000	64.9701	87	0
1527917820.592677000	65.0516	259	0
1527917820.593282000	65.0522	148	0
1527917820.596178000	65.0551	106	1
1527917820.597421000	65.0563	92	0
1527917820.598049000	65.0569	203	0
1527917820.601144000	65.06	103	1
1527917820.914714000	65.3736	393	1
1527917820.914788000	65.3737	260	1
1527917820.932149000	65.391	87	0
1527917821.019860000	65.4788	236	0
1527917821.020448000	65.4793	148	0
1527917821.024206000	65.4831	106	1
1527917821.024850000	65.4837	92	0
1527917821.025520000	65.4844	166	0
1527917821.028164000	65.4871	103	1
1527917822.285496000	66.7444	391	1
1527917822.285583000	66.7445	262	1
1527917822.315058000	66.774	87	0
1527917822.425762000	66.8847	301	0
1527917822.426344000	66.8852	148	0
1527917822.429310000	66.8882	106	1
1527917822.430848000	66.8897	92	0
1527917822.431526000	66.8904	250	0
1527917822.434285000	66.8932	103	1
1527917822.815635000	67.2745	391	1
1527917822.815692000	67.2746	260	1
1527917822.834288000	67.2932	87	0
1527917822.838720000	67.2976	87	0
1527917822.935086000	67.394	328	0
1527917822.935732000	67.3946	148	0
1527917822.939348000	67.3982	109	1
1527917822.940139000	67.399	92	0
1527917822.940848000	67.3997	267	0
1527917822.944311000	67.4032	103	1
1527917823.154553000	67.6135	393	1
1527917823.154617000	67.6135	259	1
1527917823.173603000	67.6325	87	0
1527917823.258228000	67.7171	233	0
1527917823.258818000	67.7177	148	0
1527917823.262342000	67.7212	106	1
1527917823.262671000	67.7216	92	0
1527917823.263310000	67.7222	117	0
1527917823.266329000	67.7252	103	1
1527917823.744796000	68.2037	392	1
1527917823.744891000	68.2038	259	1
1527917823.765066000	68.224	87	0
1527917823.850578000	68.3095	284	0
1527917823.851172000	68.3101	148	0
1527917823.854407000	68.3133	106	1
1527917823.854685000	68.3136	92	0
1527917823.856204000	68.3151	178	0
1527917823.858372000	68.3173	103	1
1527917824.004995000	68.4639	1000	1
1527917824.005096000	68.464	262	1
1527917824.024508000	68.4834	87	0
1527917824.132508000	68.5914	258	0
1527917824.133089000	68.592	148	0
1527917824.136390000	68.5953	106	1
1527917824.137625000	68.5965	92	0
1527917824.138295000	68.5972	127	0
1527917824.141416000	68.6003	103	1
1527917824.279206000	68.7381	451	1
1527917824.279515000	68.7384	1412	1
1527917824.279547000	68.7384	1412	1
1527917824.279584000	68.7385	1138	1
1527917824.298691000	68.7576	87	0
1527917824.365642000	68.8245	388	0
1527917824.369408000	68.8283	103	1
1527917824.372769000	68.8317	80	0
1527917824.376400000	68.8353	100	1
1527917824.515242000	68.9741	391	1
1527917824.515341000	68.9742	260	1
1527917824.534941000	68.9938	87	0
1527917824.538996000	68.9979	87	0
1527917824.636996000	69.0959	313	0
1527917824.637575000	69.0965	148	0
1527917824.641426000	69.1003	109	1
1527917824.643809000	69.1027	92	0
1527917824.647401000	69.1063	100	1
1527917824.651643000	69.1105	90	0
1527917824.655409000	69.1143	100	1
1527917824.864770000	69.3237	468	1
1527917824.864836000	69.3237	262	1
1527917824.890801000	69.3497	87	0
1527917824.986042000	69.4449	233	0
1527917824.986614000	69.4455	148	0
1527917824.990400000	69.4493	92	0
1527917824.990495000	69.4494	106	1
1527917824.991040000	69.4499	183	0
1527917824.994440000	69.4533	103	1
1527917825.343762000	69.8027	395	1
1527917825.343823000	69.8027	260	1
1527917825.361670000	69.8206	87	0
1527917825.483803000	69.9427	298	0
1527917825.484466000	69.9434	148	0
1527917825.487473000	69.9464	106	1
1527917825.488448000	69.9473	92	0
1527917825.489257000	69.9482	170	0
1527917825.492463000	69.9514	103	1
1527917825.965046000	70.4239	392	1
1527917825.965110000	70.424	260	1
1527917826.000511000	70.4594	392	1
1527917826.001333000	70.4602	87	0
1527917826.020786000	70.4797	87	0
1527917826.104513000	70.5634	256	0
1527917826.105174000	70.5641	148	0
1527917826.108501000	70.5674	109	1
1527917826.108927000	70.5678	92	0
1527917826.109596000	70.5685	180	0
1527917826.112492000	70.5714	103	1
1527917826.543749000	71.0026	836	1
1527917826.543821000	71.0027	261	1
1527917826.561041000	71.0199	87	0
1527917826.657877000	71.1168	259	0
1527917826.658453000	71.1174	148	0
1527917826.661540000	71.1204	106	1
1527917826.664474000	71.1234	92	0
1527917826.665085000	71.124	107	0
1527917826.668553000	71.1275	103	1
1527917826.893850000	71.3527	396	1
1527917826.893916000	71.3528	259	1
1527917826.911934000	71.3708	87	0
1527917826.916522000	71.3754	87	0
1527917826.993430000	71.4523	236	0
1527917826.994022000	71.4529	148	0
1527917826.997555000	71.4565	109	1
1527917826.997954000	71.4569	92	0
1527917826.998577000	71.4575	331	0
1527917827.001543000	71.4604	103	1
1527917827.288114000	71.747	376	1
1527917827.288215000	71.7471	1412	1
1527917827.288241000	71.7471	1412	1
1527917827.288277000	71.7472	1412	1
1527917827.288306000	71.7472	1412	1
1527917827.288352000	71.7472	1412	1
1527917827.288402000	71.7473	1412	1
1527917827.288426000	71.7473	1412	1
1527917827.288473000	71.7474	1412	1
1527917827.288514000	71.7474	1412	1
1527917827.288566000	71.7475	1412	1
1527917827.288590000	71.7475	1412	1
1527917827.288624000	71.7475	1412	1
1527917827.288654000	71.7476	1412	1
1527917827.288689000	71.7476	737	1
1527917827.306027000	71.7649	100	0
1527917827.308951000	71.7678	87	0
1527917827.309579000	71.7685	103	1
1527917827.324368000	71.7833	325	1
1527917827.324441000	71.7833	260	1
1527917827.344010000	71.8029	87	0
1527917827.347730000	71.8066	87	0
1527917827.424493000	71.8834	375	0
1527917827.428582000	71.8875	106	1
1527917827.431550000	71.8904	80	0
1527917827.433244000	71.8921	281	0
1527917827.433834000	71.8927	148	0
1527917827.435514000	71.8944	106	1
1527917827.439730000	71.8986	92	0
1527917827.440470000	71.8994	276	0
1527917827.443569000	71.9025	103	1
1527917827.899873000	72.3588	393	1
1527917827.899969000	72.3589	259	1
1527917827.917406000	72.3763	87	0
1527917827.922393000	72.3813	87	0
1527917828.009939000	72.4688	328	0
1527917828.010545000	72.4694	148	0
1527917828.013612000	72.4725	109	1
1527917828.014036000	72.4729	92	0
1527917828.014802000	72.4737	137	0
1527917828.017602000	72.4765	103	1
1527917828.429891000	72.8888	392	1
1527917828.429974000	72.8889	261	1
1527917828.448854000	72.9078	87	0
1527917828.535088000	72.994	287	0
1527917828.535716000	72.9946	148	0
1527917828.538653000	72.9976	106	1
1527917828.539852000	72.9987	92	0
1527917828.540575000	72.9995	193	0
1527917828.543641000	73.0025	103	1
1527917828.678732000	73.1376	393	1
1527917828.678825000	73.1377	259	1
1527917828.699832000	73.1587	87	0
1527917828.777303000	73.2362	255	0
1527917828.778491000	73.2374	148	0
1527917828.781662000	73.2406	106	1
1527917828.782135000	73.241	92	0
1527917828.783555000	73.2425	282	0
1527917828.785650000	73.2445	103	1
1527917828.898823000	73.3577	995	1
1527917828.898917000	73.3578	259	1
1527917828.917201000	73.3761	87	0
1527917828.994980000	73.4539	233	0
1527917828.995574000	73.4545	148	0
1527917828.998701000	73.4576	106	1
1527917828.999312000	73.4582	92	0
1527917828.999979000	73.4589	325	0
1527917829.002661000	73.4616	103	1
1527917829.131620000	73.5905	469	1
1527917829.131707000	73.5906	260	1
1527917829.149544000	73.6084	87	0
1527917829.236271000	73.6952	236	0
1527917829.236971000	73.6959	148	0
1527917829.239614000	73.6985	106	1
1527917829.241357000	73.7003	92	0
1527917829.242024000	73.7009	212	0
1527917829.244600000	73.7035	103	1
1527917829.602975000	74.0619	393	1
1527917829.603070000	74.062	261	1
1527917829.620673000	74.0796	87	0
1527917829.626941000	74.0858	87	0
1527917829.701671000	74.1606	258	0
1527917829.702261000	74.1612	148	0
1527917829.705739000	74.1646	109	1
1527917829.706551000	74.1654	92	0
1527917829.707221000	74.1661	338	0
1527917829.710706000	74.1696	103	1
1527917830.011939000	74.4708	472	1
1527917830.011999000	74.4709	223	1
1527917830.029873000	74.4888	87	0
1527917830.120835000	74.5797	288	0
1527917830.121459000	74.5804	148	0
1527917830.124014000	74.5829	92	0
1527917830.124726000	74.5836	255	0
1527917830.124756000	74.5837	109	1
1527917830.128692000	74.5876	100	1
1527917830.252262000	74.7112	394	1
1527917830.252359000	74.7113	317	1
1527917830.269677000	74.7286	87	0
1527917830.343697000	74.8026	235	0
1527917830.344357000	74.8033	148	0
1527917830.347754000	74.8067	106	1
1527917830.348055000	74.807	92	0
1527917830.348721000	74.8076	131	0
1527917830.351739000	74.8106	103	1
1527917830.493029000	74.9519	392	1
1527917830.493121000	74.952	317	1
1527917830.513712000	74.9726	87	0
1527917830.532956000	74.9919	87	0
1527917830.640760000	75.0997	298	0
1527917830.641409000	75.1003	148	0
1527917830.644583000	75.1035	92	0
1527917830.644838000	75.1037	112	1
1527917830.645281000	75.1042	282	0
1527917830.648758000	75.1077	100	1
1527917830.734074000	75.193	835	1
1527917830.734164000	75.1931	255	1
1527917830.753205000	75.2121	87	0
1527917830.843078000	75.302	258	0
1527917830.843705000	75.3026	148	0
1527917830.846804000	75.3057	106	1
1527917830.847036000	75.3059	92	0
1527917830.847722000	75.3066	200	0
1527917830.850764000	75.3097	103	1
1527917831.782689000	76.2416	396	1
1527917831.782778000	76.2417	260	1
1527917831.821056000	76.28	396	1
1527917831.823346000	76.2822	87	0
1527917831.834589000	76.2935	87	0
1527917831.863361000	76.3223	87	0
1527917831.913383000	76.3723	256	0
1527917831.913971000	76.3729	148	0
1527917831.916740000	76.3756	92	0
1527917831.916984000	76.3759	115	1
1527917831.917427000	76.3763	230	0
1527917831.921026000	76.3799	100	1
1527917832.151278000	76.6102	395	1
1527917832.151370000	76.6103	259	1
1527917832.167738000	76.6266	87	0
1527917832.262055000	76.721	235	0
1527917832.262741000	76.7216	148	0
1527917832.265965000	76.7249	92	0
1527917832.266016000	76.7249	106	1
1527917832.266656000	76.7256	221	0
1527917832.270043000	76.7289	103	1
1527917832.421194000	76.8801	392	1
1527917832.421282000	76.8802	259	1
1527917832.441373000	76.9003	87	0
1527917832.528492000	76.9874	259	0
1527917832.529090000	76.988	148	0
1527917832.532099000	76.991	106	1
1527917832.532482000	76.9914	92	0
1527917832.533093000	76.992	85	0
1527917832.536056000	76.995	103	1
1527917832.651107000	77.11	394	1
1527917832.651202000	77.1101	259	1
1527917832.669234000	77.1281	87	0
1527917832.750556000	77.2095	239	0
1527917832.751207000	77.2101	148	0
1527917832.754083000	77.213	106	1
1527917832.756051000	77.2149	92	0
1527917832.756842000	77.2157	336	0
1527917832.760066000	77.219	103	1
1527917832.871340000	77.3302	392	1
1527917832.871428000	77.3303	259	1
1527917832.891128000	77.35	87	0
1527917832.989285000	77.4482	277	0
1527917832.989855000	77.4488	148	0
1527917832.993151000	77.452	106	1
1527917832.993883000	77.4528	92	0
1527917832.994623000	77.4535	339	0
1527917832.998059000	77.457	103	1
1527917833.101415000	77.5603	994	1
1527917833.101478000	77.5604	260	1
1527917833.146108000	77.605	994	1
1527917833.149244000	77.6081	100	0
1527917833.153053000	77.612	100	1
1527917833.166371000	77.6253	87	0
1527917833.187574000	77.6465	87	0
1527917833.252315000	77.7112	303	0
1527917833.252911000	77.7118	148	0
1527917833.255620000	77.7145	92	0
1527917833.256071000	77.715	112	1
1527917833.256289000	77.7152	339	0
1527917833.260059000	77.719	100	1
1527917833.441411000	77.9003	473	1
1527917833.441473000	77.9004	261	1
1527917833.458308000	77.9172	87	0
1527917833.551088000	78.01	284	0
1527917833.551730000	78.0106	148	0
1527917833.554746000	78.0136	92	0
1527917833.555072000	78.014	109	1
1527917833.555407000	78.0143	98	0
1527917833.559064000	78.018	100	1
1527917833.690469000	78.1494	396	1
1527917833.690530000	78.1494	262	1
1527917833.707043000	78.1659	87	0
1527917833.792313000	78.2512	257	0
1527917833.792894000	78.2518	148	0
1527917833.796087000	78.255	106	1
1527917833.796657000	78.2556	92	0
1527917833.797327000	78.2562	260	0
1527917833.800080000	78.259	103	1
1527917834.020857000	78.4798	469	1
1527917834.020924000	78.4798	260	1
1527917834.042293000	78.5012	87	0
1527917834.141632000	78.6005	233	0
1527917834.142272000	78.6012	148	0
1527917834.145139000	78.604	106	1
1527917834.147100000	78.606	92	0
1527917834.147828000	78.6067	98	0
1527917834.151103000	78.61	103	1
1527917834.280234000	78.7391	391	1
1527917834.280309000	78.7392	259	1
1527917834.298042000	78.7569	87	0
1527917834.302036000	78.7609	87	0
1527917834.382797000	78.8417	236	0
1527917834.383445000	78.8423	148	0
1527917834.386513000	78.8454	92	0
1527917834.387123000	78.846	112	1
1527917834.387158000	78.8461	112	0
1527917834.391117000	78.85	100	1
1527917834.921557000	79.3805	393	1
1527917834.921640000	79.3805	262	1
1527917834.940040000	79.3989	87	0
1527917834.952779000	79.4117	87	0
1527917835.048322000	79.5072	258	0
1527917835.048907000	79.5078	148	0
1527917835.051880000	79.5108	92	0
1527917835.052160000	79.5111	112	1
1527917835.052578000	79.5115	244	0
1527917835.056220000	79.5151	100	1
1527917835.232366000	79.6913	392	1
1527917835.232460000	79.6914	259	1
1527917835.250198000	79.7091	87	0
1527917835.343628000	79.8025	290	0
1527917835.344296000	79.8032	148	0
1527917835.347223000	79.8061	106	1
1527917835.347987000	79.8069	92	0
1527917835.352214000	79.8111	100	1
1527917835.379087000	79.838	207	0
1527917835.383190000	79.8421	100	1
1527917835.695675000	80.1546	833	1
1527917835.695739000	80.1546	260	1
1527917835.738326000	80.1972	833	1
1527917835.742191000	80.2011	87	0
1527917835.752627000	80.2115	87	0
1527917835.776367000	80.2353	87	0
1527917835.822560000	80.2815	259	0
1527917835.823150000	80.282	148	0
1527917835.826232000	80.2851	92	0
1527917835.826290000	80.2852	112	1
1527917835.826978000	80.2859	318	0
1527917835.830250000	80.2891	103	1
1527917836.111662000	80.5706	394	1
1527917836.111734000	80.5706	262	1
1527917836.132570000	80.5915	87	0
1527917836.210497000	80.6694	277	0
1527917836.211084000	80.67	148	0
1527917836.214282000	80.6732	106	1
1527917836.215734000	80.6746	92	0
1527917836.216497000	80.6754	110	0
1527917836.219266000	80.6782	103	1
1527917837.052012000	81.5109	395	1
1527917837.052103000	81.511	260	1
1527917837.072464000	81.5314	87	0
[truncated: 627 more rows]
