# Supplementary material for: Method for multi-task learning fusion network traffic classification to address small sample labels
Source: Sci Rep. 2024 Jan 30;14:2518. doi: 10.1038/s41598-024-51933-8 (PMC10827795; doi:10.1038/s41598-024-51933-8)
Supplement: Supplementary file 2 — Supplementary Information 2. [file 41598_2024_51933_MOESM2_ESM.zip › QUIC Dataset/QUIC Dataset/pretraining/Google Doc/GoogleDoc-1090.txt]

1527774930.216193000	0	274	1
1527774930.248961000	0.032768	67	0
1527774930.475108000	0.258915	310	0
1527774930.477926000	0.261733	83	1
1527774930.510638000	0.294445	1392	0
1527774930.510752000	0.294559	1392	0
1527774930.510755000	0.294562	1392	0
1527774930.510757000	0.294564	166	0
1527774930.510930000	0.294737	1392	0
1527774930.511006000	0.294813	1392	0
1527774930.511008000	0.294815	1392	0
1527774930.511010000	0.294817	168	0
1527774930.511081000	0.294888	1392	0
1527774930.511165000	0.294972	1392	0
1527774930.511168000	0.294975	1307	0
1527774930.511282000	0.295089	107	1
1527774930.513306000	0.297113	1392	0
1527774930.513310000	0.297117	1392	0
1527774930.513395000	0.297202	1392	0
1527774930.513397000	0.297204	168	0
1527774930.513399000	0.297206	64	0
1527774930.513966000	0.297773	95	1
1527774930.514090000	0.297897	1166	0
1527774930.516961000	0.300768	80	1
1527774930.526507000	0.310314	1392	0
1527774930.526743000	0.31055	1392	0
1527774930.527067000	0.310874	1392	0
1527774930.527069000	0.310876	168	0
1527774930.527400000	0.311207	1392	0
1527774930.527705000	0.311512	1391	0
1527774930.527777000	0.311584	1392	0
1527774930.527847000	0.311654	782	0
1527774930.528038000	0.311845	1392	0
1527774930.528216000	0.312023	976	0
1527774930.528344000	0.312151	107	1
1527774930.544788000	0.328595	67	0
1527774930.545125000	0.328932	1392	0
1527774930.545422000	0.329229	1392	0
1527774930.545491000	0.329298	1392	0
1527774930.545494000	0.329301	168	0
1527774930.545803000	0.32961	1392	0
1527774930.545805000	0.329612	150	0
1527774930.547902000	0.331709	98	1
1527774930.549477000	0.333284	1392	0
1527774930.549636000	0.333443	1392	0
1527774930.549745000	0.333552	1392	0
1527774930.549747000	0.333554	168	0
1527774930.550000000	0.333807	1392	0
1527774930.550002000	0.333809	133	0
1527774930.551904000	0.335711	95	1
1527774930.554429000	0.338236	1392	0
1527774930.554719000	0.338526	1392	0
1527774930.555029000	0.338836	1392	0
1527774930.555031000	0.338838	168	0
1527774930.555180000	0.338987	774	0
1527774930.556904000	0.340711	92	1
1527774930.557225000	0.341032	1392	0
1527774930.557506000	0.341313	1392	0
1527774930.557804000	0.341611	1392	0
1527774930.557806000	0.341613	168	0
1527774930.557922000	0.341729	653	0
1527774930.557987000	0.341794	229	0
1527774930.560387000	0.344194	95	1
1527774931.032565000	0.816372	897	1
1527774931.032662000	0.816469	1392	1
1527774931.032701000	0.816508	896	1
1527774931.037904000	0.821711	416	1
1527774931.052663000	0.83647	67	0
1527774931.058148000	0.841955	67	0
1527774931.163118000	0.946925	378	0
1527774931.165993000	0.9498	86	1
1527774931.166322000	0.950129	237	0
1527774931.166614000	0.950421	60	0
1527774931.167499000	0.951306	1392	0
1527774931.167575000	0.951382	1392	0
1527774931.167746000	0.951553	1392	0
1527774931.167749000	0.951556	160	0
1527774931.167821000	0.951628	1392	0
1527774931.168063000	0.95187	1392	0
1527774931.168129000	0.951936	1051	0
1527774931.168948000	0.952755	104	1
1527774931.169205000	0.953012	72	0
1527774931.169663000	0.95347	279	0
1527774931.171951000	0.955758	83	1
1527774931.329366000	1.11317	196	1
1527774931.379750000	1.16356	67	0
1527774931.804973000	1.58878	369	1
1527774931.806819000	1.59063	404	0
1527774931.807035000	1.59084	1096	0
1527774931.810239000	1.59405	72	0
1527774931.811194000	1.595	99	0
1527774931.818263000	1.60207	92	1
1527774931.824307000	1.60811	67	0
1527774931.844853000	1.62866	261	0
1527774931.845345000	1.62915	558	0
1527774931.848001000	1.63181	86	1
1527774932.120457000	1.90426	248	1
1527774932.120575000	1.90438	124	1
1527774932.140952000	1.92476	67	0
1527774932.160059000	1.94387	135	1
1527774932.160151000	1.94396	170	1
1527774932.179269000	1.96308	67	0
1527774932.192831000	1.97664	1392	0
1527774932.193085000	1.97689	1392	0
1527774932.193398000	1.97721	1392	0
1527774932.193483000	1.97729	657	0
1527774932.193485000	1.97729	72	0
1527774932.193553000	1.97736	221	0
1527774932.196018000	1.97983	101	1
1527774932.279457000	2.06326	620	0
1527774932.279460000	2.06327	72	0
1527774932.279580000	2.06339	183	0
1527774932.283091000	2.0669	86	1
1527774932.976898000	2.7607	325	1
1527774932.998011000	2.78182	67	0
1527774933.202565000	2.98637	1392	1
1527774933.202642000	2.98645	1392	1
1527774933.202679000	2.98649	298	1
1527774933.202749000	2.98656	824	1
1527774933.223271000	3.00708	67	0
1527774933.248023000	3.03183	491	0
1527774933.248130000	3.03194	189	0
1527774933.251120000	3.03493	89	1
1527774933.338572000	3.12238	258	0
1527774933.338960000	3.12277	1392	0
1527774933.339129000	3.12294	977	0
1527774933.341176000	3.12498	86	1
1527774933.341795000	3.1256	72	0
1527774933.341874000	3.12568	284	0
1527774933.344102000	3.12791	83	1
1527774934.046787000	3.83059	751	1
1527774934.046883000	3.83069	1392	1
1527774934.046911000	3.83072	1392	1
1527774934.046959000	3.83077	1392	1
1527774934.047004000	3.83081	1392	1
1527774934.047042000	3.83085	1392	1
1527774934.047075000	3.83088	1392	1
1527774934.047114000	3.83092	1392	1
1527774934.047154000	3.83096	1392	1
1527774934.047207000	3.83101	1392	1
1527774934.047239000	3.83105	1392	1
1527774934.047290000	3.8311	1392	1
1527774934.047316000	3.83112	1392	1
1527774934.047364000	3.83117	1260	1
1527774934.067384000	3.85119	67	0
1527774934.070749000	3.85456	67	0
1527774934.657612000	4.44142	378	0
1527774934.660585000	4.44439	60	0
1527774934.667342000	4.45115	89	1
1527774936.038164000	5.82197	313	1
1527774936.038253000	5.82206	1392	1
1527774936.038287000	5.82209	968	1
1527774936.051763000	5.83557	231	1
1527774936.058496000	5.8423	67	0
1527774936.070598000	5.8544	67	0
1527774936.373879000	6.15769	424	0
1527774936.373998000	6.1578	60	0
1527774936.376721000	6.16053	89	1
1527774936.487152000	6.27096	509	0
1527774936.487267000	6.27107	286	0
1527774936.487270000	6.27108	206	0
1527774936.490493000	6.2743	86	1
1527774936.490678000	6.27449	81	1
1527774936.493687000	6.27749	230	1
1527774936.510916000	6.29472	67	0
1527774936.517047000	6.30085	67	0
1527774937.058451000	6.84226	879	0
1527774937.058569000	6.84238	1392	0
1527774937.058572000	6.84238	1392	0
1527774937.058574000	6.84238	1392	0
1527774937.058576000	6.84238	160	0
1527774937.058660000	6.84247	1392	0
1527774937.058662000	6.84247	1333	0
1527774937.058735000	6.84254	1392	0
1527774937.058737000	6.84254	1392	0
1527774937.058808000	6.84262	1392	0
1527774937.058810000	6.84262	168	0
1527774937.058880000	6.84269	1198	0
1527774937.059090000	6.8429	113	1
1527774937.062033000	6.84584	83	1
1527774937.074526000	6.85833	1392	0
1527774937.074667000	6.85847	1392	0
1527774937.074671000	6.85848	1392	0
1527774937.074674000	6.85848	168	0
1527774937.074676000	6.85848	1392	0
1527774937.074761000	6.85857	717	0
1527774937.077411000	6.86122	95	1
1527774937.098483000	6.88229	1392	0
1527774937.098605000	6.88241	1392	0
1527774937.098607000	6.88241	1392	0
1527774937.098609000	6.88242	168	0
1527774937.098611000	6.88242	726	0
1527774937.100936000	6.88474	1392	0
1527774937.101016000	6.88482	1392	0
1527774937.101137000	6.88494	1392	0
1527774937.101138000	6.88495	178	0
1527774937.101339000	6.88515	951	0
1527774937.101388000	6.8852	104	1
1527774937.104434000	6.88824	80	1
1527774937.105095000	6.8889	1392	0
1527774937.105217000	6.88902	1392	0
1527774937.105221000	6.88903	1392	0
1527774937.105224000	6.88903	168	0
1527774937.105306000	6.88911	1392	0
1527774937.105718000	6.88952	166	0
1527774937.106482000	6.89029	1392	0
1527774937.106585000	6.89039	1392	0
1527774937.106587000	6.89039	1392	0
1527774937.106590000	6.8904	168	0
1527774937.106592000	6.8904	64	0
1527774937.107173000	6.89098	1178	0
1527774937.109318000	6.89313	1392	0
1527774937.109615000	6.89342	1392	0
1527774937.109929000	6.89374	1392	0
1527774937.109932000	6.89374	168	0
1527774937.110000000	6.89381	64	0
1527774937.110497000	6.8943	943	0
1527774937.112689000	6.8965	1392	0
1527774937.112951000	6.89676	1281	0
1527774937.113080000	6.89689	729	0
1527774937.113860000	6.89767	1392	0
1527774937.114134000	6.89794	1305	0
1527774937.115688000	6.8995	1392	0
1527774937.116119000	6.89993	1392	0
1527774937.116122000	6.89993	330	0
1527774937.116195000	6.9	72	0
1527774937.117007000	6.90081	95	1
1527774937.117365000	6.90117	107	0
1527774937.118203000	6.90201	107	1
1527774937.118361000	6.90217	107	1
1527774937.121476000	6.90528	83	1
1527774938.546913000	8.33072	288	1
1527774938.546989000	8.3308	124	1
1527774938.566781000	8.35059	67	0
1527774938.576441000	8.36025	67	0
1527774938.631638000	8.41545	1392	0
1527774938.631868000	8.41567	1392	0
1527774938.632162000	8.41597	1392	0
1527774938.632237000	8.41604	573	0
1527774938.632239000	8.41605	72	0
1527774938.632310000	8.41612	194	0
1527774938.634463000	8.41827	101	1
1527774939.665825000	9.44963	359	1
1527774939.665904000	9.44971	274	1
1527774939.668470000	9.45228	282	1
1527774939.668578000	9.45238	1392	1
1527774939.668620000	9.45243	1392	1
1527774939.668674000	9.45248	959	1
1527774939.685880000	9.46969	67	0
1527774939.690594000	9.4744	67	0
1527774939.741123000	9.52493	380	1
1527774939.761170000	9.54498	67	0
1527774940.027886000	9.81169	1392	1
1527774940.027960000	9.81177	1392	1
1527774940.027982000	9.81179	263	1
1527774940.028057000	9.81186	824	1
1527774940.028836000	9.81264	377	0
1527774940.031519000	9.81533	83	1
1527774940.033407000	9.81721	60	0
1527774940.035515000	9.81932	80	1
1527774940.049285000	9.83309	67	0
1527774940.066789000	9.8506	283	0
1527774940.067114000	9.85092	1380	0
1527774940.067117000	9.85092	493	0
1527774940.068765000	9.85257	572	0
1527774940.069534000	9.85334	92	1
1527774940.069833000	9.85364	615	0
1527774940.071102000	9.85491	447	0
1527774940.072504000	9.85631	677	0
1527774940.072529000	9.85634	83	1
1527774940.073616000	9.85742	464	0
1527774940.074651000	9.85846	815	0
1527774940.075533000	9.85934	86	1
1527774940.076191000	9.86	629	0
1527774940.077403000	9.86121	499	0
1527774940.078523000	9.86233	83	1
1527774940.078794000	9.8626	419	0
1527774940.080403000	9.86421	681	0
1527774940.081526000	9.86533	83	1
1527774940.081769000	9.86558	596	0
1527774940.083132000	9.86694	538	0
1527774940.084513000	9.86832	83	1
1527774940.084527000	9.86833	634	0
1527774940.085065000	9.86887	563	0
1527774940.085201000	9.86901	669	0
1527774940.087514000	9.87132	86	1
1527774940.091878000	9.87568	82	0
1527774940.094538000	9.87835	80	1
1527774940.100553000	9.88436	493	0
1527774940.100621000	9.88443	237	0
1527774940.103544000	9.88735	83	1
1527774940.108499000	9.89231	194	0
1527774940.110357000	9.89416	259	0
1527774940.110430000	9.89424	83	0
1527774940.111543000	9.89535	86	1
1527774940.113181000	9.89699	170	0
1527774940.115535000	9.89934	80	1
1527774940.638320000	10.4221	969	1
1527774940.638397000	10.4222	89	1
1527774940.648166000	10.432	282	1
1527774940.650779000	10.4346	456	1
1527774940.650845000	10.4347	67	1
1527774940.659512000	10.4433	67	0
1527774940.664548000	10.4484	67	0
1527774940.669200000	10.453	67	0
1527774941.006290000	10.7901	259	0
1527774941.006404000	10.7902	131	0
1527774941.009741000	10.7935	92	1
1527774941.012003000	10.7958	72	0
1527774941.012099000	10.7959	275	0
1527774941.014603000	10.7984	83	1
1527774941.046224000	10.83	254	0
1527774941.046354000	10.8302	285	0
1527774941.046356000	10.8302	120	0
1527774941.046362000	10.8302	83	0
1527774941.049660000	10.8335	89	1
1527774941.049906000	10.8337	72	0
1527774941.050394000	10.8342	317	0
1527774941.051223000	10.835	72	0
1527774941.051292000	10.8351	232	0
1527774941.052616000	10.8364	89	1
1527774941.808165000	11.592	465	1
1527774941.808240000	11.592	74	1
1527774941.812047000	11.5959	305	1
1527774941.812134000	11.5959	234	1
1527774941.829043000	11.6128	67	0
1527774941.833073000	11.6169	67	0
1527774942.173783000	11.9576	240	0
1527774942.173908000	11.9577	345	0
1527774942.176709000	11.9605	89	1
1527774942.178450000	11.9623	302	0
1527774942.181709000	11.9655	80	1
1527774942.603594000	12.3874	223	0
1527774942.603706000	12.3875	126	0
1527774942.606745000	12.3906	83	1
1527774942.607432000	12.3912	72	0
1527774942.607513000	12.3913	142	0
1527774942.609681000	12.3935	83	1
1527774942.613513000	12.3973	349	1
1527774942.613656000	12.3975	1392	1
1527774942.613696000	12.3975	1392	1
1527774942.613764000	12.3976	1392	1
1527774942.613789000	12.3976	1392	1
1527774942.613835000	12.3976	1392	1
1527774942.613862000	12.3977	1392	1
1527774942.613911000	12.3977	1392	1
1527774942.613962000	12.3978	1392	1
1527774942.613995000	12.3978	1392	1
1527774942.614033000	12.3978	1392	1
1527774942.614082000	12.3979	1392	1
1527774942.614115000	12.3979	1392	1
1527774942.614164000	12.398	1392	1
1527774942.614190000	12.398	1392	1
1527774942.615762000	12.3996	1392	1
1527774942.615809000	12.3996	1392	1
1527774942.615862000	12.3997	1392	1
1527774942.615929000	12.3997	1392	1
1527774942.615953000	12.3998	1392	1
1527774942.615996000	12.3998	1392	1
1527774942.616030000	12.3998	1392	1
1527774942.616067000	12.3999	1392	1
1527774942.617758000	12.4016	1392	1
1527774942.617800000	12.4016	1392	1
1527774942.617867000	12.4017	1392	1
1527774942.617907000	12.4017	1392	1
1527774942.617961000	12.4018	1392	1
1527774942.617995000	12.4018	1392	1
1527774942.618032000	12.4018	1392	1
1527774942.618073000	12.4019	1392	1
1527774942.619787000	12.4036	1392	1
1527774942.619833000	12.4036	1392	1
1527774942.619896000	12.4037	1392	1
1527774942.619953000	12.4038	736	1
1527774942.633791000	12.4176	80	0
1527774942.635987000	12.4198	67	0
1527774942.636755000	12.4206	83	1
1527774942.640117000	12.4239	67	0
1527774942.643618000	12.4274	67	0
1527774942.686800000	12.4706	291	1
1527774942.694679000	12.4785	274	1
1527774942.706839000	12.4906	67	0
1527774942.710803000	12.4946	356	1
1527774942.716324000	12.5001	67	0
1527774942.730317000	12.5141	67	0
1527774942.768995000	12.5528	326	1
1527774942.769085000	12.5529	359	1
1527774942.790540000	12.5743	67	0
1527774942.822520000	12.6063	235	0
1527774942.822636000	12.6064	259	0
1527774942.822639000	12.6064	72	0
1527774942.822640000	12.6064	107	0
1527774942.825707000	12.6095	92	1
1527774943.055903000	12.8397	237	0
1527774943.056003000	12.8398	98	0
1527774943.058715000	12.8425	83	1
1527774943.059545000	12.8434	72	0
1527774943.059955000	12.8438	236	0
1527774943.060427000	12.8442	353	0
1527774943.061694000	12.8455	86	1
1527774943.066247000	12.8501	60	0
1527774943.068690000	12.8525	80	1
1527774943.112455000	12.8963	598	0
1527774943.112558000	12.8964	784	0
1527774943.113763000	12.8976	72	0
1527774943.114261000	12.8981	267	0
1527774943.115750000	12.8996	89	1
1527774943.164049000	12.9479	303	0
1527774943.164051000	12.9479	126	0
1527774943.166829000	12.9506	83	1
1527774943.167756000	12.9516	72	0
1527774943.168256000	12.9521	270	0
1527774943.170807000	12.9546	83	1
1527774947.462786000	17.2466	371	1
1527774947.462855000	17.2467	232	1
1527774947.494178000	17.278	67	0
1527774947.897052000	17.6809	241	0
1527774947.897055000	17.6809	126	0
1527774947.899578000	17.6834	72	0
1527774947.900117000	17.6839	272	0
1527774947.900376000	17.6842	92	1
1527774948.098076000	17.8819	371	1
1527774948.098170000	17.882	239	1
1527774948.118560000	17.9024	67	0
1527774948.123140000	17.9069	67	0
1527774948.488614000	18.2724	261	0
1527774948.488617000	18.2724	126	0
1527774948.491509000	18.2753	89	1
1527774948.492148000	18.276	72	0
1527774948.492274000	18.2761	320	0
1527774948.495419000	18.2792	83	1
1527774948.497587000	18.2814	372	1
1527774948.497633000	18.2814	244	1
1527774948.517776000	18.3016	67	0
1527774948.898793000	18.6826	245	0
1527774948.898796000	18.6826	126	0
1527774948.900324000	18.6841	72	0
1527774948.900467000	18.6843	320	0
1527774948.901441000	18.6852	92	1
1527774949.119713000	18.9035	494	1
1527774949.119803000	18.9036	233	1
1527774949.141473000	18.9253	67	0
1527774949.245232000	19.029	310	0
1527774949.245234000	19.029	126	0
1527774949.248543000	19.0324	86	1
1527774949.249566000	19.0334	72	0
1527774949.249649000	19.0335	129	0
1527774949.252518000	19.0363	83	1
1527774953.311672000	23.0955	847	1
1527774953.311757000	23.0956	233	1
1527774953.332866000	23.1167	67	0
1527774953.701679000	23.4855	240	0
1527774953.701793000	23.4856	126	0
1527774953.704289000	23.4881	86	1
1527774953.706838000	23.4906	72	0
1527774953.706941000	23.4907	298	0
1527774953.709299000	23.4931	83	1
1527774953.910205000	23.694	962	1
1527774953.910263000	23.6941	233	1
1527774953.931698000	23.7155	67	0
1527774954.289157000	24.073	236	0
1527774954.289377000	24.0732	126	0
1527774954.292409000	24.0762	86	1
1527774954.292834000	24.0766	72	0
1527774954.293119000	24.0769	132	0
1527774954.295391000	24.0792	83	1
1527774954.599160000	24.383	368	1
1527774954.599226000	24.383	234	1
1527774954.624233000	24.408	67	0
1527774954.996769000	24.7806	259	0
1527774954.996771000	24.7806	128	0
1527774954.999370000	24.7832	86	1
1527774955.000660000	24.7845	72	0
1527774955.001114000	24.7849	217	0
1527774955.003358000	24.7872	83	1
1527774955.049681000	24.8335	371	1
1527774955.049769000	24.8336	246	1
1527774955.071270000	24.8551	67	0
1527774955.236121000	25.0199	213	0
1527774955.236125000	25.0199	128	0
1527774955.239464000	25.0233	86	1
1527774955.239837000	25.0236	72	0
1527774955.239911000	25.0237	260	0
1527774955.242454000	25.0263	83	1
1527774955.408729000	25.1925	371	1
1527774955.408789000	25.1926	235	1
1527774955.428478000	25.2123	69	0
1527774955.811589000	25.5954	212	0
1527774955.811592000	25.5954	128	0
1527774955.814493000	25.5983	86	1
1527774955.816185000	25.6	72	0
1527774955.816187000	25.6	180	0
1527774955.819478000	25.6033	83	1
1527774955.948687000	25.7325	371	1
1527774955.948786000	25.7326	240	1
1527774955.969511000	25.7533	69	0
1527774956.331460000	26.1153	238	0
1527774956.331462000	26.1153	128	0
1527774956.334540000	26.1183	86	1
1527774956.334966000	26.1188	72	0
1527774956.335056000	26.1189	154	0
1527774956.337514000	26.1213	83	1
1527774956.458663000	26.2425	368	1
1527774956.458750000	26.2426	235	1
1527774956.496535000	26.2803	368	1
1527774956.498156000	26.282	69	0
1527774956.525479000	26.3093	69	0
1527774956.657185000	26.441	217	0
1527774956.657296000	26.4411	128	0
1527774956.660538000	26.4443	89	1
1527774956.661174000	26.445	72	0
1527774956.661176000	26.445	132	0
1527774956.663545000	26.4474	83	1
1527774956.900077000	26.6839	367	1
1527774956.900176000	26.684	239	1
1527774956.921482000	26.7053	69	0
1527774957.089470000	26.8733	237	0
1527774957.089472000	26.8733	128	0
1527774957.092544000	26.8764	86	1
1527774957.092963000	26.8768	72	0
1527774957.093853000	26.8777	139	0
1527774957.095518000	26.8793	83	1
1527774957.388717000	27.1725	371	1
1527774957.388802000	27.1726	236	1
1527774957.408539000	27.1923	69	0
1527774957.875186000	27.659	260	0
1527774957.875189000	27.659	128	0
1527774957.878297000	27.6621	72	0
1527774957.878378000	27.6622	315	0
1527774957.878597000	27.6624	92	1
1527774958.170951000	27.9548	349	1
1527774958.171053000	27.9549	1392	1
1527774958.171095000	27.9549	1392	1
1527774958.171129000	27.9549	1392	1
1527774958.171165000	27.955	533	1
1527774958.191766000	27.9756	69	0
1527774958.197433000	27.9812	69	0
1527774958.539170000	28.323	437	0
1527774958.545483000	28.3293	60	0
1527774958.553044000	28.3369	89	1
1527774961.106480000	30.8903	371	1
1527774961.106579000	30.8904	238	1
1527774961.126503000	30.9103	69	0
1527774961.247333000	31.0311	311	0
1527774961.247336000	31.0311	128	0
1527774961.250181000	31.034	86	1
1527774961.251719000	31.0355	72	0
1527774961.251721000	31.0355	216	0
1527774961.254159000	31.038	83	1
1527774961.370601000	31.1544	490	1
1527774961.370691000	31.1545	236	1
1527774961.400363000	31.1842	69	0
1527774961.412419000	31.1962	69	0
1527774961.495268000	31.2791	247	0
1527774961.496339000	31.2801	128	0
1527774961.498196000	31.282	89	1
1527774961.498753000	31.2826	72	0
1527774961.499159000	31.283	154	0
1527774961.501190000	31.285	83	1
1527774961.644342000	31.4281	846	1
1527774961.644422000	31.4282	235	1
1527774961.674631000	31.4584	69	0
1527774961.676741000	31.4605	69	0
1527774961.753156000	31.537	283	0
1527774961.753158000	31.537	128	0
1527774961.756213000	31.54	89	1
1527774961.756408000	31.5402	72	0
1527774961.756868000	31.5407	297	0
1527774961.759209000	31.543	83	1
1527774961.854383000	31.6382	961	1
1527774961.854445000	31.6383	236	1
1527774961.875116000	31.6589	69	0
1527774961.967446000	31.7513	215	0
1527774961.967448000	31.7513	128	0
1527774961.970214000	31.754	86	1
1527774961.970794000	31.7546	72	0
1527774961.971206000	31.755	305	0
1527774961.973166000	31.757	83	1
1527774962.094923000	31.8787	372	1
1527774962.095019000	31.8788	241	1
1527774962.114142000	31.8979	69	0
1527774962.214957000	31.9988	237	0
1527774962.215517000	31.9993	128	0
1527774962.218041000	32.0018	72	0
1527774962.218044000	32.0019	227	0
1527774962.218192000	32.002	86	1
1527774962.221220000	32.005	83	1
1527774962.404514000	32.1883	368	1
1527774962.404576000	32.1884	235	1
1527774962.424514000	32.2083	69	0
1527774962.594758000	32.3786	236	0
1527774962.594872000	32.3787	128	0
1527774962.597165000	32.381	86	1
1527774962.599913000	32.3837	72	0
1527774962.600004000	32.3838	268	0
1527774962.602170000	32.386	83	1
1527774962.764823000	32.5486	367	1
1527774962.764888000	32.5487	238	1
1527774962.784501000	32.5683	69	0
1527774962.913868000	32.6977	213	0
1527774962.913870000	32.6977	128	0
1527774962.916265000	32.7001	86	1
1527774962.916583000	32.7004	72	0
1527774962.916585000	32.7004	140	0
1527774962.919207000	32.703	83	1
1527774963.204761000	32.9886	349	1
1527774963.204865000	32.9887	1392	1
1527774963.204904000	32.9887	1392	1
1527774963.204935000	32.9887	1392	1
1527774963.204973000	32.9888	1351	1
1527774963.226487000	33.0103	69	0
1527774963.316141000	33.0999	377	0
1527774963.319293000	33.1031	83	1
1527774963.321904000	33.1057	60	0
1527774963.324290000	33.1081	80	1
1527774963.992008000	33.7758	368	1
1527774963.992084000	33.7759	238	1
1527774964.014317000	33.7981	69	0
1527774964.020790000	33.8046	69	0
1527774964.120063000	33.9039	240	0
1527774964.120065000	33.9039	128	0
1527774964.123228000	33.907	72	0
1527774964.123318000	33.9071	89	1
1527774964.123910000	33.9077	268	0
1527774964.126336000	33.9101	83	1
1527774964.349166000	34.133	371	1
1527774964.349287000	34.1331	239	1
1527774964.389807000	34.1736	69	0
1527774964.525197000	34.309	215	0
1527774964.525199000	34.309	128	0
1527774964.528363000	34.3122	86	1
1527774964.531840000	34.3156	72	0
1527774964.531842000	34.3156	118	0
1527774964.534348000	34.3182	83	1
1527774964.541480000	34.3253	215	0
1527774964.544360000	34.3282	80	1
1527774964.874707000	34.6585	372	1
1527774964.874801000	34.6586	235	1
1527774964.895029000	34.6788	69	0
1527774964.899185000	34.683	69	0
1527774965.003685000	34.7875	286	0
1527774965.003688000	34.7875	128	0
1527774965.006414000	34.7902	89	1
1527774965.006996000	34.7908	72	0
1527774965.009358000	34.7932	80	1
1527774965.009395000	34.7932	172	0
1527774965.012391000	34.7962	80	1
1527774965.173617000	34.9574	372	1
1527774965.173684000	34.9575	237	1
1527774965.193121000	34.9769	69	0
1527774965.303187000	35.087	215	0
1527774965.303487000	35.0873	128	0
1527774965.306416000	35.0902	86	1
1527774965.307508000	35.0913	72	0
1527774965.307595000	35.0914	299	0
1527774965.310328000	35.0941	83	1
1527774965.635676000	35.4195	368	1
1527774965.635739000	35.4195	235	1
1527774965.656275000	35.4401	69	0
1527774965.661376000	35.4452	69	0
1527774965.743368000	35.5272	213	0
1527774965.743371000	35.5272	128	0
1527774965.746435000	35.5302	89	1
1527774965.747380000	35.5312	72	0
1527774965.747472000	35.5313	274	0
1527774965.750435000	35.5342	83	1
1527774966.326876000	36.1107	490	1
1527774966.326968000	36.1108	235	1
1527774966.356545000	36.1404	69	0
1527774966.469858000	36.2537	280	0
1527774966.470019000	36.2538	128	0
1527774966.472421000	36.2562	86	1
1527774966.475268000	36.2591	72	0
1527774966.475844000	36.2597	311	0
1527774966.478408000	36.2622	83	1
1527774966.658731000	36.4425	846	1
1527774966.658795000	36.4426	235	1
1527774966.679947000	36.4638	69	0
1527774966.768897000	36.5527	285	0
1527774966.768899000	36.5527	128	0
1527774966.771433000	36.5552	86	1
1527774966.772874000	36.5567	72	0
1527774966.772964000	36.5568	137	0
1527774966.775442000	36.5592	83	1
1527774967.422130000	37.2059	964	1
1527774967.422194000	37.206	236	1
1527774967.442553000	37.2264	69	0
1527774967.590655000	37.3745	269	0
1527774967.590658000	37.3745	128	0
1527774967.590659000	37.3745	72	0
1527774967.590797000	37.3746	219	0
1527774967.593550000	37.3774	92	1
1527774967.651688000	37.4355	368	1
1527774967.651785000	37.4356	236	1
1527774967.688266000	37.4721	69	0
1527774967.771777000	37.5556	283	0
1527774967.771779000	37.5556	128	0
1527774967.771781000	37.5556	72	0
1527774967.771878000	37.5557	146	0
1527774967.774483000	37.5583	92	1
1527774968.010836000	37.7946	368	1
1527774968.010930000	37.7947	236	1
1527774968.030626000	37.8144	69	0
1527774968.129013000	37.9128	237	0
1527774968.129015000	37.9128	128	0
1527774968.129656000	37.9135	72	0
1527774968.129759000	37.9136	246	0
1527774968.131512000	37.9153	92	1
1527774968.251217000	38.035	371	1
1527774968.251310000	38.0351	240	1
1527774968.271366000	38.0552	69	0
1527774968.361221000	38.145	238	0
1527774968.361224000	38.145	128	0
1527774968.364538000	38.1483	86	1
1527774968.366330000	38.1501	72	0
1527774968.366332000	38.1501	281	0
1527774968.369538000	38.1533	83	1
1527774968.881061000	38.6649	369	1
1527774968.881145000	38.665	237	1
1527774968.903105000	38.6869	69	0
1527774969.007639000	38.7914	237	0
1527774969.007759000	38.7916	128	0
1527774969.010565000	38.7944	86	1
1527774969.011618000	38.7954	72	0
1527774969.011709000	38.7955	307	0
1527774969.014549000	38.7984	83	1
1527774969.160017000	38.9438	368	1
1527774969.160098000	38.9439	237	1
1527774969.180168000	38.964	69	0
1527774969.298361000	39.0822	215	0
1527774969.298704000	39.0825	128	0
1527774969.301586000	39.0854	86	1
1527774969.302204000	39.086	72	0
1527774969.302726000	39.0865	187	0
1527774969.304567000	39.0884	83	1
1527774969.572937000	39.3567	372	1
1527774969.573017000	39.3568	239	1
1527774969.598585000	39.3824	69	0
1527774969.603671000	39.3875	69	0
1527774969.970106000	39.7539	213	0
1527774969.970109000	39.7539	128	0
1527774969.972659000	39.7565	89	1
1527774969.973721000	39.7575	72	0
1527774969.973811000	39.7576	235	0
1527774969.976646000	39.7605	83	1
1527774969.984646000	39.7685	368	1
1527774969.984705000	39.7685	237	1
1527774970.005102000	39.7889	69	0
1527774970.009431000	39.7932	69	0
1527774970.111063000	39.8949	239	0
1527774970.111067000	39.8949	128	0
1527774970.113662000	39.8975	89	1
1527774970.114498000	39.8983	72	0
1527774970.114588000	39.8984	86	0
1527774970.117631000	39.9014	83	1
1527774970.253992000	40.0378	369	1
1527774970.254084000	40.0379	236	1
1527774970.274641000	40.0584	69	0
1527774970.638504000	40.4223	219	0
1527774970.638506000	40.4223	128	0
1527774970.641719000	40.4255	86	1
1527774970.642985000	40.4268	72	0
1527774970.643429000	40.4272	236	0
1527774970.645664000	40.4295	83	1
1527774970.794163000	40.578	369	1
1527774970.794258000	40.5781	236	1
1527774970.814797000	40.5986	69	0
1527774971.167694000	40.9515	239	0
1527774971.167813000	40.9516	128	0
1527774971.170777000	40.9546	86	1
1527774971.170866000	40.9547	72	0
1527774971.171311000	40.9551	106	0
1527774971.173664000	40.9575	83	1
1527774971.243839000	41.0276	495	1
1527774971.243904000	41.0277	235	1
1527774971.265092000	41.0489	69	0
1527774971.269916000	41.0537	69	0
1527774971.639423000	41.4232	263	0
1527774971.639426000	41.4232	128	0
1527774971.642775000	41.4266	89	1
1527774971.643642000	41.4274	72	0
1527774971.643644000	41.4275	275	0
1527774971.646758000	41.4306	83	1
1527774972.137434000	41.9212	847	1
1527774972.137526000	41.9213	240	1
1527774972.176894000	41.9607	69	0
1527774972.182057000	41.9659	69	0
1527774972.539072000	42.3229	239	0
1527774972.539170000	42.323	128	0
1527774972.541822000	42.3256	89	1
1527774972.542404000	42.3262	72	0
1527774972.542772000	42.3266	140	0
1527774972.544817000	42.3286	83	1
1527774972.555985000	42.3398	964	1
1527774972.556068000	42.3399	237	1
1527774972.576152000	42.36	69	0
1527774972.942660000	42.7265	215	0
1527774972.942663000	42.7265	128	0
1527774972.945793000	42.7296	86	1
1527774972.946300000	42.7301	72	0
1527774972.946856000	42.7307	263	0
1527774972.948793000	42.7326	83	1
1527774973.714543000	43.4984	369	1
1527774973.714643000	43.4985	239	1
1527774973.734979000	43.5188	69	0
1527774974.122531000	43.9063	280	0
1527774974.122534000	43.9063	128	0
1527774974.125107000	43.9089	86	1
1527774974.125907000	43.9097	72	0
1527774974.125991000	43.9098	196	0
1527774974.129088000	43.9129	83	1
1527774974.193443000	43.9773	369	1
1527774974.193520000	43.9773	239	1
1527774974.213316000	43.9971	69	0
1527774974.329062000	44.1129	284	0
1527774974.329180000	44.113	128	0
1527774974.332117000	44.1159	86	1
1527774974.332665000	44.1165	72	0
1527774974.335095000	44.1189	80	1
1527774974.337026000	44.1208	191	0
1527774974.340121000	44.1239	80	1
1527774974.419150000	44.203	371	1
1527774974.419213000	44.203	236	1
1527774974.439485000	44.2233	69	0
1527774974.547596000	44.3314	244	0
1527774974.547598000	44.3314	128	0
1527774974.550118000	44.3339	86	1
1527774974.551383000	44.3352	72	0
1527774974.551487000	44.3353	188	0
1527774974.554118000	44.3379	83	1
1527774974.938716000	44.7225	371	1
1527774974.938808000	44.7226	242	1
1527774974.958779000	44.7426	69	0
1527774974.964352000	44.7482	69	0
1527774975.322829000	45.1066	308	0
1527774975.322832000	45.1066	128	0
1527774975.326191000	45.11	89	1
1527774975.326759000	45.1106	72	0
1527774975.326979000	45.1108	92	0
1527774975.329164000	45.113	83	1
1527774975.392461000	45.1763	368	1
1527774975.392525000	45.1763	237	1
1527774975.411704000	45.1955	69	0
1527774975.800782000	45.5846	213	0
1527774975.800785000	45.5846	128	0
1527774975.802250000	45.5861	72	0
1527774975.802252000	45.5861	148	0
1527774975.804145000	45.588	92	1
1527774975.813825000	45.5976	368	1
1527774975.813902000	45.5977	242	1
1527774975.844940000	45.6287	69	0
1527774975.848841000	45.6326	69	0
1527774975.991599000	45.7754	238	0
1527774975.991714000	45.7755	128	0
1527774975.994154000	45.778	89	1
1527774975.997797000	45.7816	72	0
1527774975.997798000	45.7816	300	0
1527774976.000211000	45.784	83	1
1527774976.015324000	45.7991	238	0
1527774976.018199000	45.802	80	1
1527774976.079802000	45.8636	372	1
1527774976.079864000	45.8637	238	1
1527774976.099482000	45.8833	69	0
1527774976.471176000	46.255	239	0
1527774976.471267000	46.2551	128	0
1527774976.474166000	46.258	86	1
1527774976.474841000	46.2586	72	0
1527774976.474910000	46.2587	90	0
1527774976.477154000	46.261	83	1
1527774976.757619000	46.5414	372	1
1527774976.757696000	46.5415	239	1
1527774976.777956000	46.5618	69	0
1527774977.139026000	46.9228	237	0
1527774977.139150000	46.923	128	0
1527774977.142298000	46.9261	86	1
1527774977.143516000	46.9273	72	0
1527774977.143593000	46.9274	89	0
1527774977.146278000	46.9301	83	1
1527774977.567656000	47.3515	367	1
1527774977.567741000	47.3515	237	1
1527774977.588408000	47.3722	69	0
1527774977.592684000	47.3765	69	0
1527774977.712735000	47.4965	215	0
1527774977.712739000	47.4965	128	0
1527774977.715314000	47.4991	89	1
1527774977.717297000	47.5011	72	0
1527774977.717379000	47.5012	258	0
1527774977.720301000	47.5041	83	1
1527774978.398959000	48.1828	490	1
1527774978.399021000	48.1828	237	1
1527774978.418461000	48.2023	69	0
1527774978.423811000	48.2076	69	0
1527774978.616495000	48.4003	244	0
1527774978.616497000	48.4003	128	0
1527774978.619365000	48.4032	89	1
1527774978.620453000	48.4043	72	0
1527774978.620574000	48.4044	151	0
1527774978.623365000	48.4072	83	1
1527774978.697848000	48.4817	847	1
1527774978.697926000	48.4817	236	1
1527774978.720294000	48.5041	69	0
1527774979.100111000	48.8839	237	0
1527774979.100113000	48.8839	128	0
1527774979.103384000	48.8872	86	1
1527774979.104311000	48.8881	72	0
1527774979.104443000	48.8883	139	0
1527774979.107330000	48.8911	83	1
1527774979.109709000	48.8935	963	1
1527774979.109762000	48.8936	237	1
1527774979.129997000	48.9138	69	0
1527774979.232853000	49.0167	260	0
1527774979.233172000	49.017	128	0
1527774979.235333000	49.0191	86	1
1527774979.236809000	49.0206	72	0
1527774979.236994000	49.0208	193	0
1527774979.239340000	49.0231	83	1
1527774980.480798000	50.2646	367	1
1527774980.480898000	50.2647	236	1
1527774980.501873000	50.2857	69	0
1527774980.863990000	50.6478	239	0
1527774980.865079000	50.6489	128	0
1527774980.867299000	50.6511	86	1
1527774980.869467000	50.6533	72	0
1527774980.869469000	50.6533	320	0
1527774980.872338000	50.6561	83	1
1527774984.166184000	53.95	372	1
1527774984.166271000	53.9501	241	1
1527774984.186770000	53.9706	69	0
1527774984.545502000	54.3293	236	0
1527774984.545505000	54.3293	128	0
1527774984.548702000	54.3325	86	1
1527774984.551432000	54.3352	72	0
1527774984.551511000	54.3353	318	0
1527774984.554626000	54.3384	83	1
1527774984.838879000	54.6227	369	1
1527774984.838955000	54.6228	239	1
1527774984.859994000	54.6438	69	0
1527774984.985139000	54.7689	257	0
1527774984.985142000	54.7689	128	0
1527774984.987707000	54.7715	86	1
1527774984.988645000	54.7725	72	0
1527774984.989073000	54.7729	304	0
1527774984.991638000	54.7754	83	1
1527774985.089121000	54.8729	373	1
1527774985.089213000	54.873	240	1
1527774985.111486000	54.8953	69	0
1527774985.479122000	55.2629	309	0
1527774985.479124000	55.2629	128	0
1527774985.481723000	55.2655	86	1
1527774985.484723000	55.2685	72	0
1527774985.485293000	55.2691	316	0
1527774985.487717000	55.2715	83	1
1527774985.590884000	55.3747	372	1
1527774985.590981000	55.3748	236	1
1527774985.629558000	55.4134	69	0
1527774985.743897000	55.5277	245	0
1527774985.744059000	55.5279	128	0
1527774985.744918000	55.5287	72	0
1527774985.744987000	55.5288	223	0
1527774985.746680000	55.5305	92	1
1527774985.934666000	55.7185	367	1
1527774985.934744000	55.7186	237	1
1527774985.959860000	55.7437	69	0
1527774985.990999000	55.7748	69	0
1527774986.336532000	56.1203	309	0
1527774986.336647000	56.1205	128	0
1527774986.339736000	56.1235	89	1
1527774986.340562000	56.1244	72	0
1527774986.340686000	56.1245	279	0
1527774986.343856000	56.1277	83	1
1527774986.370951000	56.1548	369	1
1527774986.371042000	56.1548	240	1
1527774986.390728000	56.1745	69	0
1527774986.765749000	56.5496	213	0
1527774986.765755000	56.5496	128	0
1527774986.768807000	56.5526	86	1
1527774986.769638000	56.5534	72	0
1527774986.769641000	56.5534	290	0
1527774986.772795000	56.5566	83	1
1527774986.899975000	56.6838	368	1
1527774986.900068000	56.6839	236	1
1527774986.929315000	56.7131	69	0
1527774987.298696000	57.0825	262	0
1527774987.298698000	57.0825	128	0
1527774987.301835000	57.0856	86	1
1527774987.302888000	57.0867	72	0
1527774987.302969000	57.0868	180	0
1527774987.305826000	57.0896	83	1
1527774987.602254000	57.3861	369	1
1527774987.602316000	57.3861	237	1
1527774987.630220000	57.414	69	0
1527774987.779779000	57.5636	215	0
1527774987.780000000	57.5638	128	0
1527774987.782857000	57.5667	86	1
1527774987.786486000	57.5703	72	0
1527774987.786488000	57.5703	293	0
1527774987.788874000	57.5727	83	1
1527774987.892400000	57.6762	494	1
1527774987.892463000	57.6763	239	1
1527774987.913827000	57.6976	69	0
1527774988.133289000	57.9171	239	0
1527774988.133291000	57.9171	128	0
1527774988.135883000	57.9197	86	1
1527774988.136943000	57.9208	72	0
1527774988.136945000	57.9208	157	0
1527774988.139881000	57.9237	83	1
1527774988.191332000	57.9751	846	1
1527774988.191428000	57.9752	237	1
1527774988.211110000	57.9949	69	0
1527774988.325188000	58.109	212	0
1527774988.325190000	58.109	128	0
1527774988.327896000	58.1117	86	1
1527774988.328867000	58.1127	72	0
1527774988.328950000	58.1128	184	0
1527774988.331892000	58.1157	83	1
1527774988.426986000	58.2108	960	1
1527774988.427065000	58.2109	239	1
1527774988.447294000	58.2311	69	0
1527774988.567372000	58.3512	217	0
1527774988.568162000	58.352	128	0
1527774988.569904000	58.3537	86	1
1527774988.570852000	58.3547	72	0
1527774988.571301000	58.3551	106	0
1527774988.573900000	58.3577	83	1
1527774988.923578000	58.7074	367	1
1527774988.923647000	58.7075	240	1
1527774988.944933000	58.7287	69	0
1527774989.058695000	58.8425	237	0
1527774989.058992000	58.8428	128	0
1527774989.061310000	58.8451	72	0
1527774989.061311000	58.8451	113	0
1527774989.061899000	58.8457	92	1
1527774989.275264000	59.0591	370	1
1527774989.275340000	59.0591	238	1
1527774989.297931000	59.0817	69	0
1527774989.396748000	59.1806	260	0
1527774989.396750000	59.1806	128	0
1527774989.399957000	59.1838	86	1
1527774989.406915000	59.1907	72	0
1527774989.407025000	59.1908	198	0
1527774989.409943000	59.1938	83	1
1527774989.559104000	59.3429	368	1
1527774989.559202000	59.343	236	1
1527774989.601980000	59.3858	368	1
1527774989.610207000	59.394	69	0
1527774989.654486000	59.4383	69	0
1527774989.732032000	59.5158	215	0
1527774989.732141000	59.5159	128	0
1527774989.734914000	59.5187	89	1
1527774989.736091000	59.5199	72	0
1527774989.736092000	59.5199	151	0
1527774989.738964000	59.5228	83	1
1527774989.932433000	59.7162	368	1
1527774989.932533000	59.7163	236	1
1527774989.952641000	59.7364	69	0
1527774990.310822000	60.0946	237	0
1527774990.311175000	60.095	128	0
1527774990.313974000	60.0978	86	1
1527774990.315298000	60.0991	72	0
1527774990.315892000	60.0997	253	0
1527774990.318093000	60.1019	83	1
1527774990.511365000	60.2952	367	1
1527774990.511459000	60.2953	239	1
1527774990.531590000	60.3154	69	0
1527774990.535452000	60.3193	69	0
1527774990.890169000	60.674	215	0
1527774990.890171000	60.674	128	0
1527774990.893037000	60.6768	89	1
1527774990.894721000	60.6785	72	0
1527774990.895101000	60.6789	243	0
1527774990.897047000	60.6809	83	1
1527774991.874123000	61.6579	372	1
1527774991.874221000	61.658	236	1
1527774991.897870000	61.6817	69	0
1527774991.996254000	61.7801	281	0
1527774991.996257000	61.7801	128	0
1527774991.999475000	61.7833	86	1
1527774992.000232000	61.784	72	0
1527774992.000683000	61.7845	172	0
1527774992.002477000	61.7863	83	1
1527774992.416741000	62.2005	369	1
1527774992.416809000	62.2006	236	1
1527774992.436915000	62.2207	69	0
1527774992.529326000	62.3131	287	0
1527774992.529329000	62.3131	128	0
1527774992.532506000	62.3163	86	1
1527774992.533711000	62.3175	72	0
1527774992.533713000	62.3175	158	0
1527774992.536512000	62.3203	83	1
1527774992.887489000	62.6713	373	1
1527774992.887577000	62.6714	241	1
1527774992.906460000	62.6903	69	0
1527774993.302525000	63.0863	271	0
1527774993.302527000	63.0863	128	0
1527774993.304375000	63.0882	72	0
1527774993.304510000	63.0883	97	0
1527774993.305500000	63.0893	92	1
1527774993.337287000	63.1211	368	1
1527774993.337373000	63.1212	239	1
1527774993.358360000	63.1422	69	0
1527774993.481993000	63.2658	285	0
1527774993.481995000	63.2658	128	0
1527774993.484543000	63.2684	86	1
1527774993.485408000	63.2692	72	0
1527774993.485410000	63.2692	112	0
1527774993.488530000	63.2723	83	1
1527774994.562082000	64.3459	368	1
1527774994.562170000	64.346	238	1
1527774994.582327000	64.3661	69	0
1527774994.601148000	64.385	69	0
1527774994.978845000	64.7627	239	0
1527774994.978848000	64.7627	128	0
1527774994.981631000	64.7654	89	1
1527774994.982677000	64.7665	72	0
1527774994.982767000	64.7666	300	0
1527774994.985610000	64.7694	83	1
1527774995.029778000	64.8136	971	1
1527774995.029840000	64.8136	237	1
1527774995.058569000	64.8424	69	0
1527774995.174510000	64.9583	262	0
1527774995.174513000	64.9583	128	0
1527774995.176035000	64.9598	72	0
1527774995.176204000	64.96	152	0
1527774995.177594000	64.9614	92	1
1527774995.310075000	65.0939	964	1
1527774995.310139000	65.0939	239	1
1527774995.334842000	65.1186	69	0
1527774995.699556000	65.4834	212	0
1527774995.699558000	65.4834	128	0
1527774995.702658000	65.4865	86	1
1527774995.703932000	65.4877	72	0
1527774995.704008000	65.4878	130	0
1527774995.706704000	65.4905	83	1
1527774995.897065000	65.6809	367	1
1527774995.897226000	65.681	239	1
1527774995.917266000	65.7011	69	0
1527774995.921761000	65.7056	69	0
1527774996.047495000	65.8313	236	0
1527774996.047497000	65.8313	128	0
1527774996.050721000	65.8345	89	1
1527774996.051213000	65.835	72	0
1527774996.051296000	65.8351	223	0
1527774996.053681000	65.8375	83	1
1527774996.311307000	66.0951	366	1
1527774996.311370000	66.0952	237	1
1527774996.332679000	66.1165	69	0
1527774996.427886000	66.2117	220	0
1527774996.427889000	66.2117	128	0
1527774996.430742000	66.2145	86	1
1527774996.433123000	66.2169	72	0
1527774996.433205000	66.217	110	0
1527774996.435656000	66.2195	83	1
1527774996.751278000	66.5351	369	1
1527774996.751344000	66.5352	239	1
1527774996.771420000	66.5552	69	0
1527774996.890217000	66.674	212	0
1527774996.890219000	66.674	128	0
1527774996.892763000	66.6766	86	1
1527774996.894520000	66.6783	72	0
1527774996.894616000	66.6784	236	0
1527774996.897748000	66.6816	83	1
1527774997.001924000	66.7857	367	1
1527774997.002023000	66.7858	236	1
1527774997.037904000	66.8217	69	0
1527774997.165661000	66.9495	239	0
1527774997.165664000	66.9495	128	0
1527774997.167194000	66.951	72	0
1527774997.167195000	66.951	169	0
1527774997.168724000	66.9525	92	1
1527774997.362142000	67.1459	369	1
1527774997.362236000	67.146	237	1
1527774997.381489000	67.1653	69	0
1527774997.387482000	67.1713	69	0
1527774997.507448000	67.2913	260	0
1527774997.507451000	67.2913	128	0
1527774997.510958000	67.2948	89	1
1527774997.512005000	67.2958	72	0
1527774997.512705000	67.2965	137	0
1527774997.514786000	67.2986	83	1
1527774998.223491000	68.0073	368	1
1527774998.223558000	68.0074	237	1
1527774998.242792000	68.0266	69	0
1527774998.352442000	68.1362	237	0
1527774998.352444000	68.1363	128	0
1527774998.355957000	68.1398	86	1
1527774998.356488000	68.1403	72	0
1527774998.356491000	68.1403	279	0
1527774998.358841000	68.1426	83	1
1527774998.533383000	68.3172	371	1
1527774998.533472000	68.3173	236	1
1527774998.557146000	68.341	69	0
1527774998.560355000	68.3442	69	0
1527774998.654829000	68.4386	215	0
1527774998.654832000	68.4386	128	0
1527774998.657879000	68.4417	89	1
1527774998.660542000	68.4443	72	0
1527774998.660641000	68.4444	106	0
1527774998.663849000	68.4477	83	1
1527774999.014240000	68.798	372	1
1527774999.014302000	68.7981	244	1
1527774999.043868000	68.8277	69	0
1527774999.165073000	68.9489	281	0
1527774999.165076000	68.9489	128	0
1527774999.167896000	68.9517	86	1
1527774999.168667000	68.9525	72	0
1527774999.168993000	68.9528	220	0
1527774999.171887000	68.9557	83	1
1527774999.385461000	69.1693	368	1
1527774999.385556000	69.1694	237	1
1527774999.406237000	69.19	69	0
1527774999.523833000	69.3076	285	0
1527774999.523835000	69.3076	128	0
1527774999.526918000	69.3107	86	1
1527774999.527846000	69.3117	72	0
1527774999.528022000	69.3118	304	0
1527774999.530901000	69.3147	83	1
1527774999.607190000	69.391	349	1
1527774999.607293000	69.3911	1392	1
1527774999.607345000	69.3912	1392	1
1527774999.607398000	69.3912	1124	1
1527774999.627832000	69.4116	69	0
1527774999.644909000	69.4287	901	1
1527774999.644999000	69.4288	239	1
1527774999.670243000	69.4541	69	0
1527774999.711596000	69.4954	369	0
1527774999.714927000	69.4987	86	1
1527774999.717859000	69.5017	60	0
1527774999.720910000	69.5047	80	1
1527774999.768477000	69.5523	327	0
1527774999.768479000	69.5523	128	0
1527774999.771020000	69.5548	72	0
1527774999.771022000	69.5548	172	0
1527774999.771872000	69.5557	89	1
1527774999.878032000	69.6618	367	1
1527774999.878110000	69.6619	236	1
1527774999.897720000	69.6815	69	0
1527775000.016473000	69.8003	237	0
1527775000.016476000	69.8003	128	0
1527775000.018953000	69.8028	86	1
1527775000.020488000	69.8043	72	0
1527775000.020896000	69.8047	145	0
1527775000.022957000	69.8068	83	1
1527775000.086462000	69.8703	963	1
1527775000.086556000	69.8704	238	1
1527775000.106230000	69.89	69	0
1527775000.223860000	70.0077	236	0
1527775000.223862000	70.0077	128	0
1527775000.226971000	70.0108	86	1
1527775000.228425000	70.0122	72	0
1527775000.228427000	70.0122	175	0
1527775000.230956000	70.0148	83	1
1527775000.379109000	70.1629	367	1
1527775000.379208000	70.163	236	1
1527775000.399281000	70.1831	69	0
1527775000.404929000	70.1887	69	0
1527775000.512775000	70.2966	213	0
1527775000.512778000	70.2966	128	0
1527775000.515970000	70.2998	89	1
1527775000.516872000	70.3007	72	0
1527775000.516950000	70.3008	312	0
1527775000.519961000	70.3038	83	1
1527775001.536005000	71.3198	371	1
1527775001.536105000	71.3199	241	1
1527775001.555982000	71.3398	69	0
1527775001.561076000	71.3449	69	0
1527775001.655942000	71.4397	239	0
1527775001.655945000	71.4398	128	0
1527775001.658423000	71.4422	89	1
1527775001.659830000	71.4436	72	0
1527775001.659907000	71.4437	307	0
1527775001.662420000	71.4462	83	1
1527775002.570508000	72.3543	371	1
1527775002.570578000	72.3544	239	1
1527775002.589586000	72.3734	69	0
1527775002.604530000	72.3883	69	0
1527775002.609243000	72.393	302	1
1527775002.609345000	72.3932	1392	1
1527775002.609385000	72.3932	1392	1
1527775002.609425000	72.3932	1392	1
1527775002.609464000	72.3933	1392	1
1527775002.609505000	72.3933	1392	1
1527775002.609539000	72.3933	1392	1
1527775002.609575000	72.3934	1392	1
1527775002.609616000	72.3934	1392	1
1527775002.609649000	72.3935	1392	1
1527775002.609686000	72.3935	1392	1
1527775002.609735000	72.3935	1392	1
1527775002.609761000	72.3936	1392	1
1527775002.609810000	72.3936	1392	1
1527775002.611411000	72.3952	621	1
1527775002.628778000	72.4126	69	0
1527775002.632412000	72.4162	69	0
1527775002.635327000	72.4191	69	0
1527775002.751326000	72.5351	241	0
1527775002.751329000	72.5351	128	0
1527775002.754506000	72.5383	92	1
1527775002.760253000	72.5441	72	0
1527775002.760256000	72.5441	75	0
1527775002.762229000	72.546	355	0
1527775002.763495000	72.5473	86	1
1527775002.778176000	72.562	60	0
1527775002.780431000	72.5642	80	1
1527775002.868788000	72.6526	372	1
1527775002.868851000	72.6527	237	1
1527775002.898689000	72.6825	69	0
1527775002.903159000	72.687	69	0
1527775003.291584000	73.0754	286	0
1527775003.291586000	73.0754	128	0
1527775003.294531000	73.0783	89	1
1527775003.298740000	73.0825	72	0
1527775003.298849000	73.0827	119	0
1527775003.301511000	73.0853	83	1
1527775003.313271000	73.0971	286	0
1527775003.316504000	73.1003	80	1
1527775003.431000000	73.2148	368	1
1527775003.431082000	73.2149	238	1
1527775003.450465000	73.2343	69	0
1527775003.544424000	73.3282	213	0
1527775003.544427000	73.3282	128	0
1527775003.547364000	73.3312	72	0
1527775003.547455000	73.3313	158	0
1527775003.547642000	73.3314	92	1
1527775003.791214000	73.575	372	1
1527775003.791289000	73.5751	240	1
1527775003.810250000	73.5941	69	0
1527775003.915677000	73.6995	215	0
1527775003.915797000	73.6996	128	0
1527775003.918491000	73.7023	86	1
1527775003.919404000	73.7032	72	0
1527775003.919582000	73.7034	152	0
1527775003.922568000	73.7064	83	1
1527775004.031735000	73.8155	368	1
1527775004.031812000	73.8156	237	1
1527775004.051208000	73.835	69	0
1527775004.175076000	73.9589	282	0
1527775004.175078000	73.9589	128	0
1527775004.177539000	73.9613	86	1
1527775004.179488000	73.9633	72	0
1527775004.179490000	73.9633	86	0
1527775004.182523000	73.9663	83	1
1527775004.250164000	74.034	370	1
1527775004.250240000	74.034	239	1
1527775004.271404000	74.0552	69	0
1527775004.644195000	74.428	284	0
1527775004.644198000	74.428	128	0
1527775004.647547000	74.4314	86	1
1527775004.649923000	74.4337	72	0
1527775004.650028000	74.4338	68	0
1527775004.652546000	74.4364	83	1
1527775004.912986000	74.6968	366	1
1527775004.913074000	74.6969	238	1
1527775004.935675000	74.7195	69	0
1527775005.055765000	74.8396	237	0
1527775005.055769000	74.8396	128	0
1527775005.058577000	74.8424	86	1
1527775005.060086000	74.8439	72	0
1527775005.060088000	74.8439	186	0
1527775005.062561000	74.8464	83	1
1527775005.141618000	74.9254	367	1
1527775005.141717000	74.9255	238	1
1527775005.161901000	74.9457	69	0
1527775005.533751000	75.3176	317	0
1527775005.535473000	75.3193	128	0
1527775005.536612000	75.3204	86	1
1527775005.537724000	75.3215	72	0
1527775005.537805000	75.3216	254	0
1527775005.540625000	75.3244	83	1
1527775006.003304000	75.7871	968	1
1527775006.003393000	75.7872	238	1
1527775006.023163000	75.807	69	0
1527775006.134514000	75.9183	240	0
1527775006.134516000	75.9183	128	0
1527775006.137715000	75.9215	86	1
1527775006.138602000	75.9224	72	0
1527775006.138604000	75.9224	192	0
1527775006.141644000	75.9255	83	1
1527775006.247152000	76.031	967	1
1527775006.247241000	76.031	243	1
1527775006.268616000	76.0524	69	0
1527775006.381638000	76.1654	238	0
1527775006.381960000	76.1658	128	0
1527775006.384730000	76.1685	86	1
1527775006.385959000	76.1698	72	0
1527775006.386040000	76.1698	219	0
1527775006.388801000	76.1726	83	1
1527775006.557619000	76.3414	373	1
1527775006.557710000	76.3415	242	1
1527775006.596780000	76.3806	373	1
1527775006.598138000	76.3819	69	0
1527775006.617756000	76.4016	69	0
1527775006.744498000	76.5283	213	0
1527775006.744500000	76.5283	128	0
1527775006.747400000	76.5312	72	0
1527775006.747642000	76.5314	92	1
1527775006.748038000	76.5318	208	0
1527775006.750710000	76.5345	80	1
1527775006.987158000	76.771	368	1
1527775006.987221000	76.771	240	1
1527775007.007669000	76.7915	69	0
1527775007.375502000	77.1593	236	0
1527775007.375504000	77.1593	128	0
1527775007.378762000	77.1626	86	1
1527775007.379886000	77.1637	72	0
1527775007.379997000	77.1638	71	0
1527775007.382752000	77.1666	83	1
1527775007.526960000	77.3108	370	1
1527775007.527026000	77.3108	238	1
1527775007.547004000	77.3308	69	0
1527775007.642679000	77.4265	213	0
1527775007.642681000	77.4265	128	0
1527775007.645718000	77.4295	86	1
1527775007.648465000	77.4323	72	0
1527775007.648590000	77.4324	316	0
1527775007.651763000	77.4356	83	1
1527775008.348280000	78.1321	367	1
1527775008.348344000	78.1322	238	1
1527775008.371497000	78.1553	69	0
1527775008.475758000	78.2596	241	0
1527775008.475761000	78.2596	128	0
1527775008.477289000	78.2611	72	0
1527775008.477290000	78.2611	164	0
1527775008.478761000	78.2626	92	1
1527775008.589166000	78.373	367	1
1527775008.589243000	78.373	238	1
1527775008.618182000	78.402	69	0
1527775008.738421000	78.5222	215	0
1527775008.738423000	78.5222	128	0
1527775008.741839000	78.5256	86	1
1527775008.742260000	78.5261	72	0
1527775008.742334000	78.5261	252	0
1527775008.744836000	78.5286	83	1
1527775008.820902000	78.6047	371	1
1527775008.820985000	78.6048	239	1
1527775008.845009000	78.6288	69	0
1527775008.966162000	78.75	215	0
1527775008.966165000	78.75	128	0
1527775008.968850000	78.7527	86	1
1527775008.971937000	78.7557	72	0
1527775008.972031000	78.7558	137	0
1527775008.974782000	78.7586	83	1
1527775009.178216000	78.962	368	1
1527775009.178300000	78.9621	239	1
1527775009.198168000	78.982	69	0
1527775009.304836000	79.0886	284	0
1527775009.304838000	79.0886	128	0
1527775009.307879000	79.0917	86	1
1527775009.309892000	79.0937	72	0
1527775009.309970000	79.0938	216	0
1527775009.312856000	79.0967	83	1
1527775009.797437000	79.5812	372	1
1527775009.797533000	79.5813	240	1
1527775009.816841000	79.6006	69	0
1527775009.923332000	79.7071	216	0
1527775009.923335000	79.7071	128	0
1527775009.925912000	79.7097	86	1
1527775009.927249000	79.7111	72	0
1527775009.927251000	79.7111	292	0
1527775009.929901000	79.7137	83	1
1527775010.018977000	79.8028	369	1
1527775010.019074000	79.8029	239	1
1527775010.039122000	79.8229	69	0
1527775010.426566000	80.2104	237	0
1527775010.426567000	80.2104	128	0
1527775010.429864000	80.2137	86	1
1527775010.431662000	80.2155	72	0
1527775010.431664000	80.2155	265	0
1527775010.434863000	80.2187	83	1
1527775010.498940000	80.2827	371	1
1527775010.499006000	80.2828	241	1
1527775010.537898000	80.3217	69	0
1527775010.662704000	80.4465	257	0
1527775010.662706000	80.4465	128	0
1527775010.665948000	80.4498	86	1
1527775010.666321000	80.4501	72	0
1527775010.666410000	80.4502	267	0
1527775010.668958000	80.4528	83	1
1527775011.049726000	80.8335	968	1
1527775011.049821000	80.8336	241	1
1527775011.070779000	80.8546	69	0
1527775011.248939000	81.0327	309	0
1527775011.248941000	81.0327	128	0
1527775011.250407000	81.0342	72	0
1527775011.250521000	81.0343	171	0
1527775011.251913000	81.0357	92	1
1527775011.748428000	81.5322	960	1
1527775011.748491000	81.5323	238	1
1527775011.767572000	81.5514	69	0
1527775011.877915000	81.6617	212	0
1527775011.878021000	81.6618	128	0
1527775011.880971000	81.6648	86	1
1527775011.881509000	81.6653	72	0
1527775011.881592000	81.6654	153	0
1527775011.884053000	81.6679	83	1
1527775011.979037000	81.7628	367	1
1527775011.979126000	81.7629	238	1
1527775011.999486000	81.7833	69	0
1527775012.370205000	82.154	339	0
1527775012.370212000	82.154	128	0
1527775012.372143000	82.156	72	0
1527775012.372529000	82.1563	165	0
1527775012.373015000	82.1568	92	1
1527775012.412320000	82.1961	339	0
1527775012.415034000	82.1988	80	1
1527775012.488240000	82.272	368	1
1527775012.488317000	82.2721	240	1
1527775012.508537000	82.2923	69	0
1527775012.514221000	82.298	69	0
1527775012.609514000	82.3933	213	0
1527775012.609608000	82.3934	128	0
1527775012.612050000	82.3959	89	1
1527775012.614009000	82.3978	72	0
1527775012.614213000	82.398	211	0
1527775012.616992000	82.4008	83	1
1527775013.110513000	82.8943	368	1
1527775013.110603000	82.8944	239	1
1527775013.131040000	82.9148	69	0
1527775013.135160000	82.919	69	0
1527775013.269774000	83.0536	262	0
1527775013.269776000	83.0536	128	0
1527775013.273023000	83.0568	89	1
1527775013.277490000	83.0613	72	0
1527775013.277602000	83.0614	289	0
1527775013.280097000	83.0639	83	1
1527775017.037694000	86.8215	368	1
1527775017.037787000	86.8216	240	1
1527775017.054743000	86.8386	82	0
1527775017.058117000	86.8419	80	1
1527775017.059226000	86.843	69	0
1527775017.172965000	86.9568	237	0
1527775017.172967000	86.9568	128	0
1527775017.176118000	86.9599	86	1
1527775017.177373000	86.9612	72	0
1527775017.177453000	86.9613	156	0
1527775017.180108000	86.9639	83	1
1527775017.416587000	87.2004	368	1
1527775017.416649000	87.2005	239	1
1527775017.436617000	87.2204	69	0
1527775017.548598000	87.3324	213	0
1527775017.548601000	87.3324	128	0
1527775017.551168000	87.335	86	1
1527775017.552060000	87.3359	72	0
1527775017.552062000	87.3359	136	0
1527775017.555138000	87.3389	83	1
1527775017.729352000	87.5132	368	1
1527775017.729431000	87.5132	239	1
1527775017.748245000	87.5321	69	0
1527775017.875004000	87.6588	213	0
1527775017.875007000	87.6588	128	0
1527775017.877675000	87.6615	72	0
1527775017.878155000	87.662	89	1
1527775017.878733000	87.6625	99	0
1527775017.881143000	87.665	80	1
1527775018.227838000	88.0116	367	1
1527775018.227923000	88.0117	241	1
1527775018.249140000	88.0329	69	0
1527775018.364494000	88.1483	243	0
1527775018.364594000	88.1484	128	0
1527775018.367190000	88.151	86	1
1527775018.368276000	88.1521	72	0
1527775018.368278000	88.1521	133	0
1527775018.371178000	88.155	83	1
1527775020.262093000	90.0459	350	1
1527775020.262183000	90.046	1392	1
1527775020.262210000	90.046	1392	1
1527775020.262252000	90.0461	1392	1
1527775020.262303000	90.0461	542	1
1527775020.281722000	90.0655	69	0
1527775020.369891000	90.1537	396	0
1527775020.373309000	90.1571	83	1
1527775020.377468000	90.1613	60	0
1527775020.380379000	90.1642	80	1
1527775020.462445000	90.2463	373	1
1527775020.462544000	90.2464	239	1
1527775020.482719000	90.2665	69	0
1527775020.487034000	90.2708	69	0
1527775020.606496000	90.3903	262	0
1527775020.606499000	90.3903	128	0
1527775020.608689000	90.3925	72	0
1527775020.608691000	90.3925	218	0
1527775020.609286000	90.3931	95	1
1527775020.844853000	90.6287	369	1
1527775020.844914000	90.6287	241	1
1527775020.864173000	90.648	69	0
1527775020.967548000	90.7514	213	0
1527775020.967676000	90.7515	128	0
1527775020.970343000	90.7542	86	1
1527775020.971164000	90.755	72	0
1527775020.971666000	90.7555	242	0
1527775020.974325000	90.7581	83	1
1527775021.112538000	90.8963	371	1
1527775021.112601000	90.8964	238	1
1527775021.132203000	90.916	69	0
1527775021.511302000	91.2951	279	0
1527775021.511654000	91.2955	128	0
1527775021.514440000	91.2982	86	1
1527775021.514854000	91.2987	72	0
1527775021.514857000	91.2987	108	0
1527775021.517357000	91.3012	83	1
1527775021.522642000	91.3064	972	1
1527775021.522723000	91.3065	244	1
1527775021.543538000	91.3273	69	0
1527775021.642864000	91.4267	288	0
1527775021.643068000	91.4269	128	0
1527775021.645326000	91.4291	86	1
1527775021.647310000	91.4311	72	0
1527775021.648154000	91.432	275	0
1527775021.650304000	91.4341	83	1
1527775021.765035000	91.5488	967	1
1527775021.765131000	91.5489	243	1
1527775021.784982000	91.5688	69	0
1527775021.890657000	91.6745	215	0
1527775021.890661000	91.6745	128	0
1527775021.893398000	91.6772	86	1
1527775021.894074000	91.6779	72	0
1527775021.894201000	91.678	241	0
1527775021.897320000	91.6811	83	1
1527775022.064572000	91.8484	372	1
1527775022.064653000	91.8485	242	1
1527775022.094956000	91.8788	69	0
1527775022.241952000	92.0258	341	0
1527775022.241955000	92.0258	128	0
1527775022.245348000	92.0292	86	1
1527775022.246037000	92.0298	72	0
1527775022.246039000	92.0298	272	0
1527775022.248398000	92.0322	83	1
1527775022.527984000	92.3118	372	1
1527775022.528247000	92.3121	245	1
1527775022.547562000	92.3314	69	0
1527775022.665391000	92.4492	216	0
1527775022.665399000	92.4492	128	0
1527775022.668430000	92.4522	86	1
1527775022.678898000	92.4627	72	0
1527775022.678899000	92.4627	317	0
1527775022.681431000	92.4652	83	1
1527775022.968020000	92.7518	370	1
1527775022.968111000	92.7519	239	1
1527775022.990023000	92.7738	69	0
1527775023.082776000	92.8666	260	0
1527775023.082778000	92.8666	128	0
1527775023.085455000	92.8693	86	1
1527775023.087205000	92.871	72	0
1527775023.087207000	92.871	177	0
1527775023.090451000	92.8743	83	1
1527775023.417907000	93.2017	372	1
1527775023.417998000	93.2018	241	1
1527775023.438045000	93.2219	69	0
1527775023.532660000	93.3165	213	0
1527775023.532938000	93.3167	128	0
1527775023.535518000	93.3193	86	1
1527775023.536764000	93.3206	72	0
1527775023.536842000	93.3206	306	0
1527775023.539478000	93.3233	83	1
1527775023.626646000	93.4105	371	1
1527775023.626714000	93.4105	240	1
1527775023.646472000	93.4303	69	0
1527775023.757447000	93.5413	211	0
1527775023.758198000	93.542	128	0
1527775023.760494000	93.5443	86	1
1527775023.761192000	93.545	72	0
1527775023.761263000	93.5451	136	0
1527775023.763482000	93.5473	83	1
1527775024.006271000	93.7901	365	1
1527775024.006366000	93.7902	243	1
1527775024.038014000	93.8218	69	0
1527775024.136539000	93.9203	238	0
1527775024.136626000	93.9204	128	0
1527775024.139518000	93.9233	86	1
1527775024.140985000	93.9248	72	0
1527775024.140987000	93.9248	110	0
1527775024.143503000	93.9273	83	1
1527775024.365699000	94.1495	368	1
1527775024.365779000	94.1496	238	1
1527775024.386491000	94.1703	69	0
1527775024.524548000	94.3084	213	0
1527775024.524665000	94.3085	128	0
1527775024.526216000	94.31	72	0
1527775024.526358000	94.3102	299	0
1527775024.527467000	94.3113	92	1
1527775024.542505000	94.3263	213	0
1527775024.545474000	94.3293	80	1
1527775024.746758000	94.5306	368	1
1527775024.746851000	94.5307	242	1
1527775024.767501000	94.5513	69	0
1527775024.918901000	94.7027	217	0
1527775024.919243000	94.7031	128	0
1527775024.921552000	94.7054	86	1
1527775024.922712000	94.7065	72	0
1527775024.922715000	94.7065	206	0
1527775024.925529000	94.7093	83	1
1527775025.153634000	94.9374	371	1
1527775025.153708000	94.9375	238	1
1527775025.174045000	94.9579	69	0
1527775025.291557000	95.0754	236	0
1527775025.291838000	95.0756	128	0
1527775025.294547000	95.0784	86	1
1527775025.296502000	95.0803	72	0
1527775025.297304000	95.0811	242	0
1527775025.299544000	95.0834	83	1
1527775025.556090000	95.3399	368	1
1527775025.556153000	95.34	241	1
1527775025.577420000	95.3612	69	0
1527775025.943655000	95.7275	213	0
1527775025.943657000	95.7275	128	0
1527775025.946536000	95.7303	86	1
1527775025.947356000	95.7312	72	0
1527775025.947357000	95.7312	118	0
1527775025.950568000	95.7344	83	1
1527775026.205934000	95.9897	967	1
1527775026.206017000	95.9898	238	1
1527775026.225398000	96.0092	69	0
1527775026.231952000	96.0158	69	0
1527775026.347372000	96.1312	285	0
1527775026.347375000	96.1312	128	0
1527775026.350592000	96.1344	89	1
1527775026.350662000	96.1345	72	0
1527775026.350749000	96.1346	221	0
1527775026.353574000	96.1374	83	1
1527775026.675883000	96.4597	961	1
1527775026.675980000	96.4598	238	1
1527775026.696290000	96.4801	69	0
1527775026.704577000	96.4884	69	0
1527775026.823989000	96.6078	213	0
1527775026.824248000	96.6081	99	1
1527775026.824275000	96.6081	128	0
1527775026.827612000	96.6114	80	1
1527775026.828176000	96.612	72	0
1527775026.828568000	96.6124	268	0
1527775026.830635000	96.6144	83	1
1527775026.845409000	96.6292	69	0
1527775027.307250000	97.0911	368	1
1527775027.307339000	97.0911	238	1
1527775027.327932000	97.1117	69	0
1527775027.448696000	97.2325	282	0
1527775027.448699000	97.2325	128	0
1527775027.451640000	97.2354	89	1
1527775027.452447000	97.2363	72	0
1527775027.452533000	97.2363	189	0
1527775027.454653000	97.2385	83	1
1527775027.551018000	97.3348	369	1
1527775027.551111000	97.3349	240	1
1527775027.572854000	97.3567	69	0
1527775027.689595000	97.4734	285	0
1527775027.689598000	97.4734	128	0
1527775027.692661000	97.4765	86	1
1527775027.694295000	97.4781	72	0
1527775027.694296000	97.4781	172	0
1527775027.696712000	97.4805	83	1
1527775027.849876000	97.6337	368	1
1527775027.849972000	97.6338	238	1
1527775027.875238000	97.659	69	0
1527775027.972297000	97.7561	215	0
1527775027.972404000	97.7562	128	0
1527775027.974664000	97.7585	86	1
1527775027.976472000	97.7603	72	0
1527775027.976851000	97.7607	149	0
1527775027.978664000	97.7625	83	1
1527775028.319453000	98.1033	373	1
1527775028.319544000	98.1034	245	1
1527775028.343081000	98.1269	69	0
1527775028.525742000	98.3095	341	0
1527775028.525855000	98.3097	128	0
1527775028.528771000	98.3126	86	1
1527775028.529719000	98.3135	72	0
1527775028.529721000	98.3135	200	0
1527775028.532724000	98.3165	83	1
1527775028.999211000	98.783	371	1
1527775028.999297000	98.7831	239	1
1527775029.021067000	98.8049	69	0
1527775029.027059000	98.8109	69	0
1527775029.120018000	98.9038	239	0
1527775029.120091000	98.9039	128	0
1527775029.122801000	98.9066	89	1
1527775029.124491000	98.9083	72	0
1527775029.124578000	98.9084	137	0
1527775029.126805000	98.9106	83	1
1527775029.660372000	99.4442	369	1
1527775029.660441000	99.4442	239	1
1527775029.680472000	99.4643	69	0
1527775029.796904000	99.5807	239	0
1527775029.796906000	99.5807	128	0
1527775029.799850000	99.5837	86	1
1527775029.800655000	99.5845	72	0
1527775029.800657000	99.5845	320	0
1527775029.803845000	99.5877	83	1
1527775030.049347000	99.8332	373	1
1527775030.049443000	99.8333	240	1
1527775030.070802000	99.8546	69	0
1527775030.226507000	100.01	239	0
1527775030.226509000	100.01	128	0
1527775030.229868000	100.014	86	1
1527775030.230476000	100.014	72	0
1527775030.231005000	100.015	289	0
1527775030.232855000	100.017	83	1
1527775030.321414000	100.105	368	1
1527775030.321490000	100.105	239	1
1527775030.352454000	100.136	69	0
1527775030.437716000	100.222	215	0
1527775030.437718000	100.222	128	0
1527775030.440879000	100.225	86	1
1527775030.441793000	100.226	72	0
1527775030.443078000	100.227	225	0
1527775030.444860000	100.229	83	1
1527775030.732294000	100.516	371	1
1527775030.732386000	100.516	238	1
1527775030.751258000	100.535	69	0
1527775030.868451000	100.652	215	0
1527775030.868709000	100.653	128	0
1527775030.871913000	100.656	86	1
1527775030.872452000	100.656	72	0
1527775030.872533000	100.656	117	0
1527775030.874816000	100.659	83	1
1527775031.017608000	100.801	369	1
1527775031.017704000	100.802	245	1
1527775031.038032000	100.822	69	0
1527775031.134337000	100.918	241	0
1527775031.134340000	100.918	128	0
1527775031.136922000	100.921	86	1
1527775031.138738000	100.923	72	0
1527775031.139478000	100.923	240	0
1527775031.141907000	100.926	83	1
1527775031.276324000	101.06	968	1
1527775031.276419000	101.06	239	1
1527775031.296753000	101.081	69	0
1527775031.302241000	101.086	69	0
1527775031.427826000	101.212	213	0
1527775031.427829000	101.212	128	0
1527775031.430919000	101.215	89	1
1527775031.431998000	101.216	72	0
1527775031.432247000	101.216	255	0
1527775031.434923000	101.219	83	1
1527775031.729339000	101.513	965	1
1527775031.729432000	101.513	244	1
1527775031.749564000	101.533	69	0
1527775031.862056000	101.646	215	0
1527775031.862474000	101.646	128	0
1527775031.864963000	101.649	86	1
1527775031.866043000	101.65	72	0
1527775031.867293000	101.651	180	0
1527775031.868949000	101.653	83	1
1527775032.022052000	101.806	369	1
1527775032.022151000	101.806	238	1
1527775032.041934000	101.826	69	0
1527775032.158812000	101.943	237	0
1527775032.158814000	101.943	128	0
1527775032.161963000	101.946	86	1
1527775032.162832000	101.947	72	0
1527775032.162833000	101.947	281	0
1527775032.165961000	101.95	83	1
1527775032.432238000	102.216	371	1
1527775032.432316000	102.216	241	1
1527775032.453100000	102.237	69	0
1527775032.579096000	102.363	262	0
1527775032.579098000	102.363	128	0
1527775032.580706000	102.365	72	0
1527775032.580797000	102.365	167	0
1527775032.581933000	102.366	92	1
1527775032.652140000	102.436	368	1
1527775032.652209000	102.436	238	1
1527775032.671543000	102.455	69	0
1527775032.787679000	102.571	213	0
1527775032.787681000	102.571	128	0
1527775032.791014000	102.575	86	1
1527775032.791809000	102.576	72	0
1527775032.792275000	102.576	164	0
1527775032.794996000	102.579	83	1
1527775032.923811000	102.708	367	1
1527775032.923913000	102.708	239	1
1527775032.943812000	102.728	69	0
1527775033.109642000	102.893	281	0
1527775033.109645000	102.893	128	0
1527775033.112972000	102.897	72	0
1527775033.112975000	102.897	304	0
1527775033.113071000	102.897	86	1
1527775033.116038000	102.9	83	1
1527775033.282881000	103.067	371	1
1527775033.282941000	103.067	239	1
1527775033.302477000	103.086	69	0
1527775033.426405000	103.21	287	0
1527775033.426407000	103.21	128	0
1527775033.426927000	103.211	72	0
1527775033.429039000	103.213	89	1
1527775033.456493000	103.24	133	0
1527775033.459042000	103.243	80	1
1527775033.693501000	103.477	368	1
1527775033.693596000	103.477	239	1
1527775033.714562000	103.498	69	0
1527775033.818333000	103.602	215	0
1527775033.818336000	103.602	128	0
1527775033.821091000	103.605	86	1
1527775033.822323000	103.606	72	0
1527775033.823184000	103.607	127	0
1527775033.825058000	103.609	83	1
1527775034.103560000	103.887	372	1
1527775034.103657000	103.887	243	1
1527775034.122865000	103.907	69	0
1527775034.221480000	104.005	338	0
1527775034.221483000	104.005	128	0
1527775034.224101000	104.008	86	1
1527775034.225954000	104.01	72	0
1527775034.225955000	104.01	209	0
1527775034.229081000	104.013	83	1
1527775034.357501000	104.141	371	1
1527775034.357579000	104.141	242	1
1527775034.386321000	104.17	69	0
1527775034.388105000	104.172	69	0
1527775034.491063000	104.275	213	0
1527775034.491411000	104.275	128	0
1527775034.494027000	104.278	89	1
1527775034.495834000	104.28	72	0
1527775034.495836000	104.28	260	0
1527775034.499098000	104.283	83	1
1527775034.795344000	104.579	368	1
1527775034.795428000	104.579	241	1
1527775034.818600000	104.602	69	0
1527775034.919720000	104.704	235	0
1527775034.919724000	104.704	128	0
1527775034.923043000	104.707	72	0
1527775034.923157000	104.707	86	1
1527775034.923510000	104.707	93	0
1527775034.926126000	104.71	83	1
1527775035.106609000	104.89	371	1
1527775035.106699000	104.891	240	1
1527775035.128301000	104.912	69	0
1527775035.239517000	105.023	238	0
1527775035.239626000	105.023	128	0
1527775035.242145000	105.026	86	1
1527775035.243677000	105.027	72	0
1527775035.244102000	105.028	235	0
1527775035.246134000	105.03	83	1
1527775035.510348000	105.294	968	1
1527775035.510437000	105.294	240	1
1527775035.530005000	105.314	69	0
1527775035.642387000	105.426	213	0
1527775035.642390000	105.426	128	0
1527775035.645197000	105.429	86	1
1527775035.646361000	105.43	72	0
1527775035.646363000	105.43	190	0
1527775035.650167000	105.434	83	1
1527775035.977661000	105.761	961	1
1527775035.977758000	105.762	242	1
1527775035.994531000	105.778	82	0
1527775035.997203000	105.781	80	1
1527775036.113465000	105.897	238	0
1527775036.113468000	105.897	128	0
1527775036.116206000	105.9	83	1
1527775036.118546000	105.902	72	0
1527775036.121181000	105.905	80	1
1527775036.121218000	105.905	72	0
1527775036.124189000	105.908	80	1
1527775036.257419000	106.041	371	1
1527775036.257515000	106.041	238	1
1527775036.277474000	106.061	69	0
1527775036.381942000	106.166	217	0
1527775036.381945000	106.166	128	0
1527775036.385227000	106.169	86	1
1527775036.385984000	106.17	72	0
1527775036.385986000	106.17	156	0
1527775036.389211000	106.173	83	1
1527775036.497237000	106.281	368	1
1527775036.497419000	106.281	242	1
1527775036.517113000	106.301	69	0
1527775036.627949000	106.412	213	0
1527775036.628218000	106.412	128	0
1527775036.631167000	106.415	72	0
1527775036.631252000	106.415	86	1
1527775036.631534000	106.415	157	0
1527775036.634221000	106.418	83	1
1527775036.946378000	106.73	367	1
1527775036.946464000	106.73	240	1
1527775036.972227000	106.756	69	0
1527775037.079215000	106.863	240	0
1527775037.079218000	106.863	128	0
1527775037.081763000	106.866	72	0
1527775037.081765000	106.866	138	0
1527775037.082337000	106.866	92	1
1527775037.517790000	107.302	369	1
1527775037.517881000	107.302	239	1
1527775037.537594000	107.321	69	0
1527775037.664428000	107.448	215	0
1527775037.664531000	107.448	128	0
1527775037.664533000	107.448	72	0
1527775037.664781000	107.449	291	0
1527775037.667214000	107.451	92	1
1527775037.869665000	107.653	368	1
1527775037.869746000	107.654	243	1
1527775037.890807000	107.675	69	0
1527775038.013266000	107.797	287	0
1527775038.013374000	107.797	128	0
1527775038.016252000	107.8	86	1
1527775038.018676000	107.802	72	0
1527775038.019823000	107.804	211	0
1527775038.021236000	107.805	83	1
1527775038.287943000	108.072	369	1
1527775038.288037000	108.072	240	1
1527775038.308283000	108.092	69	0
1527775038.313275000	108.097	69	0
1527775038.424312000	108.208	215	0
1527775038.424434000	108.208	128	0
1527775038.427269000	108.211	89	1
1527775038.428020000	108.212	72	0
1527775038.428107000	108.212	297	0
[truncated: 136 more rows]
