# Supplementary material for: Method for multi-task learning fusion network traffic classification to address small sample labels
Source: Sci Rep. 2024 Jan 30;14:2518. doi: 10.1038/s41598-024-51933-8 (PMC10827795; doi:10.1038/s41598-024-51933-8)
Supplement: Supplementary file 2 — Supplementary Information 2. [file 41598_2024_51933_MOESM2_ESM.zip › QUIC Dataset/QUIC Dataset/pretraining/Google Doc/GoogleDoc-1091.txt]

1527791048.485148000	0	294	1
1527791048.513555000	0.0284071	87	0
1527791048.939228000	0.45408	325	0
1527791048.940501000	0.455353	103	1
1527791048.940669000	0.455521	1412	0
1527791048.941796000	0.456648	100	1
1527791048.942153000	0.457005	1412	0
1527791048.942867000	0.457719	100	1
1527791048.943559000	0.458411	1412	0
1527791048.943790000	0.458642	100	1
1527791048.944978000	0.45983	176	0
1527791048.945863000	0.460715	100	1
1527791048.946401000	0.461253	1412	0
1527791048.946871000	0.461723	100	1
1527791048.947749000	0.462601	1412	0
1527791048.948864000	0.463716	100	1
1527791048.949164000	0.464016	1412	0
1527791048.949865000	0.464717	100	1
1527791048.950563000	0.465415	184	0
1527791048.950809000	0.465661	100	1
1527791048.951988000	0.46684	1412	0
1527791048.952797000	0.467649	100	1
1527791048.953392000	0.468244	1412	0
1527791048.953791000	0.468643	100	1
1527791048.954792000	0.469644	1412	0
1527791048.955792000	0.470644	100	1
1527791048.956189000	0.471041	1412	0
1527791048.956797000	0.471649	100	1
1527791048.957582000	0.472434	1412	0
1527791048.957797000	0.472649	100	1
1527791048.958974000	0.473826	1412	0
1527791048.959796000	0.474648	100	1
1527791048.960374000	0.475226	1200	0
1527791048.960792000	0.475644	100	1
1527791048.975417000	0.490269	1412	0
1527791048.975793000	0.490645	100	1
1527791048.976843000	0.491695	1412	0
1527791048.977798000	0.49265	100	1
1527791048.980814000	0.495666	1412	0
1527791048.981798000	0.49665	100	1
1527791048.982317000	0.497169	1412	0
1527791048.982800000	0.497652	114	1
1527791048.984192000	0.499044	1412	0
1527791048.984802000	0.499654	100	1
1527791048.985593000	0.500445	1412	0
1527791048.985798000	0.50065	100	1
1527791048.987701000	0.502553	1412	0
1527791048.988845000	0.503697	100	1
1527791048.989118000	0.50397	1412	0
1527791048.991166000	0.506018	100	1
1527791048.991368000	0.50622	1412	0
1527791048.991957000	0.506809	100	1
1527791048.992827000	0.507679	1412	0
1527791048.997036000	0.511888	1412	0
1527791048.999764000	0.514616	1412	0
1527791048.999958000	0.51481	103	1
1527791049.002600000	0.517452	1412	0
1527791049.005037000	0.519889	1412	0
1527791049.007555000	0.522407	1412	0
1527791049.008365000	0.523217	106	1
1527791049.009809000	0.524661	100	1
1527791049.010710000	0.525562	1412	0
1527791049.011793000	0.526645	100	1
1527791049.012667000	0.527519	1412	0
1527791049.013809000	0.528661	100	1
1527791049.014595000	0.529447	1412	0
1527791049.015801000	0.530653	100	1
1527791049.017045000	0.531897	1412	0
1527791049.017872000	0.532724	100	1
1527791049.019760000	0.534612	1412	0
1527791049.020800000	0.535652	100	1
1527791049.022600000	0.537452	1412	0
1527791049.024173000	0.539025	1412	0
1527791049.024802000	0.539654	103	1
1527791049.026578000	0.54143	1412	0
1527791049.027805000	0.542657	100	1
1527791049.028217000	0.543069	1263	0
1527791049.029086000	0.543938	100	1
1527791049.442289000	0.957141	365	1
1527791049.442382000	0.957234	1412	1
1527791049.442418000	0.95727	916	1
1527791049.450918000	0.96577	277	1
1527791049.460641000	0.975493	87	0
1527791049.468779000	0.983631	87	0
1527791049.573828000	1.08868	372	0
1527791049.576212000	1.09106	79	0
1527791049.608242000	1.12309	372	0
1527791049.628883000	1.14373	326	0
1527791049.630366000	1.14522	1412	0
1527791049.631712000	1.14656	1412	0
1527791049.633163000	1.14802	1412	0
1527791049.634563000	1.14942	176	0
1527791049.636019000	1.15087	1412	0
1527791049.637421000	1.15227	1412	0
1527791049.638812000	1.15366	1068	0
1527791049.640140000	1.15499	91	0
1527791049.641562000	1.15641	303	0
1527791049.663027000	1.17788	79	0
1527791049.869314000	1.38417	372	0
1527791049.870696000	1.38555	326	0
1527791050.264479000	1.77933	1412	0
1527791050.265885000	1.78074	1412	0
1527791050.277131000	1.79198	277	1
1527791050.277608000	1.79246	133	1
1527791050.280200000	1.79505	121	1
1527791050.294371000	1.80922	87	0
1527791050.695869000	2.21072	215	1
1527791050.712824000	2.22768	87	0
1527791050.821830000	2.33668	403	0
1527791050.823238000	2.33809	1117	0
1527791050.823529000	2.33838	106	1
1527791050.825246000	2.3401	91	0
1527791050.825905000	2.34076	103	1
1527791050.826673000	2.34153	206	0
1527791050.827152000	2.342	100	1
1527791050.834984000	2.34984	571	1
1527791050.835466000	2.35032	719	1
1527791050.851695000	2.36655	87	0
1527791051.012211000	2.52706	328	1
1527791051.030536000	2.54539	87	0
1527791051.044716000	2.55957	507	0
1527791051.045975000	2.56083	106	1
1527791051.049670000	2.56452	254	0
1527791051.051059000	2.56591	359	0
1527791051.051651000	2.5665	100	1
1527791051.052528000	2.56738	103	0
1527791051.053135000	2.56799	103	1
1527791051.063514000	2.57837	1386	0
1527791051.064012000	2.57886	100	1
1527791051.297809000	2.81266	281	1
1527791051.297883000	2.81274	144	1
1527791051.315966000	2.83082	87	0
1527791051.325913000	2.84076	87	0
1527791051.353560000	2.86841	174	1
1527791051.353636000	2.86849	190	1
1527791051.370226000	2.88508	87	0
1527791051.377055000	2.89191	1412	0
1527791051.378445000	2.8933	1412	0
1527791051.378952000	2.8938	106	1
1527791051.379867000	2.89472	1412	0
1527791051.380931000	2.89578	100	1
1527791051.381244000	2.8961	545	0
1527791051.382689000	2.89754	176	0
1527791051.383058000	2.89791	103	1
1527791051.464920000	2.97977	669	0
1527791051.466231000	2.98108	100	1
1527791051.466310000	2.98116	91	0
1527791051.466933000	2.98179	100	1
1527791051.467704000	2.98256	105	0
1527791051.468060000	2.98291	100	1
1527791052.212832000	3.72768	345	1
1527791052.230714000	3.74557	87	0
1527791052.242285000	3.75714	1412	1
1527791052.242380000	3.75723	541	1
1527791052.261060000	3.77591	87	0
1527791052.267299000	3.78215	1412	1
1527791052.267339000	3.78219	1412	1
1527791052.267378000	3.78223	483	1
1527791052.267452000	3.7823	844	1
1527791052.285389000	3.80024	87	0
1527791052.308972000	3.82382	534	0
1527791052.310020000	3.82487	103	1
1527791052.310364000	3.82522	91	0
1527791052.310978000	3.82583	100	1
1527791052.312364000	3.82722	248	0
1527791052.313123000	3.82798	100	1
1527791052.313797000	3.82865	1412	0
1527791052.314986000	3.82984	100	1
1527791052.315183000	3.83003	992	0
1527791052.315971000	3.83082	100	1
1527791052.316550000	3.8314	91	0
1527791052.316973000	3.83183	100	1
1527791052.317957000	3.83281	305	0
1527791052.318977000	3.83383	100	1
1527791052.651767000	4.16662	1412	1
1527791052.651804000	4.16666	340	1
1527791052.669679000	4.18453	87	0
1527791052.704085000	4.21894	474	0
1527791052.705044000	4.2199	103	1
1527791052.705513000	4.22037	1412	0
1527791052.706928000	4.22178	1412	0
1527791052.707066000	4.22192	100	1
1527791052.708096000	4.22295	100	1
1527791052.708309000	4.22316	1412	0
1527791052.709001000	4.22385	100	1
1527791052.709671000	4.22452	184	0
1527791052.709992000	4.22484	100	1
1527791052.711069000	4.22592	309	0
1527791052.712002000	4.22685	100	1
1527791052.772636000	4.28749	525	1
1527791052.772722000	4.28757	1412	1
1527791052.772748000	4.2876	1412	1
1527791052.772770000	4.28762	965	1
1527791052.790511000	4.30536	87	0
1527791052.833988000	4.34884	240	0
1527791052.835221000	4.35007	103	1
1527791052.835407000	4.35026	791	0
1527791052.836018000	4.35087	100	1
1527791052.836796000	4.35165	209	0
1527791052.837223000	4.35208	100	1
1527791052.904321000	4.41917	425	0
1527791052.905422000	4.42027	100	1
1527791052.907574000	4.42243	79	0
1527791052.908177000	4.42303	100	1
1527791053.658937000	5.17379	1390	1
1527791053.678812000	5.19366	87	0
1527791053.801831000	5.31668	656	0
1527791053.808493000	5.32334	103	1
1527791054.291693000	5.80655	332	1
1527791054.291786000	5.80664	1412	1
1527791054.291823000	5.80667	988	1
1527791054.307489000	5.82234	224	1
1527791054.307593000	5.82245	1412	1
1527791054.307618000	5.82247	1412	1
1527791054.307660000	5.82251	1412	1
1527791054.307694000	5.82255	1412	1
1527791054.307730000	5.82258	1412	1
1527791054.307770000	5.82262	1412	1
1527791054.307813000	5.82266	1412	1
1527791054.307848000	5.8227	1412	1
1527791054.309280000	5.82413	1412	1
1527791054.309317000	5.82417	1412	1
1527791054.310058000	5.82491	87	0
1527791054.310303000	5.82516	1412	1
1527791054.312427000	5.82728	1412	1
1527791054.312465000	5.82732	535	1
1527791054.315676000	5.83053	251	1
1527791054.319455000	5.83431	101	1
1527791054.325701000	5.84055	87	0
1527791054.328978000	5.84383	87	0
1527791054.334559000	5.84941	104	0
1527791054.338014000	5.85287	109	1
1527791054.414618000	5.92947	445	0
1527791054.415852000	5.9307	100	1
1527791054.420162000	5.93501	79	0
1527791054.421866000	5.93672	100	1
1527791054.570848000	6.0857	569	0
1527791054.572218000	6.08707	100	1
1527791054.572259000	6.08711	365	0
1527791054.573257000	6.08811	100	1
1527791054.576115000	6.09097	101	1
1527791054.579034000	6.09389	252	1
1527791054.594914000	6.10977	87	0
1527791054.926501000	6.44135	849	0
1527791054.927743000	6.4426	103	1
1527791054.927919000	6.44277	1412	0
1527791054.928569000	6.44342	100	1
1527791054.929329000	6.44418	1412	0
1527791054.930306000	6.44516	100	1
1527791054.930746000	6.4456	1412	0
1527791054.931301000	6.44615	100	1
1527791054.932150000	6.447	176	0
1527791054.933289000	6.44814	100	1
1527791054.933599000	6.44845	1412	0
1527791054.934284000	6.44914	100	1
1527791054.935057000	6.44991	1352	0
1527791054.935278000	6.45013	100	1
1527791054.936459000	6.45131	1412	0
1527791054.937562000	6.45241	100	1
1527791054.937841000	6.45269	1412	0
1527791054.939243000	6.4541	1412	0
1527791054.939295000	6.45415	100	1
1527791054.940280000	6.45513	100	1
1527791054.940610000	6.45546	184	0
1527791054.941663000	6.45652	100	1
1527791054.942074000	6.45693	1213	0
1527791054.943314000	6.45817	100	1
1527791054.943479000	6.45833	1412	0
1527791054.944444000	6.4593	100	1
1527791054.944878000	6.45973	1412	0
1527791054.946278000	6.46113	1412	0
1527791054.947743000	6.46259	186	0
1527791054.949698000	6.46455	106	1
1527791054.962986000	6.47784	1412	0
1527791054.965303000	6.48015	100	1
1527791054.967309000	6.48216	1412	0
1527791054.968488000	6.48334	100	1
1527791054.969667000	6.48452	1412	0
1527791054.970286000	6.48514	100	1
1527791054.971437000	6.48629	1412	0
1527791054.973731000	6.48858	1412	0
1527791054.974599000	6.48945	100	1
1527791054.975271000	6.49012	100	1
1527791054.975886000	6.49074	1412	0
1527791054.977359000	6.49221	114	1
1527791054.978951000	6.4938	1412	0
1527791054.979314000	6.49417	100	1
1527791054.980371000	6.49522	1412	0
1527791054.981282000	6.49613	100	1
1527791054.982765000	6.49762	1412	0
1527791054.983276000	6.49813	100	1
1527791054.985058000	6.49991	1412	0
1527791054.985287000	6.50014	100	1
1527791054.988252000	6.5031	1412	0
1527791054.989811000	6.50466	1412	0
1527791054.990316000	6.50517	103	1
1527791054.992239000	6.50709	1412	0
1527791054.993294000	6.50815	100	1
1527791054.995317000	6.51017	1412	0
1527791054.996293000	6.51115	100	1
1527791054.997160000	6.51201	1412	0
1527791054.998329000	6.51318	100	1
1527791054.999502000	6.51435	1412	0
1527791055.000327000	6.51518	100	1
1527791055.001417000	6.51627	1412	0
1527791055.002304000	6.51716	100	1
1527791055.003776000	6.51863	1412	0
1527791055.004369000	6.51922	100	1
1527791055.007103000	6.52196	1412	0
1527791055.007379000	6.52223	100	1
1527791055.009042000	6.52389	1412	0
1527791055.009294000	6.52415	100	1
1527791055.010993000	6.52585	1412	0
1527791055.013432000	6.52828	1412	0
1527791055.014626000	6.52948	103	1
1527791055.015780000	6.53063	1412	0
1527791055.017185000	6.53204	1412	0
1527791055.017340000	6.53219	100	1
1527791055.019290000	6.53414	1412	0
1527791055.022998000	6.53785	1412	0
1527791055.024389000	6.53924	1412	0
1527791055.026108000	6.54096	100	1
1527791055.026634000	6.54149	592	0
1527791055.034653000	6.5495	109	1
1527791056.245344000	7.7602	430	1
1527791056.245452000	7.7603	144	1
1527791056.273468000	7.78832	87	0
1527791056.325538000	7.84039	1412	0
1527791056.326547000	7.8414	103	1
1527791056.326948000	7.8418	1412	0
1527791056.327347000	7.8422	100	1
1527791056.328348000	7.8432	1412	0
1527791056.329361000	7.84421	100	1
1527791056.329718000	7.84457	535	0
1527791056.330372000	7.84522	100	1
1527791056.331104000	7.84596	91	0
1527791056.331344000	7.8462	100	1
1527791056.332605000	7.84746	89	0
1527791056.333352000	7.8482	100	1
1527791057.299693000	8.81455	858	1
1527791057.299775000	8.81463	294	1
1527791057.302305000	8.81716	325	1
1527791057.302403000	8.81726	1412	1
1527791057.302442000	8.81729	1412	1
1527791057.302470000	8.81732	979	1
1527791057.318313000	8.83316	87	0
1527791057.324685000	8.83954	87	0
1527791057.360200000	8.87505	401	1
1527791057.380239000	8.89509	87	0
1527791057.525899000	9.04075	342	0
1527791057.526855000	9.04171	103	1
1527791057.527296000	9.04215	102	0
1527791057.527499000	9.04235	100	1
1527791057.529629000	9.04448	312	0
1527791057.530425000	9.04528	100	1
1527791057.631358000	9.14621	1412	1
1527791057.631437000	9.14629	1412	1
1527791057.631457000	9.14631	477	1
1527791057.631516000	9.14637	843	1
1527791057.641321000	9.15617	409	0
1527791057.642425000	9.15728	100	1
1527791057.647039000	9.16189	79	0
1527791057.647671000	9.16252	100	1
1527791057.650009000	9.16486	87	0
1527791057.671944000	9.1868	470	0
1527791057.672732000	9.18758	103	1
1527791057.673416000	9.18827	230	0
1527791057.674440000	9.18929	100	1
1527791057.689404000	9.20426	386	0
1527791057.690408000	9.20526	100	1
1527791057.690845000	9.2057	1399	0
1527791057.691413000	9.20626	100	1
1527791057.692276000	9.20713	512	0
1527791057.692429000	9.20728	100	1
1527791057.693677000	9.20853	591	0
1527791057.694405000	9.20926	100	1
1527791057.695072000	9.20992	634	0
1527791057.695405000	9.21026	100	1
1527791057.698116000	9.21297	466	0
1527791057.698405000	9.21326	100	1
1527791057.699548000	9.2144	696	0
1527791057.700405000	9.21526	100	1
1527791057.701001000	9.21585	483	0
1527791057.701410000	9.21626	100	1
1527791057.702471000	9.21732	834	0
1527791057.703409000	9.21826	100	1
1527791057.703870000	9.21872	648	0
1527791057.704444000	9.2193	100	1
1527791057.706020000	9.22087	518	0
1527791057.706411000	9.22126	100	1
1527791057.707699000	9.22255	438	0
1527791057.708423000	9.22327	100	1
1527791057.709506000	9.22436	700	0
1527791057.710423000	9.22528	100	1
1527791057.711342000	9.22619	626	0
1527791057.712423000	9.22728	100	1
1527791057.713327000	9.22818	557	0
1527791057.714425000	9.22928	100	1
1527791057.714754000	9.22961	653	0
1527791057.715431000	9.23028	114	1
1527791057.716125000	9.23098	582	0
1527791057.716440000	9.23129	100	1
1527791057.717529000	9.23238	688	0
1527791057.718425000	9.23328	100	1
1527791057.723515000	9.23837	102	0
1527791057.724425000	9.23928	100	1
1527791057.726092000	9.24094	87	0
1527791057.727486000	9.24234	155	0
1527791057.728426000	9.24328	103	1
1527791057.736140000	9.25099	87	0
1527791058.243614000	9.75847	991	1
1527791058.243691000	9.75854	109	1
1527791058.251140000	9.76599	302	1
1527791058.253436000	9.76829	477	1
1527791058.253530000	9.76838	87	1
1527791058.261236000	9.77609	87	0
1527791058.269315000	9.78417	87	0
1527791058.274233000	9.78909	87	0
1527791058.398409000	9.91326	254	0
1527791058.399478000	9.91433	112	1
1527791058.399806000	9.91466	102	0
1527791058.400448000	9.9153	100	1
1527791058.402888000	9.91774	91	0
1527791058.403472000	9.91832	100	1
1527791058.404304000	9.91916	190	0
1527791058.405916000	9.92077	100	1
1527791058.409691000	9.92454	266	0
1527791058.410614000	9.92547	100	1
1527791058.411101000	9.92595	150	0
1527791058.411460000	9.92631	100	1
1527791058.421547000	9.9364	102	0
1527791058.422998000	9.93785	277	0
1527791058.423793000	9.93865	103	1
1527791058.482139000	9.99699	243	0
1527791058.483538000	9.99839	100	1
1527791058.483552000	9.9984	140	0
1527791058.484456000	9.99931	100	1
1527791058.487867000	10.0027	91	0
1527791058.489267000	10.0041	226	0
1527791058.489755000	10.0046	103	1
1527791059.271500000	10.7864	484	1
1527791059.271594000	10.7864	94	1
1527791059.289917000	10.8048	87	0
1527791059.439182000	10.954	258	0
1527791059.440566000	10.9554	367	0
1527791059.442180000	10.957	106	1
1527791059.443662000	10.9585	144	0
1527791059.444519000	10.9594	100	1
1527791059.724851000	11.2397	390	1
1527791059.724939000	11.2398	258	1
1527791059.742684000	11.2575	87	0
1527791060.256719000	11.7716	303	1
1527791060.256845000	11.7717	1412	1
1527791060.256870000	11.7717	1412	1
1527791060.256912000	11.7718	1412	1
1527791060.256965000	11.7718	1412	1
1527791060.256988000	11.7718	1412	1
1527791060.257011000	11.7719	1412	1
1527791060.257053000	11.7719	1412	1
1527791060.257091000	11.7719	1412	1
1527791060.257119000	11.772	1412	1
1527791060.257157000	11.772	1412	1
1527791060.257191000	11.772	1412	1
1527791060.258663000	11.7735	1412	1
1527791060.258725000	11.7736	1412	1
1527791060.258787000	11.7736	1412	1
1527791060.258826000	11.7737	1412	1
1527791060.260653000	11.7755	1412	1
1527791060.260712000	11.7756	1412	1
1527791060.260749000	11.7756	1412	1
1527791060.260808000	11.7757	1412	1
1527791060.262649000	11.7775	1412	1
1527791060.262686000	11.7775	1412	1
1527791060.262744000	11.7776	1412	1
1527791060.262781000	11.7776	1412	1
1527791060.264652000	11.7795	1412	1
1527791060.264691000	11.7795	1412	1
1527791060.264750000	11.7796	1412	1
1527791060.273818000	11.7887	87	0
1527791060.276443000	11.7913	87	0
1527791060.276675000	11.7915	1412	1
1527791060.276706000	11.7916	1412	1
1527791060.278636000	11.7935	1412	1
1527791060.278686000	11.7935	1412	1
1527791060.278721000	11.7936	1412	1
1527791060.278757000	11.7936	1412	1
1527791060.280542000	11.7954	87	0
1527791060.280582000	11.7954	1412	1
1527791060.280766000	11.7956	775	1
1527791060.283943000	11.7988	87	0
1527791060.294030000	11.8089	87	0
1527791060.296991000	11.8118	87	0
1527791060.310343000	11.8252	87	0
1527791060.480119000	11.995	395	0
1527791060.480950000	11.9958	115	1
1527791060.487211000	12.0021	79	0
1527791060.487765000	12.0026	100	1
1527791060.588631000	12.1035	266	0
1527791060.589718000	12.1046	100	1
1527791060.590106000	12.105	145	0
1527791060.590576000	12.1054	100	1
1527791060.593330000	12.1082	91	0
1527791060.593618000	12.1085	100	1
1527791060.594729000	12.1096	326	0
1527791060.595597000	12.1104	100	1
1527791060.639765000	12.1546	359	1
1527791060.640009000	12.1549	294	1
1527791060.657382000	12.1722	87	0
1527791060.665917000	12.1808	376	1
1527791060.682939000	12.1978	87	0
1527791060.810675000	12.3255	279	0
1527791060.811828000	12.3267	106	1
1527791060.812136000	12.327	117	0
1527791060.814185000	12.329	100	1
1527791060.814521000	12.3294	91	0
1527791060.815931000	12.3308	278	0
1527791060.816199000	12.3311	391	1
1527791060.816253000	12.3311	257	1
1527791060.816978000	12.3318	103	1
1527791060.817328000	12.3322	278	0
1527791060.818719000	12.3336	244	0
1527791060.820105000	12.335	91	0
1527791060.821508000	12.3364	301	0
1527791060.825879000	12.3407	109	1
1527791060.839103000	12.354	87	0
1527791060.854058000	12.3689	556	0
1527791060.854994000	12.3698	103	1
1527791060.855470000	12.3703	801	0
1527791060.856603000	12.3715	100	1
1527791060.856848000	12.3717	91	0
1527791060.857594000	12.3724	100	1
1527791060.858254000	12.3731	273	0
1527791060.859444000	12.3743	1412	1
1527791060.859472000	12.3743	407	1
1527791060.860645000	12.3755	100	1
1527791060.877981000	12.3928	87	0
1527791061.017323000	12.5322	938	0
1527791061.018932000	12.5338	103	1
1527791061.020117000	12.535	378	0
1527791061.020752000	12.5356	100	1
1527791061.021507000	12.5364	145	0
1527791061.022637000	12.5375	100	1
1527791061.023294000	12.5381	91	0
1527791061.023617000	12.5385	100	1
1527791061.024684000	12.5395	282	0
1527791061.025618000	12.5405	100	1
1527791061.032631000	12.5475	666	1
1527791061.049999000	12.5649	87	0
1527791061.172715000	12.6876	792	0
1527791061.173897000	12.6887	103	1
1527791061.243055000	12.7579	792	1
1527791061.243116000	12.758	255	1
1527791061.260649000	12.7755	87	0
1527791061.606657000	13.1215	286	0
1527791061.607655000	13.1225	103	1
1527791061.608032000	13.1229	145	0
1527791061.608640000	13.1235	100	1
1527791061.618304000	13.1332	91	0
1527791061.618663000	13.1335	100	1
1527791061.619662000	13.1345	153	0
1527791061.620652000	13.1355	100	1
1527791061.663889000	13.1787	391	1
1527791061.663984000	13.1788	261	1
1527791061.681452000	13.1963	87	0
1527791062.032501000	13.5474	231	0
1527791062.033706000	13.5486	103	1
1527791062.033914000	13.5488	145	0
1527791062.034691000	13.5495	100	1
1527791062.036194000	13.551	91	0
1527791062.036689000	13.5515	100	1
1527791062.037600000	13.5525	145	0
1527791062.038688000	13.5535	100	1
1527791062.106957000	13.6218	387	1
1527791062.107017000	13.6219	255	1
1527791062.123570000	13.6384	87	0
1527791062.275282000	13.7901	231	0
1527791062.276251000	13.7911	103	1
1527791062.276671000	13.7915	145	0
1527791062.277677000	13.7925	100	1
1527791062.279364000	13.7942	91	0
1527791062.280752000	13.7956	100	1
1527791062.280759000	13.7956	103	0
1527791062.281675000	13.7965	100	1
1527791062.347579000	13.8624	390	1
1527791062.347654000	13.8625	258	1
1527791062.374637000	13.8895	87	0
1527791062.491343000	14.0062	232	0
1527791062.492239000	14.0071	103	1
1527791062.492805000	14.0077	145	0
1527791062.493684000	14.0085	100	1
1527791062.494873000	14.0097	91	0
1527791062.495680000	14.0105	100	1
1527791062.496282000	14.0111	230	0
1527791062.496680000	14.0115	100	1
1527791063.484909000	14.9998	390	1
1527791063.484977000	14.9998	257	1
1527791063.501996000	15.0168	87	0
1527791063.729539000	15.2444	280	0
1527791063.730811000	15.2457	103	1
1527791063.730844000	15.2457	145	0
1527791063.731826000	15.2467	100	1
1527791063.734138000	15.249	91	0
1527791063.734855000	15.2497	100	1
1527791063.735567000	15.2504	111	0
1527791063.736032000	15.2509	100	1
1527791063.851848000	15.3667	388	1
1527791063.851914000	15.3668	258	1
1527791063.869188000	15.384	87	0
1527791063.996680000	15.5115	254	0
1527791063.997804000	15.5127	103	1
1527791063.998142000	15.513	145	0
1527791063.998858000	15.5137	100	1
1527791064.002308000	15.5172	91	0
1527791064.002855000	15.5177	100	1
1527791064.003691000	15.5185	172	0
1527791064.004790000	15.5196	100	1
1527791064.132000000	15.6469	391	1
1527791064.132064000	15.6469	253	1
1527791064.149528000	15.6644	87	0
1527791064.153327000	15.6682	87	0
1527791064.280595000	15.7954	280	0
1527791064.281823000	15.7967	106	1
1527791064.282087000	15.7969	147	0
1527791064.282876000	15.7977	100	1
1527791064.284594000	15.7994	91	0
1527791064.284839000	15.7997	100	1
1527791064.286019000	15.8009	100	0
1527791064.286804000	15.8017	100	1
1527791064.672535000	16.1874	392	1
1527791064.672608000	16.1875	254	1
1527791064.691662000	16.2065	87	0
1527791064.869628000	16.3845	254	0
1527791064.870865000	16.3857	103	1
1527791064.870976000	16.3858	147	0
1527791064.871915000	16.3868	100	1
1527791064.874947000	16.3898	91	0
1527791064.875908000	16.3908	100	1
1527791064.876413000	16.3913	192	0
1527791064.876881000	16.3917	100	1
1527791064.891961000	16.4068	389	1
1527791064.892050000	16.4069	259	1
1527791064.909649000	16.4245	87	0
1527791065.265376000	16.7802	235	0
1527791065.266346000	16.7812	103	1
1527791065.266760000	16.7816	147	0
1527791065.267933000	16.7828	100	1
1527791065.270381000	16.7852	91	0
1527791065.270930000	16.7858	100	1
1527791065.271872000	16.7867	288	0
1527791065.272873000	16.7877	100	1
1527791065.522578000	17.0374	990	1
1527791065.522671000	17.0375	257	1
1527791065.539664000	17.0545	87	0
1527791065.664642000	17.1795	257	0
1527791065.665906000	17.1808	103	1
1527791065.666059000	17.1809	147	0
1527791065.666881000	17.1817	100	1
1527791065.668693000	17.1835	91	0
1527791065.668873000	17.1837	100	1
1527791065.670134000	17.185	236	0
1527791065.670933000	17.1858	100	1
1527791065.832549000	17.3474	588	1
1527791065.832640000	17.3475	256	1
1527791065.850988000	17.3658	87	0
1527791066.343246000	17.8581	234	0
1527791066.344222000	17.8591	103	1
1527791066.344658000	17.8595	147	0
1527791066.344904000	17.8598	100	1
1527791066.346973000	17.8618	91	0
1527791066.347928000	17.8628	100	1
1527791066.348397000	17.8632	201	0
1527791066.348962000	17.8638	100	1
1527791066.498360000	18.0132	792	1
1527791066.498422000	18.0133	263	1
1527791066.516161000	18.031	87	0
1527791066.636408000	18.1513	256	0
1527791066.637448000	18.1523	103	1
1527791066.637827000	18.1527	147	0
1527791066.639014000	18.1539	100	1
1527791066.640640000	18.1555	91	0
1527791066.641006000	18.1559	100	1
1527791066.642124000	18.157	189	0
1527791066.642937000	18.1578	100	1
1527791066.923498000	18.4383	387	1
1527791066.923558000	18.4384	259	1
1527791066.944314000	18.4592	87	0
1527791067.098484000	18.6133	234	0
1527791067.099460000	18.6143	103	1
1527791067.099905000	18.6148	147	0
1527791067.100960000	18.6158	100	1
1527791067.108165000	18.623	91	0
1527791067.108979000	18.6238	100	1
1527791067.109656000	18.6245	139	0
1527791067.110223000	18.6251	100	1
1527791067.128880000	18.6437	234	0
1527791067.129988000	18.6448	100	1
1527791067.394023000	18.9089	389	1
1527791067.394109000	18.909	259	1
1527791067.411066000	18.9259	87	0
1527791067.572947000	19.0878	376	0
1527791067.573999000	19.0889	103	1
1527791067.574356000	19.0892	147	0
1527791067.575063000	19.0899	100	1
1527791067.577043000	19.0919	91	0
1527791067.578062000	19.0929	100	1
1527791067.578508000	19.0934	161	0
1527791067.578973000	19.0938	100	1
1527791067.678438000	19.1933	387	1
1527791067.678497000	19.1933	257	1
1527791067.695758000	19.2106	87	0
1527791067.824824000	19.3397	279	0
1527791067.826028000	19.3409	103	1
1527791067.826248000	19.3411	232	0
1527791067.826985000	19.3418	100	1
1527791067.977594000	19.4924	388	1
1527791067.977689000	19.4925	256	1
1527791068.000342000	19.5152	87	0
1527791068.138442000	19.6533	263	0
1527791068.139480000	19.6543	103	1
1527791068.139903000	19.6548	147	0
1527791068.141115000	19.656	100	1
1527791068.142640000	19.6575	91	0
1527791068.143105000	19.658	100	1
1527791068.144050000	19.6589	175	0
1527791068.145031000	19.6599	100	1
1527791068.400473000	19.9153	391	1
1527791068.400565000	19.9154	264	1
1527791068.417136000	19.932	87	0
1527791068.544114000	20.059	231	0
1527791068.545116000	20.06	103	1
1527791068.545566000	20.0604	147	0
1527791068.546041000	20.0609	100	1
1527791068.548099000	20.063	91	0
1527791068.549115000	20.064	100	1
1527791068.549587000	20.0644	101	0
1527791068.550076000	20.0649	100	1
1527791068.897422000	20.4123	391	1
1527791068.897495000	20.4123	255	1
1527791068.914914000	20.4298	87	0
1527791069.081027000	20.5959	256	0
1527791069.082086000	20.5969	103	1
1527791069.082500000	20.5974	147	0
1527791069.083067000	20.5979	100	1
1527791069.085129000	20.6	91	0
1527791069.086149000	20.601	100	1
1527791069.086563000	20.6014	200	0
1527791069.087057000	20.6019	100	1
1527791069.139169000	20.654	387	1
1527791069.139223000	20.6541	256	1
1527791069.156271000	20.6711	87	0
1527791069.512766000	21.0276	234	0
1527791069.513675000	21.0285	103	1
1527791069.514170000	21.029	147	0
1527791069.515115000	21.03	100	1
1527791069.515588000	21.0304	91	0
1527791069.516107000	21.031	100	1
1527791069.516991000	21.0318	237	0
1527791069.518105000	21.033	100	1
1527791070.471716000	21.9866	391	1
1527791070.471813000	21.9867	258	1
1527791070.489673000	22.0045	87	0
1527791070.624417000	22.1393	281	0
1527791070.625375000	22.1402	103	1
1527791070.625822000	22.1407	147	0
1527791070.626944000	22.1418	100	1
1527791070.628506000	22.1434	91	0
1527791070.628940000	22.1438	100	1
1527791070.629927000	22.1448	100	0
1527791070.631129000	22.146	100	1
1527791070.753144000	22.268	389	1
1527791070.753230000	22.2681	256	1
1527791070.772396000	22.2872	87	0
1527791070.947100000	22.462	256	0
1527791070.948070000	22.4629	103	1
1527791070.948594000	22.4634	147	0
1527791070.948971000	22.4638	100	1
1527791070.951500000	22.4664	91	0
1527791070.952060000	22.4669	100	1
1527791070.952983000	22.4678	145	0
1527791070.954007000	22.4689	100	1
1527791071.496103000	23.011	989	1
1527791071.496218000	23.0111	258	1
1527791071.514589000	23.0294	87	0
1527791071.643663000	23.1585	304	0
1527791071.644626000	23.1595	103	1
1527791071.645060000	23.1599	147	0
1527791071.646085000	23.1609	100	1
1527791071.647946000	23.1628	91	0
1527791071.649082000	23.1639	100	1
1527791071.649374000	23.1642	165	0
1527791071.650003000	23.1649	100	1
1527791071.937572000	23.4524	587	1
1527791071.937632000	23.4525	256	1
1527791071.958089000	23.4729	87	0
1527791072.137269000	23.6521	232	0
1527791072.138267000	23.6531	103	1
1527791072.138686000	23.6535	147	0
1527791072.139022000	23.6539	100	1
1527791072.141086000	23.6559	91	0
1527791072.142109000	23.657	100	1
1527791072.142608000	23.6575	241	0
1527791072.143092000	23.6579	100	1
1527791072.167252000	23.6821	787	1
1527791072.167342000	23.6822	258	1
1527791072.185215000	23.7001	87	0
1527791072.364088000	23.8789	231	0
1527791072.365073000	23.8799	103	1
1527791072.365498000	23.8804	147	0
1527791072.366055000	23.8809	100	1
1527791072.368226000	23.8831	91	0
1527791072.369121000	23.884	100	1
1527791072.369656000	23.8845	173	0
1527791072.370141000	23.885	100	1
1527791072.393833000	23.9087	387	1
1527791072.393925000	23.9088	256	1
1527791072.410596000	23.9254	87	0
1527791072.579944000	24.0948	232	0
1527791072.581122000	24.096	103	1
1527791072.581330000	24.0962	147	0
1527791072.582157000	24.097	100	1
1527791072.583382000	24.0982	91	0
1527791072.584136000	24.099	100	1
1527791072.584752000	24.0996	185	0
1527791072.585265000	24.1001	100	1
1527791072.894687000	24.4095	391	1
1527791072.894779000	24.4096	259	1
1527791072.912442000	24.4273	87	0
1527791073.074898000	24.5898	258	0
1527791073.076183000	24.591	103	1
1527791073.076231000	24.5911	147	0
1527791073.077162000	24.592	100	1
1527791073.080198000	24.5951	91	0
1527791073.081160000	24.596	100	1
1527791073.081659000	24.5965	275	0
1527791073.082109000	24.597	100	1
1527791073.306551000	24.8214	391	1
1527791073.306643000	24.8215	257	1
1527791073.325157000	24.84	87	0
1527791073.450365000	24.9652	232	0
1527791073.451333000	24.9662	103	1
1527791073.451802000	24.9667	147	0
1527791073.452089000	24.9669	100	1
1527791073.454907000	24.9698	91	0
1527791073.455155000	24.97	100	1
1527791073.456330000	24.9712	98	0
1527791073.457130000	24.972	100	1
1527791073.675509000	25.1904	388	1
1527791073.675595000	25.1904	258	1
1527791073.703015000	25.2179	87	0
1527791073.824825000	25.3397	257	0
1527791073.825769000	25.3406	103	1
1527791073.826232000	25.3411	147	0
1527791073.827123000	25.342	100	1
1527791073.829184000	25.344	91	0
1527791073.830130000	25.345	100	1
1527791073.830618000	25.3455	306	0
1527791073.831142000	25.346	100	1
1527791073.958646000	25.4735	389	1
1527791073.958740000	25.4736	258	1
1527791073.976352000	25.4912	87	0
1527791074.089673000	25.6045	376	0
1527791074.090730000	25.6056	103	1
1527791074.091124000	25.606	147	0
1527791074.092228000	25.6071	100	1
1527791074.093196000	25.608	91	0
1527791074.094222000	25.6091	100	1
1527791074.094656000	25.6095	118	0
1527791074.095156000	25.61	100	1
1527791074.187216000	25.7021	391	1
1527791074.187296000	25.7021	255	1
1527791074.205210000	25.7201	87	0
1527791074.463827000	25.9787	255	0
1527791074.464792000	25.9796	103	1
1527791074.465220000	25.9801	147	0
1527791074.466243000	25.9811	100	1
1527791074.468755000	25.9836	91	0
1527791074.469246000	25.9841	100	1
1527791074.470219000	25.9851	218	0
1527791074.471206000	25.9861	100	1
1527791074.895714000	26.4106	392	1
1527791074.895804000	26.4107	261	1
1527791074.912876000	26.4277	87	0
1527791075.076683000	26.5915	289	0
1527791075.077737000	26.5926	103	1
1527791075.078144000	26.593	147	0
1527791075.079283000	26.5941	100	1
1527791075.080452000	26.5953	91	0
1527791075.081299000	26.5962	100	1
1527791075.081919000	26.5968	292	0
1527791075.082472000	26.5973	100	1
1527791075.134789000	26.6496	392	1
1527791075.134851000	26.6497	260	1
1527791075.151816000	26.6667	87	0
1527791075.275657000	26.7905	232	0
1527791075.276524000	26.7914	103	1
1527791075.277056000	26.7919	147	0
1527791075.278223000	26.7931	100	1
1527791075.280097000	26.7949	91	0
1527791075.281309000	26.7962	100	1
1527791075.281527000	26.7964	194	0
1527791075.282232000	26.7971	100	1
1527791076.664923000	28.1798	388	1
1527791076.665022000	28.1799	261	1
1527791076.683225000	28.1981	87	0
1527791077.016223000	28.5311	256	0
1527791077.017330000	28.5322	103	1
1527791077.017638000	28.5325	147	0
1527791077.018395000	28.5332	100	1
1527791077.020616000	28.5355	91	0
1527791077.021393000	28.5362	100	1
1527791077.022100000	28.537	149	0
1527791077.022602000	28.5375	100	1
1527791077.037400000	28.5523	988	1
1527791077.037479000	28.5523	256	1
1527791077.070450000	28.5853	988	1
1527791077.089897000	28.6047	87	0
1527791077.091544000	28.6064	87	0
1527791077.415662000	28.9305	234	0
1527791077.416700000	28.9316	106	1
1527791077.417075000	28.9319	147	0
1527791077.417426000	28.9323	100	1
1527791077.420732000	28.9356	91	0
1527791077.421441000	28.9363	100	1
1527791077.422257000	28.9371	292	0
1527791077.423352000	28.9382	100	1
1527791077.511624000	29.0265	588	1
1527791077.511686000	29.0265	262	1
1527791077.528950000	29.0438	87	0
1527791077.644569000	29.1594	281	0
1527791077.645497000	29.1603	103	1
1527791077.645986000	29.1608	147	0
1527791077.646351000	29.1612	100	1
1527791077.649916000	29.1648	91	0
1527791077.650426000	29.1653	100	1
1527791077.651347000	29.1662	292	0
1527791077.652359000	29.1672	100	1
1527791077.945370000	29.4602	787	1
1527791077.945460000	29.4603	261	1
1527791077.962697000	29.4775	87	0
1527791078.087692000	29.6025	256	0
1527791078.088612000	29.6035	103	1
1527791078.089099000	29.604	147	0
1527791078.089372000	29.6042	100	1
1527791078.092358000	29.6072	91	0
1527791078.093384000	29.6082	100	1
1527791078.093781000	29.6086	291	0
1527791078.094364000	29.6092	100	1
1527791078.151592000	29.6664	389	1
1527791078.151659000	29.6665	260	1
1527791078.169291000	29.6841	87	0
1527791078.294829000	29.8097	280	0
1527791078.295822000	29.8107	103	1
1527791078.296235000	29.8111	147	0
1527791078.297465000	29.8123	100	1
1527791078.297886000	29.8127	91	0
1527791078.298462000	29.8133	100	1
1527791078.299292000	29.8141	285	0
1527791078.300396000	29.8152	100	1
1527791078.417798000	29.9327	391	1
1527791078.417893000	29.9327	258	1
1527791078.435388000	29.9502	87	0
1527791078.572440000	30.0873	232	0
1527791078.573418000	30.0883	103	1
1527791078.589213000	30.1041	157	0
1527791078.589510000	30.1044	100	1
1527791078.590644000	30.1055	272	0
1527791078.591421000	30.1063	100	1
1527791078.679002000	30.1939	391	1
1527791078.679063000	30.1939	259	1
1527791078.696666000	30.2115	87	0
1527791078.876258000	30.3911	258	0
1527791078.877451000	30.3923	103	1
1527791078.877658000	30.3925	147	0
1527791078.878499000	30.3934	100	1
1527791078.883138000	30.398	91	0
1527791078.883494000	30.3983	100	1
1527791078.884499000	30.3994	121	0
1527791078.885425000	30.4003	100	1
1527791079.038684000	30.5535	393	1
1527791079.038765000	30.5536	256	1
1527791079.058064000	30.5729	87	0
1527791079.231653000	30.7465	235	0
1527791079.232637000	30.7475	103	1
1527791079.233131000	30.748	147	0
1527791079.233495000	30.7483	100	1
1527791079.234851000	30.7497	91	0
1527791079.235530000	30.7504	100	1
1527791079.236258000	30.7511	119	0
1527791079.236692000	30.7515	100	1
1527791083.423842000	34.9387	393	1
1527791083.423933000	34.9388	265	1
1527791083.442863000	34.9577	87	0
1527791083.578930000	35.0938	258	0
1527791083.580082000	35.0949	103	1
1527791083.580336000	35.0952	147	0
1527791083.581068000	35.0959	100	1
1527791083.583699000	35.0986	91	0
1527791083.584067000	35.0989	100	1
1527791083.585126000	35.1	176	0
1527791083.586061000	35.1009	100	1
1527791083.671877000	35.1867	393	1
1527791083.671953000	35.1868	263	1
1527791083.689701000	35.2046	87	0
1527791083.808839000	35.3237	257	0
1527791083.810093000	35.3249	103	1
1527791083.810276000	35.3251	147	0
1527791083.811072000	35.3259	100	1
1527791083.813012000	35.3279	91	0
1527791083.814111000	35.329	100	1
1527791083.814442000	35.3293	177	0
1527791083.815071000	35.3299	100	1
1527791083.882376000	35.3972	388	1
1527791083.882463000	35.3973	265	1
1527791083.899705000	35.4146	87	0
1527791084.237662000	35.7525	231	0
1527791084.238794000	35.7536	103	1
1527791084.239132000	35.754	147	0
1527791084.240188000	35.755	100	1
1527791084.242835000	35.7577	91	0
1527791084.243109000	35.758	100	1
1527791084.244275000	35.7591	226	0
1527791084.245119000	35.76	100	1
1527791084.306626000	35.8215	391	1
1527791084.306717000	35.8216	271	1
1527791084.324202000	35.8391	87	0
1527791084.505144000	36.02	374	0
1527791084.506135000	36.021	103	1
1527791084.506531000	36.0214	147	0
1527791084.507132000	36.022	100	1
1527791084.510851000	36.0257	91	0
1527791084.511126000	36.026	100	1
1527791084.512395000	36.0272	271	0
1527791084.513130000	36.028	100	1
1527791084.596754000	36.1116	991	1
1527791084.596843000	36.1117	264	1
1527791084.620386000	36.1352	87	0
1527791084.732891000	36.2477	280	0
1527791084.734221000	36.2491	147	0
1527791084.734252000	36.2491	103	1
1527791084.735214000	36.2501	100	1
1527791084.738580000	36.2534	91	0
1527791084.739150000	36.254	100	1
1527791084.740011000	36.2549	161	0
1527791084.741127000	36.256	100	1
1527791084.850558000	36.3654	584	1
1527791084.850664000	36.3655	263	1
1527791084.868980000	36.3838	87	0
1527791084.984146000	36.499	266	0
1527791084.985171000	36.5	103	1
1527791084.985552000	36.5004	147	0
1527791084.986166000	36.501	100	1
1527791084.988502000	36.5034	91	0
1527791084.989228000	36.5041	100	1
1527791084.989932000	36.5048	184	0
1527791084.990497000	36.5053	100	1
1527791085.066256000	36.5811	787	1
1527791085.066329000	36.5812	256	1
1527791085.083323000	36.5982	87	0
1527791085.199233000	36.7141	234	0
1527791085.200173000	36.715	103	1
1527791085.200665000	36.7155	147	0
1527791085.201185000	36.716	100	1
1527791085.203980000	36.7188	91	0
1527791085.204219000	36.7191	100	1
1527791085.205409000	36.7203	143	0
1527791085.206170000	36.721	100	1
1527791092.504306000	44.0192	389	1
1527791092.504391000	44.0192	256	1
1527791092.520947000	44.0358	87	0
1527791092.689625000	44.2045	258	0
1527791092.690577000	44.2054	103	1
1527791092.691047000	44.2059	147	0
1527791092.692267000	44.2071	100	1
1527791092.693410000	44.2083	91	0
1527791092.694261000	44.2091	100	1
1527791092.694822000	44.2097	281	0
1527791092.695263000	44.2101	100	1
1527791092.952651000	44.4675	392	1
1527791092.952743000	44.4676	260	1
1527791092.970010000	44.4849	87	0
1527791093.094565000	44.6094	234	0
1527791093.095536000	44.6104	103	1
1527791093.095973000	44.6108	147	0
1527791093.096194000	44.611	100	1
1527791093.097977000	44.6128	91	0
1527791093.098203000	44.6131	100	1
1527791093.099408000	44.6143	293	0
1527791093.100206000	44.6151	100	1
1527791093.293664000	44.8085	392	1
1527791093.293726000	44.8086	258	1
1527791093.312282000	44.8271	87	0
1527791093.476217000	44.9911	257	0
1527791093.477247000	44.9921	103	1
1527791093.477620000	44.9925	147	0
1527791093.478312000	44.9932	100	1
1527791093.480701000	44.9956	91	0
1527791093.481324000	44.9962	100	1
1527791093.482235000	44.9971	280	0
1527791093.483244000	44.9981	100	1
1527791093.606806000	45.1217	392	1
1527791093.606900000	45.1218	259	1
1527791093.624690000	45.1395	87	0
1527791093.743262000	45.2581	277	0
1527791093.744258000	45.2591	103	1
1527791093.744717000	45.2596	147	0
1527791093.745255000	45.2601	100	1
1527791093.747333000	45.2622	91	0
1527791093.748270000	45.2631	100	1
1527791093.748776000	45.2636	308	0
1527791093.749233000	45.2641	100	1
1527791093.852027000	45.3669	391	1
1527791093.852130000	45.367	257	1
1527791093.870224000	45.3851	87	0
1527791094.267951000	45.7828	278	0
1527791094.268807000	45.7837	103	1
1527791094.269377000	45.7842	147	0
1527791094.270268000	45.7851	100	1
1527791094.272525000	45.7874	91	0
1527791094.273278000	45.7881	100	1
1527791094.273955000	45.7888	142	0
1527791094.274408000	45.7893	100	1
1527791094.455733000	45.9706	388	1
1527791094.455825000	45.9707	258	1
1527791094.475657000	45.9905	87	0
1527791094.478235000	45.9931	87	0
1527791094.612759000	46.1276	254	0
1527791094.613760000	46.1286	106	1
1527791094.614222000	46.1291	147	0
1527791094.615392000	46.1302	100	1
1527791094.616917000	46.1318	91	0
1527791094.617373000	46.1322	100	1
1527791094.618352000	46.1332	226	0
1527791094.619305000	46.1342	100	1
1527791094.902888000	46.4177	391	1
1527791094.902980000	46.4178	261	1
1527791094.919985000	46.4348	87	0
1527791095.065183000	46.58	232	0
1527791095.066387000	46.5812	103	1
1527791095.066599000	46.5815	147	0
1527791095.067400000	46.5823	100	1
1527791095.069226000	46.5841	91	0
1527791095.070401000	46.5853	100	1
1527791095.070588000	46.5854	190	0
1527791095.071349000	46.5862	100	1
1527791095.332183000	46.847	388	1
1527791095.332255000	46.8471	260	1
1527791095.349868000	46.8647	87	0
1527791095.469942000	46.9848	232	0
1527791095.470909000	46.9858	103	1
1527791095.471407000	46.9863	147	0
1527791095.472444000	46.9873	100	1
1527791095.474102000	46.989	91	0
1527791095.474368000	46.9892	100	1
1527791095.475536000	46.9904	166	0
1527791095.476356000	46.9912	100	1
1527791095.742802000	47.2577	388	1
1527791095.742867000	47.2577	257	1
1527791095.761451000	47.2763	87	0
1527791095.924959000	47.4398	255	0
1527791095.925896000	47.4407	103	1
1527791095.926386000	47.4412	147	0
1527791095.927451000	47.4423	100	1
1527791095.928959000	47.4438	91	0
1527791095.929447000	47.4443	100	1
1527791095.930373000	47.4452	223	0
1527791095.931380000	47.4462	100	1
1527791096.693698000	48.2085	989	1
1527791096.693763000	48.2086	257	1
1527791096.721846000	48.2367	87	0
1527791096.851277000	48.3661	259	0
1527791096.852229000	48.3671	103	1
1527791096.852822000	48.3677	147	0
1527791096.853323000	48.3682	100	1
1527791096.856158000	48.371	91	0
1527791096.857296000	48.3721	100	1
1527791096.857649000	48.3725	250	0
1527791096.858208000	48.3731	100	1
1527791097.284620000	48.7995	585	1
1527791097.284681000	48.7995	257	1
1527791097.303961000	48.8188	87	0
1527791097.482319000	48.9972	234	0
1527791097.483300000	48.9982	103	1
1527791097.483719000	48.9986	147	0
1527791097.484254000	48.9991	100	1
1527791097.486302000	49.0012	91	0
1527791097.487342000	49.0022	100	1
1527791097.487661000	49.0025	270	0
1527791097.488269000	49.0031	100	1
1527791097.881956000	49.3968	792	1
1527791097.882040000	49.3969	262	1
1527791097.899346000	49.4142	87	0
1527791098.025982000	49.5408	401	0
1527791098.027344000	49.5422	147	0
1527791098.027414000	49.5423	103	1
1527791098.028367000	49.5432	100	1
1527791098.031651000	49.5465	91	0
1527791098.032362000	49.5472	100	1
1527791098.033085000	49.5479	335	0
1527791098.033561000	49.5484	100	1
1527791098.114434000	49.6293	392	1
1527791098.114529000	49.6294	256	1
1527791098.132657000	49.6475	87	0
1527791098.258918000	49.7738	258	0
1527791098.259936000	49.7748	103	1
1527791098.260323000	49.7752	147	0
1527791098.261379000	49.7762	100	1
1527791098.263865000	49.7787	91	0
1527791098.264375000	49.7792	100	1
1527791098.265290000	49.7801	100	0
1527791098.266306000	49.7812	100	1
1527791098.358440000	49.8733	389	1
1527791098.358535000	49.8734	259	1
1527791098.375909000	49.8908	87	0
1527791098.497075000	50.0119	264	0
1527791098.498395000	50.0132	147	0
1527791098.498497000	50.0133	103	1
1527791098.499301000	50.0142	100	1
1527791098.499811000	50.0147	91	0
1527791098.500302000	50.0152	100	1
1527791098.501213000	50.0161	208	0
1527791098.502322000	50.0172	100	1
1527791098.709702000	50.2246	388	1
1527791098.709794000	50.2246	256	1
1527791098.727432000	50.2423	87	0
1527791098.868611000	50.3835	255	0
1527791098.869629000	50.3845	103	1
1527791098.870309000	50.3852	157	0
1527791098.871419000	50.3863	100	1
1527791098.874873000	50.3897	236	0
1527791098.875383000	50.3902	100	1
1527791099.127840000	50.6427	390	1
1527791099.127907000	50.6428	259	1
1527791099.145662000	50.6605	87	0
1527791099.280240000	50.7951	232	0
1527791099.281413000	50.7963	103	1
1527791099.281701000	50.7966	147	0
1527791099.282418000	50.7973	100	1
1527791099.284900000	50.7998	91	0
1527791099.285436000	50.8003	100	1
1527791099.286345000	50.8012	116	0
1527791099.287395000	50.8022	100	1
1527791099.946772000	51.4616	388	1
1527791099.946863000	51.4617	259	1
1527791099.964992000	51.4798	87	0
1527791100.134476000	51.6493	257	0
1527791100.135717000	51.6506	103	1
1527791100.135844000	51.6507	147	0
1527791100.136479000	51.6513	100	1
1527791100.138196000	51.653	91	0
1527791100.138491000	51.6533	100	1
1527791100.139626000	51.6545	263	0
1527791100.140408000	51.6553	100	1
1527791100.176897000	51.6917	388	1
1527791100.176957000	51.6918	259	1
1527791100.197912000	51.7128	87	0
1527791100.544371000	52.0592	253	0
1527791100.545443000	52.0603	103	1
1527791100.545776000	52.0606	147	0
1527791100.546426000	52.0613	100	1
1527791100.547996000	52.0628	91	0
1527791100.548423000	52.0633	100	1
1527791100.549424000	52.0643	208	0
1527791100.550423000	52.0653	100	1
1527791100.766828000	52.2817	390	1
1527791100.766890000	52.2817	261	1
1527791100.784055000	52.2989	87	0
1527791100.922677000	52.4375	322	0
1527791100.923696000	52.4385	103	1
1527791100.924095000	52.4389	147	0
1527791100.924450000	52.4393	100	1
1527791100.927367000	52.4422	91	0
1527791100.928529000	52.4434	100	1
1527791100.928761000	52.4436	307	0
1527791100.929462000	52.4443	100	1
1527791101.030484000	52.5453	390	1
1527791101.030548000	52.5454	258	1
1527791101.057169000	52.572	87	0
1527791101.188752000	52.7036	232	0
1527791101.189625000	52.7045	103	1
1527791101.190217000	52.7051	147	0
1527791101.190696000	52.7055	100	1
1527791101.193763000	52.7086	91	0
1527791101.194564000	52.7094	100	1
1527791101.195289000	52.7101	225	0
1527791101.195754000	52.7106	100	1
1527791101.501683000	53.0165	387	1
1527791101.501774000	53.0166	256	1
1527791101.518856000	53.0337	87	0
1527791101.669353000	53.1842	255	0
1527791101.670519000	53.1854	103	1
1527791101.670710000	53.1856	147	0
1527791101.671575000	53.1864	100	1
1527791101.673230000	53.1881	91	0
1527791101.673524000	53.1884	100	1
1527791101.674669000	53.1895	282	0
1527791101.675500000	53.1904	100	1
1527791102.576733000	54.0916	989	1
1527791102.576824000	54.0917	262	1
1527791102.609432000	54.1243	87	0
1527791102.746660000	54.2615	255	0
1527791102.748013000	54.2629	147	0
1527791102.748083000	54.2629	103	1
1527791102.749032000	54.2639	100	1
1527791102.750183000	54.265	91	0
1527791102.751028000	54.2659	100	1
1527791102.751636000	54.2665	85	0
1527791102.752093000	54.2669	100	1
1527791102.773453000	54.2883	583	1
1527791102.773537000	54.2884	259	1
1527791102.791681000	54.3065	87	0
1527791102.985978000	54.5008	234	0
1527791102.987046000	54.5019	103	1
1527791102.987312000	54.5022	147	0
1527791102.988055000	54.5029	100	1
1527791102.990326000	54.5052	91	0
1527791102.990983000	54.5058	100	1
1527791102.991887000	54.5067	239	0
1527791102.992979000	54.5078	100	1
1527791103.024267000	54.5391	792	1
1527791103.024325000	54.5392	260	1
1527791103.040209000	54.5551	100	0
1527791103.041049000	54.5559	100	1
1527791103.043513000	54.5584	87	0
1527791103.211515000	54.7264	232	0
1527791103.212524000	54.7274	103	1
1527791103.212989000	54.7278	147	0
1527791103.214075000	54.7289	100	1
1527791103.216044000	54.7309	91	0
1527791103.217061000	54.7319	100	1
1527791103.217507000	54.7324	119	0
1527791103.217987000	54.7328	100	1
1527791103.273075000	54.7879	391	1
1527791103.273169000	54.788	256	1
1527791103.293444000	54.8083	87	0
1527791103.639315000	55.1542	254	0
1527791103.640344000	55.1552	103	1
1527791103.640668000	55.1555	147	0
1527791103.641222000	55.1561	100	1
1527791103.642653000	55.1575	91	0
1527791103.643083000	55.1579	100	1
1527791103.644000000	55.1589	315	0
1527791103.645019000	55.1599	100	1
1527791103.823469000	55.3383	387	1
1527791103.823562000	55.3384	258	1
1527791103.841005000	55.3559	87	0
1527791103.979664000	55.4945	301	0
1527791103.980614000	55.4955	103	1
1527791103.981089000	55.4959	147	0
1527791103.982105000	55.497	100	1
1527791103.985053000	55.4999	91	0
1527791103.986110000	55.501	100	1
1527791103.986427000	55.5013	244	0
1527791103.987046000	55.5019	100	1
1527791104.427451000	55.9423	387	1
1527791104.427545000	55.9424	259	1
1527791104.445754000	55.9606	87	0
1527791104.565129000	56.08	308	0
1527791104.566153000	56.081	103	1
1527791104.566583000	56.0814	147	0
1527791104.567059000	56.0819	100	1
1527791104.568676000	56.0835	91	0
1527791104.569136000	56.084	100	1
1527791104.570114000	56.085	174	0
1527791104.571075000	56.0859	100	1
1527791104.646480000	56.1613	388	1
1527791104.646559000	56.1614	258	1
1527791104.664771000	56.1796	87	0
1527791104.821467000	56.3363	280	0
1527791104.822508000	56.3374	103	1
1527791104.822938000	56.3378	147	0
1527791104.824154000	56.339	100	1
1527791104.825518000	56.3404	91	0
1527791104.826152000	56.341	100	1
1527791104.826928000	56.3418	276	0
1527791104.828084000	56.3429	100	1
1527791104.856951000	56.3718	389	1
1527791104.857035000	56.3719	256	1
1527791104.884609000	56.3995	87	0
1527791105.009634000	56.5245	263	0
1527791105.010646000	56.5255	103	1
1527791105.011046000	56.5259	147	0
1527791105.012176000	56.527	100	1
1527791105.013909000	56.5288	91	0
1527791105.015161000	56.53	100	1
1527791105.015336000	56.5302	185	0
1527791105.016090000	56.5309	100	1
1527791105.116280000	56.6311	390	1
1527791105.116372000	56.6312	257	1
1527791105.132678000	56.6475	87	0
1527791105.252974000	56.7678	232	0
1527791105.254135000	56.769	103	1
1527791105.254390000	56.7692	147	0
1527791105.255179000	56.77	100	1
1527791105.258267000	56.7731	91	0
1527791105.259174000	56.774	100	1
1527791105.259659000	56.7745	192	0
1527791105.260154000	56.775	100	1
1527791105.535214000	57.0501	391	1
1527791105.535297000	57.0501	263	1
1527791105.552992000	57.0678	87	0
1527791105.893935000	57.4088	257	0
1527791105.895174000	57.41	103	1
1527791105.895304000	57.4102	147	0
1527791105.896244000	57.4111	100	1
1527791105.899960000	57.4148	91	0
1527791105.901216000	57.4161	100	1
1527791105.901392000	57.4162	261	0
1527791105.902136000	57.417	100	1
1527791106.031407000	57.5463	389	1
1527791106.031498000	57.5464	263	1
1527791106.048889000	57.5637	87	0
1527791106.202475000	57.7173	234	0
1527791106.203347000	57.7182	103	1
1527791106.203888000	57.7187	147	0
1527791106.204152000	57.719	100	1
1527791106.209483000	57.7243	91	0
1527791106.210167000	57.725	100	1
1527791106.210899000	57.7258	258	0
1527791106.211350000	57.7262	100	1
1527791106.316490000	57.8313	391	1
1527791106.316558000	57.8314	258	1
1527791106.333997000	57.8488	87	0
1527791106.462678000	57.9775	255	0
1527791106.463742000	57.9786	103	1
1527791106.464089000	57.9789	147	0
1527791106.465249000	57.9801	100	1
1527791106.467216000	57.9821	91	0
1527791106.468244000	57.9831	100	1
1527791106.468650000	57.9835	225	0
1527791106.469158000	57.984	100	1
1527791106.580470000	58.0953	992	1
1527791106.580533000	58.0954	261	1
1527791106.597978000	58.1128	87	0
1527791106.958858000	58.4737	322	0
1527791106.960248000	58.4751	147	0
1527791106.960400000	58.4753	103	1
1527791106.961191000	58.476	100	1
1527791106.961721000	58.4766	91	0
1527791106.962207000	58.4771	100	1
1527791106.963198000	58.478	99	0
1527791106.964210000	58.4791	100	1
1527791107.010731000	58.5256	585	1
1527791107.010823000	58.5257	267	1
1527791107.028383000	58.5432	87	0
1527791107.403000000	58.9179	234	0
1527791107.404311000	58.9192	103	1
1527791107.404325000	58.9192	147	0
1527791107.405305000	58.9202	100	1
1527791107.408066000	58.9229	91	0
1527791107.409297000	58.9241	100	1
1527791107.409499000	58.9244	252	0
1527791107.410223000	58.9251	100	1
1527791107.448825000	58.9637	791	1
1527791107.448913000	58.9638	264	1
1527791107.466227000	58.9811	87	0
1527791107.585836000	59.1007	232	0
1527791107.586770000	59.1016	103	1
1527791107.587245000	59.1021	147	0
1527791107.588226000	59.1031	100	1
1527791107.589450000	59.1043	91	0
1527791107.590228000	59.1051	100	1
1527791107.590854000	59.1057	178	0
1527791107.591311000	59.1062	100	1
1527791107.745766000	59.2606	388	1
1527791107.745844000	59.2607	258	1
1527791107.764137000	59.279	87	0
1527791107.922550000	59.4374	257	0
1527791107.923581000	59.4384	103	1
1527791107.923964000	59.4388	147	0
1527791107.924344000	59.4392	100	1
1527791107.926974000	59.4418	91	0
1527791107.927330000	59.4422	100	1
1527791107.928348000	59.4432	116	0
1527791107.929266000	59.4441	100	1
1527791108.200194000	59.715	389	1
1527791108.200283000	59.7151	261	1
1527791108.216884000	59.7317	87	0
1527791108.346263000	59.8611	232	0
1527791108.347300000	59.8622	103	1
1527791108.347607000	59.8625	147	0
1527791108.348265000	59.8631	100	1
1527791108.349936000	59.8648	91	0
1527791108.350351000	59.8652	100	1
1527791108.351329000	59.8662	225	0
1527791108.352280000	59.8671	100	1
1527791108.649608000	60.1645	391	1
1527791108.649700000	60.1646	260	1
1527791108.667164000	60.182	87	0
1527791108.822010000	60.3369	257	0
1527791108.823318000	60.3382	103	1
1527791108.823321000	60.3382	147	0
1527791108.824381000	60.3392	100	1
1527791108.826895000	60.3417	91	0
1527791108.827376000	60.3422	100	1
1527791108.828327000	60.3432	193	0
1527791108.829351000	60.3442	100	1
1527791108.999631000	60.5145	389	1
1527791108.999699000	60.5146	257	1
1527791109.017070000	60.5319	87	0
1527791109.026100000	60.541	87	0
1527791109.151169000	60.666	234	0
1527791109.152338000	60.6672	106	1
1527791109.152660000	60.6675	147	0
1527791109.153416000	60.6683	100	1
1527791109.156347000	60.6712	91	0
1527791109.157400000	60.6723	100	1
1527791109.157740000	60.6726	176	0
1527791109.158307000	60.6732	100	1
1527791109.439865000	60.9547	388	1
1527791109.439955000	60.9548	263	1
1527791109.457605000	60.9725	87	0
1527791109.752286000	61.2671	324	0
1527791109.753462000	61.2683	103	1
1527791109.753632000	61.2685	147	0
1527791109.754368000	61.2692	100	1
1527791109.757202000	61.2721	91	0
1527791109.758434000	61.2733	100	1
1527791109.758627000	61.2735	92	0
1527791109.759341000	61.2742	100	1
1527791109.929867000	61.4447	387	1
1527791109.929955000	61.4448	261	1
1527791109.947667000	61.4625	87	0
1527791110.088868000	61.6037	305	0
1527791110.089898000	61.6048	103	1
1527791110.090275000	61.6051	147	0
1527791110.091453000	61.6063	100	1
1527791110.107487000	61.6223	102	0
1527791110.108449000	61.6233	100	1
1527791110.108936000	61.6238	248	0
1527791110.109442000	61.6243	100	1
1527791110.368242000	61.8831	391	1
1527791110.368322000	61.8832	262	1
1527791110.385614000	61.9005	87	0
1527791110.506018000	62.0209	255	0
1527791110.507010000	62.0219	103	1
1527791110.507356000	62.0222	147	0
1527791110.508387000	62.0232	100	1
1527791110.510495000	62.0253	91	0
1527791110.511399000	62.0263	100	1
1527791110.512073000	62.0269	335	0
1527791110.512547000	62.0274	100	1
1527791110.776716000	62.2916	387	1
1527791110.776809000	62.2917	261	1
1527791110.795315000	62.3102	87	0
1527791110.980444000	62.4953	287	0
1527791110.981488000	62.4963	103	1
1527791110.981904000	62.4968	147	0
1527791110.982427000	62.4973	100	1
1527791110.986603000	62.5015	91	0
1527791110.987418000	62.5023	100	1
1527791110.988021000	62.5029	175	0
1527791110.988430000	62.5033	100	1
1527791111.061468000	62.5763	388	1
1527791111.061563000	62.5764	261	1
1527791111.078488000	62.5933	87	0
1527791111.361825000	62.8767	232	0
1527791111.362721000	62.8776	103	1
1527791111.363240000	62.8781	147	0
1527791111.363458000	62.8783	100	1
1527791111.367657000	62.8825	91	0
1527791111.368477000	62.8833	100	1
1527791111.369072000	62.8839	197	0
1527791111.369517000	62.8844	100	1
1527791111.499001000	63.0139	993	1
1527791111.499095000	63.0139	266	1
1527791111.517361000	63.0322	87	0
1527791111.646883000	63.1617	257	0
1527791111.648009000	63.1629	103	1
1527791111.648215000	63.1631	147	0
1527791111.648664000	63.1635	100	1
1527791111.650192000	63.165	91	0
1527791111.651538000	63.1664	100	1
1527791111.651991000	63.1668	178	0
1527791111.652541000	63.1674	100	1
1527791111.719196000	63.234	588	1
1527791111.719251000	63.2341	261	1
1527791111.747548000	63.2624	87	0
1527791111.752565000	63.2674	87	0
1527791111.871962000	63.3868	232	0
1527791111.873050000	63.3879	106	1
1527791111.873401000	63.3883	147	0
1527791111.874570000	63.3894	100	1
1527791111.874817000	63.3897	91	0
1527791111.875552000	63.3904	100	1
1527791111.876239000	63.3911	246	0
1527791111.876696000	63.3915	100	1
1527791112.028876000	63.5437	790	1
1527791112.028943000	63.5438	257	1
1527791112.046256000	63.5611	87	0
1527791112.184650000	63.6995	255	0
1527791112.185597000	63.7004	103	1
1527791112.186056000	63.7009	147	0
1527791112.186488000	63.7013	100	1
1527791112.189588000	63.7044	91	0
1527791112.190516000	63.7054	100	1
1527791112.191021000	63.7059	108	0
1527791112.191549000	63.7064	100	1
1527791112.488993000	64.0038	390	1
1527791112.489046000	64.0039	259	1
1527791112.507568000	64.0224	87	0
1527791112.638706000	64.1536	325	0
1527791112.639654000	64.1545	103	1
1527791112.640126000	64.155	147	0
1527791112.640534000	64.1554	100	1
1527791112.642627000	64.1575	91	0
1527791112.643529000	64.1584	100	1
1527791112.644071000	64.1589	115	0
1527791112.644552000	64.1594	100	1
1527791112.838883000	64.3537	393	1
1527791112.838952000	64.3538	256	1
1527791112.856439000	64.3713	87	0
1527791113.046063000	64.5609	231	0
1527791113.046975000	64.5618	103	1
1527791113.047471000	64.5623	147	0
1527791113.048564000	64.5634	100	1
1527791113.050233000	64.5651	91	0
1527791113.050638000	64.5655	100	1
1527791113.051663000	64.5665	122	0
1527791113.052549000	64.5674	100	1
1527791113.158825000	64.6737	390	1
1527791113.158883000	64.6737	258	1
1527791113.176873000	64.6917	87	0
1527791113.302689000	64.8175	232	0
1527791113.303674000	64.8185	103	1
1527791113.304082000	64.8189	147	0
1527791113.304563000	64.8194	100	1
1527791113.307016000	64.8219	91	0
1527791113.307575000	64.8224	100	1
1527791113.308447000	64.8233	221	0
1527791113.309567000	64.8244	100	1
1527791113.502471000	65.0173	391	1
1527791113.502577000	65.0174	263	1
1527791113.519979000	65.0348	87	0
1527791113.642254000	65.1571	257	0
1527791113.643352000	65.1582	103	1
1527791113.643650000	65.1585	147	0
1527791113.644657000	65.1595	100	1
1527791113.646631000	65.1615	91	0
1527791113.647650000	65.1625	100	1
1527791113.648072000	65.1629	332	0
1527791113.648583000	65.1634	100	1
1527791113.828916000	65.3438	388	1
1527791113.829014000	65.3439	259	1
1527791113.846559000	65.3614	87	0
1527791113.963318000	65.4782	234	0
1527791113.964652000	65.4795	147	0
1527791113.964714000	65.4796	103	1
1527791113.965672000	65.4805	100	1
1527791113.967345000	65.4822	91	0
1527791113.967603000	65.4825	100	1
1527791113.968705000	65.4836	268	0
1527791113.969612000	65.4845	100	1
1527791114.268761000	65.7836	388	1
1527791114.268835000	65.7837	259	1
1527791114.286219000	65.8011	87	0
1527791114.290316000	65.8052	87	0
1527791114.654442000	66.1693	255	0
1527791114.655706000	66.1706	106	1
1527791114.655745000	66.1706	147	0
1527791114.656681000	66.1715	100	1
1527791114.657301000	66.1722	91	0
1527791114.657678000	66.1725	100	1
1527791114.658657000	66.1735	240	0
1527791114.659643000	66.1745	100	1
1527791114.923998000	66.4389	368	1
1527791114.924081000	66.4389	1412	1
1527791114.924107000	66.439	1412	1
1527791114.924143000	66.439	1412	1
1527791114.924191000	66.439	555	1
1527791114.942679000	66.4575	87	0
1527791114.952126000	66.467	87	0
1527791115.051444000	66.5663	390	0
1527791115.059635000	66.5745	79	0
1527791115.065718000	66.5806	109	1
1527791117.925076000	69.4399	370	1
1527791117.925191000	69.44	1412	1
1527791117.925236000	69.4401	1412	1
1527791117.925259000	69.4401	1412	1
1527791117.925282000	69.4401	1412	1
1527791117.925319000	69.4402	1412	1
1527791117.925350000	69.4402	1412	1
1527791117.925396000	69.4402	1412	1
1527791117.925430000	69.4403	1412	1
1527791117.925467000	69.4403	1412	1
1527791117.925504000	69.4404	1412	1
1527791117.925537000	69.4404	1412	1
1527791117.926888000	69.4417	1412	1
1527791117.926959000	69.4418	1412	1
1527791117.926996000	69.4418	1412	1
1527791117.927037000	69.4419	99	1
1527791117.941854000	69.4567	100	0
1527791117.942871000	69.4577	100	1
1527791117.945473000	69.4603	87	0
1527791117.949369000	69.4642	87	0
1527791118.264084000	69.7789	944	1
1527791118.264169000	69.779	267	1
1527791118.265606000	69.7805	468	0
1527791118.266813000	69.7817	100	1
1527791118.272241000	69.7871	79	0
1527791118.272825000	69.7877	100	1
1527791118.285208000	69.8001	87	0
1527791118.399913000	69.9148	329	0
1527791118.400958000	69.9158	103	1
1527791118.401382000	69.9162	147	0
1527791118.401817000	69.9167	100	1
1527791118.404659000	69.9195	91	0
1527791118.405903000	69.9208	100	1
1527791118.406117000	69.921	189	0
1527791118.406823000	69.9217	100	1
1527791118.539227000	70.0541	586	1
1527791118.539319000	70.0542	260	1
1527791118.556890000	70.0717	87	0
1527791118.680753000	70.1956	287	0
1527791118.682206000	70.1971	147	0
1527791118.682414000	70.1973	103	1
1527791118.682826000	70.1977	100	1
1527791118.685610000	70.2005	91	0
1527791118.685993000	70.2008	100	1
1527791118.687041000	70.2019	255	0
1527791118.687840000	70.2027	100	1
1527791119.073577000	70.5884	791	1
1527791119.073669000	70.5885	264	1
1527791119.090948000	70.6058	87	0
1527791119.228545000	70.7434	234	0
1527791119.229929000	70.7448	147	0
1527791119.230026000	70.7449	103	1
1527791119.230952000	70.7458	100	1
1527791119.233660000	70.7485	91	0
1527791119.233889000	70.7487	100	1
1527791119.235114000	70.75	236	0
1527791119.235909000	70.7508	100	1
1527791119.341399000	70.8563	393	1
1527791119.341490000	70.8563	262	1
1527791119.360418000	70.8753	87	0
1527791119.368181000	70.883	87	0
1527791119.498498000	71.0134	254	0
1527791119.499544000	71.0144	106	1
1527791119.499861000	71.0147	147	0
1527791119.500955000	71.0158	100	1
1527791119.502630000	71.0175	91	0
1527791119.502886000	71.0177	100	1
1527791119.504059000	71.0189	187	0
1527791119.504881000	71.0197	100	1
1527791119.661031000	71.1759	390	1
1527791119.661123000	71.176	259	1
1527791119.679663000	71.1945	87	0
1527791119.819263000	71.3341	323	0
1527791119.820188000	71.335	103	1
1527791119.820702000	71.3356	147	0
1527791119.821075000	71.3359	100	1
1527791119.827082000	71.3419	91	0
1527791119.827984000	71.3428	100	1
1527791119.828510000	71.3434	196	0
1527791119.828957000	71.3438	100	1
1527791120.092614000	71.6075	388	1
1527791120.092673000	71.6075	262	1
1527791120.109735000	71.6246	87	0
1527791120.475329000	71.9902	232	0
1527791120.476351000	71.9912	103	1
1527791120.476685000	71.9915	147	0
1527791120.477027000	71.9919	100	1
1527791120.480387000	71.9952	91	0
1527791120.481017000	71.9959	100	1
1527791120.481870000	71.9967	331	0
1527791120.482951000	71.9978	100	1
1527791120.502012000	72.0169	388	1
1527791120.502092000	72.0169	262	1
1527791120.519746000	72.0346	87	0
1527791120.663727000	72.1786	255	0
1527791120.665071000	72.1799	103	1
1527791120.665103000	72.18	147	0
1527791120.666034000	72.1809	100	1
1527791120.668360000	72.1832	91	0
1527791120.669045000	72.1839	100	1
1527791120.669760000	72.1846	331	0
1527791120.670295000	72.1851	100	1
1527791120.728116000	72.243	388	1
1527791120.728209000	72.2431	259	1
1527791120.745439000	72.2603	87	0
1527791120.874013000	72.3889	232	0
1527791120.875032000	72.3899	103	1
1527791120.875424000	72.3903	147	0
1527791120.875956000	72.3908	100	1
1527791120.876816000	72.3917	91	0
1527791120.877108000	72.392	100	1
1527791120.878215000	72.3931	248	0
1527791120.878981000	72.3938	100	1
1527791121.226487000	72.7413	388	1
1527791121.226571000	72.7414	262	1
1527791121.244890000	72.7597	87	0
1527791121.360784000	72.8756	232	0
1527791121.362025000	72.8769	103	1
1527791121.362251000	72.8771	147	0
1527791121.362990000	72.8778	100	1
1527791121.365353000	72.8802	91	0
1527791121.366016000	72.8809	100	1
1527791121.366838000	72.8817	328	0
1527791121.368003000	72.8829	100	1
1527791121.676335000	73.1912	388	1
1527791121.676408000	73.1913	264	1
1527791121.694241000	73.2091	87	0
1527791121.820926000	73.3358	257	0
1527791121.822042000	73.3369	103	1
1527791121.822407000	73.3373	147	0
1527791121.823097000	73.3379	100	1
1527791121.825439000	73.3403	91	0
1527791121.826094000	73.3409	100	1
1527791121.826917000	73.3418	288	0
1527791121.828029000	73.3429	100	1
1527791121.957404000	73.4723	393	1
1527791121.957491000	73.4723	263	1
1527791121.976262000	73.4911	87	0
1527791122.090770000	73.6056	234	0
1527791122.092128000	73.607	103	1
1527791122.092199000	73.6071	147	0
1527791122.093110000	73.608	100	1
1527791122.097483000	73.6123	91	0
1527791122.098108000	73.613	100	1
1527791122.098915000	73.6138	170	0
1527791122.100042000	73.6149	100	1
1527791124.989106000	76.504	389	1
1527791124.989195000	76.504	262	1
1527791125.006976000	76.5218	87	0
1527791125.141718000	76.6566	255	0
1527791125.142820000	76.6577	103	1
1527791125.143188000	76.658	147	0
1527791125.144289000	76.6591	100	1
1527791125.147094000	76.6619	91	0
1527791125.148286000	76.6631	100	1
1527791125.148527000	76.6634	240	0
1527791125.149209000	76.6641	100	1
1527791125.227378000	76.7422	390	1
1527791125.227443000	76.7423	258	1
1527791125.245082000	76.7599	87	0
1527791125.384171000	76.899	302	0
1527791125.385247000	76.9001	103	1
1527791125.385649000	76.9005	147	0
1527791125.386314000	76.9012	100	1
1527791125.388668000	76.9035	91	0
1527791125.389301000	76.9042	100	1
1527791125.390153000	76.905	305	0
1527791125.391231000	76.9061	100	1
1527791133.805132000	85.32	993	1
1527791133.805212000	85.3201	261	1
1527791133.832344000	85.3472	87	0
1527791133.997210000	85.5121	255	0
1527791133.998259000	85.5131	103	1
1527791133.998664000	85.5135	147	0
1527791133.999131000	85.514	100	1
1527791134.001547000	85.5164	91	0
1527791134.002207000	85.5171	100	1
1527791134.002979000	85.5178	205	0
1527791134.004147000	85.519	100	1
1527791134.015212000	85.5301	583	1
1527791134.015276000	85.5301	259	1
1527791134.032233000	85.5471	87	0
1527791134.211060000	85.7259	234	0
1527791134.212136000	85.727	103	1
1527791134.212534000	85.7274	147	0
1527791134.213286000	85.7281	100	1
1527791134.216742000	85.7316	91	0
1527791134.217200000	85.7321	100	1
1527791134.218176000	85.733	321	0
1527791134.219164000	85.734	100	1
1527791134.544537000	86.0594	788	1
1527791134.544597000	86.0594	262	1
1527791134.561137000	86.076	87	0
1527791134.699643000	86.2145	354	0
1527791134.700660000	86.2155	103	1
1527791134.701122000	86.216	147	0
1527791134.702230000	86.2171	100	1
1527791134.703954000	86.2188	91	0
1527791134.704214000	86.2191	100	1
1527791134.705381000	86.2202	164	0
1527791134.706163000	86.221	100	1
1527791134.966716000	86.4816	392	1
1527791134.966776000	86.4816	259	1
1527791134.984529000	86.4994	87	0
1527791135.160092000	86.6749	264	0
1527791135.161219000	86.6761	103	1
1527791135.161561000	86.6764	147	0
1527791135.162277000	86.6771	100	1
1527791135.164851000	86.6797	91	0
1527791135.165259000	86.6801	100	1
1527791135.166238000	86.6811	204	0
1527791135.167182000	86.682	100	1
1527791135.349567000	86.8644	392	1
1527791135.349625000	86.8645	262	1
1527791135.368385000	86.8832	87	0
1527791135.506008000	87.0209	234	0
1527791135.507229000	87.0221	103	1
1527791135.507475000	87.0223	147	0
1527791135.508274000	87.0231	100	1
1527791135.510645000	87.0255	91	0
1527791135.511276000	87.0261	100	1
1527791135.512183000	87.027	212	0
1527791135.513207000	87.0281	100	1
1527791135.816479000	87.3313	388	1
1527791135.816537000	87.3314	261	1
1527791135.833507000	87.3484	87	0
1527791135.959463000	87.4743	278	0
1527791135.960398000	87.4753	103	1
1527791135.960883000	87.4757	147	0
1527791135.961285000	87.4761	100	1
1527791135.964317000	87.4792	91	0
1527791135.965320000	87.4802	100	1
1527791135.965767000	87.4806	286	0
1527791135.966292000	87.4811	100	1
1527791141.612717000	93.1276	369	1
1527791141.612811000	93.1277	1412	1
1527791141.612836000	93.1277	1412	1
1527791141.612871000	93.1277	1412	1
1527791141.612896000	93.1277	257	1
1527791141.631021000	93.1459	87	0
1527791141.769729000	93.2846	459	0
1527791141.770659000	93.2855	103	1
1527791141.776355000	93.2912	79	0
1527791141.777376000	93.2922	100	1
1527791141.822513000	93.3374	391	1
1527791141.822592000	93.3374	260	1
1527791141.842575000	93.3574	87	0
1527791141.977910000	93.4928	254	0
1527791141.978939000	93.4938	103	1
1527791141.979383000	93.4942	147	0
1527791141.980431000	93.4953	100	1
1527791141.981481000	93.4963	91	0
1527791141.982345000	93.4972	100	1
1527791141.982933000	93.4978	91	0
1527791141.983430000	93.4983	100	1
1527791142.022237000	93.5371	391	1
1527791142.022313000	93.5372	268	1
1527791142.040965000	93.5558	87	0
1527791142.048473000	93.5633	87	0
1527791142.172216000	93.6871	235	0
1527791142.173387000	93.6882	106	1
1527791142.173642000	93.6885	147	0
1527791142.174438000	93.6893	100	1
1527791142.175896000	93.6907	91	0
1527791142.176438000	93.6913	100	1
1527791142.177307000	93.6922	317	0
1527791142.178370000	93.6932	100	1
1527791142.859905000	94.3748	392	1
1527791142.859967000	94.3748	287	1
1527791142.877645000	94.3925	87	0
1527791143.024286000	94.5391	258	0
1527791143.025506000	94.5404	103	1
1527791143.025687000	94.5405	147	0
1527791143.026502000	94.5414	100	1
1527791143.027959000	94.5428	91	0
1527791143.028504000	94.5434	100	1
1527791143.029363000	94.5442	217	0
1527791143.030423000	94.5453	100	1
1527791143.072045000	94.5869	393	1
1527791143.072136000	94.587	264	1
1527791143.090206000	94.6051	87	0
1527791143.212396000	94.7272	232	0
1527791143.213449000	94.7283	103	1
1527791143.213735000	94.7286	147	0
1527791143.214423000	94.7293	100	1
1527791143.215123000	94.73	91	0
1527791143.215419000	94.7303	100	1
1527791143.216525000	94.7314	263	0
1527791143.217456000	94.7323	100	1
1527791143.282361000	94.7972	992	1
1527791143.282426000	94.7973	266	1
1527791143.301224000	94.8161	87	0
1527791143.429149000	94.944	232	0
1527791143.430523000	94.9454	147	0
1527791143.430552000	94.9454	103	1
1527791143.431527000	94.9464	100	1
1527791143.433146000	94.948	91	0
1527791143.433450000	94.9483	100	1
1527791143.434612000	94.9495	220	0
1527791143.435448000	94.9503	100	1
1527791143.713235000	95.2281	586	1
1527791143.713296000	95.2281	277	1
1527791143.731525000	95.2464	87	0
1527791143.871224000	95.3861	254	0
1527791143.872496000	95.3873	103	1
1527791143.872663000	95.3875	147	0
1527791143.873536000	95.3884	100	1
1527791143.874065000	95.3889	91	0
1527791143.874534000	95.3894	100	1
1527791143.875468000	95.3903	295	0
1527791143.876468000	95.3913	100	1
1527791144.140645000	95.6555	790	1
1527791144.140735000	95.6556	275	1
1527791144.158344000	95.6732	87	0
1527791144.276450000	95.7913	302	0
1527791144.277547000	95.7924	103	1
1527791144.277858000	95.7927	147	0
1527791144.278470000	95.7933	100	1
1527791144.279495000	95.7943	91	0
1527791144.280477000	95.7953	100	1
1527791144.280896000	95.7957	179	0
1527791144.281520000	95.7964	100	1
1527791144.548749000	96.0636	391	1
1527791144.548834000	96.0637	276	1
1527791144.566414000	96.0813	87	0
1527791144.679097000	96.1939	257	0
[truncated: 484 more rows]
