# Supplementary material for: Method for multi-task learning fusion network traffic classification to address small sample labels
Source: Sci Rep. 2024 Jan 30;14:2518. doi: 10.1038/s41598-024-51933-8 (PMC10827795; doi:10.1038/s41598-024-51933-8)
Supplement: Supplementary file 2 — Supplementary Information 2. [file 41598_2024_51933_MOESM2_ESM.zip › QUIC Dataset/QUIC Dataset/pretraining/Google Doc/GoogleDoc-1092.txt]

1527994170.382790000	0	356	1
1527994170.423461000	0.0406709	87	0
1527994170.571270000	0.18848	303	0
1527994170.572513000	0.189723	1412	0
1527994170.573792000	0.191002	1412	0
1527994170.574194000	0.191404	104	1
1527994170.575039000	0.192249	1412	0
1527994170.576226000	0.193436	180	0
1527994170.577120000	0.19433	104	1
1527994170.577476000	0.194686	1412	0
1527994170.578694000	0.195904	1412	0
1527994170.579910000	0.19712	1412	0
1527994170.581112000	0.198322	797	0
1527994170.582350000	0.19956	1412	0
1527994170.583621000	0.200831	1412	0
1527994170.584825000	0.202035	694	0
1527994170.586059000	0.203269	1412	0
1527994170.587274000	0.204484	1412	0
1527994170.588492000	0.205702	1412	0
1527994170.589673000	0.206883	188	0
1527994170.590911000	0.208121	1196	0
1527994170.592134000	0.209344	1412	0
1527994170.593351000	0.210561	1412	0
1527994170.595009000	0.212219	125	1
1527994170.597705000	0.214915	1412	0
1527994170.598821000	0.216031	107	1
1527994170.598873000	0.216083	188	0
1527994170.600134000	0.217344	1239	0
1527994170.601920000	0.21913	104	1
1527994170.615262000	0.232472	1412	0
1527994170.616436000	0.233646	252	0
1527994170.617683000	0.234893	1412	0
1527994170.618887000	0.236097	802	0
1527994170.618984000	0.236194	104	1
1527994170.620115000	0.237325	1412	0
1527994170.621323000	0.238533	1004	0
1527994170.621915000	0.239125	104	1
1527994170.622545000	0.239755	1412	0
1527994170.623850000	0.24106	1412	0
1527994170.624940000	0.24215	101	1
1527994170.625050000	0.24226	1412	0
1527994170.626270000	0.24348	1412	0
1527994170.627454000	0.244664	277	0
1527994170.627900000	0.24511	104	1
1527994170.628697000	0.245907	1412	0
1527994170.629916000	0.247126	1412	0
1527994170.630955000	0.248165	101	1
1527994170.631129000	0.248339	1412	0
1527994170.632319000	0.249529	198	0
1527994170.633630000	0.25084	1412	0
1527994170.634697000	0.251907	104	1
1527994170.634802000	0.252012	156	0
1527994170.636048000	0.253258	1412	0
1527994170.637271000	0.254481	1412	0
1527994170.637897000	0.255107	104	1
1527994170.638483000	0.255693	1412	0
1527994170.639689000	0.256899	897	0
1527994170.640918000	0.258128	1412	0
1527994170.641034000	0.258244	101	1
1527994170.642132000	0.259342	1412	0
1527994170.643349000	0.260559	1412	0
1527994170.643911000	0.261121	104	1
1527994170.644599000	0.261809	763	0
1527994170.645805000	0.263015	328	0
1527994170.646904000	0.264114	101	1
1527994170.986110000	0.60332	508	1
1527994170.986192000	0.603402	1412	1
1527994170.986215000	0.603425	906	1
1527994170.992611000	0.609821	217	1
1527994171.005042000	0.622252	87	0
1527994171.020333000	0.637543	87	0
1527994171.129205000	0.746415	347	0
1527994171.130439000	0.747649	1412	0
1527994171.131654000	0.748864	1412	0
1527994171.131936000	0.749146	110	1
1527994171.132901000	0.750111	1412	0
1527994171.134147000	0.751357	180	0
1527994171.135402000	0.752612	1412	0
1527994171.135930000	0.75314	104	1
1527994171.136615000	0.753825	1412	0
1527994171.137824000	0.755034	1071	0
1527994171.138916000	0.756126	101	1
1527994171.139008000	0.756218	92	0
1527994171.140232000	0.757442	285	0
1527994171.141918000	0.759128	101	1
1527994171.231747000	0.848957	215	1
1527994171.249194000	0.866404	87	0
1527994171.350581000	0.967791	396	0
1527994171.352934000	0.970144	101	1
1527994171.354402000	0.971612	80	0
1527994171.356969000	0.974179	98	1
1527994171.575009000	1.19222	389	0
1527994171.576233000	1.19344	1115	0
1527994171.578095000	1.1953	92	0
1527994171.578341000	1.19555	101	1
1527994171.579347000	1.19656	304	0
1527994171.581053000	1.19826	101	1
1527994171.667305000	1.28451	864	1
1527994171.668744000	1.28595	427	1
1527994171.686256000	1.30347	87	0
1527994171.863885000	1.48109	507	0
1527994171.866994000	1.4842	101	1
1527994171.932429000	1.54964	1412	0
1527994171.933682000	1.55089	164	0
1527994171.934990000	1.5522	101	1
1527994172.054698000	1.67191	849	1
1527994172.054752000	1.67196	144	1
1527994172.079013000	1.69622	87	0
1527994172.084940000	1.70215	346	1
1527994172.085020000	1.70223	190	1
1527994172.088312000	1.70552	87	0
1527994172.103172000	1.72038	87	0
1527994172.109538000	1.72675	87	0
1527994172.140637000	1.75785	1412	0
1527994172.141849000	1.75906	1412	0
1527994172.143061000	1.76027	1412	0
1527994172.144329000	1.76154	624	0
1527994172.145549000	1.76276	293	0
1527994172.150468000	1.76768	113	1
1527994172.158038000	1.77525	104	1
1527994172.214371000	1.83158	667	0
1527994172.215587000	1.8328	92	0
1527994172.216809000	1.83402	142	0
1527994172.217282000	1.83449	104	1
1527994172.959003000	2.57621	230	1
1527994172.969161000	2.58637	1412	1
1527994172.969206000	2.58642	1412	1
1527994172.969227000	2.58644	180	1
1527994172.969289000	2.5865	844	1
1527994172.971753000	2.58896	1412	1
1527994172.971789000	2.589	279	1
1527994172.978108000	2.59532	87	0
1527994172.990226000	2.60744	87	0
1527994172.993510000	2.61072	87	0
1527994173.008267000	2.62548	738	0
1527994173.011138000	2.62835	107	1
1527994173.059029000	2.67624	276	0
1527994173.060258000	2.67747	1412	0
1527994173.061467000	2.67868	997	0
1527994173.062054000	2.67926	104	1
1527994173.062683000	2.67989	92	0
1527994173.065057000	2.68227	98	1
1527994173.100661000	2.71787	120	0
1527994173.103046000	2.72026	98	1
1527994173.325169000	2.94238	380	0
1527994173.326394000	2.9436	1412	0
1527994173.327616000	2.94483	1412	0
1527994173.328064000	2.94527	104	1
1527994173.328856000	2.94607	1412	0
1527994173.330047000	2.94726	188	0
1527994173.331083000	2.94829	101	1
1527994173.342594000	2.9598	204	0
1527994173.343875000	2.96108	174	0
1527994173.345065000	2.96228	101	1
1527994173.757152000	3.37436	1391	1
1527994173.776539000	3.39375	87	0
1527994173.953074000	3.57028	1052	0
1527994173.954317000	3.57153	116	0
1527994173.954536000	3.57175	101	1
1527994173.970054000	3.58726	98	1
1527994174.250372000	3.86758	526	1
1527994174.250486000	3.8677	1412	1
1527994174.250511000	3.86772	1412	1
1527994174.250547000	3.86776	1412	1
1527994174.250598000	3.86781	1412	1
1527994174.250620000	3.86783	1412	1
1527994174.250664000	3.86787	1412	1
1527994174.250694000	3.8679	1412	1
1527994174.250731000	3.86794	1412	1
1527994174.250759000	3.86797	1412	1
1527994174.250796000	3.86801	1412	1
1527994174.250829000	3.86804	1412	1
1527994174.250874000	3.86808	1412	1
1527994174.250908000	3.86812	1266	1
1527994174.266933000	3.88414	100	0
1527994174.268137000	3.88535	87	0
1527994174.269945000	3.88715	101	1
1527994174.272049000	3.88926	87	0
1527994174.645226000	4.26244	396	0
1527994174.648190000	4.2654	80	0
1527994174.649115000	4.26632	104	1
1527994174.695557000	4.31277	1388	1
1527994174.716056000	4.33327	87	0
1527994174.844393000	4.4616	309	0
1527994174.845575000	4.46279	247	0
1527994174.855595000	4.47281	104	1
1527994176.284452000	5.90166	333	1
1527994176.284551000	5.90176	1412	1
1527994176.284589000	5.9018	981	1
1527994176.285808000	5.90302	223	1
1527994176.285874000	5.90308	1412	1
1527994176.285913000	5.90312	1412	1
1527994176.285941000	5.90315	758	1
1527994176.297850000	5.91506	101	1
1527994176.303949000	5.92116	87	0
1527994176.313288000	5.9305	94	0
1527994176.315771000	5.93298	101	1
1527994176.316718000	5.93393	87	0
1527994176.320585000	5.93779	251	1
1527994176.338639000	5.95585	87	0
1527994176.414847000	6.03206	467	0
1527994176.418864000	6.03607	104	1
1527994176.420501000	6.03771	80	0
1527994176.422755000	6.03996	98	1
1527994176.478829000	6.09604	588	0
1527994176.480034000	6.09724	308	0
1527994176.481243000	6.09845	230	0
1527994176.504830000	6.12204	104	1
1527994176.508723000	6.12593	101	1
1527994176.514648000	6.13186	251	1
1527994176.516593000	6.1338	578	0
1527994176.519841000	6.13705	98	1
1527994176.526388000	6.1436	87	0
1527994176.532738000	6.14995	87	0
1527994176.835588000	6.4528	874	0
1527994176.836820000	6.45403	1412	0
1527994176.838068000	6.45528	1412	0
1527994176.838828000	6.45604	107	1
1527994176.839283000	6.45649	1412	0
1527994176.840500000	6.45771	180	0
1527994176.841723000	6.45893	1412	0
1527994176.841776000	6.45899	104	1
1527994176.842956000	6.46017	1353	0
1527994176.844219000	6.46143	1412	0
1527994176.844766000	6.46198	104	1
1527994176.845441000	6.46265	1412	0
1527994176.846659000	6.46387	1412	0
1527994176.847847000	6.46506	101	1
1527994176.847855000	6.46507	188	0
1527994176.849099000	6.46631	1214	0
1527994176.850334000	6.46754	1412	0
1527994176.851553000	6.46876	1412	0
1527994176.852829000	6.47004	1412	0
1527994176.853319000	6.47053	110	1
1527994176.854057000	6.47127	190	0
1527994176.855310000	6.47252	1412	0
1527994176.856518000	6.47373	731	0
1527994176.857751000	6.47496	1412	0
1527994176.857803000	6.47501	104	1
1527994176.858966000	6.47618	1412	0
1527994176.860184000	6.47739	1412	0
1527994176.861340000	6.47855	98	1
1527994176.861392000	6.4786	1412	0
1527994176.862625000	6.47983	1412	0
1527994176.863885000	6.48109	1412	0
1527994176.865082000	6.48229	278	0
1527994176.865224000	6.48243	110	1
1527994176.866326000	6.48354	1412	0
1527994176.867516000	6.48473	371	0
1527994176.868754000	6.48596	1412	0
1527994176.869832000	6.48704	104	1
1527994176.869972000	6.48718	1412	0
1527994176.871195000	6.4884	1412	0
1527994176.872410000	6.48962	1412	0
1527994176.872758000	6.48997	107	1
1527994176.873732000	6.49094	1412	0
1527994176.874957000	6.49217	1412	0
1527994176.876124000	6.49333	286	0
1527994176.876766000	6.49398	104	1
1527994176.877367000	6.49458	1412	0
1527994176.878583000	6.49579	1308	0
1527994176.879800000	6.49701	1412	0
1527994176.881018000	6.49823	1412	0
1527994176.882238000	6.49945	1412	0
1527994176.883458000	6.50067	1412	0
1527994176.884718000	6.50193	1412	0
1527994176.884819000	6.50203	98	1
1527994176.885936000	6.50315	1412	0
1527994176.887124000	6.50433	296	0
1527994176.888368000	6.50558	1412	0
1527994176.889584000	6.50679	1329	0
1527994176.889960000	6.50717	125	1
1527994176.890802000	6.50801	1412	0
1527994176.892019000	6.50923	1412	0
1527994176.893209000	6.51042	339	0
1527994176.893787000	6.511	104	1
1527994176.894465000	6.51167	328	0
1527994176.896781000	6.51399	98	1
1527994178.227178000	7.84439	913	1
1527994178.227269000	7.84448	144	1
1527994178.246039000	7.86325	87	0
1527994178.304126000	7.92134	1412	0
1527994178.305339000	7.92255	1412	0
1527994178.306549000	7.92376	1412	0
1527994178.306845000	7.92405	107	1
1527994178.307775000	7.92498	661	0
1527994178.308974000	7.92618	92	0
1527994178.310190000	7.9274	120	0
1527994178.310859000	7.92807	104	1
1527994178.457054000	8.07426	1412	1
1527994178.457136000	8.07435	1412	1
1527994178.457174000	8.07438	480	1
1527994178.457237000	8.07445	844	1
1527994178.488017000	8.10523	87	0
1527994178.509267000	8.12648	485	0
1527994178.510478000	8.12769	259	0
1527994178.512889000	8.1301	104	1
1527994179.491290000	9.1085	963	1
1527994179.491383000	9.10859	294	1
1527994179.492066000	9.10928	302	1
1527994179.492125000	9.10933	1412	1
1527994179.492153000	9.10936	1412	1
1527994179.492192000	9.1094	969	1
1527994179.510121000	9.12733	87	0
1527994179.538274000	9.15548	381	1
1527994179.556160000	9.17337	87	0
1527994179.638368000	9.25558	465	0
1527994179.641517000	9.25873	104	1
1527994179.643096000	9.26031	80	0
1527994179.645497000	9.26271	98	1
1527994179.667668000	9.28488	288	0
1527994179.668901000	9.28611	1400	0
1527994179.670095000	9.2873	513	0
1527994179.670526000	9.28774	104	1
1527994179.671340000	9.28855	592	0
1527994179.672554000	9.28976	635	0
1527994179.673487000	9.2907	101	1
1527994179.673876000	9.29109	467	0
1527994179.675554000	9.29276	697	0
1527994179.676495000	9.2937	101	1
1527994179.676764000	9.29397	484	0
1527994179.677990000	9.2952	835	0
1527994179.679201000	9.29641	649	0
1527994179.680413000	9.29762	519	0
1527994179.680538000	9.29775	107	1
1527994179.681629000	9.29884	439	0
1527994179.682851000	9.30006	701	0
1527994179.684501000	9.30171	101	1
1527994179.685096000	9.30231	616	0
1527994179.686508000	9.30372	558	0
1527994179.687721000	9.30493	278	0
1527994179.688928000	9.30614	103	0
1527994179.690159000	9.30737	654	0
1527994179.691375000	9.30858	583	0
1527994179.692591000	9.3098	689	0
1527994179.693868000	9.31108	312	0
1527994179.711040000	9.32825	102	0
1527994179.712252000	9.32946	321	0
1527994179.716690000	9.3339	125	1
1527994180.280297000	9.89751	398	1
1527994180.280368000	9.89758	109	1
1527994180.295370000	9.91258	302	1
1527994180.297908000	9.91512	476	1
1527994180.297973000	9.91518	87	1
1527994180.299543000	9.91675	87	0
1527994180.312801000	9.93001	87	0
1527994180.318590000	9.9358	87	0
1527994180.427367000	10.0446	328	0
1527994180.428569000	10.0458	140	0
1527994180.430583000	10.0478	110	1
1527994180.430861000	10.0481	92	0
1527994180.432083000	10.0493	165	0
1527994180.433857000	10.0511	101	1
1527994180.453402000	10.0706	275	0
1527994180.454657000	10.0719	151	0
1527994180.456573000	10.0738	98	1
1527994180.457021000	10.0742	92	0
1527994180.458252000	10.0755	292	0
1527994180.459574000	10.0768	104	1
1527994180.459691000	10.0769	233	0
1527994180.460904000	10.0781	103	0
1527994180.462559000	10.0798	101	1
1527994180.463370000	10.0806	92	0
1527994180.464688000	10.0819	183	0
1527994180.466621000	10.0838	101	1
1527994181.577125000	11.1943	485	1
1527994181.577209000	11.1944	94	1
1527994181.594942000	11.2122	87	0
1527994181.651693000	11.2689	325	1
1527994181.651779000	11.269	254	1
1527994181.669752000	11.287	87	0
1527994181.680130000	11.2973	87	0
1527994181.732111000	11.3493	286	0
1527994181.733276000	11.3505	369	0
1527994181.735645000	11.3529	110	1
1527994181.736124000	11.3533	241	0
1527994181.738635000	11.3558	98	1
1527994182.118053000	11.7353	243	0
1527994182.119255000	11.7365	146	0
1527994182.120640000	11.7378	101	1
1527994182.121732000	11.7389	92	0
1527994182.122954000	11.7402	127	0
1527994182.124651000	11.7419	101	1
1527994182.360282000	11.9775	359	1
1527994182.361418000	11.9786	294	1
1527994182.379414000	11.9966	87	0
1527994182.501512000	12.1187	376	1
1527994182.507380000	12.1246	283	0
1527994182.508585000	12.1258	118	0
1527994182.509803000	12.127	236	0
1527994182.510663000	12.1279	107	1
1527994182.511042000	12.1283	279	0
1527994182.512247000	12.1295	92	0
1527994182.513473000	12.1307	337	0
1527994182.513904000	12.1311	104	1
1527994182.514743000	12.132	92	0
1527994182.515967000	12.1332	213	0
1527994182.519071000	12.1363	101	1
1527994182.519389000	12.1366	87	0
1527994182.550626000	12.1678	393	1
1527994182.550703000	12.1679	448	1
1527994182.562585000	12.1798	303	1
1527994182.562727000	12.1799	1412	1
1527994182.562765000	12.18	1412	1
1527994182.562800000	12.18	1412	1
1527994182.562836000	12.18	1412	1
1527994182.562878000	12.1801	1412	1
1527994182.562928000	12.1801	1412	1
1527994182.562963000	12.1802	1412	1
1527994182.563010000	12.1802	1412	1
1527994182.563034000	12.1802	1412	1
1527994182.563070000	12.1803	1412	1
1527994182.563098000	12.1803	1412	1
1527994182.563144000	12.1804	1412	1
1527994182.564721000	12.1819	1412	1
1527994182.564752000	12.182	1412	1
1527994182.564793000	12.182	1412	1
1527994182.564845000	12.1821	1412	1
1527994182.564868000	12.1821	1412	1
1527994182.564903000	12.1821	1412	1
1527994182.564937000	12.1821	1412	1
1527994182.564972000	12.1822	1412	1
1527994182.566667000	12.1839	1412	1
1527994182.566721000	12.1839	1412	1
1527994182.566774000	12.184	1412	1
1527994182.566798000	12.184	1412	1
1527994182.566834000	12.184	1412	1
1527994182.566868000	12.1841	1412	1
1527994182.566903000	12.1841	1412	1
1527994182.566939000	12.1841	1412	1
1527994182.566961000	12.1842	1412	1
1527994182.568661000	12.1859	1412	1
1527994182.568688000	12.1859	1412	1
1527994182.568711000	12.1859	1412	1
1527994182.568757000	12.186	1412	1
1527994182.568795000	12.186	754	1
1527994182.569386000	12.1866	87	0
1527994182.581269000	12.1985	87	0
1527994182.584421000	12.2016	100	0
1527994182.586130000	12.2033	87	0
1527994182.586681000	12.2039	110	1
1527994182.590053000	12.2073	87	0
1527994182.704103000	12.3213	577	0
1527994182.705372000	12.3226	803	0
1527994182.706570000	12.3238	92	0
1527994182.706692000	12.3239	104	1
1527994182.707819000	12.325	263	0
1527994182.709686000	12.3269	101	1
1527994182.743747000	12.361	315	0
1527994182.745006000	12.3622	146	0
1527994182.746708000	12.3639	101	1
1527994182.747158000	12.3644	92	0
1527994182.748380000	12.3656	120	0
1527994182.749737000	12.3669	101	1
1527994182.750815000	12.368	374	0
1527994182.753703000	12.3709	98	1
1527994182.754699000	12.3719	80	0
1527994182.755018000	12.3722	1412	1
1527994182.755043000	12.3723	409	1
1527994182.757708000	12.3749	98	1
1527994182.775141000	12.3924	87	0
1527994182.897904000	12.5151	836	0
1527994182.900724000	12.5179	101	1
1527994182.912264000	12.5295	666	1
1527994182.929734000	12.5469	87	0
1527994182.971007000	12.5882	724	1
1527994182.971064000	12.5883	255	1
1527994182.991308000	12.6085	87	0
1527994183.054620000	12.6718	305	0
1527994183.055767000	12.673	406	0
1527994183.057770000	12.675	107	1
1527994183.141801000	12.759	311	0
1527994183.142989000	12.7602	146	0
1527994183.144730000	12.7619	101	1
1527994183.148310000	12.7655	92	0
1527994183.149524000	12.7667	333	0
1527994183.150712000	12.7679	101	1
1527994183.397159000	13.0144	391	1
1527994183.397250000	13.0145	257	1
1527994183.421069000	13.0383	87	0
1527994183.508803000	13.126	286	0
1527994183.510011000	13.1272	146	0
1527994183.511664000	13.1289	92	0
1527994183.511761000	13.129	104	1
1527994183.512924000	13.1301	308	0
1527994183.514802000	13.132	101	1
1527994183.764793000	13.382	393	1
1527994183.764866000	13.3821	254	1
1527994183.782384000	13.3996	87	0
1527994183.932014000	13.5492	236	0
1527994183.933209000	13.5504	146	0
1527994183.934822000	13.552	104	1
1527994183.934906000	13.5521	92	0
1527994183.936210000	13.5534	328	0
1527994183.937743000	13.555	101	1
1527994184.180243000	13.7975	393	1
1527994184.180335000	13.7975	256	1
1527994184.199340000	13.8166	87	0
1527994184.448283000	14.0655	280	0
1527994184.449505000	14.0667	146	0
1527994184.450800000	14.068	104	1
1527994184.453412000	14.0706	92	0
1527994184.454700000	14.0719	334	0
1527994184.455783000	14.073	101	1
1527994184.682277000	14.2995	392	1
1527994184.682370000	14.2996	548	1
1527994184.700655000	14.3179	87	0
1527994184.844135000	14.4613	235	0
1527994184.845349000	14.4626	146	0
1527994184.846869000	14.4641	104	1
1527994184.847699000	14.4649	92	0
1527994184.848991000	14.4662	265	0
1527994184.850866000	14.4681	101	1
1527994187.091552000	16.7088	388	1
1527994187.091619000	16.7088	255	1
1527994187.109229000	16.7264	87	0
1527994187.208276000	16.8255	257	0
1527994187.209404000	16.8266	146	0
1527994187.211231000	16.8284	104	1
1527994187.213038000	16.8302	92	0
1527994187.214267000	16.8315	136	0
1527994187.216130000	16.8333	101	1
1527994187.347326000	16.9645	391	1
1527994187.347405000	16.9646	261	1
1527994187.365093000	16.9823	87	0
1527994187.445632000	17.0628	232	0
1527994187.446774000	17.064	148	0
1527994187.448154000	17.0654	104	1
1527994187.449122000	17.0663	92	0
1527994187.450341000	17.0676	294	0
1527994187.452151000	17.0694	101	1
1527994187.598535000	17.2157	390	1
1527994187.598615000	17.2158	259	1
1527994187.616057000	17.2333	87	0
1527994187.773237000	17.3904	255	0
1527994187.774628000	17.3918	148	0
1527994187.776224000	17.3934	104	1
1527994187.776615000	17.3938	92	0
1527994187.777845000	17.3951	309	0
1527994187.779216000	17.3964	101	1
1527994188.064568000	17.6818	391	1
1527994188.064654000	17.6819	258	1
1527994188.082679000	17.6999	87	0
1527994188.170218000	17.7874	906	1
1527994188.170315000	17.7875	1412	1
1527994188.170340000	17.7875	1412	1
1527994188.170363000	17.7876	1412	1
1527994188.170405000	17.7876	1358	1
1527994188.174740000	17.7919	326	0
1527994188.175950000	17.7932	148	0
1527994188.177191000	17.7944	104	1
1527994188.178673000	17.7959	92	0
1527994188.179893000	17.7971	198	0
1527994188.181188000	17.7984	101	1
1527994188.187278000	17.8045	87	0
1527994188.191511000	17.8087	87	0
1527994188.256087000	17.8733	402	0
1527994188.259195000	17.8764	104	1
1527994188.261665000	17.8789	80	0
1527994188.264262000	17.8815	98	1
1527994188.484093000	18.1013	392	1
1527994188.484188000	18.1014	264	1
1527994188.503078000	18.1203	87	0
1527994188.592313000	18.2095	231	0
1527994188.593486000	18.2107	148	0
1527994188.595273000	18.2125	104	1
1527994188.595900000	18.2131	92	0
1527994188.597130000	18.2143	304	0
1527994188.598203000	18.2154	101	1
1527994192.507535000	22.1247	581	1
1527994192.507610000	22.1248	258	1
1527994192.524831000	22.142	87	0
1527994192.663535000	22.2807	254	0
1527994192.664762000	22.282	148	0
1527994192.666138000	22.2833	92	0
1527994192.666380000	22.2836	107	1
1527994192.667333000	22.2845	206	0
1527994192.670249000	22.2875	98	1
1527994192.758391000	22.3756	785	1
1527994192.758484000	22.3757	256	1
1527994192.777905000	22.3951	87	0
1527994192.781380000	22.3986	87	0
1527994192.914946000	22.5322	261	0
1527994192.916134000	22.5333	148	0
1527994192.917353000	22.5346	92	0
1527994192.918256000	22.5355	110	1
1527994192.918582000	22.5358	154	0
1527994192.921246000	22.5385	98	1
1527994193.038860000	22.6561	392	1
1527994193.038950000	22.6562	260	1
1527994193.056945000	22.6742	87	0
1527994193.152090000	22.7693	275	0
1527994193.153288000	22.7705	148	0
1527994193.154558000	22.7718	92	0
1527994193.155257000	22.7725	107	1
1527994193.155811000	22.773	258	0
1527994193.158269000	22.7755	98	1
1527994193.334998000	22.9522	369	1
1527994193.335098000	22.9523	1412	1
1527994193.335137000	22.9523	1412	1
1527994193.335190000	22.9524	1412	1
1527994193.335208000	22.9524	542	1
1527994193.352115000	22.9693	87	0
1527994193.355026000	22.9722	87	0
1527994193.484635000	23.1018	397	0
1527994193.487281000	23.1045	104	1
1527994193.489950000	23.1072	80	0
1527994193.492283000	23.1095	98	1
1527994193.511078000	23.1283	389	1
1527994193.511167000	23.1284	261	1
1527994193.540344000	23.1576	87	0
1527994193.617226000	23.2344	340	0
1527994193.618417000	23.2356	148	0
1527994193.620315000	23.2375	104	1
1527994193.621590000	23.2388	92	0
1527994193.622795000	23.24	309	0
1527994193.624338000	23.2415	101	1
1527994193.813850000	23.4311	393	1
1527994193.813911000	23.4311	430	1
1527994193.833963000	23.4512	87	0
1527994193.991593000	23.6088	258	0
1527994193.992762000	23.61	148	0
1527994193.994381000	23.6116	104	1
1527994193.994567000	23.6118	92	0
1527994193.995788000	23.613	190	0
1527994193.997433000	23.6146	101	1
1527994194.246600000	23.8638	393	1
1527994194.246698000	23.8639	370	1
1527994194.271349000	23.8886	87	0
1527994194.402672000	24.0199	256	0
1527994194.403878000	24.0211	148	0
1527994194.405375000	24.0226	104	1
1527994194.406308000	24.0235	92	0
1527994194.407526000	24.0247	213	0
1527994194.409352000	24.0266	101	1
1527994194.598882000	24.2161	392	1
1527994194.598947000	24.2162	256	1
1527994194.617032000	24.2342	87	0
1527994194.754995000	24.3722	235	0
1527994194.756226000	24.3734	148	0
1527994194.757400000	24.3746	92	0
1527994194.758394000	24.3756	107	1
1527994194.758645000	24.3759	313	0
1527994194.761369000	24.3786	98	1
1527994195.044748000	24.662	389	1
1527994195.044840000	24.6621	258	1
1527994195.063686000	24.6809	87	0
1527994195.197648000	24.8149	280	0
1527994195.198842000	24.8161	148	0
1527994195.200474000	24.8177	104	1
1527994195.201658000	24.8189	92	0
1527994195.202898000	24.8201	164	0
1527994195.204416000	24.8216	101	1
1527994195.529198000	25.1464	393	1
1527994195.529289000	25.1465	261	1
1527994195.547128000	25.1643	87	0
1527994195.684189000	25.3014	303	0
1527994195.685384000	25.3026	148	0
1527994195.687420000	25.3046	104	1
1527994195.688152000	25.3054	92	0
1527994195.689351000	25.3066	174	0
1527994195.690399000	25.3076	101	1
1527994195.845672000	25.4629	996	1
1527994195.845735000	25.4629	255	1
1527994195.863899000	25.4811	87	0
1527994195.953154000	25.5704	233	0
1527994195.954413000	25.5716	148	0
1527994195.956442000	25.5737	104	1
1527994195.957190000	25.5744	92	0
1527994195.958407000	25.5756	93	0
1527994195.959432000	25.5766	101	1
1527994196.074823000	25.692	586	1
1527994196.074915000	25.6921	259	1
1527994196.106802000	25.724	87	0
1527994196.287353000	25.9046	258	0
1527994196.288526000	25.9057	148	0
1527994196.290465000	25.9077	104	1
1527994196.290762000	25.908	92	0
1527994196.291982000	25.9092	152	0
1527994196.293453000	25.9107	101	1
1527994196.335313000	25.9525	769	1
1527994196.335404000	25.9526	1412	1
1527994196.335431000	25.9526	1412	1
1527994196.335469000	25.9527	1412	1
1527994196.335494000	25.9527	541	1
1527994196.356136000	25.9733	87	0
1527994196.436481000	26.0537	372	0
1527994196.439489000	26.0567	101	1
1527994196.442274000	26.0595	80	0
1527994196.445495000	26.0627	98	1
1527994196.530390000	26.1476	387	1
1527994196.530521000	26.1477	370	1
1527994196.548289000	26.1655	87	0
1527994196.635249000	26.2525	232	0
1527994196.636439000	26.2536	148	0
1527994196.638234000	26.2554	92	0
1527994196.638509000	26.2557	104	1
1527994196.639486000	26.2567	103	0
1527994196.641466000	26.2587	101	1
1527994196.966084000	26.5833	387	1
1527994196.966152000	26.5834	370	1
1527994196.984328000	26.6015	87	0
1527994197.066373000	26.6836	261	0
1527994197.067577000	26.6848	148	0
1527994197.069555000	26.6868	104	1
1527994197.070344000	26.6876	92	0
1527994197.071534000	26.6887	276	0
1527994197.073504000	26.6907	101	1
1527994198.645574000	28.2628	388	1
1527994198.645649000	28.2629	256	1
1527994198.663371000	28.2806	87	0
1527994198.684628000	28.3018	87	0
1527994198.800673000	28.4179	296	0
1527994198.801818000	28.419	148	0
1527994198.804044000	28.4213	107	1
1527994198.804164000	28.4214	92	0
1527994198.805505000	28.4227	315	0
1527994198.807038000	28.4242	101	1
1527994198.878414000	28.4956	386	1
1527994198.878475000	28.4957	256	1
1527994198.895863000	28.5131	87	0
1527994199.053559000	28.6708	233	0
1527994199.054752000	28.672	148	0
1527994199.056001000	28.6732	104	1
1527994199.057929000	28.6751	92	0
1527994199.059147000	28.6764	97	0
1527994199.061059000	28.6783	101	1
1527994199.125852000	28.7431	388	1
1527994199.125922000	28.7431	259	1
1527994199.145210000	28.7624	87	0
1527994199.281499000	28.8987	256	0
1527994199.282661000	28.8999	148	0
1527994199.284073000	28.9013	104	1
1527994199.285191000	28.9024	92	0
1527994199.286366000	28.9036	279	0
1527994199.288061000	28.9053	101	1
1527994199.648714000	29.2659	388	1
1527994199.648778000	29.266	255	1
1527994199.666965000	29.2842	87	0
1527994199.808025000	29.4252	338	0
1527994199.809228000	29.4264	148	0
1527994199.811110000	29.4283	104	1
1527994199.811131000	29.4283	92	0
1527994199.812383000	29.4296	330	0
1527994199.814024000	29.4312	101	1
1527994200.060503000	29.6777	391	1
1527994200.060634000	29.6778	257	1
1527994200.080081000	29.6973	87	0
1527994200.092455000	29.7097	87	0
1527994200.222241000	29.8395	279	0
1527994200.223377000	29.8406	148	0
1527994200.225124000	29.8423	107	1
1527994200.225626000	29.8428	92	0
1527994200.226853000	29.8441	255	0
1527994200.228049000	29.8453	101	1
1527994200.325312000	29.9425	388	1
1527994200.325406000	29.9426	259	1
1527994200.343037000	29.9602	87	0
1527994200.496379000	30.1136	233	0
1527994200.497576000	30.1148	148	0
1527994200.499146000	30.1164	104	1
1527994200.499686000	30.1169	92	0
1527994200.500911000	30.1181	231	0
1527994200.502064000	30.1193	101	1
1527994200.755732000	30.3729	388	1
1527994200.755797000	30.373	259	1
1527994200.773763000	30.391	87	0
1527994200.926705000	30.5439	232	0
1527994200.927902000	30.5451	148	0
1527994200.929137000	30.5463	104	1
1527994200.929152000	30.5464	92	0
1527994200.930361000	30.5476	332	0
1527994200.932077000	30.5493	101	1
1527994201.294480000	30.9117	388	1
1527994201.294540000	30.9117	259	1
1527994201.312713000	30.9299	87	0
1527994201.447896000	31.0651	277	0
1527994201.449032000	31.0662	148	0
1527994201.451195000	31.0684	104	1
1527994201.452017000	31.0692	92	0
1527994201.453175000	31.0704	289	0
1527994201.455185000	31.0724	101	1
1527994201.619667000	31.2369	995	1
1527994201.619732000	31.2369	256	1
1527994201.638582000	31.2558	87	0
1527994201.802352000	31.4196	301	0
1527994201.803559000	31.4208	148	0
1527994201.804887000	31.4221	92	0
1527994201.805144000	31.4224	107	1
1527994201.806141000	31.4234	192	0
1527994201.809201000	31.4264	98	1
1527994202.080488000	31.6977	586	1
1527994202.080569000	31.6978	261	1
1527994202.098601000	31.7158	87	0
1527994202.257361000	31.8746	255	0
1527994202.258559000	31.8758	148	0
1527994202.260191000	31.8774	104	1
1527994202.260648000	31.8779	92	0
1527994202.261889000	31.8791	116	0
1527994202.263206000	31.8804	101	1
1527994202.456596000	32.0738	786	1
1527994202.456659000	32.0739	256	1
1527994202.474766000	32.092	87	0
1527994202.592280000	32.2095	233	0
1527994202.593466000	32.2107	148	0
1527994202.595202000	32.2124	104	1
1527994202.596263000	32.2135	92	0
1527994202.597477000	32.2147	161	0
1527994202.599191000	32.2164	101	1
1527994202.675033000	32.2922	369	1
1527994202.675156000	32.2924	1412	1
1527994202.675183000	32.2924	1412	1
1527994202.675205000	32.2924	1412	1
1527994202.675265000	32.2925	544	1
1527994202.692521000	32.3097	87	0
1527994202.771108000	32.3883	389	0
1527994202.774297000	32.3915	101	1
1527994202.776694000	32.3939	80	0
1527994202.779259000	32.3965	98	1
1527994202.816097000	32.4333	391	1
1527994202.816189000	32.4334	220	1
1527994202.833967000	32.4512	87	0
1527994202.971401000	32.5886	235	0
1527994202.972621000	32.5898	148	0
1527994202.974277000	32.5915	104	1
1527994202.974754000	32.592	92	0
1527994202.976033000	32.5932	137	0
1527994202.977205000	32.5944	101	1
1527994203.223661000	32.8409	393	1
1527994203.223755000	32.841	370	1
1527994203.241640000	32.8589	87	0
1527994203.318238000	32.9354	284	0
1527994203.319365000	32.9366	148	0
1527994203.320646000	32.9379	92	0
1527994203.321313000	32.9385	107	1
1527994203.321893000	32.9391	206	0
1527994203.324288000	32.9415	98	1
1527994203.461669000	33.0789	391	1
1527994203.461761000	33.079	310	1
1527994203.480907000	33.0981	87	0
1527994203.620185000	33.2374	275	0
1527994203.621353000	33.2386	148	0
1527994203.623305000	33.2405	104	1
1527994203.623845000	33.2411	92	0
1527994203.625143000	33.2424	293	0
1527994203.626242000	33.2435	101	1
1527994203.956879000	33.5741	392	1
1527994203.956941000	33.5742	250	1
1527994203.975116000	33.5923	87	0
1527994203.981157000	33.5984	87	0
1527994204.061597000	33.6788	235	0
1527994204.062879000	33.6801	148	0
1527994204.064345000	33.6816	107	1
1527994204.071053000	33.6883	92	0
1527994204.072275000	33.6895	215	0
1527994204.074329000	33.6915	101	1
1527994208.774384000	38.3916	389	1
1527994208.774470000	38.3917	256	1
1527994208.793086000	38.4103	87	0
1527994208.903543000	38.5208	258	0
1527994208.904772000	38.522	148	0
1527994208.906219000	38.5234	104	1
1527994208.907172000	38.5244	92	0
1527994208.908425000	38.5256	299	0
1527994208.910138000	38.5273	101	1
1527994209.155788000	38.773	392	1
1527994209.155850000	38.7731	257	1
1527994209.173526000	38.7907	87	0
1527994209.257097000	38.8743	360	0
1527994209.258240000	38.8754	148	0
1527994209.259520000	38.8767	92	0
1527994209.260227000	38.8774	107	1
1527994209.260763000	38.878	138	0
1527994209.263227000	38.8804	98	1
1527994209.383424000	39.0006	391	1
1527994209.383516000	39.0007	255	1
1527994209.403883000	39.0211	87	0
1527994209.547421000	39.1646	258	0
1527994209.548622000	39.1658	148	0
1527994209.550208000	39.1674	104	1
1527994209.550559000	39.1678	92	0
1527994209.551785000	39.169	241	0
1527994209.553177000	39.1704	101	1
1527994209.743602000	39.3608	993	1
1527994209.743696000	39.3609	255	1
1527994209.761862000	39.3791	87	0
1527994209.769396000	39.3866	87	0
1527994209.909856000	39.5271	233	0
1527994209.911093000	39.5283	148	0
1527994209.912260000	39.5295	107	1
1527994209.913043000	39.5303	92	0
1527994209.914931000	39.5321	148	0
1527994209.916194000	39.5334	101	1
1527994209.941350000	39.5586	233	0
1527994209.944247000	39.5615	98	1
1527994210.016335000	39.6335	583	1
1527994210.016398000	39.6336	255	1
1527994210.049034000	39.6662	87	0
1527994210.176151000	39.7934	258	0
1527994210.177380000	39.7946	148	0
1527994210.178642000	39.7959	92	0
1527994210.179284000	39.7965	107	1
1527994210.179864000	39.7971	191	0
1527994210.182351000	39.7996	98	1
1527994210.504038000	40.1212	791	1
1527994210.504101000	40.1213	259	1
1527994210.523154000	40.1404	87	0
1527994210.663608000	40.2808	254	0
1527994210.664851000	40.2821	148	0
1527994210.666313000	40.2835	104	1
1527994210.666420000	40.2836	92	0
1527994210.667700000	40.2849	184	0
1527994210.669297000	40.2865	101	1
1527994210.913984000	40.5312	392	1
1527994210.914061000	40.5313	256	1
1527994210.931405000	40.5486	87	0
1527994211.069887000	40.6871	303	0
1527994211.071086000	40.6883	148	0
1527994211.072259000	40.6895	104	1
1527994211.075792000	40.693	92	0
1527994211.077020000	40.6942	273	0
1527994211.078264000	40.6955	101	1
1527994211.231699000	40.8489	369	1
1527994211.231796000	40.849	1412	1
1527994211.231835000	40.849	1412	1
1527994211.231869000	40.8491	1412	1
1527994211.231903000	40.8491	542	1
1527994211.249848000	40.8671	87	0
1527994211.282964000	40.9002	325	1
1527994211.283052000	40.9003	220	1
1527994211.300051000	40.9173	87	0
1527994211.334636000	40.9518	395	0
1527994211.337340000	40.9546	104	1
1527994211.342816000	40.96	80	0
1527994211.345340000	40.9625	98	1
1527994211.436691000	41.0539	241	0
1527994211.437893000	41.0551	148	0
1527994211.439278000	41.0565	101	1
1527994211.439403000	41.0566	92	0
1527994211.440629000	41.0578	329	0
1527994211.442257000	41.0595	101	1
1527994211.779697000	41.3969	391	1
1527994211.779793000	41.397	370	1
1527994211.803992000	41.4212	87	0
1527994211.914382000	41.5316	235	0
1527994211.916132000	41.5333	148	0
1527994211.917383000	41.5346	104	1
1527994211.919822000	41.537	92	0
1527994211.921041000	41.5383	107	0
1527994211.922305000	41.5395	101	1
1527994212.014816000	41.632	392	1
1527994212.014878000	41.6321	310	1
1527994212.033231000	41.6504	87	0
1527994212.116809000	41.734	232	0
1527994212.117957000	41.7352	148	0
1527994212.119387000	41.7366	104	1
1527994212.120104000	41.7373	92	0
1527994212.121327000	41.7385	117	0
1527994212.122314000	41.7395	101	1
1527994213.350079000	42.9673	387	1
1527994213.350150000	42.9674	255	1
1527994213.368007000	42.9852	87	0
1527994213.444840000	43.062	286	0
1527994213.445972000	43.0632	148	0
1527994213.447426000	43.0646	104	1
1527994213.448040000	43.0652	92	0
1527994213.450007000	43.0672	291	0
1527994213.450560000	43.0678	101	1
1527994213.636213000	43.2534	389	1
1527994213.636287000	43.2535	256	1
1527994213.653721000	43.2709	87	0
1527994213.811955000	43.4292	275	0
1527994213.813094000	43.4303	148	0
1527994213.814429000	43.4316	104	1
1527994213.814972000	43.4322	92	0
1527994213.816212000	43.4334	219	0
1527994213.817410000	43.4346	101	1
1527994213.979560000	43.5968	388	1
1527994213.979635000	43.5968	255	1
1527994213.996741000	43.614	87	0
1527994214.085091000	43.7023	233	0
1527994214.086307000	43.7035	148	0
1527994214.087457000	43.7047	104	1
1527994214.088754000	43.706	92	0
1527994214.089975000	43.7072	197	0
1527994214.091456000	43.7087	101	1
1527994214.357995000	43.9752	391	1
1527994214.358061000	43.9753	257	1
1527994214.377425000	43.9946	87	0
1527994214.393556000	44.0108	87	0
1527994214.468197000	44.0854	256	0
1527994214.469332000	44.0865	148	0
1527994214.471021000	44.0882	92	0
1527994214.471481000	44.0887	110	1
1527994214.472269000	44.0895	228	0
1527994214.475469000	44.0927	98	1
1527994214.616579000	44.2338	992	1
1527994214.616668000	44.2339	257	1
1527994214.635174000	44.2524	87	0
1527994214.787023000	44.4042	340	0
1527994214.788187000	44.4054	148	0
1527994214.789528000	44.4067	104	1
1527994214.790759000	44.408	92	0
1527994214.791975000	44.4092	101	0
1527994214.793461000	44.4107	101	1
1527994215.020747000	44.638	584	1
1527994215.020811000	44.638	256	1
1527994215.038352000	44.6556	87	0
1527994215.123736000	44.7409	259	0
1527994215.125005000	44.7422	148	0
1527994215.126493000	44.7437	104	1
1527994215.126634000	44.7438	92	0
1527994215.127862000	44.7451	147	0
1527994215.129487000	44.7467	101	1
1527994215.290608000	44.9078	532	1
1527994215.290705000	44.9079	217	1
1527994215.309349000	44.9266	87	0
1527994215.331728000	44.9489	715	1
1527994215.331819000	44.949	256	1
1527994215.349850000	44.9671	87	0
1527994215.400550000	45.0178	473	0
1527994215.401740000	45.0189	112	0
1527994215.403025000	45.0202	103	0
1527994215.403528000	45.0207	110	1
1527994215.541557000	45.1588	255	0
1527994215.542793000	45.16	148	0
1527994215.544574000	45.1618	101	1
1527994215.546128000	45.1633	92	0
1527994215.547351000	45.1646	120	0
1527994215.548491000	45.1657	101	1
1527994215.829301000	45.4465	392	1
1527994215.829358000	45.4466	256	1
1527994215.847347000	45.4646	87	0
1527994215.939928000	45.5571	305	0
1527994215.941105000	45.5583	148	0
1527994215.942597000	45.5598	104	1
1527994215.944148000	45.5614	92	0
1527994215.945371000	45.5626	99	0
1527994215.946561000	45.5638	101	1
1527994217.923781000	47.541	393	1
1527994217.923856000	47.5411	260	1
1527994217.952226000	47.5694	87	0
1527994217.965745000	47.583	87	0
1527994218.114178000	47.7314	256	0
1527994218.115447000	47.7327	148	0
1527994218.116658000	47.7339	107	1
1527994218.118151000	47.7354	92	0
1527994218.119370000	47.7366	158	0
1527994218.120657000	47.7379	101	1
1527994218.322009000	47.9392	392	1
1527994218.322069000	47.9393	255	1
1527994218.340142000	47.9574	87	0
1527994218.358554000	47.9758	87	0
1527994218.455333000	48.0725	258	0
1527994218.456477000	48.0737	148	0
1527994218.457735000	48.0749	107	1
1527994218.459020000	48.0762	92	0
1527994218.460245000	48.0775	270	0
1527994218.461661000	48.0789	101	1
1527994218.774045000	48.3913	389	1
1527994218.774125000	48.3913	255	1
1527994218.792898000	48.4101	87	0
1527994218.927566000	48.5448	235	0
1527994218.928720000	48.5459	148	0
1527994218.929928000	48.5471	92	0
1527994218.930776000	48.548	107	1
1527994218.931236000	48.5484	199	0
1527994218.933755000	48.551	98	1
1527994219.017910000	48.6351	389	1
1527994219.017990000	48.6352	255	1
1527994219.036749000	48.654	87	0
1527994219.133272000	48.7505	232	0
1527994219.134453000	48.7517	148	0
1527994219.135780000	48.753	104	1
1527994219.137793000	48.755	92	0
1527994219.139072000	48.7563	223	0
1527994219.140771000	48.758	101	1
1527994219.560778000	49.178	993	1
1527994219.560855000	49.1781	256	1
1527994219.584724000	49.2019	87	0
1527994219.657073000	49.2743	255	0
1527994219.658291000	49.2755	148	0
1527994219.659812000	49.277	104	1
1527994219.661600000	49.2788	92	0
1527994219.662780000	49.28	93	0
1527994219.664749000	49.282	101	1
1527994220.302426000	49.9196	582	1
1527994220.302517000	49.9197	256	1
1527994220.320698000	49.9379	87	0
1527994220.456021000	50.0732	326	0
1527994220.457239000	50.0744	148	0
1527994220.458856000	50.0761	104	1
1527994220.459090000	50.0763	92	0
1527994220.460305000	50.0775	89	0
1527994220.461847000	50.0791	101	1
1527994220.977257000	50.5945	388	1
1527994220.977348000	50.5946	255	1
1527994220.995377000	50.6126	87	0
1527994221.074284000	50.6915	233	0
1527994221.075586000	50.6928	148	0
1527994221.076897000	50.6941	104	1
1527994221.078712000	50.6959	92	0
1527994221.079871000	50.6971	180	0
1527994221.081903000	50.6991	101	1
1527994221.244214000	50.8614	391	1
1527994221.244289000	50.8615	258	1
1527994221.262406000	50.8796	87	0
1527994221.425119000	51.0423	256	0
1527994221.426277000	51.0435	148	0
1527994221.427910000	51.0451	104	1
1527994221.429884000	51.0471	92	0
1527994221.431156000	51.0484	129	0
1527994221.432906000	51.0501	101	1
1527994221.653061000	51.2703	391	1
1527994221.653159000	51.2704	257	1
1527994221.671266000	51.2885	87	0
1527994221.770923000	51.3881	337	0
1527994221.772124000	51.3893	148	0
1527994221.773873000	51.3911	92	0
1527994221.773992000	51.3912	104	1
1527994221.775230000	51.3924	228	0
1527994221.776921000	51.3941	101	1
1527994222.010836000	51.628	387	1
1527994222.010926000	51.6281	257	1
1527994222.029442000	51.6467	87	0
1527994222.124175000	51.7414	256	0
1527994222.125399000	51.7426	148	0
1527994222.126949000	51.7442	104	1
1527994222.127584000	51.7448	92	0
1527994222.128814000	51.746	255	0
1527994222.129910000	51.7471	101	1
1527994222.511187000	52.1284	388	1
1527994222.511281000	52.1285	256	1
1527994222.529067000	52.1463	87	0
1527994222.667865000	52.2851	256	0
1527994222.668993000	52.2862	148	0
1527994222.670997000	52.2882	104	1
1527994222.671349000	52.2886	92	0
1527994222.672575000	52.2898	182	0
1527994222.673910000	52.2911	101	1
1527994222.822438000	52.4396	787	1
1527994222.822497000	52.4397	256	1
1527994222.840650000	52.4579	87	0
1527994222.982341000	52.5996	232	0
1527994222.983482000	52.6007	148	0
1527994222.984997000	52.6022	104	1
1527994222.985143000	52.6024	92	0
1527994222.986349000	52.6036	185	0
1527994222.987998000	52.6052	101	1
1527994223.426210000	53.0434	391	1
1527994223.426278000	53.0435	256	1
1527994223.444622000	53.0618	87	0
1527994223.525882000	53.1431	280	0
1527994223.527042000	53.1443	148	0
1527994223.529035000	53.1462	104	1
1527994223.529895000	53.1471	92	0
1527994223.531072000	53.1483	295	0
1527994223.533038000	53.1502	101	1
1527994223.673237000	53.2904	388	1
1527994223.673321000	53.2905	256	1
1527994223.691554000	53.3088	87	0
1527994223.862518000	53.4797	302	0
1527994223.863823000	53.481	148	0
1527994223.864997000	53.4822	104	1
1527994223.865832000	53.483	92	0
1527994223.867050000	53.4843	224	0
1527994223.867982000	53.4852	101	1
1527994223.883996000	53.5012	302	0
1527994223.887018000	53.5042	98	1
1527994224.060242000	53.6775	387	1
1527994224.060326000	53.6775	257	1
1527994224.077647000	53.6949	87	0
1527994224.219684000	53.8369	258	0
1527994224.220903000	53.8381	148	0
1527994224.222005000	53.8392	104	1
1527994224.223728000	53.8409	92	0
1527994224.224950000	53.8422	202	0
1527994224.226002000	53.8432	101	1
1527994224.504262000	54.1215	389	1
1527994224.504329000	54.1215	256	1
1527994224.522053000	54.1393	87	0
1527994224.672800000	54.29	235	0
1527994224.674007000	54.2912	148	0
1527994224.676066000	54.2933	92	0
1527994224.676151000	54.2934	104	1
1527994224.677267000	54.2945	137	0
1527994224.679083000	54.2963	101	1
1527994224.850289000	54.4675	389	1
1527994224.850376000	54.4676	258	1
1527994224.868810000	54.486	87	0
1527994225.012846000	54.6301	233	0
1527994225.014051000	54.6313	148	0
1527994225.016113000	54.6333	104	1
1527994225.017675000	54.6349	92	0
1527994225.018900000	54.6361	151	0
1527994225.020047000	54.6373	101	1
1527994225.305599000	54.9228	992	1
1527994225.305690000	54.9229	257	1
1527994225.323455000	54.9407	87	0
1527994225.460784000	55.078	259	0
1527994225.461962000	55.0792	148	0
1527994225.464091000	55.0813	104	1
1527994225.465826000	55.083	92	0
1527994225.467059000	55.0843	241	0
1527994225.468131000	55.0853	101	1
1527994225.650369000	55.2676	584	1
1527994225.650436000	55.2676	257	1
1527994225.669854000	55.2871	87	0
1527994225.675635000	55.2928	87	0
1527994225.814339000	55.4315	235	0
1527994225.815609000	55.4328	148	0
1527994225.817118000	55.4343	107	1
1527994225.828346000	55.4456	92	0
1527994225.829783000	55.447	306	0
1527994225.831109000	55.4483	101	1
1527994226.215518000	55.8327	393	1
1527994226.215579000	55.8328	260	1
1527994226.234090000	55.8513	87	0
1527994226.371815000	55.989	258	0
1527994226.372970000	55.9902	148	0
1527994226.375199000	55.9924	104	1
1527994226.375873000	55.9931	92	0
1527994226.377105000	55.9943	332	0
1527994226.378122000	55.9953	101	1
1527994226.635431000	56.2526	389	1
1527994226.635528000	56.2527	256	1
1527994226.653926000	56.2711	87	0
1527994226.734588000	56.3518	305	0
1527994226.735788000	56.353	148	0
1527994226.737220000	56.3544	104	1
1527994226.738185000	56.3554	92	0
1527994226.739404000	56.3566	211	0
1527994226.741208000	56.3584	101	1
1527994226.863535000	56.4807	388	1
1527994226.863598000	56.4808	256	1
1527994226.881331000	56.4985	87	0
1527994226.989371000	56.6066	232	0
1527994226.990518000	56.6077	148	0
1527994226.991787000	56.609	92	0
1527994226.992236000	56.6094	107	1
1527994226.993043000	56.6103	219	0
1527994226.996235000	56.6134	98	1
1527994227.119346000	56.7366	387	1
1527994227.119411000	56.7366	256	1
1527994227.137218000	56.7544	87	0
1527994227.147878000	56.7651	87	0
1527994227.270458000	56.8877	256	0
1527994227.271633000	56.8888	148	0
1527994227.273251000	56.8905	107	1
1527994227.273976000	56.8912	92	0
1527994227.275284000	56.8925	331	0
1527994227.276625000	56.8938	101	1
1527994227.406372000	57.0236	387	1
1527994227.406465000	57.0237	256	1
1527994227.426562000	57.0438	87	0
1527994227.515281000	57.1325	338	0
1527994227.516547000	57.1338	148	0
1527994227.518265000	57.1355	104	1
1527994227.519022000	57.1362	92	0
1527994227.520235000	57.1374	333	0
1527994227.522257000	57.1395	101	1
1527994227.673580000	57.2908	787	1
1527994227.673642000	57.2909	256	1
1527994227.690902000	57.3081	87	0
1527994227.786089000	57.4033	259	0
1527994227.787249000	57.4045	148	0
1527994227.788532000	57.4057	92	0
1527994227.789283000	57.4065	107	1
1527994227.790430000	57.4076	197	0
1527994227.793294000	57.4105	98	1
1527994227.818338000	57.4355	259	0
1527994227.821266000	57.4385	98	1
1527994229.174141000	58.7914	393	1
1527994229.174237000	58.7914	258	1
1527994229.192019000	58.8092	87	0
1527994229.296163000	58.9134	256	0
1527994229.297328000	58.9145	148	0
1527994229.299359000	58.9166	104	1
1527994229.300545000	58.9178	92	0
1527994229.301779000	58.919	328	0
1527994229.303354000	58.9206	101	1
1527994229.879756000	59.497	392	1
1527994229.879847000	59.4971	256	1
1527994229.898213000	59.5154	87	0
1527994230.036278000	59.6535	232	0
1527994230.037438000	59.6546	148	0
1527994230.039361000	59.6566	92	0
1527994230.039386000	59.6566	104	1
1527994230.040667000	59.6579	306	0
1527994230.042368000	59.6596	101	1
1527994230.426953000	60.0442	390	1
1527994230.427050000	60.0443	259	1
1527994230.444100000	60.0613	87	0
1527994230.545933000	60.1631	280	0
1527994230.547102000	60.1643	148	0
1527994230.548383000	60.1656	104	1
1527994230.548698000	60.1659	92	0
1527994230.551363000	60.1686	98	1
1527994230.554726000	60.1719	132	0
1527994230.557373000	60.1746	98	1
1527994231.050208000	60.6674	392	1
1527994231.050281000	60.6675	257	1
1527994231.069493000	60.6867	87	0
1527994231.146506000	60.7637	303	0
1527994231.147730000	60.7649	148	0
1527994231.149407000	60.7666	104	1
1527994231.149945000	60.7672	92	0
1527994231.151176000	60.7684	312	0
1527994231.152393000	60.7696	101	1
1527994231.625155000	61.2424	992	1
1527994231.625247000	61.2425	257	1
1527994231.643925000	61.2611	87	0
1527994231.647796000	61.265	87	0
1527994231.735204000	61.3524	256	0
1527994231.736400000	61.3536	148	0
1527994231.737618000	61.3548	92	0
1527994231.738465000	61.3557	110	1
1527994231.738970000	61.3562	238	0
1527994231.741431000	61.3586	98	1
1527994231.957768000	61.575	583	1
1527994231.957853000	61.5751	257	1
1527994231.986343000	61.6036	87	0
1527994232.067373000	61.6846	233	0
1527994232.068650000	61.6859	148	0
1527994232.070471000	61.6877	104	1
1527994232.079453000	61.6967	92	0
1527994232.080684000	61.6979	231	0
1527994232.082472000	61.6997	101	1
1527994232.425332000	62.0425	388	1
1527994232.425526000	62.0427	257	1
1527994232.443111000	62.0603	87	0
1527994232.537064000	62.1543	258	0
1527994232.538208000	62.1554	148	0
1527994232.539551000	62.1568	104	1
1527994232.540512000	62.1577	92	0
1527994232.541769000	62.159	136	0
1527994232.543540000	62.1607	101	1
1527994232.997095000	62.6143	389	1
1527994232.997181000	62.6144	259	1
1527994233.015823000	62.633	87	0
1527994233.165296000	62.7825	258	0
1527994233.166552000	62.7838	148	0
1527994233.168256000	62.7855	92	0
1527994233.168518000	62.7857	107	1
1527994233.169438000	62.7866	96	0
1527994233.172571000	62.7898	98	1
1527994233.469735000	63.0869	389	1
1527994233.469802000	63.087	256	1
1527994233.487356000	63.1046	87	0
1527994233.578416000	63.1956	235	0
1527994233.579605000	63.1968	148	0
1527994233.581609000	63.1988	104	1
1527994233.584307000	63.2015	92	0
1527994233.585572000	63.2028	205	0
1527994233.586531000	63.2037	101	1
1527994233.696776000	63.314	389	1
1527994233.696843000	63.3141	256	1
1527994233.730618000	63.3478	389	1
1527994233.731082000	63.3483	87	0
1527994233.760358000	63.3776	87	0
1527994233.802756000	63.42	233	0
1527994233.804003000	63.4212	148	0
1527994233.805229000	63.4224	92	0
1527994233.805560000	63.4228	110	1
1527994233.806582000	63.4238	210	0
1527994233.809638000	63.4268	98	1
1527994233.994004000	63.6112	388	1
1527994233.994064000	63.6113	257	1
1527994234.011433000	63.6286	87	0
1527994234.103519000	63.7207	305	0
1527994234.104666000	63.7219	148	0
1527994234.106629000	63.7238	104	1
1527994234.106912000	63.7241	92	0
1527994234.108142000	63.7254	280	0
1527994234.109625000	63.7268	101	1
1527994234.458801000	64.076	389	1
1527994234.458894000	64.0761	256	1
1527994234.476639000	64.0938	87	0
1527994234.560123000	64.1773	256	0
1527994234.561291000	64.1785	148	0
1527994234.562676000	64.1799	104	1
1527994234.563597000	64.1808	92	0
1527994234.564819000	64.182	289	0
1527994234.566665000	64.1839	101	1
1527994234.925895000	64.5431	787	1
1527994234.925956000	64.5432	256	1
1527994234.943450000	64.5607	87	0
1527994235.036987000	64.6542	235	0
1527994235.038135000	64.6553	148	0
1527994235.039688000	64.6569	104	1
1527994235.041235000	64.6584	92	0
1527994235.042399000	64.6596	95	0
1527994235.043619000	64.6608	101	1
1527994235.332337000	64.9495	389	1
1527994235.332424000	64.9496	257	1
1527994235.349421000	64.9666	87	0
1527994235.488825000	65.106	360	0
1527994235.489990000	65.1072	148	0
1527994235.491745000	65.109	104	1
1527994235.492518000	65.1097	92	0
1527994235.493682000	65.1109	314	0
1527994235.495725000	65.1129	101	1
1527994235.817007000	65.4342	387	1
1527994235.817068000	65.4343	257	1
1527994235.836039000	65.4532	87	0
1527994235.938912000	65.5561	256	0
1527994235.940187000	65.5574	148	0
1527994235.941738000	65.5589	104	1
1527994235.944926000	65.5621	92	0
1527994235.946196000	65.5634	108	0
1527994235.947730000	65.5649	101	1
1527994236.631374000	66.2486	391	1
1527994236.631463000	66.2487	256	1
1527994236.649409000	66.2666	87	0
1527994236.748769000	66.366	255	0
1527994236.749960000	66.3672	148	0
1527994236.751788000	66.369	104	1
1527994236.752724000	66.3699	92	0
1527994236.753892000	66.3711	224	0
1527994236.755738000	66.3729	101	1
1527994237.037259000	66.6545	391	1
1527994237.037350000	66.6546	260	1
1527994237.055339000	66.6725	87	0
1527994237.160350000	66.7776	278	0
1527994237.161566000	66.7788	148	0
1527994237.162810000	66.78	104	1
1527994237.164391000	66.7816	92	0
1527994237.165721000	66.7829	160	0
1527994237.166742000	66.784	101	1
1527994237.739366000	67.3566	995	1
1527994237.739428000	67.3566	258	1
1527994237.772900000	67.3901	995	1
1527994237.800640000	67.4179	87	0
1527994237.903825000	67.521	302	0
1527994237.905112000	67.5223	148	0
1527994237.906852000	67.5241	104	1
1527994237.907285000	67.5245	92	0
1527994237.908518000	67.5257	316	0
1527994237.909781000	67.527	101	1
1527994237.958301000	67.5755	586	1
1527994237.958393000	67.5756	261	1
1527994237.976829000	67.594	87	0
1527994238.063613000	67.6808	235	0
1527994238.064830000	67.682	148	0
1527994238.066866000	67.6841	104	1
1527994238.068777000	67.686	92	0
1527994238.069926000	67.6871	133	0
1527994238.071857000	67.6891	101	1
1527994238.300240000	67.9174	392	1
1527994238.300334000	67.9175	259	1
1527994238.334930000	67.9521	392	1
1527994238.338397000	67.9556	87	0
1527994238.353070000	67.9703	87	0
1527994238.416017000	68.0332	259	0
1527994238.417166000	68.0344	148	0
1527994238.418883000	68.0361	107	1
1527994238.419436000	68.0366	92	0
1527994238.420706000	68.0379	211	0
1527994238.421809000	68.039	101	1
1527994238.825376000	68.4426	390	1
1527994238.825563000	68.4428	259	1
1527994238.843756000	68.461	87	0
1527994238.919631000	68.5368	233	0
1527994238.920842000	68.5381	148	0
1527994238.922602000	68.5398	92	0
1527994238.922846000	68.5401	107	1
1527994238.923883000	68.5411	119	0
1527994238.926903000	68.5441	98	1
1527994239.209050000	68.8263	388	1
1527994239.209145000	68.8264	258	1
1527994239.227104000	68.8443	87	0
1527994239.325089000	68.9423	258	0
1527994239.326347000	68.9436	148	0
1527994239.327839000	68.945	92	0
1527994239.327938000	68.9451	104	1
1527994239.329013000	68.9462	252	0
1527994239.331029000	68.9482	101	1
1527994239.393107000	69.0103	370	1
1527994239.393210000	69.0104	1412	1
1527994239.393249000	69.0105	1412	1
1527994239.393280000	69.0105	1412	1
1527994239.393325000	69.0105	543	1
1527994239.411587000	69.0288	87	0
1527994239.493397000	69.1106	388	0
1527994239.495953000	69.1132	101	1
1527994239.500923000	69.1181	80	0
1527994239.503879000	69.1211	98	1
1527994239.515417000	69.1326	387	1
1527994239.515506000	69.1327	259	1
1527994239.533633000	69.1508	87	0
1527994239.614366000	69.2316	303	0
1527994239.615708000	69.2329	148	0
1527994239.616949000	69.2342	104	1
1527994239.628842000	69.2461	92	0
1527994239.630017000	69.2472	210	0
1527994239.631951000	69.2492	101	1
1527994240.321521000	69.9387	787	1
1527994240.321614000	69.9388	260	1
1527994240.340330000	69.9575	87	0
1527994240.419859000	70.0371	255	0
1527994240.421077000	70.0383	148	0
1527994240.422680000	70.0399	92	0
1527994240.422932000	70.0401	107	1
1527994240.423928000	70.0411	313	0
1527994240.426990000	70.0442	98	1
1527994240.886410000	70.5036	387	1
1527994240.886490000	70.5037	259	1
1527994240.904250000	70.5215	87	0
1527994240.982339000	70.5995	235	0
1527994240.983557000	70.6008	148	0
1527994240.985037000	70.6022	104	1
1527994240.986647000	70.6039	92	0
1527994240.987875000	70.6051	258	0
1527994240.988958000	70.6062	101	1
1527994241.490395000	71.1076	389	1
1527994241.490488000	71.1077	260	1
1527994241.507238000	71.1244	87	0
1527994241.592112000	71.2093	359	0
1527994241.593356000	71.2106	148	0
1527994241.595018000	71.2122	92	0
1527994241.595067000	71.2123	104	1
1527994241.596368000	71.2136	176	0
1527994241.598062000	71.2153	101	1
1527994241.846557000	71.4638	386	1
1527994241.846651000	71.4639	258	1
1527994241.864592000	71.4818	87	0
1527994241.949972000	71.5672	256	0
1527994241.951104000	71.5683	148	0
1527994241.953094000	71.5703	104	1
1527994241.953416000	71.5706	92	0
1527994241.954692000	71.5719	130	0
1527994241.956082000	71.5733	101	1
1527994242.264563000	71.8818	388	1
1527994242.264656000	71.8819	258	1
1527994242.283607000	71.9008	87	0
1527994242.368794000	71.986	256	0
1527994242.369923000	71.9871	148	0
1527994242.372077000	71.9893	92	0
1527994242.372134000	71.9893	104	1
1527994242.373329000	71.9905	95	0
1527994242.375105000	71.9923	101	1
1527994242.394957000	72.0122	974	1
1527994242.395094000	72.0123	1412	1
1527994242.395124000	72.0123	1412	1
1527994242.395161000	72.0124	1412	1
1527994242.395204000	72.0124	1412	1
1527994242.395254000	72.0125	1412	1
1527994242.395282000	72.0125	1412	1
1527994242.395329000	72.0125	1412	1
1527994242.395353000	72.0126	1412	1
1527994242.395388000	72.0126	1412	1
1527994242.395422000	72.0126	1412	1
1527994242.395459000	72.0127	1412	1
1527994242.395500000	72.0127	1412	1
1527994242.395533000	72.0127	1412	1
1527994242.395568000	72.0128	771	1
1527994242.415391000	72.0326	87	0
1527994242.419842000	72.0371	87	0
1527994242.502331000	72.1195	536	1
1527994242.502415000	72.1196	258	1
1527994242.520128000	72.1373	87	0
1527994242.521354000	72.1386	373	0
1527994242.524113000	72.1413	101	1
1527994242.527284000	72.1445	80	0
1527994242.530116000	72.1473	98	1
1527994242.601089000	72.2183	335	0
1527994242.602354000	72.2196	148	0
1527994242.604131000	72.2213	101	1
1527994242.604819000	72.222	92	0
1527994242.606095000	72.2233	333	0
1527994242.607049000	72.2243	101	1
1527994242.818409000	72.4356	392	1
1527994242.818503000	72.4357	260	1
1527994242.837014000	72.4542	87	0
1527994242.940841000	72.5581	233	0
1527994242.942055000	72.5593	148	0
1527994242.944083000	72.5613	104	1
1527994242.946084000	72.5633	92	0
1527994242.947305000	72.5645	104	0
1527994242.949072000	72.5663	101	1
1527994243.156323000	72.7735	388	1
1527994243.156422000	72.7736	258	1
1527994243.176755000	72.794	87	0
1527994243.264120000	72.8813	255	0
1527994243.265260000	72.8825	148	0
1527994243.267107000	72.8843	104	1
1527994243.267208000	72.8844	92	0
1527994243.268435000	72.8856	241	0
1527994243.270112000	72.8873	101	1
1527994243.605513000	73.2227	390	1
1527994243.605596000	73.2228	259	1
1527994243.622408000	73.2396	87	0
1527994243.697692000	73.3149	232	0
1527994243.698874000	73.3161	148	0
1527994243.700119000	73.3173	104	1
1527994243.700907000	73.3181	92	0
1527994243.702155000	73.3194	174	0
1527994243.703306000	73.3205	101	1
1527994243.889364000	73.5066	387	1
1527994243.889458000	73.5067	258	1
1527994243.913168000	73.5304	87	0
1527994244.004817000	73.622	233	0
1527994244.006094000	73.6233	148	0
1527994244.008205000	73.6254	104	1
1527994244.008212000	73.6254	92	0
1527994244.009459000	73.6267	130	0
1527994244.011189000	73.6284	101	1
1527994244.326465000	73.9437	388	1
1527994244.326526000	73.9437	258	1
1527994244.344253000	73.9615	87	0
1527994244.425769000	74.043	256	0
1527994244.426906000	74.0441	148	0
1527994244.428231000	74.0454	104	1
1527994244.428526000	74.0457	92	0
1527994244.429772000	74.047	279	0
1527994244.431159000	74.0484	101	1
1527994244.622784000	74.24	392	1
1527994244.622881000	74.2401	261	1
1527994244.640776000	74.258	87	0
1527994244.737072000	74.3543	235	0
1527994244.738292000	74.3555	148	0
1527994244.740223000	74.3574	92	0
1527994244.740283000	74.3575	104	1
1527994244.741535000	74.3587	113	0
1527994244.743235000	74.3604	101	1
1527994245.148976000	74.7662	788	1
1527994245.149067000	74.7663	258	1
1527994245.166987000	74.7842	87	0
1527994245.243261000	74.8605	326	0
1527994245.244433000	74.8616	148	0
1527994245.246194000	74.8634	92	0
1527994245.246319000	74.8635	104	1
1527994245.247432000	74.8646	340	0
1527994245.249199000	74.8664	101	1
1527994245.444654000	75.0619	388	1
1527994245.444731000	75.0619	258	1
1527994245.463287000	75.0805	87	0
1527994245.565287000	75.1825	233	0
1527994245.566537000	75.1837	148	0
1527994245.568296000	75.1855	104	1
1527994245.568626000	75.1858	92	0
1527994245.569852000	75.1871	203	0
1527994245.571283000	75.1885	101	1
1527994245.851739000	75.4689	388	1
1527994245.851832000	75.469	258	1
1527994245.871871000	75.4891	87	0
1527994245.976831000	75.594	233	0
1527994245.977974000	75.5952	148	0
1527994245.979280000	75.5965	104	1
1527994245.982601000	75.5998	92	0
1527994245.983828000	75.601	102	0
1527994245.985308000	75.6025	101	1
1527994246.268705000	75.8859	388	1
1527994246.268765000	75.886	261	1
1527994246.286816000	75.904	87	0
1527994246.370325000	75.9875	360	0
1527994246.371465000	75.9887	148	0
1527994246.372746000	75.99	92	0
1527994246.373349000	75.9906	107	1
1527994246.373993000	75.9912	195	0
1527994246.376330000	75.9935	98	1
1527994246.613886000	76.2311	387	1
1527994246.613972000	76.2312	258	1
1527994246.631591000	76.2488	87	0
1527994246.713212000	76.3304	259	0
1527994246.714425000	76.3316	148	0
1527994246.716371000	76.3336	104	1
1527994246.717402000	76.3346	92	0
1527994246.718683000	76.3359	233	0
1527994246.720327000	76.3375	101	1
1527994246.880755000	76.498	390	1
1527994246.880846000	76.4981	258	1
1527994246.911280000	76.5285	87	0
1527994246.977214000	76.5944	235	0
1527994246.978347000	76.5956	148	0
1527994246.980413000	76.5976	104	1
1527994246.981009000	76.5982	92	0
1527994246.982224000	76.5994	308	0
1527994246.983318000	76.6005	101	1
1527994247.378738000	76.9959	993	1
1527994247.378830000	76.996	261	1
1527994247.398327000	77.0155	87	0
1527994247.478658000	77.0959	256	0
1527994247.479949000	77.0972	148	0
1527994247.481272000	77.0985	92	0
1527994247.481389000	77.0986	104	1
1527994247.482514000	77.0997	156	0
1527994247.484375000	77.1016	101	1
1527994248.131736000	77.7489	586	1
1527994248.131799000	77.749	258	1
1527994248.149845000	77.7671	87	0
1527994248.229213000	77.8464	258	0
1527994248.230408000	77.8476	148	0
1527994248.232127000	77.8493	92	0
1527994248.232384000	77.8496	107	1
1527994248.233359000	77.8506	227	0
1527994248.236435000	77.8536	98	1
1527994248.521090000	78.1383	389	1
1527994248.521177000	78.1384	259	1
1527994248.539077000	78.1563	87	0
1527994248.621192000	78.2384	325	0
1527994248.622354000	78.2396	148	0
1527994248.624417000	78.2416	104	1
1527994248.625197000	78.2424	92	0
1527994248.626445000	78.2437	224	0
1527994248.627392000	78.2446	101	1
1527994249.032620000	78.6498	388	1
1527994249.032683000	78.6499	258	1
1527994249.050241000	78.6675	87	0
1527994249.126099000	78.7433	235	0
1527994249.127318000	78.7445	148	0
1527994249.128461000	78.7457	104	1
1527994249.129292000	78.7465	92	0
1527994249.130573000	78.7478	212	0
1527994249.132453000	78.7497	101	1
1527994249.749212000	79.3664	388	1
1527994249.749287000	79.3665	261	1
1527994249.763274000	79.3805	100	0
1527994249.766540000	79.3837	98	1
1527994249.767104000	79.3843	87	0
1527994249.845629000	79.4628	255	0
1527994249.846947000	79.4642	148	0
1527994249.848159000	79.4654	92	0
1527994249.848488000	79.4657	107	1
1527994249.849356000	79.4666	280	0
1527994249.852525000	79.4697	98	1
1527994250.242755000	79.86	388	1
1527994250.242819000	79.86	258	1
1527994250.261860000	79.8791	87	0
1527994250.348339000	79.9655	254	0
1527994250.349465000	79.9667	148	0
1527994250.351131000	79.9683	92	0
1527994250.351571000	79.9688	107	1
1527994250.352355000	79.9696	171	0
1527994250.355555000	79.9728	98	1
1527994250.509734000	80.1269	386	1
1527994250.509799000	80.127	258	1
1527994250.528024000	80.1452	87	0
1527994250.604077000	80.2213	233	0
1527994250.605264000	80.2225	148	0
1527994250.606535000	80.2237	104	1
1527994250.607297000	80.2245	92	0
1527994250.608550000	80.2258	268	0
1527994250.609510000	80.2267	101	1
1527994250.797112000	80.4143	388	1
1527994250.797177000	80.4144	258	1
1527994250.814356000	80.4316	87	0
1527994250.897108000	80.5143	233	0
1527994250.898356000	80.5156	148	0
1527994250.899589000	80.5168	104	1
1527994250.901536000	80.5187	92	0
1527994250.902671000	80.5199	104	0
1527994250.904591000	80.5218	101	1
1527994251.193826000	80.811	787	1
1527994251.193883000	80.8111	258	1
1527994251.211229000	80.8284	87	0
1527994251.287576000	80.9048	255	0
1527994251.288721000	80.9059	148	0
1527994251.290621000	80.9078	104	1
1527994251.291227000	80.9084	92	0
1527994251.292399000	80.9096	328	0
1527994251.293545000	80.9108	101	1
1527994251.620988000	81.2382	391	1
1527994251.621049000	81.2383	261	1
1527994251.641120000	81.2583	87	0
1527994251.723789000	81.341	305	0
1527994251.724924000	81.3421	148	0
1527994251.726657000	81.3439	104	1
1527994251.732750000	81.35	92	0
1527994251.733982000	81.3512	233	0
1527994251.735641000	81.3529	101	1
1527994251.768938000	81.3861	92	0
1527994251.771638000	81.3888	98	1
1527994251.996059000	81.6133	389	1
1527994251.996130000	81.6133	258	1
1527994252.014758000	81.632	87	0
1527994252.150781000	81.768	232	0
1527994252.151913000	81.7691	148	0
1527994252.153672000	81.7709	104	1
1527994252.154746000	81.772	92	0
1527994252.156024000	81.7732	137	0
1527994252.157657000	81.7749	101	1
1527994252.422873000	82.0401	390	1
1527994252.422957000	82.0402	259	1
1527994252.441207000	82.0584	87	0
1527994252.522345000	82.1396	258	0
1527994252.523497000	82.1407	148	0
1527994252.525689000	82.1429	104	1
1527994252.525824000	82.143	92	0
1527994252.527143000	82.1444	217	0
1527994252.528682000	82.1459	101	1
1527994252.890993000	82.5082	389	1
1527994252.891165000	82.5084	261	1
1527994252.908964000	82.5262	87	0
1527994252.989249000	82.6065	337	0
1527994252.990407000	82.6076	148	0
1527994252.991664000	82.6089	92	0
1527994252.991744000	82.609	104	1
1527994252.992909000	82.6101	278	0
1527994252.994704000	82.6119	101	1
1527994253.950362000	83.5676	991	1
1527994253.950439000	83.5676	259	1
1527994253.974747000	83.592	87	0
1527994253.976053000	83.5933	87	0
1527994254.058290000	83.6755	278	0
1527994254.059520000	83.6767	148	0
1527994254.060779000	83.678	107	1
1527994254.061353000	83.6786	92	0
1527994254.062638000	83.6798	272	0
1527994254.063707000	83.6809	101	1
1527994254.685175000	84.3024	585	1
1527994254.685265000	84.3025	258	1
1527994254.705004000	84.3222	87	0
1527994254.781804000	84.399	256	0
1527994254.782947000	84.4002	148	0
1527994254.784825000	84.402	104	1
1527994254.785686000	84.4029	92	0
1527994254.786970000	84.4042	296	0
1527994254.788811000	84.406	101	1
1527994254.952398000	84.5696	388	1
1527994254.952494000	84.5697	259	1
1527994254.970915000	84.5881	87	0
1527994255.071803000	84.689	233	0
1527994255.072962000	84.6902	148	0
1527994255.074832000	84.692	104	1
1527994255.075505000	84.6927	92	0
1527994255.076802000	84.694	151	0
1527994255.077756000	84.695	101	1
1527994255.416014000	85.0332	388	1
1527994255.416107000	85.0333	258	1
1527994255.439722000	85.0569	87	0
1527994255.578022000	85.1952	258	0
1527994255.579194000	85.1964	148	0
1527994255.580874000	85.1981	104	1
1527994255.584634000	85.2018	92	0
1527994255.585836000	85.203	153	0
1527994255.587854000	85.2051	101	1
1527994255.682086000	85.2993	389	1
1527994255.682181000	85.2994	258	1
1527994255.708744000	85.326	87	0
1527994255.826391000	85.4436	327	0
1527994255.828852000	85.4461	148	0
1527994255.828948000	85.4462	101	1
1527994255.830778000	85.448	92	0
1527994255.831865000	85.4491	101	1
1527994255.831912000	85.4491	127	0
1527994255.834868000	85.4521	98	1
1527994255.972247000	85.5895	389	1
1527994255.972344000	85.5896	261	1
1527994255.990871000	85.6081	87	0
1527994256.070578000	85.6878	236	0
1527994256.071797000	85.689	148	0
1527994256.073599000	85.6908	92	0
1527994256.073833000	85.691	107	1
1527994256.074838000	85.692	217	0
1527994256.077883000	85.6951	98	1
1527994256.491049000	86.1083	390	1
1527994256.491114000	86.1083	258	1
1527994256.510368000	86.1276	87	0
1527994256.610276000	86.2275	255	0
1527994256.611407000	86.2286	148	0
1527994256.612936000	86.2301	104	1
1527994256.613895000	86.2311	92	0
1527994256.615133000	86.2323	110	0
1527994256.616915000	86.2341	101	1
1527994256.798209000	86.4154	387	1
1527994256.798271000	86.4155	258	1
1527994256.816234000	86.4334	87	0
1527994256.893943000	86.5112	232	0
1527994256.895141000	86.5124	148	0
1527994256.896939000	86.5141	104	1
1527994256.897146000	86.5144	92	0
1527994256.898379000	86.5156	135	0
1527994256.899930000	86.5171	101	1
1527994257.214549000	86.8318	786	1
1527994257.214638000	86.8318	261	1
1527994257.232292000	86.8495	87	0
1527994257.315066000	86.9323	255	0
1527994257.316333000	86.9335	148	0
1527994257.317965000	86.9352	104	1
1527994257.317984000	86.9352	92	0
1527994257.319283000	86.9365	145	0
1527994257.320891000	86.9381	101	1
1527994257.528088000	87.1453	387	1
1527994257.528154000	87.1454	258	1
1527994257.545203000	87.1624	87	0
1527994257.631651000	87.2489	233	0
1527994257.632786000	87.25	148	0
1527994257.634355000	87.2516	92	0
1527994257.634983000	87.2522	107	1
1527994257.638954000	87.2562	145	0
1527994257.641995000	87.2592	98	1
1527994257.913300000	87.5305	388	1
1527994257.913378000	87.5306	258	1
1527994257.932333000	87.5495	87	0
1527994258.012062000	87.6293	235	0
1527994258.013351000	87.6306	148	0
1527994258.015006000	87.6322	104	1
1527994258.015528000	87.6327	92	0
1527994258.016822000	87.634	212	0
1527994258.017930000	87.6351	101	1
1527994258.114998000	87.7322	389	1
1527994258.115060000	87.7323	258	1
1527994258.132983000	87.7502	87	0
1527994258.220350000	87.8376	328	0
1527994258.221564000	87.8388	148	0
1527994258.223016000	87.8402	104	1
1527994258.223347000	87.8406	92	0
1527994258.225483000	87.8427	267	0
1527994258.225942000	87.8432	101	1
1527994258.452191000	88.0694	389	1
1527994258.452290000	88.0695	258	1
1527994258.470820000	88.088	87	0
1527994258.547357000	88.1646	233	0
1527994258.548601000	88.1658	148	0
1527994258.550027000	88.1672	104	1
1527994258.550656000	88.1679	92	0
1527994258.551886000	88.1691	170	0
1527994258.552961000	88.1702	101	1
1527994259.118213000	88.7354	996	1
1527994259.118305000	88.7355	261	1
1527994259.136329000	88.7535	87	0
1527994259.217001000	88.8342	256	0
1527994259.218242000	88.8355	148	0
1527994259.220011000	88.8372	104	1
1527994259.220972000	88.8382	92	0
1527994259.222193000	88.8394	90	0
1527994259.223999000	88.8412	101	1
1527994259.472835000	89.09	586	1
1527994259.472925000	89.0901	258	1
1527994259.493077000	89.1103	87	0
1527994259.575079000	89.1923	340	0
1527994259.576310000	89.1935	148	0
1527994259.578097000	89.1953	104	1
1527994259.578368000	89.1956	92	0
1527994259.579669000	89.1969	224	0
1527994259.581091000	89.1983	101	1
1527994259.889832000	89.507	389	1
1527994259.889922000	89.5071	258	1
1527994259.909814000	89.527	87	0
1527994260.000958000	89.6182	256	0
1527994260.002094000	89.6193	148	0
1527994260.004120000	89.6213	104	1
1527994260.006670000	89.6239	92	0
1527994260.007937000	89.6251	261	0
1527994260.009044000	89.6263	101	1
1527994260.033859000	89.6511	92	0
1527994260.037102000	89.6543	98	1
1527994260.448445000	90.0657	391	1
1527994260.448505000	90.0657	259	1
1527994260.466040000	90.0832	87	0
1527994260.545685000	90.1629	255	0
1527994260.546894000	90.1641	148	0
1527994260.548120000	90.1653	92	0
1527994260.549149000	90.1664	107	1
1527994260.549370000	90.1666	177	0
1527994260.552139000	90.1693	98	1
1527994260.791468000	90.4087	387	1
1527994260.791561000	90.4088	261	1
1527994260.809072000	90.4263	87	0
1527994260.891726000	90.5089	233	0
1527994260.892874000	90.5101	148	0
1527994260.894172000	90.5114	104	1
1527994260.894213000	90.5114	92	0
1527994260.895540000	90.5127	262	0
1527994260.897168000	90.5144	101	1
1527994261.197278000	90.8145	388	1
1527994261.197371000	90.8146	258	1
1527994261.214918000	90.8321	87	0
1527994261.293944000	90.9112	256	0
1527994261.295147000	90.9124	148	0
1527994261.297137000	90.9143	104	1
1527994261.297912000	90.9151	92	0
1527994261.299114000	90.9163	126	0
1527994261.300118000	90.9173	101	1
1527994261.442229000	91.0594	392	1
1527994261.442315000	91.0595	260	1
1527994261.460370000	91.0776	87	0
1527994261.542765000	91.16	327	0
1527994261.543904000	91.1611	148	0
1527994261.545153000	91.1624	104	1
1527994261.545863000	91.1631	92	0
1527994261.547457000	91.1647	175	0
1527994261.548123000	91.1653	101	1
1527994261.839660000	91.4569	389	1
1527994261.839746000	91.457	259	1
1527994261.858191000	91.4754	87	0
1527994261.936968000	91.5542	232	0
1527994261.938112000	91.5553	148	0
1527994261.940111000	91.5573	92	0
1527994261.940222000	91.5574	104	1
1527994261.941358000	91.5586	276	0
1527994261.943226000	91.5604	101	1
1527994262.194708000	91.8119	786	1
1527994262.194799000	91.812	258	1
1527994262.213658000	91.8309	87	0
1527994262.289218000	91.9064	255	0
1527994262.290363000	91.9076	148	0
1527994262.292248000	91.9095	104	1
1527994262.293155000	91.9104	92	0
[truncated: 472 more rows]
