# Supplementary material for: Method for multi-task learning fusion network traffic classification to address small sample labels
Source: Sci Rep. 2024 Jan 30;14:2518. doi: 10.1038/s41598-024-51933-8 (PMC10827795; doi:10.1038/s41598-024-51933-8)
Supplement: Supplementary file 2 — Supplementary Information 2. [file 41598_2024_51933_MOESM2_ESM.zip › QUIC Dataset/QUIC Dataset/pretraining/Google Doc/GoogleDoc-1093.txt]

1527783163.335047000	0	295	1
1527783163.353757000	0.0187099	87	0
1527783163.551528000	0.216481	397	0
1527783163.552578000	0.217531	101	1
1527783163.552871000	0.217824	1412	0
1527783163.554073000	0.219026	98	1
1527783163.554334000	0.219287	1412	0
1527783163.555072000	0.220025	98	1
1527783163.555680000	0.220633	1412	0
1527783163.556049000	0.221002	98	1
1527783163.557034000	0.221987	180	0
1527783163.558071000	0.223024	98	1
1527783163.558508000	0.223461	1412	0
1527783163.559078000	0.224031	98	1
1527783163.559916000	0.224869	1412	0
1527783163.561071000	0.226024	98	1
1527783163.561364000	0.226317	1412	0
1527783163.562080000	0.227033	98	1
1527783163.562676000	0.227629	188	0
1527783163.563059000	0.228012	98	1
1527783163.564071000	0.229024	727	0
1527783163.565091000	0.230044	98	1
1527783163.565545000	0.230498	1412	0
1527783163.566073000	0.231026	98	1
1527783163.566920000	0.231873	1412	0
1527783163.568072000	0.233025	98	1
1527783163.568312000	0.233265	694	0
1527783163.569071000	0.234024	98	1
1527783163.569720000	0.234673	1412	0
1527783163.570048000	0.235001	98	1
1527783163.571107000	0.23606	1412	0
1527783163.572071000	0.237024	98	1
1527783163.572563000	0.237516	1412	0
1527783163.573071000	0.238024	98	1
1527783163.573915000	0.238868	188	0
1527783163.575072000	0.240025	98	1
1527783163.575340000	0.240293	1190	0
1527783163.576071000	0.241024	98	1
1527783163.578774000	0.243727	1412	0
1527783163.579054000	0.244007	98	1
1527783163.580359000	0.245312	1412	0
1527783163.581080000	0.246033	112	1
1527783163.581710000	0.246663	1412	0
1527783163.582052000	0.247005	98	1
1527783163.583077000	0.24803	188	0
1527783163.584072000	0.249025	98	1
1527783163.584545000	0.249498	1241	0
1527783163.585092000	0.250045	98	1
1527783163.585920000	0.250873	1412	0
1527783163.587073000	0.252026	98	1
1527783163.587305000	0.252258	252	0
1527783163.588083000	0.253036	98	1
1527783163.588681000	0.253634	1412	0
1527783163.589055000	0.254008	98	1
1527783163.590186000	0.255139	802	0
1527783163.591072000	0.256025	98	1
1527783163.591641000	0.256594	1412	0
1527783163.592062000	0.257015	98	1
1527783163.592967000	0.25792	997	0
1527783163.594072000	0.259025	98	1
1527783163.594429000	0.259382	1412	0
1527783163.595072000	0.260025	98	1
1527783163.595786000	0.260739	1412	0
1527783163.596049000	0.261002	98	1
1527783163.597214000	0.262167	1412	0
1527783163.598072000	0.263025	98	1
1527783163.598576000	0.263529	188	0
1527783163.599073000	0.264026	98	1
1527783163.600004000	0.264957	1412	0
1527783163.601068000	0.266021	98	1
1527783163.601388000	0.266341	170	0
1527783163.602092000	0.267045	98	1
1527783163.602844000	0.267797	1412	0
1527783163.603062000	0.268015	98	1
1527783163.604202000	0.269155	1412	0
1527783163.605092000	0.270045	98	1
1527783163.605632000	0.270585	1412	0
1527783163.606056000	0.271009	98	1
1527783163.606921000	0.271874	188	0
1527783163.608074000	0.273027	98	1
1527783163.608418000	0.273371	1412	0
1527783163.609082000	0.274035	112	1
1527783163.609830000	0.274783	153	0
1527783163.610062000	0.275015	98	1
1527783163.611255000	0.276208	1412	0
1527783163.612075000	0.277028	98	1
1527783163.612647000	0.2776	1412	0
1527783163.613056000	0.278009	98	1
1527783163.613986000	0.278939	1412	0
1527783163.615095000	0.280048	98	1
1527783163.615403000	0.280356	198	0
1527783163.616074000	0.281027	98	1
1527783163.616750000	0.281703	87	0
1527783163.618147000	0.2831	794	0
1527783163.619075000	0.284028	101	1
1527783163.619650000	0.284603	1412	0
1527783163.620051000	0.285004	98	1
1527783163.620994000	0.285947	1412	0
1527783163.622075000	0.287028	98	1
1527783163.622443000	0.287396	1412	0
1527783163.623075000	0.288028	98	1
1527783163.623758000	0.288711	198	0
1527783163.624062000	0.289015	98	1
1527783163.625150000	0.290103	673	0
1527783163.626062000	0.291015	98	1
1527783163.626537000	0.29149	246	0
1527783163.627062000	0.292015	98	1
1527783163.643317000	0.30827	87	0
1527783164.067518000	0.732471	916	1
1527783164.067602000	0.732555	1412	1
1527783164.067625000	0.732578	916	1
1527783164.072820000	0.737773	242	1
1527783164.086832000	0.751785	87	0
1527783164.092381000	0.757334	87	0
1527783164.191740000	0.856693	350	0
1527783164.192688000	0.857641	107	1
1527783164.193181000	0.858134	1412	0
1527783164.194106000	0.859059	98	1
1527783164.194575000	0.859528	1412	0
1527783164.195093000	0.860046	98	1
1527783164.195969000	0.860922	1412	0
1527783164.196147000	0.8611	98	1
1527783164.197330000	0.862283	180	0
1527783164.198759000	0.863712	1412	0
1527783164.199087000	0.86404	101	1
1527783164.200219000	0.865172	1412	0
1527783164.201143000	0.866096	98	1
1527783164.201591000	0.866544	1071	0
1527783164.202092000	0.867045	98	1
1527783164.202957000	0.86791	92	0
1527783164.203102000	0.868055	98	1
1527783164.204431000	0.869384	179	0
1527783164.237181000	0.902134	98	1
1527783164.348620000	1.01357	216	1
1527783164.365752000	1.0307	87	0
1527783164.421166000	1.08612	375	0
1527783164.422182000	1.08714	101	1
1527783164.422563000	1.08752	80	0
1527783164.423159000	1.08811	98	1
1527783164.645604000	1.31056	389	0
1527783164.647000000	1.31195	1114	0
1527783164.648362000	1.31331	92	0
1527783164.649821000	1.31477	187	0
1527783164.677880000	1.34283	107	1
1527783164.869110000	1.53406	1021	1
1527783164.870730000	1.53568	488	1
1527783164.886743000	1.5517	87	0
1527783165.056099000	1.72105	1412	0
1527783165.057443000	1.7224	321	0
1527783165.092836000	1.75779	360	0
1527783165.094204000	1.75916	80	0
1527783165.149963000	1.81492	110	1
1527783165.154890000	1.81984	1412	0
1527783165.156171000	1.82112	98	1
1527783165.209711000	1.87466	279	1
1527783165.209806000	1.87476	144	1
1527783165.226817000	1.89177	87	0
1527783165.228951000	1.8939	155	1
1527783165.229026000	1.89398	190	1
1527783165.238005000	1.90296	329	1
1527783165.245742000	1.9107	87	0
1527783165.255302000	1.92025	87	0
1527783165.274870000	1.93982	282	0
1527783165.276262000	1.94122	592	0
1527783165.276854000	1.94181	107	1
1527783165.280577000	1.94553	98	1
1527783165.281086000	1.94604	1412	0
1527783165.282225000	1.94718	98	1
1527783165.282487000	1.94744	1412	0
1527783165.283146000	1.9481	98	1
1527783165.283880000	1.94883	1412	0
1527783165.284212000	1.94917	98	1
1527783165.285252000	1.95021	471	0
1527783165.286628000	1.95158	92	0
1527783165.287912000	1.95286	98	1
1527783165.288022000	1.95298	306	0
1527783165.294778000	1.95973	101	1
1527783165.349383000	2.01434	630	0
1527783165.350806000	2.01576	133	0
1527783165.404732000	2.06968	620	0
1527783165.442156000	2.10711	98	1
1527783165.443158000	2.10811	101	1
1527783165.456436000	2.12139	99	0
1527783165.457177000	2.12213	98	1
1527783166.336030000	3.00098	1412	1
1527783166.336070000	3.00102	1412	1
1527783166.336109000	3.00106	267	1
1527783166.336155000	3.00111	843	1
1527783166.353511000	3.01846	87	0
1527783166.358476000	3.02343	654	1
1527783166.360876000	3.02583	1318	1
1527783166.375976000	3.04093	87	0
1527783166.378882000	3.04383	491	0
1527783166.379738000	3.04469	104	1
1527783166.380398000	3.04535	168	0
1527783166.381207000	3.04616	98	1
1527783166.460190000	3.12514	261	0
1527783166.461602000	3.12655	1412	0
1527783166.462984000	3.12794	996	0
1527783166.464348000	3.1293	92	0
1527783166.465747000	3.1307	260	0
1527783166.511543000	3.1765	251	0
1527783166.561036000	3.22599	1412	0
1527783166.588002000	3.25295	116	1
1527783166.685704000	3.35066	1342	1
1527783166.703971000	3.36892	87	0
1527783166.750048000	3.415	411	0
1527783166.751452000	3.4164	1412	0
1527783166.752841000	3.41779	1412	0
1527783166.754240000	3.41919	1412	0
1527783166.755600000	3.42055	188	0
1527783166.756998000	3.42195	397	0
1527783166.782266000	3.44722	116	1
1527783166.892304000	3.55726	1087	0
1527783166.893461000	3.55841	98	1
1527783166.893687000	3.55864	253	0
1527783166.894279000	3.55923	98	1
1527783167.275811000	3.94076	340	1
1527783167.275906000	3.94086	1412	1
1527783167.275931000	3.94088	1412	1
1527783167.275973000	3.94093	1412	1
1527783167.276026000	3.94098	1412	1
1527783167.276048000	3.941	1412	1
1527783167.276071000	3.94102	1412	1
1527783167.276118000	3.94107	1412	1
1527783167.276154000	3.94111	1412	1
1527783167.276195000	3.94115	1412	1
1527783167.276229000	3.94118	1412	1
1527783167.276265000	3.94122	1412	1
1527783167.276306000	3.94126	1412	1
1527783167.278291000	3.94324	1280	1
1527783167.294042000	3.959	87	0
1527783167.296990000	3.96194	87	0
1527783167.389018000	4.05397	374	0
1527783167.390282000	4.05523	104	1
1527783167.391944000	4.0569	80	0
1527783167.392346000	4.0573	98	1
1527783167.640546000	4.3055	1390	1
1527783167.661247000	4.3262	87	0
1527783167.802174000	4.46713	312	0
1527783167.803351000	4.4683	101	1
1527783167.803572000	4.46852	315	0
1527783167.818712000	4.48366	98	1
1527783169.262773000	5.92773	331	1
1527783169.262855000	5.92781	1412	1
1527783169.262878000	5.92783	988	1
1527783169.264304000	5.92926	223	1
1527783169.264371000	5.92932	1412	1
1527783169.264398000	5.92935	1412	1
1527783169.264437000	5.92939	767	1
1527783169.281177000	5.94613	165	1
1527783169.281592000	5.94654	87	0
1527783169.285287000	5.95024	101	1
1527783169.298113000	5.96307	87	0
1527783169.300470000	5.96542	94	0
1527783169.300699000	5.96565	104	1
1527783169.303645000	5.9686	87	0
1527783169.377348000	6.0423	469	0
1527783169.378179000	6.04313	101	1
1527783169.379907000	6.04486	80	0
1527783169.380693000	6.04565	98	1
1527783169.522489000	6.18744	566	0
1527783169.523801000	6.18875	98	1
1527783169.523866000	6.18882	304	0
1527783169.524391000	6.18934	115	1
1527783169.525252000	6.19021	200	0
1527783169.525699000	6.19065	98	1
1527783169.526849000	6.1918	250	1
1527783169.542581000	6.20753	87	0
1527783170.071002000	6.73595	866	0
1527783170.072191000	6.73714	101	1
1527783170.072408000	6.73736	1412	0
1527783170.073808000	6.73876	1412	0
1527783170.074808000	6.73976	101	1
1527783170.075198000	6.74015	1412	0
1527783170.075744000	6.7407	98	1
1527783170.076557000	6.74151	180	0
1527783170.076721000	6.74167	98	1
1527783170.077982000	6.74293	1412	0
1527783170.078744000	6.7437	98	1
1527783170.079501000	6.74445	1351	0
1527783170.080141000	6.74509	98	1
1527783170.081004000	6.74596	1412	0
1527783170.081747000	6.7467	98	1
1527783170.082437000	6.74739	1412	0
1527783170.083790000	6.74874	98	1
1527783170.083824000	6.74878	1412	0
1527783170.084744000	6.7497	98	1
1527783170.085201000	6.75015	188	0
1527783170.085753000	6.75071	98	1
1527783170.086622000	6.75157	1216	0
1527783170.087734000	6.75269	98	1
1527783170.088014000	6.75297	1412	0
1527783170.088727000	6.75368	98	1
1527783170.089464000	6.75442	1412	0
1527783170.090861000	6.75581	1412	0
1527783170.092220000	6.75717	188	0
1527783170.093614000	6.75857	84	0
1527783170.095755000	6.76071	107	1
1527783170.106726000	6.77168	1412	0
1527783170.107749000	6.7727	98	1
1527783170.108117000	6.77307	729	0
1527783170.109592000	6.77454	1412	0
1527783170.110990000	6.77594	1412	0
1527783170.112386000	6.77734	1412	0
1527783170.113751000	6.7787	190	0
1527783170.115174000	6.78013	1412	0
1527783170.116573000	6.78153	1412	0
1527783170.116596000	6.78155	98	1
1527783170.117968000	6.78292	1412	0
1527783170.118841000	6.78379	116	1
1527783170.119326000	6.78428	190	0
1527783170.119824000	6.78478	98	1
1527783170.120811000	6.78576	1412	0
1527783170.121742000	6.7867	98	1
1527783170.122179000	6.78713	366	0
1527783170.122726000	6.78768	98	1
1527783170.123601000	6.78855	1412	0
1527783170.124759000	6.78971	112	1
1527783170.124993000	6.78995	1412	0
1527783170.125761000	6.79071	98	1
1527783170.126390000	6.79134	1412	0
1527783170.127755000	6.79271	188	0
1527783170.127865000	6.79282	98	1
1527783170.128763000	6.79372	98	1
1527783170.129172000	6.79413	1412	0
1527783170.129737000	6.79469	98	1
1527783170.130579000	6.79553	184	0
1527783170.131746000	6.7967	98	1
1527783170.132001000	6.79695	1412	0
1527783170.132735000	6.79769	98	1
1527783170.133398000	6.79835	1412	0
1527783170.133729000	6.79868	98	1
1527783170.134791000	6.79974	1412	0
1527783170.135742000	6.80069	98	1
1527783170.136150000	6.8011	188	0
1527783170.136882000	6.80184	98	1
1527783170.137563000	6.80252	1200	0
1527783170.138963000	6.80392	1412	0
1527783170.140410000	6.80536	1412	0
1527783170.141803000	6.80676	1412	0
1527783170.143235000	6.80819	188	0
1527783170.144652000	6.8096	966	0
1527783170.144995000	6.80995	113	1
1527783170.146054000	6.81101	1412	0
1527783170.147446000	6.8124	1302	0
1527783170.149732000	6.81469	749	0
1527783170.153461000	6.81841	1412	0
1527783170.154759000	6.81971	107	1
1527783170.154843000	6.8198	1322	0
1527783170.155761000	6.82071	98	1
1527783170.156240000	6.82119	1412	0
1527783170.157635000	6.82259	1412	0
1527783170.159001000	6.82395	337	0
1527783170.160444000	6.8254	352	0
1527783170.165255000	6.83021	107	1
1527783170.178599000	6.84355	87	0
1527783171.393546000	8.0585	427	1
1527783171.393620000	8.05857	144	1
1527783171.411385000	8.07634	87	0
1527783171.466519000	8.13147	1412	0
1527783171.467582000	8.13253	104	1
1527783171.467938000	8.13289	1412	0
1527783171.468801000	8.13375	98	1
1527783171.469335000	8.13429	1412	0
1527783171.469801000	8.13475	98	1
1527783171.470763000	8.13572	692	0
1527783171.471801000	8.13675	98	1
1527783171.472142000	8.13709	92	0
1527783171.472800000	8.13775	98	1
1527783171.473602000	8.13856	328	0
1527783171.474040000	8.13899	98	1
1527783172.463396000	9.12835	853	1
1527783172.463472000	9.12842	294	1
1527783172.468557000	9.13351	503	1
1527783172.468637000	9.13359	1412	1
1527783172.468661000	9.13361	1412	1
1527783172.468684000	9.13364	979	1
1527783172.481919000	9.14687	87	0
1527783172.487997000	9.15295	87	0
1527783172.559160000	9.22411	397	1
1527783172.576304000	9.24126	87	0
1527783172.589760000	9.25471	402	0
1527783172.590898000	9.25585	101	1
1527783172.595673000	9.26063	80	0
1527783172.596619000	9.26157	98	1
1527783172.618604000	9.28356	383	0
1527783172.619896000	9.28485	98	1
1527783172.620086000	9.28504	1400	0
1527783172.620875000	9.28583	98	1
1527783172.621458000	9.28641	513	0
1527783172.621878000	9.28683	98	1
1527783172.623694000	9.28865	592	0
1527783172.624895000	9.28985	98	1
1527783172.625516000	9.29047	635	0
1527783172.625872000	9.29082	98	1
1527783172.627696000	9.29265	467	0
1527783172.628037000	9.29299	98	1
1527783172.629112000	9.29406	697	0
1527783172.629945000	9.2949	98	1
1527783172.630893000	9.29585	484	0
1527783172.631877000	9.29683	98	1
1527783172.633026000	9.29798	835	0
1527783172.633897000	9.29885	98	1
1527783172.636566000	9.30152	649	0
1527783172.637021000	9.30197	98	1
1527783172.637967000	9.30292	529	0
1527783172.638887000	9.30384	98	1
1527783172.639416000	9.30437	439	0
1527783172.639869000	9.30482	98	1
1527783172.640900000	9.30585	701	0
1527783172.642075000	9.30703	98	1
1527783172.642416000	9.30737	626	0
1527783172.642870000	9.30782	98	1
1527783172.643812000	9.30876	558	0
1527783172.644904000	9.30986	98	1
1527783172.645206000	9.31016	654	0
1527783172.645869000	9.31082	98	1
1527783172.646595000	9.31155	593	0
1527783172.646954000	9.31191	98	1
1527783172.647990000	9.31294	689	0
1527783172.648885000	9.31384	112	1
1527783172.653172000	9.31813	102	0
1527783172.653901000	9.31885	98	1
1527783172.654592000	9.31955	121	0
1527783172.655151000	9.3201	98	1
1527783172.666858000	9.33181	87	0
1527783172.800228000	9.46518	1412	1
1527783172.800302000	9.46526	1412	1
1527783172.800322000	9.46528	328	1
1527783172.800391000	9.46534	843	1
1527783172.818078000	9.48303	100	0
1527783172.820311000	9.48526	87	0
1527783172.823912000	9.48886	104	1
1527783172.843013000	9.50797	485	0
1527783172.843910000	9.50886	98	1
1527783172.844413000	9.50937	140	0
1527783172.845896000	9.51085	98	1
1527783172.902671000	9.56762	316	0
1527783172.903988000	9.56894	98	1
1527783172.904028000	9.56898	103	0
1527783172.904919000	9.56987	98	1
1527783172.907234000	9.57219	313	0
1527783172.907901000	9.57285	98	1
1527783174.333065000	10.998	987	1
1527783174.333142000	10.9981	109	1
1527783174.338603000	11.0036	301	1
1527783174.341922000	11.0069	474	1
1527783174.342005000	11.007	87	1
1527783174.351220000	11.0162	87	0
1527783174.356157000	11.0211	87	0
1527783174.362058000	11.027	87	0
1527783174.483662000	11.1486	278	0
1527783174.484641000	11.1496	107	1
1527783174.485071000	11.15	103	0
1527783174.485986000	11.1509	98	1
1527783174.487832000	11.1528	92	0
1527783174.488037000	11.153	98	1
1527783174.489259000	11.1542	110	0
1527783174.489992000	11.1549	98	1
1527783174.496188000	11.1611	265	0
1527783174.497256000	11.1622	98	1
1527783174.497643000	11.1626	151	0
1527783174.497978000	11.1629	98	1
1527783174.500792000	11.1657	102	0
1527783174.501997000	11.1669	98	1
1527783174.502200000	11.1672	222	0
1527783174.502985000	11.1679	98	1
1527783174.566900000	11.2319	243	0
1527783174.568037000	11.233	98	1
1527783174.568297000	11.2332	141	0
1527783174.568992000	11.2339	98	1
1527783174.570057000	11.235	92	0
1527783174.570993000	11.2359	98	1
1527783174.571455000	11.2364	115	0
1527783174.572055000	11.237	98	1
1527783174.667864000	11.3328	484	1
1527783174.667940000	11.3329	94	1
1527783174.685179000	11.3501	87	0
1527783174.764327000	11.4293	323	1
1527783174.764428000	11.4294	252	1
1527783174.783160000	11.4481	87	0
1527783175.036037000	11.701	258	0
1527783175.037424000	11.7024	366	0
1527783175.037667000	11.7026	104	1
1527783175.039042000	11.704	98	1
1527783175.040350000	11.7053	168	0
1527783175.045204000	11.7102	98	1
1527783175.363901000	12.0289	368	1
1527783175.364918000	12.0299	1412	1
1527783175.364966000	12.0299	1412	1
1527783175.365023000	12.03	1412	1
1527783175.365059000	12.03	1412	1
1527783175.365093000	12.03	1412	1
1527783175.365130000	12.0301	1412	1
1527783175.365173000	12.0301	1412	1
1527783175.365207000	12.0302	1412	1
1527783175.365246000	12.0302	1412	1
1527783175.365284000	12.0302	1412	1
1527783175.365318000	12.0303	1412	1
1527783175.365355000	12.0303	1412	1
1527783175.365392000	12.0303	1412	1
1527783175.367085000	12.032	1412	1
1527783175.367154000	12.0321	1412	1
1527783175.367192000	12.0321	1412	1
1527783175.367226000	12.0322	1412	1
1527783175.367263000	12.0322	1412	1
1527783175.367299000	12.0323	1412	1
1527783175.367351000	12.0323	1412	1
1527783175.369084000	12.034	1412	1
1527783175.369140000	12.0341	1412	1
1527783175.369177000	12.0341	1412	1
1527783175.369210000	12.0342	1412	1
1527783175.369247000	12.0342	1412	1
1527783175.369283000	12.0342	1412	1
1527783175.369317000	12.0343	1412	1
1527783175.369354000	12.0343	1412	1
1527783175.371125000	12.0361	1412	1
1527783175.371182000	12.0361	1412	1
1527783175.371220000	12.0362	1412	1
1527783175.371273000	12.0362	1412	1
1527783175.371309000	12.0363	1412	1
1527783175.371359000	12.0363	754	1
1527783175.381386000	12.0463	87	0
1527783175.383412000	12.0484	87	0
1527783175.385885000	12.0508	87	0
1527783175.388423000	12.0534	87	0
1527783175.389897000	12.0549	100	0
1527783175.390077000	12.055	110	1
1527783175.487123000	12.1521	233	0
1527783175.488141000	12.1531	98	1
1527783175.488579000	12.1535	146	0
1527783175.489089000	12.154	98	1
1527783175.491796000	12.1567	92	0
1527783175.492061000	12.157	98	1
1527783175.493145000	12.1581	231	0
1527783175.494053000	12.159	98	1
1527783175.600637000	12.2656	426	0
1527783175.601577000	12.2665	98	1
1527783175.606268000	12.2712	80	0
1527783175.607071000	12.272	98	1
1527783175.761333000	12.4263	358	1
1527783175.763905000	12.4289	293	1
1527783175.780392000	12.4453	87	0
1527783175.786061000	12.451	87	0
1527783175.811590000	12.4765	393	1
1527783175.829681000	12.4946	87	0
1527783175.889541000	12.5545	282	0
1527783175.890716000	12.5557	101	1
1527783175.890940000	12.5559	118	0
1527783175.892066000	12.557	98	1
1527783175.893638000	12.5586	92	0
1527783175.895075000	12.56	98	1
1527783175.895181000	12.5601	326	0
1527783175.897639000	12.5626	98	1
1527783175.910609000	12.5756	391	1
1527783175.910688000	12.5756	453	1
1527783175.928951000	12.5939	87	0
1527783175.930396000	12.5953	240	0
1527783175.931260000	12.5962	101	1
1527783175.931815000	12.5968	279	0
1527783175.932061000	12.597	98	1
1527783175.933766000	12.5987	92	0
1527783175.934066000	12.599	98	1
1527783175.935192000	12.6001	106	0
1527783175.936079000	12.601	98	1
1527783176.026575000	12.6915	1412	1
1527783176.026638000	12.6916	405	1
1527783176.044376000	12.7093	87	0
1527783176.057446000	12.7224	646	0
1527783176.058858000	12.7238	801	0
1527783176.060289000	12.7252	92	0
1527783176.061630000	12.7266	101	1
1527783176.061675000	12.7266	281	0
1527783176.062875000	12.7278	104	1
1527783176.063064000	12.728	146	0
1527783176.064103000	12.7291	98	1
1527783176.065844000	12.7308	92	0
1527783176.067095000	12.732	98	1
1527783176.067224000	12.7322	95	0
1527783176.068074000	12.733	98	1
1527783176.119329000	12.7843	133	0
1527783176.120106000	12.7851	98	1
1527783176.185535000	12.8505	756	0
1527783176.186176000	12.8511	98	1
1527783176.186932000	12.8519	183	0
1527783176.189693000	12.8546	98	1
1527783176.214524000	12.8795	667	1
1527783176.231245000	12.8962	87	0
1527783176.335217000	13.0002	720	1
1527783176.335289000	13.0002	260	1
1527783176.348079000	13.013	258	0
1527783176.349106000	13.0141	101	1
1527783176.349547000	13.0145	525	0
1527783176.350098000	13.0151	98	1
1527783176.353503000	13.0185	87	0
1527783176.473799000	13.1388	277	0
1527783176.475162000	13.1401	146	0
1527783176.475221000	13.1402	101	1
1527783176.476179000	13.1411	98	1
1527783176.478327000	13.1433	92	0
1527783176.479176000	13.1441	98	1
1527783176.479863000	13.1448	303	0
1527783176.480329000	13.1453	98	1
1527783176.597921000	13.2629	391	1
1527783176.598015000	13.263	253	1
1527783176.615123000	13.2801	87	0
1527783176.739928000	13.4049	232	0
1527783176.741223000	13.4062	101	1
1527783176.741327000	13.4063	146	0
1527783176.742198000	13.4072	98	1
1527783176.743739000	13.4087	92	0
1527783176.744194000	13.4091	98	1
1527783176.745137000	13.4101	340	0
1527783176.746158000	13.4111	98	1
1527783177.064798000	13.7298	389	1
1527783177.064890000	13.7298	255	1
1527783177.082152000	13.7471	87	0
1527783177.246901000	13.9119	259	0
1527783177.247773000	13.9127	101	1
1527783177.248385000	13.9133	146	0
1527783177.249241000	13.9142	98	1
1527783177.251225000	13.9162	92	0
1527783177.252238000	13.9172	98	1
1527783177.252681000	13.9176	203	0
1527783177.253164000	13.9181	98	1
1527783177.483693000	14.1486	390	1
1527783177.483753000	14.1487	258	1
1527783177.501384000	14.1663	87	0
1527783177.613017000	14.278	232	0
1527783177.614206000	14.2792	101	1
1527783177.614465000	14.2794	146	0
1527783177.615172000	14.2801	98	1
1527783177.618161000	14.2831	92	0
1527783177.619240000	14.2842	98	1
1527783177.619636000	14.2846	252	0
1527783177.620166000	14.2851	98	1
1527783177.702693000	14.3676	388	1
1527783177.702755000	14.3677	259	1
1527783177.720174000	14.3851	87	0
1527783178.073260000	14.7382	298	0
1527783178.074288000	14.7392	101	1
1527783178.074661000	14.7396	146	0
1527783178.075200000	14.7402	98	1
1527783178.077592000	14.7425	92	0
1527783178.078271000	14.7432	98	1
1527783178.078961000	14.7439	307	0
1527783178.079450000	14.7444	98	1
1527783178.162439000	14.8274	389	1
1527783178.162511000	14.8275	257	1
1527783178.190416000	14.8554	87	0
1527783178.625364000	15.2903	258	0
1527783178.626299000	15.2913	101	1
1527783178.626764000	15.2917	146	0
1527783178.627214000	15.2922	98	1
1527783178.630457000	15.2954	92	0
1527783178.631365000	15.2963	98	1
1527783178.631876000	15.2968	102	0
1527783178.632421000	15.2974	98	1
1527783178.642356000	15.3073	386	1
1527783178.642432000	15.3074	259	1
1527783178.660018000	15.325	87	0
1527783178.814883000	15.4798	262	0
1527783178.816288000	15.4812	148	0
1527783178.816360000	15.4813	101	1
1527783178.817242000	15.4822	98	1
1527783178.818687000	15.4836	92	0
1527783178.819243000	15.4842	98	1
1527783178.820152000	15.4851	212	0
1527783178.821238000	15.4862	98	1
1527783178.965886000	15.6308	391	1
1527783178.965977000	15.6309	261	1
1527783178.982580000	15.6475	87	0
1527783179.138143000	15.8031	303	0
1527783179.139353000	15.8043	101	1
1527783179.139977000	15.8049	148	0
1527783179.141260000	15.8062	98	1
1527783179.142961000	15.8079	92	0
1527783179.143258000	15.8082	98	1
1527783179.144457000	15.8094	261	0
1527783179.145318000	15.8103	98	1
1527783179.414425000	16.0794	389	1
1527783179.414515000	16.0795	256	1
1527783179.432666000	16.0976	87	0
1527783179.570289000	16.2352	236	0
1527783179.571289000	16.2362	101	1
1527783179.571698000	16.2367	148	0
1527783179.572355000	16.2373	98	1
1527783179.573087000	16.238	92	0
1527783179.573326000	16.2383	98	1
1527783179.574418000	16.2394	326	0
1527783179.575274000	16.2402	98	1
1527783179.789660000	16.4546	387	1
1527783179.789747000	16.4547	258	1
1527783179.807963000	16.4729	87	0
1527783179.944321000	16.6093	279	0
1527783179.945321000	16.6103	101	1
1527783179.945717000	16.6107	148	0
1527783179.946309000	16.6113	98	1
1527783179.948450000	16.6134	92	0
1527783179.949303000	16.6143	98	1
1527783179.949936000	16.6149	242	0
1527783179.950305000	16.6153	98	1
1527783180.215951000	16.8809	988	1
1527783180.216030000	16.881	266	1
1527783180.234573000	16.8995	87	0
1527783180.347935000	17.0129	278	0
1527783180.348948000	17.0139	101	1
1527783180.349368000	17.0143	148	0
1527783180.350403000	17.0154	98	1
1527783180.352945000	17.0179	92	0
1527783180.353399000	17.0184	98	1
1527783180.354380000	17.0193	131	0
1527783180.355332000	17.0203	98	1
1527783180.491712000	17.1567	580	1
1527783180.491780000	17.1567	255	1
1527783180.508948000	17.1739	87	0
1527783180.642907000	17.3079	233	0
1527783180.643895000	17.3088	101	1
1527783180.644325000	17.3093	148	0
1527783180.645440000	17.3104	98	1
1527783180.647339000	17.3123	92	0
1527783180.648418000	17.3134	98	1
1527783180.648765000	17.3137	300	0
1527783180.649347000	17.3143	98	1
1527783181.092029000	17.757	783	1
1527783181.092121000	17.7571	258	1
1527783181.118948000	17.7839	87	0
1527783181.237702000	17.9027	284	0
1527783181.238557000	17.9035	101	1
1527783181.239124000	17.9041	148	0
1527783181.239516000	17.9045	98	1
1527783181.241430000	17.9064	92	0
1527783181.242452000	17.9074	98	1
1527783181.242907000	17.9079	317	0
1527783181.243374000	17.9083	98	1
1527783181.541148000	18.2061	390	1
1527783181.541237000	18.2062	255	1
1527783181.558865000	18.2238	87	0
1527783181.896919000	18.5619	280	0
1527783181.897910000	18.5629	101	1
1527783181.898384000	18.5633	148	0
1527783181.899493000	18.5644	98	1
1527783181.901677000	18.5666	92	0
1527783181.902489000	18.5674	98	1
1527783181.903097000	18.568	108	0
1527783181.903570000	18.5685	98	1
1527783181.952615000	18.6176	390	1
1527783181.952677000	18.6176	260	1
1527783181.971227000	18.6362	87	0
1527783182.342421000	19.0074	233	0
1527783182.343446000	19.0084	101	1
1527783182.344023000	19.009	148	0
1527783182.344424000	19.0094	98	1
1527783182.346891000	19.0118	92	0
1527783182.347448000	19.0124	98	1
1527783182.348340000	19.0133	312	0
1527783182.349434000	19.0144	98	1
1527783182.373943000	19.0389	389	1
1527783182.374037000	19.039	258	1
1527783182.392227000	19.0572	87	0
1527783182.735893000	19.4008	267	0
1527783182.737171000	19.4021	101	1
1527783182.737341000	19.4023	148	0
1527783182.738469000	19.4034	98	1
1527783182.740968000	19.4059	92	0
1527783182.741547000	19.4065	98	1
1527783182.742460000	19.4074	97	0
1527783182.743467000	19.4084	98	1
1527783182.894288000	19.5592	391	1
1527783182.894351000	19.5593	263	1
1527783182.913446000	19.5784	87	0
1527783183.023909000	19.6889	256	0
1527783183.024923000	19.6899	101	1
1527783183.025328000	19.6903	148	0
1527783183.025589000	19.6905	98	1
1527783183.028951000	19.6939	92	0
1527783183.029506000	19.6945	98	1
1527783183.030416000	19.6954	155	0
1527783183.031486000	19.6964	98	1
1527783183.341770000	20.0067	389	1
1527783183.341861000	20.0068	262	1
1527783183.359655000	20.0246	87	0
1527783183.491573000	20.1565	235	0
1527783183.492575000	20.1575	101	1
1527783183.492957000	20.1579	148	0
1527783183.493505000	20.1585	98	1
1527783183.495245000	20.1602	92	0
1527783183.495538000	20.1605	98	1
1527783183.496667000	20.1616	153	0
1527783183.497496000	20.1624	98	1
1527783183.704884000	20.3698	387	1
1527783183.704966000	20.3699	260	1
1527783183.722134000	20.3871	87	0
1527783183.862600000	20.5276	255	0
1527783183.863637000	20.5286	101	1
1527783183.864111000	20.5291	148	0
1527783183.864524000	20.5295	98	1
1527783183.866927000	20.5319	92	0
1527783183.867599000	20.5326	98	1
1527783183.868405000	20.5334	149	0
1527783183.869554000	20.5345	98	1
1527783184.049450000	20.7144	389	1
1527783184.049543000	20.7145	256	1
1527783184.070189000	20.7351	87	0
1527783184.183120000	20.8481	275	0
1527783184.183976000	20.8489	101	1
1527783184.184542000	20.8495	148	0
1527783184.185560000	20.8505	98	1
1527783184.187591000	20.8525	92	0
1527783184.188559000	20.8535	98	1
1527783184.189029000	20.854	281	0
1527783184.189538000	20.8545	98	1
1527783184.646193000	21.3111	386	1
1527783184.646272000	21.3112	258	1
1527783184.664058000	21.329	87	0
1527783184.800268000	21.4652	279	0
1527783184.801369000	21.4663	101	1
1527783184.801675000	21.4666	148	0
1527783184.802581000	21.4675	98	1
1527783184.804748000	21.4697	92	0
1527783184.805580000	21.4705	98	1
1527783184.806173000	21.4711	290	0
1527783184.806767000	21.4717	98	1
1527783184.930326000	21.5953	987	1
1527783184.930415000	21.5954	257	1
1527783184.947998000	21.613	87	0
1527783185.306214000	21.9712	236	0
1527783185.307296000	21.9722	101	1
1527783185.307616000	21.9726	148	0
1527783185.308607000	21.9736	98	1
1527783185.310439000	21.9754	92	0
1527783185.310595000	21.9755	98	1
1527783185.311868000	21.9768	187	0
1527783185.312638000	21.9776	98	1
1527783185.387346000	22.0523	580	1
1527783185.387430000	22.0524	258	1
1527783185.404394000	22.0693	87	0
1527783185.528999000	22.194	303	0
1527783185.529867000	22.1948	101	1
1527783185.530510000	22.1955	148	0
1527783185.531698000	22.1967	98	1
1527783185.534115000	22.1991	92	0
1527783185.534697000	22.1997	98	1
1527783185.535535000	22.2005	141	0
1527783185.536627000	22.2016	98	1
1527783185.813623000	22.4786	783	1
1527783185.813703000	22.4787	260	1
1527783185.837400000	22.5024	87	0
1527783185.958942000	22.6239	256	0
1527783185.960010000	22.625	101	1
1527783185.960455000	22.6254	148	0
1527783185.960784000	22.6257	98	1
1527783185.962089000	22.627	92	0
1527783185.962655000	22.6276	98	1
1527783185.963476000	22.6284	210	0
1527783185.963942000	22.6289	98	1
1527783186.147051000	22.812	386	1
1527783186.147124000	22.8121	257	1
1527783186.164218000	22.8292	87	0
1527783186.334549000	22.9995	256	0
1527783186.335677000	23.0006	101	1
1527783186.335946000	23.0009	148	0
1527783186.336661000	23.0016	98	1
1527783186.337819000	23.0028	92	0
1527783186.338658000	23.0036	98	1
1527783186.339223000	23.0042	321	0
1527783186.339660000	23.0046	98	1
1527783186.478550000	23.1435	389	1
1527783186.478625000	23.1436	259	1
1527783186.496742000	23.1617	87	0
1527783186.615645000	23.2806	281	0
1527783186.616696000	23.2816	101	1
1527783186.617026000	23.282	148	0
1527783186.617760000	23.2827	98	1
1527783186.619736000	23.2847	92	0
1527783186.620758000	23.2857	98	1
1527783186.621167000	23.2861	219	0
1527783186.621701000	23.2867	98	1
1527783186.712318000	23.3773	386	1
1527783186.712394000	23.3773	256	1
1527783186.731345000	23.3963	87	0
1527783186.856005000	23.521	258	0
1527783186.856995000	23.5219	101	1
1527783186.857451000	23.5224	148	0
1527783186.858015000	23.523	98	1
1527783186.865072000	23.53	92	0
1527783186.865704000	23.5307	98	1
1527783186.866495000	23.5314	289	0
1527783186.867030000	23.532	98	1
1527783187.121112000	23.7861	387	1
1527783187.121209000	23.7862	263	1
1527783187.138780000	23.8037	87	0
1527783187.276533000	23.9415	259	0
1527783187.277758000	23.9427	101	1
1527783187.277935000	23.9429	148	0
1527783187.278819000	23.9438	98	1
1527783187.280776000	23.9457	92	0
1527783187.281800000	23.9468	98	1
1527783187.282614000	23.9476	287	0
1527783187.283729000	23.9487	98	1
1527783187.592178000	24.2571	387	1
1527783187.592245000	24.2572	258	1
1527783187.609330000	24.2743	87	0
1527783187.752199000	24.4172	255	0
1527783187.753173000	24.4181	101	1
1527783187.753618000	24.4186	148	0
1527783187.754825000	24.4198	98	1
1527783187.756299000	24.4213	92	0
1527783187.756825000	24.4218	98	1
1527783187.757699000	24.4227	250	0
1527783187.758757000	24.4237	98	1
1527783188.027530000	24.6925	389	1
1527783188.027598000	24.6926	261	1
1527783188.045379000	24.7103	87	0
1527783188.178985000	24.8439	256	0
1527783188.180010000	24.845	101	1
1527783188.180518000	24.8455	148	0
1527783188.180836000	24.8458	98	1
1527783188.183203000	24.8482	92	0
1527783188.183850000	24.8488	98	1
1527783188.184630000	24.8496	159	0
1527783188.185785000	24.8507	98	1
1527783188.442193000	25.1071	390	1
1527783188.442287000	25.1072	264	1
1527783188.459154000	25.1241	87	0
1527783188.582671000	25.2476	265	0
1527783188.583828000	25.2488	101	1
1527783188.584075000	25.249	148	0
1527783188.584877000	25.2498	98	1
1527783188.586814000	25.2518	92	0
1527783188.587872000	25.2528	98	1
1527783188.588234000	25.2532	137	0
1527783188.588790000	25.2537	98	1
1527783188.753176000	25.4181	386	1
1527783188.753237000	25.4182	257	1
1527783188.770161000	25.4351	87	0
1527783188.882483000	25.5474	258	0
1527783188.883425000	25.5484	101	1
1527783188.883867000	25.5488	148	0
1527783188.884893000	25.5498	98	1
1527783188.886239000	25.5512	92	0
1527783188.886951000	25.5519	98	1
1527783188.887647000	25.5526	279	0
1527783188.888099000	25.5531	98	1
1527783189.034468000	25.6994	386	1
1527783189.034535000	25.6995	258	1
1527783189.052547000	25.7175	87	0
1527783189.187046000	25.852	233	0
1527783189.188025000	25.853	101	1
1527783189.188531000	25.8535	148	0
1527783189.188850000	25.8538	98	1
1527783189.191484000	25.8564	92	0
1527783189.191830000	25.8568	98	1
1527783189.192910000	25.8579	271	0
1527783189.193841000	25.8588	98	1
1527783189.515557000	26.1805	988	1
1527783189.515650000	26.1806	263	1
1527783189.541577000	26.2065	87	0
1527783189.650814000	26.3158	235	0
1527783189.651877000	26.3168	101	1
1527783189.652206000	26.3172	148	0
1527783189.652866000	26.3178	98	1
1527783189.655779000	26.3207	92	0
1527783189.656862000	26.3218	98	1
1527783189.657190000	26.3221	239	0
1527783189.657867000	26.3228	98	1
1527783189.734694000	26.3996	582	1
1527783189.734784000	26.3997	259	1
1527783189.752828000	26.4178	87	0
1527783189.878745000	26.5437	298	0
1527783189.879900000	26.5449	101	1
1527783189.880253000	26.5452	148	0
1527783189.880863000	26.5458	98	1
1527783189.883196000	26.5481	92	0
1527783189.883886000	26.5488	98	1
1527783189.884622000	26.5496	159	0
1527783189.885144000	26.5501	98	1
1527783189.974287000	26.6392	785	1
1527783189.974349000	26.6393	257	1
1527783189.992784000	26.6577	87	0
1527783190.122322000	26.7873	258	0
1527783190.123310000	26.7883	101	1
1527783190.123740000	26.7887	148	0
1527783190.124197000	26.7891	98	1
1527783190.126746000	26.7917	92	0
1527783190.127900000	26.7929	98	1
1527783190.128175000	26.7931	248	0
1527783190.128927000	26.7939	98	1
1527783190.384319000	27.0493	387	1
1527783190.384381000	27.0493	261	1
1527783190.401768000	27.0667	87	0
1527783190.406873000	27.0718	87	0
1527783190.594102000	27.2591	239	0
1527783190.595135000	27.2601	104	1
1527783190.595504000	27.2605	148	0
1527783190.595945000	27.2609	98	1
1527783190.598419000	27.2634	92	0
1527783190.598942000	27.2639	98	1
1527783190.599895000	27.2648	156	0
1527783190.600921000	27.2659	98	1
1527783190.745303000	27.4103	386	1
1527783190.745362000	27.4103	264	1
1527783190.765354000	27.4303	87	0
1527783190.887918000	27.5529	328	0
1527783190.888937000	27.5539	101	1
1527783190.889448000	27.5544	148	0
1527783190.889934000	27.5549	98	1
1527783190.892918000	27.5579	92	0
1527783190.893953000	27.5589	98	1
1527783190.894351000	27.5593	294	0
1527783190.894929000	27.5599	98	1
1527783190.965343000	27.6303	391	1
1527783190.965438000	27.6304	260	1
1527783190.982936000	27.6479	87	0
1527783191.111809000	27.7768	235	0
1527783191.113085000	27.778	101	1
1527783191.113196000	27.7781	148	0
1527783191.113967000	27.7789	98	1
1527783191.116296000	27.7812	92	0
1527783191.116945000	27.7819	98	1
1527783191.117797000	27.7827	148	0
1527783191.118951000	27.7839	98	1
1527783191.296645000	27.9616	386	1
1527783191.296732000	27.9617	261	1
1527783191.313923000	27.9789	87	0
1527783191.431305000	28.0963	258	0
1527783191.432252000	28.0972	101	1
1527783191.432706000	28.0977	148	0
1527783191.432948000	28.0979	98	1
1527783191.435463000	28.1004	92	0
1527783191.435986000	28.1009	98	1
1527783191.436903000	28.1019	209	0
1527783191.437977000	28.1029	98	1
1527783191.707384000	28.3723	387	1
1527783191.707448000	28.3724	263	1
1527783191.726231000	28.3912	87	0
1527783192.072521000	28.7375	305	0
1527783192.073539000	28.7385	101	1
1527783192.073920000	28.7389	148	0
1527783192.075041000	28.74	98	1
1527783192.077617000	28.7426	92	0
1527783192.078012000	28.743	98	1
1527783192.079005000	28.744	173	0
1527783192.080006000	28.745	98	1
1527783192.180274000	28.8452	388	1
1527783192.180365000	28.8453	264	1
1527783192.197858000	28.8628	87	0
1527783192.313830000	28.9788	233	0
1527783192.315121000	28.9801	101	1
1527783192.315167000	28.9801	148	0
1527783192.316019000	28.981	98	1
1527783192.318220000	28.9832	92	0
1527783192.319091000	28.984	98	1
1527783192.319702000	28.9847	120	0
1527783192.320159000	28.9851	98	1
1527783192.400202000	29.0652	389	1
1527783192.400267000	29.0652	258	1
1527783192.417281000	29.0822	87	0
1527783192.533232000	29.1982	263	0
1527783192.534275000	29.1992	101	1
1527783192.534643000	29.1996	148	0
1527783192.535036000	29.2	98	1
1527783192.538572000	29.2035	92	0
1527783192.539102000	29.2041	98	1
1527783192.540007000	29.205	287	0
1527783192.541036000	29.206	98	1
1527783192.638209000	29.3032	387	1
1527783192.638273000	29.3032	257	1
1527783192.655491000	29.3204	87	0
1527783192.775071000	29.44	278	0
1527783192.776128000	29.4411	101	1
1527783192.776449000	29.4414	148	0
1527783192.777055000	29.442	98	1
1527783192.779575000	29.4445	92	0
1527783192.780059000	29.445	98	1
1527783192.781023000	29.446	326	0
1527783192.782049000	29.447	98	1
1527783192.857442000	29.5224	386	1
1527783192.857534000	29.5225	260	1
1527783192.878089000	29.543	87	0
1527783192.999960000	29.6649	233	0
1527783193.001059000	29.666	101	1
1527783193.001370000	29.6663	148	0
1527783193.002037000	29.667	98	1
1527783193.004128000	29.6691	92	0
1527783193.005034000	29.67	98	1
1527783193.005556000	29.6705	142	0
1527783193.006034000	29.671	98	1
1527783193.126455000	29.7914	386	1
1527783193.126517000	29.7915	260	1
1527783193.143728000	29.8087	87	0
1527783193.273662000	29.9386	265	0
1527783193.274692000	29.9396	101	1
1527783193.275010000	29.94	148	0
1527783193.276158000	29.9411	98	1
1527783193.278370000	29.9433	92	0
1527783193.279105000	29.9441	98	1
1527783193.279893000	29.9448	185	0
1527783193.280366000	29.9453	98	1
1527783193.357664000	30.0226	987	1
1527783193.357756000	30.0227	259	1
1527783193.375047000	30.04	87	0
1527783193.726030000	30.391	235	0
1527783193.727110000	30.3921	101	1
1527783193.727472000	30.3924	148	0
1527783193.728167000	30.3931	98	1
1527783193.731318000	30.3963	92	0
1527783193.732167000	30.3971	98	1
1527783193.732745000	30.3977	198	0
1527783193.733200000	30.3982	98	1
1527783193.838121000	30.5031	582	1
1527783193.838216000	30.5032	259	1
1527783193.855899000	30.5209	87	0
1527783193.864485000	30.5294	87	0
1527783194.207246000	30.8722	256	0
1527783194.208220000	30.8732	104	1
1527783194.208726000	30.8737	148	0
1527783194.209118000	30.8741	98	1
1527783194.210679000	30.8756	92	0
1527783194.211193000	30.8761	98	1
1527783194.212053000	30.877	318	0
1527783194.213133000	30.8781	98	1
1527783194.325048000	30.99	786	1
1527783194.325108000	30.9901	262	1
1527783194.342916000	31.0079	87	0
1527783194.473629000	31.1386	235	0
1527783194.474611000	31.1396	101	1
1527783194.475034000	31.14	148	0
1527783194.476151000	31.1411	98	1
1527783194.477728000	31.1427	92	0
1527783194.478143000	31.1431	98	1
1527783194.479141000	31.1441	310	0
1527783194.480145000	31.1451	98	1
1527783194.568840000	31.2338	386	1
1527783194.568925000	31.2339	259	1
1527783194.586639000	31.2516	87	0
1527783194.595740000	31.2607	87	0
1527783194.718584000	31.3835	277	0
1527783194.719695000	31.3846	104	1
1527783194.720036000	31.385	148	0
1527783194.721159000	31.3861	98	1
1527783194.722732000	31.3877	92	0
1527783194.723154000	31.3881	98	1
1527783194.724148000	31.3891	309	0
1527783194.725148000	31.3901	98	1
1527783194.790500000	31.4555	391	1
1527783194.790593000	31.4555	261	1
1527783194.807321000	31.4723	87	0
1527783194.937581000	31.6025	281	0
1527783194.938472000	31.6034	101	1
1527783194.938985000	31.6039	148	0
1527783194.939209000	31.6042	98	1
1527783194.943125000	31.6081	92	0
1527783194.944237000	31.6092	98	1
1527783194.944553000	31.6095	307	0
1527783194.945197000	31.6102	98	1
1527783195.011261000	31.6762	386	1
1527783195.011318000	31.6763	261	1
1527783195.028431000	31.6934	87	0
1527783195.155246000	31.8202	239	0
1527783195.156277000	31.8212	101	1
1527783195.156715000	31.8217	148	0
1527783195.157171000	31.8221	98	1
1527783195.159413000	31.8244	92	0
1527783195.160162000	31.8251	98	1
1527783195.160834000	31.8258	97	0
1527783195.161239000	31.8262	98	1
1527783195.318569000	31.9835	389	1
1527783195.318653000	31.9836	257	1
1527783195.336843000	32.0018	87	0
1527783195.476479000	32.1414	305	0
1527783195.477429000	32.1424	101	1
1527783195.477897000	32.1428	148	0
1527783195.478408000	32.1434	98	1
1527783195.481422000	32.1464	92	0
1527783195.482287000	32.1472	98	1
1527783195.482853000	32.1478	287	0
1527783195.483344000	32.1483	98	1
1527783195.760710000	32.4257	387	1
1527783195.760778000	32.4257	258	1
1527783195.779214000	32.4442	87	0
1527783196.134552000	32.7995	259	0
1527783196.135565000	32.8005	101	1
1527783196.135921000	32.8009	148	0
1527783196.136274000	32.8012	98	1
1527783196.137917000	32.8029	92	0
1527783196.138304000	32.8033	98	1
1527783196.139401000	32.8044	220	0
1527783196.140241000	32.8052	98	1
1527783196.148372000	32.8133	387	1
1527783196.148438000	32.8134	261	1
1527783196.166919000	32.8319	87	0
1527783196.467325000	33.1323	256	0
1527783196.468331000	33.1333	101	1
1527783196.468763000	33.1337	148	0
1527783196.469252000	33.1342	98	1
1527783196.471303000	33.1363	92	0
1527783196.472325000	33.1373	98	1
1527783196.472766000	33.1377	273	0
1527783196.473273000	33.1382	98	1
1527783196.671511000	33.3365	389	1
1527783196.671600000	33.3366	260	1
1527783196.690176000	33.3551	87	0
1527783197.073016000	33.738	302	0
1527783197.074381000	33.7393	101	1
1527783197.074393000	33.7393	148	0
1527783197.075357000	33.7403	98	1
1527783197.076926000	33.7419	92	0
1527783197.077357000	33.7423	98	1
1527783197.078335000	33.7433	167	0
1527783197.079287000	33.7442	98	1
1527783197.169695000	33.8346	386	1
1527783197.169789000	33.8347	259	1
1527783197.188076000	33.853	87	0
1527783197.390200000	34.0552	232	0
1527783197.391391000	34.0563	101	1
1527783197.391617000	34.0566	148	0
1527783197.392378000	34.0573	98	1
1527783197.395355000	34.0603	92	0
1527783197.396380000	34.0613	98	1
1527783197.396818000	34.0618	91	0
1527783197.397296000	34.0622	98	1
1527783197.640734000	34.3057	387	1
1527783197.640801000	34.3058	258	1
1527783197.658336000	34.3233	87	0
1527783197.798093000	34.463	283	0
1527783197.799424000	34.4644	101	1
1527783197.799541000	34.4645	148	0
1527783197.800401000	34.4654	98	1
1527783197.802380000	34.4673	92	0
1527783197.803399000	34.4684	98	1
1527783197.803773000	34.4687	160	0
1527783197.804321000	34.4693	98	1
1527783197.955163000	34.6201	983	1
1527783197.955228000	34.6202	261	1
1527783197.972388000	34.6373	87	0
1527783198.082804000	34.7478	258	0
1527783198.083665000	34.7486	101	1
1527783198.084224000	34.7492	148	0
1527783198.085416000	34.7504	98	1
1527783198.087329000	34.7523	92	0
1527783198.088415000	34.7534	98	1
1527783198.088753000	34.7537	223	0
1527783198.089335000	34.7543	98	1
1527783198.314898000	34.9799	582	1
1527783198.314973000	34.9799	257	1
1527783198.333424000	34.9984	87	0
1527783198.685380000	35.3503	233	0
1527783198.686398000	35.3514	101	1
1527783198.686870000	35.3518	148	0
1527783198.687375000	35.3523	98	1
1527783198.690663000	35.3556	92	0
1527783198.691450000	35.3564	98	1
1527783198.692058000	35.357	261	0
1527783198.692532000	35.3575	98	1
1527783198.965846000	35.6308	782	1
1527783198.965905000	35.6309	261	1
1527783198.983718000	35.6487	87	0
1527783199.126246000	35.7912	288	0
1527783199.127440000	35.7924	101	1
1527783199.127576000	35.7925	148	0
1527783199.128498000	35.7935	98	1
1527783199.131559000	35.7965	92	0
1527783199.132495000	35.7974	98	1
1527783199.133111000	35.7981	300	0
1527783199.133633000	35.7986	98	1
1527783199.313832000	35.9788	386	1
1527783199.313901000	35.9789	257	1
1527783199.332378000	35.9973	87	0
1527783199.688669000	36.3536	233	0
1527783199.689647000	36.3546	101	1
1527783199.690135000	36.3551	148	0
1527783199.690413000	36.3554	98	1
1527783199.692724000	36.3577	92	0
1527783199.693448000	36.3584	98	1
1527783199.694163000	36.3591	246	0
1527783199.694577000	36.3595	98	1
1527783206.496774000	43.1617	367	1
1527783206.496859000	43.1618	1412	1
1527783206.496895000	43.1618	1412	1
1527783206.496935000	43.1619	1412	1
1527783206.496989000	43.1619	1368	1
1527783206.515522000	43.1805	87	0
1527783206.650940000	43.3159	455	0
1527783206.651828000	43.3168	101	1
1527783206.656916000	43.3219	80	0
1527783206.657636000	43.3226	98	1
1527783206.698043000	43.363	386	1
1527783206.698141000	43.3631	258	1
1527783206.716659000	43.3816	87	0
1527783206.856732000	43.5217	280	0
1527783206.857711000	43.5227	101	1
1527783206.858133000	43.5231	148	0
1527783206.858623000	43.5236	98	1
1527783206.863397000	43.5283	92	0
1527783206.863665000	43.5286	98	1
1527783206.864809000	43.5298	315	0
1527783206.865619000	43.5306	98	1
1527783206.975018000	43.64	386	1
1527783206.975110000	43.6401	258	1
1527783206.992463000	43.6574	87	0
1527783207.123399000	43.7884	237	0
1527783207.124715000	43.7897	148	0
1527783207.124747000	43.7897	101	1
1527783207.125723000	43.7907	98	1
1527783207.128390000	43.7933	92	0
1527783207.128662000	43.7936	98	1
1527783207.129871000	43.7948	163	0
1527783207.130654000	43.7956	98	1
1527783207.225823000	43.8908	389	1
1527783207.225887000	43.8908	257	1
1527783207.242863000	43.9078	87	0
1527783207.368632000	44.0336	303	0
1527783207.369683000	44.0346	101	1
1527783207.370093000	44.035	148	0
1527783207.370664000	44.0356	98	1
1527783207.373573000	44.0385	92	0
1527783207.374734000	44.0397	98	1
1527783207.374948000	44.0399	177	0
1527783207.375665000	44.0406	98	1
1527783207.515342000	44.1803	386	1
1527783207.515406000	44.1804	260	1
1527783207.543728000	44.2087	87	0
1527783207.668493000	44.3334	235	0
1527783207.669679000	44.3346	101	1
1527783207.669906000	44.3349	148	0
1527783207.670773000	44.3357	98	1
1527783207.673123000	44.3381	92	0
1527783207.673755000	44.3387	98	1
1527783207.674550000	44.3395	256	0
1527783207.675687000	44.3406	98	1
1527783207.975022000	44.64	389	1
1527783207.975086000	44.64	259	1
1527783207.990920000	44.6559	87	0
1527783208.121622000	44.7866	259	0
1527783208.122738000	44.7877	101	1
1527783208.123082000	44.788	148	0
1527783208.123719000	44.7887	98	1
1527783208.126831000	44.7918	92	0
1527783208.127782000	44.7927	98	1
1527783208.128287000	44.7932	111	0
1527783208.128842000	44.7938	98	1
1527783208.275297000	44.9402	390	1
1527783208.275358000	44.9403	261	1
1527783208.293721000	44.9587	87	0
1527783208.417934000	45.0829	259	0
1527783208.418873000	45.0838	101	1
1527783208.419464000	45.0844	148	0
1527783208.419771000	45.0847	98	1
1527783208.422262000	45.0872	92	0
1527783208.422796000	45.0877	98	1
1527783208.423681000	45.0886	112	0
1527783208.424730000	45.0897	98	1
1527783208.556360000	45.2213	387	1
1527783208.556458000	45.2214	259	1
1527783208.574120000	45.2391	87	0
1527783208.820472000	45.4854	306	0
1527783208.821803000	45.4868	148	0
1527783208.821898000	45.4869	101	1
1527783208.822820000	45.4878	98	1
1527783208.826141000	45.4911	92	0
1527783208.826821000	45.4918	98	1
1527783208.827566000	45.4925	236	0
1527783208.828079000	45.493	98	1
1527783208.918481000	45.5834	989	1
1527783208.918554000	45.5835	256	1
1527783208.937031000	45.602	87	0
1527783209.060306000	45.7253	233	0
1527783209.061193000	45.7261	101	1
1527783209.061732000	45.7267	148	0
1527783209.062837000	45.7278	98	1
1527783209.064167000	45.7291	92	0
1527783209.064832000	45.7298	98	1
1527783209.065532000	45.7305	255	0
1527783209.065936000	45.7309	98	1
1527783209.787493000	46.4524	584	1
1527783209.787584000	46.4525	258	1
1527783209.804698000	46.4697	87	0
1527783209.949998000	46.615	287	0
1527783209.950992000	46.6159	101	1
1527783209.951398000	46.6164	148	0
1527783209.951800000	46.6168	98	1
1527783209.954040000	46.619	92	0
1527783209.954868000	46.6198	98	1
1527783209.955467000	46.6204	320	0
1527783209.955990000	46.6209	98	1
1527783210.009461000	46.6744	787	1
1527783210.009524000	46.6745	260	1
1527783210.027330000	46.6923	87	0
1527783210.163757000	46.8287	257	0
1527783210.164829000	46.8298	101	1
1527783210.165176000	46.8301	148	0
1527783210.165899000	46.8309	98	1
1527783210.167581000	46.8325	92	0
1527783210.167840000	46.8328	98	1
1527783210.168948000	46.8339	124	0
1527783210.169826000	46.8348	98	1
1527783210.268228000	46.9332	391	1
1527783210.268321000	46.9333	263	1
1527783210.287075000	46.952	87	0
1527783210.439007000	47.104	265	0
1527783210.439979000	47.1049	101	1
1527783210.440521000	47.1055	148	0
1527783210.440837000	47.1058	98	1
1527783210.443215000	47.1082	92	0
1527783210.443911000	47.1089	98	1
1527783210.444642000	47.1096	261	0
1527783210.445085000	47.11	98	1
1527783210.688403000	47.3534	386	1
1527783210.688501000	47.3535	256	1
1527783210.705611000	47.3706	87	0
1527783210.844052000	47.509	260	0
1527783210.845189000	47.5101	101	1
1527783210.845440000	47.5104	148	0
1527783210.845917000	47.5109	98	1
1527783210.848538000	47.5135	92	0
1527783210.848943000	47.5139	98	1
1527783210.849950000	47.5149	204	0
1527783210.850869000	47.5158	98	1
1527783211.098104000	47.7631	387	1
1527783211.098167000	47.7631	258	1
1527783211.115322000	47.7803	87	0
1527783211.231032000	47.896	233	0
1527783211.232066000	47.897	101	1
1527783211.232469000	47.8974	148	0
1527783211.232874000	47.8978	98	1
1527783211.242086000	47.907	92	0
1527783211.242887000	47.9078	98	1
1527783211.243508000	47.9085	338	0
1527783211.244004000	47.909	98	1
1527783211.448817000	48.1138	386	1
1527783211.448880000	48.1138	256	1
1527783211.467275000	48.1322	87	0
1527783211.583447000	48.2484	233	0
1527783211.584478000	48.2494	101	1
1527783211.584853000	48.2498	148	0
1527783211.585941000	48.2509	98	1
1527783211.588866000	48.2538	92	0
1527783211.589937000	48.2549	98	1
1527783211.590324000	48.2553	98	0
1527783211.590886000	48.2558	98	1
1527783211.718542000	48.3835	389	1
1527783211.718631000	48.3836	257	1
1527783211.736139000	48.4011	87	0
1527783211.857341000	48.5223	299	0
1527783211.858334000	48.5233	101	1
1527783211.858807000	48.5238	148	0
1527783211.859946000	48.5249	98	1
1527783211.862106000	48.5271	92	0
1527783211.862941000	48.5279	98	1
1527783211.863564000	48.5285	294	0
1527783211.864084000	48.529	98	1
1527783212.167165000	48.8321	386	1
1527783212.167259000	48.8322	261	1
1527783212.185603000	48.8506	87	0
1527783212.578676000	49.2436	256	0
1527783212.579999000	49.245	101	1
1527783212.580215000	49.2452	148	0
1527783212.580981000	49.2459	98	1
1527783212.583176000	49.2481	92	0
1527783212.583979000	49.2489	98	1
1527783212.584603000	49.2496	233	0
1527783212.585130000	49.2501	98	1
1527783212.627042000	49.292	385	1
1527783212.627101000	49.2921	258	1
1527783212.644690000	49.3096	87	0
1527783212.767190000	49.4321	263	0
1527783212.768101000	49.4331	101	1
1527783212.768605000	49.4336	148	0
1527783212.768956000	49.4339	98	1
1527783212.772982000	49.4379	92	0
1527783212.773991000	49.4389	98	1
1527783212.774478000	49.4394	151	0
1527783212.774969000	49.4399	98	1
1527783213.499547000	50.1645	389	1
1527783213.499643000	50.1646	259	1
1527783213.516682000	50.1816	87	0
1527783213.652528000	50.3175	305	0
1527783213.653534000	50.3185	101	1
1527783213.653913000	50.3189	148	0
1527783213.655098000	50.3201	98	1
1527783213.656730000	50.3217	92	0
1527783213.657115000	50.3221	98	1
1527783213.658093000	50.323	235	0
1527783213.659029000	50.324	98	1
1527783213.799347000	50.4643	386	1
1527783213.799432000	50.4644	257	1
1527783213.816760000	50.4817	87	0
1527783213.949373000	50.6143	258	0
1527783213.950335000	50.6153	101	1
1527783213.950774000	50.6157	148	0
1527783213.951137000	50.6161	98	1
1527783213.953931000	50.6189	92	0
1527783213.955113000	50.6201	98	1
1527783213.955416000	50.6204	257	0
1527783213.956040000	50.621	98	1
1527783214.770381000	51.4353	989	1
1527783214.770474000	51.4354	262	1
1527783214.789827000	51.4548	87	0
1527783214.927318000	51.5923	258	0
1527783214.928313000	51.5933	101	1
1527783214.928733000	51.5937	148	0
1527783214.929104000	51.5941	98	1
1527783214.932380000	51.5973	92	0
1527783214.933187000	51.5981	98	1
1527783214.933812000	51.5988	184	0
1527783214.934307000	51.5993	98	1
1527783215.001267000	51.6662	586	1
1527783215.001331000	51.6663	256	1
1527783215.021974000	51.6869	87	0
1527783215.144662000	51.8096	259	0
1527783215.145738000	51.8107	101	1
1527783215.146009000	51.811	148	0
1527783215.147185000	51.8121	98	1
1527783215.152244000	51.8172	92	0
1527783215.153180000	51.8181	98	1
1527783215.153750000	51.8187	138	0
1527783215.154257000	51.8192	98	1
1527783215.694608000	52.3596	783	1
1527783215.694683000	52.3596	263	1
1527783215.712578000	52.3775	87	0
1527783216.099037000	52.764	304	0
1527783216.100202000	52.7652	101	1
1527783216.100484000	52.7654	148	0
1527783216.101167000	52.7661	98	1
1527783216.103395000	52.7683	92	0
1527783216.104244000	52.7692	98	1
1527783216.104749000	52.7697	153	0
1527783216.105361000	52.7703	98	1
1527783216.123186000	52.7881	386	1
1527783216.123260000	52.7882	259	1
1527783216.142270000	52.8072	87	0
1527783216.152295000	52.8172	87	0
1527783216.287474000	52.9524	233	0
1527783216.288468000	52.9534	104	1
1527783216.288803000	52.9538	148	0
1527783216.289161000	52.9541	98	1
1527783216.291358000	52.9563	92	0
1527783216.292250000	52.9572	98	1
1527783216.292787000	52.9577	185	0
1527783216.293322000	52.9583	98	1
1527783216.385663000	53.0506	385	1
1527783216.385760000	53.0507	262	1
1527783216.403501000	53.0685	87	0
1527783216.745537000	53.4105	261	0
1527783216.746479000	53.4114	101	1
1527783216.746927000	53.4119	148	0
1527783216.747187000	53.4121	98	1
1527783216.749251000	53.4142	92	0
1527783216.750198000	53.4152	98	1
1527783216.750672000	53.4156	173	0
1527783216.751312000	53.4163	98	1
1527783216.923656000	53.5886	389	1
1527783216.923725000	53.5887	260	1
1527783216.942923000	53.6079	87	0
1527783217.067696000	53.7326	279	0
1527783217.068741000	53.7337	101	1
1527783217.069097000	53.7341	148	0
1527783217.070313000	53.7353	98	1
1527783217.071418000	53.7364	92	0
1527783217.072295000	53.7372	98	1
1527783217.072827000	53.7378	266	0
1527783217.073294000	53.7382	98	1
1527783217.223679000	53.8886	385	1
1527783217.223776000	53.8887	257	1
1527783217.243402000	53.9084	87	0
1527783217.392241000	54.0572	267	0
1527783217.393276000	54.0582	101	1
1527783217.395294000	54.0602	158	0
1527783217.396332000	54.0613	98	1
1527783217.396692000	54.0616	223	0
1527783217.397235000	54.0622	98	1
1527783217.553718000	54.2187	387	1
1527783217.553811000	54.2188	260	1
1527783217.571298000	54.2363	87	0
1527783217.694314000	54.3593	233	0
1527783217.695285000	54.3602	101	1
1527783217.695836000	54.3608	148	0
1527783217.696265000	54.3612	98	1
1527783217.698109000	54.3631	92	0
1527783217.699328000	54.3643	98	1
1527783217.699591000	54.3645	190	0
1527783217.700241000	54.3652	98	1
1527783217.993457000	54.6584	386	1
1527783217.993519000	54.6585	256	1
1527783218.010327000	54.6753	87	0
1527783218.124782000	54.7897	256	0
1527783218.125792000	54.7907	101	1
1527783218.126184000	54.7911	148	0
1527783218.127377000	54.7923	98	1
1527783218.129336000	54.7943	92	0
1527783218.130357000	54.7953	98	1
1527783218.130753000	54.7957	311	0
1527783218.131269000	54.7962	98	1
1527783218.563960000	55.2289	389	1
1527783218.564025000	55.229	261	1
1527783218.580919000	55.2459	87	0
1527783218.703031000	55.368	236	0
1527783218.704394000	55.3693	148	0
1527783218.704432000	55.3694	101	1
1527783218.705409000	55.3704	98	1
1527783218.705832000	55.3708	92	0
1527783218.706396000	55.3713	98	1
1527783218.707231000	55.3722	326	0
1527783218.708322000	55.3733	98	1
1527783218.794427000	55.4594	390	1
1527783218.794514000	55.4595	258	1
1527783218.811476000	55.4764	87	0
1527783218.947772000	55.6127	298	0
1527783218.948596000	55.6135	101	1
1527783218.949242000	55.6142	148	0
1527783218.950403000	55.6154	98	1
1527783218.954723000	55.6197	92	0
1527783218.955403000	55.6204	98	1
1527783218.956151000	55.6211	194	0
1527783218.956620000	55.6216	98	1
1527783219.305599000	55.9706	385	1
1527783219.305665000	55.9706	256	1
1527783219.322923000	55.9879	87	0
1527783219.438693000	56.1036	258	0
1527783219.439586000	56.1045	101	1
1527783219.440169000	56.1051	148	0
1527783219.441430000	56.1064	98	1
1527783219.442415000	56.1074	92	0
1527783219.443429000	56.1084	98	1
1527783219.443887000	56.1088	199	0
1527783219.444420000	56.1094	98	1
1527783219.755859000	56.4208	984	1
1527783219.755948000	56.4209	256	1
1527783219.772814000	56.4378	87	0
1527783219.886113000	56.5511	263	0
1527783219.887453000	56.5524	148	0
1527783219.887511000	56.5525	101	1
1527783219.888458000	56.5534	98	1
1527783219.889893000	56.5548	92	0
1527783219.890457000	56.5554	98	1
1527783219.891296000	56.5562	247	0
1527783219.892395000	56.5573	98	1
1527783220.456781000	57.1217	585	1
1527783220.456841000	57.1218	256	1
1527783220.480489000	57.1454	87	0
1527783220.587760000	57.2527	305	0
1527783220.588612000	57.2536	101	1
1527783220.589236000	57.2542	148	0
1527783220.589574000	57.2545	98	1
1527783220.591237000	57.2562	92	0
1527783220.591464000	57.2564	98	1
1527783220.592657000	57.2576	116	0
1527783220.593425000	57.2584	98	1
1527783221.347244000	58.0122	783	1
1527783221.347307000	58.0123	256	1
1527783221.366177000	58.0311	87	0
1527783221.485125000	58.1501	259	0
1527783221.486123000	58.1511	101	1
1527783221.486526000	58.1515	148	0
1527783221.487568000	58.1525	98	1
1527783221.489272000	58.1542	92	0
1527783221.489520000	58.1545	98	1
1527783221.490701000	58.1557	120	0
1527783221.491474000	58.1564	98	1
1527783221.585969000	58.2509	389	1
1527783221.586060000	58.251	259	1
1527783221.604016000	58.269	87	0
1527783221.723512000	58.3885	233	0
1527783221.724546000	58.3895	101	1
1527783221.724921000	58.3899	148	0
1527783221.725489000	58.3904	98	1
1527783221.726906000	58.3919	92	0
1527783221.727586000	58.3925	98	1
1527783221.728310000	58.3933	294	0
1527783221.728818000	58.3938	98	1
1527783221.835667000	58.5006	388	1
1527783221.835765000	58.5007	257	1
1527783221.853571000	58.5185	87	0
1527783221.979542000	58.6445	282	0
1527783221.980509000	58.6455	101	1
1527783221.980922000	58.6459	148	0
1527783221.981523000	58.6465	98	1
1527783221.983477000	58.6484	92	0
1527783221.984574000	58.6495	98	1
1527783221.984909000	58.6499	317	0
1527783221.985504000	58.6505	98	1
1527783222.925072000	59.59	386	1
1527783222.925170000	59.5901	258	1
1527783222.942717000	59.6077	87	0
1527783223.054573000	59.7195	303	0
1527783223.055598000	59.7206	101	1
1527783223.055970000	59.7209	148	0
1527783223.056582000	59.7215	98	1
1527783223.058854000	59.7238	92	0
1527783223.059567000	59.7245	98	1
1527783223.060881000	59.7258	129	0
1527783223.061549000	59.7265	98	1
1527783223.180767000	59.8457	390	1
1527783223.180860000	59.8458	260	1
1527783223.199578000	59.8645	87	0
1527783223.316361000	59.9813	261	0
1527783223.317688000	59.9826	148	0
1527783223.317684000	59.9826	101	1
1527783223.318658000	59.9836	98	1
1527783223.321914000	59.9869	92	0
1527783223.322651000	59.9876	98	1
1527783223.323279000	59.9882	235	0
1527783223.323658000	59.9886	98	1
1527783223.396029000	60.061	385	1
1527783223.396095000	60.061	260	1
1527783223.413532000	60.0785	87	0
1527783223.531420000	60.1964	233	0
1527783223.532602000	60.1976	101	1
1527783223.532856000	60.1978	148	0
1527783223.533579000	60.1985	98	1
1527783223.535705000	60.2007	92	0
1527783223.536605000	60.2016	98	1
1527783223.537203000	60.2022	277	0
1527783223.537750000	60.2027	98	1
1527783223.731117000	60.3961	390	1
1527783223.731209000	60.3962	263	1
1527783223.748759000	60.4137	87	0
1527783223.872093000	60.537	280	0
1527783223.873194000	60.5381	101	1
1527783223.873433000	60.5384	148	0
1527783223.873711000	60.5387	98	1
1527783223.876228000	60.5412	92	0
1527783223.876678000	60.5416	98	1
1527783223.877602000	60.5426	159	0
1527783223.878627000	60.5436	98	1
1527783224.062270000	60.7272	390	1
1527783224.062366000	60.7273	261	1
1527783224.088606000	60.7536	87	0
1527783224.197709000	60.8627	267	0
1527783224.198681000	60.8636	101	1
1527783224.199176000	60.8641	148	0
1527783224.199618000	60.8646	98	1
1527783224.200574000	60.8655	92	0
1527783224.201630000	60.8666	98	1
1527783224.201972000	60.8669	227	0
1527783224.202622000	60.8676	98	1
1527783224.431870000	61.0968	386	1
1527783224.431935000	61.0969	260	1
1527783224.449393000	61.1143	87	0
1527783224.575809000	61.2408	235	0
1527783224.576760000	61.2417	101	1
1527783224.577216000	61.2422	148	0
1527783224.577669000	61.2426	98	1
1527783224.579355000	61.2443	92	0
1527783224.579636000	61.2446	98	1
1527783224.580783000	61.2457	325	0
1527783224.581640000	61.2466	98	1
1527783224.653590000	61.3185	387	1
1527783224.653685000	61.3186	259	1
1527783224.670795000	61.3357	87	0
1527783224.816559000	61.4815	258	0
1527783224.817677000	61.4826	101	1
1527783224.817925000	61.4829	148	0
1527783224.818738000	61.4837	98	1
1527783224.820338000	61.4853	92	0
1527783224.820729000	61.4857	98	1
1527783224.821705000	61.4867	86	0
1527783224.822662000	61.4876	98	1
1527783225.183336000	61.8483	989	1
1527783225.183399000	61.8484	262	1
1527783225.200490000	61.8654	87	0
1527783225.353604000	62.0186	237	0
1527783225.354777000	62.0197	101	1
1527783225.354966000	62.0199	148	0
1527783225.355782000	62.0207	98	1
1527783225.357876000	62.0228	92	0
1527783225.358761000	62.0237	98	1
1527783225.359339000	62.0243	314	0
1527783225.359796000	62.0247	98	1
1527783225.742962000	62.4079	584	1
1527783225.743049000	62.408	259	1
1527783225.761554000	62.4265	87	0
1527783226.104941000	62.7699	298	0
1527783226.105993000	62.7709	101	1
1527783226.106391000	62.7713	148	0
1527783226.106785000	62.7717	98	1
1527783226.107779000	62.7727	92	0
1527783226.108807000	62.7738	98	1
1527783226.109239000	62.7742	215	0
1527783226.109727000	62.7747	98	1
1527783226.192097000	62.857	783	1
1527783226.192183000	62.8571	263	1
1527783226.211390000	62.8763	87	0
1527783226.214511000	62.8795	87	0
1527783226.348881000	63.0138	256	0
1527783226.349872000	63.0148	104	1
1527783226.350344000	63.0153	148	0
1527783226.350731000	63.0157	98	1
1527783226.353727000	63.0187	92	0
1527783226.354750000	63.0197	98	1
1527783226.355151000	63.0201	115	0
1527783226.355738000	63.0207	98	1
1527783226.552672000	63.2176	385	1
1527783226.552759000	63.2177	260	1
1527783226.570535000	63.2355	87	0
1527783226.691328000	63.3563	236	0
1527783226.692355000	63.3573	101	1
1527783226.692739000	63.3577	148	0
1527783226.693854000	63.3588	98	1
1527783226.695684000	63.3606	92	0
1527783226.696842000	63.3618	98	1
1527783226.697102000	63.3621	143	0
1527783226.697761000	63.3627	98	1
1527783227.015720000	63.6807	385	1
1527783227.015821000	63.6808	261	1
1527783227.032750000	63.6977	87	0
1527783227.145587000	63.8105	329	0
1527783227.146888000	63.8118	101	1
1527783227.146919000	63.8119	148	0
1527783227.147866000	63.8128	98	1
1527783227.151995000	63.8169	92	0
1527783227.152884000	63.8178	98	1
1527783227.153447000	63.8184	226	0
1527783227.153888000	63.8188	98	1
1527783227.444210000	64.1092	386	1
1527783227.444302000	64.1093	261	1
1527783227.461868000	64.1268	87	0
1527783227.592457000	64.2574	235	0
1527783227.593446000	64.2584	101	1
1527783227.593873000	64.2588	148	0
1527783227.594904000	64.2599	98	1
1527783227.595969000	64.2609	92	0
1527783227.596891000	64.2618	98	1
1527783227.597419000	64.2624	101	0
1527783227.597886000	64.2628	98	1
1527783227.665183000	64.3301	390	1
1527783227.665276000	64.3302	260	1
1527783227.682624000	64.3476	87	0
1527783227.803806000	64.4688	257	0
1527783227.804847000	64.4698	101	1
1527783227.805224000	64.4702	148	0
1527783227.805920000	64.4709	98	1
1527783227.809229000	64.4742	92	0
1527783227.809903000	64.4749	98	1
1527783227.810653000	64.4756	142	0
1527783227.811081000	64.476	98	1
1527783228.035129000	64.7001	388	1
1527783228.035219000	64.7002	258	1
1527783228.052570000	64.7175	87	0
1527783228.176650000	64.8416	258	0
1527783228.177954000	64.8429	101	1
1527783228.177961000	64.8429	148	0
1527783228.178936000	64.8439	98	1
1527783228.181904000	64.8469	92	0
1527783228.182931000	64.8479	98	1
1527783228.183350000	64.8483	178	0
1527783228.183841000	64.8488	98	1
1527783228.304031000	64.969	387	1
1527783228.304129000	64.9691	262	1
1527783228.321165000	64.9861	87	0
1527783228.428845000	65.0938	281	0
1527783228.429885000	65.0948	101	1
1527783228.430305000	65.0953	148	0
1527783228.430872000	65.0958	98	1
1527783228.432610000	65.0976	92	0
1527783228.432870000	65.0978	98	1
1527783228.434002000	65.099	163	0
1527783228.434868000	65.0998	98	1
1527783228.585450000	65.2504	386	1
1527783228.585548000	65.2505	262	1
1527783228.602669000	65.2676	87	0
1527783228.932151000	65.5971	285	0
1527783228.933145000	65.5981	101	1
1527783228.933563000	65.5985	148	0
1527783228.933962000	65.5989	98	1
1527783228.935401000	65.6004	92	0
1527783228.935944000	65.6009	98	1
1527783228.936801000	65.6018	138	0
1527783228.937899000	65.6029	98	1
1527783229.224029000	65.889	388	1
1527783229.224116000	65.8891	259	1
1527783229.242120000	65.9071	87	0
1527783229.353371000	66.0183	235	0
1527783229.354215000	66.0192	101	1
1527783229.354784000	66.0197	148	0
1527783229.355948000	66.0209	98	1
1527783229.358347000	66.0233	92	0
1527783229.358926000	66.0239	98	1
1527783229.359912000	66.0249	199	0
1527783229.360959000	66.0259	98	1
1527783230.387264000	67.0522	386	1
1527783230.387352000	67.0523	260	1
1527783230.404600000	67.0696	87	0
1527783230.535861000	67.2008	281	0
1527783230.537036000	67.202	101	1
1527783230.537270000	67.2022	148	0
1527783230.538027000	67.203	98	1
1527783230.540067000	67.205	92	0
1527783230.541020000	67.206	98	1
1527783230.541531000	67.2065	114	0
1527783230.541982000	67.2069	98	1
1527783230.892404000	67.5574	387	1
1527783230.892473000	67.5574	259	1
1527783230.910211000	67.5752	87	0
1527783231.025644000	67.6906	289	0
1527783231.026596000	67.6915	101	1
1527783231.027043000	67.692	148	0
1527783231.028040000	67.693	98	1
1527783231.029889000	67.6948	92	0
1527783231.031015000	67.696	98	1
1527783231.031310000	67.6963	122	0
1527783231.031995000	67.6969	98	1
1527783231.204440000	67.8694	987	1
1527783231.204504000	67.8695	263	1
1527783231.222253000	67.8872	87	0
1527783231.348984000	68.0139	235	0
1527783231.350062000	68.015	101	1
1527783231.350504000	68.0155	148	0
1527783231.351025000	68.016	98	1
1527783231.353564000	68.0185	92	0
1527783231.354100000	68.0191	98	1
1527783231.355000000	68.02	225	0
1527783231.356016000	68.021	98	1
1527783231.623640000	68.2886	585	1
1527783231.623705000	68.2887	266	1
1527783231.641111000	68.3061	87	0
1527783231.776651000	68.4416	254	0
1527783231.777676000	68.4426	101	1
1527783231.778028000	68.443	148	0
1527783231.779130000	68.4441	98	1
1527783231.781536000	68.4465	92	0
1527783231.782061000	68.447	98	1
1527783231.782923000	68.4479	185	0
1527783231.784058000	68.449	98	1
1527783235.033467000	71.6984	784	1
1527783235.033558000	71.6985	261	1
1527783235.056686000	71.7216	87	0
1527783235.202310000	71.8673	297	0
1527783235.203195000	71.8681	101	1
1527783235.203731000	71.8687	148	0
1527783235.204919000	71.8699	98	1
1527783235.206395000	71.8713	92	0
1527783235.206916000	71.8719	98	1
1527783235.207795000	71.8727	121	0
1527783235.208850000	71.8738	98	1
1527783235.356243000	72.0212	368	1
1527783235.356356000	72.0213	1412	1
1527783235.356393000	72.0213	1412	1
1527783235.356422000	72.0214	1412	1
1527783235.356445000	72.0214	1412	1
1527783235.356484000	72.0214	1412	1
1527783235.356533000	72.0215	1412	1
1527783235.356563000	72.0215	1412	1
1527783235.356601000	72.0216	1412	1
1527783235.356652000	72.0216	1412	1
1527783235.356688000	72.0216	1412	1
1527783235.356722000	72.0217	1412	1
1527783235.356757000	72.0217	1412	1
1527783235.356791000	72.0217	1412	1
1527783235.357949000	72.0229	346	1
1527783235.374098000	72.0391	87	0
1527783235.377405000	72.0424	87	0
1527783235.523927000	72.1889	396	0
1527783235.524888000	72.1898	104	1
1527783235.530621000	72.1956	80	0
1527783235.531207000	72.1962	98	1
1527783235.972244000	72.6372	387	1
1527783235.972335000	72.6373	263	1
1527783235.989921000	72.6549	87	0
1527783236.109928000	72.7749	348	0
1527783236.110926000	72.7759	101	1
1527783236.111328000	72.7763	148	0
1527783236.111906000	72.7769	98	1
1527783236.113727000	72.7787	92	0
1527783236.113954000	72.7789	98	1
1527783236.115161000	72.7801	297	0
1527783236.115903000	72.7809	98	1
1527783236.363200000	73.0282	385	1
1527783236.363267000	73.0282	258	1
1527783236.380925000	73.0459	87	0
1527783236.510926000	73.1759	233	0
1527783236.511930000	73.1769	101	1
1527783236.512369000	73.1773	148	0
1527783236.512923000	73.1779	98	1
1527783236.514724000	73.1797	92	0
1527783236.514957000	73.1799	98	1
1527783236.516152000	73.1811	260	0
1527783236.516920000	73.1819	98	1
1527783236.814682000	73.4796	386	1
1527783236.814800000	73.4798	261	1
1527783236.832799000	73.4978	87	0
1527783236.954962000	73.6199	256	0
1527783236.956002000	73.621	101	1
1527783236.956443000	73.6214	148	0
1527783236.956960000	73.6219	98	1
1527783236.959597000	73.6246	92	0
1527783236.959964000	73.6249	98	1
1527783236.960954000	73.6259	118	0
1527783236.961955000	73.6269	98	1
1527783237.365651000	74.0306	390	1
1527783237.365739000	74.0307	260	1
1527783237.383282000	74.0482	87	0
1527783237.504646000	74.1696	259	0
1527783237.505512000	74.1705	101	1
1527783237.505988000	74.1709	148	0
1527783237.506968000	74.1719	98	1
1527783237.509557000	74.1745	92	0
1527783237.509970000	74.1749	98	1
[truncated: 1,155 more rows]
