# Supplementary material for: Method for multi-task learning fusion network traffic classification to address small sample labels
Source: Sci Rep. 2024 Jan 30;14:2518. doi: 10.1038/s41598-024-51933-8 (PMC10827795; doi:10.1038/s41598-024-51933-8)
Supplement: Supplementary file 2 — Supplementary Information 2. [file 41598_2024_51933_MOESM2_ESM.zip › QUIC Dataset/QUIC Dataset/pretraining/Google Doc/GoogleDoc-1094.txt]

1527930031.288259000	0	295	1
1527930031.307850000	0.0195909	87	0
1527930031.980755000	0.692496	436	0
1527930031.981579000	0.69332	1412	0
1527930031.982283000	0.694024	1412	0
1527930031.982969000	0.69471	1412	0
1527930031.983324000	0.695065	101	1
1527930031.983648000	0.695389	180	0
1527930031.984373000	0.696114	1412	0
1527930031.985063000	0.696804	1412	0
1527930031.985750000	0.697491	1412	0
1527930031.986247000	0.697988	116	1
1527930031.986420000	0.698161	830	0
1527930031.987126000	0.698867	1412	0
1527930031.987814000	0.699555	1412	0
1527930031.988487000	0.700228	694	0
1527930031.989194000	0.700935	1412	0
1527930031.989312000	0.701053	107	1
1527930031.989881000	0.701622	1412	0
1527930031.990571000	0.702312	1412	0
1527930031.991272000	0.703013	188	0
1527930031.992229000	0.70397	107	1
1527930031.997228000	0.708969	84	0
1527930031.997934000	0.709675	1189	0
1527930032.015887000	0.727628	101	1
1527930032.042182000	0.753923	1412	0
1527930032.042862000	0.754603	1412	0
1527930032.043556000	0.755297	1412	0
1527930032.044219000	0.75596	198	0
1527930032.044928000	0.756669	1412	0
1527930032.045626000	0.757367	110	1
1527930032.045647000	0.757388	1412	0
1527930032.046339000	0.75808	1412	0
1527930032.046996000	0.758737	173	0
1527930032.047715000	0.759456	1412	0
1527930032.048425000	0.760166	1412	0
1527930032.048663000	0.760404	110	1
1527930032.049090000	0.760831	1412	0
1527930032.049749000	0.76149	180	0
1527930032.050468000	0.762209	1412	0
1527930032.051210000	0.762951	1412	0
1527930032.051913000	0.763654	1412	0
1527930032.052211000	0.763952	110	1
1527930032.052573000	0.764314	402	0
1527930032.053284000	0.765025	1412	0
1527930032.053976000	0.765717	1412	0
1527930032.054666000	0.766407	1412	0
1527930032.055357000	0.767098	1412	0
1527930032.056015000	0.767756	262	0
1527930032.056730000	0.768471	1412	0
1527930032.057421000	0.769162	1412	0
1527930032.058107000	0.769848	1412	0
1527930032.058785000	0.770526	897	0
1527930032.060856000	0.772597	1412	0
1527930032.061646000	0.773387	1412	0
1527930032.062350000	0.774091	1412	0
1527930032.063026000	0.774767	1027	0
1527930032.073408000	0.785149	125	1
1527930032.076229000	0.78797	107	1
1527930032.455591000	1.16733	318	1
1527930032.455686000	1.16743	1412	1
1527930032.455722000	1.16746	906	1
1527930032.467353000	1.17909	218	1
1527930032.472605000	1.18435	87	0
1527930032.484186000	1.19593	87	0
1527930032.706792000	1.41853	166	1
1527930032.724596000	1.43634	87	0
1527930032.790760000	1.5025	503	1
1527930032.791593000	1.50333	831	1
1527930032.808245000	1.51999	87	0
1527930032.842919000	1.55466	431	0
1527930032.843613000	1.55535	1116	0
1527930032.845171000	1.55691	92	0
1527930032.845868000	1.55761	212	0
1527930032.864927000	1.57667	113	1
1527930033.004826000	1.71657	372	0
1527930033.007278000	1.71902	98	1
1527930033.008275000	1.72002	80	0
1527930033.011293000	1.72303	98	1
1527930033.025891000	1.73763	288	0
1527930033.026595000	1.73834	1412	0
1527930033.027285000	1.73903	1412	0
1527930033.027973000	1.73971	1412	0
1527930033.028630000	1.74037	180	0
1527930033.029291000	1.74103	110	1
1527930033.029349000	1.74109	1412	0
1527930033.030063000	1.7418	1412	0
1527930033.030803000	1.74254	1071	0
1527930033.031527000	1.74327	92	0
1527930033.032227000	1.74397	317	0
1527930033.032399000	1.74414	107	1
1527930033.035280000	1.74702	98	1
1527930033.084351000	1.79609	541	0
1527930033.090280000	1.80202	98	1
1527930033.108079000	1.81982	429	0
1527930033.108786000	1.82053	987	0
1527930033.116292000	1.82803	101	1
1527930033.415943000	2.12768	338	1
1527930033.416002000	2.12774	144	1
1527930033.433411000	2.14515	87	0
1527930033.485075000	2.19682	216	1
1527930033.485149000	2.19689	190	1
1527930033.502751000	2.21449	87	0
1527930033.510459000	2.2222	1412	0
1527930033.511192000	2.22293	1412	0
1527930033.511889000	2.22363	1412	0
1527930033.512553000	2.22429	501	0
1527930033.513232000	2.22497	199	0
1527930033.514312000	2.22605	116	1
1527930033.620285000	2.33203	634	0
1527930033.620948000	2.33269	92	0
1527930033.621709000	2.33345	267	0
1527930033.623308000	2.33505	104	1
1527930033.664761000	2.3765	568	1
1527930033.681324000	2.39306	87	0
1527930033.722509000	2.43425	484	0
1527930033.723170000	2.43491	80	0
1527930033.723263000	2.435	118	1
1527930033.726331000	2.43807	98	1
1527930033.740267000	2.45201	87	0
1527930034.323246000	3.03499	926	1
1527930034.341155000	3.0529	87	0
1527930034.659098000	3.37084	1279	1
1527930034.661147000	3.37289	1412	1
1527930034.661200000	3.37294	980	1
1527930034.661274000	3.37301	844	1
1527930034.676466000	3.38821	87	0
1527930034.683359000	3.3951	87	0
1527930034.693133000	3.40487	348	0
1527930034.693833000	3.40557	1412	0
1527930034.694508000	3.40625	997	0
1527930034.695273000	3.40701	92	0
1527930034.695972000	3.40771	186	0
1527930034.696677000	3.40842	116	1
1527930034.704013000	3.41575	459	0
1527930034.704697000	3.41644	248	0
1527930034.707419000	3.41916	101	1
1527930034.723389000	3.43513	1412	1
1527930034.723440000	3.43518	879	1
1527930034.741283000	3.45302	87	0
1527930034.923802000	3.63554	428	0
1527930034.924483000	3.63622	828	0
1527930034.926387000	3.63813	104	1
1527930035.014710000	3.72645	286	0
1527930035.015412000	3.72715	1412	0
1527930035.016100000	3.72784	1412	0
1527930035.016788000	3.72853	1412	0
1527930035.017395000	3.72914	107	1
1527930035.017432000	3.72917	188	0
1527930035.018160000	3.7299	347	0
1527930035.020385000	3.73213	101	1
1527930035.454171000	4.16591	525	1
1527930035.454271000	4.16601	1412	1
1527930035.454295000	4.16604	1412	1
1527930035.454318000	4.16606	1412	1
1527930035.454340000	4.16608	1412	1
1527930035.454380000	4.16612	1412	1
1527930035.454423000	4.16616	1412	1
1527930035.454459000	4.1662	1412	1
1527930035.454498000	4.16624	1412	1
1527930035.454551000	4.16629	1412	1
1527930035.454574000	4.16632	1412	1
1527930035.454608000	4.16635	1412	1
1527930035.454637000	4.16638	1412	1
1527930035.463240000	4.17498	1271	1
1527930035.471305000	4.18305	87	0
1527930035.472115000	4.18386	100	0
1527930035.474887000	4.18663	87	0
1527930035.478832000	4.19057	104	1
1527930035.480770000	4.19251	87	0
1527930035.787161000	4.4989	1322	1
1527930035.804352000	4.51609	87	0
1527930035.944340000	4.65608	285	0
1527930035.945019000	4.65676	264	0
1527930035.950056000	4.6618	107	1
1527930035.959881000	4.67162	376	0
1527930035.964299000	4.67604	80	0
1527930035.965637000	4.67738	101	1
1527930037.136097000	5.84784	335	1
1527930037.136177000	5.84792	1412	1
1527930037.136203000	5.84794	981	1
1527930037.142498000	5.85424	224	1
1527930037.142581000	5.85432	1412	1
1527930037.142617000	5.85436	1412	1
1527930037.142644000	5.85438	758	1
1527930037.154178000	5.86592	87	0
1527930037.160369000	5.87211	87	0
1527930037.163637000	5.87538	268	1
1527930037.170929000	5.88267	101	1
1527930037.180601000	5.89234	87	0
1527930037.184953000	5.89669	94	0
1527930037.185251000	5.89699	101	1
1527930037.188499000	5.90024	87	0
1527930037.624967000	6.33671	440	0
1527930037.626251000	6.33799	101	1
1527930037.627801000	6.33954	80	0
1527930037.628325000	6.34007	98	1
1527930037.682343000	6.39408	563	0
1527930037.683008000	6.39475	306	0
1527930037.683649000	6.39539	98	1
1527930037.683685000	6.39543	238	0
1527930037.684319000	6.39606	101	1
1527930037.684568000	6.39631	101	1
1527930037.688337000	6.40008	250	1
1527930037.701216000	6.41296	87	0
1527930037.706300000	6.41804	87	0
1527930038.307635000	7.01938	940	0
1527930038.308307000	7.02005	1412	0
1527930038.308997000	7.02074	1412	0
1527930038.309119000	7.02086	104	1
1527930038.309715000	7.02146	1412	0
1527930038.310372000	7.02211	180	0
1527930038.310403000	7.02214	104	1
1527930038.311151000	7.02289	1412	0
1527930038.311823000	7.02356	98	1
1527930038.311851000	7.02359	1351	0
1527930038.312444000	7.02418	101	1
1527930038.314016000	7.02576	1412	0
1527930038.314706000	7.02645	1412	0
1527930038.314900000	7.02664	98	1
1527930038.315328000	7.02707	98	1
1527930038.315417000	7.02716	1412	0
1527930038.316091000	7.02783	188	0
1527930038.316279000	7.02802	101	1
1527930038.316794000	7.02853	1214	0
1527930038.317273000	7.02901	98	1
1527930038.324462000	7.0362	1412	0
1527930038.325140000	7.03688	1412	0
1527930038.325290000	7.03703	101	1
1527930038.325855000	7.0376	1412	0
1527930038.326389000	7.03813	98	1
1527930038.326546000	7.03829	1412	0
1527930038.327220000	7.03896	845	0
1527930038.328276000	7.04002	101	1
1527930038.360933000	7.07267	1412	0
1527930038.361676000	7.07342	1412	0
1527930038.362497000	7.07424	101	1
1527930038.362923000	7.07466	1412	0
1527930038.363320000	7.07506	98	1
1527930038.363590000	7.07533	198	0
1527930038.364303000	7.07604	1412	0
1527930038.364354000	7.07609	98	1
1527930038.364990000	7.07673	1412	0
1527930038.365318000	7.07706	101	1
1527930038.365674000	7.07741	1412	0
1527930038.366269000	7.07801	98	1
1527930038.366365000	7.07811	1412	0
1527930038.367055000	7.0788	1412	0
1527930038.367270000	7.07901	101	1
1527930038.367741000	7.07948	1412	0
1527930038.368270000	7.08001	98	1
1527930038.368431000	7.08017	1412	0
1527930038.369118000	7.08086	1412	0
1527930038.369321000	7.08106	101	1
1527930038.369786000	7.08153	622	0
1527930038.370287000	7.08203	112	1
1527930038.370494000	7.08223	1412	0
1527930038.371234000	7.08297	1412	0
1527930038.371414000	7.08315	98	1
1527930038.371927000	7.08367	1412	0
1527930038.372280000	7.08402	101	1
1527930038.372614000	7.08435	1303	0
1527930038.373265000	7.08501	98	1
1527930038.373292000	7.08503	1412	0
1527930038.373994000	7.08574	1412	0
1527930038.374683000	7.08642	1412	0
1527930038.375356000	7.0871	1072	0
1527930038.376055000	7.0878	1412	0
1527930038.376742000	7.08848	1299	0
1527930038.377413000	7.08915	749	0
1527930038.378118000	7.08986	1412	0
1527930038.378806000	7.09055	1323	0
1527930038.379498000	7.09124	1412	0
1527930038.380188000	7.09193	1412	0
1527930038.380848000	7.09259	337	0
1527930038.380947000	7.09269	125	1
1527930038.381631000	7.09337	92	0
1527930038.381675000	7.09342	101	1
1527930038.382333000	7.09407	263	0
1527930038.389025000	7.10077	101	1
1527930038.401327000	7.11307	87	0
1527930039.663013000	8.37475	307	1
1527930039.663098000	8.37484	144	1
1527930039.679834000	8.39157	87	0
1527930039.760810000	8.47255	1412	0
1527930039.761545000	8.47329	1412	0
1527930039.761810000	8.47355	104	1
1527930039.762264000	8.474	1412	0
1527930039.762408000	8.47415	101	1
1527930039.762940000	8.47468	661	0
1527930039.763543000	8.47528	98	1
1527930039.763607000	8.47535	135	0
1527930039.764540000	8.47628	98	1
1527930040.777364000	9.4891	393	1
1527930040.777440000	9.48918	294	1
1527930040.777888000	9.48963	302	1
1527930040.777948000	9.48969	1412	1
1527930040.777986000	9.48973	1412	1
1527930040.778045000	9.48979	969	1
1527930040.794944000	9.50669	87	0
1527930040.828125000	9.53987	382	1
1527930040.844865000	9.55661	87	0
1527930040.894529000	9.60627	399	0
1527930040.895408000	9.60715	104	1
1527930040.900504000	9.61225	80	0
1527930040.901374000	9.61312	98	1
1527930041.002271000	9.71401	285	0
1527930041.002936000	9.71468	103	0
1527930041.005124000	9.71687	101	1
1527930041.006651000	9.71839	259	0
1527930041.007368000	9.71911	98	1
1527930041.096733000	9.80847	1412	1
1527930041.096818000	9.80856	1412	1
1527930041.096841000	9.80858	477	1
1527930041.096908000	9.80865	844	1
1527930041.115691000	9.82743	87	0
1527930041.138604000	9.85034	525	0
1527930041.139274000	9.85101	89	0
1527930041.139566000	9.85131	101	1
1527930041.140163000	9.8519	98	1
1527930041.240928000	9.95267	335	0
1527930041.241675000	9.95342	1400	0
1527930041.242088000	9.95383	101	1
1527930041.242367000	9.95411	513	0
1527930041.243040000	9.95478	98	1
1527930041.243055000	9.9548	592	0
1527930041.244036000	9.95578	98	1
1527930041.244600000	9.95634	635	0
1527930041.245033000	9.95677	98	1
1527930041.246323000	9.95806	467	0
1527930041.247033000	9.95877	98	1
1527930041.247040000	9.95878	697	0
1527930041.248067000	9.95981	98	1
1527930041.248766000	9.96051	484	0
1527930041.249038000	9.96078	98	1
1527930041.249456000	9.9612	835	0
1527930041.250048000	9.96179	98	1
1527930041.250154000	9.96189	649	0
1527930041.251033000	9.96277	98	1
1527930041.251353000	9.96309	519	0
1527930041.252034000	9.96377	98	1
1527930041.252048000	9.96379	439	0
1527930041.253033000	9.96477	98	1
1527930041.253383000	9.96512	701	0
1527930041.254033000	9.96577	98	1
1527930041.254689000	9.96643	616	0
1527930041.255033000	9.96677	98	1
1527930041.255700000	9.96744	558	0
1527930041.256035000	9.96778	98	1
1527930041.259314000	9.97106	664	0
1527930041.260026000	9.97177	1190	0
1527930041.260069000	9.97181	98	1
1527930041.261034000	9.97277	98	1
1527930041.265720000	9.97746	102	0
1527930041.266034000	9.97777	98	1
1527930041.293196000	10.0049	184	0
1527930041.294486000	10.0062	112	1
1527930041.310529000	10.0223	87	0
1527930041.882396000	10.5941	989	1
1527930041.882471000	10.5942	109	1
1527930041.885084000	10.5968	302	1
1527930041.888167000	10.5999	476	1
1527930041.888242000	10.6	87	1
1527930041.899401000	10.6111	87	0
1527930041.904217000	10.616	90	0
1527930041.906108000	10.6178	104	1
1527930041.908253000	10.62	87	0
1527930042.332203000	11.0439	290	0
1527930042.332873000	11.0446	151	0
1527930042.333314000	11.0451	101	1
1527930042.334086000	11.0458	98	1
1527930042.336877000	11.0486	92	0
1527930042.337125000	11.0489	98	1
1527930042.337587000	11.0493	88	0
1527930042.338244000	11.05	98	1
1527930042.370156000	11.0819	313	0
1527930042.370827000	11.0826	140	0
1527930042.371325000	11.0831	98	1
1527930042.372127000	11.0839	98	1
1527930042.374708000	11.0864	92	0
1527930042.375197000	11.0869	98	1
1527930042.375414000	11.0872	250	0
1527930042.376098000	11.0878	98	1
1527930042.381478000	11.0932	239	0
1527930042.382151000	11.0939	103	0
1527930042.382682000	11.0944	98	1
1527930042.383113000	11.0949	98	1
1527930042.385193000	11.0969	92	0
1527930042.385878000	11.0976	273	0
1527930042.386706000	11.0984	101	1
1527930042.862257000	11.574	485	1
1527930042.862332000	11.5741	94	1
1527930042.879360000	11.5911	87	0
1527930042.935155000	11.6469	325	1
1527930042.935231000	11.647	256	1
1527930042.952417000	11.6642	87	0
1527930043.303095000	12.0148	259	0
1527930043.303773000	12.0155	365	0
1527930043.304162000	12.0159	107	1
1527930043.305262000	12.017	235	0
1527930043.306144000	12.0179	98	1
1527930043.678537000	12.3903	370	1
1527930043.678664000	12.3904	1412	1
1527930043.678690000	12.3904	1412	1
1527930043.678731000	12.3905	1412	1
1527930043.678783000	12.3905	1412	1
1527930043.678805000	12.3905	1412	1
1527930043.678827000	12.3906	1412	1
1527930043.678898000	12.3906	1412	1
1527930043.678920000	12.3907	1412	1
1527930043.678980000	12.3907	1412	1
1527930043.679002000	12.3907	1412	1
1527930043.679049000	12.3908	1412	1
1527930043.679086000	12.3908	1412	1
1527930043.680276000	12.392	1412	1
1527930043.680319000	12.3921	1412	1
1527930043.680385000	12.3921	1412	1
1527930043.680446000	12.3922	1412	1
1527930043.680480000	12.3922	1412	1
1527930043.680509000	12.3923	1412	1
1527930043.682260000	12.394	1412	1
1527930043.682325000	12.3941	1412	1
1527930043.682361000	12.3941	1412	1
1527930043.682417000	12.3942	1412	1
1527930043.682465000	12.3942	1412	1
1527930043.682499000	12.3942	1412	1
1527930043.684203000	12.3959	1412	1
1527930043.684234000	12.396	1412	1
1527930043.684276000	12.396	1412	1
1527930043.684329000	12.3961	1412	1
1527930043.684352000	12.3961	1412	1
1527930043.684376000	12.3961	1412	1
1527930043.686219000	12.398	1412	1
1527930043.686268000	12.398	1412	1
1527930043.686325000	12.3981	1412	1
1527930043.696207000	12.4079	87	0
1527930043.696405000	12.4081	747	1
1527930043.699469000	12.4112	87	0
1527930043.700465000	12.4122	87	0
1527930043.705289000	12.417	87	0
1527930043.713795000	12.4255	87	0
1527930043.907480000	12.6192	235	0
1527930043.908098000	12.6198	146	0
1527930043.908403000	12.6201	113	1
1527930043.909235000	12.621	98	1
1527930043.917740000	12.6295	92	0
1527930043.918183000	12.6299	98	1
1527930043.919745000	12.6315	294	0
1527930043.920280000	12.632	98	1
1527930044.102541000	12.8143	360	1
1527930044.104146000	12.8159	294	1
1527930044.120434000	12.8322	87	0
1527930044.143118000	12.8549	376	1
1527930044.161408000	12.8731	87	0
1527930044.190256000	12.902	341	1
1527930044.190344000	12.9021	259	1
1527930044.206806000	12.9185	87	0
1527930044.210632000	12.9224	397	0
1527930044.211618000	12.9234	101	1
1527930044.218367000	12.9301	80	0
1527930044.219262000	12.931	98	1
1527930044.303767000	13.0155	590	0
1527930044.304448000	13.0162	801	0
1527930044.304864000	13.0166	98	1
1527930044.305220000	13.017	92	0
1527930044.305919000	13.0177	255	0
1527930044.307614000	13.0194	104	1
1527930044.310914000	13.0227	1412	1
1527930044.310962000	13.0227	409	1
1527930044.322342000	13.0341	265	0
1527930044.323009000	13.0347	146	0
1527930044.323586000	13.0353	98	1
1527930044.324200000	13.0359	98	1
1527930044.325680000	13.0374	92	0
1527930044.326199000	13.0379	98	1
1527930044.326399000	13.0381	213	0
1527930044.327195000	13.0389	98	1
1527930044.331513000	13.0433	87	0
1527930044.542785000	13.2545	246	0
1527930044.543418000	13.2552	118	0
1527930044.544686000	13.2564	104	1
1527930044.546192000	13.2579	92	0
1527930044.546862000	13.2586	92	0
1527930044.547534000	13.2593	101	1
1527930044.548682000	13.2604	275	0
1527930044.549369000	13.2611	279	0
1527930044.549647000	13.2614	98	1
1527930044.550277000	13.262	98	1
1527930044.552139000	13.2639	92	0
1527930044.552833000	13.2646	240	0
1527930044.553239000	13.265	101	1
1527930044.553566000	13.2653	953	0
1527930044.554408000	13.2661	98	1
1527930044.593034000	13.3048	631	1
1527930044.613888000	13.3256	87	0
1527930044.719051000	13.4308	754	1
1527930044.719132000	13.4309	259	1
1527930044.736295000	13.448	87	0
1527930044.752153000	13.4639	236	0
1527930044.752770000	13.4645	360	0
1527930044.753294000	13.465	104	1
1527930044.753491000	13.4652	331	0
1527930044.754227000	13.466	101	1
1527930045.192083000	13.9038	420	0
1527930045.192688000	13.9044	146	0
1527930045.193277000	13.905	101	1
1527930045.195221000	13.907	92	0
1527930045.195949000	13.9077	306	0
1527930045.196467000	13.9082	101	1
1527930045.393531000	14.1053	393	1
1527930045.393626000	14.1054	254	1
1527930045.411230000	14.123	87	0
1527930045.843160000	14.5549	235	0
1527930045.843792000	14.5555	146	0
1527930045.844321000	14.5561	104	1
1527930045.847019000	14.5588	92	0
1527930045.847323000	14.5591	98	1
1527930045.847732000	14.5595	253	0
1527930045.848322000	14.5601	98	1
1527930046.452070000	15.1638	391	1
1527930046.452131000	15.1639	248	1
1527930046.471099000	15.1828	87	0
1527930046.931353000	15.6431	256	0
1527930046.932024000	15.6438	146	0
1527930046.932359000	15.6441	101	1
1527930046.932953000	15.6447	98	1
1527930046.935950000	15.6477	92	0
1527930046.936675000	15.6484	203	0
1527930046.937094000	15.6488	101	1
1527930047.157409000	15.8691	390	1
1527930047.157502000	15.8692	308	1
1527930047.174830000	15.8866	87	0
1527930047.312793000	16.0245	258	0
1527930047.313412000	16.0252	146	0
1527930047.314050000	16.0258	104	1
1527930047.317222000	16.029	92	0
1527930047.317918000	16.0297	150	0
1527930047.318009000	16.0297	98	1
1527930047.318983000	16.0307	98	1
1527930047.922668000	16.6344	393	1
1527930047.922732000	16.6345	256	1
1527930047.940924000	16.6527	87	0
1527930048.104760000	16.8165	255	0
1527930048.105377000	16.8171	146	0
1527930048.106025000	16.8178	104	1
1527930048.109409000	16.8212	92	0
1527930048.110070000	16.8218	237	0
1527930048.110127000	16.8219	98	1
1527930048.111025000	16.8228	98	1
1527930048.440918000	17.1527	389	1
1527930048.440984000	17.1527	218	1
1527930048.458097000	17.1698	87	0
1527930048.889774000	17.6015	235	0
1527930048.890402000	17.6021	146	0
1527930048.891076000	17.6028	104	1
1527930048.893778000	17.6055	92	0
1527930048.894135000	17.6059	98	1
1527930048.894494000	17.6062	274	0
1527930048.895056000	17.6068	98	1
1527930048.946411000	17.6582	391	1
1527930048.946477000	17.6582	368	1
1527930048.964182000	17.6759	87	0
1527930048.973540000	17.6853	87	0
1527930049.128317000	17.8401	258	0
1527930049.128954000	17.8407	148	0
1527930049.129355000	17.8411	104	1
1527930049.130144000	17.8419	98	1
1527930049.132518000	17.8443	92	0
1527930049.133147000	17.8449	112	0
1527930049.133200000	17.8449	98	1
1527930049.134083000	17.8458	98	1
1527930049.229296000	17.941	392	1
1527930049.229360000	17.9411	249	1
1527930049.246439000	17.9582	87	0
1527930049.774788000	18.4865	262	0
1527930049.775399000	18.4871	148	0
1527930049.776124000	18.4879	104	1
1527930049.777153000	18.4889	92	0
1527930049.778207000	18.4899	98	1
1527930049.778311000	18.4901	159	0
1527930049.779122000	18.4909	98	1
1527930052.139849000	20.8516	370	1
1527930052.139936000	20.8517	1412	1
1527930052.139962000	20.8517	1412	1
1527930052.140003000	20.8517	1412	1
1527930052.140054000	20.8518	1362	1
1527930052.157349000	20.8691	87	0
1527930052.341681000	21.0534	928	1
1527930052.341743000	21.0535	255	1
1527930052.360439000	21.0722	87	0
1527930052.580187000	21.2919	412	0
1527930052.581090000	21.2928	104	1
1527930052.586048000	21.2978	80	0
1527930052.586858000	21.2986	98	1
1527930052.815886000	21.5276	310	0
1527930052.816495000	21.5282	148	0
1527930052.816971000	21.5287	98	1
1527930052.817873000	21.5296	98	1
1527930052.821439000	21.5332	92	0
1527930052.821928000	21.5337	98	1
1527930052.822164000	21.5339	318	0
1527930052.822872000	21.5346	98	1
1527930053.007480000	21.7192	391	1
1527930053.007542000	21.7193	257	1
1527930053.025223000	21.737	87	0
1527930053.136937000	21.8487	256	0
1527930053.137598000	21.8493	148	0
1527930053.137960000	21.8497	101	1
1527930053.138975000	21.8507	98	1
1527930053.140987000	21.8527	92	0
1527930053.141693000	21.8534	211	0
1527930053.142154000	21.8539	101	1
1527930053.353441000	22.0652	548	1
1527930053.353503000	22.0652	255	1
1527930053.370072000	22.0818	87	0
1527930053.482270000	22.194	280	0
1527930053.483274000	22.195	101	1
1527930053.483431000	22.1952	148	0
1527930053.483968000	22.1957	98	1
1527930053.484650000	22.1964	92	0
1527930053.484883000	22.1966	98	1
1527930053.485313000	22.1971	287	0
1527930053.485886000	22.1976	98	1
1527930053.803396000	22.5151	823	1
1527930053.803458000	22.5152	258	1
1527930053.821160000	22.5329	87	0
1527930053.935610000	22.6474	233	0
1527930053.936931000	22.6487	101	1
1527930053.947155000	22.6589	148	0
1527930053.947895000	22.6596	92	0
1527930053.948055000	22.6598	98	1
1527930053.948556000	22.6603	213	0
1527930053.948951000	22.6607	101	1
1527930054.388445000	23.1002	388	1
1527930054.388508000	23.1002	255	1
1527930054.405961000	23.1177	87	0
1527930054.841299000	23.553	411	0
1527930054.841954000	23.5537	148	0
1527930054.842356000	23.5541	101	1
1527930054.842977000	23.5547	98	1
1527930054.845178000	23.5569	92	0
1527930054.845870000	23.5576	250	0
1527930054.845992000	23.5577	98	1
1527930054.846974000	23.5587	98	1
1527930055.200643000	23.9124	389	1
1527930055.200732000	23.9125	255	1
1527930055.217535000	23.9293	87	0
1527930055.346061000	24.0578	256	0
1527930055.346662000	24.0584	148	0
1527930055.347142000	24.0589	101	1
1527930055.348018000	24.0598	98	1
1527930055.351192000	24.0629	92	0
1527930055.352048000	24.0638	229	0
1527930055.352086000	24.0638	98	1
1527930055.353012000	24.0648	98	1
1527930055.472419000	24.1842	388	1
1527930055.472481000	24.1842	257	1
1527930055.489434000	24.2012	87	0
1527930055.970704000	24.6824	235	0
1527930055.971379000	24.6831	148	0
1527930055.971679000	24.6834	101	1
1527930055.972029000	24.6838	98	1
1527930055.974912000	24.6867	92	0
1527930055.975610000	24.6874	298	0
1527930055.976114000	24.6879	101	1
1527930056.097185000	24.8089	388	1
1527930056.097268000	24.809	257	1
1527930056.116592000	24.8283	87	0
1527930056.550232000	25.262	258	0
1527930056.550944000	25.2627	148	0
1527930056.551252000	25.263	101	1
1527930056.552147000	25.2639	98	1
1527930056.554133000	25.2659	92	0
1527930056.554880000	25.2666	305	0
1527930056.555109000	25.2668	101	1
1527930056.720331000	25.4321	389	1
1527930056.720422000	25.4322	255	1
1527930056.737720000	25.4495	87	0
1527930057.173008000	25.8847	258	0
1527930057.173663000	25.8854	148	0
1527930057.174132000	25.8859	104	1
1527930057.176526000	25.8883	92	0
1527930057.177167000	25.8889	134	0
1527930057.177227000	25.889	98	1
1527930057.178117000	25.8899	98	1
1527930057.257125000	25.9689	392	1
1527930057.257202000	25.9689	259	1
1527930057.274826000	25.9866	87	0
1527930057.701761000	26.4135	235	0
1527930057.702393000	26.4141	148	0
1527930057.702808000	26.4145	101	1
1527930057.703267000	26.415	98	1
1527930057.706239000	26.418	92	0
1527930057.706984000	26.4187	141	0
1527930057.707232000	26.419	101	1
1527930057.749419000	26.4612	393	1
1527930057.749502000	26.4612	263	1
1527930057.766185000	26.4779	87	0
1527930058.197395000	26.9091	256	0
1527930058.198001000	26.9097	148	0
1527930058.198519000	26.9103	101	1
1527930058.199241000	26.911	98	1
1527930058.201811000	26.9136	92	0
1527930058.202236000	26.914	98	1
1527930058.202530000	26.9143	206	0
1527930058.203164000	26.9149	98	1
1527930058.279674000	26.9914	391	1
1527930058.279727000	26.9915	256	1
1527930058.297375000	27.0091	87	0
1527930058.748830000	27.4606	258	0
1527930058.749443000	27.4612	148	0
1527930058.750304000	27.462	104	1
1527930058.753771000	27.4655	92	0
1527930058.754238000	27.466	98	1
1527930058.754489000	27.4662	248	0
1527930058.755211000	27.467	98	1
1527930059.056712000	27.7685	387	1
1527930059.056778000	27.7685	255	1
1527930059.073917000	27.7857	87	0
1527930059.183070000	27.8948	256	0
1527930059.183740000	27.8955	148	0
1527930059.184302000	27.896	104	1
1527930059.188123000	27.8999	92	0
1527930059.188824000	27.9006	336	0
1527930059.189282000	27.901	101	1
1527930059.316525000	28.0283	995	1
1527930059.316615000	28.0284	255	1
1527930059.333533000	28.0453	87	0
1527930059.767128000	28.4789	233	0
1527930059.767747000	28.4795	148	0
1527930059.768259000	28.48	104	1
1527930059.771996000	28.4837	92	0
1527930059.772268000	28.484	98	1
1527930059.772719000	28.4845	234	0
1527930059.773259000	28.485	98	1
1527930059.808414000	28.5202	548	1
1527930059.808481000	28.5202	256	1
1527930059.825812000	28.5376	87	0
1527930060.255461000	28.9672	320	0
1527930060.256123000	28.9679	148	0
1527930060.256523000	28.9683	101	1
1527930060.257315000	28.9691	98	1
1527930060.258772000	28.9705	92	0
1527930060.259355000	28.9711	98	1
1527930060.259403000	28.9711	119	0
1527930060.260294000	28.972	98	1
1527930060.353473000	29.0652	399	1
1527930060.353559000	29.0653	263	1
1527930060.371347000	29.0831	87	0
1527930060.486224000	29.198	233	0
1527930060.486826000	29.1986	148	0
1527930060.487317000	29.1991	101	1
1527930060.488309000	29.2	98	1
1527930060.490111000	29.2019	92	0
1527930060.490345000	29.2021	98	1
1527930060.490832000	29.2026	233	0
1527930060.491327000	29.2031	98	1
1527930060.623506000	29.3352	812	1
1527930060.623595000	29.3353	257	1
1527930060.640135000	29.3519	87	0
1527930061.084784000	29.7965	283	0
1527930061.085384000	29.7971	148	0
1527930061.085863000	29.7976	101	1
1527930061.086352000	29.7981	98	1
1527930061.088861000	29.8006	92	0
1527930061.089403000	29.8011	98	1
1527930061.089584000	29.8013	264	0
1527930061.090340000	29.8021	98	1
1527930061.236726000	29.9485	389	1
1527930061.236788000	29.9485	256	1
1527930061.253410000	29.9652	87	0
1527930061.686961000	30.3987	256	0
1527930061.687584000	30.3993	148	0
1527930061.687993000	30.3997	101	1
1527930061.688365000	30.4001	98	1
1527930061.690968000	30.4027	92	0
1527930061.691384000	30.4031	98	1
1527930061.691709000	30.4035	222	0
1527930061.692363000	30.4041	98	1
1527930061.719604000	30.4313	388	1
1527930061.719665000	30.4314	255	1
1527930061.737146000	30.4489	87	0
1527930062.178871000	30.8906	407	0
1527930062.179522000	30.8913	148	0
1527930062.179857000	30.8916	101	1
1527930062.180428000	30.8922	98	1
1527930062.182576000	30.8943	92	0
1527930062.183270000	30.895	115	0
1527930062.183456000	30.8952	101	1
1527930062.221588000	30.9333	387	1
1527930062.221657000	30.9334	257	1
1527930062.238381000	30.9501	87	0
1527930062.417761000	31.1295	233	0
1527930062.418424000	31.1302	148	0
1527930062.418815000	31.1306	101	1
1527930062.419412000	31.1312	98	1
1527930062.422078000	31.1338	92	0
1527930062.422488000	31.1342	98	1
1527930062.422799000	31.1345	198	0
1527930062.423414000	31.1352	98	1
1527930062.476275000	31.188	388	1
1527930062.476348000	31.1881	263	1
1527930062.493121000	31.2049	87	0
1527930062.933815000	31.6456	235	0
1527930062.934422000	31.6462	148	0
1527930062.934880000	31.6466	101	1
1527930062.935510000	31.6473	98	1
1527930062.938890000	31.6506	92	0
1527930062.939508000	31.6512	98	1
1527930062.939543000	31.6513	108	0
1527930062.940445000	31.6522	98	1
1527930063.088801000	31.8005	389	1
1527930063.088862000	31.8006	256	1
1527930063.107507000	31.8192	87	0
1527930063.561546000	32.2733	256	0
1527930063.562161000	32.2739	148	0
1527930063.562629000	32.2744	101	1
1527930063.563509000	32.2752	98	1
1527930063.565662000	32.2774	92	0
1527930063.566302000	32.278	172	0
1527930063.566556000	32.2783	101	1
1527930063.700989000	32.4127	392	1
1527930063.701050000	32.4128	250	1
1527930063.719168000	32.4309	87	0
1527930064.171066000	32.8828	256	0
1527930064.171698000	32.8834	148	0
1527930064.172123000	32.8839	101	1
1527930064.172496000	32.8842	98	1
1527930064.174065000	32.8858	92	0
1527930064.174579000	32.8863	98	1
1527930064.174785000	32.8865	331	0
1527930064.175516000	32.8873	98	1
1527930064.186551000	32.8983	390	1
1527930064.186634000	32.8984	310	1
1527930064.205165000	32.9169	87	0
1527930064.639114000	33.3509	232	0
1527930064.639714000	33.3515	148	0
1527930064.640191000	33.3519	101	1
1527930064.640644000	33.3524	98	1
1527930064.644593000	33.3563	92	0
1527930064.645307000	33.357	285	0
1527930064.645551000	33.3573	101	1
1527930064.903014000	33.6148	368	1
1527930064.903108000	33.6148	1412	1
1527930064.903146000	33.6149	1412	1
1527930064.903175000	33.6149	1412	1
1527930064.903210000	33.615	823	1
1527930064.919254000	33.631	87	0
1527930065.048949000	33.7607	388	0
1527930065.049868000	33.7616	101	1
1527930065.055998000	33.7677	80	0
1527930065.056584000	33.7683	98	1
1527930065.130760000	33.8425	994	1
1527930065.130847000	33.8426	255	1
1527930065.148226000	33.86	87	0
1527930065.320997000	34.0327	282	0
1527930065.321617000	34.0334	148	0
1527930065.322089000	34.0338	101	1
1527930065.322587000	34.0343	98	1
1527930065.325632000	34.0374	92	0
1527930065.326351000	34.0381	180	0
1527930065.326600000	34.0383	101	1
1527930065.412722000	34.1245	547	1
1527930065.412782000	34.1245	255	1
1527930065.430487000	34.1422	87	0
1527930065.542198000	34.2539	233	0
1527930065.542812000	34.2546	148	0
1527930065.543088000	34.2548	101	1
1527930065.543598000	34.2553	98	1
1527930065.545428000	34.2572	92	0
1527930065.545652000	34.2574	98	1
1527930065.546156000	34.2579	304	0
1527930065.546684000	34.2584	98	1
1527930066.048299000	34.76	400	1
1527930066.048391000	34.7601	255	1
1527930066.065538000	34.7773	87	0
1527930066.497180000	35.2089	321	0
1527930066.497850000	35.2096	148	0
1527930066.498670000	35.2104	104	1
1527930066.502224000	35.214	92	0
1527930066.502670000	35.2144	98	1
1527930066.503025000	35.2148	94	0
1527930066.503647000	35.2154	98	1
1527930066.696760000	35.4085	812	1
1527930066.696839000	35.4086	267	1
1527930066.714916000	35.4267	87	0
1527930067.143721000	35.8555	254	0
1527930067.144334000	35.8561	148	0
1527930067.144790000	35.8565	101	1
1527930067.145752000	35.8575	98	1
1527930067.147749000	35.8595	92	0
1527930067.148469000	35.8602	218	0
1527930067.148703000	35.8604	101	1
1527930067.312050000	36.0238	386	1
1527930067.312111000	36.0239	255	1
1527930067.329104000	36.0408	87	0
1527930067.761337000	36.4731	282	0
1527930067.761982000	36.4737	148	0
1527930067.762425000	36.4742	101	1
1527930067.762723000	36.4745	98	1
1527930067.766552000	36.4783	92	0
1527930067.767225000	36.479	331	0
1527930067.767733000	36.4795	101	1
1527930067.783864000	36.4956	393	1
1527930067.783926000	36.4957	256	1
1527930067.810777000	36.5225	87	0
1527930068.258498000	36.9702	259	0
1527930068.259117000	36.9709	148	0
1527930068.259932000	36.9717	104	1
1527930068.263801000	36.9755	92	0
1527930068.264502000	36.9762	174	0
1527930068.264954000	36.9767	101	1
1527930068.437060000	37.1488	392	1
1527930068.437124000	37.1489	257	1
1527930068.454233000	37.166	87	0
1527930068.565222000	37.277	385	0
1527930068.565839000	37.2776	148	0
1527930068.566305000	37.278	101	1
1527930068.566755000	37.2785	98	1
1527930068.568950000	37.2807	92	0
1527930068.569650000	37.2814	335	0
1527930068.570181000	37.2819	101	1
1527930068.800057000	37.5118	392	1
1527930068.800124000	37.5119	263	1
1527930068.817838000	37.5296	87	0
1527930069.249113000	37.9609	255	0
1527930069.249789000	37.9615	148	0
1527930069.250155000	37.9619	101	1
1527930069.250795000	37.9625	98	1
1527930069.252345000	37.9641	92	0
1527930069.252887000	37.9646	98	1
1527930069.253117000	37.9649	165	0
1527930069.253792000	37.9655	98	1
1527930069.433477000	38.1452	387	1
1527930069.433543000	38.1453	257	1
1527930069.451332000	38.1631	87	0
1527930069.617160000	38.3289	235	0
1527930069.617775000	38.3295	148	0
1527930069.618156000	38.3299	101	1
1527930069.618896000	38.3306	98	1
1527930069.621881000	38.3336	92	0
1527930069.622622000	38.3344	340	0
1527930069.622847000	38.3346	101	1
1527930069.910201000	38.6219	388	1
1527930069.910294000	38.622	256	1
1527930069.927227000	38.639	87	0
1527930070.036211000	38.748	233	0
1527930070.036824000	38.7486	148	0
1527930070.037197000	38.7489	101	1
1527930070.037920000	38.7497	98	1
1527930070.040753000	38.7525	92	0
1527930070.041511000	38.7533	234	0
1527930070.041962000	38.7537	101	1
1527930070.346272000	39.058	387	1
1527930070.346364000	39.0581	263	1
1527930070.364769000	39.0765	87	0
1527930070.489694000	39.2014	256	0
1527930070.490292000	39.202	148	0
1527930070.491129000	39.2029	104	1
1527930070.493860000	39.2056	92	0
1527930070.494546000	39.2063	121	0
1527930070.495077000	39.2068	101	1
1527930070.835438000	39.5472	391	1
1527930070.835499000	39.5472	258	1
1527930070.852235000	39.564	87	0
1527930070.955648000	39.6674	235	0
1527930070.956259000	39.668	148	0
1527930070.956910000	39.6687	104	1
1527930070.959277000	39.671	92	0
1527930070.959958000	39.6717	334	0
1527930070.960012000	39.6718	98	1
1527930070.960908000	39.6726	98	1
1527930071.478771000	40.1905	996	1
1527930071.478866000	40.1906	255	1
1527930071.497601000	40.2093	87	0
1527930071.506984000	40.2187	87	0
1527930071.621636000	40.3334	258	0
1527930071.622300000	40.334	148	0
1527930071.623052000	40.3348	104	1
1527930071.624041000	40.3358	98	1
1527930071.626276000	40.338	92	0
1527930071.626990000	40.3387	115	0
1527930071.627009000	40.3387	98	1
1527930071.627948000	40.3397	98	1
1527930071.802140000	40.5139	549	1
1527930071.802228000	40.514	255	1
1527930071.819736000	40.5315	87	0
1527930071.936139000	40.6479	235	0
1527930071.936823000	40.6486	148	0
1527930071.937122000	40.6489	101	1
1527930071.937960000	40.6497	98	1
1527930071.940520000	40.6523	92	0
1527930071.940976000	40.6527	98	1
1527930071.941358000	40.6531	170	0
1527930071.941946000	40.6537	98	1
1527930072.154355000	40.8661	404	1
1527930072.154450000	40.8662	220	1
1527930072.171367000	40.8831	87	0
1527930072.269012000	40.9808	282	0
1527930072.269686000	40.9814	148	0
1527930072.270002000	40.9817	101	1
1527930072.271073000	40.9828	98	1
1527930072.273219000	40.985	92	0
1527930072.273909000	40.9857	103	0
1527930072.273983000	40.9857	98	1
1527930072.274986000	40.9867	98	1
1527930072.383661000	41.0954	813	1
1527930072.383741000	41.0955	370	1
1527930072.401487000	41.1132	87	0
1527930072.548995000	41.2607	233	0
1527930072.549668000	41.2614	148	0
1527930072.550014000	41.2618	101	1
1527930072.550983000	41.2627	98	1
1527930072.552655000	41.2644	92	0
1527930072.553019000	41.2648	98	1
1527930072.553369000	41.2651	162	0
1527930072.553995000	41.2657	98	1
1527930072.609383000	41.3211	388	1
1527930072.609444000	41.3212	370	1
1527930072.626889000	41.3386	87	0
1527930072.783836000	41.4956	258	0
1527930072.784443000	41.4962	148	0
1527930072.785029000	41.4968	104	1
1527930072.787373000	41.4991	92	0
1527930072.788066000	41.4998	85	0
1527930072.788102000	41.4998	98	1
1527930072.789014000	41.5008	98	1
1527930072.834206000	41.5459	392	1
1527930072.834294000	41.546	310	1
1527930072.851335000	41.5631	87	0
1527930072.974058000	41.6858	275	0
1527930072.974665000	41.6864	148	0
1527930072.975048000	41.6868	101	1
1527930072.976088000	41.6878	98	1
1527930072.980512000	41.6923	92	0
1527930072.981091000	41.6928	98	1
1527930072.981330000	41.6931	153	0
1527930072.982023000	41.6938	98	1
1527930076.432025000	45.1438	387	1
1527930076.432123000	45.1439	258	1
1527930076.449246000	45.161	87	0
1527930076.557587000	45.2693	302	1
1527930076.557681000	45.2694	1412	1
1527930076.557719000	45.2695	1412	1
1527930076.557751000	45.2695	1412	1
1527930076.557783000	45.2695	240	1
1527930076.575965000	45.2877	87	0
1527930076.607423000	45.3192	258	0
1527930076.608039000	45.3198	148	0
1527930076.608421000	45.3202	104	1
1527930076.608752000	45.3205	92	0
1527930076.609238000	45.321	101	1
1527930076.609523000	45.3213	310	0
1527930076.610223000	45.322	98	1
1527930076.672813000	45.3846	399	0
1527930076.674252000	45.386	98	1
1527930076.679459000	45.3912	80	0
1527930076.680225000	45.392	98	1
1527930076.684565000	45.3963	390	1
1527930076.684637000	45.3964	250	1
1527930076.703620000	45.4154	87	0
1527930076.812526000	45.5243	430	0
1527930076.813130000	45.5249	148	0
1527930076.813629000	45.5254	101	1
1527930076.814276000	45.526	98	1
1527930076.815750000	45.5275	92	0
1527930076.816249000	45.528	98	1
1527930076.816466000	45.5282	148	0
1527930076.817236000	45.529	98	1
1527930076.977392000	45.6891	385	1
1527930076.977454000	45.6892	250	1
1527930076.994445000	45.7062	87	0
1527930077.117939000	45.8297	256	0
1527930077.118558000	45.8303	148	0
1527930077.119265000	45.831	104	1
1527930077.121625000	45.8334	92	0
1527930077.122263000	45.834	209	0
1527930077.122283000	45.834	98	1
1527930077.123260000	45.835	98	1
1527930077.708884000	46.4206	392	1
1527930077.708980000	46.4207	256	1
1527930077.727226000	46.439	87	0
1527930077.837745000	46.5495	235	0
1527930077.838416000	46.5502	148	0
1527930077.838835000	46.5506	101	1
1527930077.839421000	46.5512	98	1
1527930077.843293000	46.555	92	0
1527930077.843960000	46.5557	141	0
1527930077.844557000	46.5563	101	1
1527930078.036571000	46.7483	392	1
1527930078.036661000	46.7484	257	1
1527930078.059383000	46.7711	87	0
1527930078.163820000	46.8756	256	0
1527930078.164425000	46.8762	148	0
1527930078.164932000	46.8767	101	1
1527930078.165304000	46.877	98	1
1527930078.166870000	46.8786	92	0
1527930078.167324000	46.8791	98	1
1527930078.167584000	46.8793	162	0
1527930078.168323000	46.8801	98	1
1527930078.456691000	47.1684	991	1
1527930078.456754000	47.1685	256	1
1527930078.473782000	47.1855	87	0
1527930078.588012000	47.2998	235	0
1527930078.588618000	47.3004	148	0
1527930078.589358000	47.3011	104	1
1527930078.592402000	47.3041	92	0
1527930078.593142000	47.3049	159	0
1527930078.593361000	47.3051	101	1
1527930078.886766000	47.5985	553	1
1527930078.886856000	47.5986	255	1
1527930078.904120000	47.6159	87	0
1527930079.009870000	47.7216	232	0
1527930079.010486000	47.7222	148	0
1527930079.010948000	47.7227	101	1
1527930079.011360000	47.7231	98	1
1527930079.014382000	47.7261	92	0
1527930079.015226000	47.727	235	0
1527930079.015471000	47.7272	101	1
1527930079.791300000	48.503	399	1
1527930079.791384000	48.5031	256	1
1527930079.808230000	48.52	87	0
1527930080.026858000	48.7386	255	0
1527930080.027465000	48.7392	148	0
1527930080.027949000	48.7397	101	1
1527930080.028886000	48.7406	98	1
1527930080.031648000	48.7434	92	0
1527930080.032307000	48.744	135	0
1527930080.032817000	48.7446	101	1
1527930080.117060000	48.8288	386	1
1527930080.117125000	48.8289	255	1
1527930080.135487000	48.8472	87	0
1527930080.234450000	48.9462	258	0
1527930080.235110000	48.9469	148	0
1527930080.235551000	48.9473	101	1
1527930080.235929000	48.9477	98	1
1527930080.239390000	48.9511	92	0
1527930080.239893000	48.9516	98	1
1527930080.240115000	48.9519	226	0
1527930080.240838000	48.9526	98	1
1527930080.356230000	49.068	810	1
1527930080.356321000	49.0681	255	1
1527930080.373110000	49.0849	87	0
1527930080.472832000	49.1846	259	0
1527930080.473462000	49.1852	148	0
1527930080.473926000	49.1857	101	1
1527930080.474913000	49.1867	98	1
1527930080.477318000	49.1891	92	0
1527930080.477907000	49.1896	98	1
1527930080.478075000	49.1898	126	0
1527930080.478848000	49.1906	98	1
1527930080.586023000	49.2978	388	1
1527930080.586117000	49.2979	255	1
1527930080.607403000	49.3191	87	0
1527930080.731579000	49.4433	233	0
1527930080.732195000	49.4439	148	0
1527930080.732861000	49.4446	104	1
1527930080.734317000	49.4461	92	0
1527930080.734926000	49.4467	98	1
1527930080.735148000	49.4469	328	0
1527930080.735859000	49.4476	98	1
1527930081.629500000	50.3412	388	1
1527930081.629566000	50.3413	255	1
1527930081.647362000	50.3591	87	0
1527930081.753194000	50.4649	323	0
1527930081.753794000	50.4655	148	0
1527930081.754276000	50.466	101	1
1527930081.754984000	50.4667	98	1
1527930081.757782000	50.4695	92	0
1527930081.758480000	50.4702	148	0
1527930081.758991000	50.4707	101	1
1527930081.877138000	50.5889	388	1
1527930081.877233000	50.589	257	1
1527930081.894624000	50.6064	87	0
1527930081.997130000	50.7089	231	0
1527930081.997819000	50.7096	148	0
1527930081.998012000	50.7098	101	1
1527930081.998997000	50.7107	98	1
1527930082.001327000	50.7131	92	0
1527930082.001995000	50.7137	224	0
1527930082.002056000	50.7138	98	1
1527930082.002940000	50.7147	98	1
1527930082.338322000	51.0501	386	1
1527930082.338381000	51.0501	255	1
1527930082.356499000	51.0682	87	0
1527930082.480673000	51.1924	255	0
1527930082.481372000	51.1931	148	0
1527930082.481987000	51.1937	104	1
1527930082.485011000	51.1968	92	0
1527930082.485720000	51.1975	169	0
1527930082.485952000	51.1977	101	1
1527930082.698777000	51.4105	387	1
1527930082.698864000	51.4106	256	1
1527930082.716231000	51.428	87	0
1527930082.850776000	51.5625	236	0
1527930082.851400000	51.5631	148	0
1527930082.852010000	51.5638	104	1
1527930082.854799000	51.5665	92	0
1527930082.855492000	51.5672	164	0
1527930082.855993000	51.5677	101	1
1527930083.157313000	51.8691	392	1
1527930083.157405000	51.8691	259	1
1527930083.174328000	51.8861	87	0
1527930083.276855000	51.9886	256	0
1527930083.277476000	51.9892	148	0
1527930083.278296000	51.99	104	1
1527930083.281921000	51.9937	92	0
1527930083.282616000	51.9944	291	0
1527930083.283164000	51.9949	101	1
1527930083.608841000	52.3206	388	1
1527930083.608929000	52.3207	255	1
1527930083.626759000	52.3385	87	0
1527930083.727353000	52.4391	431	0
1527930083.727987000	52.4397	148	0
1527930083.728445000	52.4402	101	1
1527930083.729032000	52.4408	98	1
1527930083.733264000	52.445	92	0
1527930083.734015000	52.4458	222	0
1527930083.734074000	52.4458	98	1
1527930083.735034000	52.4468	98	1
1527930083.896464000	52.6082	391	1
1527930083.896525000	52.6083	256	1
1527930083.913687000	52.6254	87	0
1527930084.019172000	52.7309	233	0
1527930084.019841000	52.7316	148	0
1527930084.020164000	52.7319	101	1
1527930084.021041000	52.7328	98	1
1527930084.024082000	52.7358	92	0
1527930084.024763000	52.7365	139	0
1527930084.025400000	52.7371	101	1
1527930084.389498000	53.1012	991	1
1527930084.389588000	53.1013	256	1
1527930084.406586000	53.1183	87	0
1527930084.541132000	53.2529	256	0
1527930084.541778000	53.2535	148	0
1527930084.542120000	53.2539	101	1
1527930084.543144000	53.2549	98	1
1527930084.545953000	53.2577	92	0
1527930084.546647000	53.2584	186	0
1527930084.547145000	53.2589	101	1
1527930084.807812000	53.5196	550	1
1527930084.807899000	53.5196	258	1
1527930084.826889000	53.5386	87	0
1527930084.923984000	53.6357	235	0
1527930084.924599000	53.6363	148	0
1527930084.925100000	53.6368	104	1
1527930084.927965000	53.6397	92	0
1527930084.928661000	53.6404	174	0
1527930084.929125000	53.6409	101	1
1527930085.349177000	54.0609	400	1
1527930085.349255000	54.061	256	1
1527930085.366178000	54.0779	87	0
1527930085.495431000	54.2072	255	0
1527930085.496049000	54.2078	148	0
1527930085.496516000	54.2083	101	1
1527930085.497215000	54.209	98	1
1527930085.499559000	54.2113	92	0
1527930085.500190000	54.2119	146	0
1527930085.500215000	54.212	98	1
1527930085.501135000	54.2129	98	1
1527930085.636668000	54.3484	387	1
1527930085.636735000	54.3485	258	1
1527930085.653852000	54.3656	87	0
1527930085.784132000	54.4959	235	0
1527930085.784743000	54.4965	148	0
1527930085.785155000	54.4969	101	1
1527930085.786213000	54.498	98	1
1527930085.787791000	54.4995	92	0
1527930085.788209000	54.4999	98	1
1527930085.788509000	54.5002	200	0
1527930085.789130000	54.5009	98	1
1527930086.271636000	54.9834	814	1
1527930086.271726000	54.9835	255	1
1527930086.289415000	55.0012	87	0
1527930086.294296000	55.006	87	0
1527930086.390126000	55.1019	258	0
1527930086.390804000	55.1025	148	0
1527930086.391192000	55.1029	104	1
1527930086.392250000	55.104	98	1
1527930086.394620000	55.1064	92	0
1527930086.395241000	55.107	98	1
1527930086.396037000	55.1078	209	0
1527930086.397229000	55.109	98	1
1527930086.496611000	55.2084	388	1
1527930086.496671000	55.2084	256	1
1527930086.513948000	55.2257	87	0
1527930086.615952000	55.3277	235	0
1527930086.616612000	55.3284	148	0
1527930086.617275000	55.329	104	1
1527930086.620558000	55.3323	92	0
1527930086.621211000	55.333	98	1
1527930086.621351000	55.3331	87	0
1527930086.622194000	55.3339	98	1
1527930086.808467000	55.5202	392	1
1527930086.808527000	55.5203	257	1
1527930086.825876000	55.5376	87	0
1527930086.919183000	55.6309	258	0
1527930086.919808000	55.6315	148	0
1527930086.920220000	55.632	101	1
1527930086.921242000	55.633	98	1
1527930086.922788000	55.6345	92	0
1527930086.923236000	55.635	98	1
1527930086.923510000	55.6353	321	0
1527930086.924222000	55.636	98	1
1527930087.215486000	55.9272	387	1
1527930087.215570000	55.9273	255	1
1527930087.233394000	55.9451	87	0
1527930087.336240000	56.048	256	0
1527930087.336875000	56.0486	148	0
1527930087.337270000	56.049	101	1
1527930087.338251000	56.05	98	1
1527930087.340277000	56.052	92	0
1527930087.341111000	56.0529	164	0
1527930087.341361000	56.0531	101	1
1527930087.636415000	56.3482	387	1
1527930087.636467000	56.3482	255	1
1527930087.652808000	56.3645	87	0
1527930087.768309000	56.4801	298	0
1527930087.768982000	56.4807	148	0
1527930087.769365000	56.4811	101	1
1527930087.770267000	56.482	98	1
1527930087.772583000	56.4843	92	0
1527930087.773278000	56.485	98	1
1527930087.773283000	56.485	284	0
1527930087.774252000	56.486	98	1
1527930087.968910000	56.6807	388	1
1527930087.969006000	56.6807	255	1
1527930087.986297000	56.698	87	0
1527930088.089192000	56.8009	259	0
1527930088.089857000	56.8016	148	0
1527930088.090365000	56.8021	104	1
1527930088.093703000	56.8054	92	0
1527930088.094292000	56.806	98	1
1527930088.094337000	56.8061	88	0
1527930088.095283000	56.807	98	1
1527930088.408499000	57.1202	389	1
1527930088.408562000	57.1203	258	1
1527930088.425212000	57.137	87	0
1527930088.520155000	57.2319	232	0
1527930088.520840000	57.2326	148	0
1527930088.521333000	57.2331	104	1
1527930088.524178000	57.2359	92	0
1527930088.524880000	57.2366	293	0
1527930088.525347000	57.2371	101	1
1527930088.649771000	57.3615	388	1
1527930088.649861000	57.3616	256	1
1527930088.667109000	57.3788	87	0
1527930088.800967000	57.5127	233	0
1527930088.801615000	57.5134	148	0
1527930088.802016000	57.5138	101	1
1527930088.802341000	57.5141	98	1
1527930088.805905000	57.5176	92	0
1527930088.806322000	57.5181	98	1
1527930088.807131000	57.5189	320	0
1527930088.807586000	57.5193	98	1
1527930088.927770000	57.6395	388	1
1527930088.927831000	57.6396	258	1
1527930088.945227000	57.657	87	0
1527930089.043764000	57.7555	233	0
1527930089.044377000	57.7561	148	0
1527930089.044748000	57.7565	101	1
1527930089.045400000	57.7571	98	1
1527930089.048308000	57.76	92	0
1527930089.049046000	57.7608	289	0
1527930089.049516000	57.7613	101	1
1527930089.295684000	58.0074	995	1
1527930089.295775000	58.0075	256	1
1527930089.314712000	58.0265	87	0
1527930089.435687000	58.1474	454	0
1527930089.436298000	58.148	148	0
1527930089.436756000	58.1485	101	1
1527930089.437365000	58.1491	98	1
1527930089.439662000	58.1514	92	0
1527930089.440318000	58.1521	99	0
1527930089.440400000	58.1521	98	1
1527930089.441362000	58.1531	98	1
1527930089.665953000	58.3777	550	1
1527930089.666041000	58.3778	259	1
1527930089.684045000	58.3958	87	0
1527930089.789872000	58.5016	233	0
1527930089.790488000	58.5022	148	0
1527930089.790895000	58.5026	101	1
1527930089.791370000	58.5031	98	1
1527930089.794265000	58.506	92	0
1527930089.795016000	58.5068	201	0
1527930089.795545000	58.5073	101	1
1527930090.006825000	58.7186	399	1
1527930090.006899000	58.7186	257	1
1527930090.023778000	58.7355	87	0
1527930090.116697000	58.8284	256	0
1527930090.117366000	58.8291	148	0
1527930090.117744000	58.8295	101	1
1527930090.118407000	58.8301	98	1
1527930090.120683000	58.8324	92	0
1527930090.121378000	58.8331	186	0
1527930090.121540000	58.8333	98	1
1527930090.122424000	58.8342	98	1
1527930090.522627000	59.2344	391	1
1527930090.522745000	59.2345	258	1
1527930090.539480000	59.2512	87	0
1527930090.669919000	59.3817	233	0
1527930090.670540000	59.3823	148	0
1527930090.670963000	59.3827	101	1
1527930090.671445000	59.3832	98	1
1527930090.758229000	59.47	102	0
1527930090.758922000	59.4707	93	0
1527930090.759487000	59.4712	101	1
1527930090.835581000	59.5473	809	1
1527930090.835669000	59.5474	256	1
1527930090.853051000	59.5648	87	0
1527930090.957328000	59.6691	235	0
1527930090.957986000	59.6697	148	0
1527930090.958509000	59.6702	104	1
1527930090.961011000	59.6728	92	0
1527930090.961549000	59.6733	98	1
1527930090.961745000	59.6735	127	0
1527930090.962452000	59.6742	98	1
1527930091.386808000	60.0985	389	1
1527930091.386898000	60.0986	259	1
1527930091.403862000	60.1156	87	0
1527930091.527325000	60.2391	256	0
1527930091.527978000	60.2397	148	0
1527930091.528742000	60.2405	104	1
1527930091.531278000	60.243	92	0
1527930091.532029000	60.2438	182	0
1527930091.532522000	60.2443	101	1
1527930091.655813000	60.3676	391	1
1527930091.655875000	60.3676	257	1
1527930091.672882000	60.3846	87	0
1527930091.782245000	60.494	235	0
1527930091.782862000	60.4946	148	0
1527930091.783513000	60.4953	104	1
1527930091.786812000	60.4986	92	0
1527930091.787498000	60.4992	121	0
1527930091.787515000	60.4993	98	1
1527930091.788497000	60.5002	98	1
1527930091.925846000	60.6376	388	1
1527930091.925907000	60.6376	257	1
1527930091.944581000	60.6563	87	0
1527930092.069226000	60.781	232	0
1527930092.069849000	60.7816	148	0
1527930092.070518000	60.7823	104	1
1527930092.073123000	60.7849	92	0
1527930092.073574000	60.7853	98	1
1527930092.073845000	60.7856	281	0
1527930092.074494000	60.7862	98	1
1527930092.568173000	61.2799	391	1
1527930092.568269000	61.28	261	1
1527930092.587019000	61.2988	87	0
1527930092.688618000	61.4004	285	0
1527930092.689313000	61.4011	148	0
1527930092.689791000	61.4015	101	1
1527930092.690611000	61.4024	98	1
1527930092.692784000	61.4045	92	0
1527930092.693483000	61.4052	246	0
1527930092.693566000	61.4053	98	1
1527930092.694550000	61.4063	98	1
1527930092.826040000	61.5378	390	1
1527930092.826108000	61.5378	256	1
1527930092.843478000	61.5552	87	0
1527930092.960791000	61.6725	232	0
1527930092.961419000	61.6732	148	0
1527930092.961888000	61.6736	101	1
1527930092.962643000	61.6744	98	1
1527930092.965183000	61.6769	92	0
1527930092.965626000	61.6774	98	1
1527930092.965902000	61.6776	108	0
1527930092.966557000	61.6783	98	1
1527930093.040984000	61.7527	387	1
1527930093.041097000	61.7528	257	1
1527930093.058445000	61.7702	87	0
1527930093.159833000	61.8716	321	0
1527930093.160455000	61.8722	148	0
1527930093.160803000	61.8725	101	1
1527930093.161637000	61.8734	98	1
1527930093.164798000	61.8765	92	0
1527930093.165496000	61.8772	262	0
1527930093.165585000	61.8773	98	1
1527930093.166578000	61.8783	98	1
1527930093.475937000	62.1877	387	1
1527930093.476028000	62.1878	258	1
1527930093.494376000	62.2061	87	0
1527930093.599890000	62.3116	235	0
1527930093.600502000	62.3122	148	0
1527930093.600998000	62.3127	101	1
1527930093.601602000	62.3133	98	1
1527930093.603699000	62.3154	92	0
1527930093.604458000	62.3162	248	0
1527930093.604696000	62.3164	101	1
1527930093.731026000	62.4428	995	1
1527930093.731116000	62.4429	256	1
1527930093.749515000	62.4613	87	0
1527930093.847110000	62.5589	236	0
1527930093.847726000	62.5595	148	0
1527930093.848072000	62.5598	101	1
1527930093.848629000	62.5604	98	1
1527930093.852522000	62.5643	92	0
1527930093.853673000	62.5654	98	1
1527930093.900603000	62.6123	194	0
1527930093.901624000	62.6134	98	1
1527930094.117112000	62.8289	389	1
1527930094.117189000	62.8289	256	1
1527930094.134679000	62.8464	87	0
1527930094.256102000	62.9678	258	0
1527930094.256714000	62.9685	148	0
1527930094.257100000	62.9688	101	1
1527930094.257880000	62.9696	98	1
1527930094.259217000	62.971	92	0
1527930094.259621000	62.9714	98	1
1527930094.259937000	62.9717	240	0
1527930094.260620000	62.9724	98	1
1527930094.469097000	63.1808	548	1
1527930094.469149000	63.1809	256	1
1527930094.486609000	63.1983	87	0
1527930094.590873000	63.3026	236	0
1527930094.591495000	63.3032	148	0
1527930094.591966000	63.3037	101	1
1527930094.592721000	63.3045	98	1
1527930094.596203000	63.3079	92	0
1527930094.596722000	63.3085	98	1
1527930094.596983000	63.3087	209	0
1527930094.597654000	63.3094	98	1
1527930094.889147000	63.6009	401	1
1527930094.889227000	63.601	258	1
1527930094.906687000	63.6184	87	0
1527930095.032471000	63.7442	434	0
1527930095.033073000	63.7448	148	0
1527930095.033749000	63.7455	104	1
1527930095.035415000	63.7472	92	0
1527930095.035670000	63.7474	98	1
1527930095.036137000	63.7479	256	0
1527930095.036663000	63.7484	98	1
1527930095.355932000	64.0677	388	1
1527930095.355998000	64.0677	257	1
1527930095.372665000	64.0844	87	0
1527930095.492892000	64.2046	258	0
1527930095.493494000	64.2052	148	0
1527930095.493986000	64.2057	101	1
1527930095.494772000	64.2065	98	1
1527930095.496755000	64.2085	92	0
1527930095.497440000	64.2092	218	0
1527930095.497966000	64.2097	101	1
1527930095.677294000	64.389	813	1
1527930095.677386000	64.3891	259	1
1527930095.696091000	64.4078	87	0
1527930095.811327000	64.5231	231	0
1527930095.812008000	64.5237	147	0
1527930095.812291000	64.524	101	1
1527930095.812730000	64.5245	98	1
1527930095.816070000	64.5278	91	0
1527930095.816764000	64.5285	232	0
1527930095.816797000	64.5285	98	1
1527930095.817726000	64.5295	98	1
1527930096.117209000	64.8289	387	1
1527930096.117291000	64.829	259	1
1527930096.134503000	64.8462	85	0
1527930096.231861000	64.9436	258	0
1527930096.232531000	64.9443	148	0
1527930096.232864000	64.9446	101	1
1527930096.233810000	64.9456	98	1
1527930096.236221000	64.948	92	0
1527930096.236813000	64.9486	98	1
1527930096.238715000	64.9505	296	0
1527930096.239752000	64.9515	98	1
1527930096.556067000	65.2678	392	1
1527930096.556159000	65.2679	260	1
1527930096.574016000	65.2858	87	0
1527930096.680073000	65.3918	236	0
1527930096.680804000	65.3925	148	0
1527930096.680990000	65.3927	101	1
1527930096.681838000	65.3936	98	1
1527930096.684678000	65.3964	92	0
1527930096.685378000	65.3971	330	0
1527930096.685846000	65.3976	101	1
1527930096.917211000	65.629	389	1
1527930096.917270000	65.629	259	1
1527930096.935404000	65.6471	87	0
1527930097.033784000	65.7455	233	0
1527930097.034410000	65.7462	148	0
1527930097.034794000	65.7465	101	1
1527930097.035856000	65.7476	98	1
1527930097.037769000	65.7495	92	0
1527930097.038463000	65.7502	216	0
1527930097.038949000	65.7507	101	1
1527930097.327227000	66.039	391	1
1527930097.327315000	66.0391	258	1
1527930097.344481000	66.0562	87	0
1527930097.441247000	66.153	258	0
1527930097.441884000	66.1536	148	0
1527930097.442267000	66.154	101	1
1527930097.442906000	66.1546	98	1
1527930097.445021000	66.1568	92	0
1527930097.445723000	66.1575	331	0
1527930097.445937000	66.1577	101	1
1527930097.677370000	66.3891	392	1
1527930097.677431000	66.3892	261	1
1527930097.694771000	66.4065	87	0
1527930097.796833000	66.5086	232	0
1527930097.797435000	66.5092	148	0
1527930097.797871000	66.5096	101	1
1527930097.798926000	66.5107	98	1
1527930097.800719000	66.5125	92	0
1527930097.801483000	66.5132	200	0
1527930097.801961000	66.5137	101	1
1527930098.157227000	66.869	387	1
1527930098.157325000	66.8691	259	1
1527930098.174975000	66.8867	87	0
1527930098.281796000	66.9935	282	0
1527930098.282398000	66.9941	148	0
1527930098.282884000	66.9946	101	1
1527930098.283945000	66.9957	98	1
1527930098.291918000	67.0037	92	0
1527930098.292637000	67.0044	256	0
1527930098.292878000	67.0046	101	1
1527930098.418374000	67.1301	388	1
1527930098.418461000	67.1302	258	1
1527930098.435235000	67.147	87	0
1527930098.535526000	67.2473	235	0
1527930098.536127000	67.2479	148	0
1527930098.536893000	67.2486	104	1
1527930098.541692000	67.2534	92	0
1527930098.542352000	67.2541	172	0
1527930098.542871000	67.2546	101	1
1527930098.632371000	67.3441	992	1
1527930098.632436000	67.3442	259	1
1527930098.649937000	67.3617	87	0
1527930098.757891000	67.4696	298	0
1527930098.758503000	67.4702	148	0
1527930098.758905000	67.4706	101	1
1527930098.759986000	67.4717	98	1
1527930098.761669000	67.4734	92	0
1527930098.761911000	67.4737	98	1
1527930098.762322000	67.4741	248	0
1527930098.762884000	67.4746	98	1
1527930099.508501000	68.2202	387	1
1527930099.508561000	68.2203	261	1
1527930099.525146000	68.2369	87	0
1527930099.656058000	68.3678	255	0
1527930099.656711000	68.3685	148	0
1527930099.657139000	68.3689	101	1
1527930099.658014000	68.3698	98	1
1527930099.659169000	68.3709	92	0
1527930099.660007000	68.3717	98	1
1527930099.660202000	68.3719	152	0
1527930099.660948000	68.3727	98	1
1527930099.757210000	68.469	547	1
1527930099.757308000	68.469	260	1
1527930099.775197000	68.4869	87	0
1527930099.870977000	68.5827	235	0
1527930099.871606000	68.5833	148	0
1527930099.872012000	68.5838	101	1
1527930099.873026000	68.5848	98	1
1527930099.874672000	68.5864	92	0
1527930099.875020000	68.5868	98	1
1527930099.875398000	68.5871	259	0
1527930099.875938000	68.5877	98	1
1527930099.975029000	68.6868	400	1
1527930099.975114000	68.6869	258	1
1527930099.992624000	68.7044	87	0
1527930100.093436000	68.8052	256	0
1527930100.094050000	68.8058	148	0
1527930100.094350000	68.8061	101	1
1527930100.095039000	68.8068	98	1
1527930100.098195000	68.8099	92	0
1527930100.098883000	68.8106	105	0
1527930100.099116000	68.8109	101	1
1527930100.491403000	69.2031	387	1
1527930100.491463000	69.2032	259	1
1527930100.509659000	69.2214	87	0
1527930100.615413000	69.3272	235	0
1527930100.616036000	69.3278	148	0
1527930100.616330000	69.3281	101	1
1527930100.616994000	69.3287	98	1
1527930100.620951000	69.3327	92	0
1527930100.621647000	69.3334	100	0
1527930100.622099000	69.3338	101	1
1527930100.668228000	69.38	791	1
1527930100.668325000	69.3801	1412	1
1527930100.668367000	69.3801	1412	1
1527930100.668424000	69.3802	1412	1
1527930100.668447000	69.3802	827	1
1527930100.685432000	69.3972	87	0
1527930100.688038000	69.3998	87	0
1527930100.786893000	69.4986	461	0
1527930100.788106000	69.4998	104	1
1527930100.793674000	69.5054	80	0
1527930100.794255000	69.506	98	1
1527930100.881219000	69.593	389	1
1527930100.881316000	69.5931	258	1
1527930100.899234000	69.611	87	0
1527930101.017540000	69.7293	364	0
1527930101.018152000	69.7299	148	0
1527930101.018507000	69.7302	101	1
1527930101.019037000	69.7308	98	1
1527930101.021377000	69.7331	92	0
1527930101.022072000	69.7338	315	0
1527930101.022111000	69.7339	98	1
1527930101.023027000	69.7348	98	1
1527930101.318883000	70.0306	389	1
1527930101.318969000	70.0307	258	1
1527930101.336218000	70.048	87	0
1527930101.429177000	70.1409	256	0
1527930101.429854000	70.1416	148	0
1527930101.430211000	70.142	101	1
1527930101.431116000	70.1429	98	1
1527930101.433564000	70.1453	92	0
1527930101.434111000	70.1459	98	1
1527930101.434230000	70.146	227	0
1527930101.435060000	70.1468	98	1
1527930101.538609000	70.2503	390	1
1527930101.538707000	70.2504	259	1
1527930101.556081000	70.2678	87	0
1527930101.653240000	70.365	233	0
1527930101.653922000	70.3657	148	0
1527930101.654086000	70.3658	101	1
1527930101.655126000	70.3669	98	1
1527930101.658975000	70.3707	92	0
1527930101.659671000	70.3714	155	0
1527930101.660159000	70.3719	101	1
1527930101.908113000	70.6199	388	1
1527930101.908186000	70.6199	261	1
1527930101.925869000	70.6376	87	0
1527930102.052044000	70.7638	235	0
1527930102.052672000	70.7644	148	0
1527930102.053147000	70.7649	104	1
1527930102.056103000	70.7678	92	0
1527930102.056803000	70.7685	181	0
1527930102.057272000	70.769	101	1
1527930102.556580000	71.2683	391	1
1527930102.556673000	71.2684	258	1
1527930102.574167000	71.2859	87	0
1527930102.692011000	71.4038	258	0
1527930102.692638000	71.4044	148	0
1527930102.693207000	71.4049	104	1
1527930102.695189000	71.4069	92	0
1527930102.695940000	71.4077	87	0
1527930102.696166000	71.4079	101	1
1527930102.829295000	71.541	393	1
1527930102.829401000	71.5411	261	1
1527930102.846685000	71.5584	87	0
1527930102.957880000	71.6696	236	0
1527930102.958496000	71.6702	148	0
1527930102.959160000	71.6709	104	1
1527930102.961776000	71.6735	92	0
1527930102.962198000	71.6739	98	1
1527930102.962492000	71.6742	94	0
1527930102.963167000	71.6749	98	1
1527930103.186456000	71.8982	389	1
1527930103.186551000	71.8983	258	1
1527930103.204040000	71.9158	87	0
1527930103.318001000	72.0297	282	0
1527930103.318617000	72.0304	148	0
1527930103.319171000	72.0309	104	1
1527930103.322456000	72.0342	92	0
1527930103.323157000	72.0349	188	0
1527930103.323252000	72.035	98	1
1527930103.324161000	72.0359	98	1
1527930103.575682000	72.2874	991	1
1527930103.575746000	72.2875	259	1
1527930103.592547000	72.3043	87	0
1527930103.668968000	72.3807	463	1
1527930103.669080000	72.3808	1412	1
1527930103.669116000	72.3809	1412	1
1527930103.669149000	72.3809	1412	1
1527930103.669172000	72.3809	1412	1
1527930103.669224000	72.381	1412	1
1527930103.669264000	72.381	1412	1
1527930103.669301000	72.381	1412	1
1527930103.669347000	72.3811	1412	1
1527930103.669383000	72.3811	1412	1
1527930103.669417000	72.3812	1412	1
1527930103.669453000	72.3812	1412	1
1527930103.669490000	72.3812	1412	1
1527930103.671247000	72.383	1412	1
1527930103.671280000	72.383	744	1
1527930103.684692000	72.3964	100	0
1527930103.685248000	72.397	101	1
1527930103.687978000	72.3997	245	0
1527930103.688602000	72.4003	148	0
1527930103.689185000	72.4009	101	1
1527930103.691800000	72.4035	92	0
1527930103.692236000	72.404	98	1
1527930103.692521000	72.4043	211	0
1527930103.693157000	72.4049	98	1
1527930103.699831000	72.4116	87	0
1527930103.826806000	72.5385	427	0
1527930103.827627000	72.5394	101	1
1527930103.833510000	72.5453	80	0
1527930103.834187000	72.5459	98	1
1527930104.066670000	72.7784	389	1
1527930104.066765000	72.7785	261	1
1527930104.083412000	72.7952	87	0
1527930104.218178000	72.9299	279	0
1527930104.218776000	72.9305	148	0
1527930104.219254000	72.931	101	1
1527930104.220241000	72.932	98	1
1527930104.222657000	72.9344	92	0
1527930104.223236000	72.935	98	1
1527930104.223428000	72.9352	339	0
1527930104.224206000	72.9359	98	1
1527930104.347777000	73.0595	400	1
1527930104.347868000	73.0596	259	1
1527930104.365714000	73.0775	87	0
1527930104.490425000	73.2022	232	0
1527930104.491092000	73.2028	148	0
1527930104.491484000	73.2032	101	1
1527930104.492241000	73.204	98	1
1527930104.495039000	73.2068	92	0
1527930104.495731000	73.2075	108	0
1527930104.496204000	73.2079	101	1
1527930104.658529000	73.3703	387	1
1527930104.658625000	73.3704	259	1
1527930104.676403000	73.3881	87	0
1527930104.775064000	73.4868	233	0
1527930104.775673000	73.4874	148	0
1527930104.776347000	73.4881	104	1
1527930104.779215000	73.491	92	0
1527930104.779834000	73.4916	130	0
1527930104.780308000	73.492	101	1
1527930105.107765000	73.8195	809	1
1527930105.107868000	73.8196	261	1
1527930105.125653000	73.8374	87	0
1527930105.244472000	73.9562	329	0
1527930105.245070000	73.9568	148	0
1527930105.245546000	73.9573	101	1
1527930105.246274000	73.958	98	1
1527930105.248069000	73.9598	92	0
1527930105.248762000	73.9605	216	0
1527930105.249258000	73.961	101	1
1527930105.576964000	74.2887	393	1
1527930105.577039000	74.2888	262	1
1527930105.593917000	74.3057	87	0
1527930105.711712000	74.4235	235	0
1527930105.712378000	74.4241	148	0
1527930105.713009000	74.4248	101	1
1527930105.713412000	74.4252	98	1
1527930105.716761000	74.4285	92	0
1527930105.717336000	74.4291	98	1
1527930105.717389000	74.4291	339	0
1527930105.718295000	74.43	98	1
1527930105.906423000	74.6182	388	1
1527930105.906496000	74.6182	258	1
1527930105.924150000	74.6359	87	0
1527930106.035277000	74.747	361	0
1527930106.035960000	74.7477	148	0
1527930106.036378000	74.7481	104	1
1527930106.038995000	74.7507	92	0
1527930106.039295000	74.751	98	1
1527930106.039767000	74.7515	197	0
1527930106.040292000	74.752	98	1
1527930106.296835000	75.0086	387	1
1527930106.296917000	75.0087	258	1
1527930106.315380000	75.0271	87	0
1527930106.437195000	75.1489	256	0
1527930106.437821000	75.1496	148	0
1527930106.438337000	75.1501	104	1
1527930106.443381000	75.1551	92	0
1527930106.444131000	75.1559	262	0
1527930106.444359000	75.1561	101	1
1527930109.578013000	78.2898	392	1
1527930109.578106000	78.2898	260	1
1527930109.595198000	78.3069	87	0
1527930109.705625000	78.4174	256	0
1527930109.706278000	78.418	148	0
1527930109.706796000	78.4185	101	1
1527930109.707525000	78.4193	98	1
1527930109.709591000	78.4213	92	0
1527930109.710288000	78.422	248	0
1527930109.710538000	78.4223	101	1
1527930109.792001000	78.5037	392	1
1527930109.792060000	78.5038	276	1
1527930109.810972000	78.5227	87	0
1527930109.925552000	78.6373	233	0
1527930109.926157000	78.6379	148	0
1527930109.926628000	78.6384	101	1
1527930109.927604000	78.6393	98	1
1527930109.930155000	78.6419	92	0
1527930109.930597000	78.6423	98	1
1527930109.930937000	78.6427	291	0
1527930109.931518000	78.6433	98	1
1527930110.088789000	78.8005	391	1
1527930110.088885000	78.8006	259	1
1527930110.105908000	78.8176	87	0
1527930110.213239000	78.925	256	0
1527930110.213888000	78.9256	148	0
1527930110.214556000	78.9263	104	1
1527930110.217981000	78.9297	92	0
1527930110.218611000	78.9304	272	0
1527930110.218629000	78.9304	98	1
1527930110.219590000	78.9313	98	1
1527930113.590214000	82.302	387	1
1527930113.590274000	82.302	259	1
1527930113.608497000	82.3202	87	0
1527930113.747187000	82.4589	282	0
1527930113.747800000	82.4595	148	0
1527930113.748230000	82.46	101	1
1527930113.748740000	82.4605	98	1
1527930113.750338000	82.4621	92	0
1527930113.750756000	82.4625	98	1
1527930113.751120000	82.4629	224	0
1527930113.751757000	82.4635	98	1
1527930113.859523000	82.5713	994	1
1527930113.859613000	82.5714	272	1
1527930113.877822000	82.5896	87	0
1527930114.012450000	82.7242	233	0
1527930114.013745000	82.7255	148	0
1527930114.013808000	82.7255	101	1
1527930114.014768000	82.7265	98	1
1527930114.015826000	82.7276	92	0
1527930114.016512000	82.7283	109	0
1527930114.017029000	82.7288	101	1
1527930114.089066000	82.8008	548	1
1527930114.089159000	82.8009	259	1
1527930114.106825000	82.8186	87	0
1527930114.206584000	82.9183	254	0
1527930114.207204000	82.9189	148	0
1527930114.207805000	82.9195	104	1
1527930114.210694000	82.9224	92	0
1527930114.211395000	82.9231	271	0
1527930114.211894000	82.9236	101	1
1527930114.419062000	83.1308	402	1
1527930114.419127000	83.1309	261	1
1527930114.438117000	83.1499	87	0
1527930114.553060000	83.2648	277	0
1527930114.553733000	83.2655	148	0
1527930114.554060000	83.2658	101	1
1527930114.554781000	83.2665	98	1
1527930114.556770000	83.2685	92	0
1527930114.557437000	83.2692	105	0
1527930114.558007000	83.2697	101	1
1527930114.760335000	83.4721	812	1
1527930114.760421000	83.4722	258	1
1527930114.778054000	83.4898	87	0
1527930114.936251000	83.648	258	0
1527930114.937022000	83.6488	148	0
1527930114.937295000	83.649	101	1
1527930114.937820000	83.6496	98	1
1527930114.939151000	83.6509	92	0
1527930114.939862000	83.6516	299	0
1527930114.939883000	83.6516	98	1
1527930114.940822000	83.6526	98	1
1527930115.171183000	83.8829	388	1
1527930115.171245000	83.883	261	1
1527930115.188225000	83.9	87	0
1527930115.291115000	84.0029	258	0
1527930115.291732000	84.0035	148	0
1527930115.292202000	84.0039	101	1
1527930115.292907000	84.0046	98	1
1527930115.295516000	84.0073	92	0
1527930115.295903000	84.0076	98	1
1527930115.296223000	84.008	94	0
1527930115.296838000	84.0086	98	1
1527930115.449189000	84.1609	389	1
1527930115.449279000	84.161	259	1
1527930115.466931000	84.1787	87	0
1527930115.564294000	84.276	235	0
1527930115.564953000	84.2767	148	0
1527930115.565353000	84.2771	101	1
1527930115.565896000	84.2776	98	1
1527930115.569582000	84.2813	92	0
1527930115.569865000	84.2816	98	1
1527930115.570236000	84.282	177	0
1527930115.570845000	84.2826	98	1
1527930115.989464000	84.7012	388	1
1527930115.989546000	84.7013	259	1
1527930116.006244000	84.718	87	0
1527930116.128880000	84.8406	326	0
1527930116.129476000	84.8412	148	0
1527930116.130042000	84.8418	101	1
1527930116.130891000	84.8426	98	1
1527930116.133021000	84.8448	92	0
1527930116.133718000	84.8455	301	0
1527930116.134377000	84.8461	101	1
1527930116.331266000	85.043	388	1
1527930116.331343000	85.0431	259	1
1527930116.348625000	85.0604	87	0
1527930116.449331000	85.1611	235	0
1527930116.449978000	85.1617	148	0
1527930116.450359000	85.1621	101	1
1527930116.451023000	85.1628	98	1
1527930116.453612000	85.1654	92	0
1527930116.453968000	85.1657	98	1
1527930116.454284000	85.166	306	0
1527930116.454888000	85.1666	98	1
1527930116.809355000	85.5211	389	1
1527930116.809414000	85.5212	261	1
1527930116.825987000	85.5377	87	0
1527930116.937182000	85.6489	361	0
1527930116.937799000	85.6495	148	0
1527930116.938270000	85.65	101	1
1527930116.938999000	85.6507	98	1
1527930116.941541000	85.6533	92	0
1527930116.941997000	85.6537	98	1
1527930116.942231000	85.654	144	0
1527930116.942940000	85.6547	98	1
1527930117.088230000	85.8	387	1
1527930117.088323000	85.8001	258	1
1527930117.105781000	85.8175	87	0
1527930117.210716000	85.9225	256	0
1527930117.211341000	85.9231	148	0
[truncated: 640 more rows]
