# Supplementary material for: Method for multi-task learning fusion network traffic classification to address small sample labels
Source: Sci Rep. 2024 Jan 30;14:2518. doi: 10.1038/s41598-024-51933-8 (PMC10827795; doi:10.1038/s41598-024-51933-8)
Supplement: Supplementary file 2 — Supplementary Information 2. [file 41598_2024_51933_MOESM2_ESM.zip › QUIC Dataset/QUIC Dataset/pretraining/Google Doc/GoogleDoc-1095.txt]

1527953161.865183000	0	276	1
1527953161.884568000	0.0193849	67	0
1527953162.213006000	0.347823	281	0
1527953162.213240000	0.348057	1392	0
1527953162.213560000	0.348377	1392	0
1527953162.213774000	0.348591	1392	0
1527953162.213777000	0.348594	160	0
1527953162.213883000	0.3487	1392	0
1527953162.214073000	0.34889	1392	0
1527953162.214194000	0.349011	1392	0
1527953162.214340000	0.349157	817	0
1527953162.214685000	0.349502	1392	0
1527953162.215004000	0.349821	1392	0
1527953162.215075000	0.349892	110	1
1527953162.215198000	0.350015	674	0
1527953162.216379000	0.351196	1392	0
1527953162.216592000	0.351409	1392	0
1527953162.216888000	0.351705	1392	0
1527953162.216891000	0.351708	168	0
1527953162.217235000	0.352052	95	1
1527953162.267121000	0.401938	1184	0
1527953162.267243000	0.40206	1392	0
1527953162.267365000	0.402182	1392	0
1527953162.267485000	0.402302	1392	0
1527953162.267681000	0.402498	1392	0
1527953162.267803000	0.40262	1392	0
1527953162.267807000	0.402624	165	0
1527953162.268024000	0.402841	1392	0
1527953162.268093000	0.40291	782	0
1527953162.268318000	0.403135	1392	0
1527953162.268509000	0.403326	980	0
1527953162.270781000	0.405598	1392	0
1527953162.271074000	0.405891	1392	0
1527953162.271370000	0.406187	1392	0
1527953162.271372000	0.406189	168	0
1527953162.272945000	0.407762	1392	0
1527953162.272948000	0.407765	151	0
1527953162.273610000	0.408427	107	1
1527953162.275153000	0.40997	98	1
1527953162.277534000	0.412351	1392	0
1527953162.277666000	0.412483	1392	0
1527953162.277781000	0.412598	1392	0
1527953162.277783000	0.4126	168	0
1527953162.277998000	0.412815	1392	0
1527953162.278000000	0.412817	136	0
1527953162.279594000	0.414411	1392	0
1527953162.279894000	0.414711	1392	0
1527953162.280202000	0.415019	1392	0
1527953162.280204000	0.415021	168	0
1527953162.280371000	0.415188	771	0
1527953162.280786000	0.415603	107	1
1527953162.282122000	0.416939	80	1
1527953162.283630000	0.418447	1392	0
1527953162.283921000	0.418738	1392	0
1527953162.284240000	0.419057	1392	0
1527953162.284242000	0.419059	168	0
1527953162.284378000	0.419195	886	0
1527953162.285237000	0.420054	92	1
1527953162.703965000	0.838782	297	1
1527953162.704155000	0.838972	1392	1
1527953162.704197000	0.839014	886	1
1527953162.714512000	0.849329	800	1
1527953162.725000000	0.859817	67	0
1527953162.734152000	0.868969	67	0
1527953162.896241000	1.03106	375	0
1527953162.898182000	1.033	86	1
1527953162.898691000	1.03351	60	0
1527953162.900149000	1.03497	80	1
1527953162.961563000	1.09638	195	1
1527953162.981781000	1.1166	67	0
1527953163.036303000	1.17112	238	0
1527953163.036623000	1.17144	1392	0
1527953163.036914000	1.17173	1392	0
1527953163.037245000	1.17206	1392	0
1527953163.037247000	1.17206	160	0
1527953163.037596000	1.17241	1392	0
1527953163.037906000	1.17272	1392	0
1527953163.038103000	1.17292	1051	0
1527953163.038465000	1.17328	86	1
1527953163.039501000	1.17432	72	0
1527953163.039858000	1.17467	94	0
1527953163.040427000	1.17524	101	1
1527953163.093468000	1.22828	436	0
1527953163.093760000	1.22858	1095	0
1527953163.095240000	1.23006	83	1
1527953163.097437000	1.23225	72	0
1527953163.097754000	1.23257	96	0
1527953163.099196000	1.23401	83	1
1527953163.415144000	1.54996	744	1
1527953163.415364000	1.55018	722	1
1527953163.435372000	1.57019	67	0
1527953163.473057000	1.60787	308	1
1527953163.492739000	1.62756	67	0
1527953163.512273000	1.64709	281	0
1527953163.512388000	1.6472	579	0
1527953163.514485000	1.6493	89	1
1527953163.591014000	1.72583	464	0
1527953163.593281000	1.7281	80	1
1527953163.623774000	1.75859	489	0
1527953163.623937000	1.75875	941	0
1527953163.624740000	1.75956	72	0
1527953163.626575000	1.76139	86	1
1527953163.724349000	1.85917	259	1
1527953163.724448000	1.85926	124	1
1527953163.744180000	1.879	67	0
1527953163.775760000	1.91058	135	1
1527953163.775835000	1.91065	170	1
1527953163.795291000	1.93011	67	0
1527953163.818101000	1.95292	1392	0
1527953163.818342000	1.95316	1392	0
1527953163.818653000	1.95347	1392	0
1527953163.818728000	1.95354	531	0
1527953163.818730000	1.95355	72	0
1527953163.818797000	1.95361	153	0
1527953163.820240000	1.95506	101	1
1527953163.913860000	2.04868	615	0
1527953163.913863000	2.04868	72	0
1527953163.913982000	2.0488	284	0
1527953163.927279000	2.0621	86	1
1527953163.951085000	2.0859	615	0
1527953163.953556000	2.08837	80	1
1527953164.334567000	2.46938	451	1
1527953164.354125000	2.48894	67	0
1527953164.391459000	2.52628	440	0
1527953164.391561000	2.52638	60	0
1527953164.393277000	2.52809	86	1
1527953164.621829000	2.75665	1392	1
1527953164.621873000	2.75669	1392	1
1527953164.621910000	2.75673	159	1
1527953164.621980000	2.7568	823	1
1527953164.639829000	2.77465	700	1
1527953164.676968000	2.81178	67	0
1527953164.695557000	2.83037	1298	1
1527953164.699163000	2.83398	67	0
1527953164.757567000	2.89238	67	0
1527953164.782238000	2.91705	463	0
1527953164.782242000	2.91706	254	0
1527953164.784332000	2.91915	92	1
1527953164.786021000	2.92084	303	0
1527953164.786212000	2.92103	1392	0
1527953164.786296000	2.92111	978	0
1527953164.786298000	2.92111	72	0
1527953164.786300000	2.92112	305	0
1527953164.789343000	2.92416	92	1
1527953164.789743000	2.92456	463	0
1527953164.793290000	2.92811	80	1
1527953165.033628000	3.16844	1392	0
1527953165.033827000	3.16864	1392	0
1527953165.034131000	3.16895	1392	0
1527953165.034231000	3.16905	663	0
1527953165.034300000	3.16912	406	0
1527953165.035576000	3.17039	92	1
1527953167.801443000	5.93626	211	1
1527953167.801658000	5.93647	244	1
1527953167.801721000	5.93654	1392	1
1527953167.801760000	5.93658	961	1
1527953167.821146000	5.95596	67	0
1527953167.851708000	5.98652	1304	1
1527953167.872159000	6.00698	67	0
1527953167.996350000	6.13117	378	0
1527953167.997974000	6.13279	86	1
1527953167.999959000	6.13478	60	0
1527953168.002644000	6.13746	489	0
1527953168.002732000	6.13755	284	0
1527953168.002733000	6.13755	173	0
1527953168.013850000	6.14867	89	1
1527953168.019949000	6.15477	81	1
1527953168.024818000	6.15963	233	1
1527953168.047885000	6.1827	67	0
1527953168.048012000	6.18283	916	0
1527953168.050155000	6.18497	83	1
1527953168.277271000	6.41209	826	0
1527953168.277461000	6.41228	1392	0
1527953168.277528000	6.41234	1392	0
1527953168.277630000	6.41245	1392	0
1527953168.277632000	6.41245	160	0
1527953168.277891000	6.41271	1392	0
1527953168.277957000	6.41277	1335	0
1527953168.279436000	6.41425	1392	0
1527953168.279638000	6.41445	1392	0
1527953168.279708000	6.41452	1392	0
1527953168.279710000	6.41453	168	0
1527953168.279828000	6.41464	86	1
1527953168.281235000	6.41605	1202	0
1527953168.283336000	6.41815	104	1
1527953168.287075000	6.42189	1392	0
1527953168.287361000	6.42218	1392	0
1527953168.287579000	6.4224	1392	0
1527953168.287582000	6.4224	168	0
1527953168.287652000	6.42247	1392	0
1527953168.287721000	6.42254	717	0
1527953168.289004000	6.42382	95	1
1527953168.291210000	6.42603	1392	0
1527953168.291313000	6.42613	1392	0
1527953168.291388000	6.4262	1392	0
1527953168.291390000	6.42621	168	0
1527953168.291457000	6.42627	758	0
1527953168.292982000	6.4278	92	1
1527953168.294880000	6.4297	1392	0
1527953168.294987000	6.4298	1392	0
1527953168.295218000	6.43003	1392	0
1527953168.295221000	6.43004	168	0
1527953168.295291000	6.43011	961	0
1527953168.295472000	6.43029	1392	0
1527953168.295728000	6.43054	1392	0
1527953168.296324000	6.43114	1392	0
1527953168.296327000	6.43114	168	0
1527953168.296400000	6.43122	1392	0
1527953168.296403000	6.43122	191	0
1527953168.296470000	6.43129	1392	0
1527953168.296491000	6.43131	107	1
1527953168.296538000	6.43135	1392	0
1527953168.296540000	6.43136	1392	0
1527953168.296542000	6.43136	168	0
1527953168.296615000	6.43143	1166	0
1527953168.296675000	6.43149	1392	0
1527953168.296929000	6.43175	1392	0
1527953168.297068000	6.43189	1392	0
1527953168.297070000	6.43189	168	0
1527953168.297139000	6.43196	988	0
1527953168.297205000	6.43202	1392	0
1527953168.297254000	6.43207	107	1
1527953168.297347000	6.43216	1220	0
1527953168.297349000	6.43217	725	0
1527953168.297633000	6.43245	1392	0
1527953168.297722000	6.43254	1304	0
1527953168.297912000	6.43273	1392	0
1527953168.298435000	6.43325	1392	0
1527953168.298437000	6.43325	315	0
1527953168.298510000	6.43333	72	0
1527953168.298511000	6.43333	110	0
1527953168.298580000	6.4334	107	1
1527953168.299961000	6.43478	80	1
1527953171.915933000	10.0507	323	1
1527953171.916024000	10.0508	124	1
1527953171.916464000	10.0513	372	1
1527953171.916523000	10.0513	274	1
1527953171.916716000	10.0515	361	1
1527953171.916897000	10.0517	282	1
1527953171.916964000	10.0518	1392	1
1527953171.917016000	10.0518	1392	1
1527953171.917043000	10.0519	949	1
1527953171.917223000	10.052	282	1
1527953171.917415000	10.0522	577	1
1527953171.917471000	10.0523	67	1
1527953171.917650000	10.0525	309	1
1527953171.917705000	10.0525	89	1
1527953171.935750000	10.0706	67	0
1527953171.941356000	10.0762	67	0
1527953172.015138000	10.15	1392	0
1527953172.015337000	10.1502	1392	0
1527953172.015640000	10.1505	1392	0
1527953172.015710000	10.1505	564	0
1527953172.015783000	10.1506	293	0
1527953172.022970000	10.1578	98	1
1527953172.043626000	10.1784	265	0
1527953172.043940000	10.1788	83	0
1527953172.044054000	10.1789	396	0
1527953172.045341000	10.1802	86	1
1527953172.048579000	10.1834	67	0
1527953172.050183000	10.185	80	1
1527953172.053490000	10.1883	60	0
1527953172.055267000	10.1901	80	1
1527953172.076167000	10.211	268	0
1527953172.076269000	10.2111	120	0
1527953172.078201000	10.213	83	1
1527953172.083104000	10.2179	72	0
1527953172.083217000	10.218	272	0
1527953172.087223000	10.222	83	1
1527953172.094281000	10.2291	258	0
1527953172.094616000	10.2294	1380	0
1527953172.095700000	10.2305	493	0
1527953172.096187000	10.231	86	1
1527953172.097913000	10.2327	572	0
1527953172.100255000	10.2351	80	1
1527953172.100868000	10.2357	615	0
1527953172.102204000	10.237	80	1
1527953172.103358000	10.2382	447	0
1527953172.105220000	10.24	80	1
1527953172.105866000	10.2407	687	0
1527953172.107389000	10.2422	80	1
1527953172.108705000	10.2435	464	0
1527953172.110182000	10.245	80	1
1527953172.110576000	10.2454	815	0
1527953172.112216000	10.247	80	1
1527953172.113781000	10.2486	629	0
1527953172.114143000	10.249	499	0
1527953172.115215000	10.25	83	1
1527953172.116736000	10.2516	419	0
1527953172.118222000	10.253	80	1
1527953172.118503000	10.2533	681	0
1527953172.120230000	10.255	80	1
1527953172.121093000	10.2559	606	0
1527953172.122857000	10.2577	538	0
1527953172.123198000	10.258	80	1
1527953172.125355000	10.2602	80	1
1527953172.126135000	10.261	644	0
1527953172.127974000	10.2628	573	0
1527953172.128251000	10.2631	83	1
1527953172.128524000	10.2633	216	0
1527953172.128838000	10.2637	83	0
1527953172.129856000	10.2647	669	0
1527953172.130183000	10.265	100	1
1527953172.135437000	10.2703	72	0
1527953172.135839000	10.2707	204	0
1527953172.137184000	10.272	83	1
1527953172.150111000	10.2849	82	0
1527953172.150467000	10.2853	143	0
1527953172.152201000	10.287	83	1
1527953172.156588000	10.2914	67	0
1527953172.309871000	10.4447	213	0
1527953172.310172000	10.445	131	0
1527953172.311232000	10.446	86	1
1527953172.313966000	10.4488	72	0
1527953172.314073000	10.4489	107	0
1527953172.316248000	10.4511	83	1
1527953173.023057000	11.1579	1392	1
1527953173.023136000	11.158	1392	1
1527953173.023159000	11.158	104	1
1527953173.023239000	11.1581	824	1
1527953173.045641000	11.1805	67	0
1527953173.070918000	11.2057	509	0
1527953173.070920000	11.2057	115	0
1527953173.073225000	11.208	86	1
1527953173.203841000	11.3387	1103	1
1527953173.203919000	11.3387	74	1
1527953173.225246000	11.3601	67	0
1527953173.265692000	11.4005	381	1
1527953173.265769000	11.4006	232	1
1527953173.286002000	11.4208	67	0
1527953173.320858000	11.4557	271	0
1527953173.320964000	11.4558	346	0
1527953173.322294000	11.4571	89	1
1527953173.325107000	11.4599	293	0
1527953173.326731000	11.4615	80	1
1527953173.794218000	11.929	350	1
1527953173.794368000	11.9292	1392	1
1527953173.794408000	11.9292	1392	1
1527953173.794463000	11.9293	1392	1
1527953173.794488000	11.9293	1392	1
1527953173.794531000	11.9293	1392	1
1527953173.794563000	11.9294	1392	1
1527953173.794603000	11.9294	1392	1
1527953173.794644000	11.9295	1392	1
1527953173.794696000	11.9295	1392	1
1527953173.794722000	11.9295	1392	1
1527953173.794773000	11.9296	1392	1
1527953173.794799000	11.9296	1392	1
1527953173.794850000	11.9297	1392	1
1527953173.796348000	11.9312	1392	1
1527953173.796415000	11.9312	1392	1
1527953173.796456000	11.9313	1392	1
1527953173.796524000	11.9313	1392	1
1527953173.796548000	11.9314	1392	1
1527953173.796581000	11.9314	1392	1
1527953173.798347000	11.9332	1392	1
1527953173.798394000	11.9332	1392	1
1527953173.798453000	11.9333	1392	1
1527953173.798522000	11.9333	1392	1
1527953173.798565000	11.9334	1392	1
1527953173.798595000	11.9334	1392	1
1527953173.798633000	11.9334	1392	1
1527953173.800338000	11.9352	1392	1
1527953173.800402000	11.9352	1392	1
1527953173.800443000	11.9353	1392	1
1527953173.800516000	11.9353	1392	1
1527953173.800539000	11.9354	1392	1
1527953173.800581000	11.9354	1392	1
1527953173.802340000	11.9372	1392	1
1527953173.802400000	11.9372	723	1
1527953173.817261000	11.9521	67	0
1527953173.821352000	11.9562	67	0
1527953173.823316000	11.9581	67	0
1527953173.832299000	11.9671	80	0
1527953173.834341000	11.9692	89	1
1527953173.837055000	11.9719	67	0
1527953173.895507000	12.0303	235	0
1527953173.895509000	12.0303	126	0
1527953173.897363000	12.0322	86	1
1527953173.899709000	12.0345	72	0
1527953173.900233000	12.035	179	0
1527953173.901284000	12.0361	83	1
1527953174.036968000	12.1718	362	0
1527953174.039401000	12.1742	80	1
1527953174.044009000	12.1788	60	0
1527953174.045322000	12.1801	80	1
1527953174.189953000	12.3248	340	1
1527953174.191218000	12.326	274	1
1527953174.210613000	12.3454	67	0
1527953174.220441000	12.3553	356	1
1527953174.240050000	12.3749	67	0
1527953174.297161000	12.432	323	1
1527953174.297244000	12.4321	424	1
1527953174.302557000	12.4374	309	0
1527953174.302559000	12.4374	98	0
1527953174.304324000	12.4391	83	1
1527953174.305510000	12.4403	223	0
1527953174.305602000	12.4404	259	0
1527953174.306826000	12.4416	72	0
1527953174.307280000	12.4421	220	0
1527953174.307349000	12.4422	86	1
1527953174.309315000	12.4441	80	1
1527953174.310093000	12.4449	72	0
1527953174.310536000	12.4454	76	0
1527953174.311287000	12.4461	83	1
1527953174.317138000	12.452	67	0
1527953174.429074000	12.5639	632	0
1527953174.429201000	12.564	780	0
1527953174.431305000	12.5661	72	0
1527953174.431567000	12.5664	86	1
1527953174.431881000	12.5667	88	0
1527953174.433325000	12.5681	83	1
1527953174.467709000	12.6025	295	0
1527953174.467824000	12.6026	126	0
1527953174.469362000	12.6042	83	1
1527953174.472605000	12.6074	72	0
1527953174.472694000	12.6075	67	0
1527953174.474315000	12.6091	83	1
1527953174.577852000	12.7127	1392	1
1527953174.577912000	12.7127	268	1
1527953174.597582000	12.7324	67	0
1527953174.721606000	12.8564	707	0
1527953174.721609000	12.8564	198	0
1527953174.723510000	12.8583	86	1
1527953174.735835000	12.8707	585	1
1527953174.763027000	12.8978	809	1
1527953174.763088000	12.8979	236	1
1527953174.763825000	12.8986	67	0
1527953174.782845000	12.9177	67	0
1527953174.884897000	13.0197	213	0
1527953174.884900000	13.0197	126	0
1527953174.886179000	13.021	216	0
1527953174.886303000	13.0211	500	0
1527953174.886492000	13.0213	95	1
1527953174.890023000	13.0248	72	0
1527953174.890115000	13.0249	103	0
1527953174.891362000	13.0262	83	1
1527953175.236532000	13.3713	448	1
1527953175.236624000	13.3714	234	1
1527953175.256521000	13.3913	67	0
1527953175.388540000	13.5234	271	0
1527953175.388542000	13.5234	126	0
1527953175.390452000	13.5253	86	1
1527953175.392875000	13.5277	72	0
1527953175.392953000	13.5278	144	0
1527953175.394439000	13.5293	83	1
1527953175.469589000	13.6044	368	1
1527953175.469684000	13.6045	234	1
1527953175.490264000	13.6251	67	0
1527953175.594379000	13.7292	236	0
1527953175.594382000	13.7292	126	0
1527953175.596492000	13.7313	86	1
1527953175.598974000	13.7338	72	0
1527953175.599369000	13.7342	109	0
1527953175.600378000	13.7352	83	1
1527953175.770969000	13.9058	367	1
1527953175.771030000	13.9058	236	1
1527953175.791212000	13.926	67	0
1527953175.898902000	14.0337	215	0
1527953175.898908000	14.0337	126	0
1527953175.900430000	14.0352	86	1
1527953175.903942000	14.0388	72	0
1527953175.904406000	14.0392	281	0
1527953175.905414000	14.0402	83	1
1527953176.201754000	14.3366	370	1
1527953176.201847000	14.3367	237	1
1527953176.221706000	14.3565	67	0
1527953176.322538000	14.4574	213	0
1527953176.322848000	14.4577	126	0
1527953176.324531000	14.4593	86	1
1527953176.327465000	14.4623	72	0
1527953176.327555000	14.4624	216	0
1527953176.329425000	14.4642	83	1
1527953176.539842000	14.6747	371	1
1527953176.539907000	14.6747	233	1
1527953176.559353000	14.6942	67	0
1527953176.839545000	14.9744	329	0
1527953176.839844000	14.9747	126	0
1527953176.841541000	14.9764	86	1
1527953176.843317000	14.9781	72	0
1527953176.843755000	14.9786	189	0
1527953176.845551000	14.9804	83	1
1527953176.980869000	15.1157	370	1
1527953176.980933000	15.1157	239	1
1527953177.000783000	15.1356	67	0
1527953177.154833000	15.2896	223	0
1527953177.154836000	15.2897	128	0
1527953177.156552000	15.2914	86	1
1527953177.158950000	15.2938	72	0
1527953177.159028000	15.2938	219	0
1527953177.160536000	15.2954	83	1
1527953177.330800000	15.4656	367	1
1527953177.330900000	15.4657	236	1
1527953177.352946000	15.4878	67	0
1527953177.491287000	15.6261	236	0
1527953177.491394000	15.6262	128	0
1527953177.491395000	15.6262	72	0
1527953177.491397000	15.6262	277	0
1527953177.493504000	15.6283	92	1
1527953177.550729000	15.6855	370	1
1527953177.550835000	15.6857	238	1
1527953177.570194000	15.705	67	0
1527953177.671598000	15.8064	215	0
1527953177.671600000	15.8064	128	0
1527953177.673542000	15.8084	86	1
1527953177.676154000	15.811	72	0
1527953177.676718000	15.8115	151	0
1527953177.677502000	15.8123	83	1
1527953177.807794000	15.9426	371	1
1527953177.807893000	15.9427	290	1
1527953177.827336000	15.9622	67	0
1527953177.935243000	16.0701	301	0
1527953177.935246000	16.0701	128	0
1527953177.937541000	16.0724	86	1
1527953177.938922000	16.0737	72	0
1527953177.939009000	16.0738	285	0
1527953177.940516000	16.0753	83	1
1527953178.288728000	16.4235	852	1
1527953178.288824000	16.4236	410	1
1527953178.309183000	16.444	67	0
1527953178.414613000	16.5494	259	0
1527953178.414718000	16.5495	128	0
1527953178.416576000	16.5514	86	1
1527953178.419256000	16.5541	72	0
1527953178.419349000	16.5542	292	0
1527953178.420563000	16.5554	83	1
1527953178.618954000	16.7538	501	1
1527953178.619047000	16.7539	290	1
1527953178.639726000	16.7745	67	0
1527953178.742793000	16.8776	239	0
1527953178.743524000	16.8783	128	0
1527953178.744595000	16.8794	86	1
1527953178.745304000	16.8801	72	0
1527953178.745306000	16.8801	209	0
1527953178.746560000	16.8814	83	1
1527953180.084964000	18.2198	855	1
1527953180.085083000	18.2199	1392	1
1527953180.085121000	18.2199	1392	1
1527953180.085152000	18.22	1392	1
1527953180.085194000	18.22	1338	1
1527953180.105276000	18.2401	67	0
1527953180.198692000	18.3335	396	0
1527953180.201176000	18.336	83	1
1527953180.206486000	18.3413	60	0
1527953180.208064000	18.3429	80	1
1527953180.286335000	18.4212	449	1
1527953180.286404000	18.4212	235	1
1527953180.306072000	18.4409	67	0
1527953180.409967000	18.5448	215	0
1527953180.409970000	18.5448	128	0
1527953180.412165000	18.547	86	1
1527953180.413960000	18.5488	72	0
1527953180.414660000	18.5495	121	0
1527953180.416119000	18.5509	83	1
1527953180.569411000	18.7042	367	1
1527953180.569504000	18.7043	235	1
1527953180.591550000	18.7264	67	0
1527953180.682233000	18.817	236	0
1527953180.682349000	18.8172	128	0
1527953180.684177000	18.819	86	1
1527953180.686458000	18.8213	72	0
1527953180.686460000	18.8213	110	0
1527953180.688135000	18.823	83	1
1527953181.054667000	19.1895	367	1
1527953181.054729000	19.1895	238	1
1527953181.074238000	19.2091	67	0
1527953181.181769000	19.3166	268	0
1527953181.181772000	19.3166	128	0
1527953181.184114000	19.3189	86	1
1527953181.186191000	19.321	72	0
1527953181.186282000	19.3211	227	0
1527953181.188111000	19.3229	83	1
1527953181.396091000	19.5309	366	1
1527953181.396171000	19.531	235	1
1527953181.416699000	19.5515	67	0
1527953181.512821000	19.6476	236	0
1527953181.513375000	19.6482	128	0
1527953181.515199000	19.65	86	1
1527953181.517339000	19.6522	72	0
1527953181.517341000	19.6522	195	0
1527953181.519206000	19.654	83	1
1527953181.849400000	19.9842	367	1
1527953181.849492000	19.9843	235	1
1527953181.869696000	20.0045	67	0
1527953181.981188000	20.116	212	0
1527953181.981294000	20.1161	128	0
1527953181.983231000	20.118	86	1
1527953181.985864000	20.1207	72	0
1527953181.985944000	20.1208	236	0
1527953181.987149000	20.122	83	1
1527953182.106385000	20.2412	370	1
1527953182.106472000	20.2413	236	1
1527953182.126472000	20.2613	67	0
1527953182.241130000	20.3759	305	0
1527953182.241132000	20.3759	128	0
1527953182.243248000	20.3781	86	1
1527953182.247591000	20.3824	72	0
1527953182.247593000	20.3824	235	0
1527953182.249224000	20.384	83	1
1527953182.909560000	21.0444	366	1
1527953182.909653000	21.0445	238	1
1527953182.930203000	21.065	67	0
1527953183.034876000	21.1697	244	0
1527953183.034879000	21.1697	128	0
1527953183.037216000	21.172	86	1
1527953183.039344000	21.1742	72	0
1527953183.039437000	21.1743	66	0
1527953183.041205000	21.176	83	1
1527953183.251114000	21.3859	367	1
1527953183.251203000	21.386	235	1
1527953183.286322000	21.4211	367	1
1527953183.306974000	21.4418	67	0
1527953183.339223000	21.474	67	0
1527953183.375868000	21.5107	216	0
1527953183.375871000	21.5107	128	0
1527953183.378335000	21.5132	89	1
1527953183.380835000	21.5157	72	0
1527953183.380837000	21.5157	198	0
1527953183.382224000	21.517	83	1
1527953183.698421000	21.8332	368	1
1527953183.698521000	21.8333	236	1
1527953183.719830000	21.8546	67	0
1527953183.829559000	21.9644	235	0
1527953183.829688000	21.9645	128	0
1527953183.831334000	21.9662	86	1
1527953183.833157000	21.968	72	0
1527953183.833159000	21.968	265	0
1527953183.835347000	21.9702	83	1
1527953183.992800000	22.1276	366	1
1527953183.992892000	22.1277	235	1
1527953184.018093000	22.1529	67	0
1527953184.127317000	22.2621	303	0
1527953184.127431000	22.2622	128	0
1527953184.129371000	22.2642	86	1
1527953184.132079000	22.2669	72	0
1527953184.132081000	22.2669	316	0
1527953184.134333000	22.2691	83	1
1527953184.256099000	22.3909	852	1
1527953184.256192000	22.391	238	1
1527953184.278554000	22.4134	67	0
1527953184.392086000	22.5269	258	0
1527953184.392088000	22.5269	128	0
1527953184.394372000	22.5292	86	1
1527953184.397230000	22.532	72	0
1527953184.397234000	22.5321	154	0
1527953184.399347000	22.5342	83	1
1527953184.586740000	22.7216	499	1
1527953184.586835000	22.7217	236	1
1527953184.616643000	22.7515	67	0
1527953184.718992000	22.8538	238	0
1527953184.718995000	22.8538	128	0
1527953184.721384000	22.8562	86	1
1527953184.722711000	22.8575	72	0
1527953184.723123000	22.8579	125	0
1527953184.724300000	22.8591	83	1
1527953184.996738000	23.1316	872	1
1527953184.996802000	23.1316	235	1
1527953185.027675000	23.1625	67	0
1527953185.128376000	23.2632	215	0
1527953185.128379000	23.2632	128	0
1527953185.130433000	23.2652	86	1
1527953185.132042000	23.2669	72	0
1527953185.132312000	23.2671	199	0
1527953185.133324000	23.2681	83	1
1527953185.411997000	23.5468	444	1
1527953185.412092000	23.5469	238	1
1527953185.432060000	23.5669	67	0
1527953185.548913000	23.6837	238	0
1527953185.548916000	23.6837	128	0
1527953185.550425000	23.6852	86	1
1527953185.552648000	23.6875	72	0
1527953185.552650000	23.6875	127	0
1527953185.554427000	23.6892	83	1
1527953185.852189000	23.987	371	1
1527953185.852278000	23.9871	235	1
1527953185.872821000	24.0076	67	0
1527953185.977682000	24.1125	213	0
1527953185.977684000	24.1125	128	0
1527953185.979483000	24.1143	86	1
1527953185.983261000	24.1181	72	0
1527953185.983343000	24.1182	223	0
1527953185.985455000	24.1203	83	1
1527953186.155669000	24.2905	367	1
1527953186.155769000	24.2906	235	1
1527953186.175085000	24.3099	67	0
1527953186.296760000	24.4316	213	0
1527953186.296879000	24.4317	128	0
1527953186.298417000	24.4332	86	1
1527953186.301169000	24.436	72	0
1527953186.301172000	24.436	230	0
1527953186.303510000	24.4383	83	1
1527953186.489976000	24.6248	367	1
1527953186.490075000	24.6249	236	1
1527953186.512167000	24.647	67	0
1527953186.614409000	24.7492	238	0
1527953186.614412000	24.7492	128	0
1527953186.616515000	24.7513	86	1
1527953186.617797000	24.7526	72	0
1527953186.617799000	24.7526	268	0
1527953186.619399000	24.7542	83	1
1527953186.893819000	25.0286	368	1
1527953186.893972000	25.0288	235	1
1527953186.924137000	25.059	67	0
1527953187.025631000	25.1604	270	0
1527953187.025728000	25.1605	128	0
1527953187.027521000	25.1623	86	1
1527953187.029017000	25.1638	72	0
1527953187.029468000	25.1643	254	0
1527953187.030427000	25.1652	83	1
1527953187.775132000	25.9099	372	1
1527953187.775231000	25.91	236	1
1527953187.800131000	25.9349	67	0
1527953187.925884000	26.0607	236	0
1527953187.925886000	26.0607	128	0
1527953187.926008000	26.0608	72	0
1527953187.926074000	26.0609	210	0
1527953187.927489000	26.0623	92	1
1527953188.093098000	26.2279	349	1
1527953188.093189000	26.228	1392	1
1527953188.093218000	26.228	1392	1
1527953188.093258000	26.2281	1392	1
1527953188.093310000	26.2281	803	1
1527953188.113029000	26.2478	67	0
1527953188.155043000	26.2899	304	1
1527953188.155131000	26.2899	200	1
1527953188.175115000	26.3099	67	0
1527953188.202861000	26.3377	373	0
1527953188.204528000	26.3393	86	1
1527953188.209639000	26.3445	60	0
1527953188.211502000	26.3463	80	1
1527953188.271480000	26.4063	324	0
1527953188.271482000	26.4063	128	0
1527953188.273530000	26.4083	83	1
1527953188.276041000	26.4109	72	0
1527953188.276125000	26.4109	188	0
1527953188.277515000	26.4123	83	1
1527953188.462723000	26.5975	369	1
1527953188.462819000	26.5976	290	1
1527953188.483113000	26.6179	67	0
1527953188.583220000	26.718	238	0
1527953188.583433000	26.7182	128	0
1527953188.585556000	26.7204	86	1
1527953188.586935000	26.7218	72	0
1527953188.586937000	26.7218	138	0
1527953188.588533000	26.7233	83	1
1527953188.804130000	26.9389	371	1
1527953188.804219000	26.939	230	1
1527953188.824291000	26.9591	67	0
1527953188.918401000	27.0532	215	0
1527953188.918404000	27.0532	128	0
1527953188.920598000	27.0554	86	1
1527953188.923324000	27.0581	72	0
1527953188.923776000	27.0586	209	0
1527953188.925548000	27.0604	83	1
1527953189.825161000	27.96	849	1
1527953189.825238000	27.9601	235	1
1527953189.845741000	27.9806	67	0
1527953189.946325000	28.0811	324	0
1527953189.946327000	28.0811	128	0
1527953189.948644000	28.0835	86	1
1527953189.949919000	28.0847	72	0
1527953189.949999000	28.0848	242	0
1527953189.951623000	28.0864	83	1
1527953190.046318000	28.1811	501	1
1527953190.046396000	28.1812	235	1
1527953190.067193000	28.202	67	0
1527953190.192115000	28.3269	261	0
1527953190.192117000	28.3269	128	0
1527953190.193721000	28.3285	86	1
1527953190.199770000	28.3346	72	0
1527953190.199772000	28.3346	244	0
1527953190.201679000	28.3365	83	1
1527953190.245897000	28.3807	261	0
1527953190.247683000	28.3825	80	1
1527953190.256759000	28.3916	873	1
1527953190.256839000	28.3917	235	1
1527953190.295719000	28.4305	873	1
1527953190.319747000	28.4546	67	0
1527953190.332660000	28.4675	67	0
1527953190.385852000	28.5207	213	0
1527953190.385855000	28.5207	128	0
1527953190.387711000	28.5225	89	1
1527953190.390453000	28.5253	72	0
1527953190.390455000	28.5253	223	0
1527953190.392718000	28.5275	83	1
1527953190.567092000	28.7019	443	1
1527953190.567154000	28.702	235	1
1527953190.592415000	28.7272	67	0
1527953190.693274000	28.8281	238	0
1527953190.693277000	28.8281	128	0
1527953190.694677000	28.8295	86	1
1527953190.697939000	28.8328	72	0
1527953190.697941000	28.8328	301	0
1527953190.699650000	28.8345	83	1
1527953191.121299000	29.2561	371	1
1527953191.121361000	29.2562	237	1
1527953191.141492000	29.2763	67	0
1527953191.250520000	29.3853	213	0
1527953191.250621000	29.3854	128	0
1527953191.252763000	29.3876	86	1
1527953191.255455000	29.3903	72	0
1527953191.255887000	29.3907	113	0
1527953191.257755000	29.3926	83	1
1527953191.560191000	29.695	371	1
1527953191.560251000	29.6951	235	1
1527953191.576755000	29.7116	80	0
1527953191.578773000	29.7136	80	1
1527953191.580081000	29.7149	67	0
1527953191.691001000	29.8258	236	0
1527953191.691004000	29.8258	128	0
1527953191.692788000	29.8276	86	1
1527953191.694673000	29.8295	72	0
1527953191.695144000	29.83	282	0
1527953191.696784000	29.8316	83	1
1527953191.935935000	30.0708	367	1
1527953191.936035000	30.0709	235	1
1527953191.955813000	30.0906	67	0
1527953192.057592000	30.1924	213	0
1527953192.057594000	30.1924	128	0
1527953192.059765000	30.1946	86	1
1527953192.061708000	30.1965	72	0
1527953192.061793000	30.1966	150	0
1527953192.063748000	30.1986	83	1
1527953192.552247000	30.6871	367	1
1527953192.552336000	30.6872	237	1
1527953192.572910000	30.7077	67	0
1527953192.687143000	30.822	235	0
1527953192.687146000	30.822	128	0
1527953192.688867000	30.8237	86	1
1527953192.691760000	30.8266	72	0
1527953192.691762000	30.8266	72	0
1527953192.693829000	30.8286	83	1
1527953192.933226000	31.068	366	1
1527953192.933313000	31.0681	235	1
1527953192.954295000	31.0891	67	0
1527953193.067266000	31.2021	271	0
1527953193.067268000	31.2021	128	0
1527953193.068815000	31.2036	86	1
1527953193.071232000	31.206	72	0
1527953193.071318000	31.2061	216	0
1527953193.072803000	31.2076	83	1
1527953193.455170000	31.59	368	1
1527953193.455232000	31.59	235	1
1527953193.475545000	31.6104	67	0
1527953193.746485000	31.8813	235	0
1527953193.746488000	31.8813	128	0
1527953193.747650000	31.8825	72	0
1527953193.747731000	31.8825	113	0
1527953193.748841000	31.8837	92	1
1527953193.773865000	31.9087	235	0
1527953193.775915000	31.9107	80	1
1527953193.924132000	32.0589	368	1
1527953193.924229000	32.059	238	1
1527953193.955044000	32.0899	67	0
1527953194.048265000	32.1831	216	0
1527953194.048268000	32.1831	128	0
1527953194.049942000	32.1848	86	1
1527953194.052430000	32.1872	72	0
1527953194.052978000	32.1878	296	0
1527953194.053831000	32.1886	83	1
1527953194.357372000	32.4922	368	1
1527953194.357466000	32.4923	235	1
1527953194.377429000	32.5122	67	0
1527953194.471138000	32.606	239	0
1527953194.471141000	32.606	128	0
1527953194.472944000	32.6078	86	1
1527953194.476496000	32.6113	72	0
1527953194.476498000	32.6113	79	0
1527953194.477877000	32.6127	83	1
1527953194.598370000	32.7332	368	1
1527953194.598469000	32.7333	235	1
1527953194.618941000	32.7538	67	0
1527953194.713284000	32.8481	314	0
1527953194.713287000	32.8481	128	0
1527953194.714896000	32.8497	86	1
1527953194.717227000	32.852	72	0
1527953194.717229000	32.852	91	0
1527953194.718938000	32.8538	83	1
1527953194.829394000	32.9642	848	1
1527953194.829502000	32.9643	235	1
1527953194.849383000	32.9842	67	0
1527953194.956860000	33.0917	213	0
1527953194.956862000	33.0917	128	0
1527953194.958972000	33.0938	86	1
1527953194.961765000	33.0966	72	0
1527953194.961767000	33.0966	159	0
1527953194.963984000	33.0988	83	1
1527953195.430185000	33.565	500	1
1527953195.430248000	33.5651	235	1
1527953195.449282000	33.5841	67	0
1527953195.580918000	33.7157	238	0
1527953195.580921000	33.7157	128	0
1527953195.583004000	33.7178	86	1
1527953195.585500000	33.7203	72	0
1527953195.585502000	33.7203	264	0
1527953195.586931000	33.7217	83	1
1527953195.882385000	34.0172	873	1
1527953195.882448000	34.0173	235	1
1527953195.902860000	34.0377	67	0
1527953195.998536000	34.1334	300	0
1527953195.998538000	34.1334	128	0
1527953196.000045000	34.1349	86	1
1527953196.003294000	34.1381	72	0
1527953196.005025000	34.1398	80	1
1527953196.052267000	34.1871	238	0
1527953196.053972000	34.1888	80	1
1527953196.625449000	34.7603	443	1
1527953196.625542000	34.7604	235	1
1527953196.646133000	34.7809	67	0
1527953196.746846000	34.8817	282	0
1527953196.746849000	34.8817	128	0
1527953196.749095000	34.8839	86	1
1527953196.751401000	34.8862	72	0
1527953196.753045000	34.8879	80	1
1527953196.753738000	34.8886	213	0
1527953196.754992000	34.8898	80	1
1527953198.078716000	36.2135	366	1
1527953198.078808000	36.2136	235	1
1527953198.111046000	36.2459	67	0
1527953198.202097000	36.3369	236	0
1527953198.202193000	36.337	128	0
1527953198.204158000	36.339	86	1
1527953198.205367000	36.3402	72	0
1527953198.205966000	36.3408	303	0
1527953198.207051000	36.3419	83	1
1527953198.730679000	36.8655	370	1
1527953198.730742000	36.8656	235	1
1527953198.752324000	36.8871	67	0
1527953198.761005000	36.8958	67	0
1527953198.852911000	36.9877	236	0
1527953198.852912000	36.9877	128	0
1527953198.855181000	36.99	89	1
1527953198.856899000	36.9917	72	0
1527953198.857163000	36.992	183	0
1527953198.859190000	36.994	83	1
1527953199.154879000	37.2897	371	1
1527953199.154942000	37.2898	236	1
1527953199.174516000	37.3093	67	0
1527953199.268563000	37.4034	212	0
1527953199.268661000	37.4035	128	0
1527953199.270225000	37.405	86	1
1527953199.272710000	37.4075	72	0
1527953199.272712000	37.4075	231	0
1527953199.274181000	37.409	83	1
1527953199.976604000	38.1114	366	1
1527953199.976656000	38.1115	235	1
1527953200.000010000	38.1348	67	0
1527953200.103224000	38.238	238	0
1527953200.103351000	38.2382	128	0
1527953200.105258000	38.2401	86	1
1527953200.107465000	38.2423	72	0
1527953200.109220000	38.244	80	1
1527953200.109931000	38.2447	114	0
1527953200.111158000	38.246	80	1
1527953200.240576000	38.3754	368	1
1527953200.240668000	38.3755	235	1
1527953200.260958000	38.3958	67	0
1527953200.356892000	38.4917	216	0
1527953200.356894000	38.4917	128	0
1527953200.359189000	38.494	86	1
1527953200.361698000	38.4965	72	0
1527953200.363008000	38.4978	255	0
1527953200.363182000	38.498	83	1
1527953200.570523000	38.7053	369	1
1527953200.570618000	38.7054	235	1
1527953200.592515000	38.7273	67	0
1527953200.684987000	38.8198	291	0
1527953200.684990000	38.8198	128	0
1527953200.687284000	38.8221	86	1
1527953200.689127000	38.8239	72	0
1527953200.689129000	38.8239	293	0
1527953200.691263000	38.8261	83	1
1527953201.059524000	39.1943	370	1
1527953201.059601000	39.1944	237	1
1527953201.079600000	39.2144	67	0
1527953201.176744000	39.3116	215	0
1527953201.176747000	39.3116	128	0
1527953201.178332000	39.3131	86	1
1527953201.180362000	39.3152	72	0
1527953201.180365000	39.3152	170	0
1527953201.182310000	39.3171	83	1
1527953201.271609000	39.4064	367	1
1527953201.271669000	39.4065	235	1
1527953201.290970000	39.4258	67	0
1527953201.382784000	39.5176	211	0
1527953201.382786000	39.5176	128	0
1527953201.384257000	39.5191	86	1
1527953201.386037000	39.5209	72	0
1527953201.387098000	39.5219	285	0
1527953201.387211000	39.522	83	1
1527953201.601604000	39.7364	365	1
1527953201.601665000	39.7365	235	1
1527953201.623533000	39.7583	67	0
1527953201.739678000	39.8745	239	0
1527953201.739907000	39.8747	128	0
1527953201.741354000	39.8762	86	1
1527953201.744239000	39.8791	72	0
1527953201.744241000	39.8791	114	0
1527953201.746324000	39.8811	83	1
1527953201.895499000	40.0303	849	1
1527953201.895594000	40.0304	235	1
1527953201.916457000	40.0513	67	0
1527953202.015022000	40.1498	314	0
1527953202.016960000	40.1518	128	0
1527953202.017295000	40.1521	86	1
1527953202.018524000	40.1533	72	0
1527953202.018615000	40.1534	167	0
1527953202.020337000	40.1552	83	1
1527953202.234599000	40.3694	501	1
1527953202.234693000	40.3695	235	1
1527953202.255179000	40.39	67	0
1527953202.351508000	40.4863	212	0
1527953202.351510000	40.4863	128	0
1527953202.353383000	40.4882	86	1
1527953202.354820000	40.4896	72	0
1527953202.355023000	40.4898	306	0
1527953202.356290000	40.4911	83	1
1527953202.694837000	40.8297	871	1
1527953202.694914000	40.8297	237	1
1527953202.716876000	40.8517	67	0
1527953202.823506000	40.9583	235	0
1527953202.823508000	40.9583	128	0
1527953202.825404000	40.9602	86	1
1527953202.826915000	40.9617	72	0
1527953202.826917000	40.9617	119	0
1527953202.828382000	40.9632	83	1
1527953203.068784000	41.2036	442	1
1527953203.068869000	41.2037	236	1
1527953203.089723000	41.2245	67	0
1527953203.177518000	41.3123	303	0
1527953203.177521000	41.3123	128	0
1527953203.179448000	41.3143	86	1
1527953203.180362000	41.3152	72	0
1527953203.180368000	41.3152	80	0
1527953203.182425000	41.3172	83	1
1527953203.469456000	41.6043	368	1
1527953203.469532000	41.6043	235	1
1527953203.500599000	41.6354	67	0
1527953203.607180000	41.742	280	0
1527953203.607182000	41.742	128	0
1527953203.609475000	41.7443	86	1
1527953203.611295000	41.7461	72	0
1527953203.611297000	41.7461	276	0
1527953203.613441000	41.7483	83	1
1527953203.880604000	42.0154	368	1
1527953203.880705000	42.0155	238	1
1527953203.901217000	42.036	67	0
1527953203.995724000	42.1305	212	0
1527953203.995726000	42.1305	128	0
1527953203.997416000	42.1322	86	1
1527953203.999444000	42.1343	72	0
1527953203.999682000	42.1345	270	0
1527953204.001386000	42.1362	83	1
1527953204.160529000	42.2953	370	1
1527953204.160630000	42.2954	235	1
1527953204.199475000	42.3343	370	1
1527953204.225049000	42.3599	67	0
1527953204.261365000	42.3962	67	0
1527953204.291309000	42.4261	215	0
1527953204.291311000	42.4261	128	0
1527953204.291406000	42.4262	72	0
1527953204.291408000	42.4262	141	0
1527953204.293428000	42.4282	95	1
1527953204.382659000	42.5175	367	1
1527953204.382720000	42.5175	235	1
1527953204.403002000	42.5378	67	0
1527953204.521986000	42.6568	238	0
1527953204.521988000	42.6568	128	0
1527953204.523423000	42.6582	86	1
1527953204.526505000	42.6613	72	0
1527953204.526597000	42.6614	222	0
1527953204.528429000	42.6632	83	1
1527953204.820669000	42.9555	371	1
1527953204.820768000	42.9556	236	1
1527953204.840811000	42.9756	67	0
1527953204.974607000	43.1094	213	0
1527953204.974723000	43.1095	128	0
1527953204.976443000	43.1113	86	1
1527953204.978649000	43.1135	72	0
1527953204.978727000	43.1135	69	0
1527953204.980432000	43.1152	83	1
1527953205.171709000	43.3065	367	1
1527953205.171802000	43.3066	237	1
1527953205.191380000	43.3262	67	0
1527953205.287405000	43.4222	216	0
1527953205.287408000	43.4222	128	0
1527953205.289560000	43.4244	86	1
1527953205.291498000	43.4263	72	0
1527953205.291898000	43.4267	106	0
1527953205.293550000	43.4284	83	1
1527953205.769167000	43.904	368	1
1527953205.769229000	43.904	236	1
1527953205.790028000	43.9248	67	0
1527953205.905434000	44.0403	238	0
1527953205.905437000	44.0403	128	0
1527953205.907560000	44.0424	86	1
1527953205.909807000	44.0446	72	0
1527953205.909809000	44.0446	99	0
1527953205.911536000	44.0464	83	1
1527953206.160534000	44.2954	367	1
1527953206.160623000	44.2954	236	1
1527953206.182106000	44.3169	67	0
1527953206.306835000	44.4417	270	0
1527953206.306837000	44.4417	128	0
1527953206.308557000	44.4434	86	1
1527953206.310662000	44.4455	72	0
1527953206.311039000	44.4459	86	0
1527953206.312530000	44.4473	83	1
1527953206.552885000	44.6877	367	1
1527953206.552947000	44.6878	235	1
1527953206.572512000	44.7073	67	0
1527953206.676801000	44.8116	236	0
1527953206.677092000	44.8119	128	0
1527953206.678563000	44.8134	86	1
1527953206.679793000	44.8146	72	0
1527953206.680239000	44.8151	213	0
1527953206.681834000	44.8167	83	1
1527953206.962973000	45.0978	848	1
1527953206.963069000	45.0979	235	1
1527953206.983567000	45.1184	67	0
1527953206.992278000	45.1271	67	0
1527953207.123271000	45.2581	213	0
1527953207.123274000	45.2581	128	0
1527953207.125609000	45.2604	89	1
1527953207.127882000	45.2627	72	0
1527953207.127966000	45.2628	222	0
1527953207.129577000	45.2644	83	1
1527953207.432946000	45.5678	500	1
1527953207.433037000	45.5679	238	1
1527953207.453518000	45.5883	67	0
1527953207.561934000	45.6968	236	0
1527953207.561937000	45.6968	128	0
1527953207.563659000	45.6985	86	1
1527953207.567185000	45.702	72	0
1527953207.567187000	45.702	290	0
1527953207.568607000	45.7034	83	1
1527953207.792722000	45.9275	871	1
1527953207.792862000	45.9277	236	1
1527953207.813439000	45.9483	67	0
1527953207.915239000	46.0501	316	0
1527953207.915242000	46.0501	128	0
1527953207.917681000	46.0525	86	1
1527953207.919299000	46.0541	72	0
1527953207.919300000	46.0541	316	0
1527953207.920613000	46.0554	83	1
1527953208.393316000	46.5281	444	1
1527953208.393405000	46.5282	238	1
1527953208.413051000	46.5479	67	0
1527953208.519811000	46.6546	238	0
1527953208.519813000	46.6546	128	0
1527953208.521752000	46.6566	86	1
1527953208.523972000	46.6588	72	0
1527953208.524438000	46.6593	197	0
1527953208.525649000	46.6605	83	1
1527953208.890107000	47.0249	368	1
1527953208.890169000	47.025	235	1
1527953208.910725000	47.0455	67	0
1527953209.019530000	47.1543	212	0
1527953209.019534000	47.1544	128	0
1527953209.021782000	47.1566	86	1
1527953209.023603000	47.1584	72	0
1527953209.024033000	47.1588	80	0
1527953209.025684000	47.1605	83	1
1527953209.189976000	47.3248	366	1
1527953209.190045000	47.3249	236	1
1527953209.210110000	47.3449	67	0
1527953209.301674000	47.4365	300	0
1527953209.301680000	47.4365	128	0
1527953209.303712000	47.4385	86	1
1527953209.305280000	47.4401	72	0
1527953209.305923000	47.4407	67	0
1527953209.306670000	47.4415	83	1
1527953209.621287000	47.7561	369	1
1527953209.621348000	47.7562	237	1
1527953209.641452000	47.7763	67	0
1527953209.733956000	47.8688	281	0
1527953209.733959000	47.8688	128	0
1527953209.735813000	47.8706	86	1
1527953209.737852000	47.8727	72	0
1527953209.738314000	47.8731	241	0
1527953209.739781000	47.8746	83	1
1527953210.054021000	48.1888	366	1
1527953210.054082000	48.1889	237	1
1527953210.090383000	48.2252	67	0
1527953210.230694000	48.3655	216	0
1527953210.230696000	48.3655	128	0
1527953210.232826000	48.3676	86	1
1527953210.233399000	48.3682	72	0
1527953210.233573000	48.3684	280	0
1527953210.234741000	48.3696	83	1
1527953210.266374000	48.4012	216	0
1527953210.267759000	48.4026	80	1
1527953210.394309000	48.5291	372	1
1527953210.394372000	48.5292	238	1
1527953210.416187000	48.551	67	0
1527953210.518702000	48.6535	235	0
1527953210.518705000	48.6535	128	0
1527953210.520844000	48.6557	86	1
1527953210.523795000	48.6586	72	0
1527953210.523797000	48.6586	133	0
1527953210.525841000	48.6607	83	1
1527953210.865188000	49	370	1
1527953210.865279000	49.0001	244	1
1527953210.884693000	49.0195	67	0
1527953210.984581000	49.1194	215	0
1527953210.984584000	49.1194	128	0
1527953210.986862000	49.1217	86	1
1527953210.988820000	49.1236	72	0
1527953210.988822000	49.1236	216	0
1527953210.990887000	49.1257	83	1
1527953211.266043000	49.4009	372	1
1527953211.266109000	49.4009	236	1
1527953211.289057000	49.4239	67	0
1527953211.390574000	49.5254	213	0
1527953211.390577000	49.5254	128	0
1527953211.392899000	49.5277	86	1
1527953211.395310000	49.5301	72	0
1527953211.395311000	49.5301	288	0
1527953211.396871000	49.5317	83	1
1527953211.687354000	49.8222	366	1
1527953211.687446000	49.8223	237	1
1527953211.707697000	49.8425	67	0
1527953211.740680000	49.8755	763	1
1527953211.740784000	49.8756	1392	1
1527953211.740837000	49.8757	1392	1
1527953211.740864000	49.8757	1392	1
1527953211.740904000	49.8757	805	1
1527953211.763764000	49.8986	67	0
1527953211.802870000	49.9377	236	0
1527953211.802878000	49.9377	128	0
1527953211.804913000	49.9397	89	1
1527953211.807447000	49.9423	72	0
1527953211.807868000	49.9427	139	0
1527953211.808831000	49.9436	83	1
1527953211.857127000	49.9919	381	0
1527953211.858934000	49.9938	80	1
1527953211.863980000	49.9988	60	0
1527953211.865916000	50.0007	80	1
1527953211.942576000	50.0774	372	1
1527953211.942668000	50.0775	356	1
1527953211.964171000	50.099	67	0
1527953212.066658000	50.2015	270	0
1527953212.066771000	50.2016	128	0
1527953212.068863000	50.2037	86	1
1527953212.071407000	50.2062	72	0
1527953212.071511000	50.2063	150	0
1527953212.072869000	50.2077	83	1
1527953212.189165000	50.324	505	1
1527953212.189258000	50.3241	294	1
1527953212.208894000	50.3437	67	0
1527953212.309519000	50.4443	213	0
1527953212.309521000	50.4443	128	0
1527953212.311966000	50.4468	86	1
1527953212.314642000	50.4495	72	0
1527953212.314644000	50.4495	155	0
1527953212.315860000	50.4507	83	1
1527953214.677052000	52.8119	871	1
1527953214.677146000	52.812	237	1
1527953214.715292000	52.8501	871	1
1527953214.739585000	52.8744	67	0
1527953214.778825000	52.9136	67	0
1527953214.827781000	52.9626	236	0
1527953214.827783000	52.9626	128	0
1527953214.829287000	52.9641	89	1
1527953214.832272000	52.9671	72	0
1527953214.832371000	52.9672	309	0
1527953214.834268000	52.9691	83	1
1527953214.911380000	53.0462	444	1
1527953214.911464000	53.0463	236	1
1527953214.931129000	53.0659	67	0
1527953214.942243000	53.0771	67	0
1527953215.048251000	53.1831	314	0
1527953215.048254000	53.1831	128	0
1527953215.050294000	53.1851	89	1
1527953215.051248000	53.1861	72	0
1527953215.051705000	53.1865	92	0
1527953215.053285000	53.1881	83	1
1527953215.167456000	53.3023	366	1
1527953215.167533000	53.3023	244	1
1527953215.188842000	53.3237	67	0
1527953215.281447000	53.4163	215	0
1527953215.281450000	53.4163	128	0
1527953215.283314000	53.4181	86	1
1527953215.286506000	53.4213	72	0
1527953215.286508000	53.4213	95	0
1527953215.288300000	53.4231	83	1
1527953215.586523000	53.7213	370	1
1527953215.586592000	53.7214	239	1
1527953215.606705000	53.7415	67	0
1527953215.729548000	53.8644	236	0
1527953215.729652000	53.8645	128	0
1527953215.731416000	53.8662	86	1
1527953215.734505000	53.8693	72	0
1527953215.734667000	53.8695	176	0
1527953215.736343000	53.8712	83	1
1527953215.980618000	54.1154	370	1
1527953215.980698000	54.1155	237	1
1527953216.000315000	54.1351	67	0
1527953216.091991000	54.2268	303	0
1527953216.092110000	54.2269	128	0
1527953216.094308000	54.2291	86	1
1527953216.096482000	54.2313	72	0
1527953216.096912000	54.2317	304	0
1527953216.098286000	54.2331	83	1
1527953216.296636000	54.4315	371	1
1527953216.296730000	54.4315	247	1
1527953216.317484000	54.4523	67	0
1527953216.411984000	54.5468	259	0
1527953216.411987000	54.5468	128	0
1527953216.414366000	54.5492	86	1
1527953216.416953000	54.5518	72	0
1527953216.416955000	54.5518	262	0
1527953216.418371000	54.5532	83	1
1527953216.673619000	54.8084	366	1
1527953216.673709000	54.8085	236	1
1527953216.693346000	54.8282	67	0
1527953216.792124000	54.9269	238	0
1527953216.792127000	54.9269	128	0
1527953216.794389000	54.9292	86	1
1527953216.796694000	54.9315	72	0
1527953216.796696000	54.9315	232	0
1527953216.798397000	54.9332	83	1
1527953217.018279000	55.1531	368	1
1527953217.018373000	55.1532	237	1
1527953217.038535000	55.1734	67	0
1527953217.150762000	55.2856	216	0
1527953217.150764000	55.2856	128	0
1527953217.152433000	55.2872	86	1
1527953217.153898000	55.2887	72	0
1527953217.153900000	55.2887	97	0
1527953217.155396000	55.2902	83	1
1527953217.317397000	55.4522	350	1
1527953217.317492000	55.4523	1392	1
1527953217.317521000	55.4523	1392	1
1527953217.317561000	55.4524	1392	1
1527953217.317611000	55.4524	522	1
1527953217.338521000	55.4733	67	0
1527953217.429521000	55.5643	355	0
1527953217.431428000	55.5662	83	1
1527953217.436487000	55.5713	60	0
1527953217.438413000	55.5732	80	1
1527953217.494378000	55.6292	853	1
1527953217.494465000	55.6293	232	1
1527953217.518169000	55.653	67	0
1527953217.630736000	55.7656	236	0
1527953217.630953000	55.7658	128	0
1527953217.632460000	55.7673	86	1
1527953217.636263000	55.7711	72	0
1527953217.636367000	55.7712	216	0
1527953217.638396000	55.7732	83	1
1527953217.759474000	55.8943	371	1
1527953217.759529000	55.8943	356	1
1527953217.780792000	55.9156	67	0
1527953217.877463000	56.0123	215	0
1527953217.877559000	56.0124	128	0
1527953217.879477000	56.0143	86	1
1527953217.882171000	56.017	72	0
1527953217.883177000	56.018	212	0
1527953217.883397000	56.0182	83	1
1527953218.444701000	56.5795	505	1
1527953218.444758000	56.5796	238	1
1527953218.486497000	56.6213	505	1
1527953218.505826000	56.6406	67	0
1527953218.508421000	56.6432	67	0
1527953218.573305000	56.7081	238	0
1527953218.573308000	56.7081	128	0
1527953218.575518000	56.7103	89	1
1527953218.576673000	56.7115	72	0
1527953218.576675000	56.7115	223	0
1527953218.578482000	56.7133	83	1
1527953218.977703000	57.1125	875	1
1527953218.977766000	57.1126	249	1
1527953218.997926000	57.1327	67	0
1527953219.095204000	57.23	270	0
1527953219.095207000	57.23	128	0
1527953219.097552000	57.2324	86	1
1527953219.100291000	57.2351	72	0
1527953219.100711000	57.2355	101	0
1527953219.102530000	57.2373	83	1
1527953219.213941000	57.3488	444	1
1527953219.214003000	57.3488	239	1
1527953219.233209000	57.368	67	0
1527953219.332186000	57.467	215	0
1527953219.332307000	57.4671	128	0
1527953219.334473000	57.4693	86	1
1527953219.336204000	57.471	72	0
1527953219.336704000	57.4715	316	0
1527953219.337452000	57.4723	83	1
1527953219.458906000	57.5937	368	1
1527953219.458964000	57.5938	238	1
1527953219.479699000	57.6145	67	0
1527953219.577632000	57.7124	238	0
1527953219.577888000	57.7127	128	0
1527953219.579579000	57.7144	86	1
1527953219.582753000	57.7176	72	0
1527953219.583176000	57.718	165	0
1527953219.584471000	57.7193	83	1
1527953219.881871000	58.0167	372	1
1527953219.881933000	58.0167	250	1
1527953219.902167000	58.037	67	0
1527953220.031727000	58.1665	316	0
1527953220.031730000	58.1665	128	0
1527953220.033577000	58.1684	86	1
1527953220.036993000	58.1718	72	0
1527953220.036995000	58.1718	133	0
1527953220.038537000	58.1734	83	1
1527953220.301804000	58.4366	372	1
1527953220.301871000	58.4367	241	1
1527953220.322129000	58.4569	67	0
1527953220.444495000	58.5793	238	0
1527953220.444497000	58.5793	128	0
1527953220.446576000	58.5814	86	1
1527953220.448994000	58.5838	72	0
1527953220.448997000	58.5838	312	0
1527953220.450533000	58.5853	83	1
1527953220.664783000	58.7996	372	1
1527953220.664864000	58.7997	246	1
1527953220.685523000	58.8203	67	0
1527953220.799012000	58.9338	212	0
1527953220.799119000	58.9339	128	0
1527953220.800544000	58.9354	86	1
1527953220.803255000	58.9381	72	0
1527953220.803701000	58.9385	278	0
1527953220.804607000	58.9394	83	1
1527953221.106072000	59.2409	370	1
1527953221.106165000	59.241	242	1
1527953221.127348000	59.2622	67	0
1527953221.220439000	59.3553	304	0
1527953221.220442000	59.3553	128	0
1527953221.222619000	59.3574	86	1
1527953221.224530000	59.3593	72	0
1527953221.224930000	59.3597	318	0
1527953221.226588000	59.3614	83	1
1527953221.579197000	59.714	369	1
1527953221.579285000	59.7141	242	1
1527953221.601367000	59.7362	67	0
1527953221.772749000	59.9076	285	0
1527953221.772752000	59.9076	128	0
1527953221.774648000	59.9095	86	1
1527953221.776111000	59.9109	72	0
1527953221.776113000	59.9109	280	0
1527953221.777604000	59.9124	83	1
1527953221.815888000	59.9507	854	1
1527953221.815979000	59.9508	240	1
1527953221.836523000	59.9713	67	0
1527953221.927570000	60.0624	213	0
1527953221.927689000	60.0625	128	0
1527953221.929616000	60.0644	86	1
1527953221.932134000	60.067	72	0
1527953221.932135000	60.067	72	0
1527953221.933599000	60.0684	83	1
1527953222.126980000	60.2618	367	1
1527953222.127041000	60.2619	241	1
1527953222.148534000	60.2834	67	0
1527953222.252872000	60.3877	215	0
1527953222.252874000	60.3877	128	0
1527953222.254667000	60.3895	86	1
1527953222.256932000	60.3917	72	0
1527953222.257425000	60.3922	256	0
1527953222.258629000	60.3934	83	1
1527953222.590022000	60.7248	368	1
1527953222.590116000	60.7249	241	1
1527953222.611230000	60.746	67	0
1527953222.714918000	60.8497	238	0
1527953222.714920000	60.8497	128	0
1527953222.716735000	60.8516	86	1
1527953222.719915000	60.8547	72	0
1527953222.720351000	60.8552	294	0
1527953222.721650000	60.8565	83	1
1527953222.943068000	61.0779	504	1
1527953222.943131000	61.0779	239	1
1527953222.964998000	61.0998	67	0
1527953223.067969000	61.2028	215	0
1527953223.067972000	61.2028	128	0
1527953223.069760000	61.2046	86	1
1527953223.073706000	61.2085	72	0
1527953223.074088000	61.2089	137	0
1527953223.075766000	61.2106	83	1
1527953223.308210000	61.443	876	1
1527953223.308273000	61.4431	238	1
1527953223.329447000	61.4643	67	0
1527953223.435182000	61.57	213	0
1527953223.435186000	61.57	128	0
1527953223.436777000	61.5716	86	1
1527953223.438505000	61.5733	72	0
1527953223.438967000	61.5738	288	0
1527953223.440750000	61.5756	83	1
1527953223.791686000	61.9265	448	1
1527953223.791771000	61.9266	243	1
1527953223.811426000	61.9462	67	0
1527953223.949094000	62.0839	236	0
1527953223.949096000	62.0839	128	0
1527953223.950804000	62.0856	86	1
1527953223.952759000	62.0876	72	0
1527953223.953292000	62.0881	237	0
1527953223.954785000	62.0896	83	1
1527953224.293322000	62.4281	366	1
1527953224.293416000	62.4282	239	1
1527953224.313798000	62.4486	67	0
1527953224.409001000	62.5438	213	0
1527953224.409003000	62.5438	128	0
1527953224.410826000	62.5456	86	1
1527953224.413087000	62.5479	72	0
1527953224.413535000	62.5484	314	0
1527953224.414749000	62.5496	83	1
1527953224.859138000	62.994	367	1
1527953224.859210000	62.994	238	1
1527953224.878779000	63.0136	67	0
1527953224.974652000	63.1095	294	0
1527953224.974769000	63.1096	128	0
1527953224.976810000	63.1116	86	1
1527953224.977072000	63.1119	72	0
1527953224.977923000	63.1127	269	0
1527953224.978765000	63.1136	83	1
1527953225.084469000	63.2193	368	1
1527953225.084585000	63.2194	242	1
1527953225.104336000	63.2392	67	0
1527953225.213530000	63.3483	213	0
1527953225.213532000	63.3483	128	0
1527953225.215889000	63.3507	86	1
1527953225.217505000	63.3523	72	0
1527953225.218406000	63.3532	320	0
1527953225.218874000	63.3537	83	1
1527953225.471291000	63.6061	367	1
1527953225.471352000	63.6062	238	1
1527953225.491062000	63.6259	67	0
1527953225.591613000	63.7264	236	0
1527953225.591616000	63.7264	128	0
1527953225.593901000	63.7287	86	1
1527953225.596435000	63.7313	72	0
1527953225.596437000	63.7313	254	0
1527953225.597893000	63.7327	83	1
1527953225.715182000	63.85	367	1
1527953225.715277000	63.8501	239	1
1527953225.735102000	63.8699	67	0
1527953225.836527000	63.9713	313	0
1527953225.836847000	63.9717	128	0
1527953225.838914000	63.9737	86	1
1527953225.840063000	63.9749	72	0
1527953225.840065000	63.9749	280	0
1527953225.841834000	63.9767	83	1
1527953226.002173000	64.137	370	1
1527953226.002260000	64.1371	241	1
1527953226.023834000	64.1587	67	0
1527953226.141045000	64.2759	215	0
1527953226.141149000	64.276	128	0
1527953226.142929000	64.2777	86	1
1527953226.146439000	64.2813	72	0
1527953226.146442000	64.2813	300	0
1527953226.147937000	64.2828	83	1
1527953226.584329000	64.7191	368	1
1527953226.584423000	64.7192	238	1
1527953226.610425000	64.7452	67	0
1527953226.712575000	64.8474	236	0
1527953226.712577000	64.8474	128	0
1527953226.714970000	64.8498	86	1
1527953226.718535000	64.8534	72	0
1527953226.718632000	64.8534	225	0
1527953226.719879000	64.8547	83	1
1527953226.824255000	64.9591	847	1
1527953226.824348000	64.9592	239	1
1527953226.844668000	64.9795	67	0
1527953226.943518000	65.0783	303	0
1527953226.943521000	65.0783	128	0
1527953226.944904000	65.0797	86	1
1527953226.948426000	65.0832	72	0
1527953226.948428000	65.0832	158	0
1527953226.949955000	65.0848	83	1
1527953227.080223000	65.215	367	1
1527953227.080300000	65.2151	241	1
1527953227.100601000	65.2354	67	0
1527953227.208599000	65.3434	262	0
1527953227.208602000	65.3434	128	0
1527953227.211014000	65.3458	86	1
1527953227.214224000	65.349	72	0
1527953227.214685000	65.3495	270	0
1527953227.215905000	65.3507	83	1
1527953227.528179000	65.663	369	1
1527953227.528239000	65.6631	239	1
1527953227.548255000	65.6831	67	0
1527953227.654984000	65.7898	238	0
1527953227.654986000	65.7898	128	0
1527953227.657029000	65.7918	86	1
1527953227.659391000	65.7942	72	0
1527953227.659393000	65.7942	74	0
1527953227.660954000	65.7958	83	1
1527953227.826372000	65.9612	502	1
1527953227.826434000	65.9613	241	1
1527953227.845979000	65.9808	67	0
1527953227.965001000	66.0998	216	0
1527953227.965004000	66.0998	128	0
1527953227.967060000	66.1019	86	1
1527953227.970386000	66.1052	72	0
1527953227.971403000	66.1062	74	0
1527953227.971936000	66.1068	83	1
1527953228.271328000	66.4061	877	1
1527953228.271390000	66.4062	239	1
1527953228.292788000	66.4276	67	0
1527953228.393026000	66.5278	215	0
1527953228.393028000	66.5278	128	0
1527953228.395064000	66.5299	86	1
1527953228.397702000	66.5325	72	0
1527953228.398978000	66.5338	188	0
1527953228.399044000	66.5339	80	1
1527953228.401036000	66.5359	80	1
1527953228.747620000	66.8824	449	1
1527953228.747682000	66.8825	242	1
1527953228.766943000	66.9018	67	0
1527953228.879319000	67.0141	236	0
1527953228.879321000	67.0141	128	0
1527953228.881088000	67.0159	86	1
1527953228.885894000	67.0207	72	0
1527953228.885896000	67.0207	187	0
1527953228.888072000	67.0229	83	1
1527953229.113631000	67.2484	366	1
1527953229.113726000	67.2485	239	1
1527953229.135257000	67.2701	67	0
1527953229.238462000	67.3733	213	0
1527953229.238465000	67.3733	128	0
1527953229.240044000	67.3749	86	1
1527953229.243294000	67.3781	72	0
1527953229.243871000	67.3787	254	0
1527953229.245029000	67.3798	83	1
1527953229.393895000	67.5287	369	1
1527953229.393973000	67.5288	238	1
1527953229.418253000	67.5531	67	0
1527953229.526068000	67.6609	236	0
1527953229.526174000	67.661	128	0
1527953229.528150000	67.663	86	1
1527953229.530607000	67.6654	72	0
1527953229.530697000	67.6655	205	0
1527953229.532130000	67.6669	83	1
1527953229.625398000	67.7602	371	1
1527953229.625483000	67.7603	234	1
1527953229.645445000	67.7803	67	0
1527953229.771942000	67.9068	212	0
1527953229.771945000	67.9068	128	0
1527953229.774148000	67.909	86	1
1527953229.776248000	67.9111	72	0
1527953229.776251000	67.9111	304	0
1527953229.778128000	67.9129	83	1
1527953230.818737000	68.9536	348	1
1527953230.818833000	68.9536	1392	1
1527953230.818874000	68.9537	1392	1
1527953230.818934000	68.9538	1114	1
1527953230.839779000	68.9746	67	0
1527953230.926628000	69.0614	394	0
1527953230.928106000	69.0629	83	1
1527953230.932035000	69.0669	60	0
1527953230.934098000	69.0689	80	1
1527953232.664513000	70.7993	371	1
1527953232.664602000	70.7994	244	1
1527953232.685076000	70.8199	67	0
1527953232.790586000	70.9254	293	0
1527953232.790701000	70.9255	128	0
1527953232.792322000	70.9271	86	1
1527953232.795656000	70.9305	72	0
1527953232.795748000	70.9306	306	0
1527953232.797227000	70.932	83	1
1527953232.907357000	71.0422	368	1
1527953232.907448000	71.0423	242	1
1527953232.927411000	71.0622	67	0
1527953233.061222000	71.196	313	0
1527953233.061348000	71.1962	128	0
1527953233.063250000	71.1981	86	1
1527953233.067507000	71.2023	72	0
1527953233.067614000	71.2024	296	0
1527953233.069302000	71.2041	83	1
1527953233.170510000	71.3053	847	1
1527953233.170566000	71.3054	242	1
1527953233.191364000	71.3262	67	0
1527953233.288146000	71.423	213	0
1527953233.288148000	71.423	128	0
1527953233.290259000	71.4251	86	1
1527953233.293735000	71.4286	72	0
1527953233.293838000	71.4287	226	0
1527953233.295566000	71.4304	83	1
1527953233.598040000	71.7329	370	1
1527953233.598134000	71.733	249	1
1527953233.618509000	71.7533	67	0
1527953233.726700000	71.8615	326	0
1527953233.726702000	71.8615	128	0
1527953233.728287000	71.8631	86	1
1527953233.731302000	71.8661	72	0
1527953233.731304000	71.8661	282	0
1527953233.733338000	71.8682	83	1
1527953233.788574000	71.9234	484	1
1527953233.788680000	71.9235	1392	1
1527953233.788707000	71.9235	1392	1
1527953233.788753000	71.9236	1392	1
1527953233.788785000	71.9236	1392	1
1527953233.788848000	71.9237	1392	1
1527953233.788875000	71.9237	1392	1
1527953233.788917000	71.9237	1392	1
1527953233.788969000	71.9238	1392	1
1527953233.789007000	71.9238	1392	1
1527953233.789041000	71.9239	1392	1
1527953233.789079000	71.9239	1392	1
1527953233.789119000	71.9239	1392	1
1527953233.789173000	71.924	1392	1
1527953233.790282000	71.9251	1392	1
1527953233.790325000	71.9251	1151	1
1527953233.808192000	71.943	67	0
1527953233.811159000	71.946	67	0
1527953233.904189000	72.039	354	0
1527953233.906359000	72.0412	86	1
1527953233.911439000	72.0463	60	0
1527953233.913307000	72.0481	80	1
1527953234.058921000	72.1937	875	1
1527953234.059013000	72.1938	248	1
1527953234.080268000	72.2151	67	0
1527953234.180306000	72.3151	262	0
1527953234.180420000	72.3152	128	0
1527953234.182337000	72.3172	86	1
1527953234.184999000	72.3198	72	0
1527953234.185486000	72.3203	280	0
1527953234.186289000	72.3211	83	1
1527953234.306728000	72.4415	450	1
1527953234.306808000	72.4416	243	1
1527953234.327759000	72.4626	67	0
1527953234.429314000	72.5641	215	0
1527953234.429434000	72.5643	128	0
1527953234.431336000	72.5662	86	1
1527953234.433700000	72.5685	72	0
1527953234.434254000	72.5691	217	0
1527953234.435309000	72.5701	83	1
1527953234.469030000	72.6038	72	0
1527953234.471415000	72.6062	80	1
1527953234.524080000	72.6589	368	1
1527953234.524135000	72.659	244	1
1527953234.544206000	72.679	67	0
1527953234.554121000	72.6889	67	0
1527953234.651835000	72.7867	236	0
1527953234.651838000	72.7867	128	0
1527953234.653347000	72.7882	89	1
1527953234.657822000	72.7926	72	0
1527953234.657824000	72.7926	294	0
1527953234.659415000	72.7942	83	1
1527953234.783822000	72.9186	371	1
1527953234.783887000	72.9187	240	1
1527953234.803698000	72.9385	67	0
1527953234.903584000	73.0384	216	0
1527953234.903587000	73.0384	128	0
1527953234.905372000	73.0402	86	1
1527953234.907805000	73.0426	72	0
1527953234.907887000	73.0427	271	0
1527953234.909337000	73.0442	83	1
1527953235.219733000	73.3545	373	1
1527953235.219805000	73.3546	246	1
1527953235.240825000	73.3756	67	0
1527953235.336627000	73.4714	215	0
1527953235.336630000	73.4714	128	0
1527953235.338444000	73.4733	86	1
1527953235.340562000	73.4754	72	0
1527953235.341014000	73.4758	90	0
1527953235.342363000	73.4772	83	1
1527953235.660777000	73.7956	372	1
1527953235.660839000	73.7957	420	1
1527953235.680416000	73.8152	67	0
1527953235.772370000	73.9072	238	0
1527953235.772373000	73.9072	128	0
1527953235.774471000	73.9093	86	1
1527953235.776422000	73.9112	72	0
1527953235.776517000	73.9113	213	0
1527953235.778451000	73.9133	83	1
1527953236.092937000	74.2278	370	1
1527953236.092998000	74.2278	296	1
1527953236.113385000	74.2482	67	0
1527953236.208057000	74.3429	215	0
1527953236.208059000	74.3429	128	0
1527953236.210503000	74.3453	86	1
1527953236.213401000	74.3482	72	0
1527953236.213403000	74.3482	133	0
1527953236.215489000	74.3503	83	1
1527953240.472348000	78.6072	831	1
1527953240.472443000	78.6073	1392	1
1527953240.472470000	78.6073	1392	1
1527953240.472513000	78.6073	1392	1
1527953240.472563000	78.6074	529	1
1527953240.493578000	78.6284	67	0
1527953240.588361000	78.7232	379	0
1527953240.590544000	78.7254	83	1
1527953240.594861000	78.7297	60	0
1527953240.596516000	78.7313	80	1
1527953240.672722000	78.8075	370	1
1527953240.672802000	78.8076	239	1
1527953240.693124000	78.8279	67	0
1527953240.784057000	78.9189	268	0
1527953240.784059000	78.9189	128	0
1527953240.785554000	78.9204	86	1
1527953240.788480000	78.9233	72	0
1527953240.788482000	78.9233	308	0
1527953240.790546000	78.9254	83	1
1527953241.045837000	79.1807	366	1
1527953241.045931000	79.1807	239	1
1527953241.066511000	79.2013	67	0
1527953241.182830000	79.3176	314	0
1527953241.182833000	79.3176	128	0
1527953241.184574000	79.3194	86	1
1527953241.187037000	79.3219	72	0
1527953241.187482000	79.3223	188	0
1527953241.188486000	79.3233	83	1
1527953241.294789000	79.4296	501	1
1527953241.294853000	79.4297	239	1
1527953241.328055000	79.4629	67	0
1527953241.453930000	79.5887	213	0
1527953241.453933000	79.5887	128	0
1527953241.455559000	79.5904	86	1
1527953241.459022000	79.5938	72	0
1527953241.460214000	79.595	166	0
1527953241.460710000	79.5955	83	1
1527953241.495923000	79.6307	213	0
1527953241.497537000	79.6324	80	1
1527953241.558083000	79.6929	872	1
1527953241.558175000	79.693	240	1
1527953241.578121000	79.7129	67	0
1527953241.683194000	79.818	326	0
1527953241.683196000	79.818	128	0
1527953241.685578000	79.8204	86	1
1527953241.688354000	79.8232	72	0
1527953241.688355000	79.8232	308	0
1527953241.690545000	79.8254	83	1
1527953241.775971000	79.9108	367	1
1527953241.776065000	79.9109	239	1
1527953241.796463000	79.9313	67	0
1527953241.892023000	80.0268	213	0
1527953241.892026000	80.0268	128	0
1527953241.893574000	80.0284	86	1
1527953241.896606000	80.0314	72	0
1527953241.897061000	80.0319	67	0
1527953241.898534000	80.0334	83	1
1527953242.261703000	80.3965	444	1
1527953242.261799000	80.3966	240	1
1527953242.282921000	80.4177	67	0
1527953242.411361000	80.5462	215	0
1527953242.411363000	80.5462	128	0
1527953242.413586000	80.5484	86	1
1527953242.415504000	80.5503	72	0
1527953242.415976000	80.5508	211	0
1527953242.417576000	80.5524	83	1
1527953242.532867000	80.6677	370	1
1527953242.532956000	80.6678	238	1
1527953242.562718000	80.6975	67	0
1527953242.683042000	80.8179	285	0
1527953242.683268000	80.8181	128	0
1527953242.684591000	80.8194	86	1
1527953242.687491000	80.8223	72	0
1527953242.687863000	80.8227	92	0
1527953242.689582000	80.8244	83	1
1527953242.820887000	80.9557	368	1
1527953242.820967000	80.9558	239	1
1527953242.840146000	80.975	67	0
1527953242.932350000	81.0672	213	0
1527953242.932352000	81.0672	128	0
1527953242.934616000	81.0694	86	1
1527953242.936896000	81.0717	72	0
1527953242.936899000	81.0717	174	0
1527953242.938597000	81.0734	83	1
1527953243.098632000	81.2334	366	1
1527953243.098770000	81.2336	239	1
1527953243.119466000	81.2543	67	0
1527953243.215591000	81.3504	215	0
1527953243.215771000	81.3506	128	0
1527953243.217639000	81.3525	86	1
1527953243.219795000	81.3546	72	0
1527953243.219798000	81.3546	299	0
1527953243.221625000	81.3564	83	1
1527953243.412468000	81.5473	372	1
1527953243.412562000	81.5474	241	1
1527953243.443277000	81.5781	67	0
1527953243.538944000	81.6738	238	0
1527953243.539046000	81.6739	128	0
1527953243.540626000	81.6754	86	1
1527953243.543941000	81.6788	72	0
1527953243.544040000	81.6789	318	0
1527953243.545651000	81.6805	83	1
1527953243.750131000	81.8849	368	1
1527953243.750230000	81.885	239	1
1527953243.770366000	81.9052	67	0
1527953243.867887000	82.0027	213	0
1527953243.868973000	82.0038	128	0
1527953243.869705000	82.0045	86	1
1527953243.871508000	82.0063	72	0
1527953243.871510000	82.0063	181	0
1527953243.873711000	82.0085	83	1
1527953244.776363000	82.9112	367	1
1527953244.776455000	82.9113	238	1
1527953244.797588000	82.9324	67	0
1527953244.934702000	83.0695	238	0
1527953244.934704000	83.0695	128	0
1527953244.936775000	83.0716	86	1
1527953244.940612000	83.0754	72	0
1527953244.940614000	83.0754	222	0
1527953244.942793000	83.0776	83	1
1527953244.984231000	83.119	238	0
1527953244.985704000	83.1205	80	1
1527953245.200215000	83.335	853	1
1527953245.200307000	83.3351	240	1
1527953245.221373000	83.3562	67	0
1527953245.320759000	83.4556	215	0
1527953245.320761000	83.4556	128	0
1527953245.322823000	83.4576	86	1
1527953245.324459000	83.4593	72	0
1527953245.324461000	83.4593	141	0
1527953245.325721000	83.4605	83	1
1527953245.501893000	83.6367	371	1
1527953245.501967000	83.6368	239	1
1527953245.521479000	83.6563	67	0
1527953245.624061000	83.7589	239	0
1527953245.624063000	83.7589	128	0
1527953245.625749000	83.7606	86	1
1527953245.628531000	83.7633	72	0
1527953245.629001000	83.7638	175	0
1527953245.630823000	83.7656	83	1
1527953245.930146000	84.065	368	1
1527953245.930242000	84.0651	240	1
1527953245.951190000	84.086	67	0
1527953246.040534000	84.1754	215	0
1527953246.040537000	84.1754	128	0
1527953246.042846000	84.1777	86	1
1527953246.047069000	84.1819	72	0
1527953246.047071000	84.1819	290	0
1527953246.048830000	84.1836	83	1
1527953246.395077000	84.5299	501	1
1527953246.395166000	84.53	239	1
1527953246.415315000	84.5501	67	0
1527953246.507258000	84.6421	293	0
1527953246.507260000	84.6421	128	0
1527953246.508897000	84.6437	86	1
1527953246.511013000	84.6458	72	0
1527953246.511388000	84.6462	148	0
1527953246.512789000	84.6476	83	1
1527953246.661090000	84.7959	873	1
1527953246.661184000	84.796	239	1
1527953246.680920000	84.8157	67	0
1527953246.799569000	84.9344	314	0
1527953246.799572000	84.9344	128	0
1527953246.801893000	84.9367	86	1
1527953246.803842000	84.9387	72	0
1527953246.803844000	84.9387	225	0
1527953246.805823000	84.9406	83	1
1527953246.939220000	85.074	367	1
1527953246.939313000	85.0741	238	1
1527953246.959538000	85.0944	67	0
1527953247.065449000	85.2003	215	0
1527953247.065452000	85.2003	128	0
1527953247.067930000	85.2027	86	1
1527953247.068321000	85.2031	72	0
1527953247.068654000	85.2035	92	0
1527953247.069820000	85.2046	83	1
1527953247.267330000	85.4021	444	1
1527953247.267426000	85.4022	239	1
1527953247.288123000	85.4229	67	0
1527953247.383513000	85.5183	301	0
1527953247.383516000	85.5183	128	0
1527953247.385935000	85.5208	86	1
1527953247.386462000	85.5213	72	0
1527953247.386464000	85.5213	66	0
1527953247.387834000	85.5227	83	1
1527953247.571335000	85.7062	366	1
1527953247.571399000	85.7062	241	1
1527953247.592810000	85.7276	67	0
1527953247.709911000	85.8447	238	0
1527953247.709914000	85.8447	128	0
1527953247.711967000	85.8468	86	1
1527953247.718759000	85.8536	72	0
1527953247.718761000	85.8536	74	0
1527953247.720941000	85.8558	83	1
1527953248.091857000	86.2267	371	1
1527953248.091940000	86.2268	242	1
1527953248.111924000	86.2467	67	0
1527953248.206461000	86.3413	212	0
1527953248.206464000	86.3413	128	0
1527953248.208996000	86.3438	86	1
1527953248.210916000	86.3457	72	0
1527953248.210918000	86.3457	195	0
1527953248.212977000	86.3478	83	1
1527953248.331243000	86.4661	365	1
1527953248.331307000	86.4661	239	1
1527953248.366971000	86.5018	365	1
1527953248.378448000	86.5133	67	0
1527953248.418531000	86.5533	67	0
1527953248.460746000	86.5956	281	0
1527953248.460748000	86.5956	128	0
1527953248.462971000	86.5978	89	1
1527953248.464714000	86.5995	72	0
1527953248.465106000	86.5999	76	0
1527953248.466980000	86.6018	83	1
1527953248.697325000	86.8321	369	1
1527953248.697420000	86.8322	241	1
1527953248.717382000	86.8522	67	0
1527953248.824778000	86.9596	216	0
1527953248.824780000	86.9596	128	0
1527953248.826999000	86.9618	86	1
1527953248.827738000	86.9626	72	0
1527953248.827740000	86.9626	275	0
1527953248.830012000	86.9648	83	1
1527953249.063196000	87.198	371	1
1527953249.063286000	87.1981	238	1
1527953249.083901000	87.2187	67	0
[truncated: 658 more rows]
