# Supplementary material for: Method for multi-task learning fusion network traffic classification to address small sample labels
Source: Sci Rep. 2024 Jan 30;14:2518. doi: 10.1038/s41598-024-51933-8 (PMC10827795; doi:10.1038/s41598-024-51933-8)
Supplement: Supplementary file 2 — Supplementary Information 2. [file 41598_2024_51933_MOESM2_ESM.zip › QUIC Dataset/QUIC Dataset/pretraining/Google Doc/GoogleDoc-1096.txt]

1527778072.032865000	0	275	1
1527778072.054350000	0.0214849	69	0
1527778072.319809000	0.286944	284	0
1527778072.321102000	0.288237	1392	0
1527778072.321669000	0.288804	1392	0
1527778072.321967000	0.289102	1392	0
1527778072.322206000	0.289341	160	0
1527778072.322378000	0.289513	95	1
1527778072.322695000	0.28983	1392	0
1527778072.322800000	0.289935	1392	0
1527778072.322897000	0.290032	1392	0
1527778072.323023000	0.290158	765	0
1527778072.325382000	0.292517	89	1
1527778072.327401000	0.294536	1392	0
1527778072.327501000	0.294636	1392	0
1527778072.327503000	0.294638	673	0
1527778072.330639000	0.297774	1392	0
1527778072.330929000	0.298064	1392	0
1527778072.331567000	0.298702	1392	0
1527778072.331570000	0.298705	168	0
1527778072.331847000	0.298982	1169	0
1527778072.338388000	0.305523	101	1
1527778072.381170000	0.348305	1392	0
1527778072.381413000	0.348548	1392	0
1527778072.381733000	0.348868	1392	0
1527778072.381736000	0.348871	180	0
1527778072.381817000	0.348952	1221	0
1527778072.382008000	0.349143	1392	0
1527778072.382011000	0.349146	232	0
1527778072.383683000	0.350818	1392	0
1527778072.383768000	0.350903	782	0
1527778072.384355000	0.35149	98	1
1527778072.387402000	0.354537	83	1
1527778072.388368000	0.355503	1392	0
1527778072.388811000	0.355946	978	0
1527778072.391537000	0.358672	83	1
1527778072.391563000	0.358698	1392	0
1527778072.391826000	0.358961	1392	0
1527778072.392430000	0.359565	1392	0
1527778072.392433000	0.359568	168	0
1527778072.392512000	0.359647	64	0
1527778072.394819000	0.361954	1392	0
1527778072.394821000	0.361956	148	0
1527778072.396944000	0.364079	1392	0
1527778072.397069000	0.364204	1392	0
1527778072.397341000	0.364476	1392	0
1527778072.397344000	0.364479	168	0
1527778072.397421000	0.364556	64	0
1527778072.399010000	0.366145	92	1
1527778072.400499000	0.367634	1392	0
1527778072.400501000	0.367636	131	0
1527778072.401363000	0.368498	104	1
1527778072.402838000	0.369973	1392	0
1527778072.403114000	0.370249	1392	0
1527778072.403415000	0.37055	1392	0
1527778072.403417000	0.370552	168	0
1527778072.403487000	0.370622	64	0
1527778072.405380000	0.372515	92	1
1527778072.405392000	0.372527	772	0
1527778072.408438000	0.375573	80	1
1527778072.410305000	0.37744	1392	0
1527778072.410541000	0.377676	1392	0
1527778072.411454000	0.378589	1392	0
1527778072.411456000	0.378591	180	0
1527778072.411533000	0.378668	642	0
1527778072.412073000	0.379208	72	0
1527778072.412142000	0.379277	228	0
1527778072.413405000	0.38054	98	1
1527778072.780740000	0.747875	348	1
1527778072.780823000	0.747958	1392	1
1527778072.780849000	0.747984	896	1
1527778072.788592000	0.755727	197	1
1527778072.803597000	0.770732	69	0
1527778072.807293000	0.774428	69	0
1527778072.813299000	0.780434	69	0
1527778073.035441000	1.00258	151	1
1527778073.059939000	1.02707	69	0
1527778073.311963000	1.2791	379	0
1527778073.316540000	1.28367	83	1
1527778073.318030000	1.28517	60	0
1527778073.320433000	1.28757	80	1
1527778073.357887000	1.32502	391	0
1527778073.358270000	1.3254	1392	0
1527778073.358518000	1.32565	1392	0
1527778073.358588000	1.32572	1392	0
1527778073.358869000	1.326	1392	0
1527778073.359101000	1.32624	1392	0
1527778073.359179000	1.32631	1149	0
1527778073.360901000	1.32804	72	0
1527778073.360970000	1.3281	155	0
1527778073.364621000	1.33176	80	1
1527778073.369100000	1.33624	101	1
1527778073.572586000	1.53972	371	0
1527778073.572824000	1.53996	1095	0
1527778073.575462000	1.5426	83	1
1527778073.577006000	1.54414	72	0
1527778073.577109000	1.54424	197	0
1527778073.580459000	1.54759	83	1
1527778073.697884000	1.66502	224	1
1527778073.697974000	1.66511	124	1
1527778073.717989000	1.68512	69	0
1527778073.740863000	1.708	135	1
1527778073.740957000	1.70809	170	1
1527778073.760180000	1.72731	69	0
1527778073.772498000	1.73963	1392	0
1527778073.772802000	1.73994	1392	0
1527778073.773115000	1.74025	1392	0
1527778073.773192000	1.74033	558	0
1527778073.773194000	1.74033	72	0
1527778073.773262000	1.7404	197	0
1527778073.775463000	1.7426	101	1
1527778073.856609000	1.82374	572	0
1527778073.856611000	1.82375	72	0
1527778073.856731000	1.82387	235	0
1527778073.859466000	1.8266	86	1
1527778074.741228000	2.70836	211	1
1527778074.768051000	2.73519	69	0
1527778074.943860000	2.911	1392	1
1527778074.943935000	2.91107	1392	1
1527778074.943970000	2.9111	260	1
1527778074.944020000	2.91115	823	1
1527778074.979341000	2.94648	69	0
1527778074.986648000	2.95378	1392	1
1527778074.992941000	2.96008	69	0
1527778075.008252000	2.97539	69	0
1527778075.016277000	2.98341	487	0
1527778075.016688000	2.98382	66	0
1527778075.019566000	2.9867	95	1
1527778075.106538000	3.07367	217	0
1527778075.106646000	3.07378	1392	0
1527778075.106731000	3.07387	978	0
1527778075.107476000	3.07461	72	0
1527778075.107896000	3.07503	76	0
1527778075.109527000	3.07666	92	1
1527778075.782399000	3.74953	752	1
1527778075.782502000	3.74964	1392	1
1527778075.782530000	3.74967	1392	1
1527778075.782579000	3.74971	1392	1
1527778075.782604000	3.74974	1392	1
1527778075.782644000	3.74978	1392	1
1527778075.782674000	3.74981	1392	1
1527778075.782729000	3.74986	1392	1
1527778075.782774000	3.74991	1392	1
1527778075.782821000	3.74996	1392	1
1527778075.782854000	3.74999	1392	1
1527778075.782888000	3.75002	1392	1
1527778075.782925000	3.75006	1392	1
1527778075.782955000	3.75009	1258	1
1527778075.809015000	3.77615	69	0
1527778075.809017000	3.77615	69	0
1527778075.837113000	3.80425	69	0
1527778076.136151000	4.10329	378	0
1527778076.139416000	4.10655	60	0
1527778076.150067000	4.1172	92	1
1527778077.915144000	5.88228	312	1
1527778077.915240000	5.88238	1392	1
1527778077.915279000	5.88241	968	1
1527778077.918196000	5.88533	204	1
1527778077.918267000	5.8854	1392	1
1527778077.918294000	5.88543	1392	1
1527778077.918334000	5.88547	747	1
1527778077.936111000	5.90325	69	0
1527778077.937146000	5.90428	231	1
1527778077.941449000	5.90858	69	0
1527778077.946575000	5.91371	100	1
1527778077.973280000	5.94041	69	0
1527778077.979192000	5.94633	74	0
1527778077.983015000	5.95015	83	1
1527778077.983736000	5.95087	69	0
1527778078.227742000	6.19488	532	0
1527778078.227745000	6.19488	288	0
1527778078.229569000	6.1967	103	1
1527778078.233898000	6.20103	230	1
1527778078.239754000	6.20689	149	0
1527778078.242415000	6.20955	80	1
1527778078.250378000	6.21751	69	0
1527778078.254431000	6.22157	69	0
1527778078.476703000	6.44384	426	0
1527778078.478726000	6.44586	60	0
1527778078.479423000	6.44656	89	1
1527778078.735764000	6.7029	908	0
1527778078.736037000	6.70317	1392	0
1527778078.736134000	6.70327	1392	0
1527778078.736338000	6.70347	1392	0
1527778078.736341000	6.70348	166	0
1527778078.736642000	6.70378	1392	0
1527778078.736935000	6.70407	1324	0
1527778078.738239000	6.70537	1392	0
1527778078.738424000	6.70556	101	1
1527778078.738545000	6.70568	1392	0
1527778078.738606000	6.70574	1392	0
1527778078.738830000	6.70597	168	0
1527778078.739160000	6.7063	1198	0
1527778078.739482000	6.70662	1392	0
1527778078.739792000	6.70693	1392	0
1527778078.740091000	6.70723	1392	0
1527778078.740094000	6.70723	168	0
1527778078.740426000	6.70756	1392	0
1527778078.740548000	6.70768	710	0
1527778078.740672000	6.70781	107	1
1527778078.804841000	6.77198	1392	0
1527778078.805083000	6.77222	1392	0
1527778078.805248000	6.77238	1392	0
1527778078.805250000	6.77238	180	0
1527778078.805322000	6.77246	721	0
1527778078.805542000	6.77268	1392	0
1527778078.805609000	6.77274	1392	0
1527778078.805889000	6.77302	1392	0
1527778078.805892000	6.77303	168	0
1527778078.806113000	6.77325	951	0
1527778078.806252000	6.77339	1392	0
1527778078.806647000	6.77378	1392	0
1527778078.806797000	6.77393	107	1
1527778078.807194000	6.77433	1392	0
1527778078.807196000	6.77433	168	0
1527778078.807309000	6.77444	1392	0
1527778078.807312000	6.77445	166	0
1527778078.810923000	6.77806	95	1
1527778078.814370000	6.7815	1392	0
1527778078.814495000	6.78163	1392	0
1527778078.815084000	6.78222	1392	0
1527778078.815086000	6.78222	168	0
1527778078.815355000	6.78249	1180	0
1527778078.818497000	6.78563	92	1
1527778078.819461000	6.7866	1392	0
1527778078.819547000	6.78668	1392	0
1527778078.819764000	6.7869	1392	0
1527778078.819767000	6.7869	168	0
1527778078.819841000	6.78698	945	0
1527778078.822062000	6.7892	1392	0
1527778078.822755000	6.78989	1281	0
1527778078.822865000	6.79	729	0
1527778078.823550000	6.79068	101	1
1527778078.824667000	6.7918	1392	0
1527778078.824828000	6.79196	1309	0
1527778078.826543000	6.79368	1392	0
1527778078.826848000	6.79398	1392	0
1527778078.826851000	6.79399	316	0
1527778078.826924000	6.79406	72	0
1527778078.829487000	6.79662	152	0
1527778078.836539000	6.80367	98	1
1527778080.162538000	8.12967	288	1
1527778080.162626000	8.12976	124	1
1527778080.200601000	8.16774	69	0
1527778080.253106000	8.22024	1392	0
1527778080.253338000	8.22047	1392	0
1527778080.253634000	8.22077	1392	0
1527778080.253704000	8.22084	481	0
1527778080.253706000	8.22084	72	0
1527778080.253777000	8.22091	250	0
1527778080.255507000	8.22264	98	1
1527778081.230777000	9.19791	359	1
1527778081.230869000	9.198	274	1
1527778081.231672000	9.19881	283	1
1527778081.231730000	9.19886	1392	1
1527778081.231758000	9.19889	1392	1
1527778081.231798000	9.19893	959	1
1527778081.249875000	9.21701	69	0
1527778081.278136000	9.24527	362	1
1527778081.297822000	9.26496	69	0
1527778081.457439000	9.42457	286	0
1527778081.457764000	9.4249	1380	0
1527778081.458224000	9.42536	493	0
1527778081.459811000	9.42695	572	0
1527778081.460358000	9.42749	95	1
1527778081.461662000	9.4288	615	0
1527778081.464074000	9.43121	447	0
1527778081.464348000	9.43148	83	1
1527778081.464916000	9.43205	677	0
1527778081.466665000	9.4338	464	0
1527778081.467356000	9.43449	83	1
1527778081.468536000	9.43567	815	0
1527778081.470347000	9.43748	629	0
1527778081.471386000	9.43852	83	1
1527778081.471742000	9.43888	499	0
1527778081.473666000	9.4408	419	0
1527778081.474340000	9.44147	83	1
1527778081.476348000	9.44348	681	0
1527778081.477126000	9.44426	596	0
1527778081.477926000	9.44506	538	0
1527778081.479358000	9.44649	86	1
1527778081.480044000	9.44718	634	0
1527778081.480149000	9.44728	563	0
1527778081.481230000	9.44836	669	0
1527778081.482430000	9.44956	86	1
1527778081.486239000	9.45337	84	0
1527778081.489389000	9.45652	80	1
1527778081.512225000	9.47936	1392	1
1527778081.512303000	9.47944	1392	1
1527778081.512377000	9.47951	260	1
1527778081.512433000	9.47957	823	1
1527778081.526496000	9.49363	214	0
1527778081.529391000	9.49653	80	1
1527778081.532507000	9.49964	69	0
1527778081.552463000	9.5196	443	0
1527778081.552791000	9.51993	74	0
1527778081.555395000	9.52253	86	1
1527778081.777799000	9.74493	368	0
1527778081.780383000	9.74752	80	1
1527778081.783657000	9.75079	60	0
1527778081.786374000	9.75351	80	1
1527778081.824179000	9.79131	362	0
1527778081.824287000	9.79142	83	0
1527778081.826678000	9.79381	111	0
1527778081.827397000	9.79453	86	1
1527778082.832015000	10.7991	971	1
1527778082.832108000	10.7992	89	1
1527778082.848823000	10.816	70	0
1527778082.851282000	10.8184	69	0
1527778082.851467000	10.8186	83	1
1527778082.853843000	10.821	283	1
1527778082.856744000	10.8239	457	1
1527778082.856807000	10.8239	67	1
1527778082.875765000	10.8429	69	0
1527778083.395222000	11.3624	240	0
1527778083.395349000	11.3625	130	0
1527778083.398582000	11.3657	86	1
1527778083.400171000	11.3673	72	0
1527778083.400273000	11.3674	310	0
1527778083.402500000	11.3696	83	1
1527778083.445347000	11.4125	259	0
1527778083.445350000	11.4125	83	0
1527778083.447180000	11.4143	72	0
1527778083.447792000	11.4149	126	0
1527778083.448484000	11.4156	83	1
1527778083.451546000	11.4187	83	1
1527778083.540454000	11.5076	231	0
1527778083.540573000	11.5077	121	0
1527778083.543501000	11.5106	83	1
1527778083.544341000	11.5115	72	0
1527778083.544434000	11.5116	284	0
1527778083.547482000	11.5146	83	1
1527778083.773546000	11.7407	372	1
1527778083.773622000	11.7408	240	1
1527778083.795220000	11.7624	398	1
1527778083.795299000	11.7624	74	1
1527778083.795612000	11.7627	69	0
1527778083.815281000	11.7824	69	0
1527778084.004569000	11.9717	263	0
1527778084.004697000	11.9718	347	0
1527778084.007531000	11.9747	89	1
1527778084.007904000	11.975	168	0
1527778084.010516000	11.9777	80	1
1527778084.160072000	12.1272	351	1
1527778084.160214000	12.1273	1392	1
1527778084.160254000	12.1274	1392	1
1527778084.160286000	12.1274	1392	1
1527778084.160328000	12.1275	1392	1
1527778084.160380000	12.1275	1392	1
1527778084.160413000	12.1275	1392	1
1527778084.160452000	12.1276	1392	1
1527778084.160526000	12.1277	1392	1
1527778084.160563000	12.1277	1392	1
1527778084.160595000	12.1277	1392	1
1527778084.160642000	12.1278	1392	1
1527778084.160679000	12.1278	1392	1
1527778084.160731000	12.1279	1392	1
1527778084.162524000	12.1297	1392	1
1527778084.162549000	12.1297	1392	1
1527778084.162588000	12.1297	1392	1
1527778084.162613000	12.1297	1392	1
1527778084.162651000	12.1298	1392	1
1527778084.162687000	12.1298	1392	1
1527778084.162739000	12.1299	1392	1
1527778084.162775000	12.1299	1392	1
1527778084.164573000	12.1317	1392	1
1527778084.164602000	12.1317	1392	1
1527778084.164643000	12.1318	1392	1
1527778084.164676000	12.1318	1392	1
1527778084.164714000	12.1318	1392	1
1527778084.164763000	12.1319	1392	1
1527778084.164802000	12.1319	1392	1
1527778084.164857000	12.132	1392	1
1527778084.166526000	12.1337	1392	1
1527778084.166565000	12.1337	1392	1
1527778084.166597000	12.1337	1392	1
1527778084.166634000	12.1338	1392	1
1527778084.166662000	12.1338	737	1
1527778084.191798000	12.1589	69	0
1527778084.191799000	12.1589	82	0
1527778084.194512000	12.1616	83	1
1527778084.194765000	12.1619	69	0
1527778084.196173000	12.1633	69	0
1527778084.207499000	12.1746	69	0
1527778084.510504000	12.4776	254	0
1527778084.510507000	12.4776	126	0
1527778084.513635000	12.4808	92	1
1527778084.523160000	12.4903	72	0
1527778084.523162000	12.4903	277	0
1527778084.525618000	12.4928	83	1
1527778084.736572000	12.7037	340	1
1527778084.737677000	12.7048	275	1
1527778084.756941000	12.7241	69	0
1527778084.781166000	12.7483	357	1
1527778084.801465000	12.7686	69	0
1527778084.824108000	12.7912	354	0
1527778084.826606000	12.7937	86	1
1527778084.829025000	12.7962	60	0
1527778084.831610000	12.7987	80	1
1527778084.838190000	12.8053	429	1
1527778084.858986000	12.8261	69	0
1527778084.865147000	12.8323	902	1
1527778084.865227000	12.8324	239	1
1527778084.886773000	12.8539	69	0
1527778084.940570000	12.9077	281	0
1527778084.940686000	12.9078	263	0
1527778084.940688000	12.9078	258	0
1527778084.940689000	12.9078	98	0
1527778084.943566000	12.9107	95	1
1527778084.944729000	12.9119	72	0
1527778084.944800000	12.9119	85	0
1527778084.946203000	12.9133	72	0
1527778084.946282000	12.9134	274	0
1527778084.947624000	12.9148	89	1
1527778084.963192000	12.9303	533	0
1527778084.963318000	12.9305	784	0
1527778084.965365000	12.9325	84	0
1527778084.965453000	12.9326	289	0
1527778084.966589000	12.9337	89	1
1527778084.990766000	12.9579	481	0
1527778084.990768000	12.9579	60	0
1527778084.994615000	12.9618	83	1
1527778085.557216000	13.5244	295	0
1527778085.557219000	13.5244	126	0
1527778085.560688000	13.5278	83	1
1527778085.561982000	13.5291	72	0
1527778085.562094000	13.5292	164	0
1527778085.564654000	13.5318	83	1
1527778085.711208000	13.6783	368	1
1527778085.711273000	13.6784	239	1
1527778085.730821000	13.698	69	0
1527778086.289514000	14.2566	272	0
1527778086.289517000	14.2567	126	0
1527778086.292732000	14.2599	86	1
1527778086.295019000	14.2622	72	0
1527778086.295118000	14.2623	68	0
1527778086.297778000	14.2649	83	1
1527778086.350928000	14.3181	964	1
1527778086.350987000	14.3181	237	1
1527778086.371899000	14.339	69	0
1527778086.494827000	14.462	237	0
1527778086.494829000	14.462	126	0
1527778086.497788000	14.4649	86	1
1527778086.498573000	14.4657	72	0
1527778086.500080000	14.4672	175	0
1527778086.501673000	14.4688	83	1
1527778086.820189000	14.7873	371	1
1527778086.820287000	14.7874	233	1
1527778086.842698000	14.8098	69	0
1527778086.964544000	14.9317	282	0
1527778086.964547000	14.9317	126	0
1527778086.967763000	14.9349	86	1
1527778086.969253000	14.9364	72	0
1527778086.969255000	14.9364	117	0
1527778086.971752000	14.9389	83	1
1527778087.331452000	15.2986	373	1
1527778087.331530000	15.2987	235	1
1527778087.351359000	15.3185	69	0
1527778087.946148000	15.9133	237	0
1527778087.946150000	15.9133	126	0
1527778087.948838000	15.916	86	1
1527778087.949361000	15.9165	72	0
1527778087.949446000	15.9166	316	0
1527778087.951756000	15.9189	83	1
1527778088.848670000	16.8158	367	1
1527778088.848749000	16.8159	233	1
1527778088.868016000	16.8352	69	0
1527778089.431996000	17.3991	285	0
1527778089.431999000	17.3991	126	0
1527778089.435036000	17.4022	86	1
1527778089.437347000	17.4045	72	0
1527778089.437349000	17.4045	141	0
1527778089.439992000	17.4071	83	1
1527778089.462174000	17.4293	370	1
1527778089.462265000	17.4294	237	1
1527778089.482234000	17.4494	69	0
1527778089.689787000	17.6569	262	0
1527778089.689789000	17.6569	126	0
1527778089.693038000	17.6602	86	1
1527778089.694847000	17.662	72	0
1527778089.694954000	17.6621	186	0
1527778089.698042000	17.6652	83	1
1527778089.758215000	17.7253	367	1
1527778089.758311000	17.7254	235	1
1527778089.778366000	17.7455	69	0
1527778089.997824000	17.965	237	0
1527778089.997826000	17.965	128	0
1527778090.001089000	17.9682	86	1
1527778090.002789000	17.9699	72	0
1527778090.002791000	17.9699	127	0
1527778090.005050000	17.9722	83	1
1527778093.870691000	21.8378	372	1
1527778093.870785000	21.8379	234	1
1527778093.890694000	21.8578	69	0
1527778094.426716000	22.3939	238	0
1527778094.426973000	22.3941	128	0
1527778094.429359000	22.3965	86	1
1527778094.430077000	22.3972	72	0
1527778094.430168000	22.3973	196	0
1527778094.433347000	22.4005	83	1
1527778094.518077000	22.4852	371	1
1527778094.518156000	22.4853	247	1
1527778094.538893000	22.506	69	0
1527778094.543811000	22.5109	69	0
1527778095.084225000	23.0514	236	0
1527778095.084227000	23.0514	128	0
1527778095.087325000	23.0545	89	1
1527778095.088668000	23.0558	72	0
1527778095.088670000	23.0558	153	0
1527778095.091328000	23.0585	83	1
1527778095.170940000	23.1381	371	1
1527778095.171035000	23.1382	238	1
1527778095.192423000	23.1596	69	0
1527778095.197200000	23.1643	69	0
1527778095.327360000	23.2945	215	0
1527778095.327362000	23.2945	128	0
1527778095.330406000	23.2975	89	1
1527778095.332172000	23.2993	72	0
1527778095.332460000	23.2996	230	0
1527778095.335403000	23.3025	83	1
1527778096.070029000	24.0372	369	1
1527778096.070125000	24.0373	235	1
1527778096.094146000	24.0613	69	0
1527778096.098949000	24.0661	69	0
1527778096.254528000	24.2217	239	0
1527778096.254530000	24.2217	128	0
1527778096.257455000	24.2246	89	1
1527778096.258736000	24.2259	72	0
1527778096.258738000	24.2259	199	0
1527778096.261463000	24.2286	83	1
1527778096.770901000	24.738	369	1
1527778096.770970000	24.7381	235	1
1527778096.790946000	24.7581	69	0
1527778097.378982000	25.3461	237	0
1527778097.379093000	25.3462	128	0
1527778097.381434000	25.3486	86	1
1527778097.381800000	25.3489	72	0
1527778097.381877000	25.349	232	0
1527778097.384442000	25.3516	83	1
1527778097.593965000	25.5611	969	1
1527778097.594057000	25.5612	236	1
1527778097.617869000	25.585	69	0
1527778097.824375000	25.7915	215	0
1527778097.824379000	25.7915	128	0
1527778097.827558000	25.7947	86	1
1527778097.827811000	25.7949	72	0
1527778097.827938000	25.7951	147	0
1527778097.830539000	25.7977	83	1
1527778098.000987000	25.9681	962	1
1527778098.001050000	25.9682	238	1
1527778098.021813000	25.9889	69	0
1527778098.177529000	26.1447	332	0
1527778098.177532000	26.1447	128	0
1527778098.177662000	26.1448	72	0
1527778098.177664000	26.1448	162	0
1527778098.180585000	26.1477	92	1
1527778098.569964000	26.5371	368	1
1527778098.570030000	26.5372	235	1
1527778098.589742000	26.5569	69	0
1527778098.716787000	26.6839	249	0
1527778098.716790000	26.6839	128	0
1527778098.719514000	26.6866	86	1
1527778098.721674000	26.6888	72	0
1527778098.721676000	26.6888	282	0
1527778098.724590000	26.6917	83	1
1527778100.438621000	28.4058	372	1
1527778100.438720000	28.4059	235	1
1527778100.458080000	28.4252	69	0
1527778100.583805000	28.5509	263	0
1527778100.584059000	28.5512	128	0
1527778100.586815000	28.554	86	1
1527778100.589013000	28.5561	72	0
1527778100.589088000	28.5562	231	0
1527778100.591809000	28.5589	83	1
1527778100.731210000	28.6983	369	1
1527778100.731298000	28.6984	238	1
1527778100.751975000	28.7191	69	0
1527778100.903165000	28.8703	254	0
1527778100.903168000	28.8703	128	0
1527778100.904732000	28.8719	72	0
1527778100.904734000	28.8719	83	0
1527778100.905848000	28.873	92	1
1527778101.529814000	29.4969	367	1
1527778101.529893000	29.497	235	1
1527778101.549946000	29.5171	69	0
1527778101.884441000	29.8516	239	0
1527778101.884443000	29.8516	128	0
1527778101.886970000	29.8541	86	1
1527778101.888617000	29.8558	72	0
1527778101.888619000	29.8558	222	0
1527778101.890960000	29.8581	83	1
1527778101.951747000	29.9189	371	1
1527778101.951827000	29.919	237	1
1527778101.972054000	29.9392	69	0
1527778102.089955000	30.0571	282	0
1527778102.089957000	30.0571	128	0
1527778102.092931000	30.0601	86	1
1527778102.096219000	30.0634	72	0
1527778102.097093000	30.0642	80	0
1527778102.098915000	30.0661	83	1
1527778102.182773000	30.1499	368	1
1527778102.182845000	30.15	235	1
1527778102.204547000	30.1717	69	0
1527778102.326537000	30.2937	263	0
1527778102.326657000	30.2938	128	0
1527778102.328937000	30.2961	86	1
1527778102.330136000	30.2973	72	0
1527778102.331526000	30.2987	67	0
1527778102.332910000	30.3	83	1
1527778102.420215000	30.3873	367	1
1527778102.420302000	30.3874	238	1
1527778102.445378000	30.4125	69	0
1527778102.571991000	30.5391	216	0
1527778102.572114000	30.5392	128	0
1527778102.575019000	30.5422	86	1
1527778102.576171000	30.5433	72	0
1527778102.576977000	30.5441	100	0
1527778102.578999000	30.5461	83	1
1527778102.947592000	30.9147	369	1
1527778102.947684000	30.9148	236	1
1527778102.967726000	30.9349	69	0
1527778103.117223000	31.0844	237	0
1527778103.117332000	31.0845	128	0
1527778103.120027000	31.0872	86	1
1527778103.121431000	31.0886	72	0
1527778103.121701000	31.0888	104	0
1527778103.124014000	31.0911	83	1
1527778103.809586000	31.7767	368	1
1527778103.809682000	31.7768	237	1
1527778103.831256000	31.7984	69	0
1527778104.184597000	32.1517	237	0
1527778104.184599000	32.1517	128	0
1527778104.185059000	32.1522	72	0
1527778104.185147000	32.1523	147	0
1527778104.187045000	32.1542	92	1
1527778104.370385000	32.3375	367	1
1527778104.370447000	32.3376	236	1
1527778104.390216000	32.3574	69	0
1527778104.564037000	32.5312	213	0
1527778104.564044000	32.5312	128	0
1527778104.567101000	32.5342	86	1
1527778104.569532000	32.5367	72	0
1527778104.569996000	32.5371	230	0
1527778104.572060000	32.5392	83	1
1527778104.873481000	32.8406	371	1
1527778104.873552000	32.8407	238	1
1527778104.894984000	32.8621	69	0
1527778105.234993000	33.2021	237	0
1527778105.234996000	33.2021	128	0
1527778105.238119000	33.2053	86	1
1527778105.238296000	33.2054	72	0
1527778105.238761000	33.2059	179	0
1527778105.241131000	33.2083	83	1
1527778105.250288000	33.2174	965	1
1527778105.250350000	33.2175	235	1
1527778105.274081000	33.2412	69	0
1527778105.651321000	33.6185	213	0
1527778105.651323000	33.6185	128	0
1527778105.654162000	33.6213	86	1
1527778105.658531000	33.6257	72	0
1527778105.658532000	33.6257	186	0
1527778105.661178000	33.6283	83	1
1527778105.862682000	33.8298	965	1
1527778105.862775000	33.8299	241	1
1527778105.884326000	33.8515	69	0
1527778106.010176000	33.9773	236	0
1527778106.010303000	33.9774	128	0
1527778106.013165000	33.9803	86	1
1527778106.014409000	33.9815	72	0
1527778106.014499000	33.9816	203	0
1527778106.017171000	33.9843	83	1
1527778106.176494000	34.1436	371	1
1527778106.176581000	34.1437	235	1
1527778106.200863000	34.168	69	0
1527778106.697374000	34.6645	305	0
1527778106.697499000	34.6646	128	0
1527778106.700279000	34.6674	86	1
1527778106.700301000	34.6674	72	0
1527778106.700840000	34.668	198	0
1527778106.703255000	34.6704	83	1
1527778106.739297000	34.7064	371	1
1527778106.739392000	34.7065	240	1
1527778106.759756000	34.7269	69	0
1527778106.884278000	34.8514	249	0
1527778106.884279000	34.8514	128	0
1527778106.887255000	34.8544	86	1
1527778106.887294000	34.8544	72	0
1527778106.887672000	34.8548	278	0
1527778106.890245000	34.8574	83	1
1527778107.207697000	35.1748	368	1
1527778107.207763000	35.1749	235	1
1527778107.227344000	35.1945	69	0
1527778107.390767000	35.3579	261	0
1527778107.390770000	35.3579	128	0
1527778107.393295000	35.3604	86	1
1527778107.394018000	35.3612	72	0
1527778107.395192000	35.3623	87	0
1527778107.397297000	35.3644	83	1
1527778107.568462000	35.5356	370	1
1527778107.568531000	35.5357	239	1
1527778107.587644000	35.5548	69	0
1527778107.747191000	35.7143	255	0
1527778107.747194000	35.7143	128	0
1527778107.750322000	35.7175	86	1
1527778107.751141000	35.7183	72	0
1527778107.751144000	35.7183	251	0
1527778107.754296000	35.7214	83	1
1527778108.020482000	35.9876	372	1
1527778108.020549000	35.9877	236	1
1527778108.042847000	36.01	69	0
1527778108.371704000	36.3388	240	0
1527778108.371706000	36.3388	128	0
1527778108.374368000	36.3415	86	1
1527778108.376192000	36.3433	72	0
1527778108.376822000	36.344	222	0
1527778108.379341000	36.3465	83	1
1527778108.498621000	36.4658	369	1
1527778108.498707000	36.4658	240	1
1527778108.518192000	36.4853	69	0
1527778108.636785000	36.6039	238	0
1527778108.636787000	36.6039	128	0
1527778108.639361000	36.6065	86	1
1527778108.640258000	36.6074	72	0
1527778108.640260000	36.6074	181	0
1527778108.643365000	36.6105	83	1
1527778108.919984000	36.8871	369	1
1527778108.920063000	36.8872	238	1
1527778108.939716000	36.9069	69	0
1527778108.944050000	36.9112	69	0
1527778109.052228000	37.0194	309	0
1527778109.052488000	37.0196	128	0
1527778109.055391000	37.0225	89	1
1527778109.055764000	37.0229	72	0
1527778109.055766000	37.0229	172	0
1527778109.058374000	37.0255	83	1
1527778109.218767000	37.1859	367	1
1527778109.218862000	37.186	236	1
1527778109.240374000	37.2075	69	0
1527778109.351449000	37.3186	215	0
1527778109.351578000	37.3187	128	0
1527778109.354337000	37.3215	86	1
1527778109.354869000	37.322	72	0
1527778109.354871000	37.322	145	0
1527778109.357331000	37.3245	83	1
1527778109.658717000	37.6259	368	1
1527778109.658802000	37.6259	235	1
1527778109.678806000	37.6459	69	0
1527778109.795100000	37.7622	213	0
1527778109.795103000	37.7622	128	0
1527778109.798435000	37.7656	86	1
1527778109.798771000	37.7659	72	0
1527778109.799156000	37.7663	119	0
1527778109.801415000	37.7685	83	1
1527778109.940711000	37.9078	368	1
1527778109.940774000	37.9079	236	1
1527778109.961179000	37.9283	69	0
1527778110.123191000	38.0903	239	0
1527778110.123292000	38.0904	128	0
1527778110.123362000	38.0905	72	0
1527778110.123363000	38.0905	125	0
1527778110.126377000	38.0935	92	1
1527778110.419207000	38.3863	967	1
1527778110.419271000	38.3864	236	1
1527778110.441491000	38.4086	69	0
1527778110.575903000	38.543	215	0
1527778110.576294000	38.5434	128	0
1527778110.578415000	38.5455	86	1
1527778110.579203000	38.5463	72	0
1527778110.579278000	38.5464	284	0
1527778110.582420000	38.5496	83	1
1527778110.800023000	38.7672	964	1
1527778110.800085000	38.7672	237	1
1527778110.823730000	38.7909	69	0
1527778110.829951000	38.7971	69	0
1527778110.999325000	38.9665	239	0
1527778110.999328000	38.9665	128	0
1527778111.001461000	38.9686	72	0
1527778111.001549000	38.9687	165	0
1527778111.002431000	38.9696	95	1
1527778111.228683000	39.1958	368	1
1527778111.228745000	39.1959	236	1
1527778111.252243000	39.2194	69	0
1527778111.256349000	39.2235	69	0
1527778111.604268000	39.5714	213	0
1527778111.604271000	39.5714	128	0
1527778111.607033000	39.5742	72	0
1527778111.607124000	39.5743	176	0
1527778111.607582000	39.5747	95	1
1527778113.360700000	41.3278	368	1
1527778113.360798000	41.3279	239	1
1527778113.383034000	41.3502	69	0
1527778113.714998000	41.6821	237	0
1527778113.715000000	41.6821	128	0
1527778113.718035000	41.6852	86	1
1527778113.719217000	41.6864	72	0
1527778113.719219000	41.6864	237	0
1527778113.722018000	41.6892	83	1
1527778114.754268000	42.7214	368	1
1527778114.754366000	42.7215	236	1
1527778114.775204000	42.7423	69	0
1527778115.141397000	43.1085	239	0
1527778115.141400000	43.1085	128	0
1527778115.144714000	43.1118	86	1
1527778115.144800000	43.1119	72	0
1527778115.145705000	43.1128	295	0
1527778115.147705000	43.1148	83	1
1527778115.183068000	43.1502	373	1
1527778115.183125000	43.1503	240	1
1527778115.202003000	43.1691	69	0
1527778115.339847000	43.307	308	0
1527778115.339979000	43.3071	128	0
1527778115.342674000	43.3098	72	0
1527778115.342677000	43.3098	73	0
1527778115.342795000	43.3099	86	1
1527778115.345705000	43.3128	83	1
1527778115.450775000	43.4179	368	1
1527778115.450839000	43.418	236	1
1527778115.482018000	43.4492	69	0
1527778115.851772000	43.8189	249	0
1527778115.851774000	43.8189	128	0
1527778115.854683000	43.8218	86	1
1527778115.870223000	43.8374	72	0
1527778115.870600000	43.8377	149	0
1527778115.872680000	43.8398	83	1
1527778116.814381000	44.7815	371	1
1527778116.814460000	44.7816	241	1
1527778116.836007000	44.8031	69	0
1527778116.840087000	44.8072	69	0
1527778116.955108000	44.9222	305	0
1527778116.955111000	44.9222	128	0
1527778116.958000000	44.9251	89	1
1527778116.959584000	44.9267	72	0
1527778116.960151000	44.9273	204	0
1527778116.961988000	44.9291	83	1
1527778117.062043000	45.0292	368	1
1527778117.062138000	45.0293	237	1
1527778117.082955000	45.0501	69	0
1527778117.412091000	45.3792	213	0
1527778117.412093000	45.3792	128	0
1527778117.415033000	45.3822	86	1
1527778117.416873000	45.384	72	0
1527778117.417328000	45.3845	244	0
1527778117.420007000	45.3871	83	1
1527778117.531193000	45.4983	371	1
1527778117.531259000	45.4984	238	1
1527778117.553419000	45.5206	69	0
1527778117.679976000	45.6471	216	0
1527778117.680434000	45.6476	128	0
1527778117.683034000	45.6502	86	1
1527778117.684217000	45.6514	72	0
1527778117.684219000	45.6514	173	0
1527778117.687017000	45.6542	83	1
1527778118.383685000	46.3508	369	1
1527778118.383786000	46.3509	238	1
1527778118.403524000	46.3707	69	0
1527778118.531491000	46.4986	262	0
1527778118.532938000	46.5001	128	0
1527778118.534021000	46.5012	86	1
1527778118.536990000	46.5041	72	0
1527778118.538365000	46.5055	67	0
1527778118.540015000	46.5071	83	1
1527778118.853314000	46.8204	369	1
1527778118.853377000	46.8205	237	1
1527778118.893062000	46.8602	369	1
1527778118.933112000	46.9002	237	1
1527778118.935275000	46.9024	69	0
1527778118.965825000	46.933	69	0
1527778119.080765000	47.0479	312	0
1527778119.080878000	47.048	128	0
1527778119.084058000	47.0512	89	1
1527778119.084233000	47.0514	72	0
1527778119.084312000	47.0514	260	0
1527778119.087057000	47.0542	83	1
1527778119.124255000	47.0914	970	1
1527778119.124351000	47.0915	239	1
1527778119.146160000	47.1133	69	0
1527778119.495884000	47.463	215	0
1527778119.496108000	47.4632	128	0
1527778119.499096000	47.4662	86	1
1527778119.500438000	47.4676	72	0
1527778119.500440000	47.4676	110	0
1527778119.503069000	47.4702	83	1
1527778119.743902000	47.711	961	1
1527778119.743981000	47.7111	241	1
1527778119.766374000	47.7335	69	0
1527778119.910509000	47.8776	213	0
1527778119.910511000	47.8776	128	0
1527778119.913132000	47.8803	86	1
1527778119.915158000	47.8823	72	0
1527778119.915243000	47.8824	163	0
1527778119.918097000	47.8852	83	1
1527778120.262505000	48.2296	367	1
1527778120.262568000	48.2297	240	1
1527778120.284136000	48.2513	69	0
1527778120.841911000	48.809	237	0
1527778120.842266000	48.8094	128	0
1527778120.845219000	48.8124	86	1
1527778120.846395000	48.8135	72	0
1527778120.846503000	48.8136	300	0
1527778120.849217000	48.8164	83	1
1527778121.013597000	48.9807	372	1
1527778121.013691000	48.9808	236	1
1527778121.038721000	49.0059	69	0
1527778121.056967000	49.0241	69	0
1527778121.241680000	49.2088	236	0
1527778121.241683000	49.2088	128	0
1527778121.244242000	49.2114	89	1
1527778121.247131000	49.2143	72	0
1527778121.248547000	49.2157	275	0
1527778121.250230000	49.2174	83	1
1527778121.286672000	49.2538	72	0
1527778121.289234000	49.2564	80	1
1527778121.563513000	49.5306	369	1
1527778121.563589000	49.5307	237	1
1527778121.616254000	49.5834	369	1
1527778121.669248000	49.6364	237	1
1527778121.695923000	49.6631	69	0
1527778121.749216000	49.7164	69	0
1527778121.785183000	49.7523	69	0
1527778121.820990000	49.7881	213	0
1527778121.820992000	49.7881	128	0
1527778121.824279000	49.7914	92	1
1527778121.825089000	49.7922	72	0
1527778121.827220000	49.7944	192	0
1527778121.828186000	49.7953	83	1
1527778121.904573000	49.8717	213	0
1527778121.907202000	49.8743	80	1
1527778121.973807000	49.9409	367	1
1527778121.973902000	49.941	239	1
1527778122.084666000	50.0518	69	0
1527778122.295869000	50.263	237	0
1527778122.295871000	50.263	128	0
1527778122.298323000	50.2655	86	1
1527778122.299375000	50.2665	72	0
1527778122.299377000	50.2665	81	0
1527778122.302286000	50.2694	83	1
1527778122.414680000	50.3818	368	1
1527778122.414774000	50.3819	241	1
1527778122.517525000	50.4847	69	0
1527778123.076755000	51.0439	239	0
1527778123.076757000	51.0439	128	0
1527778123.079344000	51.0465	86	1
1527778123.084162000	51.0513	72	0
1527778123.084164000	51.0513	207	0
1527778123.087293000	51.0544	83	1
1527778123.264615000	51.2318	373	1
1527778123.264691000	51.2318	240	1
1527778123.378829000	51.346	69	0
1527778123.514869000	51.482	308	0
1527778123.514871000	51.482	128	0
1527778123.517388000	51.4845	86	1
1527778123.517972000	51.4851	72	0
1527778123.517974000	51.4851	227	0
1527778123.520369000	51.4875	83	1
1527778123.798661000	51.7658	369	1
1527778123.798723000	51.7659	236	1
1527778123.819660000	51.7868	69	0
1527778123.953167000	51.9203	276	0
1527778123.953170000	51.9203	128	0
1527778123.956398000	51.9235	86	1
1527778123.957353000	51.9245	72	0
1527778123.958250000	51.9254	133	0
1527778123.960336000	51.9275	83	1
1527778124.142065000	52.1092	370	1
1527778124.142132000	52.1093	237	1
1527778124.164069000	52.1312	69	0
1527778124.703858000	52.671	281	0
1527778124.704162000	52.6713	128	0
1527778124.706443000	52.6736	86	1
1527778124.708966000	52.6761	72	0
1527778124.709045000	52.6762	92	0
1527778124.711428000	52.6786	83	1
1527778124.859820000	52.827	373	1
1527778124.859915000	52.827	241	1
1527778124.880650000	52.8478	69	0
1527778125.035415000	53.0025	239	0
1527778125.035423000	53.0026	128	0
1527778125.038462000	53.0056	86	1
1527778125.039956000	53.0071	72	0
1527778125.040093000	53.0072	300	0
1527778125.042452000	53.0096	83	1
1527778125.349999000	53.3171	369	1
1527778125.350089000	53.3172	237	1
1527778125.371576000	53.3387	69	0
1527778125.491442000	53.4586	213	0
1527778125.491444000	53.4586	128	0
1527778125.494486000	53.4616	86	1
1527778125.495182000	53.4623	72	0
1527778125.495185000	53.4623	153	0
1527778125.498476000	53.4656	83	1
1527778126.116262000	54.0834	969	1
1527778126.116328000	54.0835	239	1
1527778126.136639000	54.1038	69	0
1527778126.328679000	54.2958	262	0
1527778126.328682000	54.2958	128	0
1527778126.331538000	54.2987	86	1
1527778126.333545000	54.3007	72	0
1527778126.333547000	54.3007	80	0
1527778126.336524000	54.3037	83	1
1527778126.374843000	54.342	961	1
1527778126.374933000	54.3421	237	1
1527778126.404995000	54.3721	69	0
1527778126.633383000	54.6005	287	0
1527778126.633385000	54.6005	128	0
1527778126.636547000	54.6037	86	1
1527778126.636908000	54.604	72	0
1527778126.637054000	54.6042	142	0
1527778126.639536000	54.6067	83	1
1527778126.815799000	54.7829	369	1
1527778126.815892000	54.783	237	1
1527778126.836310000	54.8034	69	0
1527778126.953763000	54.9209	237	0
1527778126.953766000	54.9209	128	0
1527778126.956299000	54.9234	72	0
1527778126.956376000	54.9235	205	0
1527778126.956516000	54.9237	86	1
1527778126.959552000	54.9267	83	1
1527778127.136679000	55.1038	370	1
1527778127.136780000	55.1039	238	1
1527778127.157016000	55.1242	69	0
1527778127.692477000	55.6596	213	0
1527778127.692595000	55.6597	128	0
1527778127.695572000	55.6627	86	1
1527778127.697865000	55.665	72	0
1527778127.698024000	55.6652	259	0
1527778127.700616000	55.6678	83	1
1527778127.875067000	55.8422	371	1
1527778127.875129000	55.8423	244	1
1527778127.894714000	55.8618	69	0
1527778128.016027000	55.9832	237	0
1527778128.016873000	55.984	128	0
1527778128.018542000	55.9857	86	1
1527778128.020787000	55.9879	72	0
1527778128.020871000	55.988	110	0
1527778128.023548000	55.9907	83	1
1527778128.227787000	56.1949	372	1
1527778128.227879000	56.195	236	1
1527778128.248430000	56.2156	69	0
1527778128.380839000	56.348	215	0
1527778128.381121000	56.3483	128	0
1527778128.383653000	56.3508	86	1
1527778128.384661000	56.3518	72	0
1527778128.384748000	56.3519	288	0
1527778128.387638000	56.3548	83	1
1527778128.887159000	56.8543	368	1
1527778128.887257000	56.8544	236	1
1527778128.907459000	56.8746	69	0
1527778129.109179000	57.0763	240	0
1527778129.109181000	57.0763	128	0
1527778129.111690000	57.0788	86	1
1527778129.112997000	57.0801	72	0
1527778129.113069000	57.0802	279	0
1527778129.115685000	57.0828	83	1
1527778130.013442000	57.9806	369	1
1527778130.013520000	57.9807	236	1
1527778130.036571000	58.0037	69	0
1527778130.158295000	58.1254	237	0
1527778130.158297000	58.1254	128	0
1527778130.160942000	58.1281	86	1
1527778130.162499000	58.1296	72	0
1527778130.162678000	58.1298	185	0
1527778130.164944000	58.1321	83	1
1527778130.438065000	58.4052	367	1
1527778130.438134000	58.4053	236	1
1527778130.457584000	58.4247	69	0
1527778130.577546000	58.5447	213	0
1527778130.577548000	58.5447	128	0
1527778130.580870000	58.548	72	0
1527778130.581039000	58.5482	86	1
1527778130.581050000	58.5482	130	0
1527778130.583952000	58.5511	83	1
1527778131.209925000	59.1771	367	1
1527778131.210011000	59.1771	238	1
1527778131.257379000	59.2245	69	0
1527778131.262581000	59.2297	69	0
1527778131.465162000	59.4323	333	0
1527778131.465165000	59.4323	128	0
1527778131.468028000	59.4352	89	1
1527778131.469922000	59.4371	72	0
1527778131.470050000	59.4372	74	0
1527778131.473011000	59.4401	83	1
1527778131.667229000	59.6344	372	1
1527778131.667330000	59.6345	237	1
1527778131.686764000	59.6539	69	0
1527778131.812672000	59.7798	249	0
1527778131.812675000	59.7798	128	0
1527778131.816045000	59.7832	86	1
1527778131.817194000	59.7843	72	0
1527778131.817195000	59.7843	131	0
1527778131.820024000	59.7872	83	1
1527778131.959620000	59.9268	367	1
1527778131.959709000	59.9268	239	1
1527778131.980854000	59.948	69	0
1527778132.611897000	60.579	305	0
1527778132.612564000	60.5797	128	0
1527778132.614819000	60.582	72	0
1527778132.614912000	60.582	295	0
1527778132.615085000	60.5822	92	1
1527778132.793604000	60.7607	966	1
1527778132.793657000	60.7608	237	1
1527778132.813673000	60.7808	69	0
1527778133.007729000	60.9749	239	0
1527778133.007732000	60.9749	128	0
1527778133.011062000	60.9782	86	1
1527778133.016989000	60.9841	72	0
1527778133.016991000	60.9841	90	0
1527778133.020045000	60.9872	83	1
1527778133.109118000	61.0763	961	1
1527778133.109176000	61.0763	238	1
1527778133.131238000	61.0984	69	0
1527778133.338304000	61.3054	215	0
1527778133.338306000	61.3054	128	0
1527778133.339863000	61.307	72	0
1527778133.339865000	61.307	197	0
1527778133.341055000	61.3082	92	1
1527778133.540203000	61.5073	373	1
1527778133.540298000	61.5074	240	1
1527778133.562043000	61.5292	69	0
1527778134.137626000	62.1048	261	0
1527778134.137629000	62.1048	128	0
1527778134.140153000	62.1073	86	1
1527778134.140909000	62.108	72	0
1527778134.141780000	62.1089	278	0
1527778134.144141000	62.1113	83	1
1527778134.270473000	62.2376	369	1
1527778134.270567000	62.2377	236	1
1527778134.289994000	62.2571	69	0
1527778134.835748000	62.8029	284	0
1527778134.835751000	62.8029	128	0
1527778134.839223000	62.8064	86	1
1527778134.840158000	62.8073	72	0
1527778134.840160000	62.8073	259	0
1527778134.843192000	62.8103	83	1
1527778134.998342000	62.9655	370	1
1527778134.998406000	62.9655	238	1
1527778135.023000000	62.9901	69	0
1527778135.568811000	63.5359	239	0
1527778135.569040000	63.5362	128	0
1527778135.572252000	63.5394	86	1
1527778135.572726000	63.5399	72	0
1527778135.573203000	63.5403	247	0
1527778135.575242000	63.5424	83	1
1527778135.842776000	63.8099	369	1
1527778135.842855000	63.81	237	1
1527778135.882117000	63.8493	69	0
1527778136.448026000	64.4152	238	0
1527778136.448029000	64.4152	128	0
1527778136.451300000	64.4184	86	1
1527778136.452872000	64.42	72	0
1527778136.453242000	64.4204	79	0
1527778136.455287000	64.4224	83	1
1527778136.640636000	64.6078	372	1
1527778136.640731000	64.6079	239	1
1527778136.660828000	64.628	69	0
1527778136.781229000	64.7484	212	0
1527778136.781232000	64.7484	128	0
1527778136.784325000	64.7515	86	1
1527778136.785745000	64.7529	72	0
1527778136.785886000	64.753	141	0
1527778136.788310000	64.7554	83	1
1527778137.121120000	65.0883	348	1
1527778137.121243000	65.0884	1392	1
1527778137.121284000	65.0884	1392	1
1527778137.121328000	65.0885	1392	1
1527778137.121364000	65.0885	534	1
1527778137.143768000	65.1109	69	0
1527778137.148903000	65.116	69	0
1527778137.668470000	65.6356	393	0
1527778137.671762000	65.6389	86	1
1527778137.679180000	65.6463	60	0
1527778137.681752000	65.6489	80	1
1527778137.766290000	65.7334	371	1
1527778137.766385000	65.7335	236	1
1527778137.786542000	65.7537	69	0
1527778137.791977000	65.7591	69	0
1527778137.907538000	65.8747	213	0
1527778137.907540000	65.8747	128	0
1527778137.910759000	65.8779	89	1
1527778137.912718000	65.8799	72	0
1527778137.912720000	65.8799	117	0
1527778137.915759000	65.8829	83	1
1527778138.624180000	66.5913	368	1
1527778138.624274000	66.5914	237	1
1527778138.645756000	66.6129	69	0
1527778138.767250000	66.7344	235	0
1527778138.767375000	66.7345	128	0
1527778138.769762000	66.7369	86	1
1527778138.774049000	66.7412	72	0
1527778138.774156000	66.7413	265	0
1527778138.776806000	66.7439	83	1
1527778138.923894000	66.891	366	1
1527778138.923991000	66.8911	236	1
1527778138.945852000	66.913	69	0
1527778139.088331000	67.0555	330	0
1527778139.088333000	67.0555	128	0
1527778139.090835000	67.058	86	1
1527778139.092063000	67.0592	72	0
1527778139.092065000	67.0592	229	0
1527778139.094821000	67.062	83	1
1527778140.438128000	68.4053	367	1
1527778140.438221000	68.4054	239	1
1527778140.458457000	68.4256	69	0
1527778140.994210000	68.9613	275	0
1527778140.994213000	68.9613	128	0
1527778140.996738000	68.9639	86	1
1527778140.998201000	68.9653	72	0
1527778140.998203000	68.9653	90	0
1527778141.000723000	68.9679	83	1
1527778141.128955000	69.0961	970	1
1527778141.129045000	69.0962	242	1
1527778141.150012000	69.1171	69	0
1527778141.151090000	69.1182	876	1
1527778141.151164000	69.1183	1392	1
1527778141.151190000	69.1183	1392	1
1527778141.151243000	69.1184	1392	1
1527778141.151265000	69.1184	638	1
1527778141.171560000	69.1387	69	0
1527778141.182574000	69.1497	69	0
1527778141.193747000	69.1609	1392	1
1527778141.199677000	69.1668	69	0
1527778141.218368000	69.1855	69	0
1527778141.288164000	69.2553	279	0
1527778141.288166000	69.2553	128	0
1527778141.290758000	69.2579	98	1
1527778141.292546000	69.2597	72	0
1527778141.292690000	69.2598	204	0
1527778141.295798000	69.2629	83	1
1527778141.659797000	69.6269	371	1
1527778141.659866000	69.627	237	1
1527778141.681148000	69.6483	69	0
1527778141.704698000	69.6718	353	0
1527778141.707769000	69.6749	83	1
1527778141.711806000	69.6789	60	0
1527778141.714717000	69.6819	80	1
1527778141.817609000	69.7847	250	0
1527778141.817611000	69.7847	128	0
1527778141.819470000	69.7866	72	0
1527778141.819545000	69.7867	244	0
1527778141.820691000	69.7878	89	1
1527778141.979114000	69.9462	369	1
1527778141.979193000	69.9463	237	1
1527778141.999007000	69.9661	69	0
1527778142.167424000	70.1346	311	0
1527778142.167426000	70.1346	128	0
1527778142.170748000	70.1379	72	0
1527778142.170824000	70.138	86	1
1527778142.170845000	70.138	210	0
1527778142.173784000	70.1409	83	1
1527778142.408917000	70.3761	368	1
1527778142.408985000	70.3761	236	1
1527778142.430281000	70.3974	69	0
1527778142.557722000	70.5249	213	0
1527778142.557724000	70.5249	128	0
1527778142.560670000	70.5278	72	0
1527778142.560775000	70.5279	86	1
1527778142.561022000	70.5282	75	0
1527778142.563812000	70.5309	83	1
1527778142.829223000	70.7964	368	1
1527778142.829298000	70.7964	236	1
1527778142.849286000	70.8164	69	0
1527778142.988588000	70.9557	237	0
1527778142.988591000	70.9557	128	0
1527778142.991845000	70.959	86	1
1527778142.993264000	70.9604	72	0
1527778142.993266000	70.9604	286	0
1527778142.995891000	70.963	83	1
1527778143.229204000	71.1963	371	1
1527778143.229282000	71.1964	241	1
1527778143.252565000	71.2197	69	0
1527778143.834862000	71.802	213	0
1527778143.835026000	71.8022	128	0
1527778143.837432000	71.8046	72	0
1527778143.837795000	71.8049	123	0
1527778143.837836000	71.805	89	1
1527778143.840848000	71.808	80	1
1527778144.029340000	71.9965	371	1
1527778144.029431000	71.9966	238	1
1527778144.049595000	72.0167	69	0
1527778144.153387000	72.1205	284	1
1527778144.153467000	72.1206	1392	1
1527778144.153508000	72.1206	1392	1
1527778144.153541000	72.1207	1392	1
1527778144.153580000	72.1207	1392	1
1527778144.153628000	72.1208	1392	1
1527778144.153653000	72.1208	1392	1
1527778144.153702000	72.1208	1392	1
1527778144.153727000	72.1209	1392	1
1527778144.153769000	72.1209	1392	1
1527778144.153820000	72.121	1392	1
1527778144.153858000	72.121	1392	1
1527778144.153890000	72.121	1392	1
1527778144.153927000	72.1211	1392	1
1527778144.155836000	72.123	113	1
1527778144.172353000	72.1395	69	0
1527778144.176997000	72.1441	69	0
1527778144.192181000	72.1593	235	0
1527778144.192184000	72.1593	128	0
1527778144.194909000	72.162	92	1
1527778144.197981000	72.1651	72	0
1527778144.198080000	72.1652	304	0
1527778144.200907000	72.168	83	1
1527778144.379619000	72.3468	366	0
1527778144.382930000	72.3501	80	1
1527778144.386315000	72.3535	60	0
1527778144.388911000	72.356	80	1
1527778144.553054000	72.5202	368	1
1527778144.553155000	72.5203	238	1
1527778144.575373000	72.5425	69	0
1527778144.700451000	72.6676	213	0
1527778144.700453000	72.6676	128	0
1527778144.702947000	72.6701	86	1
1527778144.703511000	72.6706	72	0
1527778144.704015000	72.6711	221	0
1527778144.705930000	72.6731	83	1
1527778144.779032000	72.7462	372	1
1527778144.779104000	72.7462	236	1
1527778144.798641000	72.7658	69	0
1527778144.804430000	72.7716	69	0
1527778145.339908000	73.307	329	0
1527778145.339910000	73.307	128	0
1527778145.342981000	73.3101	89	1
1527778145.345317000	73.3125	72	0
1527778145.345727000	73.3129	251	0
1527778145.347986000	73.3151	83	1
1527778145.602461000	73.5696	367	1
1527778145.602551000	73.5697	237	1
1527778145.628048000	73.5952	69	0
1527778145.761796000	73.7289	245	0
1527778145.761799000	73.7289	128	0
1527778145.764493000	73.7316	72	0
1527778145.764568000	73.7317	240	0
1527778145.765052000	73.7322	92	1
1527778145.832462000	73.7996	367	1
1527778145.832557000	73.7997	241	1
1527778145.852333000	73.8195	69	0
1527778146.401973000	74.3691	306	0
1527778146.401976000	74.3691	128	0
1527778146.404958000	74.3721	86	1
1527778146.405319000	74.3725	72	0
1527778146.405667000	74.3728	169	0
1527778146.407954000	74.3751	83	1
1527778146.462425000	74.4296	367	1
1527778146.462517000	74.4297	241	1
1527778146.482564000	74.4497	69	0
1527778146.610737000	74.5779	212	0
1527778146.614030000	74.5812	83	1
1527778146.639804000	74.6069	128	0
1527778146.639806000	74.6069	72	0
1527778146.639808000	74.6069	242	0
1527778146.643027000	74.6102	86	1
1527778146.921263000	74.8884	965	1
1527778146.921327000	74.8885	236	1
1527778146.941834000	74.909	69	0
1527778147.583251000	75.5504	239	0
1527778147.583254000	75.5504	128	0
1527778147.585969000	75.5531	72	0
1527778147.586100000	75.5532	137	0
1527778147.586145000	75.5533	86	1
1527778147.589048000	75.5562	83	1
1527778147.703606000	75.6707	966	1
1527778147.703671000	75.6708	245	1
1527778147.724685000	75.6918	69	0
1527778147.727867000	75.695	69	0
1527778147.850664000	75.8178	235	0
1527778147.850668000	75.8178	128	0
1527778147.853075000	75.8202	89	1
1527778147.854378000	75.8215	72	0
1527778147.854380000	75.8215	134	0
1527778147.857074000	75.8242	83	1
1527778148.252363000	76.2195	370	1
1527778148.252454000	76.2196	240	1
1527778148.273220000	76.2404	69	0
1527778148.469885000	76.437	311	0
1527778148.469887000	76.437	128	0
1527778148.473127000	76.4403	86	1
1527778148.473351000	76.4405	72	0
1527778148.473625000	76.4408	179	0
1527778148.476124000	76.4433	83	1
1527778149.825141000	77.7923	372	1
1527778149.825197000	77.7923	244	1
1527778149.850075000	77.8172	69	0
1527778149.999479000	77.9666	237	0
1527778149.999481000	77.9666	128	0
1527778150.002256000	77.9694	86	1
1527778150.002942000	77.9701	72	0
1527778150.002944000	77.9701	275	0
1527778150.006231000	77.9734	83	1
1527778150.602588000	78.5697	371	1
1527778150.602651000	78.5698	241	1
1527778150.622649000	78.5898	69	0
1527778150.744671000	78.7118	216	0
1527778150.744673000	78.7118	128	0
1527778150.747302000	78.7144	86	1
1527778150.748361000	78.7155	72	0
1527778150.748494000	78.7156	254	0
1527778150.751220000	78.7184	83	1
1527778150.882945000	78.8501	372	1
1527778150.883006000	78.8501	238	1
1527778150.904603000	78.8717	69	0
1527778151.026179000	78.9933	237	0
1527778151.026181000	78.9933	128	0
1527778151.029322000	78.9965	86	1
1527778151.030260000	78.9974	72	0
1527778151.030681000	78.9978	275	0
1527778151.033296000	79.0004	83	1
1527778151.949883000	79.917	368	1
1527778151.949944000	79.9171	238	1
1527778151.970318000	79.9375	69	0
1527778151.975686000	79.9428	69	0
1527778152.538683000	80.5058	240	0
1527778152.539027000	80.5062	128	0
1527778152.541205000	80.5083	89	1
1527778152.542444000	80.5096	72	0
1527778152.542447000	80.5096	291	0
1527778152.545196000	80.5123	83	1
1527778152.652497000	80.6196	369	1
1527778152.652575000	80.6197	245	1
1527778152.672701000	80.6398	69	0
1527778152.911648000	80.8788	237	0
1527778152.911650000	80.8788	128	0
1527778152.914244000	80.8814	86	1
1527778152.918412000	80.8855	72	0
1527778152.918414000	80.8855	97	0
1527778152.921216000	80.8884	83	1
1527778153.087646000	81.0548	368	1
1527778153.087735000	81.0549	240	1
1527778153.107982000	81.0751	69	0
1527778153.681227000	81.6484	213	0
1527778153.681229000	81.6484	128	0
1527778153.682743000	81.6499	72	0
1527778153.682745000	81.6499	317	0
1527778153.684192000	81.6513	92	1
1527778153.756622000	81.7238	367	1
1527778153.756706000	81.7238	241	1
1527778153.775876000	81.743	69	0
1527778153.906804000	81.8739	215	0
1527778153.906806000	81.8739	128	0
1527778153.909281000	81.8764	86	1
1527778153.910220000	81.8774	72	0
1527778153.910222000	81.8774	266	0
1527778153.913280000	81.8804	83	1
1527778154.027465000	81.9946	369	1
1527778154.027540000	81.9947	241	1
1527778154.055510000	82.0226	69	0
1527778154.060423000	82.0276	69	0
1527778154.174863000	82.142	329	0
1527778154.174866000	82.142	128	0
1527778154.178313000	82.1454	89	1
1527778154.334638000	82.3018	72	0
1527778154.334641000	82.3018	304	0
1527778154.337305000	82.3044	83	1
1527778154.457585000	82.4247	372	1
1527778154.457666000	82.4248	242	1
1527778154.476761000	82.4439	69	0
1527778154.597217000	82.5644	245	0
1527778154.597220000	82.5644	128	0
1527778154.599749000	82.5669	72	0
1527778154.599751000	82.5669	312	0
1527778154.600282000	82.5674	92	1
1527778155.148380000	83.1155	966	1
1527778155.148457000	83.1156	241	1
1527778155.168928000	83.1361	69	0
1527778155.173614000	83.1407	69	0
1527778155.295194000	83.2623	308	0
1527778155.295196000	83.2623	128	0
1527778155.298310000	83.2654	72	0
1527778155.298368000	83.2655	89	1
1527778155.298442000	83.2656	192	0
1527778155.301350000	83.2685	83	1
1527778155.535136000	83.5023	961	1
1527778155.535201000	83.5023	244	1
1527778155.554987000	83.5221	69	0
1527778155.677975000	83.6451	213	0
1527778155.677978000	83.6451	128	0
1527778155.680757000	83.6479	72	0
1527778155.680759000	83.6479	125	0
1527778155.681343000	83.6485	92	1
1527778155.844540000	83.8117	368	1
1527778155.844605000	83.8117	238	1
1527778155.882217000	83.8494	69	0
1527778155.899835000	83.867	69	0
1527778156.029337000	83.9965	236	0
1527778156.029340000	83.9965	128	0
1527778156.032330000	83.9995	89	1
1527778156.033549000	84.0007	72	0
1527778156.033626000	84.0008	302	0
1527778156.036312000	84.0034	83	1
1527778156.174747000	84.1419	371	1
1527778156.174841000	84.142	239	1
1527778156.194380000	84.1615	69	0
1527778156.318138000	84.2853	238	0
1527778156.318433000	84.2856	128	0
1527778156.321337000	84.2885	72	0
1527778156.321339000	84.2885	233	0
1527778156.321403000	84.2885	86	1
1527778156.324398000	84.2915	83	1
1527778156.496243000	84.4634	369	1
1527778156.496338000	84.4635	242	1
1527778156.516552000	84.4837	69	0
1527778157.064597000	85.0317	308	0
1527778157.065998000	85.0331	128	0
1527778157.067380000	85.0345	86	1
1527778157.069395000	85.0365	72	0
1527778157.069396000	85.0365	225	0
1527778157.072454000	85.0396	83	1
1527778157.076451000	85.0436	367	1
1527778157.076512000	85.0436	239	1
1527778157.097714000	85.0648	69	0
1527778157.105725000	85.0729	69	0
1527778157.674096000	85.6412	213	0
1527778157.674099000	85.6412	128	0
1527778157.677505000	85.6446	89	1
1527778157.677862000	85.645	72	0
1527778157.678077000	85.6452	197	0
1527778157.680485000	85.6476	83	1
1527778158.137896000	86.105	372	1
1527778158.137989000	86.1051	244	1
1527778158.159162000	86.1263	69	0
1527778158.730301000	86.6974	239	0
1527778158.730415000	86.6976	128	0
1527778158.733481000	86.7006	86	1
1527778158.734214000	86.7013	72	0
1527778158.734293000	86.7014	175	0
1527778158.736500000	86.7036	83	1
1527778158.828011000	86.7951	372	1
1527778158.828074000	86.7952	240	1
1527778158.847531000	86.8147	69	0
1527778158.990389000	86.9575	236	0
1527778158.990392000	86.9575	128	0
1527778158.993566000	86.9607	86	1
1527778158.995170000	86.9623	72	0
1527778158.995255000	86.9624	197	0
1527778158.997561000	86.9647	83	1
1527778159.088919000	87.0561	367	1
1527778159.089014000	87.0561	239	1
1527778159.109362000	87.0765	69	0
1527778159.663573000	87.6307	216	0
1527778159.663858000	87.631	128	0
1527778159.665757000	87.6329	72	0
1527778159.665828000	87.633	319	0
1527778159.666567000	87.6337	92	1
1527778159.798590000	87.7657	374	1
1527778159.798690000	87.7658	246	1
1527778159.833493000	87.8006	69	0
1527778159.965254000	87.9324	237	0
1527778159.965257000	87.9324	128	0
1527778159.968612000	87.9357	86	1
1527778159.969145000	87.9363	72	0
1527778159.969587000	87.9367	183	0
1527778159.971600000	87.9387	83	1
1527778160.589975000	88.5571	371	1
1527778160.590037000	88.5572	238	1
1527778160.612922000	88.5801	69	0
1527778160.745942000	88.7131	215	0
1527778160.745944000	88.7131	128	0
1527778160.748665000	88.7158	86	1
1527778160.749965000	88.7171	72	0
1527778160.749967000	88.7171	261	0
1527778160.752648000	88.7198	83	1
1527778160.981223000	88.9484	368	1
1527778160.981322000	88.9485	238	1
1527778161.003139000	88.9703	69	0
1527778161.149675000	89.1168	239	0
1527778161.149793000	89.1169	128	0
1527778161.152750000	89.1199	86	1
1527778161.152844000	89.12	72	0
1527778161.153635000	89.1208	88	0
1527778161.155672000	89.1228	83	1
1527778161.454003000	89.4211	969	1
1527778161.454095000	89.4212	243	1
1527778161.474695000	89.4418	69	0
1527778161.716446000	89.6836	306	0
1527778161.716449000	89.6836	128	0
1527778161.718815000	89.686	72	0
1527778161.719714000	89.6868	89	1
1527778161.719994000	89.6871	273	0
1527778161.722699000	89.6898	80	1
1527778161.743755000	89.7109	960	1
1527778161.743817000	89.711	238	1
1527778161.783604000	89.7507	69	0
1527778161.940092000	89.9072	269	0
1527778161.940094000	89.9072	128	0
1527778161.942725000	89.9099	86	1
1527778161.944673000	89.9118	72	0
1527778161.945544000	89.9127	263	0
1527778161.947717000	89.9149	83	1
1527778162.460417000	90.4276	372	1
1527778162.460483000	90.4276	241	1
1527778162.481157000	90.4483	69	0
1527778162.656250000	90.6234	285	0
1527778162.656253000	90.6234	128	0
1527778162.658765000	90.6259	86	1
1527778162.659980000	90.6271	72	0
1527778162.660422000	90.6276	282	0
1527778162.662758000	90.6299	83	1
1527778163.111010000	91.0781	372	1
1527778163.111111000	91.0782	239	1
1527778163.132212000	91.0993	69	0
1527778163.135748000	91.1029	69	0
1527778163.465218000	91.4324	237	0
1527778163.465220000	91.4324	128	0
1527778163.467821000	91.435	89	1
1527778163.468330000	91.4355	72	0
1527778163.469505000	91.4366	188	0
1527778163.470727000	91.4379	83	1
1527778165.251255000	93.2184	368	1
1527778165.251321000	93.2185	239	1
1527778165.272187000	93.2393	69	0
1527778165.427922000	93.3951	240	0
1527778165.427998000	93.3951	128	0
1527778165.430721000	93.3979	86	1
1527778165.435255000	93.4024	72	0
1527778165.435394000	93.4025	152	0
1527778165.438713000	93.4058	83	1
1527778165.882046000	93.8492	369	1
1527778165.882109000	93.8492	241	1
1527778165.903737000	93.8709	69	0
1527778166.235666000	94.2028	260	0
1527778166.235668000	94.2028	128	0
1527778166.238776000	94.2059	86	1
1527778166.240582000	94.2077	72	0
1527778166.241011000	94.2081	267	0
1527778166.243754000	94.2109	83	1
1527778166.411183000	94.3783	368	1
1527778166.411273000	94.3784	238	1
1527778166.442524000	94.4097	69	0
1527778166.564645000	94.5318	284	0
1527778166.564648000	94.5318	128	0
1527778166.567788000	94.5349	86	1
1527778166.569418000	94.5366	72	0
1527778166.569637000	94.5368	124	0
1527778166.571769000	94.5389	83	1
1527778166.931041000	94.8982	367	1
1527778166.931132000	94.8983	239	1
1527778166.950601000	94.9177	69	0
1527778167.285822000	95.253	239	0
1527778167.285825000	95.253	128	0
1527778167.288834000	95.256	86	1
1527778167.289185000	95.2563	72	0
1527778167.289187000	95.2563	65	0
1527778167.291814000	95.2589	83	1
1527778167.340833000	95.308	368	1
1527778167.340921000	95.3081	239	1
1527778167.363141000	95.3303	69	0
1527778167.478451000	95.4456	216	0
1527778167.478769000	95.4459	128	0
1527778167.481840000	95.449	86	1
1527778167.482417000	95.4496	72	0
1527778167.482787000	95.4499	192	0
1527778167.484823000	95.452	83	1
1527778167.811032000	95.7782	373	1
1527778167.811093000	95.7782	240	1
1527778167.830725000	95.7979	69	0
1527778168.163070000	96.1302	239	0
1527778168.163362000	96.1305	128	0
1527778168.165887000	96.133	86	1
1527778168.167544000	96.1347	72	0
1527778168.167938000	96.1351	131	0
1527778168.169887000	96.137	83	1
1527778168.282219000	96.2494	372	1
1527778168.282312000	96.2494	242	1
1527778168.303343000	96.2705	69	0
1527778168.436421000	96.4036	213	0
1527778168.436423000	96.4036	128	0
1527778168.439898000	96.407	86	1
1527778168.440871000	96.408	72	0
1527778168.440966000	96.4081	160	0
1527778168.443878000	96.411	83	1
1527778168.561591000	96.5287	368	1
1527778168.561685000	96.5288	239	1
1527778168.587572000	96.5547	69	0
1527778168.720216000	96.6874	216	0
1527778168.720219000	96.6874	128	0
1527778168.722916000	96.6901	86	1
1527778168.724638000	96.6918	72	0
1527778168.725003000	96.6921	104	0
1527778168.727963000	96.6951	83	1
1527778168.871337000	96.8385	967	1
1527778168.871433000	96.8386	240	1
1527778168.891516000	96.8587	69	0
1527778169.004094000	96.9712	240	0
1527778169.004096000	96.9712	128	0
1527778169.006932000	96.9741	86	1
1527778169.007771000	96.9749	72	0
1527778169.009739000	96.9769	270	0
1527778169.010837000	96.978	83	1
1527778169.331317000	97.2985	962	1
1527778169.331411000	97.2985	241	1
1527778169.352540000	97.3197	69	0
1527778169.695934000	97.6631	216	0
1527778169.695936000	97.6631	128	0
1527778169.698973000	97.6661	86	1
1527778169.699321000	97.6665	72	0
1527778169.699323000	97.6665	126	0
1527778169.701967000	97.6691	83	1
1527778169.781197000	97.7483	373	1
1527778169.781291000	97.7484	241	1
1527778169.801910000	97.769	69	0
1527778169.805872000	97.773	69	0
1527778170.156104000	98.1232	332	0
1527778170.156107000	98.1232	128	0
1527778170.158888000	98.126	72	0
1527778170.158891000	98.126	231	0
1527778170.159008000	98.1261	89	1
1527778170.162044000	98.1292	83	1
1527778170.271349000	98.2385	372	1
1527778170.271412000	98.2385	239	1
1527778170.290471000	98.2576	69	0
1527778170.629183000	98.5963	245	0
1527778170.629184000	98.5963	128	0
1527778170.631967000	98.5991	86	1
1527778170.632849000	98.6	72	0
1527778170.633296000	98.6004	198	0
1527778170.635942000	98.6031	83	1
1527778170.711278000	98.6784	370	1
1527778170.711355000	98.6785	238	1
1527778170.731772000	98.6989	69	0
1527778170.738045000	98.7052	69	0
1527778170.856478000	98.8236	283	0
1527778170.856480000	98.8236	128	0
1527778170.858966000	98.8261	89	1
1527778170.860651000	98.8278	72	0
1527778170.860727000	98.8279	231	0
1527778170.862965000	98.8301	83	1
1527778170.993121000	98.9603	367	1
1527778170.993219000	98.9604	238	1
1527778171.013451000	98.9806	69	0
1527778171.146257000	99.1134	239	0
1527778171.146259000	99.1134	128	0
1527778171.148705000	99.1158	72	0
1527778171.148708000	99.1158	166	0
1527778171.148992000	99.1161	92	1
1527778171.472279000	99.4394	369	1
1527778171.472366000	99.4395	238	1
1527778171.494458000	99.4616	69	0
1527778171.509989000	99.4771	69	0
1527778171.828595000	99.7957	212	0
1527778171.828597000	99.7957	128	0
1527778171.831412000	99.7985	72	0
1527778171.831891000	99.799	305	0
1527778171.832138000	99.7993	95	1
1527778171.893324000	99.8605	367	1
1527778171.893392000	99.8605	241	1
1527778171.915968000	99.8831	69	0
1527778172.150731000	100.118	237	0
1527778172.150734000	100.118	128	0
1527778172.154058000	100.121	86	1
1527778172.155167000	100.122	72	0
1527778172.155170000	100.122	239	0
1527778172.158039000	100.125	83	1
1527778172.336217000	100.303	367	1
1527778172.336272000	100.303	239	1
1527778172.355989000	100.323	69	0
1527778172.488798000	100.456	236	0
1527778172.489119000	100.456	128	0
1527778172.492077000	100.459	86	1
1527778172.492502000	100.46	72	0
1527778172.492582000	100.46	229	0
1527778172.495177000	100.462	83	1
1527778172.722194000	100.689	372	1
1527778172.722287000	100.689	240	1
1527778172.742630000	100.71	69	0
1527778172.867733000	100.835	288	0
1527778172.868402000	100.836	128	0
1527778172.871092000	100.838	86	1
1527778172.871504000	100.839	72	0
1527778172.871585000	100.839	258	0
1527778172.874092000	100.841	83	1
1527778173.101837000	101.069	369	1
1527778173.101930000	101.069	238	1
1527778173.136814000	101.104	69	0
1527778173.146060000	101.113	69	0
1527778173.340154000	101.307	239	0
1527778173.340156000	101.307	128	0
1527778173.343137000	101.31	89	1
1527778173.344250000	101.311	72	0
1527778173.344581000	101.312	316	0
1527778173.347134000	101.314	83	1
1527778173.732648000	101.7	369	1
1527778173.732743000	101.7	241	1
1527778173.756502000	101.724	69	0
1527778173.759150000	101.726	69	0
1527778173.875749000	101.843	213	0
1527778173.875751000	101.843	128	0
1527778173.878208000	101.845	89	1
1527778173.879988000	101.847	72	0
1527778173.880489000	101.848	288	0
1527778173.883192000	101.85	83	1
1527778174.932767000	102.9	965	1
1527778174.932859000	102.9	238	1
1527778174.955751000	102.923	69	0
1527778175.068824000	103.036	236	0
1527778175.070729000	103.038	128	0
1527778175.071204000	103.038	86	1
1527778175.073559000	103.041	72	0
1527778175.074179000	103.041	263	0
1527778175.076262000	103.043	83	1
1527778175.381846000	103.349	960	1
1527778175.381908000	103.349	240	1
1527778175.405631000	103.373	69	0
1527778175.526883000	103.494	213	0
1527778175.527170000	103.494	128	0
1527778175.527792000	103.495	72	0
1527778175.527863000	103.495	189	0
1527778175.529229000	103.496	92	1
1527778175.811593000	103.779	368	1
1527778175.811685000	103.779	239	1
1527778175.832420000	103.8	69	0
1527778175.954570000	103.922	239	0
1527778175.954572000	103.922	128	0
1527778175.957259000	103.924	86	1
1527778175.959205000	103.926	72	0
1527778175.959607000	103.927	76	0
1527778175.962255000	103.929	83	1
1527778177.488152000	105.455	372	1
1527778177.488230000	105.455	242	1
1527778177.515998000	105.483	69	0
1527778177.631500000	105.599	239	0
1527778177.631503000	105.599	128	0
1527778177.631506000	105.599	72	0
1527778177.631644000	105.599	265	0
1527778177.634434000	105.602	92	1
1527778177.772685000	105.74	368	1
1527778177.772778000	105.74	238	1
1527778177.815763000	105.783	69	0
1527778177.834528000	105.802	69	0
1527778177.938010000	105.905	330	0
1527778177.938344000	105.905	128	0
1527778177.941447000	105.909	89	1
1527778177.941926000	105.909	72	0
1527778177.942387000	105.91	311	0
1527778177.944445000	105.912	83	1
1527778178.234737000	106.202	372	1
1527778178.234799000	106.202	243	1
1527778178.257595000	106.225	69	0
1527778178.602412000	106.57	244	0
1527778178.602670000	106.57	128	0
1527778178.605482000	106.573	86	1
1527778178.606901000	106.574	72	0
1527778178.606902000	106.574	250	0
1527778178.609463000	106.577	83	1
1527778178.683987000	106.651	370	1
1527778178.684081000	106.651	244	1
1527778178.704359000	106.671	69	0
1527778178.846992000	106.814	283	0
1527778178.846994000	106.814	128	0
1527778178.849451000	106.817	72	0
1527778178.849503000	106.817	86	1
1527778178.850439000	106.818	72	0
1527778178.852476000	106.82	83	1
1527778179.268630000	107.236	367	1
1527778179.268698000	107.236	240	1
1527778179.288832000	107.256	69	0
1527778179.645640000	107.613	239	0
1527778179.645758000	107.613	128	0
1527778179.648514000	107.616	86	1
1527778179.656838000	107.624	72	0
1527778179.656840000	107.624	157	0
1527778179.659546000	107.627	83	1
1527778179.776907000	107.744	373	1
1527778179.777007000	107.744	241	1
1527778179.796467000	107.764	69	0
1527778179.801803000	107.769	69	0
1527778179.919305000	107.886	241	0
1527778179.919307000	107.886	128	0
1527778179.922551000	107.89	89	1
1527778179.923015000	107.89	72	0
1527778179.923105000	107.89	84	0
1527778179.925537000	107.893	83	1
1527778180.576957000	108.544	373	1
1527778180.577042000	108.544	239	1
1527778180.598330000	108.565	69	0
1527778180.606161000	108.573	69	0
1527778180.753996000	108.721	215	0
1527778180.754110000	108.721	128	0
1527778180.756603000	108.724	89	1
1527778180.758777000	108.726	72	0
1527778180.759364000	108.726	320	0
1527778180.761588000	108.729	83	1
1527778181.046808000	109.014	368	1
1527778181.046889000	109.014	241	1
1527778181.071324000	109.038	82	0
1527778181.071326000	109.038	69	0
1527778181.074595000	109.042	83	1
1527778181.179815000	109.147	260	0
1527778181.179819000	109.147	128	0
1527778181.182629000	109.15	83	1
1527778181.184023000	109.151	72	0
1527778181.184117000	109.151	120	0
1527778181.186611000	109.154	83	1
1527778181.286700000	109.254	370	1
1527778181.286799000	109.254	238	1
1527778181.307255000	109.274	69	0
1527778181.440146000	109.407	285	0
1527778181.440556000	109.408	128	0
1527778181.442576000	109.41	86	1
1527778181.444211000	109.411	72	0
1527778181.444458000	109.412	190	0
1527778181.446640000	109.414	83	1
1527778181.629905000	109.597	965	1
1527778181.629968000	109.597	238	1
1527778181.652075000	109.619	69	0
1527778181.814020000	109.781	215	0
1527778181.814023000	109.781	128	0
1527778181.816595000	109.784	86	1
1527778181.817997000	109.785	72	0
1527778181.818490000	109.786	295	0
1527778181.820606000	109.788	83	1
1527778182.353462000	110.321	961	1
1527778182.353557000	110.321	239	1
1527778182.384150000	110.351	69	0
1527778182.524453000	110.492	237	0
1527778182.524743000	110.492	128	0
1527778182.527756000	110.495	86	1
1527778182.528824000	110.496	72	0
1527778182.529254000	110.496	77	0
1527778182.531689000	110.499	83	1
1527778182.831367000	110.799	367	1
1527778182.831429000	110.799	238	1
1527778182.851314000	110.818	69	0
1527778183.058524000	111.026	237	0
1527778183.058526000	111.026	128	0
1527778183.061733000	111.029	86	1
1527778183.062626000	111.03	72	0
1527778183.063046000	111.03	150	0
1527778183.065714000	111.033	83	1
1527778183.543106000	111.51	367	1
1527778183.543200000	111.51	241	1
1527778183.586164000	111.553	69	0
1527778183.678184000	111.645	212	0
1527778183.678187000	111.645	128	0
1527778183.680774000	111.648	86	1
1527778183.682287000	111.649	72	0
1527778183.682289000	111.649	73	0
1527778183.684761000	111.652	83	1
1527778183.802156000	111.769	366	1
1527778183.802252000	111.769	239	1
1527778183.822370000	111.79	69	0
1527778183.942994000	111.91	237	0
1527778183.942996000	111.91	128	0
1527778183.945789000	111.913	86	1
1527778183.947864000	111.915	72	0
1527778183.947866000	111.915	255	0
1527778183.950764000	111.918	83	1
1527778184.022120000	111.989	368	1
1527778184.022184000	111.989	241	1
1527778184.042551000	112.01	69	0
1527778184.185556000	112.153	213	0
1527778184.185558000	112.153	128	0
1527778184.188798000	112.156	86	1
1527778184.189710000	112.157	72	0
1527778184.189712000	112.157	297	0
1527778184.192788000	112.16	83	1
1527778184.244893000	112.212	367	1
1527778184.244960000	112.212	238	1
1527778184.265750000	112.233	69	0
1527778184.270013000	112.237	69	0
1527778184.634684000	112.602	308	0
1527778184.634687000	112.602	128	0
1527778184.637830000	112.605	89	1
1527778184.638086000	112.605	72	0
1527778184.639717000	112.607	151	0
1527778184.640728000	112.608	83	1
1527778184.753030000	112.72	369	1
1527778184.753116000	112.72	239	1
1527778184.774427000	112.742	69	0
1527778184.924314000	112.891	239	0
1527778184.924317000	112.891	128	0
1527778184.926830000	112.894	86	1
1527778184.928791000	112.896	72	0
1527778184.929473000	112.897	124	0
1527778184.931826000	112.899	83	1
1527778185.679691000	113.647	368	1
1527778185.679791000	113.647	239	1
1527778185.700185000	113.667	69	0
1527778185.827170000	113.794	318	0
1527778185.829755000	113.797	128	0
1527778185.829902000	113.797	83	1
1527778185.831214000	113.798	72	0
1527778185.831217000	113.798	131	0
1527778185.832877000	113.8	86	1
1527778186.019049000	113.986	373	1
1527778186.019148000	113.986	240	1
1527778186.040485000	114.008	69	0
1527778186.196112000	114.163	239	0
1527778186.196114000	114.163	128	0
1527778186.198721000	114.166	72	0
1527778186.198723000	114.166	250	0
1527778186.198855000	114.166	86	1
1527778186.201905000	114.169	83	1
1527778186.470286000	114.437	368	1
1527778186.470382000	114.438	240	1
1527778186.493882000	114.461	69	0
1527778186.608411000	114.576	215	0
1527778186.608414000	114.576	128	0
1527778186.610930000	114.578	86	1
1527778186.612540000	114.58	72	0
1527778186.612991000	114.58	247	0
1527778186.614926000	114.582	83	1
1527778187.218536000	115.186	372	1
[truncated: 20 more rows]
