# Supplementary material for: Method for multi-task learning fusion network traffic classification to address small sample labels
Source: Sci Rep. 2024 Jan 30;14:2518. doi: 10.1038/s41598-024-51933-8 (PMC10827795; doi:10.1038/s41598-024-51933-8)
Supplement: Supplementary file 2 — Supplementary Information 2. [file 41598_2024_51933_MOESM2_ESM.zip › QUIC Dataset/QUIC Dataset/pretraining/Google Doc/GoogleDoc-1097.txt]

1527896090.278338000	0	276	1
1527896090.297976000	0.0196381	67	0
1527896090.716469000	0.438131	281	0
1527896090.716595000	0.438257	1392	0
1527896090.716680000	0.438342	1392	0
1527896090.716889000	0.438551	1392	0
1527896090.716892000	0.438554	160	0
1527896090.717011000	0.438673	1392	0
1527896090.717181000	0.438843	1392	0
1527896090.717324000	0.438986	1392	0
1527896090.717327000	0.438989	168	0
1527896090.717399000	0.439061	716	0
1527896090.717703000	0.439365	1392	0
1527896090.717778000	0.43944	1392	0
1527896090.717780000	0.439442	674	0
1527896090.718314000	0.439976	110	1
1527896090.721580000	0.443242	86	1
1527896090.752317000	0.473979	1392	0
1527896090.752534000	0.474196	1392	0
1527896090.752830000	0.474492	1392	0
1527896090.752833000	0.474495	178	0
1527896090.755292000	0.476954	1181	0
1527896090.755455000	0.477117	1392	0
1527896090.755530000	0.477192	1392	0
1527896090.755807000	0.477469	1392	0
1527896090.755809000	0.477471	168	0
1527896090.756605000	0.478267	104	1
1527896090.759893000	0.481555	1392	0
1527896090.760187000	0.481849	1392	0
1527896090.760490000	0.482152	1392	0
1527896090.760493000	0.482155	153	0
1527896090.763636000	0.485298	89	1
1527896090.764844000	0.486506	1392	0
1527896090.765295000	0.486957	1392	0
1527896090.765768000	0.48743	1392	0
1527896090.765770000	0.487432	160	0
1527896090.767528000	0.48919	1392	0
1527896090.767766000	0.489428	1392	0
1527896090.768087000	0.489749	1392	0
1527896090.768089000	0.489751	168	0
1527896090.768163000	0.489825	265	0
1527896090.769597000	0.491259	104	1
1527896090.772441000	0.494103	1392	0
1527896090.772967000	0.494629	1392	0
1527896090.773278000	0.49494	1392	0
1527896090.773280000	0.494942	168	0
1527896090.773354000	0.495016	64	0
1527896090.774800000	0.496462	1392	0
1527896090.774803000	0.496465	131	0
1527896090.776583000	0.498245	98	1
1527896090.777351000	0.499013	1392	0
1527896090.777644000	0.499306	1392	0
1527896090.778028000	0.49969	1392	0
1527896090.778099000	0.499761	168	0
1527896090.778261000	0.499923	774	0
1527896090.781873000	0.503535	1392	0
1527896090.782168000	0.50383	1392	0
1527896090.782485000	0.504147	1392	0
1527896090.782490000	0.504152	178	0
1527896090.782567000	0.504229	774	0
1527896090.784930000	0.506592	107	1
1527896091.201059000	0.922721	1278	1
1527896091.201159000	0.922821	1392	1
1527896091.201198000	0.92286	888	1
1527896091.209189000	0.930851	199	1
1527896091.231086000	0.952748	67	0
1527896091.241111000	0.962773	80	0
1527896091.245709000	0.967371	83	1
1527896091.334540000	1.0562	376	0
1527896091.337774000	1.05944	60	0
1527896091.338613000	1.06028	83	1
1527896091.454405000	1.17607	197	1
1527896091.474265000	1.19593	67	0
1527896091.638614000	1.36028	406	0
1527896091.638862000	1.36052	1096	0
1527896091.641248000	1.36291	72	0
1527896091.641717000	1.36338	202	0
1527896091.642637000	1.3643	92	1
1527896091.792092000	1.51375	356	0
1527896091.792416000	1.51408	1392	0
1527896091.792673000	1.51434	1392	0
1527896091.792753000	1.51442	1392	0
1527896091.792756000	1.51442	160	0
1527896091.792828000	1.51449	1392	0
1527896091.793099000	1.51476	1392	0
1527896091.793318000	1.51498	1051	0
1527896091.795695000	1.51736	101	1
1527896091.796174000	1.51784	72	0
1527896091.796176000	1.51784	205	0
1527896091.799667000	1.52133	83	1
1527896093.022849000	2.74451	212	1
1527896093.042037000	2.7637	67	0
1527896093.110155000	2.83182	1392	1
1527896093.110200000	2.83186	1392	1
1527896093.110237000	2.8319	306	1
1527896093.110299000	2.83196	825	1
1527896093.122650000	2.84431	302	0
1527896093.123014000	2.84468	1392	0
1527896093.123189000	2.84485	973	0
1527896093.124416000	2.84608	72	0
1527896093.124869000	2.84653	299	0
1527896093.126707000	2.84837	95	1
1527896093.132189000	2.85385	67	0
1527896093.155965000	2.87763	1071	0
1527896093.159857000	2.88152	83	1
1527896094.198730000	3.92039	1075	1
1527896094.198853000	3.92052	1392	1
1527896094.198896000	3.92056	1392	1
1527896094.198929000	3.92059	1392	1
1527896094.198968000	3.92063	1392	1
1527896094.199018000	3.92068	1392	1
1527896094.199053000	3.92072	1392	1
1527896094.199092000	3.92075	1392	1
1527896094.199144000	3.92081	1392	1
1527896094.199184000	3.92085	1392	1
1527896094.199239000	3.9209	1392	1
1527896094.199265000	3.92093	1392	1
1527896094.199309000	3.92097	1392	1
1527896094.199342000	3.921	1264	1
1527896094.218440000	3.9401	67	0
1527896094.222053000	3.94372	67	0
1527896094.537500000	4.25916	378	0
1527896094.539058000	4.26072	60	0
1527896094.541106000	4.26277	89	1
1527896096.192068000	5.91373	316	1
1527896096.192166000	5.91383	1392	1
1527896096.192206000	5.91387	963	1
1527896096.193615000	5.91528	205	1
1527896096.193665000	5.91533	1392	1
1527896096.193707000	5.91537	1392	1
1527896096.193759000	5.91542	741	1
1527896096.212996000	5.93466	232	1
1527896096.213895000	5.93556	67	0
1527896096.226151000	5.94781	82	1
1527896096.233440000	5.9551	67	0
1527896096.242514000	5.96418	74	0
1527896096.245370000	5.96703	67	0
1527896096.246187000	5.96785	89	1
1527896096.660470000	6.38213	512	0
1527896096.660473000	6.38214	284	0
1527896096.660475000	6.38214	216	0
1527896096.664774000	6.38644	86	1
1527896096.665554000	6.38722	82	1
1527896096.668005000	6.38967	233	1
1527896096.687684000	6.40935	67	0
1527896096.687686000	6.40935	67	0
1527896096.729820000	6.45148	402	0
1527896096.733560000	6.45522	60	0
1527896096.734664000	6.45633	89	1
1527896097.168693000	6.89036	945	0
1527896097.168803000	6.89047	1392	0
1527896097.168970000	6.89063	1392	0
1527896097.169105000	6.89077	1392	0
1527896097.169107000	6.89077	160	0
1527896097.169634000	6.8913	1392	0
1527896097.169706000	6.89137	1331	0
1527896097.172257000	6.89392	86	1
1527896097.176307000	6.89797	89	1
1527896097.212596000	6.93426	1392	0
1527896097.212721000	6.93438	1392	0
1527896097.212724000	6.93439	1392	0
1527896097.212727000	6.93439	178	0
1527896097.212962000	6.93462	1202	0
1527896097.216259000	6.93792	1392	0
1527896097.216275000	6.93794	92	1
1527896097.216599000	6.93826	1392	0
1527896097.216670000	6.93833	1392	0
1527896097.216673000	6.93833	168	0
1527896097.216835000	6.9385	1392	0
1527896097.216949000	6.93861	722	0
1527896097.218845000	6.94051	1392	0
1527896097.218985000	6.94065	1392	0
1527896097.219275000	6.94094	1392	0
1527896097.219278000	6.94094	160	0
1527896097.219451000	6.94111	739	0
1527896097.220543000	6.9422	95	1
1527896097.223335000	6.945	1392	0
1527896097.223496000	6.94516	1392	0
1527896097.224231000	6.94589	1392	0
1527896097.224233000	6.94589	168	0
1527896097.225740000	6.9474	951	0
1527896097.226310000	6.94797	107	1
1527896097.228166000	6.94983	1392	0
1527896097.228443000	6.9501	1392	0
1527896097.228741000	6.9504	1392	0
1527896097.228743000	6.95041	168	0
1527896097.231366000	6.95303	1392	0
1527896097.232605000	6.95427	166	0
1527896097.232661000	6.95432	89	1
1527896097.236270000	6.95793	1392	0
1527896097.236487000	6.95815	1392	0
1527896097.236556000	6.95822	1392	0
1527896097.236560000	6.95822	168	0
1527896097.236801000	6.95846	1180	0
1527896097.238078000	6.95974	1392	0
1527896097.238380000	6.96004	1392	0
1527896097.238601000	6.96026	83	1
1527896097.238983000	6.96064	1392	0
1527896097.239204000	6.96087	178	0
1527896097.239271000	6.96093	64	0
1527896097.239807000	6.96147	943	0
1527896097.243468000	6.96513	1392	0
1527896097.243684000	6.96535	107	1
1527896097.243745000	6.96541	1281	0
1527896097.243901000	6.96556	729	0
1527896097.247626000	6.96929	89	1
1527896097.256325000	6.97799	1392	0
1527896097.256520000	6.97818	1313	0
1527896097.257212000	6.97887	1392	0
1527896097.257511000	6.97917	1392	0
1527896097.257513000	6.97918	325	0
1527896097.257587000	6.97925	197	0
1527896097.260257000	6.98192	95	1
1527896099.788782000	9.51044	613	1
1527896099.788886000	9.51055	275	1
1527896099.791306000	9.51297	427	1
1527896099.791416000	9.51308	1392	1
1527896099.791457000	9.51312	1392	1
1527896099.791512000	9.51317	952	1
1527896099.813124000	9.53479	67	0
1527896099.817128000	9.53879	67	0
1527896099.864147000	9.58581	382	1
1527896099.885439000	9.6071	67	0
1527896099.965323000	9.68699	326	0
1527896099.965902000	9.68756	1380	0
1527896099.965905000	9.68757	493	0
1527896099.966453000	9.68812	572	0
1527896099.967112000	9.68877	615	0
1527896099.968027000	9.68969	447	0
1527896099.968985000	9.69065	677	0
1527896099.969386000	9.69105	101	1
1527896099.969749000	9.69141	464	0
1527896099.970732000	9.69239	815	0
1527896099.971683000	9.69335	629	0
1527896099.972985000	9.69465	499	0
1527896099.973056000	9.69472	419	0
1527896099.973394000	9.69506	92	1
1527896099.973749000	9.69541	681	0
1527896099.977378000	9.69904	80	1
1527896100.008726000	9.73039	606	0
1527896100.009060000	9.73072	1392	0
1527896100.009062000	9.73072	281	0
1527896100.012344000	9.73401	669	0
1527896100.012446000	9.73411	329	0
1527896100.012532000	9.73419	86	1
1527896100.016407000	9.73807	83	1
1527896100.054335000	9.776	1392	1
1527896100.054425000	9.77609	1299	1
1527896100.054492000	9.77615	825	1
1527896100.077273000	9.79893	67	0
1527896100.100663000	9.82232	484	0
1527896100.100776000	9.82244	120	0
1527896100.104414000	9.82608	86	1
1527896100.194121000	9.91578	379	0
1527896100.198241000	9.9199	258	0
1527896100.198345000	9.92001	83	0
1527896100.198523000	9.92019	80	1
1527896100.202136000	9.9238	60	0
1527896100.202644000	9.92431	86	1
1527896100.204673000	9.92634	222	0
1527896100.208421000	9.93008	80	1
1527896101.593549000	11.3152	1238	1
1527896101.593629000	11.3153	90	1
1527896101.618887000	11.3405	283	1
1527896101.619203000	11.3409	67	0
1527896101.639424000	11.3611	67	0
1527896101.639769000	11.3614	459	1
1527896101.639839000	11.3615	68	1
1527896101.659636000	11.3813	67	0
1527896101.774107000	11.4958	335	0
1527896101.774219000	11.4959	131	0
1527896101.777544000	11.4992	92	1
1527896101.778858000	11.5005	72	0
1527896101.778937000	11.5006	278	0
1527896101.782502000	11.5042	83	1
1527896101.920813000	11.6425	466	1
1527896101.920888000	11.6425	75	1
1527896101.941444000	11.6631	67	0
1527896102.006669000	11.7283	307	1
1527896102.006768000	11.7284	244	1
1527896102.026523000	11.7482	67	0
1527896102.093112000	11.8148	251	0
1527896102.093236000	11.8149	345	0
1527896102.093599000	11.8153	287	0
1527896102.093671000	11.8153	83	0
1527896102.096536000	11.8182	95	1
1527896102.096890000	11.8186	72	0
1527896102.096969000	11.8186	298	0
1527896102.097035000	11.8187	291	0
1527896102.100537000	11.8222	86	1
1527896102.148635000	11.8703	295	0
1527896102.148749000	11.8704	121	0
1527896102.151475000	11.8731	72	0
1527896102.151570000	11.8732	194	0
1527896102.152516000	11.8742	89	1
1527896102.631451000	12.3531	213	0
1527896102.631585000	12.3532	126	0
1527896102.634637000	12.3563	72	0
1527896102.635045000	12.3567	125	0
1527896102.636581000	12.3582	89	1
1527896102.742754000	12.4644	351	1
1527896102.742891000	12.4646	1392	1
1527896102.743049000	12.4647	1392	1
1527896102.743079000	12.4647	1392	1
1527896102.743122000	12.4648	1392	1
1527896102.743171000	12.4648	1392	1
1527896102.743211000	12.4649	1392	1
1527896102.743266000	12.4649	1392	1
1527896102.743306000	12.465	1392	1
1527896102.743361000	12.465	1392	1
1527896102.743401000	12.4651	1392	1
1527896102.743457000	12.4651	1392	1
1527896102.743499000	12.4652	1392	1
1527896102.743558000	12.4652	1392	1
1527896102.743599000	12.4653	1392	1
1527896102.743655000	12.4653	1392	1
1527896102.743694000	12.4654	1392	1
1527896102.743749000	12.4654	1392	1
1527896102.743790000	12.4655	1392	1
1527896102.743845000	12.4655	1392	1
1527896102.746047000	12.4677	1392	1
1527896102.746080000	12.4677	1392	1
1527896102.746123000	12.4678	1392	1
1527896102.746179000	12.4678	1392	1
1527896102.746219000	12.4679	1392	1
1527896102.746275000	12.4679	1392	1
1527896102.746316000	12.468	1392	1
1527896102.746371000	12.468	1392	1
1527896102.746411000	12.4681	1392	1
1527896102.746468000	12.4681	1392	1
1527896102.746509000	12.4682	1392	1
1527896102.746567000	12.4682	1392	1
1527896102.746607000	12.4683	1392	1
1527896102.746663000	12.4683	1392	1
1527896102.746701000	12.4684	772	1
1527896102.762662000	12.4843	67	0
1527896102.763789000	12.4855	67	0
1527896102.767187000	12.4888	67	0
1527896102.770914000	12.4926	67	0
1527896102.779245000	12.5009	298	1
1527896102.780325000	12.502	276	1
1527896102.799945000	12.5216	67	0
1527896102.804849000	12.5265	67	0
1527896102.891143000	12.6128	375	1
1527896102.915714000	12.6374	67	0
1527896102.940145000	12.6618	303	1
1527896102.940224000	12.6619	244	1
1527896102.949703000	12.6714	355	0
1527896102.953591000	12.6753	83	1
1527896102.955501000	12.6772	60	0
1527896102.959629000	12.6813	80	1
1527896102.962067000	12.6837	67	0
1527896103.100562000	12.8222	316	0
1527896103.100684000	12.8223	259	0
1527896103.103456000	12.8251	72	0
1527896103.103884000	12.8255	278	0
1527896103.104573000	12.8262	92	1
1527896103.111124000	12.8328	534	0
1527896103.111241000	12.8329	781	0
1527896103.111244000	12.8329	72	0
1527896103.111245000	12.8329	198	0
1527896103.114606000	12.8363	89	1
1527896103.129519000	12.8512	238	0
1527896103.129635000	12.8513	126	0
1527896103.132104000	12.8538	225	0
1527896103.132213000	12.8539	98	0
1527896103.132214000	12.8539	72	0
1527896103.132853000	12.8545	292	0
1527896103.133589000	12.8553	95	1
1527896103.134970000	12.8566	72	0
1527896103.135396000	12.8571	211	0
1527896103.138606000	12.8603	83	1
1527896103.214469000	12.9361	374	1
1527896103.214554000	12.9362	237	1
1527896103.234838000	12.9565	67	0
1527896103.239018000	12.9607	67	0
1527896103.382472000	13.1041	213	0
1527896103.382475000	13.1041	126	0
1527896103.385386000	13.107	72	0
1527896103.385973000	13.1076	113	0
1527896103.386606000	13.1083	95	1
1527896103.470970000	13.1926	372	1
1527896103.471035000	13.1927	289	1
1527896103.491627000	13.2133	67	0
1527896103.647098000	13.3688	212	0
1527896103.647101000	13.3688	126	0
1527896103.648809000	13.3705	72	0
1527896103.648884000	13.3705	169	0
1527896103.650691000	13.3724	92	1
1527896104.248203000	13.9699	373	1
1527896104.248264000	13.9699	235	1
1527896104.267226000	13.9889	67	0
1527896104.360914000	14.0826	282	0
1527896104.361021000	14.0827	126	0
1527896104.364663000	14.0863	86	1
1527896104.364706000	14.0864	72	0
1527896104.364816000	14.0865	218	0
1527896104.368639000	14.0903	83	1
1527896104.872158000	14.5938	370	1
1527896104.872225000	14.5939	237	1
1527896104.891965000	14.6136	67	0
1527896105.053678000	14.7753	248	0
1527896105.054169000	14.7758	126	0
1527896105.057556000	14.7792	72	0
1527896105.057834000	14.7795	89	1
1527896105.057868000	14.7795	90	0
1527896105.061754000	14.7834	80	1
1527896105.167064000	14.8887	372	1
1527896105.167154000	14.8888	235	1
1527896105.188434000	14.9101	67	0
1527896105.322002000	15.0437	310	0
1527896105.322004000	15.0437	126	0
1527896105.322673000	15.0443	72	0
1527896105.322675000	15.0443	166	0
1527896105.325787000	15.0474	92	1
1527896105.459878000	15.1815	712	1
1527896105.459974000	15.1816	236	1
1527896105.481963000	15.2036	67	0
1527896105.679207000	15.4009	263	0
1527896105.679209000	15.4009	126	0
1527896105.682811000	15.4045	86	1
1527896105.683802000	15.4055	72	0
1527896105.683887000	15.4055	205	0
1527896105.687785000	15.4094	83	1
1527896106.077093000	15.7988	1234	1
1527896106.077187000	15.7988	234	1
1527896106.095779000	15.8174	80	0
1527896106.098756000	15.8204	67	0
1527896106.099796000	15.8215	83	1
1527896106.263038000	15.9847	236	0
1527896106.263041000	15.9847	128	0
1527896106.266773000	15.9884	72	0
1527896106.266884000	15.9885	83	1
1527896106.267322000	15.989	161	0
1527896106.270810000	15.9925	83	1
1527896106.430368000	16.152	369	1
1527896106.430458000	16.1521	236	1
1527896106.451706000	16.1734	67	0
1527896106.627585000	16.3492	215	0
1527896106.627587000	16.3492	128	0
1527896106.631801000	16.3535	86	1
1527896106.632283000	16.3539	72	0
1527896106.633099000	16.3548	141	0
1527896106.635841000	16.3575	83	1
1527896106.908312000	16.63	373	1
1527896106.908406000	16.6301	238	1
1527896106.929097000	16.6508	67	0
1527896106.934294000	16.656	67	0
1527896107.024565000	16.7462	215	0
1527896107.024568000	16.7462	128	0
1527896107.028876000	16.7505	89	1
1527896107.029451000	16.7511	72	0
1527896107.029829000	16.7515	72	0
1527896107.032866000	16.7545	83	1
1527896107.266561000	16.9882	373	1
1527896107.266638000	16.9883	239	1
1527896107.289524000	17.0112	67	0
1527896107.462140000	17.1838	327	0
1527896107.462142000	17.1838	128	0
1527896107.465382000	17.187	72	0
1527896107.465832000	17.1875	89	1
1527896107.466207000	17.1879	248	0
1527896107.469898000	17.1916	80	1
1527896107.732375000	17.454	370	1
1527896107.732470000	17.4541	238	1
1527896107.755821000	17.4775	67	0
1527896107.760134000	17.4818	67	0
1527896107.898442000	17.6201	215	0
1527896107.898445000	17.6201	128	0
1527896107.901177000	17.6228	72	0
1527896107.901718000	17.6234	226	0
1527896107.902013000	17.6237	95	1
1527896108.036302000	17.758	375	1
1527896108.036365000	17.758	237	1
1527896108.056045000	17.7777	67	0
1527896108.205408000	17.9271	236	0
1527896108.205410000	17.9271	138	0
1527896108.205412000	17.9271	166	0
1527896108.208945000	17.9306	89	1
1527896108.512193000	18.2339	373	1
1527896108.512285000	18.2339	240	1
1527896108.532928000	18.2546	67	0
1527896108.635039000	18.3567	212	0
1527896108.635166000	18.3568	128	0
1527896108.638994000	18.3607	86	1
1527896108.640299000	18.362	72	0
1527896108.640489000	18.3622	271	0
1527896108.643974000	18.3656	83	1
1527896108.829614000	18.5513	368	1
1527896108.829708000	18.5514	239	1
1527896108.849468000	18.5711	67	0
1527896108.999435000	18.7211	215	0
1527896108.999437000	18.7211	128	0
1527896109.002308000	18.724	72	0
1527896109.002803000	18.7245	280	0
1527896109.002932000	18.7246	89	1
1527896109.006985000	18.7286	80	1
1527896109.302357000	19.024	370	1
1527896109.302438000	19.0241	240	1
1527896109.326099000	19.0478	67	0
1527896109.476937000	19.1986	238	0
1527896109.476939000	19.1986	128	0
1527896109.480955000	19.2026	86	1
1527896109.481351000	19.203	72	0
1527896109.481597000	19.2033	156	0
1527896109.484937000	19.2066	83	1
1527896109.612612000	19.3343	370	1
1527896109.612710000	19.3344	237	1
1527896109.633099000	19.3548	67	0
1527896109.786843000	19.5085	213	0
1527896109.787764000	19.5094	234	0
1527896109.790983000	19.5126	86	1
1527896110.121358000	19.843	369	1
1527896110.121455000	19.8431	237	1
1527896110.140010000	19.8617	67	0
1527896110.320422000	20.0421	238	0
1527896110.320425000	20.0421	128	0
1527896110.321083000	20.0427	72	0
1527896110.321085000	20.0427	274	0
1527896110.324071000	20.0457	92	1
1527896110.441420000	20.1631	709	1
1527896110.441513000	20.1632	239	1
1527896110.461438000	20.1831	67	0
1527896110.627717000	20.3494	262	0
1527896110.628622000	20.3503	128	0
1527896110.632074000	20.3537	86	1
1527896110.632865000	20.3545	72	0
1527896110.633170000	20.3548	133	0
1527896110.637065000	20.3587	83	1
1527896110.894385000	20.616	383	1
1527896110.894461000	20.6161	237	1
1527896110.914383000	20.636	67	0
1527896111.121484000	20.8431	244	0
1527896111.121839000	20.8435	128	0
1527896111.123101000	20.8448	72	0
1527896111.123181000	20.8448	100	0
1527896111.125048000	20.8467	92	1
1527896111.331914000	21.0536	1216	1
1527896111.332006000	21.0537	240	1
1527896111.353820000	21.0755	67	0
1527896111.525229000	21.2469	312	0
1527896111.525899000	21.2476	128	0
1527896111.525901000	21.2476	72	0
1527896111.525995000	21.2477	113	0
1527896111.529085000	21.2507	92	1
1527896111.660753000	21.3824	375	1
1527896111.660850000	21.3825	236	1
1527896111.682596000	21.4043	67	0
1527896111.786665000	21.5083	260	0
1527896111.786668000	21.5083	128	0
1527896111.790082000	21.5117	86	1
1527896111.791075000	21.5127	72	0
1527896111.791915000	21.5136	175	0
1527896111.795138000	21.5168	83	1
1527896112.022362000	21.744	370	1
1527896112.022457000	21.7441	240	1
1527896112.043824000	21.7655	67	0
1527896112.389118000	22.1108	239	0
1527896112.389244000	22.1109	128	0
1527896112.392364000	22.114	72	0
1527896112.392439000	22.1141	236	0
1527896112.393118000	22.1148	92	1
1527896112.508135000	22.2298	375	1
1527896112.508197000	22.2299	238	1
1527896112.546208000	22.2679	375	1
1527896112.550419000	22.2721	67	0
1527896112.555953000	22.2776	67	0
1527896112.567060000	22.2887	67	0
1527896112.809470000	22.5311	213	0
1527896112.809582000	22.5312	128	0
1527896112.813127000	22.5348	92	1
1527896112.813450000	22.5351	72	0
1527896112.813832000	22.5355	113	0
1527896112.817106000	22.5388	83	1
1527896113.061955000	22.7836	370	1
1527896113.062054000	22.7837	237	1
1527896113.082178000	22.8038	67	0
1527896113.232186000	22.9538	235	0
1527896113.232302000	22.954	128	0
1527896113.235565000	22.9572	72	0
1527896113.235644000	22.9573	288	0
1527896113.236229000	22.9579	92	1
1527896113.291724000	23.0134	371	1
1527896113.291785000	23.0134	239	1
1527896113.326536000	23.0482	67	0
1527896113.459843000	23.1815	304	0
1527896113.459846000	23.1815	128	0
1527896113.462758000	23.1844	72	0
1527896113.462760000	23.1844	230	0
1527896113.464189000	23.1859	92	1
1527896113.678496000	23.4002	349	1
1527896113.678595000	23.4003	1392	1
1527896113.678635000	23.4003	1392	1
1527896113.678690000	23.4004	1392	1
1527896113.678719000	23.4004	1392	1
1527896113.678753000	23.4004	301	1
1527896113.701013000	23.4227	67	0
1527896113.724375000	23.446	307	1
1527896113.724418000	23.4461	237	1
1527896113.744748000	23.4664	67	0
1527896113.805954000	23.5276	372	0
1527896113.810225000	23.5319	86	1
1527896113.810971000	23.5326	60	0
1527896113.815220000	23.5369	80	1
1527896113.824703000	23.5464	213	0
1527896113.824706000	23.5464	128	0
1527896113.828032000	23.5497	72	0
1527896113.828340000	23.55	86	1
1527896113.828484000	23.5501	228	0
1527896113.832206000	23.5539	80	1
1527896113.941839000	23.6635	370	1
1527896113.941946000	23.6636	239	1
1527896113.963586000	23.6852	67	0
1527896114.055362000	23.777	213	0
1527896114.055663000	23.7773	128	0
1527896114.058883000	23.7805	72	0
1527896114.058885000	23.7805	86	0
1527896114.059423000	23.7811	92	1
1527896114.272607000	23.9943	369	1
1527896114.272695000	23.9944	238	1
1527896114.293471000	24.0151	67	0
1527896114.298765000	24.0204	67	0
1527896114.370792000	24.0925	235	0
1527896114.370795000	24.0925	128	0
1527896114.373768000	24.0954	72	0
1527896114.373770000	24.0954	232	0
1527896114.374382000	24.096	95	1
1527896114.685942000	24.4076	368	1
1527896114.686037000	24.4077	238	1
1527896114.713283000	24.4349	67	0
1527896114.815941000	24.5376	213	0
1527896114.816504000	24.5382	128	0
1527896114.819602000	24.5413	72	0
1527896114.820061000	24.5417	218	0
1527896114.820299000	24.542	92	1
1527896114.977701000	24.6994	708	1
1527896114.977794000	24.6995	239	1
1527896114.996765000	24.7184	67	0
1527896115.080363000	24.802	215	0
1527896115.080497000	24.8022	128	0
1527896115.084276000	24.8059	86	1
1527896115.084608000	24.8063	72	0
1527896115.084693000	24.8064	91	0
1527896115.088257000	24.8099	83	1
1527896115.231625000	24.9533	382	1
1527896115.231718000	24.9534	237	1
1527896115.252084000	24.9737	67	0
1527896115.366838000	25.0885	282	0
1527896115.366841000	25.0885	128	0
1527896115.370345000	25.092	86	1
1527896115.374633000	25.0963	72	0
1527896115.375060000	25.0967	289	0
1527896115.378340000	25.1	83	1
1527896115.698865000	25.4205	1217	1
1527896115.698959000	25.4206	239	1
1527896115.720313000	25.442	67	0
1527896115.827102000	25.5488	248	0
1527896115.827105000	25.5488	128	0
1527896115.831404000	25.5531	86	1
1527896115.834486000	25.5561	72	0
1527896115.834488000	25.5561	259	0
1527896115.838391000	25.5601	83	1
1527896116.011860000	25.7335	375	1
1527896116.011955000	25.7336	236	1
1527896116.032416000	25.7541	67	0
1527896116.224561000	25.9462	310	0
1527896116.224564000	25.9462	128	0
1527896116.228402000	25.9501	86	1
1527896116.229993000	25.9517	72	0
1527896116.229995000	25.9517	110	0
1527896116.233382000	25.955	83	1
1527896116.467816000	26.1895	370	1
1527896116.467907000	26.1896	239	1
1527896116.487966000	26.2096	67	0
1527896116.604464000	26.3261	262	0
1527896116.604573000	26.3262	128	0
1527896116.608376000	26.33	86	1
1527896116.609790000	26.3315	72	0
1527896116.610179000	26.3318	232	0
1527896116.613347000	26.335	83	1
1527896116.821859000	26.5435	370	1
1527896116.821951000	26.5436	237	1
1527896116.843139000	26.5648	67	0
1527896116.928763000	26.6504	213	0
1527896116.928765000	26.6504	128	0
1527896116.932448000	26.6541	86	1
1527896116.935032000	26.6567	72	0
1527896116.935376000	26.657	192	0
1527896116.938370000	26.66	83	1
1527896117.060077000	26.7817	370	1
1527896117.060173000	26.7818	239	1
1527896117.079974000	26.8016	67	0
1527896117.085709000	26.8074	67	0
1527896117.192120000	26.9138	238	0
1527896117.192123000	26.9138	128	0
1527896117.196477000	26.9181	89	1
1527896117.198381000	26.92	72	0
1527896117.198664000	26.9203	95	0
1527896117.202378000	26.924	83	1
1527896117.329015000	27.0507	370	1
1527896117.329082000	27.0507	236	1
1527896117.350538000	27.0722	67	0
1527896117.438984000	27.1606	216	0
1527896117.438987000	27.1606	128	0
1527896117.441438000	27.1631	72	0
1527896117.441525000	27.1632	78	0
1527896117.442416000	27.1641	92	1
1527896117.558647000	27.2803	374	1
1527896117.558765000	27.2804	239	1
1527896117.579020000	27.3007	67	0
1527896117.670445000	27.3921	306	0
1527896117.670448000	27.3921	128	0
1527896117.673755000	27.3954	72	0
1527896117.673757000	27.3954	285	0
1527896117.674405000	27.3961	92	1
1527896117.981710000	27.7034	370	1
1527896117.981779000	27.7034	236	1
1527896118.001459000	27.7231	67	0
1527896118.093445000	27.8151	215	0
1527896118.094007000	27.8157	128	0
1527896118.097506000	27.8192	86	1
1527896118.099110000	27.8208	72	0
1527896118.099801000	27.8215	154	0
1527896118.102507000	27.8242	83	1
1527896118.243915000	27.9656	374	1
1527896118.244034000	27.9657	237	1
1527896118.264337000	27.986	67	0
1527896118.348698000	28.0704	238	0
1527896118.348701000	28.0704	128	0
1527896118.352489000	28.0742	86	1
1527896118.353250000	28.0749	72	0
1527896118.353737000	28.0754	264	0
1527896118.357523000	28.0792	83	1
1527896118.552900000	28.2746	370	1
1527896118.552962000	28.2746	237	1
1527896118.574132000	28.2958	67	0
1527896118.644186000	28.3658	215	0
1527896118.644188000	28.3658	128	0
1527896118.646479000	28.3681	72	0
1527896118.646956000	28.3686	77	0
1527896118.648535000	28.3702	92	1
1527896119.005955000	28.7276	370	1
1527896119.006048000	28.7277	239	1
1527896119.027029000	28.7487	67	0
1527896119.031296000	28.753	67	0
1527896119.110700000	28.8324	213	0
1527896119.110999000	28.8327	128	0
1527896119.112697000	28.8344	72	0
1527896119.112775000	28.8344	244	0
1527896119.114495000	28.8362	95	1
1527896119.329105000	29.0508	710	1
1527896119.329198000	29.0509	238	1
1527896119.349000000	29.0707	67	0
1527896119.437545000	29.1592	236	0
1527896119.437548000	29.1592	128	0
1527896119.441361000	29.163	72	0
1527896119.441363000	29.163	240	0
1527896119.441658000	29.1633	92	1
1527896119.806117000	29.5278	1232	1
1527896119.806183000	29.5278	240	1
1527896119.826901000	29.5486	67	0
1527896119.989321000	29.711	213	0
1527896119.989432000	29.7111	128	0
1527896119.993072000	29.7147	72	0
1527896119.993074000	29.7147	139	0
1527896119.993599000	29.7153	92	1
1527896120.064842000	29.7865	369	1
1527896120.064941000	29.7866	238	1
1527896120.084605000	29.8063	67	0
1527896120.163598000	29.8853	238	0
1527896120.163700000	29.8854	128	0
1527896120.167637000	29.8893	86	1
1527896120.168039000	29.8897	72	0
1527896120.168194000	29.8899	68	0
1527896120.171610000	29.8933	83	1
1527896120.492005000	30.2137	370	1
1527896120.492082000	30.2137	238	1
1527896120.512824000	30.2345	67	0
1527896120.599971000	30.3216	261	0
1527896120.599973000	30.3216	128	0
1527896120.603655000	30.3253	86	1
1527896120.604608000	30.3263	72	0
1527896120.605016000	30.3267	137	0
1527896120.608723000	30.3304	83	1
1527896120.746214000	30.4679	371	1
1527896120.746315000	30.468	238	1
1527896120.765552000	30.4872	67	0
1527896120.877042000	30.5987	247	0
1527896120.877141000	30.5988	128	0
1527896120.880691000	30.6024	86	1
1527896120.881327000	30.603	72	0
1527896120.881441000	30.6031	214	0
1527896120.884647000	30.6063	83	1
1527896121.010360000	30.732	374	1
1527896121.010460000	30.7321	295	1
1527896121.032443000	30.7541	67	0
1527896121.116598000	30.8383	310	0
1527896121.116600000	30.8383	128	0
1527896121.120636000	30.8423	72	0
1527896121.120695000	30.8424	86	1
1527896121.121112000	30.8428	301	0
1527896121.124674000	30.8463	83	1
1527896121.268271000	30.9899	369	1
1527896121.268369000	30.99	295	1
1527896121.288100000	31.0098	67	0
1527896121.373080000	31.0947	260	0
1527896121.373083000	31.0947	128	0
1527896121.376704000	31.0984	86	1
1527896121.377543000	31.0992	72	0
1527896121.377988000	31.0997	156	0
1527896121.381684000	31.1033	83	1
1527896125.509552000	35.2312	372	1
1527896125.509640000	35.2313	239	1
1527896125.530312000	35.252	67	0
1527896125.653301000	35.375	236	0
1527896125.653414000	35.3751	128	0
1527896125.656881000	35.3785	86	1
1527896125.659392000	35.3811	72	0
1527896125.659801000	35.3815	140	0
1527896125.662882000	35.3845	83	1
1527896125.757206000	35.4789	370	1
1527896125.757268000	35.4789	237	1
1527896125.779186000	35.5008	67	0
1527896125.787403000	35.5091	67	0
1527896125.867713000	35.5894	213	0
1527896125.867715000	35.5894	128	0
1527896125.871983000	35.5936	89	1
1527896125.873098000	35.5948	72	0
1527896125.873100000	35.5948	100	0
1527896125.876932000	35.5986	83	1
1527896125.978151000	35.6998	373	1
1527896125.978239000	35.6999	237	1
1527896125.997872000	35.7195	67	0
1527896126.088700000	35.8104	217	0
1527896126.088702000	35.8104	128	0
1527896126.092972000	35.8146	86	1
1527896126.094280000	35.8159	72	0
1527896126.094746000	35.8164	281	0
1527896126.097966000	35.8196	83	1
1527896126.199166000	35.9208	372	1
1527896126.199243000	35.9209	240	1
1527896126.220287000	35.9419	67	0
1527896126.374113000	36.0958	327	0
1527896126.374116000	36.0958	128	0
1527896126.377987000	36.0996	86	1
1527896126.378492000	36.1002	72	0
1527896126.378494000	36.1002	85	0
1527896126.381964000	36.1036	83	1
1527896126.478362000	36.2	370	1
1527896126.478422000	36.2001	237	1
1527896126.499132000	36.2208	67	0
1527896126.578580000	36.3002	213	0
1527896126.578582000	36.3002	128	0
1527896126.578795000	36.3005	72	0
1527896126.578880000	36.3005	243	0
1527896126.583001000	36.3047	92	1
1527896126.719474000	36.4411	711	1
1527896126.719568000	36.4412	238	1
1527896126.739592000	36.4613	67	0
1527896126.840450000	36.5621	215	0
1527896126.840452000	36.5621	128	0
1527896126.843948000	36.5656	86	1
1527896126.845139000	36.5668	72	0
1527896126.845242000	36.5669	228	0
1527896126.848994000	36.5707	83	1
1527896127.170126000	36.8918	383	1
1527896127.170225000	36.8919	238	1
1527896127.190999000	36.9127	67	0
1527896127.284282000	37.0059	235	0
1527896127.284378000	37.006	128	0
1527896127.286990000	37.0087	72	0
1527896127.287467000	37.0091	80	0
1527896127.288000000	37.0097	92	1
1527896127.678852000	37.4005	1216	1
1527896127.678918000	37.4006	238	1
1527896127.699703000	37.4214	67	0
1527896127.766275000	37.4879	213	0
1527896127.766277000	37.4879	128	0
1527896127.768717000	37.4904	72	0
1527896127.769350000	37.491	135	0
1527896127.769990000	37.4917	92	1
1527896128.025604000	37.7473	369	1
1527896128.025682000	37.7473	237	1
1527896128.047041000	37.7687	67	0
1527896128.123044000	37.8447	239	0
1527896128.123405000	37.8451	128	0
1527896128.126389000	37.8481	72	0
1527896128.126822000	37.8485	206	0
1527896128.127067000	37.8487	92	1
1527896128.435163000	38.1568	375	1
1527896128.435255000	38.1569	242	1
1527896128.454611000	38.1763	67	0
1527896128.461339000	38.183	67	0
1527896128.528795000	38.2505	215	0
1527896128.528797000	38.2505	128	0
1527896128.532063000	38.2537	72	0
1527896128.532520000	38.2542	114	0
1527896128.533045000	38.2547	95	1
1527896128.840903000	38.5626	375	1
1527896128.840979000	38.5626	241	1
1527896128.861518000	38.5832	67	0
1527896128.932940000	38.6546	213	0
1527896128.934282000	38.6559	138	0
1527896128.936088000	38.6578	140	0
1527896128.937066000	38.6587	89	1
1527896129.102540000	38.8242	369	1
1527896129.102601000	38.8243	238	1
1527896129.122477000	38.8441	67	0
1527896129.131933000	38.8536	67	0
1527896129.221592000	38.9433	282	0
1527896129.221594000	38.9433	128	0
1527896129.224981000	38.9466	72	0
1527896129.224983000	38.9466	125	0
1527896129.225093000	38.9468	89	1
1527896129.229142000	38.9508	83	1
1527896130.168762000	39.8904	370	1
1527896130.168862000	39.8905	237	1
1527896130.188846000	39.9105	67	0
1527896130.193448000	39.9151	67	0
1527896130.292560000	40.0142	267	0
1527896130.292563000	40.0142	128	0
1527896130.296156000	40.0178	89	1
1527896130.297613000	40.0193	72	0
1527896130.297615000	40.0193	297	0
1527896130.301134000	40.0228	83	1
1527896130.518484000	40.2401	371	1
1527896130.518558000	40.2402	239	1
1527896130.538450000	40.2601	67	0
1527896130.544988000	40.2666	67	0
1527896130.635673000	40.3573	287	0
1527896130.635676000	40.3573	128	0
1527896130.639183000	40.3608	89	1
1527896130.643165000	40.3648	72	0
1527896130.643252000	40.3649	128	0
1527896130.647190000	40.3689	83	1
1527896131.080508000	40.8022	373	1
1527896131.080601000	40.8023	237	1
1527896131.099664000	40.8213	67	0
1527896131.210667000	40.9323	285	0
1527896131.210776000	40.9324	128	0
1527896131.211534000	40.9332	72	0
1527896131.211968000	40.9336	158	0
1527896131.214226000	40.9359	92	1
1527896131.379562000	41.1012	370	1
1527896131.379623000	41.1013	237	1
1527896131.399392000	41.1211	67	0
1527896131.504533000	41.2262	215	0
1527896131.504536000	41.2262	128	0
1527896131.508236000	41.2299	86	1
1527896131.509360000	41.231	72	0
1527896131.509780000	41.2314	200	0
1527896131.513220000	41.2349	83	1
1527896131.829538000	41.5512	370	1
1527896131.829628000	41.5513	237	1
1527896131.848861000	41.5705	67	0
1527896131.943164000	41.6648	213	0
1527896131.943168000	41.6648	128	0
1527896131.947332000	41.669	86	1
1527896131.948584000	41.6702	72	0
1527896131.948586000	41.6702	228	0
1527896131.952302000	41.674	83	1
1527896132.131502000	41.8532	370	1
1527896132.131567000	41.8532	237	1
1527896132.151933000	41.8736	67	0
1527896132.230054000	41.9517	236	0
1527896132.230056000	41.9517	128	0
1527896132.230058000	41.9517	72	0
1527896132.230191000	41.9519	256	0
1527896132.234325000	41.956	92	1
1527896132.409047000	42.1307	710	1
1527896132.409110000	42.1308	238	1
1527896132.429858000	42.1515	67	0
1527896132.498104000	42.2198	306	0
1527896132.498204000	42.2199	128	0
1527896132.501239000	42.2229	72	0
1527896132.501750000	42.2234	276	0
1527896132.502274000	42.2239	92	1
1527896132.757882000	42.4795	1232	1
1527896132.757977000	42.4796	240	1
1527896132.777920000	42.4996	67	0
1527896132.873323000	42.595	213	0
1527896132.873325000	42.595	128	0
1527896132.876476000	42.5981	72	0
1527896132.876567000	42.5982	99	0
1527896132.877283000	42.5989	92	1
1527896133.138700000	42.8604	370	1
1527896133.138794000	42.8605	237	1
1527896133.168081000	42.8897	67	0
1527896133.258745000	42.9804	235	0
1527896133.258748000	42.9804	128	0
1527896133.262027000	42.9837	72	0
1527896133.262029000	42.9837	107	0
1527896133.262321000	42.984	92	1
1527896133.550169000	43.2718	368	1
1527896133.550253000	43.2719	238	1
1527896133.570106000	43.2918	67	0
1527896133.574339000	43.296	67	0
1527896133.642465000	43.3641	215	0
1527896133.642467000	43.3641	128	0
1527896133.645614000	43.3673	72	0
1527896133.645616000	43.3673	193	0
1527896133.646343000	43.368	95	1
1527896134.238773000	43.9604	370	1
1527896134.238856000	43.9605	237	1
1527896134.258661000	43.9803	67	0
1527896134.333844000	44.0555	239	0
1527896134.333847000	44.0555	128	0
1527896134.336313000	44.058	72	0
1527896134.336791000	44.0585	302	0
1527896134.337356000	44.059	92	1
1527896134.492711000	44.2144	371	1
1527896134.492771000	44.2144	238	1
1527896134.513131000	44.2348	67	0
1527896134.590916000	44.3126	213	0
1527896134.590919000	44.3126	128	0
1527896134.594282000	44.3159	72	0
1527896134.594284000	44.3159	271	0
1527896134.594423000	44.3161	86	1
1527896134.598436000	44.3201	83	1
1527896135.038773000	44.7604	369	1
1527896135.038850000	44.7605	237	1
1527896135.058619000	44.7803	67	0
1527896135.241835000	44.9635	236	0
1527896135.241837000	44.9635	128	0
1527896135.245523000	44.9672	86	1
1527896135.247117000	44.9688	72	0
1527896135.247213000	44.9689	181	0
1527896135.250474000	44.9721	83	1
1527896135.449783000	45.1714	374	1
1527896135.449874000	45.1715	242	1
1527896135.469965000	45.1916	67	0
1527896135.570284000	45.2919	213	0
1527896135.570557000	45.2922	128	0
1527896135.574510000	45.2962	86	1
1527896135.575917000	45.2976	72	0
1527896135.575994000	45.2977	113	0
1527896135.579500000	45.3012	83	1
1527896135.909360000	45.631	369	1
1527896135.909446000	45.6311	238	1
1527896135.929648000	45.6513	67	0
1527896136.037805000	45.7595	261	0
1527896136.037808000	45.7595	128	0
1527896136.039932000	45.7616	72	0
1527896136.041066000	45.7627	310	0
1527896136.041528000	45.7632	92	1
1527896136.331995000	46.0537	370	1
1527896136.332068000	46.0537	240	1
1527896136.353068000	46.0747	67	0
1527896136.358043000	46.0797	67	0
1527896136.436977000	46.1586	271	0
1527896136.436979000	46.1586	128	0
1527896136.440556000	46.1622	89	1
1527896136.441326000	46.163	72	0
1527896136.441328000	46.163	192	0
1527896136.445548000	46.1672	83	1
1527896136.710319000	46.432	371	1
1527896136.710411000	46.4321	238	1
1527896136.729533000	46.4512	67	0
1527896136.809332000	46.531	289	0
1527896136.809335000	46.531	128	0
1527896136.813528000	46.5352	86	1
1527896136.814119000	46.5358	72	0
1527896136.814560000	46.5362	262	0
1527896136.817558000	46.5392	83	1
1527896137.010185000	46.7318	370	1
1527896137.010269000	46.7319	240	1
1527896137.032145000	46.7538	67	0
1527896137.037791000	46.7595	67	0
1527896137.114159000	46.8358	260	0
1527896137.114277000	46.8359	128	0
1527896137.118598000	46.8403	89	1
1527896137.153343000	46.875	72	0
1527896137.153800000	46.8755	119	0
1527896137.157587000	46.8792	83	1
1527896137.392020000	47.1137	373	1
1527896137.392076000	47.1137	237	1
1527896137.413065000	47.1347	67	0
1527896137.498197000	47.2199	235	0
1527896137.498313000	47.22	128	0
1527896137.502080000	47.2237	72	0
1527896137.502175000	47.2238	158	0
1527896137.502744000	47.2244	92	1
1527896137.701004000	47.4227	706	1
1527896137.701099000	47.4228	240	1
1527896137.721657000	47.4433	67	0
1527896137.819403000	47.5411	215	0
1527896137.819871000	47.5415	128	0
1527896137.822592000	47.5443	72	0
1527896137.823065000	47.5447	269	0
1527896137.823559000	47.5452	92	1
1527896138.132160000	47.8538	1233	1
1527896138.132227000	47.8539	238	1
1527896138.153768000	47.8754	67	0
1527896138.254387000	47.976	236	0
1527896138.254389000	47.9761	128	0
1527896138.257978000	47.9796	72	0
1527896138.257980000	47.9796	77	0
1527896138.258581000	47.9802	92	1
1527896138.511090000	48.2328	370	1
1527896138.511179000	48.2328	237	1
1527896138.531482000	48.2531	67	0
1527896138.630325000	48.352	307	0
1527896138.630328000	48.352	128	0
1527896138.634154000	48.3558	72	0
1527896138.634247000	48.3559	185	0
1527896138.634711000	48.3564	92	1
1527896138.791252000	48.5129	371	1
1527896138.791347000	48.513	238	1
1527896138.811638000	48.5333	67	0
1527896138.997399000	48.7191	216	0
1527896138.997402000	48.7191	128	0
1527896139.000471000	48.7221	72	0
1527896139.000557000	48.7222	132	0
1527896139.001643000	48.7233	92	1
1527896139.375545000	49.0972	351	1
1527896139.375696000	49.0974	1392	1
1527896139.375737000	49.0974	1392	1
1527896139.375793000	49.0975	1392	1
1527896139.375814000	49.0975	225	1
1527896139.396530000	49.1182	67	0
1527896139.423123000	49.1448	306	1
1527896139.423201000	49.1449	295	1
1527896139.442610000	49.1643	67	0
1527896139.448012000	49.1697	67	0
1527896139.528911000	49.2506	236	0
1527896139.528913000	49.2506	128	0
1527896139.532103000	49.2538	72	0
1527896139.532105000	49.2538	162	0
1527896139.532702000	49.2544	98	1
1527896139.535096000	49.2568	370	0
1527896139.538715000	49.2604	80	1
1527896139.540257000	49.2619	60	0
1527896139.543752000	49.2654	80	1
1527896139.631830000	49.3535	374	1
1527896139.631928000	49.3536	233	1
1527896139.652100000	49.3738	67	0
1527896139.786755000	49.5084	213	0
1527896139.787469000	49.5091	163	0
1527896139.790757000	49.5124	86	1
1527896142.767021000	52.4887	373	1
1527896142.767103000	52.4888	246	1
1527896142.786494000	52.5082	67	0
1527896142.864671000	52.5863	239	0
1527896142.864674000	52.5863	128	0
1527896142.868195000	52.5899	72	0
1527896142.868198000	52.5899	135	0
1527896142.868508000	52.5902	92	1
1527896143.056511000	52.7782	375	1
1527896143.056652000	52.7783	242	1
1527896143.076909000	52.7986	67	0
1527896143.238491000	52.9602	282	0
1527896143.238493000	52.9602	128	0
1527896143.242317000	52.964	72	0
1527896143.242406000	52.9641	272	0
1527896143.242602000	52.9643	92	1
1527896143.499867000	53.2215	372	1
1527896143.499939000	53.2216	240	1
1527896143.520307000	53.242	67	0
1527896143.595002000	53.3167	247	0
1527896143.595004000	53.3167	128	0
1527896143.598086000	53.3197	72	0
1527896143.598088000	53.3198	278	0
1527896143.598608000	53.3203	92	1
1527896143.911157000	53.6328	374	1
1527896143.911252000	53.6329	239	1
1527896143.931178000	53.6528	67	0
1527896144.077392000	53.7991	215	0
1527896144.077717000	53.7994	128	0
1527896144.081131000	53.8028	72	0
1527896144.081463000	53.8031	259	0
1527896144.081529000	53.8032	89	1
1527896144.085547000	53.8072	80	1
1527896144.328221000	54.0499	712	1
1527896144.328315000	54.05	251	1
1527896144.348114000	54.0698	67	0
1527896144.526708000	54.2484	312	0
1527896144.526711000	54.2484	128	0
1527896144.530560000	54.2522	86	1
1527896144.530575000	54.2522	72	0
1527896144.530576000	54.2522	231	0
1527896144.534574000	54.2562	83	1
1527896144.585698000	54.3074	1233	1
1527896144.585882000	54.3075	243	1
1527896144.606809000	54.3285	67	0
1527896144.754700000	54.4764	260	0
1527896144.754832000	54.4765	128	0
1527896144.758646000	54.4803	86	1
1527896144.759581000	54.4812	72	0
1527896144.759667000	54.4813	111	0
1527896144.763624000	54.4853	83	1
1527896144.837811000	54.5595	374	1
1527896144.837905000	54.5596	245	1
1527896144.858867000	54.5805	67	0
1527896144.944840000	54.6665	213	0
1527896144.944843000	54.6665	128	0
1527896144.948132000	54.6698	72	0
1527896144.948213000	54.6699	228	0
1527896144.948574000	54.6702	86	1
1527896144.952946000	54.6746	83	1
1527896145.072037000	54.7937	369	1
1527896145.072097000	54.7938	242	1
1527896145.090917000	54.8126	80	0
1527896145.094624000	54.8163	80	1
1527896145.258477000	54.9801	236	0
1527896145.258480000	54.9801	128	0
1527896145.262621000	54.9843	83	1
1527896145.263650000	54.9853	72	0
1527896145.263824000	54.9855	278	0
1527896145.267689000	54.9894	83	1
1527896145.554148000	55.2758	372	1
1527896145.554210000	55.2759	250	1
1527896145.573964000	55.2956	67	0
1527896145.731942000	55.4536	215	0
1527896145.732067000	55.4537	128	0
1527896145.735265000	55.4569	72	0
1527896145.735575000	55.4572	67	0
1527896145.735606000	55.4573	89	1
1527896145.739665000	55.4613	80	1
1527896146.041344000	55.763	374	1
1527896146.041411000	55.7631	244	1
1527896146.061170000	55.7828	67	0
1527896146.237961000	55.9596	329	0
1527896146.238092000	55.9598	128	0
1527896146.241647000	55.9633	86	1
1527896146.242654000	55.9643	72	0
1527896146.242729000	55.9644	87	0
1527896146.246640000	55.9683	83	1
1527896146.315488000	56.0372	371	1
1527896146.315578000	56.0372	243	1
1527896146.335691000	56.0574	67	0
1527896146.490919000	56.2126	215	0
1527896146.490922000	56.2126	128	0
1527896146.494735000	56.2164	86	1
1527896146.495290000	56.217	72	0
1527896146.495678000	56.2173	132	0
1527896146.498707000	56.2204	83	1
1527896146.519381000	56.241	371	1
1527896146.519463000	56.2411	244	1
1527896146.539558000	56.2612	67	0
1527896146.544681000	56.2663	67	0
1527896146.706019000	56.4277	215	0
1527896146.706106000	56.4278	128	0
1527896146.709773000	56.4314	89	1
1527896146.710133000	56.4318	72	0
1527896146.710363000	56.432	65	0
1527896146.713685000	56.4353	83	1
1527896146.728229000	56.4499	370	1
1527896146.728290000	56.45	240	1
1527896146.747635000	56.4693	67	0
1527896146.876706000	56.5984	217	0
1527896146.876709000	56.5984	128	0
1527896146.880688000	56.6023	86	1
1527896146.882620000	56.6043	72	0
1527896146.882720000	56.6044	75	0
1527896146.886801000	56.6085	83	1
1527896147.088433000	56.8101	376	1
1527896147.088499000	56.8102	241	1
1527896147.108153000	56.8298	67	0
1527896147.209112000	56.9308	238	0
1527896147.209113000	56.9308	128	0
1527896147.212714000	56.9344	86	1
1527896147.213516000	56.9352	72	0
1527896147.214519000	56.9362	271	0
1527896147.217698000	56.9394	83	1
1527896147.344259000	57.0659	350	1
1527896147.344359000	57.066	1392	1
1527896147.344400000	57.0661	1392	1
1527896147.344433000	57.0661	1392	1
1527896147.344474000	57.0661	224	1
1527896147.364300000	57.086	67	0
1527896147.456756000	57.1784	372	0
1527896147.460751000	57.1824	83	1
1527896147.462250000	57.1839	712	1
1527896147.462307000	57.184	297	1
1527896147.462640000	57.1843	60	0
1527896147.466793000	57.1885	80	1
1527896147.482394000	57.2041	67	0
1527896147.632766000	57.3544	259	0
1527896147.632772000	57.3544	128	0
1527896147.635547000	57.3572	72	0
1527896147.635934000	57.3576	220	0
1527896147.636733000	57.3584	92	1
1527896147.753715000	57.4754	1232	1
1527896147.753806000	57.4755	246	1
1527896147.774648000	57.4963	67	0
1527896147.873004000	57.5947	248	0
1527896147.873006000	57.5947	128	0
1527896147.876020000	57.5977	72	0
1527896147.876482000	57.5981	274	0
1527896147.876779000	57.5984	92	1
1527896148.002184000	57.7238	375	1
1527896148.002246000	57.7239	243	1
1527896148.022099000	57.7438	67	0
1527896148.114472000	57.8361	215	0
1527896148.114474000	57.8361	128	0
1527896148.116807000	57.8385	72	0
1527896148.117361000	57.839	309	0
1527896148.118824000	57.8405	92	1
1527896148.220003000	57.9417	374	1
1527896148.220095000	57.9418	242	1
1527896148.247413000	57.9691	67	0
1527896148.256698000	57.9784	67	0
1527896148.366126000	58.0878	314	0
1527896148.366239000	58.0879	128	0
1527896148.369542000	58.0912	72	0
1527896148.369629000	58.0913	165	0
1527896148.369794000	58.0915	95	1
1527896148.448521000	58.1702	376	1
1527896148.448583000	58.1702	245	1
1527896148.468449000	58.1901	67	0
1527896148.620056000	58.3417	262	0
1527896148.620059000	58.3417	128	0
1527896148.623044000	58.3447	72	0
1527896148.623431000	58.3451	153	0
1527896148.623862000	58.3455	92	1
1527896148.673140000	58.3948	373	1
1527896148.673220000	58.3949	239	1
1527896148.693178000	58.4148	67	0
1527896148.780767000	58.5024	215	0
1527896148.780932000	58.5026	128	0
1527896148.784925000	58.5066	72	0
1527896148.784955000	58.5066	86	1
1527896148.785012000	58.5067	257	0
1527896148.788840000	58.5105	83	1
1527896149.789422000	59.5111	371	1
1527896149.789489000	59.5112	239	1
1527896149.809352000	59.531	67	0
1527896149.958024000	59.6797	236	0
1527896149.958027000	59.6797	128	0
1527896149.961330000	59.683	72	0
1527896149.961332000	59.683	89	0
1527896149.961931000	59.6836	92	1
1527896150.065097000	59.7868	369	1
1527896150.065157000	59.7868	239	1
1527896150.085314000	59.807	67	0
1527896150.185859000	59.9075	238	0
1527896150.185862000	59.9075	128	0
1527896150.189598000	59.9113	72	0
1527896150.189883000	59.9115	89	1
1527896150.189910000	59.9116	151	0
1527896150.193928000	59.9156	80	1
1527896150.411292000	60.133	370	1
1527896150.411383000	60.133	241	1
1527896150.431627000	60.1533	67	0
1527896150.589926000	60.3116	306	0
1527896150.589928000	60.3116	128	0
1527896150.593962000	60.3156	86	1
1527896150.594393000	60.3161	72	0
1527896150.594484000	60.3161	127	0
1527896150.597941000	60.3196	83	1
1527896150.882392000	60.6041	370	1
1527896150.882456000	60.6041	239	1
1527896150.902347000	60.624	67	0
1527896151.058297000	60.78	212	0
1527896151.058299000	60.78	128	0
1527896151.062021000	60.7837	86	1
1527896151.063097000	60.7848	72	0
1527896151.063099000	60.7848	105	0
1527896151.066999000	60.7887	83	1
1527896151.101338000	60.823	368	1
1527896151.101421000	60.8231	242	1
1527896151.122719000	60.8444	67	0
1527896151.229527000	60.9512	236	0
1527896151.229529000	60.9512	128	0
1527896151.230668000	60.9523	72	0
1527896151.230670000	60.9523	232	0
1527896151.233005000	60.9547	92	1
1527896151.540359000	61.262	370	1
1527896151.540421000	61.2621	239	1
1527896151.559252000	61.2809	67	0
1527896151.657634000	61.3793	213	0
1527896151.657886000	61.3795	128	0
1527896151.661982000	61.3836	86	1
1527896151.661995000	61.3837	72	0
1527896151.662076000	61.3837	192	0
1527896151.666026000	61.3877	83	1
1527896151.856500000	61.5782	707	1
1527896151.856564000	61.5782	239	1
1527896151.876993000	61.5987	67	0
1527896152.043998000	61.7657	213	0
1527896152.044120000	61.7658	128	0
1527896152.047995000	61.7697	86	1
1527896152.048670000	61.7703	72	0
1527896152.049081000	61.7707	182	0
1527896152.051996000	61.7737	83	1
1527896152.246096000	61.9678	382	1
1527896152.246169000	61.9678	239	1
1527896152.269918000	61.9916	67	0
1527896152.427301000	62.149	239	0
1527896152.427569000	62.1492	128	0
1527896152.431092000	62.1528	86	1
1527896152.432376000	62.154	72	0
1527896152.432797000	62.1545	170	0
1527896152.436055000	62.1577	83	1
1527896152.659311000	62.381	1222	1
1527896152.659390000	62.3811	241	1
1527896152.682394000	62.4041	67	0
1527896152.833920000	62.5556	213	0
1527896152.833922000	62.5556	128	0
1527896152.837401000	62.5591	72	0
1527896152.837478000	62.5591	169	0
1527896152.838025000	62.5597	92	1
1527896153.064596000	62.7863	370	1
1527896153.064686000	62.7863	239	1
1527896153.085501000	62.8072	67	0
1527896153.186850000	62.9085	284	0
1527896153.186853000	62.9085	128	0
1527896153.190073000	62.9117	72	0
1527896153.190075000	62.9117	259	0
1527896153.191049000	62.9127	92	1
1527896153.411425000	63.1331	370	1
1527896153.411520000	63.1332	239	1
1527896153.431978000	63.1536	67	0
1527896153.553845000	63.2755	244	0
1527896153.553848000	63.2755	128	0
1527896153.557309000	63.279	72	0
1527896153.557311000	63.279	226	0
1527896153.558074000	63.2797	92	1
1527896153.867500000	63.5892	372	1
1527896153.867562000	63.5892	244	1
1527896153.887336000	63.609	67	0
1527896154.005199000	63.7269	213	0
1527896154.005202000	63.7269	128	0
1527896154.008253000	63.7299	72	0
1527896154.008353000	63.73	218	0
1527896154.009103000	63.7308	92	1
1527896154.559620000	64.2813	373	1
1527896154.559708000	64.2814	239	1
1527896154.579920000	64.3016	67	0
1527896154.682076000	64.4037	313	0
1527896154.682388000	64.4041	128	0
1527896154.686140000	64.4078	86	1
1527896154.690709000	64.4124	72	0
1527896154.690711000	64.4124	132	0
1527896154.694129000	64.4158	83	1
1527896154.879321000	64.601	371	1
1527896154.879416000	64.6011	239	1
1527896154.898969000	64.6206	67	0
1527896155.047647000	64.7693	262	0
1527896155.047650000	64.7693	128	0
1527896155.051100000	64.7728	72	0
1527896155.051102000	64.7728	81	0
1527896155.051196000	64.7729	86	1
1527896155.055157000	64.7768	83	1
1527896155.283501000	65.0052	370	1
1527896155.283581000	65.0052	239	1
1527896155.304039000	65.0257	67	0
1527896155.419031000	65.1407	238	0
1527896155.419034000	65.1407	128	0
1527896155.423191000	65.1449	86	1
1527896155.427162000	65.1488	72	0
1527896155.427259000	65.1489	68	0
1527896155.431160000	65.1528	83	1
1527896155.656935000	65.3786	374	1
1527896155.657022000	65.3787	242	1
1527896155.676687000	65.3983	67	0
1527896155.778715000	65.5004	215	0
1527896155.778718000	65.5004	128	0
1527896155.782248000	65.5039	86	1
1527896155.783847000	65.5055	72	0
1527896155.783849000	65.5055	161	0
1527896155.787213000	65.5089	83	1
1527896156.109546000	65.8312	370	1
1527896156.109634000	65.8313	239	1
1527896156.135788000	65.8575	67	0
1527896156.145726000	65.8674	67	0
1527896156.291109000	66.0128	238	0
1527896156.291112000	66.0128	128	0
1527896156.295210000	66.0169	72	0
1527896156.295213000	66.0169	66	0
1527896156.295325000	66.017	89	1
1527896156.299234000	66.0209	83	1
1527896156.395481000	66.1171	370	1
1527896156.395570000	66.1172	241	1
1527896156.415094000	66.1368	67	0
1527896156.566042000	66.2877	306	0
1527896156.566044000	66.2877	128	0
1527896156.570329000	66.292	86	1
1527896156.570539000	66.2922	72	0
1527896156.570542000	66.2922	184	0
1527896156.574281000	66.2959	83	1
1527896157.082882000	66.8045	370	1
1527896157.082967000	66.8046	239	1
1527896157.102954000	66.8246	67	0
1527896157.195574000	66.9172	238	0
1527896157.195576000	66.9172	128	0
1527896157.198905000	66.9206	72	0
1527896157.198975000	66.9206	133	0
1527896157.199518000	66.9212	92	1
1527896157.576924000	67.2986	711	1
1527896157.577003000	67.2987	240	1
1527896157.597173000	67.3188	67	0
1527896157.715979000	67.4376	215	0
1527896157.715982000	67.4376	128	0
1527896157.719218000	67.4409	72	0
1527896157.720370000	67.442	89	1
1527896157.720799000	67.4425	301	0
1527896157.724350000	67.446	80	1
1527896157.969781000	67.6914	1234	1
1527896157.969874000	67.6915	241	1
1527896157.989631000	67.7113	67	0
1527896158.076172000	67.7978	213	0
1527896158.076175000	67.7978	128	0
1527896158.079043000	67.8007	72	0
1527896158.079497000	67.8012	274	0
1527896158.080332000	67.802	92	1
1527896158.256958000	67.9786	370	1
1527896158.257047000	67.9787	240	1
1527896158.276986000	67.9986	67	0
1527896158.427949000	68.1496	240	0
1527896158.427951000	68.1496	128	0
1527896158.430736000	68.1524	72	0
1527896158.430739000	68.1524	293	0
1527896158.432418000	68.1541	92	1
1527896158.657928000	68.3796	372	1
1527896158.658021000	68.3797	240	1
1527896158.678017000	68.3997	67	0
1527896158.825443000	68.5471	215	0
1527896158.825446000	68.5471	128	0
1527896158.828911000	68.5506	72	0
1527896158.829341000	68.551	121	0
1527896158.829448000	68.5511	89	1
1527896158.833415000	68.5551	80	1
1527896159.108698000	68.8304	370	1
1527896159.108761000	68.8304	239	1
1527896159.128191000	68.8499	67	0
1527896159.217211000	68.9389	238	0
1527896159.217213000	68.9389	128	0
1527896159.220272000	68.9419	72	0
1527896159.220275000	68.9419	113	0
1527896159.221396000	68.9431	92	1
1527896159.445827000	69.1675	371	1
1527896159.445925000	69.1676	239	1
1527896159.466389000	69.1881	67	0
1527896159.557131000	69.2788	261	0
1527896159.557133000	69.2788	128	0
1527896159.560829000	69.2825	72	0
1527896159.560915000	69.2826	281	0
1527896159.561385000	69.283	92	1
1527896159.729379000	69.451	350	1
1527896159.729463000	69.4511	1392	1
1527896159.729490000	69.4512	1392	1
1527896159.729532000	69.4512	1117	1
1527896159.750812000	69.4725	67	0
1527896159.831487000	69.5531	306	1
1527896159.831582000	69.5532	239	1
1527896159.853215000	69.5749	67	0
1527896159.891048000	69.6127	369	0
1527896159.894487000	69.6161	86	1
1527896159.895437000	69.6171	60	0
1527896159.899479000	69.6211	80	1
1527896159.956707000	69.6784	331	0
1527896159.956977000	69.6786	128	0
1527896159.960270000	69.6819	72	0
1527896159.960370000	69.682	113	0
1527896159.960577000	69.6822	89	1
1527896160.668085000	70.3897	370	1
1527896160.668182000	70.3898	239	1
1527896160.689790000	70.4115	67	0
1527896160.803988000	70.5257	286	0
1527896160.803991000	70.5257	128	0
1527896160.807572000	70.5292	86	1
1527896160.808567000	70.5302	72	0
1527896160.809013000	70.5307	69	0
1527896160.812533000	70.5342	83	1
1527896161.073921000	70.7956	371	1
1527896161.073983000	70.7956	239	1
1527896161.093395000	70.8151	67	0
1527896161.104644000	70.8263	67	0
1527896161.208539000	70.9302	236	0
1527896161.208541000	70.9302	128	0
1527896161.212290000	70.934	72	0
1527896161.212292000	70.934	318	0
1527896161.212593000	70.9343	95	1
1527896161.289760000	71.0114	370	1
1527896161.289838000	71.0115	241	1
1527896161.309217000	71.0309	67	0
1527896161.414660000	71.1363	215	0
1527896161.414663000	71.1363	128	0
1527896161.418613000	71.1403	86	1
1527896161.419278000	71.1409	72	0
1527896161.419698000	71.1414	104	0
1527896161.422574000	71.1442	83	1
1527896161.564654000	71.2863	370	1
1527896161.564751000	71.2864	241	1
1527896161.584990000	71.3067	67	0
1527896161.779271000	71.5009	212	0
1527896161.779741000	71.5014	128	0
1527896161.781507000	71.5032	72	0
1527896161.783598000	71.5053	89	1
1527896161.783677000	71.5053	89	0
1527896161.787576000	71.5092	80	1
1527896161.981922000	71.7036	369	1
1527896161.982003000	71.7037	240	1
1527896162.001574000	71.7232	67	0
1527896162.152594000	71.8743	327	0
1527896162.152716000	71.8744	128	0
1527896162.156556000	71.8782	86	1
1527896162.156989000	71.8787	72	0
1527896162.156991000	71.8787	137	0
1527896162.160544000	71.8822	83	1
1527896162.433903000	72.1556	370	1
1527896162.433983000	72.1556	239	1
1527896162.455760000	72.1774	67	0
1527896162.647123000	72.3688	213	0
1527896162.647450000	72.3691	128	0
1527896162.649403000	72.3711	72	0
1527896162.649568000	72.3712	131	0
1527896162.650593000	72.3723	92	1
1527896162.733159000	72.4548	689	1
1527896162.733273000	72.4549	1392	1
1527896162.733313000	72.455	1392	1
1527896162.733368000	72.455	1392	1
1527896162.733393000	72.4551	1392	1
1527896162.733443000	72.4551	1392	1
1527896162.733470000	72.4551	1392	1
1527896162.733520000	72.4552	1392	1
1527896162.733549000	72.4552	1392	1
1527896162.733588000	72.4553	1392	1
1527896162.733621000	72.4553	1392	1
1527896162.733660000	72.4553	1392	1
1527896162.733708000	72.4554	1392	1
1527896162.733733000	72.4554	1392	1
1527896162.733773000	72.4554	730	1
1527896162.735202000	72.4569	1162	1
1527896162.735265000	72.4569	239	1
1527896162.752606000	72.4743	67	0
1527896162.755839000	72.4775	67	0
1527896162.907656000	72.6293	215	0
1527896162.907784000	72.6294	128	0
1527896162.910756000	72.6324	72	0
1527896162.911269000	72.6329	314	0
1527896162.911838000	72.6335	95	1
1527896162.921034000	72.6427	354	0
1527896162.924643000	72.6463	80	1
1527896162.926691000	72.6484	60	0
1527896162.930657000	72.6523	80	1
1527896162.955646000	72.6773	370	1
1527896162.955737000	72.6774	239	1
1527896162.975305000	72.697	67	0
1527896163.118830000	72.8405	215	0
1527896163.118945000	72.8406	128	0
1527896163.122402000	72.8441	72	0
1527896163.122669000	72.8443	89	1
1527896163.122775000	72.8444	278	0
1527896163.126624000	72.8483	80	1
1527896163.322013000	73.0437	371	1
1527896163.322103000	73.0438	239	1
1527896163.341664000	73.0633	67	0
1527896163.444779000	73.1664	236	0
1527896163.444781000	73.1664	128	0
1527896163.448400000	73.1701	72	0
1527896163.448402000	73.1701	249	0
1527896163.448686000	73.1703	92	1
1527896163.818046000	73.5397	373	1
1527896163.818108000	73.5398	241	1
1527896163.837715000	73.5594	67	0
1527896163.955417000	73.6771	259	0
1527896163.955420000	73.6771	128	0
1527896163.958121000	73.6798	72	0
1527896163.958924000	73.6806	125	0
1527896163.959662000	73.6813	92	1
1527896164.073272000	73.7949	374	1
1527896164.073367000	73.795	242	1
1527896164.092508000	73.8142	67	0
1527896164.240715000	73.9624	236	0
1527896164.240718000	73.9624	128	0
1527896164.243828000	73.9655	72	0
1527896164.243910000	73.9656	134	0
1527896164.244684000	73.9663	92	1
1527896164.626398000	74.3481	369	1
1527896164.626476000	74.3481	239	1
1527896164.646738000	74.3684	67	0
1527896164.752577000	74.4742	213	0
1527896164.752579000	74.4742	128	0
1527896164.756795000	74.4785	86	1
1527896164.757143000	74.4788	72	0
1527896164.757731000	74.4794	269	0
1527896164.760765000	74.4824	83	1
1527896165.092629000	74.8143	372	1
1527896165.092701000	74.8144	240	1
1527896165.111752000	74.8334	67	0
1527896165.203208000	74.9249	342	0
1527896165.203210000	74.9249	128	0
1527896165.206631000	74.9283	72	0
1527896165.206634000	74.9283	260	0
1527896165.206765000	74.9284	86	1
1527896165.210791000	74.9325	83	1
1527896165.644145000	75.3658	372	1
1527896165.644235000	75.3659	239	1
1527896165.674777000	75.3964	67	0
1527896165.837575000	75.5592	264	0
1527896165.837577000	75.5592	128	0
1527896165.841843000	75.5635	86	1
1527896165.843528000	75.5652	72	0
1527896165.843626000	75.5653	129	0
1527896165.847829000	75.5695	83	1
1527896165.919945000	75.6416	372	1
1527896165.920010000	75.6417	239	1
1527896165.939908000	75.6616	67	0
1527896166.107833000	75.8295	215	0
1527896166.107965000	75.8296	128	0
1527896166.111470000	75.8331	72	0
1527896166.111567000	75.8332	177	0
1527896166.112012000	75.8337	92	1
1527896166.286795000	76.0085	370	1
1527896166.286852000	76.0085	240	1
1527896166.308330000	76.03	67	0
1527896166.489750000	76.2114	236	0
1527896166.489752000	76.2114	128	0
1527896166.493869000	76.2155	86	1
1527896166.494397000	76.2161	72	0
1527896166.494827000	76.2165	276	0
1527896166.497853000	76.2195	83	1
1527896166.817050000	76.5387	370	1
1527896166.817118000	76.5388	241	1
1527896166.837033000	76.5587	67	0
1527896166.959377000	76.681	215	0
1527896166.959661000	76.6813	128	0
1527896166.962925000	76.6846	86	1
1527896166.966563000	76.6882	72	0
1527896166.967858000	76.6895	206	0
1527896166.969873000	76.6915	83	1
1527896167.044866000	76.7665	370	1
1527896167.044944000	76.7666	239	1
1527896167.063622000	76.7853	67	0
1527896167.250357000	76.972	327	0
1527896167.250360000	76.972	128	0
1527896167.253733000	76.9754	72	0
1527896167.253958000	76.9756	89	1
1527896167.254009000	76.9757	78	0
1527896167.257910000	76.9796	80	1
1527896167.480321000	77.202	370	1
1527896167.480382000	77.202	240	1
1527896167.500597000	77.2223	67	0
1527896167.613761000	77.3354	213	0
1527896167.613763000	77.3354	128	0
1527896167.617937000	77.3396	86	1
1527896167.618005000	77.3397	72	0
1527896167.618585000	77.3402	316	0
1527896167.621874000	77.3435	83	1
1527896167.873529000	77.5952	707	1
1527896167.873591000	77.5953	239	1
1527896167.893897000	77.6156	67	0
1527896168.029046000	77.7507	213	0
1527896168.029049000	77.7507	128	0
1527896168.032978000	77.7546	86	1
1527896168.033504000	77.7552	72	0
1527896168.033595000	77.7553	308	0
1527896168.036942000	77.7586	83	1
1527896168.418658000	78.1403	1229	1
1527896168.418752000	78.1404	240	1
1527896168.439708000	78.1614	67	0
1527896168.620164000	78.3418	238	0
1527896168.620166000	78.3418	128	0
1527896168.623189000	78.3449	72	0
1527896168.623590000	78.3453	66	0
1527896168.624181000	78.3458	92	1
1527896168.791291000	78.513	370	1
1527896168.791371000	78.513	239	1
1527896168.812321000	78.534	67	0
1527896168.907112000	78.6288	212	0
1527896168.907115000	78.6288	128	0
1527896168.911025000	78.6327	86	1
1527896168.911155000	78.6328	72	0
1527896168.911623000	78.6333	100	0
1527896168.914992000	78.6367	83	1
1527896169.197354000	78.919	368	1
1527896169.197418000	78.9191	239	1
1527896169.216350000	78.938	67	0
1527896169.395314000	79.117	236	0
1527896169.395317000	79.117	128	0
1527896169.399067000	79.1207	86	1
1527896169.400874000	79.1225	72	0
1527896169.400876000	79.1225	251	0
1527896169.405025000	79.1267	83	1
1527896169.503331000	79.225	369	1
1527896169.503397000	79.2251	239	1
1527896169.522921000	79.2446	67	0
1527896169.612848000	79.3345	213	0
1527896169.612850000	79.3345	128	0
1527896169.616965000	79.3386	72	0
1527896169.616968000	79.3386	216	0
1527896169.617030000	79.3387	86	1
1527896169.621032000	79.3427	83	1
1527896169.989431000	79.7111	369	1
1527896169.989527000	79.7112	239	1
1527896170.009410000	79.7311	67	0
1527896170.127008000	79.8487	282	0
1527896170.128202000	79.8499	128	0
1527896170.131018000	79.8527	86	1
1527896170.131594000	79.8533	72	0
1527896170.131595000	79.8533	75	0
1527896170.135070000	79.8567	83	1
1527896170.245421000	79.9671	370	1
1527896170.245504000	79.9672	239	1
1527896170.266499000	79.9882	67	0
1527896170.382158000	80.1038	213	0
1527896170.382161000	80.1038	128	0
1527896170.386120000	80.1078	86	1
1527896170.387330000	80.109	72	0
1527896170.387782000	80.1094	289	0
1527896170.391075000	80.1127	83	1
1527896170.671482000	80.3931	374	1
1527896170.671550000	80.3932	241	1
1527896170.697471000	80.4191	67	0
1527896170.799520000	80.5212	213	0
1527896170.799522000	80.5212	128	0
1527896170.803121000	80.5248	86	1
1527896170.804961000	80.5266	72	0
1527896170.804963000	80.5266	274	0
1527896170.809115000	80.5308	83	1
1527896171.097463000	80.8191	372	1
1527896171.097554000	80.8192	240	1
1527896171.118377000	80.84	67	0
1527896171.216726000	80.9384	344	0
1527896171.216728000	80.9384	128	0
1527896171.221167000	80.9428	86	1
1527896171.222626000	80.9443	72	0
1527896171.222627000	80.9443	284	0
1527896171.226136000	80.9478	83	1
1527896171.698612000	81.4203	373	1
1527896171.698679000	81.4203	239	1
1527896171.719052000	81.4407	67	0
1527896171.841967000	81.5636	262	0
1527896171.841970000	81.5636	128	0
1527896171.845887000	81.5675	72	0
1527896171.845889000	81.5676	129	0
1527896171.846188000	81.5679	92	1
1527896171.934319000	81.656	371	1
1527896171.934418000	81.6561	239	1
1527896171.955748000	81.6774	67	0
1527896172.057774000	81.7794	216	0
1527896172.057777000	81.7794	128	0
1527896172.062170000	81.7838	86	1
1527896172.062721000	81.7844	72	0
1527896172.062723000	81.7844	259	0
1527896172.066126000	81.7878	83	1
1527896172.321411000	82.0431	371	1
1527896172.321479000	82.0431	239	1
1527896172.340453000	82.0621	67	0
1527896172.429203000	82.1509	235	0
1527896172.429309000	82.151	128	0
1527896172.432916000	82.1546	72	0
1527896172.433012000	82.1547	76	0
1527896172.433191000	82.1549	92	1
1527896172.639673000	82.3613	373	1
1527896172.639748000	82.3614	242	1
1527896172.658824000	82.3805	67	0
1527896172.762345000	82.484	213	0
1527896172.762348000	82.484	128	0
1527896172.766205000	82.4879	86	1
1527896172.767787000	82.4894	72	0
1527896172.767789000	82.4895	169	0
1527896172.771160000	82.4928	83	1
1527896173.118554000	82.8402	707	1
1527896173.118616000	82.8403	239	1
1527896173.138605000	82.8603	67	0
1527896173.229331000	82.951	330	0
1527896173.229334000	82.951	128	0
1527896173.232302000	82.954	72	0
1527896173.232677000	82.9543	73	0
1527896173.233230000	82.9549	92	1
1527896173.394483000	83.1161	1230	1
1527896173.394559000	83.1162	239	1
1527896173.430269000	83.1519	1230	1
1527896173.433971000	83.1556	67	0
1527896173.454107000	83.1758	67	0
1527896173.458829000	83.1805	67	0
1527896173.542988000	83.2647	213	0
1527896173.543282000	83.2649	128	0
1527896173.546645000	83.2683	72	0
1527896173.547108000	83.2688	277	0
1527896173.547362000	83.269	98	1
1527896173.881698000	83.6034	370	1
1527896173.881794000	83.6035	240	1
1527896173.902691000	83.6244	67	0
1527896173.908377000	83.63	67	0
1527896173.992904000	83.7146	213	0
1527896173.993667000	83.7153	128	0
1527896173.997327000	83.719	89	1
1527896173.997893000	83.7196	72	0
1527896173.998372000	83.72	302	0
1527896174.001230000	83.7229	83	1
1527896174.345744000	84.0674	370	1
1527896174.345823000	84.0675	239	1
1527896174.365119000	84.0868	67	0
1527896174.464916000	84.1866	238	0
1527896174.464919000	84.1866	128	0
1527896174.468904000	84.1906	72	0
1527896174.469295000	84.191	65	0
1527896174.469381000	84.191	89	1
1527896174.473677000	84.1953	80	1
1527896174.638510000	84.3602	370	1
1527896174.638608000	84.3603	241	1
1527896174.659109000	84.3808	67	0
1527896174.765760000	84.4874	213	0
1527896174.766076000	84.4877	128	0
1527896174.768289000	84.49	72	0
1527896174.768291000	84.49	70	0
1527896174.769285000	84.4909	92	1
1527896174.984758000	84.7064	370	1
1527896174.984855000	84.7065	239	1
1527896175.004088000	84.7257	70	0
1527896175.007099000	84.7288	67	0
1527896175.008350000	84.73	83	1
1527896175.115800000	84.8375	215	0
1527896175.115803000	84.8375	128	0
1527896175.119364000	84.841	83	1
1527896175.119898000	84.8416	72	0
1527896175.119900000	84.8416	319	0
1527896175.123349000	84.845	83	1
1527896175.360740000	85.0824	370	1
1527896175.360832000	85.0825	239	1
1527896175.380327000	85.102	67	0
1527896175.493066000	85.2147	235	0
1527896175.493069000	85.2147	128	0
1527896175.497398000	85.2191	86	1
1527896175.498962000	85.2206	72	0
1527896175.498964000	85.2206	118	0
1527896175.502373000	85.224	83	1
1527896175.657586000	85.3792	369	1
1527896175.657648000	85.3793	242	1
1527896175.676856000	85.3985	67	0
1527896175.685689000	85.4074	67	0
1527896175.801616000	85.5233	258	0
1527896175.801908000	85.5236	128	0
1527896175.805407000	85.5271	89	1
1527896175.806656000	85.5283	72	0
1527896175.806658000	85.5283	104	0
1527896175.810397000	85.5321	83	1
1527896176.099000000	85.8207	372	1
1527896176.099088000	85.8207	240	1
1527896176.122108000	85.8438	67	0
1527896176.220733000	85.9424	238	0
1527896176.220736000	85.9424	128	0
1527896176.224312000	85.946	72	0
1527896176.224315000	85.946	255	0
1527896176.224392000	85.9461	86	1
1527896176.228418000	85.9501	83	1
1527896176.450619000	86.1723	374	1
1527896176.450716000	86.1724	239	1
1527896176.470799000	86.1925	67	0
1527896176.558804000	86.2805	212	0
1527896176.558933000	86.2806	128	0
1527896176.562454000	86.2841	86	1
1527896176.562871000	86.2845	72	0
1527896176.562874000	86.2845	127	0
1527896176.566434000	86.2881	83	1
1527896176.708816000	86.4305	369	1
1527896176.708906000	86.4306	240	1
1527896176.729800000	86.4515	67	0
1527896176.808048000	86.5297	322	0
1527896176.808170000	86.5298	128	0
1527896176.811108000	86.5328	72	0
1527896176.811193000	86.5329	118	0
1527896176.812413000	86.5341	92	1
1527896177.260053000	86.9817	372	1
1527896177.260119000	86.9818	239	1
1527896177.283407000	87.0051	67	0
1527896177.380197000	87.1019	283	0
1527896177.380200000	87.1019	128	0
1527896177.381447000	87.1031	72	0
1527896177.382709000	87.1044	150	0
1527896177.384496000	87.1062	92	1
1527896177.766783000	87.4884	369	1
1527896177.766876000	87.4885	239	1
1527896177.786034000	87.5077	67	0
1527896177.864448000	87.5861	215	0
1527896177.864450000	87.5861	128	0
1527896177.868094000	87.5898	72	0
1527896177.868096000	87.5898	123	0
1527896177.868608000	87.5903	92	1
1527896178.082943000	87.8046	708	1
1527896178.083006000	87.8047	239	1
1527896178.102751000	87.8244	67	0
1527896178.187873000	87.9095	240	0
1527896178.187875000	87.9095	128	0
1527896178.188823000	87.9105	72	0
1527896178.188892000	87.9106	190	0
1527896178.191548000	87.9132	92	1
1527896178.507006000	88.2287	1235	1
1527896178.507086000	88.2287	241	1
1527896178.527253000	88.2489	67	0
1527896178.599337000	88.321	215	0
1527896178.599339000	88.321	128	0
1527896178.603578000	88.3252	86	1
1527896178.605633000	88.3273	72	0
1527896178.605635000	88.3273	102	0
1527896178.609559000	88.3312	83	1
1527896178.637371000	88.359	215	0
1527896178.641545000	88.3632	80	1
1527896178.942977000	88.6646	370	1
1527896178.943055000	88.6647	240	1
1527896178.963338000	88.685	67	0
1527896178.967140000	88.6888	67	0
1527896179.035908000	88.7576	304	0
1527896179.035911000	88.7576	128	0
1527896179.039591000	88.7613	89	1
1527896179.040462000	88.7621	72	0
[truncated: 460 more rows]
