# Supplementary material for: Method for multi-task learning fusion network traffic classification to address small sample labels
Source: Sci Rep. 2024 Jan 30;14:2518. doi: 10.1038/s41598-024-51933-8 (PMC10827795; doi:10.1038/s41598-024-51933-8)
Supplement: Supplementary file 2 — Supplementary Information 2. [file 41598_2024_51933_MOESM2_ESM.zip › QUIC Dataset/QUIC Dataset/pretraining/Google Doc/GoogleDoc-1098.txt]

1527776696.645040000	0	275	1
1527776696.666691000	0.021651	69	0
1527776697.267771000	0.622731	305	0
1527776697.268042000	0.623002	1392	0
1527776697.268110000	0.62307	1392	0
1527776697.268351000	0.623311	1392	0
1527776697.268700000	0.62366	1392	0
1527776697.268765000	0.623725	1392	0
1527776697.268947000	0.623907	1392	0
1527776697.269103000	0.624063	911	0
1527776697.271081000	0.626041	104	1
1527776697.273796000	0.628756	1392	0
1527776697.274041000	0.629001	1392	0
1527776697.274152000	0.629112	674	0
1527776697.278148000	0.633108	1392	0
1527776697.278419000	0.633379	1392	0
1527776697.278712000	0.633672	1392	0
1527776697.279009000	0.633969	168	0
1527776697.279344000	0.634304	1167	0
1527776697.283245000	0.638205	101	1
1527776697.330020000	0.68498	1392	0
1527776697.330302000	0.685262	1392	0
1527776697.330378000	0.685338	1392	0
1527776697.330381000	0.685341	180	0
1527776697.330652000	0.685612	1392	0
1527776697.330724000	0.685684	1391	0
1527776697.330727000	0.685687	1392	0
1527776697.330797000	0.685757	782	0
1527776697.332055000	0.687015	1392	0
1527776697.332184000	0.687144	976	0
1527776697.332302000	0.687262	107	1
1527776697.339259000	0.694219	1392	0
1527776697.339738000	0.694698	1392	0
1527776697.339871000	0.694831	1392	0
1527776697.339873000	0.694833	168	0
1527776697.340210000	0.69517	1392	0
1527776697.340701000	0.695661	150	0
1527776697.341911000	0.696871	95	1
1527776697.345458000	0.700418	1392	0
1527776697.345994000	0.700954	1392	0
1527776697.346380000	0.70134	1392	0
1527776697.346383000	0.701343	168	0
1527776697.346463000	0.701423	64	0
1527776697.347987000	0.702947	92	1
1527776697.348017000	0.702977	1392	0
1527776697.348020000	0.70298	130	0
1527776697.351492000	0.706452	1392	0
1527776697.351633000	0.706593	1392	0
1527776697.351635000	0.706595	1392	0
1527776697.351638000	0.706598	168	0
1527776697.351715000	0.706675	64	0
1527776697.353362000	0.708322	772	0
1527776697.354505000	0.709465	83	1
1527776697.356419000	0.711379	1392	0
1527776697.356684000	0.711644	1392	0
1527776697.356992000	0.711952	1392	0
1527776697.356996000	0.711956	168	0
1527776697.357106000	0.712066	641	0
1527776697.358805000	0.713765	107	1
1527776697.359434000	0.714394	84	0
1527776697.359519000	0.714479	268	0
1527776697.361922000	0.716882	86	1
1527776697.709382000	1.06434	347	1
1527776697.709477000	1.06444	1392	1
1527776697.709516000	1.06448	896	1
1527776697.726460000	1.08142	197	1
1527776697.734968000	1.08993	69	0
1527776697.746023000	1.10098	69	0
1527776697.844357000	1.19932	330	0
1527776697.847980000	1.20294	86	1
1527776697.876838000	1.2318	355	0
1527776697.877964000	1.23292	1392	0
1527776697.878113000	1.23307	1392	0
1527776697.878275000	1.23323	1392	0
1527776697.878277000	1.23324	166	0
1527776697.878445000	1.2334	1392	0
1527776697.878564000	1.23352	1392	0
1527776697.878631000	1.23359	1055	0
1527776697.878699000	1.23366	261	0
1527776697.879930000	1.23489	104	1
1527776697.880642000	1.2356	60	0
1527776697.882922000	1.23788	80	1
1527776698.024551000	1.37951	196	1
1527776698.048413000	1.40337	69	0
1527776698.510901000	1.86586	445	0
1527776698.511027000	1.86599	1097	0
1527776698.514987000	1.86995	86	1
1527776698.515274000	1.87023	72	0
1527776698.515362000	1.87032	123	0
1527776698.522773000	1.87773	83	1
1527776698.577706000	1.93267	976	1
1527776698.601413000	1.95637	69	0
1527776698.618760000	1.97372	258	0
1527776698.618875000	1.97383	340	0
1527776698.618876000	1.97384	94	0
1527776698.622184000	1.97714	89	1
1527776698.825595000	2.18055	224	1
1527776698.825672000	2.18063	124	1
1527776698.844538000	2.1995	69	0
1527776698.857501000	2.21246	135	1
1527776698.857589000	2.21255	170	1
1527776698.877627000	2.23259	69	0
1527776698.885128000	2.24009	69	0
1527776698.909754000	2.26471	1392	0
1527776698.909842000	2.2648	1392	0
1527776698.909844000	2.2648	1392	0
1527776698.909921000	2.26488	508	0
1527776698.909923000	2.26488	132	0
1527776698.919482000	2.27444	101	1
1527776698.978580000	2.33354	595	0
1527776698.978583000	2.33354	72	0
1527776698.978712000	2.33367	254	0
1527776698.981012000	2.33597	86	1
1527776699.873616000	3.22858	210	1
1527776699.894915000	3.24988	69	0
1527776700.142972000	3.49793	1392	1
1527776700.143023000	3.49798	1392	1
1527776700.143078000	3.49804	261	1
1527776700.143142000	3.4981	824	1
1527776700.164716000	3.51968	69	0
1527776700.184927000	3.53989	494	0
1527776700.185046000	3.54001	69	0
1527776700.188069000	3.54303	89	1
1527776700.235212000	3.59017	303	0
1527776700.235407000	3.59037	1392	0
1527776700.235687000	3.59065	977	0
1527776700.237461000	3.59242	72	0
1527776700.237560000	3.59252	239	0
1527776700.238162000	3.59312	92	1
1527776700.714301000	4.06926	750	1
1527776700.714399000	4.06936	1392	1
1527776700.714427000	4.06939	1392	1
1527776700.714468000	4.06943	1392	1
1527776700.714501000	4.06946	1392	1
1527776700.714538000	4.0695	1392	1
1527776700.714578000	4.06954	1392	1
1527776700.714612000	4.06957	1392	1
1527776700.714649000	4.06961	1392	1
1527776700.714691000	4.06965	1392	1
1527776700.714723000	4.06968	1392	1
1527776700.714761000	4.06972	1392	1
1527776700.714800000	4.06976	1392	1
1527776700.714853000	4.06981	1260	1
1527776700.733555000	4.08852	69	0
1527776700.736201000	4.09116	82	0
1527776700.739291000	4.09425	83	1
1527776701.065032000	4.41999	376	0
1527776701.067350000	4.42231	80	1
1527776701.068293000	4.42325	60	0
1527776701.083033000	4.43799	80	1
1527776702.433069000	5.78803	313	1
1527776702.433160000	5.78812	1392	1
1527776702.433186000	5.78815	968	1
1527776702.442270000	5.79723	203	1
1527776702.442353000	5.79731	1392	1
1527776702.442386000	5.79735	1392	1
1527776702.442503000	5.79746	747	1
1527776702.454702000	5.80966	69	0
1527776702.461449000	5.81641	231	1
1527776702.462474000	5.81743	81	1
1527776702.467240000	5.8222	69	0
1527776702.478844000	5.8338	86	0
1527776702.481207000	5.83617	86	1
1527776702.652319000	6.00728	596	0
1527776702.652440000	6.0074	286	0
1527776702.652442000	6.0074	107	0
1527776702.654361000	6.00932	103	1
1527776702.656583000	6.01154	230	1
1527776702.674007000	6.02897	69	0
1527776702.988634000	6.34359	375	0
1527776702.991064000	6.34602	60	0
1527776702.991157000	6.34612	83	1
1527776702.994157000	6.34912	80	1
1527776703.365186000	6.72015	818	0
1527776703.365413000	6.72037	1392	0
1527776703.365607000	6.72057	1392	0
1527776703.365692000	6.72065	1392	0
1527776703.365694000	6.72065	160	0
1527776703.365951000	6.72091	1392	0
1527776703.366027000	6.72099	1334	0
1527776703.366649000	6.72161	1392	0
1527776703.366715000	6.72167	1392	0
1527776703.366942000	6.7219	1392	0
1527776703.366944000	6.7219	168	0
1527776703.367080000	6.72204	107	1
1527776703.367398000	6.72236	1198	0
1527776703.368303000	6.72326	1392	0
1527776703.368619000	6.72358	1392	0
1527776703.368937000	6.7239	1392	0
1527776703.368939000	6.7239	168	0
1527776703.369159000	6.72412	95	1
1527776703.369279000	6.72424	1392	0
1527776703.369470000	6.72443	718	0
1527776703.372252000	6.72721	83	1
1527776703.433109000	6.78807	1392	0
1527776703.433331000	6.78829	1392	0
1527776703.433640000	6.7886	1392	0
1527776703.433642000	6.7886	180	0
1527776703.433796000	6.78876	778	0
1527776703.439330000	6.79429	1392	0
1527776703.439576000	6.79454	1392	0
1527776703.439891000	6.79485	1392	0
1527776703.439894000	6.79485	168	0
1527776703.440114000	6.79507	954	0
1527776703.440753000	6.79571	107	1
1527776703.444385000	6.79935	1392	0
1527776703.444597000	6.79956	1392	0
1527776703.444877000	6.79984	1392	0
1527776703.444880000	6.79984	168	0
1527776703.444947000	6.79991	64	0
1527776703.446840000	6.8018	1392	0
1527776703.446966000	6.80193	160	0
1527776703.447303000	6.80226	98	1
1527776703.449624000	6.80458	1392	0
1527776703.449790000	6.80475	1392	0
1527776703.450108000	6.80507	1392	0
1527776703.450111000	6.80507	168	0
1527776703.450187000	6.80515	64	0
1527776703.452353000	6.80731	92	1
1527776703.453767000	6.80873	1177	0
1527776703.454160000	6.80912	1392	0
1527776703.454412000	6.80937	1392	0
1527776703.455012000	6.80997	1392	0
1527776703.455015000	6.80997	168	0
1527776703.455096000	6.81006	64	0
1527776703.456593000	6.81155	941	0
1527776703.459412000	6.81437	1392	0
1527776703.459660000	6.81462	1286	0
1527776703.459979000	6.81494	1392	0
1527776703.460118000	6.81508	80	1
1527776703.460430000	6.81539	1392	0
1527776703.460506000	6.81547	648	0
1527776703.460521000	6.81548	107	1
1527776703.463188000	6.81815	80	1
1527776703.465724000	6.82068	1392	0
1527776703.465835000	6.8208	1392	0
1527776703.465837000	6.8208	320	0
1527776703.465839000	6.8208	72	0
1527776703.466089000	6.82105	177	0
1527776703.468208000	6.82317	92	1
1527776704.742820000	8.09778	289	1
1527776704.742910000	8.09787	124	1
1527776704.764554000	8.11951	69	0
1527776704.817432000	8.17239	1392	0
1527776704.817658000	8.17262	1392	0
1527776704.817951000	8.17291	1392	0
1527776704.818053000	8.17301	646	0
1527776704.818056000	8.17302	72	0
1527776704.818127000	8.17309	299	0
1527776704.820288000	8.17525	98	1
1527776705.872738000	9.2277	360	1
1527776705.872823000	9.22778	274	1
1527776705.875403000	9.23036	284	1
1527776705.875484000	9.23044	1392	1
1527776705.875512000	9.23047	1392	1
1527776705.875552000	9.23051	969	1
1527776705.900471000	9.25543	69	0
1527776705.932679000	9.28764	363	1
1527776705.966726000	9.32169	69	0
1527776706.137831000	9.49279	1392	1
1527776706.137881000	9.49284	1392	1
1527776706.137919000	9.49288	281	1
1527776706.137984000	9.49294	823	1
1527776706.149938000	9.5049	448	0
1527776706.152387000	9.50735	80	1
1527776706.156799000	9.51176	72	0
1527776706.160381000	9.51534	80	1
1527776706.179740000	9.5347	442	0
1527776706.179853000	9.53481	76	0
1527776706.182333000	9.53729	83	1
1527776706.460816000	9.81578	294	0
1527776706.461522000	9.81648	1380	0
1527776706.462730000	9.81769	493	0
1527776706.463349000	9.81831	86	1
1527776706.464333000	9.81929	572	0
1527776706.464842000	9.8198	615	0
1527776706.467360000	9.82232	83	1
1527776706.467904000	9.82286	447	0
1527776706.469106000	9.82407	677	0
1527776706.470337000	9.8253	83	1
1527776706.470599000	9.82556	464	0
1527776706.471917000	9.82688	815	0
1527776706.473181000	9.82814	629	0
1527776706.473402000	9.82836	86	1
1527776706.474945000	9.82991	499	0
1527776706.476672000	9.83163	419	0
1527776706.477383000	9.83234	83	1
1527776706.478217000	9.83318	681	0
1527776706.480038000	9.835	596	0
1527776706.481720000	9.83668	538	0
1527776706.482351000	9.83731	86	1
1527776706.483221000	9.83818	634	0
1527776706.484656000	9.83962	575	0
1527776706.485909000	9.84087	669	0
1527776706.491640000	9.8466	86	1
1527776706.493992000	9.84895	72	0
1527776706.494714000	9.84967	320	0
1527776706.494784000	9.84974	83	0
1527776706.496357000	9.85132	86	1
1527776706.497796000	9.85276	103	0
1527776706.500595000	9.85556	80	1
1527776706.531479000	9.88644	274	0
1527776706.534380000	9.88934	80	1
1527776706.964679000	10.3196	973	1
1527776706.964762000	10.3197	89	1
1527776706.974343000	10.3293	284	1
1527776706.975616000	10.3306	460	1
1527776706.975677000	10.3306	67	1
1527776706.985560000	10.3405	69	0
1527776706.997451000	10.3524	69	0
1527776707.133315000	10.4883	235	0
1527776707.133431000	10.4884	83	0
1527776707.136419000	10.4914	89	1
1527776707.139374000	10.4943	72	0
1527776707.139465000	10.4944	178	0
1527776707.142399000	10.4974	83	1
1527776707.526656000	10.8816	257	0
1527776707.526770000	10.8817	131	0
1527776707.530420000	10.8854	72	0
1527776707.530525000	10.8855	243	0
1527776707.530596000	10.8856	83	1
1527776707.533415000	10.8884	83	1
1527776707.549343000	10.9043	213	0
1527776707.549434000	10.9044	120	0
1527776707.552442000	10.9074	83	1
1527776707.559066000	10.914	84	0
1527776707.559544000	10.9145	262	0
1527776707.561412000	10.9164	83	1
1527776708.102573000	11.4575	374	1
1527776708.102666000	11.4576	244	1
1527776708.123662000	11.4786	69	0
1527776708.261128000	11.6161	400	1
1527776708.261204000	11.6162	74	1
1527776708.283309000	11.6383	69	0
1527776708.407716000	11.7627	241	0
1527776708.407836000	11.7628	348	0
1527776708.410486000	11.7654	89	1
1527776708.412257000	11.7672	132	0
1527776708.415488000	11.7704	80	1
1527776708.791720000	12.1467	353	1
1527776708.791860000	12.1468	1392	1
1527776708.791907000	12.1469	1392	1
1527776708.791954000	12.1469	1392	1
1527776708.791980000	12.1469	1392	1
1527776708.792030000	12.147	1392	1
1527776708.792057000	12.147	1392	1
1527776708.792108000	12.1471	1392	1
1527776708.792153000	12.1471	1392	1
1527776708.792179000	12.1471	1392	1
1527776708.792223000	12.1472	1392	1
1527776708.792257000	12.1472	1392	1
1527776708.792295000	12.1473	1392	1
1527776708.792346000	12.1473	1392	1
1527776708.793488000	12.1484	1392	1
1527776708.793533000	12.1485	1392	1
1527776708.793568000	12.1485	1392	1
1527776708.793607000	12.1486	1392	1
1527776708.793649000	12.1486	1392	1
1527776708.793701000	12.1487	1392	1
1527776708.793742000	12.1487	1392	1
1527776708.793797000	12.1488	1392	1
1527776708.795465000	12.1504	1392	1
1527776708.795514000	12.1505	1392	1
1527776708.795615000	12.1506	1392	1
1527776708.795642000	12.1506	1392	1
1527776708.795685000	12.1506	1392	1
1527776708.795718000	12.1507	1392	1
1527776708.795756000	12.1507	1392	1
1527776708.795803000	12.1508	1392	1
1527776708.797457000	12.1524	1392	1
1527776708.797495000	12.1525	1392	1
1527776708.797528000	12.1525	1392	1
1527776708.797570000	12.1525	1392	1
1527776708.797609000	12.1526	749	1
1527776708.811890000	12.1668	69	0
1527776708.814873000	12.1698	69	0
1527776708.816842000	12.1718	69	0
1527776708.821264000	12.1762	69	0
1527776709.221881000	12.5768	235	0
1527776709.221884000	12.5768	126	0
1527776709.224620000	12.5796	95	1
1527776709.225986000	12.5809	72	0
1527776709.226071000	12.581	315	0
1527776709.228511000	12.5835	83	1
1527776709.357092000	12.7121	343	1
1527776709.357734000	12.7127	277	1
1527776709.377284000	12.7322	69	0
1527776709.385194000	12.7402	69	0
1527776709.411439000	12.7664	376	1
1527776709.432461000	12.7874	69	0
1527776709.455781000	12.8107	355	0
1527776709.458548000	12.8135	83	1
1527776709.462134000	12.8171	60	0
1527776709.465562000	12.8205	80	1
1527776709.469094000	12.8241	373	1
1527776709.469170000	12.8241	291	1
1527776709.492382000	12.8473	69	0
1527776709.506911000	12.8619	264	0
1527776709.507029000	12.862	259	0
1527776709.509553000	12.8645	86	1
1527776709.512936000	12.8679	72	0
1527776709.514130000	12.8691	201	0
1527776709.515534000	12.8705	83	1
1527776709.690665000	13.0456	623	0
1527776709.690778000	13.0457	782	0
1527776709.692890000	13.0478	72	0
1527776709.693542000	13.0485	86	1
1527776709.707815000	13.0628	185	0
1527776709.711569000	13.0665	80	1
1527776709.914127000	13.2691	228	0
1527776709.914245000	13.2692	98	0
1527776709.915198000	13.2702	72	0
1527776709.915939000	13.2709	198	0
1527776709.917568000	13.2725	89	1
1527776710.079588000	13.4345	304	0
1527776710.079695000	13.4347	126	0
1527776710.082564000	13.4375	83	1
1527776710.083563000	13.4385	72	0
1527776710.084384000	13.4393	104	0
1527776710.086554000	13.4415	83	1
1527776710.095358000	13.4503	373	1
1527776710.095432000	13.4504	252	1
1527776710.115869000	13.4708	69	0
1527776710.687046000	14.042	277	0
1527776710.687155000	14.0421	126	0
1527776710.689612000	14.0446	86	1
1527776710.691517000	14.0465	72	0
1527776710.692951000	14.0479	94	0
1527776710.694641000	14.0496	83	1
1527776710.733375000	14.0883	495	1
1527776710.733466000	14.0884	256	1
1527776710.753457000	14.1084	69	0
1527776711.309180000	14.6641	236	0
1527776711.309272000	14.6642	126	0
1527776711.311680000	14.6666	86	1
1527776711.312559000	14.6675	72	0
1527776711.312636000	14.6676	287	0
1527776711.315629000	14.6706	83	1
1527776711.375780000	14.7307	851	1
1527776711.375861000	14.7308	264	1
1527776711.396078000	14.751	69	0
1527776711.969401000	15.3244	268	0
1527776711.969506000	15.3245	126	0
1527776711.972687000	15.3276	86	1
1527776711.974414000	15.3294	72	0
1527776711.974505000	15.3295	243	0
1527776711.976676000	15.3316	83	1
1527776712.025162000	15.3801	381	1
1527776712.025255000	15.3802	256	1
1527776712.044941000	15.3999	69	0
1527776712.600655000	15.9556	215	0
1527776712.600825000	15.9558	126	0
1527776712.603727000	15.9587	86	1
1527776712.605669000	15.9606	72	0
1527776712.605763000	15.9607	74	0
1527776712.608704000	15.9637	83	1
1527776712.649170000	16.0041	957	1
1527776712.649245000	16.0042	254	1
1527776712.670144000	16.0251	69	0
1527776712.814763000	16.1697	215	0
1527776712.814766000	16.1697	126	0
1527776712.817813000	16.1728	86	1
1527776712.819128000	16.1741	72	0
1527776712.819521000	16.1745	147	0
1527776712.821810000	16.1768	83	1
1527776712.871499000	16.2265	373	1
1527776712.871590000	16.2265	238	1
1527776712.891434000	16.2464	69	0
1527776713.036184000	16.3911	236	0
1527776713.036495000	16.3915	126	0
1527776713.038736000	16.3937	86	1
1527776713.041043000	16.396	72	0
1527776713.041747000	16.3967	291	0
1527776713.043708000	16.3987	83	1
1527776713.101106000	16.4561	374	1
1527776713.101238000	16.4562	246	1
1527776713.120749000	16.4757	69	0
1527776713.253040000	16.608	215	0
1527776713.253166000	16.6081	128	0
1527776713.255803000	16.6108	86	1
1527776713.256931000	16.6119	72	0
1527776713.257021000	16.612	139	0
1527776713.259738000	16.6147	83	1
1527776713.336707000	16.6917	375	1
1527776713.336783000	16.6917	242	1
1527776713.357017000	16.712	69	0
1527776713.908649000	17.2636	215	0
1527776713.908760000	17.2637	128	0
1527776713.911800000	17.2668	86	1
1527776713.912559000	17.2675	72	0
1527776713.912868000	17.2678	273	0
1527776713.915815000	17.2708	83	1
1527776714.190732000	17.5457	374	1
1527776714.190810000	17.5458	270	1
1527776714.212410000	17.5674	69	0
1527776714.575647000	17.9306	235	0
1527776714.575751000	17.9307	128	0
1527776714.578837000	17.9338	86	1
1527776714.579812000	17.9348	72	0
1527776714.579894000	17.9349	296	0
1527776714.582841000	17.9378	83	1
1527776714.608432000	17.9634	372	1
1527776714.608618000	17.9636	247	1
1527776714.631482000	17.9864	69	0
1527776714.762925000	18.1179	264	0
1527776714.763045000	18.118	128	0
1527776714.765839000	18.1208	86	1
1527776714.766583000	18.1215	72	0
1527776714.766682000	18.1216	80	0
1527776714.769837000	18.1248	83	1
1527776714.826848000	18.1818	374	1
1527776714.826929000	18.1819	244	1
1527776714.847842000	18.2028	69	0
1527776715.044846000	18.3998	309	0
1527776715.044971000	18.3999	128	0
1527776715.047854000	18.4028	86	1
1527776715.048536000	18.4035	72	0
1527776715.048956000	18.4039	222	0
1527776715.050889000	18.4058	83	1
1527776715.298407000	18.6534	371	1
1527776715.298484000	18.6534	246	1
1527776715.318429000	18.6734	69	0
1527776715.880202000	19.2352	215	0
1527776715.880337000	19.2353	128	0
1527776715.882418000	19.2374	72	0
1527776715.882518000	19.2375	315	0
1527776715.882986000	19.2379	92	1
1527776715.898914000	19.2539	496	1
1527776715.899060000	19.254	260	1
1527776715.926309000	19.2813	69	0
1527776716.488234000	19.8432	240	0
1527776716.488339000	19.8433	128	0
1527776716.490960000	19.8459	86	1
1527776716.492667000	19.8476	72	0
1527776716.492755000	19.8477	90	0
1527776716.494919000	19.8499	83	1
1527776716.523436000	19.8784	852	1
1527776716.523516000	19.8785	263	1
1527776716.543360000	19.8983	69	0
1527776717.108655000	20.4636	305	0
1527776717.108896000	20.4639	127	0
1527776717.111965000	20.4669	86	1
1527776717.114045000	20.469	71	0
1527776717.114144000	20.4691	185	0
1527776717.116967000	20.4719	83	1
1527776717.140717000	20.4957	382	1
1527776717.140807000	20.4958	260	1
1527776717.161346000	20.5163	67	0
1527776717.696362000	21.0513	278	0
1527776717.696483000	21.0514	128	0
1527776717.698992000	21.054	86	1
1527776717.699826000	21.0548	72	0
1527776717.700289000	21.0552	229	0
1527776717.701976000	21.0569	83	1
1527776717.769448000	21.1244	955	1
1527776717.769524000	21.1245	268	1
1527776717.802442000	21.1574	69	0
1527776717.807510000	21.1625	69	0
1527776718.353391000	21.7084	239	0
1527776718.353499000	21.7085	128	0
1527776718.356033000	21.711	89	1
1527776718.358044000	21.713	72	0
1527776718.358139000	21.7131	271	0
1527776718.361043000	21.716	83	1
1527776718.388701000	21.7437	375	1
1527776718.388779000	21.7437	258	1
1527776718.409919000	21.7649	69	0
1527776718.534697000	21.8897	245	0
1527776718.534807000	21.8898	128	0
1527776718.537040000	21.892	86	1
1527776718.539197000	21.8942	72	0
1527776718.539294000	21.8943	82	0
1527776718.542026000	21.897	83	1
1527776718.615480000	21.9704	373	1
1527776718.615579000	21.9705	249	1
1527776718.636854000	21.9918	69	0
1527776719.206802000	22.5618	235	0
1527776719.206893000	22.5619	128	0
1527776719.206895000	22.5619	72	0
1527776719.206896000	22.5619	73	0
1527776719.209085000	22.564	92	1
1527776719.282597000	22.6376	368	1
1527776719.282660000	22.6376	260	1
1527776719.302959000	22.6579	69	0
1527776719.866550000	23.2215	213	0
1527776719.866670000	23.2216	128	0
1527776719.868559000	23.2235	72	0
1527776719.868640000	23.2236	298	0
1527776719.869238000	23.2242	92	1
1527776719.929500000	23.2845	373	1
1527776719.929599000	23.2846	259	1
1527776719.952448000	23.3074	69	0
1527776720.526064000	23.881	236	0
1527776720.526224000	23.8812	128	0
1527776720.529169000	23.8841	86	1
1527776720.531625000	23.8866	72	0
1527776720.531732000	23.8867	301	0
1527776720.534169000	23.8891	83	1
1527776720.538629000	23.8936	372	1
1527776720.538701000	23.8937	270	1
1527776720.559855000	23.9148	69	0
1527776720.709684000	24.0646	213	0
1527776720.709815000	24.0648	128	0
1527776720.712184000	24.0671	86	1
1527776720.713799000	24.0688	72	0
1527776720.713883000	24.0688	193	0
1527776720.716172000	24.0711	83	1
1527776720.763428000	24.1184	373	1
1527776720.763514000	24.1185	239	1
1527776720.783433000	24.1384	69	0
1527776721.367946000	24.7229	238	0
1527776721.367948000	24.7229	128	0
1527776721.371154000	24.7261	72	0
1527776721.371156000	24.7261	94	0
1527776721.371307000	24.7263	86	1
1527776721.374279000	24.7292	83	1
1527776721.378309000	24.7333	374	1
1527776721.378398000	24.7334	261	1
1527776721.400957000	24.7559	69	0
1527776721.604197000	24.9592	216	0
1527776721.604413000	24.9594	128	0
1527776721.607317000	24.9623	86	1
1527776721.608126000	24.9631	72	0
1527776721.608213000	24.9632	85	0
1527776721.611246000	24.9662	83	1
1527776721.630829000	24.9858	497	1
1527776721.630920000	24.9859	242	1
1527776721.663661000	25.0186	69	0
1527776721.876667000	25.2316	264	0
1527776721.876669000	25.2316	128	0
1527776721.877444000	25.2324	72	0
1527776721.877879000	25.2328	225	0
1527776721.879254000	25.2342	92	1
1527776721.917219000	25.2722	264	0
1527776721.920296000	25.2753	80	1
1527776721.956590000	25.3115	128	0
1527776721.959301000	25.3143	80	1
1527776722.039405000	25.3944	852	1
1527776722.039464000	25.3944	236	1
1527776722.061734000	25.4167	69	0
1527776722.627064000	25.982	308	0
1527776722.627067000	25.982	128	0
1527776722.630309000	25.9853	86	1
1527776722.630920000	25.9859	72	0
1527776722.631350000	25.9863	187	0
1527776722.633346000	25.9883	83	1
1527776724.738451000	28.0934	968	1
1527776724.738544000	28.0935	246	1
1527776724.759116000	28.1141	69	0
1527776725.296665000	28.6516	238	0
1527776725.296668000	28.6516	128	0
1527776725.299292000	28.6543	86	1
1527776725.300374000	28.6553	72	0
1527776725.300747000	28.6557	149	0
1527776725.303280000	28.6582	83	1
1527776725.367933000	28.7229	375	1
1527776725.368023000	28.723	263	1
1527776725.389535000	28.7445	69	0
1527776725.938128000	29.2931	217	0
1527776725.938248000	29.2932	128	0
1527776725.941252000	29.2962	86	1
1527776725.942637000	29.2976	72	0
1527776725.942638000	29.2976	310	0
1527776725.945251000	29.3002	83	1
1527776725.999167000	29.3541	369	1
1527776725.999258000	29.3542	263	1
1527776726.019698000	29.3747	69	0
1527776726.594302000	29.9493	304	0
1527776726.594305000	29.9493	128	0
1527776726.597298000	29.9523	86	1
1527776726.598955000	29.9539	72	0
1527776726.598956000	29.9539	86	0
1527776726.601341000	29.9563	83	1
1527776726.613473000	29.9684	374	1
1527776726.613537000	29.9685	255	1
1527776726.634313000	29.9893	69	0
1527776727.182310000	30.5373	304	0
1527776727.182312000	30.5373	128	0
1527776727.185398000	30.5404	86	1
1527776727.187771000	30.5427	72	0
1527776727.188234000	30.5432	238	0
1527776727.190384000	30.5453	83	1
1527776727.287544000	30.6425	373	1
1527776727.287636000	30.6426	257	1
1527776727.307688000	30.6626	69	0
1527776727.453407000	30.8084	215	0
1527776727.453513000	30.8085	128	0
1527776727.456331000	30.8113	86	1
1527776727.458778000	30.8137	72	0
1527776727.458893000	30.8139	258	0
1527776727.462330000	30.8173	83	1
1527776727.500832000	30.8558	373	1
1527776727.500890000	30.8558	249	1
1527776727.520315000	30.8753	69	0
1527776727.675309000	31.0303	284	1
1527776727.675401000	31.0304	1392	1
1527776727.675429000	31.0304	1392	1
1527776727.675471000	31.0304	1392	1
1527776727.675506000	31.0305	1358	1
1527776727.698276000	31.0532	69	0
1527776727.884515000	31.2395	369	0
1527776727.887361000	31.2423	86	1
1527776727.900603000	31.2556	60	0
1527776727.903453000	31.2584	80	1
1527776728.086559000	31.4415	281	0
1527776728.086562000	31.4415	128	0
1527776728.088049000	31.443	72	0
1527776728.088127000	31.4431	70	0
1527776728.089381000	31.4443	89	1
1527776728.123555000	31.4785	269	0
1527776728.126429000	31.4814	80	1
1527776728.158651000	31.5136	374	1
1527776728.158714000	31.5137	252	1
1527776728.178623000	31.5336	69	0
1527776728.736456000	32.0914	213	0
1527776728.736459000	32.0914	128	0
1527776728.739501000	32.0945	86	1
1527776728.741412000	32.0964	72	0
1527776728.741414000	32.0964	286	0
1527776728.744471000	32.0994	83	1
1527776732.966204000	36.3212	373	1
1527776732.966277000	36.3212	244	1
1527776732.991193000	36.3462	69	0
1527776733.584748000	36.9397	237	0
1527776733.584864000	36.9398	128	0
1527776733.587702000	36.9427	86	1
1527776733.589754000	36.9447	72	0
1527776733.589851000	36.9448	124	0
1527776733.592663000	36.9476	83	1
1527776733.802480000	37.1574	494	1
1527776733.802561000	37.1575	276	1
1527776733.827305000	37.1823	69	0
1527776733.847234000	37.2022	69	0
1527776733.997497000	37.3525	236	0
1527776733.997500000	37.3525	128	0
1527776734.000768000	37.3557	89	1
1527776734.003481000	37.3584	72	0
1527776734.003483000	37.3584	135	0
1527776734.006756000	37.3617	83	1
1527776734.052321000	37.4073	72	0
1527776734.054676000	37.4096	80	1
1527776734.212232000	37.5672	851	1
1527776734.212310000	37.5673	251	1
1527776734.234945000	37.5899	69	0
1527776734.363081000	37.718	215	0
1527776734.363201000	37.7182	128	0
1527776734.365704000	37.7207	86	1
1527776734.367030000	37.722	72	0
1527776734.367108000	37.7221	178	0
1527776734.369703000	37.7247	83	1
1527776734.625297000	37.9803	969	1
1527776734.625392000	37.9804	256	1
1527776734.648302000	38.0033	69	0
1527776734.653539000	38.0085	69	0
1527776735.215646000	38.5706	289	0
1527776735.216923000	38.5719	128	0
1527776735.218739000	38.5737	89	1
1527776735.220776000	38.5757	72	0
1527776735.220779000	38.5757	89	0
1527776735.223770000	38.5787	83	1
1527776735.251658000	38.6066	375	1
1527776735.251748000	38.6067	262	1
1527776735.284999000	38.64	69	0
1527776735.852381000	39.2073	285	0
1527776735.852469000	39.2074	128	0
1527776735.854797000	39.2098	86	1
1527776735.856016000	39.211	72	0
1527776735.856104000	39.2111	199	0
1527776735.858792000	39.2138	83	1
1527776735.870242000	39.2252	373	1
1527776735.870318000	39.2253	268	1
1527776735.906205000	39.2612	69	0
1527776736.035999000	39.391	239	0
1527776736.036087000	39.391	128	0
1527776736.038803000	39.3938	86	1
1527776736.038925000	39.3939	72	0
1527776736.039002000	39.394	142	0
1527776736.041780000	39.3967	83	1
1527776736.088984000	39.4439	376	1
1527776736.089050000	39.444	243	1
1527776736.110412000	39.4654	69	0
1527776736.248478000	39.6034	217	0
1527776736.248593000	39.6036	128	0
1527776736.251807000	39.6068	86	1
1527776736.256425000	39.6114	72	0
1527776736.256537000	39.6115	284	0
1527776736.258822000	39.6138	83	1
1527776736.359089000	39.714	373	1
1527776736.359178000	39.7141	247	1
1527776736.379801000	39.7348	69	0
1527776736.384170000	39.7391	69	0
1527776736.587575000	39.9425	283	0
1527776736.587696000	39.9427	128	0
1527776736.590833000	39.9458	89	1
1527776736.593642000	39.9486	72	0
1527776736.593745000	39.9487	133	0
1527776736.596831000	39.9518	83	1
1527776736.779807000	40.1348	374	1
1527776736.779896000	40.1349	248	1
1527776736.803005000	40.158	69	0
1527776736.935924000	40.2909	236	0
1527776736.936041000	40.291	128	0
1527776736.938858000	40.2938	86	1
1527776736.941358000	40.2963	72	0
1527776736.943800000	40.2988	168	0
1527776736.943868000	40.2988	80	1
1527776736.946887000	40.3018	80	1
1527776737.280421000	40.6354	372	1
1527776737.280500000	40.6355	258	1
1527776737.301453000	40.6564	69	0
1527776737.862240000	41.2172	278	0
1527776737.862241000	41.2172	128	0
1527776737.864895000	41.2199	86	1
1527776737.865111000	41.2201	72	0
1527776737.865189000	41.2201	298	0
1527776737.867900000	41.2229	83	1
1527776737.888704000	41.2437	373	1
1527776737.888841000	41.2438	260	1
1527776737.911355000	41.2663	69	0
1527776738.050802000	41.4058	237	0
1527776738.050805000	41.4058	128	0
1527776738.053912000	41.4089	86	1
1527776738.055174000	41.4101	72	0
1527776738.055263000	41.4102	201	0
1527776738.057928000	41.4129	83	1
1527776738.114958000	41.4699	492	1
1527776738.115053000	41.47	248	1
1527776738.142110000	41.4971	69	0
1527776738.715295000	42.0703	216	0
1527776738.715410000	42.0704	128	0
1527776738.717953000	42.0729	86	1
1527776738.721125000	42.0761	72	0
1527776738.722176000	42.0771	170	0
1527776738.723939000	42.0789	83	1
1527776738.753462000	42.1084	853	1
1527776738.753551000	42.1085	264	1
1527776738.775160000	42.1301	69	0
1527776738.923212000	42.2782	878	1
1527776738.923319000	42.2783	1392	1
1527776738.923348000	42.2783	1392	1
1527776738.923625000	42.2786	1392	1
1527776738.923665000	42.2786	1041	1
1527776738.943183000	42.2981	245	0
1527776738.943315000	42.2983	128	0
1527776738.945053000	42.3	72	0
1527776738.945148000	42.3001	221	0
1527776738.945964000	42.3009	92	1
1527776738.949445000	42.3044	69	0
1527776739.171264000	42.5262	372	1
1527776739.171345000	42.5263	257	1
1527776739.192387000	42.5473	69	0
1527776739.679610000	43.0346	237	0
1527776739.679612000	43.0346	128	0
1527776739.681211000	43.0362	72	0
1527776739.682020000	43.037	92	1
1527776739.682732000	43.0377	132	0
1527776739.685036000	43.04	80	1
1527776739.800419000	43.1554	370	1
1527776739.800527000	43.1555	268	1
1527776739.826726000	43.1817	383	0
1527776739.830079000	43.185	80	1
1527776739.831139000	43.1861	60	0
1527776739.834029000	43.189	80	1
1527776739.843014000	43.198	370	1
1527776739.878272000	43.2332	69	0
1527776739.892953000	43.2479	69	0
1527776739.985062000	43.34	237	0
1527776739.985065000	43.34	128	0
1527776739.988058000	43.343	89	1
1527776739.997147000	43.3521	72	0
1527776739.997242000	43.3522	100	0
1527776740.000034000	43.355	83	1
1527776740.215739000	43.5707	373	1
1527776740.215826000	43.5708	255	1
1527776740.236475000	43.5914	69	0
1527776740.364881000	43.7198	238	0
1527776740.365423000	43.7204	128	0
1527776740.368071000	43.723	86	1
1527776740.370901000	43.7259	72	0
1527776740.371101000	43.7261	292	0
1527776740.373030000	43.728	83	1
1527776740.653572000	44.0085	371	1
1527776740.653647000	44.0086	258	1
1527776740.675988000	44.0309	69	0
1527776741.223113000	44.5781	265	0
1527776741.223216000	44.5782	128	0
1527776741.226100000	44.5811	86	1
1527776741.227799000	44.5828	72	0
1527776741.227968000	44.5829	300	0
1527776741.230107000	44.5851	83	1
1527776741.285265000	44.6402	373	1
1527776741.285356000	44.6403	269	1
1527776741.306805000	44.6618	69	0
1527776741.431249000	44.7862	283	0
1527776741.431365000	44.7863	128	0
1527776741.434097000	44.7891	86	1
1527776741.437515000	44.7925	72	0
1527776741.437601000	44.7926	98	0
1527776741.440117000	44.7951	83	1
1527776741.500972000	44.8559	374	1
1527776741.501050000	44.856	246	1
1527776741.525386000	44.8803	69	0
1527776741.664056000	45.019	213	0
1527776741.664170000	45.0191	128	0
1527776741.665604000	45.0206	72	0
1527776741.667090000	45.022	312	0
1527776741.667166000	45.0221	89	1
1527776741.670087000	45.025	80	1
1527776741.697597000	45.0526	213	0
1527776741.700147000	45.0551	80	1
1527776741.715040000	45.07	369	1
1527776741.715125000	45.0701	246	1
1527776741.738324000	45.0933	69	0
1527776741.867508000	45.2225	217	0
1527776741.867614000	45.2226	128	0
1527776741.870125000	45.2251	86	1
1527776741.870879000	45.2258	72	0
1527776741.870978000	45.2259	172	0
1527776741.873111000	45.2281	83	1
1527776741.930341000	45.2853	373	1
1527776741.930426000	45.2854	249	1
1527776741.954732000	45.3097	69	0
1527776742.103120000	45.4581	307	0
1527776742.103248000	45.4582	128	0
1527776742.105723000	45.4607	72	0
1527776742.106151000	45.4611	89	1
1527776742.109534000	45.4645	214	0
1527776742.112154000	45.4671	80	1
1527776742.140647000	45.4956	370	1
1527776742.140689000	45.4956	246	1
1527776742.162224000	45.5172	69	0
1527776742.310204000	45.6652	238	0
1527776742.310320000	45.6653	128	0
1527776742.313165000	45.6681	86	1
1527776742.316106000	45.6711	72	0
1527776742.316246000	45.6712	85	0
1527776742.319264000	45.6742	83	1
1527776742.354455000	45.7094	497	1
1527776742.354535000	45.7095	244	1
1527776742.376638000	45.7316	82	0
1527776742.379186000	45.7341	80	1
1527776742.381939000	45.7369	69	0
1527776742.527080000	45.882	255	0
1527776742.527240000	45.8822	128	0
1527776742.530178000	45.8851	86	1
1527776742.532261000	45.8872	72	0
1527776742.532354000	45.8873	238	0
1527776742.535180000	45.8901	83	1
1527776742.580713000	45.9357	852	1
1527776742.580807000	45.9358	245	1
1527776742.614549000	45.9695	69	0
1527776742.789602000	46.1446	216	0
1527776742.789715000	46.1447	128	0
1527776742.792179000	46.1471	86	1
1527776742.794437000	46.1494	72	0
1527776742.794444000	46.1494	302	0
1527776742.797213000	46.1522	83	1
1527776742.801662000	46.1566	965	1
1527776742.801719000	46.1567	244	1
1527776742.823766000	46.1787	69	0
1527776742.949284000	46.3042	212	0
1527776742.949287000	46.3042	128	0
1527776742.952203000	46.3072	86	1
1527776742.954500000	46.3095	72	0
1527776742.954574000	46.3095	72	0
1527776742.957196000	46.3122	83	1
1527776743.096142000	46.4511	369	1
1527776743.096200000	46.4512	246	1
1527776743.118581000	46.4735	69	0
1527776743.124345000	46.4793	69	0
1527776743.673644000	47.0286	269	0
1527776743.673757000	47.0287	128	0
1527776743.676560000	47.0315	72	0
1527776743.676646000	47.0316	281	0
1527776743.677252000	47.0322	95	1
1527776743.711557000	47.0665	269	0
1527776743.714244000	47.0692	80	1
1527776743.729581000	47.0845	374	1
1527776743.729673000	47.0846	254	1
1527776743.754148000	47.1091	69	0
1527776743.962261000	47.3172	238	0
1527776743.962373000	47.3173	128	0
1527776743.965252000	47.3202	86	1
1527776743.966344000	47.3213	72	0
1527776743.966438000	47.3214	320	0
1527776743.969256000	47.3242	83	1
1527776744.141501000	47.4965	374	1
1527776744.141596000	47.4966	250	1
1527776744.163058000	47.518	69	0
1527776744.167948000	47.5229	69	0
1527776744.298810000	47.6538	215	0
1527776744.298899000	47.6539	128	0
1527776744.301188000	47.6561	72	0
1527776744.301259000	47.6562	89	1
1527776744.301263000	47.6562	73	0
1527776744.304244000	47.6592	83	1
1527776744.347542000	47.7025	373	1
1527776744.347635000	47.7026	247	1
1527776744.367972000	47.7229	69	0
1527776744.503467000	47.8584	213	0
1527776744.503581000	47.8585	128	0
1527776744.506279000	47.8612	86	1
1527776744.507385000	47.8623	72	0
1527776744.507465000	47.8624	206	0
1527776744.510331000	47.8653	83	1
1527776744.594747000	47.9497	370	1
1527776744.594822000	47.9498	247	1
1527776744.615618000	47.9706	69	0
1527776744.740084000	48.095	215	0
1527776744.740185000	48.0951	128	0
1527776744.742074000	48.097	72	0
1527776744.742489000	48.0974	233	0
1527776744.743286000	48.0982	92	1
1527776745.016446000	48.3714	371	1
1527776745.016513000	48.3715	250	1
1527776745.054478000	48.4094	69	0
1527776745.609882000	48.9648	261	0
1527776745.609973000	48.9649	128	0
1527776745.611560000	48.9665	72	0
1527776745.611562000	48.9665	113	0
1527776745.613429000	48.9684	92	1
1527776745.641311000	48.9963	374	1
1527776745.641400000	48.9964	257	1
1527776745.671797000	49.0268	69	0
1527776745.816713000	49.1717	243	0
1527776745.816715000	49.1717	128	0
1527776745.819454000	49.1744	86	1
1527776745.820049000	49.175	72	0
1527776745.820051000	49.175	212	0
1527776745.822428000	49.1774	83	1
1527776745.855976000	49.2109	375	1
1527776745.856062000	49.211	243	1
1527776745.893620000	49.2486	69	0
1527776746.562173000	49.9171	309	0
1527776746.562269000	49.9172	128	0
1527776746.564960000	49.9199	72	0
1527776746.565039000	49.92	84	0
1527776746.565428000	49.9204	92	1
1527776746.695212000	50.0502	496	1
1527776746.695307000	50.0503	284	1
1527776746.718775000	50.0737	69	0
1527776747.274546000	50.6295	239	0
1527776747.274636000	50.6296	128	0
1527776747.276079000	50.631	72	0
1527776747.276148000	50.6311	222	0
1527776747.278460000	50.6334	92	1
1527776747.305911000	50.6609	851	1
1527776747.305986000	50.6609	267	1
1527776747.327770000	50.6827	69	0
1527776747.331759000	50.6867	69	0
1527776747.532450000	50.8874	219	0
1527776747.532456000	50.8874	128	0
1527776747.535540000	50.8905	89	1
1527776747.537488000	50.8924	72	0
1527776747.537494000	50.8925	300	0
1527776747.540468000	50.8954	83	1
1527776747.614211000	50.9692	969	1
1527776747.614303000	50.9693	244	1
1527776747.645232000	51.0002	69	0
1527776747.841904000	51.1969	280	0
1527776747.841906000	51.1969	128	0
1527776747.844477000	51.1994	86	1
1527776747.850860000	51.2058	72	0
1527776747.850955000	51.2059	177	0
1527776747.853471000	51.2084	83	1
1527776748.090907000	51.4459	369	1
1527776748.090986000	51.4459	257	1
1527776748.112401000	51.4674	69	0
1527776748.674461000	52.0294	262	0
1527776748.675924000	52.0309	128	0
1527776748.677438000	52.0324	72	0
1527776748.677537000	52.0325	86	1
1527776748.677550000	52.0325	68	0
1527776748.680637000	52.0356	83	1
1527776748.714885000	52.0698	374	1
1527776748.714984000	52.0699	263	1
1527776748.736778000	52.0917	69	0
1527776748.741089000	52.096	69	0
1527776748.869106000	52.2241	257	0
1527776748.869213000	52.2242	128	0
1527776748.871525000	52.2265	89	1
1527776748.873399000	52.2284	72	0
1527776748.873808000	52.2288	145	0
1527776748.876531000	52.2315	83	1
1527776748.946182000	52.3011	374	1
1527776748.946270000	52.3012	246	1
1527776748.967608000	52.3226	69	0
1527776749.104423000	52.4594	237	0
1527776749.104425000	52.4594	128	0
1527776749.107559000	52.4625	86	1
1527776749.109512000	52.4645	72	0
1527776749.109514000	52.4645	109	0
1527776749.112628000	52.4676	83	1
1527776749.156622000	52.5116	373	1
1527776749.156715000	52.5117	239	1
1527776749.182512000	52.5375	69	0
1527776749.395869000	52.7508	247	0
1527776749.395871000	52.7508	128	0
1527776749.398636000	52.7536	86	1
1527776749.399679000	52.7546	72	0
1527776749.399681000	52.7546	163	0
1527776749.402624000	52.7576	83	1
1527776751.490876000	54.8458	370	1
1527776751.490970000	54.8459	243	1
1527776751.516386000	54.8713	69	0
1527776752.101757000	55.4567	236	0
1527776752.101879000	55.4568	128	0
1527776752.105119000	55.4601	86	1
1527776752.106182000	55.4611	72	0
1527776752.106268000	55.4612	180	0
1527776752.109108000	55.4641	83	1
1527776752.305048000	55.66	372	1
1527776752.305136000	55.6601	270	1
1527776752.338679000	55.6936	69	0
1527776752.891958000	56.2469	215	0
1527776752.892778000	56.2477	128	0
1527776752.895152000	56.2501	86	1
1527776752.896120000	56.2511	72	0
1527776752.896195000	56.2512	259	0
1527776752.899153000	56.2541	83	1
1527776752.914276000	56.2692	375	1
1527776752.914338000	56.2693	266	1
1527776752.938991000	56.294	69	0
1527776753.109424000	56.4644	237	0
1527776753.109547000	56.4645	128	0
1527776753.112180000	56.4671	86	1
1527776753.114680000	56.4696	72	0
1527776753.114760000	56.4697	144	0
1527776753.117159000	56.4721	83	1
1527776753.149953000	56.5049	373	1
1527776753.150031000	56.505	247	1
1527776753.172142000	56.5271	69	0
1527776753.184629000	56.5396	69	0
1527776753.388689000	56.7436	215	0
1527776753.388808000	56.7438	128	0
1527776753.391184000	56.7461	89	1
1527776753.393650000	56.7486	72	0
1527776753.393748000	56.7487	204	0
1527776753.396179000	56.7511	83	1
1527776753.566212000	56.9212	496	1
1527776753.566290000	56.9212	261	1
1527776753.593388000	56.9483	69	0
1527776753.734950000	57.0899	236	0
1527776753.734953000	57.0899	128	0
1527776753.738281000	57.0932	86	1
1527776753.743629000	57.0986	72	0
1527776753.743755000	57.0987	148	0
1527776753.746260000	57.1012	83	1
1527776753.880245000	57.2352	848	1
1527776753.880332000	57.2353	247	1
1527776753.929371000	57.2843	848	1
1527776753.930862000	57.2858	69	0
1527776753.941072000	57.296	69	0
1527776753.969334000	57.3243	69	0
1527776754.102251000	57.4572	266	0
1527776754.102360000	57.4573	128	0
1527776754.105213000	57.4602	92	1
1527776754.106519000	57.4615	72	0
1527776754.106612000	57.4616	170	0
1527776754.109214000	57.4642	83	1
1527776754.319627000	57.6746	968	1
1527776754.319704000	57.6747	257	1
1527776754.341762000	57.6967	69	0
1527776754.607262000	57.9622	282	0
1527776754.607265000	57.9622	128	0
1527776754.609960000	57.9649	72	0
1527776754.610248000	57.9652	89	1
1527776754.611921000	57.9669	234	0
1527776754.614307000	57.9693	80	1
1527776754.731794000	58.0868	372	1
1527776754.731881000	58.0868	249	1
1527776754.759550000	58.1145	69	0
1527776754.908487000	58.2634	213	0
1527776754.908593000	58.2636	128	0
1527776754.911264000	58.2662	86	1
1527776754.915702000	58.2707	72	0
1527776754.915783000	58.2707	74	0
1527776754.918335000	58.2733	83	1
1527776755.152248000	58.5072	373	1
1527776755.152332000	58.5073	253	1
1527776755.174882000	58.5298	69	0
1527776755.394943000	58.7499	238	0
1527776755.394946000	58.7499	128	0
1527776755.398317000	58.7533	86	1
1527776755.400253000	58.7552	72	0
1527776755.400351000	58.7553	213	0
1527776755.403360000	58.7583	83	1
1527776755.579963000	58.9349	374	1
1527776755.580023000	58.935	264	1
1527776755.599480000	58.9544	69	0
1527776755.752547000	59.1075	217	0
1527776755.752549000	59.1075	128	0
1527776755.755400000	59.1104	86	1
1527776755.755592000	59.1106	72	0
1527776755.755595000	59.1106	116	0
1527776755.758384000	59.1133	83	1
1527776755.784593000	59.1396	217	0
1527776755.787304000	59.1423	80	1
1527776755.990836000	59.3458	370	1
1527776755.990928000	59.3459	264	1
1527776756.012534000	59.3675	69	0
1527776756.017721000	59.3727	69	0
1527776756.150406000	59.5054	304	0
1527776756.150523000	59.5055	128	0
1527776756.153330000	59.5083	89	1
1527776756.153700000	59.5087	72	0
1527776756.153776000	59.5087	301	0
1527776756.156323000	59.5113	83	1
1527776756.414466000	59.7694	369	1
1527776756.414564000	59.7695	264	1
1527776756.435198000	59.7902	69	0
1527776756.649824000	60.0048	236	0
1527776756.649962000	60.0049	128	0
1527776756.652368000	60.0073	86	1
1527776756.654906000	60.0099	72	0
1527776756.654993000	60.01	141	0
1527776756.657354000	60.0123	83	1
1527776756.838617000	60.1936	370	1
1527776756.838697000	60.1937	266	1
1527776756.862300000	60.2173	69	0
1527776756.995887000	60.3508	277	0
1527776756.996191000	60.3512	128	0
1527776756.998394000	60.3534	86	1
1527776757.001811000	60.3568	72	0
1527776757.001909000	60.3569	314	0
1527776757.004383000	60.3593	83	1
1527776757.259861000	60.6148	372	1
1527776757.259930000	60.6149	258	1
1527776757.285472000	60.6404	69	0
1527776757.437589000	60.7925	215	0
1527776757.437703000	60.7927	128	0
1527776757.440420000	60.7954	86	1
1527776757.441286000	60.7962	72	0
1527776757.441726000	60.7967	243	0
1527776757.444423000	60.7994	83	1
1527776757.731535000	61.0865	370	1
1527776757.731628000	61.0866	257	1
1527776757.780574000	61.1355	370	1
1527776757.782774000	61.1377	69	0
1527776757.787601000	61.1426	69	0
1527776757.820286000	61.1752	69	0
1527776757.922882000	61.2778	245	0
1527776757.922998000	61.278	128	0
1527776757.925074000	61.28	72	0
1527776757.925146000	61.2801	311	0
1527776757.925533000	61.2805	98	1
1527776757.944719000	61.2997	374	1
1527776757.944786000	61.2997	244	1
1527776757.965157000	61.3201	69	0
1527776758.114656000	61.4696	236	0
1527776758.114660000	61.4696	128	0
1527776758.117536000	61.4725	86	1
1527776758.119081000	61.474	72	0
1527776758.119873000	61.4748	209	0
1527776758.121437000	61.4764	83	1
1527776758.186127000	61.5411	974	1
1527776758.186220000	61.5412	243	1
1527776758.206705000	61.5617	69	0
1527776758.348523000	61.7035	215	0
1527776758.348817000	61.7038	128	0
1527776758.351469000	61.7064	86	1
1527776758.352316000	61.7073	72	0
1527776758.352753000	61.7077	132	0
1527776758.355467000	61.7104	83	1
1527776758.631375000	61.9863	968	1
1527776758.631451000	61.9864	251	1
1527776758.651518000	62.0065	69	0
1527776759.186288000	62.5412	236	0
1527776759.186291000	62.5413	128	0
1527776759.189521000	62.5445	86	1
1527776759.190855000	62.5458	72	0
1527776759.191447000	62.5464	231	0
1527776759.193537000	62.5485	83	1
1527776759.240573000	62.5955	374	1
1527776759.240652000	62.5956	263	1
1527776759.260408000	62.6154	69	0
1527776759.263722000	62.6187	69	0
1527776759.408183000	62.7631	215	0
1527776759.408186000	62.7631	128	0
1527776759.411600000	62.7666	89	1
1527776759.412142000	62.7671	72	0
1527776759.412144000	62.7671	305	0
1527776759.414576000	62.7695	83	1
1527776763.984455000	67.3394	351	1
1527776763.984534000	67.3395	1392	1
1527776763.984575000	67.3395	1392	1
1527776763.984606000	67.3396	1392	1
1527776763.984627000	67.3396	544	1
1527776764.005635000	67.3606	69	0
1527776764.185705000	67.5407	303	1
1527776764.185837000	67.5408	243	1
1527776764.208263000	67.5632	69	0
1527776764.212239000	67.5672	69	0
1527776764.554187000	67.9091	393	0
1527776764.556814000	67.9118	89	1
1527776764.560574000	67.9155	60	0
1527776764.563834000	67.9188	80	1
1527776764.765184000	68.1201	346	0
1527776764.765187000	68.1201	128	0
1527776764.767828000	68.1228	83	1
1527776764.770552000	68.1255	72	0
1527776764.770646000	68.1256	313	0
1527776764.772821000	68.1278	83	1
1527776764.827141000	68.1821	374	1
1527776764.827214000	68.1822	265	1
1527776764.849367000	68.2043	69	0
1527776765.002799000	68.3578	234	0
1527776765.002802000	68.3578	128	0
1527776765.005926000	68.3609	86	1
1527776765.006969000	68.3619	72	0
1527776765.006971000	68.3619	189	0
1527776765.009909000	68.3649	83	1
1527776765.036033000	68.391	372	1
1527776765.036119000	68.3911	241	1
1527776765.064398000	68.4194	69	0
1527776765.208852000	68.5638	220	0
1527776765.208854000	68.5638	128	0
1527776765.211932000	68.5669	86	1
1527776765.215763000	68.5707	72	0
1527776765.215845000	68.5708	120	0
1527776765.218853000	68.5738	83	1
1527776766.982556000	70.3375	353	1
1527776766.982657000	70.3376	1392	1
1527776766.982684000	70.3376	1392	1
1527776766.982734000	70.3377	1392	1
1527776766.982769000	70.3377	1392	1
1527776766.982818000	70.3378	1392	1
1527776766.982849000	70.3378	1392	1
1527776766.982889000	70.3378	1392	1
1527776766.982946000	70.3379	1392	1
1527776766.982971000	70.3379	1392	1
1527776766.983013000	70.338	1392	1
1527776766.983046000	70.338	1392	1
1527776766.983083000	70.338	1392	1
1527776766.983114000	70.3381	1392	1
1527776766.984828000	70.3398	139	1
1527776767.001802000	70.3568	69	0
1527776767.003483000	70.3584	82	0
1527776767.005805000	70.3608	83	1
1527776767.008179000	70.3631	69	0
1527776767.556466000	70.9114	379	0
1527776767.559880000	70.9148	83	1
1527776767.560380000	70.9153	60	0
1527776767.562854000	70.9178	80	1
1527776769.394287000	72.7492	373	1
1527776769.394378000	72.7493	247	1
1527776769.415664000	72.7706	69	0
1527776769.568803000	72.9238	369	0
1527776769.568923000	72.9239	128	0
1527776769.571914000	72.9269	86	1
1527776769.572776000	72.9277	72	0
1527776769.572858000	72.9278	135	0
1527776769.575905000	72.9309	83	1
1527776769.694176000	73.0491	373	1
1527776769.694252000	73.0492	246	1
1527776769.713735000	73.0687	69	0
1527776770.043427000	73.3984	236	0
1527776770.043430000	73.3984	128	0
1527776770.046013000	73.401	86	1
1527776770.047311000	73.4023	72	0
1527776770.047409000	73.4024	257	0
1527776770.049923000	73.4049	83	1
1527776770.167628000	73.5226	373	1
1527776770.167687000	73.5226	256	1
1527776770.189964000	73.5449	69	0
1527776770.199238000	73.5542	69	0
1527776770.331447000	73.6864	247	0
1527776770.331449000	73.6864	128	0
1527776770.333937000	73.6889	89	1
1527776770.334823000	73.6898	72	0
1527776770.335472000	73.6904	274	0
1527776770.337934000	73.6929	83	1
1527776770.595490000	73.9504	975	1
1527776770.595567000	73.9505	255	1
1527776770.616769000	73.9717	69	0
1527776770.621530000	73.9765	69	0
1527776771.186885000	74.5418	239	0
1527776771.186976000	74.5419	128	0
1527776771.189987000	74.5449	89	1
1527776771.190824000	74.5458	72	0
1527776771.190958000	74.5459	259	0
1527776771.192963000	74.5479	83	1
1527776771.218476000	74.5734	969	1
1527776771.218567000	74.5735	270	1
1527776771.238555000	74.5935	69	0
1527776771.454429000	74.8094	213	0
1527776771.454433000	74.8094	128	0
1527776771.457101000	74.8121	86	1
1527776771.460053000	74.815	72	0
1527776771.460061000	74.815	180	0
1527776771.463027000	74.818	83	1
1527776771.646170000	75.0011	370	1
1527776771.646256000	75.0012	247	1
1527776771.668890000	75.0238	69	0
1527776771.815486000	75.1704	216	0
1527776771.815489000	75.1704	128	0
1527776771.817448000	75.1724	72	0
1527776771.817556000	75.1725	136	0
1527776771.818028000	75.173	92	1
1527776771.835972000	75.1909	216	0
1527776771.839036000	75.194	80	1
1527776772.069963000	75.4249	372	1
1527776772.070037000	75.425	256	1
1527776772.090529000	75.4455	69	0
1527776772.643772000	75.9987	236	0
1527776772.644070000	75.999	128	0
1527776772.647123000	76.0021	86	1
1527776772.649298000	76.0043	72	0
1527776772.649398000	76.0044	195	0
1527776772.652107000	76.0071	83	1
1527776772.728219000	76.0832	373	1
1527776772.728318000	76.0833	269	1
1527776772.767316000	76.1223	69	0
1527776772.982118000	76.3371	238	0
1527776772.982125000	76.3371	128	0
1527776772.985099000	76.3401	86	1
1527776772.987129000	76.3421	72	0
1527776772.987130000	76.3421	272	0
1527776772.992930000	76.3479	83	1
1527776776.035606000	79.3906	374	1
1527776776.035684000	79.3906	258	1
1527776776.057835000	79.4128	69	0
1527776776.638124000	79.9931	236	0
1527776776.638127000	79.9931	128	0
1527776776.641311000	79.9963	86	1
1527776776.641352000	79.9963	72	0
1527776776.641436000	79.9964	303	0
1527776776.644358000	79.9993	83	1
1527776776.784166000	80.1391	373	1
1527776776.784244000	80.1392	325	1
1527776776.806863000	80.1618	69	0
1527776777.358074000	80.713	356	0
1527776777.358196000	80.7132	128	0
1527776777.361341000	80.7163	86	1
1527776777.361375000	80.7163	72	0
1527776777.361452000	80.7164	277	0
1527776777.364349000	80.7193	83	1
1527776777.406305000	80.7613	372	1
1527776777.406402000	80.7614	267	1
1527776777.428532000	80.7835	69	0
1527776777.550355000	80.9053	212	0
1527776777.550358000	80.9053	128	0
1527776777.553367000	80.9083	86	1
1527776777.555681000	80.9106	72	0
1527776777.555682000	80.9106	291	0
1527776777.558364000	80.9133	83	1
1527776777.642780000	80.9977	373	1
1527776777.642839000	80.9978	244	1
1527776777.685420000	81.0404	69	0
1527776777.685577000	81.0405	373	1
1527776777.734881000	81.0898	69	0
1527776777.836007000	81.191	217	0
1527776777.836010000	81.191	128	0
1527776777.838386000	81.1933	89	1
1527776777.838904000	81.1939	72	0
1527776777.839075000	81.194	200	0
1527776777.841361000	81.1963	83	1
1527776777.854816000	81.2098	217	0
1527776777.857385000	81.2123	80	1
1527776778.073915000	81.4289	374	1
1527776778.074011000	81.429	252	1
1527776778.094527000	81.4495	69	0
1527776778.272604000	81.6276	235	0
1527776778.272723000	81.6277	128	0
1527776778.275394000	81.6304	86	1
1527776778.277160000	81.6321	72	0
1527776778.277161000	81.6321	66	0
1527776778.280406000	81.6354	83	1
1527776778.514246000	81.8692	369	1
1527776778.514323000	81.8693	255	1
1527776778.534488000	81.8894	69	0
1527776778.675520000	82.0305	215	0
1527776778.675632000	82.0306	128	0
1527776778.678434000	82.0334	86	1
1527776778.680259000	82.0352	72	0
1527776778.680419000	82.0354	118	0
1527776778.683425000	82.0384	83	1
1527776778.933420000	82.2884	975	1
1527776778.933515000	82.2885	256	1
1527776778.953240000	82.3082	69	0
1527776778.958460000	82.3134	69	0
1527776779.088502000	82.4435	368	0
1527776779.088618000	82.4436	128	0
1527776779.091453000	82.4464	89	1
1527776779.092622000	82.4476	72	0
1527776779.092989000	82.4479	286	0
1527776779.095433000	82.4504	83	1
1527776779.346038000	82.701	967	1
1527776779.346108000	82.7011	260	1
1527776779.390006000	82.745	69	0
1527776779.957294000	83.3123	238	0
1527776779.957406000	83.3124	128	0
1527776779.960484000	83.3154	86	1
1527776779.962337000	83.3173	72	0
1527776779.962339000	83.3173	105	0
1527776779.965512000	83.3205	83	1
1527776780.001156000	83.3561	370	1
1527776780.001232000	83.3562	267	1
1527776780.021293000	83.3763	69	0
1527776780.172874000	83.5278	243	0
1527776780.172877000	83.5278	128	0
1527776780.175514000	83.5305	86	1
1527776780.177365000	83.5323	72	0
1527776780.177844000	83.5328	252	0
1527776780.180500000	83.5355	83	1
1527776780.221283000	83.5762	371	1
1527776780.221374000	83.5763	246	1
1527776780.240813000	83.5958	69	0
1527776780.245337000	83.6003	69	0
1527776780.372881000	83.7278	212	0
1527776780.373110000	83.7281	128	0
1527776780.375536000	83.7305	89	1
1527776780.377875000	83.7328	72	0
1527776780.377976000	83.7329	311	0
1527776780.380520000	83.7355	83	1
1527776780.434454000	83.7894	369	1
1527776780.434544000	83.7895	246	1
1527776780.454070000	83.809	69	0
1527776780.590203000	83.9452	215	0
1527776780.590324000	83.9453	128	0
1527776780.593534000	83.9485	86	1
1527776780.594990000	83.9499	72	0
1527776780.595081000	83.95	320	0
1527776780.597551000	83.9525	83	1
1527776780.861611000	84.2166	375	1
1527776780.861681000	84.2166	261	1
1527776780.882301000	84.2373	69	0
1527776781.021169000	84.3761	236	0
1527776781.021172000	84.3761	128	0
1527776781.024637000	84.3796	86	1
1527776781.026402000	84.3814	72	0
1527776781.027188000	84.3821	279	0
1527776781.029619000	84.3846	83	1
1527776781.296976000	84.6519	374	1
1527776781.297033000	84.652	255	1
1527776781.316479000	84.6714	69	0
1527776781.452169000	84.8071	216	0
1527776781.452284000	84.8072	128	0
1527776781.454583000	84.8095	86	1
1527776781.457923000	84.8129	72	0
1527776781.458032000	84.813	234	0
1527776781.460579000	84.8155	83	1
1527776781.713654000	85.0686	374	1
1527776781.713727000	85.0687	258	1
1527776781.734526000	85.0895	69	0
1527776781.739031000	85.094	69	0
1527776781.874206000	85.2292	213	0
1527776781.874322000	85.2293	128	0
1527776781.877625000	85.2326	89	1
1527776781.878349000	85.2333	72	0
1527776781.878444000	85.2334	95	0
1527776781.880635000	85.2356	83	1
1527776782.195715000	85.5507	373	1
1527776782.195792000	85.5508	259	1
1527776782.216573000	85.5715	69	0
1527776782.348235000	85.7032	239	0
1527776782.348352000	85.7033	128	0
1527776782.350708000	85.7057	86	1
1527776782.353822000	85.7088	72	0
1527776782.353824000	85.7088	174	0
1527776782.356628000	85.7116	83	1
1527776782.411006000	85.766	371	1
1527776782.411096000	85.7661	246	1
1527776782.432129000	85.7871	69	0
1527776782.436296000	85.7913	69	0
1527776782.567808000	85.9228	213	0
1527776782.568434000	85.9234	128	0
1527776782.570650000	85.9256	89	1
1527776782.572981000	85.9279	72	0
1527776782.573411000	85.9284	87	0
1527776782.575710000	85.9307	83	1
1527776782.638039000	85.993	373	1
1527776782.638128000	85.9931	248	1
1527776782.657712000	86.0127	69	0
1527776782.803245000	86.1582	336	0
1527776782.803372000	86.1583	128	0
1527776782.806767000	86.1617	86	1
1527776782.806778000	86.1617	72	0
1527776782.807188000	86.1621	292	0
1527776782.809658000	86.1646	83	1
1527776782.867087000	86.222	974	1
1527776782.867158000	86.2221	249	1
1527776782.888880000	86.2438	69	0
1527776783.032606000	86.3876	236	0
1527776783.032728000	86.3877	128	0
1527776783.035714000	86.3907	86	1
1527776783.037594000	86.3926	72	0
1527776783.037678000	86.3926	152	0
1527776783.040675000	86.3956	83	1
1527776783.098231000	86.4532	964	1
1527776783.098336000	86.4533	249	1
1527776783.118807000	86.4738	69	0
1527776783.270683000	86.6256	219	0
1527776783.270798000	86.6258	128	0
1527776783.273704000	86.6287	86	1
1527776783.274948000	86.6299	72	0
1527776783.275043000	86.63	288	0
1527776783.277678000	86.6326	83	1
1527776783.310179000	86.6651	374	1
1527776783.310255000	86.6652	251	1
1527776783.330783000	86.6857	69	0
1527776783.458875000	86.8138	215	0
1527776783.458990000	86.814	128	0
1527776783.461714000	86.8167	86	1
1527776783.466149000	86.8211	72	0
1527776783.466151000	86.8211	94	0
1527776783.468693000	86.8237	83	1
1527776783.548980000	86.9039	371	1
1527776783.549033000	86.904	249	1
1527776783.569537000	86.9245	69	0
1527776783.705907000	87.0609	215	0
1527776783.706030000	87.061	128	0
1527776783.708496000	87.0635	72	0
1527776783.708498000	87.0635	128	0
1527776783.708699000	87.0637	86	1
1527776783.711711000	87.0667	83	1
1527776784.001968000	87.3569	370	1
1527776784.002044000	87.357	259	1
1527776784.040768000	87.3957	370	1
1527776784.047561000	87.4025	69	0
1527776784.062307000	87.4173	69	0
1527776784.200001000	87.555	368	0
1527776784.200003000	87.555	128	0
1527776784.202820000	87.5578	89	1
1527776784.204962000	87.5599	72	0
1527776784.204964000	87.5599	177	0
1527776784.207798000	87.5628	83	1
1527776784.428656000	87.7836	373	1
1527776784.428718000	87.7837	252	1
1527776784.454252000	87.8092	69	0
1527776784.589155000	87.9441	216	0
1527776784.589158000	87.9441	128	0
1527776784.591766000	87.9467	86	1
1527776784.593330000	87.9483	72	0
1527776784.593428000	87.9484	139	0
1527776784.595753000	87.9507	83	1
1527776784.840208000	88.1952	372	1
1527776784.840288000	88.1952	251	1
1527776784.862332000	88.2173	69	0
1527776785.007428000	88.3624	268	0
1527776785.009618000	88.3646	128	0
1527776785.010882000	88.3658	86	1
1527776785.012062000	88.367	72	0
1527776785.012064000	88.367	228	0
1527776785.014785000	88.3697	83	1
1527776785.275455000	88.6304	369	1
1527776785.275548000	88.6305	258	1
1527776785.299390000	88.6544	69	0
1527776785.445968000	88.8009	213	0
1527776785.447598000	88.8026	128	0
1527776785.448890000	88.8038	86	1
1527776785.450462000	88.8054	72	0
1527776785.450464000	88.8054	294	0
1527776785.452912000	88.8079	83	1
1527776785.693271000	89.0482	374	1
1527776785.693366000	89.0483	254	1
1527776785.735934000	89.0909	374	1
1527776785.740667000	89.0956	69	0
1527776785.795935000	89.1509	69	0
1527776785.876086000	89.231	213	0
1527776785.876089000	89.231	128	0
1527776785.878840000	89.2338	89	1
1527776785.883237000	89.2382	72	0
1527776785.883311000	89.2383	74	0
1527776785.885826000	89.2408	83	1
1527776786.112015000	89.467	372	1
1527776786.112113000	89.4671	257	1
1527776786.141564000	89.4965	69	0
1527776786.283443000	89.6384	236	0
1527776786.283557000	89.6385	128	0
1527776786.285899000	89.6409	86	1
1527776786.288495000	89.6435	72	0
1527776786.288496000	89.6435	154	0
1527776786.290840000	89.6458	83	1
1527776786.520452000	89.8754	370	1
1527776786.520531000	89.8755	254	1
1527776786.543888000	89.8988	69	0
1527776787.080540000	90.4355	239	0
1527776787.080543000	90.4355	128	0
1527776787.083988000	90.4389	86	1
1527776787.085533000	90.4405	72	0
1527776787.086994000	90.442	88	0
1527776787.087933000	90.4429	83	1
1527776787.769308000	91.1243	373	1
1527776787.769396000	91.1244	248	1
1527776787.789288000	91.1442	69	0
1527776787.918723000	91.2737	215	0
1527776787.918726000	91.2737	128	0
1527776787.921758000	91.2767	86	1
1527776787.923117000	91.2781	72	0
1527776787.923200000	91.2782	282	0
1527776787.925744000	91.2807	83	1
1527776787.985428000	91.3404	973	1
1527776787.985507000	91.3405	247	1
1527776788.005891000	91.3609	69	0
1527776788.010802000	91.3658	69	0
1527776788.156934000	91.5119	239	0
1527776788.157127000	91.5121	128	0
1527776788.159827000	91.5148	89	1
1527776788.162043000	91.517	72	0
1527776788.162045000	91.517	116	0
1527776788.164833000	91.5198	83	1
1527776788.205248000	91.5602	968	1
1527776788.205343000	91.5603	246	1
1527776788.225373000	91.5803	69	0
1527776788.362059000	91.717	212	0
1527776788.362062000	91.717	128	0
1527776788.364856000	91.7198	86	1
1527776788.367266000	91.7222	72	0
1527776788.367399000	91.7224	106	0
1527776788.369870000	91.7248	83	1
1527776788.427687000	91.7826	373	1
1527776788.427752000	91.7827	250	1
1527776788.449934000	91.8049	69	0
1527776788.610688000	91.9656	334	0
1527776788.610809000	91.9658	128	0
1527776788.613796000	91.9688	86	1
1527776788.615568000	91.9705	72	0
1527776788.615569000	91.9705	128	0
1527776788.618866000	91.9738	83	1
1527776788.635310000	91.9903	370	1
1527776788.635395000	91.9904	246	1
1527776788.663739000	92.0187	69	0
1527776789.225481000	92.5804	236	0
1527776789.225484000	92.5804	128	0
1527776789.228902000	92.5839	86	1
1527776789.231715000	92.5867	72	0
1527776789.231810000	92.5868	115	0
1527776789.234906000	92.5899	83	1
1527776789.266980000	92.6219	372	1
1527776789.267065000	92.622	261	1
1527776789.287537000	92.6425	69	0
1527776789.292351000	92.6473	69	0
1527776789.436964000	92.7919	217	0
1527776789.436967000	92.7919	128	0
1527776789.439917000	92.7949	89	1
1527776789.441999000	92.797	72	0
1527776789.442000000	92.797	105	0
1527776789.444901000	92.7999	83	1
1527776794.370582000	97.7255	370	1
1527776794.370665000	97.7256	248	1
1527776794.391824000	97.7468	69	0
1527776794.536622000	97.8916	238	0
1527776794.536739000	97.8917	128	0
1527776794.539727000	97.8947	86	1
1527776794.542428000	97.8974	72	0
1527776794.543838000	97.8988	187	0
1527776794.545729000	97.9007	83	1
1527776794.586757000	97.9417	374	1
1527776794.586844000	97.9418	249	1
1527776794.607370000	97.9623	69	0
1527776794.612620000	97.9676	69	0
1527776794.751138000	98.1061	235	0
1527776794.751233000	98.1062	128	0
1527776794.753736000	98.1087	89	1
1527776794.755119000	98.1101	72	0
1527776794.755207000	98.1102	186	0
1527776794.757731000	98.1127	83	1
1527776795.411555000	98.7665	373	1
1527776795.411650000	98.7666	276	1
1527776795.433412000	98.7884	69	0
1527776795.652706000	99.0077	345	0
1527776795.652710000	99.0077	128	0
1527776795.655867000	99.0108	86	1
1527776795.656780000	99.0117	72	0
1527776795.656878000	99.0118	320	0
1527776795.659855000	99.0148	83	1
1527776795.822090000	99.177	372	1
1527776795.822185000	99.1771	243	1
1527776795.854072000	99.209	69	0
1527776795.991793000	99.3468	270	0
1527776795.991801000	99.3468	128	0
1527776795.993351000	99.3483	72	0
1527776795.994743000	99.3497	228	0
1527776795.994815000	99.3498	89	1
1527776795.997877000	99.3528	80	1
1527776796.928236000	100.283	371	1
1527776796.928324000	100.283	249	1
1527776796.950478000	100.305	69	0
1527776797.088972000	100.444	237	0
1527776797.088975000	100.444	128	0
1527776797.091756000	100.447	86	1
1527776797.096380000	100.451	72	0
1527776797.096473000	100.451	189	0
1527776797.098744000	100.454	83	1
1527776797.148519000	100.503	369	1
1527776797.148616000	100.504	246	1
1527776797.178345000	100.533	69	0
1527776797.200626000	100.556	69	0
1527776797.330024000	100.685	215	0
1527776797.330139000	100.685	128	0
1527776797.332694000	100.688	89	1
1527776797.335555000	100.691	72	0
1527776797.335556000	100.691	198	0
1527776797.338700000	100.694	83	1
1527776797.363832000	100.719	370	1
1527776797.363909000	100.719	250	1
1527776797.388763000	100.744	69	0
1527776797.393563000	100.749	69	0
1527776797.521183000	100.876	215	0
1527776797.521296000	100.876	128	0
1527776797.523777000	100.879	89	1
1527776797.527625000	100.883	72	0
1527776797.527720000	100.883	102	0
1527776797.530695000	100.886	83	1
1527776797.578214000	100.933	215	0
1527776797.580703000	100.936	80	1
1527776797.583248000	100.938	974	1
1527776797.583322000	100.938	251	1
1527776797.622958000	100.978	128	0
1527776797.625692000	100.981	80	1
1527776797.633668000	100.989	974	1
1527776797.684786000	101.04	251	1
1527776797.700607000	101.056	69	0
1527776797.706890000	101.062	69	0
1527776797.846977000	101.202	213	0
1527776797.847098000	101.202	128	0
1527776797.849787000	101.205	89	1
1527776797.851448000	101.206	72	0
1527776797.851450000	101.206	193	0
1527776797.853718000	101.209	83	1
1527776798.016446000	101.371	968	1
1527776798.016509000	101.371	254	1
1527776798.062726000	101.418	69	0
1527776798.599064000	101.954	237	0
1527776798.599177000	101.954	128	0
1527776798.601843000	101.957	86	1
1527776798.603216000	101.958	72	0
1527776798.603218000	101.958	79	0
1527776798.605748000	101.961	83	1
1527776798.632238000	101.987	372	1
1527776798.632314000	101.987	268	1
1527776798.655336000	102.01	69	0
1527776798.808076000	102.163	216	0
1527776798.808078000	102.163	128	0
1527776798.810754000	102.166	86	1
1527776798.810979000	102.166	72	0
1527776798.811061000	102.166	130	0
1527776798.813758000	102.169	83	1
1527776798.858195000	102.213	375	1
1527776798.858290000	102.213	253	1
1527776798.882601000	102.238	69	0
1527776799.039158000	102.394	239	0
1527776799.039273000	102.394	128	0
1527776799.041754000	102.397	86	1
1527776799.042930000	102.398	72	0
1527776799.043003000	102.398	80	0
1527776799.045741000	102.401	83	1
1527776799.097205000	102.452	370	1
1527776799.097299000	102.452	249	1
1527776799.119521000	102.474	69	0
1527776799.125016000	102.48	69	0
1527776799.429833000	102.785	336	0
1527776799.429836000	102.785	128	0
1527776799.432794000	102.788	89	1
1527776799.435670000	102.791	72	0
1527776799.436054000	102.791	130	0
1527776799.438806000	102.794	83	1
1527776799.574786000	102.93	374	1
1527776799.574867000	102.93	266	1
1527776799.594848000	102.95	69	0
1527776799.727297000	103.082	216	0
1527776799.727411000	103.082	128	0
1527776799.729797000	103.085	86	1
1527776799.730061000	103.085	72	0
1527776799.730135000	103.085	159	0
1527776799.732787000	103.088	83	1
1527776799.990257000	103.345	375	1
1527776799.990336000	103.345	256	1
1527776800.015543000	103.371	69	0
1527776800.149537000	103.504	241	0
1527776800.149651000	103.505	128	0
1527776800.152832000	103.508	86	1
1527776800.153156000	103.508	72	0
1527776800.153232000	103.508	219	0
1527776800.155814000	103.511	83	1
1527776800.401198000	103.756	372	1
1527776800.401287000	103.756	259	1
1527776800.421133000	103.776	69	0
1527776800.569893000	103.925	216	0
1527776800.569895000	103.925	128	0
1527776800.572938000	103.928	86	1
1527776800.573762000	103.929	72	0
1527776800.574219000	103.929	126	0
1527776800.576918000	103.932	83	1
1527776801.008900000	104.364	371	1
1527776801.008980000	104.364	251	1
1527776801.029085000	104.384	69	0
1527776801.155557000	104.511	239	0
1527776801.155804000	104.511	128	0
1527776801.158947000	104.514	86	1
1527776801.159248000	104.514	72	0
1527776801.160318000	104.515	199	0
1527776801.161898000	104.517	83	1
1527776801.226585000	104.582	371	1
1527776801.226673000	104.582	253	1
1527776801.245999000	104.601	69	0
1527776801.391012000	104.746	236	0
1527776801.391014000	104.746	128	0
1527776801.393909000	104.749	86	1
1527776801.396144000	104.751	72	0
1527776801.396214000	104.751	65	0
1527776801.398895000	104.754	83	1
1527776801.467551000	104.823	373	1
1527776801.467630000	104.823	250	1
1527776801.487582000	104.843	69	0
1527776801.629858000	104.985	322	0
1527776801.630206000	104.985	128	0
1527776801.632928000	104.988	86	1
1527776801.655681000	105.011	72	0
1527776801.655683000	105.011	212	0
1527776801.658926000	105.014	83	1
1527776801.685148000	105.04	972	1
1527776801.685244000	105.04	249	1
1527776801.704870000	105.06	72	0
1527776801.708047000	105.063	80	1
1527776801.728961000	105.084	972	1
1527776801.749368000	105.104	69	0
1527776801.753442000	105.108	69	0
1527776801.766964000	105.122	69	0
1527776801.884035000	105.239	248	0
1527776801.884038000	105.239	128	0
1527776801.887014000	105.242	92	1
1527776801.888947000	105.244	72	0
1527776801.888949000	105.244	82	0
1527776801.892000000	105.247	83	1
1527776801.912359000	105.267	969	1
1527776801.912439000	105.267	245	1
1527776801.932553000	105.288	69	0
1527776802.072645000	105.428	236	0
1527776802.072978000	105.428	128	0
1527776802.075934000	105.431	72	0
1527776802.075976000	105.431	86	1
1527776802.076383000	105.431	234	0
1527776802.078989000	105.434	83	1
1527776802.133343000	105.488	372	1
1527776802.133439000	105.488	247	1
1527776802.153749000	105.509	69	0
1527776802.285526000	105.64	213	0
1527776802.286122000	105.641	128	0
1527776802.287953000	105.643	86	1
1527776802.289503000	105.644	72	0
1527776802.290390000	105.645	271	0
1527776802.291942000	105.647	83	1
1527776802.452257000	105.807	374	1
1527776802.452351000	105.807	255	1
1527776802.472651000	105.828	69	0
1527776802.636830000	105.992	212	0
1527776802.636833000	105.992	128	0
1527776802.640003000	105.995	86	1
1527776802.640563000	105.996	72	0
1527776802.640635000	105.996	198	0
1527776802.643078000	105.998	83	1
1527776802.878935000	106.234	373	1
1527776802.879014000	106.234	262	1
1527776802.901740000	106.257	69	0
1527776803.070479000	106.425	237	0
1527776803.070843000	106.426	128	0
1527776803.073008000	106.428	86	1
1527776803.076168000	106.431	72	0
1527776803.076170000	106.431	193	0
1527776803.079017000	106.434	83	1
1527776803.311153000	106.666	373	1
1527776803.311233000	106.666	260	1
1527776803.331473000	106.686	69	0
1527776803.480827000	106.836	216	0
1527776803.480830000	106.836	128	0
1527776803.484054000	106.839	86	1
1527776803.485617000	106.841	72	0
1527776803.485620000	106.841	73	0
1527776803.488024000	106.843	83	1
1527776803.587734000	106.943	372	1
1527776803.587825000	106.943	250	1
1527776803.611381000	106.966	69	0
1527776803.628680000	106.984	69	0
1527776803.779648000	107.135	212	0
1527776803.779763000	107.135	128	0
1527776803.782047000	107.137	89	1
1527776803.784873000	107.14	72	0
1527776803.784875000	107.14	134	0
1527776803.788061000	107.143	83	1
1527776803.811240000	107.166	369	1
1527776803.811334000	107.166	249	1
1527776803.830728000	107.186	69	0
1527776804.016492000	107.371	236	0
1527776804.016494000	107.371	128	0
1527776804.019102000	107.374	86	1
1527776804.020512000	107.375	72	0
1527776804.020618000	107.376	231	0
1527776804.023083000	107.378	83	1
1527776804.026961000	107.382	370	1
1527776804.027053000	107.382	247	1
1527776804.048033000	107.403	69	0
1527776804.217796000	107.573	334	0
1527776804.218097000	107.573	128	0
1527776804.221126000	107.576	86	1
1527776804.222946000	107.578	72	0
1527776804.223034000	107.578	281	0
1527776804.226111000	107.581	83	1
1527776807.644127000	110.999	350	1
[truncated: 79 more rows]
