# Supplementary material for: Method for multi-task learning fusion network traffic classification to address small sample labels
Source: Sci Rep. 2024 Jan 30;14:2518. doi: 10.1038/s41598-024-51933-8 (PMC10827795; doi:10.1038/s41598-024-51933-8)
Supplement: Supplementary file 2 — Supplementary Information 2. [file 41598_2024_51933_MOESM2_ESM.zip › QUIC Dataset/QUIC Dataset/pretraining/Google Doc/GoogleDoc-1099.txt]

1527932047.551634000	0	295	1
1527932047.570217000	0.0185828	87	0
1527932048.033606000	0.481972	371	0
1527932048.034293000	0.482659	1412	0
1527932048.035008000	0.483374	1412	0
1527932048.035760000	0.484126	1412	0
1527932048.036430000	0.484796	180	0
1527932048.037151000	0.485517	1412	0
1527932048.037822000	0.486188	1412	0
1527932048.037907000	0.486273	101	1
1527932048.038539000	0.486905	1412	0
1527932048.039205000	0.487571	188	0
1527932048.039900000	0.488266	688	0
1527932048.040277000	0.488643	122	1
1527932048.040695000	0.489061	1412	0
1527932048.041406000	0.489772	1412	0
1527932048.042077000	0.490443	694	0
1527932048.043330000	0.491696	104	1
1527932048.043582000	0.491948	1412	0
1527932048.044281000	0.492647	1412	0
1527932048.044975000	0.493341	1412	0
1527932048.045697000	0.494063	188	0
1527932048.046249000	0.494615	107	1
1527932048.087738000	0.536104	1201	0
1527932048.089582000	0.537948	1412	0
1527932048.090255000	0.538621	101	1
1527932048.090273000	0.538639	1412	0
1527932048.090989000	0.539355	1412	0
1527932048.091649000	0.540015	188	0
1527932048.092366000	0.540732	1239	0
1527932048.093062000	0.541428	1412	0
1527932048.093253000	0.541619	110	1
1527932048.093723000	0.542089	252	0
1527932048.095769000	0.544135	1412	0
1527932048.096383000	0.544749	101	1
1527932048.096450000	0.544816	802	0
1527932048.097176000	0.545542	1412	0
1527932048.097856000	0.546222	1001	0
1527932048.099279000	0.547645	104	1
1527932048.100717000	0.549083	1412	0
1527932048.101419000	0.549785	1412	0
1527932048.102109000	0.550475	1412	0
1527932048.102777000	0.551143	190	0
1527932048.103264000	0.55163	107	1
1527932048.103528000	0.551894	1412	0
1527932048.104173000	0.552539	169	0
1527932048.106488000	0.554854	1412	0
1527932048.107187000	0.555553	1412	0
1527932048.107878000	0.556244	1412	0
1527932048.108247000	0.556613	110	1
1527932048.108557000	0.556923	190	0
1527932048.109284000	0.55765	1412	0
1527932048.109952000	0.558318	154	0
1527932048.110672000	0.559038	1412	0
1527932048.111246000	0.559612	107	1
1527932048.111363000	0.559729	1412	0
1527932048.112057000	0.560423	1412	0
1527932048.112734000	0.5611	907	0
1527932048.113436000	0.561802	1412	0
1527932048.114126000	0.562492	1412	0
1527932048.114298000	0.562664	110	1
1527932048.114817000	0.563183	1412	0
1527932048.115538000	0.563904	198	0
1527932048.116245000	0.564611	667	0
1527932048.116923000	0.565289	237	0
1527932048.117627000	0.565993	107	1
1527932048.557092000	1.00546	317	1
1527932048.557180000	1.00555	1412	1
1527932048.557206000	1.00557	906	1
1527932048.564158000	1.01252	217	1
1527932048.574666000	1.02303	87	0
1527932048.581263000	1.02963	87	0
1527932048.804782000	1.25315	166	1
1527932048.820394000	1.26876	87	0
1527932048.931671000	1.38004	442	0
1527932048.934636000	1.383	80	0
1527932048.935977000	1.38434	104	1
1527932048.937097000	1.38546	377	0
1527932048.937806000	1.38617	1117	0
1527932048.940331000	1.3887	101	1
1527932048.940591000	1.38896	92	0
1527932048.941294000	1.38966	325	0
1527932048.943487000	1.39185	101	1
1527932048.972471000	1.42084	313	0
1527932048.973176000	1.42154	1412	0
1527932048.973868000	1.42223	1412	0
1527932048.974559000	1.42292	1412	0
1527932048.975216000	1.42358	180	0
1527932048.975376000	1.42374	110	1
1527932048.976019000	1.42438	1412	0
1527932048.976717000	1.42508	1412	0
1527932048.977400000	1.42577	1071	0
1527932048.978061000	1.42643	92	0
1527932048.978279000	1.42665	107	1
1527932048.978747000	1.42711	105	0
1527932048.981304000	1.42967	98	1
1527932049.505657000	1.95402	243	1
1527932049.505747000	1.95411	144	1
1527932049.521830000	1.9702	87	0
1527932049.585892000	2.03426	244	1
1527932049.585985000	2.03435	190	1
1527932049.597187000	2.04555	1412	0
1527932049.597866000	2.04623	1412	0
1527932049.598556000	2.04692	1412	0
1527932049.599227000	2.04759	701	0
1527932049.599893000	2.04826	92	0
1527932049.600391000	2.04876	113	1
1527932049.600614000	2.04898	201	0
1527932049.601965000	2.05033	87	0
1527932049.603410000	2.05178	101	1
1527932049.642842000	2.09121	501	1
1527932049.658700000	2.10707	87	0
1527932049.694843000	2.14321	460	0
1527932049.695516000	2.14388	118	1
1527932049.695578000	2.14394	80	0
1527932049.698345000	2.14671	98	1
1527932049.712748000	2.16111	87	0
1527932049.731583000	2.17995	592	0
1527932049.732239000	2.1806	92	0
1527932049.732933000	2.1813	238	0
1527932049.734350000	2.18272	107	1
1527932050.401361000	2.84973	371	1
1527932050.418408000	2.86677	87	0
1527932050.770715000	3.21908	340	0
1527932050.771444000	3.21981	1412	0
1527932050.772130000	3.2205	999	0
1527932050.772790000	3.22116	92	0
1527932050.773485000	3.22185	253	0
1527932050.774535000	3.2229	101	1
1527932050.778484000	3.22685	107	1
1527932051.560366000	4.00873	1116	1
1527932051.560475000	4.00884	1412	1
1527932051.560514000	4.00888	1412	1
1527932051.560547000	4.00891	1412	1
1527932051.560585000	4.00895	1412	1
1527932051.560622000	4.00899	1412	1
1527932051.560656000	4.00902	1412	1
1527932051.560695000	4.00906	1412	1
1527932051.560737000	4.0091	1412	1
1527932051.560791000	4.00916	1412	1
1527932051.560816000	4.00918	1412	1
1527932051.560854000	4.00922	1412	1
1527932051.560888000	4.00925	1412	1
1527932051.560924000	4.00929	1271	1
1527932051.579536000	4.0279	87	0
1527932051.580208000	4.02857	90	0
1527932051.583191000	4.03156	87	0
1527932051.584464000	4.03283	104	1
1527932051.934230000	4.3826	444	0
1527932051.935481000	4.38385	98	1
1527932051.937279000	4.38564	80	0
1527932051.950563000	4.39893	98	1
1527932053.445648000	5.89401	332	1
1527932053.445747000	5.89411	1412	1
1527932053.445785000	5.89415	981	1
1527932053.448116000	5.89648	223	1
1527932053.448201000	5.89657	1412	1
1527932053.448238000	5.8966	1412	1
1527932053.448264000	5.89663	758	1
1527932053.462657000	5.91102	278	1
1527932053.463634000	5.912	87	0
1527932053.465594000	5.91396	101	1
1527932053.469002000	5.91737	87	0
1527932053.478626000	5.92699	87	0
1527932053.480595000	5.92896	94	0
1527932053.483261000	5.93163	87	0
1527932053.483466000	5.93183	110	1
1527932053.583720000	6.03209	398	0
1527932053.586567000	6.03493	98	1
1527932053.586963000	6.03533	80	0
1527932053.589485000	6.03785	98	1
1527932054.258510000	6.70688	566	0
1527932054.259181000	6.70755	303	0
1527932054.259866000	6.70823	235	0
1527932054.260564000	6.70893	121	1
1527932054.262742000	6.71111	253	1
1527932054.276946000	6.72531	87	0
1527932054.705640000	7.15401	853	0
1527932054.706338000	7.1547	1412	0
1527932054.707028000	7.15539	1412	0
1527932054.707719000	7.15609	1412	0
1527932054.708376000	7.15674	180	0
1527932054.708533000	7.1569	113	1
1527932054.709125000	7.15749	1412	0
1527932054.709816000	7.15818	1351	0
1527932054.711534000	7.1599	101	1
1527932054.759917000	7.20828	1412	0
1527932054.760597000	7.20896	1412	0
1527932054.761289000	7.20965	1412	0
1527932054.761950000	7.21032	198	0
1527932054.762663000	7.21103	1216	0
1527932054.763360000	7.21173	1412	0
1527932054.764048000	7.21241	1412	0
1527932054.764533000	7.2129	116	1
1527932054.764736000	7.2131	1412	0
1527932054.765456000	7.21382	188	0
1527932054.766186000	7.21455	1412	0
1527932054.766861000	7.21523	745	0
1527932054.767526000	7.21589	107	1
1527932054.767647000	7.21601	1412	0
1527932054.768338000	7.2167	1412	0
1527932054.769028000	7.21739	1412	0
1527932054.769702000	7.21807	895	0
1527932054.770409000	7.21878	1412	0
1527932054.770722000	7.21909	110	1
1527932054.771097000	7.21946	1412	0
1527932054.771791000	7.22016	1412	0
1527932054.772451000	7.22082	188	0
1527932054.773158000	7.22152	975	0
1527932054.773856000	7.22222	1412	0
1527932054.774548000	7.22291	1412	0
1527932054.775239000	7.2236	1412	0
1527932054.776060000	7.22443	190	0
1527932054.776780000	7.22515	1412	0
1527932054.777437000	7.2258	182	0
1527932054.777596000	7.22596	110	1
1527932054.780205000	7.22857	1412	0
1527932054.780886000	7.22925	1412	0
1527932054.781579000	7.22994	1412	0
1527932054.782266000	7.23063	1304	0
1527932054.782964000	7.23133	1412	0
1527932054.783097000	7.23146	125	1
1527932054.783680000	7.23205	1412	0
1527932054.784373000	7.23274	1412	0
1527932054.785031000	7.2334	190	0
1527932054.785806000	7.23417	964	0
1527932054.786670000	7.23504	107	1
1527932054.788278000	7.23664	1412	0
1527932054.788962000	7.23733	1299	0
1527932054.792560000	7.24093	101	1
1527932054.813787000	7.26215	1412	0
1527932054.814467000	7.26283	1412	0
1527932054.815138000	7.2635	675	0
1527932054.817562000	7.26593	1412	0
1527932054.818245000	7.26661	1412	0
1527932054.818904000	7.26727	335	0
1527932054.819591000	7.26796	160	0
1527932054.820602000	7.26897	116	1
1527932056.111523000	8.55989	309	1
1527932056.111612000	8.55998	144	1
1527932056.128974000	8.57734	87	0
1527932056.203118000	8.65148	1412	0
1527932056.203794000	8.65216	1412	0
1527932056.204486000	8.65285	1412	0
1527932056.205152000	8.65352	504	0
1527932056.205611000	8.65398	110	1
1527932056.205911000	8.65428	92	0
1527932056.206617000	8.65498	274	0
1527932056.208604000	8.65697	101	1
1527932057.197081000	9.64545	469	1
1527932057.197169000	9.64553	294	1
1527932057.200683000	9.64905	304	1
1527932057.200771000	9.64914	1412	1
1527932057.200809000	9.64917	1412	1
1527932057.200836000	9.6492	969	1
1527932057.213540000	9.66191	87	0
1527932057.219805000	9.66817	87	0
1527932057.244842000	9.69321	401	1
1527932057.261140000	9.70951	87	0
1527932057.356998000	9.80536	374	0
1527932057.357702000	9.80607	1400	0
1527932057.358370000	9.80674	513	0
1527932057.360074000	9.80844	107	1
1527932057.383071000	9.83144	592	0
1527932057.383774000	9.83214	1412	0
1527932057.384465000	9.83283	1412	0
1527932057.385123000	9.83349	130	0
1527932057.385919000	9.83429	1412	0
1527932057.386244000	9.83461	110	1
1527932057.386597000	9.83496	1266	0
1527932057.387292000	9.83566	1412	0
1527932057.387965000	9.83633	908	0
1527932057.388628000	9.83699	92	0
1527932057.389056000	9.83742	107	1
1527932057.389377000	9.83774	316	0
1527932057.392194000	9.84056	98	1
1527932057.547013000	9.99538	430	0
1527932057.550096000	9.99846	98	1
1527932057.553855000	10.0022	80	0
1527932057.556099000	10.0045	98	1
1527932057.559189000	10.0076	277	0
1527932057.559865000	10.0082	103	0
1527932057.562113000	10.0105	101	1
1527932057.563770000	10.0121	176	0
1527932057.567131000	10.0155	98	1
1527932058.958260000	11.4066	397	1
1527932058.958350000	11.4067	109	1
1527932058.966699000	11.4151	304	1
1527932058.968837000	11.4172	480	1
1527932058.968878000	11.4172	87	1
1527932058.986321000	11.4347	87	0
1527932058.997798000	11.4462	87	0
1527932059.117449000	11.5658	256	0
1527932059.118119000	11.5665	151	0
1527932059.121387000	11.5698	107	1
1527932059.122350000	11.5707	92	0
1527932059.123047000	11.5714	169	0
1527932059.125192000	11.5736	101	1
1527932059.323946000	11.7723	243	0
1527932059.324615000	11.773	103	0
1527932059.327182000	11.7755	101	1
1527932059.328004000	11.7764	92	0
1527932059.328707000	11.7771	205	0
1527932059.330206000	11.7786	101	1
1527932059.520261000	11.9686	268	0
1527932059.521036000	11.9694	141	0
1527932059.524568000	11.9729	92	0
1527932059.525242000	11.9736	87	0
1527932059.528997000	11.9774	104	1
1527932059.534543000	11.9829	98	1
1527932059.581957000	12.0303	394	1
1527932059.582055000	12.0304	258	1
1527932059.599505000	12.0479	87	0
1527932059.654941000	12.1033	559	1
1527932059.655027000	12.1034	94	1
1527932059.675465000	12.1238	87	0
1527932059.833410000	12.2818	270	0
1527932059.834087000	12.2825	369	0
1527932059.836272000	12.2846	107	1
1527932059.838665000	12.287	189	0
1527932059.841561000	12.2899	98	1
1527932060.147032000	12.5954	1199	1
1527932060.147153000	12.5955	1412	1
1527932060.147178000	12.5955	1412	1
1527932060.147218000	12.5956	1412	1
1527932060.147247000	12.5956	1412	1
1527932060.147284000	12.5956	1412	1
1527932060.147324000	12.5957	1412	1
1527932060.147361000	12.5957	1412	1
1527932060.147414000	12.5958	1412	1
1527932060.147436000	12.5958	1412	1
1527932060.147459000	12.5958	1412	1
1527932060.147499000	12.5959	1412	1
1527932060.147535000	12.5959	1412	1
1527932060.147569000	12.5959	1412	1
1527932060.147604000	12.596	1412	1
1527932060.147641000	12.596	1412	1
1527932060.149212000	12.5976	1412	1
1527932060.149237000	12.5976	1412	1
1527932060.149272000	12.5976	1412	1
1527932060.149307000	12.5977	1412	1
1527932060.149342000	12.5977	1412	1
1527932060.149376000	12.5977	1412	1
1527932060.149405000	12.5978	1412	1
1527932060.149442000	12.5978	1412	1
1527932060.149476000	12.5978	1412	1
1527932060.149512000	12.5979	1412	1
1527932060.151207000	12.5996	1412	1
1527932060.151231000	12.5996	1412	1
1527932060.151254000	12.5996	1412	1
1527932060.151299000	12.5997	1412	1
1527932060.151333000	12.5997	1412	1
1527932060.151367000	12.5997	1412	1
1527932060.151401000	12.5998	1412	1
1527932060.151438000	12.5998	1412	1
1527932060.151474000	12.5998	751	1
1527932060.163888000	12.6123	87	0
1527932060.166770000	12.6151	87	0
1527932060.168740000	12.6171	87	0
1527932060.171659000	12.62	87	0
1527932060.360632000	12.809	400	0
1527932060.363342000	12.8117	110	1
1527932060.366218000	12.8146	80	0
1527932060.369315000	12.8177	98	1
1527932060.447020000	12.8954	270	0
1527932060.447654000	12.896	146	0
1527932060.450322000	12.8987	101	1
1527932060.451288000	12.8997	92	0
1527932060.451940000	12.9003	126	0
1527932060.454260000	12.9026	101	1
1527932060.504466000	12.9528	361	1
1527932060.505491000	12.9539	296	1
1527932060.517196000	12.9656	87	0
1527932060.521541000	12.9699	87	0
1527932060.532896000	12.9813	308	1
1527932060.547968000	12.9963	87	0
1527932060.592270000	13.0406	327	1
1527932060.592348000	13.0407	478	1
1527932060.611355000	13.0597	87	0
1527932060.674182000	13.1225	233	0
1527932060.674866000	13.1232	279	0
1527932060.677278000	13.1256	107	1
1527932060.678555000	13.1269	92	0
1527932060.679248000	13.1276	240	0
1527932060.681365000	13.1297	101	1
1527932060.798953000	13.2473	268	0
1527932060.799644000	13.248	118	0
1527932060.801261000	13.2496	101	1
1527932060.802654000	13.251	92	0
1527932060.803351000	13.2517	132	0
1527932060.805251000	13.2536	101	1
1527932060.824059000	13.2724	586	0
1527932060.824757000	13.2731	798	0
1527932060.827272000	13.2756	101	1
1527932060.832273000	13.2806	92	0
1527932060.832962000	13.2813	196	0
1527932060.836328000	13.2847	101	1
1527932060.964663000	13.413	405	0
1527932060.965271000	13.4136	146	0
1527932060.967293000	13.4157	101	1
1527932060.968777000	13.4171	92	0
1527932060.969473000	13.4178	212	0
1527932060.984938000	13.4333	101	1
1527932061.000209000	13.4486	92	0
1527932061.002553000	13.4509	98	1
1527932063.856864000	16.3052	394	1
1527932063.856949000	16.3053	255	1
1527932063.872799000	16.3212	87	0
1527932064.064520000	16.5129	258	0
1527932064.065182000	16.5135	146	0
1527932064.067729000	16.5161	104	1
1527932064.069650000	16.518	92	0
1527932064.070389000	16.5188	214	0
1527932064.072648000	16.521	101	1
1527932064.099592000	16.548	394	1
1527932064.099687000	16.5481	254	1
1527932064.117413000	16.5658	87	0
1527932064.460107000	16.9085	233	0
1527932064.460734000	16.9091	146	0
1527932064.462750000	16.9111	104	1
1527932064.464947000	16.9133	92	0
1527932064.465711000	16.9141	148	0
1527932064.467741000	16.9161	101	1
1527932064.581655000	17.03	393	1
1527932064.581738000	17.0301	256	1
1527932064.602246000	17.0506	87	0
1527932064.934938000	17.3833	235	0
1527932064.935688000	17.3841	146	0
1527932064.937699000	17.3861	104	1
1527932064.940337000	17.3887	92	0
1527932064.941045000	17.3894	157	0
1527932064.942692000	17.3911	101	1
1527932065.115250000	17.5636	393	1
1527932065.115341000	17.5637	257	1
1527932065.133932000	17.5823	87	0
1527932065.471152000	17.9195	256	0
1527932065.471793000	17.9202	146	0
1527932065.473805000	17.9222	104	1
1527932065.476988000	17.9254	92	0
1527932065.477720000	17.9261	261	0
1527932065.479805000	17.9282	101	1
1527932065.616295000	18.0647	454	1
1527932065.616387000	18.0648	258	1
1527932065.636006000	18.0844	87	0
1527932065.979463000	18.4278	256	0
1527932065.980118000	18.4285	146	0
1527932065.982830000	18.4312	104	1
1527932065.984421000	18.4328	92	0
1527932065.985116000	18.4335	192	0
1527932065.986823000	18.4352	101	1
1527932066.074216000	18.5226	555	1
1527932066.074308000	18.5227	258	1
1527932066.090383000	18.5387	87	0
1527932066.415283000	18.8636	304	1
1527932066.415383000	18.8637	1412	1
1527932066.415421000	18.8638	1412	1
1527932066.415455000	18.8638	1412	1
1527932066.415488000	18.8639	543	1
1527932066.431940000	18.8803	87	0
1527932066.435087000	18.8835	87	0
1527932066.437220000	18.8856	290	0
1527932066.437927000	18.8863	146	0
1527932066.439872000	18.8882	110	1
1527932066.442771000	18.8911	92	0
1527932066.443462000	18.8918	130	0
1527932066.445838000	18.8942	101	1
1527932066.547118000	18.9955	393	1
1527932066.547214000	18.9956	218	1
1527932066.560659000	19.009	100	0
1527932066.563056000	19.0114	87	0
1527932066.563815000	19.0122	101	1
1527932066.808000000	19.2564	376	0
1527932066.810880000	19.2592	98	1
1527932066.815083000	19.2634	80	0
1527932066.817871000	19.2662	98	1
1527932066.983632000	19.432	273	0
1527932066.984318000	19.4327	148	0
1527932066.986839000	19.4352	101	1
1527932066.989176000	19.4375	92	0
1527932066.989858000	19.4382	180	0
1527932066.991821000	19.4402	101	1
1527932067.165178000	19.6135	394	1
1527932067.165238000	19.6136	549	1
1527932067.184297000	19.6327	87	0
1527932067.528389000	19.9768	256	0
1527932067.529068000	19.9774	148	0
1527932067.530869000	19.9792	104	1
1527932067.532981000	19.9813	92	0
1527932067.533674000	19.982	269	0
1527932067.535829000	19.9842	101	1
1527932067.600749000	20.0491	529	1
1527932067.600841000	20.0492	256	1
1527932067.618439000	20.0668	87	0
1527932067.960238000	20.4086	256	0
1527932067.960896000	20.4093	148	0
1527932067.962961000	20.4113	104	1
1527932067.966772000	20.4151	92	0
1527932067.967503000	20.4159	307	0
1527932067.969930000	20.4183	101	1
1527932068.018250000	20.4666	1220	1
1527932068.018305000	20.4667	259	1
1527932068.035917000	20.4843	87	0
1527932068.378183000	20.8265	258	0
1527932068.378874000	20.8272	148	0
1527932068.380898000	20.8293	104	1
1527932068.384760000	20.8331	92	0
1527932068.385509000	20.8339	328	0
1527932068.387902000	20.8363	101	1
1527932068.482451000	20.9308	390	1
1527932068.482539000	20.9309	259	1
1527932068.498747000	20.9471	87	0
1527932068.706216000	21.1546	233	0
1527932068.706960000	21.1553	148	0
1527932068.708940000	21.1573	104	1
1527932068.711678000	21.16	92	0
1527932068.712574000	21.1609	128	0
1527932068.713909000	21.1623	101	1
1527932068.989355000	21.4377	393	1
1527932068.989446000	21.4378	255	1
1527932069.005883000	21.4542	87	0
1527932069.348349000	21.7967	280	0
1527932069.348975000	21.7973	148	0
1527932069.350970000	21.7993	104	1
1527932069.352005000	21.8004	92	0
1527932069.352767000	21.8011	258	0
1527932069.354992000	21.8034	101	1
1527932069.516860000	21.9652	393	1
1527932069.516954000	21.9653	258	1
1527932069.533221000	21.9816	87	0
1527932069.881828000	22.3302	397	0
1527932069.882509000	22.3309	148	0
1527932069.884995000	22.3334	104	1
1527932069.886380000	22.3347	92	0
1527932069.887081000	22.3354	329	0
1527932069.888974000	22.3373	101	1
1527932070.405885000	22.8543	394	1
1527932070.405984000	22.8543	256	1
1527932070.422811000	22.8712	87	0
1527932070.764689000	23.2131	258	0
1527932070.765362000	23.2137	148	0
1527932070.767109000	23.2155	104	1
1527932070.769696000	23.2181	92	0
1527932070.770395000	23.2188	288	0
1527932070.772099000	23.2205	101	1
1527932070.878476000	23.3268	394	1
1527932070.878539000	23.3269	262	1
1527932070.899342000	23.3477	87	0
1527932071.076651000	23.525	258	0
1527932071.077268000	23.5256	148	0
1527932071.079129000	23.5275	104	1
1527932071.080832000	23.5292	92	0
1527932071.081533000	23.5299	282	0
1527932071.083120000	23.5315	101	1
1527932071.168586000	23.617	455	1
1527932071.168658000	23.617	256	1
1527932071.186923000	23.6353	87	0
1527932071.530155000	23.9785	233	0
1527932071.530857000	23.9792	148	0
1527932071.533152000	23.9815	104	1
1527932071.535847000	23.9842	92	0
1527932071.536518000	23.9849	125	0
1527932071.538132000	23.9865	101	1
1527932071.659533000	24.1079	555	1
1527932071.659624000	24.108	256	1
1527932071.677977000	24.1263	87	0
1527932072.029825000	24.4782	258	0
1527932072.030453000	24.4788	148	0
1527932072.033182000	24.4815	104	1
1527932072.034392000	24.4828	92	0
1527932072.035095000	24.4835	92	0
1527932072.037176000	24.4855	101	1
1527932072.119369000	24.5677	391	1
1527932072.119443000	24.5678	259	1
1527932072.137573000	24.5859	87	0
1527932072.480890000	24.9293	290	0
1527932072.481584000	24.9299	148	0
1527932072.484181000	24.9325	104	1
1527932072.485926000	24.9343	92	0
1527932072.486611000	24.935	163	0
1527932072.488147000	24.9365	101	1
1527932072.604451000	25.0528	394	1
1527932072.604526000	25.0529	257	1
1527932072.622009000	25.0704	87	0
1527932072.796320000	25.2447	235	0
1527932072.797009000	25.2454	148	0
1527932072.799167000	25.2475	104	1
1527932072.800970000	25.2493	92	0
1527932072.801663000	25.25	199	0
1527932072.804138000	25.2525	101	1
1527932072.839139000	25.2875	391	1
1527932072.839219000	25.2876	259	1
1527932072.856611000	25.305	87	0
1527932073.053499000	25.5019	256	0
1527932073.054241000	25.5026	148	0
1527932073.056171000	25.5045	104	1
1527932073.059571000	25.5079	92	0
1527932073.060288000	25.5087	179	0
1527932073.062171000	25.5105	101	1
1527932073.216136000	25.6645	529	1
1527932073.216231000	25.6646	256	1
1527932073.233515000	25.6819	87	0
1527932073.576905000	26.0253	263	0
1527932073.577573000	26.0259	148	0
1527932073.580280000	26.0286	104	1
1527932073.581891000	26.0303	92	0
1527932073.582590000	26.031	235	0
1527932073.584188000	26.0326	101	1
1527932073.680963000	26.1293	1221	1
1527932073.681040000	26.1294	259	1
1527932073.699603000	26.148	87	0
1527932073.878488000	26.3269	235	0
1527932073.879112000	26.3275	148	0
1527932073.881281000	26.3296	104	1
1527932073.883668000	26.332	92	0
1527932073.884333000	26.3327	303	0
1527932073.886270000	26.3346	101	1
1527932074.099002000	26.5474	391	1
1527932074.099065000	26.5474	257	1
1527932074.115477000	26.5638	87	0
1527932074.464447000	26.9128	258	0
1527932074.465443000	26.9138	148	0
1527932074.467263000	26.9156	104	1
1527932074.468869000	26.9172	92	0
1527932074.469550000	26.9179	194	0
1527932074.471243000	26.9196	101	1
1527932074.632554000	27.0809	390	1
1527932074.632623000	27.081	257	1
1527932074.649665000	27.098	87	0
1527932074.987617000	27.436	258	0
1527932074.988229000	27.4366	148	0
1527932074.990282000	27.4386	104	1
1527932074.991756000	27.4401	92	0
1527932074.992455000	27.4408	302	0
1527932074.994283000	27.4426	101	1
1527932075.098891000	27.5473	395	1
1527932075.098953000	27.5473	261	1
1527932075.116241000	27.5646	87	0
1527932075.291335000	27.7397	258	0
1527932075.292016000	27.7404	148	0
1527932075.294148000	27.7425	92	0
1527932075.294407000	27.7428	107	1
1527932075.294852000	27.7432	149	0
1527932075.297354000	27.7457	98	1
1527932075.315548000	27.7639	391	1
1527932075.315639000	27.764	257	1
1527932075.331769000	27.7801	87	0
1527932075.509109000	27.9575	235	0
1527932075.509785000	27.9582	148	0
1527932075.512379000	27.9607	104	1
1527932075.513621000	27.962	92	0
1527932075.514320000	27.9627	123	0
1527932075.516362000	27.9647	101	1
1527932075.749802000	28.1982	393	1
1527932075.749889000	28.1983	258	1
1527932075.767545000	28.2159	87	0
1527932075.936936000	28.3853	257	0
1527932075.937623000	28.386	148	0
1527932075.939341000	28.3877	104	1
1527932075.943218000	28.3916	92	0
1527932075.943904000	28.3923	318	0
1527932075.946319000	28.3947	101	1
1527932076.049913000	28.4983	391	1
1527932076.050010000	28.4984	257	1
1527932076.066250000	28.5146	87	0
1527932076.272666000	28.721	418	0
1527932076.273275000	28.7216	148	0
1527932076.275416000	28.7238	104	1
1527932076.277391000	28.7258	92	0
1527932076.278097000	28.7265	241	0
1527932076.280446000	28.7288	101	1
1527932076.569905000	29.0183	455	1
1527932076.569977000	29.0183	257	1
1527932076.586934000	29.0353	87	0
1527932076.932612000	29.381	235	0
1527932076.933276000	29.3816	148	0
1527932076.935411000	29.3838	104	1
1527932076.936393000	29.3848	92	0
1527932076.937106000	29.3855	93	0
1527932076.939394000	29.3878	101	1
1527932077.038774000	29.4871	555	1
1527932077.038836000	29.4872	259	1
1527932077.054911000	29.5033	87	0
1527932077.398526000	29.8469	259	0
1527932077.399142000	29.8475	148	0
1527932077.401494000	29.8499	104	1
1527932077.403192000	29.8516	92	0
1527932077.403884000	29.8522	268	0
1527932077.405493000	29.8539	101	1
1527932077.533989000	29.9824	391	1
1527932077.534069000	29.9824	258	1
1527932077.550260000	29.9986	87	0
1527932077.892957000	30.3413	235	0
1527932077.893642000	30.342	148	0
1527932077.895462000	30.3438	104	1
1527932077.897591000	30.346	92	0
1527932077.898291000	30.3467	118	0
1527932077.900516000	30.3489	101	1
1527932077.994592000	30.443	390	1
1527932077.994657000	30.443	259	1
1527932078.012766000	30.4611	87	0
1527932078.221883000	30.6702	279	0
1527932078.222498000	30.6709	148	0
1527932078.224545000	30.6729	104	1
1527932078.226942000	30.6753	92	0
1527932078.227695000	30.6761	318	0
1527932078.229521000	30.6779	101	1
1527932078.481172000	30.9295	392	1
1527932078.481256000	30.9296	257	1
1527932078.502105000	30.9505	87	0
1527932078.676063000	31.1244	268	0
1527932078.676678000	31.125	148	0
1527932078.678570000	31.1269	104	1
1527932078.680636000	31.129	92	0
1527932078.681352000	31.1297	179	0
1527932078.683563000	31.1319	101	1
1527932078.833764000	31.2821	530	1
1527932078.833858000	31.2822	258	1
1527932078.850289000	31.2987	87	0
1527932079.193831000	31.6422	258	0
1527932079.194442000	31.6428	148	0
1527932079.196602000	31.645	104	1
1527932079.198555000	31.6469	92	0
1527932079.199280000	31.6476	334	0
1527932079.201572000	31.6499	101	1
1527932079.253744000	31.7021	1217	1
1527932079.253826000	31.7022	258	1
1527932079.272863000	31.7212	87	0
1527932079.616135000	32.0645	235	0
1527932079.616822000	32.0652	148	0
1527932079.618542000	32.0669	104	1
1527932079.620997000	32.0694	92	0
1527932079.621689000	32.0701	214	0
1527932079.623560000	32.0719	101	1
1527932079.695886000	32.1443	393	1
1527932079.695986000	32.1444	259	1
1527932079.711988000	32.1604	87	0
1527932079.885238000	32.3336	263	0
1527932079.885938000	32.3343	148	0
1527932079.887669000	32.336	104	1
1527932079.888877000	32.3372	92	0
1527932079.889582000	32.3379	95	0
1527932079.891622000	32.34	101	1
1527932079.922720000	32.3711	394	1
1527932079.922784000	32.3712	256	1
1527932079.939117000	32.3875	87	0
1527932080.283656000	32.732	258	0
1527932080.284339000	32.7327	148	0
1527932080.286681000	32.735	104	1
1527932080.287866000	32.7362	92	0
1527932080.288565000	32.7369	284	0
1527932080.290631000	32.739	101	1
1527932080.352846000	32.8012	394	1
1527932080.352936000	32.8013	260	1
1527932080.373537000	32.8219	87	0
1527932080.584639000	33.033	236	0
1527932080.585368000	33.0337	148	0
1527932080.587681000	33.036	104	1
1527932080.589219000	33.0376	92	0
1527932080.589898000	33.0383	105	0
1527932080.591656000	33.04	101	1
1527932080.646938000	33.0953	391	1
1527932080.647032000	33.0954	256	1
1527932080.663599000	33.112	87	0
1527932081.009367000	33.4577	259	0
1527932081.009980000	33.4583	148	0
1527932081.012707000	33.4611	104	1
1527932081.015661000	33.464	92	0
1527932081.016396000	33.4648	284	0
1527932081.018641000	33.467	101	1
1527932081.115057000	33.5634	391	1
1527932081.115130000	33.5635	259	1
1527932081.131708000	33.5801	87	0
1527932081.136380000	33.5847	87	0
1527932081.478216000	33.9266	256	0
1527932081.478852000	33.9272	148	0
1527932081.480656000	33.929	107	1
1527932081.481684000	33.93	92	0
1527932081.482392000	33.9308	301	0
1527932081.484645000	33.933	101	1
1527932081.531092000	33.9795	389	1
1527932081.531183000	33.9795	257	1
1527932081.547505000	33.9959	87	0
1527932081.886080000	34.3344	235	0
1527932081.886772000	34.3351	148	0
1527932081.888752000	34.3371	104	1
1527932081.891254000	34.3396	92	0
1527932081.891907000	34.3403	217	0
1527932081.893738000	34.3421	101	1
1527932081.973357000	34.4217	460	1
1527932081.973413000	34.4218	558	1
1527932081.991917000	34.4403	87	0
1527932082.182624000	34.631	280	0
1527932082.183235000	34.6316	148	0
1527932082.185760000	34.6341	104	1
1527932082.187465000	34.6358	92	0
1527932082.188228000	34.6366	85	0
1527932082.190737000	34.6391	101	1
1527932082.665165000	35.1135	558	1
1527932082.665257000	35.1136	258	1
1527932082.684296000	35.1327	87	0
1527932082.863768000	35.3121	395	0
1527932082.864438000	35.3128	148	0
1527932082.866801000	35.3152	104	1
1527932082.869074000	35.3174	92	0
1527932082.869768000	35.3181	150	0
1527932082.871778000	35.3201	101	1
1527932083.012235000	35.4606	390	1
1527932083.012322000	35.4607	257	1
1527932083.028795000	35.4772	87	0
1527932083.039277000	35.4876	87	0
1527932083.233675000	35.682	256	0
1527932083.234304000	35.6827	148	0
1527932083.236855000	35.6852	107	1
1527932083.239095000	35.6875	92	0
1527932083.239791000	35.6882	287	0
1527932083.241731000	35.6901	101	1
1527932083.505719000	35.9541	390	1
1527932083.505797000	35.9542	260	1
1527932083.522754000	35.9711	87	0
1527932083.874020000	36.3224	233	0
1527932083.874734000	36.3231	148	0
1527932083.876884000	36.3252	104	1
1527932083.879129000	36.3275	92	0
1527932083.879826000	36.3282	291	0
1527932083.881842000	36.3302	101	1
1527932083.920928000	36.3693	529	1
1527932083.920992000	36.3694	258	1
1527932083.940611000	36.389	87	0
1527932084.114364000	36.5627	258	0
1527932084.114983000	36.5633	148	0
1527932084.116954000	36.5653	104	1
1527932084.119375000	36.5677	92	0
1527932084.120014000	36.5684	180	0
1527932084.121863000	36.5702	101	1
1527932084.285105000	36.7335	1217	1
1527932084.285165000	36.7335	258	1
1527932084.301922000	36.7503	87	0
1527932084.476600000	36.925	258	0
1527932084.477238000	36.9256	148	0
1527932084.479891000	36.9283	104	1
1527932084.480861000	36.9292	92	0
1527932084.481612000	36.93	258	0
1527932084.483869000	36.9322	101	1
1527932084.929981000	37.3783	391	1
1527932084.930076000	37.3784	256	1
1527932084.947840000	37.3962	87	0
1527932085.301991000	37.7504	291	0
1527932085.302666000	37.751	148	0
1527932085.304946000	37.7533	104	1
1527932085.306635000	37.755	92	0
1527932085.307332000	37.7557	256	0
1527932085.309920000	37.7583	101	1
1527932085.367306000	37.8157	395	1
1527932085.367379000	37.8157	261	1
1527932085.394274000	37.8426	87	0
1527932085.602348000	38.0507	235	0
1527932085.603035000	38.0514	148	0
1527932085.604919000	38.0533	104	1
1527932085.607165000	38.0555	92	0
1527932085.607869000	38.0562	102	0
1527932085.609925000	38.0583	101	1
1527932085.780471000	38.2288	391	1
1527932085.780562000	38.2289	261	1
1527932085.799252000	38.2476	87	0
1527932086.143731000	38.5921	284	0
1527932086.144341000	38.5927	148	0
1527932086.146935000	38.5953	104	1
1527932086.147941000	38.5963	92	0
1527932086.148691000	38.5971	170	0
1527932086.150911000	38.5993	101	1
1527932086.315541000	38.7639	390	1
1527932086.315610000	38.764	261	1
1527932086.332668000	38.781	87	0
1527932086.673627000	39.122	233	0
1527932086.674258000	39.1226	148	0
1527932086.675990000	39.1244	104	1
1527932086.677972000	39.1263	92	0
1527932086.678726000	39.1271	112	0
1527932086.680932000	39.1293	101	1
1527932086.775156000	39.2235	390	1
1527932086.775249000	39.2236	258	1
1527932086.792174000	39.2405	87	0
1527932086.968801000	39.4172	236	0
1527932086.969484000	39.4179	148	0
1527932086.971986000	39.4204	104	1
1527932086.972669000	39.421	92	0
1527932086.973373000	39.4217	288	0
1527932086.974976000	39.4233	101	1
1527932086.989916000	39.4383	394	1
1527932086.990017000	39.4384	257	1
1527932087.006195000	39.4546	87	0
1527932087.421130000	39.8695	256	0
1527932087.421747000	39.8701	148	0
1527932087.424050000	39.8724	104	1
1527932087.424056000	39.8724	92	0
1527932087.424835000	39.8732	209	0
1527932087.427011000	39.8754	101	1
1527932087.610373000	40.0587	393	1
1527932087.610470000	40.0588	262	1
1527932087.628176000	40.0765	87	0
1527932087.970130000	40.4185	256	0
1527932087.970786000	40.4192	148	0
1527932087.973094000	40.4215	104	1
1527932087.974502000	40.4229	92	0
1527932087.975214000	40.4236	108	0
1527932087.977030000	40.4254	101	1
1527932087.985156000	40.4335	455	1
1527932087.985222000	40.4336	257	1
1527932088.002280000	40.4506	87	0
1527932088.342951000	40.7913	256	0
1527932088.343641000	40.792	148	0
1527932088.346112000	40.7945	104	1
1527932088.348777000	40.7971	92	0
1527932088.349474000	40.7978	330	0
1527932088.351094000	40.7995	101	1
1527932088.715640000	41.164	559	1
1527932088.715709000	41.1641	256	1
1527932088.734116000	41.1825	87	0
1527932089.076278000	41.5246	278	0
1527932089.076981000	41.5253	148	0
1527932089.079097000	41.5275	104	1
1527932089.080955000	41.5293	92	0
1527932089.081698000	41.5301	100	0
1527932089.084133000	41.5325	101	1
1527932089.168973000	41.6173	393	1
1527932089.169064000	41.6174	258	1
1527932089.185021000	41.6334	87	0
1527932089.534655000	41.983	395	0
1527932089.535330000	41.9837	148	0
1527932089.537184000	41.9855	104	1
1527932089.538546000	41.9869	92	0
1527932089.539182000	41.9875	243	0
1527932089.541199000	41.9896	101	1
1527932089.578409000	42.0268	532	1
1527932089.578475000	42.0268	260	1
1527932089.597000000	42.0454	87	0
1527932089.606657000	42.055	87	0
1527932089.936429000	42.3848	235	0
1527932089.937044000	42.3854	148	0
1527932089.939151000	42.3875	107	1
1527932089.940150000	42.3885	92	0
1527932089.940850000	42.3892	305	0
1527932089.943151000	42.3915	101	1
1527932090.003960000	42.4523	1218	1
1527932090.004020000	42.4524	261	1
1527932090.022189000	42.4706	87	0
1527932090.362901000	42.8113	256	0
1527932090.363598000	42.812	148	0
1527932090.366233000	42.8146	104	1
1527932090.367208000	42.8156	92	0
1527932090.367905000	42.8163	101	0
1527932090.370171000	42.8185	101	1
1527932090.497663000	42.946	389	1
1527932090.497758000	42.9461	261	1
1527932090.514996000	42.9634	87	0
1527932090.693182000	43.1415	233	0
1527932090.693823000	43.1422	148	0
1527932090.696274000	43.1446	104	1
1527932090.698545000	43.1469	92	0
1527932090.699219000	43.1476	143	0
1527932090.701240000	43.1496	101	1
1527932090.947720000	43.3961	394	1
1527932090.947786000	43.3962	261	1
1527932090.964540000	43.4129	87	0
1527932091.320471000	43.7688	256	0
1527932091.321085000	43.7695	148	0
1527932091.323314000	43.7717	104	1
1527932091.324621000	43.773	92	0
1527932091.325408000	43.7738	318	0
1527932091.327270000	43.7756	101	1
1527932091.368483000	43.8168	390	1
1527932091.368573000	43.8169	261	1
1527932091.385192000	43.8336	87	0
1527932091.720993000	44.1694	256	0
1527932091.721737000	44.1701	148	0
1527932091.724314000	44.1727	104	1
1527932091.725533000	44.1739	92	0
1527932091.726236000	44.1746	201	0
1527932091.728296000	44.1767	101	1
1527932091.845539000	44.2939	389	1
1527932091.845606000	44.294	261	1
1527932091.862266000	44.3106	87	0
1527932092.199907000	44.6483	290	0
1527932092.200592000	44.649	148	0
1527932092.202348000	44.6507	104	1
1527932092.205225000	44.6536	92	0
1527932092.205931000	44.6543	123	0
1527932092.208311000	44.6567	101	1
1527932092.287130000	44.7355	390	1
1527932092.287190000	44.7356	261	1
1527932092.304107000	44.7525	87	0
1527932092.648599000	45.097	235	0
1527932092.649310000	45.0977	148	0
1527932092.651297000	45.0997	104	1
1527932092.653931000	45.1023	92	0
1527932092.654627000	45.103	106	0
1527932092.656276000	45.1046	101	1
1527932092.800584000	45.249	391	1
1527932092.800650000	45.249	256	1
1527932092.816559000	45.2649	87	0
1527932093.158352000	45.6067	286	0
1527932093.159045000	45.6074	148	0
1527932093.161394000	45.6098	104	1
1527932093.162363000	45.6107	92	0
1527932093.163105000	45.6115	94	0
1527932093.165379000	45.6137	101	1
1527932093.235884000	45.6842	390	1
1527932093.235970000	45.6843	258	1
1527932093.252709000	45.7011	87	0
1527932093.595629000	46.044	235	0
1527932093.596256000	46.0446	148	0
1527932093.598420000	46.0468	104	1
1527932093.599998000	46.0484	92	0
1527932093.601380000	46.0497	312	0
1527932093.602371000	46.0507	101	1
1527932093.676775000	46.1251	390	1
1527932093.676867000	46.1252	261	1
1527932093.694374000	46.1427	87	0
1527932094.034936000	46.4833	256	0
1527932094.035672000	46.484	148	0
1527932094.037470000	46.4858	104	1
1527932094.040274000	46.4886	92	0
1527932094.040910000	46.4893	106	0
1527932094.043419000	46.4918	101	1
1527932094.194184000	46.6425	459	1
1527932094.194296000	46.6427	262	1
1527932094.210433000	46.6588	87	0
1527932094.552816000	47.0012	255	0
1527932094.553508000	47.0019	148	0
1527932094.555467000	47.0038	104	1
1527932094.560079000	47.0084	92	0
1527932094.560850000	47.0092	335	0
1527932094.562450000	47.0108	101	1
1527932094.702847000	47.1512	556	1
1527932094.702937000	47.1513	257	1
1527932094.719358000	47.1677	87	0
1527932094.921836000	47.3702	232	0
1527932094.922463000	47.3708	148	0
1527932094.924492000	47.3729	104	1
1527932094.927378000	47.3757	92	0
1527932094.928083000	47.3764	318	0
1527932094.930471000	47.3788	101	1
1527932095.121602000	47.57	391	1
1527932095.121698000	47.5701	259	1
1527932095.139424000	47.5878	87	0
1527932095.479899000	47.9283	255	0
1527932095.480633000	47.929	148	0
1527932095.482529000	47.9309	104	1
1527932095.484523000	47.9329	92	0
1527932095.485284000	47.9337	158	0
1527932095.487456000	47.9358	101	1
1527932095.594296000	48.0427	532	1
1527932095.594358000	48.0427	260	1
1527932095.611595000	48.06	87	0
1527932095.756680000	48.205	1131	1
1527932095.756764000	48.2051	1412	1
1527932095.756789000	48.2052	1412	1
1527932095.756812000	48.2052	1412	1
1527932095.756874000	48.2052	1357	1
1527932095.775959000	48.2243	87	0
1527932095.943028000	48.3914	391	0
1527932095.945507000	48.3939	104	1
1527932095.947924000	48.3963	80	0
1527932095.948859000	48.3972	417	0
1527932095.949555000	48.3979	148	0
1527932095.950477000	48.3988	104	1
1527932095.952337000	48.4007	92	0
1527932095.953015000	48.4014	190	0
1527932095.955511000	48.4039	101	1
1527932096.035276000	48.4836	390	1
1527932096.035367000	48.4837	262	1
1527932096.052484000	48.5008	87	0
1527932096.393585000	48.842	258	0
1527932096.394251000	48.8426	148	0
1527932096.396577000	48.8449	104	1
1527932096.404492000	48.8529	92	0
1527932096.405181000	48.8535	103	0
1527932096.407564000	48.8559	101	1
1527932096.532900000	48.9813	395	1
1527932096.532961000	48.9813	256	1
1527932096.549902000	48.9983	87	0
1527932096.887114000	49.3355	233	0
1527932096.887730000	49.3361	148	0
1527932096.889612000	49.338	104	1
1527932096.904999000	49.3534	92	0
1527932096.905811000	49.3542	198	0
1527932096.907593000	49.356	101	1
1527932096.937620000	49.386	390	1
1527932096.937683000	49.386	256	1
1527932096.954754000	49.4031	87	0
1527932097.161151000	49.6095	255	0
1527932097.161827000	49.6102	148	0
1527932097.163561000	49.6119	104	1
1527932097.165112000	49.6135	92	0
1527932097.165870000	49.6142	197	0
1527932097.167550000	49.6159	101	1
1527932097.198973000	49.6473	389	1
1527932097.199050000	49.6474	260	1
1527932097.227443000	49.6758	87	0
1527932097.388598000	49.837	256	0
1527932097.389314000	49.8377	148	0
1527932097.391632000	49.84	104	1
1527932097.394788000	49.8432	92	0
1527932097.395558000	49.8439	94	0
1527932097.397609000	49.846	101	1
1527932097.689863000	50.1382	390	1
1527932097.689953000	50.1383	256	1
1527932097.705873000	50.1542	87	0
1527932097.881621000	50.33	267	0
1527932097.882251000	50.3306	148	0
1527932097.884664000	50.333	104	1
1527932097.886187000	50.3346	92	0
1527932097.886907000	50.3353	283	0
1527932097.888649000	50.337	101	1
1527932098.433184000	50.8815	390	1
1527932098.433245000	50.8816	256	1
1527932098.451925000	50.9003	87	0
1527932098.789483000	51.2378	256	0
1527932098.790101000	51.2385	148	0
1527932098.792715000	51.2411	104	1
1527932098.793683000	51.242	92	0
1527932098.794429000	51.2428	213	0
1527932098.796698000	51.2451	101	1
1527932098.908044000	51.3564	389	1
1527932098.908112000	51.3565	259	1
1527932098.924374000	51.3727	87	0
1527932099.269278000	51.7176	286	0
1527932099.269960000	51.7183	148	0
1527932099.271695000	51.7201	104	1
1527932099.273352000	51.7217	92	0
1527932099.274050000	51.7224	150	0
1527932099.275689000	51.7241	101	1
1527932099.338124000	51.7865	395	1
1527932099.338213000	51.7866	261	1
1527932099.355269000	51.8036	87	0
1527932099.698679000	52.147	235	0
1527932099.699303000	52.1477	148	0
1527932099.701773000	52.1501	104	1
1527932099.702909000	52.1513	92	0
1527932099.703666000	52.152	338	0
1527932099.705758000	52.1541	101	1
1527932099.847140000	52.2955	455	1
1527932099.847201000	52.2956	260	1
1527932099.864563000	52.3129	87	0
1527932100.205710000	52.6541	258	0
1527932100.206341000	52.6547	148	0
1527932100.208796000	52.6572	104	1
1527932100.209895000	52.6583	92	0
1527932100.210614000	52.659	102	0
1527932100.212797000	52.6612	101	1
1527932100.302069000	52.7504	555	1
1527932100.302145000	52.7505	260	1
1527932100.319137000	52.7675	87	0
1527932100.674430000	53.1228	258	0
1527932100.675118000	53.1235	148	0
1527932100.677822000	53.1262	104	1
1527932100.679451000	53.1278	92	0
1527932100.680099000	53.1285	225	0
1527932100.681820000	53.1302	101	1
1527932100.829386000	53.2778	394	1
1527932100.829460000	53.2778	258	1
1527932100.849239000	53.2976	87	0
1527932101.193200000	53.6416	258	0
1527932101.193886000	53.6423	148	0
1527932101.195815000	53.6442	104	1
1527932101.197877000	53.6462	92	0
1527932101.198644000	53.647	188	0
1527932101.200839000	53.6492	101	1
1527932101.264129000	53.7125	403	1
1527932101.264184000	53.7125	261	1
1527932101.285850000	53.7342	87	0
1527932101.461536000	53.9099	235	0
1527932101.462151000	53.9105	148	0
1527932101.464875000	53.9132	104	1
1527932101.466499000	53.9149	92	0
1527932101.467196000	53.9156	127	0
1527932101.468850000	53.9172	101	1
1527932101.562065000	54.0104	517	1
1527932101.562161000	54.0105	256	1
1527932101.579259000	54.0276	87	0
1527932101.978105000	54.4265	233	0
1527932101.978719000	54.4271	148	0
1527932101.980893000	54.4293	104	1
1527932101.982385000	54.4308	92	0
1527932101.983090000	54.4315	306	0
1527932101.984881000	54.4332	101	1
1527932102.098242000	54.5466	1220	1
1527932102.098335000	54.5467	257	1
1527932102.117294000	54.5657	87	0
1527932102.294069000	54.7424	256	0
1527932102.294715000	54.7431	148	0
1527932102.296940000	54.7453	104	1
1527932102.303774000	54.7521	92	0
1527932102.304476000	54.7528	297	0
1527932102.306900000	54.7553	101	1
1527932102.446945000	54.8953	390	1
1527932102.447038000	54.8954	258	1
1527932102.462923000	54.9113	87	0
1527932102.639899000	55.0883	419	0
1527932102.640570000	55.0889	148	0
1527932102.642929000	55.0913	104	1
1527932102.644517000	55.0929	92	0
1527932102.645314000	55.0937	210	0
1527932102.646921000	55.0953	101	1
1527932103.032415000	55.4808	393	1
1527932103.032510000	55.4809	259	1
1527932103.051266000	55.4996	87	0
1527932103.395928000	55.8443	256	0
1527932103.396619000	55.845	148	0
1527932103.398937000	55.8473	104	1
1527932103.400889000	55.8493	92	0
1527932103.401591000	55.85	267	0
1527932103.403911000	55.8523	101	1
1527932103.464218000	55.9126	389	1
1527932103.464278000	55.9126	257	1
1527932103.480252000	55.9286	87	0
1527932103.685256000	56.1336	232	0
1527932103.685953000	56.1343	148	0
1527932103.687955000	56.1363	104	1
1527932103.689769000	56.1381	92	0
1527932103.690475000	56.1388	154	0
1527932103.695924000	56.1443	101	1
1527932103.711841000	56.1602	392	1
1527932103.711906000	56.1603	256	1
1527932103.728884000	56.1772	87	0
1527932104.083554000	56.5319	258	0
1527932104.084191000	56.5326	148	0
1527932104.085966000	56.5343	104	1
1527932104.089535000	56.5379	92	0
1527932104.090282000	56.5386	161	0
1527932104.091938000	56.5403	101	1
1527932104.137131000	56.5855	391	1
1527932104.137228000	56.5856	257	1
1527932104.154439000	56.6028	87	0
1527932104.359137000	56.8075	259	0
1527932104.359752000	56.8081	148	0
1527932104.362004000	56.8104	104	1
1527932104.363543000	56.8119	92	0
1527932104.364231000	56.8126	91	0
1527932104.365964000	56.8143	101	1
1527932104.407302000	56.8557	391	1
1527932104.407394000	56.8558	258	1
1527932104.425155000	56.8735	87	0
1527932104.602595000	57.051	265	0
1527932104.603217000	57.0516	148	0
1527932104.603973000	57.0523	92	0
1527932104.604731000	57.0531	156	0
1527932104.604976000	57.0533	110	1
1527932104.871372000	57.3197	458	1
1527932104.871458000	57.3198	500	1
1527932104.889208000	57.3376	87	0
1527932105.224875000	57.6732	259	0
1527932105.225626000	57.674	148	0
1527932105.228045000	57.6764	104	1
1527932105.229138000	57.6775	92	0
1527932105.229764000	57.6781	120	0
1527932105.232036000	57.6804	101	1
1527932105.336461000	57.7848	560	1
1527932105.336562000	57.7849	438	1
1527932105.352995000	57.8014	87	0
1527932105.694681000	58.143	261	0
1527932105.695376000	58.1437	148	0
1527932105.697071000	58.1454	104	1
1527932105.699816000	58.1482	92	0
1527932105.700514000	58.1489	312	0
1527932105.702053000	58.1504	101	1
1527932106.857556000	59.3059	371	1
1527932106.857644000	59.306	1412	1
1527932106.857678000	59.306	1412	1
1527932106.857715000	59.3061	1412	1
1527932106.857754000	59.3061	543	1
1527932106.877463000	59.3258	87	0
1527932106.996413000	59.4448	412	0
1527932106.999780000	59.4481	101	1
1527932107.004682000	59.453	80	0
1527932107.007780000	59.4561	98	1
1527932107.058146000	59.5065	401	1
1527932107.058240000	59.5066	257	1
1527932107.074656000	59.523	87	0
1527932107.247300000	59.6957	281	0
1527932107.247913000	59.6963	148	0
1527932107.249740000	59.6981	104	1
1527932107.251904000	59.7003	92	0
1527932107.252672000	59.701	189	0
1527932107.254787000	59.7032	101	1
1527932107.351970000	59.8003	517	1
1527932107.352060000	59.8004	256	1
1527932107.370496000	59.8189	87	0
1527932107.574816000	60.0232	236	0
1527932107.575567000	60.0239	148	0
1527932107.577748000	60.0261	104	1
1527932107.579448000	60.0278	92	0
1527932107.580408000	60.0288	89	0
1527932107.581777000	60.0301	101	1
1527932107.787227000	60.2356	1218	1
1527932107.787322000	60.2357	259	1
1527932107.804907000	60.2533	87	0
1527932108.013371000	60.4617	235	0
1527932108.013985000	60.4624	148	0
1527932108.015860000	60.4642	104	1
1527932108.017588000	60.466	92	0
1527932108.018469000	60.4668	122	0
1527932108.020785000	60.4692	101	1
1527932108.292145000	60.7405	394	1
1527932108.292207000	60.7406	257	1
1527932108.309213000	60.7576	87	0
1527932108.651077000	61.0994	258	0
1527932108.651699000	61.1001	148	0
1527932108.653880000	61.1022	104	1
1527932108.655558000	61.1039	92	0
1527932108.656266000	61.1046	100	0
1527932108.657853000	61.1062	101	1
1527932108.708065000	61.1564	390	1
1527932108.708151000	61.1565	257	1
1527932108.726611000	61.175	87	0
1527932108.911512000	61.3599	419	0
1527932108.912261000	61.3606	148	0
1527932108.914881000	61.3632	104	1
1527932108.915693000	61.3641	92	0
1527932108.916394000	61.3648	109	0
1527932108.918870000	61.3672	101	1
1527932109.201488000	61.6499	394	1
1527932109.201559000	61.6499	261	1
1527932109.219758000	61.6681	87	0
1527932109.561425000	62.0098	258	0
1527932109.562051000	62.0104	148	0
1527932109.563926000	62.0123	104	1
1527932109.565794000	62.0142	92	0
1527932109.566496000	62.0149	150	0
1527932109.568902000	62.0173	101	1
1527932109.644028000	62.0924	393	1
1527932109.644094000	62.0925	259	1
1527932109.660253000	62.1086	87	0
1527932109.664052000	62.1124	87	0
1527932110.018550000	62.4669	233	0
1527932110.019177000	62.4675	148	0
1527932110.020946000	62.4693	107	1
1527932110.024130000	62.4725	92	0
1527932110.024835000	62.4732	161	0
1527932110.026936000	62.4753	101	1
1527932110.093013000	62.5414	394	1
1527932110.093099000	62.5415	260	1
1527932110.110581000	62.5589	87	0
1527932110.456682000	62.905	256	0
1527932110.457308000	62.9057	148	0
1527932110.459941000	62.9083	104	1
1527932110.460521000	62.9089	92	0
1527932110.462777000	62.9111	111	0
1527932110.463024000	62.9114	101	1
1527932110.523015000	62.9714	390	1
1527932110.523080000	62.9714	260	1
1527932110.539080000	62.9874	87	0
1527932110.877906000	63.3263	258	0
1527932110.878547000	63.3269	148	0
1527932110.880946000	63.3293	104	1
1527932110.882874000	63.3312	92	0
1527932110.883572000	63.3319	304	0
1527932110.885941000	63.3343	101	1
1527932111.015272000	63.4636	459	1
1527932111.015334000	63.4637	263	1
1527932111.035451000	63.4838	87	0
1527932111.043088000	63.4915	87	0
1527932111.381515000	63.8299	290	0
1527932111.382144000	63.8305	148	0
1527932111.383986000	63.8324	107	1
1527932111.386152000	63.8345	92	0
1527932111.386876000	63.8352	147	0
1527932111.388947000	63.8373	101	1
1527932111.459555000	63.9079	556	1
1527932111.459617000	63.908	261	1
1527932111.477171000	63.9255	87	0
1527932111.820333000	64.2687	235	0
1527932111.820951000	64.2693	148	0
1527932111.822992000	64.2714	104	1
1527932111.826290000	64.2747	92	0
1527932111.826927000	64.2753	112	0
1527932111.828978000	64.2773	101	1
1527932111.990320000	64.4387	394	1
1527932111.990381000	64.4387	262	1
1527932112.007138000	64.4555	87	0
1527932112.210943000	64.6593	286	0
1527932112.211650000	64.66	148	0
1527932112.214036000	64.6624	104	1
1527932112.215996000	64.6644	92	0
1527932112.216743000	64.6651	228	0
1527932112.219052000	64.6674	101	1
1527932112.328218000	64.7766	403	1
1527932112.328301000	64.7767	259	1
1527932112.345238000	64.7936	87	0
1527932112.687774000	65.1361	233	0
1527932112.688437000	65.1368	148	0
1527932112.691055000	65.1394	104	1
1527932112.692397000	65.1408	92	0
1527932112.693086000	65.1415	331	0
1527932112.695024000	65.1434	101	1
1527932112.824277000	65.2726	517	1
1527932112.824375000	65.2727	260	1
1527932112.841304000	65.2897	87	0
1527932113.018950000	65.4673	233	0
1527932113.019628000	65.468	148	0
1527932113.022108000	65.4705	104	1
1527932113.023901000	65.4723	92	0
1527932113.024622000	65.473	146	0
1527932113.027094000	65.4755	101	1
1527932113.273426000	65.7218	1217	1
1527932113.273519000	65.7219	259	1
1527932113.290888000	65.7393	87	0
1527932113.638117000	66.0865	255	0
1527932113.638771000	66.0871	148	0
1527932113.641155000	66.0895	104	1
1527932113.643240000	66.0916	92	0
1527932113.643907000	66.0923	167	0
1527932113.646128000	66.0945	101	1
1527932113.760526000	66.2089	388	1
1527932113.760621000	66.209	259	1
1527932113.778081000	66.2264	87	0
1527932114.121564000	66.5699	278	0
1527932114.122190000	66.5706	148	0
1527932114.124184000	66.5725	104	1
1527932114.126785000	66.5752	92	0
1527932114.127484000	66.5759	235	0
1527932114.129169000	66.5775	101	1
1527932114.435502000	66.8839	393	1
1527932114.435577000	66.8839	264	1
1527932114.455354000	66.9037	87	0
1527932114.800673000	67.249	233	0
1527932114.801304000	67.2497	148	0
1527932114.803217000	67.2516	104	1
1527932114.803912000	67.2523	92	0
1527932114.804665000	67.253	278	0
1527932114.806202000	67.2546	101	1
1527932114.940258000	67.3886	393	1
1527932114.940323000	67.3887	258	1
1527932114.957126000	67.4055	87	0
1527932115.302205000	67.7506	259	0
1527932115.302913000	67.7513	148	0
1527932115.305244000	67.7536	104	1
1527932115.306651000	67.755	92	0
1527932115.307344000	67.7557	86	0
1527932115.309172000	67.7575	101	1
1527932115.423642000	67.872	391	1
1527932115.423734000	67.8721	262	1
1527932115.440511000	67.8889	87	0
1527932115.616958000	68.0653	419	0
1527932115.617647000	68.066	148	0
1527932115.620240000	68.0686	104	1
1527932115.621492000	68.0699	92	0
1527932115.622194000	68.0706	303	0
1527932115.624246000	68.0726	101	1
1527932115.682558000	68.1309	391	1
1527932115.682618000	68.131	258	1
1527932115.699998000	68.1484	87	0
1527932116.038953000	68.4873	258	0
1527932116.039631000	68.488	148	0
1527932116.042290000	68.4907	104	1
1527932116.043608000	68.492	92	0
1527932116.044253000	68.4926	126	0
1527932116.046277000	68.4946	101	1
1527932116.273735000	68.7221	395	1
1527932116.273824000	68.7222	260	1
1527932116.290441000	68.7388	87	0
1527932116.631529000	69.0799	233	0
1527932116.632178000	69.0805	148	0
1527932116.634333000	69.0827	104	1
1527932116.636071000	69.0844	92	0
1527932116.636763000	69.0851	251	0
1527932116.639298000	69.0877	101	1
1527932116.774683000	69.223	389	1
1527932116.774774000	69.2231	264	1
1527932116.791299000	69.2397	87	0
1527932117.077999000	69.5264	369	1
1527932117.078181000	69.5265	1412	1
1527932117.078219000	69.5266	1412	1
1527932117.078264000	69.5266	1412	1
1527932117.078284000	69.5266	824	1
1527932117.098184000	69.5466	87	0
1527932117.132955000	69.5813	256	0
1527932117.133625000	69.582	148	0
1527932117.135353000	69.5837	107	1
1527932117.137906000	69.5863	92	0
1527932117.138657000	69.587	274	0
1527932117.140337000	69.5887	101	1
1527932117.184470000	69.6328	558	1
1527932117.184543000	69.6329	222	1
1527932117.200904000	69.6493	87	0
1527932117.379809000	69.8282	391	0
1527932117.382377000	69.8307	101	1
1527932117.387613000	69.836	80	0
1527932117.390366000	69.8387	98	1
1527932117.544298000	69.9927	298	0
1527932117.544980000	69.9933	148	0
1527932117.547305000	69.9957	101	1
1527932117.549273000	69.9976	92	0
1527932117.549973000	69.9983	317	0
1527932117.552278000	70.0006	101	1
1527932117.639740000	70.0881	393	1
1527932117.639817000	70.0882	378	1
1527932117.657085000	70.1055	87	0
1527932117.832907000	70.2813	233	0
1527932117.833626000	70.282	148	0
1527932117.835396000	70.2838	104	1
1527932117.836392000	70.2848	92	0
1527932117.837165000	70.2855	231	0
1527932117.839376000	70.2877	101	1
1527932117.877422000	70.3258	532	1
1527932117.877506000	70.3259	254	1
1527932117.894117000	70.3425	87	0
1527932118.240794000	70.6892	286	0
1527932118.241392000	70.6898	148	0
1527932118.243230000	70.6916	92	0
1527932118.243455000	70.6918	107	1
1527932118.243902000	70.6923	102	0
1527932118.246401000	70.6948	98	1
1527932120.080548000	72.5289	1199	1
1527932120.080684000	72.529	1412	1
1527932120.080722000	72.5291	1412	1
1527932120.080752000	72.5291	1412	1
1527932120.080790000	72.5292	1412	1
1527932120.080842000	72.5292	1412	1
1527932120.080867000	72.5292	1412	1
1527932120.080889000	72.5293	1412	1
1527932120.080936000	72.5293	1412	1
1527932120.080970000	72.5293	1412	1
1527932120.080992000	72.5294	1412	1
1527932120.081054000	72.5294	1412	1
1527932120.081078000	72.5294	1412	1
1527932120.081101000	72.5295	1412	1
1527932120.081146000	72.5295	1245	1
1527932120.096420000	72.5448	100	0
1527932120.098298000	72.5467	87	0
1527932120.099697000	72.5481	101	1
1527932120.101736000	72.5501	87	0
1527932120.348364000	72.7967	397	0
1527932120.351720000	72.8001	101	1
1527932120.355560000	72.8039	80	0
1527932120.358709000	72.8071	98	1
1527932120.694118000	73.1425	390	1
1527932120.694180000	73.1425	258	1
1527932120.714716000	73.1631	87	0
1527932120.726500000	73.1749	87	0
1527932121.056671000	73.505	281	0
1527932121.057373000	73.5057	148	0
1527932121.059759000	73.5081	107	1
1527932121.061124000	73.5095	92	0
1527932121.061767000	73.5101	117	0
1527932121.063688000	73.5121	101	1
1527932121.141307000	73.5897	394	1
1527932121.141373000	73.5897	261	1
1527932121.158861000	73.6072	87	0
1527932121.579712000	74.0281	233	0
1527932121.580314000	74.0287	148	0
1527932121.582791000	74.0312	104	1
1527932121.582821000	74.0312	92	0
1527932121.583591000	74.032	181	0
1527932121.585785000	74.0342	101	1
1527932121.799264000	74.2476	392	1
1527932121.799325000	74.2477	259	1
1527932121.815475000	74.2638	87	0
1527932122.019409000	74.4678	235	0
1527932122.020157000	74.4685	148	0
1527932122.021814000	74.4702	104	1
1527932122.023549000	74.4719	92	0
1527932122.024249000	74.4726	304	0
1527932122.026794000	74.4752	101	1
1527932122.538579000	74.9869	390	1
1527932122.538645000	74.987	259	1
1527932122.554821000	75.0032	87	0
1527932122.902377000	75.3507	440	0
1527932122.902988000	75.3514	148	0
1527932122.904892000	75.3533	104	1
1527932122.907869000	75.3562	92	0
1527932122.908632000	75.357	151	0
1527932122.910848000	75.3592	101	1
1527932123.082138000	75.5305	390	1
1527932123.082309000	75.5307	259	1
1527932123.098887000	75.5473	87	0
1527932123.103802000	75.5522	87	0
1527932123.441818000	75.8902	258	0
1527932123.442441000	75.8908	148	0
1527932123.444924000	75.8933	107	1
1527932123.446845000	75.8952	92	0
1527932123.447545000	75.8959	276	0
1527932123.449872000	75.8982	101	1
1527932123.633148000	76.0815	393	1
1527932123.633213000	76.0816	258	1
1527932123.650226000	76.0986	87	0
1527932123.889869000	76.3382	233	0
1527932123.890520000	76.3389	148	0
1527932123.892924000	76.3413	104	1
1527932123.893690000	76.3421	92	0
1527932123.894383000	76.3427	95	0
1527932123.896899000	76.3453	101	1
1527932124.652900000	77.1013	393	1
1527932124.652996000	77.1014	260	1
1527932124.669323000	77.1177	87	0
1527932125.014200000	77.4626	256	0
1527932125.014894000	77.4633	148	0
1527932125.017383000	77.4657	104	1
1527932125.019311000	77.4677	92	0
1527932125.019944000	77.4683	92	0
1527932125.022339000	77.4707	101	1
1527932125.103556000	77.5519	455	1
1527932125.103642000	77.552	258	1
1527932125.120678000	77.569	87	0
1527932125.298057000	77.7464	258	0
1527932125.298700000	77.7471	148	0
1527932125.301417000	77.7498	104	1
1527932125.301739000	77.7501	92	0
1527932125.302396000	77.7508	185	0
1527932125.304372000	77.7527	101	1
1527932125.429472000	77.8778	555	1
1527932125.429558000	77.8779	259	1
1527932125.446997000	77.8954	87	0
1527932125.623596000	78.072	235	0
1527932125.624291000	78.0727	148	0
1527932125.626356000	78.0747	104	1
1527932125.629241000	78.0776	92	0
1527932125.629922000	78.0783	287	0
1527932125.632334000	78.0807	101	1
1527932125.871121000	78.3195	390	1
1527932125.871186000	78.3196	259	1
1527932125.887746000	78.3361	87	0
1527932126.229464000	78.6778	311	0
1527932126.230201000	78.6786	148	0
1527932126.232376000	78.6807	104	1
1527932126.233936000	78.6823	92	0
1527932126.234632000	78.683	149	0
1527932126.236396000	78.6848	101	1
1527932126.440903000	78.8893	529	1
1527932126.440993000	78.8894	260	1
1527932126.457751000	78.9061	87	0
1527932126.800633000	79.249	235	0
1527932126.801297000	79.2497	148	0
1527932126.803476000	79.2518	104	1
1527932126.805905000	79.2543	92	0
1527932126.806634000	79.255	129	0
1527932126.808406000	79.2568	101	1
1527932126.978062000	79.4264	1221	1
1527932126.978124000	79.4265	262	1
1527932126.996454000	79.4448	87	0
1527932127.339909000	79.7883	288	0
1527932127.340807000	79.7892	148	0
1527932127.342504000	79.7909	104	1
1527932127.345922000	79.7943	92	0
1527932127.346703000	79.7951	247	0
1527932127.348494000	79.7969	101	1
1527932127.505893000	79.9543	392	1
1527932127.505953000	79.9543	259	1
1527932127.523950000	79.9723	87	0
1527932127.701513000	80.1499	235	0
1527932127.702199000	80.1506	148	0
1527932127.704555000	80.1529	104	1
1527932127.706203000	80.1546	92	0
1527932127.706901000	80.1553	125	0
1527932127.708515000	80.1569	101	1
1527932127.983749000	80.4321	391	1
1527932127.983813000	80.4322	260	1
1527932128.000987000	80.4494	87	0
1527932128.009455000	80.4578	87	0
1527932128.179840000	80.6282	258	0
1527932128.180473000	80.6288	148	0
1527932128.182558000	80.6309	107	1
1527932128.183980000	80.6323	92	0
1527932128.184656000	80.633	302	0
1527932128.186552000	80.6349	101	1
1527932128.529965000	80.9783	395	1
1527932128.530057000	80.9784	261	1
1527932128.546481000	80.9948	87	0
1527932128.890958000	81.3393	258	0
1527932128.891631000	81.34	148	0
1527932128.893598000	81.342	104	1
1527932128.895573000	81.3439	92	0
1527932128.896342000	81.3447	269	0
1527932128.898581000	81.3469	101	1
1527932129.206899000	81.6553	390	1
1527932129.206966000	81.6553	258	1
1527932129.223952000	81.6723	87	0
1527932129.578910000	82.0273	256	0
1527932129.579602000	82.028	148	0
1527932129.581661000	82.03	104	1
1527932129.582213000	82.0306	92	0
1527932129.582908000	82.0313	203	0
1527932129.584632000	82.033	101	1
1527932129.777097000	82.2255	390	1
1527932129.777171000	82.2255	261	1
1527932129.793719000	82.2421	87	0
1527932129.965628000	82.414	235	0
1527932129.966251000	82.4146	148	0
1527932129.968663000	82.417	104	1
1527932129.970829000	82.4192	92	0
1527932129.971530000	82.4199	147	0
1527932129.973635000	82.422	101	1
1527932130.754214000	83.2026	391	1
1527932130.754282000	83.2026	258	1
1527932130.770463000	83.2188	87	0
1527932130.773643000	83.222	87	0
1527932130.948488000	83.3969	440	0
1527932130.951347000	83.3997	148	0
1527932130.951666000	83.4	107	1
1527932130.958840000	83.4072	92	0
1527932130.959538000	83.4079	133	0
1527932130.961706000	83.4101	101	1
1527932131.132940000	83.5813	393	1
1527932131.133037000	83.5814	259	1
1527932131.150844000	83.5992	87	0
1527932131.153263000	83.6016	87	0
1527932131.323650000	83.772	256	0
1527932131.324274000	83.7726	148	0
1527932131.326737000	83.7751	107	1
1527932131.327219000	83.7756	92	0
1527932131.327908000	83.7763	172	0
1527932131.329722000	83.7781	101	1
1527932131.671789000	84.1202	393	1
1527932131.671855000	84.1202	258	1
1527932131.689658000	84.138	87	0
1527932131.864907000	84.3133	235	0
1527932131.865658000	84.314	148	0
1527932131.867776000	84.3161	104	1
1527932131.869740000	84.3181	92	0
1527932131.870463000	84.3188	122	0
1527932131.872759000	84.3211	101	1
1527932132.368477000	84.8168	436	1
1527932132.368561000	84.8169	1412	1
1527932132.368586000	84.817	1412	1
1527932132.368608000	84.817	1412	1
1527932132.368647000	84.817	833	1
1527932132.386397000	84.8348	87	0
1527932132.504926000	84.9533	411	0
1527932132.507807000	84.9562	101	1
1527932132.513196000	84.9616	80	0
1527932132.515816000	84.9642	98	1
1527932132.695489000	85.1439	554	1
1527932132.695565000	85.1439	258	1
1527932132.712790000	85.1612	87	0
1527932133.057772000	85.5061	258	0
1527932133.058394000	85.5068	148	0
1527932133.060969000	85.5093	104	1
1527932133.062251000	85.5106	92	0
1527932133.062938000	85.5113	119	0
1527932133.064954000	85.5133	101	1
1527932133.132999000	85.5814	529	1
1527932133.133083000	85.5814	259	1
1527932133.150869000	85.5992	87	0
1527932133.327161000	85.7755	292	0
1527932133.327847000	85.7762	148	0
1527932133.329986000	85.7784	104	1
1527932133.331224000	85.7796	92	0
1527932133.331910000	85.7803	171	0
1527932133.333977000	85.7823	101	1
1527932133.589409000	86.0378	392	1
1527932133.589500000	86.0379	259	1
1527932133.606188000	86.0546	87	0
1527932133.780519000	86.2289	233	0
1527932133.781135000	86.2295	148	0
1527932133.783040000	86.2314	104	1
1527932133.785408000	86.2338	92	0
1527932133.786055000	86.2344	192	0
1527932133.788025000	86.2364	101	1
1527932133.938092000	86.3865	1217	1
1527932133.938183000	86.3865	258	1
1527932133.955341000	86.4037	87	0
1527932134.299061000	86.7474	286	0
1527932134.299741000	86.7481	148	0
1527932134.302096000	86.7505	104	1
1527932134.303845000	86.7522	92	0
1527932134.304532000	86.7529	95	0
1527932134.307072000	86.7554	101	1
1527932134.426160000	86.8745	394	1
1527932134.426253000	86.8746	260	1
1527932134.442541000	86.8909	87	0
1527932134.617398000	87.0658	233	0
1527932134.618089000	87.0665	148	0
1527932134.620051000	87.0684	104	1
1527932134.621431000	87.0698	92	0
1527932134.622127000	87.0705	145	0
1527932134.624060000	87.0724	101	1
1527932134.817144000	87.2655	390	1
1527932134.817217000	87.2656	258	1
1527932134.833965000	87.2823	87	0
1527932135.177326000	87.6257	258	0
1527932135.177942000	87.6263	148	0
1527932135.180147000	87.6285	104	1
1527932135.181485000	87.6299	92	0
1527932135.182119000	87.6305	304	0
1527932135.184139000	87.6325	101	1
1527932135.375699000	87.8241	390	1
1527932135.375762000	87.8241	259	1
1527932135.394910000	87.8433	87	0
1527932135.740688000	88.1891	256	0
1527932135.741321000	88.1897	148	0
1527932135.743178000	88.1915	104	1
1527932135.744157000	88.1925	92	0
1527932135.744910000	88.1933	273	0
1527932135.747161000	88.1955	101	1
1527932136.035285000	88.4837	389	1
1527932136.035346000	88.4837	258	1
1527932136.051481000	88.4998	87	0
1527932136.235170000	88.6835	256	0
1527932136.235801000	88.6842	148	0
1527932136.238208000	88.6866	104	1
1527932136.240173000	88.6885	92	0
1527932136.240912000	88.6893	271	0
1527932136.243186000	88.6916	101	1
1527932136.253689000	88.7021	390	1
1527932136.253784000	88.7021	258	1
1527932136.273177000	88.7215	87	0
1527932136.447590000	88.896	233	0
1527932136.448219000	88.8966	148	0
1527932136.450239000	88.8986	104	1
1527932136.451814000	88.9002	92	0
1527932136.452512000	88.9009	143	0
1527932136.454154000	88.9025	101	1
1527932136.641421000	89.0898	389	1
1527932136.641516000	89.0899	258	1
1527932136.658919000	89.1073	87	0
1527932136.998587000	89.447	419	0
1527932136.999229000	89.4476	148	0
1527932137.001253000	89.4496	104	1
1527932137.002773000	89.4511	92	0
1527932137.003471000	89.4518	235	0
1527932137.005236000	89.4536	101	1
1527932137.181551000	89.6299	394	1
1527932137.181643000	89.63	263	1
1527932137.200555000	89.6489	87	0
1527932137.377180000	89.8255	258	0
1527932137.377804000	89.8262	148	0
1527932137.380294000	89.8287	104	1
1527932137.381718000	89.8301	92	0
1527932137.382416000	89.8308	180	0
1527932137.384266000	89.8326	101	1
1527932137.598748000	90.0471	394	1
1527932137.598843000	90.0472	259	1
1527932137.615911000	90.0643	87	0
1527932137.957741000	90.4061	236	0
1527932137.958354000	90.4067	148	0
1527932137.960317000	90.4087	104	1
1527932137.962616000	90.411	92	0
1527932137.963271000	90.4116	128	0
1527932137.965224000	90.4136	101	1
1527932138.067649000	90.516	460	1
1527932138.067727000	90.5161	261	1
1527932138.085720000	90.5341	87	0
1527932138.090222000	90.5386	87	0
1527932138.425324000	90.8737	258	0
1527932138.426015000	90.8744	148	0
1527932138.428335000	90.8767	107	1
1527932138.430296000	90.8787	92	0
1527932138.430988000	90.8794	124	0
1527932138.433308000	90.8817	101	1
1527932138.606874000	91.0552	555	1
1527932138.606970000	91.0553	259	1
1527932138.623865000	91.0722	87	0
1527932138.978920000	91.4273	235	0
1527932138.979589000	91.428	148	0
1527932138.981362000	91.4297	104	1
1527932138.982824000	91.4312	92	0
1527932138.983468000	91.4318	202	0
1527932138.985356000	91.4337	101	1
1527932139.084554000	91.5329	529	1
1527932139.084612000	91.533	259	1
1527932139.101219000	91.5496	87	0
1527932139.445909000	91.8943	256	0
1527932139.446625000	91.895	148	0
1527932139.448393000	91.8968	104	1
1527932139.450405000	91.8988	92	0
1527932139.451171000	91.8995	155	0
1527932139.453378000	91.9017	101	1
1527932139.561699000	92.0101	389	1
1527932139.561759000	92.0101	259	1
1527932139.578362000	92.0267	87	0
1527932139.922641000	92.371	235	0
1527932139.923261000	92.3716	148	0
1527932139.925424000	92.3738	104	1
1527932139.927742000	92.3761	92	0
1527932139.928383000	92.3767	263	0
1527932139.930404000	92.3788	101	1
1527932139.979417000	92.4278	1221	1
1527932139.979469000	92.4278	258	1
1527932139.997150000	92.4455	87	0
1527932140.171861000	92.6202	313	0
1527932140.172473000	92.6208	148	0
1527932140.174431000	92.6228	104	1
1527932140.176397000	92.6248	92	0
1527932140.177217000	92.6256	116	0
1527932140.179415000	92.6278	101	1
1527932140.508613000	92.957	394	1
1527932140.508698000	92.9571	260	1
1527932140.526428000	92.9748	87	0
1527932140.870916000	93.3193	235	0
1527932140.871598000	93.32	148	0
1527932140.873396000	93.3218	104	1
1527932140.876457000	93.3248	92	0
1527932140.877151000	93.3255	158	0
1527932140.879385000	93.3278	101	1
1527932141.047028000	93.4954	390	1
1527932141.047096000	93.4955	260	1
1527932141.065072000	93.5134	87	0
1527932141.251461000	93.6998	283	0
1527932141.252146000	93.7005	148	0
1527932141.254487000	93.7029	104	1
1527932141.256188000	93.7046	92	0
1527932141.256886000	93.7053	271	0
1527932141.258480000	93.7068	101	1
1527932141.475660000	93.924	389	1
1527932141.475755000	93.9241	258	1
1527932141.493434000	93.9418	87	0
1527932141.665693000	94.1141	235	0
1527932141.666311000	94.1147	148	0
1527932141.668515000	94.1169	104	1
1527932141.669846000	94.1182	92	0
1527932141.670482000	94.1188	133	0
1527932141.672507000	94.1209	101	1
1527932142.423725000	94.8721	391	1
1527932142.423821000	94.8722	260	1
1527932142.440482000	94.8888	87	0
1527932142.786162000	95.2345	258	0
1527932142.786778000	95.2351	148	0
1527932142.788596000	95.237	104	1
1527932142.790343000	95.2387	92	0
1527932142.791003000	95.2394	222	0
1527932142.793571000	95.2419	101	1
1527932142.893017000	95.3414	395	1
1527932142.893095000	95.3415	262	1
1527932142.910914000	95.3593	87	0
1527932143.088914000	95.5373	281	0
1527932143.089531000	95.5379	148	0
1527932143.091605000	95.54	104	1
1527932143.093811000	95.5422	92	0
1527932143.094508000	95.5429	287	0
1527932143.096587000	95.545	101	1
1527932143.498006000	95.9464	390	1
1527932143.498073000	95.9464	258	1
1527932143.516566000	95.9649	87	0
1527932143.862330000	96.3107	236	0
1527932143.862943000	96.3113	148	0
1527932143.865651000	96.314	104	1
1527932143.867925000	96.3163	92	0
1527932143.868610000	96.317	331	0
1527932143.870634000	96.319	101	1
1527932144.045729000	96.4941	391	1
1527932144.045826000	96.4942	258	1
1527932144.062910000	96.5113	87	0
1527932144.339538000	96.7879	442	0
1527932144.340267000	96.7886	148	0
1527932144.342676000	96.791	104	1
1527932144.345194000	96.7936	92	0
1527932144.346076000	96.7944	315	0
1527932144.347658000	96.796	101	1
1527932144.507145000	96.9555	390	1
1527932144.507243000	96.9556	261	1
1527932144.526587000	96.975	87	0
1527932144.702077000	97.1504	233	0
1527932144.702690000	97.1511	148	0
1527932144.704700000	97.1531	104	1
1527932144.706399000	97.1548	92	0
1527932144.707096000	97.1555	208	0
1527932144.708689000	97.1571	101	1
1527932144.934060000	97.3824	458	1
1527932144.934139000	97.3825	378	1
1527932144.950610000	97.399	87	0
1527932145.295384000	97.7437	256	0
1527932145.296005000	97.7444	148	0
1527932145.298760000	97.7471	104	1
1527932145.299245000	97.7476	92	0
1527932145.299912000	97.7483	152	0
1527932145.301683000	97.75	101	1
1527932145.381001000	97.8294	555	1
1527932145.381063000	97.8294	378	1
1527932145.399909000	97.8483	87	0
1527932145.575592000	98.024	236	0
1527932145.576214000	98.0246	148	0
1527932145.578769000	98.0271	104	1
1527932145.580398000	98.0288	92	0
1527932145.581104000	98.0295	336	0
1527932145.582729000	98.0311	101	1
1527932146.515360000	98.9637	533	1
1527932146.515454000	98.9638	259	1
1527932146.532361000	98.9807	87	0
1527932146.882182000	99.3305	258	0
1527932146.882802000	99.3312	148	0
1527932146.884975000	99.3333	104	1
1527932146.887785000	99.3362	92	0
1527932146.888481000	99.3368	158	0
1527932146.890946000	99.3393	101	1
1527932147.064510000	99.5129	390	1
1527932147.064586000	99.513	259	1
1527932147.081381000	99.5297	87	0
1527932147.424626000	99.873	258	0
1527932147.425302000	99.8737	148	0
1527932147.427003000	99.8754	104	1
1527932147.428612000	99.877	92	0
1527932147.429309000	99.8777	287	0
1527932147.430982000	99.8793	101	1
1527932147.475096000	99.9235	1217	1
1527932147.475181000	99.9235	259	1
1527932147.491035000	99.9394	100	0
1527932147.493175000	99.9415	87	0
1527932147.493976000	99.9423	101	1
1527932147.672918000	100.121	233	0
1527932147.673592000	100.122	148	0
[truncated: 314 more rows]
