# Supplementary material for: Method for multi-task learning fusion network traffic classification to address small sample labels
Source: Sci Rep. 2024 Jan 30;14:2518. doi: 10.1038/s41598-024-51933-8 (PMC10827795; doi:10.1038/s41598-024-51933-8)
Supplement: Supplementary file 2 — Supplementary Information 2. [file 41598_2024_51933_MOESM2_ESM.zip › QUIC Dataset/QUIC Dataset/pretraining/Google Doc/GoogleDoc-110.txt]

1527913965.844820000	0	209	1
1527913965.864543000	0.0197229	87	0
1527913966.122655000	0.277835	282	0
1527913966.123978000	0.279158	1412	0
1527913966.124635000	0.279815	1412	0
1527913966.125422000	0.280602	1412	0
1527913966.126067000	0.281247	180	0
1527913966.126446000	0.281626	110	1
1527913966.126760000	0.28194	1412	0
1527913966.127405000	0.282585	1412	0
1527913966.128070000	0.28325	1412	0
1527913966.128704000	0.283884	823	0
1527913966.129375000	0.284555	1412	0
1527913966.130028000	0.285208	1412	0
1527913966.130394000	0.285574	116	1
1527913966.130658000	0.285838	694	0
1527913966.131342000	0.286522	1412	0
1527913966.131986000	0.287166	1412	0
1527913966.132642000	0.287822	1412	0
1527913966.133262000	0.288442	188	0
1527913966.133905000	0.289085	84	0
1527913966.134587000	0.289767	1196	0
1527913966.135302000	0.290482	1412	0
1527913966.135970000	0.29115	1412	0
1527913966.136627000	0.291807	1412	0
1527913966.137241000	0.292421	188	0
1527913966.137892000	0.293072	84	0
1527913966.138580000	0.29376	1239	0
1527913966.138886000	0.294066	110	1
1527913966.139232000	0.294412	1412	0
1527913966.139859000	0.295039	252	0
1527913966.140542000	0.295722	1412	0
1527913966.141178000	0.296358	802	0
1527913966.141841000	0.297021	1412	0
1527913966.142484000	0.297664	999	0
1527913966.143145000	0.298325	1412	0
1527913966.143886000	0.299066	1412	0
1527913966.144606000	0.299786	1412	0
1527913966.145290000	0.30047	188	0
1527913966.145952000	0.301132	84	0
1527913966.146641000	0.301821	1412	0
1527913966.147255000	0.302435	168	0
1527913966.147945000	0.303125	1412	0
1527913966.148598000	0.303778	1412	0
1527913966.149253000	0.304433	1412	0
1527913966.149873000	0.305053	188	0
1527913966.150557000	0.305737	1412	0
1527913966.151032000	0.306212	125	1
1527913966.151174000	0.306354	153	0
1527913966.151257000	0.306437	125	1
1527913966.151856000	0.307036	1412	0
1527913966.152511000	0.307691	1412	0
1527913966.153237000	0.308417	1412	0
1527913966.153352000	0.308532	125	1
1527913966.153858000	0.309038	188	0
1527913966.154503000	0.309683	84	0
1527913966.155172000	0.310352	792	0
1527913966.155909000	0.311089	1412	0
1527913966.156563000	0.311743	1412	0
1527913966.157216000	0.312396	1412	0
1527913966.157837000	0.313017	188	0
1527913966.158479000	0.313659	84	0
1527913966.159150000	0.31433	661	0
1527913966.159782000	0.314962	92	0
1527913966.160443000	0.315623	338	0
1527913966.166933000	0.322113	101	1
1527913966.170667000	0.325847	122	1
1527913966.171351000	0.326531	282	0
1527913966.176463000	0.331643	98	1
1527913966.602956000	0.758136	562	1
1527913966.603033000	0.758213	1412	1
1527913966.603056000	0.758236	906	1
1527913966.609288000	0.764468	217	1
1527913966.621689000	0.776869	87	0
1527913966.626574000	0.781754	87	0
1527913966.730414000	0.885594	442	0
1527913966.734423000	0.889603	104	1
1527913966.734586000	0.889766	80	0
1527913966.738414000	0.893594	98	1
1527913966.760996000	0.916176	312	0
1527913966.761678000	0.916858	1412	0
1527913966.762330000	0.91751	1412	0
1527913966.762994000	0.918174	1412	0
1527913966.763618000	0.918798	180	0
1527913966.764296000	0.919476	1412	0
1527913966.764418000	0.919598	110	1
1527913966.764974000	0.920154	1412	0
1527913966.765690000	0.92087	1071	0
1527913966.766318000	0.921498	92	0
1527913966.766979000	0.922159	287	0
1527913966.768414000	0.923594	110	1
1527913966.845704000	1.00088	215	1
1527913966.863405000	1.01858	87	0
1527913966.954474000	1.10965	421	0
1527913966.955129000	1.11031	1113	0
1527913966.957597000	1.11278	92	0
1527913966.958255000	1.11344	205	0
1527913966.958626000	1.11381	101	1
1527913966.962611000	1.11779	104	1
1527913967.296685000	1.45186	571	1
1527913967.297272000	1.45245	719	1
1527913967.314782000	1.46996	87	0
1527913967.414471000	1.56965	414	1
1527913967.432334000	1.58751	87	0
1527913967.451258000	1.60644	278	0
1527913967.451904000	1.60708	360	0
1527913967.452550000	1.60773	179	0
1527913967.455482000	1.61066	110	1
1527913967.479688000	1.63487	483	0
1527913967.483473000	1.63865	98	1
1527913967.498353000	1.65353	452	0
1527913967.499002000	1.65418	962	0
1527913967.500383000	1.65556	124	0
1527913967.502516000	1.6577	104	1
1527913967.645089000	1.80027	244	1
1527913967.645172000	1.80035	144	1
1527913967.670594000	1.82577	87	0
1527913967.697926000	1.85311	87	0
1527913967.747521000	1.9027	1412	0
1527913967.748166000	1.90335	1412	0
1527913967.748822000	1.904	1412	0
1527913967.749509000	1.90469	575	0
1527913967.750154000	1.90533	92	0
1527913967.750804000	1.90598	99	0
1527913967.753706000	1.90889	116	1
1527913967.757888000	1.91307	98	1
1527913967.760177000	1.91536	155	1
1527913967.760240000	1.91542	190	1
1527913967.777887000	1.93307	87	0
1527913967.896617000	2.0518	678	0
1527913967.897240000	2.05242	92	0
1527913967.897901000	2.05308	285	0
1527913967.900516000	2.0557	107	1
1527913968.553542000	2.70872	231	1
1527913968.571085000	2.72626	87	0
1527913968.585822000	2.741	1412	1
1527913968.585916000	2.7411	544	1
1527913968.603439000	2.75862	1412	1
1527913968.603475000	2.75866	1412	1
1527913968.603519000	2.7587	442	1
1527913968.603587000	2.75877	844	1
1527913968.604936000	2.76012	87	0
1527913968.624394000	2.77957	87	0
1527913968.643528000	2.79871	487	0
1527913968.644189000	2.79937	162	0
1527913968.647539000	2.80272	110	1
1527913968.906370000	3.06155	349	0
1527913968.907094000	3.06227	1412	0
1527913968.907742000	3.06292	996	0
1527913968.908366000	3.06355	92	0
1527913968.909020000	3.0642	113	0
1527913968.910554000	3.06573	110	1
1527913968.915398000	3.07058	330	0
1527913968.916077000	3.07126	1412	0
1527913968.916732000	3.07191	1412	0
1527913968.917387000	3.07257	1412	0
1527913968.918010000	3.07319	326	0
1527913968.918657000	3.07384	304	0
1527913968.919553000	3.07473	113	1
1527913969.227465000	3.38264	1412	1
1527913969.227526000	3.38271	340	1
1527913969.247350000	3.40253	87	0
1527913969.403973000	3.55915	1023	0
1527913969.407608000	3.56279	101	1
1527913969.680564000	3.83574	526	1
1527913969.680677000	3.83586	1412	1
1527913969.680722000	3.8359	1412	1
1527913969.680745000	3.83592	1412	1
1527913969.680780000	3.83596	1412	1
1527913969.680814000	3.83599	1412	1
1527913969.680848000	3.83603	1412	1
1527913969.680872000	3.83605	1412	1
1527913969.680913000	3.83609	1412	1
1527913969.680956000	3.83614	1412	1
1527913969.680984000	3.83616	1412	1
1527913969.681021000	3.8362	1412	1
1527913969.681074000	3.83625	1412	1
1527913969.682181000	3.83736	1268	1
1527913969.698996000	3.85418	87	0
1527913969.702580000	3.85776	87	0
1527913970.066858000	4.22204	399	0
1527913970.071135000	4.22632	80	0
1527913970.078419000	4.2336	107	1
1527913970.085985000	4.24116	1391	1
1527913970.104179000	4.25936	87	0
1527913970.252126000	4.40731	626	0
1527913970.261896000	4.41708	101	1
1527913971.781280000	5.93646	330	1
1527913971.781361000	5.93654	1412	1
1527913971.781384000	5.93656	981	1
1527913971.784590000	5.93977	223	1
1527913971.784678000	5.93986	1412	1
1527913971.784723000	5.9399	1412	1
1527913971.784743000	5.93992	758	1
1527913971.788583000	5.94376	101	1
1527913971.793481000	5.94866	251	1
1527913971.800256000	5.95544	87	0
1527913971.808500000	5.96368	87	0
1527913971.809195000	5.96438	94	0
1527913971.811472000	5.96665	87	0
1527913971.817587000	5.97277	104	1
1527913971.818306000	5.97349	87	0
1527913971.903491000	6.05867	396	0
1527913971.905355000	6.06053	80	0
1527913971.907826000	6.06301	107	1
1527913972.325959000	6.48114	564	0
1527913972.327286000	6.48247	505	0
1527913972.327798000	6.48298	115	1
1527913972.330678000	6.48586	267	1
1527913972.357794000	6.51297	87	0
1527913972.597808000	6.75299	926	0
1527913972.602228000	6.75741	101	1
1527913972.627347000	6.78253	1412	0
1527913972.627987000	6.78317	1412	0
1527913972.628717000	6.7839	1412	0
1527913972.629329000	6.78451	186	0
1527913972.630037000	6.78522	1412	0
1527913972.630674000	6.78585	1349	0
1527913972.632603000	6.78778	110	1
1527913972.635876000	6.79106	98	1
1527913972.658833000	6.81401	1412	0
1527913972.659476000	6.81466	1412	0
1527913972.660184000	6.81536	1412	0
1527913972.660814000	6.81599	198	0
1527913972.661491000	6.81667	1224	0
1527913972.662864000	6.81804	110	1
1527913972.687004000	6.84218	1412	0
1527913972.687700000	6.84288	1412	0
1527913972.688887000	6.84407	1412	0
1527913972.689510000	6.84469	188	0
1527913972.690209000	6.84539	84	0
1527913972.701891000	6.85707	110	1
1527913972.716024000	6.8712	1412	0
1527913972.716647000	6.87183	743	0
1527913972.719872000	6.87505	101	1
1527913972.719952000	6.87513	1412	0
1527913972.720625000	6.8758	1412	0
1527913972.721334000	6.87651	1412	0
1527913972.721961000	6.87714	188	0
1527913972.722997000	6.87818	84	0
1527913972.723676000	6.87886	785	0
1527913972.723875000	6.87906	113	1
1527913972.726463000	6.88164	1412	0
1527913972.727308000	6.88249	1412	0
1527913972.728264000	6.88344	1412	0
1527913972.728881000	6.88406	188	0
1527913972.729609000	6.88479	971	0
1527913972.730892000	6.88607	110	1
1527913972.733971000	6.88915	1412	0
1527913972.734682000	6.88986	1412	0
1527913972.736070000	6.89125	1412	0
1527913972.736694000	6.89187	188	0
1527913972.737394000	6.89257	84	0
1527913972.738090000	6.89327	1412	0
1527913972.738713000	6.89389	194	0
1527913972.739523000	6.8947	1412	0
1527913972.740177000	6.89536	1412	0
1527913972.740826000	6.89601	1412	0
1527913972.741449000	6.89663	198	0
1527913972.742126000	6.89731	1200	0
1527913972.745890000	6.90107	1412	0
1527913972.746566000	6.90175	107	1
1527913972.746588000	6.90177	1412	0
1527913972.746919000	6.9021	125	1
1527913972.747275000	6.90246	1412	0
1527913972.747899000	6.90308	188	0
1527913972.748573000	6.90375	965	0
1527913972.750933000	6.90611	104	1
1527913972.751371000	6.90655	1412	0
1527913972.752086000	6.90727	1302	0
1527913972.754870000	6.91005	101	1
1527913972.759355000	6.91454	749	0
1527913972.760473000	6.91565	1412	0
1527913972.761126000	6.91631	1329	0
1527913972.763760000	6.91894	1412	0
1527913972.763861000	6.91904	104	1
1527913972.764429000	6.91961	1412	0
1527913972.765060000	6.92024	336	0
1527913972.765783000	6.92096	290	0
1527913972.767932000	6.92311	107	1
1527913974.049959000	8.20514	430	1
1527913974.050033000	8.20521	144	1
1527913974.074757000	8.22994	87	0
1527913974.127555000	8.28273	1412	0
1527913974.128660000	8.28384	1412	0
1527913974.129311000	8.28449	1412	0
1527913974.129947000	8.28513	560	0
1527913974.130634000	8.28581	92	0
1527913974.131299000	8.28648	240	0
1527913974.132718000	8.2879	116	1
1527913975.274057000	9.42924	864	1
1527913975.274153000	9.42933	294	1
1527913975.278636000	9.43382	327	1
1527913975.278730000	9.43391	1412	1
1527913975.278777000	9.43396	1412	1
1527913975.278835000	9.43402	969	1
1527913975.320637000	9.47582	100	0
1527913975.322951000	9.47813	398	1
1527913975.341523000	9.4967	87	0
1527913975.454347000	9.60953	300	0
1527913975.455065000	9.61024	1400	0
1527913975.455771000	9.61095	513	0
1527913975.456975000	9.61215	592	0
1527913975.459683000	9.61486	635	0
1527913975.460332000	9.61551	467	0
1527913975.461886000	9.61707	697	0
1527913975.462534000	9.61771	484	0
1527913975.463846000	9.61903	835	0
1527913975.465271000	9.62045	649	0
1527913975.467703000	9.62288	519	0
1527913975.470135000	9.62531	439	0
1527913975.471601000	9.62678	701	0
1527913975.474177000	9.62936	616	0
1527913975.474858000	9.63004	558	0
1527913975.475977000	9.63116	654	0
1527913975.476639000	9.63182	583	0
1527913975.477821000	9.633	689	0
1527913975.485665000	9.64085	128	1
1527913975.489081000	9.64426	119	1
1527913975.497151000	9.65233	92	0
1527913975.497796000	9.65298	316	0
1527913975.501024000	9.6562	101	1
1527913975.535918000	9.6911	1412	1
1527913975.535960000	9.69114	1412	1
1527913975.536004000	9.69118	455	1
1527913975.536074000	9.69125	843	1
1527913975.554606000	9.70979	87	0
1527913975.560875000	9.71605	87	0
1527913975.580718000	9.7359	505	0
1527913975.581415000	9.73659	245	0
1527913975.585029000	9.74021	107	1
1527913975.621325000	9.7765	373	0
1527913975.625037000	9.78022	98	1
1527913975.628525000	9.7837	80	0
1527913975.632063000	9.78724	98	1
1527913975.660320000	9.8155	310	0
1527913975.660959000	9.81614	103	0
1527913975.664056000	9.81924	101	1
1527913975.665588000	9.82077	105	0
1527913975.669142000	9.82432	98	1
1527913977.063969000	11.2191	995	1
1527913977.064042000	11.2192	109	1
1527913977.070994000	11.2262	304	1
1527913977.076409000	11.2316	480	1
1527913977.076456000	11.2316	87	1
1527913977.094090000	11.2493	87	0
1527913977.107178000	11.2624	87	0
1527913977.375309000	11.5305	304	0
1527913977.375954000	11.5311	103	0
1527913977.379128000	11.5343	107	1
1527913977.379794000	11.535	92	0
1527913977.380457000	11.5356	334	0
1527913977.383135000	11.5383	101	1
1527913977.384365000	11.5395	265	0
1527913977.385014000	11.5402	151	0
1527913977.386553000	11.5417	92	0
1527913977.387297000	11.5425	232	0
1527913977.388112000	11.5433	107	1
1527913977.513382000	11.6686	488	1
1527913977.513469000	11.6686	94	1
1527913977.527666000	11.6828	316	0
1527913977.528300000	11.6835	141	0
1527913977.530088000	11.6853	87	0
1527913977.532606000	11.6878	92	0
1527913977.533258000	11.6884	276	0
1527913977.534129000	11.6893	110	1
1527913977.649264000	11.8044	395	1
1527913977.649351000	11.8045	260	1
1527913977.679315000	11.8345	87	0
1527913977.820520000	11.9757	289	0
1527913977.821162000	11.9763	368	0
1527913977.823357000	11.9785	118	0
1527913977.824135000	11.9793	107	1
1527913978.140246000	12.2954	372	1
1527913978.140394000	12.2956	1412	1
1527913978.140433000	12.2956	1412	1
1527913978.140466000	12.2956	1412	1
1527913978.140502000	12.2957	1412	1
1527913978.140538000	12.2957	1412	1
1527913978.140591000	12.2958	1412	1
1527913978.140613000	12.2958	1412	1
1527913978.140636000	12.2958	1412	1
1527913978.140677000	12.2959	1412	1
1527913978.140714000	12.2959	1412	1
1527913978.140747000	12.2959	1412	1
1527913978.142148000	12.2973	1412	1
1527913978.142190000	12.2974	1412	1
1527913978.142244000	12.2974	1412	1
1527913978.142281000	12.2975	1412	1
1527913978.144157000	12.2993	1412	1
1527913978.144201000	12.2994	1412	1
1527913978.144258000	12.2994	1412	1
1527913978.146155000	12.3013	1412	1
1527913978.146209000	12.3014	1412	1
1527913978.146264000	12.3014	1412	1
1527913978.146301000	12.3015	1412	1
1527913978.148147000	12.3033	1412	1
1527913978.148175000	12.3034	1412	1
1527913978.148211000	12.3034	1412	1
1527913978.150153000	12.3053	1412	1
1527913978.150184000	12.3054	1412	1
1527913978.150234000	12.3054	1412	1
1527913978.150257000	12.3054	1412	1
1527913978.152152000	12.3073	1412	1
1527913978.152180000	12.3074	1412	1
1527913978.152221000	12.3074	1412	1
1527913978.154214000	12.3094	1412	1
1527913978.154246000	12.3094	750	1
1527913978.159760000	12.3149	87	0
1527913978.163342000	12.3185	87	0
1527913978.164767000	12.3199	87	0
1527913978.168486000	12.3237	87	0
1527913978.170406000	12.3256	87	0
1527913978.446612000	12.6018	235	0
1527913978.447241000	12.6024	146	0
1527913978.452305000	12.6075	92	0
1527913978.452952000	12.6081	135	0
1527913978.453183000	12.6084	119	1
1527913978.457791000	12.613	98	1
1527913978.486320000	12.6415	361	1
1527913978.487240000	12.6424	296	1
1527913978.505103000	12.6603	87	0
1527913978.516839000	12.672	386	0
1527913978.520188000	12.6754	101	1
1527913978.525445000	12.6806	80	0
1527913978.529214000	12.6844	98	1
1527913978.543296000	12.6985	445	1
1527913978.559745000	12.7149	87	0
1527913978.617636000	12.7728	327	1
1527913978.617722000	12.7729	262	1
1527913978.640857000	12.796	87	0
1527913978.733105000	12.8883	579	0
1527913978.733812000	12.889	800	0
1527913978.734718000	12.8899	92	0
1527913978.735449000	12.8906	321	0
1527913978.737195000	12.8924	113	1
1527913978.765736000	12.9209	1412	1
1527913978.765775000	12.921	411	1
1527913978.794428000	12.9496	87	0
1527913978.795877000	12.9511	87	0
1527913978.796540000	12.9517	324	0
1527913978.797184000	12.9524	146	0
1527913978.799896000	12.9551	92	0
1527913978.800188000	12.9554	110	1
1527913978.800577000	12.9558	142	0
1527913978.804212000	12.9594	98	1
1527913978.810197000	12.9654	235	0
1527913978.810838000	12.966	118	0
1527913978.812755000	12.9679	92	0
1527913978.813417000	12.9686	279	0
1527913978.814192000	12.9694	107	1
1527913978.846412000	13.0016	243	0
1527913978.847047000	13.0022	279	0
1527913978.850229000	13.0054	101	1
1527913978.852196000	13.0074	92	0
1527913978.852849000	13.008	206	0
1527913978.856228000	13.0114	101	1
1527913978.908016000	13.0632	801	0
1527913978.908644000	13.0638	160	0
1527913978.912244000	13.0674	101	1
1527913978.979559000	13.1347	665	1
1527913978.999332000	13.1545	87	0
1527913979.073368000	13.2285	726	1
1527913979.073449000	13.2286	257	1
1527913979.090473000	13.2457	87	0
1527913979.111560000	13.2667	240	0
1527913979.112209000	13.2674	481	0
1527913979.115238000	13.2704	107	1
1527913979.413243000	13.5684	335	0
1527913979.413877000	13.5691	146	0
1527913979.417251000	13.5724	101	1
1527913979.417409000	13.5726	92	0
1527913979.418093000	13.5733	302	0
1527913979.421236000	13.5764	101	1
1527913979.484800000	13.64	390	1
1527913979.484892000	13.6401	257	1
1527913979.499518000	13.6547	100	0
1527913979.503271000	13.6585	98	1
1527913979.825872000	13.9811	284	0
1527913979.826495000	13.9817	146	0
1527913979.829089000	13.9843	92	0
1527913979.829278000	13.9845	104	1
1527913979.829772000	13.985	162	0
1527913979.833252000	13.9884	98	1
1527913979.914743000	14.0699	393	1
1527913979.914804000	14.07	259	1
1527913979.943307000	14.0985	87	0
1527913980.297038000	14.4522	233	0
1527913980.297617000	14.4528	146	0
1527913980.300358000	14.4555	92	0
1527913980.301066000	14.4562	247	0
1527913980.301310000	14.4565	110	1
1527913980.403545000	14.5587	393	1
1527913980.403634000	14.5588	248	1
1527913980.424088000	14.5793	87	0
1527913980.743944000	14.8991	256	0
1527913980.744568000	14.8997	146	0
1527913980.748385000	14.9036	104	1
1527913980.749829000	14.905	92	0
1527913980.750720000	14.9059	218	0
1527913980.753370000	14.9086	101	1
1527913984.603938000	18.7591	393	1
1527913984.604033000	18.7592	253	1
1527913984.621951000	18.7771	87	0
1527913984.779236000	18.9344	255	0
1527913984.779852000	18.935	146	0
1527913984.783333000	18.9385	104	1
1527913984.783544000	18.9387	92	0
1527913984.784192000	18.9394	94	0
1527913984.787312000	18.9425	101	1
1527913985.007721000	19.1629	389	1
1527913985.007812000	19.163	253	1
1527913985.028194000	19.1834	87	0
1527913985.350773000	19.506	235	0
1527913985.351343000	19.5065	146	0
1527913985.353833000	19.509	92	0
1527913985.354412000	19.5096	107	1
1527913985.354653000	19.5098	328	0
1527913985.358435000	19.5136	98	1
1527913985.466814000	19.622	395	1
1527913985.466874000	19.6221	256	1
1527913985.484403000	19.6396	87	0
1527913985.662663000	19.8178	258	0
1527913985.663247000	19.8184	148	0
1527913985.666425000	19.8216	104	1
1527913985.668111000	19.8233	92	0
1527913985.669662000	19.8248	146	0
1527913985.671420000	19.8266	101	1
1527913985.971129000	20.1263	394	1
1527913985.971220000	20.1264	258	1
1527913985.990648000	20.1458	87	0
1527913985.994283000	20.1495	87	0
1527913986.315560000	20.4707	233	0
1527913986.316145000	20.4713	148	0
1527913986.319438000	20.4746	92	0
1527913986.319491000	20.4747	107	1
1527913986.320220000	20.4754	272	0
1527913986.323402000	20.4786	101	1
1527913986.385759000	20.5409	389	1
1527913986.385845000	20.541	258	1
1527913986.414820000	20.57	87	0
1527913986.736747000	20.8919	346	0
1527913986.737330000	20.8925	148	0
1527913986.740539000	20.8957	104	1
1527913986.743247000	20.8984	92	0
1527913986.743849000	20.899	117	0
1527913986.747493000	20.9027	101	1
1527913986.892698000	21.0479	389	1
1527913986.892763000	21.0479	256	1
1527913986.909620000	21.0648	87	0
1527913987.045177000	21.2004	235	0
1527913987.045884000	21.2011	148	0
1527913987.048700000	21.2039	92	0
1527913987.049351000	21.2045	247	0
1527913987.049552000	21.2047	110	1
1527913987.081713000	21.2369	235	0
1527913987.085461000	21.2406	98	1
1527913987.144574000	21.2998	998	1
1527913987.144652000	21.2998	255	1
1527913987.163736000	21.3189	87	0
1527913987.478940000	21.6341	233	0
1527913987.479544000	21.6347	148	0
1527913987.482538000	21.6377	104	1
1527913987.482808000	21.638	92	0
1527913987.483459000	21.6386	112	0
1527913987.486522000	21.6417	101	1
1527913987.636950000	21.7921	585	1
1527913987.637012000	21.7922	259	1
1527913987.654697000	21.8099	87	0
1527913987.791603000	21.9468	256	0
1527913987.792224000	21.9474	148	0
1527913987.795569000	21.9507	104	1
1527913987.795872000	21.9511	92	0
1527913987.796531000	21.9517	291	0
1527913987.799477000	21.9547	101	1
1527913988.090650000	22.2458	402	1
1527913988.090737000	22.2459	256	1
1527913988.108179000	22.2634	87	0
1527913988.426929000	22.5821	298	0
1527913988.427547000	22.5827	148	0
1527913988.430381000	22.5856	92	0
1527913988.430519000	22.5857	107	1
1527913988.431174000	22.5864	94	0
1527913988.434578000	22.5898	98	1
1527913988.524054000	22.6792	777	1
1527913988.524140000	22.6793	255	1
1527913988.541548000	22.6967	87	0
1527913988.546238000	22.7014	87	0
1527913988.675733000	22.8309	260	0
1527913988.676374000	22.8316	148	0
1527913988.678055000	22.8332	92	0
1527913988.678774000	22.834	304	0
1527913988.680545000	22.8357	113	1
1527913988.872762000	23.0279	390	1
1527913988.872857000	23.028	255	1
1527913988.890893000	23.0461	87	0
1527913988.895038000	23.0502	87	0
1527913989.207932000	23.3631	338	0
1527913989.208540000	23.3637	148	0
1527913989.211605000	23.3668	92	0
1527913989.211688000	23.3669	107	1
1527913989.212326000	23.3675	197	0
1527913989.215625000	23.3708	101	1
1527913989.994297000	24.1495	391	1
1527913989.994410000	24.1496	255	1
1527913990.015389000	24.1706	87	0
1527913990.340483000	24.4957	286	0
1527913990.341114000	24.4963	148	0
1527913990.344441000	24.4996	104	1
1527913990.345171000	24.5004	92	0
1527913990.345854000	24.501	284	0
1527913990.348494000	24.5037	101	1
1527913990.417722000	24.5729	391	1
1527913990.417817000	24.573	256	1
1527913990.438145000	24.5933	87	0
1527913990.765650000	24.9208	255	0
1527913990.766221000	24.9214	148	0
1527913990.767864000	24.923	92	0
1527913990.768518000	24.9237	201	0
1527913990.769457000	24.9246	110	1
1527913990.952655000	25.1078	389	1
1527913990.952748000	25.1079	258	1
1527913990.971442000	25.1266	87	0
1527913991.294768000	25.4499	233	0
1527913991.295400000	25.4506	148	0
1527913991.298482000	25.4537	104	1
1527913991.298909000	25.4541	92	0
1527913991.299696000	25.4549	275	0
1527913991.302551000	25.4577	101	1
1527913991.387639000	25.5428	390	1
1527913991.387733000	25.5429	258	1
1527913991.406310000	25.5615	87	0
1527913991.736549000	25.8917	258	0
1527913991.737125000	25.8923	148	0
1527913991.740578000	25.8958	104	1
1527913991.741655000	25.8968	92	0
1527913991.742313000	25.8975	231	0
1527913991.745562000	25.9007	101	1
1527913992.259220000	26.4144	390	1
1527913992.259317000	26.4145	258	1
1527913992.276033000	26.4312	87	0
1527913992.597089000	26.7523	255	0
1527913992.597724000	26.7529	148	0
1527913992.600567000	26.7557	104	1
1527913992.600648000	26.7558	92	0
1527913992.601306000	26.7565	308	0
1527913992.604570000	26.7597	101	1
1527913992.802177000	26.9574	389	1
1527913992.802276000	26.9575	255	1
1527913992.821530000	26.9767	87	0
1527913992.961077000	27.1163	232	0
1527913992.961711000	27.1169	148	0
1527913992.964632000	27.1198	104	1
1527913992.965218000	27.1204	92	0
1527913992.965915000	27.1211	258	0
1527913992.968641000	27.1238	101	1
1527913993.259008000	27.4142	393	1
1527913993.259085000	27.4143	220	1
1527913993.282199000	27.4374	87	0
1527913993.449329000	27.6045	235	0
1527913993.449905000	27.6051	148	0
1527913993.450629000	27.6058	92	0
1527913993.451360000	27.6065	228	0
1527913993.453675000	27.6089	110	1
1527913993.514963000	27.6701	394	1
1527913993.515023000	27.6702	310	1
1527913993.549669000	27.7048	394	1
1527913993.561227000	27.7164	87	0
1527913993.580877000	27.7361	87	0
1527913993.726670000	27.8819	346	0
1527913993.727295000	27.8825	148	0
1527913993.729867000	27.885	92	0
1527913993.730691000	27.8859	110	1
1527913993.730891000	27.8861	312	0
1527913993.734680000	27.8899	98	1
1527913993.771759000	27.9269	997	1
1527913993.771836000	27.927	250	1
1527913993.790818000	27.946	87	0
1527913993.972323000	28.1275	233	0
1527913993.972910000	28.1281	148	0
1527913993.973575000	28.1288	92	0
1527913993.974282000	28.1295	94	0
1527913993.975702000	28.1309	110	1
1527913994.501139000	28.6563	589	1
1527913994.501230000	28.6564	256	1
1527913994.518465000	28.6736	87	0
1527913994.690745000	28.8459	258	0
1527913994.691393000	28.8466	148	0
1527913994.693709000	28.8489	92	0
1527913994.694422000	28.8496	174	0
1527913994.694682000	28.8499	110	1
1527913994.959760000	29.1149	793	1
1527913994.959847000	29.115	257	1
1527913994.988025000	29.1432	87	0
1527913995.309334000	29.4645	233	0
1527913995.309954000	29.4651	148	0
1527913995.312603000	29.4678	92	0
1527913995.312762000	29.4679	104	1
1527913995.313270000	29.4685	246	0
1527913995.316725000	29.4719	101	1
1527913995.366999000	29.5222	393	1
1527913995.367059000	29.5222	259	1
1527913995.400034000	29.5552	87	0
1527913995.539605000	29.6948	298	0
1527913995.540225000	29.6954	148	0
1527913995.543581000	29.6988	92	0
1527913995.543851000	29.699	107	1
1527913995.544267000	29.6994	236	0
1527913995.547792000	29.703	98	1
1527913995.700509000	29.8557	390	1
1527913995.700612000	29.8558	256	1
1527913995.718410000	29.8736	87	0
1527913995.853114000	30.0083	263	0
1527913995.853749000	30.0089	148	0
1527913995.856773000	30.012	104	1
1527913995.857406000	30.0126	92	0
1527913995.858079000	30.0133	298	0
1527913995.861767000	30.0169	101	1
1527913996.046219000	30.2014	391	1
1527913996.046284000	30.2015	256	1
1527913996.063548000	30.2187	87	0
1527913996.381383000	30.5366	338	0
1527913996.382062000	30.5372	148	0
1527913996.384777000	30.54	104	1
1527913996.387145000	30.5423	92	0
1527913996.387788000	30.543	101	0
1527913996.390777000	30.546	101	1
1527913996.451869000	30.607	392	1
1527913996.451937000	30.6071	257	1
1527913996.488467000	30.6436	87	0
1527913996.813838000	30.969	283	0
1527913996.814449000	30.9696	148	0
1527913996.817861000	30.973	104	1
1527913996.819149000	30.9743	92	0
1527913996.819802000	30.975	203	0
1527913996.822853000	30.978	101	1
1527913997.031267000	31.1864	389	1
1527913997.031326000	31.1865	256	1
1527913997.048364000	31.2035	87	0
1527913997.369859000	31.525	236	0
1527913997.370491000	31.5257	148	0
1527913997.373874000	31.5291	104	1
1527913997.376922000	31.5321	92	0
1527913997.377622000	31.5328	276	0
1527913997.380858000	31.536	101	1
1527913997.405458000	31.5606	396	1
1527913997.405550000	31.5607	255	1
1527913997.442654000	31.5978	87	0
1527913997.844674000	31.9999	258	0
1527913997.845307000	32.0005	148	0
1527913997.848140000	32.0033	92	0
1527913997.848797000	32.004	173	0
1527913997.848913000	32.0041	107	1
1527913997.852859000	32.008	98	1
1527913997.892973000	32.0482	390	1
1527913997.893036000	32.0482	255	1
1527913997.914031000	32.0692	87	0
1527913998.235111000	32.3903	233	0
1527913998.235803000	32.391	148	0
1527913998.238886000	32.3941	104	1
1527913998.239384000	32.3946	92	0
1527913998.240054000	32.3952	180	0
1527913998.242898000	32.3981	101	1
1527913998.340920000	32.4961	389	1
1527913998.340981000	32.4962	255	1
1527913998.359066000	32.5142	87	0
1527913998.369232000	32.5244	87	0
1527913998.680642000	32.8358	256	0
1527913998.681224000	32.8364	148	0
1527913998.684568000	32.8397	92	0
1527913998.684898000	32.8401	110	1
1527913998.685311000	32.8405	183	0
1527913998.688901000	32.8441	98	1
1527913998.859562000	33.0147	389	1
1527913998.859653000	33.0148	256	1
1527913998.878758000	33.0339	87	0
1527913999.046495000	33.2017	233	0
1527913999.047133000	33.2023	148	0
1527913999.049947000	33.2051	104	1
1527913999.050171000	33.2054	92	0
1527913999.051526000	33.2067	275	0
1527913999.053963000	33.2091	101	1
1527913999.316223000	33.4714	997	1
1527913999.316314000	33.4715	258	1
1527913999.350947000	33.5061	87	0
1527913999.663941000	33.8191	256	0
1527913999.664560000	33.8197	148	0
1527913999.666356000	33.8215	92	0
1527913999.666996000	33.8222	123	0
1527913999.667968000	33.8231	110	1
1527913999.768375000	33.9236	390	1
1527913999.768468000	33.9236	257	1
1527913999.786165000	33.9413	87	0
1527913999.924023000	34.0792	258	0
1527913999.924652000	34.0798	148	0
1527913999.927978000	34.0832	104	1
1527913999.930397000	34.0856	92	0
1527913999.931036000	34.0862	257	0
1527913999.934031000	34.0892	101	1
1527914000.000625000	34.1558	589	1
1527914000.000717000	34.1559	256	1
1527914000.031270000	34.1865	87	0
1527914000.116855000	34.272	704	1
1527914000.116943000	34.2721	1412	1
1527914000.116968000	34.2721	1412	1
1527914000.116991000	34.2722	1412	1
1527914000.117049000	34.2722	240	1
1527914000.135662000	34.2908	87	0
1527914000.197249000	34.3524	304	0
1527914000.197826000	34.353	148	0
1527914000.199413000	34.3546	92	0
1527914000.200026000	34.3552	318	0
1527914000.200997000	34.3562	113	1
1527914000.318264000	34.4734	394	1
1527914000.318331000	34.4735	310	1
1527914000.335568000	34.4907	87	0
1527914000.423954000	34.5791	389	0
1527914000.428073000	34.5833	101	1
1527914000.429047000	34.5842	80	0
1527914000.433027000	34.5882	98	1
1527914000.652807000	34.808	266	0
1527914000.653390000	34.8086	148	0
1527914000.656627000	34.8118	92	0
1527914000.657087000	34.8123	104	1
1527914000.657322000	34.8125	259	0
1527914000.661092000	34.8163	98	1
1527914000.774621000	34.9298	394	1
1527914000.774686000	34.9299	370	1
1527914000.794220000	34.9494	87	0
1527914001.115579000	35.2708	300	0
1527914001.116282000	35.2715	148	0
1527914001.119118000	35.2743	104	1
1527914001.119953000	35.2751	92	0
1527914001.120712000	35.2759	139	0
1527914001.124131000	35.2793	101	1
1527914001.867725000	36.0229	391	1
1527914001.867822000	36.023	258	1
1527914001.895833000	36.051	87	0
1527914002.068461000	36.2236	262	0
1527914002.069032000	36.2242	148	0
1527914002.072219000	36.2274	104	1
1527914002.073024000	36.2282	92	0
1527914002.073685000	36.2289	231	0
1527914002.077162000	36.2323	101	1
1527914002.171508000	36.3267	391	1
1527914002.171597000	36.3268	255	1
1527914002.189534000	36.3447	87	0
1527914002.508162000	36.6633	334	0
1527914002.508752000	36.6639	148	0
1527914002.511506000	36.6667	92	0
1527914002.512109000	36.6673	107	1
1527914002.512147000	36.6673	288	0
1527914002.516110000	36.6713	98	1
1527914002.581380000	36.7366	392	1
1527914002.581440000	36.7366	257	1
1527914002.599890000	36.7551	87	0
1527914002.929297000	37.0845	286	0
1527914002.930300000	37.0855	148	0
1527914002.933170000	37.0884	104	1
1527914002.934465000	37.0896	92	0
1527914002.935220000	37.0904	298	0
1527914002.938241000	37.0934	101	1
1527914003.116303000	37.2715	371	1
1527914003.116407000	37.2716	1412	1
1527914003.116444000	37.2716	1412	1
1527914003.116472000	37.2717	1412	1
1527914003.116495000	37.2717	1412	1
1527914003.116531000	37.2717	320	1
1527914003.132843000	37.288	87	0
1527914003.137734000	37.2929	87	0
1527914003.141785000	37.297	87	0
1527914003.190397000	37.3456	343	1
1527914003.190461000	37.3456	256	1
1527914003.212676000	37.3679	87	0
1527914003.286237000	37.4414	372	0
1527914003.290236000	37.4454	101	1
1527914003.292338000	37.4475	80	0
1527914003.296220000	37.4514	98	1
1527914003.530691000	37.6859	245	0
1527914003.531352000	37.6865	148	0
1527914003.533961000	37.6891	92	0
1527914003.534169000	37.6893	104	1
1527914003.535423000	37.6906	211	0
1527914003.539162000	37.6943	98	1
1527914006.215769000	40.3709	390	1
1527914006.215847000	40.371	257	1
1527914006.256426000	40.4116	390	1
1527914006.285052000	40.4402	87	0
1527914006.455761000	40.6109	256	0
1527914006.456384000	40.6116	148	0
1527914006.459391000	40.6146	92	0
1527914006.459493000	40.6147	104	1
1527914006.461357000	40.6165	173	0
1527914006.463348000	40.6185	101	1
1527914006.585059000	40.7402	394	1
1527914006.585142000	40.7403	263	1
1527914006.604839000	40.76	87	0
1527914006.624047000	40.7792	87	0
1527914006.934854000	41.09	255	0
1527914006.935562000	41.0907	148	0
1527914006.938467000	41.0936	107	1
1527914006.938729000	41.0939	92	0
1527914006.939394000	41.0946	175	0
1527914006.942439000	41.0976	101	1
1527914007.069903000	41.2251	995	1
1527914007.069999000	41.2252	259	1
1527914007.087836000	41.243	87	0
1527914007.419322000	41.5745	258	0
1527914007.421437000	41.5766	148	0
1527914007.422010000	41.5772	92	0
1527914007.422690000	41.5779	312	0
1527914007.423421000	41.5786	110	1
1527914007.557946000	41.7131	390	1
1527914007.558041000	41.7132	256	1
1527914007.578256000	41.7334	87	0
1527914007.901325000	42.0565	326	0
1527914007.901915000	42.0571	148	0
1527914007.905575000	42.0608	104	1
1527914007.906177000	42.0614	92	0
1527914007.906830000	42.062	95	0
1527914007.909492000	42.0647	101	1
1527914010.667058000	44.8222	589	1
1527914010.667149000	44.8223	255	1
1527914010.688398000	44.8436	87	0
1527914011.014089000	45.1693	256	0
1527914011.014711000	45.1699	148	0
1527914011.016816000	45.172	92	0
1527914011.017532000	45.1727	298	0
1527914011.017644000	45.1728	107	1
1527914011.021665000	45.1768	98	1
1527914011.202490000	45.3577	794	1
1527914011.202553000	45.3577	430	1
1527914011.223440000	45.3786	87	0
1527914011.230652000	45.3858	87	0
1527914011.546052000	45.7012	235	0
1527914011.546672000	45.7019	148	0
1527914011.550269000	45.7054	107	1
1527914011.555281000	45.7105	92	0
1527914011.556132000	45.7113	88	0
1527914011.559304000	45.7145	101	1
1527914013.544332000	47.6995	390	1
1527914013.544398000	47.6996	257	1
1527914013.561989000	47.7172	87	0
1527914013.754046000	47.9092	256	0
1527914013.754611000	47.9098	148	0
1527914013.758425000	47.9136	104	1
1527914013.759177000	47.9144	92	0
1527914013.759841000	47.915	279	0
1527914013.762380000	47.9176	101	1
1527914013.827670000	47.9829	393	1
1527914013.827734000	47.9829	256	1
1527914013.847119000	48.0023	87	0
1527914014.028496000	48.1837	298	0
1527914014.029143000	48.1843	148	0
1527914014.031192000	48.1864	92	0
1527914014.031849000	48.187	185	0
1527914014.032337000	48.1875	110	1
1527914014.098647000	48.2538	392	1
1527914014.098734000	48.2539	258	1
1527914014.118733000	48.2739	87	0
1527914014.122870000	48.278	87	0
1527914014.452640000	48.6078	237	0
1527914014.453211000	48.6084	148	0
1527914014.456360000	48.6115	107	1
1527914014.457434000	48.6126	92	0
1527914014.458098000	48.6133	284	0
1527914014.461376000	48.6166	101	1
1527914014.776046000	48.9312	393	1
1527914014.776130000	48.9313	262	1
1527914014.794425000	48.9496	87	0
1527914014.839286000	48.9945	304	1
1527914014.839375000	48.9946	1412	1
1527914014.839401000	48.9946	1412	1
1527914014.839423000	48.9946	1412	1
1527914014.839483000	48.9947	542	1
1527914014.856850000	49.012	87	0
1527914014.861105000	49.0163	87	0
1527914015.115834000	49.271	358	0
1527914015.116429000	49.2716	148	0
1527914015.119468000	49.2746	110	1
1527914015.121110000	49.2763	92	0
1527914015.121824000	49.277	287	0
1527914015.124493000	49.2797	101	1
1527914015.145744000	49.3009	389	0
1527914015.149456000	49.3046	98	1
1527914015.150998000	49.3062	80	0
1527914015.154457000	49.3096	98	1
1527914015.199235000	49.3544	395	1
1527914015.199311000	49.3545	261	1
1527914015.228255000	49.3834	87	0
1527914015.562311000	49.7175	259	0
1527914015.562946000	49.7181	148	0
1527914015.564778000	49.72	92	0
1527914015.565456000	49.7206	106	0
1527914015.566435000	49.7216	110	1
1527914015.680069000	49.8352	390	1
1527914015.680131000	49.8353	259	1
1527914015.697842000	49.853	87	0
1527914015.703442000	49.8586	87	0
1527914016.024937000	50.1801	258	0
1527914016.026374000	50.1816	148	0
1527914016.028517000	50.1837	107	1
1527914016.029372000	50.1846	92	0
1527914016.030031000	50.1852	278	0
1527914016.033510000	50.1887	101	1
1527914016.128575000	50.2838	390	1
1527914016.128669000	50.2838	256	1
1527914016.147120000	50.3023	87	0
1527914016.169489000	50.3247	87	0
1527914016.472209000	50.6274	233	0
1527914016.472773000	50.628	148	0
1527914016.475730000	50.6309	92	0
1527914016.476390000	50.6316	279	0
1527914016.476508000	50.6317	110	1
1527914016.480532000	50.6357	98	1
1527914016.706247000	50.8614	994	1
1527914016.706325000	50.8615	262	1
1527914016.723406000	50.8786	87	0
1527914017.137849000	51.293	258	0
1527914017.138422000	51.2936	148	0
1527914017.141609000	51.2968	104	1
1527914017.142281000	51.2975	92	0
1527914017.142992000	51.2982	141	0
1527914017.146569000	51.3017	101	1
1527914017.338937000	51.4941	390	1
1527914017.339013000	51.4942	262	1
1527914017.366866000	51.522	87	0
1527914017.693388000	51.8486	279	0
1527914017.693976000	51.8492	148	0
1527914017.697548000	51.8527	104	1
1527914017.698092000	51.8533	92	0
1527914017.698809000	51.854	282	0
1527914017.701603000	51.8568	101	1
1527914017.763750000	51.9189	589	1
1527914017.763816000	51.919	263	1
1527914017.781058000	51.9362	87	0
1527914018.101311000	52.2565	301	0
1527914018.101880000	52.2571	148	0
1527914018.104510000	52.2597	92	0
1527914018.105266000	52.2604	237	0
1527914018.105783000	52.261	110	1
1527914018.234241000	52.3894	401	1
1527914018.234307000	52.3895	262	1
1527914018.252495000	52.4077	87	0
1527914018.575079000	52.7303	233	0
1527914018.575721000	52.7309	148	0
1527914018.578552000	52.7337	92	0
1527914018.578643000	52.7338	104	1
1527914018.579305000	52.7345	161	0
1527914018.582663000	52.7378	101	1
1527914018.690791000	52.846	777	1
1527914018.690868000	52.846	261	1
1527914018.710442000	52.8656	87	0
1527914019.065059000	53.2202	256	0
1527914019.065748000	53.2209	148	0
1527914019.068652000	53.2238	104	1
1527914019.070074000	53.2253	92	0
1527914019.070741000	53.2259	134	0
1527914019.073671000	53.2289	101	1
1527914019.299903000	53.4551	394	1
1527914019.299966000	53.4551	264	1
1527914019.316889000	53.4721	87	0
1527914019.456242000	53.6114	233	0
1527914019.456806000	53.612	148	0
1527914019.459551000	53.6147	92	0
1527914019.459675000	53.6149	104	1
1527914019.460243000	53.6154	203	0
1527914019.463713000	53.6189	101	1
1527914019.515055000	53.6702	390	1
1527914019.515144000	53.6703	258	1
1527914019.543355000	53.6985	87	0
1527914019.862096000	54.0173	259	0
1527914019.862731000	54.0179	148	0
1527914019.865696000	54.0209	104	1
1527914019.866779000	54.022	92	0
1527914019.867446000	54.0226	188	0
1527914019.870689000	54.0259	101	1
1527914020.060094000	54.2153	394	1
1527914020.060183000	54.2154	259	1
1527914020.077679000	54.2329	87	0
1527914020.407581000	54.5628	297	0
1527914020.408152000	54.5633	148	0
1527914020.411794000	54.567	104	1
1527914020.413190000	54.5684	92	0
1527914020.413799000	54.569	215	0
1527914020.416755000	54.5719	101	1
1527914020.691620000	54.8468	393	1
1527914020.691710000	54.8469	260	1
1527914020.711178000	54.8664	87	0
1527914021.031140000	55.1863	262	0
1527914021.031789000	55.187	148	0
1527914021.034834000	55.19	104	1
1527914021.036104000	55.1913	92	0
1527914021.036770000	55.192	300	0
1527914021.039810000	55.195	101	1
1527914021.188141000	55.3433	391	1
1527914021.188202000	55.3434	260	1
1527914021.206925000	55.3621	87	0
1527914021.532588000	55.6878	335	0
1527914021.533158000	55.6883	148	0
1527914021.536837000	55.692	104	1
1527914021.538537000	55.6937	92	0
1527914021.539218000	55.6944	172	0
1527914021.541836000	55.697	101	1
1527914021.688284000	55.8435	394	1
1527914021.688372000	55.8436	261	1
1527914021.705399000	55.8606	87	0
1527914021.883500000	56.0387	260	0
1527914021.884488000	56.0397	148	0
1527914021.887856000	56.043	104	1
1527914021.888817000	56.044	92	0
1527914021.889774000	56.045	119	0
1527914021.892850000	56.048	101	1
1527914022.131215000	56.2864	390	1
1527914022.131276000	56.2865	260	1
1527914022.149941000	56.3051	87	0
1527914022.321946000	56.4771	260	0
1527914022.322584000	56.4778	148	0
1527914022.325395000	56.4806	92	0
1527914022.325801000	56.481	107	1
1527914022.326076000	56.4813	192	0
1527914022.329905000	56.4851	98	1
1527914022.415055000	56.5702	998	1
1527914022.415126000	56.5703	257	1
1527914022.433480000	56.5887	87	0
1527914022.775853000	56.931	256	0
1527914022.776463000	56.9316	148	0
1527914022.779813000	56.935	92	0
1527914022.779906000	56.9351	104	1
1527914022.781146000	56.9363	207	0
1527914022.783855000	56.939	101	1
1527914022.886244000	57.0414	393	1
1527914022.886304000	57.0415	262	1
1527914022.905339000	57.0605	87	0
1527914023.226858000	57.382	235	0
1527914023.227476000	57.3827	148	0
1527914023.230691000	57.3859	92	0
1527914023.230875000	57.3861	107	1
1527914023.231354000	57.3865	124	0
1527914023.234880000	57.3901	98	1
1527914023.268107000	57.4233	585	1
1527914023.268163000	57.4233	259	1
1527914023.284934000	57.4401	87	0
1527914023.428518000	57.5837	235	0
1527914023.429083000	57.5843	148	0
1527914023.430711000	57.5859	92	0
1527914023.431304000	57.5865	259	0
1527914023.432895000	57.5881	110	1
1527914023.532738000	57.6879	402	1
1527914023.532846000	57.688	257	1
1527914023.550335000	57.7055	87	0
1527914023.879306000	58.0345	258	0
1527914023.879889000	58.0351	148	0
1527914023.882919000	58.0381	104	1
1527914023.882958000	58.0381	92	0
1527914023.883745000	58.0389	270	0
1527914023.886934000	58.0421	101	1
1527914024.025830000	58.181	779	1
1527914024.025927000	58.1811	259	1
1527914024.044461000	58.1996	87	0
1527914024.175805000	58.331	256	0
1527914024.176395000	58.3316	148	0
1527914024.179753000	58.3349	92	0
1527914024.180000000	58.3352	107	1
1527914024.181145000	58.3363	281	0
1527914024.184937000	58.3401	98	1
1527914024.553670000	58.7088	389	1
1527914024.553744000	58.7089	262	1
1527914024.572593000	58.7278	87	0
1527914024.890267000	59.0454	327	0
1527914024.890837000	59.046	148	0
1527914024.894025000	59.0492	104	1
1527914024.894033000	59.0492	92	0
1527914024.894766000	59.0499	220	0
1527914024.898018000	59.0532	101	1
1527914025.017320000	59.1725	392	1
1527914025.017381000	59.1726	261	1
1527914025.034840000	59.19	87	0
1527914025.177297000	59.3325	235	0
1527914025.177858000	59.333	148	0
1527914025.181008000	59.3362	104	1
1527914025.182604000	59.3378	92	0
1527914025.183329000	59.3385	108	0
1527914025.186029000	59.3412	101	1
1527914025.280684000	59.4359	390	1
1527914025.280745000	59.4359	257	1
1527914025.297714000	59.4529	87	0
1527914025.461526000	59.6167	235	0
1527914025.462164000	59.6173	148	0
1527914025.465061000	59.6202	104	1
1527914025.465656000	59.6208	92	0
1527914025.466377000	59.6216	118	0
1527914025.469127000	59.6243	101	1
1527914025.698407000	59.8536	390	1
1527914025.698497000	59.8537	261	1
1527914025.730076000	59.8853	390	1
1527914025.737935000	59.8931	87	0
1527914025.748483000	59.9037	87	0
1527914025.872873000	60.0281	256	0
1527914025.873516000	60.0287	148	0
1527914025.877100000	60.0323	107	1
1527914025.877477000	60.0327	92	0
1527914025.878194000	60.0334	160	0
1527914025.881071000	60.0363	101	1
1527914026.000355000	60.1555	392	1
1527914026.000449000	60.1556	259	1
1527914026.019843000	60.175	87	0
1527914026.154835000	60.31	233	0
1527914026.155477000	60.3107	148	0
1527914026.158267000	60.3134	92	0
1527914026.158862000	60.314	158	0
1527914026.159113000	60.3143	110	1
1527914026.283727000	60.4389	393	1
1527914026.283807000	60.439	258	1
1527914026.302548000	60.4577	87	0
1527914026.623382000	60.7786	323	0
1527914026.623961000	60.7791	148	0
1527914026.627139000	60.7823	104	1
1527914026.629105000	60.7843	92	0
1527914026.630465000	60.7856	302	0
1527914026.633117000	60.7883	101	1
1527914026.983899000	61.1391	395	1
1527914026.983989000	61.1392	264	1
1527914027.002630000	61.1578	87	0
1527914027.135092000	61.2903	237	0
1527914027.135831000	61.291	148	0
1527914027.138671000	61.2939	92	0
1527914027.139095000	61.2943	107	1
1527914027.139361000	61.2945	93	0
1527914027.143099000	61.2983	98	1
1527914027.289620000	61.4448	998	1
1527914027.289679000	61.4449	260	1
1527914027.308647000	61.4638	87	0
1527914027.447350000	61.6025	337	0
1527914027.447950000	61.6031	148	0
1527914027.451176000	61.6064	104	1
1527914027.451840000	61.607	92	0
1527914027.454109000	61.6093	318	0
1527914027.455131000	61.6103	101	1
1527914027.713674000	61.8689	391	1
1527914027.713733000	61.8689	258	1
1527914027.731927000	61.8871	87	0
1527914027.758254000	61.9134	87	0
1527914027.894777000	62.05	262	0
1527914027.895528000	62.0507	148	0
1527914027.898202000	62.0534	107	1
1527914027.899365000	62.0545	92	0
1527914027.900696000	62.0559	301	0
1527914027.903190000	62.0584	101	1
1527914028.157800000	62.313	390	1
1527914028.157887000	62.3131	264	1
1527914028.179090000	62.3343	87	0
1527914028.185437000	62.3406	87	0
1527914028.316068000	62.4712	260	0
1527914028.316696000	62.4719	148	0
1527914028.318438000	62.4736	92	0
1527914028.319148000	62.4743	236	0
1527914028.320163000	62.4753	113	1
1527914028.599271000	62.7545	586	1
1527914028.599369000	62.7545	259	1
1527914028.618503000	62.7737	87	0
1527914028.666537000	62.8217	87	0
1527914028.803622000	62.9588	258	0
1527914028.804209000	62.9594	148	0
1527914028.807253000	62.9624	107	1
1527914028.808427000	62.9636	92	0
1527914028.809097000	62.9643	189	0
1527914028.812244000	62.9674	101	1
1527914028.903368000	63.0585	795	1
1527914028.903455000	63.0586	256	1
1527914028.929652000	63.0848	87	0
1527914028.936837000	63.092	87	0
1527914029.064744000	63.2199	235	0
1527914029.065407000	63.2206	148	0
1527914029.068260000	63.2234	107	1
1527914029.070366000	63.2255	92	0
1527914029.071620000	63.2268	268	0
1527914029.074276000	63.2295	101	1
1527914029.105775000	63.261	235	0
1527914029.109247000	63.2644	98	1
1527914029.488663000	63.6438	394	1
1527914029.488749000	63.6439	261	1
1527914029.506322000	63.6615	87	0
1527914029.648768000	63.8039	259	0
1527914029.649372000	63.8046	148	0
1527914029.652327000	63.8075	104	1
1527914029.652719000	63.8079	92	0
1527914029.653382000	63.8086	148	0
1527914029.656294000	63.8115	101	1
1527914029.708717000	63.8639	395	1
1527914029.708779000	63.864	257	1
1527914029.726707000	63.8819	87	0
1527914029.865994000	64.0212	235	0
1527914029.866580000	64.0218	148	0
1527914029.870333000	64.0255	104	1
1527914029.870832000	64.026	92	0
1527914029.871501000	64.0267	171	0
1527914029.874308000	64.0295	101	1
1527914030.318694000	64.4739	390	1
1527914030.318752000	64.4739	259	1
1527914030.337045000	64.4922	87	0
1527914030.475522000	64.6307	258	0
1527914030.476107000	64.6313	148	0
1527914030.477317000	64.6325	92	0
1527914030.478015000	64.6332	158	0
1527914030.479285000	64.6345	110	1
1527914030.558942000	64.7141	391	1
1527914030.559033000	64.7142	258	1
1527914030.577783000	64.733	87	0
1527914030.590841000	64.746	87	0
1527914030.732215000	64.8874	324	0
1527914030.732800000	64.888	148	0
1527914030.736394000	64.8916	107	1
1527914030.737659000	64.8928	92	0
1527914030.738449000	64.8936	267	0
1527914030.741356000	64.8965	101	1
1527914030.815948000	64.9711	390	1
1527914030.816009000	64.9712	258	1
1527914030.835891000	64.9911	87	0
1527914030.968619000	65.1238	236	0
1527914030.969203000	65.1244	148	0
1527914030.972395000	65.1276	104	1
1527914030.973463000	65.1286	92	0
1527914030.974127000	65.1293	209	0
1527914030.977370000	65.1326	101	1
1527914031.296693000	65.4519	391	1
1527914031.296784000	65.452	260	1
1527914031.315872000	65.4711	87	0
1527914031.461667000	65.6168	233	0
1527914031.462313000	65.6175	148	0
1527914031.462945000	65.6181	92	0
1527914031.463673000	65.6189	113	0
1527914031.465409000	65.6206	110	1
1527914031.712964000	65.8681	390	1
1527914031.713061000	65.8682	260	1
1527914031.730962000	65.8861	87	0
1527914031.877416000	66.0326	255	0
1527914031.878016000	66.0332	148	0
1527914031.881399000	66.0366	92	0
1527914031.881492000	66.0367	104	1
1527914031.882120000	66.0373	261	0
1527914031.885424000	66.0406	101	1
1527914032.138738000	66.2939	391	1
1527914032.138827000	66.294	258	1
1527914032.156845000	66.312	87	0
1527914032.294581000	66.4498	235	0
1527914032.295235000	66.4504	148	0
1527914032.298453000	66.4536	104	1
1527914032.298635000	66.4538	92	0
1527914032.299752000	66.4549	215	0
1527914032.302436000	66.4576	101	1
1527914032.353495000	66.5087	994	1
1527914032.353557000	66.5087	257	1
1527914032.380903000	66.5361	87	0
1527914032.516046000	66.6712	297	0
1527914032.516608000	66.6718	148	0
1527914032.519213000	66.6744	92	0
1527914032.519844000	66.675	224	0
1527914032.520381000	66.6756	110	1
1527914032.582631000	66.7378	392	1
1527914032.582712000	66.7379	259	1
1527914032.601239000	66.7564	87	0
1527914032.733244000	66.8884	262	0
1527914032.733808000	66.889	148	0
1527914032.735586000	66.8908	92	0
1527914032.736245000	66.8914	205	0
1527914032.737419000	66.8926	110	1
1527914032.862735000	67.0179	585	1
1527914032.862795000	67.018	256	1
1527914032.879764000	67.0349	87	0
1527914033.203175000	67.3584	337	0
1527914033.203751000	67.3589	148	0
1527914033.206307000	67.3615	92	0
1527914033.206929000	67.3621	246	0
1527914033.207439000	67.3626	110	1
1527914033.488988000	67.6442	795	1
1527914033.489063000	67.6442	265	1
1527914033.519721000	67.6749	87	0
1527914033.663858000	67.819	260	0
1527914033.664466000	67.8196	148	0
1527914033.667460000	67.8226	92	0
1527914033.667545000	67.8227	104	1
1527914033.668147000	67.8233	331	0
1527914033.671543000	67.8267	101	1
1527914033.794132000	67.9493	394	1
1527914033.794199000	67.9494	262	1
1527914033.828490000	67.9837	87	0
1527914033.971227000	68.1264	257	0
1527914033.971797000	68.127	148	0
1527914033.972767000	68.1279	92	0
1527914033.973502000	68.1287	297	0
1527914033.975502000	68.1307	110	1
1527914034.299548000	68.4547	393	1
1527914034.299611000	68.4548	564	1
1527914034.317342000	68.4725	87	0
1527914034.453586000	68.6088	233	0
1527914034.454230000	68.6094	148	0
1527914034.457534000	68.6127	104	1
1527914034.458693000	68.6139	92	0
1527914034.459417000	68.6146	224	0
1527914034.462508000	68.6177	101	1
1527914034.809214000	68.9644	394	1
1527914034.809312000	68.9645	260	1
1527914034.829112000	68.9843	87	0
1527914034.960877000	69.1161	258	0
1527914034.961552000	69.1167	148	0
1527914034.963724000	69.1189	92	0
1527914034.964436000	69.1196	175	0
1527914034.964676000	69.1199	110	1
1527914035.024746000	69.1799	394	1
1527914035.024831000	69.18	263	1
1527914035.042530000	69.1977	87	0
1527914035.127556000	69.2827	304	1
1527914035.127651000	69.2828	1412	1
1527914035.127690000	69.2829	1412	1
1527914035.127720000	69.2829	1134	1
1527914035.145824000	69.301	87	0
1527914035.177148000	69.3323	235	0
1527914035.177746000	69.3329	148	0
1527914035.180617000	69.3358	107	1
1527914035.181885000	69.3371	92	0
1527914035.182583000	69.3378	174	0
1527914035.185607000	69.3408	101	1
1527914035.245905000	69.4011	401	0
1527914035.249635000	69.4048	98	1
1527914035.251529000	69.4067	80	0
1527914035.255570000	69.4107	98	1
1527914035.265724000	69.4209	391	1
1527914035.265791000	69.421	259	1
1527914035.292690000	69.4479	87	0
1527914035.429330000	69.5845	326	0
1527914035.429901000	69.5851	148	0
1527914035.433604000	69.5888	92	0
1527914035.433699000	69.5889	104	1
1527914035.434406000	69.5896	335	0
1527914035.437627000	69.5928	101	1
1527914035.733006000	69.8882	391	1
1527914035.733101000	69.8883	262	1
1527914035.750123000	69.9053	87	0
1527914035.968527000	70.1237	256	0
1527914035.969127000	70.1243	148	0
1527914035.972614000	70.1278	104	1
1527914035.973368000	70.1285	92	0
1527914035.974029000	70.1292	160	0
1527914035.976604000	70.1318	101	1
1527914036.150077000	70.3053	390	1
1527914036.150139000	70.3053	263	1
1527914036.173651000	70.3288	87	0
1527914036.179863000	70.335	87	0
1527914036.307439000	70.4626	233	0
1527914036.308005000	70.4632	148	0
1527914036.311186000	70.4664	92	0
1527914036.311696000	70.4669	110	1
1527914036.311779000	70.467	155	0
1527914036.315699000	70.4709	98	1
1527914036.449981000	70.6052	994	1
1527914036.450074000	70.6053	260	1
1527914036.469171000	70.6244	87	0
1527914036.602668000	70.7578	256	0
1527914036.603304000	70.7585	148	0
1527914036.606691000	70.7619	104	1
1527914036.608078000	70.7633	92	0
1527914036.609449000	70.7646	122	0
1527914036.611692000	70.7669	101	1
1527914036.855078000	71.0103	392	1
1527914036.855157000	71.0103	259	1
1527914036.873480000	71.0287	87	0
1527914037.006659000	71.1618	235	0
1527914037.007236000	71.1624	148	0
1527914037.009386000	71.1646	92	0
1527914037.010047000	71.1652	250	0
1527914037.010704000	71.1659	110	1
1527914037.406185000	71.5614	590	1
1527914037.406264000	71.5614	261	1
1527914037.426345000	71.5815	87	0
1527914037.559012000	71.7142	298	0
1527914037.559582000	71.7148	148	0
1527914037.562515000	71.7177	92	0
1527914037.562759000	71.7179	107	1
1527914037.563244000	71.7184	239	0
1527914037.566695000	71.7219	98	1
1527914037.680388000	71.8356	790	1
1527914037.680452000	71.8356	261	1
1527914037.699587000	71.8548	87	0
1527914037.832619000	71.9878	259	0
1527914037.833188000	71.9884	148	0
1527914037.836780000	71.992	104	1
1527914037.836797000	71.992	92	0
1527914037.837554000	71.9927	286	0
1527914037.840715000	71.9959	101	1
1527914037.932155000	72.0873	389	1
1527914037.932248000	72.0874	259	1
1527914037.951918000	72.1071	87	0
1527914038.082761000	72.2379	337	0
1527914038.083337000	72.2385	148	0
1527914038.086789000	72.242	104	1
1527914038.086894000	72.2421	92	0
1527914038.087637000	72.2428	144	0
1527914038.090779000	72.246	101	1
1527914038.130531000	72.2857	372	1
1527914038.130638000	72.2858	1412	1
1527914038.130679000	72.2859	1412	1
1527914038.130712000	72.2859	1412	1
1527914038.130751000	72.2859	1412	1
1527914038.130791000	72.286	1412	1
1527914038.130825000	72.286	1412	1
1527914038.130862000	72.286	1412	1
1527914038.130904000	72.2861	1412	1
1527914038.130938000	72.2861	1412	1
1527914038.130974000	72.2862	1412	1
1527914038.131022000	72.2862	1412	1
1527914038.131059000	72.2862	1412	1
1527914038.132729000	72.2879	1412	1
1527914038.132769000	72.2879	955	1
1527914038.148626000	72.3038	87	0
1527914038.151064000	72.3062	87	0
1527914038.302171000	72.4574	377	0
1527914038.305811000	72.461	104	1
1527914038.307038000	72.4622	80	0
1527914038.310787000	72.466	98	1
1527914038.368883000	72.5241	392	1
1527914038.368976000	72.5242	316	1
1527914038.399602000	72.5548	87	0
1527914038.538513000	72.6937	257	0
1527914038.539155000	72.6943	148	0
1527914038.542805000	72.698	104	1
1527914038.546112000	72.7013	92	0
1527914038.546776000	72.702	122	0
1527914038.549801000	72.705	101	1
1527914038.785176000	72.9404	392	1
1527914038.785237000	72.9404	378	1
1527914038.807001000	72.9622	87	0
1527914038.941377000	73.0966	258	0
1527914038.941948000	73.0971	148	0
1527914038.945873000	73.1011	104	1
1527914038.946322000	73.1015	92	0
1527914038.946992000	73.1022	293	0
1527914038.949820000	73.105	101	1
1527914040.372388000	74.5276	391	1
1527914040.372464000	74.5276	259	1
1527914040.412126000	74.5673	391	1
1527914040.413989000	74.5692	87	0
1527914040.418616000	74.5738	87	0
1527914040.429069000	74.5842	87	0
1527914040.729593000	74.8848	256	0
1527914040.730225000	74.8854	148	0
1527914040.733064000	74.8882	110	1
1527914040.733730000	74.8889	92	0
1527914040.737141000	74.8923	98	1
1527914040.773243000	74.9284	251	0
1527914040.777122000	74.9323	98	1
1527914040.887015000	75.0422	393	1
1527914040.887155000	75.0423	258	1
1527914040.905711000	75.0609	87	0
1527914040.910030000	75.0652	87	0
1527914041.059048000	75.2142	236	0
1527914041.059724000	75.2149	148	0
1527914041.063112000	75.2183	107	1
1527914041.064293000	75.2195	92	0
1527914041.065002000	75.2202	116	0
1527914041.068116000	75.2233	101	1
1527914041.292408000	75.4476	391	1
1527914041.292475000	75.4477	258	1
1527914041.322038000	75.4772	87	0
1527914041.328368000	75.4835	87	0
1527914041.457334000	75.6125	235	0
1527914041.457972000	75.6132	148	0
1527914041.460453000	75.6156	92	0
1527914041.461140000	75.6163	111	0
1527914041.461230000	75.6164	110	1
1527914041.465154000	75.6203	98	1
1527914041.710646000	75.8658	998	1
1527914041.710738000	75.8659	436	1
1527914041.757032000	75.9122	87	0
1527914041.757218000	75.9124	998	1
1527914041.790381000	75.9456	87	0
1527914041.890557000	76.0457	347	0
1527914041.891127000	76.0463	148	0
1527914041.894228000	76.0494	107	1
1527914041.894352000	76.0495	92	0
1527914041.895076000	76.0503	149	0
1527914041.898180000	76.0534	101	1
1527914042.160393000	76.3156	393	1
1527914042.160452000	76.3156	259	1
1527914042.177923000	76.3331	87	0
1527914042.310318000	76.4655	233	0
1527914042.310937000	76.4661	148	0
1527914042.314006000	76.4692	92	0
1527914042.314243000	76.4694	107	1
1527914042.314683000	76.4699	221	0
1527914042.318163000	76.4733	98	1
1527914042.550648000	76.7058	390	1
1527914042.550715000	76.7059	258	1
1527914042.569686000	76.7249	87	0
1527914042.710767000	76.8659	255	0
1527914042.711351000	76.8665	148	0
1527914042.714258000	76.8694	104	1
1527914042.714946000	76.8701	92	0
1527914042.715705000	76.8709	335	0
1527914042.718231000	76.8734	101	1
1527914042.969762000	77.1249	588	1
1527914042.969853000	77.125	261	1
1527914042.989441000	77.1446	87	0
1527914043.125458000	77.2806	233	0
1527914043.126051000	77.2812	148	0
1527914043.128447000	77.2836	92	0
1527914043.129105000	77.2843	128	0
1527914043.129324000	77.2845	110	1
1527914043.249623000	77.4048	790	1
1527914043.249686000	77.4049	261	1
1527914043.267024000	77.4222	87	0
1527914043.590742000	77.7459	233	0
1527914043.591327000	77.7465	148	0
1527914043.594294000	77.7495	104	1
1527914043.595750000	77.7509	92	0
1527914043.596479000	77.7517	260	0
1527914043.599282000	77.7545	101	1
1527914043.750916000	77.9061	393	1
1527914043.751006000	77.9062	260	1
1527914043.768591000	77.9238	87	0
1527914043.774624000	77.9298	87	0
1527914043.911862000	78.067	321	0
1527914043.912441000	78.0676	148	0
1527914043.916312000	78.0715	107	1
1527914043.917403000	78.0726	92	0
1527914043.918124000	78.0733	332	0
1527914043.921378000	78.0766	101	1
1527914044.090477000	78.2457	390	1
1527914044.090572000	78.2458	258	1
1527914044.107843000	78.263	87	0
1527914044.246115000	78.4013	239	0
1527914044.246709000	78.4019	148	0
1527914044.249012000	78.4042	92	0
1527914044.250299000	78.4055	254	0
1527914044.250379000	78.4056	107	1
1527914044.254289000	78.4095	98	1
1527914044.580476000	78.7357	390	1
1527914044.580571000	78.7358	260	1
1527914044.598605000	78.7538	87	0
1527914044.734931000	78.8901	360	0
1527914044.735606000	78.8908	148	0
1527914044.738890000	78.8941	92	0
1527914044.739315000	78.8945	107	1
1527914044.739574000	78.8948	200	0
1527914044.743312000	78.8985	98	1
1527914044.925508000	79.0807	391	1
1527914044.925572000	79.0808	258	1
1527914044.942561000	79.0977	87	0
1527914045.082248000	79.2374	232	0
1527914045.082943000	79.2381	148	0
1527914045.086340000	79.2415	104	1
1527914045.086924000	79.2421	92	0
1527914045.087596000	79.2428	158	0
1527914045.090399000	79.2456	101	1
1527914045.122711000	79.2779	92	0
1527914045.126364000	79.2815	98	1
1527914045.280924000	79.4361	389	1
1527914045.280990000	79.4362	258	1
1527914045.299197000	79.4544	87	0
1527914045.438203000	79.5934	237	0
1527914045.438772000	79.594	148	0
1527914045.442423000	79.5976	104	1
1527914045.442864000	79.598	92	0
1527914045.443580000	79.5988	191	0
1527914045.446382000	79.6016	101	1
1527914045.702898000	79.8581	389	1
1527914045.702956000	79.8581	259	1
1527914045.720326000	79.8755	87	0
1527914045.906364000	80.0615	282	0
1527914045.906936000	80.0621	148	0
1527914045.910384000	80.0656	104	1
1527914045.910940000	80.0661	92	0
1527914045.911633000	80.0668	252	0
1527914045.914412000	80.0696	101	1
1527914046.140537000	80.2957	394	1
1527914046.140603000	80.2958	258	1
1527914046.160786000	80.316	87	0
1527914046.296800000	80.452	232	0
1527914046.297390000	80.4526	148	0
1527914046.300473000	80.4557	104	1
1527914046.301676000	80.4569	92	0
1527914046.302338000	80.4575	276	0
1527914046.305444000	80.4606	101	1
1527914046.850748000	81.0059	389	1
1527914046.850844000	81.006	258	1
1527914046.868051000	81.0232	87	0
1527914047.007849000	81.163	258	0
1527914047.008443000	81.1636	148	0
1527914047.011475000	81.1667	92	0
1527914047.011502000	81.1667	104	1
1527914047.012320000	81.1675	312	0
1527914047.015478000	81.1707	101	1
1527914047.265838000	81.421	995	1
1527914047.265930000	81.4211	259	1
1527914047.283668000	81.4388	87	0
1527914047.417882000	81.5731	235	0
1527914047.418482000	81.5737	148	0
1527914047.421447000	81.5766	104	1
1527914047.422530000	81.5777	92	0
1527914047.423189000	81.5784	164	0
1527914047.426441000	81.5816	101	1
1527914047.613606000	81.7688	393	1
1527914047.613675000	81.7689	259	1
1527914047.632148000	81.7873	87	0
1527914047.639488000	81.7947	87	0
1527914047.772891000	81.9281	255	0
1527914047.773512000	81.9287	148	0
1527914047.776513000	81.9317	92	0
1527914047.776550000	81.9317	107	1
1527914047.777265000	81.9324	174	0
1527914047.780519000	81.9357	101	1
1527914047.921827000	82.077	389	1
1527914047.921902000	82.0771	258	1
1527914047.938697000	82.0939	87	0
1527914048.079639000	82.2348	327	0
1527914048.080234000	82.2354	148	0
1527914048.082996000	82.2382	92	0
1527914048.083482000	82.2387	107	1
1527914048.083685000	82.2389	219	0
1527914048.087549000	82.2427	98	1
1527914048.332025000	82.4872	586	1
1527914048.332116000	82.4873	259	1
1527914048.350995000	82.5062	87	0
1527914048.358530000	82.5137	87	0
1527914048.492528000	82.6477	235	0
1527914048.493163000	82.6483	148	0
1527914048.495987000	82.6512	92	0
1527914048.496509000	82.6517	110	1
1527914048.496719000	82.6519	205	0
1527914048.500586000	82.6558	98	1
1527914048.890981000	83.0462	794	1
1527914048.891045000	83.0462	261	1
1527914048.909885000	83.0651	87	0
1527914048.914998000	83.0702	87	0
1527914049.099473000	83.2547	255	0
1527914049.100042000	83.2552	148	0
1527914049.102130000	83.2573	92	0
1527914049.103588000	83.2588	110	1
1527914049.143943000	83.2991	153	0
1527914049.147604000	83.3028	98	1
1527914049.150506000	83.3057	389	1
1527914049.150580000	83.3058	258	1
1527914049.168059000	83.3232	87	0
1527914049.339382000	83.4946	233	0
1527914049.339952000	83.4951	148	0
1527914049.342825000	83.498	92	0
1527914049.343477000	83.4987	169	0
1527914049.343604000	83.4988	107	1
1527914049.347614000	83.5028	98	1
1527914049.376506000	83.5317	233	0
1527914049.380635000	83.5358	98	1
1527914049.519851000	83.675	389	1
1527914049.519946000	83.6751	258	1
1527914049.538176000	83.6934	87	0
1527914049.672063000	83.8272	259	0
1527914049.672638000	83.8278	148	0
1527914049.675559000	83.8307	92	0
1527914049.675642000	83.8308	104	1
1527914049.676243000	83.8314	206	0
1527914049.679658000	83.8348	101	1
1527914049.939784000	84.095	391	1
1527914049.939872000	84.0951	258	1
1527914049.972483000	84.1277	87	0
1527914050.125060000	84.2802	300	0
1527914050.125667000	84.2808	148	0
1527914050.127755000	84.2829	92	0
1527914050.128409000	84.2836	121	0
1527914050.128671000	84.2839	110	1
1527914050.350918000	84.5061	391	1
1527914050.351014000	84.5062	259	1
1527914050.368633000	84.5238	87	0
1527914050.506606000	84.6618	237	0
1527914050.507191000	84.6624	148	0
1527914050.509826000	84.665	92	0
1527914050.510540000	84.6657	164	0
1527914050.510653000	84.6658	107	1
1527914050.514675000	84.6699	98	1
1527914050.729974000	84.8852	394	1
1527914050.730048000	84.8852	260	1
1527914050.751025000	84.9062	87	0
1527914050.887196000	85.0424	358	0
1527914050.887761000	85.0429	148	0
1527914050.890366000	85.0455	92	0
1527914050.890633000	85.0458	107	1
1527914050.891044000	85.0462	133	0
1527914050.894722000	85.0499	98	1
1527914051.059869000	85.215	389	1
1527914051.059962000	85.2151	258	1
1527914051.076599000	85.2318	100	0
1527914051.080065000	85.2352	87	0
1527914051.080700000	85.2359	101	1
1527914051.212188000	85.3674	233	0
1527914051.212840000	85.368	148	0
1527914051.215752000	85.3709	101	1
1527914051.216206000	85.3714	92	0
1527914051.216842000	85.372	220	0
1527914051.219714000	85.3749	101	1
1527914051.521065000	85.6762	390	1
1527914051.521116000	85.6763	261	1
1527914051.538819000	85.694	87	0
1527914051.548337000	85.7035	87	0
1527914051.683435000	85.8386	259	0
1527914051.684002000	85.8392	148	0
1527914051.687102000	85.8423	92	0
1527914051.687757000	85.8429	110	1
1527914051.688449000	85.8436	187	0
1527914051.691745000	85.8469	98	1
1527914051.949992000	86.1052	389	1
1527914051.950079000	86.1053	259	1
1527914051.968830000	86.124	87	0
1527914052.102239000	86.2574	259	0
1527914052.102807000	86.258	148	0
1527914052.105782000	86.261	104	1
1527914052.108004000	86.2632	92	0
1527914052.108665000	86.2638	291	0
1527914052.111770000	86.2669	101	1
1527914052.390390000	86.5456	994	1
1527914052.390476000	86.5457	260	1
1527914052.409089000	86.5643	87	0
1527914052.545803000	86.701	236	0
1527914052.546447000	86.7016	148	0
1527914052.547628000	86.7028	92	0
1527914052.548291000	86.7035	319	0
1527914052.549802000	86.705	110	1
1527914053.100198000	87.2554	392	1
1527914053.100289000	87.2555	261	1
1527914053.135848000	87.291	392	1
1527914053.140932000	87.2961	87	0
1527914053.156334000	87.3115	87	0
1527914053.275130000	87.4303	258	0
1527914053.275765000	87.4309	148	0
1527914053.278787000	87.434	107	1
1527914053.279179000	87.4344	92	0
1527914053.279826000	87.435	93	0
1527914053.282864000	87.438	101	1
1527914053.390556000	87.5457	393	1
1527914053.390648000	87.5458	258	1
1527914053.414523000	87.5697	87	0
1527914053.548383000	87.7036	232	0
1527914053.550287000	87.7055	148	0
1527914053.551868000	87.707	104	1
1527914053.552160000	87.7073	92	0
1527914053.553777000	87.709	161	0
1527914053.555799000	87.711	101	1
1527914053.871619000	88.0268	565	1
1527914053.871703000	88.0269	1412	1
1527914053.871728000	88.0269	1412	1
1527914053.871751000	88.0269	1412	1
1527914053.871817000	88.027	550	1
1527914053.891201000	88.0464	87	0
1527914053.951127000	88.1063	726	1
1527914053.951216000	88.1064	316	1
1527914053.978650000	88.1338	87	0
1527914054.000131000	88.1553	412	0
1527914054.003876000	88.1591	104	1
1527914054.007017000	88.1622	80	0
1527914054.010869000	88.166	98	1
1527914054.115292000	88.2705	336	0
1527914054.115950000	88.2711	148	0
1527914054.118875000	88.2741	101	1
1527914054.120235000	88.2754	92	0
1527914054.120883000	88.2761	223	0
1527914054.123871000	88.2791	101	1
1527914054.184470000	88.3396	394	1
1527914054.184560000	88.3397	502	1
1527914054.203856000	88.359	87	0
1527914054.339442000	88.4946	233	0
1527914054.340029000	88.4952	148	0
1527914054.342902000	88.4981	104	1
1527914054.344775000	88.5	92	0
1527914054.345510000	88.5007	189	0
1527914054.348854000	88.504	101	1
1527914054.394032000	88.5492	394	1
1527914054.394124000	88.5493	254	1
1527914054.411121000	88.5663	87	0
1527914054.549394000	88.7046	235	0
1527914054.549973000	88.7052	148	0
1527914054.551830000	88.707	92	0
1527914054.552484000	88.7077	127	0
1527914054.552927000	88.7081	110	1
1527914056.836399000	90.9916	395	1
1527914056.836494000	90.9917	261	1
1527914056.855660000	91.0108	87	0
1527914056.995109000	91.1503	256	0
1527914056.995764000	91.1509	148	0
1527914056.998748000	91.1539	92	0
1527914056.998840000	91.154	104	1
1527914056.999426000	91.1546	281	0
1527914057.002843000	91.158	101	1
1527914057.076170000	91.2313	393	1
1527914057.076229000	91.2314	260	1
1527914057.096462000	91.2516	87	0
1527914057.232718000	91.3879	298	0
1527914057.233291000	91.3885	148	0
1527914057.236437000	91.3916	92	0
1527914057.236866000	91.392	107	1
1527914057.237121000	91.3923	228	0
1527914057.240862000	91.396	98	1
1527914057.312043000	91.4672	394	1
1527914057.312104000	91.4673	262	1
1527914057.340705000	91.4959	87	0
1527914057.476276000	91.6315	237	0
1527914057.476838000	91.632	148	0
1527914057.479537000	91.6347	92	0
1527914057.479797000	91.635	107	1
1527914057.480215000	91.6354	337	0
1527914057.483867000	91.639	98	1
1527914057.522643000	91.6778	389	1
1527914057.522704000	91.6779	262	1
1527914057.551287000	91.7065	87	0
1527914057.688671000	91.8439	358	0
1527914057.689258000	91.8444	148	0
1527914057.692878000	91.8481	104	1
1527914057.693162000	91.8483	92	0
1527914057.693816000	91.849	116	0
1527914057.696866000	91.852	101	1
1527914057.787881000	91.9431	998	1
1527914057.787960000	91.9431	264	1
1527914057.806150000	91.9613	87	0
1527914057.938538000	92.0937	235	0
1527914057.939112000	92.0943	148	0
1527914057.942874000	92.0981	104	1
1527914057.942929000	92.0981	92	0
1527914057.943677000	92.0989	316	0
1527914057.946878000	92.1021	101	1
1527914058.048176000	92.2034	391	1
1527914058.048268000	92.2034	262	1
1527914058.080193000	92.2354	87	0
1527914058.096059000	92.2512	87	0
1527914058.229149000	92.3843	237	0
1527914058.229745000	92.3849	148	0
1527914058.232900000	92.3881	107	1
1527914058.233217000	92.3884	92	0
1527914058.233879000	92.3891	324	0
1527914058.236856000	92.392	101	1
1527914058.471210000	92.6264	389	1
1527914058.471319000	92.6265	264	1
1527914058.490762000	92.6459	87	0
1527914058.628669000	92.7838	280	0
1527914058.629356000	92.7845	148	0
1527914058.632306000	92.7875	92	0
1527914058.632867000	92.788	107	1
1527914058.632989000	92.7882	272	0
1527914058.636908000	92.7921	98	1
1527914059.292170000	93.4474	394	1
1527914059.292257000	93.4474	258	1
1527914059.309588000	93.4648	87	0
1527914059.448854000	93.604	235	0
1527914059.449482000	93.6047	148	0
1527914059.452965000	93.6081	104	1
1527914059.454677000	93.6099	92	0
1527914059.455465000	93.6106	317	0
1527914059.457948000	93.6131	101	1
1527914063.821794000	97.977	566	1
1527914063.821881000	97.9771	1412	1
1527914063.821908000	97.9771	1412	1
1527914063.821951000	97.9771	1412	1
1527914063.821977000	97.9772	250	1
1527914063.849505000	98.0047	87	0
1527914063.959398000	98.1146	398	0
1527914063.963476000	98.1187	101	1
1527914063.965077000	98.1203	80	0
1527914063.968416000	98.1236	98	1
1527914064.021980000	98.1772	793	1
1527914064.022074000	98.1773	259	1
1527914064.039329000	98.1945	87	0
1527914064.188072000	98.3433	233	0
1527914064.188714000	98.3439	148	0
1527914064.191402000	98.3466	104	1
1527914064.192720000	98.3479	92	0
1527914064.193382000	98.3486	245	0
1527914064.196450000	98.3516	101	1
1527914064.224109000	98.3793	233	0
1527914064.228488000	98.3837	98	1
1527914064.387719000	98.5429	389	1
1527914064.387810000	98.543	258	1
1527914064.405378000	98.5606	87	0
1527914064.734688000	98.8899	256	0
1527914064.735414000	98.8906	148	0
1527914064.738435000	98.8936	104	1
1527914064.740184000	98.8954	92	0
1527914064.740849000	98.896	196	0
1527914064.743489000	98.8987	101	1
1527914064.784475000	98.9397	390	1
1527914064.784569000	98.9397	260	1
1527914064.801204000	98.9564	87	0
1527914064.947397000	99.1026	326	0
1527914064.947968000	99.1031	148	0
1527914064.950736000	99.1059	92	0
1527914064.951467000	99.1066	204	0
1527914064.951557000	99.1067	107	1
1527914064.955496000	99.1107	98	1
1527914065.584804000	99.74	390	1
1527914065.584898000	99.7401	258	1
1527914065.603208000	99.7584	87	0
1527914065.738556000	99.8937	258	0
1527914065.739214000	99.8944	148	0
1527914065.742553000	99.8977	104	1
1527914065.744354000	99.8995	92	0
1527914065.745025000	99.9002	250	0
[truncated: 331 more rows]
