# Supplementary material for: Method for multi-task learning fusion network traffic classification to address small sample labels
Source: Sci Rep. 2024 Jan 30;14:2518. doi: 10.1038/s41598-024-51933-8 (PMC10827795; doi:10.1038/s41598-024-51933-8)
Supplement: Supplementary file 2 — Supplementary Information 2. [file 41598_2024_51933_MOESM2_ESM.zip › QUIC Dataset/QUIC Dataset/pretraining/Google Doc/GoogleDoc-1100.txt]

1528082790.723486000	0	294	1
1528082790.743492000	0.0200059	87	0
1528082791.049003000	0.325517	326	0
1528082791.050450000	0.326964	1412	0
1528082791.051966000	0.32848	1412	0
1528082791.053175000	0.329689	107	1
1528082791.053352000	0.329866	1412	0
1528082791.054764000	0.331278	180	0
1528082791.056284000	0.332798	1412	0
1528082791.056779000	0.333293	104	1
1528082791.057727000	0.334241	1412	0
1528082791.059162000	0.335676	1412	0
1528082791.060586000	0.3371	820	0
1528082791.062039000	0.338553	1412	0
1528082791.063533000	0.340047	1412	0
1528082791.064957000	0.341471	694	0
1528082791.066468000	0.342982	1412	0
1528082791.067901000	0.344415	1412	0
1528082791.069338000	0.345852	1412	0
1528082791.070776000	0.34729	1305	0
1528082791.070948000	0.347462	125	1
1528082791.072218000	0.348732	1412	0
1528082791.073654000	0.350168	1412	0
1528082791.075093000	0.351607	1412	0
1528082791.075775000	0.352289	104	1
1528082791.076583000	0.353097	1412	0
1528082791.078026000	0.35454	1412	0
1528082791.079462000	0.355976	1412	0
1528082791.080901000	0.357415	1412	0
1528082791.082340000	0.358854	1412	0
1528082791.082532000	0.359046	98	1
1528082791.083773000	0.360287	1412	0
1528082791.085288000	0.361802	1412	0
1528082791.085781000	0.362295	113	1
1528082791.086713000	0.363227	1412	0
1528082791.088166000	0.36468	1412	0
1528082791.089581000	0.366095	692	0
1528082791.090796000	0.36731	104	1
1528082791.091021000	0.367535	1412	0
1528082791.092465000	0.368979	1412	0
1528082791.093900000	0.370414	1412	0
1528082791.094782000	0.371296	104	1
1528082791.095391000	0.371905	1412	0
1528082791.096799000	0.373313	259	0
1528082791.098268000	0.374782	1412	0
1528082791.099020000	0.375534	101	1
1528082791.099701000	0.376215	1412	0
1528082791.101137000	0.377651	1412	0
1528082791.102541000	0.379055	188	0
1528082791.102769000	0.379283	107	1
1528082791.104010000	0.380524	794	0
1528082791.105507000	0.382021	1412	0
1528082791.106943000	0.383457	1412	0
1528082791.107807000	0.384321	104	1
1528082791.108376000	0.38489	1412	0
1528082791.109803000	0.386317	950	0
1528082791.111811000	0.388325	101	1
1528082791.546396000	0.82291	371	1
1528082791.546475000	0.822989	1412	1
1528082791.546498000	0.823012	906	1
1528082791.553438000	0.829952	217	1
1528082791.567799000	0.844313	87	0
1528082791.574298000	0.850812	87	0
1528082791.669663000	0.946177	326	0
1528082791.671119000	0.947633	1412	0
1528082791.672554000	0.949068	1412	0
1528082791.673809000	0.950323	110	1
1528082791.674018000	0.950532	1412	0
1528082791.675484000	0.951998	180	0
1528082791.676964000	0.953478	1412	0
1528082791.677842000	0.954356	104	1
1528082791.678446000	0.95496	1412	0
1528082791.679893000	0.956407	1071	0
1528082791.681291000	0.957805	92	0
1528082791.681936000	0.95845	104	1
1528082791.682735000	0.959249	267	0
1528082791.686834000	0.963348	98	1
1528082791.687572000	0.964086	372	0
1528082791.689014000	0.965528	80	0
1528082791.691157000	0.967671	101	1
1528082791.790527000	1.06704	214	1
1528082791.810687000	1.0872	87	0
1528082792.106455000	1.38297	428	0
1528082792.107903000	1.38442	1114	0
1528082792.109312000	1.38583	92	0
1528082792.109840000	1.38635	107	1
1528082792.110777000	1.38729	184	0
1528082792.114867000	1.39138	98	1
1528082792.568323000	1.84484	245	1
1528082792.568400000	1.84491	144	1
1528082792.586277000	1.86279	87	0
1528082792.599688000	1.8762	155	1
1528082792.599770000	1.87628	190	1
1528082792.618084000	1.8946	87	0
1528082792.643717000	1.92023	1412	0
1528082792.645144000	1.92166	1412	0
1528082792.646639000	1.92315	1412	0
1528082792.647876000	1.92439	110	1
1528082792.648157000	1.92467	1412	0
1528082792.649577000	1.92609	446	0
1528082792.651012000	1.92753	92	0
1528082792.651896000	1.92841	101	1
1528082792.652442000	1.92896	168	0
1528082792.657281000	1.93379	101	1
1528082792.712367000	1.98888	644	0
1528082792.713779000	1.99029	92	0
1528082792.715285000	1.9918	333	0
1528082792.715892000	1.99241	104	1
1528082793.491157000	2.76767	232	1
1528082793.525517000	2.80203	87	0
1528082793.593274000	2.86979	259	0
1528082793.594731000	2.87125	1412	0
1528082793.596229000	2.87274	997	0
1528082793.596968000	2.87348	107	1
1528082793.597664000	2.87418	92	0
1528082793.599106000	2.87562	155	0
1528082793.600910000	2.87742	101	1
1528082794.546436000	3.82295	289	1
1528082794.546535000	3.82305	1412	1
1528082794.546560000	3.82307	1412	1
1528082794.546608000	3.82312	1412	1
1528082794.546638000	3.82315	1412	1
1528082794.546674000	3.82319	1412	1
1528082794.546704000	3.82322	1412	1
1528082794.546763000	3.82328	1412	1
1528082794.546821000	3.82334	1412	1
1528082794.546846000	3.82336	1412	1
1528082794.546882000	3.8234	1412	1
1528082794.546912000	3.82343	1412	1
1528082794.546948000	3.82346	1412	1
1528082794.562036000	3.83855	1271	1
1528082794.564566000	3.84108	87	0
1528082794.567964000	3.84448	87	0
1528082794.591042000	3.86756	87	0
1528082794.849722000	4.12624	397	0
1528082794.853690000	4.1302	80	0
1528082794.864279000	4.14079	110	1
1528082796.647283000	5.9238	323	1
1528082796.647424000	5.92394	1412	1
1528082796.647451000	5.92396	981	1
1528082796.648969000	5.92548	324	1
1528082796.649048000	5.92556	1412	1
1528082796.649088000	5.9256	1412	1
1528082796.649116000	5.92563	758	1
1528082796.662747000	5.93926	165	1
1528082796.666981000	5.9435	87	0
1528082796.673634000	5.95015	87	0
1528082796.677620000	5.95413	118	1
1528082796.681439000	5.95795	87	0
1528082796.704484000	5.981	94	0
1528082796.708423000	5.98494	101	1
1528082796.708467000	5.98498	87	0
1528082796.972578000	6.24909	399	0
1528082796.976509000	6.25302	101	1
1528082796.976807000	6.25332	80	0
1528082796.980473000	6.25699	98	1
1528082797.034287000	6.3108	536	0
1528082797.035778000	6.31229	512	0
1528082797.037031000	6.31354	118	1
1528082797.039459000	6.31597	250	1
1528082797.059101000	6.33562	87	0
1528082797.077841000	6.35436	87	0
1528082797.269430000	6.54594	896	0
1528082797.270793000	6.54731	1412	0
1528082797.272235000	6.54875	1412	0
1528082797.273465000	6.54998	110	1
1528082797.273695000	6.55021	1412	0
1528082797.275103000	6.55162	180	0
1528082797.276630000	6.55314	1412	0
1528082797.277449000	6.55396	104	1
1528082797.278082000	6.5546	1356	0
1528082797.279512000	6.55603	1412	0
1528082797.280946000	6.55746	1412	0
1528082797.281510000	6.55802	104	1
1528082797.282386000	6.5589	1412	0
1528082797.283791000	6.56031	188	0
1528082797.285337000	6.56185	1233	0
1528082797.286509000	6.56302	104	1
1528082797.313409000	6.58992	1412	0
1528082797.314836000	6.59135	1412	0
1528082797.316345000	6.59286	1412	0
1528082797.317444000	6.59396	104	1
1528082797.317773000	6.59429	198	0
1528082797.319212000	6.59573	84	0
1528082797.320678000	6.59719	1412	0
1528082797.321437000	6.59795	104	1
1528082797.322097000	6.59861	713	0
1528082797.323556000	6.60007	1412	0
1528082797.324994000	6.60151	1412	0
1528082797.325435000	6.60195	104	1
1528082797.326476000	6.60299	1412	0
1528082797.327884000	6.6044	180	0
1528082797.329361000	6.60588	1412	0
1528082797.330435000	6.60695	104	1
1528082797.330790000	6.6073	1412	0
1528082797.332234000	6.60875	1412	0
1528082797.333674000	6.61019	1412	0
1528082797.335086000	6.6116	464	0
1528082797.336602000	6.61312	1412	0
1528082797.338045000	6.61456	1412	0
1528082797.339503000	6.61602	1412	0
1528082797.339717000	6.61623	101	1
1528082797.340933000	6.61745	1412	0
1528082797.342339000	6.61885	315	0
1528082797.343501000	6.62002	116	1
1528082797.343794000	6.62031	1412	0
1528082797.345317000	6.62183	1412	0
1528082797.346756000	6.62327	1412	0
1528082797.347505000	6.62402	104	1
1528082797.348188000	6.6247	1293	0
1528082797.349641000	6.62616	1412	0
1528082797.351083000	6.6276	1412	0
1528082797.351571000	6.62809	104	1
1528082797.352516000	6.62903	1412	0
1528082797.353938000	6.63045	1102	0
1528082797.355425000	6.63194	1412	0
1528082797.356465000	6.63298	104	1
1528082797.356851000	6.63337	1250	0
1528082797.358339000	6.63485	743	0
1528082797.359804000	6.63632	1412	0
1528082797.360437000	6.63695	104	1
1528082797.361234000	6.63775	1330	0
1528082797.362678000	6.63919	1412	0
1528082797.364116000	6.64063	1412	0
1528082797.364483000	6.641	104	1
1528082797.365573000	6.64209	577	0
1528082797.369640000	6.64615	98	1
1528082798.647613000	7.92413	1006	1
1528082798.647697000	7.92421	144	1
1528082798.669130000	7.94564	87	0
1528082798.725093000	8.00161	1412	0
1528082798.726581000	8.0031	1412	0
1528082798.728027000	8.00454	1412	0
1528082798.728526000	8.00504	107	1
1528082798.729469000	8.00598	683	0
1528082798.730891000	8.00741	92	0
1528082798.732351000	8.00887	268	0
1528082798.733529000	8.01004	104	1
1528082799.852162000	9.12868	552	1
1528082799.852249000	9.12876	294	1
1528082799.854510000	9.13102	325	1
1528082799.854585000	9.1311	1412	1
1528082799.854610000	9.13112	1412	1
1528082799.854658000	9.13117	969	1
1528082799.871810000	9.14832	87	0
1528082799.894947000	9.17146	381	1
1528082799.913194000	9.18971	87	0
1528082800.188068000	9.46458	401	0
1528082800.191592000	9.46811	104	1
1528082800.195545000	9.47206	80	0
1528082800.196997000	9.47351	278	0
1528082800.198465000	9.47498	1400	0
1528082800.199766000	9.47628	104	1
1528082800.199903000	9.47642	513	0
1528082800.201344000	9.47786	592	0
1528082800.202775000	9.47929	635	0
1528082800.203597000	9.48011	104	1
1528082800.204266000	9.48078	467	0
1528082800.206888000	9.4834	697	0
1528082800.207588000	9.4841	101	1
1528082800.208364000	9.48488	274	0
1528082800.209771000	9.48628	103	0
1528082800.211239000	9.48775	484	0
1528082800.211592000	9.48811	104	1
1528082800.212664000	9.48918	835	0
1528082800.214086000	9.4906	294	0
1528082800.215591000	9.49211	649	0
1528082800.216617000	9.49313	104	1
1528082800.217030000	9.49354	519	0
1528082800.218457000	9.49497	439	0
1528082800.219897000	9.49641	701	0
1528082800.220591000	9.49711	104	1
1528082800.221346000	9.49786	626	0
1528082800.222787000	9.4993	558	0
1528082800.224224000	9.50074	654	0
1528082800.224590000	9.5011	104	1
1528082800.225705000	9.50222	583	0
1528082800.227151000	9.50366	689	0
1528082800.229596000	9.50611	101	1
1528082800.234006000	9.51052	92	0
1528082800.235512000	9.51203	274	0
1528082800.237594000	9.51411	101	1
1528082800.707435000	9.98395	395	1
1528082800.707509000	9.98402	109	1
1528082800.727032000	10.0035	87	0
1528082800.732631000	10.0091	319	1
1528082800.734287000	10.0108	512	1
1528082800.734345000	10.0109	87	1
1528082800.752312000	10.0288	87	0
1528082800.763455000	10.04	87	0
1528082800.841973000	10.1185	256	0
1528082800.843395000	10.1199	151	0
1528082800.845963000	10.1225	110	1
1528082800.850315000	10.1268	92	0
1528082800.851739000	10.1283	90	0
1528082800.854672000	10.1312	101	1
1528082800.896637000	10.1732	243	0
1528082800.898062000	10.1746	103	0
1528082800.900653000	10.1772	101	1
1528082800.902413000	10.1789	92	0
1528082800.906688000	10.1832	98	1
1528082800.940557000	10.2171	252	0
1528082800.944645000	10.2212	98	1
1528082801.053408000	10.3299	255	0
1528082801.054831000	10.3313	140	0
1528082801.057796000	10.3343	92	0
1528082801.059240000	10.3358	209	0
1528082801.079778000	10.3563	107	1
1528082802.115856000	11.3924	392	1
1528082802.115946000	11.3925	253	1
1528082802.133874000	11.4104	418	1
1528082802.133954000	11.4105	94	1
1528082802.147125000	11.4236	87	0
1528082802.153027000	11.4295	87	0
1528082802.445707000	11.7222	293	0
1528082802.447091000	11.7236	367	0
1528082802.449764000	11.7263	107	1
1528082802.450007000	11.7265	233	0
1528082802.453748000	11.7303	98	1
1528082802.720308000	11.9968	370	1
1528082802.720443000	11.997	1412	1
1528082802.720468000	11.997	1412	1
1528082802.720495000	11.997	1412	1
1528082802.720529000	11.997	1412	1
1528082802.720566000	11.9971	1412	1
1528082802.720608000	11.9971	1412	1
1528082802.720642000	11.9972	1412	1
1528082802.720678000	11.9972	1412	1
1528082802.720715000	11.9972	1412	1
1528082802.720757000	11.9973	1412	1
1528082802.720797000	11.9973	1412	1
1528082802.720838000	11.9974	1412	1
1528082802.725085000	12.0016	1412	1
1528082802.725116000	12.0016	1412	1
1528082802.725159000	12.0017	1412	1
1528082802.725212000	12.0017	1412	1
1528082802.725234000	12.0017	1412	1
1528082802.725271000	12.0018	1412	1
1528082802.725297000	12.0018	1412	1
1528082802.725339000	12.0019	1412	1
1528082802.725373000	12.0019	1412	1
1528082802.726743000	12.0033	1412	1
1528082802.726770000	12.0033	1412	1
1528082802.726817000	12.0033	1412	1
1528082802.726854000	12.0034	1412	1
1528082802.726888000	12.0034	1412	1
1528082802.728744000	12.0053	1412	1
1528082802.728770000	12.0053	1412	1
1528082802.728820000	12.0053	1412	1
1528082802.728844000	12.0054	1412	1
1528082802.730748000	12.0073	1412	1
1528082802.730776000	12.0073	1412	1
1528082802.730836000	12.0073	1412	1
1528082802.730856000	12.0074	253	1
1528082802.738772000	12.0153	249	0
1528082802.740202000	12.0167	146	0
1528082802.742693000	12.0192	87	0
1528082802.742807000	12.0193	101	1
1528082802.744131000	12.0206	92	0
1528082802.745742000	12.0223	139	0
1528082802.747137000	12.0237	100	0
1528082802.747808000	12.0243	107	1
1528082802.748570000	12.0251	87	0
1528082802.752312000	12.0288	87	0
1528082802.946713000	12.2232	382	0
1528082802.950833000	12.2273	104	1
1528082802.954010000	12.2305	80	0
1528082802.957830000	12.2343	98	1
1528082803.222941000	12.4995	360	1
1528082803.223168000	12.4997	295	1
1528082803.241270000	12.5178	87	0
1528082803.272930000	12.5494	325	1
1528082803.273003000	12.5495	445	1
1528082803.284202000	12.5607	376	1
1528082803.292955000	12.5695	87	0
1528082803.303493000	12.58	87	0
1528082803.350450000	12.627	303	0
1528082803.351928000	12.6284	118	0
1528082803.354788000	12.6313	110	1
1528082803.355629000	12.6321	92	0
1528082803.357073000	12.6336	122	0
1528082803.359846000	12.6364	101	1
1528082803.471536000	12.748	676	0
1528082803.472964000	12.7495	799	0
1528082803.474378000	12.7509	92	0
1528082803.475886000	12.7524	194	0
1528082803.475946000	12.7525	104	1
1528082803.479820000	12.7563	98	1
1528082803.537387000	12.8139	270	0
1528082803.538810000	12.8153	279	0
1528082803.541710000	12.8182	92	0
1528082803.541996000	12.8185	101	1
1528082803.543161000	12.8197	199	0
1528082803.545891000	12.8224	101	1
1528082803.635704000	12.9122	292	0
1528082803.637144000	12.9137	146	0
1528082803.639874000	12.9164	101	1
1528082803.640003000	12.9165	92	0
1528082803.641449000	12.918	184	0
1528082803.643767000	12.9203	101	1
1528082803.775919000	13.0524	393	1
1528082803.775995000	13.0525	362	1
1528082803.795533000	13.072	87	0
1528082803.944639000	13.2212	233	0
1528082803.946102000	13.2226	146	0
1528082803.948893000	13.2254	104	1
1528082803.949855000	13.2264	92	0
1528082803.951340000	13.2279	232	0
1528082803.953873000	13.2304	101	1
1528082804.108088000	13.3846	391	1
1528082804.108154000	13.3847	304	1
1528082804.127032000	13.4035	87	0
1528082804.300788000	13.5773	233	0
1528082804.302175000	13.5787	146	0
1528082804.304845000	13.5814	104	1
1528082804.305491000	13.582	92	0
1528082804.306948000	13.5835	155	0
1528082804.308901000	13.5854	101	1
1528082804.573120000	13.8496	1268	1
1528082804.573172000	13.8497	246	1
1528082804.595003000	13.8715	87	0
1528082804.760322000	14.0368	258	0
1528082804.761750000	14.0383	146	0
1528082804.763708000	14.0402	92	0
1528082804.763950000	14.0405	107	1
1528082804.765109000	14.0416	102	0
1528082804.768925000	14.0454	98	1
1528082805.289755000	14.5663	388	1
1528082805.289844000	14.5664	253	1
1528082805.324986000	14.6015	388	1
1528082805.328272000	14.6048	87	0
1528082805.343452000	14.62	87	0
1528082805.493109000	14.7696	277	0
1528082805.494583000	14.7711	146	0
1528082805.496946000	14.7735	92	0
1528082805.497001000	14.7735	107	1
1528082805.498431000	14.7749	243	0
1528082805.500902000	14.7774	101	1
1528082805.576103000	14.8526	641	1
1528082805.576164000	14.8527	252	1
1528082805.595096000	14.8716	87	0
1528082805.712161000	14.9887	265	0
1528082805.713570000	14.9901	146	0
1528082805.715989000	14.9925	104	1
1528082805.716899000	14.9934	92	0
1528082805.718340000	14.9949	312	0
1528082805.720914000	14.9974	101	1
1528082805.827350000	15.1039	432	1
1528082805.827410000	15.1039	255	1
1528082805.856772000	15.1333	87	0
1528082806.189834000	15.4663	232	0
1528082806.191258000	15.4678	146	0
1528082806.194041000	15.4706	104	1
1528082806.195320000	15.4718	92	0
1528082806.196765000	15.4733	206	0
1528082806.198948000	15.4755	101	1
1528082806.374272000	15.6508	427	1
1528082806.374345000	15.6509	253	1
1528082806.402480000	15.679	87	0
1528082806.574973000	15.8515	259	0
1528082806.576479000	15.853	148	0
1528082806.579032000	15.8555	104	1
1528082806.579255000	15.8558	92	0
1528082806.580701000	15.8572	184	0
1528082806.583044000	15.8596	101	1
1528082806.793320000	16.0698	390	1
1528082806.793410000	16.0699	258	1
1528082806.813457000	16.09	87	0
1528082806.929043000	16.2056	235	0
1528082806.930419000	16.2069	148	0
1528082806.933058000	16.2096	104	1
1528082806.933100000	16.2096	92	0
1528082806.937037000	16.2136	98	1
1528082806.971722000	16.2482	235	0
1528082806.975056000	16.2516	98	1
1528082807.074100000	16.3506	388	1
1528082807.074194000	16.3507	255	1
1528082807.092701000	16.3692	87	0
1528082807.276622000	16.5531	235	0
1528082807.278043000	16.5546	148	0
1528082807.281053000	16.5576	104	1
1528082807.281945000	16.5585	92	0
1528082807.283386000	16.5599	123	0
1528082807.286085000	16.5626	101	1
1528082807.300239000	16.5768	393	1
1528082807.300328000	16.5768	256	1
1528082807.319379000	16.5959	87	0
1528082807.442921000	16.7194	305	0
1528082807.444418000	16.7209	148	0
1528082807.446414000	16.7229	92	0
1528082807.447068000	16.7236	107	1
1528082807.447886000	16.7244	131	0
1528082807.452032000	16.7285	98	1
1528082807.658444000	16.935	392	1
1528082807.658533000	16.935	257	1
1528082807.676961000	16.9535	87	0
1528082807.702052000	16.9786	302	1
1528082807.702134000	16.9786	1412	1
1528082807.702160000	16.9787	1412	1
1528082807.702182000	16.9787	1412	1
1528082807.702247000	16.9788	1412	1
1528082807.702265000	16.9788	316	1
1528082807.720138000	16.9967	87	0
1528082807.794834000	17.0713	303	0
1528082807.796336000	17.0728	148	0
1528082807.799109000	17.0756	107	1
1528082807.805115000	17.0816	92	0
1528082807.806521000	17.083	317	0
1528082807.809302000	17.0858	101	1
1528082807.850511000	17.127	92	0
1528082807.854089000	17.1306	98	1
1528082807.923545000	17.2001	388	1
1528082807.923605000	17.2001	256	1
1528082807.944520000	17.221	87	0
1528082808.002614000	17.2791	429	0
1528082808.006106000	17.2826	101	1
1528082808.009791000	17.2863	80	0
1528082808.013118000	17.2896	98	1
1528082808.080600000	17.3571	272	0
1528082808.082037000	17.3586	148	0
1528082808.084020000	17.3605	92	0
1528082808.084058000	17.3606	101	1
1528082808.085556000	17.3621	190	0
1528082808.088125000	17.3646	101	1
1528082808.329357000	17.6059	388	1
1528082808.329454000	17.606	258	1
1528082808.348599000	17.6251	87	0
1528082808.665933000	17.9424	302	0
1528082808.667371000	17.9439	148	0
1528082808.669810000	17.9463	92	0
1528082808.670093000	17.9466	107	1
1528082808.671212000	17.9477	315	0
1528082808.675075000	17.9516	98	1
1528082808.885504000	18.162	1267	1
1528082808.885564000	18.1621	259	1
1528082808.914964000	18.1915	87	0
1528082809.032655000	18.3092	233	0
1528082809.034092000	18.3106	148	0
1528082809.036114000	18.3126	104	1
1528082809.039086000	18.3156	92	0
1528082809.040583000	18.3171	243	0
1528082809.043109000	18.3196	101	1
1528082809.269502000	18.546	387	1
1528082809.269597000	18.5461	256	1
1528082809.298701000	18.5752	87	0
1528082809.451677000	18.7282	256	0
1528082809.453092000	18.7296	148	0
1528082809.455147000	18.7317	104	1
1528082809.456026000	18.7325	92	0
1528082809.457469000	18.734	149	0
1528082809.460134000	18.7366	101	1
1528082809.597445000	18.874	638	1
1528082809.597532000	18.874	256	1
1528082809.615758000	18.8923	87	0
1528082809.745913000	19.0224	235	0
1528082809.747287000	19.0238	148	0
1528082809.750162000	19.0267	104	1
1528082809.750780000	19.0273	92	0
1528082809.752148000	19.0287	94	0
1528082809.754132000	19.0306	101	1
1528082809.886646000	19.1632	389	1
1528082809.886782000	19.1633	258	1
1528082809.921995000	19.1985	87	0
1528082810.246601000	19.5231	255	0
1528082810.248043000	19.5246	148	0
1528082810.250188000	19.5267	104	1
1528082810.251981000	19.5285	92	0
1528082810.253429000	19.5299	320	0
1528082810.255168000	19.5317	101	1
1528082810.296467000	19.573	428	1
1528082810.296563000	19.5731	258	1
1528082810.316348000	19.5929	87	0
1528082810.460626000	19.7371	290	0
1528082810.462042000	19.7386	148	0
1528082810.464203000	19.7407	104	1
1528082810.466699000	19.7432	92	0
1528082810.468148000	19.7447	152	0
1528082810.470239000	19.7468	101	1
1528082810.661624000	19.9381	425	1
1528082810.661715000	19.9382	256	1
1528082810.680089000	19.9566	87	0
1528082810.987406000	20.2639	235	0
1528082810.988834000	20.2653	148	0
1528082810.991288000	20.2678	104	1
1528082810.992104000	20.2686	92	0
1528082810.993599000	20.2701	98	0
1528082810.996280000	20.2728	101	1
1528082811.105255000	20.3818	388	1
1528082811.105345000	20.3819	256	1
1528082811.123205000	20.3997	87	0
1528082811.132880000	20.4094	87	0
1528082811.252417000	20.5289	237	0
1528082811.253853000	20.5304	148	0
1528082811.256197000	20.5327	92	0
1528082811.256298000	20.5328	107	1
1528082811.257700000	20.5342	158	0
1528082811.260321000	20.5368	101	1
1528082811.549876000	20.8264	388	1
1528082811.549962000	20.8265	256	1
1528082811.569092000	20.8456	87	0
1528082811.725917000	21.0024	256	0
1528082811.727346000	21.0039	148	0
1528082811.728782000	21.0053	92	0
1528082811.729251000	21.0058	107	1
1528082811.730249000	21.0068	177	0
1528082811.734270000	21.0108	98	1
1528082811.941534000	21.218	391	1
1528082811.941631000	21.2181	258	1
1528082811.971631000	21.2481	87	0
1528082812.143746000	21.4203	235	0
1528082812.145169000	21.4217	148	0
1528082812.147295000	21.4238	104	1
1528082812.148278000	21.4248	92	0
1528082812.149747000	21.4263	340	0
1528082812.152294000	21.4288	101	1
1528082812.363563000	21.6401	393	1
1528082812.363636000	21.6402	255	1
1528082812.389929000	21.6664	87	0
1528082812.558381000	21.8349	303	0
1528082812.559885000	21.8364	148	0
1528082812.562089000	21.8386	92	0
1528082812.562325000	21.8388	107	1
1528082812.563514000	21.84	208	0
1528082812.567393000	21.8439	98	1
1528082812.781687000	22.0582	392	1
1528082812.781749000	22.0583	256	1
1528082812.800089000	22.0766	87	0
1528082812.951187000	22.2277	306	0
1528082812.952646000	22.2292	148	0
1528082812.955404000	22.2319	104	1
1528082812.956712000	22.2332	92	0
1528082812.958927000	22.2354	263	0
1528082812.960395000	22.2369	101	1
1528082813.076473000	22.353	389	1
1528082813.076539000	22.3531	255	1
1528082813.096591000	22.3731	87	0
1528082813.208504000	22.485	232	0
1528082813.209998000	22.4865	148	0
1528082813.212414000	22.4889	104	1
1528082813.215089000	22.4916	92	0
1528082813.218373000	22.4949	176	0
1528082813.218465000	22.495	98	1
1528082813.222414000	22.4989	98	1
1528082813.298737000	22.5753	399	1
1528082813.298823000	22.5753	256	1
1528082813.317924000	22.5944	87	0
1528082813.443046000	22.7196	300	0
1528082813.444470000	22.721	148	0
1528082813.447419000	22.7239	104	1
1528082813.447602000	22.7241	92	0
1528082813.449052000	22.7256	336	0
1528082813.451347000	22.7279	101	1
1528082813.786943000	23.0635	1253	1
1528082813.787003000	23.0635	258	1
1528082813.807110000	23.0836	87	0
1528082814.100931000	23.3774	262	0
1528082814.102366000	23.3789	148	0
1528082814.104466000	23.381	104	1
1528082814.105266000	23.3818	92	0
1528082814.106773000	23.3833	142	0
1528082814.109394000	23.3859	101	1
1528082814.311993000	23.5885	388	1
1528082814.312077000	23.5886	256	1
1528082814.330908000	23.6074	87	0
1528082814.449664000	23.7262	302	0
1528082814.451089000	23.7276	148	0
1528082814.453489000	23.73	104	1
1528082814.455255000	23.7318	92	0
1528082814.456761000	23.7333	251	0
1528082814.459476000	23.736	101	1
1528082814.631655000	23.9082	638	1
1528082814.631751000	23.9083	258	1
1528082814.649604000	23.9261	87	0
1528082814.823463000	24.1	233	0
1528082814.824896000	24.1014	148	0
1528082814.827510000	24.104	104	1
1528082814.828057000	24.1046	92	0
1528082814.829470000	24.106	202	0
1528082814.831525000	24.108	101	1
1528082815.070721000	24.3472	387	1
1528082815.070783000	24.3473	255	1
1528082815.101028000	24.3775	87	0
1528082815.262529000	24.539	236	0
1528082815.263944000	24.5405	148	0
1528082815.266532000	24.543	104	1
1528082815.267525000	24.544	92	0
1528082815.269037000	24.5456	237	0
1528082815.271543000	24.5481	101	1
1528082815.514020000	24.7905	429	1
1528082815.514106000	24.7906	256	1
1528082815.533894000	24.8104	87	0
1528082815.670321000	24.9468	256	0
1528082815.671752000	24.9483	148	0
1528082815.674514000	24.951	104	1
1528082815.675508000	24.952	92	0
1528082815.676956000	24.9535	291	0
1528082815.679532000	24.956	101	1
1528082815.934170000	25.2107	426	1
1528082815.934230000	25.2107	259	1
1528082815.952086000	25.2286	87	0
1528082816.109131000	25.3856	255	0
1528082816.110550000	25.3871	148	0
1528082816.112540000	25.3891	104	1
1528082816.113878000	25.3904	92	0
1528082816.115377000	25.3919	255	0
1528082816.117521000	25.394	101	1
1528082816.313789000	25.5903	387	1
1528082816.313864000	25.5904	255	1
1528082816.331428000	25.6079	87	0
1528082816.444256000	25.7208	287	0
1528082816.445748000	25.7223	148	0
1528082816.447811000	25.7243	92	0
1528082816.448594000	25.7251	107	1
1528082816.449281000	25.7258	293	0
1528082816.452579000	25.7291	98	1
1528082816.756420000	26.0329	390	1
1528082816.756494000	26.033	257	1
1528082816.775837000	26.0524	87	0
1528082816.904912000	26.1814	233	0
1528082816.906381000	26.1829	148	0
1528082816.908637000	26.1852	104	1
1528082816.909666000	26.1862	92	0
1528082816.911090000	26.1876	281	0
1528082816.913717000	26.1902	101	1
1528082817.113701000	26.3902	392	1
1528082817.113776000	26.3903	260	1
1528082817.148689000	26.4252	392	1
1528082817.152116000	26.4286	87	0
1528082817.185080000	26.4616	87	0
1528082817.306064000	26.5826	239	0
1528082817.307491000	26.584	148	0
1528082817.309579000	26.5861	107	1
1528082817.310673000	26.5872	92	0
1528082817.312104000	26.5886	93	0
1528082817.314590000	26.5911	101	1
1528082817.522622000	26.7991	392	1
1528082817.522712000	26.7992	256	1
1528082817.541102000	26.8176	87	0
1528082817.847256000	27.1238	259	0
1528082817.848654000	27.1252	148	0
1528082817.851681000	27.1282	104	1
1528082817.853952000	27.1305	92	0
1528082817.855456000	27.132	201	0
1528082817.857608000	27.1341	101	1
1528082817.916712000	27.1932	394	1
1528082817.916773000	27.1933	255	1
1528082817.936076000	27.2126	87	0
1528082818.065332000	27.3418	235	0
1528082818.066815000	27.3433	148	0
1528082818.069695000	27.3462	104	1
1528082818.071185000	27.3477	92	0
1528082818.072660000	27.3492	100	0
1528082818.074609000	27.3511	101	1
1528082818.178731000	27.4552	401	1
1528082818.178786000	27.4553	257	1
1528082818.198804000	27.4753	87	0
1528082818.348616000	27.6251	305	0
1528082818.350109000	27.6266	148	0
1528082818.352651000	27.6292	104	1
1528082818.352895000	27.6294	92	0
1528082818.354339000	27.6309	219	0
1528082818.356630000	27.6331	101	1
1528082818.627004000	27.9035	1257	1
1528082818.627080000	27.9036	250	1
1528082818.646677000	27.9232	87	0
1528082818.953849000	28.2304	303	0
1528082818.955273000	28.2318	148	0
1528082818.957465000	28.234	92	0
1528082818.957731000	28.2342	107	1
1528082818.958936000	28.2355	243	0
1528082818.962748000	28.2393	98	1
1528082819.224190000	28.5007	619	1
1528082819.224277000	28.5008	1412	1
1528082819.224302000	28.5008	1412	1
1528082819.224340000	28.5009	1412	1
1528082819.224379000	28.5009	823	1
1528082819.244370000	28.5209	87	0
1528082819.350689000	28.6272	456	0
1528082819.354770000	28.6313	101	1
1528082819.359090000	28.6356	80	0
1528082819.362757000	28.6393	98	1
1528082820.633634000	29.9101	391	1
1528082820.633700000	29.9102	258	1
1528082820.652711000	29.9292	87	0
1528082820.821277000	30.0978	283	0
1528082820.822711000	30.0992	148	0
1528082820.824087000	30.1006	92	0
1528082820.825436000	30.102	107	1
1528082820.825661000	30.1022	218	0
1528082820.829419000	30.1059	98	1
1528082820.923973000	30.2005	431	1
1528082820.924035000	30.2005	310	1
1528082820.943858000	30.2204	87	0
1528082821.076712000	30.3532	281	0
1528082821.078095000	30.3546	148	0
1528082821.080450000	30.357	104	1
1528082821.081819000	30.3583	92	0
1528082821.083267000	30.3598	244	0
1528082821.085381000	30.3619	101	1
1528082821.861990000	31.1385	425	1
1528082821.862075000	31.1386	256	1
1528082821.894274000	31.1708	87	0
1528082822.007033000	31.2835	256	0
1528082822.008463000	31.285	148	0
1528082822.010506000	31.287	104	1
1528082822.011535000	31.288	92	0
1528082822.013017000	31.2895	243	0
1528082822.015498000	31.292	101	1
1528082822.232448000	31.509	387	1
1528082822.232523000	31.509	256	1
1528082822.252475000	31.529	87	0
1528082822.555500000	31.832	254	0
1528082822.556879000	31.8334	148	0
1528082822.559540000	31.8361	104	1
1528082822.560299000	31.8368	92	0
1528082822.561750000	31.8383	302	0
1528082822.564545000	31.8411	101	1
1528082822.567553000	31.8441	386	1
1528082822.567601000	31.8441	258	1
1528082822.587264000	31.8638	87	0
1528082822.896856000	32.1734	255	0
1528082822.898276000	32.1748	148	0
1528082822.900516000	32.177	104	1
1528082822.901735000	32.1782	92	0
1528082822.903096000	32.1796	134	0
1528082822.905558000	32.1821	101	1
1528082823.103669000	32.3802	387	1
1528082823.103735000	32.3802	256	1
1528082823.122029000	32.3985	87	0
1528082823.260225000	32.5367	302	1
1528082823.260307000	32.5368	1412	1
1528082823.260332000	32.5368	1412	1
1528082823.260373000	32.5369	1412	1
1528082823.260398000	32.5369	240	1
1528082823.279272000	32.5558	87	0
1528082823.434054000	32.7106	288	0
1528082823.435557000	32.7121	148	0
1528082823.437520000	32.714	92	0
1528082823.437570000	32.7141	107	1
1528082823.438985000	32.7155	219	0
1528082823.441604000	32.7181	101	1
1528082823.531854000	32.8084	387	1
1528082823.531915000	32.8084	310	1
1528082823.551690000	32.8282	87	0
1528082823.568414000	32.8449	372	0
1528082823.572580000	32.8491	101	1
1528082823.575566000	32.8521	80	0
1528082823.579584000	32.8561	98	1
1528082823.853894000	33.1304	249	0
1528082823.855398000	33.1319	148	0
1528082823.857611000	33.1341	101	1
1528082823.858811000	33.1353	92	0
1528082823.860259000	33.1368	260	0
1528082823.862688000	33.1392	101	1
1528082824.011945000	33.2885	389	1
1528082824.012037000	33.2886	250	1
1528082824.031284000	33.3078	87	0
1528082824.152549000	33.4291	233	0
1528082824.153983000	33.4305	148	0
1528082824.156576000	33.4331	104	1
1528082824.157055000	33.4336	92	0
1528082824.158523000	33.435	336	0
1528082824.160571000	33.4371	101	1
1528082824.491997000	33.7685	392	1
1528082824.492088000	33.7686	256	1
1528082824.509620000	33.7861	87	0
1528082824.641858000	33.9184	302	0
1528082824.643326000	33.9198	148	0
1528082824.645668000	33.9222	104	1
1528082824.646448000	33.923	92	0
1528082824.647893000	33.9244	199	0
1528082824.650609000	33.9271	101	1
1528082824.810979000	34.0875	398	1
1528082824.811039000	34.0876	258	1
1528082824.828822000	34.1053	87	0
1528082825.139545000	34.4161	305	0
1528082825.140962000	34.4175	148	0
1528082825.143686000	34.4202	104	1
1528082825.145047000	34.4216	92	0
1528082825.146581000	34.4231	199	0
1528082825.148616000	34.4251	101	1
1528082825.301046000	34.5776	1256	1
1528082825.301111000	34.5776	257	1
1528082825.320427000	34.5969	87	0
1528082825.618164000	34.8947	258	0
1528082825.619684000	34.8962	148	0
1528082825.621718000	34.8982	104	1
1528082825.622891000	34.8994	92	0
1528082825.624396000	34.9009	288	0
1528082825.626708000	34.9032	101	1
1528082825.791577000	35.0681	642	1
1528082825.791641000	35.0682	259	1
1528082825.810346000	35.0869	87	0
1528082825.963349000	35.2399	275	0
1528082825.964704000	35.2412	148	0
1528082825.967744000	35.2443	104	1
1528082825.968050000	35.2446	92	0
1528082825.969495000	35.246	155	0
1528082825.971745000	35.2483	101	1
1528082826.145228000	35.4217	388	1
1528082826.145285000	35.4218	256	1
1528082826.163860000	35.4404	87	0
1528082826.300273000	35.5768	259	0
1528082826.301693000	35.5782	148	0
1528082826.303105000	35.5796	92	0
1528082826.303691000	35.5802	107	1
1528082826.304579000	35.5811	260	0
1528082826.308911000	35.5854	98	1
1528082826.702053000	35.9786	429	1
1528082826.702144000	35.9787	259	1
1528082826.720595000	35.9971	87	0
1528082826.896035000	36.1725	260	0
1528082826.897412000	36.1739	148	0
1528082826.899797000	36.1763	104	1
1528082826.900811000	36.1773	92	0
1528082826.902310000	36.1788	218	0
1528082826.904802000	36.1813	101	1
1528082826.991115000	36.2676	426	1
1528082826.991206000	36.2677	258	1
1528082827.009424000	36.2859	87	0
1528082827.177785000	36.4543	278	0
1528082827.179273000	36.4558	148	0
1528082827.181801000	36.4583	104	1
1528082827.181842000	36.4584	92	0
1528082827.183375000	36.4599	123	0
1528082827.185792000	36.4623	101	1
1528082827.270923000	36.5474	387	1
1528082827.271008000	36.5475	256	1
1528082827.289333000	36.5658	87	0
1528082827.447371000	36.7239	258	0
1528082827.448781000	36.7253	148	0
1528082827.451362000	36.7279	92	0
1528082827.451819000	36.7283	107	1
1528082827.452791000	36.7293	284	0
1528082827.456834000	36.7333	98	1
1528082827.601449000	36.878	389	1
1528082827.601545000	36.8781	256	1
1528082827.620419000	36.8969	87	0
1528082827.765808000	37.0423	233	0
1528082827.767278000	37.0438	148	0
1528082827.769826000	37.0463	104	1
1528082827.770338000	37.0469	92	0
1528082827.771782000	37.0483	222	0
1528082827.773836000	37.0503	101	1
1528082828.108984000	37.3855	388	1
1528082828.109157000	37.3857	257	1
1528082828.127698000	37.4042	87	0
1528082828.265452000	37.542	258	0
1528082828.266926000	37.5434	148	0
1528082828.268812000	37.5453	104	1
1528082828.269560000	37.5461	92	0
1528082828.271004000	37.5475	108	0
1528082828.272807000	37.5493	101	1
1528082828.462002000	37.7385	389	1
1528082828.462087000	37.7386	257	1
1528082828.480633000	37.7571	87	0
1528082828.773653000	38.0502	288	0
1528082828.775102000	38.0516	148	0
1528082828.777850000	38.0544	104	1
1528082828.778404000	38.0549	92	0
1528082828.779830000	38.0563	106	0
1528082828.781834000	38.0583	101	1
1528082828.884250000	38.1608	388	1
1528082828.884340000	38.1609	257	1
1528082828.903898000	38.1804	87	0
1528082829.051466000	38.328	233	0
1528082829.052874000	38.3294	148	0
1528082829.054894000	38.3314	104	1
1528082829.055327000	38.3318	92	0
1528082829.056833000	38.3333	271	0
1528082829.058899000	38.3354	101	1
1528082829.311300000	38.5878	391	1
1528082829.311394000	38.5879	260	1
1528082829.333089000	38.6096	87	0
1528082829.498036000	38.7745	258	0
1528082829.499456000	38.776	148	0
1528082829.502168000	38.7787	104	1
1528082829.503249000	38.7798	92	0
1528082829.504752000	38.7813	187	0
1528082829.506955000	38.7835	101	1
1528082829.691202000	38.9677	401	1
1528082829.691269000	38.9678	259	1
1528082829.706134000	38.9826	100	0
1528082829.709767000	38.9863	87	0
1528082829.709976000	38.9865	101	1
1528082829.839679000	39.1162	237	0
1528082829.841095000	39.1176	148	0
1528082829.843164000	39.1197	92	0
1528082829.843896000	39.1204	104	1
1528082829.844704000	39.1212	333	0
1528082829.848894000	39.1254	98	1
1528082830.240275000	39.5168	388	1
1528082830.240365000	39.5169	260	1
1528082830.259960000	39.5365	87	0
1528082830.377686000	39.6542	256	0
1528082830.379054000	39.6556	148	0
1528082830.380769000	39.6573	92	0
1528082830.381985000	39.6585	107	1
1528082830.382195000	39.6587	320	0
1528082830.385997000	39.6625	98	1
1528082830.633646000	39.9102	1256	1
1528082830.633755000	39.9103	257	1
1528082830.653511000	39.93	87	0
1528082830.790435000	40.0669	278	0
1528082830.791856000	40.0684	148	0
1528082830.794009000	40.0705	104	1
1528082830.795977000	40.0725	92	0
1528082830.797465000	40.074	302	0
1528082830.800024000	40.0765	101	1
1528082830.933524000	40.21	639	1
1528082830.933616000	40.2101	259	1
1528082830.952538000	40.2291	87	0
1528082830.960985000	40.2375	87	0
1528082831.079606000	40.3561	302	0
1528082831.081053000	40.3576	148	0
1528082831.083027000	40.3595	107	1
1528082831.083513000	40.36	92	0
1528082831.084950000	40.3615	176	0
1528082831.086980000	40.3635	101	1
1528082831.271409000	40.5479	431	1
1528082831.271481000	40.548	256	1
1528082831.290740000	40.5673	87	0
1528082831.403888000	40.6804	256	0
1528082831.405353000	40.6819	148	0
1528082831.406852000	40.6834	92	0
1528082831.408045000	40.6846	107	1
1528082831.408348000	40.6849	272	0
1528082831.411996000	40.6885	98	1
1528082831.690157000	40.9667	424	1
1528082831.690219000	40.9667	257	1
1528082831.709645000	40.9862	87	0
1528082831.820672000	41.0972	275	0
1528082831.822035000	41.0985	148	0
1528082831.824162000	41.1007	92	0
1528082831.825070000	41.1016	107	1
1528082831.825732000	41.1022	106	0
1528082831.829067000	41.1056	98	1
1528082832.120304000	41.3968	391	1
1528082832.120384000	41.3969	258	1
1528082832.138812000	41.4153	87	0
1528082832.290829000	41.5673	259	0
1528082832.292256000	41.5688	148	0
1528082832.294628000	41.5711	92	0
1528082832.295096000	41.5716	107	1
1528082832.296081000	41.5726	308	0
1528082832.300085000	41.5766	98	1
1528082833.221738000	42.4983	390	1
1528082833.221804000	42.4983	259	1
1528082833.250099000	42.5266	87	0
1528082833.365406000	42.6419	263	0
1528082833.366871000	42.6434	148	0
1528082833.368300000	42.6448	92	0
1528082833.368959000	42.6455	107	1
1528082833.369836000	42.6464	315	0
1528082833.373972000	42.6505	98	1
1528082833.539242000	42.8158	389	1
1528082833.539334000	42.8158	257	1
1528082833.561250000	42.8378	87	0
1528082833.694657000	42.9712	279	0
1528082833.696087000	42.9726	148	0
1528082833.697802000	42.9743	92	0
1528082833.698979000	42.9755	107	1
1528082833.699267000	42.9758	227	0
1528082833.702979000	42.9795	98	1
1528082833.887675000	43.1642	388	1
1528082833.887765000	43.1643	259	1
1528082833.911367000	43.1879	87	0
1528082834.202748000	43.4793	235	0
1528082834.204125000	43.4806	148	0
1528082834.206930000	43.4834	104	1
1528082834.207035000	43.4835	92	0
1528082834.208480000	43.485	198	0
1528082834.210926000	43.4874	101	1
1528082834.447544000	43.7241	388	1
1528082834.447610000	43.7241	258	1
1528082834.465545000	43.7421	87	0
1528082834.603546000	43.8801	259	0
1528082834.604965000	43.8815	148	0
1528082834.606513000	43.883	92	0
1528082834.607036000	43.8836	107	1
1528082834.607976000	43.8845	169	0
1528082834.612037000	43.8886	98	1
1528082834.770388000	44.0469	389	1
1528082834.770481000	44.047	257	1
1528082834.790576000	44.0671	87	0
1528082834.918402000	44.1949	255	0
1528082834.919840000	44.1964	148	0
1528082834.922048000	44.1986	104	1
1528082834.923879000	44.2004	92	0
1528082834.925323000	44.2018	120	0
1528082834.928060000	44.2046	101	1
1528082835.165391000	44.4419	400	1
1528082835.165452000	44.442	257	1
1528082835.183527000	44.46	87	0
1528082835.297395000	44.5739	267	0
1528082835.298937000	44.5755	148	0
1528082835.301067000	44.5776	104	1
1528082835.301653000	44.5782	92	0
1528082835.303030000	44.5795	139	0
1528082835.305229000	44.5817	101	1
1528082835.545525000	44.822	388	1
1528082835.545591000	44.8221	259	1
1528082835.564764000	44.8413	87	0
1528082835.703860000	44.9804	256	0
1528082835.705294000	44.9818	148	0
1528082835.707783000	44.9843	92	0
1528082835.708032000	44.9845	107	1
1528082835.709291000	44.9858	153	0
1528082835.713083000	44.9896	98	1
1528082836.077893000	45.3544	388	1
1528082836.077971000	45.3545	258	1
1528082836.095979000	45.3725	87	0
1528082836.105945000	45.3825	87	0
1528082836.221587000	45.4981	235	0
1528082836.223030000	45.4995	148	0
1528082836.224452000	45.501	92	0
1528082836.225112000	45.5016	110	1
1528082836.225981000	45.5025	304	0
1528082836.230105000	45.5066	98	1
1528082836.455480000	45.732	1254	1
1528082836.455565000	45.7321	259	1
1528082836.474295000	45.7508	87	0
1528082836.600148000	45.8767	260	0
1528082836.601637000	45.8782	148	0
1528082836.603757000	45.8803	92	0
1528082836.604070000	45.8806	107	1
1528082836.605189000	45.8817	303	0
1528082836.609072000	45.8856	98	1
1528082836.815324000	46.0918	637	1
1528082836.815384000	46.0919	256	1
1528082836.835033000	46.1115	87	0
1528082836.958437000	46.235	236	0
1528082836.959863000	46.2364	148	0
1528082836.961273000	46.2378	92	0
1528082836.962137000	46.2387	107	1
1528082836.962744000	46.2393	317	0
1528082836.966113000	46.2426	98	1
1528082837.255421000	46.5319	434	1
1528082837.255479000	46.532	260	1
1528082837.273175000	46.5497	87	0
1528082837.581114000	46.8576	302	0
1528082837.582556000	46.8591	148	0
1528082837.584599000	46.8611	92	0
1528082837.585147000	46.8617	107	1
1528082837.586096000	46.8626	324	0
1528082837.590156000	46.8667	98	1
1528082837.727469000	47.004	423	1
1528082837.727546000	47.0041	258	1
1528082837.747360000	47.0239	87	0
1528082837.860963000	47.1375	302	0
1528082837.862328000	47.1388	148	0
1528082837.864081000	47.1406	92	0
1528082837.865146000	47.1417	107	1
1528082837.865592000	47.1421	112	0
1528082837.869166000	47.1457	98	1
1528082838.116490000	47.393	390	1
1528082838.116551000	47.3931	259	1
1528082838.136971000	47.4135	87	0
1528082838.145091000	47.4216	87	0
1528082838.256636000	47.5331	233	0
1528082838.258087000	47.5346	148	0
1528082838.260181000	47.5367	107	1
1528082838.262064000	47.5386	92	0
1528082838.263514000	47.54	306	0
1528082838.266190000	47.5427	101	1
1528082838.625394000	47.9019	391	1
1528082838.625458000	47.902	257	1
1528082838.648011000	47.9245	87	0
1528082838.654858000	47.9314	87	0
1528082838.799195000	48.0757	298	0
1528082838.801666000	48.0782	148	0
1528082838.803090000	48.0796	92	0
1528082838.803333000	48.0798	110	1
1528082838.804560000	48.0811	182	0
1528082838.808235000	48.0847	98	1
1528082838.905530000	48.182	388	1
1528082838.905596000	48.1821	259	1
1528082838.925004000	48.2015	87	0
1528082839.058723000	48.3352	258	0
1528082839.060103000	48.3366	148	0
1528082839.062282000	48.3388	104	1
1528082839.064067000	48.3406	92	0
1528082839.065606000	48.3421	219	0
1528082839.068265000	48.3448	101	1
1528082839.305571000	48.5821	389	1
1528082839.305630000	48.5821	257	1
1528082839.324128000	48.6006	87	0
1528082839.431892000	48.7084	262	0
1528082839.433266000	48.7098	148	0
1528082839.436017000	48.7125	92	0
1528082839.436262000	48.7128	107	1
1528082839.437493000	48.714	317	0
1528082839.441284000	48.7178	98	1
1528082839.598391000	48.8749	391	1
1528082839.598464000	48.875	267	1
1528082839.628664000	48.9052	87	0
1528082839.742768000	49.0193	279	0
1528082839.744137000	49.0207	148	0
1528082839.746282000	49.0228	104	1
1528082839.747661000	49.0242	92	0
1528082839.749095000	49.0256	143	0
1528082839.751251000	49.0278	101	1
1528082840.126799000	49.4033	400	1
1528082840.126891000	49.4034	257	1
1528082840.146067000	49.4226	87	0
1528082840.152098000	49.4286	87	0
1528082840.281942000	49.5585	232	0
1528082840.283360000	49.5599	148	0
1528082840.284798000	49.5613	92	0
1528082840.285283000	49.5618	110	1
1528082840.286311000	49.5628	170	0
1528082840.290293000	49.5668	98	1
1528082840.345672000	49.6222	390	1
1528082840.345747000	49.6223	265	1
1528082840.364994000	49.6415	87	0
1528082840.485489000	49.762	256	0
1528082840.486926000	49.7634	148	0
1528082840.489296000	49.7658	104	1
1528082840.489971000	49.7665	92	0
1528082840.491405000	49.7679	227	0
1528082840.493364000	49.7699	101	1
1528082840.724091000	50.0006	388	1
1528082840.724168000	50.0007	259	1
1528082840.751628000	50.0281	87	0
1528082840.863463000	50.14	257	0
1528082840.864883000	50.1414	148	0
1528082840.867337000	50.1439	104	1
1528082840.868231000	50.1447	92	0
1528082840.869674000	50.1462	107	0
1528082840.872343000	50.1489	101	1
1528082841.056740000	50.3333	1253	1
1528082841.056832000	50.3333	259	1
1528082841.088259000	50.3648	87	0
1528082841.089709000	50.3662	87	0
1528082841.187377000	50.4639	265	0
1528082841.188822000	50.4653	148	0
1528082841.191396000	50.4679	107	1
1528082841.191723000	50.4682	92	0
1528082841.193110000	50.4696	282	0
1528082841.195409000	50.4719	101	1
1528082841.435697000	50.7122	638	1
1528082841.435760000	50.7123	257	1
1528082841.454138000	50.7307	87	0
1528082841.566466000	50.843	255	0
1528082841.567889000	50.8444	148	0
1528082841.569318000	50.8458	92	0
1528082841.570367000	50.8469	107	1
1528082841.570786000	50.8473	259	0
1528082841.574349000	50.8509	98	1
1528082841.964266000	51.2408	431	1
1528082841.964325000	51.2408	260	1
1528082841.981822000	51.2583	87	0
1528082842.108925000	51.3854	232	0
1528082842.110334000	51.3868	148	0
1528082842.112455000	51.389	104	1
1528082842.112743000	51.3893	92	0
1528082842.114260000	51.3908	303	0
1528082842.116375000	51.3929	101	1
1528082842.270470000	51.547	423	1
1528082842.270554000	51.5471	257	1
1528082842.298086000	51.5746	87	0
1528082842.430759000	51.7073	260	0
1528082842.432141000	51.7087	148	0
1528082842.434460000	51.711	104	1
1528082842.436043000	51.7126	92	0
1528082842.437438000	51.714	137	0
1528082842.439455000	51.716	101	1
1528082842.676494000	51.953	388	1
1528082842.676558000	51.9531	257	1
1528082842.695382000	51.9719	87	0
1528082842.834042000	52.1106	237	0
1528082842.835522000	52.112	148	0
1528082842.838516000	52.115	104	1
1528082842.840782000	52.1173	92	0
1528082842.842296000	52.1188	154	0
1528082842.844505000	52.121	101	1
1528082843.008169000	52.2847	394	1
1528082843.008244000	52.2848	259	1
1528082843.026900000	52.3034	87	0
1528082843.133956000	52.4105	282	0
1528082843.135394000	52.4119	148	0
1528082843.136873000	52.4134	92	0
1528082843.137511000	52.414	107	1
1528082843.138316000	52.4148	199	0
1528082843.142511000	52.419	98	1
1528082843.413929000	52.6904	392	1
1528082843.414021000	52.6905	256	1
1528082843.431983000	52.7085	87	0
1528082843.567524000	52.844	326	0
1528082843.568963000	52.8455	148	0
1528082843.571491000	52.848	104	1
1528082843.571830000	52.8483	92	0
1528082843.573346000	52.8499	176	0
1528082843.575539000	52.8521	101	1
1528082843.907339000	53.1839	390	1
1528082843.907414000	53.1839	268	1
1528082843.925107000	53.2016	87	0
1528082844.043733000	53.3202	233	0
1528082844.045108000	53.3216	148	0
1528082844.047348000	53.3239	92	0
1528082844.047585000	53.3241	107	1
1528082844.048818000	53.3253	315	0
1528082844.052571000	53.3291	98	1
1528082844.306857000	53.5834	387	1
1528082844.306927000	53.5834	256	1
1528082844.326832000	53.6033	87	0
1528082844.444987000	53.7215	300	0
1528082844.446465000	53.723	148	0
1528082844.448430000	53.7249	92	0
1528082844.448544000	53.7251	107	1
1528082844.449893000	53.7264	137	0
1528082844.453493000	53.73	98	1
1528082844.717384000	53.9939	404	1
1528082844.717446000	53.994	258	1
1528082844.739536000	54.0161	87	0
1528082845.053485000	54.33	258	0
1528082845.054840000	54.3314	148	0
1528082845.057241000	54.3338	92	0
1528082845.057544000	54.3341	107	1
1528082845.058708000	54.3352	146	0
1528082845.062632000	54.3391	98	1
1528082845.244149000	54.5207	388	1
1528082845.244240000	54.5208	260	1
1528082845.263862000	54.5404	87	0
1528082845.380563000	54.6571	260	0
1528082845.382001000	54.6585	148	0
1528082845.384634000	54.6611	104	1
1528082845.385106000	54.6616	92	0
1528082845.386607000	54.6631	118	0
1528082845.388649000	54.6652	101	1
1528082845.712069000	54.9886	392	1
1528082845.712133000	54.9886	270	1
1528082845.731851000	55.0084	87	0
1528082845.871002000	55.1475	279	0
1528082845.872437000	55.149	148	0
1528082845.874667000	55.1512	104	1
1528082845.876181000	55.1527	92	0
1528082845.877632000	55.1541	239	0
1528082845.879597000	55.1561	101	1
1528082845.985084000	55.2616	1253	1
1528082845.985177000	55.2617	259	1
1528082846.006946000	55.2835	87	0
1528082846.235208000	55.5117	232	0
1528082846.236677000	55.5132	148	0
1528082846.238678000	55.5152	104	1
1528082846.239537000	55.5161	92	0
1528082846.241008000	55.5175	125	0
1528082846.243697000	55.5202	101	1
1528082846.506127000	55.7826	641	1
1528082846.506214000	55.7827	262	1
1528082846.527832000	55.8043	87	0
1528082846.648378000	55.9249	256	0
1528082846.649803000	55.9263	148	0
1528082846.652722000	55.9292	104	1
1528082846.653919000	55.9304	92	0
1528082846.655364000	55.9319	257	0
1528082846.657725000	55.9342	101	1
1528082846.834085000	56.1106	428	1
1528082846.834174000	56.1107	258	1
1528082846.853280000	56.1298	87	0
1528082846.974188000	56.2507	254	0
1528082846.975703000	56.2522	148	0
1528082846.977730000	56.2542	104	1
1528082846.980341000	56.2569	92	0
1528082846.981733000	56.2582	170	0
1528082846.983717000	56.2602	101	1
1528082847.664079000	56.9406	424	1
1528082847.664139000	56.9407	258	1
1528082847.689056000	56.9656	87	0
1528082847.805407000	57.0819	290	0
1528082847.806900000	57.0834	148	0
1528082847.809797000	57.0863	104	1
1528082847.811420000	57.0879	92	0
1528082847.812804000	57.0893	299	0
1528082847.814699000	57.0912	101	1
1528082848.447876000	57.7244	388	1
1528082848.447971000	57.7245	258	1
1528082848.467145000	57.7437	87	0
1528082848.593508000	57.87	256	0
1528082848.594935000	57.8714	148	0
1528082848.597428000	57.8739	104	1
1528082848.600551000	57.8771	92	0
1528082848.602004000	57.8785	313	0
1528082848.604418000	57.8809	101	1
1528082848.689795000	57.9663	391	1
1528082848.689856000	57.9664	259	1
1528082848.708575000	57.9851	87	0
1528082848.843567000	58.1201	235	0
1528082848.845048000	58.1216	148	0
1528082848.847423000	58.1239	104	1
1528082848.847810000	58.1243	92	0
1528082848.849255000	58.1258	116	0
1528082848.851383000	58.1279	101	1
1528082849.021018000	58.2975	392	1
1528082849.021084000	58.2976	261	1
1528082849.040399000	58.3169	87	0
1528082849.169113000	58.4456	236	0
1528082849.170498000	58.447	148	0
1528082849.173420000	58.4499	104	1
1528082849.174588000	58.4511	92	0
1528082849.176090000	58.4526	245	0
1528082849.178436000	58.455	101	1
1528082849.349585000	58.6261	387	1
1528082849.349650000	58.6262	259	1
1528082849.369252000	58.6458	87	0
1528082849.497546000	58.7741	258	0
1528082849.498979000	58.7755	148	0
1528082849.501381000	58.7779	104	1
1528082849.502012000	58.7785	92	0
1528082849.503456000	58.78	185	0
1528082849.505402000	58.7819	101	1
1528082849.709817000	58.9863	389	1
1528082849.709876000	58.9864	259	1
1528082849.728114000	59.0046	87	0
1528082849.840760000	59.1173	280	0
1528082849.842197000	59.1187	148	0
1528082849.844477000	59.121	104	1
1528082849.845582000	59.1221	92	0
1528082849.847096000	59.1236	154	0
1528082849.849484000	59.126	101	1
1528082850.017514000	59.294	404	1
1528082850.017577000	59.2941	260	1
1528082850.036127000	59.3126	87	0
1528082850.158046000	59.4346	302	0
1528082850.159464000	59.436	148	0
1528082850.160904000	59.4374	92	0
1528082850.161493000	59.438	107	1
1528082850.162346000	59.4389	245	0
1528082850.166471000	59.443	98	1
1528082850.228028000	59.5045	387	1
1528082850.228115000	59.5046	259	1
1528082850.246464000	59.523	87	0
1528082850.354600000	59.6311	258	0
1528082850.356083000	59.6326	148	0
1528082850.358470000	59.635	92	0
1528082850.358562000	59.6351	104	1
1528082850.359932000	59.6364	199	0
1528082850.362532000	59.639	101	1
1528082850.538953000	59.8155	389	1
1528082850.539019000	59.8155	261	1
1528082850.559340000	59.8359	87	0
1528082850.690405000	59.9669	277	0
1528082850.691832000	59.9683	148	0
1528082850.693258000	59.9698	92	0
1528082850.694524000	59.971	107	1
1528082850.694698000	59.9712	128	0
1528082850.698535000	59.975	98	1
1528082850.849352000	60.1259	1253	1
1528082850.849457000	60.126	259	1
1528082850.868014000	60.1445	87	0
1528082850.978473000	60.255	255	0
1528082850.979885000	60.2564	148	0
1528082850.981314000	60.2578	92	0
1528082850.982467000	60.259	107	1
1528082850.982781000	60.2593	316	0
1528082850.986513000	60.263	98	1
1528082851.180807000	60.4573	639	1
1528082851.180898000	60.4574	258	1
1528082851.200767000	60.4773	87	0
1528082851.441962000	60.7185	241	1
1528082851.465405000	60.7419	87	0
1528082851.506896000	60.7834	262	0
1528082851.508317000	60.7848	148	0
1528082851.509999000	60.7865	92	0
1528082851.510473000	60.787	110	1
1528082851.511442000	60.788	319	0
1528082851.515475000	60.792	98	1
1528082851.611055000	60.8876	439	0
1528082851.612453000	60.889	1412	0
1528082851.613885000	60.8904	995	0
1528082851.614497000	60.891	104	1
1528082851.615307000	60.8918	92	0
1528082851.616810000	60.8933	298	0
1528082851.619799000	60.8963	101	1
1528082851.620028000	60.8965	468	1
1528082851.620099000	60.8966	264	1
1528082851.640219000	60.9167	87	0
1528082851.766107000	61.0426	301	0
1528082851.767531000	61.044	148	0
1528082851.769874000	61.0464	101	1
1528082851.770091000	61.0466	92	0
1528082851.771536000	61.0481	334	0
1528082851.776782000	61.0533	104	1
1528082851.781973000	61.0585	233	1
1528082851.799746000	61.0763	87	0
1528082851.902701000	61.1792	231	0
1528082851.904142000	61.1807	1412	0
1528082851.905639000	61.1822	994	0
1528082851.906541000	61.1831	107	1
1528082851.907072000	61.1836	92	0
1528082851.908516000	61.185	121	0
1528082851.910521000	61.187	101	1
1528082852.037640000	61.3142	391	1
1528082852.037710000	61.3142	259	1
1528082852.055732000	61.3322	87	0
1528082852.070870000	61.3474	216	1
1528082852.126288000	61.4028	87	0
1528082852.204221000	61.4807	267	0
1528082852.205740000	61.4823	148	0
1528082852.208615000	61.4851	107	1
1528082852.209324000	61.4858	92	0
1528082852.210767000	61.4873	196	0
1528082852.212529000	61.489	101	1
1528082852.394603000	61.6711	389	1
1528082852.394688000	61.6712	260	1
1528082852.414383000	61.6909	87	0
1528082852.426198000	61.7027	412	0
1528082852.427226000	61.7037	118	1
1528082852.427647000	61.7042	502	0
1528082852.429969000	61.7065	286	1
1528082852.446768000	61.7233	87	0
1528082852.451551000	61.7281	87	0
1528082852.526077000	61.8026	248	0
1528082852.527473000	61.804	473	0
1528082852.528889000	61.8054	257	0
1528082852.529565000	61.8061	110	1
1528082852.542325000	61.8188	282	0
1528082852.543754000	61.8203	148	0
1528082852.546594000	61.8231	101	1
1528082852.547229000	61.8237	92	0
1528082852.548673000	61.8252	127	0
1528082852.550552000	61.8271	101	1
1528082853.444814000	62.7213	400	1
1528082853.444901000	62.7214	259	1
1528082853.483487000	62.76	400	1
1528082853.492617000	62.7691	87	0
1528082853.500651000	62.7772	87	0
1528082853.655093000	62.9316	326	0
1528082853.656521000	62.933	148	0
1528082853.658009000	62.9345	92	0
1528082853.659446000	62.936	220	0
1528082853.659535000	62.936	110	1
1528082853.663489000	62.94	98	1
1528082853.665311000	62.9418	326	0
1528082853.669549000	62.9461	98	1
1528082853.748131000	63.0246	392	1
1528082853.748205000	63.0247	260	1
1528082853.768092000	63.0446	87	0
1528082853.776074000	63.0526	87	0
1528082853.896124000	63.1726	277	0
1528082853.897619000	63.1741	148	0
1528082853.900506000	63.177	107	1
1528082853.901939000	63.1785	92	0
1528082853.903394000	63.1799	324	0
1528082853.905429000	63.1819	101	1
1528082853.956809000	63.2333	388	1
1528082853.956902000	63.2334	259	1
1528082853.975908000	63.2524	87	0
1528082854.140974000	63.4175	258	0
1528082854.142421000	63.4189	148	0
1528082854.143846000	63.4204	92	0
1528082854.144512000	63.421	107	1
1528082854.145286000	63.4218	127	0
1528082854.149452000	63.426	98	1
1528082854.357902000	63.6344	1251	1
1528082854.357961000	63.6345	259	1
1528082854.377709000	63.6542	87	0
1528082854.497270000	63.7738	260	0
1528082854.498692000	63.7752	148	0
1528082854.501541000	63.7781	104	1
1528082854.502995000	63.7795	92	0
1528082854.504437000	63.781	162	0
1528082854.506538000	63.7831	101	1
1528082854.666016000	63.9425	642	1
1528082854.666104000	63.9426	263	1
1528082854.685091000	63.9616	87	0
1528082854.796380000	64.0729	232	0
1528082854.797815000	64.0743	148	0
1528082854.800554000	64.0771	104	1
1528082854.801326000	64.0778	92	0
1528082854.802773000	64.0793	149	0
1528082854.805566000	64.0821	101	1
1528082855.086466000	64.363	387	1
1528082855.086563000	64.3631	259	1
1528082855.126588000	64.4031	387	1
1528082855.139870000	64.4164	87	0
1528082855.148675000	64.4252	87	0
1528082855.226338000	64.5029	235	0
1528082855.227776000	64.5043	148	0
1528082855.230299000	64.5068	92	0
1528082855.230527000	64.507	110	1
1528082855.231761000	64.5083	178	0
1528082855.235522000	64.512	98	1
1528082855.447068000	64.7236	388	1
1528082855.447126000	64.7236	259	1
1528082855.466094000	64.7426	87	0
1528082855.585294000	64.8618	258	0
1528082855.586832000	64.8633	148	0
1528082855.588260000	64.8648	92	0
1528082855.589602000	64.8661	107	1
1528082855.589628000	64.8661	174	0
1528082855.593612000	64.8701	98	1
1528082855.821992000	65.0985	468	1
1528082855.822069000	65.0986	261	1
1528082855.840261000	65.1168	87	0
1528082855.965607000	65.2421	300	0
1528082855.967048000	65.2436	148	0
1528082855.969496000	65.246	92	0
1528082855.969613000	65.2461	104	1
1528082855.970962000	65.2475	243	0
1528082855.973640000	65.2502	101	1
1528082856.138170000	65.4147	391	1
1528082856.138266000	65.4148	222	1
1528082856.180633000	65.4571	391	1
1528082856.187641000	65.4642	87	0
1528082856.199551000	65.4761	87	0
1528082856.299410000	65.5759	233	0
1528082856.300842000	65.5774	148	0
1528082856.303636000	65.5802	107	1
1528082856.305079000	65.5816	92	0
1528082856.306576000	65.5831	177	0
1528082856.308632000	65.5851	101	1
1528082856.578764000	65.8553	391	1
1528082856.578840000	65.8554	254	1
1528082856.600439000	65.877	87	0
1528082856.715704000	65.9922	290	0
1528082856.717126000	65.9936	148	0
1528082856.719666000	65.9962	104	1
1528082856.722478000	65.999	92	0
1528082856.723863000	66.0004	260	0
1528082856.726682000	66.0032	101	1
1528082857.248376000	66.5249	391	1
1528082857.248440000	66.525	259	1
1528082857.276461000	66.553	87	0
1528082857.388674000	66.6652	259	0
1528082857.390099000	66.6666	148	0
1528082857.392717000	66.6692	104	1
1528082857.394498000	66.671	92	0
1528082857.395937000	66.6725	208	0
1528082857.398758000	66.6753	101	1
1528082857.527688000	66.8042	392	1
1528082857.527746000	66.8043	258	1
1528082857.546244000	66.8228	87	0
1528082857.665727000	66.9422	235	0
1528082857.667152000	66.9437	148	0
1528082857.668652000	66.9452	92	0
1528082857.669722000	66.9462	107	1
1528082857.670100000	66.9466	252	0
1528082857.673697000	66.9502	98	1
1528082857.954921000	67.2314	404	1
1528082857.954993000	67.2315	262	1
1528082857.974828000	67.2513	87	0
1528082858.126150000	67.4027	235	0
1528082858.127645000	67.4042	148	0
1528082858.128988000	67.4055	92	0
1528082858.129749000	67.4063	107	1
1528082858.130498000	67.407	307	0
1528082858.133372000	67.4099	235	0
1528082858.134732000	67.4112	101	1
1528082858.318575000	67.5951	389	1
1528082858.318642000	67.5952	261	1
1528082858.338098000	67.6146	87	0
1528082858.676164000	67.9527	259	0
1528082858.677648000	67.9542	148	0
1528082858.679000000	67.9555	92	0
1528082858.679782000	67.9563	107	1
1528082858.684750000	67.9613	283	0
1528082858.688770000	67.9653	98	1
1528082858.888167000	68.1647	1256	1
1528082858.888226000	68.1647	260	1
1528082858.908347000	68.1849	87	0
1528082859.044194000	68.3207	282	0
1528082859.045718000	68.3222	148	0
1528082859.047803000	68.3243	104	1
1528082859.048363000	68.3249	92	0
1528082859.049766000	68.3263	206	0
1528082859.051789000	68.3283	101	1
1528082859.147361000	68.4239	638	1
1528082859.147451000	68.424	261	1
1528082859.166319000	68.4428	87	0
1528082859.249292000	68.5258	302	1
1528082859.249393000	68.5259	1412	1
1528082859.249431000	68.5259	1412	1
1528082859.249464000	68.526	1412	1
1528082859.249498000	68.526	541	1
1528082859.266554000	68.5431	87	0
1528082859.273074000	68.5496	87	0
1528082859.276059000	68.5526	305	0
1528082859.277557000	68.5541	148	0
1528082859.279821000	68.5563	110	1
1528082859.280243000	68.5568	92	0
1528082859.281693000	68.5582	223	0
1528082859.283754000	68.5603	101	1
1528082859.375715000	68.6522	463	0
1528082859.379780000	68.6563	98	1
1528082859.382860000	68.6594	80	0
1528082859.386803000	68.6633	98	1
1528082859.450241000	68.7268	390	1
1528082859.450307000	68.7268	316	1
1528082859.470009000	68.7465	87	0
1528082859.661178000	68.9377	262	0
1528082859.662651000	68.9392	148	0
1528082859.664081000	68.9406	92	0
1528082859.664827000	68.9413	107	1
1528082859.665521000	68.942	310	0
1528082859.668843000	68.9454	98	1
1528082859.677384000	68.9539	262	0
1528082859.680822000	68.9573	98	1
1528082862.066552000	71.3431	388	1
1528082862.066616000	71.3431	259	1
1528082862.102966000	71.3795	388	1
1528082862.139961000	71.4165	259	1
1528082862.250517000	71.527	379	1
1528082862.250608000	71.5271	1412	1
1528082862.250633000	71.5271	1412	1
1528082862.250670000	71.5272	1412	1
1528082862.250722000	71.5272	1412	1
1528082862.250744000	71.5273	1412	1
1528082862.250781000	71.5273	1412	1
1528082862.250815000	71.5273	1412	1
1528082862.250850000	71.5274	1412	1
1528082862.250887000	71.5274	1412	1
1528082862.250920000	71.5274	1412	1
1528082862.252926000	71.5294	1412	1
1528082862.252971000	71.5295	1412	1
1528082862.253001000	71.5295	1412	1
1528082862.253037000	71.5296	957	1
1528082862.453060000	71.7296	388	1
1528082862.453148000	71.7297	259	1
1528082862.853074000	72.1296	379	1
1528082862.853170000	72.1297	1412	1
1528082863.653114000	72.9296	1412	1
1528082863.653210000	72.9297	1412	1
1528082865.253137000	74.5297	1412	1
1528082865.253217000	74.5297	1412	1
1528082867.145093000	76.4216	456	1
1528082867.145186000	76.4217	910	1
1528082867.164778000	76.4413	87	0
1528082867.311523000	76.588	252	0
1528082867.311741000	76.5883	101	1
1528082867.315199000	76.5917	80	0
1528082867.315349000	76.5919	98	1
1528082867.326374000	76.6029	374	0
1528082867.326531000	76.603	98	1
1528082867.327831000	76.6043	80	0
1528082867.329213000	76.6057	259	0
1528082867.330634000	76.6071	148	0
1528082867.331679000	76.6082	104	1
1528082867.332062000	76.6086	92	0
1528082867.333499000	76.61	82	0
1528082867.336215000	76.6127	101	1
1528082867.473756000	76.7503	390	1
1528082867.473842000	76.7504	295	1
1528082867.493247000	76.7698	87	0
1528082867.608735000	76.8852	326	0
1528082867.610097000	76.8866	148	0
1528082867.612314000	76.8888	104	1
1528082867.613046000	76.8896	92	0
1528082867.614491000	76.891	225	0
1528082867.617272000	76.8938	101	1
1528082867.740425000	77.0169	388	1
1528082867.740518000	77.017	260	1
1528082867.759498000	77.036	87	0
1528082867.890553000	77.1671	268	0
1528082867.891992000	77.1685	148	0
1528082867.893478000	77.17	92	0
1528082867.894305000	77.1708	107	1
1528082867.894957000	77.1715	291	0
1528082867.898248000	77.1748	98	1
1528082867.951554000	77.2281	393	1
1528082867.951640000	77.2282	258	1
1528082867.986322000	77.2628	393	1
1528082868.008862000	77.2854	87	0
1528082868.141044000	77.4176	235	0
1528082868.142481000	77.419	148	0
1528082868.143908000	77.4204	92	0
1528082868.145291000	77.4218	191	0
1528082868.145380000	77.4219	107	1
1528082868.149304000	77.4258	98	1
1528082868.183509000	77.46	401	1
1528082868.183575000	77.4601	258	1
1528082868.202253000	77.4788	87	0
1528082868.336719000	77.6132	235	0
1528082868.338095000	77.6146	148	0
1528082868.340329000	77.6168	104	1
1528082868.341792000	77.6183	92	0
1528082868.343202000	77.6197	161	0
1528082868.345333000	77.6218	101	1
1528082868.443314000	77.7198	389	1
1528082868.443377000	77.7199	260	1
1528082868.464301000	77.7408	87	0
1528082868.575436000	77.852	263	0
1528082868.576918000	77.8534	148	0
1528082868.578350000	77.8549	92	0
1528082868.579341000	77.8559	107	1
1528082868.580132000	77.8566	238	0
1528082868.584331000	77.8608	98	1
1528082868.705373000	77.9819	389	1
1528082868.705439000	77.982	258	1
1528082868.724945000	78.0015	87	0
1528082868.858779000	78.1353	282	0
1528082868.860198000	78.1367	148	0
1528082868.862287000	78.1388	104	1
1528082868.864199000	78.1407	92	0
1528082868.865702000	78.1422	274	0
1528082868.868302000	78.1448	101	1
1528082868.916692000	78.1932	1256	1
1528082868.916756000	78.1933	259	1
1528082868.935694000	78.2122	87	0
1528082869.068886000	78.3454	302	0
1528082869.070305000	78.3468	148	0
1528082869.072337000	78.3489	104	1
1528082869.073429000	78.3499	92	0
1528082869.074865000	78.3514	318	0
1528082869.077386000	78.3539	101	1
1528082869.268861000	78.5454	641	1
1528082869.268922000	78.5454	261	1
1528082869.288334000	78.5648	87	0
1528082869.400725000	78.6772	258	0
1528082869.402157000	78.6787	148	0
1528082869.404352000	78.6809	104	1
1528082869.406751000	78.6833	92	0
1528082869.408170000	78.6847	133	0
1528082869.410391000	78.6869	101	1
1528082869.600416000	78.8769	389	1
1528082869.600509000	78.877	258	1
1528082869.619370000	78.8959	87	0
1528082869.754388000	79.0309	275	0
1528082869.755935000	79.0324	148	0
1528082869.758423000	79.0349	104	1
1528082869.760913000	79.0374	92	0
1528082869.762362000	79.0389	339	0
1528082869.764423000	79.0409	101	1
1528082870.057113000	79.3336	391	1
1528082870.057204000	79.3337	260	1
1528082870.077355000	79.3539	87	0
1528082870.212207000	79.4887	262	0
1528082870.213674000	79.4902	148	0
1528082870.215932000	79.4924	92	0
1528082870.216435000	79.4929	107	1
1528082870.217414000	79.4939	216	0
1528082870.221446000	79.498	98	1
1528082870.494630000	79.7711	464	1
1528082870.494712000	79.7712	258	1
1528082870.513831000	79.7903	87	0
1528082870.644313000	79.9208	258	0
1528082870.645793000	79.9223	148	0
1528082870.648475000	79.925	104	1
1528082870.648490000	79.925	92	0
1528082870.650002000	79.9265	240	0
1528082870.652456000	79.929	101	1
1528082870.947722000	80.2242	388	1
1528082870.947781000	80.2243	261	1
1528082870.965836000	80.2424	87	0
1528082871.076876000	80.3534	236	0
1528082871.078301000	80.3548	148	0
1528082871.080486000	80.357	104	1
1528082871.081647000	80.3582	92	0
1528082871.083091000	80.3596	127	0
1528082871.085494000	80.362	101	1
1528082871.212529000	80.489	389	1
1528082871.212595000	80.4891	258	1
1528082871.231732000	80.5082	87	0
1528082871.344353000	80.6209	258	0
1528082871.345886000	80.6224	148	0
1528082871.347764000	80.6243	92	0
1528082871.348498000	80.625	107	1
1528082871.349198000	80.6257	141	0
1528082871.352501000	80.629	98	1
1528082871.719923000	80.9964	389	1
1528082871.720015000	80.9965	259	1
1528082871.739953000	81.0165	87	0
1528082871.874737000	81.1513	233	0
1528082871.876194000	81.1527	148	0
1528082871.878531000	81.155	104	1
1528082871.880064000	81.1566	92	0
1528082871.881496000	81.158	296	0
1528082871.883451000	81.16	101	1
1528082871.989569000	81.2661	387	1
1528082871.989631000	81.2661	259	1
1528082872.008615000	81.2851	87	0
1528082872.124097000	81.4006	235	0
1528082872.125512000	81.402	148	0
1528082872.127094000	81.4036	92	0
1528082872.127540000	81.4041	107	1
1528082872.128539000	81.4051	259	0
1528082872.132555000	81.4091	98	1
1528082872.365772000	81.6423	392	1
1528082872.365860000	81.6424	258	1
1528082872.386095000	81.6626	87	0
1528082872.507525000	81.784	326	0
1528082872.508953000	81.7855	148	0
1528082872.511577000	81.7881	104	1
1528082872.512102000	81.7886	92	0
1528082872.513536000	81.7901	110	0
1528082872.515494000	81.792	101	1
1528082872.604679000	81.8812	401	1
1528082872.604746000	81.8813	259	1
1528082872.622689000	81.8992	87	0
1528082872.749167000	82.0257	267	0
1528082872.750590000	82.0271	148	0
1528082872.753014000	82.0295	92	0
1528082872.753592000	82.0301	107	1
1528082872.754471000	82.031	148	0
1528082872.758543000	82.0351	98	1
1528082872.947948000	82.2245	388	1
1528082872.948009000	82.2245	259	1
1528082872.966364000	82.2429	87	0
1528082873.097072000	82.3736	236	0
1528082873.098511000	82.375	148	0
1528082873.100600000	82.3771	104	1
1528082873.101283000	82.3778	92	0
1528082873.102718000	82.3792	97	0
1528082873.104526000	82.381	101	1
1528082873.320088000	82.5966	389	1
1528082873.320272000	82.5968	261	1
1528082873.341510000	82.618	87	0
1528082873.456339000	82.7329	256	0
1528082873.457769000	82.7343	148	0
1528082873.460629000	82.7371	104	1
1528082873.461872000	82.7384	92	0
1528082873.463333000	82.7398	298	0
1528082873.465646000	82.7422	101	1
1528082873.706778000	82.9833	1253	1
1528082873.706885000	82.9834	258	1
1528082873.726783000	83.0033	87	0
1528082874.032497000	83.309	237	0
1528082874.033921000	83.3104	148	0
1528082874.036354000	83.3129	92	0
1528082874.036588000	83.3131	107	1
1528082874.076298000	83.3528	86	0
1528082874.079653000	83.3562	98	1
1528082874.193832000	83.4703	640	1
1528082874.193923000	83.4704	259	1
1528082874.212074000	83.4886	87	0
1528082874.326492000	83.603	282	0
1528082874.327916000	83.6044	148	0
1528082874.330624000	83.6071	104	1
1528082874.331319000	83.6078	92	0
1528082874.332768000	83.6093	322	0
1528082874.334599000	83.6111	101	1
1528082874.666276000	83.9428	392	1
1528082874.666334000	83.9428	261	1
1528082874.695458000	83.972	87	0
1528082874.816114000	84.0926	325	0
1528082874.817553000	84.0941	148	0
1528082874.819094000	84.0956	92	0
1528082874.819706000	84.0962	107	1
1528082874.820589000	84.0971	159	0
1528082874.824689000	84.1012	98	1
1528082874.917029000	84.1935	387	1
1528082874.917124000	84.1936	259	1
1528082874.936866000	84.2134	87	0
1528082875.056899000	84.3334	235	0
1528082875.058374000	84.3349	148	0
1528082875.060717000	84.3372	104	1
1528082875.061177000	84.3377	92	0
1528082875.062675000	84.3392	139	0
1528082875.064712000	84.3412	101	1
1528082875.230917000	84.5074	465	1
1528082875.231010000	84.5075	261	1
1528082875.250521000	84.527	87	0
1528082875.362654000	84.6392	298	0
1528082875.364084000	84.6406	148	0
1528082875.366733000	84.6432	104	1
1528082875.366767000	84.6433	92	0
1528082875.368285000	84.6448	127	0
1528082875.370742000	84.6473	101	1
1528082875.662201000	84.9387	388	1
1528082875.662275000	84.9388	259	1
1528082875.682740000	84.9593	87	0
1528082875.793667000	85.0702	260	0
1528082875.795099000	85.0716	148	0
1528082875.797772000	85.0743	104	1
1528082875.798486000	85.075	92	0
1528082875.799927000	85.0764	85	0
1528082875.802770000	85.0793	101	1
1528082876.063285000	85.3398	388	1
1528082876.063379000	85.3399	259	1
1528082876.081086000	85.3576	87	0
1528082876.193941000	85.4705	236	0
1528082876.195418000	85.4719	148	0
1528082876.197017000	85.4735	92	0
1528082876.197786000	85.4743	107	1
1528082876.198487000	85.475	293	0
1528082876.202787000	85.4793	98	1
1528082876.471078000	85.7476	389	1
1528082876.471142000	85.7477	261	1
1528082876.489758000	85.7663	87	0
1528082876.604614000	85.8811	258	0
1528082876.606099000	85.8826	148	0
1528082876.608828000	85.8853	104	1
1528082876.608857000	85.8854	92	0
1528082876.610377000	85.8869	96	0
1528082876.612811000	85.8893	101	1
1528082878.168903000	87.4454	389	1
1528082878.168958000	87.4455	261	1
1528082878.197331000	87.4738	87	0
1528082878.308099000	87.5846	256	0
1528082878.309570000	87.5861	148	0
1528082878.311318000	87.5878	92	0
1528082878.311900000	87.5884	107	1
1528082878.312837000	87.5894	221	0
1528082878.316900000	87.5934	98	1
1528082878.593000000	87.8695	388	1
1528082878.593081000	87.8696	259	1
1528082878.612096000	87.8886	87	0
1528082878.738601000	88.0151	255	0
1528082878.740025000	88.0165	148	0
1528082878.741712000	88.0182	92	0
[truncated: 558 more rows]
