# Supplementary material for: Method for multi-task learning fusion network traffic classification to address small sample labels
Source: Sci Rep. 2024 Jan 30;14:2518. doi: 10.1038/s41598-024-51933-8 (PMC10827795; doi:10.1038/s41598-024-51933-8)
Supplement: Supplementary file 2 — Supplementary Information 2. [file 41598_2024_51933_MOESM2_ESM.zip › QUIC Dataset/QUIC Dataset/pretraining/Google Doc/GoogleDoc-1101.txt]

1527781692.358901000	0	295	1
1527781692.376765000	0.017864	87	0
1527781692.604508000	0.245607	373	0
1527781692.605861000	0.24696	1412	0
1527781692.606805000	0.247904	104	1
1527781692.607294000	0.248393	1412	0
1527781692.608694000	0.249793	1412	0
1527781692.609790000	0.250889	101	1
1527781692.610106000	0.251205	180	0
1527781692.611528000	0.252627	1412	0
1527781692.612788000	0.253887	101	1
1527781692.612977000	0.254076	1412	0
1527781692.614427000	0.255526	1412	0
1527781692.615744000	0.256843	188	0
1527781692.615810000	0.256909	101	1
1527781692.617198000	0.258297	694	0
1527781692.618577000	0.259676	1412	0
1527781692.618786000	0.259885	104	1
1527781692.620000000	0.261099	1412	0
1527781692.621319000	0.262418	694	0
1527781692.622788000	0.263887	1412	0
1527781692.622810000	0.263909	101	1
1527781692.624223000	0.265322	1412	0
1527781692.625579000	0.266678	1412	0
1527781692.625774000	0.266873	104	1
1527781692.626975000	0.268074	188	0
1527781692.628332000	0.269431	1192	0
1527781692.629791000	0.27089	101	1
1527781692.630743000	0.271842	1412	0
1527781692.632256000	0.273355	1412	0
1527781692.633609000	0.274708	1412	0
1527781692.633781000	0.27488	104	1
1527781692.635023000	0.276122	188	0
1527781692.636503000	0.277602	1412	0
1527781692.637794000	0.278893	101	1
1527781692.637845000	0.278944	1411	0
1527781692.639245000	0.280344	1412	0
1527781692.640638000	0.281737	1412	0
1527781692.640821000	0.28192	104	1
1527781692.642070000	0.283169	1412	0
1527781692.643499000	0.284598	182	0
1527781692.645817000	0.286916	101	1
1527781692.648870000	0.289969	1412	0
1527781692.650264000	0.291363	1412	0
1527781692.651714000	0.292813	1412	0
1527781692.651915000	0.293014	104	1
1527781692.653080000	0.294179	180	0
1527781692.654531000	0.29563	1412	0
1527781692.655865000	0.296964	101	1
1527781692.655882000	0.296981	385	0
1527781692.658852000	0.299951	98	1
1527781692.661739000	0.302838	1412	0
1527781692.663124000	0.304223	1412	0
1527781692.664518000	0.305617	1412	0
1527781692.664782000	0.305881	101	1
1527781692.665872000	0.306971	188	0
1527781692.667292000	0.308391	1412	0
1527781692.668656000	0.309755	153	0
1527781692.670075000	0.311174	1412	0
1527781692.671467000	0.312566	1412	0
1527781692.672792000	0.313891	113	1
1527781692.672905000	0.314004	1412	0
1527781692.674271000	0.31537	188	0
1527781692.675672000	0.316771	794	0
1527781692.676223000	0.317322	98	1
1527781692.677079000	0.318178	1412	0
1527781692.678472000	0.319571	1412	0
1527781692.678795000	0.319894	107	1
1527781692.679860000	0.320959	1412	0
1527781692.681220000	0.322319	188	0
1527781692.682707000	0.323806	672	0
1527781692.682832000	0.323931	118	1
1527781692.684093000	0.325192	206	0
1527781692.686785000	0.327884	98	1
1527781692.706404000	0.347503	87	0
1527781693.131068000	0.772167	367	1
1527781693.131149000	0.772248	1412	1
1527781693.131171000	0.77227	916	1
1527781693.139416000	0.780515	217	1
1527781693.151160000	0.792259	87	0
1527781693.156659000	0.797758	87	0
1527781693.283444000	0.924543	305	0
1527781693.284846000	0.925945	1412	0
1527781693.285824000	0.926923	110	1
1527781693.286291000	0.92739	1412	0
1527781693.287674000	0.928773	1412	0
1527781693.288812000	0.929911	101	1
1527781693.289020000	0.930119	180	0
1527781693.290480000	0.931579	1412	0
1527781693.291813000	0.932912	101	1
1527781693.291946000	0.933045	1412	0
1527781693.293338000	0.934437	1071	0
1527781693.294681000	0.93578	92	0
1527781693.294813000	0.935912	104	1
1527781693.296075000	0.937174	220	0
1527781693.299297000	0.940396	98	1
1527781693.308599000	0.949698	375	0
1527781693.311834000	0.952933	98	1
1527781693.311959000	0.953058	90	0
1527781693.314831000	0.95593	98	1
1527781693.377103000	1.0182	216	1
1527781693.395941000	1.03704	87	0
1527781693.478567000	1.11967	376	0
1527781693.479955000	1.12105	1115	0
1527781693.480936000	1.12204	101	1
1527781693.481340000	1.12244	92	0
1527781693.482856000	1.12396	332	0
1527781693.483821000	1.12492	104	1
1527781693.776249000	1.41735	1412	1
1527781693.776306000	1.4174	138	1
1527781693.776933000	1.41803	623	1
1527781693.791450000	1.43255	329	1
1527781693.795937000	1.43704	87	0
1527781693.810684000	1.45178	87	0
1527781693.829845000	1.47094	303	0
1527781693.831233000	1.47233	580	0
1527781693.834315000	1.47541	107	1
1527781693.906552000	1.54765	303	0
1527781693.908858000	1.54996	98	1
1527781693.948760000	1.58986	535	0
1527781693.949454000	1.59055	115	1
1527781693.950201000	1.5913	80	0
1527781693.952850000	1.59395	98	1
1527781693.968714000	1.60981	87	0
1527781693.977063000	1.61816	409	0
1527781693.978457000	1.61956	1091	0
1527781693.979870000	1.62097	104	1
1527781694.110351000	1.75145	245	1
1527781694.110438000	1.75154	144	1
1527781694.128149000	1.76925	87	0
1527781694.138967000	1.78007	87	0
1527781694.199873000	1.84097	1412	0
1527781694.201266000	1.84237	1412	0
1527781694.202717000	1.84382	1412	0
1527781694.204093000	1.84519	671	0
1527781694.205466000	1.84657	92	0
1527781694.206381000	1.84748	110	1
1527781694.206883000	1.84798	297	0
1527781694.208916000	1.85001	104	1
1527781694.221621000	1.86272	178	1
1527781694.221707000	1.86281	190	1
1527781694.239137000	1.88024	87	0
1527781694.333353000	1.97445	615	0
1527781694.334720000	1.97582	92	0
1527781694.336134000	1.97723	264	0
1527781694.337005000	1.9781	107	1
1527781694.724190000	2.36529	473	1
1527781694.740777000	2.38188	87	0
1527781694.781848000	2.42295	483	0
1527781694.782706000	2.4238	118	1
1527781694.783232000	2.42433	80	0
1527781694.785953000	2.42705	98	1
1527781694.801344000	2.44244	87	0
1527781694.990867000	2.63197	350	1
1527781695.008703000	2.6498	87	0
1527781695.021954000	2.66305	1280	1
1527781695.041002000	2.6821	87	0
1527781695.290515000	2.93161	1412	1
1527781695.290557000	2.93166	1412	1
1527781695.290595000	2.93169	330	1
1527781695.290642000	2.93174	844	1
1527781695.308238000	2.94934	87	0
1527781695.313961000	2.95506	87	0
1527781695.333485000	2.97458	437	0
1527781695.334853000	2.97595	256	0
1527781695.335942000	2.97704	110	1
1527781695.342057000	2.98316	1412	1
1527781695.342112000	2.98321	339	1
1527781695.356105000	2.9972	251	0
1527781695.357518000	2.99862	1412	0
1527781695.358904000	3	997	0
1527781695.359052000	3.00015	101	1
1527781695.360262000	3.00136	92	0
1527781695.361723000	3.00282	325	0
1527781695.362518000	3.00362	98	1
1527781695.366257000	3.00736	101	1
1527781695.371889000	3.01299	87	0
1527781695.423368000	3.06447	1412	0
1527781695.424768000	3.06587	1412	0
1527781695.425954000	3.06705	104	1
1527781695.426162000	3.06726	1412	0
1527781695.427543000	3.06864	675	0
1527781695.428938000	3.07004	101	1
1527781695.428947000	3.07005	296	0
1527781695.431926000	3.07302	98	1
1527781695.544269000	3.18537	1176	0
1527781695.546977000	3.18808	98	1
1527781696.140593000	3.78169	525	1
1527781696.140707000	3.78181	1412	1
1527781696.140747000	3.78185	1412	1
1527781696.140781000	3.78188	1412	1
1527781696.140818000	3.78192	1412	1
1527781696.140854000	3.78195	1412	1
1527781696.140882000	3.78198	1412	1
1527781696.140920000	3.78202	1412	1
1527781696.140972000	3.78207	1412	1
1527781696.141008000	3.78211	1412	1
1527781696.141042000	3.78214	1412	1
1527781696.141080000	3.78218	1412	1
1527781696.141129000	3.78223	1412	1
1527781696.141152000	3.78225	1280	1
1527781696.158634000	3.79973	87	0
1527781696.162847000	3.80395	87	0
1527781696.165291000	3.80639	87	0
1527781696.181633000	3.82273	87	0
1527781696.350069000	3.99117	1346	1
1527781696.369935000	4.01103	87	0
1527781696.498614000	4.13971	285	0
1527781696.499988000	4.14109	163	0
1527781696.501415000	4.14251	336	0
1527781696.512249000	4.15335	107	1
1527781696.525381000	4.16648	445	0
1527781696.527538000	4.16864	80	0
1527781696.528159000	4.16926	101	1
1527781698.168533000	5.80963	332	1
1527781698.168613000	5.80971	1412	1
1527781698.168636000	5.80974	988	1
1527781698.171295000	5.81239	251	1
1527781698.187715000	5.82881	87	0
1527781698.202292000	5.84339	87	0
1527781698.275992000	5.91709	399	0
1527781698.278164000	5.91926	80	0
1527781698.285377000	5.92648	107	1
1527781698.399757000	6.04086	580	0
1527781698.401131000	6.04223	307	0
1527781698.401626000	6.04273	118	1
1527781698.402599000	6.0437	96	0
1527781698.406217000	6.04732	98	1
1527781698.406600000	6.0477	251	1
1527781698.425554000	6.06665	87	0
1527781698.647099000	6.2882	872	0
1527781698.648500000	6.2896	1412	0
1527781698.649896000	6.29099	1412	0
1527781698.650290000	6.29139	104	1
1527781698.651315000	6.29241	1412	0
1527781698.652740000	6.29384	180	0
1527781698.654036000	6.29514	104	1
1527781698.654167000	6.29527	1412	0
1527781698.655550000	6.29665	1360	0
1527781698.656944000	6.29804	1412	0
1527781698.657007000	6.29811	101	1
1527781698.658337000	6.29944	1412	0
1527781698.659747000	6.30085	1412	0
1527781698.660031000	6.30113	104	1
1527781698.661152000	6.30225	188	0
1527781698.662623000	6.30372	1231	0
1527781698.664021000	6.30512	1412	0
1527781698.665430000	6.30653	1412	0
1527781698.665883000	6.30698	104	1
1527781698.666804000	6.3079	1412	0
1527781698.668182000	6.30928	188	0
1527781698.669131000	6.31023	98	1
1527781698.669549000	6.31065	84	0
1527781698.670980000	6.31208	1412	0
1527781698.672405000	6.3135	731	0
1527781698.673821000	6.31492	1412	0
1527781698.675217000	6.31632	1412	0
1527781698.676022000	6.31712	116	1
1527781698.676607000	6.31771	1412	0
1527781698.677972000	6.31907	188	0
1527781698.679397000	6.3205	1412	0
1527781698.679478000	6.32058	101	1
1527781698.680792000	6.32189	1412	0
1527781698.682023000	6.32312	101	1
1527781698.682284000	6.32338	1412	0
1527781698.683654000	6.32475	180	0
1527781698.685018000	6.32612	101	1
1527781698.685073000	6.32617	1412	0
1527781698.686434000	6.32753	357	0
1527781698.687865000	6.32896	1412	0
1527781698.688015000	6.32911	101	1
1527781698.689249000	6.33035	1412	0
1527781698.690658000	6.33176	1412	0
1527781698.692105000	6.3332	188	0
1527781698.693537000	6.33464	1412	0
1527781698.694892000	6.33599	200	0
1527781698.696315000	6.33741	1412	0
1527781698.697703000	6.3388	1412	0
1527781698.699026000	6.34013	119	1
1527781698.699097000	6.3402	1412	0
1527781698.700455000	6.34155	188	0
1527781698.701919000	6.34302	1192	0
1527781698.702076000	6.34317	104	1
1527781698.703314000	6.34441	1412	0
1527781698.704709000	6.34581	1412	0
1527781698.706015000	6.34711	101	1
1527781698.706096000	6.34719	1412	0
1527781698.707460000	6.34856	188	0
1527781698.708873000	6.34997	987	0
1527781698.709083000	6.35018	101	1
1527781698.710271000	6.35137	1412	0
1527781698.711659000	6.35276	1263	0
1527781698.712011000	6.35311	104	1
1527781698.713078000	6.35418	744	0
1527781698.714493000	6.35559	1412	0
1527781698.715883000	6.35698	1328	0
1527781698.716027000	6.35713	104	1
1527781698.717277000	6.35838	1412	0
1527781698.718669000	6.35977	1412	0
1527781698.720029000	6.36113	343	0
1527781698.720057000	6.36116	101	1
1527781698.721407000	6.36251	92	0
1527781698.722848000	6.36395	170	0
1527781698.723369000	6.36447	104	1
1527781698.730320000	6.37142	872	0
1527781698.733053000	6.37415	112	1
1527781698.753025000	6.39412	87	0
1527781699.926925000	7.56802	309	1
1527781699.927015000	7.56811	144	1
1527781699.955671000	7.59677	87	0
1527781700.006206000	7.64731	1412	0
1527781700.007588000	7.64869	1412	0
1527781700.008992000	7.65009	1412	0
1527781700.009181000	7.65028	104	1
1527781700.010373000	7.65147	615	0
1527781700.011813000	7.65291	92	0
1527781700.012098000	7.6532	107	1
1527781700.013225000	7.65432	282	0
1527781700.016076000	7.65718	98	1
1527781701.014204000	8.6553	976	1
1527781701.014297000	8.6554	294	1
1527781701.028398000	8.6695	301	1
1527781701.028585000	8.66968	1412	1
1527781701.028611000	8.66971	1412	1
1527781701.028634000	8.66973	989	1
1527781701.032492000	8.67359	87	0
1527781701.045292000	8.68639	87	0
1527781701.048532000	8.68963	87	0
1527781701.074104000	8.7152	400	1
1527781701.095600000	8.7367	87	0
1527781701.299529000	8.94063	1412	1
1527781701.299616000	8.94072	1412	1
1527781701.299636000	8.94073	438	1
1527781701.299710000	8.94081	844	1
1527781701.303799000	8.9449	400	0
1527781701.306189000	8.94729	101	1
1527781701.311139000	8.95224	80	0
1527781701.314190000	8.95529	98	1
1527781701.318695000	8.95979	87	0
1527781701.320086000	8.96118	345	0
1527781701.321467000	8.96257	103	0
1527781701.323177000	8.96428	104	1
1527781701.323566000	8.96466	206	0
1527781701.326172000	8.96727	98	1
1527781701.346901000	8.988	471	0
1527781701.348416000	8.98952	144	0
1527781701.350180000	8.99128	101	1
1527781701.351158000	8.99226	278	0
1527781701.352640000	8.99374	1400	0
1527781701.354015000	8.99511	513	0
1527781701.354212000	8.99531	104	1
1527781701.355459000	8.99656	592	0
1527781701.356857000	8.99796	635	0
1527781701.358175000	8.99927	101	1
1527781701.358238000	8.99934	467	0
1527781701.359641000	9.00074	697	0
1527781701.361025000	9.00212	484	0
1527781701.361217000	9.00232	104	1
1527781701.362476000	9.00358	835	0
1527781701.363864000	9.00496	649	0
1527781701.365174000	9.00627	101	1
1527781701.365255000	9.00635	519	0
1527781701.368191000	9.00929	98	1
1527781701.368368000	9.00947	439	0
1527781701.369776000	9.01087	701	0
1527781701.371167000	9.01227	616	0
1527781701.371187000	9.01229	101	1
1527781701.372619000	9.01372	558	0
1527781701.374017000	9.01512	654	0
1527781701.374158000	9.01526	104	1
1527781701.375402000	9.0165	583	0
1527781701.376796000	9.01789	689	0
1527781701.378178000	9.01928	101	1
1527781701.380079000	9.02118	92	0
1527781701.381482000	9.02258	194	0
1527781701.383184000	9.02428	101	1
1527781702.015422000	9.65652	990	1
1527781702.015497000	9.6566	109	1
1527781702.033551000	9.67465	87	0
1527781702.057228000	9.69833	301	1
1527781702.064070000	9.70517	476	1
1527781702.064141000	9.70524	87	1
1527781702.076292000	9.71739	87	0
1527781702.081435000	9.72253	87	0
1527781702.200698000	9.8418	329	0
1527781702.202137000	9.84324	103	0
1527781702.206398000	9.8475	92	0
1527781702.207794000	9.84889	112	0
1527781702.233850000	9.87495	107	1
1527781702.236218000	9.87732	104	1
1527781702.303779000	9.94488	278	0
1527781702.305155000	9.94625	151	0
1527781702.307240000	9.94834	101	1
1527781702.308473000	9.94957	92	0
1527781702.309875000	9.95097	326	0
1527781702.311225000	9.95232	101	1
1527781702.361232000	10.0023	243	0
1527781702.362671000	10.0038	140	0
1527781702.364231000	10.0053	101	1
1527781702.366178000	10.0073	92	0
1527781702.367636000	10.0087	267	0
1527781702.369235000	10.0103	101	1
1527781703.503280000	11.1444	483	1
1527781703.503366000	11.1445	94	1
1527781703.521185000	11.1623	87	0
1527781703.539084000	11.1802	323	1
1527781703.539172000	11.1803	277	1
1527781703.557992000	11.1991	87	0
1527781703.784380000	11.4255	260	0
1527781703.785788000	11.4269	365	0
1527781703.787319000	11.4284	107	1
1527781703.788729000	11.4298	228	0
1527781703.791320000	11.4324	98	1
1527781703.963671000	11.6048	369	1
1527781703.963816000	11.6049	1412	1
1527781703.963855000	11.605	1412	1
1527781703.963907000	11.605	1412	1
1527781703.963944000	11.605	1412	1
1527781703.963976000	11.6051	1412	1
1527781703.964012000	11.6051	1412	1
1527781703.964053000	11.6052	1412	1
1527781703.964086000	11.6052	1412	1
1527781703.964121000	11.6052	1412	1
1527781703.964162000	11.6053	1412	1
1527781703.964186000	11.6053	1412	1
1527781703.964222000	11.6053	1412	1
1527781703.964272000	11.6054	1412	1
1527781703.964298000	11.6054	1412	1
1527781703.964339000	11.6054	1412	1
1527781703.964372000	11.6055	1412	1
1527781703.964407000	11.6055	1412	1
1527781703.966318000	11.6074	1412	1
1527781703.966347000	11.6074	1412	1
1527781703.966385000	11.6075	1412	1
1527781703.966418000	11.6075	1412	1
1527781703.966453000	11.6076	1412	1
1527781703.966476000	11.6076	1412	1
1527781703.966523000	11.6076	1412	1
1527781703.968301000	11.6094	1412	1
1527781703.968336000	11.6094	1412	1
1527781703.968364000	11.6095	1412	1
1527781703.968401000	11.6095	1412	1
1527781703.968434000	11.6095	1412	1
1527781703.968469000	11.6096	1412	1
1527781703.968504000	11.6096	1412	1
1527781703.968533000	11.6096	1412	1
1527781703.970308000	11.6114	1412	1
1527781703.970329000	11.6114	765	1
1527781703.980845000	11.6219	87	0
1527781703.984114000	11.6252	87	0
1527781703.985507000	11.6266	87	0
1527781703.990224000	11.6313	87	0
1527781704.000802000	11.6419	87	0
1527781704.131893000	11.773	442	0
1527781704.134361000	11.7755	113	1
1527781704.140006000	11.7811	80	0
1527781704.142357000	11.7835	98	1
1527781704.296979000	11.9381	268	0
1527781704.298307000	11.9394	146	0
1527781704.299409000	11.9405	101	1
1527781704.301508000	11.9426	92	0
1527781704.303010000	11.9441	159	0
1527781704.304345000	11.9454	101	1
1527781704.446561000	12.0877	358	1
1527781704.448100000	12.0892	294	1
1527781704.475209000	12.1163	87	0
1527781704.480332000	12.1214	376	1
1527781704.497374000	12.1385	87	0
1527781704.571189000	12.2123	233	0
1527781704.572648000	12.2137	118	0
1527781704.574435000	12.2155	107	1
1527781704.575908000	12.217	92	0
1527781704.577333000	12.2184	247	0
1527781704.578843000	12.2199	101	1
1527781704.579615000	12.2207	390	1
1527781704.579668000	12.2208	281	1
1527781704.599016000	12.2401	87	0
1527781704.659921000	12.301	1412	1
1527781704.659956000	12.3011	337	1
1527781704.670731000	12.3118	559	0
1527781704.672187000	12.3133	802	0
1527781704.673399000	12.3145	104	1
1527781704.673581000	12.3147	92	0
1527781704.674980000	12.3161	255	0
1527781704.676403000	12.3175	101	1
1527781704.677861000	12.319	87	0
1527781704.722236000	12.3633	315	0
1527781704.723612000	12.3647	146	0
1527781704.725363000	12.3665	104	1
1527781704.727796000	12.3689	92	0
1527781704.729199000	12.3703	218	0
1527781704.730351000	12.3714	101	1
1527781704.758259000	12.3994	243	0
1527781704.759649000	12.4007	279	0
1527781704.761364000	12.4025	101	1
1527781704.763210000	12.4043	92	0
1527781704.764611000	12.4057	168	0
1527781704.765372000	12.4065	101	1
1527781704.841779000	12.4829	393	0
1527781704.843202000	12.4843	468	0
1527781704.844382000	12.4855	101	1
1527781704.844608000	12.4857	160	0
1527781704.847397000	12.4885	98	1
1527781704.876487000	12.5176	630	1
1527781704.893409000	12.5345	87	0
1527781705.011700000	12.6528	746	0
1527781705.026161000	12.6673	101	1
1527781706.002152000	13.6433	823	1
1527781706.002245000	13.6433	258	1
1527781706.021644000	13.6627	87	0
1527781706.314074000	13.9552	337	0
1527781706.315453000	13.9566	146	0
1527781706.317049000	13.9581	104	1
1527781706.317114000	13.9582	92	0
1527781706.318592000	13.9597	182	0
1527781706.320095000	13.9612	101	1
1527781706.352057000	13.9932	92	0
1527781706.355056000	13.9962	98	1
1527781706.419713000	14.0608	392	1
1527781706.419772000	14.0609	261	1
1527781706.439295000	14.0804	87	0
1527781706.444264000	14.0854	87	0
1527781706.551518000	14.1926	236	0
1527781706.552960000	14.1941	146	0
1527781706.554230000	14.1953	107	1
1527781706.555271000	14.1964	92	0
1527781706.556674000	14.1978	162	0
1527781706.558050000	14.1991	101	1
1527781706.691632000	14.3327	393	1
1527781706.691707000	14.3328	262	1
1527781706.716684000	14.3578	87	0
1527781706.853101000	14.4942	261	0
1527781706.854497000	14.4956	146	0
1527781706.856157000	14.4973	104	1
1527781706.858522000	14.4996	92	0
1527781706.859926000	14.501	314	0
1527781706.861064000	14.5022	101	1
1527781707.120563000	14.7617	392	1
1527781707.120634000	14.7617	259	1
1527781707.140467000	14.7816	87	0
1527781707.461955000	15.1031	274	0
1527781707.463331000	15.1044	146	0
1527781707.465129000	15.1062	104	1
1527781707.467764000	15.1089	92	0
1527781707.469167000	15.1103	288	0
1527781707.470077000	15.1112	101	1
1527781707.532599000	15.1737	390	1
1527781707.532695000	15.1738	264	1
1527781707.550311000	15.1914	87	0
1527781707.844040000	15.4851	282	0
1527781707.845404000	15.4865	146	0
1527781707.847136000	15.4882	104	1
1527781707.849175000	15.4903	92	0
1527781707.850635000	15.4917	124	0
1527781707.852124000	15.4932	101	1
1527781708.001701000	15.6428	391	1
1527781708.001781000	15.6429	263	1
1527781708.019507000	15.6606	87	0
1527781708.448912000	16.09	233	0
1527781708.450302000	16.0914	146	0
1527781708.451179000	16.0923	104	1
1527781708.452067000	16.0932	92	0
1527781708.453429000	16.0945	281	0
1527781708.455238000	16.0963	101	1
1527781708.639288000	16.2804	390	1
1527781708.639379000	16.2805	272	1
1527781708.657103000	16.2982	87	0
1527781708.787006000	16.4281	233	0
1527781708.788386000	16.4295	148	0
1527781708.790242000	16.4313	104	1
1527781708.794724000	16.4358	92	0
1527781708.796127000	16.4372	275	0
1527781708.797180000	16.4383	101	1
1527781709.059798000	16.7009	387	1
1527781709.059872000	16.701	263	1
1527781709.077232000	16.7183	87	0
1527781709.207137000	16.8482	257	0
1527781709.208512000	16.8496	148	0
1527781709.210282000	16.8514	104	1
1527781709.213361000	16.8545	92	0
1527781709.216206000	16.8573	321	0
1527781709.216260000	16.8574	98	1
1527781709.219268000	16.8604	98	1
1527781709.501996000	17.1431	390	1
1527781709.502080000	17.1432	260	1
1527781709.518749000	17.1598	87	0
1527781709.807418000	17.4485	261	0
1527781709.808705000	17.4498	148	0
1527781709.810249000	17.4513	104	1
1527781709.811548000	17.4526	92	0
1527781709.814284000	17.4554	98	1
1527781709.814396000	17.4555	225	0
1527781709.817235000	17.4583	98	1
1527781709.915979000	17.5571	988	1
1527781709.916066000	17.5572	271	1
1527781709.946950000	17.588	87	0
1527781710.053287000	17.6944	303	0
1527781710.054725000	17.6958	148	0
1527781710.056324000	17.6974	104	1
1527781710.059118000	17.7002	92	0
1527781710.060522000	17.7016	276	0
1527781710.062236000	17.7033	101	1
1527781710.133522000	17.7746	546	1
1527781710.133614000	17.7747	261	1
1527781710.151414000	17.7925	87	0
1527781710.282142000	17.9232	233	0
1527781710.283527000	17.9246	148	0
1527781710.285317000	17.9264	104	1
1527781710.288890000	17.93	92	0
1527781710.290272000	17.9314	312	0
1527781710.291264000	17.9324	101	1
1527781710.371775000	18.0129	824	1
1527781710.371839000	18.0129	257	1
1527781710.388909000	18.03	87	0
1527781710.530892000	18.172	233	0
1527781710.532336000	18.1734	148	0
1527781710.533271000	18.1744	104	1
1527781710.536300000	18.1774	92	0
1527781710.537683000	18.1788	215	0
1527781710.539290000	18.1804	101	1
1527781710.701637000	18.3427	387	1
1527781710.701703000	18.3428	262	1
1527781710.718442000	18.3595	87	0
1527781710.884387000	18.5255	282	0
1527781710.885801000	18.5269	148	0
1527781710.887322000	18.5284	104	1
1527781710.889624000	18.5307	92	0
1527781710.890952000	18.5321	217	0
1527781710.892307000	18.5334	101	1
1527781711.055543000	18.6966	387	1
1527781711.055619000	18.6967	263	1
1527781711.073569000	18.7147	87	0
1527781711.373296000	19.0144	285	0
1527781711.374652000	19.0158	148	0
1527781711.376347000	19.0174	104	1
1527781711.379465000	19.0206	92	0
1527781711.380861000	19.022	215	0
1527781711.382377000	19.0235	101	1
1527781711.472776000	19.1139	387	1
1527781711.472866000	19.114	263	1
1527781711.491759000	19.1329	87	0
1527781711.603945000	19.245	234	0
1527781711.605325000	19.2464	147	0
1527781711.606407000	19.2475	104	1
1527781711.609480000	19.2506	91	0
1527781711.610945000	19.252	326	0
1527781711.612439000	19.2535	101	1
1527781711.721717000	19.3628	391	1
1527781711.721808000	19.3629	262	1
1527781711.754649000	19.3957	85	0
1527781711.760242000	19.4013	87	0
1527781711.860771000	19.5019	334	0
1527781711.862230000	19.5033	148	0
1527781711.863392000	19.5045	107	1
1527781711.865270000	19.5064	92	0
1527781711.866794000	19.5079	192	0
1527781711.868384000	19.5095	101	1
1527781712.310738000	19.9518	390	1
1527781712.310822000	19.9519	261	1
1527781712.331384000	19.9725	87	0
1527781712.453675000	20.0948	236	0
1527781712.455023000	20.0961	148	0
1527781712.456479000	20.0976	104	1
1527781712.459010000	20.1001	92	0
1527781712.460382000	20.1015	338	0
1527781712.461384000	20.1025	101	1
1527781712.576383000	20.2175	388	1
1527781712.576459000	20.2176	261	1
1527781712.594426000	20.2355	87	0
1527781712.599691000	20.2408	87	0
1527781712.708089000	20.3492	235	0
1527781712.709522000	20.3506	148	0
1527781712.711487000	20.3526	107	1
1527781712.720760000	20.3619	92	0
1527781712.722196000	20.3633	244	0
1527781712.723444000	20.3645	101	1
1527781712.823639000	20.4647	392	1
1527781712.823714000	20.4648	263	1
1527781712.841241000	20.4823	87	0
1527781713.266496000	20.9076	299	0
1527781713.267910000	20.909	148	0
1527781713.269516000	20.9106	104	1
1527781713.271481000	20.9126	92	0
1527781713.273010000	20.9141	340	0
1527781713.274501000	20.9156	101	1
1527781713.457220000	21.0983	387	1
1527781713.457315000	21.0984	262	1
1527781713.476190000	21.1173	87	0
1527781713.629401000	21.2705	258	0
1527781713.630777000	21.2719	148	0
1527781713.632463000	21.2736	104	1
1527781713.635204000	21.2763	92	0
1527781713.636596000	21.2777	272	0
1527781713.637448000	21.2785	101	1
1527781713.958582000	21.5997	392	1
1527781713.958655000	21.5998	264	1
1527781713.976441000	21.6175	87	0
1527781714.273160000	21.9143	257	0
1527781714.274659000	21.9158	148	0
1527781714.275579000	21.9167	104	1
1527781714.278061000	21.9192	92	0
1527781714.279455000	21.9206	94	0
1527781714.280492000	21.9216	101	1
1527781714.396165000	22.0373	989	1
1527781714.396253000	22.0374	270	1
1527781714.414063000	22.0552	87	0
1527781714.698046000	22.3391	233	0
1527781714.699422000	22.3405	148	0
1527781714.700507000	22.3416	104	1
1527781714.706047000	22.3471	92	0
1527781714.708507000	22.3496	98	1
1527781714.708848000	22.3499	106	0
1527781714.711517000	22.3526	98	1
1527781714.886255000	22.5274	551	1
1527781714.886346000	22.5274	272	1
1527781714.903285000	22.5444	87	0
1527781715.006189000	22.6473	260	0
1527781715.007595000	22.6487	148	0
1527781715.009552000	22.6507	104	1
1527781715.010802000	22.6519	92	0
1527781715.012270000	22.6534	297	0
1527781715.013527000	22.6546	101	1
1527781715.326189000	22.9673	822	1
1527781715.326278000	22.9674	263	1
1527781715.344036000	22.9851	87	0
1527781715.454093000	23.0952	239	0
1527781715.455418000	23.0965	148	0
1527781715.456664000	23.0978	104	1
1527781715.461565000	23.1027	92	0
1527781715.463022000	23.1041	285	0
1527781715.464551000	23.1056	101	1
1527781715.757908000	23.399	390	1
1527781715.757982000	23.3991	267	1
1527781715.776289000	23.4174	87	0
1527781715.893627000	23.5347	329	0
1527781715.894986000	23.5361	148	0
1527781715.896665000	23.5378	104	1
1527781715.898622000	23.5397	92	0
1527781715.901644000	23.5427	98	1
1527781715.928587000	23.5697	250	0
1527781715.931666000	23.5728	98	1
1527781716.067693000	23.7088	392	1
1527781716.067758000	23.7089	256	1
1527781716.085062000	23.7262	87	0
1527781716.212598000	23.8537	236	0
1527781716.213975000	23.8551	148	0
1527781716.215684000	23.8568	104	1
1527781716.217147000	23.8582	92	0
1527781716.218544000	23.8596	219	0
1527781716.219576000	23.8607	101	1
1527781716.521043000	24.1621	388	1
1527781716.521132000	24.1622	270	1
1527781716.538425000	24.1795	87	0
1527781716.664227000	24.3053	233	0
1527781716.665610000	24.3067	148	0
1527781716.666709000	24.3078	104	1
1527781716.670445000	24.3115	92	0
1527781716.671848000	24.3129	307	0
1527781716.673619000	24.3147	101	1
1527781716.787614000	24.4287	387	1
1527781716.787747000	24.4288	263	1
1527781716.806360000	24.4475	87	0
1527781717.103723000	24.7448	282	0
1527781717.105120000	24.7462	148	0
1527781717.106652000	24.7478	104	1
1527781717.107069000	24.7482	92	0
1527781717.108469000	24.7496	315	0
1527781717.109633000	24.7507	101	1
1527781717.220871000	24.862	388	1
1527781717.220972000	24.8621	270	1
1527781717.239549000	24.8806	87	0
1527781717.377837000	25.0189	282	0
1527781717.379232000	25.0203	148	0
1527781717.380750000	25.0218	104	1
1527781717.385112000	25.0262	92	0
1527781717.386511000	25.0276	119	0
1527781717.387669000	25.0288	101	1
1527781717.720257000	25.3614	389	1
1527781717.720379000	25.3615	269	1
1527781717.738383000	25.3795	87	0
1527781718.047260000	25.6884	257	0
1527781718.048650000	25.6897	148	0
1527781718.049720000	25.6908	104	1
1527781718.050020000	25.6911	92	0
1527781718.051428000	25.6925	340	0
1527781718.052706000	25.6938	101	1
1527781718.164063000	25.8052	386	1
1527781718.164145000	25.8052	267	1
1527781718.184057000	25.8252	87	0
1527781718.403713000	26.0448	313	0
1527781718.405086000	26.0462	148	0
1527781718.406818000	26.0479	104	1
1527781718.408282000	26.0494	92	0
1527781718.409732000	26.0508	260	0
1527781718.410728000	26.0518	101	1
1527781718.609144000	26.2502	387	1
1527781718.609221000	26.2503	264	1
1527781718.626566000	26.2677	87	0
1527781718.908520000	26.5496	259	0
1527781718.909969000	26.5511	148	0
1527781718.911851000	26.5529	104	1
1527781718.913843000	26.5549	92	0
1527781718.915434000	26.5565	273	0
1527781718.916808000	26.5579	101	1
1527781719.034576000	26.6757	392	1
1527781719.034637000	26.6757	266	1
1527781719.052328000	26.6934	87	0
1527781719.062369000	26.7035	87	0
1527781719.335148000	26.9762	232	0
1527781719.336532000	26.9776	148	0
1527781719.337864000	26.979	107	1
1527781719.341138000	26.9822	92	0
1527781719.342600000	26.9837	157	0
1527781719.343786000	26.9849	101	1
1527781719.560020000	27.2011	984	1
1527781719.560111000	27.2012	256	1
1527781719.578328000	27.2194	87	0
1527781719.583448000	27.2245	87	0
1527781719.701086000	27.3422	277	0
1527781719.702545000	27.3436	148	0
1527781719.703905000	27.345	107	1
1527781719.712845000	27.3539	92	0
1527781719.714274000	27.3554	250	0
1527781719.715834000	27.3569	101	1
1527781720.363426000	28.0045	552	1
1527781720.363488000	28.0046	261	1
1527781720.380891000	28.022	87	0
1527781720.491126000	28.1322	282	0
1527781720.492561000	28.1337	148	0
1527781720.493938000	28.135	104	1
1527781720.495146000	28.1362	92	0
1527781720.496608000	28.1377	184	0
1527781720.497850000	28.1389	101	1
1527781720.623472000	28.2646	826	1
1527781720.623563000	28.2647	264	1
1527781720.653768000	28.2949	87	0
1527781720.758442000	28.3995	235	0
1527781720.759814000	28.4009	148	0
1527781720.760878000	28.402	104	1
1527781720.763205000	28.4043	92	0
1527781720.764631000	28.4057	159	0
1527781720.765857000	28.407	101	1
1527781720.836188000	28.4773	392	1
1527781720.836268000	28.4774	263	1
1527781720.853354000	28.4945	87	0
1527781721.176295000	28.8174	259	0
1527781721.177695000	28.8188	148	0
1527781721.178977000	28.8201	104	1
1527781721.180109000	28.8212	92	0
1527781721.181510000	28.8226	107	0
1527781721.182959000	28.8241	101	1
1527781721.269975000	28.9111	387	1
1527781721.270070000	28.9112	264	1
1527781721.289626000	28.9307	87	0
1527781721.419459000	29.0606	233	0
1527781721.420873000	29.062	148	0
1527781721.421991000	29.0631	104	1
1527781721.436846000	29.0779	92	0
1527781721.438261000	29.0794	340	0
1527781721.439901000	29.081	101	1
1527781721.459909000	29.101	92	0
1527781721.462968000	29.1041	98	1
1527781721.736403000	29.3775	387	1
1527781721.736497000	29.3776	264	1
1527781721.754824000	29.3959	87	0
1527781721.759721000	29.4008	87	0
1527781721.865368000	29.5065	263	0
1527781721.866739000	29.5078	148	0
1527781721.867925000	29.509	107	1
1527781721.871063000	29.5122	92	0
1527781721.872526000	29.5136	133	0
1527781721.873928000	29.515	101	1
1527781722.147157000	29.7883	387	1
1527781722.147247000	29.7883	261	1
1527781722.166683000	29.8078	87	0
1527781722.276690000	29.9178	305	0
1527781722.278065000	29.9192	148	0
1527781722.279971000	29.9211	104	1
1527781722.281216000	29.9223	92	0
1527781722.282722000	29.9238	309	0
1527781722.283938000	29.925	101	1
1527781722.626485000	30.2676	387	1
1527781722.626571000	30.2677	266	1
1527781722.651953000	30.2931	87	0
1527781722.653331000	30.2944	87	0
1527781722.925172000	30.5663	257	0
1527781722.926564000	30.5677	148	0
1527781722.928068000	30.5692	107	1
1527781722.930077000	30.5712	92	0
1527781722.931528000	30.5726	188	0
1527781722.933057000	30.5742	101	1
1527781722.965622000	30.6067	389	1
1527781722.965708000	30.6068	258	1
1527781722.983231000	30.6243	87	0
1527781723.423932000	31.065	258	0
1527781723.425279000	31.0664	148	0
1527781723.427096000	31.0682	104	1
1527781723.432648000	31.0737	92	0
1527781723.434054000	31.0752	310	0
1527781723.435010000	31.0761	101	1
1527781723.587581000	31.2287	387	1
1527781723.587673000	31.2288	266	1
1527781723.605527000	31.2466	87	0
1527781723.607947000	31.249	90	0
1527781723.610419000	31.2515	87	0
1527781723.611022000	31.2521	104	1
1527781723.917519000	31.5586	307	0
1527781723.918912000	31.56	148	0
1527781723.920134000	31.5612	101	1
1527781723.921904000	31.563	92	0
1527781723.923310000	31.5644	138	0
1527781723.925033000	31.5661	101	1
1527781724.007450000	31.6485	387	1
1527781724.007509000	31.6486	258	1
1527781724.025254000	31.6664	87	0
1527781724.036090000	31.6772	87	0
1527781724.148182000	31.7893	235	0
1527781724.149593000	31.7907	148	0
1527781724.151138000	31.7922	107	1
1527781724.154516000	31.7956	92	0
1527781724.157074000	31.7982	98	1
1527781724.157339000	31.7984	102	0
1527781724.160122000	31.8012	98	1
1527781724.247452000	31.8886	387	1
1527781724.247543000	31.8886	261	1
1527781724.264293000	31.9054	87	0
1527781724.584600000	32.2257	235	0
1527781724.585987000	32.2271	148	0
1527781724.587181000	32.2283	104	1
1527781724.590122000	32.2312	92	0
1527781724.591645000	32.2327	144	0
1527781724.593151000	32.2343	101	1
1527781732.166879000	39.808	966	1
1527781732.166977000	39.8081	1412	1
1527781732.167001000	39.8081	1412	1
1527781732.167029000	39.8081	1412	1
1527781732.167065000	39.8082	1378	1
1527781732.186547000	39.8276	87	0
1527781732.355754000	39.9969	414	0
1527781732.358186000	39.9993	101	1
1527781732.363123000	40.0042	80	0
1527781732.366142000	40.0072	98	1
1527781732.369499000	40.0106	551	1
1527781732.369575000	40.0107	262	1
1527781732.387932000	40.029	87	0
1527781732.549423000	40.1905	352	0
1527781732.550848000	40.1919	148	0
1527781732.552206000	40.1933	104	1
1527781732.554534000	40.1956	92	0
1527781732.555944000	40.197	248	0
1527781732.557125000	40.1982	101	1
1527781740.261001000	47.9021	823	1
1527781740.261074000	47.9022	260	1
1527781740.280333000	47.9214	87	0
1527781740.410718000	48.0518	279	0
1527781740.412132000	48.0532	148	0
1527781740.413660000	48.0548	104	1
1527781740.414982000	48.0561	92	0
1527781740.416328000	48.0574	329	0
1527781740.417574000	48.0587	101	1
1527781740.469689000	48.1108	385	1
1527781740.469783000	48.1109	260	1
1527781740.486623000	48.1277	87	0
1527781740.600499000	48.2416	233	0
1527781740.601903000	48.243	148	0
1527781740.603655000	48.2448	104	1
1527781740.606970000	48.2481	92	0
1527781740.608317000	48.2494	247	0
1527781740.609591000	48.2507	101	1
1527781740.710854000	48.352	389	1
1527781740.710941000	48.352	259	1
1527781740.730211000	48.3713	87	0
1527781740.736635000	48.3777	87	0
1527781740.863210000	48.5043	259	0
1527781740.864610000	48.5057	148	0
1527781740.865676000	48.5068	107	1
1527781740.868814000	48.5099	92	0
1527781740.870277000	48.5114	115	0
1527781740.871617000	48.5127	101	1
1527781741.150494000	48.7916	388	1
1527781741.150555000	48.7917	260	1
1527781741.168025000	48.8091	87	0
1527781741.302476000	48.9436	233	0
1527781741.303867000	48.945	148	0
1527781741.305651000	48.9467	104	1
1527781741.308806000	48.9499	92	0
1527781741.310206000	48.9513	242	0
1527781741.311802000	48.9529	101	1
1527781741.630079000	49.2712	390	1
1527781741.630171000	49.2713	267	1
1527781741.646749000	49.2878	87	0
1527781741.796653000	49.4378	261	0
1527781741.798050000	49.4391	148	0
1527781741.799739000	49.4408	104	1
1527781741.801982000	49.4431	92	0
1527781741.803492000	49.4446	264	0
1527781741.804667000	49.4458	101	1
1527781742.013973000	49.6551	387	1
1527781742.014067000	49.6552	259	1
1527781742.030671000	49.6718	87	0
1527781742.033819000	49.6749	87	0
1527781742.200914000	49.842	305	0
1527781742.201853000	49.843	148	0
1527781742.203451000	49.8445	92	0
1527781742.203684000	49.8448	110	1
1527781742.204862000	49.846	324	0
1527781742.207773000	49.8489	98	1
1527781742.225863000	49.867	305	0
1527781742.228743000	49.8698	98	1
1527781742.584484000	50.2256	390	1
1527781742.584551000	50.2257	258	1
1527781742.605676000	50.2468	87	0
1527781742.764372000	50.4055	233	0
1527781742.765755000	50.4069	148	0
1527781742.767277000	50.4084	92	0
1527781742.767783000	50.4089	107	1
1527781742.768720000	50.4098	228	0
1527781742.771702000	50.4128	98	1
1527781742.794723000	50.4358	390	1
1527781742.794784000	50.4359	257	1
1527781742.812987000	50.4541	87	0
1527781743.136988000	50.7781	259	0
1527781743.138374000	50.7795	148	0
1527781743.139745000	50.7808	104	1
1527781743.141149000	50.7822	92	0
1527781743.142623000	50.7837	318	0
1527781743.143727000	50.7848	101	1
1527781743.329147000	50.9702	391	1
1527781743.329237000	50.9703	265	1
1527781743.346723000	50.9878	87	0
1527781743.463722000	51.1048	255	0
1527781743.465122000	51.1062	148	0
1527781743.466847000	51.1079	104	1
1527781743.468368000	51.1095	92	0
1527781743.469791000	51.1109	96	0
1527781743.470747000	51.1118	101	1
1527781743.744486000	51.3856	983	1
1527781743.744543000	51.3856	265	1
1527781743.762144000	51.4032	87	0
1527781744.066620000	51.7077	306	0
1527781744.067934000	51.709	148	0
1527781744.069872000	51.711	104	1
1527781744.077015000	51.7181	92	0
1527781744.078387000	51.7195	221	0
1527781744.079895000	51.721	101	1
1527781744.174342000	51.8154	549	1
1527781744.174432000	51.8155	268	1
1527781744.192626000	51.8337	87	0
1527781744.331613000	51.9727	236	0
1527781744.333032000	51.9741	148	0
1527781744.334887000	51.976	104	1
1527781744.337092000	51.9782	92	0
1527781744.338433000	51.9795	269	0
1527781744.339806000	51.9809	101	1
1527781744.705372000	52.3465	826	1
1527781744.705462000	52.3466	264	1
1527781744.723407000	52.3645	87	0
1527781744.824838000	52.4659	256	0
1527781744.826235000	52.4673	148	0
1527781744.827902000	52.469	104	1
1527781744.829345000	52.4704	92	0
1527781744.830810000	52.4719	132	0
1527781744.831830000	52.4729	101	1
1527781749.868367000	57.5095	368	1
1527781749.868465000	57.5096	1412	1
1527781749.868491000	57.5096	1412	1
1527781749.868530000	57.5096	1412	1
1527781749.868558000	57.5097	561	1
1527781749.897712000	57.5388	87	0
1527781749.899094000	57.5402	87	0
1527781749.990205000	57.6313	413	0
1527781749.993217000	57.6343	104	1
1527781749.999282000	57.6404	80	0
1527781750.002213000	57.6433	98	1
1527781750.070354000	57.7115	389	1
1527781750.070419000	57.7115	259	1
1527781750.087621000	57.7287	87	0
1527781750.199814000	57.8409	353	0
1527781750.201179000	57.8423	148	0
1527781750.202217000	57.8433	104	1
1527781750.206319000	57.8474	92	0
1527781750.207765000	57.8489	99	0
1527781750.209230000	57.8503	101	1
1527781750.454523000	58.0956	390	1
1527781750.454615000	58.0957	260	1
1527781750.473762000	58.1149	87	0
1527781750.577741000	58.2188	258	0
1527781750.579122000	58.2202	148	0
1527781750.580267000	58.2214	104	1
1527781750.582537000	58.2236	92	0
1527781750.583944000	58.225	131	0
1527781750.585162000	58.2263	101	1
1527781750.736360000	58.3775	391	1
1527781750.736416000	58.3775	256	1
1527781750.753560000	58.3947	87	0
1527781751.048378000	58.6895	259	0
1527781751.049793000	58.6909	148	0
1527781751.051275000	58.6924	104	1
1527781751.055048000	58.6961	92	0
1527781751.056444000	58.6975	111	0
1527781751.058186000	58.6993	101	1
1527781751.196535000	58.8376	387	1
1527781751.196597000	58.8377	257	1
1527781751.214192000	58.8553	100	0
1527781751.216671000	58.8578	87	0
1527781751.217262000	58.8584	101	1
1527781751.349945000	58.991	233	0
1527781751.351307000	58.9924	148	0
1527781751.353219000	58.9943	101	1
1527781751.357088000	58.9982	92	0
1527781751.358467000	58.9996	239	0
1527781751.360197000	59.0013	101	1
1527781751.649166000	59.2903	389	1
1527781751.649267000	59.2904	258	1
1527781751.676156000	59.3173	87	0
1527781751.679037000	59.3201	87	0
1527781751.781527000	59.4226	235	0
1527781751.782953000	59.4241	148	0
1527781751.784249000	59.4253	107	1
1527781751.786051000	59.4272	92	0
1527781751.787447000	59.4285	114	0
1527781751.788254000	59.4294	101	1
1527781751.951425000	59.5925	387	1
1527781751.951525000	59.5926	256	1
1527781751.968538000	59.6096	87	0
1527781752.080281000	59.7214	261	0
1527781752.081670000	59.7228	148	0
1527781752.083257000	59.7244	104	1
1527781752.084078000	59.7252	92	0
1527781752.085479000	59.7266	283	0
1527781752.086226000	59.7273	101	1
1527781752.213446000	59.8545	387	1
1527781752.213546000	59.8546	258	1
1527781752.231642000	59.8727	87	0
1527781752.389704000	60.0308	305	0
1527781752.391092000	60.0322	148	0
1527781752.392317000	60.0334	104	1
1527781752.393708000	60.0348	92	0
1527781752.395113000	60.0362	124	0
1527781752.396264000	60.0374	101	1
1527781752.753530000	60.3946	990	1
1527781752.753629000	60.3947	262	1
1527781752.772942000	60.414	87	0
1527781752.882393000	60.5235	259	0
1527781752.883912000	60.525	148	0
1527781752.885344000	60.5264	104	1
1527781752.888201000	60.5293	92	0
1527781752.889595000	60.5307	97	0
1527781752.891290000	60.5324	101	1
1527781752.995424000	60.6365	548	1
1527781752.995494000	60.6366	256	1
1527781753.013297000	60.6544	87	0
1527781753.122493000	60.7636	256	0
1527781753.123924000	60.765	148	0
1527781753.125340000	60.7664	104	1
1527781753.127717000	60.7688	92	0
1527781753.129122000	60.7702	260	0
1527781753.130304000	60.7714	101	1
1527781753.264306000	60.9054	398	1
1527781753.264401000	60.9055	256	1
1527781753.281963000	60.9231	87	0
1527781753.592135000	61.2332	232	0
1527781753.593588000	61.2347	148	0
1527781753.595353000	61.2365	104	1
1527781753.596344000	61.2374	92	0
1527781753.597797000	61.2389	290	0
1527781753.599479000	61.2406	101	1
1527781759.612140000	67.2532	788	1
1527781759.612228000	67.2533	1412	1
1527781759.612252000	67.2534	1412	1
1527781759.612289000	67.2534	1412	1
1527781759.612317000	67.2534	1060	1
1527781759.629369000	67.2705	87	0
1527781759.724379000	67.3655	400	0
1527781759.727669000	67.3688	101	1
1527781759.731779000	67.3729	80	0
1527781759.734685000	67.3758	98	1
1527781759.817718000	67.4588	392	1
1527781759.817808000	67.4589	266	1
1527781759.839800000	67.4809	87	0
1527781759.845542000	67.4866	87	0
1527781759.959483000	67.6006	309	0
1527781759.960853000	67.602	148	0
1527781759.962669000	67.6038	107	1
1527781759.964436000	67.6055	92	0
1527781759.965835000	67.6069	111	0
1527781759.966656000	67.6078	101	1
1527781760.036247000	67.6773	391	1
1527781760.036333000	67.6774	267	1
1527781760.054178000	67.6953	87	0
1527781760.058271000	67.6994	87	0
1527781760.180157000	67.8213	233	0
1527781760.181534000	67.8226	148	0
1527781760.182732000	67.8238	107	1
1527781760.187414000	67.8285	92	0
1527781760.188985000	67.8301	125	0
1527781760.189742000	67.8308	101	1
1527781760.257236000	67.8983	387	1
1527781760.257314000	67.8984	262	1
1527781760.274717000	67.9158	87	0
1527781760.386166000	68.0273	233	0
1527781760.387543000	68.0286	148	0
1527781760.388715000	68.0298	104	1
1527781760.390724000	68.0318	92	0
1527781760.392108000	68.0332	95	0
1527781760.393719000	68.0348	101	1
1527781760.472299000	68.1134	391	1
1527781760.472376000	68.1135	265	1
1527781760.490688000	68.1318	87	0
1527781760.604718000	68.2458	355	0
1527781760.606157000	68.2473	148	0
1527781760.607746000	68.2488	104	1
1527781760.610820000	68.2519	92	0
1527781760.612219000	68.2533	282	0
1527781760.613776000	68.2549	101	1
1527781760.687835000	68.3289	388	1
1527781760.687909000	68.329	266	1
1527781760.723883000	68.365	388	1
1527781760.726940000	68.368	87	0
1527781760.746365000	68.3875	87	0
1527781760.851692000	68.4928	282	0
1527781760.853132000	68.4942	148	0
1527781760.854733000	68.4958	107	1
1527781760.857501000	68.4986	92	0
1527781760.858894000	68.5	166	0
1527781760.859737000	68.5008	101	1
1527781760.898147000	68.5392	391	1
1527781760.898229000	68.5393	264	1
1527781760.915989000	68.5571	87	0
1527781761.026198000	68.6673	233	0
1527781761.027577000	68.6687	148	0
1527781761.028731000	68.6698	104	1
1527781761.032301000	68.6734	92	0
1527781761.033779000	68.6749	339	0
1527781761.034716000	68.6758	101	1
1527781761.124067000	68.7652	391	1
1527781761.124115000	68.7652	263	1
1527781761.141635000	68.7827	87	0
1527781761.257880000	68.899	233	0
1527781761.259272000	68.9004	148	0
1527781761.260748000	68.9018	104	1
1527781761.262836000	68.9039	92	0
1527781761.264225000	68.9053	272	0
1527781761.265756000	68.9069	101	1
1527781761.336153000	68.9773	387	1
1527781761.336240000	68.9773	264	1
1527781761.353716000	68.9948	87	0
1527781761.494101000	69.1352	235	0
1527781761.495437000	69.1365	148	0
1527781761.496798000	69.1379	104	1
1527781761.499492000	69.1406	92	0
1527781761.500951000	69.1421	313	0
1527781761.501760000	69.1429	101	1
1527781761.546770000	69.1879	985	1
1527781761.546851000	69.1879	264	1
1527781761.564838000	69.2059	87	0
1527781761.704373000	69.3455	237	0
1527781761.705753000	69.3469	148	0
1527781761.706802000	69.3479	104	1
1527781761.712319000	69.3534	92	0
1527781761.713818000	69.3549	206	0
1527781761.714788000	69.3559	101	1
1527781761.754866000	69.396	547	1
1527781761.754935000	69.396	266	1
1527781761.774613000	69.4157	87	0
1527781762.053847000	69.6949	329	0
1527781762.055240000	69.6963	148	0
1527781762.056878000	69.698	104	1
1527781762.059456000	69.7006	92	0
1527781762.060859000	69.702	206	0
1527781762.061790000	69.7029	101	1
1527781762.185847000	69.8269	403	1
1527781762.185921000	69.827	276	1
1527781762.204328000	69.8454	87	0
1527781762.314420000	69.9555	236	0
1527781762.315800000	69.9569	148	0
1527781762.316812000	69.9579	104	1
1527781762.319271000	69.9604	92	0
1527781762.320675000	69.9618	274	0
1527781762.321822000	69.9629	101	1
1527781762.498570000	70.1397	811	1
1527781762.498647000	70.1397	264	1
1527781762.516052000	70.1572	87	0
1527781762.618819000	70.2599	302	1
1527781762.618948000	70.26	1412	1
1527781762.618989000	70.2601	1412	1
1527781762.619044000	70.2601	1412	1
1527781762.619083000	70.2602	1412	1
1527781762.619130000	70.2602	1412	1
1527781762.619168000	70.2603	1412	1
1527781762.619203000	70.2603	1412	1
1527781762.619241000	70.2603	1412	1
1527781762.619277000	70.2604	1412	1
1527781762.619323000	70.2604	1412	1
1527781762.619359000	70.2605	1412	1
1527781762.619410000	70.2605	1412	1
1527781762.619446000	70.2605	1412	1
1527781762.620852000	70.262	157	1
1527781762.629469000	70.2706	258	0
1527781762.630850000	70.2719	148	0
1527781762.631838000	70.2729	104	1
1527781762.634299000	70.2754	92	0
1527781762.635700000	70.2768	296	0
1527781762.636828000	70.2779	101	1
1527781762.637084000	70.2782	87	0
1527781762.639873000	70.281	87	0
1527781762.906391000	70.5475	408	1
1527781762.906455000	70.5476	262	1
1527781762.908800000	70.5499	411	0
1527781762.911922000	70.553	98	1
1527781762.918893000	70.56	80	0
1527781762.921920000	70.563	98	1
1527781762.924612000	70.5657	87	0
1527781763.055615000	70.6967	242	0
1527781763.057010000	70.6981	148	0
1527781763.058933000	70.7	104	1
1527781763.064576000	70.7057	92	0
1527781763.066897000	70.708	126	0
1527781763.066944000	70.708	98	1
1527781763.069921000	70.711	98	1
1527781770.788245000	78.4293	390	1
1527781770.788331000	78.4294	260	1
1527781770.816451000	78.4576	87	0
1527781770.948093000	78.5892	310	0
1527781770.949492000	78.5906	148	0
1527781770.950511000	78.5916	104	1
1527781770.953483000	78.5946	92	0
1527781770.956486000	78.5976	98	1
1527781770.983244000	78.6243	261	0
1527781770.985561000	78.6267	98	1
1527781774.349517000	81.9906	391	1
1527781774.349603000	81.9907	267	1
1527781774.367097000	82.0082	87	0
1527781774.471543000	82.1126	257	0
1527781774.472979000	82.1141	148	0
1527781774.474777000	82.1159	104	1
1527781774.476522000	82.1176	92	0
1527781774.477920000	82.119	146	0
1527781774.479692000	82.1208	101	1
1527781774.588171000	82.2293	387	1
1527781774.588263000	82.2294	260	1
1527781774.609742000	82.2508	87	0
1527781774.737689000	82.3788	233	0
1527781774.739087000	82.3802	148	0
1527781774.740787000	82.3819	104	1
1527781774.742519000	82.3836	92	0
1527781774.743981000	82.3851	119	0
1527781774.744705000	82.3858	101	1
1527781774.998553000	82.6397	387	1
1527781774.998638000	82.6397	262	1
1527781775.016311000	82.6574	87	0
1527781775.145403000	82.7865	379	0
1527781775.146815000	82.7879	148	0
1527781775.147741000	82.7888	104	1
1527781775.150319000	82.7914	92	0
1527781775.151716000	82.7928	280	0
1527781775.152711000	82.7938	101	1
1527781775.228964000	82.8701	391	1
1527781775.229048000	82.8701	266	1
1527781775.246356000	82.8875	87	0
1527781775.251277000	82.8924	87	0
1527781775.394848000	83.0359	256	0
1527781775.396222000	83.0373	148	0
1527781775.397802000	83.0389	107	1
1527781775.410031000	83.0511	92	0
1527781775.411391000	83.0525	244	0
1527781775.412756000	83.0539	101	1
1527781775.447886000	83.089	391	1
1527781775.447977000	83.0891	261	1
1527781775.464938000	83.106	87	0
1527781775.469743000	83.1108	87	0
1527781775.606655000	83.2478	233	0
1527781775.608059000	83.2492	148	0
1527781775.609764000	83.2509	107	1
1527781775.612238000	83.2533	92	0
1527781775.613697000	83.2548	111	0
1527781775.614752000	83.2559	101	1
1527781775.733170000	83.3743	985	1
1527781775.733258000	83.3744	262	1
1527781775.753442000	83.3945	87	0
1527781775.875587000	83.5167	257	0
1527781775.876974000	83.5181	148	0
1527781775.878803000	83.5199	104	1
1527781775.883804000	83.5249	92	0
1527781775.885194000	83.5263	175	0
1527781775.886880000	83.528	101	1
1527781775.955880000	83.597	551	1
1527781775.955955000	83.5971	263	1
1527781775.973924000	83.615	87	0
1527781776.092162000	83.7333	237	0
1527781776.093608000	83.7347	148	0
1527781776.094797000	83.7359	104	1
1527781776.098095000	83.7392	92	0
1527781776.099559000	83.7407	210	0
1527781776.100781000	83.7419	101	1
1527781776.196128000	83.8372	399	1
1527781776.196189000	83.8373	262	1
1527781776.214214000	83.8553	87	0
1527781776.487864000	84.129	305	0
1527781776.489285000	84.1304	148	0
1527781776.490887000	84.132	104	1
1527781776.492868000	84.134	92	0
1527781776.494282000	84.1354	213	0
1527781776.495963000	84.1371	101	1
1527781776.686638000	84.3277	809	1
1527781776.686731000	84.3278	260	1
1527781776.709828000	84.3509	87	0
1527781776.715844000	84.3569	87	0
1527781776.841065000	84.4822	256	0
1527781776.842454000	84.4836	148	0
1527781776.843923000	84.485	107	1
1527781776.846779000	84.4879	92	0
1527781776.848238000	84.4893	186	0
1527781776.849915000	84.491	101	1
1527781783.993282000	91.6344	366	1
1527781783.993386000	91.6345	1412	1
1527781783.993427000	91.6345	1412	1
1527781783.993461000	91.6346	1412	1
1527781783.993496000	91.6346	267	1
1527781784.012881000	91.654	87	0
1527781784.127216000	91.7683	397	0
1527781784.130468000	91.7716	101	1
1527781784.133677000	91.7748	80	0
1527781784.136454000	91.7776	98	1
1527781784.194721000	91.8358	386	1
1527781784.194783000	91.8359	260	1
1527781784.221633000	91.8627	87	0
1527781784.331813000	91.9729	258	0
1527781784.333260000	91.9744	148	0
1527781784.334464000	91.9756	104	1
1527781784.336411000	91.9775	92	0
1527781784.337798000	91.9789	118	0
1527781784.339436000	91.9805	101	1
1527781784.411776000	92.0529	388	1
1527781784.411834000	92.0529	261	1
1527781784.430721000	92.0718	87	0
1527781784.547316000	92.1884	236	0
1527781784.548774000	92.1899	148	0
1527781784.550557000	92.1917	104	1
1527781784.550613000	92.1917	92	0
1527781784.552081000	92.1932	183	0
1527781784.553549000	92.1946	101	1
1527781784.582963000	92.2241	236	0
1527781784.585546000	92.2266	98	1
1527781784.727864000	92.369	390	1
1527781784.727926000	92.369	259	1
1527781784.745478000	92.3866	87	0
1527781785.064953000	92.7061	306	0
1527781785.066284000	92.7074	148	0
1527781785.067559000	92.7087	104	1
1527781785.068988000	92.7101	92	0
1527781785.070369000	92.7115	128	0
1527781785.071495000	92.7126	101	1
1527781785.303563000	92.9447	386	1
1527781785.303637000	92.9447	259	1
1527781785.322045000	92.9631	87	0
1527781785.441257000	93.0824	235	0
1527781785.442630000	93.0837	148	0
1527781785.444080000	93.0852	92	0
1527781785.444507000	93.0856	107	1
1527781785.445469000	93.0866	85	0
1527781785.448536000	93.0896	98	1
1527781785.763998000	93.4051	392	1
1527781785.764087000	93.4052	262	1
1527781785.781772000	93.4229	87	0
1527781785.930341000	93.5714	257	0
1527781785.931783000	93.5729	148	0
1527781785.933608000	93.5747	104	1
1527781785.936571000	93.5777	92	0
1527781785.937951000	93.5791	142	0
1527781785.939610000	93.5807	101	1
1527781786.215580000	93.8567	391	1
1527781786.215661000	93.8568	265	1
1527781786.232857000	93.874	87	0
1527781786.338568000	93.9797	265	0
1527781786.341651000	93.9827	101	1
1527781786.342763000	93.9839	148	0
1527781786.344225000	93.9853	92	0
1527781786.345595000	93.9867	161	0
1527781786.345638000	93.9867	101	1
1527781786.348555000	93.9897	98	1
1527781786.435386000	94.0765	387	1
1527781786.435479000	94.0766	259	1
1527781786.455110000	94.0962	87	0
1527781786.597363000	94.2385	321	0
1527781786.598731000	94.2398	148	0
1527781786.600586000	94.2417	104	1
1527781786.604771000	94.2459	92	0
1527781786.606172000	94.2473	320	0
1527781786.607574000	94.2487	101	1
1527781786.676278000	94.3174	985	1
1527781786.676381000	94.3175	262	1
1527781786.694466000	94.3356	87	0
1527781786.812754000	94.4539	282	0
1527781786.814187000	94.4553	148	0
1527781786.815689000	94.4568	104	1
1527781786.818660000	94.4598	92	0
1527781786.820125000	94.4612	340	0
1527781786.821641000	94.4627	101	1
1527781786.960889000	94.602	548	1
1527781786.960969000	94.6021	265	1
1527781786.980137000	94.6212	87	0
1527781787.094493000	94.7356	235	0
1527781787.095890000	94.737	148	0
1527781787.097672000	94.7388	104	1
1527781787.100389000	94.7415	92	0
1527781787.101770000	94.7429	285	0
1527781787.102591000	94.7437	101	1
1527781787.736314000	95.3774	403	1
1527781787.736402000	95.3775	264	1
1527781787.754128000	95.3952	87	0
1527781787.882624000	95.5237	263	0
1527781787.884109000	95.5252	148	0
1527781787.885731000	95.5268	104	1
1527781787.887733000	95.5288	92	0
1527781787.889185000	95.5303	256	0
1527781787.890654000	95.5318	101	1
1527781787.967032000	95.6081	810	1
1527781787.967096000	95.6082	262	1
1527781787.984060000	95.6252	87	0
1527781788.114619000	95.7557	303	0
1527781788.115973000	95.7571	148	0
1527781788.117669000	95.7588	104	1
1527781788.119991000	95.7611	92	0
1527781788.121408000	95.7625	107	0
1527781788.122662000	95.7638	101	1
1527781788.176789000	95.8179	390	1
1527781788.176879000	95.818	266	1
1527781788.195710000	95.8368	87	0
1527781788.310236000	95.9513	235	0
1527781788.311580000	95.9527	148	0
1527781788.312759000	95.9539	104	1
1527781788.314579000	95.9557	92	0
1527781788.315977000	95.9571	182	0
1527781788.317660000	95.9588	101	1
1527781788.496916000	96.138	390	1
1527781788.497013000	96.1381	258	1
1527781788.527531000	96.1686	87	0
1527781788.622483000	96.2636	235	0
1527781788.623927000	96.265	148	0
1527781788.625690000	96.2668	104	1
1527781788.629266000	96.2704	92	0
1527781788.631695000	96.2728	98	1
1527781788.633737000	96.2748	208	0
1527781788.636781000	96.2779	98	1
1527781788.827204000	96.4683	388	1
1527781788.827270000	96.4684	264	1
1527781788.846319000	96.4874	87	0
1527781788.952216000	96.5933	260	0
1527781788.954051000	96.5951	148	0
1527781788.954787000	96.5959	104	1
1527781788.955660000	96.5968	92	0
1527781788.957051000	96.5982	114	0
1527781788.958779000	96.5999	101	1
1527781789.238718000	96.8798	391	1
1527781789.238807000	96.8799	259	1
1527781789.273652000	96.9148	87	0
1527781789.381658000	97.0228	235	0
1527781789.383124000	97.0242	148	0
1527781789.384744000	97.0258	104	1
1527781789.386704000	97.0278	92	0
1527781789.388110000	97.0292	255	0
1527781789.389723000	97.0308	101	1
1527781789.600054000	97.2412	388	1
1527781789.600116000	97.2412	262	1
1527781789.619609000	97.2607	87	0
1527781789.923316000	97.5644	282	0
1527781789.924762000	97.5659	148	0
1527781789.925842000	97.5669	104	1
1527781789.931804000	97.5729	92	0
1527781789.933285000	97.5744	256	0
1527781789.934828000	97.5759	101	1
1527781790.065186000	97.7063	387	1
1527781790.065264000	97.7064	265	1
1527781790.083507000	97.7246	87	0
1527781790.190412000	97.8315	232	0
1527781790.191790000	97.8329	148	0
1527781790.192775000	97.8339	104	1
1527781790.195020000	97.8361	92	0
1527781790.196434000	97.8375	97	0
1527781790.197787000	97.8389	101	1
1527781790.310017000	97.9511	390	1
1527781790.310114000	97.9512	260	1
1527781790.331014000	97.9721	87	0
1527781790.456987000	98.0981	283	0
1527781790.458315000	98.0994	148	0
1527781790.459875000	98.101	104	1
1527781790.474489000	98.1156	92	0
1527781790.475876000	98.117	278	0
1527781790.476795000	98.1179	101	1
1527781790.547874000	98.189	391	1
1527781790.547964000	98.1891	263	1
1527781790.569673000	98.2108	87	0
1527781790.721088000	98.3622	235	0
1527781790.722466000	98.3636	148	0
1527781790.723898000	98.365	104	1
1527781790.726044000	98.3671	92	0
1527781790.727442000	98.3685	136	0
1527781790.728899000	98.37	101	1
1527781790.822897000	98.464	986	1
1527781790.822990000	98.4641	258	1
1527781790.843082000	98.4842	87	0
1527781790.983793000	98.6249	257	0
1527781790.985177000	98.6263	148	0
1527781790.986905000	98.628	104	1
1527781790.989380000	98.6305	92	0
1527781790.990786000	98.6319	172	0
1527781790.991820000	98.6329	101	1
1527781791.053189000	98.6943	547	1
1527781791.053266000	98.6944	264	1
1527781791.076177000	98.7173	87	0
1527781791.188250000	98.8293	265	0
1527781791.189631000	98.8307	148	0
1527781791.190917000	98.832	104	1
1527781791.193739000	98.8348	92	0
1527781791.195786000	98.8369	255	0
1527781791.196834000	98.8379	101	1
1527781791.276831000	98.9179	398	1
1527781791.276917000	98.918	260	1
1527781791.294541000	98.9356	87	0
1527781791.415834000	99.0569	320	0
1527781791.417225000	99.0583	148	0
1527781791.418614000	99.0597	92	0
1527781791.418849000	99.0599	107	1
1527781791.420059000	99.0612	144	0
1527781791.422858000	99.064	98	1
1527781791.523309000	99.1644	811	1
1527781791.523401000	99.1645	265	1
1527781791.541571000	99.1827	87	0
1527781791.653266000	99.2944	259	0
1527781791.654723000	99.2958	148	0
1527781791.655943000	99.297	104	1
1527781791.659284000	99.3004	92	0
1527781791.660690000	99.3018	283	0
1527781791.661859000	99.303	101	1
1527781791.868337000	99.5094	392	1
1527781791.868429000	99.5095	264	1
1527781791.887914000	99.529	87	0
1527781791.992081000	99.6332	256	0
1527781791.993525000	99.6346	148	0
1527781791.994913000	99.636	104	1
1527781792.000105000	99.6412	92	0
1527781792.001495000	99.6426	105	0
1527781792.002901000	99.644	101	1
1527781792.128041000	99.7691	385	1
1527781792.128108000	99.7692	263	1
1527781792.146013000	99.7871	87	0
1527781792.276970000	99.9181	240	0
1527781792.278410000	99.9195	148	0
1527781792.279898000	99.921	104	1
1527781792.281917000	99.923	92	0
1527781792.283426000	99.9245	159	0
1527781792.284918000	99.926	101	1
1527781792.341874000	99.983	392	1
1527781792.341963000	99.9831	262	1
1527781792.358551000	99.9997	87	0
1527781792.475471000	100.117	302	0
1527781792.476887000	100.118	148	0
1527781792.477985000	100.119	104	1
1527781792.479498000	100.121	92	0
1527781792.480893000	100.122	269	0
1527781792.481902000	100.123	101	1
1527781792.746635000	100.388	389	1
1527781792.746723000	100.388	259	1
1527781792.763507000	100.405	87	0
1527781792.898784000	100.54	259	0
1527781792.900166000	100.541	148	0
1527781792.901940000	100.543	104	1
1527781792.902667000	100.544	92	0
1527781792.904128000	100.545	313	0
1527781792.904930000	100.546	101	1
1527781792.976117000	100.617	388	1
1527781792.976191000	100.617	265	1
1527781792.993886000	100.635	87	0
1527781793.126065000	100.767	235	0
1527781793.127481000	100.769	148	0
1527781793.129027000	100.77	104	1
1527781793.131984000	100.773	92	0
1527781793.133523000	100.775	124	0
1527781793.135023000	100.776	101	1
1527781793.195086000	100.836	390	1
1527781793.195171000	100.836	258	1
1527781793.212299000	100.853	87	0
1527781793.350180000	100.991	236	0
1527781793.351573000	100.993	148	0
1527781793.352967000	100.994	104	1
1527781793.354703000	100.996	92	0
1527781793.356086000	100.997	105	0
1527781793.356953000	100.998	101	1
1527781793.798479000	101.44	392	1
1527781793.798544000	101.44	260	1
1527781793.816029000	101.457	87	0
1527781793.819888000	101.461	87	0
1527781793.925308000	101.566	258	0
1527781793.926683000	101.568	148	0
1527781793.928002000	101.569	107	1
1527781793.930661000	101.572	92	0
1527781793.932116000	101.573	190	0
1527781793.933990000	101.575	101	1
1527781794.094205000	101.735	990	1
1527781794.094300000	101.735	261	1
1527781794.112558000	101.754	87	0
1527781794.387925000	102.029	256	0
1527781794.389288000	102.03	148	0
1527781794.391096000	102.032	104	1
1527781794.409979000	102.051	92	0
1527781794.411327000	102.052	308	0
1527781794.413088000	102.054	101	1
1527781794.545869000	102.187	550	1
1527781794.545945000	102.187	268	1
1527781794.578174000	102.219	550	1
1527781794.579331000	102.22	87	0
1527781794.583837000	102.225	87	0
1527781794.602090000	102.243	87	0
1527781794.689544000	102.331	232	0
1527781794.690922000	102.332	148	0
1527781794.692120000	102.333	110	1
1527781794.697214000	102.338	92	0
1527781794.698615000	102.34	335	0
1527781794.700075000	102.341	101	1
1527781794.955808000	102.597	398	1
1527781794.955883000	102.597	265	1
1527781794.975453000	102.617	87	0
1527781795.098112000	102.739	305	0
1527781795.099505000	102.741	148	0
1527781795.101158000	102.742	104	1
1527781795.107712000	102.749	92	0
1527781795.109097000	102.75	173	0
1527781795.110061000	102.751	101	1
1527781795.363452000	103.005	810	1
1527781795.363544000	103.005	267	1
1527781795.382753000	103.024	87	0
1527781795.508455000	103.15	235	0
1527781795.509895000	103.151	148	0
1527781795.511162000	103.152	104	1
1527781795.513984000	103.155	92	0
1527781795.515335000	103.156	182	0
1527781795.517118000	103.158	101	1
1527781795.772701000	103.414	388	1
1527781795.772760000	103.414	268	1
1527781795.791179000	103.432	87	0
1527781795.899169000	103.54	259	0
1527781795.900614000	103.542	148	0
1527781795.902192000	103.543	104	1
1527781795.904197000	103.545	92	0
1527781795.905955000	103.547	184	0
1527781795.907110000	103.548	101	1
1527781796.097647000	103.739	393	1
1527781796.097726000	103.739	266	1
1527781796.115838000	103.757	87	0
1527781796.228187000	103.869	267	0
1527781796.229565000	103.871	148	0
1527781796.231142000	103.872	104	1
1527781796.234043000	103.875	92	0
1527781796.235443000	103.877	238	0
1527781796.237117000	103.878	101	1
1527781796.378739000	104.02	388	1
1527781796.378816000	104.02	266	1
1527781796.396044000	104.037	87	0
1527781796.528268000	104.169	323	0
1527781796.529709000	104.171	148	0
1527781796.531213000	104.172	104	1
1527781796.533755000	104.175	92	0
1527781796.535089000	104.176	264	0
1527781796.536170000	104.177	101	1
1527781796.805775000	104.447	392	1
1527781796.805855000	104.447	263	1
1527781796.824353000	104.465	87	0
1527781796.938587000	104.58	281	0
1527781796.939967000	104.581	148	0
1527781796.941174000	104.582	104	1
1527781796.944886000	104.586	92	0
1527781796.946298000	104.587	249	0
1527781796.947238000	104.588	101	1
1527781797.213494000	104.855	391	1
1527781797.213566000	104.855	264	1
1527781797.240783000	104.882	87	0
1527781797.360190000	105.001	235	0
1527781797.361548000	105.003	148	0
1527781797.363275000	105.004	104	1
1527781797.365908000	105.007	92	0
1527781797.367314000	105.008	165	0
1527781797.368180000	105.009	101	1
1527781797.655817000	105.297	387	1
1527781797.655909000	105.297	267	1
1527781797.674854000	105.316	87	0
1527781797.787588000	105.429	236	0
1527781797.788962000	105.43	148	0
1527781797.790229000	105.431	104	1
1527781797.793257000	105.434	92	0
1527781797.794665000	105.436	283	0
1527781797.796235000	105.437	101	1
1527781797.976577000	105.618	386	1
1527781797.976638000	105.618	261	1
1527781797.993686000	105.635	87	0
1527781798.102593000	105.744	326	0
1527781798.104043000	105.745	148	0
1527781798.105229000	105.746	104	1
1527781798.109037000	105.75	92	0
1527781798.111228000	105.752	98	1
1527781798.111817000	105.753	252	0
1527781798.114463000	105.756	98	1
1527781798.194531000	105.836	391	1
1527781798.194605000	105.836	262	1
1527781798.213712000	105.855	87	0
1527781798.344867000	105.986	232	0
1527781798.346237000	105.987	148	0
1527781798.347326000	105.988	104	1
1527781798.349773000	105.991	92	0
1527781798.352327000	105.993	98	1
1527781798.352586000	105.994	121	0
1527781798.355316000	105.996	98	1
1527781798.449967000	106.091	988	1
1527781798.450044000	106.091	261	1
1527781798.471461000	106.113	87	0
1527781798.766688000	106.408	236	0
1527781798.768002000	106.409	148	0
1527781798.769342000	106.41	104	1
1527781798.769917000	106.411	92	0
1527781798.771299000	106.412	211	0
1527781798.772267000	106.413	101	1
1527781798.909640000	106.551	549	1
1527781798.909730000	106.551	263	1
1527781798.928439000	106.57	87	0
1527781799.035982000	106.677	256	0
1527781799.037312000	106.678	148	0
1527781799.039329000	106.68	104	1
1527781799.041051000	106.682	92	0
1527781799.042446000	106.684	104	0
1527781799.043272000	106.684	101	1
1527781799.168414000	106.81	399	1
1527781799.168508000	106.81	261	1
1527781799.189144000	106.83	87	0
1527781799.296341000	106.937	233	0
1527781799.297787000	106.939	148	0
1527781799.299320000	106.94	104	1
1527781799.302536000	106.944	92	0
1527781799.304038000	106.945	119	0
1527781799.305298000	106.946	101	1
1527781799.679817000	107.321	808	1
1527781799.679880000	107.321	261	1
1527781799.698377000	107.339	87	0
1527781799.817785000	107.459	281	0
1527781799.819166000	107.46	148	0
1527781799.820369000	107.461	104	1
1527781799.822252000	107.463	92	0
1527781799.823708000	107.465	326	0
1527781799.825342000	107.466	101	1
1527781799.999661000	107.641	387	1
1527781799.999752000	107.641	263	1
1527781800.018587000	107.66	87	0
1527781800.134080000	107.775	235	0
1527781800.135405000	107.777	148	0
1527781800.137376000	107.778	104	1
1527781800.139662000	107.781	92	0
1527781800.141065000	107.782	275	0
1527781800.142344000	107.783	101	1
1527781800.484888000	108.126	387	1
1527781800.484963000	108.126	264	1
1527781800.511203000	108.152	87	0
1527781800.513974000	108.155	87	0
1527781800.634303000	108.275	285	0
1527781800.635722000	108.277	148	0
1527781800.637393000	108.278	107	1
1527781800.639583000	108.281	92	0
1527781800.640983000	108.282	249	0
1527781800.642397000	108.283	101	1
1527781800.730235000	108.371	388	1
1527781800.730333000	108.371	263	1
1527781800.757342000	108.398	87	0
1527781800.867337000	108.508	256	0
1527781800.868770000	108.51	148	0
1527781800.870412000	108.512	104	1
1527781800.872800000	108.514	92	0
1527781800.874253000	108.515	204	0
1527781800.875397000	108.516	101	1
1527781800.981643000	108.623	391	1
1527781800.981708000	108.623	260	1
1527781800.998731000	108.64	87	0
1527781801.104980000	108.746	233	0
1527781801.106349000	108.747	148	0
1527781801.107419000	108.749	104	1
1527781801.111511000	108.753	92	0
1527781801.114378000	108.755	121	0
1527781801.114423000	108.756	98	1
1527781801.117424000	108.759	98	1
1527781801.251590000	108.893	387	1
1527781801.251641000	108.893	261	1
1527781801.269229000	108.91	87	0
1527781801.396162000	109.037	265	0
1527781801.397553000	109.039	148	0
1527781801.399492000	109.041	104	1
1527781801.404325000	109.045	92	0
1527781801.405841000	109.047	292	0
1527781801.407494000	109.049	101	1
1527781801.623808000	109.265	387	1
1527781801.623883000	109.265	261	1
1527781801.641300000	109.282	87	0
1527781801.760753000	109.402	323	0
1527781801.762135000	109.403	148	0
1527781801.763432000	109.405	104	1
1527781801.766348000	109.407	92	0
1527781801.767846000	109.409	301	0
1527781801.769450000	109.411	101	1
1527781801.862773000	109.504	387	1
1527781801.862868000	109.504	262	1
1527781801.885430000	109.527	87	0
1527781801.993306000	109.634	279	0
1527781801.994668000	109.636	148	0
1527781801.996459000	109.638	104	1
1527781801.998658000	109.64	92	0
1527781802.000058000	109.641	179	0
1527781802.001524000	109.643	101	1
1527781802.092745000	109.734	387	1
1527781802.092840000	109.734	262	1
1527781802.120097000	109.761	87	0
1527781802.257300000	109.898	233	0
1527781802.258714000	109.9	148	0
1527781802.260547000	109.902	104	1
1527781802.261352000	109.902	92	0
1527781802.264286000	109.905	171	0
1527781802.264539000	109.906	101	1
1527781802.751948000	110.393	387	1
1527781802.752040000	110.393	261	1
1527781802.769537000	110.411	87	0
1527781802.774674000	110.416	87	0
1527781802.913711000	110.555	259	0
1527781802.915095000	110.556	148	0
1527781802.916605000	110.558	107	1
1527781802.919307000	110.56	92	0
1527781802.920764000	110.562	226	0
1527781802.922506000	110.564	101	1
1527781803.006232000	110.647	988	1
1527781803.006318000	110.647	264	1
1527781803.023350000	110.664	87	0
1527781803.133503000	110.775	305	0
1527781803.134877000	110.776	148	0
1527781803.136514000	110.778	104	1
1527781803.138298000	110.779	92	0
1527781803.139698000	110.781	207	0
1527781803.140498000	110.782	101	1
1527781803.354743000	110.996	552	1
1527781803.354810000	110.996	262	1
1527781803.372585000	111.014	87	0
1527781803.490894000	111.132	235	0
1527781803.492272000	111.133	148	0
1527781803.493640000	111.135	104	1
1527781803.497244000	111.138	92	0
1527781803.498577000	111.14	214	0
1527781803.499536000	111.141	101	1
1527781803.613930000	111.255	400	1
1527781803.613992000	111.255	264	1
1527781803.633394000	111.274	87	0
1527781803.755526000	111.397	233	0
1527781803.756903000	111.398	148	0
1527781803.758635000	111.4	104	1
1527781803.762282000	111.403	92	0
1527781803.763796000	111.405	327	0
1527781803.764550000	111.406	101	1
1527781803.903029000	111.544	811	1
1527781803.903117000	111.544	259	1
1527781803.922283000	111.563	87	0
1527781804.040372000	111.681	258	0
1527781804.041729000	111.683	148	0
1527781804.043602000	111.685	104	1
1527781804.043838000	111.685	92	0
1527781804.045292000	111.686	179	0
1527781804.046567000	111.688	101	1
1527781804.233724000	111.875	391	1
1527781804.233794000	111.875	261	1
1527781804.251474000	111.893	87	0
1527781804.560798000	112.202	236	0
1527781804.562176000	112.203	148	0
1527781804.563612000	112.205	104	1
1527781804.564328000	112.205	92	0
1527781804.565793000	112.207	161	0
1527781804.566594000	112.208	101	1
1527781804.674290000	112.315	393	1
1527781804.674377000	112.315	265	1
1527781804.693764000	112.335	87	0
1527781804.826865000	112.468	281	0
1527781804.828241000	112.469	148	0
1527781804.829719000	112.471	104	1
1527781804.834522000	112.476	92	0
1527781804.835919000	112.477	129	0
1527781804.837614000	112.479	101	1
1527781804.978937000	112.62	391	1
1527781804.979002000	112.62	267	1
1527781804.996375000	112.637	87	0
1527781805.132282000	112.773	232	0
1527781805.133674000	112.775	148	0
1527781805.135733000	112.777	104	1
1527781805.137400000	112.778	92	0
1527781805.138810000	112.78	91	0
1527781805.140709000	112.782	101	1
1527781805.412352000	113.053	386	1
1527781805.412440000	113.054	267	1
1527781805.431243000	113.072	87	0
1527781805.569966000	113.211	283	0
1527781805.571333000	113.212	148	0
[truncated: 61 more rows]
