# Supplementary material for: Method for multi-task learning fusion network traffic classification to address small sample labels
Source: Sci Rep. 2024 Jan 30;14:2518. doi: 10.1038/s41598-024-51933-8 (PMC10827795; doi:10.1038/s41598-024-51933-8)
Supplement: Supplementary file 2 — Supplementary Information 2. [file 41598_2024_51933_MOESM2_ESM.zip › QUIC Dataset/QUIC Dataset/pretraining/Google Doc/GoogleDoc-1102.txt]

1527886553.095570000	0	299	1
1527886553.095595000	2.47955e-05	112	1
1527886553.116092000	0.0205219	74	0
1527886553.116527000	0.020957	74	0
1527886553.117134000	0.021564	112	0
1527886553.316502000	0.220932	74	1
1527886553.321219000	0.225649	328	0
1527886553.321649000	0.226079	1294	0
1527886553.321663000	0.226093	74	1
1527886553.322121000	0.226551	1294	0
1527886553.322571000	0.227001	1294	0
1527886553.322583000	0.227013	74	1
1527886553.323017000	0.227447	1294	0
1527886553.323519000	0.227949	1294	0
1527886553.323537000	0.227967	74	1
1527886553.323977000	0.228407	1294	0
1527886553.324420000	0.22885	1294	0
1527886553.324434000	0.228864	74	1
1527886553.325443000	0.229873	1294	0
1527886553.325893000	0.230323	1294	0
1527886553.325913000	0.230343	74	1
1527886553.326360000	0.23079	1294	0
1527886553.326809000	0.231239	1294	0
1527886553.326825000	0.231255	74	1
1527886553.327255000	0.231685	1294	0
1527886553.327702000	0.232132	1294	0
1527886553.327716000	0.232146	74	1
1527886553.328630000	0.23306	1294	0
1527886553.329089000	0.233519	1294	0
1527886553.329115000	0.233545	74	1
1527886553.329559000	0.233989	1294	0
1527886553.330008000	0.234438	1294	0
1527886553.330024000	0.234454	74	1
1527886553.330450000	0.23488	1294	0
1527886553.330896000	0.235326	1294	0
1527886553.330911000	0.235341	74	1
1527886553.340231000	0.244661	1294	0
1527886553.340676000	0.245106	1294	0
1527886553.340708000	0.245138	74	1
1527886553.341166000	0.245596	1294	0
1527886553.341608000	0.246038	1294	0
1527886553.341624000	0.246054	74	1
1527886553.342350000	0.24678	1294	0
1527886553.342795000	0.247225	1294	0
1527886553.342811000	0.247241	74	1
1527886553.343546000	0.247976	1294	0
1527886553.344002000	0.248432	1294	0
1527886553.344023000	0.248453	74	1
1527886553.344492000	0.248922	1294	0
1527886553.344939000	0.249369	1294	0
1527886553.344953000	0.249383	74	1
1527886553.345651000	0.250081	1294	0
1527886553.346098000	0.250528	1294	0
1527886553.346112000	0.250542	74	1
1527886553.346564000	0.250994	1294	0
1527886553.347009000	0.251439	1294	0
1527886553.347022000	0.251452	74	1
1527886553.347824000	0.252254	1294	0
1527886553.348130000	0.25256	74	1
1527886553.348293000	0.252723	1294	0
1527886553.348810000	0.25324	1294	0
1527886553.348833000	0.253263	74	1
1527886553.349263000	0.253693	1294	0
1527886553.349707000	0.254137	1294	0
1527886553.349719000	0.254149	74	1
1527886553.350148000	0.254578	1294	0
1527886553.351197000	0.255627	1294	0
1527886553.351213000	0.255643	74	1
1527886553.356023000	0.260453	1294	0
1527886553.356453000	0.260883	1294	0
1527886553.356476000	0.260906	74	1
1527886553.356923000	0.261353	1294	0
1527886553.357339000	0.261769	163	0
1527886553.357358000	0.261788	74	1
1527886553.358186000	0.262616	112	1
1527886553.422784000	0.327214	74	0
1527886553.815365000	0.719795	457	1
1527886553.815453000	0.719883	1434	1
1527886553.815458000	0.719888	886	1
1527886553.827847000	0.732277	336	1
1527886553.831783000	0.736213	74	0
1527886553.832215000	0.736645	74	0
1527886553.836811000	0.741241	74	0
1527886553.840775000	0.745205	74	0
1527886553.981356000	0.885786	283	0
1527886553.981812000	0.886242	1294	0
1527886553.981846000	0.886276	74	1
1527886553.982286000	0.886716	1294	0
1527886553.982732000	0.887162	1294	0
1527886553.982749000	0.887179	74	1
1527886553.983162000	0.887592	729	0
1527886553.983619000	0.888049	1294	0
1527886553.983634000	0.888064	74	1
1527886553.984063000	0.888493	1294	0
1527886553.984506000	0.888936	1294	0
1527886553.984522000	0.888952	74	1
1527886553.984923000	0.889353	223	0
1527886553.985363000	0.889793	335	0
1527886553.985377000	0.889807	74	1
1527886553.985804000	0.890234	129	0
1527886553.986244000	0.890674	112	0
1527886553.986258000	0.890688	74	1
1527886553.986386000	0.890816	112	1
1527886554.002528000	0.906958	74	0
1527886554.128469000	1.0329	223	1
1527886554.145102000	1.04953	74	0
1527886554.157224000	1.06165	423	0
1527886554.161535000	1.06596	104	0
1527886554.161550000	1.06598	74	1
1527886554.162867000	1.0673	112	0
1527886554.162970000	1.0674	112	1
1527886554.218139000	1.12257	74	0
1527886554.242297000	1.14673	423	0
1527886554.242751000	1.14718	1294	0
1527886554.242773000	1.1472	74	1
1527886554.243198000	1.14763	182	0
1527886554.244199000	1.14863	179	0
1527886554.244240000	1.14867	74	1
1527886554.244658000	1.14909	294	0
1527886554.245100000	1.14953	112	0
1527886554.245117000	1.14955	74	1
1527886554.251383000	1.15581	112	1
1527886554.264820000	1.16925	74	0
1527886554.404308000	1.30874	1178	1
1527886554.405419000	1.30985	725	1
1527886554.418429000	1.32286	74	0
1527886554.420973000	1.3254	74	0
1527886554.606295000	1.51073	321	0
1527886554.606930000	1.51136	112	1
1527886554.616371000	1.5208	74	0
1527886554.689369000	1.5938	332	0
1527886554.689825000	1.59425	1214	0
1527886554.689849000	1.59428	74	1
1527886554.690234000	1.59466	112	0
1527886554.691367000	1.5958	112	1
1527886554.711736000	1.61617	74	0
1527886558.140843000	5.04527	238	1
1527886558.140934000	5.04536	260	1
1527886558.141023000	5.04545	263	1
1527886558.141086000	5.04552	1434	1
1527886558.141090000	5.04552	599	1
1527886558.155423000	5.05985	74	0
1527886558.155845000	5.06027	74	0
1527886558.156303000	5.06073	74	0
1527886558.156727000	5.06116	74	0
1527886558.158078000	5.06251	74	0
1527886558.188790000	5.09322	1329	1
1527886558.198678000	5.10311	1269	1
1527886558.203057000	5.10749	74	0
1527886558.213367000	5.1178	74	0
1527886558.299054000	5.20348	509	0
1527886558.299474000	5.2039	340	0
1527886558.299502000	5.20393	74	1
1527886558.299939000	5.20437	158	0
1527886558.300381000	5.20481	112	0
1527886558.300393000	5.20482	74	1
1527886558.300906000	5.20534	112	1
1527886558.308594000	5.21302	256	1
1527886558.315177000	5.21961	74	0
1527886558.321981000	5.22641	74	0
1527886558.411898000	5.31633	310	0
1527886558.412344000	5.31677	998	0
1527886558.412375000	5.3168	74	1
1527886558.412792000	5.31722	112	0
1527886558.413580000	5.31801	112	1
1527886558.428771000	5.3332	74	0
1527886558.491450000	5.39588	857	0
1527886558.491893000	5.39632	1294	0
1527886558.491914000	5.39634	74	1
1527886558.492370000	5.3968	1294	0
1527886558.492823000	5.39725	1294	0
1527886558.492846000	5.39728	74	1
1527886558.493271000	5.3977	1294	0
1527886558.493719000	5.39815	1294	0
1527886558.493732000	5.39816	74	1
1527886558.494157000	5.39859	1055	0
1527886558.494609000	5.39904	1294	0
1527886558.494621000	5.39905	74	1
1527886558.495057000	5.39949	1294	0
1527886558.495502000	5.39993	1294	0
1527886558.495517000	5.39995	74	1
1527886558.495933000	5.40036	641	0
1527886558.496396000	5.40083	1267	0
1527886558.496411000	5.40084	74	1
1527886558.496842000	5.40127	1294	0
1527886558.497290000	5.40172	1294	0
1527886558.497304000	5.40173	74	1
1527886558.497744000	5.40217	1294	0
1527886558.498179000	5.40261	1294	0
1527886558.498192000	5.40262	74	1
1527886558.498690000	5.40312	1294	0
1527886558.499119000	5.40355	343	0
1527886558.499136000	5.40357	74	1
1527886558.499589000	5.40402	1294	0
1527886558.500039000	5.40447	1294	0
1527886558.500054000	5.40448	74	1
1527886558.500488000	5.40492	1294	0
1527886558.502708000	5.40714	1294	0
1527886558.502728000	5.40716	74	1
1527886558.503108000	5.40754	495	0
1527886558.503576000	5.40801	1294	0
1527886558.503595000	5.40803	74	1
1527886558.504024000	5.40845	1294	0
1527886558.504466000	5.4089	1294	0
1527886558.504483000	5.40891	74	1
1527886558.504915000	5.40934	1294	0
1527886558.505335000	5.40977	532	0
1527886558.505352000	5.40978	74	1
1527886558.505802000	5.41023	1294	0
1527886558.506249000	5.41068	1294	0
1527886558.506267000	5.4107	74	1
1527886558.506691000	5.41112	1294	0
1527886558.507139000	5.41157	1294	0
1527886558.507158000	5.41159	74	1
1527886558.507580000	5.41201	1247	0
1527886558.508026000	5.41246	1294	0
1527886558.508041000	5.41247	74	1
1527886558.508522000	5.41295	1294	0
1527886558.508977000	5.41341	1294	0
1527886558.508993000	5.41342	74	1
1527886558.509408000	5.41384	630	0
1527886558.509867000	5.4143	1294	0
1527886558.509884000	5.41431	74	1
1527886558.510276000	5.41471	104	0
1527886558.510750000	5.41518	1294	0
1527886558.510764000	5.41519	74	1
1527886558.511197000	5.41563	1294	0
1527886558.511640000	5.41607	1294	0
1527886558.511654000	5.41608	74	1
1527886558.512068000	5.4165	739	0
1527886558.512520000	5.41695	1066	0
1527886558.512539000	5.41697	74	1
1527886558.512971000	5.4174	1294	0
1527886558.513415000	5.41785	1294	0
1527886558.513428000	5.41786	74	1
1527886558.513837000	5.41827	434	0
1527886558.514293000	5.41872	893	0
1527886558.514306000	5.41874	74	1
1527886558.514724000	5.41915	422	0
1527886558.515192000	5.41962	1294	0
1527886558.515206000	5.41964	74	1
1527886558.528733000	5.43316	1294	0
1527886558.529175000	5.4336	1294	0
1527886558.529248000	5.43368	74	1
1527886558.529647000	5.43408	1294	0
1527886558.530096000	5.43453	1294	0
1527886558.530112000	5.43454	74	1
1527886558.530512000	5.43494	170	0
1527886558.530823000	5.43525	112	1
1527886558.554707000	5.45914	74	0
1527886558.568338000	5.47277	278	0
1527886558.568864000	5.47329	1294	0
1527886558.568895000	5.47333	74	1
1527886558.569332000	5.47376	1188	0
1527886558.570357000	5.47479	218	0
1527886558.570380000	5.47481	74	1
1527886558.570833000	5.47526	323	0
1527886558.571274000	5.4757	112	0
1527886558.571289000	5.47572	74	1
1527886558.571950000	5.47638	112	1
1527886558.590158000	5.49459	108	1
1527886558.596761000	5.50119	291	0
1527886558.597236000	5.50167	1294	0
1527886558.597267000	5.5017	74	1
1527886558.597698000	5.50213	1294	0
1527886558.598149000	5.50258	1294	0
1527886558.598162000	5.50259	74	1
1527886558.598652000	5.50308	998	0
1527886558.599085000	5.50352	112	0
1527886558.599102000	5.50353	74	1
1527886558.599196000	5.50363	112	1
1527886558.612420000	5.51685	74	0
1527886561.247826000	8.15226	621	1
1527886561.247871000	8.1523	311	1
1527886561.248878000	8.15331	452	1
1527886561.248960000	8.15339	1434	1
1527886561.248976000	8.15341	1434	1
1527886561.248980000	8.15341	236	1
1527886561.249010000	8.15344	780	1
1527886561.262167000	8.1666	74	0
1527886561.266267000	8.1707	74	0
1527886561.294288000	8.19872	388	1
1527886561.340391000	8.24482	421	0
1527886561.342756000	8.24719	104	0
1527886561.342789000	8.24722	74	1
1527886561.343229000	8.24766	112	0
1527886561.343630000	8.24806	112	1
1527886561.361634000	8.26606	280	0
1527886561.362084000	8.26651	1294	0
1527886561.362115000	8.26654	74	1
1527886561.362534000	8.26696	413	0
1527886561.362987000	8.26742	742	0
1527886561.363001000	8.26743	74	1
1527886561.364395000	8.26882	718	0
1527886561.364834000	8.26926	677	0
1527886561.364849000	8.26928	74	1
1527886561.365284000	8.26971	659	0
1527886561.365728000	8.27016	907	0
1527886561.365746000	8.27018	74	1
1527886561.366168000	8.2706	650	0
1527886561.366616000	8.27105	915	0
1527886561.366630000	8.27106	74	1
1527886561.367048000	8.27148	719	0
1527886561.367493000	8.27192	673	0
1527886561.367505000	8.27193	74	1
1527886561.367936000	8.27237	489	0
1527886561.368437000	8.27287	886	0
1527886561.368450000	8.27288	74	1
1527886561.368899000	8.27333	866	0
1527886561.371110000	8.27554	647	0
1527886561.371148000	8.27558	74	1
1527886561.371584000	8.27601	802	0
1527886561.372787000	8.27722	627	0
1527886561.372811000	8.27724	74	1
1527886561.373268000	8.2777	888	0
1527886561.377367000	8.2818	197	0
1527886561.377413000	8.28184	74	1
1527886561.377832000	8.28226	316	0
1527886561.378274000	8.2827	112	0
1527886561.378287000	8.28272	74	1
1527886561.378462000	8.28289	112	1
1527886561.380950000	8.28538	326	0
1527886561.381394000	8.28582	364	0
1527886561.381412000	8.28584	74	1
1527886561.383204000	8.28763	233	0
1527886561.441905000	8.34633	74	0
1527886561.617211000	8.52164	86	1
1527886562.936174000	9.8406	402	1
1527886562.936253000	9.84068	126	1
1527886562.949935000	9.85436	74	0
1527886562.950365000	9.85479	74	0
1527886562.971195000	9.87562	595	1
1527886562.971368000	9.8758	308	1
1527886562.985360000	9.88979	74	0
1527886562.989982000	9.89441	74	0
1527886563.135560000	10.04	282	0
1527886563.135991000	10.0404	204	0
1527886563.136022000	10.0405	74	1
1527886563.137476000	10.0419	151	0
1527886563.137919000	10.0423	213	0
1527886563.137940000	10.0424	74	1
1527886563.138445000	10.0429	112	0
1527886563.138610000	10.043	112	1
1527886563.152016000	10.0564	333	0
1527886563.152445000	10.0569	372	0
1527886563.152466000	10.0569	74	1
1527886563.152904000	10.0573	74	0
1527886563.153651000	10.0581	369	0
1527886563.154093000	10.0585	240	0
1527886563.154111000	10.0585	74	1
1527886563.154554000	10.059	112	0
1527886563.154744000	10.0592	112	1
1527886563.209127000	10.1136	74	0
1527886563.214246000	10.1187	491	1
1527886563.214322000	10.1188	111	1
1527886563.215159000	10.1196	282	0
1527886563.215660000	10.1201	214	0
1527886563.215686000	10.1201	74	1
1527886563.218637000	10.1231	259	0
1527886563.219074000	10.1235	192	0
1527886563.219108000	10.1235	74	1
1527886563.219539000	10.124	112	0
1527886563.219686000	10.1241	112	1
1527886563.227885000	10.1323	74	0
1527886563.228765000	10.1332	74	0
1527886563.242848000	10.1473	74	0
1527886563.367537000	10.272	287	0
1527886563.367990000	10.2724	574	0
1527886563.368010000	10.2724	74	1
1527886563.369874000	10.2743	340	0
1527886563.370325000	10.2748	112	0
1527886563.370337000	10.2748	74	1
1527886563.372748000	10.2772	112	1
1527886563.385925000	10.2904	74	0
1527886563.424311000	10.3287	1001	1
1527886563.424356000	10.3288	269	1
1527886563.439330000	10.3438	74	0
1527886563.441270000	10.3457	74	0
1527886564.057111000	10.9615	282	0
1527886564.057545000	10.962	364	0
1527886564.057564000	10.962	74	1
1527886564.061218000	10.9656	344	0
1527886564.062431000	10.9669	222	0
1527886564.062452000	10.9669	74	1
1527886564.062899000	10.9673	112	0
1527886564.063172000	10.9676	112	1
1527886564.076188000	10.9806	74	0
1527886564.162241000	11.0667	364	1
1527886564.163417000	11.0678	300	1
1527886564.176850000	11.0813	74	0
1527886564.177286000	11.0817	74	0
1527886564.189829000	11.0943	382	1
1527886564.202824000	11.1073	74	0
1527886564.278244000	11.1827	398	1
1527886564.278355000	11.1828	1434	1
1527886564.278359000	11.1828	1434	1
1527886564.278363000	11.1828	236	1
1527886564.278430000	11.1829	1434	1
1527886564.278435000	11.1829	1434	1
1527886564.278437000	11.1829	236	1
1527886564.278487000	11.1829	1434	1
1527886564.278493000	11.1829	1434	1
1527886564.278496000	11.1829	236	1
1527886564.278565000	11.183	1434	1
1527886564.278569000	11.183	1434	1
1527886564.278572000	11.183	236	1
1527886564.294231000	11.1987	74	0
1527886564.294401000	11.1988	1434	1
1527886564.294409000	11.1988	1434	1
1527886564.294413000	11.1988	1434	1
1527886564.294416000	11.1988	1434	1
1527886564.294420000	11.1988	1434	1
1527886564.294424000	11.1989	1434	1
1527886564.294428000	11.1989	1434	1
1527886564.294431000	11.1989	1434	1
1527886564.294442000	11.1989	1434	1
1527886564.294446000	11.1989	1434	1
1527886564.294450000	11.1989	1000	1
1527886564.294688000	11.1991	74	0
1527886564.295133000	11.1996	74	0
1527886564.295198000	11.1996	1434	1
1527886564.295203000	11.1996	1434	1
1527886564.295206000	11.1996	236	1
1527886564.295576000	11.2	74	0
1527886564.296019000	11.2004	74	0
1527886564.296111000	11.2005	1434	1
1527886564.296115000	11.2005	1434	1
1527886564.296119000	11.2005	1434	1
1527886564.296123000	11.2006	1434	1
1527886564.296126000	11.2006	1434	1
1527886564.296129000	11.2006	1434	1
1527886564.296133000	11.2006	1434	1
1527886564.296136000	11.2006	1434	1
1527886564.296139000	11.2006	1434	1
1527886564.296143000	11.2006	1434	1
1527886564.296146000	11.2006	1000	1
1527886564.296461000	11.2009	74	0
1527886564.296902000	11.2013	74	0
1527886564.296974000	11.2014	919	1
1527886564.297346000	11.2018	74	0
1527886564.297789000	11.2022	74	0
1527886564.307680000	11.2121	281	0
1527886564.308105000	11.2125	279	0
1527886564.308126000	11.2126	74	1
1527886564.309387000	11.2138	221	0
1527886564.309830000	11.2143	279	0
1527886564.309848000	11.2143	74	1
1527886564.310295000	11.2147	112	0
1527886564.310425000	11.2149	112	1
1527886564.312322000	11.2168	74	0
1527886564.313916000	11.2183	74	0
1527886564.314359000	11.2188	74	0
1527886564.314801000	11.2192	74	0
1527886564.315244000	11.2197	74	0
1527886564.315684000	11.2201	74	0
1527886564.316124000	11.2206	74	0
1527886564.316567000	11.221	74	0
1527886564.317007000	11.2214	74	0
1527886564.317449000	11.2219	74	0
1527886564.317889000	11.2223	74	0
1527886564.318385000	11.2228	74	0
1527886564.318841000	11.2233	74	0
1527886564.345146000	11.2496	284	0
1527886564.345574000	11.25	380	0
1527886564.345603000	11.25	74	1
1527886564.348138000	11.2526	326	0
1527886564.348639000	11.2531	253	0
1527886564.348667000	11.2531	74	1
1527886564.349108000	11.2535	112	0
1527886564.349250000	11.2537	112	1
1527886564.354457000	11.2589	399	1
1527886564.354501000	11.2589	282	1
1527886564.369777000	11.2742	585	0
1527886564.370219000	11.2746	914	0
1527886564.370248000	11.2747	74	1
1527886564.370664000	11.2751	74	0
1527886564.371332000	11.2758	327	0
1527886564.371770000	11.2762	199	0
1527886564.371786000	11.2762	74	1
1527886564.372236000	11.2767	112	0
1527886564.372609000	11.277	112	1
1527886564.436936000	11.3414	74	0
1527886564.516421000	11.4209	421	0
1527886564.520449000	11.4249	104	0
1527886564.520490000	11.4249	74	1
1527886564.520912000	11.4253	112	0
1527886564.521145000	11.4256	112	1
1527886564.534782000	11.4392	74	0
1527886564.569253000	11.4737	284	0
1527886564.569678000	11.4741	378	0
1527886564.569702000	11.4741	74	1
1527886564.572147000	11.4766	243	0
1527886564.572573000	11.477	146	0
1527886564.572598000	11.477	74	1
1527886564.573041000	11.4775	112	0
1527886564.573859000	11.4783	112	1
1527886564.628862000	11.5333	396	1
1527886564.628906000	11.5333	276	1
1527886564.628914000	11.5333	74	0
1527886564.640973000	11.5454	1173	1
1527886564.645432000	11.5499	74	0
1527886564.645872000	11.5503	74	0
1527886564.654810000	11.5592	74	0
1527886564.780762000	11.6852	310	0
1527886564.781162000	11.6856	734	0
1527886564.781184000	11.6856	74	1
1527886564.781622000	11.6861	121	0
1527886564.782064000	11.6865	112	0
1527886564.782078000	11.6865	74	1
1527886564.782615000	11.687	112	1
1527886564.783426000	11.6879	287	0
1527886564.783853000	11.6883	181	0
1527886564.783868000	11.6883	74	1
1527886564.786207000	11.6906	234	0
1527886564.786709000	11.6911	105	0
1527886564.786725000	11.6912	74	1
1527886564.796677000	11.7011	74	0
1527886564.798085000	11.7025	477	1
1527886564.811277000	11.7157	74	0
1527886564.934656000	11.8391	284	0
1527886564.935033000	11.8395	608	0
1527886564.935063000	11.8395	74	1
1527886564.935504000	11.8399	219	0
1527886564.935931000	11.8404	112	0
1527886564.935944000	11.8404	74	1
1527886564.936587000	11.841	112	1
1527886564.951089000	11.8555	74	0
1527886565.046211000	11.9506	1396	1
1527886565.046292000	11.9507	273	1
1527886565.065939000	11.9704	74	0
1527886565.066371000	11.9708	74	0
1527886565.212539000	12.117	288	0
1527886565.212893000	12.1173	222	0
1527886565.212912000	12.1173	74	1
1527886565.215557000	12.12	267	0
1527886565.216004000	12.1204	172	0
1527886565.216027000	12.1205	74	1
1527886565.216401000	12.1208	112	0
1527886565.216504000	12.1209	112	1
1527886565.230180000	12.1346	74	0
1527886565.375160000	12.2796	489	1
1527886565.375216000	12.2796	270	1
1527886565.389518000	12.2939	74	0
1527886565.389966000	12.2944	74	0
1527886565.492822000	12.3973	287	0
1527886565.493236000	12.3977	189	0
1527886565.493265000	12.3977	74	1
1527886565.495914000	12.4003	293	0
1527886565.496373000	12.4008	224	0
1527886565.496395000	12.4008	74	1
1527886565.496822000	12.4013	112	0
1527886565.496950000	12.4014	112	1
1527886565.512321000	12.4168	74	0
1527886565.806285000	12.7107	398	1
1527886565.806370000	12.7108	276	1
1527886565.820917000	12.7253	74	0
1527886565.821363000	12.7258	74	0
1527886565.902625000	12.8071	287	0
1527886565.902996000	12.8074	213	0
1527886565.903023000	12.8075	74	1
1527886565.907910000	12.8123	248	0
1527886565.908419000	12.8128	319	0
1527886565.908447000	12.8129	74	1
1527886565.908942000	12.8134	112	0
1527886565.909073000	12.8135	112	1
1527886565.927302000	12.8317	74	0
1527886566.221082000	13.1255	395	1
1527886566.221166000	13.1256	273	1
1527886566.235850000	13.1403	74	0
1527886566.236358000	13.1408	74	0
1527886566.398020000	13.3024	284	0
1527886566.398508000	13.3029	409	0
1527886566.398529000	13.303	74	1
1527886566.400446000	13.3049	280	0
1527886566.400875000	13.3053	304	0
1527886566.400895000	13.3053	74	1
1527886566.401317000	13.3057	112	0
1527886566.401514000	13.3059	112	1
1527886566.417254000	13.3217	74	0
1527886566.583535000	13.488	397	1
1527886566.583591000	13.488	271	1
1527886566.597042000	13.5015	74	0
1527886566.597481000	13.5019	74	0
1527886566.734398000	13.6388	285	0
1527886566.734779000	13.6392	226	0
1527886566.734803000	13.6392	74	1
1527886566.735565000	13.64	119	0
1527886566.736323000	13.6408	131	0
1527886566.736343000	13.6408	74	1
1527886566.736718000	13.6411	112	0
1527886566.736925000	13.6414	112	1
1527886566.750027000	13.6545	74	0
1527886567.121085000	14.0255	397	1
1527886567.121134000	14.0256	274	1
1527886567.134400000	14.0388	74	0
1527886567.134850000	14.0393	74	0
1527886567.213952000	14.1184	288	0
1527886567.214396000	14.1188	403	0
1527886567.214423000	14.1189	74	1
1527886567.216333000	14.1208	307	0
1527886567.217550000	14.122	121	0
1527886567.217579000	14.122	74	1
1527886567.217952000	14.1224	112	0
1527886567.218091000	14.1225	112	1
1527886567.233300000	14.1377	74	0
1527886567.411360000	14.3158	399	1
1527886567.411447000	14.3159	272	1
1527886567.424891000	14.3293	74	0
1527886567.425276000	14.3297	74	0
1527886567.601449000	14.5059	285	0
1527886567.601968000	14.5064	292	0
1527886567.601998000	14.5064	74	1
1527886567.603440000	14.5079	306	0
1527886567.603865000	14.5083	138	0
1527886567.603878000	14.5083	74	1
1527886567.604341000	14.5088	112	0
1527886567.604486000	14.5089	112	1
1527886567.633509000	14.5379	74	0
1527886567.851374000	14.7558	393	1
1527886567.851461000	14.7559	273	1
1527886567.865068000	14.7695	74	0
1527886567.865563000	14.77	74	0
1527886567.980471000	14.8849	287	0
1527886567.980865000	14.8853	296	0
1527886567.980887000	14.8853	74	1
1527886567.982207000	14.8866	350	0
1527886567.982727000	14.8872	229	0
1527886567.982751000	14.8872	74	1
1527886567.983116000	14.8875	112	0
1527886567.983282000	14.8877	112	1
1527886567.998442000	14.9029	74	0
1527886568.215960000	15.1204	395	1
1527886568.216039000	15.1205	276	1
1527886568.229253000	15.1337	74	0
1527886568.229678000	15.1341	74	0
1527886568.368339000	15.2728	285	0
1527886568.368780000	15.2732	313	0
1527886568.368804000	15.2732	74	1
1527886568.369951000	15.2744	155	0
1527886568.370347000	15.2748	200	0
1527886568.370365000	15.2748	74	1
1527886568.370825000	15.2753	112	0
1527886568.370997000	15.2754	112	1
1527886568.384420000	15.2888	74	0
1527886568.625444000	15.5299	439	1
1527886568.625522000	15.53	273	1
1527886568.638839000	15.5433	74	0
1527886568.639354000	15.5438	74	0
1527886568.744944000	15.6494	287	0
1527886568.745334000	15.6498	387	0
1527886568.745363000	15.6498	74	1
1527886568.747357000	15.6518	323	0
1527886568.747795000	15.6522	118	0
1527886568.747815000	15.6522	74	1
1527886568.748192000	15.6526	112	0
1527886568.748340000	15.6528	112	1
1527886568.762965000	15.6674	74	0
1527886570.454106000	17.3585	458	1
1527886570.454183000	17.3586	275	1
1527886570.469398000	17.3738	74	0
1527886570.469787000	17.3742	74	0
1527886570.651001000	17.5554	285	0
1527886570.651383000	17.5558	345	0
1527886570.651407000	17.5558	74	1
1527886570.653903000	17.5583	222	0
1527886570.654344000	17.5588	146	0
1527886570.654369000	17.5588	74	1
1527886570.654745000	17.5592	112	0
1527886570.654881000	17.5593	112	1
1527886570.669835000	17.5743	74	0
1527886570.681838000	17.5863	406	1
1527886570.681882000	17.5863	272	1
1527886570.696219000	17.6006	74	0
1527886570.696664000	17.6011	74	0
1527886570.785032000	17.6895	284	0
1527886570.785431000	17.6899	300	0
1527886570.785447000	17.6899	74	1
1527886570.787090000	17.6915	178	0
1527886570.787558000	17.692	276	0
1527886570.787576000	17.692	74	1
1527886570.788004000	17.6924	112	0
1527886570.788196000	17.6926	112	1
1527886570.801680000	17.7061	74	0
1527886571.201959000	18.1064	1380	1
1527886571.202036000	18.1065	272	1
1527886571.217062000	18.1215	74	0
1527886571.217644000	18.1221	74	0
1527886571.307812000	18.2122	287	0
1527886571.308282000	18.2127	184	0
1527886571.308322000	18.2128	74	1
1527886571.310712000	18.2151	306	0
1527886571.311578000	18.216	217	0
1527886571.311602000	18.216	74	1
1527886571.311980000	18.2164	112	0
1527886571.312111000	18.2165	112	1
1527886571.337029000	18.2415	74	0
1527886571.466478000	18.3709	487	1
1527886571.466560000	18.371	327	1
1527886571.482808000	18.3872	74	0
1527886571.483241000	18.3877	74	0
1527886571.561485000	18.4659	285	0
1527886571.561863000	18.4663	209	0
1527886571.561892000	18.4663	74	1
1527886571.564045000	18.4685	187	0
1527886571.564548000	18.469	191	0
1527886571.564571000	18.469	74	1
1527886571.564941000	18.4694	112	0
1527886571.565081000	18.4695	112	1
1527886571.607733000	18.5122	74	0
1527886571.694940000	18.5994	398	1
1527886571.694984000	18.5994	267	1
1527886571.708596000	18.613	74	0
1527886571.709048000	18.6135	74	0
1527886571.856200000	18.7606	285	0
1527886571.856569000	18.761	407	0
1527886571.856596000	18.761	74	1
1527886571.859369000	18.7638	131	0
1527886571.859753000	18.7642	164	0
1527886571.859780000	18.7642	74	1
1527886571.860230000	18.7647	112	0
1527886571.860376000	18.7648	112	1
1527886571.882324000	18.7868	74	0
1527886574.253312000	21.1577	394	1
1527886574.253366000	21.1578	272	1
1527886574.290791000	21.1952	74	0
1527886574.291187000	21.1956	74	0
1527886574.377069000	21.2815	287	0
1527886574.377484000	21.2819	269	0
1527886574.377513000	21.2819	74	1
1527886574.380443000	21.2849	137	0
1527886574.380872000	21.2853	310	0
1527886574.380892000	21.2853	74	1
1527886574.381335000	21.2858	112	0
1527886574.381548000	21.286	112	1
1527886574.397520000	21.3019	74	0
1527886574.586514000	21.4909	395	1
1527886574.586601000	21.491	272	1
1527886574.600213000	21.5046	74	0
1527886574.600661000	21.5051	74	0
1527886574.690642000	21.5951	287	0
1527886574.691126000	21.5956	229	0
1527886574.691155000	21.5956	74	1
1527886574.692744000	21.5972	251	0
1527886574.693212000	21.5976	220	0
1527886574.693232000	21.5977	74	1
1527886574.693660000	21.5981	112	0
1527886574.693868000	21.5983	112	1
1527886574.709222000	21.6137	74	0
1527886574.878258000	21.7827	395	1
1527886574.878314000	21.7827	275	1
1527886574.892031000	21.7965	74	0
1527886574.897074000	21.8015	74	0
1527886575.052337000	21.9568	285	0
1527886575.052719000	21.9571	193	0
1527886575.052742000	21.9572	74	1
1527886575.054867000	21.9593	145	0
1527886575.055319000	21.9597	115	0
1527886575.055342000	21.9598	74	1
1527886575.055735000	21.9602	112	0
1527886575.055882000	21.9603	112	1
1527886575.073412000	21.9778	74	0
1527886575.357488000	22.2619	393	1
1527886575.357542000	22.262	272	1
1527886575.371671000	22.2761	74	0
1527886575.372071000	22.2765	74	0
1527886575.502945000	22.4074	284	0
1527886575.503374000	22.4078	315	0
1527886575.503394000	22.4078	74	1
1527886575.508673000	22.4131	235	0
1527886575.509081000	22.4135	343	0
1527886575.509097000	22.4135	74	1
1527886575.509522000	22.414	112	0
1527886575.509661000	22.4141	112	1
1527886575.526834000	22.4313	74	0
1527886576.600435000	23.5049	397	1
1527886576.600519000	23.5049	273	1
1527886576.614665000	23.5191	74	0
1527886576.615057000	23.5195	74	0
1527886576.779728000	23.6842	288	0
1527886576.780104000	23.6845	384	0
1527886576.780132000	23.6846	74	1
1527886576.782161000	23.6866	123	0
1527886576.782675000	23.6871	209	0
1527886576.782701000	23.6871	74	1
1527886576.783075000	23.6875	112	0
1527886576.783178000	23.6876	112	1
1527886576.797672000	23.7021	74	0
1527886576.956108000	23.8605	399	1
1527886576.956194000	23.8606	272	1
1527886576.969626000	23.8741	74	0
1527886576.970027000	23.8745	74	0
1527886577.109355000	24.0138	288	0
1527886577.109775000	24.0142	370	0
1527886577.109796000	24.0142	74	1
1527886577.112483000	24.0169	152	0
1527886577.112884000	24.0173	329	0
1527886577.112906000	24.0173	74	1
1527886577.113395000	24.0178	112	0
1527886577.113539000	24.018	112	1
1527886577.129324000	24.0338	74	0
1527886577.401768000	24.3062	444	1
1527886577.401855000	24.3063	276	1
1527886577.415544000	24.32	74	0
1527886577.416044000	24.3205	74	0
1527886577.475507000	24.3799	369	1
1527886577.475598000	24.38	1434	1
1527886577.475603000	24.38	1434	1
1527886577.475606000	24.38	236	1
1527886577.475657000	24.3801	1434	1
1527886577.475672000	24.3801	1132	1
1527886577.491257000	24.3957	74	0
1527886577.491747000	24.3962	74	0
1527886577.492186000	24.3966	74	0
1527886577.492628000	24.3971	74	0
1527886577.590008000	24.4944	288	0
1527886577.590402000	24.4948	198	0
1527886577.590421000	24.4949	74	1
1527886577.592344000	24.4968	350	0
1527886577.592790000	24.4972	293	0
1527886577.592821000	24.4973	74	1
1527886577.593189000	24.4976	112	0
1527886577.593350000	24.4978	112	1
1527886577.610335000	24.5148	74	0
1527886577.673011000	24.5774	422	0
1527886577.675783000	24.5802	104	0
1527886577.675819000	24.5802	74	1
1527886577.676278000	24.5807	112	0
1527886577.676473000	24.5809	112	1
1527886577.690485000	24.5949	74	0
1527886578.207280000	25.1117	394	1
1527886578.207368000	25.1118	273	1
1527886578.220448000	25.1249	74	0
1527886578.220881000	25.1253	74	0
1527886578.359097000	25.2635	287	0
1527886578.359523000	25.264	374	0
1527886578.359548000	25.264	74	1
1527886578.360722000	25.2652	227	0
1527886578.361182000	25.2656	233	0
1527886578.361206000	25.2656	74	1
1527886578.361554000	25.266	112	0
1527886578.361809000	25.2662	112	1
1527886578.377181000	25.2816	74	0
1527886578.848461000	25.7529	406	1
1527886578.848516000	25.7529	272	1
1527886578.863933000	25.7684	74	0
1527886578.864365000	25.7688	74	0
1527886578.973234000	25.8777	288	0
1527886578.973594000	25.878	325	0
1527886578.973618000	25.878	74	1
1527886578.974055000	25.8785	122	0
1527886578.974509000	25.8789	257	0
1527886578.974530000	25.879	74	1
1527886578.974949000	25.8794	112	0
1527886578.975134000	25.8796	112	1
1527886578.989752000	25.8942	74	0
1527886579.422519000	26.3269	1386	1
1527886579.422569000	26.327	274	1
1527886579.437460000	26.3419	74	0
1527886579.437906000	26.3423	74	0
1527886579.601287000	26.5057	287	0
1527886579.601682000	26.5061	224	0
1527886579.601699000	26.5061	74	1
1527886579.604047000	26.5085	304	0
1527886579.604540000	26.509	152	0
1527886579.604569000	26.509	74	1
1527886579.604941000	26.5094	112	0
1527886579.605076000	26.5095	112	1
1527886579.618007000	26.5224	74	0
1527886579.838675000	26.7431	483	1
1527886579.838720000	26.7431	273	1
1527886579.855296000	26.7597	74	0
1527886579.855726000	26.7602	74	0
1527886580.003505000	26.9079	288	0
1527886580.003891000	26.9083	192	0
1527886580.003921000	26.9084	74	1
1527886580.007236000	26.9117	273	0
1527886580.007675000	26.9121	206	0
1527886580.007702000	26.9121	74	1
1527886580.008072000	26.9125	112	0
1527886580.008270000	26.9127	112	1
1527886580.022347000	26.9268	74	0
1527886580.275635000	27.1801	395	1
1527886580.275718000	27.1801	273	1
1527886580.289464000	27.1939	74	0
1527886580.289894000	27.1943	74	0
1527886580.379593000	27.284	287	0
1527886580.379965000	27.2844	400	0
1527886580.379990000	27.2844	74	1
1527886580.381954000	27.2864	223	0
1527886580.382445000	27.2869	254	0
1527886580.382472000	27.2869	74	1
1527886580.382837000	27.2873	112	0
1527886580.383031000	27.2875	112	1
1527886580.395731000	27.3002	74	0
1527886580.617411000	27.5218	394	1
1527886580.617455000	27.5219	274	1
1527886580.632138000	27.5366	74	0
1527886580.632620000	27.5371	74	0
1527886580.728040000	27.6325	285	0
1527886580.728529000	27.633	325	0
1527886580.728555000	27.633	74	1
1527886580.734640000	27.6391	155	0
1527886580.735025000	27.6395	304	0
1527886580.735052000	27.6395	74	1
1527886580.735461000	27.6399	112	0
1527886580.735548000	27.64	112	1
1527886580.751732000	27.6562	74	0
1527886580.977411000	27.8818	393	1
1527886580.977491000	27.8819	273	1
1527886580.991031000	27.8955	74	0
1527886580.991450000	27.8959	74	0
1527886581.130349000	28.0348	284	0
1527886581.130710000	28.0351	270	0
1527886581.130734000	28.0352	74	1
1527886581.133936000	28.0384	116	0
1527886581.134388000	28.0388	359	0
1527886581.134416000	28.0388	74	1
1527886581.134784000	28.0392	112	0
1527886581.134979000	28.0394	112	1
1527886581.149025000	28.0535	74	0
1527886581.542402000	28.4468	393	1
1527886581.542488000	28.4469	273	1
1527886581.567507000	28.4719	74	0
1527886581.567951000	28.4724	74	0
1527886581.676004000	28.5804	285	0
1527886581.676380000	28.5808	419	0
1527886581.676404000	28.5808	74	1
1527886581.676845000	28.5813	232	0
1527886581.677367000	28.5818	260	0
1527886581.677395000	28.5818	74	1
1527886581.677750000	28.5822	112	0
1527886581.678160000	28.5826	112	1
1527886581.692939000	28.5974	74	0
1527886582.213376000	29.1178	394	1
1527886582.213462000	29.1179	272	1
1527886582.226857000	29.1313	74	0
1527886582.227307000	29.1317	74	0
1527886582.330045000	29.2345	285	0
1527886582.330455000	29.2349	260	0
1527886582.330478000	29.2349	74	1
1527886582.332744000	29.2372	336	0
1527886582.333189000	29.2376	253	0
1527886582.333214000	29.2376	74	1
1527886582.333582000	29.238	112	0
1527886582.333736000	29.2382	112	1
1527886582.349474000	29.2539	74	0
1527886582.807699000	29.7121	397	1
1527886582.807748000	29.7122	275	1
1527886582.822131000	29.7266	74	0
1527886582.826917000	29.7313	74	0
1527886582.985631000	29.8901	287	0
1527886582.986009000	29.8904	369	0
1527886582.986041000	29.8905	74	1
1527886582.988946000	29.8934	258	0
1527886582.989395000	29.8938	288	0
1527886582.989421000	29.8939	74	1
1527886582.989793000	29.8942	112	0
1527886582.990023000	29.8945	112	1
1527886583.006949000	29.9114	74	0
1527886583.098397000	30.0028	399	1
1527886583.098485000	30.0029	272	1
1527886583.112482000	30.0169	74	0
1527886583.112933000	30.0174	74	0
1527886583.200108000	30.1045	285	0
1527886583.200530000	30.105	181	0
1527886583.200542000	30.105	74	1
1527886583.203365000	30.1078	368	0
1527886583.203864000	30.1083	107	0
1527886583.203888000	30.1083	74	1
1527886583.204264000	30.1087	112	0
1527886583.204411000	30.1088	112	1
1527886583.220920000	30.1253	74	0
1527886583.486998000	30.3914	419	1
1527886583.487089000	30.3915	1434	1
1527886583.487095000	30.3915	1434	1
1527886583.487099000	30.3915	236	1
1527886583.487144000	30.3916	1434	1
1527886583.487160000	30.3916	881	1
1527886583.501699000	30.4061	74	0
1527886583.502815000	30.4072	74	0
1527886583.503271000	30.4077	74	0
1527886583.503713000	30.4081	74	0
1527886583.504123000	30.4086	74	0
1527886583.595206000	30.4996	421	0
1527886583.599289000	30.5037	104	0
1527886583.599321000	30.5038	74	1
1527886583.599735000	30.5042	112	0
1527886583.600014000	30.5044	112	1
1527886583.622036000	30.5265	74	0
1527886584.417537000	31.322	455	1
1527886584.417583000	31.322	275	1
1527886584.432755000	31.3372	74	0
1527886584.433216000	31.3376	74	0
1527886584.521478000	31.4259	287	0
1527886584.521818000	31.4262	402	0
1527886584.521842000	31.4263	74	1
1527886584.523624000	31.4281	343	0
1527886584.524084000	31.4285	161	0
1527886584.524111000	31.4285	74	1
1527886584.524593000	31.429	112	0
1527886584.524752000	31.4292	112	1
1527886584.537983000	31.4424	74	0
1527886584.746617000	31.651	406	1
1527886584.746671000	31.6511	272	1
1527886584.760660000	31.6651	74	0
1527886584.761046000	31.6655	74	0
1527886584.854489000	31.7589	287	0
1527886584.854908000	31.7593	279	0
1527886584.854936000	31.7594	74	1
1527886584.861819000	31.7662	268	0
1527886584.862271000	31.7667	107	0
1527886584.862288000	31.7667	74	1
1527886584.863719000	31.7681	112	0
1527886584.863853000	31.7683	112	1
1527886584.890659000	31.7951	74	0
1527886585.109630000	32.0141	394	1
1527886585.109716000	32.0141	272	1
1527886585.126000000	32.0304	74	0
1527886585.126448000	32.0309	74	0
1527886585.215019000	32.1194	287	0
1527886585.215381000	32.1198	220	0
1527886585.215400000	32.1198	74	1
1527886585.218263000	32.1227	249	0
1527886585.218774000	32.1232	301	0
1527886585.218801000	32.1232	74	1
1527886585.219243000	32.1237	112	0
1527886585.219384000	32.1238	112	1
1527886585.234469000	32.1389	74	0
1527886585.427778000	32.3322	1381	1
1527886585.427828000	32.3323	275	1
1527886585.442963000	32.3474	74	0
1527886585.443381000	32.3478	74	0
1527886585.538623000	32.4431	287	0
1527886585.538996000	32.4434	236	0
1527886585.539017000	32.4434	74	1
1527886585.541747000	32.4462	265	0
1527886585.542192000	32.4466	305	0
1527886585.542218000	32.4466	74	1
1527886585.542592000	32.447	112	0
1527886585.542812000	32.4472	112	1
1527886585.557296000	32.4617	74	0
1527886585.859603000	32.764	483	1
1527886585.859689000	32.7641	272	1
1527886585.872934000	32.7774	74	0
1527886585.873385000	32.7778	74	0
1527886585.999047000	32.9035	285	0
1527886585.999446000	32.9039	287	0
1527886585.999467000	32.9039	74	1
1527886586.001962000	32.9064	234	0
1527886586.002342000	32.9068	286	0
1527886586.002364000	32.9068	74	1
1527886586.002808000	32.9072	112	0
1527886586.002959000	32.9074	112	1
1527886586.015908000	32.9203	74	0
1527886586.082487000	32.9869	394	1
1527886586.082529000	32.987	272	1
1527886586.095960000	33.0004	74	0
1527886586.096342000	33.0008	74	0
1527886586.173096000	33.0775	285	0
1527886586.173510000	33.0779	214	0
1527886586.173532000	33.078	74	1
1527886586.174749000	33.0792	146	0
1527886586.175157000	33.0796	228	0
1527886586.175179000	33.0796	74	1
1527886586.175590000	33.08	112	0
1527886586.175739000	33.0802	112	1
1527886586.203461000	33.1079	74	0
1527886586.309142000	33.2136	397	1
1527886586.309184000	33.2136	237	1
1527886586.322757000	33.2272	74	0
1527886586.406492000	33.3109	288	0
1527886586.406945000	33.3114	417	0
1527886586.406968000	33.3114	74	1
1527886586.409893000	33.3143	291	0
1527886586.410323000	33.3148	248	0
1527886586.410345000	33.3148	74	1
1527886586.410766000	33.3152	112	0
1527886586.410895000	33.3153	112	1
1527886586.422347000	33.3268	74	0
1527886586.721920000	33.6263	399	1
1527886586.721975000	33.6264	267	1
1527886586.735933000	33.6404	74	0
1527886586.736362000	33.6408	74	0
1527886586.839393000	33.7438	285	0
1527886586.839957000	33.7444	411	0
1527886586.839982000	33.7444	74	1
1527886586.842372000	33.7468	314	0
1527886586.842854000	33.7473	155	0
1527886586.842878000	33.7473	74	1
1527886586.843251000	33.7477	112	0
1527886586.843434000	33.7479	112	1
1527886586.857896000	33.7623	74	0
1527886589.687478000	36.5919	397	1
1527886589.687532000	36.592	273	1
1527886589.702470000	36.6069	74	0
1527886589.702916000	36.6073	74	0
1527886589.787275000	36.6917	285	0
1527886589.787657000	36.6921	374	0
1527886589.787681000	36.6921	74	1
1527886589.789924000	36.6944	114	0
1527886589.790926000	36.6954	134	0
1527886589.790951000	36.6954	74	1
1527886589.791389000	36.6958	112	0
1527886589.791649000	36.6961	112	1
1527886589.807582000	36.712	74	0
1527886589.918290000	36.8227	393	1
1527886589.918377000	36.8228	273	1
1527886589.956678000	36.8611	74	0
1527886589.957099000	36.8615	74	0
1527886590.039644000	36.9441	287	0
1527886590.040007000	36.9444	273	0
1527886590.040026000	36.9445	74	1
1527886590.043370000	36.9478	203	0
1527886590.043816000	36.9482	226	0
1527886590.043840000	36.9483	74	1
1527886590.044216000	36.9486	112	0
1527886590.044397000	36.9488	112	1
1527886590.061308000	36.9657	74	0
1527886590.189315000	37.0937	395	1
1527886590.189371000	37.0938	273	1
1527886590.204124000	37.1086	74	0
1527886590.313238000	37.2177	287	0
1527886590.313689000	37.2181	183	0
1527886590.313710000	37.2181	74	1
1527886590.314138000	37.2186	146	0
1527886590.314649000	37.2191	106	0
1527886590.314675000	37.2191	74	1
1527886590.315023000	37.2195	112	0
1527886590.315308000	37.2197	112	1
1527886590.329638000	37.2341	74	0
1527886590.484106000	37.3885	397	1
1527886590.484189000	37.3886	274	1
1527886590.521347000	37.4258	74	0
1527886590.617155000	37.5216	287	0
1527886590.617570000	37.522	344	0
1527886590.617591000	37.522	74	1
1527886590.619192000	37.5236	127	0
1527886590.619657000	37.5241	163	0
1527886590.619674000	37.5241	74	1
1527886590.620104000	37.5245	112	0
1527886590.620284000	37.5247	112	1
1527886590.633913000	37.5383	74	0
1527886590.833380000	37.7378	505	1
1527886590.833422000	37.7379	272	1
1527886590.849510000	37.7539	74	0
1527886590.849955000	37.7544	74	0
1527886590.947524000	37.852	287	0
1527886590.947953000	37.8524	213	0
1527886590.947983000	37.8524	74	1
1527886590.951066000	37.8555	141	0
1527886590.951511000	37.8559	310	0
1527886590.951540000	37.856	74	1
1527886590.951983000	37.8564	112	0
1527886590.952321000	37.8568	112	1
1527886590.968945000	37.8734	74	0
1527886591.155198000	38.0596	407	1
1527886591.155271000	38.0597	272	1
1527886591.170709000	38.0751	74	0
1527886591.171119000	38.0755	74	0
1527886591.266890000	38.1713	287	0
1527886591.267260000	38.1717	402	0
1527886591.267289000	38.1717	74	1
1527886591.269605000	38.174	267	0
1527886591.270017000	38.1744	291	0
1527886591.270039000	38.1745	74	1
1527886591.270457000	38.1749	112	0
1527886591.270582000	38.175	112	1
1527886591.285059000	38.1895	74	0
1527886591.996766000	38.9012	397	1
1527886591.996814000	38.9012	275	1
1527886592.019748000	38.9242	74	0
1527886592.026508000	38.9309	74	0
1527886592.098974000	39.0034	287	0
1527886592.099353000	39.0038	393	0
1527886592.099370000	39.0038	74	1
1527886592.101984000	39.0064	146	0
1527886592.102446000	39.0069	291	0
1527886592.102473000	39.0069	74	1
1527886592.102834000	39.0073	112	0
1527886592.102928000	39.0074	112	1
1527886592.118294000	39.0227	74	0
1527886592.331483000	39.2359	1381	1
1527886592.331532000	39.236	273	1
1527886592.347280000	39.2517	74	0
1527886592.347729000	39.2522	74	0
1527886592.450870000	39.3553	287	0
1527886592.451301000	39.3557	207	0
1527886592.451321000	39.3558	74	1
1527886592.453249000	39.3577	207	0
1527886592.453699000	39.3581	340	0
1527886592.453721000	39.3582	74	1
1527886592.454419000	39.3588	112	0
1527886592.454551000	39.359	112	1
1527886592.469599000	39.374	74	0
1527886592.666294000	39.5707	484	1
1527886592.666368000	39.5708	274	1
1527886592.682577000	39.587	74	0
1527886592.683671000	39.5881	74	0
1527886592.782760000	39.6872	284	0
1527886592.783122000	39.6876	226	0
1527886592.783142000	39.6876	74	1
1527886592.785897000	39.6903	178	0
1527886592.786345000	39.6908	322	0
1527886592.786366000	39.6908	74	1
1527886592.786745000	39.6912	112	0
1527886592.786907000	39.6913	112	1
1527886592.801446000	39.7059	74	0
1527886593.115449000	40.0199	393	1
1527886593.115503000	40.0199	275	1
1527886593.131987000	40.0364	74	0
1527886593.132431000	40.0369	74	0
1527886593.214861000	40.1193	285	0
1527886593.215224000	40.1197	184	0
1527886593.215251000	40.1197	74	1
1527886593.217067000	40.1215	137	0
1527886593.217582000	40.122	335	0
1527886593.217609000	40.122	74	1
1527886593.217975000	40.1224	112	0
1527886593.218131000	40.1226	112	1
1527886593.238550000	40.143	74	0
1527886593.376396000	40.2808	394	1
1527886593.376452000	40.2809	273	1
1527886593.390077000	40.2945	74	0
1527886593.390514000	40.2949	74	0
1527886593.496404000	40.4008	287	0
1527886593.496766000	40.4012	313	0
1527886593.496786000	40.4012	74	1
1527886593.501081000	40.4055	250	0
1527886593.501590000	40.406	246	0
1527886593.501611000	40.406	74	1
1527886593.502008000	40.4064	112	0
1527886593.502099000	40.4065	112	1
1527886593.516032000	40.4205	74	0
1527886593.620139000	40.5246	394	1
1527886593.620182000	40.5246	272	1
1527886593.634274000	40.5387	74	0
1527886593.634730000	40.5392	74	0
1527886593.736679000	40.6411	287	0
1527886593.737060000	40.6415	178	0
1527886593.737081000	40.6415	74	1
1527886593.739708000	40.6441	182	0
1527886593.740108000	40.6445	234	0
1527886593.740133000	40.6446	74	1
1527886593.740572000	40.645	112	0
1527886593.740708000	40.6451	112	1
1527886593.755731000	40.6602	74	0
1527886594.265750000	41.1702	394	1
1527886594.265804000	41.1702	273	1
1527886594.286337000	41.1908	74	0
1527886594.286784000	41.1912	74	0
1527886594.389348000	41.2938	287	0
1527886594.389775000	41.2942	386	0
1527886594.389796000	41.2942	74	1
1527886594.392133000	41.2966	132	0
1527886594.392926000	41.2974	196	0
1527886594.392958000	41.2974	74	1
1527886594.393369000	41.2978	112	0
1527886594.393513000	41.2979	112	1
1527886594.412627000	41.3171	74	0
1527886594.510546000	41.415	398	1
1527886594.510624000	41.4151	273	1
1527886594.531823000	41.4363	74	0
1527886594.532284000	41.4367	74	0
1527886594.628906000	41.5333	285	0
1527886594.629287000	41.5337	178	0
1527886594.629302000	41.5337	74	1
1527886594.632063000	41.5365	339	0
1527886594.632564000	41.537	133	0
1527886594.632588000	41.537	74	1
1527886594.632962000	41.5374	112	0
1527886594.633088000	41.5375	112	1
1527886594.648484000	41.5529	74	0
1527886594.881451000	41.7859	394	1
1527886594.881540000	41.786	273	1
1527886594.897232000	41.8017	74	0
1527886594.897684000	41.8021	74	0
1527886595.019522000	41.924	288	0
1527886595.019894000	41.9243	354	0
1527886595.019914000	41.9243	74	1
1527886595.021786000	41.9262	231	0
1527886595.022222000	41.9267	292	0
1527886595.022245000	41.9267	74	1
1527886595.022637000	41.9271	112	0
1527886595.022863000	41.9273	112	1
1527886595.038481000	41.9429	74	0
1527886595.270764000	42.1752	398	1
1527886595.270818000	42.1752	276	1
1527886595.284911000	42.1893	74	0
1527886595.285352000	42.1898	74	0
1527886595.367652000	42.2721	287	0
1527886595.368289000	42.2727	178	0
1527886595.368319000	42.2727	74	1
1527886595.370243000	42.2747	206	0
1527886595.370759000	42.2752	343	0
1527886595.370783000	42.2752	74	1
1527886595.371150000	42.2756	112	0
1527886595.371297000	42.2757	112	1
1527886595.396073000	42.3005	74	0
1527886595.714070000	42.6185	398	1
1527886595.714149000	42.6186	277	1
1527886595.727059000	42.6315	74	0
1527886595.728513000	42.6329	74	0
1527886595.825048000	42.7295	285	0
1527886595.825454000	42.7299	179	0
1527886595.825484000	42.7299	74	1
1527886595.825932000	42.7304	318	0
1527886595.826454000	42.7309	298	0
1527886595.826478000	42.7309	74	1
1527886595.826823000	42.7313	112	0
1527886595.827196000	42.7316	112	1
1527886595.842739000	42.7472	74	0
1527886595.979521000	42.884	500	1
1527886595.979603000	42.884	273	1
1527886595.992870000	42.8973	74	0
1527886595.993337000	42.8978	74	0
1527886596.087111000	42.9915	287	0
1527886596.087554000	42.992	198	0
1527886596.087573000	42.992	74	1
1527886596.089886000	42.9943	300	0
1527886596.090284000	42.9947	295	0
1527886596.090312000	42.9947	74	1
1527886596.090717000	42.9951	112	0
1527886596.090849000	42.9953	112	1
1527886596.104415000	43.0088	74	0
1527886596.205646000	43.1101	406	1
1527886596.205733000	43.1102	276	1
1527886596.219674000	43.1241	74	0
1527886596.317764000	43.2222	284	0
1527886596.318156000	43.2226	232	0
1527886596.318174000	43.2226	74	1
1527886596.320266000	43.2247	203	0
1527886596.320760000	43.2252	242	0
1527886596.320784000	43.2252	74	1
1527886596.321153000	43.2256	112	0
1527886596.321315000	43.2257	112	1
1527886596.337806000	43.2422	74	0
1527886596.668684000	43.5731	396	1
1527886596.668772000	43.5732	275	1
1527886596.702937000	43.6074	74	0
1527886596.703317000	43.6077	74	0
1527886596.798902000	43.7033	285	0
1527886596.799278000	43.7037	262	0
1527886596.799292000	43.7037	74	1
1527886596.801688000	43.7061	363	0
1527886596.802072000	43.7065	112	0
1527886596.802096000	43.7065	74	1
1527886596.802524000	43.707	112	0
1527886596.802664000	43.7071	112	1
1527886596.817285000	43.7217	74	0
1527886597.037874000	43.9423	1384	1
1527886597.037956000	43.9424	274	1
1527886597.052857000	43.9573	74	0
1527886597.053306000	43.9577	74	0
1527886597.147530000	44.052	288	0
1527886597.147918000	44.0523	244	0
1527886597.147943000	44.0524	74	1
1527886597.150914000	44.0553	237	0
1527886597.151347000	44.0558	110	0
1527886597.151375000	44.0558	74	1
1527886597.151761000	44.0562	112	0
1527886597.151947000	44.0564	112	1
1527886597.166547000	44.071	74	0
1527886597.368771000	44.2732	484	1
1527886597.368856000	44.2733	273	1
1527886597.384419000	44.2888	74	0
1527886597.384918000	44.2893	74	0
1527886597.481873000	44.3863	288	0
1527886597.482279000	44.3867	219	0
1527886597.482301000	44.3867	74	1
1527886597.484286000	44.3887	191	0
1527886597.484733000	44.3892	131	0
1527886597.484762000	44.3892	74	1
1527886597.485126000	44.3896	112	0
1527886597.485359000	44.3898	112	1
1527886597.498509000	44.4029	74	0
1527886597.675760000	44.5802	395	1
1527886597.675848000	44.5803	274	1
1527886597.691688000	44.5961	74	0
1527886597.692075000	44.5965	74	0
1527886597.775047000	44.6795	287	0
1527886597.775425000	44.6799	237	0
1527886597.775445000	44.6799	74	1
1527886597.777926000	44.6824	220	0
1527886597.778409000	44.6828	291	0
1527886597.778437000	44.6829	74	1
1527886597.778902000	44.6833	112	0
1527886597.779051000	44.6835	112	1
1527886597.792592000	44.697	74	0
1527886598.105699000	45.0101	394	1
1527886598.105753000	45.0102	275	1
1527886598.120350000	45.0248	74	0
1527886598.120804000	45.0252	74	0
1527886598.225639000	45.1301	287	0
1527886598.226079000	45.1305	427	0
1527886598.226107000	45.1305	74	1
1527886598.229035000	45.1335	343	0
1527886598.229469000	45.1339	269	0
1527886598.229493000	45.1339	74	1
1527886598.229936000	45.1344	112	0
1527886598.230463000	45.1349	112	1
1527886598.245008000	45.1494	74	0
1527886598.423834000	45.3283	394	1
1527886598.423879000	45.3283	274	1
1527886598.438687000	45.3431	74	0
1527886598.439096000	45.3435	74	0
1527886598.525915000	45.4303	285	0
1527886598.526305000	45.4307	393	0
1527886598.526325000	45.4308	74	1
1527886598.528936000	45.4334	245	0
1527886598.529397000	45.4338	328	0
1527886598.529422000	45.4339	74	1
1527886598.529770000	45.4342	112	0
1527886598.529992000	45.4344	112	1
1527886598.551716000	45.4561	74	0
1527886598.806654000	45.7111	394	1
1527886598.806730000	45.7112	275	1
1527886598.820413000	45.7248	74	0
1527886598.820883000	45.7253	74	0
1527886598.905017000	45.8094	283	0
1527886598.905397000	45.8098	210	0
1527886598.905412000	45.8098	74	1
1527886598.906659000	45.8111	233	0
1527886598.907141000	45.8116	354	0
1527886598.907159000	45.8116	74	1
1527886598.907575000	45.812	112	0
1527886598.907742000	45.8122	112	1
1527886598.922882000	45.8273	74	0
1527886599.129724000	46.0342	395	1
1527886599.129781000	46.0342	273	1
1527886599.144890000	46.0493	74	0
1527886599.145297000	46.0497	74	0
1527886599.226763000	46.1312	284	0
1527886599.227145000	46.1316	352	0
1527886599.227164000	46.1316	74	1
1527886599.232685000	46.1371	312	0
1527886599.234031000	46.1385	347	0
1527886599.234054000	46.1385	74	1
1527886599.234438000	46.1389	112	0
1527886599.234609000	46.139	112	1
1527886599.248785000	46.1532	74	0
1527886599.395663000	46.3001	393	1
1527886599.395719000	46.3001	274	1
1527886599.408958000	46.3134	74	0
1527886599.409411000	46.3138	74	0
1527886599.503329000	46.4078	285	0
1527886599.503702000	46.4081	418	0
1527886599.503718000	46.4081	74	1
1527886599.513508000	46.4179	173	0
1527886599.514008000	46.4184	225	0
1527886599.514034000	46.4185	74	1
1527886599.514403000	46.4188	112	0
1527886599.514556000	46.419	112	1
1527886599.551037000	46.4555	74	0
1527886599.636913000	46.5413	394	1
1527886599.636968000	46.5414	274	1
1527886599.651033000	46.5555	74	0
1527886599.656026000	46.5605	74	0
1527886599.743038000	46.6475	285	0
1527886599.743437000	46.6479	345	0
1527886599.743452000	46.6479	74	1
1527886599.746748000	46.6512	256	0
1527886599.747191000	46.6516	341	0
1527886599.747213000	46.6516	74	1
1527886599.747593000	46.652	112	0
1527886599.747755000	46.6522	112	1
1527886599.765504000	46.6699	74	0
1527886599.969979000	46.8744	394	1
1527886599.970033000	46.8745	274	1
1527886599.983996000	46.8884	74	0
1527886600.084093000	46.9885	284	0
1527886600.084523000	46.989	198	0
1527886600.084543000	46.989	74	1
1527886600.086951000	46.9914	124	0
1527886600.087402000	46.9918	345	0
1527886600.087431000	46.9919	74	1
1527886600.087819000	46.9922	112	0
1527886600.087925000	46.9924	112	1
1527886600.102513000	47.0069	74	0
1527886600.259254000	47.1637	502	1
1527886600.259299000	47.1637	276	1
1527886600.277682000	47.1821	74	0
1527886600.380387000	47.2848	285	0
1527886600.380767000	47.2852	393	0
1527886600.380788000	47.2852	74	1
1527886600.382820000	47.2872	142	0
1527886600.383264000	47.2877	158	0
1527886600.383286000	47.2877	74	1
1527886600.383662000	47.2881	112	0
1527886600.383809000	47.2882	112	1
1527886600.401031000	47.3055	74	0
1527886600.785053000	47.6895	406	1
1527886600.785139000	47.6896	274	1
1527886600.801557000	47.706	74	0
1527886600.802030000	47.7065	74	0
1527886600.899607000	47.804	285	0
1527886600.900052000	47.8045	346	0
1527886600.900076000	47.8045	74	1
1527886600.902398000	47.8068	318	0
1527886600.902843000	47.8073	190	0
1527886600.902864000	47.8073	74	1
1527886600.903300000	47.8077	112	0
1527886600.903451000	47.8079	112	1
1527886600.918229000	47.8227	74	0
1527886601.089926000	47.9944	394	1
1527886601.090001000	47.9944	274	1
1527886601.104320000	48.0087	74	0
1527886601.104751000	48.0092	74	0
1527886601.229594000	48.134	288	0
1527886601.229987000	48.1344	218	0
1527886601.230011000	48.1344	74	1
1527886601.233379000	48.1378	267	0
1527886601.233824000	48.1383	284	0
1527886601.233847000	48.1383	74	1
1527886601.234218000	48.1386	112	0
1527886601.234362000	48.1388	112	1
1527886601.249831000	48.1543	74	0
1527886601.469007000	48.3734	1382	1
1527886601.469090000	48.3735	276	1
1527886601.483486000	48.3879	74	0
1527886601.483932000	48.3884	74	0
1527886601.588962000	48.4934	287	0
1527886601.589335000	48.4938	298	0
1527886601.589353000	48.4938	74	1
1527886601.591896000	48.4963	136	0
1527886601.592348000	48.4968	304	0
1527886601.592373000	48.4968	74	1
1527886601.592736000	48.4972	112	0
1527886601.592924000	48.4974	112	1
1527886601.610034000	48.5145	74	0
1527886601.874971000	48.7794	484	1
1527886601.875024000	48.7795	273	1
1527886601.888847000	48.7933	74	0
1527886601.889296000	48.7937	74	0
1527886601.982924000	48.8874	288	0
1527886601.983284000	48.8877	266	0
1527886601.983305000	48.8877	74	1
1527886601.985897000	48.8903	320	0
1527886601.986340000	48.8908	193	0
1527886601.986363000	48.8908	74	1
1527886601.986734000	48.8912	112	0
1527886601.986902000	48.8913	112	1
1527886602.002216000	48.9066	74	0
1527886602.341944000	49.2464	399	1
1527886602.341999000	49.2464	277	1
1527886602.355522000	49.26	74	0
1527886602.355974000	49.2604	74	0
1527886602.454659000	49.3591	285	0
1527886602.455053000	49.3595	273	0
1527886602.455069000	49.3595	74	1
1527886602.457218000	49.3616	268	0
1527886602.498451000	49.4029	148	0
1527886602.498519000	49.4029	74	1
1527886602.498847000	49.4033	112	0
1527886602.499192000	49.4036	112	1
1527886602.513360000	49.4178	74	0
1527886602.669798000	49.5742	394	1
1527886602.669837000	49.5743	273	1
1527886602.684664000	49.5891	74	0
1527886602.685049000	49.5895	74	0
1527886602.784316000	49.6887	287	0
1527886602.784692000	49.6891	205	0
1527886602.784726000	49.6892	74	1
1527886602.787132000	49.6916	335	0
1527886602.788018000	49.6924	181	0
1527886602.788041000	49.6925	74	1
1527886602.788506000	49.6929	112	0
1527886602.788642000	49.6931	112	1
1527886602.805997000	49.7104	74	0
1527886603.103194000	50.0076	394	1
1527886603.103249000	50.0077	277	1
1527886603.117835000	50.0223	74	0
1527886603.118277000	50.0227	74	0
1527886603.220704000	50.1251	287	0
1527886603.221117000	50.1255	227	0
1527886603.221136000	50.1256	74	1
1527886603.223305000	50.1277	166	0
1527886603.223759000	50.1282	203	0
1527886603.223783000	50.1282	74	1
1527886603.224208000	50.1286	112	0
1527886603.224337000	50.1288	112	1
1527886603.239372000	50.1438	74	0
1527886603.543426000	50.4479	395	1
1527886603.543504000	50.4479	276	1
1527886603.558240000	50.4627	74	0
1527886603.563365000	50.4678	74	0
1527886603.647829000	50.5523	285	0
1527886603.648264000	50.5527	389	0
1527886603.648286000	50.5527	74	1
1527886603.650845000	50.5553	256	0
1527886603.651291000	50.5557	242	0
1527886603.651306000	50.5557	74	1
1527886603.651759000	50.5562	112	0
1527886603.651920000	50.5563	112	1
1527886603.666566000	50.571	74	0
1527886603.821908000	50.7263	394	1
1527886603.821995000	50.7264	276	1
1527886603.837479000	50.7419	74	0
1527886603.837857000	50.7423	74	0
1527886603.942736000	50.8472	284	0
1527886603.943180000	50.8476	185	0
1527886603.943196000	50.8476	74	1
1527886603.944643000	50.8491	318	0
1527886603.945033000	50.8495	254	0
1527886603.945056000	50.8495	74	1
1527886603.945480000	50.8499	112	0
1527886603.945619000	50.85	112	1
1527886603.958547000	50.863	74	0
1527886604.176237000	51.0807	396	1
1527886604.176322000	51.0808	274	1
1527886604.189786000	51.0942	74	0
1527886604.190251000	51.0947	74	0
1527886604.315382000	51.2198	287	0
1527886604.315761000	51.2202	208	0
1527886604.315780000	51.2202	74	1
1527886604.317929000	51.2224	308	0
1527886604.318434000	51.2229	206	0
1527886604.318455000	51.2229	74	1
1527886604.318842000	51.2233	112	0
1527886604.318993000	51.2234	112	1
1527886604.333559000	51.238	74	0
1527886604.575193000	51.4796	394	1
1527886604.575249000	51.4797	276	1
1527886604.591699000	51.4961	74	0
1527886604.592087000	51.4965	74	0
1527886604.687467000	51.5919	287	0
1527886604.687908000	51.5923	219	0
1527886604.687930000	51.5924	74	1
1527886604.690880000	51.5953	335	0
1527886604.691321000	51.5958	264	0
1527886604.691340000	51.5958	74	1
1527886604.691789000	51.5962	112	0
1527886604.691943000	51.5964	112	1
1527886604.706216000	51.6106	74	0
1527886604.898966000	51.8034	397	1
1527886604.899053000	51.8035	275	1
1527886604.913455000	51.8179	74	0
1527886604.913958000	51.8184	74	0
1527886604.997011000	51.9014	285	0
1527886604.997406000	51.9018	419	0
1527886604.997423000	51.9019	74	1
1527886605.000657000	51.9051	293	0
1527886605.001055000	51.9055	274	0
1527886605.001079000	51.9055	74	1
1527886605.001511000	51.9059	112	0
1527886605.001628000	51.9061	112	1
1527886605.022045000	51.9265	74	0
1527886605.255394000	52.1598	499	1
1527886605.255480000	52.1599	274	1
1527886605.268817000	52.1732	74	0
1527886605.269265000	52.1737	74	0
1527886605.342918000	52.2473	288	0
1527886605.343347000	52.2478	250	0
1527886605.343370000	52.2478	74	1
1527886605.345607000	52.25	289	0
1527886605.346110000	52.2505	353	0
1527886605.346130000	52.2506	74	1
1527886605.346576000	52.251	112	0
1527886605.346763000	52.2512	112	1
1527886605.361874000	52.2663	74	0
1527886605.443347000	52.3478	388	1
1527886605.443447000	52.3479	1434	1
1527886605.443462000	52.3479	1434	1
1527886605.443466000	52.3479	236	1
1527886605.443514000	52.3479	1374	1
1527886605.476224000	52.3807	74	0
1527886605.477626000	52.3821	74	0
1527886605.478016000	52.3824	74	0
1527886605.478582000	52.383	74	0
1527886605.546239000	52.4507	423	0
1527886605.548751000	52.4532	104	0
1527886605.548783000	52.4532	74	1
1527886605.549217000	52.4536	112	0
1527886605.549377000	52.4538	112	1
1527886605.551590000	52.456	1385	1
1527886605.551626000	52.4561	269	1
1527886605.567256000	52.4717	74	0
1527886605.567694000	52.4721	74	0
1527886605.645790000	52.5502	287	0
1527886605.646156000	52.5506	177	0
1527886605.646183000	52.5506	74	1
1527886605.648192000	52.5526	118	0
1527886605.648783000	52.5532	264	0
1527886605.648809000	52.5532	74	1
1527886605.649198000	52.5536	112	0
1527886605.649337000	52.5538	112	1
1527886605.665622000	52.5701	74	0
1527886605.821026000	52.7255	483	1
1527886605.821081000	52.7255	269	1
1527886605.834844000	52.7393	74	0
1527886605.933666000	52.8381	284	0
1527886605.934047000	52.8385	413	0
1527886605.934064000	52.8385	74	1
1527886605.937036000	52.8415	350	0
1527886605.977089000	52.8815	317	0
1527886605.977130000	52.8816	74	1
1527886605.977537000	52.882	112	0
1527886605.977707000	52.8821	112	1
1527886605.990851000	52.8953	74	0
1527886607.976816000	54.8812	392	1
1527886607.976889000	54.8813	274	1
1527886607.990473000	54.8949	74	0
1527886607.990905000	54.8953	74	0
1527886608.095098000	54.9995	285	0
1527886608.095527000	55	304	0
1527886608.095554000	55	74	1
1527886608.097247000	55.0017	146	0
1527886608.097717000	55.0021	309	0
1527886608.097741000	55.0022	74	1
1527886608.098167000	55.0026	112	0
1527886608.098335000	55.0028	112	1
1527886608.113250000	55.0177	74	0
1527886608.295251000	55.1997	397	1
1527886608.295339000	55.1998	276	1
1527886608.308884000	55.2133	74	0
1527886608.309328000	55.2138	74	0
1527886608.417099000	55.3215	285	0
1527886608.417527000	55.322	359	0
1527886608.417558000	55.322	74	1
1527886608.420133000	55.3246	283	0
1527886608.420620000	55.325	197	0
1527886608.420645000	55.3251	74	1
1527886608.421021000	55.3255	112	0
1527886608.421225000	55.3257	112	1
1527886608.438788000	55.3432	74	0
1527886608.751301000	55.6557	399	1
1527886608.751389000	55.6558	277	1
1527886608.810950000	55.7154	74	0
1527886608.811382000	55.7158	74	0
1527886608.893335000	55.7978	285	0
1527886608.893711000	55.7981	209	0
1527886608.893726000	55.7982	74	1
1527886608.895688000	55.8001	270	0
1527886608.896080000	55.8005	334	0
1527886608.896105000	55.8005	74	1
1527886608.896539000	55.801	112	0
1527886608.896702000	55.8011	112	1
1527886608.910057000	55.8145	74	0
1527886609.178496000	56.0829	394	1
1527886609.178546000	56.083	277	1
1527886609.198199000	56.1026	74	0
1527886609.198707000	56.1031	74	0
1527886609.294144000	56.1986	287	0
1527886609.294575000	56.199	259	0
1527886609.294600000	56.199	74	1
1527886609.298030000	56.2025	163	0
1527886609.298605000	56.203	233	0
1527886609.298631000	56.2031	74	1
1527886609.299019000	56.2034	112	0
1527886609.299194000	56.2036	112	1
1527886609.325464000	56.2299	74	0
1527886609.712635000	56.6171	394	1
1527886609.712714000	56.6171	274	1
1527886609.726246000	56.6307	74	0
1527886609.728090000	56.6325	74	0
1527886609.833908000	56.7383	287	0
1527886609.834297000	56.7387	311	0
1527886609.834315000	56.7387	74	1
1527886609.836266000	56.7407	147	0
1527886609.836711000	56.7411	146	0
1527886609.836739000	56.7412	74	1
1527886609.837085000	56.7415	112	0
1527886609.837314000	56.7417	112	1
1527886609.869420000	56.7738	74	0
1527886610.162401000	57.0668	394	1
1527886610.162478000	57.0669	276	1
1527886610.176711000	57.0811	74	0
1527886610.177117000	57.0815	74	0
1527886610.261049000	57.1655	287	0
1527886610.261472000	57.1659	420	0
1527886610.261493000	57.1659	74	1
1527886610.263694000	57.1681	182	0
1527886610.264088000	57.1685	150	0
1527886610.264119000	57.1685	74	1
1527886610.264585000	57.169	112	0
1527886610.264727000	57.1692	112	1
1527886610.284867000	57.1893	74	0
1527886610.582212000	57.4866	398	1
1527886610.582299000	57.4867	273	1
1527886610.596464000	57.5009	74	0
1527886610.607509000	57.5119	74	0
1527886610.689911000	57.5943	287	0
1527886610.690294000	57.5947	377	0
1527886610.690318000	57.5947	74	1
1527886610.692632000	57.5971	194	0
1527886610.693036000	57.5975	310	0
1527886610.693061000	57.5975	74	1
1527886610.693476000	57.5979	112	0
1527886610.693624000	57.5981	112	1
1527886610.709945000	57.6144	74	0
1527886610.947317000	57.8517	397	1
1527886610.947374000	57.8518	275	1
1527886610.962975000	57.8674	74	0
1527886610.963418000	57.8678	74	0
1527886611.044912000	57.9493	287	0
1527886611.045265000	57.9497	173	0
1527886611.045285000	57.9497	74	1
1527886611.047507000	57.9519	268	0
1527886611.047994000	57.9524	315	0
1527886611.048016000	57.9524	74	1
1527886611.048526000	57.953	112	0
1527886611.048649000	57.9531	112	1
1527886611.063764000	57.9682	74	0
1527886611.228930000	58.1334	503	1
1527886611.229015000	58.1334	274	1
1527886611.242586000	58.147	74	0
1527886611.243024000	58.1475	74	0
1527886611.336193000	58.2406	285	0
1527886611.336625000	58.2411	246	0
1527886611.336652000	58.2411	74	1
1527886611.337529000	58.242	292	0
1527886611.337979000	58.2424	136	0
1527886611.337995000	58.2424	74	1
1527886611.338506000	58.2429	112	0
1527886611.338686000	58.2431	112	1
1527886611.352800000	58.2572	74	0
1527886611.545581000	58.45	406	1
1527886611.545639000	58.4501	274	1
1527886611.571705000	58.4761	74	0
1527886611.572120000	58.4765	74	0
1527886611.662627000	58.5671	287	0
1527886611.663010000	58.5674	373	0
1527886611.663039000	58.5675	74	1
1527886611.665947000	58.5704	299	0
1527886611.666389000	58.5708	253	0
1527886611.666409000	58.5708	74	1
1527886611.666808000	58.5712	112	0
1527886611.666945000	58.5714	112	1
1527886611.681372000	58.5858	74	0
1527886611.823513000	58.7279	1385	1
1527886611.823562000	58.728	278	1
1527886611.838457000	58.7429	74	0
1527886611.838909000	58.7433	74	0
1527886611.937095000	58.8415	287	0
1527886611.937528000	58.842	185	0
1527886611.937547000	58.842	74	1
1527886611.939997000	58.8444	171	0
1527886611.940374000	58.8448	114	0
1527886611.940390000	58.8448	74	1
1527886611.940842000	58.8453	112	0
1527886611.940986000	58.8454	112	1
1527886611.955709000	58.8601	74	0
1527886612.271470000	59.1759	484	1
1527886612.271533000	59.176	276	1
1527886612.287445000	59.1919	74	0
1527886612.287951000	59.1924	74	0
1527886612.370224000	59.2747	287	0
1527886612.370629000	59.2751	326	0
1527886612.370651000	59.2751	74	1
1527886612.374009000	59.2784	282	0
1527886612.374449000	59.2789	264	0
1527886612.374477000	59.2789	74	1
1527886612.374850000	59.2793	112	0
1527886612.375074000	59.2795	112	1
1527886612.389276000	59.2937	74	0
1527886612.748551000	59.653	399	1
1527886612.748607000	59.653	280	1
1527886612.761950000	59.6664	74	0
1527886612.762397000	59.6668	74	0
1527886612.862234000	59.7667	285	0
1527886612.862664000	59.7671	271	0
1527886612.862687000	59.7671	74	1
1527886612.865522000	59.77	353	0
1527886612.865996000	59.7704	249	0
1527886612.866027000	59.7705	74	1
1527886612.866388000	59.7708	112	0
1527886612.866636000	59.7711	112	1
1527886612.881603000	59.786	74	0
1527886613.054429000	59.9589	397	1
1527886613.054474000	59.9589	276	1
1527886613.067773000	59.9722	74	0
1527886613.068506000	59.9729	74	0
1527886613.144416000	60.0488	285	0
1527886613.144841000	60.0493	354	0
1527886613.144868000	60.0493	74	1
1527886613.147878000	60.0523	166	0
1527886613.148443000	60.0529	272	0
1527886613.148470000	60.0529	74	1
1527886613.148856000	60.0533	112	0
1527886613.149004000	60.0534	112	1
1527886613.164004000	60.0684	74	0
1527886613.326446000	60.2309	398	1
1527886613.326500000	60.2309	277	1
1527886613.342072000	60.2465	74	0
1527886613.465684000	60.3701	287	0
1527886613.466055000	60.3705	209	0
1527886613.466083000	60.3705	74	1
1527886613.468774000	60.3732	367	0
1527886613.469226000	60.3737	358	0
1527886613.469251000	60.3737	74	1
1527886613.469626000	60.3741	112	0
1527886613.469771000	60.3742	112	1
1527886613.484959000	60.3894	74	0
1527886613.775851000	60.6803	394	1
1527886613.775895000	60.6803	277	1
1527886613.789257000	60.6937	74	0
1527886613.789617000	60.694	74	0
1527886613.867496000	60.7719	285	0
1527886613.867903000	60.7723	385	0
1527886613.867923000	60.7724	74	1
1527886613.870225000	60.7747	178	0
1527886613.870667000	60.7751	146	0
1527886613.870692000	60.7751	74	1
1527886613.871077000	60.7755	112	0
1527886613.871270000	60.7757	112	1
1527886613.888133000	60.7926	74	0
1527886614.091589000	60.996	394	1
1527886614.091676000	60.9961	275	1
1527886614.105540000	61.01	74	0
1527886614.106033000	61.0105	74	0
1527886614.197534000	61.102	287	0
1527886614.198402000	61.1028	323	0
1527886614.198425000	61.1029	74	1
1527886614.201035000	61.1055	169	0
1527886614.201480000	61.1059	186	0
1527886614.201497000	61.1059	74	1
1527886614.201947000	61.1064	112	0
1527886614.202170000	61.1066	112	1
1527886614.224134000	61.1286	74	0
1527886614.409453000	61.3139	394	1
1527886614.409539000	61.314	275	1
1527886614.423328000	61.3278	74	0
1527886614.423802000	61.3282	74	0
1527886614.607269000	61.5117	285	0
1527886614.607723000	61.5122	396	0
1527886614.607751000	61.5122	74	1
1527886614.610750000	61.5152	180	0
1527886614.611165000	61.5156	184	0
1527886614.611187000	61.5156	74	1
1527886614.611633000	61.5161	112	0
1527886614.611860000	61.5163	112	1
1527886614.626677000	61.5311	74	0
1527886614.869721000	61.7742	393	1
1527886614.869777000	61.7742	280	1
1527886614.883805000	61.7882	74	0
1527886614.884246000	61.7887	74	0
1527886614.980345000	61.8848	287	0
1527886614.980715000	61.8851	334	0
1527886614.980734000	61.8852	74	1
1527886614.983400000	61.8878	324	0
1527886614.983911000	61.8883	333	0
1527886614.983938000	61.8884	74	1
1527886614.984309000	61.8887	112	0
1527886614.984439000	61.8889	112	1
1527886614.998273000	61.9027	74	0
1527886615.200527000	62.105	398	1
1527886615.200600000	62.105	275	1
1527886615.249065000	62.1535	74	0
1527886615.250035000	62.1545	74	0
1527886615.314883000	62.2193	285	0
1527886615.315269000	62.2197	228	0
1527886615.315292000	62.2197	74	1
1527886615.317378000	62.2218	188	0
1527886615.317837000	62.2223	356	0
1527886615.317854000	62.2223	74	1
1527886615.318280000	62.2227	112	0
1527886615.318419000	62.2228	112	1
1527886615.334717000	62.2391	74	0
1527886615.434705000	62.3391	500	1
1527886615.434756000	62.3392	278	1
1527886615.448834000	62.3533	74	0
1527886615.454682000	62.3591	74	0
1527886615.540054000	62.4445	287	0
1527886615.540478000	62.4449	189	0
1527886615.540501000	62.4449	74	1
1527886615.542501000	62.4469	254	0
1527886615.542951000	62.4474	358	0
1527886615.542976000	62.4474	74	1
1527886615.543363000	62.4478	112	0
1527886615.543560000	62.448	112	1
1527886615.561011000	62.4654	74	0
1527886615.771964000	62.6764	407	1
1527886615.772044000	62.6765	276	1
1527886615.786750000	62.6912	74	0
1527886615.787190000	62.6916	74	0
1527886615.875416000	62.7798	285	0
1527886615.875804000	62.7802	196	0
1527886615.875825000	62.7803	74	1
1527886615.878412000	62.7828	366	0
1527886615.878944000	62.7834	277	0
1527886615.878966000	62.7834	74	1
1527886615.879336000	62.7838	112	0
1527886615.879522000	62.784	112	1
1527886615.899294000	62.8037	74	0
1527886616.110780000	63.0152	1384	1
1527886616.110832000	63.0153	278	1
1527886616.124659000	63.0291	74	0
1527886616.125078000	63.0295	74	0
1527886616.240440000	63.1449	285	0
1527886616.240840000	63.1453	176	0
1527886616.240859000	63.1453	74	1
1527886616.246431000	63.1509	132	0
1527886616.247911000	63.1523	175	0
1527886616.247934000	63.1524	74	1
1527886616.248377000	63.1528	112	0
1527886616.248515000	63.1529	112	1
1527886616.267781000	63.1722	74	0
1527886616.492616000	63.397	483	1
1527886616.492673000	63.3971	275	1
1527886616.506074000	63.4105	74	0
1527886616.506590000	63.411	74	0
[truncated: 1,737 more rows]
