# Supplementary material for: Method for multi-task learning fusion network traffic classification to address small sample labels
Source: Sci Rep. 2024 Jan 30;14:2518. doi: 10.1038/s41598-024-51933-8 (PMC10827795; doi:10.1038/s41598-024-51933-8)
Supplement: Supplementary file 2 — Supplementary Information 2. [file 41598_2024_51933_MOESM2_ESM.zip › QUIC Dataset/QUIC Dataset/pretraining/Google Doc/GoogleDoc-1103.txt]

1527766608.537162000	0	275	1
1527766608.557444000	0.020282	67	0
1527766608.789786000	0.252624	283	0
1527766608.790498000	0.253336	1392	0
1527766608.790782000	0.25362	1392	0
1527766608.790939000	0.253777	1392	0
1527766608.790942000	0.25378	160	0
1527766608.791158000	0.253996	1392	0
1527766608.791232000	0.25407	1392	0
1527766608.791516000	0.254354	1392	0
1527766608.791518000	0.254356	168	0
1527766608.793754000	0.256592	105	1
1527766608.794094000	0.256932	1392	0
1527766608.794268000	0.257106	1392	0
1527766608.794520000	0.257358	1315	0
1527766608.796942000	0.25978	1392	0
1527766608.797167000	0.260005	1392	0
1527766608.797729000	0.260567	90	1
1527766608.798026000	0.260864	1392	0
1527766608.798029000	0.260867	168	0
1527766608.799109000	0.261947	1172	0
1527766608.801757000	0.264595	84	1
1527766608.825571000	0.288409	1392	0
1527766608.825805000	0.288643	1392	0
1527766608.825881000	0.288719	1392	0
1527766608.825884000	0.288722	178	0
1527766608.826135000	0.288973	1221	0
1527766608.826208000	0.289046	1392	0
1527766608.826414000	0.289252	1392	0
1527766608.826487000	0.289325	952	0
1527766608.827094000	0.289932	1392	0
1527766608.827161000	0.289999	1392	0
1527766608.827370000	0.290208	105	1
1527766608.827383000	0.290221	1392	0
1527766608.827385000	0.290223	160	0
1527766608.829079000	0.291917	1392	0
1527766608.830002000	0.29284	1392	0
1527766608.830151000	0.292989	1075	0
1527766608.831057000	0.293895	84	1
1527766608.831932000	0.29477	1392	0
1527766608.832028000	0.294866	1392	0
1527766608.832173000	0.295011	1392	0
1527766608.832421000	0.295259	168	0
1527766608.832703000	0.295541	1392	0
1527766608.832705000	0.295543	133	0
1527766608.834354000	0.297192	1392	0
1527766608.834612000	0.29745	1392	0
1527766608.834719000	0.297557	105	1
1527766608.835350000	0.298188	1392	0
1527766608.835640000	0.298478	168	0
1527766608.835855000	0.298693	774	0
1527766608.837449000	0.300287	1392	0
1527766608.837760000	0.300598	1392	0
1527766608.838497000	0.301335	1392	0
1527766608.838499000	0.301337	168	0
1527766608.838621000	0.301459	681	0
1527766608.839783000	0.302621	99	1
1527766609.241615000	0.704453	432	1
1527766609.241700000	0.704538	1392	1
1527766609.241741000	0.704579	896	1
1527766609.245149000	0.707987	269	1
1527766609.264654000	0.727492	67	0
1527766609.553715000	1.01655	422	0
1527766609.556675000	1.01951	60	0
1527766609.589997000	1.05283	422	0
1527766609.617470000	1.08031	214	0
1527766609.617472000	1.08031	1392	0
1527766609.617620000	1.08046	1392	0
1527766609.617623000	1.08046	1392	0
1527766609.617625000	1.08046	160	0
1527766609.617728000	1.08057	1392	0
1527766609.617731000	1.08057	1392	0
1527766609.617732000	1.08057	1051	0
1527766609.618930000	1.08177	72	0
1527766609.618932000	1.08177	182	0
1527766609.653346000	1.11618	60	0
1527766609.854116000	1.31695	422	0
1527766609.854118000	1.31696	214	0
1527766610.255320000	1.71816	1392	0
1527766610.255642000	1.71848	1392	0
1527766610.284763000	1.7476	108	1
1527766610.292553000	1.75539	99	1
1527766610.711740000	2.17458	197	1
1527766610.731460000	2.1943	67	0
1527766610.876183000	2.33902	1168	1
1527766610.876972000	2.33981	699	1
1527766610.897174000	2.36001	67	0
1527766611.059532000	2.52237	325	1
1527766611.076092000	2.53893	508	0
1527766611.079870000	2.54271	78	1
1527766611.086195000	2.54903	67	0
1527766611.086305000	2.54914	1392	0
1527766611.086307000	2.54914	159	0
1527766611.089884000	2.55272	84	1
1527766611.093679000	2.55652	457	0
1527766611.093923000	2.55676	1095	0
1527766611.096008000	2.55885	72	0
1527766611.096507000	2.55935	299	0
1527766611.097905000	2.56074	87	1
1527766611.100353000	2.56319	234	0
1527766611.100458000	2.5633	340	0
1527766611.100460000	2.5633	97	0
1527766611.103900000	2.56674	84	1
1527766612.225678000	3.68852	324	1
1527766612.225899000	3.68874	1243	1
1527766612.245206000	3.70804	80	0
1527766612.249054000	3.71189	78	1
1527766612.466758000	3.9296	1322	1
1527766612.488895000	3.95173	67	0
1527766612.588230000	4.05107	381	0
1527766612.588460000	4.0513	1392	0
1527766612.588754000	4.05159	1392	0
1527766612.588851000	4.05169	1392	0
1527766612.588854000	4.05169	168	0
1527766612.588856000	4.05169	344	0
1527766612.588857000	4.05169	228	0
1527766612.589046000	4.05188	1392	0
1527766612.589120000	4.05196	977	0
1527766612.592710000	4.05555	72	0
1527766612.592814000	4.05565	163	0
1527766612.592950000	4.05579	108	1
1527766612.596997000	4.05983	78	1
1527766612.626497000	4.08933	319	1
1527766612.626597000	4.08943	1392	1
1527766612.626638000	4.08948	1392	1
1527766612.626673000	4.08951	945	1
1527766612.649605000	4.11244	67	0
1527766612.655599000	4.11844	67	0
1527766612.667310000	4.13015	268	0
1527766612.667583000	4.13042	1040	0
1527766612.671325000	4.13416	87	1
1527766612.757650000	4.22049	352	0
1527766612.760407000	4.22324	60	0
1527766612.761976000	4.22481	81	1
1527766613.508668000	4.97151	1369	1
1527766613.528916000	4.99175	67	0
1527766613.661593000	5.12443	361	0
1527766613.661595000	5.12443	142	0
1527766613.661597000	5.12443	224	0
1527766613.672909000	5.13575	87	1
1527766614.329889000	5.79273	313	1
1527766614.329987000	5.79282	1392	1
1527766614.330025000	5.79286	968	1
1527766614.332974000	5.79581	231	1
1527766614.352334000	5.81517	67	0
1527766614.440375000	5.90321	375	0
1527766614.442787000	5.90562	60	0
1527766614.444858000	5.9077	84	1
1527766614.716613000	6.17945	612	0
1527766614.716736000	6.17957	284	0
1527766614.716738000	6.17958	179	0
1527766614.718573000	6.18141	101	1
1527766614.722185000	6.18502	391	1
1527766614.740167000	6.203	67	0
1527766614.758418000	6.22126	67	0
1527766615.159470000	6.62231	806	0
1527766615.159741000	6.62258	1392	0
1527766615.160003000	6.62284	1392	0
1527766615.160087000	6.62293	1392	0
1527766615.160090000	6.62293	160	0
1527766615.160520000	6.62336	1392	0
1527766615.160599000	6.62344	1334	0
1527766615.160602000	6.62344	1392	0
1527766615.160604000	6.62344	1392	0
1527766615.160700000	6.62354	1392	0
1527766615.160703000	6.62354	168	0
1527766615.160986000	6.62382	1196	0
1527766615.161943000	6.62478	111	1
1527766615.165545000	6.62838	1392	0
1527766615.165786000	6.62862	1392	0
1527766615.165869000	6.62871	81	1
1527766615.165882000	6.62872	1392	0
1527766615.165884000	6.62872	168	0
1527766615.165954000	6.62879	64	0
1527766615.169889000	6.63273	90	1
1527766615.206170000	6.66901	1392	0
1527766615.206173000	6.66901	735	0
1527766615.206738000	6.66958	1392	0
1527766615.207154000	6.66999	1392	0
1527766615.207223000	6.67006	1392	0
1527766615.207226000	6.67006	160	0
1527766615.207687000	6.67052	1392	0
1527766615.207757000	6.67059	1392	0
1527766615.207824000	6.67066	1392	0
1527766615.207826000	6.67066	160	0
1527766615.207988000	6.67083	105	1
1527766615.208919000	6.67176	1392	0
1527766615.208922000	6.67176	344	0
1527766615.209290000	6.67213	1392	0
1527766615.209368000	6.67221	1392	0
1527766615.209558000	6.6724	1392	0
1527766615.209560000	6.6724	168	0
1527766615.209682000	6.67252	1392	0
1527766615.209684000	6.67252	166	0
1527766615.210001000	6.67284	1392	0
1527766615.210184000	6.67302	1392	0
1527766615.210270000	6.67311	105	1
1527766615.210300000	6.67314	1392	0
1527766615.210302000	6.67314	168	0
1527766615.210370000	6.67321	1180	0
1527766615.210646000	6.67348	1392	0
1527766615.210716000	6.67355	1392	0
1527766615.210877000	6.67371	1392	0
1527766615.210879000	6.67372	168	0
1527766615.210947000	6.67378	945	0
1527766615.211169000	6.67401	1392	0
1527766615.211337000	6.67418	1281	0
1527766615.211408000	6.67425	729	0
1527766615.211412000	6.67425	105	1
1527766615.211799000	6.67464	1392	0
1527766615.211934000	6.67477	1308	0
1527766615.212074000	6.67491	1392	0
1527766615.212345000	6.67518	1392	0
1527766615.212348000	6.67519	318	0
1527766615.212421000	6.67526	149	0
1527766615.214854000	6.67769	96	1
1527766617.560674000	9.02351	571	1
1527766617.560756000	9.02359	274	1
1527766617.563941000	9.02678	969	1
1527766617.564065000	9.0269	1392	1
1527766617.564109000	9.02695	1392	1
1527766617.564166000	9.027	959	1
1527766617.581484000	9.04432	67	0
1527766617.589393000	9.05223	67	0
1527766617.645871000	9.10871	496	1
1527766617.670917000	9.13375	67	0
1527766617.711467000	9.1743	374	0
1527766617.711777000	9.17461	1380	0
1527766617.713020000	9.17586	493	0
1527766617.713522000	9.17636	353	0
1527766617.714891000	9.17773	572	0
1527766617.715177000	9.17801	93	1
1527766617.716756000	9.17959	615	0
1527766617.718729000	9.18157	447	0
1527766617.720100000	9.18294	677	0
1527766617.720187000	9.18302	81	1
1527766617.720532000	9.18337	60	0
1527766617.721459000	9.1843	464	0
1527766617.723671000	9.18651	815	0
1527766617.724240000	9.18708	87	1
1527766617.725851000	9.18869	629	0
1527766617.725928000	9.18877	499	0
1527766617.727092000	9.18993	419	0
1527766617.728538000	9.19138	681	0
1527766617.729168000	9.19201	87	1
1527766617.731124000	9.19396	596	0
1527766617.733067000	9.1959	538	0
1527766617.735170000	9.19801	81	1
1527766617.736261000	9.1991	634	0
1527766617.736963000	9.1998	1170	0
1527766617.740425000	9.20326	81	1
1527766617.764430000	9.22727	82	0
1527766617.764546000	9.22738	170	0
1527766617.766420000	9.22926	254	0
1527766617.766757000	9.22959	83	0
1527766617.768191000	9.23103	87	1
1527766617.769307000	9.23214	112	0
1527766617.773198000	9.23604	78	1
1527766619.404493000	10.8673	378	1
1527766619.404577000	10.8674	89	1
1527766619.417823000	10.8807	285	1
1527766619.420939000	10.8838	461	1
1527766619.421030000	10.8839	67	1
1527766619.425547000	10.8884	67	0
1527766619.437649000	10.9005	67	0
1527766619.442174000	10.905	67	0
1527766619.620202000	11.083	422	1
1527766619.620478000	11.0833	74	1
1527766619.640032000	11.1029	67	0
1527766619.735839000	11.1987	287	0
1527766619.737274000	11.2001	131	0
1527766619.738899000	11.2017	72	0
1527766619.738980000	11.2018	194	0
1527766619.742339000	11.2052	90	1
1527766619.830182000	11.293	424	1
1527766619.830276000	11.2931	232	1
1527766619.842499000	11.3053	283	0
1527766619.842502000	11.3053	83	0
1527766619.846330000	11.3092	81	1
1527766619.847150000	11.31	72	0
1527766619.847599000	11.3104	276	0
1527766619.851243000	11.3141	67	0
1527766619.851514000	11.3144	84	1
1527766619.885831000	11.3487	222	0
1527766619.885946000	11.3488	121	0
1527766619.890341000	11.3532	81	1
1527766619.893403000	11.3562	72	0
1527766619.893500000	11.3563	221	0
1527766619.897402000	11.3602	81	1
1527766619.932714000	11.3956	226	0
1527766619.932829000	11.3957	347	0
1527766619.935299000	11.3981	102	0
1527766619.936316000	11.3992	84	1
1527766620.510117000	11.973	354	1
1527766620.510254000	11.9731	1392	1
1527766620.510283000	11.9731	1392	1
1527766620.510334000	11.9732	1392	1
1527766620.510360000	11.9732	1392	1
1527766620.510403000	11.9732	1392	1
1527766620.510437000	11.9733	1392	1
1527766620.510476000	11.9733	1392	1
1527766620.510517000	11.9734	1392	1
1527766620.510550000	11.9734	1392	1
1527766620.510587000	11.9734	1392	1
1527766620.510638000	11.9735	1392	1
1527766620.510664000	11.9735	1392	1
1527766620.510707000	11.9735	1392	1
1527766620.510740000	11.9736	1392	1
1527766620.512658000	11.9755	1392	1
1527766620.512718000	11.9756	1392	1
1527766620.512767000	11.9756	1392	1
1527766620.512821000	11.9757	1392	1
1527766620.512860000	11.9757	1392	1
1527766620.512894000	11.9757	1392	1
1527766620.512933000	11.9758	1392	1
1527766620.512984000	11.9758	1392	1
1527766620.513023000	11.9759	1392	1
1527766620.513058000	11.9759	1392	1
1527766620.514334000	11.9772	1392	1
1527766620.514377000	11.9772	1392	1
1527766620.514411000	11.9772	1392	1
1527766620.514446000	11.9773	1392	1
1527766620.514485000	11.9773	1392	1
1527766620.514540000	11.9774	1392	1
1527766620.514581000	11.9774	1392	1
1527766620.514614000	11.9775	1392	1
1527766620.514653000	11.9775	1392	1
1527766620.514690000	11.9775	219	1
1527766620.549600000	12.0124	67	0
1527766620.549603000	12.0124	80	0
1527766620.549604000	12.0124	67	0
1527766620.549605000	12.0124	67	0
1527766620.553357000	12.0162	87	1
1527766620.596536000	12.0594	290	0
1527766620.596538000	12.0594	126	0
1527766620.598523000	12.0614	72	0
1527766620.598525000	12.0614	300	0
1527766620.600365000	12.0632	87	1
1527766620.646972000	12.1098	344	1
1527766620.649992000	12.1128	278	1
1527766620.678975000	12.1418	67	0
1527766620.679911000	12.1427	271	1
1527766620.685678000	12.1485	67	0
1527766620.700623000	12.1635	67	0
1527766620.823007000	12.2858	328	1
1527766620.823163000	12.286	235	1
1527766620.843404000	12.3062	67	0
1527766620.845761000	12.3086	1177	1
1527766620.869139000	12.332	67	0
1527766620.891954000	12.3548	353	0
1527766620.895392000	12.3582	84	1
1527766620.898027000	12.3609	60	0
1527766620.901409000	12.3642	78	1
1527766620.909481000	12.3723	537	0
1527766620.909641000	12.3725	783	0
1527766620.912537000	12.3754	72	0
1527766620.913010000	12.3758	182	0
1527766620.913474000	12.3763	87	1
1527766620.964740000	12.4276	392	0
1527766620.964743000	12.4276	98	0
1527766620.968403000	12.4312	81	1
1527766620.968840000	12.4317	72	0
1527766620.968934000	12.4318	222	0
1527766620.972412000	12.4353	81	1
1527766620.972606000	12.4354	215	0
1527766620.972701000	12.4355	259	0
1527766620.976127000	12.439	72	0
1527766620.976236000	12.4391	92	0
1527766620.976416000	12.4393	87	1
1527766621.023599000	12.4864	328	0
1527766621.023725000	12.4866	704	0
1527766621.027412000	12.4902	81	1
1527766621.043690000	12.5065	452	1
1527766621.066519000	12.5294	67	0
1527766621.160649000	12.6235	216	0
1527766621.160764000	12.6236	126	0
1527766621.164417000	12.6273	84	1
1527766621.165308000	12.6281	72	0
1527766621.166535000	12.6294	131	0
1527766621.169424000	12.6323	81	1
1527766621.193530000	12.6564	228	0
1527766621.193627000	12.6565	340	0
1527766621.193629000	12.6565	276	0
1527766621.196406000	12.6592	1392	1
1527766621.196459000	12.6593	82	1
1527766621.196528000	12.6594	232	1
1527766621.217828000	12.6807	67	0
1527766621.331454000	12.7943	308	0
1527766621.331457000	12.7943	126	0
1527766621.335191000	12.798	72	0
1527766621.335467000	12.7983	87	1
1527766621.335479000	12.7983	66	0
1527766621.339423000	12.8023	78	1
1527766621.472688000	12.9355	424	1
1527766621.472781000	12.9356	233	1
1527766621.493182000	12.956	67	0
1527766621.599869000	13.0627	212	0
1527766621.600125000	13.063	126	0
1527766621.603461000	13.0663	84	1
1527766621.603984000	13.0668	72	0
1527766621.603986000	13.0668	166	0
1527766621.607421000	13.0703	81	1
1527766621.931968000	13.3948	373	1
1527766621.932059000	13.3949	235	1
1527766621.952700000	13.4155	67	0
1527766622.282950000	13.7458	266	0
1527766622.283061000	13.7459	126	0
1527766622.286607000	13.7494	84	1
1527766622.288665000	13.7515	72	0
1527766622.288754000	13.7516	205	0
1527766622.292451000	13.7553	81	1
1527766622.361944000	13.8248	376	1
1527766622.362023000	13.8249	423	1
1527766622.384776000	13.8476	67	0
1527766622.684208000	14.147	238	0
1527766622.684211000	14.147	126	0
1527766622.688284000	14.1511	72	0
1527766622.688286000	14.1511	81	0
1527766622.688574000	14.1514	90	1
1527766622.840111000	14.3029	375	1
1527766622.840205000	14.303	239	1
1527766622.860354000	14.3232	67	0
1527766623.174945000	14.6378	213	0
1527766623.174947000	14.6378	126	0
1527766623.178580000	14.6414	84	1
1527766623.179919000	14.6428	72	0
1527766623.180315000	14.6432	211	0
1527766623.183583000	14.6464	81	1
1527766623.347672000	14.8105	371	1
1527766623.347742000	14.8106	239	1
1527766623.368119000	14.831	67	0
1527766623.836123000	15.299	238	0
1527766623.836125000	15.299	126	0
1527766623.839621000	15.3025	84	1
1527766623.840237000	15.3031	72	0
1527766623.840661000	15.3035	172	0
1527766623.843603000	15.3064	81	1
1527766623.977124000	15.44	372	1
1527766623.977209000	15.44	233	1
1527766623.998889000	15.4617	67	0
1527766624.314607000	15.7774	238	0
1527766624.314707000	15.7775	128	0
1527766624.318671000	15.7815	84	1
1527766624.319101000	15.7819	72	0
1527766624.319103000	15.7819	207	0
1527766624.322633000	15.7855	81	1
1527766624.718274000	16.1811	461	1
1527766624.718353000	16.1812	235	1
1527766624.739148000	16.202	67	0
1527766624.875291000	16.3381	212	0
1527766624.875294000	16.3381	128	0
1527766624.878786000	16.3416	72	0
1527766624.878788000	16.3416	167	0
1527766624.879609000	16.3424	90	1
1527766625.026905000	16.4897	373	1
1527766625.026995000	16.4898	238	1
1527766625.047548000	16.5104	67	0
1527766625.352726000	16.8156	405	0
1527766625.352728000	16.8156	128	0
1527766625.356071000	16.8189	72	0
1527766625.356073000	16.8189	280	0
1527766625.356607000	16.8194	90	1
1527766625.508788000	16.9716	420	1
1527766625.508867000	16.9717	236	1
1527766625.530426000	16.9933	67	0
1527766625.837306000	17.3001	215	0
1527766625.837309000	17.3001	128	0
1527766625.840826000	17.3037	72	0
1527766625.840829000	17.3037	239	0
1527766625.841663000	17.3045	90	1
1527766625.927828000	17.3907	375	1
1527766625.927916000	17.3908	237	1
1527766625.947687000	17.4105	67	0
1527766626.062994000	17.5258	213	0
1527766626.062996000	17.5258	128	0
1527766626.062998000	17.5258	72	0
1527766626.063101000	17.5259	224	0
1527766626.066765000	17.5296	90	1
1527766626.307195000	17.77	1384	1
1527766626.307258000	17.7701	236	1
1527766626.328268000	17.7911	67	0
1527766626.646198000	18.109	238	0
1527766626.646201000	18.109	128	0
1527766626.649798000	18.1126	84	1
1527766626.650064000	18.1129	72	0
1527766626.650558000	18.1134	233	0
1527766626.653769000	18.1166	81	1
1527766626.743448000	18.2063	372	1
1527766626.743539000	18.2064	239	1
1527766626.763258000	18.2261	67	0
1527766627.089142000	18.552	213	0
1527766627.089144000	18.552	128	0
1527766627.091026000	18.5539	72	0
1527766627.091028000	18.5539	193	0
1527766627.092812000	18.5556	90	1
1527766627.160935000	18.6238	420	1
1527766627.161002000	18.6238	237	1
1527766627.180467000	18.6433	67	0
1527766627.500805000	18.9636	238	0
1527766627.500921000	18.9638	128	0
1527766627.504611000	18.9674	72	0
1527766627.504613000	18.9675	106	0
1527766627.504874000	18.9677	90	1
1527766631.241103000	22.7039	376	1
1527766631.241193000	22.704	235	1
1527766631.261311000	22.7241	67	0
1527766631.570665000	23.0335	306	0
1527766631.570667000	23.0335	128	0
1527766631.574334000	23.0372	72	0
1527766631.574432000	23.0373	73	0
1527766631.574972000	23.0378	90	1
1527766631.876776000	23.3396	371	1
1527766631.876860000	23.3397	237	1
1527766631.897012000	23.3598	67	0
1527766632.219542000	23.6824	215	0
1527766632.219545000	23.6824	128	0
1527766632.223095000	23.6859	84	1
1527766632.224211000	23.687	72	0
1527766632.224678000	23.6875	303	0
1527766632.228071000	23.6909	81	1
1527766632.341367000	23.8042	371	1
1527766632.341461000	23.8043	236	1
1527766632.360876000	23.8237	67	0
1527766632.670162000	24.133	287	0
1527766632.670522000	24.1334	128	0
1527766632.674043000	24.1369	84	1
1527766632.674870000	24.1377	72	0
1527766632.675306000	24.1381	205	0
1527766632.679018000	24.1419	81	1
1527766632.837516000	24.3004	374	1
1527766632.837608000	24.3004	240	1
1527766632.860464000	24.3233	67	0
1527766633.017814000	24.4807	213	0
1527766633.017817000	24.4807	128	0
1527766633.021856000	24.4847	72	0
1527766633.021858000	24.4847	302	0
1527766633.022140000	24.485	90	1
1527766633.252613000	24.7155	373	1
1527766633.252708000	24.7155	239	1
1527766633.273305000	24.7361	67	0
1527766633.619295000	25.0821	236	0
1527766633.619515000	25.0824	128	0
1527766633.623168000	25.086	84	1
1527766633.623916000	25.0868	72	0
1527766633.623918000	25.0868	309	0
1527766633.628105000	25.0909	81	1
1527766633.755388000	25.2182	460	1
1527766633.755469000	25.2183	238	1
1527766633.775898000	25.2387	67	0
1527766633.780399000	25.2432	67	0
1527766634.085420000	25.5483	216	0
1527766634.085759000	25.5486	128	0
1527766634.089190000	25.552	87	1
1527766634.089549000	25.5524	72	0
1527766634.089551000	25.5524	246	0
1527766634.093177000	25.556	81	1
1527766634.166237000	25.6291	372	1
1527766634.166312000	25.6291	235	1
1527766634.186336000	25.6492	67	0
1527766634.490047000	25.9529	239	0
1527766634.490050000	25.9529	128	0
1527766634.494228000	25.9571	84	1
1527766634.494590000	25.9574	72	0
1527766634.495799000	25.9586	246	0
1527766634.498203000	25.961	81	1
1527766634.596913000	26.0598	421	1
1527766634.596976000	26.0598	238	1
1527766634.617664000	26.0805	67	0
1527766634.936731000	26.3996	215	0
1527766634.936734000	26.3996	128	0
1527766634.940171000	26.403	84	1
1527766634.947458000	26.4103	72	0
1527766634.947532000	26.4104	258	0
1527766634.951163000	26.414	81	1
1527766635.025928000	26.4888	372	1
1527766635.026018000	26.4889	239	1
1527766635.046727000	26.5096	67	0
1527766635.356888000	26.8197	405	0
1527766635.356994000	26.8198	128	0
1527766635.360598000	26.8234	72	0
1527766635.361083000	26.8239	298	0
1527766635.361205000	26.824	90	1
1527766635.490705000	26.9535	1384	1
1527766635.490802000	26.9536	238	1
1527766635.511101000	26.9739	67	0
1527766635.836251000	27.2991	215	0
1527766635.836258000	27.2991	128	0
1527766635.840292000	27.3031	84	1
1527766636.004607000	27.4674	72	0
1527766636.004724000	27.4676	126	0
1527766636.008264000	27.4711	81	1
1527766636.058734000	27.5216	372	1
1527766636.058813000	27.5217	239	1
1527766636.078860000	27.5417	67	0
1527766636.399136000	27.862	236	0
1527766636.399138000	27.862	128	0
1527766636.403332000	27.8662	84	1
1527766636.403340000	27.8662	72	0
1527766636.403442000	27.8663	170	0
1527766636.407312000	27.8701	81	1
1527766636.591387000	28.0542	420	1
1527766636.591478000	28.0543	239	1
1527766636.611478000	28.0743	67	0
1527766636.934502000	28.3973	213	0
1527766636.934504000	28.3973	128	0
1527766636.938018000	28.4009	72	0
1527766636.938295000	28.4011	87	1
1527766636.938473000	28.4013	144	0
1527766636.942344000	28.4052	78	1
1527766637.002370000	28.4652	374	1
1527766637.002434000	28.4653	236	1
1527766637.031474000	28.4943	67	0
1527766637.326847000	28.7897	236	0
1527766637.326850000	28.7897	128	0
1527766637.330215000	28.7931	72	0
1527766637.330217000	28.7931	163	0
1527766637.330330000	28.7932	84	1
1527766637.334381000	28.7972	81	1
1527766637.458687000	28.9215	371	1
1527766637.458778000	28.9216	236	1
1527766637.482575000	28.9454	67	0
1527766637.781210000	29.244	215	0
1527766637.781213000	29.2441	128	0
1527766637.785360000	29.2482	72	0
1527766637.785406000	29.2482	84	1
1527766637.785468000	29.2483	306	0
1527766637.789355000	29.2522	81	1
1527766637.941463000	29.4043	374	1
1527766637.941554000	29.4044	237	1
1527766637.964318000	29.4272	67	0
1527766638.070661000	29.5335	283	0
1527766638.070663000	29.5335	128	0
1527766638.074350000	29.5372	84	1
1527766638.074444000	29.5373	72	0
1527766638.074532000	29.5374	315	0
1527766638.078390000	29.5412	81	1
1527766638.481810000	29.9446	371	1
1527766638.481906000	29.9447	236	1
1527766638.501890000	29.9647	67	0
1527766638.811694000	30.2745	238	0
1527766638.811696000	30.2745	128	0
1527766638.815412000	30.2782	84	1
1527766638.815495000	30.2783	72	0
1527766638.815864000	30.2787	249	0
1527766638.819406000	30.2822	81	1
1527766638.933005000	30.3958	371	1
1527766638.933095000	30.3959	237	1
1527766638.960701000	30.4235	67	0
1527766639.275311000	30.7381	289	0
1527766639.275313000	30.7382	128	0
1527766639.279422000	30.7423	72	0
1527766639.279512000	30.7423	84	1
1527766639.279527000	30.7424	301	0
1527766639.283495000	30.7463	81	1
1527766639.580861000	31.0437	372	1
1527766639.580922000	31.0438	238	1
1527766639.601904000	31.0647	67	0
1527766639.737617000	31.2005	215	0
1527766639.737619000	31.2005	128	0
1527766639.741320000	31.2042	72	0
1527766639.741321000	31.2042	209	0
1527766639.741585000	31.2044	90	1
1527766639.992864000	31.4557	465	1
1527766639.992959000	31.4558	235	1
1527766640.014029000	31.4769	67	0
1527766640.324612000	31.7874	236	0
1527766640.324614000	31.7875	128	0
1527766640.328281000	31.7911	72	0
1527766640.328554000	31.7914	87	1
1527766640.328908000	31.7917	262	0
1527766640.332538000	31.7954	78	1
1527766640.563902000	32.0267	371	1
1527766640.563964000	32.0268	236	1
1527766640.584256000	32.0471	67	0
1527766640.915176000	32.378	213	0
1527766640.915179000	32.378	128	0
1527766640.915534000	32.3784	72	0
1527766640.915623000	32.3785	310	0
1527766640.919534000	32.3824	90	1
1527766641.023736000	32.4866	416	1
1527766641.023813000	32.4867	237	1
1527766641.050158000	32.513	67	0
1527766641.352269000	32.8151	235	0
1527766641.352272000	32.8151	128	0
1527766641.356609000	32.8194	72	0
1527766641.356642000	32.8195	84	1
1527766641.356699000	32.8195	176	0
1527766641.360597000	32.8234	81	1
1527766641.773829000	33.2367	370	1
1527766641.773892000	33.2367	235	1
1527766641.792823000	33.2557	67	0
1527766641.898817000	33.3617	213	0
1527766641.898819000	33.3617	128	0
1527766641.902634000	33.3655	84	1
1527766641.903196000	33.366	72	0
1527766641.903198000	33.366	208	0
1527766641.906623000	33.3695	81	1
1527766643.104921000	34.5678	1383	1
1527766643.105018000	34.5679	235	1
1527766643.125655000	34.5885	67	0
1527766643.469808000	34.9326	405	0
1527766643.469927000	34.9328	128	0
1527766643.473250000	34.9361	84	1
1527766643.474862000	34.9377	72	0
1527766643.474953000	34.9378	290	0
1527766643.478253000	34.9411	81	1
1527766643.584815000	35.0477	370	1
1527766643.584879000	35.0477	237	1
1527766643.604868000	35.0677	67	0
1527766643.910415000	35.3733	215	0
1527766643.910594000	35.3734	128	0
1527766643.914355000	35.3772	84	1
1527766643.919193000	35.382	72	0
1527766643.919195000	35.382	299	0
1527766643.923337000	35.3862	81	1
1527766644.111176000	35.574	424	1
1527766644.111365000	35.5742	243	1
1527766644.130191000	35.593	67	0
1527766644.450496000	35.9133	239	0
1527766644.450754000	35.9136	128	0
1527766644.454325000	35.9172	84	1
1527766644.455579000	35.9184	72	0
1527766644.456025000	35.9189	155	0
1527766644.459358000	35.9222	81	1
1527766644.630481000	36.0933	373	1
1527766644.630570000	36.0934	235	1
1527766644.650321000	36.1132	67	0
1527766644.970244000	36.4331	213	0
1527766644.970246000	36.4331	128	0
1527766644.974370000	36.4372	84	1
1527766644.974958000	36.4378	72	0
1527766644.974960000	36.4378	101	0
1527766644.978357000	36.4412	81	1
1527766645.143729000	36.6066	371	1
1527766645.143823000	36.6067	237	1
1527766645.163628000	36.6265	67	0
1527766645.490750000	36.9536	236	0
1527766645.490753000	36.9536	128	0
1527766645.494298000	36.9571	72	0
1527766645.494404000	36.9572	84	1
1527766645.494804000	36.9576	292	0
1527766645.498370000	36.9612	81	1
1527766645.695789000	37.1586	374	1
1527766645.695880000	37.1587	236	1
1527766645.715807000	37.1786	67	0
1527766646.040889000	37.5037	213	0
1527766646.040891000	37.5037	128	0
1527766646.044416000	37.5073	84	1
1527766646.045923000	37.5088	72	0
1527766646.046017000	37.5089	79	0
1527766646.049429000	37.5123	81	1
1527766646.182754000	37.6456	373	1
1527766646.182844000	37.6457	237	1
1527766646.203371000	37.6662	67	0
1527766646.521864000	37.9847	309	0
1527766646.521867000	37.9847	128	0
1527766646.525480000	37.9883	84	1
1527766646.525522000	37.9884	72	0
1527766646.525612000	37.9885	121	0
1527766646.529447000	37.9923	81	1
1527766646.602526000	38.0654	373	1
1527766646.602621000	38.0655	236	1
1527766646.621299000	38.0841	67	0
1527766646.962183000	38.425	215	0
1527766646.962185000	38.425	128	0
1527766646.966472000	38.4293	84	1
1527766646.966593000	38.4294	72	0
1527766646.966683000	38.4295	210	0
1527766646.970447000	38.4333	81	1
1527766647.173839000	38.6367	464	1
1527766647.173903000	38.6367	241	1
1527766647.195004000	38.6578	67	0
1527766647.508950000	38.9718	290	0
1527766647.508953000	38.9718	128	0
1527766647.512557000	38.9754	84	1
1527766647.513080000	38.9759	72	0
1527766647.513174000	38.976	72	0
1527766647.516560000	38.9794	81	1
1527766647.861927000	39.3248	371	1
1527766647.862020000	39.3249	236	1
1527766647.881007000	39.3438	67	0
1527766648.020533000	39.4834	213	0
1527766648.020535000	39.4834	128	0
1527766648.023521000	39.4864	72	0
1527766648.023523000	39.4864	181	0
1527766648.024505000	39.4873	90	1
1527766648.546086000	40.0089	416	1
1527766648.546148000	40.009	236	1
1527766648.566264000	40.0291	67	0
1527766648.897323000	40.3602	237	0
1527766648.897326000	40.3602	128	0
1527766648.901646000	40.3645	84	1
1527766648.902230000	40.3651	72	0
1527766648.902232000	40.3651	281	0
1527766648.905621000	40.3685	81	1
1527766649.052786000	40.5156	370	1
1527766649.052853000	40.5157	236	1
1527766649.072077000	40.5349	67	0
1527766649.390789000	40.8536	240	0
1527766649.390791000	40.8536	128	0
1527766649.394599000	40.8574	84	1
1527766649.395045000	40.8579	72	0
1527766649.395047000	40.8579	260	0
1527766649.398650000	40.8615	81	1
1527766649.422765000	40.8856	1388	1
1527766649.422857000	40.8857	239	1
1527766649.445314000	40.9082	67	0
1527766649.550160000	41.013	215	0
1527766649.550451000	41.0133	128	0
1527766649.553674000	41.0165	84	1
1527766649.554610000	41.0174	72	0
1527766649.554612000	41.0174	310	0
1527766649.558676000	41.0215	81	1
1527766649.886133000	41.349	375	1
1527766649.886216000	41.3491	238	1
1527766649.906229000	41.3691	67	0
1527766650.209368000	41.6722	213	0
1527766650.209478000	41.6723	128	0
1527766650.213430000	41.6763	72	0
1527766650.213537000	41.6764	255	0
1527766650.213705000	41.6765	90	1
1527766650.244780000	41.7076	420	1
1527766650.244868000	41.7077	238	1
1527766650.264813000	41.7277	67	0
1527766650.583865000	42.0467	406	0
1527766650.583867000	42.0467	128	0
1527766650.587686000	42.0505	72	0
1527766650.587688000	42.0505	99	0
1527766650.587766000	42.0506	84	1
1527766650.591713000	42.0546	81	1
1527766650.766289000	42.2291	371	1
1527766650.766369000	42.2292	237	1
1527766650.788709000	42.2515	67	0
1527766651.103565000	42.5664	215	0
1527766651.103567000	42.5664	128	0
1527766651.107084000	42.5699	72	0
1527766651.107575000	42.5704	281	0
1527766651.107749000	42.5706	87	1
1527766651.111703000	42.5745	78	1
1527766651.156072000	42.6189	371	1
1527766651.156161000	42.619	236	1
1527766651.177102000	42.6399	67	0
1527766651.494123000	42.957	239	0
1527766651.494126000	42.957	128	0
1527766651.497397000	42.9602	72	0
1527766651.497729000	42.9606	87	1
1527766651.498076000	42.9609	83	0
1527766651.501778000	42.9646	78	1
1527766651.636440000	43.0993	372	1
1527766651.636514000	43.0994	241	1
1527766651.664950000	43.1278	67	0
1527766651.786368000	43.2492	215	0
1527766651.786370000	43.2492	128	0
1527766651.790804000	43.2536	84	1
1527766651.791099000	43.2539	72	0
1527766651.791101000	43.2539	263	0
1527766651.794733000	43.2576	81	1
1527766652.131417000	43.5943	375	1
1527766652.131513000	43.5944	237	1
1527766652.168822000	43.6317	375	1
1527766652.181205000	43.644	67	0
1527766652.188410000	43.6512	67	0
1527766652.527378000	43.9902	236	0
1527766652.527482000	43.9903	128	0
1527766652.530848000	43.9937	87	1
1527766652.532052000	43.9949	72	0
1527766652.532135000	43.995	138	0
1527766652.535782000	43.9986	81	1
1527766652.741324000	44.2042	374	1
1527766652.741412000	44.2042	236	1
1527766652.762729000	44.2256	67	0
1527766653.072488000	44.5353	213	0
1527766653.072490000	44.5353	128	0
1527766653.076811000	44.5396	84	1
1527766653.077143000	44.54	72	0
1527766653.077223000	44.5401	259	0
1527766653.080809000	44.5436	81	1
1527766653.262147000	44.725	464	1
1527766653.262211000	44.725	240	1
1527766653.290361000	44.7532	67	0
1527766653.597005000	45.0598	310	0
1527766653.597007000	45.0598	128	0
1527766653.600922000	45.0638	84	1
1527766653.601594000	45.0644	72	0
1527766653.601596000	45.0644	308	0
1527766653.605891000	45.0687	81	1
1527766653.745290000	45.2081	372	1
1527766653.745389000	45.2082	237	1
1527766653.765177000	45.228	67	0
1527766654.105043000	45.5679	213	0
1527766654.105046000	45.5679	128	0
1527766654.108932000	45.5718	84	1
1527766654.108939000	45.5718	72	0
1527766654.109471000	45.5723	203	0
1527766654.112916000	45.5758	81	1
1527766654.768327000	46.2312	419	1
1527766654.768466000	46.2313	241	1
1527766654.789119000	46.252	67	0
1527766654.948610000	46.4114	287	0
1527766654.948612000	46.4114	128	0
1527766654.949908000	46.4127	72	0
1527766654.949993000	46.4128	213	0
1527766654.952196000	46.415	90	1
1527766654.970715000	46.4336	287	0
1527766654.974159000	46.437	78	1
1527766655.285430000	46.7483	371	1
1527766655.285512000	46.7483	236	1
1527766655.305998000	46.7688	67	0
1527766655.613533000	47.0764	238	0
1527766655.613809000	47.0766	128	0
1527766655.617220000	47.0801	84	1
1527766655.617613000	47.0805	72	0
1527766655.618050000	47.0809	92	0
1527766655.621211000	47.084	81	1
1527766655.808853000	47.2717	1384	1
1527766655.808949000	47.2718	236	1
1527766655.828771000	47.2916	67	0
1527766656.145148000	47.608	216	0
1527766656.145150000	47.608	128	0
1527766656.149184000	47.612	84	1
1527766656.149221000	47.6121	72	0
1527766656.149299000	47.6121	68	0
1527766656.153163000	47.616	81	1
1527766656.317412000	47.7802	373	1
1527766656.317500000	47.7803	240	1
1527766656.337786000	47.8006	67	0
1527766656.645946000	48.1088	235	0
1527766656.645948000	48.1088	128	0
1527766656.650116000	48.113	72	0
1527766656.650117000	48.113	88	0
1527766656.650206000	48.113	84	1
1527766656.654255000	48.1171	81	1
1527766657.638636000	49.1015	421	1
1527766657.638716000	49.1016	239	1
1527766657.658377000	49.1212	67	0
1527766657.964529000	49.4274	236	0
1527766657.964532000	49.4274	128	0
1527766657.968138000	49.431	84	1
1527766657.969072000	49.4319	72	0
1527766657.969475000	49.4323	76	0
1527766657.973115000	49.436	81	1
1527766658.118555000	49.5814	370	1
1527766658.118636000	49.5815	239	1
1527766658.138887000	49.6017	67	0
1527766658.450849000	49.9137	239	0
1527766658.450851000	49.9137	128	0
1527766658.454925000	49.9178	72	0
1527766658.455176000	49.918	87	1
1527766658.456115000	49.919	306	0
1527766658.460143000	49.923	78	1
1527766658.481664000	49.9445	371	1
1527766658.481758000	49.9446	237	1
1527766658.501334000	49.9642	67	0
1527766658.845651000	50.3085	382	0
1527766658.845654000	50.3085	128	0
1527766658.849123000	50.312	84	1
1527766658.850282000	50.3131	72	0
1527766658.850283000	50.3131	66	0
1527766658.854157000	50.317	81	1
1527766658.881490000	50.3443	72	0
1527766658.885164000	50.348	78	1
1527766659.091358000	50.5542	371	1
1527766659.091438000	50.5543	236	1
1527766659.111767000	50.5746	67	0
1527766659.442384000	50.9052	236	0
1527766659.442386000	50.9052	128	0
1527766659.446161000	50.909	84	1
1527766659.446943000	50.9098	72	0
1527766659.447031000	50.9099	218	0
1527766659.450144000	50.913	81	1
1527766659.541504000	51.0043	373	1
1527766659.541599000	51.0044	237	1
1527766659.561707000	51.0245	67	0
1527766659.878859000	51.3417	213	0
1527766659.880336000	51.3432	128	0
1527766659.883242000	51.3461	84	1
1527766659.886749000	51.3496	72	0
1527766659.886873000	51.3497	144	0
1527766659.891226000	51.3541	81	1
1527766660.031553000	51.4944	370	1
1527766660.031617000	51.4945	240	1
1527766660.051401000	51.5142	67	0
1527766660.364216000	51.8271	237	0
1527766660.364318000	51.8272	128	0
1527766660.368276000	51.8311	84	1
1527766660.368829000	51.8317	72	0
1527766660.368831000	51.8317	88	0
1527766660.372249000	51.8351	81	1
1527766662.061215000	53.5241	464	1
1527766662.061294000	53.5241	240	1
1527766662.080860000	53.5437	67	0
1527766662.426134000	53.889	237	0
1527766662.426136000	53.889	128	0
1527766662.430237000	53.8931	72	0
1527766662.430344000	53.8932	84	1
1527766662.431116000	53.894	315	0
1527766662.434381000	53.8972	81	1
1527766662.862617000	54.3255	375	1
1527766662.862686000	54.3255	236	1
1527766662.885283000	54.3481	67	0
1527766662.893938000	54.3568	67	0
1527766663.191235000	54.6541	215	0
1527766663.191237000	54.6541	128	0
1527766663.195374000	54.6582	87	1
1527766663.195739000	54.6586	72	0
1527766663.196166000	54.659	194	0
1527766663.199383000	54.6622	81	1
1527766663.382461000	54.8453	416	1
1527766663.382538000	54.8454	236	1
1527766663.402471000	54.8653	67	0
1527766663.725519000	55.1884	309	0
1527766663.725633000	55.1885	128	0
1527766663.729379000	55.1922	84	1
1527766663.730471000	55.1933	72	0
1527766663.730624000	55.1935	154	0
1527766663.734369000	55.1972	81	1
1527766663.921576000	55.3844	372	1
1527766663.921664000	55.3845	239	1
1527766663.941897000	55.4047	67	0
1527766664.270141000	55.733	236	0
1527766664.270846000	55.7337	128	0
1527766664.274425000	55.7373	84	1
1527766664.276021000	55.7389	72	0
1527766664.276023000	55.7389	228	0
1527766664.279411000	55.7422	81	1
1527766664.533814000	55.9967	1383	1
1527766664.533905000	55.9967	236	1
1527766664.553941000	56.0168	67	0
1527766664.886662000	56.3495	266	0
1527766664.886664000	56.3495	128	0
1527766664.890483000	56.3533	84	1
1527766664.890969000	56.3538	72	0
1527766664.890971000	56.3538	125	0
1527766664.894464000	56.3573	81	1
1527766664.914254000	56.3771	266	0
1527766664.918519000	56.3814	78	1
1527766665.335166000	56.798	371	1
1527766665.335225000	56.7981	236	1
1527766665.356671000	56.8195	67	0
1527766665.490159000	56.953	238	0
1527766665.490162000	56.953	128	0
1527766665.494284000	56.9571	72	0
1527766665.494285000	56.9571	258	0
1527766665.494567000	56.9574	90	1
1527766666.526124000	57.989	372	1
1527766666.526209000	57.989	237	1
1527766666.547321000	58.0102	67	0
1527766666.661010000	58.1238	236	0
1527766666.661013000	58.1239	128	0
1527766666.664608000	58.1274	72	0
1527766666.664611000	58.1274	71	0
1527766666.665318000	58.1282	90	1
1527766666.944561000	58.4074	419	1
1527766666.944661000	58.4075	236	1
1527766666.972504000	58.4353	67	0
1527766667.121402000	58.5842	215	0
1527766667.121405000	58.5842	128	0
1527766667.125369000	58.5882	84	1
1527766667.125780000	58.5886	72	0
1527766667.125858000	58.5887	217	0
1527766667.129357000	58.5922	81	1
1527766667.543810000	59.0066	374	1
1527766667.543891000	59.0067	239	1
1527766667.563271000	59.0261	67	0
1527766667.867692000	59.3305	237	0
1527766667.867694000	59.3305	128	0
1527766667.871265000	59.3341	72	0
1527766667.871267000	59.3341	82	0
1527766667.871541000	59.3344	90	1
1527766668.014578000	59.4774	375	1
1527766668.014675000	59.4775	241	1
1527766668.034104000	59.4969	67	0
1527766668.038906000	59.5017	67	0
1527766668.152274000	59.6151	213	0
1527766668.152276000	59.6151	128	0
1527766668.156472000	59.6193	87	1
1527766668.156867000	59.6197	72	0
1527766668.157042000	59.6199	101	0
1527766668.160448000	59.6233	81	1
1527766668.524612000	59.9874	370	1
1527766668.524701000	59.9875	240	1
1527766668.544555000	60.0074	67	0
1527766668.654036000	60.1169	409	0
1527766668.654038000	60.1169	128	0
1527766668.657524000	60.1204	84	1
1527766668.658633000	60.1215	72	0
1527766668.659058000	60.1219	174	0
1527766668.662509000	60.1253	81	1
1527766668.764632000	60.2275	375	1
1527766668.764701000	60.2275	238	1
1527766668.794777000	60.2576	67	0
1527766669.114326000	60.5772	215	0
1527766669.114329000	60.5772	128	0
1527766669.118553000	60.5814	84	1
1527766669.119911000	60.5827	72	0
1527766669.119914000	60.5828	99	0
1527766669.123533000	60.5864	81	1
1527766669.305874000	60.7687	460	1
1527766669.305935000	60.7688	238	1
1527766669.326418000	60.7893	67	0
1527766669.456540000	60.9194	237	0
1527766669.456886000	60.9197	128	0
1527766669.460573000	60.9234	84	1
1527766669.461971000	60.9248	72	0
1527766669.462204000	60.925	319	0
1527766669.465520000	60.9284	81	1
1527766669.852401000	61.3152	375	1
1527766669.852497000	61.3153	240	1
1527766669.871618000	61.3345	67	0
1527766669.982820000	61.4457	215	0
1527766669.982901000	61.4457	128	0
1527766669.986520000	61.4494	72	0
1527766669.986522000	61.4494	282	0
1527766669.986633000	61.4495	84	1
1527766669.990590000	61.4534	81	1
1527766670.245836000	61.7087	420	1
1527766670.245903000	61.7087	236	1
1527766670.266250000	61.7291	67	0
1527766670.397512000	61.8603	235	0
1527766670.397514000	61.8604	128	0
1527766670.401574000	61.8644	72	0
1527766670.401679000	61.8645	84	1
1527766670.402408000	61.8652	163	0
1527766670.405612000	61.8684	81	1
1527766670.736903000	62.1997	369	1
1527766670.736988000	62.1998	236	1
1527766670.758178000	62.221	67	0
1527766670.878276000	62.3411	213	0
1527766670.878279000	62.3411	128	0
1527766670.880603000	62.3434	72	0
1527766670.880882000	62.3437	112	0
1527766670.882656000	62.3455	90	1
1527766671.458057000	62.9209	1384	1
1527766671.458122000	62.921	240	1
1527766671.491566000	62.9544	67	0
1527766671.618591000	63.0814	309	0
1527766671.618593000	63.0814	128	0
1527766671.622669000	63.0855	84	1
1527766671.623519000	63.0864	72	0
1527766671.623616000	63.0865	128	0
1527766671.627643000	63.0905	81	1
1527766671.720355000	63.1832	371	1
1527766671.720418000	63.1833	236	1
1527766671.739953000	63.2028	67	0
1527766671.857668000	63.3205	213	0
1527766671.857757000	63.3206	128	0
1527766671.861414000	63.3243	72	0
1527766671.861503000	63.3243	248	0
1527766671.861648000	63.3245	90	1
1527766672.994237000	64.4571	371	1
1527766672.994329000	64.4572	239	1
1527766673.016128000	64.479	67	0
1527766673.143663000	64.6065	290	0
1527766673.143665000	64.6065	128	0
1527766673.147377000	64.6102	84	1
1527766673.147782000	64.6106	72	0
1527766673.147784000	64.6106	238	0
1527766673.151363000	64.6142	81	1
1527766673.632782000	65.0956	420	1
1527766673.632844000	65.0957	236	1
1527766673.652427000	65.1153	67	0
1527766673.788331000	65.2512	239	0
1527766673.788334000	65.2512	128	0
1527766673.792374000	65.2552	84	1
1527766673.793001000	65.2558	72	0
1527766673.793003000	65.2558	293	0
1527766673.796355000	65.2592	81	1
1527766674.929897000	66.3927	372	1
1527766674.929981000	66.3928	236	1
1527766674.955552000	66.4184	67	0
1527766675.267464000	66.7303	236	0
1527766675.267467000	66.7303	128	0
1527766675.271436000	66.7343	84	1
1527766675.272399000	66.7352	72	0
1527766675.272401000	66.7352	117	0
1527766675.276427000	66.7393	81	1
1527766675.338467000	66.8013	371	1
1527766675.338566000	66.8014	236	1
1527766675.358640000	66.8215	67	0
1527766675.488453000	66.9513	213	0
1527766675.488456000	66.9513	128	0
1527766675.490779000	66.9536	72	0
1527766675.491297000	66.9541	309	0
1527766675.492424000	66.9553	90	1
1527766677.007299000	68.4701	373	1
1527766677.007389000	68.4702	239	1
1527766677.032006000	68.4948	67	0
1527766677.034454000	68.4973	67	0
1527766677.142853000	68.6057	234	0
1527766677.142855000	68.6057	128	0
1527766677.146780000	68.6096	87	1
1527766677.148079000	68.6109	72	0
1527766677.148159000	68.611	219	0
1527766677.151772000	68.6146	81	1
1527766677.185606000	68.6484	72	0
1527766677.189793000	68.6526	78	1
1527766677.363756000	68.8266	372	1
1527766677.363833000	68.8267	237	1
1527766677.384633000	68.8475	67	0
1527766677.388745000	68.8516	67	0
1527766677.494837000	68.9577	391	1
1527766677.494930000	68.9578	1392	1
1527766677.494956000	68.9578	1392	1
1527766677.494998000	68.9578	1392	1
1527766677.495024000	68.9579	317	1
1527766677.511733000	68.9746	236	0
1527766677.512040000	68.9749	138	0
1527766677.515687000	68.9785	82	0
1527766677.515756000	68.9786	81	1
1527766677.516140000	68.979	195	0
1527766677.519792000	68.9826	81	1
1527766677.623292000	69.0861	424	0
1527766677.626808000	69.0896	78	1
1527766677.631690000	69.0945	60	0
1527766677.635801000	69.0986	78	1
1527766677.974362000	69.4372	371	1
1527766677.974455000	69.4373	237	1
1527766677.994722000	69.4576	67	0
1527766678.123292000	69.5861	335	0
1527766678.123295000	69.5861	128	0
1527766678.126794000	69.5896	72	0
1527766678.126907000	69.5897	84	1
1527766678.127217000	69.5901	183	0
1527766678.130827000	69.5937	81	1
1527766678.256093000	69.7189	374	1
1527766678.256178000	69.719	242	1
1527766678.275506000	69.7383	67	0
1527766678.389800000	69.8526	238	0
1527766678.389802000	69.8526	128	0
1527766678.393588000	69.8564	72	0
1527766678.393840000	69.8567	87	1
1527766678.394170000	69.857	141	0
1527766678.397844000	69.8607	78	1
1527766678.725051000	70.1879	421	1
1527766678.725115000	70.188	240	1
1527766678.745420000	70.2083	67	0
1527766678.880323000	70.3432	215	0
1527766678.880325000	70.3432	128	0
1527766678.883879000	70.3467	84	1
1527766678.885300000	70.3481	72	0
1527766678.885303000	70.3481	279	0
1527766678.888874000	70.3517	81	1
1527766679.266335000	70.7292	375	1
1527766679.266418000	70.7293	236	1
1527766679.288021000	70.7509	67	0
1527766679.392103000	70.8549	236	0
1527766679.392394000	70.8552	128	0
1527766679.395830000	70.8587	72	0
1527766679.395935000	70.8588	84	1
1527766679.396252000	70.8591	248	0
1527766679.399927000	70.8628	81	1
1527766679.476074000	70.9389	1384	1
1527766679.476171000	70.939	236	1
1527766679.498593000	70.9614	67	0
1527766679.624849000	71.0877	283	0
1527766679.624851000	71.0877	128	0
1527766679.628609000	71.0914	72	0
1527766679.628610000	71.0914	254	0
1527766679.628868000	71.0917	90	1
1527766680.496896000	71.9597	353	1
1527766680.497001000	71.9598	1392	1
1527766680.497028000	71.9599	1392	1
1527766680.497074000	71.9599	1392	1
1527766680.497112000	71.9599	1392	1
1527766680.497161000	71.96	1392	1
1527766680.497200000	71.96	1392	1
1527766680.497245000	71.9601	1392	1
1527766680.497271000	71.9601	1392	1
1527766680.497314000	71.9602	1392	1
1527766680.497367000	71.9602	1392	1
1527766680.497394000	71.9602	1392	1
1527766680.497443000	71.9603	1392	1
1527766680.497482000	71.9603	1392	1
1527766680.497521000	71.9604	114	1
1527766680.517621000	71.9805	67	0
1527766680.521121000	71.984	67	0
1527766680.524698000	71.9875	67	0
1527766680.668037000	72.1309	377	0
1527766680.672114000	72.135	87	1
1527766680.675629000	72.1385	60	0
1527766680.679126000	72.142	78	1
1527766680.882703000	72.3455	423	1
1527766680.882794000	72.3456	238	1
1527766680.910811000	72.3736	67	0
1527766681.042998000	72.5058	264	0
1527766681.043000000	72.5058	128	0
1527766681.047206000	72.51	84	1
1527766681.047840000	72.5107	72	0
1527766681.049280000	72.5121	266	0
1527766681.051200000	72.514	81	1
1527766681.515270000	72.9781	375	1
1527766681.515356000	72.9782	241	1
1527766681.538165000	73.001	67	0
1527766681.670131000	73.133	238	0
1527766681.670133000	73.133	128	0
1527766681.674244000	73.1371	84	1
1527766681.677625000	73.1405	72	0
1527766681.677627000	73.1405	117	0
1527766681.681277000	73.1441	81	1
1527766682.004874000	73.4677	371	1
1527766682.004950000	73.4678	238	1
1527766682.042369000	73.5052	67	0
1527766682.173155000	73.636	213	0
1527766682.173157000	73.636	128	0
1527766682.177269000	73.6401	84	1
1527766682.178646000	73.6415	72	0
1527766682.178648000	73.6415	253	0
1527766682.182278000	73.6451	81	1
1527766682.215100000	73.6779	375	1
1527766682.215192000	73.678	243	1
1527766682.237024000	73.6999	67	0
1527766682.352152000	73.815	238	0
1527766682.352155000	73.815	128	0
1527766682.356284000	73.8191	84	1
1527766682.357178000	73.82	72	0
1527766682.357180000	73.82	150	0
1527766682.361263000	73.8241	81	1
1527766682.526938000	73.9898	374	1
1527766682.527022000	73.9899	239	1
1527766682.546934000	74.0098	67	0
1527766682.653299000	74.1161	213	0
1527766682.653422000	74.1163	128	0
1527766682.656758000	74.1196	72	0
1527766682.657189000	74.12	175	0
1527766682.657265000	74.1201	87	1
1527766682.661226000	74.1241	78	1
1527766682.825061000	74.2879	459	1
1527766682.825158000	74.288	241	1
1527766682.858022000	74.3209	67	0
1527766683.188976000	74.6518	212	0
1527766683.188979000	74.6518	128	0
1527766683.192746000	74.6556	72	0
1527766683.193279000	74.6561	140	0
1527766683.193357000	74.6562	87	1
1527766683.197312000	74.6602	78	1
1527766684.845962000	76.3088	370	1
1527766684.846054000	76.3089	239	1
1527766684.877653000	76.3405	67	0
1527766684.977283000	76.4401	282	0
1527766684.977285000	76.4401	128	0
1527766684.981378000	76.4442	84	1
1527766684.981792000	76.4446	72	0
1527766684.982150000	76.445	107	0
1527766684.985410000	76.4482	81	1
1527766690.292123000	81.755	371	1
1527766690.292221000	81.7551	238	1
1527766690.312045000	81.7749	67	0
1527766690.462303000	81.9251	361	0
1527766690.462306000	81.9251	128	0
1527766690.466534000	81.9294	84	1
1527766690.466591000	81.9294	72	0
1527766690.466694000	81.9295	279	0
1527766690.470509000	81.9333	81	1
1527766690.531894000	81.9947	417	1
1527766690.531971000	81.9948	239	1
1527766690.551204000	82.014	67	0
1527766690.556825000	82.0197	67	0
1527766690.669991000	82.1328	213	0
1527766690.669994000	82.1328	128	0
1527766690.673500000	82.1363	87	1
1527766690.674421000	82.1373	72	0
1527766690.674862000	82.1377	176	0
1527766690.678456000	82.1413	81	1
1527766690.773315000	82.2362	375	1
1527766690.773392000	82.2362	242	1
1527766690.801893000	82.2647	67	0
1527766690.901355000	82.3642	212	0
1527766690.901489000	82.3643	128	0
1527766690.905570000	82.3684	84	1
1527766690.906113000	82.369	72	0
1527766690.906507000	82.3693	299	0
1527766690.909547000	82.3724	81	1
1527766691.082808000	82.5456	1383	1
1527766691.082902000	82.5457	238	1
1527766691.104322000	82.5672	67	0
1527766691.242496000	82.7053	215	0
1527766691.242499000	82.7053	128	0
1527766691.246585000	82.7094	84	1
1527766691.246902000	82.7097	72	0
1527766691.246908000	82.7097	175	0
1527766691.250585000	82.7134	81	1
1527766691.432620000	82.8955	372	1
1527766691.432714000	82.8956	238	1
1527766691.462780000	82.9256	67	0
1527766691.568570000	83.0314	236	0
1527766691.569028000	83.0319	128	0
1527766691.572515000	83.0354	84	1
1527766691.572856000	83.0357	72	0
1527766691.572931000	83.0358	291	0
1527766691.576587000	83.0394	81	1
1527766691.813968000	83.2768	420	1
1527766691.814059000	83.2769	241	1
1527766691.835784000	83.2986	67	0
1527766691.961569000	83.4244	283	0
1527766691.962168000	83.425	128	0
1527766691.965631000	83.4285	84	1
1527766691.966058000	83.4289	72	0
1527766691.966337000	83.4292	150	0
1527766691.969595000	83.4324	81	1
1527766692.442956000	83.9058	374	1
1527766692.443017000	83.9059	238	1
1527766692.462402000	83.9252	67	0
1527766692.574193000	84.037	238	0
1527766692.574195000	84.037	128	0
1527766692.577641000	84.0405	84	1
1527766692.578895000	84.0417	72	0
1527766692.578898000	84.0417	164	0
1527766692.582652000	84.0455	81	1
1527766692.934031000	84.3969	372	1
1527766692.934095000	84.3969	239	1
1527766692.953365000	84.4162	67	0
1527766693.083958000	84.5468	216	0
1527766693.083960000	84.5468	128	0
1527766693.087676000	84.5505	84	1
1527766693.089163000	84.552	72	0
1527766693.089165000	84.552	85	0
1527766693.092658000	84.5555	81	1
1527766693.252635000	84.7155	372	1
1527766693.252726000	84.7156	238	1
1527766693.272614000	84.7355	67	0
1527766693.375342000	84.8382	289	0
1527766693.375345000	84.8382	128	0
1527766693.379695000	84.8425	84	1
1527766693.380055000	84.8429	72	0
1527766693.380057000	84.8429	308	0
1527766693.383694000	84.8465	81	1
1527766693.923256000	85.3861	371	1
1527766693.923357000	85.3862	239	1
1527766693.943832000	85.4067	67	0
1527766694.056246000	85.5191	216	0
1527766694.056248000	85.5191	128	0
1527766694.059554000	85.5224	72	0
1527766694.059556000	85.5224	88	0
1527766694.059812000	85.5227	90	1
1527766694.177704000	85.6405	376	1
1527766694.177801000	85.6406	240	1
1527766694.197511000	85.6603	67	0
1527766694.300238000	85.7631	238	0
1527766694.300244000	85.7631	128	0
1527766694.303749000	85.7666	84	1
1527766694.304672000	85.7675	72	0
1527766694.304674000	85.7675	254	0
1527766694.308669000	85.7715	81	1
1527766694.477699000	85.9405	465	1
1527766694.477788000	85.9406	241	1
1527766694.498316000	85.9612	67	0
1527766694.627943000	86.0908	215	0
1527766694.627946000	86.0908	128	0
1527766694.631757000	86.0946	72	0
1527766694.631800000	86.0946	84	1
1527766694.632631000	86.0955	292	0
1527766694.635762000	86.0986	81	1
1527766694.806940000	86.2698	371	1
1527766694.807017000	86.2699	242	1
1527766694.827113000	86.29	67	0
1527766694.965328000	86.4282	215	0
1527766694.965330000	86.4282	128	0
1527766694.968708000	86.4315	84	1
1527766694.972410000	86.4352	72	0
1527766694.972413000	86.4353	289	0
1527766694.976776000	86.4396	81	1
1527766695.256050000	86.7189	421	1
1527766695.256107000	86.7189	243	1
1527766695.276652000	86.7395	67	0
1527766695.281498000	86.7443	67	0
1527766695.384969000	86.8478	239	0
1527766695.384972000	86.8478	128	0
1527766695.388489000	86.8513	72	0
1527766695.388492000	86.8513	122	0
1527766695.388803000	86.8516	93	1
1527766695.766129000	87.229	377	1
1527766695.766224000	87.2291	242	1
1527766695.786743000	87.2496	67	0
1527766695.891030000	87.3539	259	0
1527766695.891279000	87.3541	128	0
1527766695.894831000	87.3577	84	1
1527766695.895218000	87.3581	72	0
1527766695.895644000	87.3585	226	0
1527766695.898840000	87.3617	81	1
1527766696.307415000	87.7703	1384	1
1527766696.307477000	87.7703	240	1
1527766696.327806000	87.7906	67	0
1527766696.434716000	87.8976	362	0
1527766696.434718000	87.8976	128	0
1527766696.438403000	87.9012	72	0
1527766696.438620000	87.9015	86	0
1527766696.438829000	87.9017	90	1
1527766696.525856000	87.9887	373	1
1527766696.525923000	87.9888	238	1
1527766696.545377000	88.0082	67	0
1527766696.651753000	88.1146	215	0
1527766696.651759000	88.1146	128	0
1527766696.655878000	88.1187	84	1
1527766696.656214000	88.1191	72	0
1527766696.656216000	88.1191	271	0
1527766696.659863000	88.1227	81	1
1527766696.806193000	88.269	420	1
1527766696.806256000	88.2691	238	1
1527766696.829326000	88.2922	67	0
1527766696.940355000	88.4032	215	0
1527766696.940357000	88.4032	128	0
1527766696.943903000	88.4067	84	1
1527766696.944982000	88.4078	72	0
1527766696.945355000	88.4082	152	0
1527766696.948903000	88.4117	81	1
1527766697.356233000	88.8191	374	1
1527766697.356327000	88.8192	238	1
1527766697.376315000	88.8392	67	0
1527766697.489862000	88.9527	235	0
1527766697.489864000	88.9527	128	0
1527766697.493778000	88.9566	72	0
1527766697.493880000	88.9567	84	1
1527766697.494658000	88.9575	272	0
1527766697.497919000	88.9608	81	1
1527766697.746202000	89.209	370	1
1527766697.746282000	89.2091	238	1
1527766697.764875000	89.2277	67	0
1527766697.883597000	89.3464	212	0
1527766697.883600000	89.3464	128	0
1527766697.886193000	89.349	72	0
1527766697.886580000	89.3494	77	0
1527766697.887884000	89.3507	90	1
1527766698.065311000	89.5281	370	1
1527766698.065403000	89.5282	241	1
1527766698.085867000	89.5487	67	0
1527766698.194179000	89.657	283	0
1527766698.194182000	89.657	128	0
1527766698.197570000	89.6604	72	0
1527766698.197572000	89.6604	231	0
1527766698.198135000	89.661	90	1
1527766701.657294000	93.1201	371	1
1527766701.657357000	93.1202	238	1
1527766701.678894000	93.1417	67	0
1527766702.025285000	93.4881	236	0
1527766702.025287000	93.4881	128	0
1527766702.029516000	93.4924	84	1
1527766702.029835000	93.4927	72	0
1527766702.030275000	93.4931	124	0
1527766702.033573000	93.4964	81	1
1527766702.086648000	93.5495	375	1
1527766702.086739000	93.5496	240	1
1527766702.106722000	93.5696	67	0
1527766702.211563000	93.6744	215	0
1527766702.211655000	93.6745	128	0
1527766702.215590000	93.6784	84	1
1527766702.215658000	93.6785	72	0
1527766702.216199000	93.679	127	0
1527766702.219575000	93.6824	81	1
1527766702.450497000	93.9133	442	1
1527766702.450584000	93.9134	1392	1
1527766702.450612000	93.9135	1392	1
1527766702.450652000	93.9135	1392	1
1527766702.450702000	93.9135	535	1
1527766702.471776000	93.9346	67	0
1527766702.475558000	93.9384	67	0
1527766702.574116000	94.037	392	0
1527766702.577609000	94.0404	84	1
1527766702.578248000	94.0411	60	0
1527766702.581625000	94.0445	78	1
1527766702.889161000	94.352	371	1
1527766702.889224000	94.3521	238	1
1527766702.909750000	94.3726	67	0
1527766703.056054000	94.5189	264	0
1527766703.056056000	94.5189	128	0
1527766703.057429000	94.5203	72	0
1527766703.057582000	94.5204	210	0
1527766703.059643000	94.5225	90	1
1527766704.300154000	95.763	419	1
1527766704.300236000	95.7631	241	1
1527766704.320322000	95.7832	67	0
1527766704.442439000	95.9053	238	0
1527766704.442543000	95.9054	128	0
1527766704.446467000	95.9093	84	1
1527766704.446842000	95.9097	72	0
1527766704.446844000	95.9097	90	0
1527766704.450468000	95.9133	81	1
1527766704.989904000	96.4527	371	1
1527766704.990001000	96.4528	240	1
1527766705.010333000	96.4732	67	0
1527766705.315854000	96.7787	238	0
1527766705.315857000	96.7787	128	0
1527766705.319531000	96.7824	84	1
1527766705.321669000	96.7845	72	0
1527766705.321671000	96.7845	76	0
1527766705.325554000	96.7884	81	1
1527766705.414710000	96.8775	1385	1
1527766705.414785000	96.8776	238	1
1527766705.435513000	96.8984	67	0
1527766705.563566000	97.0264	259	0
1527766705.563680000	97.0265	128	0
1527766705.567529000	97.0304	84	1
1527766705.567784000	97.0306	72	0
1527766705.567864000	97.0307	208	0
1527766705.571664000	97.0345	81	1
1527766705.645913000	97.1088	373	1
1527766705.645978000	97.1088	239	1
1527766705.666350000	97.1292	67	0
1527766705.788329000	97.2512	270	0
1527766705.788331000	97.2512	128	0
1527766705.791726000	97.2546	72	0
1527766705.792171000	97.255	219	0
1527766705.792698000	97.2555	90	1
1527766705.894721000	97.3576	421	1
1527766705.894820000	97.3577	238	1
1527766705.922360000	97.3852	67	0
1527766705.924776000	97.3876	67	0
1527766706.026329000	97.4892	281	0
1527766706.026331000	97.4892	128	0
1527766706.030556000	97.4934	72	0
1527766706.030669000	97.4935	87	1
1527766706.030977000	97.4938	203	0
1527766706.034599000	97.4974	81	1
1527766706.295570000	97.7584	375	1
1527766706.295647000	97.7585	242	1
1527766706.315988000	97.7788	67	0
1527766706.424313000	97.8872	239	0
1527766706.424315000	97.8872	128	0
1527766706.428407000	97.8912	72	0
1527766706.428409000	97.8912	171	0
1527766706.428702000	97.8915	90	1
1527766706.879021000	98.3419	372	1
1527766706.879085000	98.3419	241	1
1527766706.917653000	98.3805	372	1
1527766706.919773000	98.3826	70	0
1527766706.919775000	98.3826	67	0
1527766706.920324000	98.3832	67	0
1527766706.923628000	98.3865	84	1
1527766706.964908000	98.4277	67	0
1527766707.005588000	98.4684	216	0
1527766707.005705000	98.4685	128	0
1527766707.009673000	98.4725	84	1
1527766707.010218000	98.4731	72	0
1527766707.010633000	98.4735	273	0
1527766707.013668000	98.4765	81	1
1527766707.209997000	98.6728	373	1
1527766707.210060000	98.6729	240	1
1527766707.230853000	98.6937	67	0
1527766707.235815000	98.6987	67	0
1527766707.337650000	98.8005	240	0
1527766707.337775000	98.8006	128	0
1527766707.341683000	98.8045	87	1
1527766707.342611000	98.8054	72	0
1527766707.342613000	98.8055	214	0
1527766707.346660000	98.8095	81	1
1527766708.148337000	99.6112	372	1
1527766708.148438000	99.6113	239	1
1527766708.169417000	99.6323	67	0
1527766708.277626000	99.7405	310	0
1527766708.277629000	99.7405	128	0
1527766708.281377000	99.7442	72	0
1527766708.281697000	99.7445	87	1
1527766708.281780000	99.7446	191	0
1527766708.285720000	99.7486	78	1
1527766708.388086000	99.8509	372	1
1527766708.388150000	99.851	241	1
1527766708.408965000	99.8718	67	0
1527766708.538766000	100.002	213	0
1527766708.538768000	100.002	128	0
1527766708.542742000	100.006	84	1
1527766708.543717000	100.007	72	0
1527766708.544262000	100.007	274	0
1527766708.547757000	100.011	81	1
1527766708.869134000	100.332	464	1
1527766708.869229000	100.332	240	1
1527766708.888910000	100.352	67	0
1527766709.000881000	100.464	213	0
1527766709.000884000	100.464	128	0
1527766709.004798000	100.468	84	1
1527766709.005192000	100.468	72	0
1527766709.005363000	100.468	145	0
1527766709.008765000	100.472	81	1
1527766709.129599000	100.592	370	1
1527766709.129686000	100.593	240	1
1527766709.150054000	100.613	67	0
1527766709.253539000	100.716	213	0
1527766709.253541000	100.716	128	0
1527766709.256869000	100.72	72	0
1527766709.257328000	100.72	270	0
1527766709.257844000	100.721	90	1
1527766710.588993000	102.052	372	1
1527766710.589088000	102.052	240	1
1527766710.609561000	102.072	67	0
1527766710.728971000	102.192	240	0
1527766710.729090000	102.192	128	0
1527766710.732413000	102.195	84	1
1527766710.732926000	102.196	72	0
1527766710.733011000	102.196	123	0
1527766710.736435000	102.199	81	1
1527766710.817492000	102.28	417	1
1527766710.817560000	102.28	239	1
1527766710.836558000	102.299	67	0
1527766710.974154000	102.437	213	0
1527766710.974156000	102.437	128	0
1527766710.977374000	102.44	72	0
1527766710.977853000	102.441	210	0
1527766710.978401000	102.441	90	1
1527766711.037652000	102.5	374	1
1527766711.037716000	102.501	238	1
1527766711.058505000	102.521	67	0
1527766711.196329000	102.659	266	0
1527766711.196331000	102.659	128	0
1527766711.200008000	102.663	72	0
1527766711.200010000	102.663	171	0
1527766711.200558000	102.663	90	1
1527766711.346832000	102.81	1388	1
1527766711.346927000	102.81	243	1
1527766711.373000000	102.836	67	0
1527766711.384363000	102.847	67	0
1527766711.506125000	102.969	237	0
1527766711.506127000	102.969	128	0
1527766711.510473000	102.973	87	1
1527766711.510833000	102.974	72	0
1527766711.510835000	102.974	163	0
1527766711.514480000	102.977	81	1
1527766711.748095000	103.211	420	1
1527766711.748187000	103.211	238	1
1527766711.769070000	103.232	67	0
1527766712.086814000	103.55	212	0
1527766712.086816000	103.55	128	0
1527766712.089612000	103.552	72	0
1527766712.089827000	103.553	104	0
1527766712.090464000	103.553	90	1
1527766712.237968000	103.701	372	1
1527766712.238032000	103.701	239	1
1527766712.258067000	103.721	67	0
1527766712.384665000	103.848	286	0
1527766712.384776000	103.848	128	0
1527766712.388559000	103.851	84	1
1527766712.390746000	103.854	72	0
1527766712.390747000	103.854	121	0
1527766712.394540000	103.857	81	1
1527766712.626666000	104.09	373	1
1527766712.626721000	104.09	240	1
1527766712.646855000	104.11	67	0
1527766712.652267000	104.115	67	0
1527766712.763488000	104.226	268	0
1527766712.763613000	104.226	128	0
1527766712.765644000	104.228	72	0
1527766712.765726000	104.229	129	0
1527766712.767510000	104.23	93	1
1527766713.036783000	104.5	371	1
1527766713.036883000	104.5	243	1
1527766713.056381000	104.519	67	0
1527766713.171795000	104.635	281	0
1527766713.171797000	104.635	128	0
1527766713.175604000	104.638	84	1
1527766713.176314000	104.639	72	0
1527766713.176805000	104.64	291	0
1527766713.179608000	104.642	81	1
1527766713.525865000	104.989	375	1
1527766713.525960000	104.989	241	1
1527766713.560578000	105.023	67	0
1527766713.678513000	105.141	237	0
1527766713.678515000	105.141	128	0
1527766713.681353000	105.144	72	0
1527766713.681455000	105.144	261	0
1527766713.682549000	105.145	90	1
1527766713.907213000	105.37	370	1
1527766713.907293000	105.37	241	1
1527766713.927829000	105.391	67	0
1527766714.040807000	105.504	216	0
1527766714.040809000	105.504	128	0
1527766714.044661000	105.507	84	1
1527766714.044669000	105.508	72	0
1527766714.045137000	105.508	166	0
1527766714.048644000	105.511	81	1
1527766714.556069000	106.019	461	1
1527766714.556165000	106.019	239	1
1527766714.576564000	106.039	67	0
1527766715.029588000	106.492	236	0
1527766715.029590000	106.492	128	0
1527766715.033672000	106.497	72	0
1527766715.033674000	106.497	90	0
1527766715.033793000	106.497	84	1
1527766715.037697000	106.501	81	1
1527766715.085779000	106.549	371	1
1527766715.085877000	106.549	238	1
1527766715.105915000	106.569	67	0
1527766715.409028000	106.872	306	0
1527766715.409259000	106.872	128	0
1527766715.412736000	106.876	84	1
1527766715.413814000	106.877	72	0
1527766715.413908000	106.877	221	0
1527766715.417720000	106.881	81	1
1527766715.637188000	107.1	375	1
1527766715.637280000	107.1	242	1
1527766715.657891000	107.121	67	0
1527766715.781805000	107.245	213	0
1527766715.781807000	107.245	128	0
1527766715.785329000	107.248	72	0
1527766715.785332000	107.248	284	0
1527766715.785864000	107.249	90	1
1527766716.046331000	107.509	416	1
1527766716.046418000	107.509	243	1
1527766716.066514000	107.529	67	0
1527766716.185017000	107.648	215	0
1527766716.185142000	107.648	128	0
1527766716.188778000	107.652	84	1
1527766716.190056000	107.653	72	0
1527766716.190058000	107.653	306	0
1527766716.193761000	107.657	81	1
1527766716.506378000	107.969	375	1
1527766716.506437000	107.969	238	1
1527766716.526916000	107.99	67	0
1527766716.531636000	107.994	67	0
1527766716.636611000	108.099	235	0
1527766716.636614000	108.099	128	0
1527766716.640808000	108.104	87	1
1527766716.641166000	108.104	72	0
1527766716.641168000	108.104	176	0
1527766716.644786000	108.108	81	1
1527766716.756237000	108.219	1387	1
1527766716.756304000	108.219	240	1
1527766716.776902000	108.24	67	0
1527766716.888259000	108.351	212	0
1527766716.888261000	108.351	128	0
1527766716.891810000	108.355	84	1
1527766716.902662000	108.365	72	0
1527766716.902664000	108.366	124	0
1527766716.906733000	108.37	81	1
1527766717.596489000	109.059	419	1
1527766717.596568000	109.059	241	1
1527766717.616201000	109.079	67	0
1527766717.740669000	109.204	239	0
1527766717.740672000	109.204	128	0
1527766717.744378000	109.207	72	0
1527766717.744840000	109.208	289	0
1527766717.744885000	109.208	87	1
1527766717.748807000	109.212	78	1
1527766717.936013000	109.399	371	1
1527766717.936082000	109.399	238	1
1527766717.956789000	109.42	67	0
1527766718.277294000	109.74	288	0
1527766718.277296000	109.74	128	0
1527766718.280850000	109.744	72	0
1527766718.280853000	109.744	125	0
1527766718.280930000	109.744	84	1
1527766718.284889000	109.748	81	1
1527766718.356198000	109.819	370	1
1527766718.356294000	109.819	241	1
1527766718.375751000	109.839	67	0
1527766718.481803000	109.945	213	0
1527766718.482081000	109.945	128	0
1527766718.485912000	109.949	84	1
1527766718.486243000	109.949	72	0
1527766718.486641000	109.949	305	0
1527766718.489890000	109.953	81	1
1527766718.588902000	110.052	373	1
1527766718.588987000	110.052	239	1
1527766718.608103000	110.071	67	0
1527766718.915846000	110.379	212	0
1527766718.915849000	110.379	128	0
1527766718.919938000	110.383	84	1
1527766718.919965000	110.383	72	0
1527766718.920415000	110.383	65	0
1527766718.923940000	110.387	81	1
1527766719.038107000	110.501	370	1
1527766719.038186000	110.501	239	1
1527766719.058887000	110.522	67	0
1527766719.186875000	110.65	261	0
1527766719.186877000	110.65	128	0
1527766719.190941000	110.654	84	1
1527766719.191422000	110.654	72	0
1527766719.191516000	110.654	98	0
1527766719.194930000	110.658	81	1
1527766719.738377000	111.201	372	1
1527766719.738439000	111.201	238	1
1527766719.759011000	111.222	67	0
1527766719.864790000	111.328	362	0
1527766719.864792000	111.328	128	0
1527766719.868902000	111.332	84	1
1527766719.868925000	111.332	72	0
1527766719.869395000	111.332	190	0
1527766719.872909000	111.336	81	1
1527766720.227554000	111.69	465	1
1527766720.227649000	111.69	241	1
1527766720.248636000	111.711	67	0
1527766720.371968000	111.835	240	0
1527766720.371969000	111.835	128	0
1527766720.376011000	111.839	84	1
1527766720.376704000	111.84	72	0
1527766720.376706000	111.84	93	0
1527766720.380021000	111.843	81	1
1527766720.617334000	112.08	372	1
1527766720.617424000	112.08	239	1
1527766720.640328000	112.103	67	0
1527766720.783962000	112.247	215	0
1527766720.783964000	112.247	128	0
1527766720.788043000	112.251	84	1
1527766720.788980000	112.252	72	0
1527766720.788981000	112.252	148	0
1527766720.793045000	112.256	81	1
1527766720.937022000	112.4	371	1
1527766720.937112000	112.4	238	1
1527766720.957714000	112.421	67	0
1527766721.056736000	112.52	215	0
1527766721.056738000	112.52	128	0
1527766721.060330000	112.523	72	0
1527766721.060878000	112.524	209	0
1527766721.061130000	112.524	90	1
1527766722.225553000	113.688	417	1
1527766722.225616000	113.688	240	1
1527766722.245563000	113.708	67	0
1527766722.380821000	113.844	236	0
1527766722.380823000	113.844	128	0
1527766722.384639000	113.847	72	0
1527766722.384727000	113.848	213	0
1527766722.384890000	113.848	90	1
1527766723.204303000	114.667	370	1
1527766723.204397000	114.667	240	1
1527766723.225108000	114.688	67	0
1527766723.349259000	114.812	309	0
1527766723.349262000	114.812	128	0
1527766723.352975000	114.816	84	1
1527766723.354056000	114.817	72	0
1527766723.354148000	114.817	157	0
1527766723.357959000	114.821	81	1
1527766723.414038000	114.877	371	1
1527766723.414135000	114.877	240	1
1527766723.434195000	114.897	67	0
1527766723.438325000	114.901	67	0
1527766723.551007000	115.014	215	0
1527766723.551009000	115.014	128	0
1527766723.554976000	115.018	87	1
1527766723.555512000	115.018	72	0
1527766723.555514000	115.018	208	0
1527766723.558966000	115.022	81	1
1527766723.824258000	115.287	1387	1
1527766723.824323000	115.287	238	1
1527766723.844074000	115.307	67	0
1527766723.976750000	115.44	216	0
1527766723.976752000	115.44	128	0
1527766723.981025000	115.444	84	1
1527766723.981341000	115.444	72	0
1527766723.981434000	115.444	159	0
1527766723.984998000	115.448	81	1
1527766724.475564000	115.938	421	1
1527766724.475625000	115.938	239	1
1527766724.495319000	115.958	67	0
1527766724.611178000	116.074	236	0
1527766724.611180000	116.074	128	0
1527766724.615061000	116.078	84	1
1527766724.616149000	116.079	72	0
1527766724.616151000	116.079	164	0
1527766724.620032000	116.083	81	1
1527766724.915406000	116.378	375	1
1527766724.915490000	116.378	242	1
1527766724.934923000	116.398	67	0
1527766725.044921000	116.508	212	0
1527766725.044923000	116.508	128	0
1527766725.049078000	116.512	84	1
1527766725.049483000	116.512	72	0
1527766725.049485000	116.512	167	0
1527766725.053073000	116.516	81	1
