# Supplementary material for: Method for multi-task learning fusion network traffic classification to address small sample labels
Source: Sci Rep. 2024 Jan 30;14:2518. doi: 10.1038/s41598-024-51933-8 (PMC10827795; doi:10.1038/s41598-024-51933-8)
Supplement: Supplementary file 2 — Supplementary Information 2. [file 41598_2024_51933_MOESM2_ESM.zip › QUIC Dataset/QUIC Dataset/pretraining/Google Doc/GoogleDoc-1104.txt]

1527815974.523142000	0	294	1
1527815974.542734000	0.0195918	89	0
1527815975.020759000	0.497617	369	0
1527815975.021981000	0.498839	103	1
1527815975.022215000	0.499073	1412	0
1527815975.022906000	0.499764	100	1
1527815975.023652000	0.50051	1412	0
1527815975.024880000	0.501738	100	1
1527815975.025086000	0.501944	1412	0
1527815975.025896000	0.502754	100	1
1527815975.026522000	0.50338	1412	0
1527815975.027922000	0.50478	100	1
1527815975.027967000	0.504825	1412	0
1527815975.028922000	0.50578	100	1
1527815975.029460000	0.506318	1412	0
1527815975.030873000	0.507731	286	0
1527815975.032159000	0.509017	100	1
1527815975.032312000	0.50917	724	0
1527815975.033819000	0.510677	1412	0
1527815975.035201000	0.512059	1412	0
1527815975.036617000	0.513475	693	0
1527815975.038062000	0.51492	1412	0
1527815975.039550000	0.516408	1412	0
1527815975.040894000	0.517752	118	1
1527815975.040982000	0.51784	1412	0
1527815975.042390000	0.519248	188	0
1527815975.043843000	0.520701	1192	0
1527815975.055913000	0.532771	106	1
1527815975.064594000	0.541452	1412	0
1527815975.065888000	0.542746	100	1
1527815975.066046000	0.542904	1412	0
1527815975.066872000	0.54373	100	1
1527815975.067540000	0.544398	1412	0
1527815975.067938000	0.544796	100	1
1527815975.069037000	0.545895	1412	0
1527815975.069888000	0.546746	100	1
1527815975.070474000	0.547332	1412	0
1527815975.071912000	0.54877	1412	0
1527815975.072092000	0.54895	100	1
1527815975.072862000	0.54972	100	1
1527815975.073343000	0.550201	1412	0
1527815975.073919000	0.550777	100	1
1527815975.074784000	0.551642	1412	0
1527815975.075879000	0.552737	100	1
1527815975.076212000	0.55307	1412	0
1527815975.076858000	0.553716	100	1
1527815975.077666000	0.554524	1412	0
1527815975.079087000	0.555945	100	1
1527815975.079146000	0.556004	1412	0
1527815975.079877000	0.556735	114	1
1527815975.080572000	0.55743	1412	0
1527815975.080858000	0.557716	100	1
1527815975.082005000	0.558863	1412	0
1527815975.082861000	0.559719	100	1
1527815975.083438000	0.560296	1412	0
1527815975.083857000	0.560715	100	1
1527815975.084872000	0.56173	1412	0
1527815975.086311000	0.563169	1412	0
1527815975.087740000	0.564598	875	0
1527815975.089242000	0.5661	1412	0
1527815975.090670000	0.567528	1412	0
1527815975.092103000	0.568961	1412	0
1527815975.092397000	0.569255	100	1
1527815975.093352000	0.57021	112	1
1527815975.093517000	0.570375	900	0
1527815975.093874000	0.570732	100	1
1527815975.094969000	0.571827	1412	0
1527815975.095892000	0.57275	100	1
1527815975.096400000	0.573258	1412	0
1527815975.096883000	0.573741	100	1
1527815975.097832000	0.57469	1412	0
1527815975.099296000	0.576154	779	0
1527815975.100505000	0.577363	100	1
1527815975.100707000	0.577565	114	0
1527815975.102061000	0.578919	103	1
1527815975.132900000	0.609758	89	0
1527815975.482763000	0.959621	315	1
1527815975.482866000	0.959724	1412	1
1527815975.482893000	0.959751	916	1
1527815975.496518000	0.973376	218	1
1527815975.503160000	0.980018	89	0
1527815975.524065000	1.00092	89	0
1527815975.681314000	1.15817	395	0
1527815975.682944000	1.1598	109	1
1527815975.684753000	1.16161	80	0
1527815975.685922000	1.16278	100	1
1527815975.774557000	1.25142	215	1
1527815975.791741000	1.2686	89	0
1527815975.793443000	1.2703	303	0
1527815975.794516000	1.27137	103	1
1527815975.794930000	1.27179	1412	0
1527815975.795943000	1.2728	100	1
1527815975.796370000	1.27323	1412	0
1527815975.796916000	1.27377	100	1
1527815975.797805000	1.27466	1412	0
1527815975.799111000	1.27597	100	1
1527815975.799315000	1.27617	180	0
1527815975.799911000	1.27677	100	1
1527815975.800785000	1.27764	1412	0
1527815975.801906000	1.27876	100	1
1527815975.802218000	1.27908	1412	0
1527815975.802903000	1.27976	100	1
1527815975.803642000	1.2805	1071	0
1527815975.803900000	1.28076	100	1
1527815975.805045000	1.2819	92	0
1527815975.805920000	1.28278	100	1
1527815975.806489000	1.28335	316	0
1527815975.818602000	1.29546	100	1
1527815975.932079000	1.40894	433	0
1527815975.933034000	1.40989	100	1
1527815975.933545000	1.4104	1115	0
1527815975.934916000	1.41177	100	1
1527815975.934951000	1.41181	92	0
1527815975.935909000	1.41277	100	1
1527815975.936386000	1.41324	167	0
1527815975.936909000	1.41377	100	1
1527815976.194746000	1.6716	1172	1
1527815976.196232000	1.67309	876	1
1527815976.224862000	1.70172	89	0
1527815976.319156000	1.79601	390	1
1527815976.342103000	1.81896	89	0
1527815976.363297000	1.84015	303	0
1527815976.364201000	1.84106	106	1
1527815976.364747000	1.8416	360	0
1527815976.365944000	1.8428	100	1
1527815976.366175000	1.84303	124	0
1527815976.366954000	1.84381	100	1
1527815976.447108000	1.92397	494	0
1527815976.447814000	1.92467	117	1
1527815976.448539000	1.9254	80	0
1527815976.449951000	1.92681	100	1
1527815976.465528000	1.94239	89	0
1527815976.503685000	1.98054	482	0
1527815976.504985000	1.98184	103	1
1527815976.505141000	1.982	962	0
1527815976.505949000	1.98281	100	1
1527815976.506555000	1.98341	131	0
1527815976.507203000	1.98406	100	1
1527815976.552391000	2.02925	244	1
1527815976.552460000	2.02932	144	1
1527815976.571725000	2.04858	89	0
1527815976.640618000	2.11748	1412	0
1527815976.642048000	2.11891	1412	0
1527815976.643157000	2.12001	106	1
1527815976.643503000	2.12036	1412	0
1527815976.644916000	2.12177	585	0
1527815976.646335000	2.12319	92	0
1527815976.647213000	2.12407	103	1
1527815976.647771000	2.12463	183	0
1527815976.650153000	2.12701	103	1
1527815976.661143000	2.138	155	1
1527815976.661231000	2.13809	190	1
1527815976.678645000	2.1555	89	0
1527815976.782572000	2.25943	592	0
1527815976.783673000	2.26053	103	1
1527815976.784003000	2.26086	92	0
1527815976.784955000	2.26181	100	1
1527815976.785441000	2.2623	241	0
1527815976.785962000	2.26282	100	1
1527815977.389765000	2.86662	418	1
1527815977.410480000	2.88734	89	0
1527815977.449133000	2.92599	1412	1
1527815977.449175000	2.92603	1412	1
1527815977.449198000	2.92606	281	1
1527815977.449257000	2.92611	844	1
1527815977.449915000	2.92677	1412	1
1527815977.449956000	2.92681	212	1
1527815977.468104000	2.94496	89	0
1527815977.491360000	2.96822	485	0
1527815977.492358000	2.96922	106	1
1527815977.492804000	2.96966	163	0
1527815977.493348000	2.97021	100	1
1527815977.709905000	3.18676	1341	1
1527815977.729605000	3.20646	89	0
1527815977.757690000	3.23455	294	0
1527815977.758709000	3.23557	103	1
1527815977.759224000	3.23608	1412	0
1527815977.760029000	3.23689	100	1
1527815977.760650000	3.23751	999	0
1527815977.761014000	3.23787	100	1
1527815977.762054000	3.23891	92	0
1527815977.763217000	3.24007	100	1
1527815977.763487000	3.24035	169	0
1527815977.768383000	3.24524	100	1
1527815977.894585000	3.37144	342	0
1527815977.895131000	3.37199	100	1
1527815977.896065000	3.37292	1412	0
1527815977.897508000	3.37437	1412	0
1527815977.898994000	3.37585	1412	0
1527815977.900091000	3.37695	106	1
1527815977.900398000	3.37726	188	0
1527815977.901834000	3.37869	267	0
1527815977.902081000	3.37894	103	1
1527815978.079937000	3.55679	397	0
1527815978.081271000	3.55813	100	1
1527815978.081394000	3.55825	794	0
1527815978.082031000	3.55889	100	1
1527815978.082817000	3.55967	324	0
1527815978.083439000	3.5603	100	1
1527815978.464045000	3.9409	527	1
1527815978.464162000	3.94102	1412	1
1527815978.464198000	3.94106	1412	1
1527815978.464227000	3.94108	1412	1
1527815978.464261000	3.94112	1412	1
1527815978.464289000	3.94115	1412	1
1527815978.464323000	3.94118	1412	1
1527815978.464370000	3.94123	1412	1
1527815978.464409000	3.94127	1412	1
1527815978.464432000	3.94129	1412	1
1527815978.464486000	3.94134	1412	1
1527815978.464522000	3.94138	1412	1
1527815978.464545000	3.9414	1412	1
1527815978.464591000	3.94145	1281	1
1527815978.482531000	3.95939	89	0
1527815978.486778000	3.96364	89	0
1527815978.626150000	4.10301	374	0
1527815978.629631000	4.10649	80	0
1527815978.638508000	4.11537	109	1
1527815978.714700000	4.19156	1390	1
1527815978.737972000	4.21483	89	0
1527815978.895407000	4.37226	424	0
1527815978.896611000	4.37347	103	1
1527815978.896836000	4.37369	265	0
1527815978.897298000	4.37416	100	1
1527815980.399468000	5.87633	332	1
1527815980.399566000	5.87642	1412	1
1527815980.399589000	5.87645	989	1
1527815980.400052000	5.87691	224	1
1527815980.400116000	5.87697	1412	1
1527815980.400141000	5.877	1412	1
1527815980.400180000	5.87704	768	1
1527815980.405915000	5.88277	101	1
1527815980.414307000	5.89117	251	1
1527815980.421669000	5.89853	89	0
1527815980.449947000	5.92681	106	0
1527815980.452857000	5.92971	101	1
1527815980.453691000	5.93055	103	1
1527815980.470396000	5.94725	89	0
1527815980.528431000	6.00529	466	0
1527815980.529706000	6.00656	103	1
1527815980.531644000	6.0085	80	0
1527815980.532857000	6.00971	100	1
1527815980.796480000	6.27334	520	0
1527815980.797809000	6.27467	100	1
1527815980.797826000	6.27468	304	0
1527815980.798354000	6.27521	117	1
1527815980.799337000	6.27619	313	0
1527815980.799696000	6.27655	100	1
1527815980.802928000	6.27979	252	1
1527815980.818272000	6.29513	89	0
1527815980.822523000	6.29938	89	0
1527815981.001723000	6.47858	870	0
1527815981.003142000	6.48	1412	0
1527815981.003749000	6.48061	106	1
1527815981.004609000	6.48147	1412	0
1527815981.004817000	6.48167	103	1
1527815981.006041000	6.4829	1412	0
1527815981.007169000	6.48403	100	1
1527815981.007472000	6.48433	1412	0
1527815981.007834000	6.48469	100	1
1527815981.008968000	6.48583	1412	0
1527815981.010386000	6.48724	124	0
1527815981.010759000	6.48762	103	1
1527815981.011832000	6.48869	1412	0
1527815981.012725000	6.48958	100	1
1527815981.013265000	6.49012	1412	0
1527815981.013706000	6.49056	100	1
1527815981.014701000	6.49156	1412	0
1527815981.015742000	6.4926	100	1
1527815981.016105000	6.49296	188	0
1527815981.016718000	6.49358	100	1
1527815981.017557000	6.49441	1228	0
1527815981.018761000	6.49562	100	1
1527815981.041633000	6.51849	1412	0
1527815981.042728000	6.51959	100	1
1527815981.043085000	6.51994	1412	0
1527815981.043965000	6.52082	100	1
1527815981.044527000	6.52138	1412	0
1527815981.044771000	6.52163	100	1
1527815981.045923000	6.52278	200	0
1527815981.046710000	6.52357	100	1
1527815981.047391000	6.52425	1412	0
1527815981.047702000	6.52456	100	1
1527815981.048882000	6.52574	1412	0
1527815981.049704000	6.52656	100	1
1527815981.050321000	6.52718	1412	0
1527815981.051754000	6.52861	1412	0
1527815981.053174000	6.53003	826	0
1527815981.054623000	6.53148	1412	0
1527815981.056062000	6.53292	1412	0
1527815981.057513000	6.53437	1412	0
1527815981.057864000	6.53472	112	1
1527815981.058978000	6.53584	848	0
1527815981.060421000	6.53728	979	0
1527815981.060856000	6.53771	103	1
1527815981.061708000	6.53857	100	1
1527815981.061863000	6.53872	1412	0
1527815981.062837000	6.53969	114	1
1527815981.063300000	6.54016	1412	0
1527815981.063708000	6.54057	100	1
1527815981.064732000	6.54159	1412	0
1527815981.065824000	6.54268	100	1
1527815981.066134000	6.54299	188	0
1527815981.066710000	6.54357	100	1
1527815981.067597000	6.54445	1412	0
1527815981.068725000	6.54558	100	1
1527815981.069038000	6.5459	209	0
1527815981.069709000	6.54657	100	1
1527815981.070501000	6.54736	1412	0
1527815981.070772000	6.54763	100	1
1527815981.071934000	6.54879	1412	0
1527815981.072709000	6.54957	100	1
1527815981.073366000	6.55022	1412	0
1527815981.073708000	6.55057	100	1
1527815981.074799000	6.55166	1293	0
1527815981.076235000	6.55309	1412	0
1527815981.077672000	6.55453	1412	0
1527815981.077783000	6.55464	103	1
1527815981.078719000	6.55558	100	1
1527815981.079146000	6.556	1412	0
1527815981.079900000	6.55676	100	1
1527815981.080583000	6.55744	1412	0
1527815981.081739000	6.5586	100	1
1527815981.082017000	6.55887	1412	0
1527815981.082719000	6.55958	100	1
1527815981.083440000	6.5603	940	0
1527815981.083809000	6.56067	100	1
1527815981.084864000	6.56172	743	0
1527815981.085723000	6.56258	100	1
1527815981.086313000	6.56317	1412	0
1527815981.086848000	6.56371	100	1
1527815981.087745000	6.5646	1329	0
1527815981.088710000	6.56557	100	1
1527815981.089220000	6.56608	1412	0
1527815981.089704000	6.56656	100	1
1527815981.090656000	6.56751	1412	0
1527815981.091720000	6.56858	100	1
1527815981.092059000	6.56892	338	0
1527815981.092716000	6.56957	114	1
1527815981.093487000	6.57034	227	0
1527815981.094031000	6.57089	100	1
1527815981.112928000	6.58979	89	0
1527815982.386380000	7.86324	431	1
1527815982.386468000	7.86333	144	1
1527815982.408280000	7.88514	89	0
1527815982.413623000	7.89048	89	0
1527815982.468522000	7.94538	1412	0
1527815982.469836000	7.94669	109	1
1527815982.470029000	7.94689	1412	0
1527815982.470791000	7.94765	100	1
1527815982.471522000	7.94838	1412	0
1527815982.472385000	7.94924	100	1
1527815982.472935000	7.94979	503	0
1527815982.473802000	7.95066	100	1
1527815982.474349000	7.95121	92	0
1527815982.474814000	7.95167	100	1
1527815982.475792000	7.95265	327	0
1527815982.476872000	7.95373	100	1
1527815983.474433000	8.95129	860	1
1527815983.474532000	8.95139	294	1
1527815983.477321000	8.95418	327	1
1527815983.477418000	8.95428	1412	1
1527815983.477458000	8.95432	1412	1
1527815983.477492000	8.95435	979	1
1527815983.492132000	8.96899	89	0
1527815983.499742000	8.9766	89	0
1527815983.553227000	9.03008	402	1
1527815983.571433000	9.04829	89	0
1527815983.572865000	9.04972	401	0
1527815983.573868000	9.05073	103	1
1527815983.576441000	9.0533	80	0
1527815983.577075000	9.05393	100	1
1527815983.592145000	9.069	353	0
1527815983.593097000	9.06995	100	1
1527815983.593616000	9.07047	1400	0
1527815983.593889000	9.07075	100	1
1527815983.595029000	9.07189	513	0
1527815983.595849000	9.07271	100	1
1527815983.596463000	9.07332	604	0
1527815983.596841000	9.0737	100	1
1527815983.597898000	9.07476	635	0
1527815983.598850000	9.07571	100	1
1527815983.599381000	9.07624	467	0
1527815983.599854000	9.07671	100	1
1527815983.600826000	9.07768	697	0
1527815983.601840000	9.0787	100	1
1527815983.602249000	9.07911	484	0
1527815983.602837000	9.07969	100	1
1527815983.603689000	9.08055	835	0
1527815983.603848000	9.08071	100	1
1527815983.605121000	9.08198	649	0
1527815983.605861000	9.08272	100	1
1527815983.606546000	9.0834	519	0
1527815983.606866000	9.08372	100	1
1527815983.607973000	9.08483	439	0
1527815983.608842000	9.0857	100	1
1527815983.609459000	9.08632	701	0
1527815983.609848000	9.08671	100	1
1527815983.610887000	9.08774	616	0
1527815983.611838000	9.0887	100	1
1527815983.612319000	9.08918	558	0
1527815983.612837000	9.08969	100	1
1527815983.613752000	9.09061	654	0
1527815983.613931000	9.09079	100	1
1527815983.615183000	9.09204	583	0
1527815983.615848000	9.09271	100	1
1527815983.616618000	9.09348	689	0
1527815983.616847000	9.0937	114	1
1527815983.635711000	9.11257	104	0
1527815983.636874000	9.11373	100	1
1527815983.637159000	9.11402	117	0
1527815983.638063000	9.11492	100	1
1527815983.650517000	9.12737	347	0
1527815983.651930000	9.12879	103	0
1527815983.652174000	9.12903	100	1
1527815983.652846000	9.1297	100	1
1527815983.653391000	9.13025	329	0
1527815983.653846000	9.1307	100	1
1527815983.863847000	9.3407	1412	1
1527815983.863922000	9.34078	1412	1
1527815983.863944000	9.3408	453	1
1527815983.864017000	9.34087	843	1
1527815983.882423000	9.35928	89	0
1527815983.903839000	9.3807	459	0
1527815983.904883000	9.38174	103	1
1527815983.905275000	9.38213	194	0
1527815983.905868000	9.38273	100	1
1527815984.562799000	10.0397	1005	1
1527815984.562877000	10.0397	94	1
1527815984.581669000	10.0585	89	0
1527815984.658303000	10.1352	259	0
1527815984.659242000	10.1361	103	1
1527815984.659801000	10.1367	365	0
1527815984.660902000	10.1378	100	1
1527815984.663506000	10.1404	248	0
1527815984.664048000	10.1409	100	1
1527815985.181149000	10.658	475	1
1527815985.181228000	10.6581	109	1
1527815985.189543000	10.6664	304	1
1527815985.193436000	10.6703	479	1
1527815985.193518000	10.6704	87	1
1527815985.198303000	10.6752	89	0
1527815985.207486000	10.6843	89	0
1527815985.212332000	10.6892	89	0
1527815985.271981000	10.7488	286	0
1527815985.273041000	10.7499	109	1
1527815985.273412000	10.7503	151	0
1527815985.273935000	10.7508	100	1
1527815985.275063000	10.7519	92	0
1527815985.276506000	10.7534	114	0
1527815985.276904000	10.7538	100	1
1527815985.277943000	10.7548	100	1
1527815985.304780000	10.7816	247	0
1527815985.305970000	10.7828	100	1
1527815985.306222000	10.7831	140	0
1527815985.306942000	10.7838	100	1
1527815985.308546000	10.7854	92	0
1527815985.308958000	10.7858	100	1
1527815985.310059000	10.7869	311	0
1527815985.310953000	10.7878	100	1
1527815985.322975000	10.7998	235	0
1527815985.323975000	10.8008	100	1
1527815985.324413000	10.8013	103	0
1527815985.325012000	10.8019	100	1
1527815985.326397000	10.8033	92	0
1527815985.326949000	10.8038	100	1
1527815985.327837000	10.8047	116	0
1527815985.331070000	10.8079	100	1
1527815985.800541000	11.2774	394	1
1527815985.800634000	11.2775	255	1
1527815985.818678000	11.2955	89	0
1527815986.421912000	11.8988	373	1
1527815986.422038000	11.8989	1412	1
1527815986.422088000	11.8989	1412	1
1527815986.422142000	11.899	1412	1
1527815986.422172000	11.899	1412	1
1527815986.422211000	11.8991	1412	1
1527815986.422249000	11.8991	1412	1
1527815986.422284000	11.8991	1412	1
1527815986.422322000	11.8992	1412	1
1527815986.422361000	11.8992	1412	1
1527815986.422394000	11.8993	1412	1
1527815986.422437000	11.8993	1412	1
1527815986.422474000	11.8993	1412	1
1527815986.422515000	11.8994	1412	1
1527815986.424024000	11.9009	1412	1
1527815986.424055000	11.9009	1412	1
1527815986.424096000	11.901	1412	1
1527815986.424148000	11.901	1412	1
1527815986.424174000	11.901	1412	1
1527815986.424216000	11.9011	1412	1
1527815986.424250000	11.9011	1412	1
1527815986.424287000	11.9011	1412	1
1527815986.426033000	11.9029	1412	1
1527815986.426060000	11.9029	1412	1
1527815986.426108000	11.903	1412	1
1527815986.426153000	11.903	1412	1
1527815986.426179000	11.903	1412	1
1527815986.426221000	11.9031	1412	1
1527815986.426253000	11.9031	1412	1
1527815986.426290000	11.9031	1412	1
1527815986.428023000	11.9049	1412	1
1527815986.428053000	11.9049	1412	1
1527815986.428093000	11.905	1412	1
1527815986.428126000	11.905	1412	1
1527815986.428160000	11.905	754	1
1527815986.439704000	11.9166	89	0
1527815986.441129000	11.918	89	0
1527815986.444772000	11.9216	102	0
1527815986.445023000	11.9219	109	1
1527815986.446224000	11.9231	89	0
1527815986.449677000	11.9265	89	0
1527815986.572947000	12.0498	439	0
1527815986.574133000	12.051	106	1
1527815986.577912000	12.0548	80	0
1527815986.579037000	12.0559	100	1
1527815986.714498000	12.1914	268	0
1527815986.715529000	12.1924	100	1
1527815986.715937000	12.1928	146	0
1527815986.717029000	12.1939	100	1
1527815986.717924000	12.1948	92	0
1527815986.719052000	12.1959	100	1
1527815986.719475000	12.1963	171	0
1527815986.720115000	12.197	100	1
1527815986.768558000	12.2454	360	1
1527815986.769609000	12.2465	296	1
1527815986.787359000	12.2642	89	0
1527815986.852467000	12.3293	377	1
1527815986.858549000	12.3354	233	0
1527815986.859563000	12.3364	103	1
1527815986.860053000	12.3369	118	0
1527815986.861038000	12.3379	100	1
1527815986.861483000	12.3383	92	0
1527815986.862024000	12.3389	100	1
1527815986.862915000	12.3398	103	0
1527815986.864046000	12.3409	100	1
1527815986.878810000	12.3557	394	1
1527815986.878887000	12.3557	262	1
1527815986.880323000	12.3572	89	0
1527815986.898435000	12.3753	89	0
1527815986.921342000	12.3982	239	0
1527815986.922763000	12.3996	279	0
1527815986.923651000	12.4005	106	1
1527815986.924031000	12.4009	100	1
1527815986.925358000	12.4022	92	0
1527815986.926050000	12.4029	100	1
1527815986.926797000	12.4037	299	0
1527815986.927276000	12.4041	100	1
1527815987.009844000	12.4867	1412	1
1527815987.009891000	12.4867	409	1
1527815987.028688000	12.5055	89	0
1527815987.032099000	12.509	378	0
1527815987.033187000	12.51	103	1
1527815987.033548000	12.5104	146	0
1527815987.034038000	12.5109	100	1
1527815987.035934000	12.5128	92	0
1527815987.037051000	12.5139	100	1
1527815987.037398000	12.5143	231	0
1527815987.038038000	12.5149	100	1
1527815987.046889000	12.5237	624	0
1527815987.048332000	12.5252	801	0
1527815987.048812000	12.5257	100	1
1527815987.049803000	12.5267	104	0
1527815987.050038000	12.5269	103	1
1527815987.051240000	12.5281	145	0
1527815987.052041000	12.5289	100	1
1527815987.241955000	12.7188	350	0
1527815987.243157000	12.72	100	1
1527815987.243366000	12.7202	465	0
1527815987.244070000	12.7209	100	1
1527815987.244839000	12.7217	158	0
1527815987.245359000	12.7222	100	1
1527815987.257649000	12.7345	668	1
1527815987.276139000	12.753	89	0
1527815987.310480000	12.7873	726	1
1527815987.310538000	12.7874	257	1
1527815987.329840000	12.8067	89	0
1527815987.335324000	12.8122	89	0
1527815987.453367000	12.9302	265	0
1527815987.454392000	12.9312	109	1
1527815987.454821000	12.9317	146	0
1527815987.455202000	12.9321	100	1
1527815987.456929000	12.9338	92	0
1527815987.458153000	12.935	100	1
1527815987.458364000	12.9352	256	0
1527815987.459071000	12.9359	100	1
1527815987.481529000	12.9584	535	0
1527815987.482083000	12.9589	100	1
1527815987.482915000	12.9598	169	0
1527815987.483343000	12.9602	100	1
1527815987.767212000	13.2441	393	1
1527815987.767281000	13.2441	258	1
1527815987.786392000	13.2632	89	0
1527815987.902847000	13.3797	235	0
1527815987.904192000	13.381	103	1
1527815987.904215000	13.3811	146	0
1527815987.905172000	13.382	100	1
1527815987.906724000	13.3836	92	0
1527815987.907173000	13.384	100	1
1527815987.908153000	13.385	218	0
1527815987.909107000	13.386	100	1
1527815989.046790000	14.5236	395	1
1527815989.046885000	14.5237	253	1
1527815989.066171000	14.543	89	0
1527815989.185257000	14.6621	259	0
1527815989.186270000	14.6631	103	1
1527815989.186768000	14.6636	146	0
1527815989.187186000	14.664	100	1
1527815989.189613000	14.6665	92	0
1527815989.190264000	14.6671	100	1
1527815989.191192000	14.668	201	0
1527815989.192182000	14.669	100	1
1527815989.314761000	14.7916	392	1
1527815989.314846000	14.7917	253	1
1527815989.332250000	14.8091	89	0
1527815989.453157000	14.93	275	0
1527815989.454202000	14.9311	103	1
1527815989.454562000	14.9314	146	0
1527815989.455263000	14.9321	100	1
1527815989.456028000	14.9329	92	0
1527815989.457279000	14.9341	100	1
1527815989.457397000	14.9343	305	0
1527815989.458195000	14.9351	100	1
1527815989.525352000	15.0022	389	1
1527815989.525446000	15.0023	253	1
1527815989.556065000	15.0329	89	0
1527815989.711505000	15.1884	256	0
1527815989.712531000	15.1894	103	1
1527815989.712949000	15.1898	146	0
1527815989.713326000	15.1902	100	1
1527815989.714372000	15.1912	92	0
1527815989.715276000	15.1921	100	1
1527815989.715814000	15.1927	281	0
1527815989.716330000	15.1932	100	1
1527815989.766845000	15.2437	393	1
1527815989.766936000	15.2438	254	1
1527815989.785100000	15.262	89	0
1527815989.906579000	15.3834	232	0
1527815989.907650000	15.3845	103	1
1527815989.908006000	15.3849	146	0
1527815989.908247000	15.3851	100	1
1527815989.911022000	15.3879	92	0
1527815989.911211000	15.3881	100	1
1527815989.912484000	15.3893	148	0
1527815989.913449000	15.3903	100	1
1527815990.104699000	15.5816	389	1
1527815990.104793000	15.5817	254	1
1527815990.133528000	15.6104	89	0
1527815990.260961000	15.7378	262	0
1527815990.262326000	15.7392	148	0
1527815990.262378000	15.7392	103	1
1527815990.263310000	15.7402	100	1
1527815990.264284000	15.7411	92	0
1527815990.265307000	15.7422	100	1
1527815990.265769000	15.7426	176	0
1527815990.266244000	15.7431	100	1
1527815991.458850000	16.9357	395	1
1527815991.458943000	16.9358	260	1
1527815991.478505000	16.9554	89	0
1527815991.597631000	17.0745	375	0
1527815991.599009000	17.0759	103	1
1527815991.599122000	17.076	148	0
1527815991.599993000	17.0769	100	1
1527815991.601843000	17.0787	92	0
1527815991.602976000	17.0798	100	1
1527815991.603306000	17.0802	175	0
1527815991.603905000	17.0808	100	1
1527815991.748281000	17.2251	389	1
1527815991.748342000	17.2252	258	1
1527815991.767587000	17.2444	89	0
1527815991.886028000	17.3629	303	0
1527815991.886978000	17.3638	103	1
1527815991.887470000	17.3643	148	0
1527815991.887930000	17.3648	100	1
1527815991.889586000	17.3664	92	0
1527815991.889921000	17.3668	100	1
1527815991.891054000	17.3679	246	0
1527815991.891930000	17.3688	100	1
1527815992.077705000	17.5546	390	1
1527815992.077794000	17.5547	257	1
1527815992.095772000	17.5726	89	0
1527815992.218234000	17.6951	258	0
1527815992.219155000	17.696	103	1
1527815992.219756000	17.6966	148	0
1527815992.221014000	17.6979	100	1
1527815992.222054000	17.6989	92	0
1527815992.223013000	17.6999	100	1
1527815992.223537000	17.7004	310	0
1527815992.224024000	17.7009	100	1
1527815992.734231000	18.2111	393	1
1527815992.734304000	18.2112	259	1
1527815992.752629000	18.2295	89	0
1527815992.876915000	18.3538	235	0
1527815992.878020000	18.3549	103	1
1527815992.878362000	18.3552	148	0
1527815992.878985000	18.3558	100	1
1527815992.880333000	18.3572	92	0
1527815992.880980000	18.3578	100	1
1527815992.881766000	18.3586	329	0
1527815992.882382000	18.3592	100	1
1527815993.043625000	18.5205	992	1
1527815993.043718000	18.5206	257	1
1527815993.062574000	18.5394	89	0
1527815993.181336000	18.6582	254	0
1527815993.182322000	18.6592	103	1
1527815993.182792000	18.6596	148	0
1527815993.183184000	18.66	100	1
1527815993.185503000	18.6624	92	0
1527815993.186072000	18.6629	100	1
1527815993.186975000	18.6638	336	0
1527815993.188002000	18.6649	100	1
1527815993.494473000	18.9713	587	1
1527815993.494560000	18.9714	256	1
1527815993.522545000	18.9994	89	0
1527815993.637263000	19.1141	233	0
1527815993.638423000	19.1153	103	1
1527815993.638716000	19.1156	148	0
1527815993.639095000	19.116	100	1
1527815993.640521000	19.1174	92	0
1527815993.641109000	19.118	100	1
1527815993.642035000	19.1189	176	0
1527815993.643027000	19.1199	100	1
1527815994.000169000	19.477	790	1
1527815994.000265000	19.4771	259	1
1527815994.020418000	19.4973	89	0
1527815994.137305000	19.6142	256	0
1527815994.138362000	19.6152	103	1
1527815994.138751000	19.6156	148	0
1527815994.139102000	19.616	100	1
1527815994.142142000	19.619	92	0
1527815994.143124000	19.62	100	1
1527815994.143609000	19.6205	223	0
1527815994.144086000	19.6209	100	1
1527815994.214885000	19.6917	390	1
1527815994.214953000	19.6918	256	1
1527815994.243991000	19.7208	89	0
1527815994.360509000	19.8374	264	0
1527815994.361561000	19.8384	103	1
1527815994.361956000	19.8388	148	0
1527815994.363139000	19.84	100	1
1527815994.363768000	19.8406	92	0
1527815994.364136000	19.841	100	1
1527815994.365156000	19.842	323	0
1527815994.366068000	19.8429	100	1
1527815994.492731000	19.9696	392	1
1527815994.492819000	19.9697	258	1
1527815994.520842000	19.9977	89	0
1527815994.643238000	20.1201	232	0
1527815994.644240000	20.1211	103	1
1527815994.644682000	20.1215	148	0
1527815994.645063000	20.1219	100	1
1527815994.647578000	20.1244	92	0
1527815994.648071000	20.1249	100	1
1527815994.649088000	20.1259	105	0
1527815994.650070000	20.1269	100	1
1527815994.833274000	20.3101	393	1
1527815994.833362000	20.3102	255	1
1527815994.853084000	20.3299	89	0
1527815994.979366000	20.4562	233	0
1527815994.980322000	20.4572	103	1
1527815994.980826000	20.4577	148	0
1527815994.981197000	20.4581	100	1
1527815994.982582000	20.4594	92	0
1527815994.983171000	20.46	100	1
1527815994.984091000	20.4609	246	0
1527815994.985104000	20.462	100	1
1527815995.248949000	20.7258	390	1
1527815995.249011000	20.7259	258	1
1527815995.268721000	20.7456	89	0
1527815995.392920000	20.8698	256	0
1527815995.394129000	20.871	103	1
1527815995.394363000	20.8712	148	0
1527815995.395112000	20.872	100	1
1527815995.395792000	20.8726	92	0
1527815995.396103000	20.873	100	1
1527815995.397223000	20.8741	102	0
1527815995.398156000	20.875	100	1
1527815995.564066000	21.0409	390	1
1527815995.564133000	21.041	258	1
1527815995.585476000	21.0623	89	0
1527815995.706775000	21.1836	275	0
1527815995.707739000	21.1846	103	1
1527815995.708218000	21.1851	148	0
1527815995.709132000	21.186	100	1
1527815995.710127000	21.187	92	0
1527815995.711147000	21.188	100	1
1527815995.711566000	21.1884	297	0
1527815995.712145000	21.189	100	1
1527815995.830693000	21.3076	390	1
1527815995.830791000	21.3076	256	1
1527815995.848540000	21.3254	89	0
1527815995.853731000	21.3306	89	0
1527815995.969207000	21.4461	256	0
1527815995.970177000	21.447	106	1
1527815995.970676000	21.4475	148	0
1527815995.971146000	21.448	100	1
1527815995.973116000	21.45	92	0
1527815995.974165000	21.451	100	1
1527815995.974579000	21.4514	146	0
1527815995.975140000	21.452	100	1
1527815996.311370000	21.7882	390	1
1527815996.311437000	21.7883	258	1
1527815996.331408000	21.8083	89	0
1527815996.449406000	21.9263	258	0
1527815996.450413000	21.9273	103	1
1527815996.450849000	21.9277	148	0
1527815996.451169000	21.928	100	1
1527815996.452570000	21.9294	92	0
1527815996.453176000	21.93	100	1
1527815996.454013000	21.9309	272	0
1527815996.454702000	21.9316	100	1
1527815996.583124000	22.06	394	1
1527815996.583211000	22.0601	262	1
1527815996.603028000	22.0799	89	0
1527815996.722071000	22.1989	239	0
1527815996.723227000	22.2001	103	1
1527815996.723466000	22.2003	148	0
1527815996.724279000	22.2011	100	1
1527815996.725960000	22.2028	92	0
1527815996.726199000	22.2031	100	1
1527815996.727425000	22.2043	132	0
1527815996.728200000	22.2051	100	1
1527815997.556875000	23.0337	390	1
1527815997.556951000	23.0338	255	1
1527815997.581787000	23.0586	89	0
1527815997.583264000	23.0601	89	0
1527815997.786788000	23.2636	377	0
1527815997.787815000	23.2647	106	1
1527815997.788227000	23.2651	148	0
1527815997.789346000	23.2662	100	1
1527815997.789995000	23.2669	92	0
1527815997.790263000	23.2671	100	1
1527815997.791432000	23.2683	101	0
1527815997.792274000	23.2691	100	1
1527815997.975003000	23.4519	995	1
1527815997.975096000	23.452	259	1
1527815997.994107000	23.471	89	0
1527815998.109542000	23.5864	328	0
1527815998.110555000	23.5874	103	1
1527815998.111006000	23.5879	148	0
1527815998.111367000	23.5882	100	1
1527815998.113234000	23.5901	92	0
1527815998.114352000	23.5912	100	1
1527815998.114662000	23.5915	280	0
1527815998.115270000	23.5921	100	1
1527815998.672573000	24.1494	590	1
1527815998.672642000	24.1495	256	1
1527815998.689378000	24.1662	89	0
1527815998.922003000	24.3989	235	0
1527815998.923381000	24.4002	148	0
1527815998.923469000	24.4003	103	1
1527815998.924338000	24.4012	100	1
1527815998.927025000	24.4039	92	0
1527815998.927396000	24.4043	100	1
1527815998.928491000	24.4053	261	0
1527815998.929333000	24.4062	100	1
1527815998.992194000	24.4691	795	1
1527815998.992279000	24.4691	260	1
1527815999.010561000	24.4874	89	0
1527815999.143507000	24.6204	258	0
1527815999.144406000	24.6213	103	1
1527815999.144969000	24.6218	148	0
1527815999.145324000	24.6222	100	1
1527815999.146907000	24.6238	92	0
1527815999.147411000	24.6243	100	1
1527815999.148347000	24.6252	138	0
1527815999.149324000	24.6262	100	1
1527815999.581838000	25.0587	391	1
1527815999.581905000	25.0588	259	1
1527815999.597453000	25.0743	102	0
1527815999.598440000	25.0753	100	1
1527815999.600559000	25.0774	89	0
1527815999.776037000	25.2529	233	0
1527815999.776982000	25.2538	103	1
1527815999.777428000	25.2543	148	0
1527815999.778464000	25.2553	100	1
1527815999.779027000	25.2559	92	0
1527815999.779447000	25.2563	100	1
1527815999.780426000	25.2573	218	0
1527815999.781384000	25.2582	100	1
1527816000.365267000	25.8421	393	1
1527816000.365351000	25.8422	257	1
1527816000.384770000	25.8616	89	0
1527816000.559422000	26.0363	256	0
1527816000.560426000	26.0373	103	1
1527816000.560891000	26.0377	148	0
1527816000.561431000	26.0383	100	1
1527816000.562726000	26.0396	92	0
1527816000.563490000	26.0403	100	1
1527816000.564169000	26.041	186	0
1527816000.564624000	26.0415	100	1
1527816000.790056000	26.2669	390	1
1527816000.790151000	26.267	256	1
1527816000.809282000	26.2861	89	0
1527816000.926459000	26.4033	233	0
1527816000.927453000	26.4043	103	1
1527816000.927926000	26.4048	148	0
1527816000.928432000	26.4053	100	1
1527816000.929417000	26.4063	92	0
1527816000.930514000	26.4074	100	1
1527816000.930854000	26.4077	132	0
1527816000.931427000	26.4083	100	1
1527816001.742474000	27.2193	390	1
1527816001.742540000	27.2194	256	1
1527816001.760032000	27.2369	89	0
1527816001.936424000	27.4133	288	0
1527816001.937512000	27.4144	103	1
1527816001.937875000	27.4147	148	0
1527816001.938507000	27.4154	100	1
1527816001.940744000	27.4176	92	0
1527816001.941592000	27.4184	100	1
1527816001.942254000	27.4191	110	0
1527816001.942742000	27.4196	100	1
1527816002.123875000	27.6007	394	1
1527816002.123949000	27.6008	255	1
1527816002.142245000	27.6191	89	0
1527816002.384298000	27.8612	256	0
1527816002.385546000	27.8624	103	1
1527816002.385748000	27.8626	148	0
1527816002.386582000	27.8634	100	1
1527816002.387175000	27.864	92	0
1527816002.387583000	27.8644	100	1
1527816002.388557000	27.8654	179	0
1527816002.389560000	27.8664	100	1
1527816002.511617000	27.9885	390	1
1527816002.511685000	27.9885	255	1
1527816002.535562000	28.0124	89	0
1527816002.709827000	28.1867	233	0
1527816002.710836000	28.1877	103	1
1527816002.711295000	28.1882	148	0
1527816002.711658000	28.1885	100	1
1527816002.714546000	28.1914	92	0
1527816002.715583000	28.1924	100	1
1527816002.716019000	28.1929	302	0
1527816002.716538000	28.1934	100	1
1527816002.992060000	28.4689	390	1
1527816002.992122000	28.469	257	1
1527816003.019498000	28.4964	89	0
1527816003.197341000	28.6742	300	0
1527816003.198602000	28.6755	103	1
1527816003.198831000	28.6757	148	0
1527816003.199590000	28.6764	100	1
1527816003.201267000	28.6781	92	0
1527816003.201563000	28.6784	100	1
1527816003.202726000	28.6796	183	0
1527816003.203572000	28.6804	100	1
1527816008.015839000	33.4927	372	1
1527816008.015940000	33.4928	1412	1
1527816008.015980000	33.4928	1412	1
1527816008.016045000	33.4929	1412	1
1527816008.016069000	33.4929	1372	1
1527816008.053122000	33.53	372	1
1527816008.054842000	33.5317	89	0
1527816008.073094000	33.55	89	0
1527816008.151751000	33.6286	415	0
1527816008.153066000	33.6299	106	1
1527816008.156688000	33.6335	80	0
1527816008.157460000	33.6343	100	1
1527816008.228906000	33.7058	391	1
1527816008.228984000	33.7058	260	1
1527816008.253717000	33.7306	89	0
1527816008.260481000	33.7373	89	0
1527816008.387460000	33.8643	260	0
1527816008.388460000	33.8653	106	1
1527816008.388953000	33.8658	148	0
1527816008.390134000	33.867	100	1
1527816008.390817000	33.8677	92	0
1527816008.391081000	33.8679	100	1
1527816008.392259000	33.8691	263	0
1527816008.393058000	33.8699	100	1
1527816008.710436000	34.1873	995	1
1527816008.710530000	34.1874	262	1
1527816008.728291000	34.2051	89	0
1527816008.851390000	34.3282	351	0
1527816008.852254000	34.3291	103	1
1527816008.852848000	34.3297	148	0
1527816008.853230000	34.3301	100	1
1527816008.854566000	34.3314	92	0
1527816008.855154000	34.332	100	1
1527816008.856067000	34.3329	120	0
1527816008.857096000	34.334	100	1
1527816009.334746000	34.8116	584	1
1527816009.334813000	34.8117	255	1
1527816009.353166000	34.83	89	0
1527816009.474854000	34.9517	326	0
1527816009.476225000	34.9531	103	1
1527816009.476240000	34.9531	148	0
1527816009.477193000	34.9541	100	1
1527816009.477735000	34.9546	92	0
1527816009.478186000	34.955	100	1
1527816009.479168000	34.956	210	0
1527816009.480122000	34.957	100	1
1527816009.712572000	35.1894	402	1
1527816009.712665000	35.1895	255	1
1527816009.730487000	35.2073	89	0
1527816009.854569000	35.3314	233	0
1527816009.855618000	35.3325	103	1
1527816009.856090000	35.3329	148	0
1527816009.857238000	35.3341	100	1
1527816009.857521000	35.3344	92	0
1527816009.858214000	35.3351	100	1
1527816009.859045000	35.3359	261	0
1527816009.860144000	35.337	100	1
1527816010.002468000	35.4793	781	1
1527816010.002561000	35.4794	259	1
1527816010.023817000	35.5007	89	0
1527816010.140884000	35.6177	256	0
1527816010.142263000	35.6191	103	1
1527816010.142453000	35.6193	148	0
1527816010.143229000	35.6201	100	1
1527816010.144734000	35.6216	92	0
1527816010.145228000	35.6221	100	1
1527816010.146133000	35.623	215	0
1527816010.147168000	35.624	100	1
1527816010.330410000	35.8073	394	1
1527816010.330506000	35.8074	256	1
1527816010.348614000	35.8255	89	0
1527816010.471210000	35.9481	233	0
1527816010.472174000	35.949	103	1
1527816010.472618000	35.9495	148	0
1527816010.473169000	35.95	100	1
1527816010.474616000	35.9515	92	0
1527816010.475257000	35.9521	100	1
1527816010.476111000	35.953	113	0
1527816010.477183000	35.954	100	1
1527816010.729588000	36.2064	394	1
1527816010.729650000	36.2065	260	1
1527816010.748299000	36.2252	89	0
1527816010.865341000	36.3422	233	0
1527816010.866306000	36.3432	103	1
1527816010.866860000	36.3437	148	0
1527816010.867208000	36.3441	100	1
1527816010.869856000	36.3467	92	0
1527816010.870189000	36.347	100	1
1527816010.871324000	36.3482	211	0
1527816010.872237000	36.3491	100	1
1527816011.079473000	36.5563	390	1
1527816011.079570000	36.5564	256	1
1527816011.097557000	36.5744	89	0
1527816011.218881000	36.6957	258	0
1527816011.219777000	36.6966	103	1
1527816011.220391000	36.6972	148	0
1527816011.221314000	36.6982	100	1
1527816011.221815000	36.6987	92	0
1527816011.222308000	36.6992	100	1
1527816011.223256000	36.7001	263	0
1527816011.224225000	36.7011	100	1
1527816011.989390000	37.4662	394	1
1527816011.989467000	37.4663	257	1
1527816012.008506000	37.4854	89	0
1527816012.126303000	37.6032	288	0
1527816012.127304000	37.6042	103	1
1527816012.127811000	37.6047	148	0
1527816012.128269000	37.6051	100	1
1527816012.129308000	37.6062	92	0
1527816012.130343000	37.6072	100	1
1527816012.130748000	37.6076	284	0
1527816012.131264000	37.6081	100	1
1527816012.217507000	37.6944	390	1
1527816012.217571000	37.6944	256	1
1527816012.236127000	37.713	89	0
1527816012.242862000	37.7197	89	0
1527816012.361025000	37.8379	235	0
1527816012.362406000	37.8393	106	1
1527816012.362423000	37.8393	148	0
1527816012.363379000	37.8402	100	1
1527816012.366926000	37.8438	92	0
1527816012.367361000	37.8442	100	1
1527816012.368336000	37.8452	219	0
1527816012.369290000	37.8461	100	1
1527816012.448440000	37.9253	391	1
1527816012.448533000	37.9254	257	1
1527816012.469178000	37.946	89	0
1527816012.607495000	38.0844	233	0
1527816012.608407000	38.0853	103	1
1527816012.609006000	38.0859	148	0
1527816012.609283000	38.0861	100	1
1527816012.624473000	38.1013	92	0
1527816012.625312000	38.1022	100	1
1527816012.625979000	38.1028	289	0
1527816012.626556000	38.1034	100	1
1527816012.673653000	38.1505	92	0
1527816012.674406000	38.1513	100	1
1527816012.816772000	38.2936	390	1
1527816012.816834000	38.2937	262	1
1527816012.840222000	38.3171	89	0
1527816012.951375000	38.4282	235	0
1527816012.952362000	38.4292	103	1
1527816012.952894000	38.4298	148	0
1527816012.953309000	38.4302	100	1
1527816012.954817000	38.4317	92	0
1527816012.955390000	38.4322	100	1
1527816012.956257000	38.4331	242	0
1527816012.957331000	38.4342	100	1
1527816013.246794000	38.7237	391	1
1527816013.246888000	38.7237	256	1
1527816013.283398000	38.7603	89	0
1527816013.404113000	38.881	300	0
1527816013.405444000	38.8823	103	1
1527816013.405494000	38.8824	148	0
1527816013.406439000	38.8833	100	1
1527816013.407245000	38.8841	92	0
1527816013.408423000	38.8853	100	1
1527816013.408738000	38.8856	123	0
1527816013.409345000	38.8862	100	1
1527816013.687146000	39.164	996	1
1527816013.687210000	39.1641	261	1
1527816013.705856000	39.1827	89	0
1527816013.831221000	39.3081	232	0
1527816013.832423000	39.3093	103	1
1527816013.832643000	39.3095	148	0
1527816013.833445000	39.3103	100	1
1527816013.834559000	39.3114	92	0
1527816013.835444000	39.3123	100	1
1527816013.836032000	39.3129	96	0
1527816013.836523000	39.3134	100	1
1527816013.976536000	39.4534	584	1
1527816013.976604000	39.4535	256	1
1527816013.994746000	39.4716	89	0
1527816014.112264000	39.5891	256	0
1527816014.113408000	39.5903	103	1
1527816014.113674000	39.5905	148	0
1527816014.114463000	39.5913	100	1
1527816014.115447000	39.5923	92	0
1527816014.116459000	39.5933	100	1
1527816014.116948000	39.5938	136	0
1527816014.117443000	39.5943	100	1
1527816014.297890000	39.7747	405	1
1527816014.297988000	39.7748	258	1
1527816014.316805000	39.7937	89	0
1527816014.438567000	39.9154	262	0
1527816014.439515000	39.9164	103	1
1527816014.440097000	39.917	148	0
1527816014.440466000	39.9173	100	1
1527816014.442578000	39.9194	92	0
1527816014.443496000	39.9204	100	1
1527816014.444102000	39.921	149	0
1527816014.444595000	39.9215	100	1
1527816014.667713000	40.1446	778	1
1527816014.667808000	40.1447	257	1
1527816014.686218000	40.1631	89	0
1527816014.818481000	40.2953	351	0
1527816014.819518000	40.2964	103	1
1527816014.819992000	40.2968	148	0
1527816014.820416000	40.2973	100	1
1527816014.822213000	40.2991	92	0
1527816014.822474000	40.2993	100	1
1527816014.823628000	40.3005	174	0
1527816014.824434000	40.3013	100	1
1527816015.096643000	40.5735	389	1
1527816015.096734000	40.5736	258	1
1527816015.115082000	40.5919	89	0
1527816015.234279000	40.7111	328	0
1527816015.235487000	40.7123	103	1
1527816015.235720000	40.7126	148	0
1527816015.236528000	40.7134	100	1
1527816015.237495000	40.7144	92	0
1527816015.238525000	40.7154	100	1
1527816015.239051000	40.7159	329	0
1527816015.239510000	40.7164	100	1
1527816015.557131000	41.034	391	1
1527816015.557208000	41.0341	260	1
1527816015.575784000	41.0526	89	0
1527816015.696362000	41.1732	232	0
1527816015.697517000	41.1744	103	1
1527816015.697807000	41.1747	148	0
1527816015.698570000	41.1754	100	1
1527816015.699292000	41.1761	92	0
1527816015.699526000	41.1764	100	1
1527816015.700733000	41.1776	237	0
1527816015.701480000	41.1783	100	1
1527816016.016050000	41.4929	389	1
1527816016.016143000	41.493	257	1
1527816016.034166000	41.511	89	0
1527816016.162910000	41.6398	256	0
1527816016.163861000	41.6407	103	1
1527816016.164357000	41.6412	148	0
1527816016.164574000	41.6414	100	1
1527816016.166557000	41.6434	92	0
1527816016.167519000	41.6444	100	1
1527816016.168037000	41.6449	208	0
1527816016.168534000	41.6454	100	1
1527816016.331530000	41.8084	394	1
1527816016.331609000	41.8085	264	1
1527816016.349616000	41.8265	89	0
1527816016.476383000	41.9532	233	0
1527816016.477541000	41.9544	103	1
1527816016.477842000	41.9547	148	0
1527816016.478589000	41.9554	100	1
1527816016.479325000	41.9562	92	0
1527816016.479553000	41.9564	100	1
1527816016.480715000	41.9576	290	0
1527816016.481533000	41.9584	100	1
1527816016.756518000	42.2334	393	1
1527816016.756580000	42.2334	260	1
1527816016.774471000	42.2513	89	0
1527816016.893576000	42.3704	232	0
1527816016.894594000	42.3715	103	1
1527816016.895082000	42.3719	148	0
1527816016.895541000	42.3724	100	1
1527816016.897041000	42.3739	92	0
1527816016.897585000	42.3744	100	1
1527816016.898485000	42.3753	217	0
1527816016.899553000	42.3764	100	1
1527816017.764189000	43.241	389	1
1527816017.764287000	43.2411	260	1
1527816017.782603000	43.2595	89	0
1527816017.926688000	43.4035	256	0
1527816017.927709000	43.4046	103	1
1527816017.928132000	43.405	148	0
1527816017.928590000	43.4054	100	1
1527816017.929652000	43.4065	92	0
1527816017.930606000	43.4075	100	1
1527816017.931063000	43.4079	256	0
1527816017.931840000	43.4087	100	1
1527816018.124117000	43.601	393	1
1527816018.124185000	43.601	257	1
1527816018.143568000	43.6204	89	0
1527816018.260460000	43.7373	287	0
1527816018.261640000	43.7385	103	1
1527816018.261916000	43.7388	148	0
1527816018.262661000	43.7395	100	1
1527816018.263339000	43.7402	92	0
1527816018.263628000	43.7405	100	1
1527816018.264767000	43.7416	87	0
1527816018.265628000	43.7425	100	1
1527816018.494229000	43.9711	389	1
1527816018.494290000	43.9711	258	1
1527816018.513877000	43.9907	89	0
1527816018.636214000	44.1131	233	0
1527816018.637274000	44.1141	103	1
1527816018.637618000	44.1145	148	0
1527816018.638700000	44.1156	100	1
1527816018.639382000	44.1162	92	0
1527816018.639653000	44.1165	100	1
1527816018.640830000	44.1177	278	0
1527816018.641652000	44.1185	100	1
1527816018.925870000	44.4027	995	1
1527816018.925953000	44.4028	262	1
1527816018.943736000	44.4206	89	0
1527816019.064902000	44.5418	256	0
1527816019.065945000	44.5428	103	1
1527816019.066347000	44.5432	148	0
1527816019.066731000	44.5436	100	1
1527816019.067722000	44.5446	92	0
1527816019.068739000	44.5456	100	1
1527816019.069264000	44.5461	142	0
1527816019.069722000	44.5466	100	1
1527816019.241404000	44.7183	585	1
1527816019.241474000	44.7183	257	1
1527816019.259721000	44.7366	89	0
1527816019.378007000	44.8549	235	0
1527816019.378872000	44.8557	103	1
1527816019.379523000	44.8564	148	0
1527816019.380762000	44.8576	100	1
1527816019.382108000	44.859	92	0
1527816019.382747000	44.8596	100	1
1527816019.383552000	44.8604	187	0
1527816019.384691000	44.8615	100	1
1527816019.947436000	45.4243	405	1
1527816019.947534000	45.4244	259	1
1527816019.967775000	45.4446	89	0
1527816020.090663000	45.5675	300	0
1527816020.091838000	45.5687	103	1
1527816020.092179000	45.569	148	0
1527816020.092726000	45.5696	100	1
1527816020.093562000	45.5704	92	0
1527816020.094815000	45.5717	100	1
1527816020.095044000	45.5719	168	0
1527816020.095725000	45.5726	100	1
1527816020.308325000	45.7852	781	1
1527816020.308389000	45.7852	258	1
1527816020.327436000	45.8043	89	0
1527816020.452033000	45.9289	233	0
1527816020.453142000	45.93	103	1
1527816020.453480000	45.9303	148	0
1527816020.453858000	45.9307	100	1
1527816020.455349000	45.9322	92	0
1527816020.455841000	45.9327	100	1
1527816020.456790000	45.9336	306	0
1527816020.457739000	45.9346	100	1
1527816020.747217000	46.2241	389	1
1527816020.747281000	46.2241	262	1
1527816020.765429000	46.2423	89	0
1527816020.889840000	46.3667	236	0
1527816020.890886000	46.3677	103	1
1527816020.891341000	46.3682	148	0
1527816020.891753000	46.3686	100	1
1527816020.892769000	46.3696	92	0
1527816020.893842000	46.3707	100	1
1527816020.894205000	46.3711	339	0
1527816020.894774000	46.3716	100	1
1527816021.048571000	46.5254	392	1
1527816021.048668000	46.5255	257	1
1527816021.066030000	46.5429	89	0
1527816021.193573000	46.6704	285	0
1527816021.194811000	46.6717	103	1
1527816021.195060000	46.6719	148	0
1527816021.195874000	46.6727	100	1
1527816021.197153000	46.674	92	0
1527816021.197866000	46.6747	100	1
1527816021.198596000	46.6755	199	0
1527816021.199060000	46.6759	100	1
1527816021.488172000	46.965	391	1
1527816021.488253000	46.9651	260	1
1527816021.507724000	46.9846	89	0
1527816021.627150000	47.104	352	0
1527816021.628065000	47.1049	103	1
1527816021.628649000	47.1055	148	0
1527816021.628871000	47.1057	100	1
1527816021.630378000	47.1072	92	0
1527816021.630804000	47.1077	100	1
1527816021.631819000	47.1087	172	0
1527816021.632810000	47.1097	100	1
1527816021.903177000	47.38	390	1
1527816021.903237000	47.3801	262	1
1527816021.921329000	47.3982	89	0
1527816022.043446000	47.5203	326	0
1527816022.044371000	47.5212	103	1
1527816022.044890000	47.5217	148	0
1527816022.045828000	47.5227	100	1
1527816022.046310000	47.5232	92	0
1527816022.046841000	47.5237	100	1
1527816022.047751000	47.5246	317	0
1527816022.048850000	47.5257	100	1
1527816022.325602000	47.8025	390	1
1527816022.325693000	47.8026	257	1
1527816022.344883000	47.8217	89	0
1527816022.462150000	47.939	233	0
1527816022.463149000	47.94	103	1
1527816022.463565000	47.9404	148	0
1527816022.463928000	47.9408	100	1
1527816022.471559000	47.9484	92	0
1527816022.471952000	47.9488	100	1
1527816022.472959000	47.9498	279	0
1527816022.473873000	47.9507	100	1
1527816024.823319000	50.3002	390	1
1527816024.823389000	50.3002	259	1
1527816024.841440000	50.3183	89	0
1527816024.854035000	50.3309	89	0
1527816024.965024000	50.4419	255	0
1527816024.966033000	50.4429	106	1
1527816024.966447000	50.4433	148	0
1527816024.967487000	50.4443	100	1
1527816024.968245000	50.4451	92	0
1527816024.969468000	50.4463	100	1
1527816024.969750000	50.4466	133	0
1527816024.970391000	50.4472	100	1
1527816025.051732000	50.5286	389	1
1527816025.051792000	50.5286	259	1
1527816025.069492000	50.5464	89	0
1527816025.184470000	50.6613	258	0
1527816025.185491000	50.6623	103	1
1527816025.185965000	50.6628	148	0
1527816025.186387000	50.6632	100	1
1527816025.189256000	50.6661	92	0
1527816025.190481000	50.6673	100	1
1527816025.190725000	50.6676	211	0
1527816025.191406000	50.6683	100	1
1527816025.275091000	50.7519	391	1
1527816025.275158000	50.752	258	1
1527816025.292951000	50.7698	89	0
1527816025.415455000	50.8923	233	0
1527816025.416469000	50.8933	103	1
1527816025.416905000	50.8938	148	0
1527816025.417414000	50.8943	100	1
1527816025.419151000	50.896	92	0
1527816025.419413000	50.8963	100	1
1527816025.420561000	50.8974	183	0
1527816025.421422000	50.8983	100	1
1527816025.544515000	51.0214	393	1
1527816025.544567000	51.0214	256	1
1527816025.566483000	51.0433	89	0
1527816025.686790000	51.1636	264	0
1527816025.687766000	51.1646	103	1
1527816025.688244000	51.1651	148	0
1527816025.689531000	51.1664	100	1
1527816025.689656000	51.1665	92	0
1527816025.690515000	51.1674	100	1
1527816025.691166000	51.168	157	0
1527816025.691647000	51.1685	100	1
1527816026.114115000	51.591	994	1
1527816026.114208000	51.5911	260	1
1527816026.131935000	51.6088	89	0
1527816026.248265000	51.7251	259	0
1527816026.249687000	51.7265	148	0
1527816026.249887000	51.7267	103	1
1527816026.250541000	51.7274	100	1
1527816026.251827000	51.7287	92	0
1527816026.252539000	51.7294	100	1
1527816026.253271000	51.7301	154	0
1527816026.253725000	51.7306	100	1
1527816026.566062000	52.0429	586	1
1527816026.566155000	52.043	259	1
1527816026.594655000	52.0715	89	0
1527816026.722867000	52.1997	236	0
1527816026.723755000	52.2006	103	1
1527816026.724391000	52.2012	148	0
1527816026.725483000	52.2023	100	1
1527816026.725748000	52.2026	92	0
1527816026.726481000	52.2033	100	1
1527816026.727188000	52.204	282	0
1527816026.727598000	52.2045	100	1
1527816026.935992000	52.4128	406	1
1527816026.936059000	52.4129	259	1
1527816026.954321000	52.4312	89	0
1527816027.102644000	52.5795	258	0
1527816027.103642000	52.5805	103	1
1527816027.104141000	52.581	148	0
1527816027.104503000	52.5814	100	1
1527816027.105733000	52.5826	92	0
1527816027.106586000	52.5834	100	1
1527816027.107232000	52.5841	282	0
1527816027.107741000	52.5846	100	1
1527816027.945112000	53.422	779	1
1527816027.945175000	53.422	256	1
1527816027.965789000	53.4426	89	0
1527816028.089548000	53.5664	298	0
1527816028.090590000	53.5674	103	1
1527816028.091008000	53.5679	148	0
1527816028.091579000	53.5684	100	1
1527816028.092431000	53.5693	92	0
1527816028.093590000	53.5704	100	1
1527816028.093867000	53.5707	138	0
1527816028.094576000	53.5714	100	1
1527816028.164629000	53.6415	390	1
1527816028.164695000	53.6416	256	1
1527816028.183323000	53.6602	89	0
1527816028.299985000	53.7768	233	0
1527816028.301039000	53.7779	103	1
1527816028.301416000	53.7783	148	0
1527816028.302620000	53.7795	100	1
1527816028.303622000	53.7805	92	0
1527816028.304603000	53.7815	100	1
1527816028.305090000	53.7819	109	0
1527816028.305573000	53.7824	100	1
1527816028.380725000	53.8576	393	1
1527816028.380815000	53.8577	258	1
1527816028.398209000	53.8751	89	0
1527816028.533028000	54.0099	233	0
1527816028.534062000	54.0109	103	1
1527816028.534534000	54.0114	148	0
1527816028.535623000	54.0125	100	1
1527816028.537135000	54.014	92	0
1527816028.537615000	54.0145	100	1
1527816028.538581000	54.0154	229	0
1527816028.539611000	54.0165	100	1
1527816028.595723000	54.0726	389	1
1527816028.595797000	54.0727	260	1
1527816028.612825000	54.0897	89	0
1527816028.741738000	54.2186	255	0
1527816028.742752000	54.2196	103	1
1527816028.743176000	54.22	148	0
1527816028.743605000	54.2205	100	1
1527816028.744831000	54.2217	92	0
1527816028.745630000	54.2225	100	1
1527816028.746266000	54.2231	100	0
1527816028.746757000	54.2236	100	1
1527816028.825021000	54.3019	389	1
1527816028.825085000	54.3019	258	1
1527816028.843029000	54.3199	89	0
1527816028.971233000	54.4481	235	0
1527816028.972134000	54.449	103	1
1527816028.972644000	54.4495	148	0
1527816028.973668000	54.4505	100	1
1527816028.974119000	54.451	92	0
1527816028.974661000	54.4515	100	1
1527816028.975554000	54.4524	311	0
1527816028.976628000	54.4535	100	1
1527816029.471107000	54.948	395	1
1527816029.471204000	54.9481	262	1
1527816029.489071000	54.9659	89	0
1527816029.606128000	55.083	375	0
1527816029.607111000	55.084	103	1
1527816029.607582000	55.0844	148	0
1527816029.608736000	55.0856	100	1
1527816029.609120000	55.086	92	0
1527816029.609735000	55.0866	100	1
1527816029.610564000	55.0874	251	0
1527816029.611665000	55.0885	100	1
1527816029.740115000	55.217	393	1
1527816029.740181000	55.217	257	1
1527816029.760556000	55.2374	89	0
1527816029.878412000	55.3553	303	0
1527816029.879724000	55.3566	103	1
1527816029.879924000	55.3568	148	0
1527816029.880764000	55.3576	100	1
1527816029.882429000	55.3593	92	0
1527816029.882681000	55.3595	100	1
1527816029.883871000	55.3607	106	0
1527816029.884659000	55.3615	100	1
1527816030.000109000	55.477	390	1
1527816030.000202000	55.4771	258	1
1527816030.019143000	55.496	89	0
1527816030.133318000	55.6102	256	0
1527816030.134143000	55.611	103	1
1527816030.134742000	55.6116	148	0
1527816030.135727000	55.6126	100	1
1527816030.136850000	55.6137	92	0
1527816030.137760000	55.6146	100	1
1527816030.138291000	55.6151	209	0
1527816030.138743000	55.6156	100	1
1527816030.350118000	55.827	390	1
1527816030.350216000	55.8271	257	1
1527816030.367875000	55.8447	89	0
1527816030.492078000	55.9689	233	0
1527816030.493012000	55.9699	103	1
1527816030.493536000	55.9704	148	0
1527816030.493840000	55.9707	100	1
1527816030.495774000	55.9726	92	0
1527816030.496781000	55.9736	100	1
1527816030.497304000	55.9742	303	0
1527816030.497757000	55.9746	100	1
1527816030.871945000	56.3488	995	1
1527816030.872045000	56.3489	261	1
1527816030.890564000	56.3674	89	0
1527816031.007239000	56.4841	233	0
1527816031.008111000	56.485	103	1
1527816031.008749000	56.4856	148	0
1527816031.009835000	56.4867	100	1
1527816031.013268000	56.4901	92	0
1527816031.013828000	56.4907	100	1
1527816031.014718000	56.4916	308	0
1527816031.015750000	56.4926	100	1
1527816031.751248000	57.2281	585	1
1527816031.751310000	57.2282	258	1
1527816031.769133000	57.246	89	0
1527816031.889439000	57.3663	258	0
1527816031.890375000	57.3672	103	1
1527816031.890852000	57.3677	148	0
1527816031.891869000	57.3687	100	1
1527816031.892324000	57.3692	92	0
1527816031.892864000	57.3697	100	1
1527816031.893767000	57.3706	153	0
1527816031.894794000	57.3717	100	1
1527816032.141452000	57.6183	406	1
1527816032.141546000	57.6184	260	1
1527816032.160566000	57.6374	89	0
1527816032.271598000	57.7485	287	0
1527816032.272808000	57.7497	103	1
1527816032.273031000	57.7499	148	0
1527816032.273822000	57.7507	100	1
1527816032.275099000	57.752	92	0
1527816032.275897000	57.7528	100	1
1527816032.276535000	57.7534	167	0
1527816032.277071000	57.7539	100	1
1527816032.552222000	58.0291	777	1
1527816032.552310000	58.0292	257	1
1527816032.583956000	58.0608	777	1
1527816032.588562000	58.0654	89	0
1527816032.592473000	58.0693	89	0
1527816032.604252000	58.0811	89	0
1527816032.701291000	58.1781	233	0
1527816032.702241000	58.1791	109	1
1527816032.702747000	58.1796	148	0
1527816032.703911000	58.1808	100	1
1527816032.705227000	58.1821	92	0
1527816032.705908000	58.1828	100	1
1527816032.706619000	58.1835	131	0
1527816032.707138000	58.184	100	1
1527816037.445182000	62.922	389	1
1527816037.445251000	62.9221	260	1
1527816037.463600000	62.9405	89	0
1527816037.612867000	63.0897	258	0
1527816037.613848000	63.0907	103	1
1527816037.614336000	63.0912	148	0
1527816037.615588000	63.0924	100	1
1527816037.616483000	63.0933	92	0
1527816037.617503000	63.0944	100	1
1527816037.617921000	63.0948	225	0
1527816037.618498000	63.0954	100	1
1527816037.654902000	63.1318	393	1
1527816037.654998000	63.1319	258	1
1527816037.673953000	63.1508	89	0
1527816037.679054000	63.1559	89	0
1527816037.790225000	63.2671	232	0
1527816037.791553000	63.2684	106	1
1527816037.791645000	63.2685	148	0
1527816037.792538000	63.2694	100	1
1527816037.793071000	63.2699	92	0
1527816037.793513000	63.2704	100	1
1527816037.833953000	63.3108	349	0
1527816037.834733000	63.3116	100	1
1527816037.906002000	63.3829	389	1
1527816037.906063000	63.3829	262	1
1527816037.924664000	63.4015	89	0
1527816038.050038000	63.5269	297	0
1527816038.051129000	63.528	103	1
1527816038.051483000	63.5283	148	0
1527816038.052594000	63.5295	100	1
1527816038.052907000	63.5298	92	0
1527816038.053583000	63.5304	100	1
1527816038.054347000	63.5312	204	0
1527816038.054796000	63.5317	100	1
1527816038.317962000	63.7948	389	1
1527816038.318027000	63.7949	261	1
1527816038.338130000	63.815	89	0
1527816038.452339000	63.9292	235	0
1527816038.453591000	63.9304	103	1
1527816038.453788000	63.9306	148	0
1527816038.454571000	63.9314	100	1
1527816038.455208000	63.9321	92	0
1527816038.455556000	63.9324	100	1
1527816038.456642000	63.9335	263	0
1527816038.457569000	63.9344	100	1
1527816038.730537000	64.2074	391	1
1527816038.730678000	64.2075	261	1
1527816038.750439000	64.2273	89	0
1527816038.867731000	64.3446	235	0
1527816038.868730000	64.3456	103	1
1527816038.869240000	64.3461	148	0
1527816038.869576000	64.3464	100	1
1527816038.871813000	64.3487	92	0
1527816038.872624000	64.3495	100	1
1527816038.873335000	64.3502	97	0
1527816038.873808000	64.3507	100	1
1527816039.195974000	64.6728	390	1
1527816039.196068000	64.6729	260	1
1527816039.215415000	64.6923	89	0
1527816039.344788000	64.8216	283	0
1527816039.345830000	64.8227	103	1
1527816039.346236000	64.8231	148	0
1527816039.346619000	64.8235	100	1
1527816039.349034000	64.8259	92	0
1527816039.349631000	64.8265	100	1
1527816039.350502000	64.8274	266	0
1527816039.351619000	64.8285	100	1
1527816039.446810000	64.9237	392	1
1527816039.446906000	64.9238	257	1
1527816039.464458000	64.9413	89	0
1527816039.579507000	65.0564	256	0
1527816039.580636000	65.0575	103	1
1527816039.580955000	65.0578	148	0
1527816039.581636000	65.0585	100	1
1527816039.582994000	65.0599	92	0
1527816039.583646000	65.0605	100	1
1527816039.584436000	65.0613	190	0
1527816039.584936000	65.0618	100	1
1527816039.676326000	65.1532	390	1
1527816039.676403000	65.1533	260	1
1527816039.695726000	65.1726	89	0
1527816039.814743000	65.2916	328	0
1527816039.815789000	65.2926	103	1
1527816039.816244000	65.2931	148	0
1527816039.816642000	65.2935	100	1
1527816039.818564000	65.2954	92	0
1527816039.819675000	65.2965	100	1
1527816039.820035000	65.2969	117	0
1527816039.820625000	65.2975	100	1
1527816039.956010000	65.4329	389	1
1527816039.956088000	65.4329	257	1
1527816039.976567000	65.4534	89	0
1527816040.091511000	65.5684	326	0
1527816040.092703000	65.5696	103	1
1527816040.093015000	65.5699	148	0
1527816040.093686000	65.5705	100	1
1527816040.095894000	65.5728	92	0
1527816040.096691000	65.5735	100	1
1527816040.097425000	65.5743	340	0
1527816040.097890000	65.5747	100	1
1527816040.767681000	66.2445	990	1
1527816040.767767000	66.2446	258	1
1527816040.785654000	66.2625	89	0
1527816040.901099000	66.378	233	0
1527816040.902031000	66.3789	103	1
1527816040.902558000	66.3794	148	0
1527816040.903740000	66.3806	100	1
1527816040.904566000	66.3814	92	0
1527816040.905788000	66.3826	100	1
1527816040.906002000	66.3829	94	0
1527816040.906717000	66.3836	100	1
1527816041.317219000	66.7941	588	1
1527816041.317282000	66.7941	265	1
1527816041.335632000	66.8125	89	0
1527816041.455615000	66.9325	259	0
1527816041.456773000	66.9336	103	1
1527816041.457114000	66.934	148	0
1527816041.457811000	66.9347	100	1
1527816041.458954000	66.9358	92	0
1527816041.459809000	66.9367	100	1
1527816041.460393000	66.9373	97	0
1527816041.460893000	66.9378	100	1
1527816041.556224000	67.0331	406	1
1527816041.556305000	67.0332	259	1
1527816041.576015000	67.0529	89	0
1527816041.693506000	67.1704	235	0
1527816041.694868000	67.1717	103	1
1527816041.694885000	67.1717	148	0
1527816041.695845000	67.1727	100	1
1527816041.697780000	67.1746	92	0
1527816041.698827000	67.1757	100	1
1527816041.699280000	67.1761	115	0
1527816041.699793000	67.1767	100	1
1527816042.036425000	67.5133	783	1
1527816042.036487000	67.5133	263	1
1527816042.053554000	67.5304	89	0
1527816042.171524000	67.6484	256	0
1527816042.172795000	67.6497	103	1
1527816042.172966000	67.6498	148	0
1527816042.173766000	67.6506	100	1
1527816042.174391000	67.6512	92	0
1527816042.174763000	67.6516	100	1
1527816042.175828000	67.6527	211	0
1527816042.176771000	67.6536	100	1
1527816042.379235000	67.8561	394	1
1527816042.379299000	67.8562	262	1
1527816042.396756000	67.8736	89	0
1527816042.507791000	67.9846	267	0
1527816042.508914000	67.9858	103	1
1527816042.509331000	67.9862	148	0
1527816042.509796000	67.9867	100	1
1527816042.520566000	67.9974	92	0
1527816042.520808000	67.9977	100	1
1527816042.522341000	67.9992	161	0
1527816042.522795000	67.9997	100	1
1527816042.846292000	68.3231	391	1
1527816042.846356000	68.3232	263	1
1527816042.879974000	68.3568	391	1
1527816042.896869000	68.3737	89	0
1527816043.015441000	68.4923	235	0
1527816043.016478000	68.4933	103	1
1527816043.016880000	68.4937	148	0
1527816043.017904000	68.4948	100	1
1527816043.018257000	68.4951	92	0
1527816043.018902000	68.4958	100	1
1527816043.019804000	68.4967	279	0
1527816043.020834000	68.4977	100	1
1527816043.166490000	68.6433	395	1
1527816043.166557000	68.6434	260	1
1527816043.187867000	68.6647	89	0
1527816043.301622000	68.7785	258	0
1527816043.302936000	68.7798	103	1
1527816043.303135000	68.78	148	0
1527816043.303920000	68.7808	100	1
1527816043.304565000	68.7814	92	0
1527816043.304916000	68.7818	100	1
1527816043.305930000	68.7828	178	0
1527816043.306861000	68.7837	100	1
1527816043.408798000	68.8857	372	1
1527816043.408899000	68.8858	1412	1
1527816043.408939000	68.8858	1412	1
1527816043.408973000	68.8858	1360	1
1527816043.428771000	68.9056	89	0
1527816043.496316000	68.9732	431	0
1527816043.497318000	68.9742	103	1
1527816043.501949000	68.9788	80	0
1527816043.502867000	68.9797	100	1
1527816043.555303000	69.0322	389	1
1527816043.555366000	69.0322	263	1
1527816043.574287000	69.0511	89	0
1527816043.690958000	69.1678	233	0
1527816043.691885000	69.1687	103	1
1527816043.692397000	69.1693	148	0
1527816043.692896000	69.1698	100	1
1527816043.694150000	69.171	92	0
1527816043.694865000	69.1717	100	1
1527816043.695581000	69.1724	222	0
1527816043.696148000	69.173	100	1
1527816043.866520000	69.3434	390	1
1527816043.866614000	69.3435	265	1
1527816043.884412000	69.3613	89	0
1527816044.000847000	69.4777	233	0
1527816044.001900000	69.4788	103	1
1527816044.002223000	69.4791	148	0
1527816044.002919000	69.4798	100	1
1527816044.003650000	69.4805	92	0
1527816044.003866000	69.4807	100	1
1527816044.005090000	69.4819	285	0
1527816044.005914000	69.4828	100	1
1527816044.362455000	69.8393	394	1
1527816044.362542000	69.8394	264	1
1527816044.383009000	69.8599	89	0
1527816044.500194000	69.9771	282	0
1527816044.501180000	69.978	103	1
1527816044.501587000	69.9784	148	0
1527816044.501973000	69.9788	100	1
1527816044.503303000	69.9802	92	0
1527816044.503987000	69.9808	100	1
1527816044.504739000	69.9816	106	0
1527816044.505220000	69.9821	100	1
1527816044.771204000	70.2481	993	1
1527816044.771304000	70.2482	258	1
1527816044.790545000	70.2674	89	0
1527816044.908324000	70.3852	256	0
1527816044.909339000	70.3862	103	1
1527816044.909840000	70.3867	148	0
1527816044.911025000	70.3879	100	1
1527816044.912161000	70.389	92	0
1527816044.913016000	70.3899	100	1
1527816044.913569000	70.3904	304	0
1527816044.914064000	70.3909	100	1
1527816045.023767000	70.5006	585	1
1527816045.023853000	70.5007	263	1
1527816045.042592000	70.5194	89	0
1527816045.046722000	70.5236	89	0
1527816045.156601000	70.6335	354	0
1527816045.157609000	70.6345	106	1
1527816045.158117000	70.635	148	0
1527816045.159025000	70.6359	100	1
1527816045.163000000	70.6399	92	0
1527816045.164024000	70.6409	100	1
1527816045.164535000	70.6414	167	0
1527816045.165020000	70.6419	100	1
1527816045.331231000	70.8081	402	1
1527816045.331317000	70.8082	258	1
1527816045.359333000	70.8362	89	0
1527816045.477652000	70.9545	305	0
1527816045.479049000	70.9559	103	1
1527816045.479120000	70.956	148	0
1527816045.480059000	70.9569	100	1
1527816045.480579000	70.9574	92	0
1527816045.481045000	70.9579	100	1
1527816045.482017000	70.9589	173	0
1527816045.482991000	70.9598	100	1
1527816045.752168000	71.229	391	1
1527816045.752216000	71.2291	262	1
1527816045.770358000	71.2472	89	0
1527816045.885300000	71.3622	235	0
1527816045.886354000	71.3632	103	1
1527816045.886743000	71.3636	148	0
1527816045.887108000	71.364	100	1
1527816045.889369000	71.3662	92	0
1527816045.890065000	71.3669	100	1
1527816045.890839000	71.3677	175	0
1527816045.891985000	71.3688	100	1
1527816046.211356000	71.6882	778	1
1527816046.211446000	71.6883	262	1
1527816046.241997000	71.7189	89	0
1527816046.354873000	71.8317	256	0
1527816046.356033000	71.8329	103	1
1527816046.356308000	71.8332	148	0
1527816046.357004000	71.8339	100	1
1527816046.357966000	71.8348	92	0
1527816046.358998000	71.8359	100	1
1527816046.359466000	71.8363	301	0
1527816046.360049000	71.8369	100	1
1527816046.473423000	71.9503	372	1
1527816046.473532000	71.9504	1412	1
1527816046.473570000	71.9504	1412	1
1527816046.473604000	71.9505	1412	1
1527816046.473641000	71.9505	1412	1
1527816046.473664000	71.9505	1412	1
1527816046.473710000	71.9506	1412	1
1527816046.473753000	71.9506	1412	1
1527816046.473775000	71.9506	1412	1
1527816046.473836000	71.9507	1412	1
1527816046.473859000	71.9507	1412	1
1527816046.473896000	71.9508	1412	1
1527816046.473929000	71.9508	1412	1
1527816046.473967000	71.9508	1412	1
1527816046.475034000	71.9519	131	1
1527816046.475623000	71.9525	327	1
1527816046.475678000	71.9525	261	1
1527816046.490849000	71.9677	89	0
1527816046.492993000	71.9699	89	0
1527816046.495714000	71.9726	89	0
1527816046.605309000	72.0822	374	0
1527816046.606330000	72.0832	109	1
1527816046.610244000	72.0871	80	0
1527816046.611045000	72.0879	100	1
1527816046.637224000	72.1141	279	0
1527816046.638249000	72.1151	100	1
1527816046.638727000	72.1156	148	0
1527816046.639265000	72.1161	100	1
1527816046.641228000	72.1181	92	0
1527816046.642022000	72.1189	100	1
1527816046.642696000	72.1196	256	0
1527816046.643215000	72.1201	100	1
1527816046.709495000	72.1864	390	1
1527816046.709555000	72.1864	261	1
1527816046.726922000	72.2038	89	0
1527816046.739083000	72.2159	89	0
1527816046.850984000	72.3278	233	0
1527816046.852064000	72.3289	106	1
1527816046.852433000	72.3293	148	0
1527816046.853138000	72.33	100	1
1527816046.854153000	72.331	92	0
1527816046.855118000	72.332	100	1
1527816046.855604000	72.3325	282	0
1527816046.856106000	72.333	100	1
1527816046.969263000	72.4461	390	1
1527816046.969360000	72.4462	258	1
1527816046.987395000	72.4643	89	0
1527816047.107426000	72.5843	258	0
1527816047.108440000	72.5853	103	1
1527816047.108981000	72.5858	148	0
1527816047.110138000	72.587	100	1
1527816047.111065000	72.5879	92	0
1527816047.112131000	72.589	100	1
1527816047.112505000	72.5894	274	0
1527816047.113053000	72.5899	100	1
1527816047.269471000	72.7463	395	1
1527816047.269532000	72.7464	263	1
1527816047.288983000	72.7658	89	0
1527816047.405370000	72.8822	235	0
1527816047.406399000	72.8833	103	1
1527816047.406820000	72.8837	148	0
1527816047.407062000	72.8839	100	1
1527816047.409563000	72.8864	92	0
1527816047.410078000	72.8869	100	1
1527816047.411000000	72.8879	225	0
1527816047.412513000	72.8894	100	1
1527816047.521586000	72.9984	393	1
1527816047.521663000	72.9985	267	1
1527816047.543142000	73.02	89	0
1527816047.655239000	73.1321	275	0
1527816047.656246000	73.1331	103	1
1527816047.656682000	73.1335	148	0
1527816047.657107000	73.134	100	1
1527816047.658110000	73.135	92	0
1527816047.659103000	73.136	100	1
1527816047.659659000	73.1365	233	0
1527816047.660211000	73.1371	100	1
1527816047.892849000	73.3697	393	1
1527816047.892925000	73.3698	260	1
1527816047.910153000	73.387	89	0
1527816048.027285000	73.5041	256	0
1527816048.028223000	73.5051	103	1
1527816048.028784000	73.5056	148	0
1527816048.029093000	73.506	100	1
1527816048.030941000	73.5078	92	0
1527816048.031179000	73.508	100	1
1527816048.032409000	73.5093	128	0
1527816048.033100000	73.51	100	1
1527816048.325380000	73.8022	389	1
1527816048.325465000	73.8023	263	1
1527816048.344688000	73.8215	89	0
1527816048.461518000	73.9384	232	0
1527816048.462630000	73.9395	103	1
1527816048.463017000	73.9399	148	0
1527816048.464227000	73.9411	100	1
1527816048.464442000	73.9413	92	0
1527816048.465220000	73.9421	100	1
1527816048.465871000	73.9427	96	0
1527816048.466356000	73.9432	100	1
1527816048.584896000	74.0618	993	1
1527816048.584986000	74.0618	264	1
1527816048.603989000	74.0808	89	0
1527816048.723694000	74.2006	262	0
1527816048.724602000	74.2015	103	1
1527816048.725133000	74.202	148	0
1527816048.726150000	74.203	100	1
1527816048.727257000	74.2041	92	0
1527816048.728151000	74.205	100	1
1527816048.728742000	74.2056	148	0
1527816048.729287000	74.2061	100	1
1527816048.834708000	74.3116	586	1
1527816048.834771000	74.3116	260	1
1527816048.852076000	74.3289	89	0
1527816048.969753000	74.4466	255	0
1527816048.970903000	74.4478	103	1
1527816048.971149000	74.448	148	0
1527816048.972246000	74.4491	100	1
1527816048.973047000	74.4499	92	0
1527816048.974209000	74.4511	100	1
1527816048.974492000	74.4513	245	0
1527816048.975154000	74.452	100	1
1527816049.087186000	74.564	401	1
1527816049.087262000	74.5641	261	1
1527816049.105758000	74.5826	89	0
1527816049.114401000	74.5913	89	0
1527816049.224850000	74.7017	352	0
1527816049.226237000	74.7031	148	0
1527816049.226333000	74.7032	106	1
1527816049.227303000	74.7042	100	1
1527816049.235081000	74.7119	92	0
1527816049.236270000	74.7131	100	1
1527816049.236551000	74.7134	226	0
1527816049.237175000	74.714	100	1
1527816049.312837000	74.7897	390	1
1527816049.312911000	74.7898	263	1
1527816049.332509000	74.8094	89	0
1527816049.525199000	75.0021	303	0
1527816049.526214000	75.0031	103	1
1527816049.526661000	75.0035	148	0
1527816049.527196000	75.0041	100	1
1527816049.528717000	75.0056	92	0
1527816049.529269000	75.0061	100	1
1527816049.530154000	75.007	89	0
1527816049.531206000	75.0081	100	1
1527816049.740719000	75.2176	781	1
1527816049.740782000	75.2176	259	1
1527816049.760265000	75.2371	89	0
1527816049.878523000	75.3554	233	0
1527816049.879472000	75.3563	103	1
1527816049.880002000	75.3569	148	0
1527816049.880320000	75.3572	100	1
1527816049.881991000	75.3588	92	0
1527816049.882229000	75.3591	100	1
1527816049.883435000	75.3603	325	0
1527816049.884219000	75.3611	100	1
1527816052.563531000	78.0404	393	1
1527816052.563627000	78.0405	258	1
1527816052.586423000	78.0633	89	0
1527816052.589947000	78.0668	89	0
1527816052.698260000	78.1751	258	0
1527816052.699299000	78.1762	106	1
1527816052.699764000	78.1766	148	0
1527816052.700147000	78.177	100	1
1527816052.703165000	78.18	92	0
[truncated: 666 more rows]
