# Supplementary material for: Method for multi-task learning fusion network traffic classification to address small sample labels
Source: Sci Rep. 2024 Jan 30;14:2518. doi: 10.1038/s41598-024-51933-8 (PMC10827795; doi:10.1038/s41598-024-51933-8)
Supplement: Supplementary file 2 — Supplementary Information 2. [file 41598_2024_51933_MOESM2_ESM.zip › QUIC Dataset/QUIC Dataset/pretraining/Google Doc/GoogleDoc-1105.txt]

1527787695.045682000	0	295	1
1527787695.065567000	0.0198851	87	0
1527787695.270856000	0.225174	349	0
1527787695.272166000	0.226484	103	1
1527787695.272342000	0.22666	1412	0
1527787695.273697000	0.228015	1412	0
1527787695.274066000	0.228384	103	1
1527787695.275112000	0.22943	1412	0
1527787695.276081000	0.230399	100	1
1527787695.276463000	0.230781	176	0
1527787695.277060000	0.231378	100	1
1527787695.277890000	0.232208	1412	0
1527787695.278057000	0.232375	100	1
1527787695.279288000	0.233606	1412	0
1527787695.280056000	0.234374	100	1
1527787695.280781000	0.235099	1412	0
1527787695.281057000	0.235375	100	1
1527787695.282151000	0.236469	184	0
1527787695.283057000	0.237375	100	1
1527787695.283561000	0.237879	720	0
1527787695.284057000	0.238375	100	1
1527787695.284973000	0.239291	1412	0
1527787695.285067000	0.239385	100	1
1527787695.286374000	0.240692	1412	0
1527787695.287056000	0.241374	100	1
1527787695.287770000	0.242088	1412	0
1527787695.288059000	0.242377	100	1
1527787695.289228000	0.243546	1412	0
1527787695.290058000	0.244376	100	1
1527787695.290685000	0.245003	1412	0
1527787695.291058000	0.245376	100	1
1527787695.292084000	0.246402	1412	0
1527787695.293101000	0.247419	100	1
1527787695.293483000	0.247801	1412	0
1527787695.294066000	0.248384	100	1
1527787695.294880000	0.249198	1412	0
1527787695.295099000	0.249417	100	1
1527787695.309750000	0.264068	1412	0
1527787695.310063000	0.264381	100	1
1527787695.311311000	0.265629	1412	0
1527787695.312077000	0.266395	100	1
1527787695.313405000	0.267723	1412	0
1527787695.314085000	0.268403	114	1
1527787695.315379000	0.269697	1412	0
1527787695.316077000	0.270395	100	1
1527787695.316788000	0.271106	1412	0
1527787695.317070000	0.271388	100	1
1527787695.318518000	0.272836	1412	0
1527787695.319076000	0.273394	100	1
1527787695.320173000	0.274491	1412	0
1527787695.321077000	0.275395	100	1
1527787695.322085000	0.276403	1412	0
1527787695.323075000	0.277393	100	1
1527787695.323721000	0.278039	1412	0
1527787695.324076000	0.278394	100	1
1527787695.325106000	0.279424	1412	0
1527787695.326077000	0.280395	100	1
1527787695.326519000	0.280837	1412	0
1527787695.327076000	0.281394	100	1
1527787695.330295000	0.284613	1412	0
1527787695.331076000	0.285394	100	1
1527787695.335359000	0.289677	87	0
1527787695.347428000	0.301746	1412	0
1527787695.348813000	0.303131	1412	0
1527787695.350767000	0.305085	1412	0
1527787695.352162000	0.30648	1412	0
1527787695.353562000	0.30788	1412	0
1527787695.355295000	0.309613	1412	0
1527787695.356091000	0.310409	118	1
1527787695.357233000	0.311551	1412	0
1527787695.358833000	0.313151	1412	0
1527787695.360313000	0.314631	1412	0
1527787695.362301000	0.316619	1412	0
1527787695.363668000	0.317986	271	0
1527787695.400576000	0.354894	112	1
1527787695.401794000	0.356112	1412	0
1527787695.402094000	0.356412	100	1
1527787695.930844000	0.885162	318	1
1527787695.930927000	0.885245	1412	1
1527787695.930950000	0.885268	916	1
1527787695.956970000	0.911288	87	0
1527787696.032244000	0.986562	318	1
1527787696.038223000	0.992541	696	1
1527787696.049398000	1.00372	87	0
1527787696.055799000	1.01012	87	0
1527787696.173569000	1.12789	353	0
1527787696.174984000	1.1293	1412	0
1527787696.176382000	1.1307	1412	0
1527787696.177783000	1.1321	1412	0
1527787696.179132000	1.13345	176	0
1527787696.180651000	1.13497	1412	0
1527787696.182050000	1.13637	1412	0
1527787696.183441000	1.13776	1068	0
1527787696.184809000	1.13913	91	0
1527787696.186258000	1.14058	141	0
1527787696.197815000	1.15213	136	1
1527787696.239785000	1.1941	376	0
1527787696.240648000	1.19497	100	1
1527787696.243318000	1.19764	79	0
1527787696.244156000	1.19847	100	1
1527787696.375783000	1.3301	215	1
1527787696.392500000	1.34682	87	0
1527787696.525749000	1.48007	377	0
1527787696.526539000	1.48086	103	1
1527787696.527167000	1.48149	1114	0
1527787696.528154000	1.48247	100	1
1527787696.528535000	1.48285	91	0
1527787696.529147000	1.48346	100	1
1527787696.529938000	1.48426	304	0
1527787696.530429000	1.48475	100	1
1527787696.732632000	1.68695	1059	1
1527787696.736519000	1.69084	449	1
1527787696.750048000	1.70437	87	0
1527787696.756173000	1.71049	87	0
1527787696.882906000	1.83722	347	1
1527787696.902466000	1.85678	87	0
1527787696.920274000	1.87459	344	0
1527787696.921176000	1.87549	103	1
1527787696.921743000	1.87606	538	0
1527787696.923147000	1.87747	477	0
1527787696.923224000	1.87754	100	1
1527787696.923647000	1.87796	117	1
1527787696.924523000	1.87884	79	0
1527787696.925197000	1.87951	100	1
1527787696.941457000	1.89578	87	0
1527787696.952953000	1.90727	428	0
1527787696.954202000	1.90852	103	1
1527787696.954381000	1.9087	1202	0
1527787696.955157000	1.90948	100	1
1527787697.190772000	2.14509	280	1
1527787697.190860000	2.14518	144	1
1527787697.208401000	2.16272	87	0
1527787697.213486000	2.1678	87	0
1527787697.244860000	2.19918	174	1
1527787697.244936000	2.19925	190	1
1527787697.261909000	2.21623	87	0
1527787697.264708000	2.21903	1412	0
1527787697.265643000	2.21996	103	1
1527787697.266183000	2.2205	1412	0
1527787697.267175000	2.22149	100	1
1527787697.267584000	2.2219	1412	0
1527787697.268174000	2.22249	100	1
1527787697.268957000	2.22327	537	0
1527787697.269189000	2.22351	100	1
1527787697.270344000	2.22466	91	0
1527787697.271173000	2.22549	100	1
1527787697.271793000	2.22611	163	0
1527787697.272349000	2.22667	100	1
1527787697.356396000	2.31071	700	0
1527787697.357458000	2.31178	100	1
1527787697.357796000	2.31211	91	0
1527787697.358191000	2.31251	100	1
1527787697.359204000	2.31352	297	0
1527787697.360193000	2.31451	100	1
1527787697.914888000	2.86921	418	1
1527787697.936137000	2.89046	87	0
1527787697.980896000	2.93521	1385	1
1527787698.001102000	2.95542	87	0
1527787698.017682000	2.972	347	0
1527787698.018685000	2.973	106	1
1527787698.019094000	2.97341	1412	0
1527787698.020366000	2.97468	100	1
1527787698.020541000	2.97486	995	0
1527787698.021219000	2.97554	100	1
1527787698.021911000	2.97623	91	0
1527787698.022216000	2.97653	100	1
1527787698.023318000	2.97764	294	0
1527787698.025228000	2.97955	100	1
1527787698.247831000	3.20215	1412	1
1527787698.247876000	3.20219	1412	1
1527787698.247899000	3.20222	147	1
1527787698.247961000	3.20228	844	1
1527787698.266191000	3.22051	87	0
1527787698.290088000	3.24441	459	0
1527787698.291532000	3.24585	154	0
1527787698.294033000	3.24835	106	1
1527787698.332921000	3.28724	371	0
1527787698.334325000	3.28864	1412	0
1527787698.335723000	3.29004	1412	0
1527787698.337124000	3.29144	1412	0
1527787698.338008000	3.29233	100	1
1527787698.338446000	3.29276	106	1
1527787698.338512000	3.29283	184	0
1527787698.339264000	3.29358	100	1
1527787698.339919000	3.29424	370	0
1527787698.341420000	3.29574	100	1
1527787698.412694000	3.36701	1412	1
1527787698.412733000	3.36705	462	1
1527787698.431782000	3.3861	87	0
1527787698.604399000	3.55872	1051	0
1527787698.605580000	3.5599	103	1
1527787698.605786000	3.5601	333	0
1527787698.606308000	3.56063	100	1
1527787698.927576000	3.88189	526	1
1527787698.927689000	3.88201	1412	1
1527787698.927729000	3.88205	1412	1
1527787698.927762000	3.88208	1412	1
1527787698.927797000	3.88212	1412	1
1527787698.927830000	3.88215	1412	1
1527787698.927864000	3.88218	1412	1
1527787698.927906000	3.88222	1412	1
1527787698.927938000	3.88226	1412	1
1527787698.927972000	3.88229	1412	1
1527787698.927993000	3.88231	1412	1
1527787698.928038000	3.88236	1412	1
1527787698.929292000	3.88361	1412	1
1527787698.929331000	3.88365	1280	1
1527787698.945211000	3.89953	87	0
1527787698.949333000	3.90365	87	0
1527787698.952721000	3.90704	87	0
1527787699.226688000	4.18101	395	0
1527787699.228066000	4.18238	79	0
1527787699.234943000	4.18926	112	1
1527787699.291216000	4.24553	1389	1
1527787699.310392000	4.26471	87	0
1527787699.465098000	4.41942	646	0
1527787699.471954000	4.42627	103	1
1527787700.973013000	5.92733	332	1
1527787700.973107000	5.92743	1412	1
1527787700.973130000	5.92745	988	1
1527787700.975618000	5.92994	223	1
1527787700.975687000	5.93001	1412	1
1527787700.975712000	5.93003	1412	1
1527787700.975734000	5.93005	767	1
1527787700.979008000	5.93333	101	1
1527787700.989877000	5.9442	251	1
1527787700.992433000	5.94675	100	0
1527787700.992936000	5.94725	100	1
1527787700.993846000	5.94816	93	0
1527787700.994929000	5.94925	100	1
1527787700.996122000	5.95044	87	0
1527787701.009172000	5.96349	87	0
1527787701.146698000	6.10102	581	0
1527787701.148070000	6.10239	302	0
1527787701.149463000	6.10378	161	0
1527787701.150931000	6.10525	446	0
1527787701.152305000	6.10662	79	0
1527787701.164100000	6.11842	106	1
1527787701.169112000	6.12343	109	1
1527787701.169928000	6.12425	101	1
1527787701.173074000	6.12739	251	1
1527787701.187241000	6.14156	87	0
1527787701.190636000	6.14495	87	0
1527787701.593190000	6.54751	888	0
1527787701.594284000	6.5486	106	1
1527787701.594615000	6.54893	1412	0
1527787701.596024000	6.55034	1412	0
1527787701.597431000	6.55175	1412	0
1527787701.597696000	6.55201	100	1
1527787701.598782000	6.5531	176	0
1527787701.598939000	6.55326	106	1
1527787701.600214000	6.55453	1412	0
1527787701.600944000	6.55526	100	1
1527787701.601675000	6.55599	1412	0
1527787701.601932000	6.55625	100	1
1527787701.603077000	6.55739	1412	0
1527787701.604441000	6.55876	176	0
1527787701.604952000	6.55927	103	1
1527787701.605875000	6.56019	1412	0
1527787701.606964000	6.56128	100	1
1527787701.607270000	6.56159	1412	0
1527787701.607940000	6.56226	100	1
1527787701.608668000	6.56299	1412	0
1527787701.608936000	6.56325	100	1
1527787701.610068000	6.56439	1412	0
1527787701.610970000	6.56529	100	1
1527787701.611511000	6.56583	1412	0
1527787701.611936000	6.56625	100	1
1527787701.612913000	6.56723	1412	0
1527787701.614191000	6.56851	100	1
1527787701.614372000	6.56869	1412	0
1527787701.615779000	6.5701	1412	0
1527787701.616232000	6.57055	103	1
1527787701.617171000	6.57149	1412	0
1527787701.618010000	6.57233	100	1
1527787701.618588000	6.57291	1412	0
1527787701.618951000	6.57327	100	1
1527787701.619968000	6.57429	1412	0
1527787701.621421000	6.57574	1412	0
1527787701.622817000	6.57714	1412	0
1527787701.624216000	6.57853	1412	0
1527787701.625610000	6.57993	1412	0
1527787701.626256000	6.58057	112	1
1527787701.640273000	6.59459	1412	0
1527787701.641729000	6.59605	1412	0
1527787701.645007000	6.59932	1412	0
1527787701.645087000	6.59941	103	1
1527787701.645966000	6.60028	100	1
1527787701.646956000	6.60127	1412	0
1527787701.647944000	6.60226	100	1
1527787701.648357000	6.60267	1412	0
1527787701.650055000	6.60437	1412	0
1527787701.651325000	6.60564	114	1
1527787701.651648000	6.60597	1412	0
1527787701.651933000	6.60625	103	1
1527787701.653537000	6.60786	1412	0
1527787701.653943000	6.60826	100	1
1527787701.655604000	6.60992	1412	0
1527787701.655940000	6.61026	100	1
1527787701.657025000	6.61134	1412	0
1527787701.657939000	6.61226	100	1
1527787701.659050000	6.61337	1412	0
1527787701.660127000	6.61444	100	1
1527787701.660457000	6.61477	1412	0
1527787701.660936000	6.61525	100	1
1527787701.662559000	6.61688	1412	0
1527787701.662943000	6.61726	100	1
1527787701.664599000	6.61892	1412	0
1527787701.664939000	6.61926	100	1
1527787701.669092000	6.62341	1412	0
1527787701.669953000	6.62427	100	1
1527787701.671503000	6.62582	1412	0
1527787701.671937000	6.62626	100	1
1527787701.675510000	6.62983	1412	0
1527787701.676000000	6.63032	100	1
1527787701.678722000	6.63304	1412	0
1527787701.679002000	6.63332	100	1
1527787701.680744000	6.63506	359	0
1527787701.681372000	6.63569	100	1
1527787702.931576000	7.88589	309	1
1527787702.931651000	7.88597	144	1
1527787702.949411000	7.90373	87	0
1527787703.003740000	7.95806	1412	0
1527787703.005034000	7.95935	103	1
1527787703.005151000	7.95947	1412	0
1527787703.006010000	7.96033	100	1
1527787703.006551000	7.96087	1412	0
1527787703.007009000	7.96133	100	1
1527787703.007926000	7.96224	450	0
1527787703.008084000	7.9624	100	1
1527787703.009308000	7.96363	91	0
1527787703.010249000	7.96457	100	1
1527787703.010776000	7.96509	309	0
1527787703.011257000	7.96557	100	1
1527787704.011895000	8.96621	856	1
1527787704.011991000	8.96631	294	1
1527787704.014620000	8.96894	324	1
1527787704.014734000	8.96905	1412	1
1527787704.014772000	8.96909	1412	1
1527787704.014806000	8.96912	979	1
1527787704.029337000	8.98365	87	0
1527787704.037100000	8.99142	87	0
1527787704.087277000	9.04159	400	1
1527787704.105192000	9.05951	408	0
1527787704.106250000	9.06057	100	1
1527787704.110558000	9.06488	79	0
1527787704.111691000	9.06601	100	1
1527787704.143665000	9.09798	313	0
1527787704.144698000	9.09902	100	1
1527787704.145103000	9.09942	1399	0
1527787704.145662000	9.09998	100	1
1527787704.146475000	9.10079	512	0
1527787704.146676000	9.10099	100	1
1527787704.147876000	9.10219	591	0
1527787704.148744000	9.10306	100	1
1527787704.149273000	9.10359	634	0
1527787704.149670000	9.10399	100	1
1527787704.150721000	9.10504	466	0
1527787704.151667000	9.10599	100	1
1527787704.152124000	9.10644	696	0
1527787704.152661000	9.10698	100	1
1527787704.154122000	9.10844	483	0
1527787704.154664000	9.10898	100	1
1527787704.155528000	9.10985	834	0
1527787704.155712000	9.11003	100	1
1527787704.157439000	9.11176	648	0
1527787704.157662000	9.11198	100	1
1527787704.159811000	9.11413	518	0
1527787704.160678000	9.115	100	1
1527787704.161277000	9.1156	438	0
1527787704.161707000	9.11602	100	1
1527787704.162986000	9.1173	700	0
1527787704.163674000	9.11799	100	1
1527787704.165672000	9.11999	615	0
1527787704.166683000	9.121	100	1
1527787704.167094000	9.12141	557	0
1527787704.167668000	9.12199	100	1
1527787704.168491000	9.12281	664	0
1527787704.168753000	9.12307	100	1
1527787704.169888000	9.12421	582	0
1527787704.170673000	9.12499	100	1
1527787704.171344000	9.12566	688	0
1527787704.171673000	9.12599	114	1
1527787704.177453000	9.13177	102	0
1527787704.178685000	9.133	100	1
1527787704.178858000	9.13318	95	0
1527787704.179675000	9.13399	100	1
1527787704.181796000	9.13611	288	0
1527787704.182720000	9.13704	100	1
1527787704.183211000	9.13753	102	0
1527787704.184621000	9.13894	265	0
1527787704.184720000	9.13904	100	1
1527787704.185708000	9.14003	100	1
1527787704.189382000	9.1437	87	0
1527787704.498946000	9.45326	1412	1
1527787704.499020000	9.45334	1412	1
1527787704.499053000	9.45337	479	1
1527787704.499110000	9.45343	843	1
1527787704.517329000	9.47165	87	0
1527787704.537569000	9.49189	485	0
1527787704.538715000	9.49303	106	1
1527787704.538967000	9.49328	269	0
1527787704.539698000	9.49402	100	1
1527787704.973593000	9.92791	1000	1
1527787704.973678000	9.928	94	1
1527787704.993835000	9.94815	87	0
1527787705.065980000	10.0203	357	0
1527787705.066872000	10.0212	103	1
1527787705.067390000	10.0217	365	0
1527787705.067841000	10.0222	100	1
1527787705.069745000	10.0241	138	0
1527787705.070719000	10.025	100	1
1527787705.855477000	10.8098	473	1
1527787705.855567000	10.8099	109	1
1527787705.863252000	10.8176	301	1
1527787705.865931000	10.8202	476	1
1527787705.865998000	10.8203	87	1
1527787705.872505000	10.8268	87	0
1527787705.881411000	10.8357	87	0
1527787705.962985000	10.9173	286	0
1527787705.964064000	10.9184	106	1
1527787705.964392000	10.9187	150	0
1527787705.964854000	10.9192	100	1
1527787705.966615000	10.9209	91	0
1527787705.966788000	10.9211	100	1
1527787705.968044000	10.9224	303	0
1527787705.968774000	10.9231	100	1
1527787705.983493000	10.9378	243	0
1527787705.984789000	10.9391	100	1
1527787705.984895000	10.9392	139	0
1527787705.985781000	10.9401	100	1
1527787705.987236000	10.9416	102	0
1527787705.987770000	10.9421	100	1
1527787705.988635000	10.943	194	0
1527787705.989018000	10.9433	100	1
1527787705.998823000	10.9531	232	0
1527787706.000071000	10.9544	100	1
1527787706.000216000	10.9545	102	0
1527787706.000771000	10.9551	100	1
1527787706.003436000	10.9578	91	0
1527787706.003782000	10.9581	100	1
1527787706.004866000	10.9592	329	0
1527787706.005867000	10.9602	100	1
1527787706.370322000	11.3246	391	1
1527787706.370396000	11.3247	260	1
1527787706.388508000	11.3428	87	0
1527787706.956814000	11.9111	369	1
1527787706.958295000	11.9126	1412	1
1527787706.958351000	11.9127	1412	1
1527787706.958404000	11.9127	1412	1
1527787706.958442000	11.9128	1412	1
1527787706.958490000	11.9128	1412	1
1527787706.958527000	11.9128	1412	1
1527787706.958580000	11.9129	1412	1
1527787706.958617000	11.9129	1412	1
1527787706.958681000	11.913	1412	1
1527787706.958717000	11.913	1412	1
1527787706.958771000	11.9131	1412	1
1527787706.959882000	11.9142	1412	1
1527787706.959912000	11.9142	1412	1
1527787706.959940000	11.9143	1412	1
1527787706.959967000	11.9143	1412	1
1527787706.961854000	11.9162	1412	1
1527787706.961887000	11.9162	1412	1
1527787706.961933000	11.9163	1412	1
1527787706.961970000	11.9163	1412	1
1527787706.963836000	11.9182	1412	1
1527787706.963875000	11.9182	1412	1
1527787706.963910000	11.9182	1412	1
1527787706.963947000	11.9183	1412	1
1527787706.973568000	11.9279	87	0
1527787706.973848000	11.9282	1412	1
1527787706.973905000	11.9282	1412	1
1527787706.977728000	11.932	87	0
1527787706.977974000	11.9323	1412	1
1527787706.978006000	11.9323	1412	1
1527787706.979835000	11.9342	1412	1
1527787706.979862000	11.9342	1412	1
1527787706.979906000	11.9342	1412	1
1527787706.979960000	11.9343	1412	1
1527787706.981207000	11.9355	87	0
1527787706.981469000	11.9358	1412	1
1527787706.981510000	11.9358	1412	1
1527787706.982845000	11.9372	795	1
1527787706.984035000	11.9384	87	0
1527787706.995555000	11.9499	87	0
1527787707.001377000	11.9557	87	0
1527787707.014334000	11.9687	300	0
1527787707.015132000	11.9694	109	1
1527787707.015754000	11.9701	145	0
1527787707.016829000	11.9711	100	1
1527787707.017796000	11.9721	91	0
1527787707.018828000	11.9731	100	1
1527787707.019202000	11.9735	164	0
1527787707.019831000	11.9741	100	1
1527787707.065480000	12.0198	358	1
1527787707.067456000	12.0218	294	1
1527787707.082061000	12.0364	87	0
1527787707.084874000	12.0392	87	0
1527787707.097966000	12.0523	395	1
1527787707.114694000	12.069	87	0
1527787707.138774000	12.0931	371	0
1527787707.140874000	12.0952	103	1
1527787707.144548000	12.0989	79	0
1527787707.145200000	12.0995	100	1
1527787707.158675000	12.113	258	0
1527787707.159935000	12.1143	100	1
1527787707.160077000	12.1144	278	0
1527787707.160849000	12.1152	100	1
1527787707.162859000	12.1172	102	0
1527787707.163860000	12.1182	100	1
1527787707.164289000	12.1186	222	0
1527787707.165064000	12.1194	100	1
1527787707.200744000	12.1551	391	1
1527787707.200831000	12.1551	267	1
1527787707.217669000	12.172	87	0
1527787707.219831000	12.1741	232	0
1527787707.221207000	12.1755	103	1
1527787707.221301000	12.1756	117	0
1527787707.221844000	12.1762	100	1
1527787707.224437000	12.1788	91	0
1527787707.224855000	12.1792	100	1
1527787707.225865000	12.1802	183	0
1527787707.226847000	12.1812	100	1
1527787707.339089000	12.2934	586	0
1527787707.340142000	12.2945	100	1
1527787707.340627000	12.2949	809	0
1527787707.340846000	12.2952	100	1
1527787707.342039000	12.2964	284	0
1527787707.342873000	12.2972	100	1
1527787707.343432000	12.2977	145	0
1527787707.343845000	12.2982	100	1
1527787707.347048000	12.3014	91	0
1527787707.347872000	12.3022	100	1
1527787707.348439000	12.3028	193	0
1527787707.348917000	12.3032	100	1
1527787707.402945000	12.3573	154	0
1527787707.403877000	12.3582	100	1
1527787707.483509000	12.4378	390	1
1527787707.483595000	12.4379	259	1
1527787707.513812000	12.4681	87	0
1527787707.517567000	12.4719	87	0
1527787707.577733000	12.5321	1412	1
1527787707.577772000	12.5321	359	1
1527787707.596027000	12.5503	87	0
1527787707.618323000	12.5726	258	0
1527787707.619436000	12.5738	103	1
1527787707.619731000	12.574	145	0
1527787707.620914000	12.5752	100	1
1527787707.622571000	12.5769	91	0
1527787707.622863000	12.5772	100	1
1527787707.624002000	12.5783	120	0
1527787707.624870000	12.5792	100	1
1527787707.711765000	12.6661	949	0
1527787707.712984000	12.6673	100	1
1527787707.746141000	12.7005	907	1
1527787707.746232000	12.7006	261	1
1527787707.762815000	12.7171	404	1
1527787707.764939000	12.7193	87	0
1527787707.781027000	12.7353	87	0
1527787707.857061000	12.8114	334	0
1527787707.857974000	12.8123	106	1
1527787707.858470000	12.8128	145	0
1527787707.858876000	12.8132	100	1
1527787707.862005000	12.8163	91	0
1527787707.862873000	12.8172	100	1
1527787707.863420000	12.8177	236	0
1527787707.863874000	12.8182	100	1
1527787707.938962000	12.8933	248	0
1527787707.939888000	12.8942	100	1
1527787707.940382000	12.8947	369	0
1527787707.941237000	12.8956	100	1
1527787707.959801000	12.9141	468	1
1527787707.959892000	12.9142	258	1
1527787707.991764000	12.9461	87	0
1527787707.995733000	12.9501	87	0
1527787708.061980000	13.0163	274	0
1527787708.062948000	13.0173	106	1
1527787708.063385000	13.0177	145	0
1527787708.063885000	13.0182	100	1
1527787708.065243000	13.0196	91	0
1527787708.065890000	13.0202	100	1
1527787708.066651000	13.021	191	0
1527787708.067073000	13.0214	100	1
1527787708.222523000	13.1768	389	1
1527787708.222589000	13.1769	257	1
1527787708.239857000	13.1942	87	0
1527787708.355583000	13.3099	234	0
1527787708.356549000	13.3109	103	1
1527787708.356971000	13.3113	145	0
1527787708.357994000	13.3123	100	1
1527787708.358932000	13.3133	91	0
1527787708.359906000	13.3142	100	1
1527787708.360266000	13.3146	215	0
1527787708.360906000	13.3152	100	1
1527787708.662418000	13.6167	392	1
1527787708.662493000	13.6168	264	1
1527787708.679383000	13.6337	87	0
1527787708.794962000	13.7493	256	0
1527787708.796019000	13.7503	103	1
1527787708.796363000	13.7507	145	0
1527787708.796943000	13.7513	100	1
1527787708.797753000	13.7521	91	0
1527787708.797980000	13.7523	100	1
1527787708.799088000	13.7534	196	0
1527787708.799953000	13.7543	100	1
1527787709.098413000	14.0527	386	1
1527787709.098498000	14.0528	264	1
1527787709.115231000	14.0695	87	0
1527787709.208365000	14.1627	257	0
1527787709.209390000	14.1637	103	1
1527787709.209772000	14.1641	145	0
1527787709.210007000	14.1643	100	1
1527787709.212054000	14.1664	91	0
1527787709.212978000	14.1673	100	1
1527787709.213476000	14.1678	94	0
1527787709.214035000	14.1684	100	1
1527787709.519428000	14.4737	391	1
1527787709.519501000	14.4738	266	1
1527787709.536987000	14.4913	87	0
1527787709.661892000	14.6162	258	0
1527787709.663009000	14.6173	103	1
1527787709.663333000	14.6177	147	0
1527787709.664005000	14.6183	100	1
1527787709.665293000	14.6196	91	0
1527787709.666070000	14.6204	100	1
1527787709.666770000	14.6211	302	0
1527787709.667247000	14.6216	100	1
1527787709.755235000	14.7096	388	1
1527787709.755301000	14.7096	258	1
1527787709.771929000	14.7262	87	0
1527787709.851178000	14.8055	235	0
1527787709.852121000	14.8064	103	1
1527787709.853034000	14.8074	147	0
1527787709.854012000	14.8083	100	1
1527787709.855797000	14.8101	91	0
1527787709.856000000	14.8103	100	1
1527787709.857198000	14.8115	254	0
1527787709.858039000	14.8124	100	1
1527787709.995858000	14.9502	388	1
1527787709.995938000	14.9503	261	1
1527787710.012509000	14.9668	87	0
1527787710.121109000	15.0754	235	0
1527787710.122035000	15.0764	103	1
1527787710.122498000	15.0768	147	0
1527787710.123006000	15.0773	100	1
1527787710.124430000	15.0787	91	0
1527787710.125003000	15.0793	100	1
1527787710.125894000	15.0802	105	0
1527787710.126226000	15.0805	100	1
1527787710.416202000	15.3705	389	1
1527787710.416260000	15.3706	266	1
1527787710.433539000	15.3879	87	0
1527787710.564725000	15.519	254	0
1527787710.566109000	15.5204	147	0
1527787710.566166000	15.5205	103	1
1527787710.567120000	15.5214	100	1
1527787710.569099000	15.5234	91	0
1527787710.570117000	15.5244	100	1
1527787710.570577000	15.5249	244	0
1527787710.571048000	15.5254	100	1
1527787710.829364000	15.7837	391	1
1527787710.829441000	15.7838	260	1
1527787710.847913000	15.8022	87	0
1527787711.015047000	15.9694	305	0
1527787711.016116000	15.9704	103	1
1527787711.016453000	15.9708	147	0
1527787711.017056000	15.9714	100	1
1527787711.018749000	15.9731	91	0
1527787711.019062000	15.9734	100	1
1527787711.020181000	15.9745	218	0
1527787711.021075000	15.9754	100	1
1527787711.281540000	16.2359	390	1
1527787711.281625000	16.2359	274	1
1527787711.298608000	16.2529	87	0
1527787711.386805000	16.3411	255	0
1527787711.387691000	16.342	103	1
1527787711.388197000	16.3425	147	0
1527787711.389094000	16.3434	100	1
1527787711.391686000	16.346	91	0
1527787711.392093000	16.3464	100	1
1527787711.393107000	16.3474	91	0
1527787711.394082000	16.3484	100	1
1527787711.695095000	16.6494	990	1
1527787711.695186000	16.6495	267	1
1527787711.712641000	16.667	87	0
1527787711.837923000	16.7922	256	0
1527787711.839129000	16.7934	103	1
1527787711.839332000	16.7937	147	0
1527787711.840109000	16.7944	100	1
1527787711.840789000	16.7951	91	0
1527787711.841109000	16.7954	100	1
1527787711.842230000	16.7965	269	0
1527787711.843118000	16.7974	100	1
1527787712.165588000	17.1199	903	1
1527787712.165667000	17.12	267	1
1527787712.184573000	17.1389	87	0
1527787712.293779000	17.2481	234	0
1527787712.294788000	17.2491	103	1
1527787712.295188000	17.2495	147	0
1527787712.296218000	17.2505	100	1
1527787712.296579000	17.2509	91	0
1527787712.297213000	17.2515	100	1
1527787712.297980000	17.2523	131	0
1527787712.299158000	17.2535	100	1
1527787712.394533000	17.3489	465	1
1527787712.394594000	17.3489	260	1
1527787712.416587000	17.3709	87	0
1527787712.418782000	17.3731	87	0
1527787712.552942000	17.5073	261	0
1527787712.554253000	17.5086	106	1
1527787712.554275000	17.5086	147	0
1527787712.555237000	17.5096	100	1
1527787712.555765000	17.5101	91	0
1527787712.556250000	17.5106	100	1
1527787712.557171000	17.5115	252	0
1527787712.558167000	17.5125	100	1
1527787712.794486000	17.7488	387	1
1527787712.794558000	17.7489	260	1
1527787712.811469000	17.7658	87	0
1527787712.897987000	17.8523	357	0
1527787712.899215000	17.8535	103	1
1527787712.899399000	17.8537	147	0
1527787712.900184000	17.8545	100	1
1527787712.900865000	17.8552	91	0
1527787712.901174000	17.8555	100	1
1527787712.902244000	17.8566	85	0
1527787712.903185000	17.8575	100	1
1527787713.043388000	17.9977	390	1
1527787713.043467000	17.9978	262	1
1527787713.060274000	18.0146	87	0
1527787713.155691000	18.11	231	0
1527787713.156610000	18.1109	103	1
1527787713.157117000	18.1114	147	0
1527787713.158202000	18.1125	100	1
1527787713.158826000	18.1131	91	0
1527787713.159189000	18.1135	100	1
1527787713.160307000	18.1146	252	0
1527787713.161200000	18.1155	100	1
1527787713.262373000	18.2167	389	1
1527787713.262438000	18.2168	257	1
1527787713.280293000	18.2346	87	0
1527787713.449584000	18.4039	277	0
1527787713.450765000	18.4051	103	1
1527787713.451060000	18.4054	147	0
1527787713.451279000	18.4056	100	1
1527787713.454546000	18.4089	91	0
1527787713.455220000	18.4095	100	1
1527787713.455972000	18.4103	325	0
1527787713.456419000	18.4107	100	1
1527787713.679427000	18.6337	388	1
1527787713.679504000	18.6338	267	1
1527787713.696781000	18.6511	87	0
1527787713.790046000	18.7444	258	0
1527787713.791345000	18.7457	103	1
1527787713.791440000	18.7458	147	0
1527787713.792308000	18.7466	100	1
1527787713.793283000	18.7476	91	0
1527787713.794304000	18.7486	100	1
1527787713.794757000	18.7491	240	0
1527787713.795220000	18.7495	100	1
1527787713.942778000	18.8971	389	1
1527787713.942851000	18.8972	262	1
1527787713.959536000	18.9139	87	0
1527787714.054432000	19.0087	234	0
1527787714.055424000	19.0097	103	1
1527787714.055837000	19.0102	147	0
1527787714.056232000	19.0106	100	1
1527787714.058636000	19.013	91	0
1527787714.059243000	19.0136	100	1
1527787714.060060000	19.0144	151	0
1527787714.060520000	19.0148	100	1
1527787714.199602000	19.1539	391	1
1527787714.199690000	19.154	265	1
1527787714.216438000	19.1708	87	0
1527787714.319473000	19.2738	255	0
1527787714.320433000	19.2748	103	1
1527787714.320934000	19.2753	147	0
1527787714.321244000	19.2756	100	1
1527787714.323501000	19.2778	91	0
1527787714.324267000	19.2786	100	1
1527787714.325000000	19.2793	129	0
1527787714.325537000	19.2799	100	1
1527787714.628771000	19.5831	386	1
1527787714.628863000	19.5832	267	1
1527787714.645628000	19.5999	87	0
1527787714.738999000	19.6933	254	0
1527787714.739945000	19.6943	103	1
1527787714.740406000	19.6947	147	0
1527787714.741297000	19.6956	100	1
1527787714.743990000	19.6983	91	0
1527787714.744359000	19.6987	100	1
1527787714.745352000	19.6997	218	0
1527787714.746291000	19.7006	100	1
1527787715.065277000	20.0196	386	1
1527787715.065365000	20.0197	265	1
1527787715.093233000	20.0476	87	0
1527787715.249242000	20.2036	231	0
1527787715.250370000	20.2047	103	1
1527787715.250711000	20.205	147	0
1527787715.251392000	20.2057	100	1
1527787715.253688000	20.208	91	0
1527787715.254387000	20.2087	100	1
1527787715.255092000	20.2094	97	0
1527787715.255559000	20.2099	100	1
1527787715.347209000	20.3015	389	1
1527787715.347287000	20.3016	261	1
1527787715.365753000	20.3201	87	0
1527787715.479013000	20.4333	234	0
1527787715.479990000	20.4343	103	1
1527787715.480394000	20.4347	147	0
1527787715.481314000	20.4356	100	1
1527787715.491417000	20.4457	91	0
1527787715.492365000	20.4467	100	1
1527787715.493257000	20.4476	248	0
1527787715.494370000	20.4487	100	1
1527787715.582186000	20.5365	988	1
1527787715.582274000	20.5366	261	1
1527787715.600781000	20.5551	87	0
1527787715.734464000	20.6888	279	0
1527787715.735512000	20.6898	103	1
1527787715.735870000	20.6902	147	0
1527787715.736331000	20.6906	100	1
1527787715.737260000	20.6916	91	0
1527787715.738344000	20.6927	100	1
1527787715.738655000	20.693	156	0
1527787715.739334000	20.6937	100	1
1527787715.863584000	20.8179	907	1
1527787715.863673000	20.818	258	1
1527787715.882955000	20.8373	87	0
1527787716.000787000	20.9551	285	0
1527787716.001776000	20.9561	103	1
1527787716.002268000	20.9566	147	0
1527787716.003432000	20.9578	100	1
1527787716.004293000	20.9586	91	0
1527787716.005448000	20.9598	100	1
1527787716.005708000	20.96	306	0
1527787716.006353000	20.9607	100	1
1527787716.091137000	21.0455	465	1
1527787716.091230000	21.0455	258	1
1527787716.107976000	21.0623	87	0
1527787716.215147000	21.1695	256	0
1527787716.216382000	21.1707	103	1
1527787716.216558000	21.1709	147	0
1527787716.217356000	21.1717	100	1
1527787716.218910000	21.1732	91	0
1527787716.219351000	21.1737	100	1
1527787716.220340000	21.1747	328	0
1527787716.221359000	21.1757	100	1
1527787716.317783000	21.2721	390	1
1527787716.317867000	21.2722	263	1
1527787716.336451000	21.2908	87	0
1527787716.436617000	21.3909	234	0
1527787716.437613000	21.3919	103	1
1527787716.438021000	21.3923	147	0
1527787716.438366000	21.3927	100	1
1527787716.440358000	21.3947	91	0
1527787716.441373000	21.3957	100	1
1527787716.441843000	21.3962	120	0
1527787716.442502000	21.3968	100	1
1527787716.604304000	21.5586	391	1
1527787716.604399000	21.5587	259	1
1527787716.621365000	21.5757	87	0
1527787716.783142000	21.7375	255	0
1527787716.784470000	21.7388	147	0
1527787716.784565000	21.7389	103	1
1527787716.785497000	21.7398	100	1
1527787716.786751000	21.7411	91	0
1527787716.787473000	21.7418	100	1
1527787716.788156000	21.7425	116	0
1527787716.788649000	21.743	100	1
1527787717.059854000	22.0142	367	1
1527787717.059909000	22.0142	1412	1
1527787717.059945000	22.0143	1412	1
1527787717.059974000	22.0143	1412	1
1527787717.060021000	22.0143	1412	1
1527787717.060045000	22.0144	325	1
1527787717.078129000	22.0324	87	0
1527787717.207939000	22.1623	395	0
1527787717.208828000	22.1631	103	1
1527787717.214155000	22.1685	79	0
1527787717.214731000	22.169	100	1
1527787722.313463000	27.2678	392	1
1527787722.313559000	27.2679	260	1
1527787722.332000000	27.2863	87	0
1527787722.447274000	27.4016	383	0
1527787722.448364000	27.4027	103	1
1527787722.448618000	27.4029	147	0
1527787722.449796000	27.4041	100	1
1527787722.451796000	27.4061	91	0
1527787722.452795000	27.4071	100	1
1527787722.453286000	27.4076	143	0
1527787722.453778000	27.4081	100	1
1527787722.545006000	27.4993	388	1
1527787722.545081000	27.4994	261	1
1527787722.562893000	27.5172	87	0
1527787722.643595000	27.5979	301	0
1527787722.644823000	27.5991	103	1
1527787722.645009000	27.5993	147	0
1527787722.645815000	27.6001	100	1
1527787722.647287000	27.6016	91	0
1527787722.647796000	27.6021	100	1
1527787722.648690000	27.603	230	0
1527787722.649750000	27.6041	100	1
1527787723.234272000	28.1886	388	1
1527787723.234366000	28.1887	259	1
1527787723.252746000	28.2071	87	0
1527787723.337303000	28.2916	231	0
1527787723.338315000	28.2926	103	1
1527787723.338712000	28.293	147	0
1527787723.339803000	28.2941	100	1
1527787723.340104000	28.2944	91	0
1527787723.340820000	28.2951	100	1
1527787723.341568000	28.2959	192	0
1527787723.342053000	28.2964	100	1
1527787723.484187000	28.4385	389	1
1527787723.484279000	28.4386	257	1
1527787723.501465000	28.4558	87	0
1527787723.723282000	28.6776	255	0
1527787723.724251000	28.6786	103	1
1527787723.724696000	28.679	147	0
1527787723.725824000	28.6801	100	1
1527787723.726641000	28.681	91	0
1527787723.726863000	28.6812	100	1
1527787723.728043000	28.6824	160	0
1527787723.728803000	28.6831	100	1
1527787724.355319000	29.3096	386	1
1527787724.355385000	29.3097	257	1
1527787724.372774000	29.3271	87	0
1527787724.470577000	29.4249	257	0
1527787724.471895000	29.4262	103	1
1527787724.471977000	29.4263	147	0
1527787724.472882000	29.4272	100	1
1527787724.474283000	29.4286	91	0
1527787724.474881000	29.4292	100	1
1527787724.475694000	29.43	111	0
1527787724.476852000	29.4312	100	1
1527787724.714270000	29.6686	388	1
1527787724.714364000	29.6687	263	1
1527787724.731078000	29.6854	87	0
1527787724.752781000	29.7071	87	0
1527787724.840326000	29.7946	255	0
1527787724.841243000	29.7956	106	1
1527787724.841773000	29.7961	147	0
1527787724.842904000	29.7972	100	1
1527787724.844102000	29.7984	91	0
1527787724.844885000	29.7992	100	1
1527787724.845591000	29.7999	242	0
1527787724.846075000	29.8004	100	1
1527787725.136006000	30.0903	992	1
1527787725.136067000	30.0904	256	1
1527787725.154467000	30.1088	87	0
1527787725.238071000	30.1924	234	0
1527787725.239045000	30.1934	103	1
1527787725.239485000	30.1938	147	0
1527787725.239895000	30.1942	100	1
1527787725.241862000	30.1962	91	0
1527787725.242896000	30.1972	100	1
1527787725.243296000	30.1976	292	0
1527787725.243888000	30.1982	100	1
1527787725.354979000	30.3093	903	1
1527787725.355064000	30.3094	256	1
1527787725.373344000	30.3277	87	0
1527787725.476343000	30.4307	235	0
1527787725.477241000	30.4316	103	1
1527787725.477764000	30.4321	147	0
1527787725.478981000	30.4333	100	1
1527787725.480950000	30.4353	91	0
1527787725.481979000	30.4363	100	1
1527787725.482391000	30.4367	247	0
1527787725.482889000	30.4372	100	1
1527787725.705241000	30.6596	468	1
1527787725.705335000	30.6597	258	1
1527787725.722886000	30.6772	87	0
1527787725.822566000	30.7769	279	0
1527787725.823566000	30.7779	103	1
1527787725.823940000	30.7783	147	0
1527787725.825014000	30.7793	100	1
1527787725.826657000	30.781	91	0
1527787725.826929000	30.7812	100	1
1527787725.828087000	30.7824	311	0
1527787725.828926000	30.7832	100	1
1527787726.116541000	31.0709	391	1
1527787726.116611000	31.0709	262	1
1527787726.134981000	31.0893	87	0
1527787726.248016000	31.2023	306	0
1527787726.248957000	31.2033	103	1
1527787726.249494000	31.2038	147	0
1527787726.249943000	31.2043	100	1
1527787726.251179000	31.2055	91	0
1527787726.251978000	31.2063	100	1
1527787726.252593000	31.2069	269	0
1527787726.253069000	31.2074	100	1
1527787726.691710000	31.646	387	1
1527787726.691777000	31.6461	260	1
1527787726.708321000	31.6626	87	0
1527787726.804039000	31.7584	256	0
1527787726.805063000	31.7594	103	1
1527787726.805453000	31.7598	147	0
1527787726.805982000	31.7603	100	1
1527787726.806788000	31.7611	91	0
1527787726.807024000	31.7613	100	1
1527787726.808246000	31.7626	228	0
1527787726.808980000	31.7633	100	1
1527787726.909843000	31.8642	386	1
1527787726.909902000	31.8642	256	1
1527787726.928751000	31.8831	87	0
1527787727.014156000	31.9685	232	0
1527787727.015206000	31.9695	103	1
1527787727.015561000	31.9699	147	0
1527787727.015977000	31.9703	100	1
1527787727.017422000	31.9717	91	0
1527787727.017982000	31.9723	100	1
1527787727.018828000	31.9731	182	0
1527787727.019364000	31.9737	100	1
1527787727.219246000	32.1736	387	1
1527787727.219312000	32.1736	256	1
1527787727.238257000	32.1926	87	0
1527787727.341880000	32.2962	231	0
1527787727.343021000	32.2973	103	1
1527787727.343343000	32.2977	147	0
1527787727.344080000	32.2984	100	1
1527787727.347233000	32.3016	91	0
1527787727.348098000	32.3024	100	1
1527787727.348984000	32.3033	307	0
1527787727.350015000	32.3043	100	1
1527787727.695717000	32.65	385	1
1527787727.695793000	32.6501	258	1
1527787727.710105000	32.6644	100	0
1527787727.711141000	32.6655	100	1
1527787727.712844000	32.6672	87	0
1527787727.877939000	32.8323	262	0
1527787727.879050000	32.8334	103	1
1527787727.879345000	32.8337	147	0
1527787727.880111000	32.8344	100	1
1527787727.883744000	32.8381	91	0
1527787727.884112000	32.8384	100	1
1527787727.885089000	32.8394	103	0
1527787727.886055000	32.8404	100	1
1527787728.155817000	33.1101	392	1
1527787728.155892000	33.1102	261	1
1527787728.174663000	33.129	87	0
1527787728.269244000	33.2236	359	0
1527787728.270206000	33.2245	103	1
1527787728.270588000	33.2249	147	0
1527787728.271044000	33.2254	100	1
1527787728.273761000	33.2281	91	0
1527787728.274134000	33.2285	100	1
1527787728.275123000	33.2294	234	0
1527787728.276064000	33.2304	100	1
1527787728.596339000	33.5507	387	1
1527787728.596428000	33.5507	256	1
1527787728.613136000	33.5675	87	0
1527787728.778807000	33.7331	259	0
1527787728.780133000	33.7345	103	1
1527787728.780162000	33.7345	147	0
1527787728.781166000	33.7355	100	1
1527787728.782964000	33.7373	91	0
1527787728.784172000	33.7385	100	1
1527787728.814324000	33.7686	136	0
1527787728.815111000	33.7694	100	1
1527787728.889180000	33.8435	391	1
1527787728.889243000	33.8436	257	1
1527787728.906864000	33.8612	87	0
1527787729.094121000	34.0484	274	0
1527787729.095116000	34.0494	103	1
1527787729.095548000	34.0499	147	0
1527787729.096103000	34.0504	100	1
1527787729.098413000	34.0527	91	0
1527787729.099183000	34.0535	100	1
1527787729.099858000	34.0542	143	0
1527787729.100342000	34.0547	100	1
1527787729.454479000	34.4088	391	1
1527787729.454571000	34.4089	260	1
1527787729.471128000	34.4254	87	0
1527787729.572650000	34.527	232	0
1527787729.573670000	34.528	103	1
1527787729.574061000	34.5284	147	0
1527787729.575228000	34.5295	100	1
1527787729.576865000	34.5312	91	0
1527787729.577127000	34.5314	100	1
1527787729.578332000	34.5326	204	0
1527787729.579145000	34.5335	100	1
1527787729.687430000	34.6417	992	1
1527787729.687494000	34.6418	256	1
1527787729.705204000	34.6595	87	0
1527787729.714493000	34.6688	87	0
1527787729.808698000	34.763	259	0
1527787729.809719000	34.764	106	1
1527787729.810096000	34.7644	147	0
1527787729.811145000	34.7655	100	1
1527787729.812109000	34.7664	91	0
1527787729.813151000	34.7675	100	1
1527787729.813531000	34.7678	118	0
1527787729.814176000	34.7685	100	1
1527787729.983639000	34.938	905	1
1527787729.983702000	34.938	261	1
1527787730.003485000	34.9578	87	0
1527787730.114773000	35.0691	257	0
1527787730.115799000	35.0701	103	1
1527787730.116221000	35.0705	147	0
1527787730.117239000	35.0716	100	1
1527787730.118415000	35.0727	91	0
1527787730.119238000	35.0736	100	1
1527787730.119779000	35.0741	293	0
1527787730.120235000	35.0746	100	1
1527787730.142406000	35.0967	257	0
1527787730.143245000	35.0976	100	1
1527787730.806677000	35.761	464	1
1527787730.806736000	35.7611	261	1
1527787730.829543000	35.7839	87	0
1527787730.935837000	35.8902	258	0
1527787730.936767000	35.8911	103	1
1527787730.937245000	35.8916	147	0
1527787730.938202000	35.8925	100	1
1527787730.940916000	35.8952	91	0
1527787730.941221000	35.8955	100	1
1527787730.942321000	35.8966	94	0
1527787730.943216000	35.8975	100	1
1527787731.138558000	36.0929	387	1
1527787731.138625000	36.0929	260	1
1527787731.155860000	36.1102	87	0
1527787731.255251000	36.2096	232	0
1527787731.256226000	36.2105	103	1
1527787731.256678000	36.211	147	0
1527787731.257235000	36.2116	100	1
1527787731.261897000	36.2162	91	0
1527787731.262221000	36.2165	100	1
1527787731.263330000	36.2176	279	0
1527787731.264263000	36.2186	100	1
1527787731.470475000	36.4248	390	1
1527787731.470543000	36.4249	258	1
1527787731.489204000	36.4435	87	0
1527787731.600365000	36.5547	234	0
1527787731.601262000	36.5556	103	1
1527787731.601852000	36.5562	147	0
1527787731.602238000	36.5566	100	1
1527787731.605531000	36.5598	91	0
1527787731.606266000	36.5606	100	1
1527787731.606954000	36.5613	135	0
1527787731.607410000	36.5617	100	1
1527787731.931443000	36.8858	387	1
1527787731.931527000	36.8858	260	1
1527787731.950685000	36.905	87	0
1527787732.043025000	36.9973	278	0
1527787732.044297000	36.9986	103	1
1527787732.044412000	36.9987	147	0
1527787732.045284000	36.9996	100	1
1527787732.046848000	37.0012	91	0
1527787732.047275000	37.0016	100	1
1527787732.048267000	37.0026	104	0
1527787732.049302000	37.0036	100	1
1527787732.233583000	37.1879	386	1
1527787732.233648000	37.188	258	1
1527787732.250640000	37.205	87	0
1527787732.356534000	37.3109	308	0
1527787732.357654000	37.312	103	1
1527787732.357945000	37.3123	147	0
1527787732.358283000	37.3126	100	1
1527787732.363796000	37.3181	91	0
1527787732.364394000	37.3187	100	1
1527787732.365285000	37.3196	110	0
1527787732.366351000	37.3207	100	1
1527787732.541112000	37.4954	388	1
1527787732.541178000	37.4955	260	1
1527787732.558704000	37.513	87	0
1527787732.663931000	37.6182	256	0
1527787732.664913000	37.6192	103	1
1527787732.665272000	37.6196	147	0
1527787732.666323000	37.6206	100	1
1527787732.669366000	37.6237	91	0
1527787732.670313000	37.6246	100	1
1527787732.670834000	37.6252	287	0
1527787732.671348000	37.6257	100	1
1527787732.991623000	37.9459	390	1
1527787732.991686000	37.946	259	1
1527787733.010729000	37.965	87	0
1527787733.115539000	38.0699	235	0
1527787733.116567000	38.0709	103	1
1527787733.116926000	38.0712	147	0
1527787733.117370000	38.0717	100	1
1527787733.120149000	38.0745	91	0
1527787733.120385000	38.0747	100	1
1527787733.121651000	38.076	188	0
1527787733.122333000	38.0767	100	1
1527787733.279576000	38.2339	388	1
1527787733.279672000	38.234	258	1
1527787733.297180000	38.2515	87	0
1527787733.411187000	38.3655	232	0
1527787733.412435000	38.3668	103	1
1527787733.412674000	38.367	147	0
1527787733.413429000	38.3677	100	1
1527787733.416406000	38.3707	91	0
1527787733.417428000	38.3717	100	1
1527787733.419403000	38.3737	284	0
1527787733.420361000	38.3747	100	1
1527787733.719602000	38.6739	387	1
1527787733.719697000	38.674	256	1
1527787733.747426000	38.7017	87	0
1527787733.836160000	38.7905	259	0
1527787733.837492000	38.7918	103	1
1527787733.837510000	38.7918	147	0
1527787733.838469000	38.7928	100	1
1527787733.839215000	38.7935	91	0
1527787733.840458000	38.7948	100	1
1527787733.840577000	38.7949	117	0
1527787733.841382000	38.7957	100	1
1527787733.990733000	38.9451	386	1
1527787733.990799000	38.9451	258	1
1527787734.009481000	38.9638	87	0
1527787734.094400000	39.0487	357	0
1527787734.095420000	39.0497	103	1
1527787734.095736000	39.0501	147	0
1527787734.096394000	39.0507	100	1
1527787734.098966000	39.0533	91	0
1527787734.099471000	39.0538	100	1
1527787734.100445000	39.0548	272	0
1527787734.101396000	39.0557	100	1
1527787734.273306000	39.2276	386	1
1527787734.273406000	39.2277	259	1
1527787734.290274000	39.2446	87	0
1527787734.382624000	39.3369	232	0
1527787734.383575000	39.3379	103	1
1527787734.384051000	39.3384	147	0
1527787734.384416000	39.3387	100	1
1527787734.386856000	39.3412	91	0
1527787734.387482000	39.3418	100	1
1527787734.388330000	39.3426	268	0
1527787734.389425000	39.3437	100	1
1527787734.665715000	39.62	992	1
1527787734.665799000	39.6201	256	1
1527787734.686286000	39.6406	87	0
1527787734.781895000	39.7362	297	0
1527787734.782902000	39.7372	103	1
1527787734.783310000	39.7376	147	0
1527787734.784511000	39.7388	100	1
1527787734.784768000	39.7391	91	0
1527787734.785508000	39.7398	100	1
1527787734.786165000	39.7405	159	0
1527787734.786652000	39.741	100	1
1527787735.076734000	40.0311	903	1
1527787735.076809000	40.0311	259	1
1527787735.096625000	40.0509	87	0
1527787735.203812000	40.1581	234	0
1527787735.204879000	40.1592	103	1
1527787735.205215000	40.1595	147	0
1527787735.205467000	40.1598	100	1
1527787735.206856000	40.1612	91	0
1527787735.207544000	40.1619	100	1
1527787735.208251000	40.1626	125	0
1527787735.208790000	40.1631	100	1
1527787735.546456000	40.5008	469	1
1527787735.546530000	40.5008	262	1
1527787735.564590000	40.5189	87	0
1527787735.678687000	40.633	255	0
1527787735.679722000	40.634	103	1
1527787735.680100000	40.6344	147	0
1527787735.680494000	40.6348	100	1
1527787735.682422000	40.6367	91	0
1527787735.683555000	40.6379	100	1
1527787735.683798000	40.6381	298	0
1527787735.684480000	40.6388	100	1
1527787735.969043000	40.9234	390	1
1527787735.969131000	40.9234	257	1
1527787735.986227000	40.9405	87	0
1527787736.069616000	41.0239	257	0
1527787736.070664000	41.025	103	1
1527787736.071187000	41.0255	147	0
1527787736.071516000	41.0258	100	1
1527787736.073821000	41.0281	91	0
1527787736.074586000	41.0289	100	1
1527787736.075366000	41.0297	308	0
1527787736.076515000	41.0308	100	1
1527787736.206584000	41.1609	387	1
1527787736.206672000	41.161	257	1
1527787736.224175000	41.1785	87	0
1527787736.307424000	41.2617	232	0
1527787736.308548000	41.2629	103	1
1527787736.308779000	41.2631	147	0
1527787736.309598000	41.2639	100	1
1527787736.311572000	41.2659	91	0
1527787736.312590000	41.2669	100	1
1527787736.313047000	41.2674	220	0
1527787736.313514000	41.2678	100	1
1527787736.427955000	41.3823	390	1
1527787736.428047000	41.3824	258	1
1527787736.445773000	41.4001	87	0
1527787736.541776000	41.4961	231	0
1527787736.542967000	41.4973	103	1
1527787736.543109000	41.4974	147	0
1527787736.543523000	41.4978	100	1
1527787736.545059000	41.4994	91	0
1527787736.545610000	41.4999	100	1
1527787736.546464000	41.5008	129	0
1527787736.547539000	41.5019	100	1
1527787736.726110000	41.6804	386	1
1527787736.726175000	41.6805	257	1
1527787736.757646000	41.712	386	1
1527787736.766238000	41.7206	87	0
1527787736.774402000	41.7287	87	0
1527787736.871270000	41.8256	255	0
1527787736.872658000	41.827	147	0
1527787736.872742000	41.8271	106	1
1527787736.873538000	41.8279	100	1
1527787736.875639000	41.83	91	0
1527787736.876556000	41.8309	100	1
1527787736.877080000	41.8314	304	0
1527787736.877552000	41.8319	100	1
1527787737.076862000	42.0312	390	1
1527787737.076960000	42.0313	259	1
1527787737.094458000	42.0488	87	0
1527787737.190602000	42.1449	253	0
1527787737.191671000	42.146	103	1
1527787737.192142000	42.1465	147	0
1527787737.192566000	42.1469	100	1
1527787737.194377000	42.1487	91	0
1527787737.194629000	42.1489	100	1
1527787737.195771000	42.1501	261	0
1527787737.196558000	42.1509	100	1
1527787737.355768000	42.3101	386	1
1527787737.355831000	42.3101	257	1
1527787737.391675000	42.346	386	1
1527787737.395331000	42.3496	87	0
1527787737.396666000	42.351	87	0
1527787737.415564000	42.3699	87	0
1527787737.497483000	42.4518	305	0
1527787737.498616000	42.4529	109	1
1527787737.498852000	42.4532	147	0
1527787737.499662000	42.454	100	1
1527787737.500281000	42.4546	91	0
1527787737.500662000	42.455	100	1
1527787737.501675000	42.456	147	0
1527787737.502572000	42.4569	100	1
1527787737.518917000	42.4732	305	0
1527787737.519596000	42.4739	100	1
1527787737.626431000	42.5807	390	1
1527787737.626607000	42.5809	261	1
1527787737.645441000	42.5998	87	0
1527787737.764280000	42.7186	255	0
1527787737.765218000	42.7195	103	1
1527787737.765651000	42.72	147	0
1527787737.766697000	42.721	100	1
1527787737.768030000	42.7223	91	0
1527787737.768679000	42.723	100	1
1527787737.769432000	42.7238	97	0
1527787737.770610000	42.7249	100	1
1527787738.066968000	43.0213	391	1
1527787738.067056000	43.0214	260	1
1527787738.083941000	43.0383	87	0
1527787738.236649000	43.191	234	0
1527787738.237694000	43.192	103	1
1527787738.238057000	43.1924	147	0
1527787738.238632000	43.193	100	1
1527787738.241467000	43.1958	91	0
1527787738.242724000	43.197	100	1
1527787738.242856000	43.1972	274	0
1527787738.243636000	43.198	100	1
1527787738.486407000	43.4407	388	1
1527787738.486498000	43.4408	258	1
1527787738.503701000	43.458	87	0
1527787738.587712000	43.542	232	0
1527787738.588729000	43.543	103	1
1527787738.589185000	43.5435	147	0
1527787738.589647000	43.544	100	1
1527787738.591048000	43.5454	91	0
1527787738.591724000	43.546	100	1
1527787738.592450000	43.5468	118	0
1527787738.592888000	43.5472	100	1
1527787738.846416000	43.8007	988	1
1527787738.846482000	43.8008	262	1
1527787738.864671000	43.819	87	0
1527787738.971349000	43.9257	262	0
1527787738.972725000	43.927	147	0
1527787738.972786000	43.9271	103	1
1527787738.973747000	43.9281	100	1
1527787738.975789000	43.9301	91	0
1527787738.976747000	43.9311	100	1
1527787739.006604000	43.9609	113	0
1527787739.007688000	43.962	100	1
1527787739.275166000	44.2295	904	1
1527787739.275264000	44.2296	261	1
1527787739.292358000	44.2467	87	0
1527787739.388539000	44.3429	356	0
1527787739.389717000	44.344	103	1
1527787739.389945000	44.3443	147	0
1527787739.390792000	44.3451	100	1
1527787739.392957000	44.3473	91	0
1527787739.393771000	44.3481	100	1
1527787739.394382000	44.3487	85	0
1527787739.394834000	44.3492	100	1
1527787740.363300000	45.3176	463	1
1527787740.363408000	45.3177	261	1
1527787740.381529000	45.3358	87	0
1527787740.464974000	45.4193	257	0
1527787740.466113000	45.4204	103	1
1527787740.466329000	45.4206	147	0
1527787740.466761000	45.4211	100	1
1527787740.468651000	45.423	91	0
1527787740.469793000	45.4241	100	1
1527787740.470074000	45.4244	161	0
1527787740.470750000	45.4251	100	1
1527787740.611820000	45.5661	390	1
1527787740.611913000	45.5662	257	1
1527787740.630509000	45.5848	87	0
1527787740.757967000	45.7123	299	0
1527787740.758980000	45.7133	103	1
1527787740.759442000	45.7138	147	0
1527787740.759777000	45.7141	100	1
1527787740.762147000	45.7165	91	0
1527787740.762792000	45.7171	100	1
1527787740.763587000	45.7179	322	0
1527787740.764033000	45.7184	100	1
1527787740.881279000	45.8356	387	1
1527787740.881357000	45.8357	261	1
1527787740.898468000	45.8528	87	0
1527787740.995229000	45.9495	234	0
1527787740.996270000	45.9506	103	1
1527787740.996632000	45.951	147	0
1527787740.997812000	45.9521	100	1
1527787741.001038000	45.9554	91	0
1527787741.001806000	45.9561	100	1
1527787741.002465000	45.9568	181	0
1527787741.002926000	45.9572	100	1
1527787741.131785000	46.0861	392	1
1527787741.131867000	46.0862	256	1
1527787741.149561000	46.1039	87	0
1527787741.239094000	46.1934	231	0
1527787741.240136000	46.1945	103	1
1527787741.240552000	46.1949	147	0
1527787741.240939000	46.1953	100	1
1527787741.244271000	46.1986	91	0
1527787741.244822000	46.1991	100	1
1527787741.245698000	46.2	90	0
1527787741.246842000	46.2012	100	1
1527787741.382277000	46.3366	389	1
1527787741.382362000	46.3367	258	1
1527787741.399755000	46.3541	87	0
1527787741.500611000	46.4549	255	0
1527787741.501855000	46.4562	103	1
1527787741.502131000	46.4564	147	0
1527787741.502836000	46.4572	100	1
1527787741.504587000	46.4589	91	0
1527787741.504857000	46.4592	100	1
1527787741.505994000	46.4603	179	0
1527787741.506822000	46.4611	100	1
1527787741.617350000	46.5717	391	1
1527787741.617435000	46.5718	262	1
1527787741.634739000	46.5891	87	0
1527787741.820614000	46.7749	257	0
1527787741.821846000	46.7762	103	1
1527787741.822023000	46.7763	147	0
1527787741.822876000	46.7772	100	1
1527787741.825772000	46.7801	91	0
1527787741.826873000	46.7812	100	1
1527787741.827269000	46.7816	217	0
1527787741.827838000	46.7822	100	1
1527787741.995959000	46.9503	388	1
1527787741.996058000	46.9504	260	1
1527787742.015789000	46.9701	87	0
1527787742.133844000	47.0882	232	0
1527787742.134850000	47.0892	103	1
1527787742.135319000	47.0896	147	0
1527787742.135839000	47.0902	100	1
1527787742.137935000	47.0923	91	0
1527787742.138851000	47.0932	100	1
1527787742.169149000	47.1235	170	0
1527787742.169860000	47.1242	100	1
1527787742.432249000	47.3866	386	1
1527787742.432333000	47.3867	257	1
1527787742.448974000	47.4033	87	0
1527787742.533335000	47.4877	232	0
1527787742.534357000	47.4887	103	1
1527787742.534750000	47.4891	147	0
1527787742.535969000	47.4903	100	1
1527787742.536102000	47.4904	91	0
1527787742.536963000	47.4913	100	1
1527787742.537546000	47.4919	311	0
1527787742.538006000	47.4923	100	1
1527787742.842440000	47.7968	390	1
1527787742.842500000	47.7968	263	1
1527787742.870071000	47.8244	87	0
1527787742.875788000	47.8301	87	0
1527787742.953410000	47.9077	276	0
1527787742.954455000	47.9088	106	1
1527787742.954779000	47.9091	147	0
1527787742.955975000	47.9103	100	1
1527787742.956827000	47.9111	91	0
1527787742.957970000	47.9123	100	1
1527787742.958285000	47.9126	109	0
1527787742.958886000	47.9132	100	1
1527787743.263259000	48.2176	389	1
1527787743.263350000	48.2177	259	1
1527787743.279945000	48.2343	87	0
1527787743.379772000	48.3341	309	0
1527787743.381041000	48.3354	103	1
1527787743.381169000	48.3355	147	0
1527787743.381930000	48.3362	100	1
1527787743.382702000	48.337	91	0
1527787743.383999000	48.3383	100	1
1527787743.384029000	48.3383	230	0
1527787743.384927000	48.3392	100	1
1527787743.559090000	48.5134	993	1
1527787743.559202000	48.5135	261	1
1527787743.578350000	48.5327	87	0
1527787743.664753000	48.6191	254	0
1527787743.666029000	48.6203	103	1
1527787743.666178000	48.6205	147	0
1527787743.666962000	48.6213	100	1
1527787743.668524000	48.6228	91	0
1527787743.668947000	48.6233	100	1
1527787743.669944000	48.6243	188	0
1527787743.671221000	48.6255	100	1
1527787743.788397000	48.7427	902	1
1527787743.788489000	48.7428	261	1
1527787743.805348000	48.7597	87	0
1527787743.915447000	48.8698	232	0
1527787743.916339000	48.8707	103	1
1527787743.916819000	48.8711	147	0
1527787743.918030000	48.8723	100	1
1527787743.919851000	48.8742	91	0
1527787743.921046000	48.8754	100	1
1527787743.921381000	48.8757	218	0
1527787743.921955000	48.8763	100	1
1527787744.210424000	49.1647	464	1
1527787744.210513000	49.1648	258	1
1527787744.227346000	49.1817	87	0
1527787744.328345000	49.2827	231	0
1527787744.329175000	49.2835	103	1
1527787744.329769000	49.2841	147	0
1527787744.330100000	49.2844	100	1
1527787744.339528000	49.2938	91	0
1527787744.340058000	49.2944	100	1
1527787744.341016000	49.2953	239	0
1527787744.341987000	49.2963	100	1
1527787744.630374000	49.5847	392	1
1527787744.630434000	49.5848	257	1
1527787744.648503000	49.6028	87	0
1527787744.729656000	49.684	261	0
1527787744.730677000	49.685	103	1
1527787744.731055000	49.6854	147	0
1527787744.732081000	49.6864	100	1
1527787744.733634000	49.688	91	0
1527787744.734096000	49.6884	100	1
1527787744.735038000	49.6894	176	0
1527787744.736008000	49.6903	100	1
1527787744.989448000	49.9438	388	1
1527787744.989509000	49.9438	258	1
1527787745.006793000	49.9611	87	0
1527787745.100282000	50.0546	357	0
1527787745.101301000	50.0556	103	1
1527787745.101741000	50.0561	147	0
1527787745.102122000	50.0564	100	1
1527787745.103080000	50.0574	91	0
1527787745.104103000	50.0584	100	1
1527787745.104536000	50.0589	121	0
1527787745.105036000	50.0594	100	1
1527787745.441305000	50.3956	386	1
1527787745.441392000	50.3957	257	1
1527787745.459212000	50.4135	87	0
1527787745.542353000	50.4967	234	0
1527787745.543405000	50.4977	103	1
1527787745.543779000	50.4981	147	0
1527787745.544177000	50.4985	100	1
1527787745.546991000	50.5013	91	0
1527787745.548134000	50.5025	100	1
1527787745.577462000	50.5318	236	0
1527787745.578043000	50.5324	100	1
1527787745.730525000	50.6848	392	1
1527787745.730599000	50.6849	256	1
1527787745.749096000	50.7034	87	0
1527787745.755956000	50.7103	87	0
1527787745.850364000	50.8047	299	0
1527787745.851183000	50.8055	106	1
1527787745.851779000	50.8061	147	0
1527787745.852089000	50.8064	100	1
1527787745.853325000	50.8076	91	0
1527787745.854139000	50.8085	100	1
1527787745.854731000	50.809	136	0
1527787745.855165000	50.8095	100	1
1527787753.061865000	58.0162	391	1
1527787753.061942000	58.0163	258	1
1527787753.079015000	58.0333	87	0
1527787753.207408000	58.1617	255	0
1527787753.208738000	58.1631	147	0
1527787753.208837000	58.1632	103	1
1527787753.209760000	58.1641	100	1
1527787753.212001000	58.1663	91	0
1527787753.212755000	58.1671	100	1
1527787753.213441000	58.1678	155	0
1527787753.213888000	58.1682	100	1
1527787753.848208000	58.8025	391	1
1527787753.848270000	58.8026	260	1
1527787753.865507000	58.8198	87	0
1527787753.952475000	58.9068	257	0
1527787753.953764000	58.9081	103	1
1527787753.953805000	58.9081	147	0
1527787753.954745000	58.9091	100	1
1527787753.955642000	58.91	91	0
1527787753.956714000	58.911	100	1
1527787753.957052000	58.9114	199	0
1527787753.957715000	58.912	100	1
1527787754.137997000	59.0923	392	1
1527787754.138085000	59.0924	265	1
1527787754.155358000	59.1097	87	0
1527787754.166050000	59.1204	87	0
1527787754.269277000	59.2236	255	0
1527787754.270238000	59.2246	106	1
1527787754.270638000	59.225	147	0
1527787754.271751000	59.2261	100	1
1527787754.273778000	59.2281	91	0
1527787754.274807000	59.2291	100	1
1527787754.275318000	59.2296	280	0
1527787754.275773000	59.2301	100	1
1527787754.589132000	59.5435	387	1
1527787754.589198000	59.5435	257	1
1527787754.606859000	59.5612	87	0
1527787754.701423000	59.6557	255	0
1527787754.702418000	59.6567	103	1
1527787754.702784000	59.6571	147	0
1527787754.703801000	59.6581	100	1
1527787754.704239000	59.6586	91	0
1527787754.704796000	59.6591	100	1
1527787754.705640000	59.66	170	0
1527787754.706776000	59.6611	100	1
1527787755.149197000	60.1035	387	1
1527787755.149263000	60.1036	257	1
1527787755.167367000	60.1217	87	0
1527787755.264189000	60.2185	232	0
1527787755.265233000	60.2196	103	1
1527787755.265596000	60.2199	147	0
1527787755.265963000	60.2203	100	1
1527787755.266917000	60.2212	91	0
1527787755.267797000	60.2221	100	1
1527787755.268323000	60.2226	310	0
1527787755.268977000	60.2233	100	1
1527787755.437645000	60.392	988	1
1527787755.437734000	60.3921	258	1
1527787755.455429000	60.4097	87	0
1527787755.549999000	60.5043	234	0
1527787755.550876000	60.5052	103	1
1527787755.551472000	60.5058	147	0
1527787755.551816000	60.5061	100	1
1527787755.554194000	60.5085	91	0
1527787755.554819000	60.5091	100	1
1527787755.555648000	60.51	302	0
1527787755.556016000	60.5103	100	1
1527787755.848017000	60.8023	907	1
1527787755.848105000	60.8024	261	1
1527787755.865607000	60.8199	87	0
1527787755.968695000	60.923	353	0
1527787755.969873000	60.9242	103	1
1527787755.970106000	60.9244	147	0
1527787755.970880000	60.9252	100	1
1527787755.972116000	60.9264	91	0
1527787755.972862000	60.9272	100	1
1527787755.973525000	60.9278	171	0
1527787755.974039000	60.9284	100	1
1527787756.340328000	61.2946	465	1
1527787756.340422000	61.2947	258	1
1527787756.358805000	61.3131	87	0
1527787756.448377000	61.4027	234	0
1527787756.449275000	61.4036	103	1
1527787756.449776000	61.4041	147	0
1527787756.450908000	61.4052	100	1
1527787756.452723000	61.407	91	0
1527787756.453905000	61.4082	100	1
1527787756.454160000	61.4085	275	0
1527787756.454872000	61.4092	100	1
1527787756.754145000	61.7085	392	1
1527787756.754248000	61.7086	262	1
1527787756.772241000	61.7266	87	0
1527787756.876334000	61.8307	257	0
1527787756.877186000	61.8315	103	1
1527787756.877776000	61.8321	147	0
1527787756.878969000	61.8333	100	1
1527787756.881637000	61.836	91	0
1527787756.881908000	61.8362	100	1
1527787756.883065000	61.8374	88	0
1527787756.883913000	61.8382	100	1
1527787757.176033000	62.1304	390	1
1527787757.176125000	62.1304	259	1
1527787757.193779000	62.1481	87	0
1527787757.300767000	62.2551	232	0
1527787757.301949000	62.2563	103	1
1527787757.302287000	62.2566	147	0
1527787757.302997000	62.2573	100	1
1527787757.306876000	62.2612	91	0
1527787757.307931000	62.2622	100	1
1527787757.308292000	62.2626	306	0
1527787757.308913000	62.2632	100	1
1527787757.489143000	62.4435	386	1
1527787757.489335000	62.4437	262	1
1527787757.522060000	62.4764	386	1
1527787757.540844000	62.4952	87	0
1527787757.542559000	62.4969	87	0
1527787757.617992000	62.5723	234	0
1527787757.618994000	62.5733	106	1
1527787757.619481000	62.5738	147	0
1527787757.619933000	62.5743	100	1
1527787757.621430000	62.5757	91	0
1527787757.622010000	62.5763	100	1
1527787757.622787000	62.5771	236	0
1527787757.623952000	62.5783	100	1
1527787757.958101000	62.9124	388	1
1527787757.958165000	62.9125	258	1
1527787757.974539000	62.9289	87	0
1527787758.065261000	63.0196	258	0
1527787758.066235000	63.0206	103	1
1527787758.066676000	63.021	147	0
1527787758.067020000	63.0213	100	1
1527787758.069227000	63.0235	91	0
1527787758.070034000	63.0244	100	1
1527787758.070660000	63.025	307	0
1527787758.071109000	63.0254	100	1
1527787759.288549000	64.2429	386	1
1527787759.288614000	64.2429	259	1
1527787759.305779000	64.2601	87	0
1527787759.399072000	64.3534	380	0
1527787759.400026000	64.3543	103	1
1527787759.400544000	64.3549	147	0
1527787759.401022000	64.3553	100	1
1527787759.403341000	64.3577	91	0
1527787759.404090000	64.3584	100	1
1527787759.404777000	64.3591	254	0
1527787759.405217000	64.3595	100	1
1527787759.751542000	64.7059	387	1
1527787759.751629000	64.7059	262	1
1527787759.770737000	64.7251	87	0
1527787759.773595000	64.7279	87	0
1527787760.011894000	64.9662	297	0
1527787760.013095000	64.9674	106	1
1527787760.013283000	64.9676	147	0
1527787760.014130000	64.9684	100	1
1527787760.017346000	64.9717	91	0
1527787760.018062000	64.9724	100	1
1527787760.018774000	64.9731	212	0
1527787760.019219000	64.9735	100	1
1527787760.145124000	65.0994	389	1
1527787760.145206000	65.0995	258	1
1527787760.162829000	65.1171	87	0
1527787760.226544000	65.1809	301	1
1527787760.226633000	65.181	1412	1
1527787760.226658000	65.181	1412	1
1527787760.226686000	65.181	1412	1
1527787760.226718000	65.181	771	1
1527787760.245918000	65.2002	87	0
1527787760.276005000	65.2303	232	0
1527787760.277082000	65.2314	106	1
1527787760.277427000	65.2317	147	0
1527787760.278054000	65.2324	100	1
1527787760.279788000	65.2341	91	0
1527787760.280127000	65.2344	100	1
1527787760.281323000	65.2356	285	0
1527787760.282060000	65.2364	100	1
1527787760.320230000	65.2745	401	0
1527787760.321096000	65.2754	100	1
1527787760.325281000	65.2796	79	0
1527787760.326077000	65.2804	100	1
1527787760.572541000	65.5269	392	1
1527787760.572633000	65.527	260	1
1527787760.600144000	65.5545	87	0
1527787760.704629000	65.6589	277	0
1527787760.705638000	65.66	103	1
1527787760.706038000	65.6604	147	0
1527787760.707167000	65.6615	100	1
1527787760.707424000	65.6617	91	0
1527787760.708186000	65.6625	100	1
1527787760.708776000	65.6631	117	0
1527787760.709253000	65.6636	100	1
1527787760.883407000	65.8377	991	1
1527787760.883500000	65.8378	263	1
1527787760.902546000	65.8569	87	0
1527787761.049457000	66.0038	232	0
1527787761.050483000	66.0048	103	1
1527787761.050812000	66.0051	147	0
1527787761.051154000	66.0055	100	1
1527787761.053575000	66.0079	91	0
1527787761.054185000	66.0085	100	1
1527787761.055008000	66.0093	127	0
1527787761.056122000	66.0104	100	1
1527787761.344331000	66.2986	907	1
1527787761.344388000	66.2987	261	1
1527787761.363186000	66.3175	87	0
1527787761.454872000	66.4092	232	0
1527787761.456229000	66.4105	147	0
1527787761.456291000	66.4106	103	1
1527787761.457214000	66.4115	100	1
1527787761.459580000	66.4139	91	0
1527787761.460210000	66.4145	100	1
1527787761.461071000	66.4154	311	0
1527787761.462149000	66.4165	100	1
1527787762.084817000	67.0391	463	1
1527787762.084881000	67.0392	260	1
1527787762.102497000	67.0568	87	0
1527787762.223998000	67.1783	351	0
1527787762.225191000	67.1795	103	1
1527787762.225352000	67.1797	147	0
1527787762.226264000	67.1806	100	1
1527787762.228232000	67.1825	91	0
1527787762.229251000	67.1836	100	1
1527787762.229663000	67.184	285	0
1527787762.230189000	67.1845	100	1
1527787762.357552000	67.3119	386	1
1527787762.357645000	67.312	261	1
1527787762.376414000	67.3307	87	0
1527787762.484398000	67.4387	232	0
1527787762.485429000	67.4397	103	1
1527787762.485777000	67.4401	147	0
1527787762.486230000	67.4405	100	1
1527787762.488863000	67.4432	91	0
1527787762.489289000	67.4436	100	1
1527787762.490269000	67.4446	293	0
1527787762.491200000	67.4455	100	1
1527787762.644676000	67.599	387	1
1527787762.644738000	67.5991	258	1
1527787762.661712000	67.616	87	0
1527787762.830875000	67.7852	257	0
1527787762.831896000	67.7862	103	1
1527787762.832395000	67.7867	147	0
1527787762.833289000	67.7876	100	1
1527787762.835010000	67.7893	91	0
1527787762.835239000	67.7896	100	1
1527787762.836441000	67.7908	124	0
1527787762.837220000	67.7915	100	1
1527787763.135672000	68.09	387	1
1527787763.135753000	68.0901	258	1
1527787763.166779000	68.1211	87	0
1527787763.261775000	68.2161	235	0
1527787763.262689000	68.217	103	1
1527787763.263200000	68.2175	147	0
1527787763.264318000	68.2186	100	1
1527787763.267008000	68.2213	91	0
1527787763.267271000	68.2216	100	1
1527787763.268440000	68.2228	161	0
1527787763.269252000	68.2236	100	1
1527787766.949837000	71.9042	371	1
1527787766.949944000	71.9043	1412	1
1527787766.949982000	71.9043	1412	1
1527787766.950015000	71.9043	1412	1
1527787766.950052000	71.9044	1412	1
1527787766.950092000	71.9044	1412	1
1527787766.950126000	71.9044	1412	1
1527787766.950161000	71.9045	1412	1
1527787766.950184000	71.9045	1412	1
1527787766.950245000	71.9046	1412	1
1527787766.950268000	71.9046	1412	1
1527787766.950310000	71.9046	1412	1
1527787766.951660000	71.906	1412	1
1527787766.951685000	71.906	1412	1
1527787766.951705000	71.906	133	1
1527787766.969134000	71.9235	87	0
1527787766.980592000	71.9349	87	0
1527787767.064026000	72.0183	400	0
1527787767.064729000	72.019	106	1
1527787767.070561000	72.0249	79	0
1527787767.071665000	72.026	100	1
1527787769.334694000	74.289	386	1
1527787769.334762000	74.2891	263	1
1527787769.352160000	74.3065	87	0
1527787769.449667000	74.404	381	0
1527787769.450799000	74.4051	103	1
1527787769.451115000	74.4054	147	0
1527787769.451777000	74.4061	100	1
1527787769.452807000	74.4071	91	0
1527787769.453779000	74.4081	100	1
1527787769.454210000	74.4085	199	0
1527787769.454849000	74.4092	100	1
1527787769.561901000	74.5162	390	1
1527787769.561993000	74.5163	276	1
1527787769.579487000	74.5338	87	0
1527787769.691524000	74.6458	298	0
1527787769.692834000	74.6472	147	0
1527787769.692874000	74.6472	103	1
1527787769.693822000	74.6481	100	1
1527787769.695612000	74.6499	91	0
1527787769.695856000	74.6502	100	1
1527787769.697038000	74.6514	163	0
1527787769.697807000	74.6521	100	1
1527787769.822170000	74.7765	387	1
1527787769.822265000	74.7766	261	1
1527787769.845772000	74.8001	87	0
1527787769.865159000	74.8195	87	0
1527787769.969697000	74.924	232	0
1527787769.970912000	74.9252	106	1
1527787769.971123000	74.9254	147	0
1527787769.971825000	74.9261	100	1
1527787769.972659000	74.927	91	0
1527787769.973836000	74.9282	100	1
1527787769.974076000	74.9284	206	0
1527787769.974827000	74.9291	100	1
1527787769.986751000	74.9411	232	0
1527787769.987850000	74.9422	100	1
1527787770.094401000	75.0487	386	1
1527787770.094523000	75.0488	263	1
1527787770.111753000	75.0661	87	0
1527787770.198391000	75.1527	234	0
1527787770.199381000	75.1537	103	1
1527787770.199803000	75.1541	147	0
1527787770.200822000	75.1551	100	1
1527787770.202295000	75.1566	91	0
1527787770.202881000	75.1572	100	1
1527787770.203703000	75.158	201	0
1527787770.204830000	75.1591	100	1
1527787770.344348000	75.2987	392	1
1527787770.344415000	75.2987	262	1
1527787770.362228000	75.3165	87	0
1527787770.457780000	75.4121	232	0
1527787770.458896000	75.4132	103	1
1527787770.459129000	75.4134	147	0
1527787770.459884000	75.4142	100	1
1527787770.461441000	75.4158	91	0
1527787770.461881000	75.4162	100	1
1527787770.462797000	75.4171	263	0
1527787770.463867000	75.4182	100	1
1527787770.622165000	75.5765	992	1
1527787770.622258000	75.5766	271	1
1527787770.644231000	75.5985	87	0
1527787770.723526000	75.6778	281	0
1527787770.724864000	75.6792	147	0
1527787770.724943000	75.6793	103	1
1527787770.725897000	75.6802	100	1
1527787770.727519000	75.6818	91	0
1527787770.727886000	75.6822	100	1
1527787770.728887000	75.6832	240	0
1527787770.729870000	75.6842	100	1
1527787770.848295000	75.8026	907	1
1527787770.848373000	75.8027	261	1
1527787770.866730000	75.821	87	0
1527787770.962893000	75.9172	232	0
1527787770.963927000	75.9182	103	1
1527787770.964319000	75.9186	147	0
1527787770.964889000	75.9192	100	1
1527787770.966739000	75.9211	91	0
1527787770.966880000	75.9212	100	1
1527787770.968161000	75.9225	102	0
1527787770.968869000	75.9232	100	1
1527787771.074163000	76.0285	467	1
1527787771.074217000	76.0285	267	1
1527787771.089506000	76.0438	100	0
1527787771.089957000	76.0443	100	1
1527787771.258486000	76.2128	232	0
1527787771.259443000	76.2138	100	1
1527787771.259875000	76.2142	147	0
1527787771.260929000	76.2152	100	1
1527787771.262399000	76.2167	91	0
1527787771.262984000	76.2173	100	1
1527787771.263782000	76.2181	133	0
1527787771.264921000	76.2192	100	1
1527787771.517538000	76.4719	390	1
1527787771.517605000	76.4719	266	1
1527787771.534477000	76.4888	87	0
1527787771.640627000	76.5949	354	0
1527787771.641479000	76.5958	103	1
1527787771.642100000	76.5964	147	0
1527787771.642989000	76.5973	100	1
1527787771.643440000	76.5978	91	0
1527787771.643915000	76.5982	100	1
1527787771.644841000	76.5992	135	0
1527787771.645940000	76.6003	100	1
1527787778.558535000	83.5129	387	1
1527787778.558623000	83.5129	267	1
1527787778.576529000	83.5308	87	0
1527787778.668830000	83.6231	255	0
1527787778.669882000	83.6242	103	1
1527787778.670229000	83.6245	147	0
1527787778.670496000	83.6248	100	1
1527787778.674005000	83.6283	91	0
1527787778.674586000	83.6289	100	1
1527787778.675432000	83.6298	181	0
1527787778.676519000	83.6308	100	1
1527787778.781528000	83.7358	386	1
1527787778.781741000	83.7361	261	1
1527787778.798741000	83.7531	87	0
1527787778.882327000	83.8366	232	0
1527787778.883624000	83.8379	103	1
1527787778.883656000	83.838	147	0
1527787778.884620000	83.8389	100	1
1527787778.885237000	83.8396	91	0
1527787778.885600000	83.8399	100	1
1527787778.886572000	83.8409	171	0
1527787778.887531000	83.8418	100	1
1527787782.674076000	87.6284	368	1
1527787782.674183000	87.6285	1412	1
1527787782.674222000	87.6285	1412	1
1527787782.674252000	87.6286	1412	1
1527787782.674273000	87.6286	258	1
1527787782.693087000	87.6474	87	0
1527787782.790550000	87.7449	396	0
1527787782.791759000	87.7461	103	1
1527787782.794930000	87.7492	79	0
1527787782.795772000	87.7501	100	1
1527787782.874205000	87.8285	391	1
1527787782.874299000	87.8286	265	1
1527787782.891466000	87.8458	87	0
1527787782.994580000	87.9489	236	0
1527787782.995825000	87.9501	103	1
1527787782.995979000	87.9503	147	0
1527787782.996789000	87.9511	100	1
1527787782.997371000	87.9517	91	0
1527787782.997742000	87.9521	100	1
[truncated: 757 more rows]
