# Supplementary material for: Method for multi-task learning fusion network traffic classification to address small sample labels
Source: Sci Rep. 2024 Jan 30;14:2518. doi: 10.1038/s41598-024-51933-8 (PMC10827795; doi:10.1038/s41598-024-51933-8)
Supplement: Supplementary file 2 — Supplementary Information 2. [file 41598_2024_51933_MOESM2_ESM.zip › QUIC Dataset/QUIC Dataset/pretraining/Google Doc/GoogleDoc-1106.txt]

1527910220.882142000	0	295	1
1527910220.899564000	0.017422	87	0
1527910221.325168000	0.443026	301	0
1527910221.325775000	0.443633	1412	0
1527910221.326435000	0.444293	1412	0
1527910221.327086000	0.444944	1412	0
1527910221.327712000	0.44557	180	0
1527910221.328394000	0.446252	1412	0
1527910221.329046000	0.446904	1412	0
1527910221.329179000	0.447037	119	1
1527910221.329728000	0.447586	1412	0
1527910221.330370000	0.448228	794	0
1527910221.331039000	0.448897	1412	0
1527910221.331693000	0.449551	1412	0
1527910221.332393000	0.450251	694	0
1527910221.333073000	0.450931	1412	0
1527910221.333776000	0.451634	1412	0
1527910221.334177000	0.452035	116	1
1527910221.334438000	0.452296	1412	0
1527910221.335058000	0.452916	188	0
1527910221.340124000	0.457982	101	1
1527910221.360239000	0.478097	1210	0
1527910221.361288000	0.479146	1412	0
1527910221.361947000	0.479805	1412	0
1527910221.362603000	0.480461	1412	0
1527910221.363224000	0.481082	188	0
1527910221.363970000	0.481828	1412	0
1527910221.364631000	0.482489	1412	0
1527910221.365287000	0.483145	1412	0
1527910221.365906000	0.483764	173	0
1527910221.366281000	0.484139	113	1
1527910221.366612000	0.48447	1412	0
1527910221.367276000	0.485134	1412	0
1527910221.367929000	0.485787	1412	0
1527910221.368548000	0.486406	180	0
1527910221.369232000	0.48709	1412	0
1527910221.369891000	0.487749	1412	0
1527910221.370547000	0.488405	1412	0
1527910221.370677000	0.488535	125	1
1527910221.371167000	0.489025	188	0
1527910221.371818000	0.489676	290	0
1527910221.372504000	0.490362	1412	0
1527910221.373157000	0.491015	1412	0
1527910221.373868000	0.491726	1412	0
1527910221.374495000	0.492353	188	0
1527910221.375201000	0.493059	113	1
1527910221.375214000	0.493072	1412	0
1527910221.375804000	0.493662	153	0
1527910221.376743000	0.494601	1412	0
1527910221.377389000	0.495247	1412	0
1527910221.378044000	0.495902	1412	0
1527910221.378668000	0.496526	188	0
1527910221.379174000	0.497032	113	1
1527910221.379329000	0.497187	794	0
1527910221.380060000	0.497918	1412	0
1527910221.380714000	0.498572	1412	0
1527910221.381366000	0.499224	1412	0
1527910221.381983000	0.499841	188	0
1527910221.383177000	0.501035	110	1
1527910221.394856000	0.512714	663	0
1527910221.395480000	0.513338	163	0
1527910221.398515000	0.516373	101	1
1527910221.788799000	0.906657	623	1
1527910221.788893000	0.906751	1412	1
1527910221.788931000	0.906789	906	1
1527910221.801211000	0.919069	218	1
1527910221.809287000	0.927145	87	0
1527910221.828973000	0.946831	87	0
1527910221.908325000	1.02618	396	0
1527910221.910419000	1.02828	80	0
1527910221.912207000	1.03006	107	1
1527910221.950884000	1.06874	307	0
1527910221.951632000	1.06949	1412	0
1527910221.952289000	1.07015	1412	0
1527910221.952937000	1.07079	1412	0
1527910221.953680000	1.07154	180	0
1527910221.954206000	1.07206	110	1
1527910221.954405000	1.07226	1412	0
1527910221.955064000	1.07292	1412	0
1527910221.955708000	1.07357	1071	0
1527910221.956329000	1.07419	92	0
1527910221.956989000	1.07485	303	0
1527910221.958197000	1.07606	110	1
1527910222.107048000	1.22491	217	1
1527910222.124810000	1.24267	87	0
1527910222.225258000	1.34312	471	0
1527910222.225938000	1.3438	1116	0
1527910222.226644000	1.3445	92	0
1527910222.228162000	1.34602	333	0
1527910222.229477000	1.34733	110	1
1527910222.909699000	2.02756	244	1
1527910222.909778000	2.02764	144	1
1527910222.938258000	2.05612	87	0
1527910222.999332000	2.11719	1412	0
1527910223.000019000	2.11788	1412	0
1527910223.000681000	2.11854	1412	0
1527910223.001905000	2.11976	508	0
1527910223.002605000	2.12046	175	0
1527910223.005274000	2.12313	184	1
1527910223.005350000	2.12321	190	1
1527910223.025714000	2.14357	87	0
1527910223.119532000	2.23739	594	0
1527910223.120158000	2.23802	92	0
1527910223.120869000	2.23873	219	0
1527910223.123296000	2.24115	107	1
1527910223.990560000	3.10842	231	1
1527910224.008547000	3.12641	87	0
1527910224.133424000	3.25128	323	0
1527910224.134152000	3.25201	1412	0
1527910224.134799000	3.25266	998	0
1527910224.136389000	3.25425	92	0
1527910224.137048000	3.25491	306	0
1527910224.137445000	3.2553	113	1
1527910224.293293000	3.41115	1412	1
1527910224.293375000	3.41123	1412	1
1527910224.293395000	3.41125	258	1
1527910224.293468000	3.41133	843	1
1527910224.312943000	3.4308	87	0
1527910224.335706000	3.45356	462	0
1527910224.336340000	3.4542	305	0
1527910224.339428000	3.45729	104	1
1527910224.863850000	3.98171	771	1
1527910224.863960000	3.98182	1412	1
1527910224.863999000	3.98186	1412	1
1527910224.864032000	3.98189	1412	1
1527910224.864069000	3.98193	1412	1
1527910224.864105000	3.98196	1412	1
1527910224.864134000	3.98199	1412	1
1527910224.864171000	3.98203	1412	1
1527910224.864203000	3.98206	1412	1
1527910224.864238000	3.9821	1412	1
1527910224.864274000	3.98213	1412	1
1527910224.864323000	3.98218	1412	1
1527910224.864350000	3.98221	1412	1
1527910224.864396000	3.98225	1271	1
1527910224.881601000	3.99946	87	0
1527910224.885763000	4.00362	87	0
1527910224.889001000	4.00686	87	0
1527910225.055482000	4.17334	400	0
1527910225.059212000	4.17707	80	0
1527910225.062632000	4.18049	110	1
1527910226.820026000	5.93788	332	1
1527910226.820107000	5.93796	1412	1
1527910226.820131000	5.93799	981	1
1527910226.821227000	5.93909	224	1
1527910226.821271000	5.93913	1412	1
1527910226.821308000	5.93917	1412	1
1527910226.821335000	5.93919	758	1
1527910226.838343000	5.9562	251	1
1527910226.838931000	5.95679	87	0
1527910226.843550000	5.96141	87	0
1527910226.849807000	5.96766	118	1
1527910226.882162000	6.00002	104	0
1527910226.886111000	6.00397	98	1
1527910227.190894000	6.30875	399	0
1527910227.194528000	6.31239	80	0
1527910227.197049000	6.31491	101	1
1527910229.140653000	8.25851	638	0
1527910229.141234000	8.25909	553	0
1527910229.142567000	8.26042	118	1
1527910229.144853000	8.26271	252	1
1527910229.159593000	8.27745	87	0
1527910229.499329000	8.61719	849	0
1527910229.500023000	8.61788	1412	0
1527910229.500689000	8.61855	1412	0
1527910229.501341000	8.6192	1412	0
1527910229.501960000	8.61982	180	0
1527910229.502643000	8.6205	1412	0
1527910229.503185000	8.62104	116	1
1527910229.503317000	8.62118	1361	0
1527910229.504115000	8.62197	1412	0
1527910229.504778000	8.62264	1412	0
1527910229.505430000	8.62329	1412	0
1527910229.506052000	8.62391	188	0
1527910229.506730000	8.62459	1238	0
1527910229.507144000	8.625	113	1
1527910229.535121000	8.65298	1412	0
1527910229.535761000	8.65362	1412	0
1527910229.536414000	8.65427	1412	0
1527910229.537101000	8.65496	198	0
1527910229.537781000	8.65564	1412	0
1527910229.538420000	8.65628	724	0
1527910229.539155000	8.65701	113	1
1527910229.539545000	8.6574	1412	0
1527910229.540203000	8.65806	1412	0
1527910229.540859000	8.65872	1412	0
1527910229.541480000	8.65934	180	0
1527910229.542167000	8.66002	1412	0
1527910229.542820000	8.66068	1412	0
1527910229.543475000	8.66133	1412	0
1527910229.544161000	8.66202	180	0
1527910229.544848000	8.66271	1412	0
1527910229.545508000	8.66337	1412	0
1527910229.546164000	8.66402	1412	0
1527910229.546783000	8.66464	180	0
1527910229.547463000	8.66532	1412	0
1527910229.548097000	8.66595	371	0
1527910229.548633000	8.66649	125	1
1527910229.548775000	8.66663	1412	0
1527910229.549397000	8.66725	209	0
1527910229.550081000	8.66794	1412	0
1527910229.550736000	8.66859	1412	0
1527910229.551389000	8.66925	1412	0
1527910229.552012000	8.66987	188	0
1527910229.552590000	8.67045	122	1
1527910229.552654000	8.67051	84	0
1527910229.553337000	8.6712	1182	0
1527910229.554061000	8.67192	1412	0
1527910229.554719000	8.67258	1412	0
1527910229.555374000	8.67323	1412	0
1527910229.555995000	8.67385	188	0
1527910229.556297000	8.67415	113	1
1527910229.556666000	8.67452	999	0
1527910229.557328000	8.67519	1412	0
1527910229.557983000	8.67584	1251	0
1527910229.558619000	8.67648	744	0
1527910229.559294000	8.67715	1412	0
1527910229.559944000	8.6778	1333	0
1527910229.560166000	8.67802	116	1
1527910229.560601000	8.67846	1412	0
1527910229.561254000	8.67911	1412	0
1527910229.561879000	8.67974	334	0
1527910229.562526000	8.68038	185	0
1527910229.564523000	8.68238	107	1
1527910230.928170000	10.046	310	1
1527910230.928270000	10.0461	144	1
1527910230.954832000	10.0727	87	0
1527910231.009302000	10.1272	1412	0
1527910231.010000000	10.1279	1412	0
1527910231.010660000	10.1285	1412	0
1527910231.011292000	10.1291	665	0
1527910231.011936000	10.1298	330	0
1527910231.013293000	10.1312	113	1
1527910232.062041000	11.1799	379	1
1527910232.062116000	11.18	294	1
1527910232.064110000	11.182	303	1
1527910232.064171000	11.182	1412	1
1527910232.064196000	11.1821	1412	1
1527910232.064237000	11.1821	969	1
1527910232.080672000	11.1985	87	0
1527910232.086769000	11.2046	87	0
1527910232.131993000	11.2499	399	1
1527910232.148623000	11.2665	87	0
1527910232.365265000	11.4831	325	1
1527910232.365356000	11.4832	256	1
1527910232.384463000	11.5023	87	0
1527910232.404030000	11.5219	395	0
1527910232.408351000	11.5262	104	1
1527910232.409577000	11.5274	80	0
1527910232.413350000	11.5312	98	1
1527910232.435401000	11.5533	1412	1
1527910232.435443000	11.5533	1412	1
1527910232.435467000	11.5533	257	1
1527910232.435528000	11.5534	843	1
1527910232.437460000	11.5553	290	0
1527910232.439005000	11.5569	1412	0
1527910232.439629000	11.5575	501	0
1527910232.440390000	11.5582	592	0
1527910232.441051000	11.5589	635	0
1527910232.441309000	11.5592	110	1
1527910232.441719000	11.5596	467	0
1527910232.443159000	11.561	697	0
1527910232.443999000	11.5619	484	0
1527910232.445290000	11.5631	104	1
1527910232.445516000	11.5634	835	0
1527910232.446633000	11.5645	649	0
1527910232.448449000	11.5663	519	0
1527910232.449296000	11.5672	104	1
1527910232.449900000	11.5678	439	0
1527910232.452911000	11.5708	711	0
1527910232.453289000	11.5711	101	1
1527910232.453650000	11.5715	616	0
1527910232.454321000	11.5722	558	0
1527910232.455562000	11.5734	654	0
1527910232.457293000	11.5752	104	1
1527910232.457774000	11.5756	583	0
1527910232.458443000	11.5763	689	0
1527910232.461294000	11.5792	101	1
1527910232.465347000	11.5832	92	0
1527910232.469291000	11.5871	98	1
1527910232.472539000	11.5904	295	0
1527910232.475079000	11.5929	284	0
1527910232.475724000	11.5936	103	0
1527910232.476306000	11.5942	104	1
1527910232.476504000	11.5944	459	0
1527910232.477194000	11.5951	102	0
1527910232.478238000	11.5961	142	0
1527910232.480297000	11.5982	104	1
1527910233.075744000	12.1936	989	1
1527910233.075817000	12.1937	109	1
1527910233.085770000	12.2036	303	1
1527910233.091488000	12.2093	477	1
1527910233.091566000	12.2094	87	1
1527910233.092806000	12.2107	87	0
1527910233.103406000	12.2213	87	0
1527910233.108808000	12.2267	87	0
1527910233.199508000	12.3174	353	0
1527910233.203380000	12.3212	107	1
1527910233.204068000	12.3219	151	0
1527910233.204730000	12.3226	92	0
1527910233.205389000	12.3232	184	0
1527910233.207366000	12.3252	104	1
1527910233.279416000	12.3973	277	0
1527910233.280047000	12.3979	103	0
1527910233.289508000	12.4074	92	0
1527910233.290159000	12.408	338	0
1527910233.301963000	12.4198	101	1
1527910233.307387000	12.4252	101	1
1527910233.321674000	12.4395	267	0
1527910233.325387000	12.4432	98	1
1527910233.449630000	12.5675	242	0
1527910233.450274000	12.5681	140	0
1527910233.453390000	12.5712	101	1
1527910233.453525000	12.5714	92	0
1527910233.454257000	12.5721	87	0
1527910233.457445000	12.5753	101	1
1527910233.473511000	12.5914	243	0
1527910233.474210000	12.5921	146	0
1527910233.477390000	12.5952	101	1
1527910233.478941000	12.5968	92	0
1527910233.479601000	12.5975	132	0
1527910233.484398000	12.6023	101	1
1527910234.526530000	13.6444	485	1
1527910234.526610000	13.6445	94	1
1527910234.544246000	13.6621	87	0
1527910234.865525000	13.9834	262	0
1527910234.866180000	13.984	561	0
1527910234.869480000	13.9873	104	1
1527910234.869683000	13.9875	233	0
1527910234.873471000	13.9913	98	1
1527910234.908452000	14.0263	361	1
1527910234.909326000	14.0272	295	1
1527910234.933214000	14.0511	87	0
1527910234.956325000	14.0742	377	1
1527910234.981561000	14.0994	87	0
1527910235.013977000	14.1318	321	1
1527910235.014094000	14.132	1412	1
1527910235.014120000	14.132	1412	1
1527910235.014161000	14.132	1412	1
1527910235.014214000	14.1321	1412	1
1527910235.014236000	14.1321	1412	1
1527910235.014278000	14.1321	1412	1
1527910235.014312000	14.1322	1412	1
1527910235.014347000	14.1322	1412	1
1527910235.014375000	14.1322	1412	1
1527910235.014412000	14.1323	1412	1
1527910235.014447000	14.1323	1412	1
1527910235.014482000	14.1323	1412	1
1527910235.014518000	14.1324	1412	1
1527910235.016739000	14.1346	1412	1
1527910235.016800000	14.1347	1412	1
1527910235.016845000	14.1347	1412	1
1527910235.016868000	14.1347	1412	1
1527910235.016892000	14.1347	1412	1
1527910235.018464000	14.1363	1412	1
1527910235.018496000	14.1364	1412	1
1527910235.018544000	14.1364	1412	1
1527910235.018579000	14.1364	1412	1
1527910235.018613000	14.1365	1412	1
1527910235.020658000	14.1385	1412	1
1527910235.020693000	14.1386	1412	1
1527910235.020734000	14.1386	1412	1
1527910235.020788000	14.1386	1412	1
1527910235.020811000	14.1387	1412	1
1527910235.022708000	14.1406	1412	1
1527910235.022764000	14.1406	1412	1
1527910235.022789000	14.1406	1412	1
1527910235.022811000	14.1407	1412	1
1527910235.022857000	14.1407	1412	1
1527910235.024648000	14.1425	1358	1
1527910235.031622000	14.1495	100	0
1527910235.035519000	14.1534	98	1
1527910235.035698000	14.1536	87	0
1527910235.037219000	14.1551	87	0
1527910235.040717000	14.1586	87	0
1527910235.044230000	14.1621	87	0
1527910235.153910000	14.2718	559	0
1527910235.154660000	14.2725	803	0
1527910235.156808000	14.2747	92	0
1527910235.157480000	14.2753	116	1
1527910235.171098000	14.289	135	0
1527910235.174490000	14.2923	98	1
1527910235.201280000	14.3191	455	0
1527910235.205530000	14.3234	98	1
1527910235.206918000	14.3248	80	0
1527910235.211564000	14.3294	98	1
1527910235.256546000	14.3744	334	0
1527910235.257174000	14.375	118	0
1527910235.257890000	14.3757	235	0
1527910235.258542000	14.3764	279	0
1527910235.260356000	14.3782	92	0
1527910235.260486000	14.3783	110	1
1527910235.261096000	14.379	216	0
1527910235.261749000	14.3796	92	0
1527910235.262405000	14.3803	305	0
1527910235.264555000	14.3824	104	1
1527910235.555535000	14.6734	245	0
1527910235.556106000	14.674	146	0
1527910235.559526000	14.6774	92	0
1527910235.559577000	14.6774	101	1
1527910235.560250000	14.6781	103	0
1527910235.563513000	14.6814	101	1
1527910235.777093000	14.895	392	1
1527910235.777182000	14.895	257	1
1527910235.794171000	14.912	87	0
1527910236.102591000	15.2204	256	0
1527910236.103282000	15.2211	146	0
1527910236.106600000	15.2245	104	1
1527910236.106725000	15.2246	92	0
1527910236.107415000	15.2253	311	0
1527910236.110592000	15.2284	101	1
1527910236.254972000	15.3728	391	1
1527910236.255064000	15.3729	254	1
1527910236.272031000	15.3899	87	0
1527910236.551556000	15.6694	233	0
1527910236.552185000	15.67	146	0
1527910236.555629000	15.6735	104	1
1527910236.555661000	15.6735	92	0
1527910236.556369000	15.6742	221	0
1527910236.559617000	15.6775	101	1
1527910236.681843000	15.7997	391	1
1527910236.681908000	15.7998	253	1
1527910236.699606000	15.8175	87	0
1527910236.709807000	15.8277	87	0
1527910237.012685000	16.1305	353	0
1527910237.013323000	16.1312	146	0
1527910237.016601000	16.1345	92	0
1527910237.016694000	16.1346	107	1
1527910237.017280000	16.1351	267	0
1527910237.020655000	16.1385	101	1
1527910237.155001000	16.2729	513	1
1527910237.155064000	16.2729	252	1
1527910237.176305000	16.2942	87	0
1527910237.180981000	16.2988	87	0
1527910237.666254000	16.7841	265	0
1527910237.666826000	16.7847	146	0
1527910237.669710000	16.7876	92	0
1527910237.670406000	16.7883	259	0
1527910237.670641000	16.7885	113	1
1527910237.837324000	16.9552	871	1
1527910237.837415000	16.9553	256	1
1527910237.855907000	16.9738	87	0
1527910238.346659000	17.4645	258	0
1527910238.347226000	17.4651	146	0
1527910238.348683000	17.4665	92	0
1527910238.349330000	17.4672	204	0
1527910238.350730000	17.4686	110	1
1527910238.513167000	17.631	981	1
1527910238.513256000	17.6311	257	1
1527910238.531619000	17.6495	87	0
1527910238.797521000	17.9154	255	0
1527910238.798159000	17.916	146	0
1527910238.800403000	17.9183	92	0
1527910238.801053000	17.9189	182	0
1527910238.801675000	17.9195	110	1
1527910239.012237000	18.1301	387	1
1527910239.012311000	18.1302	256	1
1527910239.030015000	18.1479	87	0
1527910239.297772000	18.4156	235	0
1527910239.298360000	18.4162	148	0
1527910239.301144000	18.419	92	0
1527910239.301807000	18.4197	107	1
1527910239.301829000	18.4197	295	0
1527910239.305771000	18.4236	98	1
1527910239.536481000	18.6543	389	1
1527910239.536576000	18.6544	256	1
1527910239.555046000	18.6729	87	0
1527910239.817545000	18.9354	259	0
1527910239.818131000	18.936	148	0
1527910239.821804000	18.9397	104	1
1527910239.821848000	18.9397	92	0
1527910239.822595000	18.9405	189	0
1527910239.825863000	18.9437	101	1
1527910239.957216000	19.0751	390	1
1527910239.957276000	19.0751	257	1
1527910239.976532000	19.0944	87	0
1527910239.984732000	19.1026	87	0
1527910240.489784000	19.6076	233	0
1527910240.490350000	19.6082	148	0
1527910240.492544000	19.6104	92	0
1527910240.493201000	19.6111	128	0
1527910240.493771000	19.6116	113	1
1527910240.687722000	19.8056	390	1
1527910240.687828000	19.8057	259	1
1527910240.705341000	19.8232	87	0
1527910240.714805000	19.8327	87	0
1527910241.015230000	20.1331	258	0
1527910241.015808000	20.1337	148	0
1527910241.018852000	20.1367	92	0
1527910241.018939000	20.1368	107	1
1527910241.019595000	20.1375	198	0
1527910241.022879000	20.1407	101	1
1527910241.129087000	20.2469	388	1
1527910241.129155000	20.247	257	1
1527910241.146093000	20.264	87	0
1527910241.770427000	20.8883	325	0
1527910241.771058000	20.8889	148	0
1527910241.773863000	20.8917	104	1
1527910241.775635000	20.8935	92	0
1527910241.776288000	20.8941	96	0
1527910241.778902000	20.8968	101	1
1527910241.855482000	20.9733	391	1
1527910241.855592000	20.9734	264	1
1527910241.873087000	20.9909	87	0
1527910242.361811000	21.4797	324	0
1527910242.362423000	21.4803	148	0
1527910242.365542000	21.4834	92	0
1527910242.365961000	21.4838	107	1
1527910242.366271000	21.4841	205	0
1527910242.369945000	21.4878	98	1
1527910242.587641000	21.7055	391	1
1527910242.587725000	21.7056	258	1
1527910242.605050000	21.7229	87	0
1527910243.100509000	22.2184	255	0
1527910243.101195000	22.2191	148	0
1527910243.103969000	22.2218	104	1
1527910243.105170000	22.223	92	0
1527910243.105828000	22.2237	148	0
1527910243.108930000	22.2268	101	1
1527910243.243669000	22.3615	391	1
1527910243.243741000	22.3616	263	1
1527910243.278004000	22.3959	391	1
1527910243.282019000	22.3999	87	0
1527910243.296281000	22.4141	87	0
1527910243.771993000	22.8899	258	0
1527910243.772584000	22.8904	148	0
1527910243.776038000	22.8939	107	1
1527910243.776186000	22.894	92	0
1527910243.777108000	22.895	143	0
1527910243.780040000	22.8979	101	1
1527910243.859773000	22.9776	389	1
1527910243.859864000	22.9777	256	1
1527910243.877497000	22.9954	87	0
1527910244.371098000	23.489	233	0
1527910244.371791000	23.4896	148	0
1527910244.374738000	23.4926	92	0
1527910244.374996000	23.4929	107	1
1527910244.375416000	23.4933	245	0
1527910244.379054000	23.4969	98	1
1527910244.400452000	23.5183	510	1
1527910244.400542000	23.5184	259	1
1527910244.416048000	23.5339	100	0
1527910244.418829000	23.5367	87	0
1527910244.420062000	23.5379	101	1
1527910244.731335000	23.8492	259	0
1527910244.731905000	23.8498	148	0
1527910244.735095000	23.853	101	1
1527910244.735563000	23.8534	92	0
1527910244.736230000	23.8541	292	0
1527910244.739081000	23.8569	101	1
1527910244.760183000	23.878	873	1
1527910244.760243000	23.8781	254	1
1527910244.778308000	23.8962	87	0
1527910245.270046000	24.3879	332	0
1527910245.270630000	24.3885	148	0
1527910245.274128000	24.392	104	1
1527910245.274908000	24.3928	92	0
1527910245.275506000	24.3934	304	0
1527910245.279122000	24.397	101	1
1527910245.416490000	24.5343	981	1
1527910245.416548000	24.5344	254	1
1527910245.434247000	24.5521	87	0
1527910245.940134000	25.058	288	0
1527910245.940769000	25.0586	148	0
1527910245.945599000	25.0635	92	0
1527910245.946256000	25.0641	151	0
1527910245.952782000	25.0706	110	1
1527910246.204033000	25.3219	392	1
1527910246.204123000	25.322	256	1
1527910246.220482000	25.3383	87	0
1527910246.711128000	25.829	258	0
1527910246.711700000	25.8296	148	0
1527910246.714798000	25.8327	104	1
1527910246.715766000	25.8336	92	0
1527910246.716500000	25.8344	249	0
1527910246.719787000	25.8376	101	1
1527910246.833655000	25.9515	389	1
1527910246.833755000	25.9516	256	1
1527910246.850909000	25.9688	87	0
1527910247.160356000	26.2782	236	0
1527910247.160993000	26.2789	148	0
1527910247.163765000	26.2816	104	1
1527910247.166664000	26.2845	92	0
1527910247.167321000	26.2852	240	0
1527910247.170751000	26.2886	101	1
1527910247.213139000	26.331	392	1
1527910247.213229000	26.3311	257	1
1527910247.232722000	26.3506	87	0
1527910247.728560000	26.8464	259	0
1527910247.729156000	26.847	148	0
1527910247.732854000	26.8507	104	1
1527910247.732967000	26.8508	92	0
1527910247.733753000	26.8516	323	0
1527910247.736871000	26.8547	101	1
1527910247.909231000	27.0271	389	1
1527910247.909325000	27.0272	258	1
1527910247.926690000	27.0445	87	0
1527910248.418762000	27.5366	233	0
1527910248.419340000	27.5372	148	0
1527910248.422907000	27.5408	104	1
1527910248.423538000	27.5414	92	0
1527910248.424267000	27.5421	174	0
1527910248.426888000	27.5447	101	1
1527910249.625774000	28.7436	392	1
1527910249.625850000	28.7437	255	1
1527910249.644391000	28.7622	87	0
1527910249.952546000	29.0704	258	0
1527910249.953108000	29.071	148	0
1527910249.955976000	29.0738	92	0
1527910249.956578000	29.0744	107	1
1527910249.956594000	29.0745	254	0
1527910249.960546000	29.0784	98	1
1527910250.034618000	29.1525	392	1
1527910250.034706000	29.1526	259	1
1527910250.062172000	29.18	87	0
1527910250.555554000	29.6734	232	0
1527910250.556122000	29.674	148	0
1527910250.558348000	29.6762	92	0
1527910250.559063000	29.6769	153	0
1527910250.559584000	29.6774	110	1
1527910250.669094000	29.787	390	1
1527910250.669178000	29.787	261	1
1527910250.686940000	29.8048	87	0
1527910251.174040000	30.2919	328	0
1527910251.174608000	30.2925	148	0
1527910251.177643000	30.2955	104	1
1527910251.181043000	30.2989	92	0
1527910251.181703000	30.2996	123	0
1527910251.184627000	30.3025	101	1
1527910251.213295000	30.3312	92	0
1527910251.216613000	30.3345	98	1
1527910251.829955000	30.9478	389	1
1527910251.830032000	30.9479	256	1
1527910251.847951000	30.9658	87	0
1527910251.852452000	30.9703	87	0
1527910252.339185000	31.457	349	0
1527910252.339803000	31.4577	148	0
1527910252.343236000	31.4611	107	1
1527910252.344492000	31.4623	92	0
1527910252.345617000	31.4635	278	0
1527910252.348240000	31.4661	101	1
1527910252.506438000	31.6243	515	1
1527910252.506520000	31.6244	262	1
1527910252.527825000	31.6457	87	0
1527910252.792089000	31.9099	258	0
1527910252.792941000	31.9108	148	0
1527910252.796318000	31.9142	104	1
1527910252.796373000	31.9142	92	0
1527910252.797158000	31.915	163	0
1527910252.800303000	31.9182	101	1
1527910252.989838000	32.1077	389	1
1527910252.989935000	32.1078	257	1
1527910253.008665000	32.1265	87	0
1527910253.013522000	32.1314	87	0
1527910253.317460000	32.4353	232	0
1527910253.318093000	32.436	148	0
1527910253.321307000	32.4392	107	1
1527910253.322676000	32.4405	92	0
1527910253.323834000	32.4417	166	0
1527910253.326315000	32.4442	101	1
1527910253.359329000	32.4772	92	0
1527910253.363349000	32.4812	98	1
1527910253.428677000	32.5465	866	1
1527910253.428767000	32.5466	261	1
1527910253.446789000	32.5646	87	0
1527910253.713088000	32.8309	258	0
1527910253.713807000	32.8317	148	0
1527910253.716801000	32.8347	92	0
1527910253.717308000	32.8352	107	1
1527910253.717490000	32.8353	164	0
1527910253.721302000	32.8392	98	1
1527910253.748503000	32.8664	981	1
1527910253.748589000	32.8664	255	1
1527910253.766184000	32.884	87	0
1527910254.267160000	33.385	235	0
1527910254.267735000	33.3856	148	0
1527910254.271360000	33.3892	104	1
1527910254.271915000	33.3898	92	0
1527910254.272582000	33.3904	303	0
1527910254.275327000	33.3932	101	1
1527910254.378585000	33.4964	393	1
1527910254.378658000	33.4965	260	1
1527910254.396466000	33.5143	87	0
1527910254.887789000	34.0056	356	0
1527910254.888352000	34.0062	148	0
1527910254.891384000	34.0092	104	1
1527910254.891951000	34.0098	92	0
1527910254.892618000	34.0105	272	0
1527910254.895371000	34.0132	101	1
1527910255.047955000	34.1658	393	1
1527910255.048015000	34.1659	437	1
1527910255.065753000	34.1836	87	0
1527910255.350551000	34.4684	265	0
1527910255.351140000	34.469	148	0
1527910255.354405000	34.4723	104	1
1527910255.354923000	34.4728	92	0
1527910255.355588000	34.4734	239	0
1527910255.358393000	34.4763	101	1
1527910255.562714000	34.6806	391	1
1527910255.562803000	34.6807	251	1
1527910255.580564000	34.6984	87	0
1527910256.071280000	35.1891	254	0
1527910256.071914000	35.1898	148	0
1527910256.075027000	35.1929	92	0
1527910256.075423000	35.1933	107	1
1527910256.075685000	35.1935	146	0
1527910256.079446000	35.1973	98	1
1527910256.274866000	35.3927	390	1
1527910256.274954000	35.3928	255	1
1527910256.292031000	35.4099	87	0
1527910256.600332000	35.7182	233	0
1527910256.600926000	35.7188	148	0
1527910256.604533000	35.7224	104	1
1527910256.604758000	35.7226	92	0
1527910256.605371000	35.7232	274	0
1527910256.608483000	35.7263	101	1
1527910256.685944000	35.8038	391	1
1527910256.686026000	35.8039	258	1
1527910256.703509000	35.8214	87	0
1527910257.191342000	36.3092	256	0
1527910257.191950000	36.3098	148	0
1527910257.194186000	36.312	92	0
1527910257.194845000	36.3127	189	0
1527910257.195503000	36.3134	110	1
1527910257.317772000	36.4356	392	1
1527910257.317861000	36.4357	256	1
1527910257.335366000	36.4532	87	0
1527910257.825959000	36.9438	259	0
1527910257.826585000	36.9444	148	0
1527910257.827253000	36.9451	92	0
1527910257.828169000	36.946	211	0
1527910257.829546000	36.9474	110	1
1527910257.966003000	37.0839	392	1
1527910257.966093000	37.084	257	1
1527910257.983386000	37.1012	87	0
1527910257.989075000	37.1069	87	0
1527910258.474650000	37.5925	233	0
1527910258.475284000	37.5931	148	0
1527910258.478657000	37.5965	107	1
1527910258.479764000	37.5976	92	0
1527910258.480367000	37.5982	120	0
1527910258.483622000	37.6015	101	1
1527910258.642977000	37.7608	509	1
1527910258.643036000	37.7609	258	1
1527910258.661880000	37.7797	87	0
1527910259.155632000	38.2735	258	0
1527910259.156199000	38.2741	148	0
1527910259.159279000	38.2771	92	0
1527910259.159677000	38.2775	107	1
1527910259.159901000	38.2778	246	0
1527910259.163589000	38.2814	98	1
1527910259.296056000	38.4139	389	1
1527910259.296132000	38.414	256	1
1527910259.314327000	38.4322	87	0
1527910259.801990000	38.9198	325	0
1527910259.802589000	38.9204	148	0
1527910259.805714000	38.9236	104	1
1527910259.806330000	38.9242	92	0
1527910259.807102000	38.925	132	0
1527910259.809702000	38.9276	101	1
1527910259.827733000	38.9456	866	1
1527910259.827797000	38.9457	255	1
1527910259.846514000	38.9644	87	0
1527910260.455032000	39.5729	326	0
1527910260.455611000	39.5735	148	0
1527910260.458753000	39.5766	104	1
1527910260.459404000	39.5773	92	0
1527910260.460106000	39.578	252	0
1527910260.462760000	39.5806	101	1
1527910260.513008000	39.6309	981	1
1527910260.513068000	39.6309	260	1
1527910260.533310000	39.6512	87	0
1527910260.540306000	39.6582	87	0
1527910261.027579000	40.1454	256	0
1527910261.028146000	40.146	148	0
1527910261.031736000	40.1496	92	0
1527910261.031786000	40.1496	107	1
1527910261.032363000	40.1502	130	0
1527910261.035800000	40.1537	101	1
1527910261.193066000	40.3109	387	1
1527910261.193128000	40.311	257	1
1527910261.209573000	40.3274	87	0
1527910261.708091000	40.8259	233	0
1527910261.708664000	40.8265	148	0
1527910261.710775000	40.8286	92	0
1527910261.711354000	40.8292	196	0
1527910261.711844000	40.8297	110	1
1527910261.852388000	40.9702	392	1
1527910261.852461000	40.9703	262	1
1527910261.872359000	40.9902	87	0
1527910262.138496000	41.2564	255	0
1527910262.139160000	41.257	148	0
1527910262.141967000	41.2598	92	0
1527910262.142677000	41.2605	85	0
1527910262.142895000	41.2608	110	1
1527910262.440033000	41.5579	369	1
1527910262.440127000	41.558	1412	1
1527910262.440152000	41.558	1412	1
1527910262.440179000	41.558	1412	1
1527910262.440212000	41.5581	1412	1
1527910262.440236000	41.5581	316	1
1527910262.460843000	41.5787	87	0
1527910262.566186000	41.684	388	0
1527910262.569900000	41.6878	101	1
1527910262.574523000	41.6924	80	0
1527910262.577912000	41.6958	98	1
1527910262.725483000	41.8433	386	1
1527910262.725548000	41.8434	256	1
1527910262.744351000	41.8622	87	0
1527910263.053618000	42.1715	353	0
1527910263.054308000	42.1722	148	0
1527910263.056788000	42.1746	92	0
1527910263.057404000	42.1753	101	0
1527910263.057921000	42.1758	110	1
1527910263.077864000	42.1957	392	1
1527910263.077943000	42.1958	255	1
1527910263.094761000	42.2126	87	0
1527910263.580903000	42.6988	265	0
1527910263.581483000	42.6993	148	0
1527910263.584564000	42.7024	92	0
1527910263.584931000	42.7028	107	1
1527910263.585246000	42.7031	93	0
1527910263.588917000	42.7068	98	1
1527910263.640324000	42.7582	388	1
1527910263.640416000	42.7583	256	1
1527910263.657932000	42.7758	87	0
1527910264.151161000	43.269	259	0
1527910264.151735000	43.2696	148	0
1527910264.154935000	43.2728	92	0
1527910264.155028000	43.2729	104	1
1527910264.155680000	43.2735	177	0
1527910264.158951000	43.2768	101	1
1527910264.200037000	43.3179	392	1
1527910264.200130000	43.318	258	1
1527910264.217330000	43.3352	87	0
1527910264.721981000	43.8398	255	0
1527910264.722579000	43.8404	148	0
1527910264.725034000	43.8429	92	0
1527910264.725730000	43.8436	209	0
1527910264.725957000	43.8438	110	1
1527910264.912406000	44.0303	391	1
1527910264.912467000	44.0303	256	1
1527910264.929534000	44.0474	87	0
1527910264.936515000	44.0544	87	0
1527910265.416812000	44.5347	235	0
1527910265.417446000	44.5353	148	0
1527910265.420591000	44.5384	92	0
1527910265.420996000	44.5389	110	1
1527910265.421334000	44.5392	296	0
1527910265.424971000	44.5428	98	1
1527910265.454229000	44.5721	511	1
1527910265.454319000	44.5722	258	1
1527910265.472234000	44.5901	87	0
1527910265.966958000	45.0848	256	0
1527910265.968400000	45.0863	148	0
1527910265.969861000	45.0877	92	0
1527910265.970510000	45.0884	93	0
1527910265.971230000	45.0891	110	1
1527910266.166402000	45.2843	388	1
1527910266.166464000	45.2843	256	1
1527910266.185156000	45.303	87	0
1527910266.497921000	45.6158	233	0
1527910266.498509000	45.6164	148	0
1527910266.500066000	45.6179	92	0
1527910266.500774000	45.6186	322	0
1527910266.502036000	45.6199	110	1
1527910267.169487000	46.2873	867	1
1527910267.169586000	46.2874	255	1
1527910267.188294000	46.3062	87	0
1527910267.508184000	46.626	328	0
1527910267.508832000	46.6267	148	0
1527910267.510381000	46.6282	92	0
1527910267.511271000	46.6291	203	0
1527910267.512097000	46.63	110	1
1527910267.601338000	46.7192	981	1
1527910267.601400000	46.7193	256	1
1527910267.620037000	46.7379	87	0
1527910267.624878000	46.7427	87	0
1527910268.102663000	47.2205	349	0
1527910268.103302000	47.2212	148	0
1527910268.106130000	47.224	107	1
1527910268.108872000	47.2267	92	0
1527910268.109535000	47.2274	340	0
1527910268.112122000	47.23	101	1
1527910268.318804000	47.4367	388	1
1527910268.318895000	47.4368	255	1
1527910268.337158000	47.455	87	0
1527910268.828414000	47.9463	259	0
1527910268.829052000	47.9469	148	0
1527910268.832231000	47.9501	104	1
1527910268.832812000	47.9507	92	0
1527910268.833434000	47.9513	189	0
1527910268.836156000	47.954	101	1
1527910268.863774000	47.9816	390	1
1527910268.863865000	47.9817	258	1
1527910268.881701000	47.9996	87	0
1527910269.369373000	48.4872	233	0
1527910269.370013000	48.4879	148	0
1527910269.373275000	48.4911	104	1
1527910269.373316000	48.4912	92	0
1527910269.374136000	48.492	91	0
1527910269.377256000	48.4951	101	1
1527910269.397273000	48.5151	392	1
1527910269.397335000	48.5152	251	1
1527910269.415591000	48.5334	87	0
1527910269.692094000	48.81	233	0
1527910269.692732000	48.8106	148	0
1527910269.695606000	48.8135	92	0
1527910269.696224000	48.8141	107	1
1527910269.696260000	48.8141	282	0
1527910269.700255000	48.8181	98	1
1527910269.883107000	49.001	391	1
1527910269.883174000	49.001	375	1
1527910269.901284000	49.0191	87	0
1527910269.905557000	49.0234	87	0
1527910270.183723000	49.3016	258	0
1527910270.184361000	49.3022	148	0
1527910270.187277000	49.3051	92	0
1527910270.187328000	49.3052	107	1
1527910270.188014000	49.3059	262	0
1527910270.191298000	49.3092	101	1
1527910273.726697000	52.8446	389	1
1527910273.726786000	52.8446	258	1
1527910273.746560000	52.8644	87	0
1527910274.256659000	53.3745	256	0
1527910274.257226000	53.3751	148	0
1527910274.260552000	53.3784	104	1
1527910274.261135000	53.379	92	0
1527910274.261812000	53.3797	183	0
1527910274.264550000	53.3824	101	1
1527910274.716828000	53.8347	392	1
1527910274.716919000	53.8348	255	1
1527910274.734353000	53.8522	87	0
1527910275.011342000	54.1292	353	0
1527910275.011958000	54.1298	148	0
1527910275.015509000	54.1334	92	0
1527910275.015602000	54.1335	104	1
1527910275.016192000	54.134	145	0
1527910275.019568000	54.1374	101	1
1527910275.154749000	54.2726	390	1
1527910275.154837000	54.2727	259	1
1527910275.172399000	54.2903	87	0
1527910275.182674000	54.3005	87	0
1527910275.660008000	54.7779	268	0
1527910275.660592000	54.7785	148	0
1527910275.663618000	54.7815	107	1
1527910275.663962000	54.7818	92	0
1527910275.664579000	54.7824	109	0
1527910275.667604000	54.7855	101	1
1527910275.893914000	55.0118	389	1
1527910275.893973000	55.0118	255	1
1527910275.911515000	55.0294	87	0
1527910276.405921000	55.5238	255	0
1527910276.406487000	55.5243	148	0
1527910276.409092000	55.5269	92	0
1527910276.409657000	55.5275	107	1
1527910276.409687000	55.5275	260	0
1527910276.413656000	55.5315	98	1
1527910276.513001000	55.6309	512	1
1527910276.513094000	55.631	256	1
1527910276.530271000	55.6481	87	0
1527910277.029969000	56.1478	256	0
1527910277.030555000	56.1484	148	0
1527910277.033673000	56.1515	92	0
1527910277.033722000	56.1516	104	1
1527910277.034427000	56.1523	331	0
1527910277.037696000	56.1556	101	1
1527910277.054245000	56.1721	388	1
1527910277.054332000	56.1722	255	1
1527910277.071376000	56.1892	87	0
1527910277.560107000	56.678	233	0
1527910277.560733000	56.6786	148	0
1527910277.562571000	56.6804	92	0
1527910277.563233000	56.6811	329	0
1527910277.563741000	56.6816	110	1
1527910277.625920000	56.7438	869	1
1527910277.625984000	56.7438	258	1
1527910277.645853000	56.7637	87	0
1527910278.242682000	57.3605	256	0
1527910278.243249000	57.3611	148	0
1527910278.246775000	57.3646	104	1
1527910278.247242000	57.3651	92	0
1527910278.247913000	57.3658	210	0
1527910278.250759000	57.3686	101	1
1527910278.274247000	57.3921	981	1
1527910278.274339000	57.3922	255	1
1527910278.293772000	57.4116	87	0
1527910278.788786000	57.9066	258	0
1527910278.789367000	57.9072	148	0
1527910278.790743000	57.9086	92	0
1527910278.791430000	57.9093	228	0
1527910278.792814000	57.9107	110	1
1527910278.842302000	57.9602	389	1
1527910278.842375000	57.9602	255	1
1527910278.859731000	57.9776	87	0
1527910279.348797000	58.4667	305	0
1527910279.349404000	58.4673	148	0
1527910279.351717000	58.4696	92	0
1527910279.352299000	58.4702	293	0
1527910279.352781000	58.4706	110	1
1527910279.523826000	58.6417	389	1
1527910279.523923000	58.6418	255	1
1527910279.541150000	58.659	87	0
1527910279.815415000	58.9333	349	0
1527910279.816042000	58.9339	148	0
1527910279.818856000	58.9367	104	1
1527910279.819170000	58.937	92	0
1527910279.819945000	58.9378	113	0
1527910279.822852000	58.9407	101	1
1527910279.954157000	59.072	392	1
1527910279.954235000	59.0721	257	1
1527910279.973939000	59.0918	87	0
1527910280.472137000	59.59	233	0
1527910280.472785000	59.5906	148	0
1527910280.474859000	59.5927	92	0
1527910280.475579000	59.5934	227	0
1527910280.475851000	59.5937	110	1
1527910280.513912000	59.6318	388	1
1527910280.514007000	59.6319	256	1
1527910280.535330000	59.6532	87	0
1527910281.021460000	60.1393	258	0
1527910281.022122000	60.14	148	0
1527910281.024929000	60.1428	104	1
1527910281.025246000	60.1431	92	0
1527910281.025885000	60.1437	264	0
1527910281.028929000	60.1468	101	1
1527910281.205298000	60.3232	389	1
1527910281.205381000	60.3232	259	1
1527910281.223057000	60.3409	87	0
1527910281.514300000	60.6322	233	0
1527910281.514875000	60.6327	148	0
1527910281.517957000	60.6358	104	1
1527910281.518346000	60.6362	92	0
1527910281.519254000	60.6371	233	0
1527910281.521946000	60.6398	101	1
1527910281.559947000	60.6778	391	1
1527910281.560037000	60.6779	255	1
1527910281.576758000	60.6946	87	0
1527910282.066299000	61.1842	256	0
1527910282.066894000	61.1848	148	0
1527910282.069983000	61.1878	104	1
1527910282.071062000	61.1889	92	0
1527910282.071722000	61.1896	269	0
1527910282.074971000	61.1928	101	1
1527910282.218349000	61.3362	388	1
1527910282.218431000	61.3363	258	1
1527910282.235304000	61.3532	87	0
1527910282.728729000	61.8466	256	0
1527910282.729298000	61.8472	148	0
1527910282.732412000	61.8503	92	0
1527910282.733034000	61.8509	107	1
1527910282.733049000	61.8509	189	0
1527910282.737035000	61.8549	98	1
1527910282.750004000	61.8679	387	1
1527910282.750064000	61.8679	256	1
1527910282.767612000	61.8855	87	0
1527910283.271585000	62.3894	329	0
1527910283.272164000	62.39	148	0
1527910283.276047000	62.3939	104	1
1527910283.277342000	62.3952	92	0
1527910283.278060000	62.3959	183	0
1527910283.281005000	62.3989	101	1
1527910283.474414000	62.5923	386	1
1527910283.474476000	62.5923	258	1
1527910283.491724000	62.6096	87	0
1527910283.768584000	62.8864	290	0
1527910283.769153000	62.887	148	0
1527910283.772080000	62.8899	104	1
1527910283.774163000	62.892	92	0
1527910283.774896000	62.8928	142	0
1527910283.777996000	62.8959	101	1
1527910285.416208000	64.5341	510	1
1527910285.416294000	64.5342	255	1
1527910285.434583000	64.5524	87	0
1527910285.714009000	64.8319	258	0
1527910285.714651000	64.8325	148	0
1527910285.717923000	64.8358	104	1
1527910285.718951000	64.8368	92	0
1527910285.721536000	64.8394	164	0
1527910285.722902000	64.8408	101	1
1527910285.935222000	65.0531	389	1
1527910285.935289000	65.0531	255	1
1527910285.952715000	65.0706	87	0
1527910286.444338000	65.5622	235	0
1527910286.445001000	65.5629	148	0
1527910286.448018000	65.5659	104	1
1527910286.449328000	65.5672	92	0
1527910286.449988000	65.5678	195	0
1527910286.453046000	65.5709	101	1
1527910286.614224000	65.7321	871	1
1527910286.614323000	65.7322	256	1
1527910286.634336000	65.7522	87	0
1527910286.941898000	66.0598	258	0
1527910286.942471000	66.0603	148	0
1527910286.946025000	66.0639	92	0
1527910286.946124000	66.064	104	1
1527910286.946701000	66.0646	154	0
1527910286.950055000	66.0679	101	1
1527910287.108155000	66.226	981	1
1527910287.108243000	66.2261	256	1
1527910287.126340000	66.2442	87	0
1527910287.612365000	66.7302	233	0
1527910287.613004000	66.7309	148	0
1527910287.616118000	66.734	104	1
1527910287.616584000	66.7344	92	0
1527910287.617252000	66.7351	155	0
1527910287.620081000	66.7379	101	1
1527910287.757368000	66.8752	391	1
1527910287.757465000	66.8753	258	1
1527910287.782212000	66.9001	87	0
1527910288.270036000	67.3879	256	0
1527910288.270633000	67.3885	148	0
1527910288.273909000	67.3918	92	0
1527910288.274151000	67.392	107	1
1527910288.275296000	67.3932	308	0
1527910288.279075000	67.3969	98	1
1527910288.310214000	67.4281	388	1
1527910288.310288000	67.4281	256	1
1527910288.327158000	67.445	87	0
1527910288.827670000	67.9455	326	0
1527910288.828252000	67.9461	148	0
1527910288.828902000	67.9468	92	0
1527910288.829619000	67.9475	335	0
1527910288.831108000	67.949	110	1
1527910288.914374000	68.0322	387	1
1527910288.914458000	68.0323	255	1
1527910288.931828000	68.0497	87	0
1527910289.423539000	68.5414	326	0
1527910289.424235000	68.5421	148	0
1527910289.427212000	68.5451	104	1
1527910289.427531000	68.5454	92	0
1527910289.428203000	68.5461	244	0
1527910289.431191000	68.549	101	1
1527910289.523185000	68.641	388	1
1527910289.523258000	68.6411	255	1
1527910289.541500000	68.6594	87	0
1527910289.546457000	68.6643	87	0
1527910290.029387000	69.1472	256	0
1527910290.030016000	69.1479	148	0
1527910290.032328000	69.1502	92	0
1527910290.033101000	69.151	139	0
1527910290.034203000	69.1521	113	1
1527910290.922444000	70.0403	388	1
1527910290.922505000	70.0404	258	1
1527910290.940019000	70.0579	87	0
1527910291.215352000	70.3332	258	0
1527910291.215972000	70.3338	148	0
1527910291.218821000	70.3367	92	0
1527910291.219063000	70.3369	107	1
1527910291.219503000	70.3374	334	0
1527910291.223055000	70.3409	98	1
1527910291.517476000	70.6353	389	1
1527910291.517563000	70.6354	256	1
1527910291.534707000	70.6526	87	0
1527910291.942792000	71.0606	303	1
1527910291.942892000	71.0608	1412	1
1527910291.942928000	71.0608	1412	1
1527910291.942957000	71.0608	1412	1
1527910291.942978000	71.0608	241	1
1527910291.961660000	71.0795	87	0
1527910291.966232000	71.0841	87	0
1527910292.025350000	71.1432	258	0
1527910292.026054000	71.1439	148	0
1527910292.029107000	71.147	110	1
1527910292.031074000	71.1489	92	0
1527910292.031840000	71.1497	237	0
1527910292.035099000	71.153	101	1
1527910292.207216000	71.3251	392	1
1527910292.207283000	71.3251	255	1
1527910292.238038000	71.3559	87	0
1527910292.247662000	71.3655	87	0
1527910292.303640000	71.4215	393	0
1527910292.307114000	71.425	104	1
1527910292.312197000	71.4301	80	0
1527910292.316121000	71.434	98	1
1527910292.731914000	71.8498	363	0
1527910292.732536000	71.8504	148	0
1527910292.736151000	71.854	101	1
1527910292.741017000	71.8589	92	0
1527910292.741945000	71.8598	293	0
1527910292.745157000	71.863	101	1
1527910292.837311000	71.9552	388	1
1527910292.837404000	71.9553	258	1
1527910292.854412000	71.9723	87	0
1527910293.348525000	72.4664	267	0
1527910293.349137000	72.467	148	0
1527910293.350448000	72.4683	92	0
1527910293.351091000	72.4689	115	0
1527910293.352123000	72.47	110	1
1527910293.488499000	72.6064	388	1
1527910293.488593000	72.6065	256	1
1527910293.505617000	72.6235	87	0
1527910294.006001000	73.1239	259	0
1527910294.006576000	73.1244	148	0
1527910294.010167000	73.128	104	1
1527910294.011725000	73.1296	92	0
1527910294.012327000	73.1302	85	0
1527910294.015220000	73.1331	101	1
1527910294.029238000	73.1471	514	1
1527910294.029331000	73.1472	257	1
1527910294.046658000	73.1645	87	0
1527910294.542855000	73.6607	235	0
1527910294.543417000	73.6613	148	0
1527910294.547232000	73.6651	92	0
1527910294.547332000	73.6652	104	1
1527910294.548486000	73.6663	300	0
1527910294.551251000	73.6691	101	1
1527910294.696492000	73.8143	388	1
1527910294.696554000	73.8144	255	1
1527910294.714629000	73.8325	87	0
1527910294.943724000	74.0616	783	1
1527910294.943821000	74.0617	1412	1
1527910294.943847000	74.0617	1412	1
1527910294.943889000	74.0617	1412	1
1527910294.943923000	74.0618	1412	1
1527910294.943959000	74.0618	1412	1
1527910294.944007000	74.0619	1412	1
1527910294.944034000	74.0619	1412	1
1527910294.944076000	74.0619	1412	1
1527910294.944108000	74.062	1412	1
1527910294.944144000	74.062	1412	1
1527910294.944198000	74.0621	1412	1
1527910294.944230000	74.0621	1412	1
1527910294.944279000	74.0621	1412	1
1527910294.946231000	74.0641	712	1
1527910294.963292000	74.0811	87	0
1527910294.983284000	74.1011	1412	1
1527910294.995896000	74.1138	87	0
1527910295.002245000	74.1201	87	0
1527910295.210531000	74.3284	258	0
1527910295.211175000	74.329	148	0
1527910295.214345000	74.3322	113	1
1527910295.216658000	74.3345	92	0
1527910295.217260000	74.3351	208	0
1527910295.220282000	74.3381	101	1
1527910295.308139000	74.426	382	0
1527910295.312250000	74.4301	98	1
1527910295.314866000	74.4327	80	0
1527910295.318271000	74.4361	98	1
1527910295.508442000	74.6263	981	1
1527910295.508531000	74.6264	255	1
1527910295.527281000	74.6451	87	0
1527910296.021836000	75.1397	325	0
1527910296.022429000	75.1403	148	0
1527910296.025342000	75.1432	104	1
1527910296.026974000	75.1448	92	0
1527910296.027654000	75.1455	334	0
1527910296.030337000	75.1482	101	1
1527910296.108345000	75.2262	387	1
1527910296.108440000	75.2263	255	1
1527910296.125788000	75.2436	87	0
1527910296.619343000	75.7372	327	0
1527910296.619950000	75.7378	148	0
1527910296.623390000	75.7412	104	1
1527910296.626370000	75.7442	92	0
1527910296.627103000	75.745	156	0
1527910296.630397000	75.7483	101	1
1527910297.414068000	76.5319	389	1
1527910297.414160000	76.532	255	1
1527910297.434990000	76.5528	87	0
1527910297.928576000	77.0464	258	0
1527910297.929154000	77.047	148	0
1527910297.932835000	77.0507	104	1
1527910297.935232000	77.0531	92	0
1527910297.938832000	77.0567	98	1
1527910297.973764000	77.0916	112	0
1527910297.977838000	77.0957	98	1
1527910298.146243000	77.2641	393	1
1527910298.146333000	77.2642	256	1
1527910298.163836000	77.2817	87	0
1527910298.444188000	77.562	233	0
1527910298.444777000	77.5626	148	0
1527910298.447881000	77.5657	104	1
1527910298.447897000	77.5658	92	0
1527910298.448637000	77.5665	165	0
1527910298.451846000	77.5697	101	1
1527910298.579615000	77.6975	388	1
1527910298.579703000	77.6976	256	1
1527910298.596439000	77.7143	87	0
1527910299.092129000	78.21	258	0
1527910299.092757000	78.2106	148	0
1527910299.095847000	78.2137	104	1
1527910299.095931000	78.2138	92	0
1527910299.096615000	78.2145	310	0
1527910299.099840000	78.2177	101	1
1527910299.169079000	78.2869	392	1
1527910299.169154000	78.287	258	1
1527910299.187803000	78.3057	87	0
1527910299.678731000	78.7966	233	0
1527910299.679663000	78.7975	148	0
1527910299.682943000	78.8008	104	1
1527910299.683508000	78.8014	92	0
1527910299.684285000	78.8021	119	0
1527910299.686919000	78.8048	101	1
1527910299.792324000	78.9102	391	1
1527910299.792384000	78.9102	219	1
1527910299.810025000	78.9279	87	0
1527910300.321188000	79.439	254	0
1527910300.321868000	79.4397	148	0
1527910300.324968000	79.4428	104	1
1527910300.326087000	79.4439	92	0
1527910300.327393000	79.4453	91	0
1527910300.329957000	79.4478	101	1
1527910300.337095000	79.455	390	1
1527910300.337166000	79.455	375	1
1527910300.356528000	79.4744	87	0
1527910300.845030000	79.9629	352	0
1527910300.845631000	79.9635	148	0
1527910300.848516000	79.9664	92	0
1527910300.848992000	79.9669	107	1
1527910300.849197000	79.9671	239	0
1527910300.852982000	79.9708	98	1
1527910300.856044000	79.9739	386	1
1527910300.856107000	79.974	375	1
1527910300.873953000	79.9918	87	0
1527910301.365752000	80.4836	265	0
1527910301.366341000	80.4842	148	0
1527910301.370022000	80.4879	104	1
1527910301.371670000	80.4895	92	0
1527910301.372379000	80.4902	108	0
1527910301.375014000	80.4929	101	1
1527910301.568237000	80.6861	392	1
1527910301.568302000	80.6862	376	1
1527910301.587606000	80.7055	87	0
1527910301.595635000	80.7135	87	0
1527910302.103754000	81.2216	256	0
1527910302.104350000	81.2222	148	0
1527910302.108091000	81.2259	107	1
1527910302.108535000	81.2264	92	0
1527910302.109377000	81.2272	329	0
1527910302.112055000	81.2299	101	1
1527910305.517269000	84.6351	512	1
1527910305.517355000	84.6352	257	1
1527910305.536350000	84.6542	87	0
1527910305.847357000	84.9652	258	0
1527910305.848038000	84.9659	148	0
1527910305.850370000	84.9682	92	0
1527910305.851080000	84.9689	214	0
1527910305.851572000	84.9694	110	1
1527910305.925854000	85.0437	871	1
1527910305.925948000	85.0438	259	1
1527910305.944787000	85.0626	87	0
1527910306.439219000	85.5571	233	0
1527910306.439784000	85.5576	148	0
1527910306.442333000	85.5602	92	0
1527910306.442612000	85.5605	107	1
1527910306.443050000	85.5609	216	0
1527910306.446684000	85.5645	98	1
1527910306.630417000	85.7483	980	1
1527910306.630507000	85.7484	258	1
1527910306.647857000	85.7657	87	0
1527910307.139404000	86.2573	258	0
1527910307.140017000	86.2579	148	0
1527910307.142998000	86.2609	92	0
1527910307.143671000	86.2615	107	1
1527910307.143763000	86.2616	217	0
1527910307.147660000	86.2655	98	1
1527910307.303028000	86.4209	388	1
1527910307.303120000	86.421	257	1
1527910307.322155000	86.44	87	0
1527910307.325993000	86.4439	87	0
1527910307.600985000	86.7188	235	0
1527910307.601620000	86.7195	148	0
1527910307.604757000	86.7226	107	1
1527910307.604799000	86.7227	92	0
1527910307.605569000	86.7234	247	0
1527910307.608748000	86.7266	101	1
1527910307.708159000	86.826	388	1
1527910307.708255000	86.8261	257	1
1527910307.725681000	86.8435	87	0
1527910307.999366000	87.1172	326	0
1527910307.999986000	87.1178	148	0
1527910308.003780000	87.1216	104	1
1527910308.005023000	87.1229	92	0
1527910308.005744000	87.1236	229	0
1527910308.008792000	87.1266	101	1
1527910308.159854000	87.2777	387	1
1527910308.159949000	87.2778	257	1
1527910308.177337000	87.2952	87	0
1527910308.184202000	87.3021	87	0
1527910308.664353000	87.7822	326	0
1527910308.664982000	87.7828	148	0
1527910308.667820000	87.7857	107	1
1527910308.669228000	87.7871	92	0
1527910308.670465000	87.7883	181	0
1527910308.672817000	87.7907	101	1
1527910308.820299000	87.9382	388	1
1527910308.820393000	87.9383	258	1
1527910308.854841000	87.9727	388	1
1527910308.858857000	87.9767	87	0
1527910308.871366000	87.9892	87	0
1527910309.130442000	88.2483	258	0
1527910309.131073000	88.2489	148	0
1527910309.133214000	88.2511	92	0
1527910309.133928000	88.2518	198	0
1527910309.134802000	88.2527	113	1
1527910309.254048000	88.3719	389	1
1527910309.254113000	88.372	257	1
1527910309.272570000	88.3904	87	0
1527910309.578497000	88.6964	236	0
1527910309.579162000	88.697	148	0
1527910309.582314000	88.7002	92	0
1527910309.582863000	88.7007	107	1
1527910309.583168000	88.701	327	0
1527910309.586852000	88.7047	98	1
1527910309.704217000	88.8221	393	1
1527910309.704278000	88.8221	258	1
1527910309.723378000	88.8412	87	0
1527910310.208606000	89.3265	255	0
1527910310.209174000	89.327	148	0
1527910310.212902000	89.3308	104	1
1527910310.214204000	89.3321	92	0
1527910310.214867000	89.3327	254	0
1527910310.217903000	89.3358	101	1
1527910310.281150000	89.399	387	1
1527910310.281240000	89.3991	257	1
1527910310.300142000	89.418	87	0
1527910310.785295000	89.9032	258	0
1527910310.785886000	89.9037	148	0
1527910310.788934000	89.9068	104	1
1527910310.790233000	89.9081	92	0
1527910310.790887000	89.9087	168	0
1527910310.793962000	89.9118	101	1
1527910310.894316000	90.0122	393	1
1527910310.894377000	90.0122	260	1
1527910310.913608000	90.0315	87	0
1527910311.199759000	90.3176	233	0
1527910311.200328000	90.3182	148	0
1527910311.203334000	90.3212	92	0
1527910311.203956000	90.3218	107	1
1527910311.204168000	90.322	329	0
1527910311.207976000	90.3258	98	1
1527910311.445429000	90.5633	388	1
1527910311.445524000	90.5634	257	1
1527910311.465098000	90.583	87	0
1527910312.054916000	91.1728	355	0
1527910312.055480000	91.1733	148	0
1527910312.058712000	91.1766	92	0
1527910312.058985000	91.1768	107	1
1527910312.059377000	91.1772	311	0
1527910312.063021000	91.1809	98	1
1527910312.075382000	91.1932	389	1
1527910312.075472000	91.1933	260	1
1527910312.092640000	91.2105	87	0
1527910312.580817000	91.6987	267	0
1527910312.581439000	91.6993	148	0
1527910312.585041000	91.7029	104	1
1527910312.585797000	91.7037	92	0
1527910312.586883000	91.7047	138	0
1527910312.590031000	91.7079	101	1
1527910312.712339000	91.8302	510	1
1527910312.712400000	91.8303	258	1
1527910312.730557000	91.8484	87	0
1527910313.222004000	92.3399	256	0
1527910313.222579000	92.3404	148	0
1527910313.226088000	92.3439	104	1
1527910313.226302000	92.3442	92	0
1527910313.227044000	92.3449	147	0
1527910313.230072000	92.3479	101	1
1527910313.333335000	92.4512	867	1
1527910313.333399000	92.4513	258	1
1527910313.352163000	92.47	87	0
1527910313.356800000	92.4747	87	0
1527910313.631085000	92.7489	235	0
1527910313.631706000	92.7496	148	0
1527910313.635099000	92.753	107	1
1527910313.635331000	92.7532	92	0
1527910313.636021000	92.7539	253	0
1527910313.639099000	92.757	101	1
1527910313.742016000	92.8599	985	1
1527910313.742106000	92.86	257	1
1527910313.760130000	92.878	87	0
1527910314.036104000	93.154	256	0
1527910314.036679000	93.1545	148	0
1527910314.039136000	93.157	92	0
1527910314.039907000	93.1578	254	0
1527910314.040141000	93.158	110	1
1527910314.152128000	93.27	388	1
1527910314.152222000	93.2701	257	1
1527910314.168653000	93.2865	87	0
1527910314.179206000	93.2971	87	0
1527910314.660431000	93.7783	233	0
1527910314.661062000	93.7789	148	0
1527910314.662745000	93.7806	92	0
1527910314.664067000	93.7819	151	0
1527910314.664092000	93.7819	110	1
1527910314.668147000	93.786	98	1
1527910314.794519000	93.9124	392	1
1527910314.794579000	93.9124	261	1
1527910314.812419000	93.9303	87	0
1527910315.302177000	94.42	259	0
1527910315.302786000	94.4206	148	0
1527910315.306197000	94.4241	104	1
1527910315.308985000	94.4268	92	0
1527910315.309585000	94.4274	85	0
1527910315.313188000	94.431	101	1
1527910315.339107000	94.457	389	1
1527910315.339197000	94.4571	257	1
1527910315.355616000	94.4735	87	0
1527910315.843893000	94.9618	326	0
1527910315.844534000	94.9624	148	0
1527910315.846907000	94.9648	92	0
1527910315.847554000	94.9654	114	0
1527910315.848213000	94.9661	110	1
1527910316.043697000	95.1616	388	1
1527910316.043791000	95.1616	260	1
1527910316.061076000	95.1789	87	0
1527910316.368350000	95.4862	326	0
1527910316.368990000	95.4868	148	0
1527910316.372286000	95.4901	104	1
1527910316.373887000	95.4917	92	0
1527910316.374987000	95.4928	248	0
1527910316.377276000	95.4951	101	1
1527910316.626349000	95.7442	388	1
1527910316.626433000	95.7443	257	1
1527910316.645242000	95.7631	87	0
1527910317.134225000	96.2521	259	0
1527910317.134798000	96.2527	148	0
1527910317.137712000	96.2556	92	0
1527910317.138314000	96.2562	107	1
1527910317.138329000	96.2562	338	0
1527910317.142305000	96.2602	98	1
1527910317.210397000	96.3283	393	1
1527910317.210459000	96.3283	258	1
1527910317.226786000	96.3446	87	0
1527910317.504546000	96.6224	236	0
1527910317.505136000	96.623	148	0
1527910317.508227000	96.6261	92	0
1527910317.508321000	96.6262	104	1
1527910317.508906000	96.6268	267	0
1527910317.512321000	96.6302	101	1
1527910317.652600000	96.7705	389	1
1527910317.652690000	96.7705	258	1
1527910317.669552000	96.7874	87	0
1527910318.157325000	97.2752	256	0
1527910318.157972000	97.2758	148	0
1527910318.161359000	97.2792	104	1
1527910318.163420000	97.2813	92	0
1527910318.164228000	97.2821	233	0
1527910318.167348000	97.2852	101	1
1527910318.236739000	97.3546	387	1
1527910318.236795000	97.3547	258	1
1527910318.254149000	97.372	87	0
1527910318.750230000	97.8681	256	0
1527910318.750812000	97.8687	148	0
1527910318.754389000	97.8722	104	1
1527910318.757597000	97.8755	92	0
1527910318.758328000	97.8762	135	0
1527910318.761366000	97.8792	101	1
1527910318.871449000	97.9893	387	1
1527910318.871511000	97.9894	257	1
1527910318.889339000	98.0072	87	0
1527910319.379025000	98.4969	233	0
1527910319.380502000	98.4984	148	0
1527910319.383381000	98.5012	104	1
1527910319.385169000	98.503	92	0
1527910319.386095000	98.504	297	0
1527910319.389364000	98.5072	101	1
1527910319.402327000	98.5202	392	1
1527910319.402417000	98.5203	260	1
1527910319.420177000	98.538	87	0
1527910319.911340000	99.0292	355	0
1527910319.911934000	99.0298	148	0
1527910319.915432000	99.0333	104	1
1527910319.916123000	99.034	92	0
1527910319.916858000	99.0347	216	0
1527910319.919395000	99.0373	101	1
1527910320.087670000	99.2055	511	1
1527910320.087745000	99.2056	258	1
1527910320.118428000	99.2363	511	1
1527910320.124873000	99.2427	87	0
1527910320.133298000	99.2512	87	0
1527910320.137275000	99.2551	87	0
1527910320.416206000	99.5341	265	0
1527910320.416822000	99.5347	148	0
1527910320.419639000	99.5375	92	0
1527910320.420337000	99.5382	180	0
1527910320.420446000	99.5383	113	1
1527910320.424445000	99.5423	98	1
1527910320.573828000	99.6917	867	1
1527910320.573910000	99.6918	257	1
1527910320.592322000	99.7102	87	0
1527910320.865564000	99.9834	258	0
1527910320.866214000	99.9841	148	0
1527910320.869401000	99.9873	92	0
1527910320.869454000	99.9873	104	1
1527910320.871147000	99.989	258	0
1527910320.873436000	99.9913	101	1
1527910321.123754000	100.242	985	1
1527910321.123845000	100.242	257	1
1527910321.141139000	100.259	87	0
1527910321.151939000	100.27	87	0
1527910321.628131000	100.746	232	0
1527910321.628698000	100.747	148	0
1527910321.631336000	100.749	92	0
1527910321.632030000	100.75	337	0
1527910321.632519000	100.75	113	1
1527910321.654457000	100.772	387	1
1527910321.654546000	100.772	257	1
1527910321.673924000	100.792	87	0
1527910321.950553000	101.068	255	0
1527910321.951116000	101.069	148	0
1527910321.954338000	101.072	92	0
1527910321.954606000	101.072	107	1
1527910321.955786000	101.074	137	0
1527910321.959569000	101.077	98	1
1527910322.239498000	101.357	391	1
1527910322.239558000	101.357	262	1
1527910322.257781000	101.376	87	0
1527910322.530649000	101.649	232	0
1527910322.531989000	101.65	148	0
1527910322.534617000	101.652	104	1
1527910322.535764000	101.654	92	0
1527910322.536446000	101.654	241	0
1527910322.539606000	101.657	101	1
1527910322.623674000	101.742	387	1
1527910322.623771000	101.742	257	1
1527910322.642970000	101.761	87	0
1527910323.130795000	102.249	258	0
1527910323.131386000	102.249	148	0
1527910323.134225000	102.252	92	0
1527910323.134644000	102.253	107	1
1527910323.135556000	102.253	221	0
1527910323.139664000	102.258	98	1
1527910323.382913000	102.501	389	1
1527910323.383006000	102.501	257	1
1527910323.403642000	102.521	87	0
1527910323.678599000	102.796	305	0
1527910323.679181000	102.797	148	0
1527910323.682022000	102.8	92	0
1527910323.682692000	102.801	107	1
1527910323.682832000	102.801	294	0
1527910323.686707000	102.805	98	1
1527910323.885984000	103.004	389	1
1527910323.886064000	103.004	258	1
1527910323.903380000	103.021	87	0
1527910324.395823000	103.514	346	0
1527910324.396402000	103.514	148	0
1527910324.399723000	103.518	104	1
1527910324.399827000	103.518	92	0
1527910324.400553000	103.518	279	0
1527910324.403716000	103.522	101	1
1527910324.522874000	103.641	386	1
1527910324.522940000	103.641	260	1
1527910324.540694000	103.659	87	0
1527910324.815680000	103.934	256	0
1527910324.816251000	103.934	148	0
1527910324.819748000	103.938	104	1
1527910324.821975000	103.94	92	0
1527910324.822708000	103.941	264	0
1527910324.825769000	103.944	101	1
1527910325.014076000	104.132	391	1
1527910325.014168000	104.132	258	1
1527910325.028428000	104.146	303	1
1527910325.028509000	104.146	1412	1
1527910325.028537000	104.146	1412	1
1527910325.028582000	104.146	1412	1
1527910325.028621000	104.146	831	1
1527910325.030760000	104.149	87	0
1527910325.046731000	104.165	87	0
1527910325.051255000	104.169	87	0
1527910325.156954000	104.275	390	0
1527910325.160756000	104.279	107	1
1527910325.163305000	104.281	80	0
1527910325.166749000	104.285	98	1
1527910325.304870000	104.423	245	0
1527910325.305571000	104.423	148	0
1527910325.308760000	104.427	101	1
1527910325.309687000	104.428	92	0
1527910325.310344000	104.428	320	0
1527910325.313778000	104.432	101	1
1527910325.588294000	104.706	389	1
1527910325.588351000	104.706	260	1
1527910325.619756000	104.738	87	0
1527910325.892250000	105.01	254	0
1527910325.892854000	105.011	148	0
1527910325.895805000	105.014	104	1
1527910325.896020000	105.014	92	0
1527910325.896735000	105.015	252	0
1527910325.899794000	105.018	101	1
1527910326.271903000	105.39	389	1
1527910326.271989000	105.39	259	1
1527910326.288775000	105.407	87	0
1527910326.295294000	105.413	87	0
1527910326.566360000	105.684	330	0
1527910326.567001000	105.685	148	0
1527910326.569839000	105.688	107	1
1527910326.569934000	105.688	92	0
1527910326.570668000	105.689	226	0
1527910326.573828000	105.692	101	1
1527910326.850140000	105.968	510	1
1527910326.850229000	105.968	257	1
1527910326.866559000	105.984	87	0
1527910327.143730000	106.262	286	0
1527910327.144311000	106.262	148	0
1527910327.147562000	106.265	92	0
1527910327.147813000	106.266	107	1
1527910327.148294000	106.266	229	0
1527910327.151867000	106.27	98	1
1527910327.440389000	106.558	864	1
1527910327.440454000	106.558	258	1
1527910327.459287000	106.577	87	0
1527910327.734138000	106.852	254	0
1527910327.734776000	106.853	148	0
1527910327.737516000	106.855	92	0
1527910327.737836000	106.856	107	1
1527910327.738849000	106.857	255	0
1527910327.742861000	106.861	98	1
1527910327.945461000	107.063	982	1
1527910327.945551000	107.063	257	1
1527910327.965025000	107.083	87	0
1527910328.238718000	107.357	231	0
1527910328.239289000	107.357	148	0
1527910328.242910000	107.361	104	1
1527910328.243413000	107.361	92	0
1527910328.244180000	107.362	99	0
1527910328.246929000	107.365	101	1
1527910328.424219000	107.542	389	1
1527910328.424296000	107.542	260	1
1527910328.440847000	107.559	87	0
1527910328.716653000	107.835	258	0
1527910328.717214000	107.835	148	0
1527910328.721024000	107.839	104	1
1527910328.721606000	107.839	92	0
1527910328.722315000	107.84	98	0
1527910328.724954000	107.843	101	1
1527910328.862255000	107.98	388	1
1527910328.862327000	107.98	258	1
1527910328.879787000	107.998	87	0
1527910329.153836000	108.272	231	0
1527910329.154415000	108.272	148	0
1527910329.156616000	108.274	92	0
1527910329.157281000	108.275	319	0
1527910329.157912000	108.276	110	1
1527910329.244088000	108.362	386	1
1527910329.244153000	108.362	257	1
1527910329.261338000	108.379	87	0
1527910329.770889000	108.889	258	0
1527910329.771480000	108.889	148	0
1527910329.772913000	108.891	92	0
1527910329.773759000	108.892	179	0
1527910329.774966000	108.893	110	1
1527910329.946147000	109.064	389	1
1527910329.946239000	109.064	257	1
1527910329.965646000	109.084	87	0
1527910330.236897000	109.355	303	0
1527910330.237530000	109.355	148	0
1527910330.241047000	109.359	104	1
1527910330.244007000	109.362	92	0
1527910330.245048000	109.363	293	0
1527910330.248042000	109.366	101	1
1527910330.427429000	109.545	388	1
1527910330.427518000	109.545	259	1
1527910330.446279000	109.564	87	0
1527910330.720741000	109.839	347	0
1527910330.721392000	109.839	148	0
1527910330.725008000	109.843	104	1
1527910330.725474000	109.843	92	0
1527910330.726139000	109.844	262	0
1527910330.729013000	109.847	101	1
1527910330.811634000	109.929	388	1
1527910330.811730000	109.93	259	1
1527910330.840056000	109.958	87	0
1527910331.335545000	110.453	233	0
1527910331.336111000	110.454	148	0
1527910331.339061000	110.457	104	1
1527910331.341533000	110.459	92	0
1527910331.342198000	110.46	149	0
1527910331.345115000	110.463	101	1
1527910331.431614000	110.549	391	1
1527910331.431706000	110.55	258	1
1527910331.448583000	110.566	87	0
1527910331.939692000	111.058	256	0
1527910331.940259000	111.058	148	0
1527910331.943155000	111.061	104	1
1527910331.945275000	111.063	92	0
1527910331.945984000	111.064	186	0
1527910331.949135000	111.067	101	1
1527910331.960299000	111.078	388	1
1527910331.960381000	111.078	257	1
1527910331.979339000	111.097	87	0
1527910332.254838000	111.373	235	0
1527910332.255518000	111.373	148	0
1527910332.257543000	111.375	92	0
1527910332.258252000	111.376	179	0
1527910332.259106000	111.377	110	1
1527910332.391604000	111.509	389	1
1527910332.391676000	111.51	259	1
1527910332.409055000	111.527	87	0
1527910332.422793000	111.541	87	0
1527910332.692435000	111.81	233	0
1527910332.693084000	111.811	148	0
1527910332.696190000	111.814	107	1
1527910332.697310000	111.815	92	0
1527910332.698602000	111.816	196	0
1527910332.701178000	111.819	101	1
1527910332.914437000	112.032	388	1
1527910332.914531000	112.032	257	1
1527910332.932557000	112.05	87	0
1527910332.939809000	112.058	87	0
1527910333.206408000	112.324	258	0
1527910333.207026000	112.325	148	0
1527910333.210231000	112.328	107	1
1527910333.210872000	112.329	92	0
1527910333.211536000	112.329	329	0
1527910333.214156000	112.332	101	1
1527910333.395721000	112.514	510	1
1527910333.395808000	112.514	257	1
1527910333.415029000	112.533	87	0
1527910333.423507000	112.541	87	0
1527910333.699679000	112.818	329	0
1527910333.700264000	112.818	148	0
1527910333.703126000	112.821	92	0
1527910333.703246000	112.821	107	1
1527910333.703908000	112.822	289	0
1527910333.707238000	112.825	101	1
1527910333.758370000	112.876	866	1
1527910333.758444000	112.876	257	1
1527910333.776551000	112.894	87	0
1527910334.264536000	113.382	288	0
1527910334.265104000	113.383	148	0
1527910334.268283000	113.386	104	1
1527910334.268706000	113.387	92	0
1527910334.269298000	113.387	164	0
1527910334.272302000	113.39	101	1
1527910334.449722000	113.568	981	1
1527910334.449811000	113.568	260	1
1527910334.467731000	113.586	87	0
1527910334.745716000	113.864	255	0
1527910334.746302000	113.864	148	0
1527910334.749312000	113.867	104	1
1527910334.750805000	113.869	92	0
1527910334.751426000	113.869	203	0
1527910334.754300000	113.872	101	1
1527910334.825351000	113.943	390	1
1527910334.825436000	113.943	257	1
1527910334.843382000	113.961	87	0
1527910335.122311000	114.24	233	0
1527910335.122975000	114.241	148	0
1527910335.126280000	114.244	104	1
1527910335.128006000	114.246	92	0
1527910335.128706000	114.247	340	0
1527910335.131353000	114.249	101	1
1527910335.360769000	114.479	388	1
1527910335.360856000	114.479	258	1
1527910335.378774000	114.497	87	0
1527910335.387141000	114.505	87	0
1527910335.693166000	114.811	233	0
1527910335.693804000	114.812	148	0
1527910335.697363000	114.815	107	1
1527910335.698480000	114.816	92	0
1527910335.699219000	114.817	327	0
1527910335.702316000	114.82	101	1
1527910335.741663000	114.86	391	1
1527910335.741722000	114.86	259	1
1527910335.759551000	114.877	87	0
1527910336.036094000	115.154	256	0
1527910336.036659000	115.155	148	0
1527910336.040372000	115.158	104	1
1527910336.041992000	115.16	92	0
1527910336.042643000	115.161	288	0
1527910336.045362000	115.163	101	1
1527910336.174415000	115.292	387	1
1527910336.174509000	115.292	257	1
1527910336.192876000	115.311	87	0
1527910336.468402000	115.586	233	0
1527910336.469043000	115.587	148	0
1527910336.472111000	115.59	92	0
1527910336.472336000	115.59	107	1
1527910336.472791000	115.591	253	0
1527910336.476363000	115.594	98	1
1527910336.606595000	115.724	388	1
1527910336.606663000	115.725	258	1
1527910336.625056000	115.743	87	0
1527910337.110306000	116.228	255	0
1527910337.110989000	116.229	148	0
1527910337.114635000	116.232	104	1
1527910337.115294000	116.233	92	0
1527910337.116011000	116.234	332	0
1527910337.119398000	116.237	101	1
1527910337.160586000	116.278	391	1
1527910337.160649000	116.279	260	1
1527910337.178428000	116.296	87	0
1527910337.454416000	116.572	303	0
1527910337.455041000	116.573	148	0
1527910337.458429000	116.576	104	1
1527910337.459856000	116.578	92	0
1527910337.460590000	116.578	299	0
1527910337.463402000	116.581	101	1
1527910337.583592000	116.701	387	1
