# Supplementary material for: Method for multi-task learning fusion network traffic classification to address small sample labels
Source: Sci Rep. 2024 Jan 30;14:2518. doi: 10.1038/s41598-024-51933-8 (PMC10827795; doi:10.1038/s41598-024-51933-8)
Supplement: Supplementary file 2 — Supplementary Information 2. [file 41598_2024_51933_MOESM2_ESM.zip › QUIC Dataset/QUIC Dataset/pretraining/Google Doc/GoogleDoc-1107.txt]

1527801796.685950000	0	295	1
1527801796.703595000	0.0176449	87	0
1527801797.115832000	0.429882	394	0
1527801797.117277000	0.431327	1412	0
1527801797.118706000	0.432756	106	1
1527801797.118718000	0.432768	1412	0
1527801797.120230000	0.43428	1412	0
1527801797.121617000	0.435667	1412	0
1527801797.121679000	0.435729	103	1
1527801797.123088000	0.437138	1412	0
1527801797.124519000	0.438569	1412	0
1527801797.124758000	0.438808	106	1
1527801797.125975000	0.440025	286	0
1527801797.127356000	0.441406	690	0
1527801797.128676000	0.442726	103	1
1527801797.128803000	0.442853	1412	0
1527801797.130283000	0.444333	1412	0
1527801797.131639000	0.445689	693	0
1527801797.131678000	0.445728	103	1
1527801797.133136000	0.447186	1412	0
1527801797.134553000	0.448603	1412	0
1527801797.134767000	0.448817	106	1
1527801797.136035000	0.450085	1412	0
1527801797.137373000	0.451423	188	0
1527801797.138675000	0.452725	103	1
1527801797.138822000	0.452872	1193	0
1527801797.141677000	0.455727	100	1
1527801797.141984000	0.456034	1412	0
1527801797.143359000	0.457409	1412	0
1527801797.144675000	0.458725	103	1
1527801797.144967000	0.459017	1412	0
1527801797.146331000	0.460381	188	0
1527801797.147676000	0.461726	103	1
1527801797.147720000	0.46177	84	0
1527801797.149240000	0.46329	1239	0
1527801797.150623000	0.464673	1412	0
1527801797.150695000	0.464745	103	1
1527801797.152023000	0.466073	252	0
1527801797.153480000	0.46753	1412	0
1527801797.153718000	0.467768	106	1
1527801797.155065000	0.469115	802	0
1527801797.156465000	0.470515	1412	0
1527801797.157672000	0.471722	103	1
1527801797.157881000	0.471931	998	0
1527801797.159321000	0.473371	1412	0
1527801797.160673000	0.474723	103	1
1527801797.160737000	0.474787	1412	0
1527801797.162170000	0.47622	1412	0
1527801797.163562000	0.477612	188	0
1527801797.163739000	0.477789	106	1
1527801797.165076000	0.479126	1412	0
1527801797.166472000	0.480522	170	0
1527801797.167668000	0.481718	103	1
1527801797.167929000	0.481979	1412	0
1527801797.169359000	0.483409	1412	0
1527801797.170676000	0.484726	103	1
1527801797.170772000	0.484822	1412	0
1527801797.172180000	0.48623	188	0
1527801797.173596000	0.487646	84	0
1527801797.173773000	0.487823	106	1
1527801797.175104000	0.489154	1412	0
1527801797.176501000	0.490551	151	0
1527801797.177673000	0.491723	103	1
1527801797.177959000	0.492009	1412	0
1527801797.179383000	0.493433	1412	0
1527801797.180681000	0.494731	117	1
1527801797.180800000	0.49485	1412	0
1527801797.182201000	0.496251	200	0
1527801797.183682000	0.497732	792	0
1527801797.183705000	0.497755	103	1
1527801797.185206000	0.499256	1412	0
1527801797.186637000	0.500687	1412	0
1527801797.186690000	0.50074	103	1
1527801797.188038000	0.502088	1412	0
1527801797.189461000	0.503511	188	0
1527801797.189722000	0.503772	106	1
1527801797.190898000	0.504948	923	0
1527801797.193730000	0.50778	100	1
1527801797.209071000	0.523121	87	0
1527801797.663616000	0.977666	367	1
1527801797.663698000	0.977748	1412	1
1527801797.663721000	0.977771	918	1
1527801797.664803000	0.978853	219	1
1527801797.683431000	0.997481	87	0
1527801797.693127000	1.00718	87	0
1527801797.788129000	1.10218	395	0
1527801797.790183000	1.10423	80	0
1527801797.795739000	1.10979	112	1
1527801797.916103000	1.23015	216	1
1527801797.935632000	1.24968	87	0
1527801797.978360000	1.29241	357	0
1527801797.979798000	1.29385	1412	0
1527801797.981226000	1.29528	1412	0
1527801797.982653000	1.2967	1412	0
1527801797.984049000	1.2981	186	0
1527801797.985571000	1.29962	1412	0
1527801797.987020000	1.30107	1412	0
1527801797.988424000	1.30247	1065	0
1527801797.989835000	1.30388	92	0
1527801797.990777000	1.30483	124	1
1527801797.991298000	1.30535	173	0
1527801797.994928000	1.30898	100	1
1527801797.999365000	1.31342	100	1
1527801798.098898000	1.41295	389	0
1527801798.100323000	1.41437	1115	0
1527801798.103127000	1.41718	92	0
1527801798.104676000	1.41873	280	0
1527801798.107012000	1.42106	106	1
1527801798.110841000	1.42489	100	1
1527801799.311142000	2.62519	865	1
1527801799.313341000	2.62739	1032	1
1527801799.321598000	2.63565	329	1
1527801799.328223000	2.64227	87	0
1527801799.339459000	2.65351	87	0
1527801799.359846000	2.6739	343	0
1527801799.361257000	2.67531	360	0
1527801799.362684000	2.67673	330	0
1527801799.364066000	2.67812	112	1
1527801799.365728000	2.67978	245	1
1527801799.365793000	2.67984	145	1
1527801799.383780000	2.69783	87	0
1527801799.441221000	2.75527	1412	0
1527801799.442642000	2.75669	1412	0
1527801799.444028000	2.75808	106	1
1527801799.444056000	2.75811	1412	0
1527801799.445543000	2.75959	574	0
1527801799.446956000	2.76101	92	0
1527801799.447899000	2.76195	103	1
1527801799.448389000	2.76244	335	0
1527801799.451842000	2.76589	103	1
1527801799.519363000	2.83341	156	1
1527801799.519452000	2.8335	191	1
1527801799.536183000	2.85023	87	0
1527801799.602613000	2.91666	462	0
1527801799.605831000	2.91988	103	1
1527801799.628005000	2.94205	592	0
1527801799.629399000	2.94345	92	0
1527801799.630852000	2.9449	103	1
1527801799.630868000	2.94492	120	0
1527801799.633847000	2.9479	100	1
1527801799.685171000	2.99922	1325	0
1527801799.686557000	3.00061	144	0
1527801799.687813000	3.00186	103	1
1527801800.491562000	3.80561	243	1
1527801800.510041000	3.82409	87	0
1527801800.524104000	3.83815	1412	1
1527801800.524158000	3.83821	98	1
1527801800.541564000	3.85561	87	0
1527801800.591985000	3.90603	374	0
1527801800.593428000	3.90748	1412	0
1527801800.594859000	3.90891	109	1
1527801800.594918000	3.90897	994	0
1527801800.597882000	3.91193	100	1
1527801800.608874000	3.92292	92	0
1527801800.610290000	3.92434	213	0
1527801800.611868000	3.92592	103	1
1527801800.666269000	3.98032	1412	1
1527801800.666311000	3.98036	1412	1
1527801800.666333000	3.98038	250	1
1527801800.666396000	3.98045	845	1
1527801800.684293000	3.99834	87	0
1527801800.708751000	4.0228	481	0
1527801800.710182000	4.02423	315	0
1527801800.712002000	4.02605	106	1
1527801800.737131000	4.05118	1412	1
1527801800.737200000	4.05125	340	1
1527801800.756570000	4.07062	87	0
1527801800.862075000	4.17613	374	0
1527801800.863518000	4.17757	1412	0
1527801800.864887000	4.17894	106	1
1527801800.865004000	4.17905	615	0
1527801800.866429000	4.18048	302	0
1527801800.867949000	4.182	103	1
1527801800.894905000	4.20896	528	1
1527801800.894994000	4.20904	1412	1
1527801800.895020000	4.20907	1412	1
1527801800.895060000	4.20911	968	1
1527801800.914610000	4.22866	87	0
1527801801.026734000	4.34078	285	0
1527801801.028164000	4.34221	943	0
1527801801.029576000	4.34363	374	0
1527801801.030191000	4.34424	109	1
1527801801.032616000	4.34667	80	0
1527801801.034984000	4.34903	100	1
1527801801.711633000	5.02568	1391	1
1527801801.731117000	5.04517	87	0
1527801801.892096000	5.20615	423	0
1527801801.893574000	5.20762	99	0
1527801801.907203000	5.22125	106	1
1527801802.486902000	5.80095	333	1
1527801802.486993000	5.80104	1412	1
1527801802.487018000	5.80107	991	1
1527801802.491136000	5.80519	252	1
1527801802.505041000	5.81909	87	0
1527801802.510398000	5.82445	87	0
1527801802.657602000	5.97165	395	0
1527801802.660522000	5.97457	106	1
1527801802.660624000	5.97467	80	0
1527801802.663562000	5.97761	100	1
1527801802.710698000	6.02475	540	0
1527801802.712153000	6.0262	304	0
1527801802.712451000	6.0265	120	1
1527801802.713601000	6.02765	166	0
1527801802.716528000	6.03058	267	1
1527801802.731049000	6.0451	87	0
1527801802.735452000	6.0495	87	0
1527801802.935393000	6.24944	989	0
1527801802.936810000	6.25086	1412	0
1527801802.938211000	6.25226	1412	0
1527801802.938552000	6.2526	109	1
1527801802.939668000	6.25372	1412	0
1527801802.941068000	6.25512	180	0
1527801802.941533000	6.25558	106	1
1527801802.942527000	6.25658	1412	0
1527801802.943969000	6.25802	1412	0
1527801802.945447000	6.2595	1412	0
1527801802.945550000	6.2596	103	1
1527801802.946837000	6.26089	180	0
1527801802.948295000	6.26235	1412	0
1527801802.948551000	6.2626	106	1
1527801802.949723000	6.26377	1412	0
1527801802.951150000	6.2652	1412	0
1527801802.952546000	6.2666	180	0
1527801802.952592000	6.26664	103	1
1527801802.954005000	6.26805	1412	0
1527801802.955528000	6.26958	1412	0
1527801802.955585000	6.26963	103	1
1527801802.956947000	6.271	1191	0
1527801802.958385000	6.27243	1412	0
1527801802.959602000	6.27365	100	1
1527801802.959790000	6.27384	732	0
1527801802.961233000	6.27528	1412	0
1527801802.962665000	6.27672	1412	0
1527801802.963537000	6.27759	112	1
1527801802.964086000	6.27814	1412	0
1527801802.965533000	6.27958	180	0
1527801802.966973000	6.28102	786	0
1527801802.968420000	6.28247	1412	0
1527801802.968563000	6.28261	103	1
1527801802.969847000	6.2839	1412	0
1527801802.971276000	6.28533	1412	0
1527801802.971533000	6.28558	109	1
1527801802.972667000	6.28672	182	0
1527801802.974120000	6.28817	1412	0
1527801802.975590000	6.28964	1412	0
1527801802.977019000	6.29107	1412	0
1527801802.978414000	6.29246	180	0
1527801802.979873000	6.29392	1412	0
1527801802.981292000	6.29534	1412	0
1527801802.982568000	6.29662	118	1
1527801802.982722000	6.29677	1412	0
1527801802.984113000	6.29816	180	0
1527801802.985621000	6.29967	1412	0
1527801802.986941000	6.30099	103	1
1527801802.987048000	6.3011	1412	0
1527801802.988465000	6.30252	903	0
1527801802.989529000	6.30358	106	1
1527801802.989902000	6.30395	1412	0
1527801802.991331000	6.30538	1412	0
1527801802.992541000	6.30659	103	1
1527801802.992765000	6.30681	1412	0
1527801802.994151000	6.3082	188	0
1527801802.995529000	6.30958	103	1
1527801802.995632000	6.30968	996	0
1527801802.997073000	6.31112	1412	0
1527801802.998497000	6.31255	1250	0
1527801802.999909000	6.31396	743	0
1527801803.001356000	6.31541	1412	0
1527801803.002779000	6.31683	1328	0
1527801803.004207000	6.31826	1412	0
1527801803.005699000	6.31975	1412	0
1527801803.007102000	6.32115	349	0
1527801803.008516000	6.32257	92	0
1527801803.009557000	6.32361	127	1
1527801803.009941000	6.32399	260	0
1527801803.011388000	6.32544	989	0
1527801803.016949000	6.331	103	1
1527801804.256790000	7.57084	309	1
1527801804.256866000	7.57092	145	1
1527801804.275210000	7.58926	87	0
1527801804.284585000	7.59863	87	0
1527801804.339828000	7.65388	1412	0
1527801804.341254000	7.6553	1412	0
1527801804.342622000	7.65667	109	1
1527801804.342685000	7.65673	1412	0
1527801804.344106000	7.65816	596	0
1527801804.345571000	7.65962	92	0
1527801804.345605000	7.65965	103	1
1527801804.347004000	7.66105	115	0
1527801804.348608000	7.66266	103	1
1527801805.344861000	8.65891	983	1
1527801805.344942000	8.65899	295	1
1527801805.347592000	8.66164	303	1
1527801805.347690000	8.66174	1412	1
1527801805.347729000	8.66178	1412	1
1527801805.347780000	8.66183	982	1
1527801805.363177000	8.67723	87	0
1527801805.376195000	8.69024	87	0
1527801805.395712000	8.70976	399	1
1527801805.412643000	8.72669	87	0
1527801805.488822000	8.80287	398	0
1527801805.491694000	8.80574	103	1
1527801805.494956000	8.80901	80	0
1527801805.497700000	8.81175	100	1
1527801805.515260000	8.82931	290	0
1527801805.516708000	8.83076	1400	0
1527801805.517697000	8.83175	103	1
1527801805.518133000	8.83218	513	0
1527801805.519564000	8.83361	592	0
1527801805.520665000	8.83471	103	1
1527801805.520986000	8.83504	635	0
1527801805.522411000	8.83646	467	0
1527801805.523668000	8.83772	103	1
1527801805.523842000	8.83789	697	0
1527801805.525306000	8.83936	484	0
1527801805.526672000	8.84072	103	1
1527801805.526739000	8.84079	835	0
1527801805.529723000	8.84377	100	1
1527801805.530746000	8.8448	649	0
1527801805.532175000	8.84623	519	0
1527801805.533604000	8.84765	439	0
1527801805.533821000	8.84787	106	1
1527801805.535087000	8.84914	701	0
1527801805.536505000	8.85055	616	0
1527801805.537695000	8.85174	103	1
1527801805.537929000	8.85198	558	0
1527801805.539357000	8.85341	654	0
1527801805.540671000	8.85472	103	1
1527801805.540775000	8.85483	583	0
1527801805.542207000	8.85626	689	0
1527801805.543612000	8.85766	92	0
1527801805.543686000	8.85774	103	1
1527801805.545099000	8.85915	277	0
1527801805.546519000	8.86057	103	0
1527801805.546740000	8.86079	103	1
1527801805.547948000	8.862	193	0
1527801805.549369000	8.86342	242	0
1527801805.549717000	8.86377	106	1
1527801805.628265000	8.94231	1412	1
1527801805.628340000	8.94239	1412	1
1527801805.628360000	8.94241	483	1
1527801805.628431000	8.94248	844	1
1527801805.647864000	8.96191	87	0
1527801805.670344000	8.98439	460	0
1527801805.671752000	8.9858	220	0
1527801805.672689000	8.98674	106	1
1527801806.342171000	9.65622	1001	1
1527801806.342265000	9.65631	95	1
1527801806.360506000	9.67456	87	0
1527801806.498952000	9.813	282	0
1527801806.500375000	9.81442	366	0
1527801806.501763000	9.81581	106	1
1527801806.502930000	9.81698	196	0
1527801806.505734000	9.81978	100	1
1527801807.033308000	10.3474	472	1
1527801807.033394000	10.3474	110	1
1527801807.042096000	10.3561	303	1
1527801807.045685000	10.3597	475	1
1527801807.045730000	10.3598	88	1
1527801807.050725000	10.3648	87	0
1527801807.058571000	10.3726	87	0
1527801807.063297000	10.3773	87	0
1527801807.135127000	10.4492	267	0
1527801807.136533000	10.4506	151	0
1527801807.138599000	10.4526	92	0
1527801807.140039000	10.4541	324	0
1527801807.143888000	10.4579	118	1
1527801807.232724000	10.5468	306	0
1527801807.234130000	10.5482	140	0
1527801807.235921000	10.55	92	0
1527801807.237356000	10.5514	258	0
1527801807.246564000	10.5606	261	0
1527801807.247963000	10.562	103	0
1527801807.249389000	10.5634	92	0
1527801807.250817000	10.5649	319	0
1527801807.282809000	10.5969	121	1
1527801807.869342000	11.1834	391	1
1527801807.869428000	11.1835	256	1
1527801807.887268000	11.2013	87	0
1527801808.285413000	11.5995	372	1
1527801808.285536000	11.5996	1412	1
1527801808.285561000	11.5996	1412	1
1527801808.285584000	11.5996	1412	1
1527801808.285615000	11.5997	1412	1
1527801808.285660000	11.5997	1412	1
1527801808.285689000	11.5997	1412	1
1527801808.285726000	11.5998	1412	1
1527801808.285761000	11.5998	1412	1
1527801808.285796000	11.5998	1412	1
1527801808.285822000	11.5999	1412	1
1527801808.285884000	11.5999	1412	1
1527801808.285907000	11.6	1412	1
1527801808.285967000	11.6	1412	1
1527801808.286002000	11.6001	1412	1
1527801808.286051000	11.6001	1412	1
1527801808.286073000	11.6001	1412	1
1527801808.286109000	11.6002	1412	1
1527801808.286143000	11.6002	1412	1
1527801808.287849000	11.6019	1412	1
1527801808.287888000	11.6019	1412	1
1527801808.287923000	11.602	1412	1
1527801808.287959000	11.602	1412	1
1527801808.287994000	11.602	1412	1
1527801808.288028000	11.6021	1412	1
1527801808.288064000	11.6021	1412	1
1527801808.288104000	11.6022	1412	1
1527801808.288137000	11.6022	1412	1
1527801808.288171000	11.6022	1412	1
1527801808.288194000	11.6022	1412	1
1527801808.288238000	11.6023	1412	1
1527801808.288274000	11.6023	1412	1
1527801808.288310000	11.6024	1412	1
1527801808.288343000	11.6024	1412	1
1527801808.288383000	11.6024	788	1
1527801808.301876000	11.6159	100	0
1527801808.304333000	11.6184	87	0
1527801808.304863000	11.6189	106	1
1527801808.308019000	11.6221	87	0
1527801808.311333000	11.6254	87	0
1527801808.457645000	11.7717	442	0
1527801808.460955000	11.775	106	1
1527801808.461743000	11.7758	80	0
1527801808.464895000	11.7789	100	1
1527801809.148952000	12.463	268	0
1527801809.150371000	12.4644	146	0
1527801809.151993000	12.466	103	1
1527801809.152736000	12.4668	92	0
1527801809.154169000	12.4682	173	0
1527801809.155893000	12.4699	103	1
1527801809.228001000	12.5421	361	1
1527801809.230298000	12.5443	295	1
1527801809.254490000	12.5685	377	1
1527801809.257348000	12.5714	87	0
1527801809.282349000	12.5964	87	0
1527801809.319319000	12.6334	342	1
1527801809.319410000	12.6335	450	1
1527801809.328594000	12.6426	255	0
1527801809.330005000	12.6441	118	0
1527801809.331943000	12.646	103	1
1527801809.332258000	12.6463	92	0
1527801809.333687000	12.6477	89	0
1527801809.334932000	12.649	103	1
1527801809.336561000	12.6506	87	0
1527801809.418114000	12.7322	266	0
1527801809.419530000	12.7336	279	0
1527801809.420910000	12.735	106	1
1527801809.422369000	12.7364	92	0
1527801809.423862000	12.7379	209	0
1527801809.424953000	12.739	103	1
1527801809.455541000	12.7696	566	0
1527801809.456970000	12.771	801	0
1527801809.458076000	12.7721	103	1
1527801809.459526000	12.7736	92	0
1527801809.461961000	12.776	100	1
1527801809.495795000	12.8098	102	1
1527801809.498127000	12.8122	291	0
1527801809.499543000	12.8136	146	0
1527801809.501286000	12.8153	92	0
1527801809.501913000	12.816	106	1
1527801809.502738000	12.8168	237	0
1527801809.505360000	12.8194	100	1
1527801809.512766000	12.8268	1412	1
1527801809.512806000	12.8269	412	1
1527801809.514052000	12.8281	94	0
1527801809.516573000	12.8306	87	0
1527801809.516965000	12.831	103	1
1527801809.531846000	12.8459	87	0
1527801809.738491000	13.0525	840	1
1527801809.738555000	13.0526	262	1
1527801809.756296000	13.0703	87	0
1527801809.766350000	13.0804	812	0
1527801809.768947000	13.083	106	1
1527801809.780445000	13.0945	472	1
1527801809.797333000	13.1114	87	0
1527801809.879989000	13.194	268	0
1527801809.881361000	13.1954	146	0
1527801809.883018000	13.1971	106	1
1527801809.883765000	13.1978	92	0
1527801809.885252000	13.1993	130	0
1527801809.885926000	13.2	103	1
1527801809.945794000	13.2598	533	0
1527801809.947129000	13.2612	90	0
1527801809.949055000	13.2631	103	1
1527801810.243308000	13.5574	467	1
1527801810.243403000	13.5575	260	1
1527801810.262171000	13.5762	87	0
1527801810.821734000	14.1358	356	0
1527801810.823079000	14.1371	146	0
1527801810.824994000	14.139	106	1
1527801810.825539000	14.1396	92	0
1527801810.826972000	14.141	302	0
1527801810.827978000	14.142	103	1
1527801810.865979000	14.18	385	1
1527801810.866052000	14.1801	260	1
1527801810.883276000	14.1973	87	0
1527801810.988627000	14.3027	233	0
1527801810.990041000	14.3041	146	0
1527801810.991089000	14.3051	106	1
1527801810.992037000	14.3061	92	0
1527801810.993588000	14.3076	213	0
1527801810.995075000	14.3091	103	1
1527801811.075131000	14.3892	391	1
1527801811.075195000	14.3892	255	1
1527801811.093298000	14.4073	87	0
1527801811.258323000	14.5724	277	0
1527801811.259736000	14.5738	146	0
1527801811.261107000	14.5752	106	1
1527801811.261293000	14.5753	92	0
1527801811.262782000	14.5768	337	0
1527801811.264002000	14.5781	103	1
1527801811.495332000	14.8094	391	1
1527801811.495423000	14.8095	261	1
1527801811.522110000	14.8362	87	0
1527801811.661612000	14.9757	282	0
1527801811.663029000	14.9771	146	0
1527801811.664145000	14.9782	106	1
1527801811.665329000	14.9794	92	0
1527801811.666791000	14.9808	229	0
1527801811.668043000	14.9821	103	1
1527801812.085723000	15.3998	388	1
1527801812.085803000	15.3999	255	1
1527801812.102354000	15.4164	87	0
1527801812.210255000	15.5243	254	0
1527801812.211679000	15.5257	146	0
1527801812.213103000	15.5272	92	0
1527801812.213203000	15.5273	106	1
1527801812.214615000	15.5287	212	0
1527801812.216152000	15.5302	103	1
1527801812.593094000	15.9071	390	1
1527801812.593184000	15.9072	256	1
1527801812.611608000	15.9257	87	0
1527801812.699149000	16.0132	255	0
1527801812.700578000	16.0146	148	0
1527801812.702191000	16.0162	106	1
1527801812.703330000	16.0174	92	0
1527801812.704867000	16.0189	233	0
1527801812.706097000	16.0201	103	1
1527801815.967242000	19.2813	368	1
1527801815.967343000	19.2814	1412	1
1527801815.967380000	19.2814	1412	1
1527801815.967422000	19.2815	1412	1
1527801815.967456000	19.2815	1376	1
1527801815.986639000	19.3007	87	0
1527801816.114363000	19.4284	414	0
1527801816.117383000	19.4314	103	1
1527801816.120260000	19.4343	80	0
1527801816.123367000	19.4374	100	1
1527801816.167595000	19.4816	392	1
1527801816.167667000	19.4817	257	1
1527801816.186312000	19.5004	87	0
1527801816.339528000	19.6536	233	0
1527801816.340944000	19.655	148	0
1527801816.342316000	19.6564	106	1
1527801816.342352000	19.6564	92	0
1527801816.343824000	19.6579	295	0
1527801816.345313000	19.6594	103	1
1527801816.523805000	19.8379	390	1
1527801816.523892000	19.8379	259	1
1527801816.541546000	19.8556	87	0
1527801816.696556000	20.0106	302	0
1527801816.697979000	20.012	148	0
1527801816.699391000	20.0134	106	1
1527801816.701574000	20.0156	92	0
1527801816.703004000	20.0171	110	0
1527801816.704328000	20.0184	103	1
1527801817.014928000	20.329	991	1
1527801817.015014000	20.3291	255	1
1527801817.033341000	20.3474	87	0
1527801817.116672000	20.4307	235	0
1527801817.118099000	20.4321	148	0
1527801817.119379000	20.4334	106	1
1527801817.120902000	20.435	92	0
1527801817.122328000	20.4364	106	0
1527801817.123346000	20.4374	103	1
1527801817.255647000	20.5697	904	1
1527801817.255736000	20.5698	256	1
1527801817.274001000	20.5881	87	0
1527801817.412086000	20.7261	279	0
1527801817.413445000	20.7275	148	0
1527801817.415283000	20.7293	92	0
1527801817.415388000	20.7294	106	1
1527801817.416813000	20.7309	134	0
1527801817.418362000	20.7324	103	1
1527801817.699436000	21.0135	468	1
1527801817.699502000	21.0136	266	1
1527801817.718346000	21.0324	87	0
1527801817.869878000	21.1839	265	0
1527801817.871288000	21.1853	148	0
1527801817.872425000	21.1865	106	1
1527801817.873241000	21.1873	92	0
1527801817.874776000	21.1888	196	0
1527801817.875365000	21.1894	103	1
1527801818.148972000	21.463	387	1
1527801818.149055000	21.4631	256	1
1527801818.167883000	21.4819	87	0
1527801818.302359000	21.6164	235	0
1527801818.303829000	21.6179	148	0
1527801818.305312000	21.6194	92	0
1527801818.305559000	21.6196	109	1
1527801818.306770000	21.6208	197	0
1527801818.309452000	21.6235	100	1
1527801818.585811000	21.8999	392	1
1527801818.585875000	21.8999	262	1
1527801818.606974000	21.921	87	0
1527801818.686721000	22.0008	358	0
1527801818.688132000	22.0022	148	0
1527801818.689543000	22.0036	106	1
1527801818.690353000	22.0044	92	0
1527801818.691845000	22.0059	290	0
1527801818.693528000	22.0076	103	1
1527801818.935915000	22.25	390	1
1527801818.936010000	22.2501	258	1
1527801818.953907000	22.268	87	0
1527801819.117840000	22.4319	235	0
1527801819.119336000	22.4334	148	0
1527801819.120527000	22.4346	106	1
1527801819.121341000	22.4354	92	0
1527801819.122829000	22.4369	250	0
1527801819.124536000	22.4386	103	1
1527801819.250991000	22.565	388	1
1527801819.251065000	22.5651	257	1
1527801819.268937000	22.583	87	0
1527801819.412524000	22.7266	300	0
1527801819.413931000	22.728	148	0
1527801819.415497000	22.7295	106	1
1527801819.415859000	22.7299	92	0
1527801819.417334000	22.7314	233	0
1527801819.418489000	22.7325	103	1
1527801819.701069000	23.0151	387	1
1527801819.701156000	23.0152	257	1
1527801819.718883000	23.0329	87	0
1527801819.869286000	23.1833	256	0
1527801819.870760000	23.1848	148	0
1527801819.872581000	23.1866	106	1
1527801819.873753000	23.1878	92	0
1527801819.875529000	23.1896	140	0
1527801819.876506000	23.1906	103	1
1527801820.144132000	23.4582	391	1
1527801820.144197000	23.4582	261	1
1527801820.170940000	23.485	87	0
1527801820.179941000	23.494	87	0
1527801820.256197000	23.5702	255	0
1527801820.257625000	23.5717	148	0
1527801820.258526000	23.5726	109	1
1527801820.259521000	23.5736	92	0
1527801820.260958000	23.575	283	0
1527801820.262536000	23.5766	103	1
1527801820.454953000	23.769	387	1
1527801820.455013000	23.7691	262	1
1527801820.472480000	23.7865	87	0
1527801820.582216000	23.8963	256	0
1527801820.583592000	23.8976	148	0
1527801820.584564000	23.8986	106	1
1527801820.585184000	23.8992	92	0
1527801820.586587000	23.9006	157	0
1527801820.587541000	23.9016	103	1
1527801820.838741000	24.1528	387	1
1527801820.838837000	24.1529	258	1
1527801820.856258000	24.1703	87	0
1527801820.941086000	24.2551	232	0
1527801820.942516000	24.2566	148	0
1527801820.943641000	24.2577	106	1
1527801820.943951000	24.258	92	0
1527801820.945413000	24.2595	335	0
1527801820.946562000	24.2606	103	1
1527801821.216090000	24.5301	390	1
1527801821.216154000	24.5302	256	1
1527801821.235140000	24.5492	87	0
1527801821.346750000	24.6608	235	0
1527801821.348238000	24.6623	148	0
1527801821.349677000	24.6637	106	1
1527801821.350163000	24.6642	92	0
1527801821.351602000	24.6657	315	0
1527801821.352591000	24.6666	103	1
1527801821.763980000	25.078	995	1
1527801821.764059000	25.0781	263	1
1527801821.781612000	25.0957	87	0
1527801821.896680000	25.2107	255	0
1527801821.898123000	25.2122	148	0
1527801821.899711000	25.2138	106	1
1527801821.900605000	25.2147	92	0
1527801821.902037000	25.2161	191	0
1527801821.903627000	25.2177	103	1
1527801821.982745000	25.2968	905	1
1527801821.982822000	25.2969	259	1
1527801822.000283000	25.3143	87	0
1527801822.137602000	25.4517	233	0
1527801822.139017000	25.4531	148	0
1527801822.140722000	25.4548	106	1
1527801822.142097000	25.4561	92	0
1527801822.143525000	25.4576	142	0
1527801822.144635000	25.4587	103	1
1527801822.190861000	25.5049	463	1
1527801822.190923000	25.505	258	1
1527801822.208333000	25.5224	87	0
1527801822.283705000	25.5978	279	0
1527801822.285253000	25.5993	148	0
1527801822.286721000	25.6008	106	1
1527801822.287546000	25.6016	92	0
1527801822.288985000	25.603	308	0
1527801822.290717000	25.6048	103	1
1527801823.162477000	26.4765	387	1
1527801823.162544000	26.4766	258	1
1527801823.179853000	26.4939	87	0
1527801823.273928000	26.588	256	0
1527801823.275348000	26.5894	148	0
1527801823.276788000	26.5908	106	1
1527801823.277741000	26.5918	92	0
1527801823.279188000	26.5932	163	0
1527801823.280791000	26.5948	103	1
1527801823.380923000	26.695	386	1
1527801823.381006000	26.6951	261	1
1527801823.399255000	26.7133	87	0
1527801823.541762000	26.8558	278	0
1527801823.543206000	26.8573	148	0
1527801823.544771000	26.8588	106	1
1527801823.545756000	26.8598	92	0
1527801823.547229000	26.8613	125	0
1527801823.548788000	26.8628	103	1
1527801823.590715000	26.9048	389	1
1527801823.590773000	26.9048	258	1
1527801823.608114000	26.9222	87	0
1527801823.710103000	27.0242	264	0
1527801823.711591000	27.0256	148	0
1527801823.712807000	27.0269	106	1
1527801823.713772000	27.0278	92	0
1527801823.715289000	27.0293	263	0
1527801823.716799000	27.0308	103	1
1527801824.280369000	27.5944	386	1
1527801824.280436000	27.5945	256	1
1527801824.298428000	27.6125	87	0
1527801824.455193000	27.7692	255	0
1527801824.456611000	27.7707	148	0
1527801824.457856000	27.7719	106	1
1527801824.458336000	27.7724	92	0
1527801824.459811000	27.7739	121	0
1527801824.460765000	27.7748	103	1
1527801824.619953000	27.934	385	1
1527801824.620018000	27.9341	256	1
1527801824.637650000	27.9517	87	0
1527801824.715768000	28.0298	337	0
1527801824.717106000	28.0312	148	0
1527801824.718871000	28.0329	106	1
1527801824.720060000	28.0341	92	0
1527801824.721496000	28.0355	225	0
1527801824.722783000	28.0368	103	1
1527801824.850296000	28.1643	388	1
1527801824.850355000	28.1644	259	1
1527801824.868517000	28.1826	87	0
1527801825.008913000	28.323	233	0
1527801825.010336000	28.3244	148	0
1527801825.011795000	28.3258	92	0
1527801825.011859000	28.3259	106	1
1527801825.013251000	28.3273	221	0
1527801825.014872000	28.3289	103	1
1527801825.263337000	28.5774	386	1
1527801825.263398000	28.5774	259	1
1527801825.280440000	28.5945	87	0
1527801825.300158000	28.6142	87	0
1527801825.375232000	28.6893	277	0
1527801825.376713000	28.6908	148	0
1527801825.377914000	28.692	109	1
1527801825.380769000	28.6948	92	0
1527801825.382199000	28.6962	121	0
1527801825.383848000	28.6979	103	1
1527801825.662017000	28.9761	387	1
1527801825.662105000	28.9762	258	1
1527801825.680924000	28.995	87	0
1527801825.771352000	29.0854	279	0
1527801825.772831000	29.0869	148	0
1527801825.773922000	29.088	106	1
1527801825.774652000	29.0887	92	0
1527801825.776077000	29.0901	108	0
1527801825.777916000	29.092	103	1
1527801830.875485000	34.1895	391	1
1527801830.875569000	34.1896	257	1
1527801830.894204000	34.2083	87	0
1527801831.021871000	34.3359	278	0
1527801831.023284000	34.3373	148	0
1527801831.025036000	34.3391	106	1
1527801831.025877000	34.3399	92	0
1527801831.027313000	34.3414	272	0
1527801831.029015000	34.3431	103	1
1527801831.186121000	34.5002	386	1
1527801831.186207000	34.5003	258	1
1527801831.203901000	34.518	87	0
1527801831.213335000	34.5274	87	0
1527801831.347993000	34.662	233	0
1527801831.349366000	34.6634	148	0
1527801831.351033000	34.6651	109	1
1527801831.353179000	34.6672	92	0
1527801831.354710000	34.6688	89	0
1527801831.355954000	34.67	103	1
1527801831.667037000	34.9811	991	1
1527801831.667109000	34.9812	257	1
1527801831.685264000	34.9993	87	0
1527801831.774567000	35.0886	256	0
1527801831.775979000	35.09	148	0
1527801831.777071000	35.0911	106	1
1527801831.777907000	35.092	92	0
1527801831.779336000	35.0934	141	0
1527801831.781075000	35.0951	103	1
1527801832.077660000	35.3917	907	1
1527801832.077716000	35.3918	261	1
1527801832.095853000	35.4099	87	0
1527801832.201376000	35.5154	232	0
1527801832.202901000	35.517	148	0
1527801832.204090000	35.5181	106	1
1527801832.205305000	35.5194	92	0
1527801832.206746000	35.5208	333	0
1527801832.208009000	35.5221	103	1
1527801832.326183000	35.6402	467	1
1527801832.326249000	35.6403	256	1
1527801832.343052000	35.6571	87	0
1527801832.435635000	35.7497	254	0
1527801832.437052000	35.7511	148	0
1527801832.438105000	35.7522	106	1
1527801832.438500000	35.7525	92	0
1527801832.439931000	35.754	297	0
1527801832.441015000	35.7551	103	1
1527801832.608097000	35.9221	385	1
1527801832.608163000	35.9222	256	1
1527801832.626379000	35.9404	87	0
1527801832.727814000	36.0419	277	0
1527801832.729169000	36.0432	148	0
1527801832.731102000	36.0452	106	1
1527801832.731884000	36.0459	92	0
1527801832.733589000	36.0476	323	0
1527801832.735115000	36.0492	103	1
1527801832.951417000	36.2655	388	1
1527801832.951490000	36.2655	258	1
1527801832.968812000	36.2829	87	0
1527801833.122886000	36.4369	235	0
1527801833.124309000	36.4384	148	0
1527801833.126141000	36.4402	106	1
1527801833.126742000	36.4408	92	0
1527801833.128111000	36.4422	275	0
1527801833.129037000	36.4431	103	1
1527801833.376893000	36.6909	388	1
1527801833.376984000	36.691	261	1
1527801833.395227000	36.7093	87	0
1527801833.491820000	36.8059	255	0
1527801833.493242000	36.8073	148	0
1527801833.495158000	36.8092	106	1
1527801833.496476000	36.8105	92	0
1527801833.497948000	36.812	279	0
1527801833.499075000	36.8131	103	1
1527801833.723403000	37.0375	386	1
1527801833.723467000	37.0375	256	1
1527801833.740369000	37.0544	87	0
1527801833.902092000	37.2161	256	0
1527801833.903520000	37.2176	148	0
1527801833.905180000	37.2192	106	1
1527801833.905523000	37.2196	92	0
1527801833.906958000	37.221	169	0
1527801833.908104000	37.2222	103	1
1527801834.211927000	37.526	387	1
1527801834.212014000	37.5261	256	1
1527801834.229788000	37.5438	87	0
1527801834.323302000	37.6374	267	0
1527801834.324826000	37.6389	148	0
1527801834.326209000	37.6403	106	1
1527801834.327972000	37.642	92	0
1527801834.329354000	37.6434	266	0
1527801834.331199000	37.6452	103	1
1527801834.673580000	37.9876	391	1
1527801834.673641000	37.9877	260	1
1527801834.691586000	38.0056	87	0
1527801834.801716000	38.1158	254	0
1527801834.803146000	38.1172	148	0
1527801834.804233000	38.1183	106	1
1527801834.804638000	38.1187	92	0
1527801834.806073000	38.1201	231	0
1527801834.807154000	38.1212	103	1
1527801835.102487000	38.4165	384	1
1527801835.102553000	38.4166	256	1
1527801835.120721000	38.4348	87	0
1527801835.222510000	38.5366	337	0
1527801835.223937000	38.538	148	0
1527801835.225255000	38.5393	106	1
1527801835.225707000	38.5398	92	0
1527801835.227138000	38.5412	107	0
1527801835.228174000	38.5422	103	1
1527801835.462618000	38.7767	391	1
1527801835.462709000	38.7768	257	1
1527801835.480693000	38.7947	87	0
1527801835.647837000	38.9619	298	0
1527801835.649249000	38.9633	148	0
1527801835.650297000	38.9643	106	1
1527801835.651141000	38.9652	92	0
1527801835.652576000	38.9666	290	0
1527801835.654280000	38.9683	103	1
1527801835.973922000	39.288	386	1
1527801835.973990000	39.288	261	1
1527801835.993018000	39.3071	87	0
1527801836.133988000	39.448	258	0
1527801836.135470000	39.4495	148	0
1527801836.137252000	39.4513	106	1
1527801836.137773000	39.4518	92	0
1527801836.139206000	39.4533	216	0
1527801836.140240000	39.4543	103	1
1527801837.295158000	40.6092	992	1
1527801837.295222000	40.6093	257	1
1527801837.312836000	40.6269	87	0
1527801837.401939000	40.716	254	0
1527801837.403337000	40.7174	148	0
1527801837.404380000	40.7184	106	1
1527801837.404999000	40.719	92	0
1527801837.406380000	40.7204	278	0
1527801837.407298000	40.7213	103	1
1527801837.564706000	40.8788	901	1
1527801837.564771000	40.8788	260	1
1527801837.582766000	40.8968	87	0
1527801837.673434000	40.9875	257	0
1527801837.674949000	40.989	148	0
1527801837.676376000	40.9904	106	1
1527801837.677718000	40.9918	92	0
1527801837.679152000	40.9932	198	0
1527801837.680323000	40.9944	103	1
1527801838.324742000	41.6388	388	1
1527801838.324815000	41.6389	257	1
1527801838.353807000	41.6679	87	0
1527801838.438431000	41.7525	256	0
1527801838.439879000	41.7539	148	0
1527801838.441338000	41.7554	92	0
1527801838.441412000	41.7555	106	1
1527801838.442806000	41.7569	331	0
1527801838.444376000	41.7584	103	1
1527801838.617720000	41.9318	464	1
1527801838.617781000	41.9318	260	1
1527801838.635135000	41.9492	87	0
1527801838.741879000	42.0559	235	0
1527801838.743305000	42.0574	148	0
1527801838.744417000	42.0585	106	1
1527801838.747049000	42.0611	92	0
1527801838.748488000	42.0625	291	0
1527801838.749407000	42.0635	103	1
1527801839.093591000	42.4076	391	1
1527801839.093655000	42.4077	256	1
1527801839.111684000	42.4257	87	0
1527801839.284065000	42.5981	232	0
1527801839.285609000	42.5997	148	0
1527801839.286459000	42.6005	106	1
1527801839.287816000	42.6019	92	0
1527801839.289254000	42.6033	172	0
1527801839.290412000	42.6045	103	1
1527801840.076664000	43.3907	389	1
1527801840.076760000	43.3908	259	1
1527801840.093619000	43.4077	87	0
1527801840.258883000	43.5729	256	0
1527801840.260300000	43.5743	148	0
1527801840.262145000	43.5762	106	1
1527801840.262896000	43.5769	92	0
1527801840.264319000	43.5784	104	0
1527801840.266128000	43.5802	103	1
1527801840.378573000	43.6926	387	1
1527801840.378635000	43.6927	259	1
1527801840.395662000	43.7097	87	0
1527801840.475038000	43.7891	304	0
1527801840.476479000	43.7905	148	0
1527801840.477948000	43.792	92	0
1527801840.478183000	43.7922	109	1
1527801840.479337000	43.7934	168	0
1527801840.482162000	43.7962	100	1
1527801840.679061000	43.9931	388	1
1527801840.679155000	43.9932	259	1
1527801840.696385000	44.0104	87	0
1527801840.777998000	44.092	233	0
1527801840.779372000	44.0934	148	0
1527801840.781167000	44.0952	106	1
1527801840.781517000	44.0956	92	0
1527801840.782957000	44.097	272	0
1527801840.784096000	44.0981	103	1
1527801841.057245000	44.3713	391	1
1527801841.057331000	44.3714	261	1
1527801841.075349000	44.3894	87	0
1527801841.243674000	44.5577	233	0
1527801841.245153000	44.5592	148	0
1527801841.246204000	44.5603	106	1
1527801841.246972000	44.561	92	0
1527801841.248351000	44.5624	277	0
1527801841.250212000	44.5643	103	1
1527801842.744221000	46.0583	387	1
1527801842.744288000	46.0583	256	1
1527801842.761374000	46.0754	87	0
1527801842.867014000	46.1811	282	0
1527801842.868435000	46.1825	148	0
1527801842.869611000	46.1837	106	1
1527801842.869869000	46.1839	92	0
1527801842.871306000	46.1854	184	0
1527801842.872617000	46.1867	103	1
1527801842.983965000	46.298	392	1
1527801842.984018000	46.2981	257	1
1527801843.002232000	46.3163	87	0
1527801843.097642000	46.4117	264	0
1527801843.099072000	46.4131	148	0
1527801843.100706000	46.4148	106	1
1527801843.101143000	46.4152	92	0
1527801843.102577000	46.4166	170	0
1527801843.103614000	46.4177	103	1
1527801843.588976000	46.903	386	1
1527801843.589218000	46.9033	261	1
1527801843.606858000	46.9209	87	0
1527801843.698150000	47.0122	255	0
1527801843.699498000	47.0135	148	0
1527801843.701746000	47.0158	106	1
1527801843.702992000	47.017	92	0
1527801843.704373000	47.0184	242	0
1527801843.705658000	47.0197	103	1
1527801844.103186000	47.4172	990	1
1527801844.103250000	47.4173	257	1
1527801844.120908000	47.435	87	0
1527801844.352884000	47.6669	335	0
1527801844.354299000	47.6683	148	0
1527801844.355782000	47.6698	106	1
1527801844.357730000	47.6718	92	0
1527801844.359209000	47.6733	237	0
1527801844.360772000	47.6748	103	1
1527801844.570083000	47.8841	903	1
1527801844.570168000	47.8842	261	1
1527801844.588489000	47.9025	87	0
1527801844.676804000	47.9909	297	0
1527801844.678230000	47.9923	148	0
1527801844.679729000	47.9938	106	1
1527801844.680540000	47.9946	92	0
1527801844.681974000	47.996	153	0
1527801844.682699000	47.9967	103	1
1527801845.021048000	48.3351	386	1
1527801845.021136000	48.3352	261	1
1527801845.039985000	48.354	87	0
1527801845.179355000	48.4934	258	0
1527801845.180779000	48.4948	148	0
1527801845.181845000	48.4959	106	1
1527801845.183214000	48.4973	92	0
1527801845.184707000	48.4988	248	0
1527801845.185800000	48.4999	103	1
1527801845.341939000	48.656	465	1
1527801845.342008000	48.6561	256	1
1527801845.359423000	48.6735	87	0
1527801845.457433000	48.7715	278	0
1527801845.458882000	48.7729	148	0
1527801845.460824000	48.7749	106	1
1527801845.461332000	48.7754	92	0
1527801845.462793000	48.7768	339	0
1527801845.463751000	48.7778	103	1
1527801845.756931000	49.071	391	1
1527801845.757014000	49.0711	256	1
1527801845.775354000	49.0894	87	0
1527801845.867355000	49.1814	235	0
1527801845.868790000	49.1828	148	0
1527801845.869862000	49.1839	106	1
1527801845.870434000	49.1845	92	0
1527801845.871852000	49.1859	233	0
1527801845.872768000	49.1868	103	1
1527801846.097015000	49.4111	391	1
1527801846.097102000	49.4112	258	1
1527801846.114002000	49.4281	87	0
1527801846.253318000	49.5674	232	0
1527801846.254809000	49.5689	148	0
1527801846.255879000	49.5699	106	1
1527801846.256252000	49.5703	92	0
1527801846.257685000	49.5717	178	0
1527801846.258800000	49.5728	103	1
1527801846.516012000	49.8301	386	1
1527801846.516098000	49.8301	257	1
1527801846.531794000	49.8458	100	0
1527801846.534090000	49.8481	87	0
1527801846.534883000	49.8489	103	1
1527801846.617025000	49.9311	258	0
1527801846.618397000	49.9324	148	0
1527801846.619891000	49.9339	103	1
1527801846.621856000	49.9359	92	0
1527801846.623292000	49.9373	325	0
1527801846.624901000	49.939	103	1
1527801847.208864000	50.5229	390	1
1527801847.208951000	50.523	260	1
1527801847.226238000	50.5403	87	0
1527801847.306129000	50.6202	232	0
1527801847.307546000	50.6216	148	0
1527801847.308940000	50.623	106	1
1527801847.309669000	50.6237	92	0
1527801847.312920000	50.627	100	1
1527801847.341059000	50.6551	95	0
1527801847.343931000	50.658	100	1
1527801847.428492000	50.7425	386	1
1527801847.428551000	50.7426	257	1
1527801847.446911000	50.761	87	0
1527801847.452376000	50.7664	87	0
1527801847.549275000	50.8633	254	0
1527801847.550736000	50.8648	148	0
1527801847.551955000	50.866	109	1
1527801847.552842000	50.8669	92	0
1527801847.554268000	50.8683	152	0
1527801847.555944000	50.87	103	1
1527801847.687161000	51.0012	385	1
1527801847.687251000	51.0013	257	1
1527801847.704393000	51.0184	87	0
1527801847.794692000	51.1087	282	0
1527801847.796118000	51.1102	148	0
1527801847.797532000	51.1116	92	0
1527801847.797963000	51.112	109	1
1527801847.798929000	51.113	277	0
1527801847.801963000	51.116	100	1
1527801848.048575000	51.3626	389	1
1527801848.048636000	51.3627	260	1
1527801848.065943000	51.38	87	0
1527801848.167944000	51.482	235	0
1527801848.169338000	51.4834	148	0
1527801848.170789000	51.4848	92	0
1527801848.171040000	51.4851	109	1
1527801848.172246000	51.4863	124	0
1527801848.174977000	51.489	100	1
1527801848.387477000	51.7015	387	1
1527801848.387568000	51.7016	258	1
1527801848.405336000	51.7194	87	0
1527801848.482977000	51.797	255	0
1527801848.484443000	51.7985	148	0
1527801848.486005000	51.8001	106	1
1527801848.486330000	51.8004	92	0
1527801848.487769000	51.8018	154	0
1527801848.488925000	51.803	103	1
1527801848.874289000	52.1883	973	1
1527801848.874356000	52.1884	1412	1
1527801848.874397000	52.1884	1412	1
1527801848.874433000	52.1885	1412	1
1527801848.874471000	52.1885	842	1
1527801848.891988000	52.206	87	0
1527801848.905418000	52.2195	87	0
1527801848.971826000	52.2859	391	0
1527801848.975025000	52.2891	106	1
1527801848.982871000	52.2969	80	0
1527801848.986031000	52.3001	100	1
1527801849.264418000	52.5785	903	1
1527801849.264482000	52.5785	260	1
1527801849.282824000	52.5969	87	0
1527801849.390252000	52.7043	287	0
1527801849.391684000	52.7057	148	0
1527801849.393046000	52.7071	92	0
1527801849.393071000	52.7071	106	1
1527801849.394601000	52.7087	205	0
1527801849.396050000	52.7101	103	1
1527801849.669330000	52.9834	389	1
1527801849.669422000	52.9835	259	1
1527801849.686666000	53.0007	87	0
1527801849.781231000	53.0953	360	0
1527801849.782659000	53.0967	148	0
1527801849.784080000	53.0981	106	1
1527801849.786329000	53.1004	92	0
1527801849.787766000	53.1018	268	0
1527801849.788997000	53.103	103	1
1527801850.178542000	53.4926	465	1
1527801850.178635000	53.4927	258	1
1527801850.196339000	53.5104	87	0
1527801850.358266000	53.6723	275	0
1527801850.359682000	53.6737	148	0
1527801850.361137000	53.6752	106	1
1527801850.361950000	53.676	92	0
1527801850.363338000	53.6774	226	0
1527801850.365107000	53.6792	103	1
1527801850.410860000	53.7249	387	1
1527801850.410950000	53.725	260	1
1527801850.427710000	53.7418	87	0
1527801850.519380000	53.8334	279	0
1527801850.520858000	53.8349	148	0
1527801850.522119000	53.8362	106	1
1527801850.523331000	53.8374	92	0
1527801850.524820000	53.8389	179	0
1527801850.526039000	53.8401	103	1
1527801850.840436000	54.1545	391	1
1527801850.840526000	54.1546	257	1
1527801850.857536000	54.1716	87	0
1527801850.943682000	54.2577	257	0
1527801850.945115000	54.2592	148	0
1527801850.946143000	54.2602	106	1
1527801850.948040000	54.2621	92	0
1527801850.949406000	54.2635	191	0
1527801850.951143000	54.2652	103	1
1527801851.349374000	54.6634	390	1
1527801851.349449000	54.6635	256	1
1527801851.367136000	54.6812	87	0
1527801851.474741000	54.7888	258	0
1527801851.476150000	54.7902	148	0
1527801851.477093000	54.7911	106	1
1527801851.480003000	54.7941	92	0
1527801851.481428000	54.7955	246	0
1527801851.483140000	54.7972	103	1
1527801851.653337000	54.9674	392	1
1527801851.653403000	54.9675	261	1
1527801851.670694000	54.9847	87	0
1527801851.767956000	55.082	235	0
1527801851.769385000	55.0834	148	0
1527801851.771183000	55.0852	106	1
1527801851.883868000	55.1979	92	0
1527801851.885338000	55.1994	284	0
1527801851.887211000	55.2013	103	1
1527801852.033332000	55.3474	391	1
1527801852.033428000	55.3475	258	1
1527801852.051024000	55.3651	87	0
1527801852.144709000	55.4588	233	0
1527801852.146142000	55.4602	148	0
1527801852.147214000	55.4613	106	1
1527801852.150153000	55.4642	92	0
1527801852.151581000	55.4656	131	0
1527801852.153217000	55.4673	103	1
1527801852.402451000	55.7165	387	1
1527801852.402517000	55.7166	256	1
1527801852.419747000	55.7338	87	0
1527801852.519848000	55.8339	256	0
1527801852.521205000	55.8353	148	0
1527801852.522248000	55.8363	106	1
1527801852.525337000	55.8394	92	0
1527801852.526768000	55.8408	99	0
1527801852.528243000	55.8423	103	1
1527801852.841415000	56.1555	387	1
1527801852.841473000	56.1555	256	1
1527801852.858543000	56.1726	87	0
1527801852.940688000	56.2547	233	0
1527801852.942110000	56.2562	148	0
1527801852.943281000	56.2573	106	1
1527801852.943594000	56.2576	92	0
1527801852.945092000	56.2591	317	0
1527801852.946178000	56.2602	103	1
1527801853.101582000	56.4156	387	1
1527801853.101643000	56.4157	257	1
1527801853.120304000	56.4344	87	0
1527801853.206266000	56.5203	281	0
1527801853.207735000	56.5218	148	0
1527801853.209282000	56.5233	106	1
1527801853.209880000	56.5239	92	0
1527801853.211248000	56.5253	191	0
1527801853.212191000	56.5262	103	1
1527801853.381568000	56.6956	992	1
1527801853.381633000	56.6957	257	1
1527801853.402364000	56.7164	87	0
1527801853.555504000	56.8696	256	0
1527801853.556935000	56.871	148	0
1527801853.558288000	56.8723	106	1
1527801853.559158000	56.8732	92	0
1527801853.560584000	56.8746	103	0
1527801853.562286000	56.8763	103	1
1527801854.273646000	57.5877	903	1
1527801854.273710000	57.5878	261	1
1527801854.290815000	57.6049	87	0
1527801854.386067000	57.7001	233	0
1527801854.387499000	57.7015	148	0
1527801854.389342000	57.7034	106	1
1527801854.389886000	57.7039	92	0
1527801854.391303000	57.7054	324	0
1527801854.392260000	57.7063	103	1
1527801854.616989000	57.931	387	1
1527801854.617048000	57.9311	257	1
1527801854.634182000	57.9482	87	0
1527801854.735702000	58.0498	256	0
1527801854.737123000	58.0512	148	0
1527801854.738290000	58.0523	106	1
1527801854.738963000	58.053	92	0
1527801854.740395000	58.0544	261	0
1527801854.741267000	58.0553	103	1
1527801854.955256000	58.2693	464	1
1527801854.955334000	58.2694	258	1
1527801854.973402000	58.2875	87	0
1527801855.076677000	58.3907	232	0
1527801855.078090000	58.3921	148	0
1527801855.079303000	58.3934	106	1
1527801855.081071000	58.3951	92	0
1527801855.082506000	58.3966	147	0
1527801855.083281000	58.3973	103	1
1527801855.371687000	58.6857	390	1
1527801855.371762000	58.6858	265	1
1527801855.392857000	58.7069	87	0
1527801855.529510000	58.8436	311	0
1527801855.530924000	58.845	148	0
1527801855.532367000	58.8464	106	1
1527801855.532633000	58.8467	92	0
1527801855.534078000	58.8481	85	0
1527801855.535347000	58.8494	103	1
1527801855.784898000	59.0989	391	1
1527801855.784994000	59.099	262	1
1527801855.804782000	59.1188	87	0
1527801855.914175000	59.2282	334	0
1527801855.915591000	59.2296	148	0
1527801855.917083000	59.2311	92	0
1527801855.917353000	59.2314	109	1
1527801855.918542000	59.2326	272	0
1527801855.921368000	59.2354	100	1
1527801856.093620000	59.4077	389	1
1527801856.093678000	59.4077	259	1
1527801856.111834000	59.4259	87	0
1527801856.221244000	59.5353	275	0
1527801856.222672000	59.5367	148	0
1527801856.224385000	59.5384	106	1
1527801856.226312000	59.5404	92	0
1527801856.227751000	59.5418	337	0
1527801856.229385000	59.5434	103	1
1527801856.443737000	59.7578	391	1
1527801856.443794000	59.7578	257	1
1527801856.461371000	59.7754	87	0
1527801856.559753000	59.8738	281	0
1527801856.561167000	59.8752	148	0
1527801856.562402000	59.8765	106	1
1527801856.563614000	59.8777	92	0
1527801856.565112000	59.8792	249	0
1527801856.566395000	59.8804	103	1
1527801856.763537000	60.0776	392	1
1527801856.763603000	60.0777	256	1
1527801856.781350000	60.0954	87	0
1527801856.878364000	60.1924	255	0
1527801856.879756000	60.1938	148	0
1527801856.881397000	60.1954	92	0
1527801856.881459000	60.1955	106	1
1527801856.882825000	60.1969	94	0
1527801856.884433000	60.1985	103	1
1527801857.263815000	60.5779	386	1
1527801857.263880000	60.5779	259	1
1527801857.281914000	60.596	87	0
1527801857.367358000	60.6814	233	0
1527801857.368799000	60.6828	148	0
1527801857.370482000	60.6845	106	1
1527801857.370873000	60.6849	92	0
1527801857.372312000	60.6864	263	0
1527801857.373432000	60.6875	103	1
1527801857.698082000	61.0121	390	1
1527801857.698171000	61.0122	258	1
1527801857.715338000	61.0294	87	0
1527801857.794033000	61.1081	255	0
1527801857.795507000	61.1096	148	0
1527801857.796449000	61.1105	106	1
1527801857.796979000	61.111	92	0
1527801857.798418000	61.1125	311	0
1527801857.799449000	61.1135	103	1
1527801858.007185000	61.3212	994	1
1527801858.007272000	61.3213	261	1
1527801858.025844000	61.3399	87	0
1527801858.184495000	61.4985	235	0
1527801858.186038000	61.5001	148	0
1527801858.187565000	61.5016	106	1
1527801858.188286000	61.5023	92	0
1527801858.189653000	61.5037	167	0
1527801858.190475000	61.5045	103	1
1527801858.413873000	61.7279	904	1
1527801858.413950000	61.728	259	1
1527801858.432485000	61.7465	87	0
1527801858.531538000	61.8456	255	0
1527801858.532889000	61.8469	148	0
1527801858.534506000	61.8486	92	0
1527801858.534598000	61.8486	106	1
1527801858.536010000	61.8501	310	0
1527801858.537571000	61.8516	103	1
1527801859.034170000	62.3482	386	1
1527801859.034234000	62.3483	258	1
1527801859.052943000	62.367	87	0
1527801859.127388000	62.4414	233	0
1527801859.128854000	62.4429	148	0
1527801859.130618000	62.4447	106	1
1527801859.131577000	62.4456	92	0
1527801859.132999000	62.447	168	0
1527801859.134552000	62.4486	103	1
1527801859.324842000	62.6389	464	1
1527801859.324904000	62.639	256	1
1527801859.342510000	62.6566	87	0
1527801859.449933000	62.764	305	0
1527801859.451354000	62.7654	148	0
1527801859.452564000	62.7666	106	1
1527801859.453247000	62.7673	92	0
1527801859.454751000	62.7688	322	0
1527801859.455532000	62.7696	103	1
1527801859.804958000	63.119	392	1
1527801859.805017000	63.1191	260	1
1527801859.822966000	63.137	87	0
1527801859.975072000	63.2891	236	0
1527801859.976447000	63.2905	148	0
1527801859.977668000	63.2917	106	1
1527801859.978944000	63.293	92	0
1527801859.980338000	63.2944	207	0
1527801859.981587000	63.2956	103	1
1527801860.196160000	63.5102	388	1
1527801860.196223000	63.5103	259	1
1527801860.213832000	63.5279	87	0
1527801860.306907000	63.621	233	0
1527801860.308333000	63.6224	148	0
1527801860.309679000	63.6237	106	1
1527801860.310636000	63.6247	92	0
1527801860.312058000	63.6261	127	0
1527801860.313674000	63.6277	103	1
1527801860.845047000	64.1591	390	1
1527801860.845153000	64.1592	262	1
1527801860.863002000	64.1771	87	0
1527801861.029147000	64.3432	258	0
1527801861.030542000	64.3446	148	0
1527801861.031706000	64.3458	106	1
1527801861.032543000	64.3466	92	0
1527801861.033983000	64.348	287	0
1527801861.035905000	64.35	103	1
1527801861.218709000	64.5328	388	1
1527801861.218769000	64.5328	262	1
1527801861.236631000	64.5507	87	0
1527801861.330058000	64.6441	233	0
1527801861.331464000	64.6455	148	0
1527801861.332678000	64.6467	106	1
1527801861.333810000	64.6479	92	0
1527801861.335305000	64.6494	184	0
1527801861.336666000	64.6507	103	1
1527801861.676666000	64.9907	391	1
1527801861.676743000	64.9908	264	1
1527801861.694008000	65.0081	87	0
1527801861.803452000	65.1175	309	0
1527801861.804959000	65.119	148	0
1527801861.806770000	65.1208	106	1
1527801861.808281000	65.1223	92	0
1527801861.809713000	65.1238	198	0
1527801861.810686000	65.1247	103	1
1527801861.843339000	65.1574	92	0
1527801861.845756000	65.1598	100	1
1527801863.005374000	66.3194	385	1
1527801863.005441000	66.3195	260	1
1527801863.024891000	66.3389	87	0
1527801863.121723000	66.4358	402	0
1527801863.123136000	66.4372	148	0
1527801863.124550000	66.4386	92	0
1527801863.124794000	66.4388	109	1
1527801863.126066000	66.4401	258	0
1527801863.128835000	66.4429	100	1
1527801863.234845000	66.5489	388	1
1527801863.234909000	66.549	258	1
1527801863.252340000	66.5664	87	0
1527801863.342088000	66.6561	258	0
1527801863.343507000	66.6576	148	0
1527801863.344860000	66.6589	106	1
1527801863.346745000	66.6608	92	0
1527801863.348109000	66.6622	314	0
1527801863.349854000	66.6639	103	1
1527801863.642581000	66.9566	388	1
1527801863.642671000	66.9567	260	1
1527801863.659809000	66.9739	87	0
1527801863.759321000	67.0734	277	0
1527801863.760737000	67.0748	148	0
1527801863.761899000	67.0759	106	1
1527801863.764330000	67.0784	92	0
1527801863.765832000	67.0799	325	0
1527801863.766798000	67.0808	103	1
1527801865.395740000	68.7098	386	1
1527801865.395807000	68.7099	260	1
1527801865.415163000	68.7292	87	0
1527801865.492942000	68.807	255	0
1527801865.494342000	68.8084	148	0
1527801865.495990000	68.81	106	1
1527801865.496176000	68.8102	92	0
1527801865.497609000	68.8117	333	0
1527801865.498902000	68.813	103	1
1527801867.446734000	70.7608	994	1
1527801867.446819000	70.7609	261	1
1527801867.464116000	70.7782	87	0
1527801867.576870000	70.8909	256	0
1527801867.578283000	70.8923	148	0
1527801867.580103000	70.8942	106	1
1527801867.581368000	70.8954	92	0
1527801867.582917000	70.897	149	0
1527801867.584018000	70.8981	103	1
1527801867.746724000	71.0608	906	1
1527801867.746787000	71.0608	258	1
1527801867.764079000	71.0781	87	0
1527801867.872075000	71.1861	235	0
1527801867.873557000	71.1876	148	0
1527801867.875103000	71.1892	106	1
1527801867.875560000	71.1896	92	0
1527801867.877003000	71.1911	317	0
1527801867.878028000	71.1921	103	1
1527801868.136491000	71.4505	468	1
1527801868.136552000	71.4506	259	1
1527801868.155555000	71.4696	87	0
1527801868.255698000	71.5697	235	0
1527801868.257095000	71.5711	148	0
1527801868.258653000	71.5727	92	0
1527801868.259211000	71.5733	109	1
1527801868.260097000	71.5741	330	0
1527801868.263129000	71.5772	100	1
1527801868.275598000	71.5896	371	1
1527801868.275706000	71.5898	1412	1
1527801868.275743000	71.5898	1412	1
1527801868.275772000	71.5898	1412	1
1527801868.275794000	71.5898	1412	1
1527801868.275862000	71.5899	1412	1
1527801868.275887000	71.5899	1412	1
1527801868.275912000	71.59	1412	1
1527801868.275957000	71.59	1412	1
1527801868.275979000	71.59	1412	1
1527801868.276018000	71.5901	1412	1
1527801868.276078000	71.5901	1412	1
1527801868.276101000	71.5902	1412	1
1527801868.276138000	71.5902	1412	1
1527801868.276163000	71.5902	365	1
1527801868.294334000	71.6084	87	0
1527801868.299340000	71.6134	87	0
1527801868.301576000	71.6156	87	0
1527801868.395845000	71.7099	411	0
1527801868.399150000	71.7132	109	1
1527801868.401340000	71.7154	80	0
1527801868.404138000	71.7182	100	1
1527801868.578103000	71.8922	390	1
1527801868.578180000	71.8922	263	1
1527801868.595498000	71.9095	87	0
1527801868.681356000	71.9954	281	0
1527801868.682816000	71.9969	148	0
1527801868.684162000	71.9982	106	1
1527801868.684967000	71.999	92	0
1527801868.686347000	72.0004	268	0
1527801868.688153000	72.0022	103	1
1527801869.156543000	72.4706	387	1
1527801869.156604000	72.4707	264	1
1527801869.174057000	72.4881	87	0
1527801869.248510000	72.5626	235	0
1527801869.249919000	72.564	148	0
1527801869.251123000	72.5652	106	1
1527801869.252093000	72.5661	92	0
1527801869.253515000	72.5676	120	0
1527801869.255108000	72.5692	103	1
1527801869.406259000	72.7203	388	1
1527801869.406323000	72.7204	259	1
1527801869.422839000	72.7369	87	0
1527801869.505703000	72.8198	256	0
1527801869.507128000	72.8212	148	0
1527801869.508220000	72.8223	106	1
1527801869.508725000	72.8228	92	0
1527801869.510153000	72.8242	200	0
1527801869.511135000	72.8252	103	1
1527801869.942251000	73.2563	386	1
1527801869.942341000	73.2564	263	1
1527801869.959381000	73.2734	87	0
1527801870.052629000	73.3667	233	0
1527801870.054042000	73.3681	148	0
1527801870.055248000	73.3693	106	1
1527801870.055552000	73.3696	92	0
1527801870.056985000	73.371	280	0
1527801870.058166000	73.3722	103	1
1527801870.187258000	73.5013	386	1
1527801870.187320000	73.5014	258	1
1527801870.204701000	73.5188	87	0
1527801870.296357000	73.6104	288	0
1527801870.297778000	73.6118	148	0
1527801870.299264000	73.6133	106	1
1527801870.301023000	73.6151	92	0
1527801870.302422000	73.6165	245	0
1527801870.304267000	73.6183	103	1
1527801870.409234000	73.7233	386	1
1527801870.409298000	73.7233	258	1
1527801870.427148000	73.7412	87	0
1527801870.546133000	73.8602	402	0
1527801870.547545000	73.8616	148	0
1527801870.549207000	73.8633	106	1
1527801870.551353000	73.8654	92	0
1527801870.552901000	73.867	140	0
1527801870.554188000	73.8682	103	1
1527801870.659544000	73.9736	387	1
1527801870.659606000	73.9737	263	1
1527801870.677493000	73.9915	87	0
1527801870.765489000	74.0795	256	0
1527801870.766985000	74.081	148	0
1527801870.768290000	74.0823	106	1
1527801870.769799000	74.0838	92	0
1527801870.771234000	74.0853	280	0
1527801870.772196000	74.0862	103	1
1527801871.370724000	74.6848	386	1
1527801871.370821000	74.6849	258	1
1527801871.388525000	74.7026	87	0
1527801871.473329000	74.7874	278	0
1527801871.474870000	74.7889	148	0
1527801871.476319000	74.7904	106	1
1527801871.476796000	74.7908	92	0
1527801871.478226000	74.7923	132	0
1527801871.479237000	74.7933	103	1
1527801872.181450000	75.4955	995	1
1527801872.181537000	75.4956	261	1
1527801872.198694000	75.5127	87	0
1527801872.357088000	75.6711	235	0
1527801872.358512000	75.6726	148	0
1527801872.360377000	75.6744	106	1
1527801872.360799000	75.6748	92	0
1527801872.362233000	75.6763	142	0
1527801872.363288000	75.6773	103	1
1527801872.850560000	76.1646	903	1
1527801872.850638000	76.1647	259	1
1527801872.869883000	76.1839	87	0
1527801872.873952000	76.188	87	0
1527801872.964339000	76.2784	258	0
1527801872.965837000	76.2799	148	0
1527801872.967392000	76.2814	109	1
1527801872.967993000	76.282	92	0
1527801872.969378000	76.2834	231	0
1527801872.970321000	76.2844	103	1
1527801873.055422000	76.3695	467	1
1527801873.055491000	76.3695	258	1
1527801873.073343000	76.3874	87	0
1527801873.176303000	76.4904	233	0
1527801873.177725000	76.4918	148	0
1527801873.179383000	76.4934	106	1
1527801873.180042000	76.4941	92	0
1527801873.181422000	76.4955	231	0
1527801873.182325000	76.4964	103	1
1527801873.504439000	76.8185	386	1
1527801873.504531000	76.8186	258	1
1527801873.522346000	76.8364	87	0
1527801873.787065000	77.1011	256	0
1527801873.788438000	77.1025	148	0
1527801873.790409000	77.1045	106	1
1527801873.790582000	77.1046	92	0
1527801873.792015000	77.1061	304	0
1527801873.793381000	77.1074	103	1
1527801873.915844000	77.2299	391	1
1527801873.915918000	77.23	262	1
1527801873.934053000	77.2481	87	0
1527801874.033733000	77.3478	235	0
1527801874.035225000	77.3493	148	0
1527801874.036413000	77.3505	106	1
1527801874.037220000	77.3513	92	0
1527801874.038652000	77.3527	238	0
1527801874.040404000	77.3545	103	1
1527801875.975589000	79.2896	390	1
1527801875.975685000	79.2897	259	1
1527801875.993193000	79.3072	87	0
1527801876.082358000	79.3964	258	0
1527801876.083795000	79.3978	148	0
1527801876.084990000	79.399	106	1
1527801876.086073000	79.4001	92	0
1527801876.087562000	79.4016	148	0
1527801876.088897000	79.4029	103	1
1527801876.245534000	79.5596	392	1
1527801876.245595000	79.5596	263	1
1527801876.263231000	79.5773	87	0
1527801876.341890000	79.6559	233	0
1527801876.343317000	79.6574	148	0
1527801876.344993000	79.659	106	1
1527801876.345338000	79.6594	92	0
1527801876.346814000	79.6609	181	0
1527801876.347939000	79.662	103	1
1527801876.675106000	79.9892	389	1
1527801876.675170000	79.9892	260	1
1527801876.693450000	80.0075	87	0
1527801876.799561000	80.1136	304	0
1527801876.800974000	80.115	148	0
1527801876.802018000	80.1161	106	1
1527801876.803339000	80.1174	92	0
1527801876.804845000	80.1189	122	0
1527801876.805930000	80.12	103	1
1527801876.945032000	80.2591	388	1
1527801876.945126000	80.2592	258	1
1527801876.961809000	80.2759	87	0
1527801877.047611000	80.3617	235	0
1527801877.048994000	80.363	148	0
1527801877.050027000	80.3641	106	1
1527801877.050992000	80.365	92	0
1527801877.052449000	80.3665	261	0
1527801877.053957000	80.368	103	1
1527801877.295490000	80.6095	388	1
1527801877.295580000	80.6096	260	1
1527801877.314688000	80.6287	87	0
1527801877.410147000	80.7242	256	0
1527801877.411568000	80.7256	148	0
1527801877.413062000	80.7271	106	1
1527801877.413069000	80.7271	92	0
1527801877.414580000	80.7286	220	0
1527801877.415971000	80.73	103	1
1527801877.675550000	80.9896	387	1
1527801877.675638000	80.9897	262	1
1527801877.693736000	81.0078	87	0
1527801877.802738000	81.1168	288	0
1527801877.804156000	81.1182	148	0
1527801877.806079000	81.1201	106	1
1527801877.806795000	81.1208	92	0
1527801877.808228000	81.1223	274	0
1527801877.808988000	81.123	103	1
1527801878.086444000	81.4005	387	1
1527801878.086523000	81.4006	261	1
1527801878.106633000	81.4207	87	0
1527801878.212294000	81.5263	306	0
1527801878.213714000	81.5278	148	0
1527801878.215100000	81.5292	106	1
1527801878.216056000	81.5301	92	0
1527801878.217516000	81.5316	128	0
1527801878.219084000	81.5331	103	1
1527801878.465419000	81.7795	992	1
1527801878.465482000	81.7795	260	1
1527801878.482899000	81.7969	87	0
1527801878.569342000	81.8834	332	0
1527801878.570814000	81.8849	148	0
1527801878.572121000	81.8862	106	1
1527801878.572157000	81.8862	92	0
1527801878.573679000	81.8877	96	0
1527801878.575108000	81.8892	103	1
1527801878.876283000	82.1903	904	1
1527801878.876367000	82.1904	263	1
1527801878.894336000	82.2084	87	0
1527801878.986521000	82.3006	256	0
1527801878.987948000	82.302	148	0
1527801878.989141000	82.3032	106	1
1527801878.989338000	82.3034	92	0
1527801878.990823000	82.3049	164	0
1527801878.992068000	82.3061	103	1
1527801879.547637000	82.8617	463	1
1527801879.547728000	82.8618	260	1
1527801879.565145000	82.8792	87	0
1527801879.730139000	83.0442	278	0
1527801879.731489000	83.0455	148	0
1527801879.732981000	83.047	92	0
1527801879.733246000	83.0473	109	1
1527801879.734388000	83.0484	305	0
1527801879.737173000	83.0512	100	1
1527801879.864062000	83.1781	387	1
1527801879.864198000	83.1782	259	1
1527801879.881005000	83.1951	87	0
1527801879.970238000	83.2843	232	0
1527801879.971654000	83.2857	148	0
1527801879.973070000	83.2871	92	0
1527801879.973169000	83.2872	106	1
1527801879.974539000	83.2886	321	0
1527801879.976200000	83.2903	103	1
1527801880.095549000	83.4096	390	1
1527801880.095640000	83.4097	262	1
1527801880.117623000	83.4317	87	0
1527801880.212141000	83.5262	233	0
1527801880.213575000	83.5276	148	0
1527801880.215205000	83.5293	106	1
1527801880.215954000	83.53	92	0
1527801880.217342000	83.5314	110	0
1527801880.219198000	83.5332	103	1
1527801880.455411000	83.7695	389	1
1527801880.455471000	83.7695	258	1
1527801880.475650000	83.7897	87	0
1527801880.571589000	83.8856	256	0
1527801880.573012000	83.8871	148	0
1527801880.574225000	83.8883	106	1
1527801880.575252000	83.8893	92	0
1527801880.577000000	83.891	237	0
1527801880.578147000	83.8922	103	1
1527801881.456597000	84.7706	387	1
1527801881.456656000	84.7707	258	1
1527801881.473568000	84.7876	87	0
1527801881.569445000	84.8835	258	0
1527801881.570906000	84.885	148	0
1527801881.572282000	84.8863	106	1
1527801881.573561000	84.8876	92	0
1527801881.575047000	84.8891	121	0
1527801881.576203000	84.8903	103	1
1527801881.865642000	85.1797	387	1
1527801881.865725000	85.1798	262	1
1527801881.883270000	85.1973	87	0
1527801881.965534000	85.2796	235	0
1527801881.966952000	85.281	148	0
1527801881.968331000	85.2824	106	1
1527801881.969642000	85.2837	92	0
1527801881.971084000	85.2851	325	0
1527801881.972233000	85.2863	103	1
1527801882.138483000	85.4525	390	1
1527801882.138550000	85.4526	259	1
1527801882.156286000	85.4703	87	0
1527801882.249426000	85.5635	231	0
1527801882.250853000	85.5649	148	0
1527801882.252247000	85.5663	106	1
1527801882.252269000	85.5663	92	0
1527801882.253734000	85.5678	169	0
1527801882.255244000	85.5693	103	1
1527801882.602660000	85.9167	389	1
1527801882.602752000	85.9168	264	1
1527801882.621104000	85.9352	87	0
1527801882.713947000	86.028	254	0
1527801882.715379000	86.0294	148	0
1527801882.717359000	86.0314	106	1
1527801882.718854000	86.0329	92	0
1527801882.720287000	86.0343	244	0
1527801882.721268000	86.0353	103	1
1527801882.949902000	86.264	385	1
1527801882.949990000	86.264	262	1
1527801882.967581000	86.2816	87	0
1527801883.058934000	86.373	281	0
1527801883.060342000	86.3744	148	0
1527801883.061378000	86.3754	106	1
1527801883.062086000	86.3761	92	0
1527801883.063523000	86.3776	246	0
1527801883.064320000	86.3784	103	1
1527801883.269517000	86.5836	388	1
1527801883.269615000	86.5837	258	1
1527801883.286390000	86.6004	87	0
1527801883.374775000	86.6888	232	0
1527801883.376193000	86.6902	148	0
1527801883.377456000	86.6915	106	1
1527801883.378145000	86.6922	92	0
1527801883.379649000	86.6937	228	0
1527801883.381407000	86.6955	103	1
1527801883.570697000	86.8847	993	1
1527801883.570789000	86.8848	260	1
1527801883.588361000	86.9024	87	0
1527801883.670834000	86.9849	258	0
1527801883.672259000	86.9863	148	0
1527801883.673369000	86.9874	106	1
1527801883.675417000	86.9895	92	0
1527801883.676890000	86.9909	290	0
1527801883.678368000	86.9924	103	1
1527801883.920485000	87.2345	903	1
1527801883.920550000	87.2346	258	1
1527801883.938151000	87.2522	87	0
1527801884.046127000	87.3602	288	0
1527801884.047548000	87.3616	148	0
1527801884.049373000	87.3634	106	1
1527801884.050373000	87.3644	92	0
1527801884.051866000	87.3659	270	0
1527801884.053380000	87.3674	103	1
1527801884.340617000	87.6547	464	1
1527801884.340707000	87.6548	259	1
1527801884.358747000	87.6728	87	0
1527801884.368642000	87.6827	87	0
1527801884.458361000	87.7724	325	0
1527801884.459823000	87.7739	148	0
1527801884.461412000	87.7755	109	1
1527801884.461553000	87.7756	92	0
1527801884.463014000	87.7771	95	0
1527801884.464409000	87.7785	103	1
1527801884.790568000	88.1046	390	1
1527801884.790660000	88.1047	261	1
1527801884.809311000	88.1234	87	0
1527801884.896087000	88.2101	307	0
1527801884.897502000	88.2116	148	0
1527801884.898861000	88.2129	92	0
1527801884.899426000	88.2135	109	1
1527801884.900340000	88.2144	102	0
1527801884.903413000	88.2175	100	1
1527801885.250071000	88.5641	387	1
1527801885.250160000	88.5642	260	1
1527801885.268705000	88.5828	87	0
1527801885.371670000	88.6857	256	0
1527801885.373089000	88.6871	148	0
1527801885.374473000	88.6885	106	1
1527801885.375642000	88.6897	92	0
1527801885.377083000	88.6911	277	0
1527801885.378424000	88.6925	103	1
1527801885.519537000	88.8336	387	1
1527801885.519604000	88.8337	261	1
1527801885.537254000	88.8513	87	0
1527801885.638461000	88.9525	277	0
1527801885.639921000	88.954	148	0
1527801885.641485000	88.9555	92	0
1527801885.641556000	88.9556	106	1
1527801885.643007000	88.9571	137	0
1527801885.644458000	88.9585	103	1
1527801885.789773000	89.1038	386	1
1527801885.789864000	89.1039	259	1
1527801885.807279000	89.1213	87	0
1527801885.932147000	89.2462	233	0
1527801885.933514000	89.2476	148	0
1527801885.935499000	89.2495	92	0
1527801885.935567000	89.2496	106	1
1527801885.936976000	89.251	139	0
1527801885.938532000	89.2526	103	1
1527801886.269847000	89.5839	387	1
1527801886.269929000	89.584	259	1
1527801886.287691000	89.6017	87	0
1527801886.440203000	89.7543	255	0
1527801886.441547000	89.7556	148	0
1527801886.443426000	89.7575	92	0
1527801886.443511000	89.7576	106	1
1527801886.444933000	89.759	189	0
1527801886.446486000	89.7605	103	1
1527801886.599886000	89.9139	386	1
1527801886.599978000	89.914	260	1
1527801886.617675000	89.9317	87	0
1527801886.711301000	90.0254	232	0
1527801886.712713000	90.0268	148	0
1527801886.714133000	90.0282	92	0
1527801886.714630000	90.0287	109	1
1527801886.715610000	90.0297	328	0
1527801886.718579000	90.0326	100	1
1527801886.832221000	90.1463	389	1
1527801886.832307000	90.1464	259	1
1527801886.851191000	90.1652	87	0
1527801886.949079000	90.2631	231	0
1527801886.950507000	90.2646	148	0
1527801886.951590000	90.2656	106	1
1527801886.954083000	90.2681	92	0
1527801886.955556000	90.2696	179	0
1527801886.956518000	90.2706	103	1
1527801887.601362000	90.9154	385	1
1527801887.601448000	90.9155	261	1
1527801887.618670000	90.9327	87	0
1527801887.718798000	91.0328	256	0
1527801887.720212000	91.0343	148	0
1527801887.721660000	91.0357	106	1
1527801887.723517000	91.0376	92	0
1527801887.725011000	91.0391	217	0
1527801887.726634000	91.0407	103	1
1527801887.829997000	91.144	387	1
1527801887.830093000	91.1441	261	1
1527801887.847667000	91.1617	87	0
1527801887.946619000	91.2607	233	0
1527801887.947983000	91.262	148	0
1527801887.949424000	91.2635	92	0
1527801887.949690000	91.2637	109	1
1527801887.950925000	91.265	335	0
1527801887.953642000	91.2677	100	1
1527801888.070087000	91.3841	386	1
1527801888.070153000	91.3842	261	1
1527801888.087989000	91.402	87	0
1527801888.200207000	91.5143	233	0
1527801888.201632000	91.5157	148	0
1527801888.202665000	91.5167	106	1
1527801888.203340000	91.5174	92	0
1527801888.205055000	91.5191	328	0
1527801888.205570000	91.5196	103	1
1527801888.439950000	91.754	994	1
1527801888.440014000	91.7541	260	1
1527801888.458084000	91.7721	87	0
1527801888.560031000	91.8741	304	0
1527801888.561391000	91.8754	148	0
1527801888.562701000	91.8768	106	1
1527801888.563902000	91.878	92	0
1527801888.565401000	91.8795	326	0
1527801888.566635000	91.8807	103	1
1527801888.699851000	92.0139	908	1
1527801888.699908000	92.014	262	1
1527801888.717766000	92.0318	87	0
1527801888.816341000	92.1304	233	0
1527801888.817704000	92.1318	148	0
1527801888.819509000	92.1336	92	0
1527801888.819742000	92.1338	109	1
1527801888.820962000	92.135	144	0
1527801888.823682000	92.1377	100	1
1527801888.972008000	92.2861	464	1
1527801888.972100000	92.2861	261	1
1527801888.995224000	92.3093	87	0
1527801889.072276000	92.3863	233	0
1527801889.073709000	92.3878	148	0
1527801889.074632000	92.3887	106	1
1527801889.075328000	92.3894	92	0
1527801889.076766000	92.3908	139	0
1527801889.077625000	92.3917	103	1
1527801889.287053000	92.6011	390	1
1527801889.287113000	92.6012	258	1
1527801889.304286000	92.6183	87	0
1527801889.387038000	92.7011	291	0
1527801889.388402000	92.7025	148	0
1527801889.389739000	92.7038	106	1
1527801889.390704000	92.7048	92	0
1527801889.392124000	92.7062	203	0
1527801889.393747000	92.7078	103	1
1527801889.560042000	92.8741	388	1
1527801889.560103000	92.8742	260	1
1527801889.577025000	92.8911	87	0
1527801889.587714000	92.9018	87	0
1527801889.682839000	92.9969	326	0
1527801889.684332000	92.9984	148	0
1527801889.685752000	92.9998	109	1
1527801889.686426000	93.0005	92	0
1527801889.687899000	93.0019	251	0
1527801889.688665000	93.0027	103	1
1527801889.850206000	93.1643	391	1
1527801889.850271000	93.1643	261	1
1527801889.867702000	93.1818	87	0
1527801889.950579000	93.2646	307	0
1527801889.952001000	93.2661	148	0
1527801889.953771000	93.2678	106	1
1527801889.954181000	93.2682	92	0
1527801889.955730000	93.2698	225	0
1527801889.956709000	93.2708	103	1
1527801893.347920000	96.662	370	1
1527801893.348018000	96.6621	1412	1
1527801893.348056000	96.6621	1412	1
1527801893.348090000	96.6621	1412	1
1527801893.348123000	96.6622	1067	1
1527801893.364459000	96.6785	100	0
1527801893.367409000	96.6815	87	0
1527801893.367934000	96.682	100	1
1527801893.434406000	96.7485	411	0
1527801893.436683000	96.7507	103	1
1527801893.439691000	96.7537	80	0
1527801893.442666000	96.7567	100	1
1527801893.553136000	96.8672	387	1
1527801893.553227000	96.8673	260	1
1527801893.582114000	96.8962	87	0
1527801893.668754000	96.9828	277	0
1527801893.670176000	96.9842	148	0
1527801893.671856000	96.9859	106	1
1527801893.673614000	96.9877	92	0
1527801893.675229000	96.9893	153	0
1527801893.676766000	96.9908	103	1
1527801893.790899000	97.1049	386	1
1527801893.790998000	97.105	260	1
1527801893.807201000	97.1213	87	0
1527801893.817475000	97.1315	87	0
1527801893.894411000	97.2085	232	0
1527801893.895923000	97.21	148	0
1527801893.897812000	97.2119	109	1
1527801893.898263000	97.2123	92	0
1527801893.899747000	97.2138	326	0
1527801893.900704000	97.2148	103	1
1527801894.080073000	97.3941	386	1
1527801894.080135000	97.3942	261	1
1527801894.103343000	97.4174	87	0
1527801894.190756000	97.5048	233	0
1527801894.192171000	97.5062	148	0
1527801894.193814000	97.5079	106	1
1527801894.196734000	97.5108	92	0
1527801894.198167000	97.5122	173	0
1527801894.199795000	97.5138	103	1
[truncated: 446 more rows]
