# Supplementary material for: Method for multi-task learning fusion network traffic classification to address small sample labels
Source: Sci Rep. 2024 Jan 30;14:2518. doi: 10.1038/s41598-024-51933-8 (PMC10827795; doi:10.1038/s41598-024-51933-8)
Supplement: Supplementary file 2 — Supplementary Information 2. [file 41598_2024_51933_MOESM2_ESM.zip › QUIC Dataset/QUIC Dataset/pretraining/Google Doc/GoogleDoc-1108.txt]

1527794588.033344000	0	296	1
1527794588.054410000	0.021066	87	0
1527794588.333533000	0.300189	363	0
1527794588.334554000	0.30121	103	1
1527794588.334912000	0.301568	1412	0
1527794588.336481000	0.303137	1412	0
1527794588.336615000	0.303271	100	1
1527794588.337559000	0.304215	100	1
1527794588.337830000	0.304486	1412	0
1527794588.338538000	0.305194	100	1
1527794588.339221000	0.305877	176	0
1527794588.339480000	0.306136	100	1
1527794588.340686000	0.307342	1412	0
1527794588.341539000	0.308195	100	1
1527794588.342069000	0.308725	1412	0
1527794588.342457000	0.309113	100	1
1527794588.343474000	0.31013	1412	0
1527794588.344539000	0.311195	100	1
1527794588.344806000	0.311462	184	0
1527794588.345539000	0.312195	100	1
1527794588.346275000	0.312931	728	0
1527794588.347540000	0.314196	100	1
1527794588.347739000	0.314395	1412	0
1527794588.348537000	0.315193	100	1
1527794588.349077000	0.315733	1412	0
1527794588.349539000	0.316195	100	1
1527794588.350523000	0.317179	1412	0
1527794588.351537000	0.318193	100	1
1527794588.351874000	0.31853	1412	0
1527794588.352537000	0.319193	100	1
1527794588.353298000	0.319954	1412	0
1527794588.354464000	0.32112	100	1
1527794588.354702000	0.321358	794	0
1527794588.355541000	0.322197	100	1
1527794588.369164000	0.33582	1188	0
1527794588.369471000	0.336127	100	1
1527794588.370660000	0.337316	1412	0
1527794588.371472000	0.338128	100	1
1527794588.372241000	0.338897	1412	0
1527794588.372473000	0.339129	100	1
1527794588.373632000	0.340288	1412	0
1527794588.374480000	0.341136	114	1
1527794588.375527000	0.342183	1412	0
1527794588.376472000	0.343128	100	1
1527794588.377187000	0.343843	1412	0
1527794588.377467000	0.344123	100	1
1527794588.379962000	0.346618	1412	0
1527794588.380467000	0.347123	100	1
1527794588.381394000	0.34805	1412	0
1527794588.382467000	0.349123	100	1
1527794588.382794000	0.34945	1412	0
1527794588.383473000	0.350129	100	1
1527794588.384196000	0.350852	1412	0
1527794588.384467000	0.351123	100	1
1527794588.385584000	0.35224	1412	0
1527794588.386473000	0.353129	100	1
1527794588.387050000	0.353706	1412	0
1527794588.387474000	0.35413	100	1
1527794588.388964000	0.35562	1412	0
1527794588.389473000	0.356129	100	1
1527794588.390368000	0.357024	1412	0
1527794588.391468000	0.358124	100	1
1527794588.395468000	0.362124	1412	0
1527794588.396474000	0.36313	100	1
1527794588.396938000	0.363594	1412	0
1527794588.397468000	0.364124	100	1
1527794588.399095000	0.365751	1412	0
1527794588.399469000	0.366125	100	1
1527794588.401208000	0.367864	1412	0
1527794588.401474000	0.36813	100	1
1527794588.404320000	0.370976	1412	0
1527794588.405516000	0.372172	100	1
1527794588.405801000	0.372457	1412	0
1527794588.406477000	0.373133	100	1
1527794588.407244000	0.3739	1412	0
1527794588.407467000	0.374123	100	1
1527794588.409519000	0.376175	1412	0
1527794588.411148000	0.377804	1412	0
1527794588.412490000	0.379146	103	1
1527794588.412555000	0.379211	1412	0
1527794588.413961000	0.380617	1183	0
1527794588.429013000	0.395669	103	1
1527794588.851167000	0.817823	365	1
1527794588.851276000	0.817932	1412	1
1527794588.851313000	0.817969	916	1
1527794588.852811000	0.819467	217	1
1527794588.872634000	0.83929	87	0
1527794589.008162000	0.974818	279	0
1527794589.009569000	0.976225	1412	0
1527794589.010978000	0.977634	1412	0
1527794589.012374000	0.97903	1412	0
1527794589.013788000	0.980444	176	0
1527794589.015239000	0.981895	1412	0
1527794589.016745000	0.983401	1412	0
1527794589.018079000	0.984735	1068	0
1527794589.019503000	0.986159	91	0
1527794589.020846000	0.987502	113	0
1527794589.053790000	1.02045	279	0
1527794589.057557000	1.02421	130	1
1527794589.058877000	1.02553	100	1
1527794589.071722000	1.03838	374	0
1527794589.072593000	1.03925	100	1
1527794589.075211000	1.04187	90	0
1527794589.116070000	1.08273	100	1
1527794589.467043000	1.4337	216	1
1527794589.483785000	1.45044	87	0
1527794589.569224000	1.53588	399	0
1527794589.570621000	1.53728	1115	0
1527794589.572051000	1.53871	91	0
1527794589.573452000	1.54011	178	0
1527794589.611477000	1.57813	399	0
1527794589.632369000	1.59903	115	1
1527794590.290655000	2.25731	394	1
1527794590.296075000	2.26273	1107	1
1527794590.297639000	2.26429	719	1
1527794590.308502000	2.27516	87	0
1527794590.314248000	2.2809	87	0
1527794590.329347000	2.296	299	0
1527794590.330642000	2.2973	106	1
1527794590.330736000	2.29739	502	0
1527794590.333593000	2.30025	100	1
1527794590.349995000	2.31665	438	1
1527794590.350075000	2.31673	144	1
1527794590.367269000	2.33393	87	0
1527794590.422295000	2.38895	1412	0
1527794590.423600000	2.39026	103	1
1527794590.423680000	2.39034	1412	0
1527794590.424582000	2.39124	100	1
1527794590.425102000	2.39176	1412	0
1527794590.425571000	2.39223	100	1
1527794590.426548000	2.3932	648	0
1527794590.427591000	2.39425	100	1
1527794590.427931000	2.39459	290	0
1527794590.428575000	2.39523	100	1
1527794590.485347000	2.452	442	0
1527794590.486092000	2.45275	117	1
1527794590.486795000	2.45345	79	0
1527794590.487665000	2.45432	100	1
1527794590.493956000	2.46061	1412	0
1527794590.494619000	2.46127	100	1
1527794590.495333000	2.46199	159	0
1527794590.503854000	2.47051	87	0
1527794590.527607000	2.49426	224	1
1527794590.527691000	2.49435	190	1
1527794590.545370000	2.51203	87	0
1527794590.640596000	2.60725	726	0
1527794590.641734000	2.60839	109	1
1527794590.641975000	2.60863	91	0
1527794590.642585000	2.60924	100	1
1527794590.643378000	2.61003	166	0
1527794590.643801000	2.61046	100	1
1527794591.294643000	3.2613	1412	1
1527794591.294716000	3.26137	1412	1
1527794591.294739000	3.26139	295	1
1527794591.294799000	3.26146	844	1
1527794591.314748000	3.2814	87	0
1527794591.340393000	3.30705	462	0
1527794591.341770000	3.30843	203	0
1527794591.347056000	3.31371	106	1
1527794591.424453000	3.39111	722	1
1527794591.427984000	3.39464	1318	1
1527794591.443262000	3.40992	87	0
1527794591.788900000	3.75556	271	0
1527794591.790103000	3.75676	103	1
1527794591.790570000	3.75723	1412	0
1527794591.791966000	3.75862	994	0
1527794591.792675000	3.75933	103	1
1527794591.793335000	3.75999	91	0
1527794591.793723000	3.76038	100	1
1527794591.794736000	3.76139	211	0
1527794591.795654000	3.76231	100	1
1527794591.800094000	3.76675	1412	0
1527794591.801132000	3.76779	100	1
1527794591.801516000	3.76817	1412	0
1527794591.801656000	3.76831	100	1
1527794591.802915000	3.76957	1412	0
1527794591.803650000	3.77031	100	1
1527794591.804288000	3.77094	485	0
1527794591.804648000	3.7713	100	1
1527794591.805691000	3.77235	253	0
1527794591.806664000	3.77332	100	1
1527794592.014332000	3.98099	341	1
1527794592.014434000	3.98109	1412	1
1527794592.014460000	3.98112	1412	1
1527794592.014483000	3.98114	1412	1
1527794592.014530000	3.98119	1412	1
1527794592.014567000	3.98122	1412	1
1527794592.014601000	3.98126	1412	1
1527794592.014638000	3.98129	1412	1
1527794592.014702000	3.98136	1412	1
1527794592.014738000	3.98139	1412	1
1527794592.014772000	3.98143	1412	1
1527794592.014809000	3.98146	1412	1
1527794592.016701000	3.98336	1412	1
1527794592.016738000	3.98339	1280	1
1527794592.032552000	3.99921	87	0
1527794592.035999000	4.00266	87	0
1527794592.082476000	4.04913	1342	1
1527794592.100798000	4.06745	87	0
1527794592.130601000	4.09726	441	0
1527794592.131776000	4.09843	103	1
1527794592.135098000	4.10175	79	0
1527794592.135817000	4.10247	100	1
1527794592.267813000	4.23447	1230	0
1527794592.268999000	4.23566	100	1
1527794592.876848000	4.8435	1341	1
1527794592.896699000	4.86335	87	0
1527794593.021749000	4.9884	606	0
1527794593.026789000	4.99344	103	1
1527794593.953048000	5.9197	333	1
1527794593.953129000	5.91979	1412	1
1527794593.953153000	5.91981	988	1
1527794593.954518000	5.92117	224	1
1527794593.954564000	5.92122	1412	1
1527794593.954601000	5.92126	1412	1
1527794593.954649000	5.9213	767	1
1527794593.968718000	5.93537	165	1
1527794593.969787000	5.93644	87	0
1527794593.973064000	5.93972	87	0
1527794593.982707000	5.94936	120	1
1527794593.986640000	5.9533	87	0
1527794593.997073000	5.96373	93	0
1527794593.997940000	5.9646	103	1
1527794594.000301000	5.96696	87	0
1527794594.059022000	6.02568	395	0
1527794594.060270000	6.02693	103	1
1527794594.061112000	6.02777	79	0
1527794594.061924000	6.02858	100	1
1527794594.163071000	6.12973	581	0
1527794594.164343000	6.131	100	1
1527794594.164471000	6.13113	305	0
1527794594.164911000	6.13157	117	1
1527794594.165933000	6.13259	323	0
1527794594.166923000	6.13358	100	1
1527794594.167093000	6.13375	252	1
1527794594.183391000	6.15005	87	0
1527794594.460480000	6.42714	868	0
1527794594.461631000	6.42829	103	1
1527794594.495894000	6.46255	1412	0
1527794594.496991000	6.46365	100	1
1527794594.497324000	6.46398	1412	0
1527794594.497951000	6.46461	100	1
1527794594.498709000	6.46536	1412	0
1527794594.498962000	6.46562	100	1
1527794594.500086000	6.46674	182	0
1527794594.500959000	6.46761	100	1
1527794594.501478000	6.46813	83	0
1527794594.501947000	6.4686	100	1
1527794594.502895000	6.46955	1412	0
1527794594.504279000	6.47093	100	1
1527794594.504297000	6.47095	1347	0
1527794594.506262000	6.47292	100	1
1527794594.531836000	6.49849	1412	0
1527794594.533218000	6.49987	1412	0
1527794594.534624000	6.50128	1412	0
1527794594.536050000	6.50271	195	0
1527794594.537474000	6.50413	1224	0
1527794594.538883000	6.50554	1412	0
1527794594.540125000	6.50678	115	1
1527794594.540303000	6.50696	1412	0
1527794594.541701000	6.50836	1412	0
1527794594.541946000	6.5086	103	1
1527794594.543070000	6.50973	184	0
1527794594.544456000	6.51111	83	0
1527794594.545958000	6.51261	103	1
1527794594.546101000	6.51276	1412	0
1527794594.546942000	6.5136	100	1
1527794594.547482000	6.51414	724	0
1527794594.547938000	6.51459	100	1
1527794594.548901000	6.51556	1412	0
1527794594.549948000	6.5166	100	1
1527794594.550307000	6.51696	1412	0
1527794594.550951000	6.51761	100	1
1527794594.551699000	6.51835	1412	0
1527794594.552014000	6.51867	100	1
1527794594.553084000	6.51974	884	0
1527794594.553954000	6.52061	100	1
1527794594.554490000	6.52115	1412	0
1527794594.554937000	6.52159	100	1
1527794594.555937000	6.52259	1412	0
1527794594.556941000	6.5236	100	1
1527794594.557333000	6.52399	1412	0
1527794594.557943000	6.5246	114	1
1527794594.558721000	6.52538	1081	0
1527794594.558937000	6.52559	100	1
1527794594.560132000	6.52679	1412	0
1527794594.561529000	6.52818	1412	0
1527794594.561955000	6.52861	103	1
1527794594.562924000	6.52958	1412	0
1527794594.563941000	6.5306	100	1
1527794594.564288000	6.53094	186	0
1527794594.564937000	6.53159	100	1
1527794594.568699000	6.53535	1412	0
1527794594.570601000	6.53726	1412	0
1527794594.570959000	6.53762	103	1
1527794594.572015000	6.53867	1412	0
1527794594.572955000	6.53961	100	1
1527794594.579491000	6.54615	1412	0
1527794594.580178000	6.54683	100	1
1527794594.580916000	6.54757	1412	0
1527794594.581957000	6.54861	100	1
1527794594.583816000	6.55047	1412	0
1527794594.584943000	6.5516	100	1
1527794594.585240000	6.5519	1412	0
1527794594.585940000	6.5526	100	1
1527794594.587066000	6.55372	1412	0
1527794594.587949000	6.55461	100	1
1527794594.588465000	6.55512	1412	0
1527794594.590196000	6.55685	1412	0
1527794594.592406000	6.55906	1412	0
1527794594.594975000	6.56163	106	1
1527794594.595233000	6.56189	1412	0
1527794594.596704000	6.56336	1412	0
1527794594.598102000	6.56476	1412	0
1527794594.598992000	6.56565	106	1
1527794594.599490000	6.56615	1412	0
1527794594.599953000	6.56661	100	1
1527794594.601330000	6.56799	697	0
1527794594.602119000	6.56877	100	1
1527794595.824206000	7.79086	431	1
1527794595.824295000	7.79095	144	1
1527794595.842223000	7.80888	87	0
1527794595.897403000	7.86406	1412	0
1527794595.898367000	7.86502	103	1
1527794595.898812000	7.86547	1412	0
1527794595.899015000	7.86567	100	1
1527794595.900215000	7.86687	1412	0
1527794595.901014000	7.86767	100	1
1527794595.901592000	7.86825	655	0
1527794595.902019000	7.86867	100	1
1527794595.902977000	7.86963	206	0
1527794595.904131000	7.87079	100	1
1527794596.029142000	7.9958	1412	1
1527794596.029220000	7.99588	1405	1
1527794596.029284000	7.99594	843	1
1527794596.045216000	8.01187	100	0
1527794596.046030000	8.01269	100	1
1527794596.048161000	8.01482	87	0
1527794596.071117000	8.03777	735	0
1527794596.072368000	8.03902	103	1
1527794597.066340000	9.033	1088	1
1527794597.066451000	9.03311	294	1
1527794597.083128000	9.04978	304	1
1527794597.083231000	9.04989	1412	1
1527794597.083278000	9.04993	1412	1
1527794597.083302000	9.04996	979	1
1527794597.085056000	9.05171	87	0
1527794597.101457000	9.06811	87	0
1527794597.117554000	9.08421	401	1
1527794597.134295000	9.10095	87	0
1527794597.204661000	9.17132	399	0
1527794597.205522000	9.17218	103	1
1527794597.206116000	9.17277	79	0
1527794597.207107000	9.17376	100	1
1527794597.232256000	9.19891	291	0
1527794597.233302000	9.19996	100	1
1527794597.233652000	9.20031	102	0
1527794597.235104000	9.20176	100	1
1527794597.235342000	9.202	144	0
1527794597.236108000	9.20276	100	1
1527794597.242513000	9.20917	298	0
1527794597.243928000	9.21058	1399	0
1527794597.244118000	9.21077	100	1
1527794597.245140000	9.2118	100	1
1527794597.245326000	9.21198	512	0
1527794597.246094000	9.21275	100	1
1527794597.246783000	9.21344	591	0
1527794597.247101000	9.21376	100	1
1527794597.248186000	9.21484	634	0
1527794597.249107000	9.21576	100	1
1527794597.249573000	9.21623	466	0
1527794597.250097000	9.21675	100	1
1527794597.250977000	9.21763	696	0
1527794597.251178000	9.21783	100	1
1527794597.252372000	9.21903	483	0
1527794597.253108000	9.21976	100	1
1527794597.253778000	9.22043	845	0
1527794597.254096000	9.22075	100	1
1527794597.255168000	9.22182	648	0
1527794597.256105000	9.22276	100	1
1527794597.256608000	9.22326	518	0
1527794597.258004000	9.22466	438	0
1527794597.259406000	9.22606	700	0
1527794597.260218000	9.22687	100	1
1527794597.260799000	9.22745	615	0
1527794597.262198000	9.22885	557	0
1527794597.262195000	9.22885	106	1
1527794597.263102000	9.22976	100	1
1527794597.263595000	9.23025	653	0
1527794597.264361000	9.23102	100	1
1527794597.264989000	9.23164	582	0
1527794597.266111000	9.23277	114	1
1527794597.266436000	9.23309	688	0
1527794597.267104000	9.23376	100	1
1527794597.267810000	9.23447	91	0
1527794597.268092000	9.23475	100	1
1527794597.278377000	9.24503	247	0
1527794597.279114000	9.24577	100	1
1527794597.288251000	9.25491	87	0
1527794598.579614000	10.5463	399	1
1527794598.579689000	10.5463	109	1
1527794598.586501000	10.5532	304	1
1527794598.588557000	10.5552	478	1
1527794598.588626000	10.5553	87	1
1527794598.597056000	10.5637	87	0
1527794598.613533000	10.5802	87	0
1527794598.696012000	10.6627	297	0
1527794598.697396000	10.6641	150	0
1527794598.697538000	10.6642	109	1
1527794598.698189000	10.6648	100	1
1527794598.699368000	10.666	91	0
1527794598.700190000	10.6668	100	1
1527794598.700774000	10.6674	133	0
1527794598.701371000	10.668	100	1
1527794598.723136000	10.6898	275	0
1527794598.724526000	10.6912	102	0
1527794598.726937000	10.6936	91	0
1527794598.728329000	10.695	163	0
1527794598.760668000	10.7273	109	1
1527794598.769851000	10.7365	264	0
1527794598.770203000	10.7369	100	1
1527794598.830371000	10.797	242	0
1527794598.831753000	10.7984	140	0
1527794598.834882000	10.8015	103	1
1527794598.835314000	10.802	91	0
1527794598.836182000	10.8028	100	1
1527794598.836819000	10.8035	204	0
1527794598.837308000	10.804	100	1
1527794598.924254000	10.8909	485	1
1527794598.924340000	10.891	94	1
1527794598.941221000	10.9079	87	0
1527794599.087366000	11.054	258	0
1527794599.088332000	11.055	103	1
1527794599.088834000	11.0555	365	0
1527794599.089208000	11.0559	100	1
1527794599.090673000	11.0573	122	0
1527794599.091204000	11.0579	100	1
1527794599.327187000	11.2938	392	1
1527794599.327262000	11.2939	252	1
1527794599.345033000	11.3117	87	0
1527794599.989991000	11.9566	373	1
1527794599.990126000	11.9568	1412	1
1527794599.990163000	11.9568	1412	1
1527794599.990193000	11.9568	1412	1
1527794599.990240000	11.9569	1412	1
1527794599.990272000	11.9569	1412	1
1527794599.990294000	11.9569	1412	1
1527794599.990336000	11.957	1412	1
1527794599.990383000	11.957	1412	1
1527794599.990420000	11.9571	1412	1
1527794599.990453000	11.9571	1412	1
1527794599.990490000	11.9571	1412	1
1527794599.992352000	11.959	1412	1
1527794599.992390000	11.959	1412	1
1527794599.994353000	11.961	1412	1
1527794599.994395000	11.9611	1412	1
1527794599.994446000	11.9611	1412	1
1527794599.996350000	11.963	1412	1
1527794599.996410000	11.9631	1412	1
1527794599.996446000	11.9631	1412	1
1527794600.007536000	11.9742	87	0
1527794600.007801000	11.9745	1412	1
1527794600.007837000	11.9745	1412	1
1527794600.009369000	11.976	1412	1
1527794600.009422000	11.9761	1412	1
1527794600.009461000	11.9761	1412	1
1527794600.010040000	11.9767	87	0
1527794600.011349000	11.978	1412	1
1527794600.011394000	11.978	1412	1
1527794600.013346000	11.98	1412	1
1527794600.013407000	11.9801	1412	1
1527794600.013444000	11.9801	1412	1
1527794600.015345000	11.982	1412	1
1527794600.015382000	11.982	87	0
1527794600.015383000	11.982	1412	1
1527794600.015550000	11.9822	1412	1
1527794600.017340000	11.984	1412	1
1527794600.017397000	11.9841	791	1
1527794600.025584000	11.9922	87	0
1527794600.029028000	11.9957	100	0
1527794600.029291000	11.9959	103	1
1527794600.034002000	12.0007	87	0
1527794600.038011000	12.0047	87	0
1527794600.172052000	12.1387	398	0
1527794600.173408000	12.1401	106	1
1527794600.179095000	12.1458	79	0
1527794600.180296000	12.147	100	1
1527794600.294204000	12.2609	338	0
1527794600.295286000	12.2619	100	1
1527794600.295607000	12.2623	145	0
1527794600.296274000	12.2629	100	1
1527794600.297287000	12.2639	91	0
1527794600.298270000	12.2649	100	1
1527794600.298685000	12.2653	162	0
1527794600.299284000	12.2659	100	1
1527794600.347484000	12.3141	361	1
1527794600.348467000	12.3151	296	1
1527794600.365454000	12.3321	87	0
1527794600.418357000	12.385	377	1
1527794600.435466000	12.4021	87	0
1527794600.514330000	12.481	344	1
1527794600.514419000	12.4811	487	1
1527794600.532539000	12.4992	87	0
1527794600.627495000	12.5942	602	0
1527794600.628487000	12.5951	103	1
1527794600.628913000	12.5956	801	0
1527794600.630294000	12.597	91	0
1527794600.630338000	12.597	100	1
1527794600.631289000	12.5979	100	1
1527794600.631693000	12.5983	278	0
1527794600.632290000	12.5989	100	1
1527794600.639312000	12.606	1412	1
1527794600.639350000	12.606	289	1
1527794600.657093000	12.6237	87	0
1527794600.789508000	12.7562	236	0
1527794600.790648000	12.7573	103	1
1527794600.790902000	12.7576	117	0
1527794600.791305000	12.758	100	1
1527794600.792362000	12.759	236	0
1527794600.793388000	12.76	100	1
1527794600.793762000	12.7604	279	0
1527794600.794382000	12.761	100	1
1527794600.795148000	12.7618	91	0
1527794600.796382000	12.763	100	1
1527794600.796608000	12.7633	267	0
1527794600.797302000	12.764	100	1
1527794600.797942000	12.7646	91	0
1527794600.798388000	12.765	100	1
1527794600.799359000	12.766	204	0
1527794600.800312000	12.767	100	1
1527794600.804073000	12.7707	852	0
1527794600.805484000	12.7721	100	1
1527794600.822569000	12.7892	787	1
1527794600.861118000	12.8278	87	0
1527794600.887385000	12.854	320	0
1527794600.888321000	12.855	103	1
1527794600.888817000	12.8555	145	0
1527794600.889322000	12.856	100	1
1527794600.890987000	12.8576	91	0
1527794600.891387000	12.858	100	1
1527794600.893813000	12.8605	95	0
1527794600.894316000	12.861	100	1
1527794600.972816000	12.9395	639	0
1527794600.980462000	12.9471	100	1
1527794601.153991000	13.1206	792	1
1527794601.154051000	13.1207	253	1
1527794601.172048000	13.1387	87	0
1527794601.298826000	13.2655	264	0
1527794601.299870000	13.2665	103	1
1527794601.300263000	13.2669	145	0
1527794601.301430000	13.2681	100	1
1527794601.302177000	13.2688	91	0
1527794601.303427000	13.2701	100	1
1527794601.303653000	13.2703	318	0
1527794601.304328000	13.271	100	1
1527794601.716416000	13.6831	392	1
1527794601.716491000	13.6831	256	1
1527794601.734004000	13.7007	87	0
1527794601.842841000	13.8095	280	0
1527794601.843837000	13.8105	103	1
1527794601.844291000	13.8109	145	0
1527794601.845366000	13.812	100	1
1527794601.848350000	13.815	91	0
1527794601.849442000	13.8161	100	1
1527794601.849779000	13.8164	334	0
1527794601.850365000	13.817	100	1
1527794602.022907000	13.9896	393	1
1527794602.022995000	13.9897	252	1
1527794602.040235000	14.0069	87	0
1527794602.390015000	14.3567	234	0
1527794602.390987000	14.3576	103	1
1527794602.391427000	14.3581	145	0
1527794602.392494000	14.3591	100	1
1527794602.393802000	14.3605	91	0
1527794602.394471000	14.3611	100	1
1527794602.395226000	14.3619	269	0
1527794602.395693000	14.3623	100	1
1527794602.543134000	14.5098	393	1
1527794602.543222000	14.5099	257	1
1527794602.560729000	14.5274	87	0
1527794602.674012000	14.6407	254	0
1527794602.675036000	14.6417	103	1
1527794602.675414000	14.6421	145	0
1527794602.676494000	14.6431	100	1
1527794602.677779000	14.6444	91	0
1527794602.678486000	14.6451	100	1
1527794602.679190000	14.6458	275	0
1527794602.679666000	14.6463	100	1
1527794602.905717000	14.8724	388	1
1527794602.905784000	14.8724	253	1
1527794602.938512000	14.9052	388	1
1527794602.944524000	14.9112	87	0
1527794602.955415000	14.9221	87	0
1527794603.311776000	15.2784	327	0
1527794603.312799000	15.2795	106	1
1527794603.313179000	15.2798	145	0
1527794603.313453000	15.2801	100	1
1527794603.315113000	15.2818	91	0
1527794603.315452000	15.2821	100	1
1527794603.316643000	15.2833	212	0
1527794603.317454000	15.2841	100	1
1527794603.338412000	15.3051	389	1
1527794603.338499000	15.3052	253	1
1527794603.356171000	15.3228	87	0
1527794603.710309000	15.677	255	0
1527794603.711563000	15.6782	103	1
1527794603.711619000	15.6783	145	0
1527794603.712566000	15.6792	100	1
1527794603.713410000	15.6801	91	0
1527794603.714558000	15.6812	100	1
1527794603.714811000	15.6815	325	0
1527794603.715460000	15.6821	100	1
1527794603.974830000	15.9415	393	1
1527794603.974891000	15.9415	255	1
1527794603.993113000	15.9598	87	0
1527794604.330150000	16.2968	232	0
1527794604.331129000	16.2978	103	1
1527794604.331561000	16.2982	147	0
1527794604.332591000	16.2992	100	1
1527794604.334288000	16.3009	91	0
1527794604.334550000	16.3012	100	1
1527794604.335722000	16.3024	149	0
1527794604.336513000	16.3032	100	1
1527794604.957144000	16.9238	389	1
1527794604.957209000	16.9239	255	1
1527794604.974435000	16.9411	87	0
1527794604.984668000	16.9513	87	0
1527794605.330263000	17.2969	279	0
1527794605.331619000	17.2983	147	0
1527794605.331682000	17.2983	106	1
1527794605.332638000	17.2993	100	1
1527794605.335442000	17.3021	91	0
1527794605.336637000	17.3033	100	1
1527794605.336974000	17.3036	227	0
1527794605.337556000	17.3042	100	1
1527794605.444774000	17.4114	393	1
1527794605.444840000	17.4115	254	1
1527794605.462147000	17.4288	87	0
1527794605.577398000	17.5441	257	0
1527794605.578616000	17.5453	103	1
1527794605.578808000	17.5455	147	0
1527794605.579654000	17.5463	100	1
1527794605.581531000	17.5482	91	0
1527794605.582625000	17.5493	100	1
1527794605.582888000	17.5495	138	0
1527794605.583568000	17.5502	100	1
1527794605.766026000	17.7327	390	1
1527794605.766116000	17.7328	254	1
1527794605.783270000	17.7499	87	0
1527794605.896664000	17.8633	236	0
1527794605.897673000	17.8643	103	1
1527794605.898177000	17.8648	147	0
1527794605.898593000	17.8652	100	1
1527794605.900527000	17.8672	91	0
1527794605.901693000	17.8683	100	1
1527794605.901961000	17.8686	266	0
1527794605.902596000	17.8693	100	1
1527794606.267408000	18.2341	873	1
1527794606.267499000	18.2342	260	1
1527794606.285226000	18.2519	87	0
1527794606.618596000	18.5853	259	0
1527794606.619663000	18.5863	103	1
1527794606.620009000	18.5867	147	0
1527794606.620647000	18.5873	100	1
1527794606.621334000	18.588	91	0
1527794606.621639000	18.5883	100	1
1527794606.622794000	18.5894	168	0
1527794606.623627000	18.5903	100	1
1527794606.717039000	18.6837	710	1
1527794606.717131000	18.6838	259	1
1527794606.734349000	18.701	87	0
1527794606.844090000	18.8107	258	0
1527794606.845070000	18.8117	103	1
1527794606.845494000	18.8122	147	0
1527794606.845780000	18.8124	100	1
1527794606.847904000	18.8146	91	0
1527794606.848660000	18.8153	100	1
1527794606.849334000	18.816	150	0
1527794606.849742000	18.8164	100	1
1527794607.026353000	18.993	789	1
1527794607.026429000	18.9931	254	1
1527794607.044721000	19.0114	87	0
1527794607.270908000	19.2376	322	0
1527794607.271849000	19.2385	103	1
1527794607.272295000	19.239	147	0
1527794607.272712000	19.2394	100	1
1527794607.275135000	19.2418	91	0
1527794607.275685000	19.2423	100	1
1527794607.276615000	19.2433	115	0
1527794607.277688000	19.2443	100	1
1527794607.638920000	19.6056	393	1
1527794607.639015000	19.6057	256	1
1527794607.656922000	19.6236	87	0
1527794607.776500000	19.7432	255	0
1527794607.777716000	19.7444	103	1
1527794607.777904000	19.7446	147	0
1527794607.778785000	19.7454	100	1
1527794607.780642000	19.7473	91	0
1527794607.781776000	19.7484	100	1
1527794607.782071000	19.7487	339	0
1527794607.782693000	19.7493	100	1
1527794607.878255000	19.8449	388	1
1527794607.878314000	19.845	256	1
1527794607.895766000	19.8624	87	0
1527794608.244401000	20.2111	266	0
1527794608.245789000	20.2124	147	0
1527794608.245884000	20.2125	103	1
1527794608.246804000	20.2135	100	1
1527794608.247767000	20.2144	91	0
1527794608.248805000	20.2155	100	1
1527794608.249169000	20.2158	187	0
1527794608.249729000	20.2164	100	1
1527794608.459092000	20.4257	390	1
1527794608.459166000	20.4258	260	1
1527794608.476596000	20.4433	87	0
1527794608.635210000	20.6019	279	0
1527794608.636248000	20.6029	103	1
1527794608.636672000	20.6033	147	0
1527794608.637830000	20.6045	100	1
1527794608.638061000	20.6047	91	0
1527794608.638825000	20.6055	100	1
1527794608.639455000	20.6061	107	0
1527794608.639911000	20.6066	100	1
1527794608.747811000	20.7145	388	1
1527794608.747879000	20.7145	254	1
1527794608.764709000	20.7314	87	0
1527794609.124233000	21.0909	232	0
1527794609.125277000	21.0919	103	1
1527794609.125641000	21.0923	147	0
1527794609.126794000	21.0935	100	1
1527794609.128014000	21.0947	91	0
1527794609.128789000	21.0954	100	1
1527794609.129439000	21.0961	186	0
1527794609.129972000	21.0966	100	1
1527794609.311109000	21.2778	392	1
1527794609.311207000	21.2779	257	1
1527794609.329230000	21.2959	87	0
1527794609.675396000	21.6421	258	0
1527794609.676450000	21.6431	103	1
1527794609.676809000	21.6435	147	0
1527794609.677804000	21.6445	100	1
1527794609.679528000	21.6462	91	0
1527794609.679812000	21.6465	100	1
1527794609.680888000	21.6475	138	0
1527794609.681820000	21.6485	100	1
1527794609.720881000	21.6875	389	1
1527794609.720930000	21.6876	254	1
1527794609.738213000	21.7049	87	0
1527794609.848908000	21.8156	328	0
1527794609.849853000	21.8165	103	1
1527794609.850310000	21.817	147	0
1527794609.850814000	21.8175	100	1
1527794609.853641000	21.8203	91	0
1527794609.854826000	21.8215	100	1
1527794609.855062000	21.8217	170	0
1527794609.855813000	21.8225	100	1
1527794609.984553000	21.9512	395	1
1527794609.984629000	21.9513	255	1
1527794610.002197000	21.9689	87	0
1527794610.331828000	22.2985	235	0
1527794610.332858000	22.2995	103	1
1527794610.333289000	22.2999	147	0
1527794610.333837000	22.3005	100	1
1527794610.334680000	22.3013	91	0
1527794610.334907000	22.3016	100	1
1527794610.336177000	22.3028	114	0
1527794610.336836000	22.3035	100	1
1527794610.447176000	22.4138	394	1
1527794610.447270000	22.4139	254	1
1527794610.464406000	22.4311	87	0
1527794610.596701000	22.5634	258	0
1527794610.597884000	22.5645	103	1
1527794610.598104000	22.5648	147	0
1527794610.598855000	22.5655	100	1
1527794610.600621000	22.5673	91	0
1527794610.600853000	22.5675	100	1
1527794610.602041000	22.5687	104	0
1527794610.602863000	22.5695	100	1
1527794611.431398000	23.3981	390	1
1527794611.431475000	23.3981	257	1
1527794611.448787000	23.4154	87	0
1527794611.788579000	23.7552	282	0
1527794611.789565000	23.7562	103	1
1527794611.790051000	23.7567	147	0
1527794611.790523000	23.7572	100	1
1527794611.791651000	23.7583	91	0
1527794611.792529000	23.7592	100	1
1527794611.793044000	23.7597	268	0
1527794611.793511000	23.7602	100	1
1527794612.190846000	24.1575	870	1
1527794612.190986000	24.1576	256	1
1527794612.208567000	24.1752	87	0
1527794612.348209000	24.3149	234	0
1527794612.349242000	24.3159	103	1
1527794612.349611000	24.3163	147	0
1527794612.350633000	24.3173	100	1
1527794612.353163000	24.3198	91	0
1527794612.353630000	24.3203	100	1
1527794612.354597000	24.3213	323	0
1527794612.355561000	24.3222	100	1
1527794612.467141000	24.4338	707	1
1527794612.467229000	24.4339	257	1
1527794612.484474000	24.4511	87	0
1527794612.601318000	24.568	262	0
1527794612.602654000	24.5693	147	0
1527794612.602665000	24.5693	103	1
1527794612.603661000	24.5703	100	1
1527794612.606343000	24.573	91	0
1527794612.606603000	24.5733	100	1
1527794612.607778000	24.5744	223	0
1527794612.608607000	24.5753	100	1
1527794613.095187000	25.0618	790	1
1527794613.095252000	25.0619	256	1
1527794613.113816000	25.0805	87	0
1527794613.234725000	25.2014	232	0
1527794613.235689000	25.2023	103	1
1527794613.236254000	25.2029	147	0
1527794613.236612000	25.2033	100	1
1527794613.239036000	25.2057	91	0
1527794613.239686000	25.2063	100	1
1527794613.240470000	25.2071	196	0
1527794613.241620000	25.2083	100	1
1527794613.487174000	25.4538	388	1
1527794613.487241000	25.4539	255	1
1527794613.505356000	25.472	87	0
1527794613.633417000	25.6001	280	0
1527794613.634734000	25.6014	147	0
1527794613.634764000	25.6014	103	1
1527794613.635713000	25.6024	100	1
1527794613.636337000	25.603	91	0
1527794613.636709000	25.6034	100	1
1527794613.637687000	25.6043	233	0
1527794613.638641000	25.6053	100	1
1527794613.777039000	25.7437	388	1
1527794613.777100000	25.7438	254	1
1527794613.794606000	25.7613	87	0
1527794614.277450000	26.2441	320	0
1527794614.278718000	26.2454	103	1
1527794614.278748000	26.2454	147	0
1527794614.279747000	26.2464	100	1
1527794614.280720000	26.2474	91	0
1527794614.281767000	26.2484	100	1
1527794614.282170000	26.2488	119	0
1527794614.282671000	26.2493	100	1
1527794614.477248000	26.4439	393	1
1527794614.477326000	26.444	260	1
1527794614.494758000	26.4614	87	0
1527794614.822239000	26.7889	257	0
1527794614.823250000	26.7899	103	1
1527794614.823659000	26.7903	147	0
1527794614.824796000	26.7915	100	1
1527794614.824979000	26.7916	91	0
1527794614.825780000	26.7924	100	1
1527794614.828649000	26.7953	99	0
1527794614.829691000	26.7963	100	1
1527794614.922111000	26.8888	389	1
1527794614.922171000	26.8888	257	1
1527794614.939567000	26.9062	87	0
1527794615.064696000	27.0314	266	0
1527794615.065868000	27.0325	103	1
1527794615.066154000	27.0328	147	0
1527794615.066722000	27.0334	100	1
1527794615.067545000	27.0342	91	0
1527794615.067708000	27.0344	100	1
1527794615.068949000	27.0356	289	0
1527794615.069723000	27.0364	100	1
1527794615.216827000	27.1835	393	1
1527794615.216881000	27.1835	257	1
1527794615.235866000	27.2025	87	0
1527794615.392585000	27.3592	255	0
1527794615.393755000	27.3604	103	1
1527794615.394019000	27.3607	147	0
1527794615.394810000	27.3615	100	1
1527794615.395406000	27.3621	91	0
1527794615.395809000	27.3625	100	1
1527794615.396817000	27.3635	252	0
1527794615.397740000	27.3644	100	1
1527794615.639179000	27.6058	389	1
1527794615.639241000	27.6059	255	1
1527794615.656807000	27.6235	87	0
1527794615.993378000	27.96	255	0
1527794615.994400000	27.9611	103	1
1527794615.994783000	27.9614	147	0
1527794615.995836000	27.9625	100	1
1527794615.996236000	27.9629	91	0
1527794615.996852000	27.9635	100	1
1527794615.997640000	27.9643	163	0
1527794615.998778000	27.9654	100	1
1527794616.180172000	28.1468	392	1
1527794616.180234000	28.1469	261	1
1527794616.196820000	28.1635	87	0
1527794616.357394000	28.324	232	0
1527794616.358473000	28.3251	103	1
1527794616.358731000	28.3254	147	0
1527794616.359800000	28.3265	100	1
1527794616.360981000	28.3276	91	0
1527794616.361841000	28.3285	100	1
1527794616.362395000	28.3291	173	0
1527794616.362894000	28.3296	100	1
1527794616.539174000	28.5058	391	1
1527794616.539295000	28.506	259	1
1527794616.556829000	28.5235	87	0
1527794616.896701000	28.8634	258	0
1527794616.897850000	28.8645	103	1
1527794616.898122000	28.8648	147	0
1527794616.898837000	28.8655	100	1
1527794616.900280000	28.8669	91	0
1527794616.900845000	28.8675	100	1
1527794616.901689000	28.8683	300	0
1527794616.902832000	28.8695	100	1
1527794617.055295000	29.022	389	1
1527794617.055357000	29.022	259	1
1527794617.072921000	29.0396	87	0
1527794617.429059000	29.3957	325	0
1527794617.430086000	29.3967	103	1
1527794617.430475000	29.3971	147	0
1527794617.430876000	29.3975	100	1
1527794617.433141000	29.3998	91	0
1527794617.433891000	29.4005	100	1
1527794617.464330000	29.431	273	0
1527794617.464867000	29.4315	100	1
1527794618.185376000	30.152	873	1
1527794618.185436000	30.1521	256	1
1527794618.203631000	30.1703	87	0
1527794618.532829000	30.4995	256	0
1527794618.533930000	30.5006	103	1
1527794618.534281000	30.5009	147	0
1527794618.534915000	30.5016	100	1
1527794618.536149000	30.5028	91	0
1527794618.536982000	30.5036	100	1
1527794618.537559000	30.5042	151	0
1527794618.538025000	30.5047	100	1
1527794618.573961000	30.5406	709	1
1527794618.574010000	30.5407	255	1
1527794618.591730000	30.5584	87	0
1527794618.762384000	30.729	234	0
1527794618.763433000	30.7301	103	1
1527794618.763788000	30.7304	147	0
1527794618.764999000	30.7317	100	1
1527794618.766327000	30.733	91	0
1527794618.767019000	30.7337	100	1
1527794618.767737000	30.7344	178	0
1527794618.768219000	30.7349	100	1
1527794618.828198000	30.7949	789	1
1527794618.828277000	30.7949	257	1
1527794618.846482000	30.8131	87	0
1527794618.976402000	30.9431	255	0
1527794618.977429000	30.9441	103	1
1527794618.977811000	30.9445	147	0
1527794618.979012000	30.9457	100	1
1527794618.980050000	30.9467	91	0
1527794618.981011000	30.9477	100	1
1527794618.981491000	30.9481	150	0
1527794618.981973000	30.9486	100	1
1527794619.163226000	31.1299	387	1
1527794619.163286000	31.1299	257	1
1527794619.181242000	31.1479	87	0
1527794619.297296000	31.264	232	0
1527794619.298297000	31.265	103	1
1527794619.298716000	31.2654	147	0
1527794619.299239000	31.2659	100	1
1527794619.301479000	31.2681	91	0
1527794619.302030000	31.2687	100	1
1527794619.302854000	31.2695	115	0
1527794619.303962000	31.2706	100	1
1527794619.703846000	31.6705	389	1
1527794619.703921000	31.6706	261	1
1527794619.721501000	31.6882	87	0
1527794619.829568000	31.7962	260	0
1527794619.830614000	31.7973	103	1
1527794619.830985000	31.7976	147	0
1527794619.832061000	31.7987	100	1
1527794619.832374000	31.799	91	0
1527794619.833061000	31.7997	100	1
1527794619.833770000	31.8004	116	0
1527794619.834249000	31.8009	100	1
1527794619.985467000	31.9521	393	1
1527794619.985559000	31.9522	260	1
1527794620.003048000	31.9697	87	0
1527794620.120247000	32.0869	232	0
1527794620.121196000	32.0879	103	1
1527794620.121670000	32.0883	147	0
1527794620.121986000	32.0886	100	1
1527794620.123809000	32.0905	91	0
1527794620.124043000	32.0907	100	1
1527794620.125174000	32.0918	184	0
1527794620.126018000	32.0927	100	1
1527794620.434469000	32.4011	389	1
1527794620.434561000	32.4012	256	1
1527794620.451900000	32.4186	87	0
1527794620.643908000	32.6106	284	0
1527794620.645063000	32.6117	103	1
1527794620.645350000	32.612	147	0
1527794620.646107000	32.6128	100	1
1527794620.648052000	32.6147	91	0
1527794620.649050000	32.6157	100	1
1527794620.649479000	32.6161	114	0
1527794620.650032000	32.6167	100	1
1527794620.794743000	32.7614	390	1
1527794620.794803000	32.7615	256	1
1527794620.812275000	32.7789	87	0
1527794621.173007000	33.1397	323	0
1527794621.174064000	33.1407	103	1
1527794621.174426000	33.1411	147	0
1527794621.175157000	33.1418	100	1
1527794621.176809000	33.1435	91	0
1527794621.177061000	33.1437	100	1
1527794621.178224000	33.1449	250	0
1527794621.179068000	33.1457	100	1
1527794621.254427000	33.2211	393	1
1527794621.254491000	33.2211	258	1
1527794621.271550000	33.2382	87	0
1527794621.410338000	33.377	232	0
1527794621.411366000	33.378	103	1
1527794621.411752000	33.3784	147	0
1527794621.412134000	33.3788	100	1
1527794621.414033000	33.3807	91	0
1527794621.415148000	33.3818	100	1
1527794621.415466000	33.3821	226	0
1527794621.416073000	33.3827	100	1
1527794621.485376000	33.452	388	1
1527794621.485437000	33.4521	255	1
1527794621.503039000	33.4697	87	0
1527794621.847274000	33.8139	288	0
1527794621.848289000	33.8149	103	1
1527794621.848690000	33.8153	147	0
1527794621.849083000	33.8157	100	1
1527794621.850247000	33.8169	91	0
1527794621.851116000	33.8178	100	1
1527794621.851636000	33.8183	137	0
1527794621.852154000	33.8188	100	1
1527794622.095614000	34.0623	393	1
1527794622.095699000	34.0624	262	1
1527794622.113177000	34.0798	87	0
1527794622.223514000	34.1902	257	0
1527794622.224533000	34.1912	103	1
1527794622.224920000	34.1916	147	0
1527794622.225155000	34.1918	100	1
1527794622.228735000	34.1954	91	0
1527794622.229124000	34.1958	100	1
1527794622.230159000	34.1968	212	0
1527794622.231132000	34.1978	100	1
1527794622.389347000	34.356	392	1
1527794622.389445000	34.3561	259	1
1527794622.407371000	34.374	87	0
1527794622.544189000	34.5108	255	0
1527794622.545214000	34.5119	103	1
1527794622.545605000	34.5123	147	0
1527794622.546125000	34.5128	100	1
1527794622.548660000	34.5153	91	0
1527794622.549214000	34.5159	100	1
1527794622.550097000	34.5168	329	0
1527794622.551156000	34.5178	100	1
1527794622.830356000	34.797	868	1
1527794622.830423000	34.7971	255	1
1527794622.849473000	34.8161	87	0
1527794623.200664000	35.1673	235	0
1527794623.201702000	35.1684	103	1
1527794623.202075000	35.1687	147	0
1527794623.203255000	35.1699	100	1
1527794623.205184000	35.1718	91	0
1527794623.206251000	35.1729	100	1
1527794623.206681000	35.1733	319	0
1527794623.207186000	35.1738	100	1
1527794623.294556000	35.2612	710	1
1527794623.294646000	35.2613	257	1
1527794623.312242000	35.2789	87	0
1527794623.442547000	35.4092	232	0
1527794623.443496000	35.4102	103	1
1527794623.443950000	35.4106	147	0
1527794623.444179000	35.4108	100	1
1527794623.445804000	35.4125	91	0
1527794623.446182000	35.4128	100	1
1527794623.447238000	35.4139	283	0
1527794623.448188000	35.4148	100	1
1527794623.651868000	35.6185	792	1
1527794623.651959000	35.6186	261	1
1527794623.680087000	35.6467	87	0
1527794624.015288000	35.9819	350	0
1527794624.016330000	35.983	103	1
1527794624.016780000	35.9834	147	0
1527794624.017225000	35.9839	100	1
1527794624.018241000	35.9849	91	0
1527794624.019300000	35.986	100	1
1527794624.019637000	35.9863	153	0
1527794624.020213000	35.9869	100	1
1527794624.066317000	36.033	394	1
1527794624.066380000	36.033	256	1
1527794624.084198000	36.0509	87	0
1527794624.208436000	36.1751	231	0
1527794624.209430000	36.1761	103	1
1527794624.209851000	36.1765	147	0
1527794624.210243000	36.1769	100	1
1527794624.213545000	36.1802	91	0
1527794624.214244000	36.1809	100	1
1527794624.214975000	36.1816	307	0
1527794624.215408000	36.1821	100	1
1527794624.369351000	36.336	392	1
1527794624.369414000	36.3361	255	1
1527794624.386813000	36.3535	87	0
1527794624.532600000	36.4993	255	0
1527794624.533609000	36.5003	103	1
1527794624.534010000	36.5007	147	0
1527794624.534403000	36.5011	100	1
1527794624.537169000	36.5038	91	0
1527794624.538344000	36.505	100	1
1527794624.538606000	36.5053	300	0
1527794624.539248000	36.5059	100	1
1527794625.109167000	37.0758	388	1
1527794625.109265000	37.0759	256	1
1527794625.126823000	37.0935	87	0
1527794625.279680000	37.2463	258	0
1527794625.280719000	37.2474	103	1
1527794625.281090000	37.2477	147	0
1527794625.281468000	37.2481	100	1
1527794625.283177000	37.2498	91	0
1527794625.284393000	37.251	100	1
1527794625.284601000	37.2513	107	0
1527794625.285288000	37.2519	100	1
1527794625.379826000	37.3465	389	1
1527794625.379886000	37.3465	256	1
1527794625.397121000	37.3638	87	0
1527794625.746599000	37.7133	255	0
1527794625.747635000	37.7143	103	1
1527794625.748012000	37.7147	147	0
1527794625.748421000	37.7151	100	1
1527794625.750286000	37.7169	91	0
1527794625.751397000	37.7181	100	1
1527794625.751722000	37.7184	222	0
1527794625.752319000	37.719	100	1
1527794625.819706000	37.7864	393	1
1527794625.819797000	37.7865	264	1
1527794625.837212000	37.8039	87	0
1527794625.987836000	37.9545	236	0
1527794625.988708000	37.9554	103	1
1527794625.989319000	37.956	147	0
1527794625.990414000	37.9571	100	1
1527794625.991893000	37.9585	91	0
1527794625.992412000	37.9591	100	1
1527794625.993352000	37.96	202	0
1527794625.994347000	37.961	100	1
1527794626.343388000	38.31	391	1
1527794626.343464000	38.3101	258	1
1527794626.360426000	38.3271	87	0
1527794626.741047000	38.7077	258	0
1527794626.742433000	38.7091	147	0
1527794626.742540000	38.7092	103	1
1527794626.743457000	38.7101	100	1
1527794626.744300000	38.711	91	0
1527794626.745453000	38.7121	100	1
1527794626.745772000	38.7124	212	0
1527794626.746361000	38.713	100	1
1527794626.770492000	38.7371	390	1
1527794626.770555000	38.7372	259	1
1527794626.798309000	38.765	87	0
1527794626.943815000	38.9105	258	0
1527794626.944681000	38.9113	103	1
1527794626.945256000	38.9119	147	0
1527794626.946468000	38.9131	100	1
1527794626.948807000	38.9155	91	0
1527794626.949478000	38.9161	100	1
1527794626.950254000	38.9169	256	0
1527794626.951402000	38.9181	100	1
1527794627.341262000	39.3079	389	1
1527794627.341354000	39.308	257	1
1527794627.358981000	39.3256	87	0
1527794627.550558000	39.5172	344	0
1527794627.551566000	39.5182	103	1
1527794627.552039000	39.5187	147	0
1527794627.552574000	39.5192	100	1
1527794627.554015000	39.5207	91	0
1527794627.554503000	39.5212	100	1
1527794627.555422000	39.5221	199	0
1527794627.556434000	39.5231	100	1
1527794627.686844000	39.6535	389	1
1527794627.686935000	39.6536	258	1
1527794627.704395000	39.6711	87	0
1527794627.847140000	39.8138	264	0
1527794627.848508000	39.8152	147	0
1527794627.848555000	39.8152	103	1
1527794627.849521000	39.8162	100	1
1527794627.850461000	39.8171	91	0
1527794627.851517000	39.8182	100	1
1527794627.851814000	39.8185	220	0
1527794627.852444000	39.8191	100	1
1527794628.314893000	40.2815	874	1
1527794628.314957000	40.2816	260	1
1527794628.332556000	40.2992	87	0
1527794628.456121000	40.4228	234	0
1527794628.457079000	40.4237	103	1
1527794628.457534000	40.4242	147	0
1527794628.458473000	40.4251	100	1
1527794628.460720000	40.4274	91	0
1527794628.461477000	40.4281	100	1
1527794628.462157000	40.4288	277	0
1527794628.462623000	40.4293	100	1
1527794628.538858000	40.5055	706	1
1527794628.538921000	40.5056	258	1
1527794628.556710000	40.5234	87	0
1527794628.670780000	40.6374	281	0
1527794628.671810000	40.6385	103	1
1527794628.672182000	40.6388	147	0
1527794628.672717000	40.6394	100	1
1527794628.675168000	40.6418	91	0
1527794628.675514000	40.6422	100	1
1527794628.676662000	40.6433	262	0
1527794628.677491000	40.6441	100	1
1527794628.790861000	40.7575	789	1
1527794628.790952000	40.7576	255	1
1527794628.809554000	40.7762	87	0
1527794628.937716000	40.9044	232	0
1527794628.938654000	40.9053	103	1
1527794628.939126000	40.9058	147	0
1527794628.939528000	40.9062	100	1
1527794628.941593000	40.9082	91	0
1527794628.942515000	40.9092	100	1
1527794628.943001000	40.9097	101	0
1527794628.943489000	40.9101	100	1
1527794629.039867000	41.0065	393	1
1527794629.039955000	41.0066	261	1
1527794629.056900000	41.0236	87	0
1527794629.180820000	41.1475	234	0
1527794629.181710000	41.1484	103	1
1527794629.183405000	41.1501	147	0
1527794629.184535000	41.1512	100	1
1527794629.187005000	41.1537	91	0
1527794629.187529000	41.1542	100	1
1527794629.188437000	41.1551	202	0
1527794629.189531000	41.1562	100	1
1527794629.446756000	41.4134	394	1
1527794629.446852000	41.4135	255	1
1527794629.464218000	41.4309	87	0
1527794629.797071000	41.7637	256	0
1527794629.798021000	41.7647	103	1
1527794629.798461000	41.7651	147	0
1527794629.799561000	41.7662	100	1
1527794629.801026000	41.7677	91	0
1527794629.801558000	41.7682	100	1
1527794629.802450000	41.7691	241	0
1527794629.802812000	41.7695	100	1
1527794629.833828000	41.8005	392	1
1527794629.833911000	41.8006	259	1
1527794629.850938000	41.8176	87	0
1527794629.985956000	41.9526	327	0
1527794629.986890000	41.9535	103	1
1527794629.987431000	41.9541	147	0
1527794629.987647000	41.9543	100	1
1527794629.990150000	41.9568	91	0
1527794629.990568000	41.9572	100	1
1527794629.991573000	41.9582	329	0
1527794629.992578000	41.9592	100	1
1527794630.049920000	42.0166	390	1
1527794630.050012000	42.0167	258	1
1527794630.068013000	42.0347	87	0
1527794630.233093000	42.1997	232	0
1527794630.234233000	42.2009	103	1
1527794630.234500000	42.2012	147	0
1527794630.235595000	42.2023	100	1
1527794630.237234000	42.2039	91	0
1527794630.237672000	42.2043	100	1
1527794630.238675000	42.2053	218	0
1527794630.239588000	42.2062	100	1
1527794630.499848000	42.4665	388	1
1527794630.499922000	42.4666	260	1
1527794630.517203000	42.4839	87	0
1527794630.660300000	42.627	258	0
1527794630.661658000	42.6283	147	0
1527794630.661725000	42.6284	103	1
1527794630.662697000	42.6294	100	1
1527794630.664323000	42.631	91	0
1527794630.664678000	42.6313	100	1
1527794630.665809000	42.6325	338	0
1527794630.666612000	42.6333	100	1
1527794631.004023000	42.9707	389	1
1527794631.004106000	42.9708	255	1
1527794631.022214000	42.9889	87	0
1527794631.138306000	43.105	258	0
1527794631.139243000	43.1059	103	1
1527794631.139688000	43.1063	147	0
1527794631.140728000	43.1074	100	1
1527794631.142054000	43.1087	91	0
1527794631.142709000	43.1094	100	1
1527794631.143456000	43.1101	222	0
1527794631.144642000	43.1113	100	1
1527794631.526096000	43.4928	389	1
1527794631.526172000	43.4928	261	1
1527794631.543748000	43.5104	87	0
1527794631.668720000	43.6354	256	0
1527794631.669680000	43.6363	103	1
1527794631.670151000	43.6368	147	0
1527794631.670660000	43.6373	100	1
1527794631.673215000	43.6399	91	0
1527794631.673661000	43.6403	100	1
1527794631.674709000	43.6414	159	0
1527794631.675690000	43.6423	100	1
1527794631.964834000	43.9315	393	1
1527794631.964926000	43.9316	256	1
1527794631.982367000	43.949	87	0
1527794632.120793000	44.0874	239	0
1527794632.121689000	44.0883	103	1
1527794632.122273000	44.0889	147	0
1527794632.122779000	44.0894	100	1
1527794632.125200000	44.0919	91	0
1527794632.125766000	44.0924	100	1
1527794632.126737000	44.0934	97	0
1527794632.127694000	44.0943	100	1
1527794632.385037000	44.3517	390	1
1527794632.385099000	44.3518	255	1
1527794632.401562000	44.3682	87	0
1527794632.528118000	44.4948	258	0
1527794632.529171000	44.4958	103	1
1527794632.529525000	44.4962	147	0
1527794632.529846000	44.4965	100	1
1527794632.532651000	44.4993	91	0
1527794632.533785000	44.5004	100	1
1527794632.534082000	44.5007	193	0
1527794632.534715000	44.5014	100	1
1527794632.648138000	44.6148	873	1
1527794632.648231000	44.6149	258	1
1527794632.665246000	44.6319	87	0
1527794632.795860000	44.7625	257	0
1527794632.796875000	44.7635	103	1
1527794632.797324000	44.764	147	0
1527794632.797715000	44.7644	100	1
1527794632.800091000	44.7667	91	0
1527794632.800824000	44.7675	100	1
1527794632.801523000	44.7682	87	0
1527794632.801968000	44.7686	100	1
1527794632.866124000	44.8328	705	1
1527794632.866218000	44.8329	256	1
1527794632.884074000	44.8507	87	0
1527794633.001819000	44.9685	320	0
1527794633.002857000	44.9695	103	1
1527794633.003291000	44.9699	147	0
1527794633.003736000	44.9704	100	1
1527794633.006124000	44.9728	91	0
1527794633.006814000	44.9735	100	1
1527794633.007555000	44.9742	179	0
1527794633.008013000	44.9747	100	1
1527794633.137311000	45.104	789	1
1527794633.137374000	45.104	259	1
1527794633.154487000	45.1211	87	0
1527794633.285370000	45.252	264	0
1527794633.286390000	45.253	103	1
1527794633.286881000	45.2535	147	0
1527794633.287750000	45.2544	100	1
1527794633.289019000	45.2557	91	0
1527794633.289743000	45.2564	100	1
1527794633.290426000	45.2571	197	0
1527794633.290857000	45.2575	100	1
1527794633.434715000	45.4014	389	1
1527794633.434794000	45.4014	256	1
1527794633.452075000	45.4187	87	0
1527794633.790885000	45.7575	257	0
1527794633.791985000	45.7586	103	1
1527794633.792292000	45.7589	147	0
1527794633.793783000	45.7604	100	1
1527794633.795406000	45.7621	91	0
1527794633.795777000	45.7624	100	1
1527794633.796884000	45.7635	295	0
1527794633.797793000	45.7644	100	1
1527794633.834243000	45.8009	390	1
1527794633.834336000	45.801	258	1
1527794633.851344000	45.818	87	0
1527794633.979412000	45.9461	255	0
1527794633.980295000	45.947	103	1
1527794633.980804000	45.9475	147	0
1527794633.981798000	45.9485	100	1
1527794633.984699000	45.9514	91	0
1527794633.984828000	45.9515	100	1
1527794633.986184000	45.9528	258	0
1527794633.986790000	45.9534	100	1
1527794634.101113000	46.0678	393	1
1527794634.101187000	46.0678	260	1
1527794634.119208000	46.0859	87	0
1527794634.460012000	46.4267	232	0
1527794634.461023000	46.4277	103	1
1527794634.461416000	46.4281	147	0
1527794634.461804000	46.4285	100	1
1527794634.464576000	46.4312	91	0
1527794634.464808000	46.4315	100	1
1527794634.466057000	46.4327	165	0
1527794634.466818000	46.4335	100	1
1527794634.530023000	46.4967	393	1
1527794634.530109000	46.4968	262	1
1527794634.547842000	46.5145	87	0
1527794634.811141000	46.7778	257	0
1527794634.812190000	46.7788	103	1
1527794634.812560000	46.7792	147	0
1527794634.812930000	46.7796	100	1
1527794634.816582000	46.7832	91	0
1527794634.816872000	46.7835	100	1
1527794634.818012000	46.7847	126	0
1527794634.818853000	46.7855	100	1
1527794634.933991000	46.9006	394	1
1527794634.934056000	46.9007	255	1
1527794634.950790000	46.9174	87	0
1527794635.077287000	47.0439	232	0
1527794635.078131000	47.0448	103	1
1527794635.078707000	47.0454	147	0
1527794635.079879000	47.0465	100	1
1527794635.081767000	47.0484	91	0
1527794635.082851000	47.0495	100	1
1527794635.083196000	47.0499	143	0
1527794635.083848000	47.0505	100	1
1527794635.291146000	47.2578	388	1
1527794635.291235000	47.2579	256	1
1527794635.308344000	47.275	87	0
1527794635.660313000	47.627	348	0
1527794635.661344000	47.628	103	1
1527794635.661722000	47.6284	147	0
1527794635.662932000	47.6296	100	1
1527794635.664411000	47.6311	91	0
1527794635.664928000	47.6316	100	1
1527794635.665820000	47.6325	119	0
1527794635.666898000	47.6336	100	1
1527794635.719638000	47.6863	393	1
1527794635.719736000	47.6864	264	1
1527794635.737382000	47.704	87	0
1527794635.876883000	47.8435	232	0
1527794635.877953000	47.8446	103	1
1527794635.878275000	47.8449	147	0
1527794635.878928000	47.8456	100	1
1527794635.880271000	47.8469	91	0
1527794635.880959000	47.8476	100	1
1527794635.881685000	47.8483	278	0
1527794635.882154000	47.8488	100	1
1527794636.060026000	48.0267	389	1
1527794636.060118000	48.0268	255	1
1527794636.087682000	48.0543	87	0
1527794636.434737000	48.4014	231	0
1527794636.435962000	48.4026	103	1
1527794636.436203000	48.4029	147	0
1527794636.436924000	48.4036	100	1
1527794636.438812000	48.4055	91	0
1527794636.439975000	48.4066	100	1
1527794636.440297000	48.407	176	0
1527794636.440980000	48.4076	100	1
1527794636.480110000	48.4468	391	1
1527794636.480174000	48.4468	259	1
1527794636.497994000	48.4646	87	0
1527794636.628473000	48.5951	278	0
1527794636.629298000	48.596	103	1
1527794636.629836000	48.5965	147	0
1527794636.631022000	48.5977	100	1
1527794636.632832000	48.5995	91	0
1527794636.634020000	48.6007	100	1
1527794636.634322000	48.601	255	0
1527794636.634934000	48.6016	100	1
1527794636.969518000	48.9362	869	1
1527794636.969582000	48.9362	259	1
1527794636.987366000	48.954	87	0
1527794637.352974000	49.3196	234	0
1527794637.353993000	49.3206	103	1
1527794637.354396000	49.3211	147	0
1527794637.355064000	49.3217	100	1
1527794637.358326000	49.325	91	0
1527794637.359077000	49.3257	100	1
1527794637.359813000	49.3265	135	0
1527794637.360272000	49.3269	100	1
1527794637.383025000	49.3497	709	1
1527794637.383105000	49.3498	257	1
1527794637.401196000	49.3679	87	0
1527794637.515063000	49.4817	236	0
1527794637.516008000	49.4827	103	1
1527794637.516569000	49.4832	147	0
1527794637.516984000	49.4836	100	1
1527794637.520077000	49.4867	91	0
1527794637.521075000	49.4877	100	1
1527794637.521572000	49.4882	296	0
1527794637.522038000	49.4887	100	1
1527794637.717312000	49.684	788	1
1527794637.717375000	49.684	257	1
1527794637.735965000	49.7026	87	0
1527794637.850082000	49.8167	258	0
1527794637.851226000	49.8179	103	1
1527794637.851418000	49.8181	147	0
1527794637.852028000	49.8187	100	1
1527794637.855812000	49.8225	91	0
1527794637.856074000	49.8227	100	1
1527794637.857292000	49.8239	121	0
1527794637.858056000	49.8247	100	1
1527794637.983952000	49.9506	394	1
1527794637.984027000	49.9507	258	1
1527794638.012790000	49.9794	87	0
1527794638.148013000	50.1147	260	0
1527794638.149040000	50.1157	103	1
1527794638.149429000	50.1161	147	0
1527794638.150128000	50.1168	100	1
1527794638.152320000	50.119	91	0
1527794638.153111000	50.1198	100	1
1527794638.153755000	50.1204	337	0
1527794638.154215000	50.1209	100	1
1527794638.280225000	50.2469	389	1
1527794638.280310000	50.247	255	1
1527794638.297697000	50.2644	87	0
1527794638.653291000	50.6199	343	0
1527794638.654343000	50.621	103	1
1527794638.654697000	50.6214	147	0
1527794638.655132000	50.6218	100	1
1527794638.656828000	50.6235	91	0
1527794638.657078000	50.6237	100	1
1527794638.658254000	50.6249	87	0
1527794638.659080000	50.6257	100	1
1527794638.920698000	50.8874	388	1
1527794638.920772000	50.8874	262	1
1527794638.937429000	50.9041	87	0
1527794639.287705000	51.2544	267	0
1527794639.288754000	51.2554	103	1
1527794639.289116000	51.2558	147	0
1527794639.290193000	51.2568	100	1
1527794639.292154000	51.2588	91	0
1527794639.293177000	51.2598	100	1
1527794639.293650000	51.2603	236	0
1527794639.294152000	51.2608	100	1
1527794639.338385000	51.305	394	1
1527794639.338452000	51.3051	263	1
1527794639.355895000	51.3226	87	0
1527794639.527739000	51.4944	257	0
1527794639.528749000	51.4954	103	1
1527794639.529146000	51.4958	147	0
1527794639.530190000	51.4968	100	1
1527794639.531498000	51.4982	91	0
1527794639.532187000	51.4988	100	1
1527794639.532855000	51.4995	331	0
1527794639.533314000	51.5	100	1
1527794639.605542000	51.5722	393	1
1527794639.605634000	51.5723	256	1
1527794639.622780000	51.5894	87	0
1527794639.807246000	51.7739	304	1
1527794639.807341000	51.774	1412	1
1527794639.807365000	51.774	1412	1
1527794639.807389000	51.774	1412	1
1527794639.807411000	51.7741	1412	1
1527794639.807448000	51.7741	325	1
1527794639.828517000	51.7952	87	0
1527794639.983196000	51.9499	254	0
1527794639.984251000	51.9509	106	1
1527794639.984604000	51.9513	147	0
1527794639.985148000	51.9518	100	1
1527794639.986975000	51.9536	91	0
1527794639.987200000	51.9539	100	1
1527794639.988408000	51.9551	256	0
1527794639.989146000	51.9558	100	1
1527794640.003821000	51.9705	400	0
1527794640.004523000	51.9712	100	1
1527794640.012224000	51.9789	90	0
1527794640.013150000	51.9798	100	1
1527794640.017096000	51.9838	389	1
1527794640.017190000	51.9838	259	1
1527794640.035070000	52.0017	87	0
1527794640.296753000	52.2634	231	0
1527794640.297767000	52.2644	103	1
1527794640.298160000	52.2648	147	0
1527794640.299237000	52.2659	100	1
1527794640.302810000	52.2695	91	0
1527794640.303251000	52.2699	100	1
1527794640.304213000	52.2709	99	0
1527794640.305164000	52.2718	100	1
1527794640.316176000	52.2828	387	1
1527794640.316228000	52.2829	263	1
1527794640.333460000	52.3001	87	0
1527794640.454863000	52.4215	327	0
1527794640.455742000	52.4224	103	1
1527794640.456393000	52.423	147	0
1527794640.457242000	52.4239	100	1
1527794640.459062000	52.4257	91	0
1527794640.460238000	52.4269	100	1
1527794640.460490000	52.4271	262	0
1527794640.461154000	52.4278	100	1
1527794640.777409000	52.7441	390	1
1527794640.777488000	52.7441	257	1
1527794640.794793000	52.7614	87	0
1527794640.921733000	52.8884	253	0
1527794640.922711000	52.8894	103	1
1527794640.923155000	52.8898	147	0
1527794640.924276000	52.8909	100	1
1527794640.926348000	52.893	91	0
1527794640.927267000	52.8939	100	1
1527794640.927785000	52.8944	290	0
1527794640.928324000	52.895	100	1
1527794640.987621000	52.9543	391	1
1527794640.987678000	52.9543	255	1
1527794641.009044000	52.9757	87	0
1527794641.137259000	53.1039	234	0
1527794641.138226000	53.1049	103	1
1527794641.138694000	53.1054	147	0
1527794641.139218000	53.1059	100	1
1527794641.140083000	53.1067	91	0
1527794641.141277000	53.1079	100	1
1527794641.141416000	53.1081	287	0
1527794641.142213000	53.1089	100	1
1527794642.012500000	53.9792	873	1
1527794642.012577000	53.9792	261	1
1527794642.029921000	53.9966	87	0
1527794642.146855000	54.1135	281	0
1527794642.147874000	54.1145	103	1
1527794642.148319000	54.115	147	0
1527794642.149359000	54.116	100	1
1527794642.151010000	54.1177	91	0
1527794642.151258000	54.1179	100	1
1527794642.152433000	54.1191	99	0
1527794642.153276000	54.1199	100	1
1527794642.249690000	54.2163	706	1
1527794642.249771000	54.2164	258	1
1527794642.266784000	54.2334	87	0
1527794642.408489000	54.3751	232	0
1527794642.409533000	54.3762	103	1
1527794642.409845000	54.3765	147	0
1527794642.410292000	54.3769	100	1
1527794642.414706000	54.3814	91	0
1527794642.415351000	54.382	100	1
1527794642.416200000	54.3829	317	0
1527794642.417296000	54.384	100	1
1527794642.497408000	54.4641	788	1
1527794642.497476000	54.4641	256	1
1527794642.517005000	54.4837	87	0
1527794642.865005000	54.8317	259	0
1527794642.866391000	54.833	147	0
1527794642.866431000	54.8331	103	1
1527794642.867391000	54.834	100	1
1527794642.870768000	54.8374	91	0
1527794642.871380000	54.838	100	1
1527794642.872144000	54.8388	106	0
1527794642.873318000	54.84	100	1
1527794643.031540000	54.9982	388	1
1527794643.031611000	54.9983	261	1
1527794643.049103000	55.0158	87	0
1527794643.406036000	55.3727	232	0
1527794643.407398000	55.3741	147	0
1527794643.407501000	55.3742	103	1
1527794643.408418000	55.3751	100	1
1527794643.411172000	55.3778	91	0
1527794643.412410000	55.3791	100	1
1527794643.412595000	55.3793	90	0
1527794643.413335000	55.38	100	1
1527794643.616582000	55.5832	392	1
1527794643.616655000	55.5833	257	1
1527794643.634320000	55.601	87	0
1527794643.987138000	55.9538	284	0
1527794643.988480000	55.9551	147	0
1527794643.988476000	55.9551	103	1
1527794643.989456000	55.9561	100	1
1527794643.990257000	55.9569	91	0
1527794643.991447000	55.9581	100	1
1527794643.991667000	55.9583	274	0
1527794643.992362000	55.959	100	1
1527794644.529795000	56.4965	393	1
1527794644.529890000	56.4965	258	1
1527794644.547088000	56.5137	87	0
1527794644.685699000	56.6524	343	0
1527794644.686742000	56.6534	103	1
1527794644.687109000	56.6538	147	0
1527794644.687512000	56.6542	100	1
1527794644.690064000	56.6567	91	0
1527794644.690487000	56.6571	100	1
1527794644.691463000	56.6581	309	0
1527794644.692427000	56.6591	100	1
1527794644.859531000	56.8262	389	1
1527794644.859624000	56.8263	257	1
1527794644.877675000	56.8443	87	0
1527794645.212508000	57.1792	266	0
1527794645.213546000	57.1802	103	1
1527794645.213923000	57.1806	147	0
1527794645.214425000	57.1811	100	1
1527794645.216119000	57.1828	91	0
1527794645.216534000	57.1832	100	1
1527794645.217607000	57.1843	139	0
1527794645.218483000	57.1851	100	1
1527794645.320072000	57.2867	390	1
1527794645.320166000	57.2868	261	1
1527794645.336996000	57.3037	87	0
1527794645.451259000	57.4179	231	0
1527794645.452556000	57.4192	103	1
1527794645.452587000	57.4192	147	0
1527794645.453547000	57.4202	100	1
1527794645.456294000	57.423	91	0
1527794645.457534000	57.4242	100	1
1527794645.457726000	57.4244	149	0
1527794645.458452000	57.4251	100	1
1527794647.146186000	59.1128	391	1
1527794647.146284000	59.1129	259	1
1527794647.176657000	59.1433	391	1
1527794647.184773000	59.1514	87	0
1527794647.194432000	59.1611	87	0
1527794647.332074000	59.2987	280	0
1527794647.333117000	59.2998	106	1
1527794647.333495000	59.3002	147	0
1527794647.334564000	59.3012	100	1
1527794647.335954000	59.3026	91	0
1527794647.336565000	59.3032	100	1
1527794647.337368000	59.304	324	0
1527794647.338056000	59.3047	100	1
1527794647.395683000	59.3623	390	1
1527794647.395776000	59.3624	257	1
1527794647.413528000	59.3802	87	0
1527794647.599478000	59.5661	254	0
1527794647.600594000	59.5673	103	1
1527794647.600843000	59.5675	147	0
1527794647.601650000	59.5683	100	1
1527794647.603267000	59.5699	91	0
1527794647.603644000	59.5703	100	1
1527794647.604633000	59.5713	304	0
1527794647.605576000	59.5722	100	1
1527794647.627624000	59.5943	388	1
1527794647.627710000	59.5944	257	1
1527794647.644576000	59.6112	87	0
1527794647.755292000	59.7219	231	0
1527794647.756665000	59.7233	147	0
1527794647.756761000	59.7234	103	1
1527794647.757604000	59.7243	100	1
1527794647.759397000	59.7261	91	0
1527794647.759593000	59.7262	100	1
1527794647.760825000	59.7275	253	0
1527794647.761579000	59.7282	100	1
1527794647.952009000	59.9187	388	1
1527794647.952068000	59.9187	258	1
1527794647.969649000	59.9363	87	0
1527794648.310869000	60.2775	324	0
1527794648.311835000	60.2785	103	1
1527794648.312278000	60.2789	147	0
1527794648.312740000	60.2794	100	1
1527794648.316050000	60.2827	91	0
1527794648.316621000	60.2833	100	1
1527794648.317481000	60.2841	125	0
1527794648.318621000	60.2853	100	1
1527794648.764973000	60.7316	388	1
1527794648.765032000	60.7317	257	1
1527794648.782453000	60.7491	87	0
1527794648.892791000	60.8594	257	0
1527794648.893810000	60.8605	103	1
1527794648.894256000	60.8609	147	0
1527794648.894627000	60.8613	100	1
1527794648.896331000	60.863	91	0
1527794648.896738000	60.8634	100	1
1527794648.897701000	60.8644	179	0
1527794648.898651000	60.8653	100	1
1527794649.022224000	60.9889	874	1
1527794649.022315000	60.989	262	1
1527794649.039847000	61.0065	87	0
1527794649.179278000	61.1459	234	0
1527794649.180226000	61.1469	103	1
1527794649.180676000	61.1473	147	0
1527794649.181738000	61.1484	100	1
1527794649.183236000	61.1499	91	0
1527794649.183734000	61.1504	100	1
1527794649.184646000	61.1513	325	0
1527794649.185670000	61.1523	100	1
1527794649.512225000	61.4789	706	1
1527794649.512296000	61.479	262	1
1527794649.529376000	61.496	87	0
1527794649.864585000	61.8312	282	0
1527794649.865747000	61.8324	103	1
1527794649.866045000	61.8327	147	0
1527794649.866697000	61.8334	100	1
1527794649.867513000	61.8342	91	0
1527794649.868776000	61.8354	100	1
1527794649.868854000	61.8355	339	0
1527794649.869709000	61.8364	100	1
1527794649.952605000	61.9193	791	1
1527794649.952698000	61.9194	262	1
1527794649.978243000	61.9449	87	0
1527794650.127511000	62.0942	232	0
1527794650.128731000	62.0954	103	1
1527794650.128916000	62.0956	147	0
1527794650.129703000	62.0964	100	1
1527794650.131813000	62.0985	91	0
1527794650.132713000	62.0994	100	1
1527794650.133243000	62.0999	316	0
1527794650.133797000	62.1005	100	1
1527794650.165689000	62.1323	392	1
1527794650.165767000	62.1324	263	1
1527794650.183035000	62.1497	87	0
1527794650.316417000	62.2831	232	0
1527794650.317780000	62.2844	147	0
1527794650.317874000	62.2845	103	1
1527794650.318801000	62.2855	100	1
1527794650.321492000	62.2881	91	0
1527794650.321728000	62.2884	100	1
1527794650.322868000	62.2895	210	0
1527794650.323754000	62.2904	100	1
1527794650.484128000	62.4508	392	1
1527794650.484187000	62.4508	258	1
1527794650.509776000	62.4764	87	0
1527794650.642740000	62.6094	261	0
1527794650.643756000	62.6104	103	1
1527794650.644145000	62.6108	147	0
1527794650.644734000	62.6114	100	1
1527794650.646977000	62.6136	91	0
1527794650.647836000	62.6145	100	1
1527794650.648406000	62.6151	90	0
1527794650.648946000	62.6156	100	1
1527794650.781955000	62.7486	393	1
1527794650.782021000	62.7487	261	1
1527794650.799097000	62.7658	87	0
1527794651.156220000	63.1229	234	0
1527794651.157257000	63.1239	103	1
1527794651.157627000	63.1243	147	0
1527794651.158835000	63.1255	100	1
1527794651.161055000	63.1277	91	0
1527794651.161832000	63.1285	100	1
1527794651.162493000	63.1291	313	0
1527794651.162956000	63.1296	100	1
1527794651.192852000	63.1595	389	1
1527794651.192916000	63.1596	263	1
1527794651.211142000	63.1778	87	0
1527794651.547385000	63.514	281	0
1527794651.548356000	63.515	103	1
1527794651.548792000	63.5154	147	0
1527794651.549798000	63.5165	100	1
1527794651.559539000	63.5262	91	0
1527794651.559822000	63.5265	100	1
1527794651.560968000	63.5276	230	0
1527794651.561798000	63.5285	100	1
1527794651.702240000	63.6689	389	1
1527794651.702308000	63.669	262	1
1527794651.719684000	63.6863	87	0
1527794651.846675000	63.8133	323	0
1527794651.847841000	63.8145	103	1
1527794651.848092000	63.8147	147	0
1527794651.848855000	63.8155	100	1
1527794651.850393000	63.817	91	0
1527794651.850836000	63.8175	100	1
1527794651.851805000	63.8185	168	0
1527794651.852824000	63.8195	100	1
1527794652.112008000	64.0787	391	1
1527794652.112106000	64.0788	258	1
1527794652.129356000	64.096	87	0
1527794652.258853000	64.2255	267	0
1527794652.259909000	64.2266	103	1
1527794652.260322000	64.227	147	0
1527794652.260846000	64.2275	100	1
1527794652.264297000	64.231	91	0
1527794652.264857000	64.2315	100	1
1527794652.265774000	64.2324	121	0
1527794652.266844000	64.2335	100	1
1527794652.533048000	64.4997	390	1
1527794652.533105000	64.4998	261	1
1527794652.551041000	64.5177	87	0
1527794652.688616000	64.6553	257	0
1527794652.689907000	64.6566	103	1
1527794652.690018000	64.6567	147	0
1527794652.690873000	64.6575	100	1
1527794652.692738000	64.6594	91	0
1527794652.693853000	64.6605	100	1
1527794652.694168000	64.6608	211	0
1527794652.694850000	64.6615	100	1
1527794652.892317000	64.859	389	1
1527794652.892384000	64.859	258	1
1527794652.910367000	64.877	87	0
1527794653.048040000	65.0147	255	0
1527794653.049096000	65.0158	103	1
1527794653.049453000	65.0161	147	0
1527794653.049901000	65.0166	100	1
1527794653.052585000	65.0192	91	0
1527794653.052910000	65.0196	100	1
1527794653.054017000	65.0207	233	0
1527794653.054903000	65.0216	100	1
1527794653.365097000	65.3318	388	1
1527794653.365189000	65.3318	258	1
1527794653.382284000	65.3489	87	0
1527794653.519864000	65.4865	232	0
1527794653.520952000	65.4876	103	1
1527794653.521325000	65.488	147	0
1527794653.521897000	65.4886	100	1
1527794653.524812000	65.4915	91	0
1527794653.525984000	65.4926	100	1
1527794653.526324000	65.493	258	0
1527794653.526908000	65.4936	100	1
1527794653.784766000	65.7514	389	1
1527794653.784855000	65.7515	263	1
1527794653.801849000	65.7685	87	0
1527794653.925760000	65.8924	257	0
1527794653.926956000	65.8936	103	1
1527794653.928345000	65.895	147	0
1527794653.928917000	65.8956	100	1
1527794653.932814000	65.8995	91	0
1527794653.934009000	65.9007	100	1
1527794653.936189000	65.9028	160	0
1527794653.936944000	65.9036	100	1
1527794654.095345000	66.062	870	1
1527794654.095438000	66.0621	261	1
1527794654.113999000	66.0807	87	0
1527794654.604941000	66.5716	350	0
1527794654.605998000	66.5727	103	1
1527794654.606440000	66.5731	147	0
1527794654.607015000	66.5737	100	1
1527794654.608357000	66.575	91	0
1527794654.609046000	66.5757	100	1
1527794654.609769000	66.5764	315	0
1527794654.610247000	66.5769	100	1
1527794654.739973000	66.7066	706	1
1527794654.740062000	66.7067	263	1
1527794654.757142000	66.7238	87	0
1527794654.761731000	66.7284	87	0
1527794654.881420000	66.8481	232	0
1527794654.882757000	66.8494	106	1
1527794654.882819000	66.8495	147	0
1527794654.883983000	66.8506	100	1
1527794654.885681000	66.8523	91	0
1527794654.886065000	66.8527	100	1
1527794654.887040000	66.8537	262	0
1527794654.887994000	66.8547	100	1
1527794655.198557000	67.1652	789	1
1527794655.198644000	67.1653	261	1
1527794655.215870000	67.1825	87	0
1527794655.578563000	67.5452	257	0
1527794655.579606000	67.5463	103	1
1527794655.579973000	67.5466	147	0
1527794655.581105000	67.5478	100	1
1527794655.582759000	67.5494	91	0
1527794655.583104000	67.5498	100	1
1527794655.584191000	67.5508	269	0
1527794655.585036000	67.5517	100	1
1527794655.620579000	67.5872	394	1
1527794655.620672000	67.5873	262	1
1527794655.637918000	67.6046	87	0
1527794655.765275000	67.7319	259	0
1527794655.766298000	67.733	103	1
1527794655.766734000	67.7334	147	0
1527794655.767110000	67.7338	100	1
1527794655.768410000	67.7351	91	0
1527794655.769113000	67.7358	100	1
1527794655.769816000	67.7365	188	0
1527794655.770267000	67.7369	100	1
1527794655.832447000	67.7991	390	1
1527794655.832511000	67.7992	262	1
1527794655.849852000	67.8165	87	0
1527794656.006230000	67.9729	231	0
1527794656.007228000	67.9739	103	1
1527794656.007576000	67.9742	147	0
1527794656.008132000	67.9748	100	1
1527794656.009357000	67.976	91	0
1527794656.010116000	67.9768	100	1
1527794656.010755000	67.9774	85	0
1527794656.011202000	67.9779	100	1
1527794656.242263000	68.2089	391	1
1527794656.242339000	68.209	258	1
1527794656.260837000	68.2275	87	0
1527794656.383961000	68.3506	231	0
1527794656.385165000	68.3518	103	1
1527794656.385462000	68.3521	147	0
1527794656.386148000	68.3528	100	1
1527794656.389265000	68.3559	91	0
1527794656.390084000	68.3567	100	1
1527794656.390689000	68.3573	92	0
1527794656.391159000	68.3578	100	1
1527794657.438705000	69.4054	388	1
1527794657.438802000	69.4055	258	1
1527794657.456084000	69.4227	87	0
1527794657.575597000	69.5423	261	0
1527794657.576567000	69.5432	103	1
1527794657.577023000	69.5437	147	0
1527794657.578220000	69.5449	100	1
1527794657.579440000	69.5461	91	0
1527794657.580215000	69.5469	100	1
1527794657.580814000	69.5475	257	0
1527794657.581294000	69.548	100	1
1527794657.708455000	69.6751	392	1
1527794657.708520000	69.6752	257	1
1527794657.727108000	69.6938	87	0
1527794657.846513000	69.8132	234	0
1527794657.847446000	69.8141	103	1
1527794657.847918000	69.8146	147	0
1527794657.848161000	69.8148	100	1
1527794657.851002000	69.8177	91	0
1527794657.852241000	69.8189	100	1
1527794657.852407000	69.8191	260	0
1527794657.853148000	69.8198	100	1
1527794657.979448000	69.9461	393	1
1527794657.979536000	69.9462	261	1
1527794657.997317000	69.964	87	0
1527794658.120637000	70.0873	258	0
1527794658.121683000	70.0883	103	1
1527794658.122041000	70.0887	147	0
1527794658.123349000	70.09	100	1
1527794658.124699000	70.0914	91	0
1527794658.125250000	70.0919	100	1
1527794658.126225000	70.0929	86	0
1527794658.127179000	70.0938	100	1
1527794658.389739000	70.3564	393	1
1527794658.389791000	70.3564	260	1
1527794658.407833000	70.3745	87	0
1527794658.537560000	70.5042	346	0
1527794658.538671000	70.5053	103	1
1527794658.538961000	70.5056	147	0
1527794658.539419000	70.5061	100	1
1527794658.544353000	70.511	91	0
1527794658.545218000	70.5119	100	1
1527794658.545834000	70.5125	84	0
1527794658.546337000	70.513	100	1
1527794658.800561000	70.7672	394	1
1527794658.800647000	70.7673	263	1
1527794658.819412000	70.7861	87	0
1527794658.941220000	70.9079	264	0
1527794658.942266000	70.9089	103	1
1527794658.942640000	70.9093	147	0
1527794658.943206000	70.9099	100	1
1527794658.944258000	70.9109	91	0
1527794658.945295000	70.912	100	1
[truncated: 883 more rows]
