# Supplementary material for: Method for multi-task learning fusion network traffic classification to address small sample labels
Source: Sci Rep. 2024 Jan 30;14:2518. doi: 10.1038/s41598-024-51933-8 (PMC10827795; doi:10.1038/s41598-024-51933-8)
Supplement: Supplementary file 2 — Supplementary Information 2. [file 41598_2024_51933_MOESM2_ESM.zip › QUIC Dataset/QUIC Dataset/pretraining/Google Doc/GoogleDoc-1109.txt]

1527903537.919258000	0	294	1
1527903537.946781000	0.0275228	87	0
1527903538.132215000	0.212957	301	0
1527903538.132853000	0.213595	1412	0
1527903538.133435000	0.214177	1412	0
1527903538.134032000	0.214774	1412	0
1527903538.134704000	0.215446	1412	0
1527903538.135368000	0.21611	1412	0
1527903538.135842000	0.216584	116	1
1527903538.135911000	0.216653	1412	0
1527903538.136505000	0.217247	931	0
1527903538.137331000	0.218073	1412	0
1527903538.137929000	0.218671	1412	0
1527903538.138506000	0.219248	694	0
1527903538.139222000	0.219964	1412	0
1527903538.139787000	0.220529	113	1
1527903538.139818000	0.22056	1412	0
1527903538.140483000	0.221225	1412	0
1527903538.141152000	0.221894	190	0
1527903538.142721000	0.223463	1201	0
1527903538.143722000	0.224464	101	1
1527903538.144823000	0.225565	1412	0
1527903538.145489000	0.226231	1412	0
1527903538.146084000	0.226826	1412	0
1527903538.146777000	0.227519	188	0
1527903538.147792000	0.228534	1241	0
1527903538.148397000	0.229139	1412	0
1527903538.148962000	0.229704	252	0
1527903538.150611000	0.231353	1412	0
1527903538.151194000	0.231936	802	0
1527903538.156768000	0.23751	125	1
1527903538.167325000	0.248067	98	1
1527903538.171793000	0.252535	1412	0
1527903538.172426000	0.253168	1016	0
1527903538.173039000	0.253781	1412	0
1527903538.173634000	0.254376	1412	0
1527903538.174231000	0.254973	1412	0
1527903538.175252000	0.255994	1412	0
1527903538.175723000	0.256465	113	1
1527903538.175843000	0.256585	276	0
1527903538.177453000	0.258195	1412	0
1527903538.178045000	0.258787	1412	0
1527903538.178644000	0.259386	1412	0
1527903538.179208000	0.25995	190	0
1527903538.179736000	0.260478	110	1
1527903538.179855000	0.260597	1412	0
1527903538.180487000	0.261229	151	0
1527903538.182489000	0.263231	1412	0
1527903538.183089000	0.263831	1412	0
1527903538.183692000	0.264434	1412	0
1527903538.183752000	0.264494	107	1
1527903538.184374000	0.265116	900	0
1527903538.185435000	0.266177	1412	0
1527903538.186090000	0.266832	1412	0
1527903538.186698000	0.26744	1412	0
1527903538.187411000	0.268153	825	0
1527903538.188199000	0.268941	113	1
1527903538.599045000	0.679787	911	1
1527903538.599138000	0.67988	1412	1
1527903538.599174000	0.679916	906	1
1527903538.602147000	0.682889	217	1
1527903538.626508000	0.70725	87	0
1527903538.798591000	0.879333	255	0
1527903538.802797000	0.883539	101	1
1527903538.834248000	0.91499	1412	0
1527903538.834835000	0.915577	1412	0
1527903538.835433000	0.916175	1412	0
1527903538.835997000	0.916739	186	0
1527903538.836621000	0.917363	1412	0
1527903538.837218000	0.91796	1412	0
1527903538.837803000	0.918545	1065	0
1527903538.838372000	0.919114	92	0
1527903538.838975000	0.919717	316	0
1527903538.840839000	0.921581	122	1
1527903538.903598000	0.98434	216	1
1527903538.930837000	1.01158	87	0
1527903538.938764000	1.01951	399	0
1527903538.943516000	1.02426	80	0
1527903538.953320000	1.03406	104	1
1527903539.267560000	1.3483	383	0
1527903539.268158000	1.3489	1115	0
1527903539.270360000	1.3511	92	0
1527903539.270960000	1.3517	131	0
1527903539.271786000	1.35253	107	1
1527903540.544478000	2.62522	230	1
1527903540.570172000	2.65091	87	0
1527903540.658929000	2.73967	255	0
1527903540.659541000	2.74028	1412	0
1527903540.660200000	2.74094	995	0
1527903540.661249000	2.74199	92	0
1527903540.661843000	2.74258	85	0
1527903540.662880000	2.74362	113	1
1527903541.592832000	3.67357	315	1
1527903541.592954000	3.6737	1412	1
1527903541.592990000	3.67373	1412	1
1527903541.593019000	3.67376	1412	1
1527903541.593060000	3.6738	1412	1
1527903541.593088000	3.67383	1412	1
1527903541.593117000	3.67386	1412	1
1527903541.593155000	3.6739	1412	1
1527903541.593207000	3.67395	1412	1
1527903541.593243000	3.67398	1412	1
1527903541.593277000	3.67402	1412	1
1527903541.593313000	3.67405	1412	1
1527903541.594732000	3.67547	1412	1
1527903541.594756000	3.6755	1271	1
1527903541.617010000	3.69775	87	0
1527903541.621705000	3.70245	87	0
1527903541.979719000	4.06046	397	0
1527903541.983641000	4.06438	80	0
1527903541.993387000	4.07413	107	1
1527903543.835715000	5.91646	324	1
1527903543.835797000	5.91654	1412	1
1527903543.835821000	5.91656	981	1
1527903543.853966000	5.93471	165	1
1527903543.862743000	5.94348	87	0
1527903543.872678000	5.95342	87	0
1527903543.879083000	5.95982	87	0
1527903544.093393000	6.17413	551	0
1527903544.093936000	6.17468	306	0
1527903544.094522000	6.17526	104	0
1527903544.097980000	6.17872	113	1
1527903544.098369000	6.17911	101	1
1527903544.101604000	6.18235	251	1
1527903544.124158000	6.2049	87	0
1527903544.129932000	6.21067	87	0
1527903544.171023000	6.25176	375	0
1527903544.173667000	6.25441	80	0
1527903544.175978000	6.25672	107	1
1527903544.599439000	6.68018	971	0
1527903544.600079000	6.68082	1412	0
1527903544.600677000	6.68142	1412	0
1527903544.601343000	6.68208	1412	0
1527903544.601946000	6.68269	1412	0
1527903544.602545000	6.68329	1412	0
1527903544.603062000	6.6838	113	1
1527903544.603121000	6.68386	121	0
1527903544.603838000	6.68458	1412	0
1527903544.604434000	6.68518	1412	0
1527903544.605032000	6.68577	1412	0
1527903544.605595000	6.68634	188	0
1527903544.606241000	6.68698	1225	0
1527903544.606984000	6.68773	113	1
1527903544.607058000	6.6878	1412	0
1527903544.607655000	6.6884	1412	0
1527903544.608241000	6.68898	1412	0
1527903544.608802000	6.68954	190	0
1527903544.611052000	6.69179	107	1
1527903544.633033000	6.71377	1412	0
1527903544.633595000	6.71434	748	0
1527903544.635519000	6.71626	1412	0
1527903544.636111000	6.71685	1412	0
1527903544.636711000	6.71745	1412	0
1527903544.637028000	6.71777	110	1
1527903544.637297000	6.71804	188	0
1527903544.637887000	6.71863	84	0
1527903544.638507000	6.71925	793	0
1527903544.639120000	6.71986	1412	0
1527903544.639726000	6.72047	1412	0
1527903544.640382000	6.72112	1412	0
1527903544.640947000	6.72169	188	0
1527903544.641069000	6.72181	113	1
1527903544.641565000	6.72231	971	0
1527903544.642750000	6.72349	1412	0
1527903544.643351000	6.72409	1412	0
1527903544.643946000	6.72469	1412	0
1527903544.644546000	6.72529	1412	0
1527903544.645111000	6.72585	292	0
1527903544.645733000	6.72648	1412	0
1527903544.646333000	6.72707	1412	0
1527903544.646930000	6.72767	1412	0
1527903544.647525000	6.72827	1306	0
1527903544.648124000	6.72887	1412	0
1527903544.648723000	6.72946	1412	0
1527903544.649320000	6.73006	1412	0
1527903544.649986000	6.73073	1412	0
1527903544.650599000	6.73134	1412	0
1527903544.651184000	6.73193	960	0
1527903544.651776000	6.73252	749	0
1527903544.651895000	6.73264	125	1
1527903544.652410000	6.73315	1412	0
1527903544.653008000	6.73375	1325	0
1527903544.653109000	6.73385	125	1
1527903544.653607000	6.73435	1412	0
1527903544.654206000	6.73495	1412	0
1527903544.654771000	6.73551	334	0
1527903544.655355000	6.7361	92	0
1527903544.655953000	6.73669	189	0
1527903544.656989000	6.73773	110	1
1527903547.163195000	9.24394	883	1
1527903547.163283000	9.24402	294	1
1527903547.167476000	9.24822	369	1
1527903547.167568000	9.24831	1412	1
1527903547.167605000	9.24835	1412	1
1527903547.167633000	9.24837	969	1
1527903547.188792000	9.26953	87	0
1527903547.195611000	9.27635	87	0
1527903547.216120000	9.29686	399	1
1527903547.241849000	9.32259	87	0
1527903547.341120000	9.42186	395	0
1527903547.345152000	9.42589	101	1
1527903547.348529000	9.42927	80	0
1527903547.352166000	9.43291	98	1
1527903547.386989000	9.46773	292	0
1527903547.387578000	9.46832	103	0
1527903547.391272000	9.47201	101	1
1527903547.391883000	9.47262	164	0
1527903547.395156000	9.4759	98	1
1527903547.534730000	9.61547	311	0
1527903547.535341000	9.61608	1400	0
1527903547.536384000	9.61713	513	0
1527903547.537248000	9.61799	592	0
1527903547.538137000	9.61888	107	1
1527903547.539048000	9.61979	635	0
1527903547.543051000	9.62379	467	0
1527903547.543129000	9.62387	98	1
1527903547.543699000	9.62444	697	0
1527903547.544694000	9.62544	484	0
1527903547.545400000	9.62614	835	0
1527903547.546843000	9.62758	649	0
1527903547.547139000	9.62788	110	1
1527903547.548204000	9.62895	519	0
1527903547.552133000	9.63287	98	1
1527903547.552645000	9.63339	439	0
1527903547.553384000	9.63413	701	0
1527903547.555961000	9.6367	616	0
1527903547.556124000	9.63687	104	1
1527903547.556568000	9.63731	558	0
1527903547.557171000	9.63791	654	0
1527903547.557816000	9.63856	583	0
1527903547.558419000	9.63916	689	0
1527903547.560133000	9.64087	107	1
1527903547.564307000	9.64505	92	0
1527903547.568133000	9.64887	98	1
1527903547.571331000	9.65207	247	0
1527903547.575137000	9.65588	98	1
1527903548.029886000	10.1106	397	1
1527903548.029962000	10.1107	109	1
1527903548.040438000	10.1212	303	1
1527903548.042912000	10.1237	478	1
1527903548.042985000	10.1237	87	1
1527903548.065474000	10.1462	87	0
1527903548.070938000	10.1517	87	0
1527903548.206904000	10.2876	258	0
1527903548.207528000	10.2883	103	0
1527903548.211214000	10.292	107	1
1527903548.229728000	10.3105	354	0
1527903548.230369000	10.3111	151	0
1527903548.231015000	10.3118	92	0
1527903548.231741000	10.3125	225	0
1527903548.233187000	10.3139	107	1
1527903548.235250000	10.316	92	0
1527903548.235907000	10.3166	182	0
1527903548.239204000	10.3199	101	1
1527903548.403527000	10.4843	245	0
1527903548.404138000	10.4849	140	0
1527903548.407180000	10.4879	101	1
1527903548.407542000	10.4883	92	0
1527903548.408151000	10.4889	236	0
1527903548.411185000	10.4919	101	1
1527903549.505435000	11.5862	393	1
1527903549.505511000	11.5863	263	1
1527903549.533206000	11.6139	87	0
1527903549.680100000	11.7608	1012	1
1527903549.680173000	11.7609	94	1
1527903549.716089000	11.7968	87	0
1527903550.034442000	12.1152	321	1
1527903550.034580000	12.1153	1412	1
1527903550.034623000	12.1154	1412	1
1527903550.034646000	12.1154	1412	1
1527903550.034669000	12.1154	1412	1
1527903550.034713000	12.1155	1412	1
1527903550.034740000	12.1155	1412	1
1527903550.034772000	12.1155	1412	1
1527903550.034834000	12.1156	1412	1
1527903550.034857000	12.1156	1412	1
1527903550.034880000	12.1156	1412	1
1527903550.034927000	12.1157	1412	1
1527903550.036351000	12.1171	1412	1
1527903550.036410000	12.1172	1412	1
1527903550.036468000	12.1172	1412	1
1527903550.036529000	12.1173	1412	1
1527903550.038365000	12.1191	1412	1
1527903550.038405000	12.1191	1412	1
1527903550.038465000	12.1192	1412	1
1527903550.038528000	12.1193	1412	1
1527903550.038570000	12.1193	258	0
1527903550.039159000	12.1199	368	0
1527903550.040296000	12.121	1412	1
1527903550.040325000	12.1211	1412	1
1527903550.040374000	12.1211	1412	1
1527903550.040410000	12.1212	1412	1
1527903550.042289000	12.123	1412	1
1527903550.042328000	12.1231	1412	1
1527903550.042361000	12.1231	1412	1
1527903550.042658000	12.1234	274	0
1527903550.044298000	12.125	1412	1
1527903550.044340000	12.1251	1412	1
1527903550.044369000	12.1251	1412	1
1527903550.044407000	12.1251	1412	1
1527903550.046292000	12.127	1412	1
1527903550.046320000	12.1271	1412	1
1527903550.046361000	12.1271	1412	1
1527903550.046407000	12.1271	279	1
1527903550.058442000	12.1392	87	0
1527903550.063156000	12.1439	87	0
1527903550.068907000	12.1496	87	0
1527903550.073725000	12.1545	87	0
1527903550.268237000	12.349	264	0
1527903550.268774000	12.3495	146	0
1527903550.271996000	12.3527	92	0
1527903550.272529000	12.3533	282	0
1527903550.272730000	12.3535	116	1
1527903550.276308000	12.357	98	1
1527903550.462758000	12.5435	453	0
1527903550.466382000	12.5471	98	1
1527903550.477176000	12.5579	80	0
1527903550.481381000	12.5621	98	1
1527903550.756586000	12.8373	360	1
1527903550.758528000	12.8393	295	1
1527903550.782039000	12.8628	87	0
1527903550.797738000	12.8785	376	1
1527903550.823842000	12.9046	87	0
1527903550.838078000	12.9188	364	1
1527903550.838151000	12.9189	259	1
1527903550.862929000	12.9437	87	0
1527903551.005629000	13.0864	626	0
1527903551.006199000	13.0869	803	0
1527903551.009362000	13.0901	104	1
1527903551.010019000	13.0908	92	0
1527903551.011160000	13.0919	177	0
1527903551.014366000	13.0951	101	1
1527903551.100216000	13.181	243	0
1527903551.100781000	13.1815	118	0
1527903551.102724000	13.1835	235	0
1527903551.103324000	13.1841	279	0
1527903551.104390000	13.1851	92	0
1527903551.104482000	13.1852	107	1
1527903551.105075000	13.1858	276	0
1527903551.105591000	13.1863	92	0
1527903551.106191000	13.1869	186	0
1527903551.108683000	13.1894	107	1
1527903551.205857000	13.2866	247	0
1527903551.206429000	13.2872	146	0
1527903551.209436000	13.2902	101	1
1527903551.210393000	13.2911	92	0
1527903551.211038000	13.2918	313	0
1527903551.214433000	13.2952	101	1
1527903552.006590000	14.0873	393	1
1527903552.006655000	14.0874	254	1
1527903552.031771000	14.1125	87	0
1527903552.352028000	14.4328	325	0
1527903552.352536000	14.4333	146	0
1527903552.355819000	14.4366	104	1
1527903552.356441000	14.4372	92	0
1527903552.357044000	14.4378	191	0
1527903552.359811000	14.4406	101	1
1527903552.376867000	14.4576	390	1
1527903552.376920000	14.4577	218	1
1527903552.402015000	14.4828	87	0
1527903552.741837000	14.8226	236	0
1527903552.742409000	14.8232	146	0
1527903552.745853000	14.8266	104	1
1527903552.745883000	14.8266	92	0
1527903552.746772000	14.8275	128	0
1527903552.749873000	14.8306	101	1
1527903552.876529000	14.9573	392	1
1527903552.876613000	14.9574	368	1
1527903552.901712000	14.9825	87	0
1527903553.248058000	15.3288	326	0
1527903553.248633000	15.3294	146	0
1527903553.251844000	15.3326	104	1
1527903553.252239000	15.333	92	0
1527903553.252847000	15.3336	315	0
1527903553.255862000	15.3366	101	1
1527903553.332490000	15.4132	388	1
1527903553.332582000	15.4133	368	1
1527903553.359301000	15.44	87	0
1527903553.507147000	15.5879	235	0
1527903553.507715000	15.5885	146	0
1527903553.510913000	15.5917	92	0
1527903553.511009000	15.5918	104	1
1527903553.511601000	15.5923	179	0
1527903553.514935000	15.5957	101	1
1527903553.573539000	15.6543	903	1
1527903553.573595000	15.6543	248	1
1527903553.599110000	15.6799	87	0
1527903553.730923000	15.8117	233	0
1527903553.731505000	15.8122	146	0
1527903553.734835000	15.8156	92	0
1527903553.734896000	15.8156	104	1
1527903553.735535000	15.8163	232	0
1527903553.738947000	15.8197	101	1
1527903554.961994000	17.0427	458	1
1527903554.962057000	17.0428	255	1
1527903554.988068000	17.0688	87	0
1527903555.317044000	17.3978	259	0
1527903555.317580000	17.3983	146	0
1527903555.320994000	17.4017	92	0
1527903555.321168000	17.4019	107	1
1527903555.321689000	17.4024	242	0
1527903555.325225000	17.406	98	1
1527903555.379323000	17.4601	393	1
1527903555.379415000	17.4602	253	1
1527903555.405095000	17.4858	87	0
1527903555.731738000	17.8125	337	0
1527903555.732365000	17.8131	148	0
1527903555.734900000	17.8156	92	0
1527903555.735211000	17.816	107	1
1527903555.735523000	17.8163	122	0
1527903555.739255000	17.82	98	1
1527903555.940568000	18.0213	388	1
1527903555.940663000	18.0214	254	1
1527903555.966726000	18.0475	87	0
1527903556.291845000	18.3726	256	0
1527903556.292416000	18.3732	148	0
1527903556.295231000	18.376	104	1
1527903556.296374000	18.3771	92	0
1527903556.297509000	18.3783	245	0
1527903556.300283000	18.381	101	1
1527903556.428613000	18.5094	981	1
1527903556.428687000	18.5094	255	1
1527903556.455082000	18.5358	87	0
1527903556.785154000	18.8659	235	0
1527903556.785665000	18.8664	148	0
1527903556.788936000	18.8697	92	0
1527903556.789265000	18.87	107	1
1527903556.789541000	18.8703	121	0
1527903556.793309000	18.8741	98	1
1527903556.946464000	19.0272	392	1
1527903556.946550000	19.0273	256	1
1527903556.991336000	19.0721	392	1
1527903556.993353000	19.0741	87	0
1527903557.017288000	19.098	87	0
1527903557.321338000	19.4021	256	0
1527903557.321898000	19.4026	148	0
1527903557.325330000	19.4061	107	1
1527903557.326230000	19.407	92	0
1527903557.326891000	19.4076	306	0
1527903557.330347000	19.4111	101	1
1527903557.334336000	19.4151	390	1
1527903557.334423000	19.4152	258	1
1527903557.362227000	19.443	87	0
1527903557.685219000	19.766	236	0
1527903557.685726000	19.7665	148	0
1527903557.689402000	19.7701	104	1
1527903557.690356000	19.7711	92	0
1527903557.691027000	19.7718	207	0
1527903557.694389000	19.7751	101	1
1527903557.863749000	19.9445	416	1
1527903557.863818000	19.9446	257	1
1527903557.890839000	19.9716	87	0
1527903558.239430000	20.3202	303	0
1527903558.240107000	20.3208	148	0
1527903558.243332000	20.3241	104	1
1527903558.243672000	20.3244	92	0
1527903558.244332000	20.3251	98	0
1527903558.247412000	20.3282	101	1
1527903558.350878000	20.4316	387	1
1527903558.350941000	20.4317	255	1
1527903558.379184000	20.4599	87	0
1527903558.513153000	20.5939	235	0
1527903558.513726000	20.5945	148	0
1527903558.517450000	20.5982	104	1
1527903558.518212000	20.599	92	0
1527903558.518768000	20.5995	266	0
1527903558.522530000	20.6033	101	1
1527903558.708732000	20.7895	389	1
1527903558.708815000	20.7896	257	1
1527903558.734766000	20.8155	87	0
1527903559.057609000	21.1384	260	0
1527903559.058175000	21.1389	148	0
1527903559.061393000	21.1421	104	1
1527903559.062075000	21.1428	92	0
1527903559.062680000	21.1434	94	0
1527903559.065405000	21.1461	101	1
1527903559.178656000	21.2594	388	1
1527903559.178741000	21.2595	256	1
1527903559.203549000	21.2843	87	0
1527903559.350127000	21.4309	259	0
1527903559.350694000	21.4314	148	0
1527903559.354401000	21.4351	104	1
1527903559.355733000	21.4365	92	0
1527903559.356334000	21.4371	277	0
1527903559.359398000	21.4401	101	1
1527903559.636098000	21.7168	389	1
1527903559.636194000	21.7169	258	1
1527903559.661718000	21.7425	87	0
1527903560.000331000	22.0811	305	0
1527903560.000861000	22.0816	148	0
1527903560.004266000	22.085	92	0
1527903560.004449000	22.0852	107	1
1527903560.004967000	22.0857	296	0
1527903560.008500000	22.0892	98	1
1527903560.444875000	22.5256	901	1
1527903560.444933000	22.5257	255	1
1527903560.471512000	22.5523	87	0
1527903560.629739000	22.7105	233	0
1527903560.630354000	22.7111	148	0
1527903560.632271000	22.713	92	0
1527903560.632938000	22.7137	97	0
1527903560.633485000	22.7142	110	1
1527903560.964065000	23.0448	400	1
1527903560.964133000	23.0449	256	1
1527903560.989499000	23.0702	87	0
1527903561.317514000	23.3983	326	0
1527903561.318045000	23.3988	148	0
1527903561.321544000	23.4023	104	1
1527903561.322730000	23.4035	92	0
1527903561.323333000	23.4041	178	0
1527903561.326547000	23.4073	101	1
1527903561.624655000	23.7054	425	1
1527903561.624737000	23.7055	1412	1
1527903561.624762000	23.7055	1412	1
1527903561.624785000	23.7055	1412	1
1527903561.624844000	23.7056	542	1
1527903561.644387000	23.7251	325	1
1527903561.644471000	23.7252	255	1
1527903561.652743000	23.7335	87	0
1527903561.661810000	23.7426	87	0
1527903561.669060000	23.7498	87	0
1527903561.800449000	23.8812	233	0
1527903561.800957000	23.8817	148	0
1527903561.804629000	23.8854	110	1
1527903561.805057000	23.8858	92	0
1527903561.805601000	23.8863	151	0
1527903561.808607000	23.8893	101	1
1527903561.944920000	24.0257	388	1
1527903561.945016000	24.0258	257	1
1527903561.968470000	24.0492	423	0
1527903561.972570000	24.0533	98	1
1527903561.974252000	24.055	80	0
1527903561.977629000	24.0584	98	1
1527903562.314928000	24.3957	344	0
1527903562.315501000	24.3962	148	0
1527903562.318619000	24.3994	101	1
1527903562.319288000	24.4	92	0
1527903562.319947000	24.4007	324	0
1527903562.322639000	24.4034	101	1
1527903562.371500000	24.4522	980	1
1527903562.371579000	24.4523	256	1
1527903562.398366000	24.4791	87	0
1527903562.723404000	24.8041	233	0
1527903562.723918000	24.8047	148	0
1527903562.726459000	24.8072	92	0
1527903562.727058000	24.8078	139	0
1527903562.727586000	24.8083	110	1
1527903562.833022000	24.9138	388	1
1527903562.833089000	24.9138	255	1
1527903562.859132000	24.9399	87	0
1527903563.199066000	25.2798	258	0
1527903563.199585000	25.2803	148	0
1527903563.202675000	25.2834	104	1
1527903563.203009000	25.2838	92	0
1527903563.203614000	25.2844	203	0
1527903563.206683000	25.2874	101	1
1527903563.289037000	25.3698	392	1
1527903563.289104000	25.3698	256	1
1527903563.314823000	25.3956	87	0
1527903563.641776000	25.7225	235	0
1527903563.642369000	25.7231	148	0
1527903563.645693000	25.7264	104	1
1527903563.646743000	25.7275	92	0
1527903563.647353000	25.7281	330	0
1527903563.650661000	25.7314	101	1
1527903563.708134000	25.7889	392	1
1527903563.708201000	25.7889	220	1
1527903563.733974000	25.8147	87	0
1527903564.066257000	26.147	303	0
1527903564.066772000	26.1475	148	0
1527903564.069686000	26.1504	104	1
1527903564.070866000	26.1516	92	0
1527903564.071491000	26.1522	247	0
1527903564.074752000	26.1555	101	1
1527903564.205078000	26.2858	414	1
1527903564.205171000	26.2859	370	1
1527903564.231722000	26.3125	87	0
1527903564.558864000	26.6396	233	0
1527903564.559431000	26.6402	148	0
1527903564.562254000	26.643	92	0
1527903564.562705000	26.6434	107	1
1527903564.562921000	26.6437	322	0
1527903564.566771000	26.6475	98	1
1527903564.656080000	26.7368	390	1
1527903564.656169000	26.7369	310	1
1527903564.681713000	26.7625	87	0
1527903564.806150000	26.8869	235	0
1527903564.806676000	26.8874	148	0
1527903564.809762000	26.8905	104	1
1527903564.811466000	26.8922	92	0
1527903564.812066000	26.8928	231	0
1527903564.814750000	26.8955	101	1
1527903565.073251000	27.154	370	1
1527903565.073331000	27.1541	1412	1
1527903565.073356000	27.1541	1412	1
1527903565.073397000	27.1541	1412	1
1527903565.073449000	27.1542	1357	1
1527903565.097381000	27.1781	100	0
1527903565.100759000	27.1815	98	1
1527903565.419016000	27.4998	396	0
1527903565.422758000	27.5035	98	1
1527903565.424771000	27.5055	80	0
1527903565.428780000	27.5095	98	1
1527903565.631132000	27.7119	902	1
1527903565.631197000	27.7119	257	1
1527903565.657590000	27.7383	87	0
1527903565.998006000	28.0787	332	0
1527903565.998529000	28.0793	148	0
1527903566.001785000	28.0825	104	1
1527903566.002369000	28.0831	92	0
1527903566.003044000	28.0838	166	0
1527903566.005788000	28.0865	101	1
1527903566.026786000	28.1075	402	1
1527903566.026876000	28.1076	255	1
1527903566.052332000	28.1331	87	0
1527903566.168729000	28.2495	304	0
1527903566.169294000	28.25	148	0
1527903566.172806000	28.2535	104	1
1527903566.173721000	28.2545	92	0
1527903566.174372000	28.2551	111	0
1527903566.177806000	28.2585	101	1
1527903566.298854000	28.3796	444	1
1527903566.298946000	28.3797	255	1
1527903566.324453000	28.4052	87	0
1527903566.656679000	28.7374	235	0
1527903566.657205000	28.7379	148	0
1527903566.658384000	28.7391	92	0
1527903566.659071000	28.7398	338	0
1527903566.660880000	28.7416	110	1
1527903566.876173000	28.9569	388	1
1527903566.876235000	28.957	256	1
1527903566.903967000	28.9847	87	0
1527903567.231236000	29.312	258	0
1527903567.231764000	29.3125	148	0
1527903567.234866000	29.3156	104	1
1527903567.236186000	29.3169	92	0
1527903567.236810000	29.3176	184	0
1527903567.239879000	29.3206	101	1
1527903567.404164000	29.4849	389	1
1527903567.404259000	29.485	257	1
1527903567.439673000	29.5204	87	0
1527903567.780936000	29.8617	233	0
1527903567.781483000	29.8622	148	0
1527903567.784982000	29.8657	104	1
1527903567.789595000	29.8703	92	0
1527903567.790262000	29.871	329	0
1527903567.792929000	29.8737	101	1
1527903568.274111000	30.3549	980	1
1527903568.274201000	30.3549	256	1
1527903568.300960000	30.3817	87	0
1527903568.423768000	30.5045	259	0
1527903568.424335000	30.5051	148	0
1527903568.427945000	30.5087	104	1
1527903568.428845000	30.5096	92	0
1527903568.429507000	30.5102	290	0
1527903568.432978000	30.5137	101	1
1527903568.602376000	30.6831	389	1
1527903568.602450000	30.6832	256	1
1527903568.629390000	30.7101	87	0
1527903568.797021000	30.8778	337	0
1527903568.797662000	30.8784	148	0
1527903568.800947000	30.8817	104	1
1527903568.802525000	30.8833	92	0
1527903568.803114000	30.8839	203	0
1527903568.805925000	30.8867	101	1
1527903569.426523000	31.5073	393	1
1527903569.426588000	31.5073	255	1
1527903569.453882000	31.5346	87	0
1527903569.790755000	31.8715	259	0
1527903569.791335000	31.8721	148	0
1527903569.795068000	31.8758	104	1
1527903569.795982000	31.8767	92	0
1527903569.796649000	31.8774	157	0
1527903569.800083000	31.8808	101	1
1527903569.905526000	31.9863	393	1
1527903569.905615000	31.9864	256	1
1527903569.931881000	32.0126	87	0
1527903570.260590000	32.3413	256	0
1527903570.261101000	32.3418	148	0
1527903570.264006000	32.3447	104	1
1527903570.264964000	32.3457	92	0
1527903570.265571000	32.3463	334	0
1527903570.269025000	32.3498	101	1
1527903570.342396000	32.4231	414	1
1527903570.342487000	32.4232	258	1
1527903570.371679000	32.4524	87	0
1527903570.729242000	32.81	280	0
1527903570.729805000	32.8105	148	0
1527903570.732219000	32.813	92	0
1527903570.732765000	32.8135	155	0
1527903570.733276000	32.814	110	1
1527903570.940325000	33.0211	388	1
1527903570.940421000	33.0212	256	1
1527903570.968356000	33.0491	87	0
1527903571.324126000	33.4049	259	0
1527903571.324662000	33.4054	148	0
1527903571.327154000	33.4079	92	0
1527903571.327758000	33.4085	151	0
1527903571.328240000	33.409	110	1
1527903571.487901000	33.5686	390	1
1527903571.487991000	33.5687	258	1
1527903571.515149000	33.5959	87	0
1527903571.685960000	33.7667	235	0
1527903571.686476000	33.7672	148	0
1527903571.689622000	33.7704	92	0
1527903571.690180000	33.7709	107	1
1527903571.690215000	33.771	219	0
1527903571.694190000	33.7749	98	1
1527903571.808668000	33.8894	391	1
1527903571.808762000	33.8895	310	1
1527903571.835510000	33.9163	87	0
1527903572.162663000	34.2434	255	0
1527903572.163251000	34.244	148	0
1527903572.166145000	34.2469	104	1
1527903572.166691000	34.2474	92	0
1527903572.167285000	34.248	138	0
1527903572.170145000	34.2509	101	1
1527903572.995841000	35.0766	899	1
1527903572.995906000	35.0766	255	1
1527903573.023105000	35.1038	87	0
1527903573.360391000	35.4411	256	0
1527903573.361519000	35.4423	148	0
1527903573.363251000	35.444	92	0
1527903573.363925000	35.4447	302	0
1527903573.364457000	35.4452	110	1
1527903573.513593000	35.5943	399	1
1527903573.513682000	35.5944	256	1
1527903573.538997000	35.6197	87	0
1527903573.865131000	35.9459	306	0
1527903573.865638000	35.9464	148	0
1527903573.868197000	35.9489	92	0
1527903573.869314000	35.9501	107	1
1527903573.869849000	35.9506	322	0
1527903573.873303000	35.954	98	1
1527903573.924722000	36.0055	442	1
1527903573.924783000	36.0055	258	1
1527903573.951017000	36.0318	87	0
1527903574.298654000	36.3794	324	0
1527903574.299232000	36.38	148	0
1527903574.302351000	36.3831	104	1
1527903574.309272000	36.39	92	0
1527903574.309976000	36.3907	299	0
1527903574.313255000	36.394	101	1
1527903574.342485000	36.4232	388	1
1527903574.342583000	36.4233	256	1
1527903574.367805000	36.4485	87	0
1527903574.689670000	36.7704	233	0
1527903574.690252000	36.771	148	0
1527903574.692995000	36.7737	92	0
1527903574.693291000	36.774	107	1
1527903574.693598000	36.7743	299	0
1527903574.697340000	36.7781	98	1
1527903574.936853000	37.0176	388	1
1527903574.936946000	37.0177	256	1
1527903574.964560000	37.0453	87	0
1527903575.294117000	37.3749	256	0
1527903575.294660000	37.3754	148	0
1527903575.298413000	37.3792	104	1
1527903575.298766000	37.3795	92	0
1527903575.299358000	37.3801	134	0
1527903575.302373000	37.3831	101	1
1527903575.646029000	37.7268	981	1
1527903575.646090000	37.7268	255	1
1527903575.672151000	37.7529	87	0
1527903575.804045000	37.8848	236	0
1527903575.804576000	37.8853	148	0
1527903575.808247000	37.889	92	0
1527903575.808508000	37.8892	107	1
1527903575.808819000	37.8896	88	0
1527903575.812398000	37.8931	98	1
1527903575.854516000	37.9353	392	1
1527903575.854578000	37.9353	257	1
1527903575.884290000	37.965	87	0
1527903575.996421000	38.0772	258	0
1527903575.996996000	38.0777	148	0
1527903575.999942000	38.0807	92	0
1527903576.000425000	38.0812	107	1
1527903576.000515000	38.0813	90	0
1527903576.004437000	38.0852	98	1
1527903576.133584000	38.2143	392	1
1527903576.133648000	38.2144	255	1
1527903576.159367000	38.2401	87	0
1527903576.276479000	38.3572	337	0
1527903576.277079000	38.3578	148	0
1527903576.280277000	38.361	92	0
1527903576.280384000	38.3611	104	1
1527903576.280908000	38.3616	287	0
1527903576.284370000	38.3651	101	1
1527903576.564528000	38.6453	388	1
1527903576.564604000	38.6453	255	1
1527903576.590824000	38.6716	87	0
1527903576.917928000	38.9987	256	0
1527903576.918439000	38.9992	148	0
1527903576.921423000	39.0022	104	1
1527903576.922916000	39.0037	92	0
1527903576.923606000	39.0043	137	0
1527903576.926469000	39.0072	101	1
1527903577.069808000	39.1505	414	1
1527903577.069866000	39.1506	258	1
1527903577.097212000	39.178	87	0
1527903577.420758000	39.5015	233	0
1527903577.421326000	39.5021	148	0
1527903577.424450000	39.5052	104	1
1527903577.424770000	39.5055	92	0
1527903577.425429000	39.5062	118	0
1527903577.428525000	39.5093	101	1
1527903577.460481000	39.5412	387	1
1527903577.460575000	39.5413	255	1
1527903577.486478000	39.5672	87	0
1527903577.596849000	39.6776	279	0
1527903577.597419000	39.6782	148	0
1527903577.600482000	39.6812	104	1
1527903577.601461000	39.6822	92	0
1527903577.602059000	39.6828	182	0
1527903577.605525000	39.6863	101	1
1527903577.888861000	39.9696	387	1
1527903577.888960000	39.9697	255	1
1527903577.916818000	39.9976	87	0
1527903578.026632000	40.1074	256	0
1527903578.027208000	40.1079	148	0
1527903578.030493000	40.1112	104	1
1527903578.031948000	40.1127	92	0
1527903578.032549000	40.1133	135	0
1527903578.035472000	40.1162	101	1
1527903578.222842000	40.3036	388	1
1527903578.222933000	40.3037	255	1
1527903578.248523000	40.3293	87	0
1527903578.366643000	40.4474	233	0
1527903578.367158000	40.4479	148	0
1527903578.369445000	40.4502	92	0
1527903578.370111000	40.4509	130	0
1527903578.370635000	40.4514	110	1
1527903578.666781000	40.7475	899	1
1527903578.666869000	40.7476	255	1
1527903578.693824000	40.7746	87	0
1527903578.713316000	40.7941	315	1
1527903578.713398000	40.7941	1412	1
1527903578.713423000	40.7942	1412	1
1527903578.713465000	40.7942	1412	1
1527903578.713516000	40.7943	823	1
1527903578.738845000	40.8196	87	0
1527903578.845136000	40.9259	389	0
1527903578.848524000	40.9293	104	1
1527903578.853202000	40.9339	80	0
1527903578.856602000	40.9373	98	1
1527903579.023313000	41.1041	266	0
1527903579.023820000	41.1046	148	0
1527903579.027527000	41.1083	92	0
1527903579.027610000	41.1084	101	1
1527903579.028149000	41.1089	263	0
1527903579.031585000	41.1123	101	1
1527903579.108061000	41.1888	446	1
1527903579.108124000	41.1889	250	1
1527903579.134159000	41.2149	87	0
1527903579.244661000	41.3254	305	0
1527903579.245222000	41.326	148	0
1527903579.247479000	41.3282	92	0
1527903579.248550000	41.3293	107	1
1527903579.248682000	41.3294	303	0
1527903579.252613000	41.3334	98	1
1527903579.353977000	41.4347	390	1
1527903579.354038000	41.4348	310	1
1527903579.381143000	41.4619	87	0
1527903579.505914000	41.5867	301	0
1527903579.506536000	41.5873	148	0
1527903579.509623000	41.5904	104	1
1527903579.510175000	41.5909	92	0
1527903579.510821000	41.5916	134	0
1527903579.513615000	41.5944	101	1
1527903579.651778000	41.7325	388	1
1527903579.651852000	41.7326	250	1
1527903579.677114000	41.7579	87	0
1527903580.004231000	42.085	258	0
1527903580.004760000	42.0855	148	0
1527903580.008613000	42.0894	92	0
1527903580.008673000	42.0894	104	1
1527903580.009291000	42.09	293	0
1527903580.012636000	42.0934	101	1
1527903580.540254000	42.621	982	1
1527903580.540313000	42.6211	255	1
1527903580.565534000	42.6463	87	0
1527903580.938124000	43.0189	259	0
1527903580.938634000	43.0194	148	0
1527903580.941754000	43.0225	104	1
1527903580.942983000	43.0237	92	0
1527903580.943587000	43.0243	162	0
1527903580.946695000	43.0274	101	1
1527903580.989844000	43.0706	393	1
1527903580.989936000	43.0707	256	1
1527903581.016211000	43.097	87	0
1527903581.129831000	43.2106	235	0
1527903581.130473000	43.2112	148	0
1527903581.133535000	43.2143	92	0
1527903581.133701000	43.2144	107	1
1527903581.134161000	43.2149	141	0
1527903581.137679000	43.2184	98	1
1527903581.337014000	43.4178	393	1
1527903581.337079000	43.4178	255	1
1527903581.362934000	43.4437	87	0
1527903581.687168000	43.7679	233	0
1527903581.687732000	43.7685	148	0
1527903581.690709000	43.7715	104	1
1527903581.691530000	43.7723	92	0
1527903581.692123000	43.7729	87	0
1527903581.694695000	43.7754	101	1
1527903581.886240000	43.967	388	1
1527903581.886307000	43.967	256	1
1527903581.913835000	43.9946	87	0
1527903582.024310000	44.1051	358	0
1527903582.024848000	44.1056	148	0
1527903582.026610000	44.1074	92	0
1527903582.027404000	44.1081	331	0
1527903582.027894000	44.1086	110	1
1527903582.233645000	44.3144	389	1
1527903582.233734000	44.3145	1412	1
1527903582.233759000	44.3145	1412	1
1527903582.233800000	44.3145	1412	1
1527903582.233821000	44.3146	823	1
1527903582.251983000	44.3327	321	1
1527903582.252080000	44.3328	256	1
1527903582.261047000	44.3418	87	0
1527903582.279628000	44.3604	87	0
1527903582.416778000	44.4975	235	0
1527903582.417404000	44.4981	148	0
1527903582.420758000	44.5015	107	1
1527903582.421772000	44.5025	92	0
1527903582.422475000	44.5032	313	0
1527903582.425774000	44.5065	101	1
1527903582.580726000	44.6615	383	0
1527903582.584744000	44.6655	98	1
1527903582.587540000	44.6683	80	0
1527903582.591769000	44.6725	98	1
1527903582.793755000	44.8745	388	1
1527903582.793828000	44.8746	255	1
1527903582.820314000	44.9011	87	0
1527903582.928889000	45.0096	303	0
1527903582.929404000	45.0101	148	0
1527903582.932747000	45.0135	92	0
1527903582.932807000	45.0135	104	1
1527903582.933442000	45.0142	336	0
1527903582.936763000	45.0175	101	1
1527903583.006091000	45.0868	387	1
1527903583.006156000	45.0869	255	1
1527903583.032368000	45.1131	87	0
1527903583.168365000	45.2491	235	0
1527903583.168953000	45.2497	148	0
1527903583.171772000	45.2525	104	1
1527903583.172729000	45.2535	92	0
1527903583.173353000	45.2541	262	0
1527903583.176814000	45.2576	101	1
1527903583.354241000	45.435	389	1
1527903583.354305000	45.435	256	1
1527903583.380890000	45.4616	87	0
1527903583.492257000	45.573	233	0
1527903583.492772000	45.5735	148	0
1527903583.495822000	45.5766	104	1
1527903583.498591000	45.5793	92	0
1527903583.499191000	45.5799	331	0
1527903583.502801000	45.5835	101	1
1527903583.720702000	45.8014	900	1
1527903583.720783000	45.8015	255	1
1527903583.748953000	45.8297	87	0
1527903584.074975000	46.1557	258	0
1527903584.075491000	46.1562	148	0
1527903584.077811000	46.1586	92	0
1527903584.078425000	46.1592	227	0
1527903584.078889000	46.1596	110	1
1527903584.128877000	46.2096	404	1
1527903584.128935000	46.2097	258	1
1527903584.154330000	46.2351	87	0
1527903584.278671000	46.3594	232	0
1527903584.279243000	46.36	148	0
1527903584.282849000	46.3636	104	1
1527903584.283070000	46.3638	92	0
1527903584.283663000	46.3644	89	0
1527903584.286839000	46.3676	101	1
1527903584.450069000	46.5308	441	1
1527903584.450165000	46.5309	256	1
1527903584.486319000	46.5671	87	0
1527903584.935925000	47.0167	399	0
1527903584.936554000	47.0173	148	0
1527903584.939875000	47.0206	104	1
1527903584.941032000	47.0218	92	0
1527903584.941632000	47.0224	179	0
1527903584.944951000	47.0257	101	1
1527903585.085248000	47.166	388	1
1527903585.085333000	47.1661	258	1
1527903585.114635000	47.1954	87	0
1527903585.224734000	47.3055	235	0
1527903585.225302000	47.306	148	0
1527903585.228967000	47.3097	104	1
1527903585.263587000	47.3443	92	0
1527903585.264196000	47.3449	305	0
1527903585.266946000	47.3477	101	1
1527903585.643091000	47.7238	389	1
1527903585.643188000	47.7239	255	1
1527903585.680524000	47.7613	87	0
1527903585.788961000	47.8697	233	0
1527903585.789509000	47.8703	148	0
1527903585.792924000	47.8737	104	1
1527903585.793578000	47.8743	92	0
1527903585.794182000	47.8749	265	0
1527903585.796974000	47.8777	101	1
1527903585.860588000	47.9413	981	1
1527903585.860662000	47.9414	255	1
1527903585.886482000	47.9672	87	0
1527903586.216574000	48.2973	258	0
1527903586.217096000	48.2978	148	0
1527903586.219498000	48.3002	92	0
1527903586.220004000	48.3007	107	1
1527903586.220173000	48.3009	143	0
1527903586.223995000	48.3047	98	1
1527903586.278339000	48.3591	389	1
1527903586.278403000	48.3591	255	1
1527903586.304691000	48.3854	87	0
1527903586.447920000	48.5287	235	0
1527903586.448503000	48.5292	148	0
1527903586.451940000	48.5327	104	1
1527903586.452148000	48.5329	92	0
1527903586.452761000	48.5335	87	0
1527903586.455974000	48.5367	101	1
1527903586.659334000	48.7401	393	1
1527903586.659396000	48.7401	256	1
1527903586.685173000	48.7659	87	0
1527903586.809194000	48.8899	233	0
1527903586.809712000	48.8905	148	0
1527903586.813049000	48.8938	104	1
1527903586.813172000	48.8939	92	0
1527903586.813808000	48.8945	309	0
1527903586.817058000	48.8978	101	1
1527903587.068497000	49.1492	391	1
1527903587.068563000	49.1493	257	1
1527903587.094794000	49.1755	87	0
1527903587.228754000	49.3095	360	0
1527903587.229312000	49.3101	148	0
1527903587.233088000	49.3138	104	1
1527903587.233630000	49.3144	92	0
1527903587.234232000	49.315	225	0
1527903587.237062000	49.3178	101	1
1527903587.518543000	49.5993	411	1
1527903587.518627000	49.5994	256	1
1527903587.544975000	49.6257	87	0
1527903587.663467000	49.7442	233	0
1527903587.663978000	49.7447	148	0
1527903587.667037000	49.7478	104	1
1527903587.668728000	49.7495	92	0
1527903587.669359000	49.7501	239	0
1527903587.672082000	49.7528	101	1
1527903587.784421000	49.8652	388	1
1527903587.784506000	49.8652	256	1
1527903587.810677000	49.8914	87	0
1527903587.929031000	50.0098	258	0
1527903587.929548000	50.0103	148	0
1527903587.933113000	50.0139	104	1
1527903587.934443000	50.0152	92	0
1527903587.935042000	50.0158	117	0
1527903587.938105000	50.0188	101	1
1527903588.481650000	50.5624	393	1
1527903588.481713000	50.5625	255	1
1527903588.507982000	50.5887	87	0
1527903588.838400000	50.9191	233	0
1527903588.838922000	50.9197	148	0
1527903588.842096000	50.9228	104	1
1527903588.843157000	50.9239	92	0
1527903588.843765000	50.9245	204	0
1527903588.847074000	50.9278	101	1
1527903588.855315000	50.9361	388	1
1527903588.855397000	50.9361	255	1
1527903588.882876000	50.9636	87	0
1527903589.006136000	51.0869	305	0
1527903589.006734000	51.0875	148	0
1527903589.010191000	51.0909	104	1
1527903589.011161000	51.0919	92	0
1527903589.011769000	51.0925	300	0
1527903589.015118000	51.0959	101	1
1527903589.250913000	51.3317	883	1
1527903589.251012000	51.3318	1412	1
1527903589.251050000	51.3318	1412	1
1527903589.251085000	51.3318	1412	1
1527903589.251121000	51.3319	1412	1
1527903589.251140000	51.3319	318	1
1527903589.276302000	51.357	87	0
1527903589.605921000	51.6867	390	0
1527903589.610205000	51.6909	101	1
1527903589.612025000	51.6928	80	0
1527903589.616216000	51.697	98	1
1527903590.746412000	52.8272	458	1
1527903590.746508000	52.8272	258	1
1527903590.772628000	52.8534	87	0
1527903590.903139000	52.9839	256	0
1527903590.903656000	52.9844	148	0
1527903590.906931000	52.9877	104	1
1527903590.908448000	52.9892	92	0
1527903590.909053000	52.9898	296	0
1527903590.911805000	52.9925	101	1
1527903591.294018000	53.3748	388	1
1527903591.294113000	53.3749	255	1
1527903591.320641000	53.4014	87	0
1527903591.329093000	53.4098	87	0
1527903591.436471000	53.5172	258	0
1527903591.437001000	53.5177	148	0
1527903591.439842000	53.5206	107	1
1527903591.441116000	53.5219	92	0
1527903591.441815000	53.5226	120	0
1527903591.444851000	53.5256	101	1
1527903591.544931000	53.6257	389	1
1527903591.544996000	53.6257	255	1
1527903591.571272000	53.652	87	0
1527903591.680109000	53.7609	351	0
1527903591.680619000	53.7614	148	0
1527903591.683854000	53.7646	104	1
1527903591.684894000	53.7656	92	0
1527903591.685494000	53.7662	300	0
1527903591.688909000	53.7697	101	1
1527903592.072710000	54.1535	981	1
1527903592.072772000	54.1535	256	1
1527903592.099907000	54.1806	87	0
1527903592.210423000	54.2912	259	0
1527903592.210992000	54.2917	148	0
1527903592.213899000	54.2946	104	1
1527903592.216154000	54.2969	92	0
1527903592.216759000	54.2975	123	0
1527903592.219891000	54.3006	101	1
1527903592.389351000	54.4701	390	1
1527903592.389447000	54.4702	257	1
1527903592.415435000	54.4962	87	0
1527903592.524686000	54.6054	233	0
1527903592.525277000	54.606	148	0
1527903592.528983000	54.6097	104	1
1527903592.530457000	54.6112	92	0
1527903592.530995000	54.6117	111	0
1527903592.533954000	54.6147	101	1
1527903592.867244000	54.948	392	1
1527903592.867332000	54.9481	256	1
1527903592.894575000	54.9753	87	0
1527903593.002793000	55.0835	256	0
1527903593.003373000	55.0841	148	0
1527903593.006846000	55.0876	92	0
1527903593.006932000	55.0877	104	1
1527903593.007499000	55.0882	219	0
1527903593.011189000	55.0919	101	1
1527903593.192931000	55.2737	392	1
1527903593.193006000	55.2737	252	1
1527903593.218682000	55.2994	87	0
1527903593.327744000	55.4085	233	0
1527903593.328279000	55.409	148	0
1527903593.331996000	55.4127	92	0
1527903593.332106000	55.4128	104	1
1527903593.333204000	55.4139	304	0
1527903593.336002000	55.4167	101	1
1527903593.603370000	55.6841	411	1
1527903593.603461000	55.6842	252	1
1527903593.635126000	55.7159	87	0
1527903593.745705000	55.8264	335	0
1527903593.746213000	55.827	148	0
1527903593.748612000	55.8294	92	0
1527903593.749287000	55.83	327	0
1527903593.749973000	55.8307	110	1
1527903596.302193000	58.3829	392	1
1527903596.302266000	58.383	260	1
1527903596.328720000	58.4095	87	0
1527903596.444632000	58.5254	256	0
1527903596.445147000	58.5259	148	0
1527903596.448485000	58.5292	92	0
1527903596.448905000	58.5296	107	1
1527903596.449104000	58.5298	276	0
1527903596.452928000	58.5337	98	1
1527903596.538335000	58.6191	391	1
1527903596.538418000	58.6192	257	1
1527903596.575412000	58.6562	87	0
1527903596.720443000	58.8012	236	0
1527903596.720960000	58.8017	148	0
1527903596.723984000	58.8047	104	1
1527903596.724190000	58.8049	92	0
1527903596.724747000	58.8055	263	0
1527903596.727926000	58.8087	101	1
1527903597.176259000	59.257	391	1
1527903597.176350000	59.2571	267	1
1527903597.205624000	59.2864	87	0
1527903597.538223000	59.619	258	0
1527903597.538800000	59.6195	148	0
1527903597.541996000	59.6227	104	1
1527903597.542778000	59.6235	92	0
1527903597.543399000	59.6241	205	0
1527903597.546043000	59.6268	101	1
1527903597.591453000	59.6722	905	1
1527903597.591543000	59.6723	264	1
1527903597.617539000	59.6983	87	0
1527903597.944972000	60.0257	302	0
1527903597.945546000	60.0263	148	0
1527903597.948692000	60.0294	92	0
1527903597.948975000	60.0297	107	1
1527903597.949311000	60.0301	94	0
1527903597.952988000	60.0337	98	1
1527903598.091774000	60.1725	457	1
1527903598.091859000	60.1726	263	1
1527903598.117546000	60.1983	87	0
1527903598.445706000	60.5264	235	0
1527903598.446231000	60.527	148	0
1527903598.450023000	60.5308	104	1
1527903598.450233000	60.531	92	0
1527903598.452116000	60.5329	165	0
1527903598.454077000	60.5348	101	1
1527903598.507595000	60.5883	393	1
1527903598.507657000	60.5884	265	1
1527903598.532743000	60.6135	87	0
1527903598.660293000	60.741	235	0
1527903598.660875000	60.7416	148	0
1527903598.662221000	60.743	92	0
1527903598.662846000	60.7436	319	0
1527903598.664040000	60.7448	110	1
1527903598.729893000	60.8106	984	1
1527903598.729988000	60.8107	259	1
1527903598.756824000	60.8376	87	0
1527903598.894200000	60.9749	232	0
1527903598.894708000	60.9754	148	0
1527903598.898183000	60.9789	104	1
1527903598.898610000	60.9794	92	0
1527903598.899227000	60.98	170	0
1527903598.902112000	60.9829	101	1
1527903598.964216000	61.045	390	1
1527903598.964292000	61.045	258	1
1527903599.001756000	61.0825	87	0
1527903599.119438000	61.2002	259	0
1527903599.120524000	61.2013	148	0
1527903599.123068000	61.2038	104	1
1527903599.123152000	61.2039	92	0
1527903599.123758000	61.2045	235	0
1527903599.127112000	61.2079	101	1
1527903599.233389000	61.3141	390	1
1527903599.233480000	61.3142	263	1
1527903599.259925000	61.3407	87	0
1527903599.597750000	61.6785	256	0
1527903599.598259000	61.679	148	0
1527903599.602094000	61.6828	104	1
1527903599.602525000	61.6833	92	0
1527903599.603116000	61.6839	314	0
1527903599.606160000	61.6869	101	1
1527903599.662481000	61.7432	388	1
1527903599.662542000	61.7433	264	1
1527903599.688469000	61.7692	87	0
1527903599.798608000	61.8793	350	0
1527903599.799114000	61.8799	148	0
1527903599.802120000	61.8829	104	1
1527903599.803890000	61.8846	92	0
1527903599.804498000	61.8852	292	0
1527903599.808158000	61.8889	101	1
1527903599.895614000	61.9764	410	1
1527903599.895706000	61.9764	258	1
1527903599.920940000	62.0017	87	0
1527903600.066449000	62.1472	256	0
1527903600.066958000	62.1477	148	0
1527903600.070106000	62.1508	104	1
1527903600.070398000	62.1511	92	0
1527903600.071057000	62.1518	226	0
1527903600.074164000	62.1549	101	1
1527903600.143464000	62.2242	392	1
1527903600.143524000	62.2243	260	1
1527903600.169652000	62.2504	87	0
1527903600.298692000	62.3794	232	0
1527903600.299198000	62.3799	148	0
1527903600.302147000	62.3829	104	1
1527903600.302770000	62.3835	92	0
1527903600.303438000	62.3842	205	0
1527903600.306176000	62.3869	101	1
1527903600.382344000	62.4631	387	1
1527903600.382441000	62.4632	260	1
1527903600.407990000	62.4887	87	0
1527903600.523769000	62.6045	232	0
1527903600.524332000	62.6051	148	0
1527903600.528112000	62.6089	92	0
1527903600.528237000	62.609	104	1
1527903600.528710000	62.6095	151	0
1527903600.532205000	62.6129	101	1
1527903600.624747000	62.7055	387	1
1527903600.624822000	62.7056	259	1
1527903600.656090000	62.7368	87	0
1527903601.079409000	63.1602	256	0
1527903601.080054000	63.1608	148	0
1527903601.082638000	63.1634	92	0
1527903601.083236000	63.164	107	1
1527903601.083248000	63.164	272	0
1527903601.087236000	63.168	98	1
1527903601.182604000	63.2633	391	1
1527903601.182664000	63.2634	268	1
1527903601.209331000	63.2901	87	0
1527903601.321505000	63.4022	337	0
1527903601.322070000	63.4028	148	0
1527903601.325180000	63.4059	104	1
1527903601.326145000	63.4069	92	0
1527903601.326758000	63.4075	152	0
1527903601.330259000	63.411	101	1
1527903601.644606000	63.7253	901	1
1527903601.644667000	63.7254	260	1
1527903601.671129000	63.7519	87	0
1527903601.780836000	63.8616	232	0
1527903601.781401000	63.8621	148	0
1527903601.785216000	63.866	92	0
1527903601.785307000	63.866	104	1
1527903601.785808000	63.8665	217	0
1527903601.789238000	63.87	101	1
1527903601.893675000	63.9744	457	1
1527903601.893735000	63.9745	262	1
1527903601.918939000	63.9997	87	0
1527903602.268294000	64.349	255	0
1527903602.268876000	64.3496	148	0
1527903602.272316000	64.3531	104	1
1527903602.272758000	64.3535	92	0
1527903602.273396000	64.3541	204	0
1527903602.276239000	64.357	101	1
1527903602.317802000	64.3985	387	1
1527903602.317876000	64.3986	260	1
1527903602.343441000	64.4242	87	0
1527903602.671557000	64.7523	235	0
1527903602.672121000	64.7529	148	0
1527903602.675258000	64.756	104	1
1527903602.675492000	64.7562	92	0
1527903602.676151000	64.7569	202	0
1527903602.679317000	64.7601	101	1
1527903602.926815000	65.0076	986	1
1527903602.926908000	65.0076	271	1
1527903602.953208000	65.0339	87	0
1527903603.071930000	65.1527	303	0
1527903603.072504000	65.1532	148	0
1527903603.075350000	65.1561	104	1
1527903603.075806000	65.1565	92	0
1527903603.076397000	65.1571	200	0
1527903603.079370000	65.1601	101	1
1527903603.226724000	65.3075	392	1
1527903603.226785000	65.3075	263	1
1527903603.253926000	65.3347	87	0
1527903603.582346000	65.6631	233	0
1527903603.582911000	65.6637	148	0
1527903603.586322000	65.6671	104	1
1527903603.586345000	65.6671	92	0
1527903603.587049000	65.6678	333	0
1527903603.590319000	65.6711	101	1
1527903603.652889000	65.7336	391	1
1527903603.652950000	65.7337	267	1
1527903603.678602000	65.7593	87	0
1527903603.789906000	65.8706	235	0
1527903603.790442000	65.8712	148	0
1527903603.793239000	65.874	92	0
1527903603.793364000	65.8741	104	1
1527903603.793816000	65.8746	95	0
1527903603.797399000	65.8781	101	1
1527903603.900836000	65.9816	389	1
1527903603.900897000	65.9816	263	1
1527903603.926360000	66.0071	87	0
1527903604.041603000	66.1223	258	0
1527903604.042183000	66.1229	148	0
1527903604.045445000	66.1262	104	1
1527903604.045716000	66.1265	92	0
1527903604.046373000	66.1271	200	0
1527903604.049399000	66.1301	101	1
1527903604.141725000	66.2225	411	1
1527903604.141819000	66.2226	260	1
1527903604.167984000	66.2487	87	0
1527903604.495272000	66.576	232	0
1527903604.495831000	66.5766	148	0
1527903604.499169000	66.5799	92	0
1527903604.499451000	66.5802	107	1
1527903604.500687000	66.5814	220	0
1527903604.504433000	66.5852	98	1
1527903604.553852000	66.6346	391	1
1527903604.553932000	66.6347	266	1
1527903604.579363000	66.6601	87	0
1527903604.693367000	66.7741	256	0
1527903604.693872000	66.7746	148	0
1527903604.697376000	66.7781	92	0
1527903604.697439000	66.7782	104	1
1527903604.699162000	66.7799	122	0
1527903604.701375000	66.7821	101	1
1527903604.811857000	66.8926	392	1
1527903604.811942000	66.8927	261	1
1527903604.838264000	66.919	87	0
1527903604.947858000	67.0286	373	0
1527903604.948400000	67.0291	148	0
1527903604.951139000	67.0319	92	0
1527903604.951416000	67.0322	107	1
1527903604.951691000	67.0324	268	0
1527903604.955419000	67.0362	98	1
1527903605.246113000	67.3269	391	1
1527903605.246189000	67.3269	265	1
1527903605.272868000	67.3536	87	0
1527903605.389223000	67.47	233	0
1527903605.390032000	67.4708	158	0
1527903605.391426000	67.4722	333	0
1527903605.393634000	67.4744	107	1
1527903605.653404000	67.7341	900	1
1527903605.653484000	67.7342	267	1
1527903605.679596000	67.7603	87	0
1527903605.815480000	67.8962	235	0
1527903605.816003000	67.8967	148	0
1527903605.819096000	67.8998	92	0
1527903605.819533000	67.9003	107	1
1527903605.820219000	67.901	142	0
1527903605.824497000	67.9052	98	1
1527903606.108309000	68.1891	401	1
1527903606.108387000	68.1891	265	1
1527903606.132997000	68.2137	87	0
1527903606.272225000	68.353	255	0
1527903606.272741000	68.3535	148	0
1527903606.276543000	68.3573	104	1
1527903606.276731000	68.3575	92	0
1527903606.277619000	68.3584	263	0
1527903606.280549000	68.3613	101	1
1527903606.430485000	68.5112	441	1
1527903606.430546000	68.5113	263	1
1527903606.455736000	68.5365	87	0
1527903606.572556000	68.6533	235	0
1527903606.573136000	68.6539	148	0
1527903606.576586000	68.6573	104	1
1527903606.577704000	68.6584	92	0
1527903606.578297000	68.659	95	0
1527903606.581552000	68.6623	101	1
1527903606.895027000	68.9758	389	1
1527903606.895085000	68.9758	265	1
1527903606.920525000	69.0013	87	0
1527903607.027843000	69.1086	896	1
1527903607.027941000	69.1087	1412	1
1527903607.027969000	69.1087	1412	1
1527903607.028010000	69.1088	1412	1
1527903607.028037000	69.1088	241	1
1527903607.036736000	69.1175	358	0
1527903607.037299000	69.118	148	0
1527903607.040510000	69.1213	104	1
1527903607.042072000	69.1228	92	0
1527903607.042760000	69.1235	241	0
1527903607.045602000	69.1263	101	1
1527903607.055110000	69.1359	87	0
1527903607.158177000	69.2389	399	0
1527903607.162605000	69.2433	101	1
1527903607.165728000	69.2465	80	0
1527903607.169612000	69.2504	98	1
1527903607.307929000	69.3887	390	1
1527903607.307988000	69.3887	268	1
1527903607.336159000	69.4169	87	0
1527903607.451483000	69.5322	233	0
1527903607.451994000	69.5327	148	0
1527903607.455635000	69.5364	104	1
1527903607.457786000	69.5385	92	0
1527903607.458607000	69.5393	132	0
1527903607.461526000	69.5423	101	1
1527903607.731162000	69.8119	387	1
1527903607.731253000	69.812	266	1
1527903607.756622000	69.8374	87	0
1527903607.888294000	69.969	283	0
1527903607.888822000	69.9696	148	0
1527903607.892649000	69.9734	104	1
1527903607.893593000	69.9743	92	0
1527903607.894246000	69.975	86	0
1527903607.897622000	69.9784	101	1
1527903607.971967000	70.0527	394	1
1527903607.972064000	70.0528	262	1
1527903607.997061000	70.0778	87	0
1527903608.136475000	70.2172	256	0
1527903608.136981000	70.2177	148	0
1527903608.140648000	70.2214	104	1
1527903608.141765000	70.2225	92	0
1527903608.142416000	70.2232	128	0
1527903608.145626000	70.2264	101	1
1527903608.189698000	70.2704	414	1
1527903608.189791000	70.2705	260	1
1527903608.218832000	70.2996	87	0
1527903608.336124000	70.4169	235	0
1527903608.336643000	70.4174	148	0
1527903608.339594000	70.4203	104	1
1527903608.340636000	70.4214	92	0
1527903608.341300000	70.422	157	0
1527903608.344665000	70.4254	101	1
1527903608.422853000	70.5036	389	1
1527903608.422918000	70.5037	260	1
1527903608.449639000	70.5304	87	0
1527903608.568564000	70.6493	233	0
1527903608.569067000	70.6498	148	0
1527903608.572692000	70.6534	104	1
1527903608.574584000	70.6553	92	0
1527903608.575188000	70.6559	319	0
1527903608.578631000	70.6594	101	1
1527903608.889012000	70.9698	392	1
1527903608.889077000	70.9698	266	1
1527903608.916120000	70.9969	87	0
1527903609.049630000	71.1304	258	0
1527903609.050290000	71.131	148	0
1527903609.053620000	71.1344	104	1
1527903609.054057000	71.1348	92	0
1527903609.055158000	71.1359	204	0
1527903609.057677000	71.1384	101	1
1527903609.313005000	71.3937	391	1
1527903609.313091000	71.3938	259	1
1527903609.340010000	71.4208	87	0
1527903609.662909000	71.7437	256	0
1527903609.663480000	71.7442	148	0
1527903609.666728000	71.7475	104	1
1527903609.668293000	71.749	92	0
1527903609.668944000	71.7497	178	0
1527903609.671719000	71.7525	101	1
1527903609.786098000	71.8668	904	1
1527903609.786185000	71.8669	440	1
1527903609.807896000	71.8886	100	0
1527903609.811722000	71.8925	98	1
1527903609.812709000	71.8935	87	0
1527903609.941148000	72.0219	374	0
1527903609.941649000	72.0224	148	0
1527903609.944666000	72.0254	104	1
1527903609.945628000	72.0264	92	0
1527903609.946228000	72.027	209	0
1527903609.949755000	72.0305	101	1
1527903610.028748000	72.1095	383	1
1527903610.028853000	72.1096	1412	1
1527903610.028890000	72.1096	1412	1
1527903610.028938000	72.1097	1412	1
1527903610.028960000	72.1097	1412	1
1527903610.028983000	72.1097	1412	1
1527903610.029029000	72.1098	1412	1
1527903610.029063000	72.1098	1412	1
1527903610.029085000	72.1098	1412	1
1527903610.029125000	72.1099	1412	1
1527903610.029161000	72.1099	1412	1
1527903610.029194000	72.1099	1412	1
1527903610.029233000	72.11	1412	1
1527903610.030689000	72.1114	1412	1
1527903610.030715000	72.1115	761	1
1527903610.054222000	72.135	87	0
1527903610.059401000	72.1401	87	0
1527903610.078044000	72.1588	395	1
1527903610.078105000	72.1588	316	1
1527903610.105096000	72.1858	87	0
1527903610.214017000	72.2948	235	0
1527903610.214544000	72.2953	148	0
1527903610.217754000	72.2985	104	1
1527903610.218467000	72.2992	92	0
1527903610.219069000	72.2998	167	0
1527903610.221743000	72.3025	101	1
1527903610.392049000	72.4728	383	0
1527903610.395768000	72.4765	98	1
1527903610.398928000	72.4797	80	0
1527903610.402762000	72.4835	98	1
1527903610.527918000	72.6087	388	1
1527903610.528014000	72.6088	316	1
1527903610.555260000	72.636	87	0
1527903610.667151000	72.7479	232	0
1527903610.667733000	72.7485	148	0
1527903610.670404000	72.7511	92	0
1527903610.670764000	72.7515	107	1
1527903610.671003000	72.7517	218	0
1527903610.674767000	72.7555	98	1
1527903610.714300000	72.795	232	0
1527903610.717762000	72.7985	98	1
1527903614.018739000	76.0995	387	1
1527903614.018803000	76.0995	260	1
1527903614.044145000	76.1249	87	0
1527903614.156114000	76.2369	360	0
1527903614.156625000	76.2374	148	0
1527903614.160197000	76.2409	104	1
1527903614.160734000	76.2415	92	0
1527903614.161396000	76.2421	272	0
1527903614.164159000	76.2449	101	1
1527903614.327359000	76.4081	985	1
1527903614.327420000	76.4082	258	1
1527903614.352777000	76.4335	87	0
1527903614.467012000	76.5478	235	0
1527903614.467534000	76.5483	148	0
1527903614.471183000	76.5519	104	1
1527903614.472435000	76.5532	92	0
1527903614.473034000	76.5538	85	0
1527903614.476174000	76.5569	101	1
1527903614.792518000	76.8733	389	1
1527903614.792578000	76.8733	260	1
1527903614.837256000	76.918	389	1
1527903614.841627000	76.9224	87	0
1527903614.866360000	76.9471	87	0
1527903614.952161000	77.0329	256	0
1527903614.952708000	77.0334	148	0
1527903614.956234000	77.037	107	1
1527903614.956474000	77.0372	92	0
1527903614.957078000	77.0378	220	0
1527903614.960225000	77.041	101	1
1527903615.317758000	77.3985	392	1
1527903615.317843000	77.3986	261	1
1527903615.343999000	77.4247	87	0
1527903615.457529000	77.5383	233	0
1527903615.458074000	77.5388	148	0
1527903615.461239000	77.542	104	1
1527903615.462648000	77.5434	92	0
1527903615.463251000	77.544	336	0
1527903615.466238000	77.547	101	1
1527903615.768939000	77.8497	411	1
1527903615.769030000	77.8498	259	1
1527903615.796182000	77.8769	87	0
1527903615.912428000	77.9932	305	0
1527903615.912956000	77.9937	148	0
1527903615.915447000	77.9962	92	0
1527903615.916040000	77.9968	88	0
1527903615.916285000	77.997	110	1
1527903616.370857000	78.4516	389	1
1527903616.370951000	78.4517	261	1
1527903616.397450000	78.4782	87	0
1527903616.504550000	78.5853	232	0
1527903616.505131000	78.5859	148	0
1527903616.508070000	78.5888	92	0
1527903616.508244000	78.589	107	1
1527903616.508693000	78.5894	224	0
1527903616.512325000	78.5931	98	1
1527903616.697738000	78.7785	387	1
1527903616.697834000	78.7786	258	1
1527903616.724289000	78.805	87	0
1527903617.054317000	79.1351	256	0
1527903617.054869000	79.1356	148	0
1527903617.058280000	79.139	104	1
1527903617.059548000	79.1403	92	0
1527903617.060294000	79.141	165	0
1527903617.063349000	79.1441	101	1
1527903617.221640000	79.3024	387	1
1527903617.221701000	79.3024	259	1
1527903617.247770000	79.3285	87	0
1527903617.360731000	79.4415	233	0
1527903617.361948000	79.4427	148	0
1527903617.364343000	79.4451	104	1
1527903617.368134000	79.4489	92	0
1527903617.368962000	79.4497	163	0
1527903617.372273000	79.453	101	1
1527903617.622712000	79.7035	388	1
1527903617.622808000	79.7035	258	1
1527903617.648631000	79.7294	87	0
1527903617.796625000	79.8774	235	0
1527903617.797147000	79.8779	148	0
1527903617.800398000	79.8811	104	1
1527903617.800868000	79.8816	92	0
1527903617.801536000	79.8823	208	0
1527903617.804395000	79.8851	101	1
1527903618.077589000	80.1583	901	1
1527903618.077644000	80.1584	258	1
1527903618.104368000	80.1851	87	0
1527903618.251722000	80.3325	279	0
1527903618.252242000	80.333	148	0
1527903618.255429000	80.3362	104	1
1527903618.256083000	80.3368	92	0
1527903618.256684000	80.3374	154	0
1527903618.259390000	80.3401	101	1
1527903618.359936000	80.4407	399	1
1527903618.360012000	80.4408	261	1
1527903618.405075000	80.4858	87	0
1527903618.516421000	80.5972	351	0
1527903618.516988000	80.5977	148	0
1527903618.519389000	80.6001	92	0
1527903618.520392000	80.6011	107	1
1527903618.520733000	80.6015	243	0
1527903618.524405000	80.6051	98	1
1527903618.562359000	80.6431	370	1
1527903618.562444000	80.6432	1412	1
1527903618.562469000	80.6432	1412	1
1527903618.562503000	80.6432	1412	1
1527903618.562528000	80.6433	550	1
1527903618.590070000	80.6708	87	0
1527903618.636829000	80.7176	379	1
1527903618.636923000	80.7177	222	1
1527903618.662545000	80.7433	87	0
1527903618.672165000	80.7529	87	0
1527903618.693744000	80.7745	373	0
1527903618.697454000	80.7782	107	1
1527903618.699501000	80.7802	80	0
1527903618.703422000	80.7842	98	1
1527903618.788386000	80.8691	243	0
1527903618.788926000	80.8697	148	0
1527903618.792447000	80.8732	92	0
1527903618.792519000	80.8733	101	1
1527903618.793123000	80.8739	104	0
1527903618.796443000	80.8772	101	1
1527903619.051759000	81.1325	392	1
1527903619.051823000	81.1326	440	1
1527903619.100593000	81.1813	87	0
1527903619.456338000	81.5371	255	0
1527903619.456853000	81.5376	148	0
1527903619.460499000	81.5412	104	1
1527903619.463563000	81.5443	92	0
1527903619.464171000	81.5449	282	0
1527903619.467538000	81.5483	101	1
1527903623.048058000	85.1288	983	1
1527903623.048148000	85.1289	258	1
1527903623.077294000	85.158	87	0
1527903623.186597000	85.2673	358	0
1527903623.187104000	85.2678	148	0
1527903623.190472000	85.2712	104	1
1527903623.193759000	85.2745	92	0
1527903623.194418000	85.2752	104	0
1527903623.197470000	85.2782	101	1
1527903623.263517000	85.3443	391	1
1527903623.263581000	85.3443	259	1
1527903623.289096000	85.3698	87	0
1527903623.397060000	85.4778	233	0
1527903623.397573000	85.4783	148	0
1527903623.401429000	85.4822	104	1
1527903623.401458000	85.4822	92	0
1527903623.402686000	85.4834	96	0
1527903623.405473000	85.4862	101	1
1527903623.579577000	85.6603	388	1
1527903623.579656000	85.6604	258	1
1527903623.606067000	85.6868	87	0
1527903623.715467000	85.7962	233	0
1527903623.716018000	85.7968	148	0
1527903623.718265000	85.799	92	0
1527903623.718831000	85.7996	331	0
1527903623.719456000	85.8002	110	1
1527903623.935942000	86.0167	411	1
1527903623.936038000	86.0168	259	1
1527903623.962317000	86.0431	87	0
1527903624.285671000	86.3664	256	0
1527903624.286193000	86.3669	148	0
1527903624.289322000	86.3701	92	0
1527903624.289571000	86.3703	107	1
1527903624.290562000	86.3713	164	0
1527903624.294526000	86.3753	98	1
1527903624.359553000	86.4403	391	1
1527903624.359645000	86.4404	261	1
1527903624.385680000	86.4664	87	0
1527903624.513757000	86.5945	280	0
1527903624.514274000	86.595	148	0
1527903624.516045000	86.5968	92	0
1527903624.516754000	86.5975	249	0
1527903624.517499000	86.5982	110	1
1527903624.594842000	86.6756	387	1
1527903624.594904000	86.6756	261	1
1527903624.621184000	86.7019	87	0
1527903624.741098000	86.8218	235	0
1527903624.741681000	86.8224	148	0
1527903624.744603000	86.8253	104	1
1527903624.746225000	86.827	92	0
1527903624.746774000	86.8275	239	0
1527903624.749545000	86.8303	101	1
1527903625.053520000	87.1343	392	1
1527903625.053596000	87.1343	263	1
1527903625.081046000	87.1618	87	0
1527903625.188809000	87.2696	256	0
1527903625.189437000	87.2702	148	0
1527903625.192539000	87.2733	104	1
1527903625.192957000	87.2737	92	0
1527903625.193549000	87.2743	148	0
1527903625.196600000	87.2773	101	1
1527903625.377154000	87.4579	899	1
1527903625.377217000	87.458	259	1
1527903625.402556000	87.4833	87	0
1527903625.516958000	87.5977	235	0
1527903625.517581000	87.5983	148	0
1527903625.520602000	87.6013	104	1
1527903625.522210000	87.603	92	0
1527903625.522832000	87.6036	273	0
1527903625.525553000	87.6063	101	1
1527903625.631725000	87.7125	401	1
1527903625.631787000	87.7125	258	1
1527903625.660448000	87.7412	87	0
1527903625.779995000	87.8607	232	0
1527903625.780525000	87.8613	148	0
1527903625.783563000	87.8643	104	1
1527903625.783861000	87.8646	92	0
1527903625.785113000	87.8659	133	0
1527903625.787617000	87.8684	101	1
1527903625.948807000	88.0295	387	1
1527903625.948897000	88.0296	259	1
1527903625.975291000	88.056	87	0
1527903626.082783000	88.1635	279	0
1527903626.083361000	88.1641	148	0
1527903626.086578000	88.1673	104	1
1527903626.086920000	88.1677	92	0
1527903626.087538000	88.1683	278	0
1527903626.090620000	88.1714	101	1
1527903626.281998000	88.3627	388	1
1527903626.282058000	88.3628	259	1
1527903626.319566000	88.4003	87	0
1527903626.458556000	88.5393	353	0
1527903626.459061000	88.5398	148	0
1527903626.462676000	88.5434	104	1
1527903626.462712000	88.5435	92	0
1527903626.463655000	88.5444	130	0
1527903626.466648000	88.5474	101	1
1527903626.766873000	88.8476	442	1
1527903626.766956000	88.8477	258	1
1527903626.792717000	88.8735	87	0
1527903627.126160000	89.2069	258	0
1527903627.126685000	89.2074	148	0
1527903627.129635000	89.2104	104	1
1527903627.132303000	89.213	92	0
1527903627.132838000	89.2136	188	0
1527903627.135697000	89.2164	101	1
1527903627.304103000	89.3848	392	1
1527903627.304179000	89.3849	262	1
1527903627.329745000	89.4105	87	0
1527903627.472224000	89.553	233	0
1527903627.472779000	89.5535	148	0
1527903627.475158000	89.5559	92	0
1527903627.475667000	89.5564	107	1
1527903627.475780000	89.5565	157	0
1527903627.479682000	89.5604	98	1
1527903627.674144000	89.7549	980	1
1527903627.674230000	89.755	261	1
1527903627.701747000	89.7825	87	0
1527903628.037186000	90.1179	256	0
1527903628.037710000	90.1185	148	0
1527903628.040695000	90.1214	104	1
1527903628.041976000	90.1227	92	0
1527903628.042649000	90.1234	242	0
1527903628.045752000	90.1265	101	1
1527903628.228166000	90.3089	391	1
1527903628.228256000	90.309	260	1
1527903628.253422000	90.3342	87	0
1527903628.363675000	90.4444	236	0
1527903628.364192000	90.4449	148	0
1527903628.367559000	90.4483	92	0
1527903628.367807000	90.4485	107	1
1527903628.368182000	90.4489	253	0
1527903628.371778000	90.4525	98	1
1527903628.710554000	90.7913	390	1
1527903628.710650000	90.7914	262	1
1527903628.737694000	90.8184	87	0
1527903628.849945000	90.9307	337	0
1527903628.850540000	90.9313	148	0
1527903628.852784000	90.9335	92	0
1527903628.853443000	90.9342	300	0
1527903628.853914000	90.9347	110	1
1527903629.001311000	91.0821	415	1
1527903629.001408000	91.0821	259	1
1527903629.026992000	91.1077	87	0
1527903629.132012000	91.2128	259	0
1527903629.132531000	91.2133	148	0
1527903629.134557000	91.2153	92	0
1527903629.135158000	91.2159	306	0
1527903629.135770000	91.2165	110	1
1527903629.353875000	91.4346	389	1
1527903629.353943000	91.4347	260	1
1527903629.380766000	91.4615	87	0
1527903629.504748000	91.5855	236	0
1527903629.505289000	91.586	148	0
1527903629.507613000	91.5884	92	0
1527903629.508214000	91.589	151	0
1527903629.508749000	91.5895	110	1
1527903629.622901000	91.7036	392	1
1527903629.622995000	91.7037	258	1
1527903629.648316000	91.7291	87	0
1527903629.784635000	91.8654	235	0
1527903629.785153000	91.8659	148	0
1527903629.788377000	91.8691	92	0
1527903629.788770000	91.8695	107	1
1527903629.789350000	91.8701	299	0
1527903629.792774000	91.8735	98	1
1527903630.099109000	92.1799	905	1
1527903630.099181000	92.1799	261	1
1527903630.125632000	92.2064	87	0
1527903630.256641000	92.3374	303	0
1527903630.257149000	92.3379	148	0
1527903630.259371000	92.3401	92	0
1527903630.260038000	92.3408	239	0
1527903630.260809000	92.3416	110	1
1527903630.572039000	92.6528	400	1
1527903630.572131000	92.6529	259	1
1527903630.599847000	92.6806	87	0
1527903630.605393000	92.6861	87	0
1527903630.710161000	92.7909	235	0
1527903630.710681000	92.7914	148	0
1527903630.712828000	92.7936	92	0
1527903630.713845000	92.7946	110	1
1527903630.714110000	92.7949	283	0
1527903630.717861000	92.7986	98	1
1527903630.816510000	92.8973	389	1
1527903630.816605000	92.8973	261	1
1527903630.841549000	92.9223	87	0
1527903630.947444000	93.0282	258	0
1527903630.947980000	93.0287	148	0
1527903630.950897000	93.0316	104	1
1527903630.951075000	93.0318	92	0
1527903630.951681000	93.0324	212	0
1527903630.954889000	93.0356	101	1
1527903631.352242000	93.433	388	1
1527903631.352303000	93.433	259	1
1527903631.377571000	93.4583	87	0
1527903631.488608000	93.5693	231	0
1527903631.489128000	93.5699	148	0
1527903631.492434000	93.5732	92	0
1527903631.492943000	93.5737	107	1
1527903631.492970000	93.5737	242	0
1527903631.496956000	93.5777	98	1
1527903631.775174000	93.8559	440	1
1527903631.775263000	93.856	258	1
1527903631.801440000	93.8822	87	0
1527903632.127020000	94.2078	256	0
1527903632.127612000	94.2084	148	0
1527903632.129874000	94.2106	92	0
1527903632.130902000	94.2116	107	1
1527903632.131097000	94.2118	127	0
1527903632.134977000	94.2157	98	1
1527903634.950548000	97.0313	392	1
1527903634.950608000	97.0313	265	1
1527903634.978066000	97.0588	87	0
1527903635.089987000	97.1707	397	0
1527903635.090581000	97.1713	148	0
1527903635.094167000	97.1749	104	1
1527903635.095288000	97.176	92	0
1527903635.095940000	97.1767	211	0
1527903635.099093000	97.1798	101	1
1527903635.183293000	97.264	984	1
1527903635.183331000	97.2641	267	1
1527903635.211939000	97.2927	87	0
1527903635.322963000	97.4037	233	0
1527903635.323514000	97.4043	148	0
1527903635.327178000	97.4079	104	1
1527903635.327944000	97.4087	92	0
1527903635.328557000	97.4093	232	0
1527903635.332152000	97.4129	101	1
1527903635.860620000	97.9414	391	1
1527903635.860681000	97.9414	440	1
1527903635.885844000	97.9666	87	0
1527903636.000032000	98.0808	258	0
1527903636.000619000	98.0814	148	0
1527903636.004151000	98.0849	104	1
1527903636.004946000	98.0857	92	0
1527903636.005548000	98.0863	330	0
1527903636.008157000	98.0889	101	1
1527903640.060187000	102.141	371	1
1527903640.060278000	102.141	1412	1
1527903640.060301000	102.141	1412	1
1527903640.060325000	102.141	1412	1
1527903640.060345000	102.141	250	1
1527903640.105871000	102.187	371	1
1527903640.151823000	102.233	1412	1
1527903640.261378000	102.342	347	1
1527903640.261436000	102.342	259	1
1527903640.460859000	102.542	1412	1
1527903640.460926000	102.542	1412	1
1527903640.602557000	102.683	413	0
1527903640.602871000	102.684	101	1
1527903640.603092000	102.684	80	0
1527903640.603541000	102.684	101	1
1527903640.637362000	102.718	338	0
1527903640.637651000	102.718	101	1
1527903640.637921000	102.719	148	0
1527903640.638337000	102.719	101	1
1527903640.638511000	102.719	92	0
1527903640.639165000	102.72	82	0
1527903640.641797000	102.723	104	1
1527903640.829596000	102.91	389	1
1527903640.829691000	102.91	259	1
1527903640.855584000	102.936	87	0
1527903640.982553000	103.063	259	0
1527903640.983061000	103.064	148	0
1527903640.986827000	103.068	104	1
1527903640.987746000	103.068	92	0
1527903640.988406000	103.069	163	0
1527903640.991818000	103.073	101	1
1527903641.399229000	103.48	392	1
1527903641.399315000	103.48	258	1
1527903641.425350000	103.506	87	0
1527903641.534422000	103.615	233	0
1527903641.534940000	103.616	148	0
1527903641.537632000	103.618	92	0
1527903641.537867000	103.619	107	1
1527903641.538324000	103.619	232	0
1527903641.541931000	103.623	98	1
1527903641.640236000	103.721	904	1
1527903641.640297000	103.721	222	1
1527903641.665731000	103.746	87	0
1527903641.800140000	103.881	236	0
1527903641.800672000	103.881	148	0
1527903641.803870000	103.885	104	1
1527903641.805420000	103.886	92	0
1527903641.806024000	103.887	156	0
1527903641.808946000	103.89	101	1
1527903641.937689000	104.018	404	1
1527903641.937750000	104.018	316	1
1527903641.964739000	104.045	87	0
1527903642.075395000	104.156	303	0
1527903642.075906000	104.157	148	0
1527903642.078877000	104.16	104	1
1527903642.080107000	104.161	92	0
1527903642.080718000	104.161	207	0
1527903642.083942000	104.165	101	1
1527903642.233085000	104.314	388	1
1527903642.233172000	104.314	316	1
1527903642.259413000	104.34	87	0
1527903642.374307000	104.455	235	0
1527903642.374881000	104.456	148	0
1527903642.377704000	104.458	92	0
1527903642.377887000	104.459	107	1
1527903642.378307000	104.459	317	0
1527903642.381894000	104.463	98	1
1527903642.530426000	104.611	388	1
1527903642.530496000	104.611	316	1
1527903642.556876000	104.638	87	0
1527903642.690734000	104.771	233	0
1527903642.691300000	104.772	148	0
1527903642.693795000	104.775	92	0
1527903642.694390000	104.775	301	0
1527903642.694918000	104.776	110	1
1527903647.137525000	109.218	442	1
1527903647.137610000	109.218	258	1
1527903647.163742000	109.244	87	0
1527903647.280474000	109.361	256	0
1527903647.280985000	109.362	148	0
1527903647.284196000	109.365	104	1
1527903647.285223000	109.366	92	0
1527903647.285800000	109.367	304	0
[truncated: 165 more rows]
