# Supplementary material for: Method for multi-task learning fusion network traffic classification to address small sample labels
Source: Sci Rep. 2024 Jan 30;14:2518. doi: 10.1038/s41598-024-51933-8 (PMC10827795; doi:10.1038/s41598-024-51933-8)
Supplement: Supplementary file 2 — Supplementary Information 2. [file 41598_2024_51933_MOESM2_ESM.zip › QUIC Dataset/QUIC Dataset/pretraining/Google Doc/GoogleDoc-111.txt]

1527867521.253843000	0	294	1
1527867521.270596000	0.016753	87	0
1527867521.472932000	0.219089	323	0
1527867521.475781000	0.221938	101	1
1527867521.499441000	0.245598	1412	0
1527867521.499581000	0.245738	1412	0
1527867521.500272000	0.246429	1412	0
1527867521.500360000	0.246517	186	0
1527867521.500577000	0.246734	84	0
1527867521.502737000	0.248894	110	1
1527867521.525995000	0.272152	1412	0
1527867521.526193000	0.27235	1412	0
1527867521.526400000	0.272557	1412	0
1527867521.526577000	0.272734	198	0
1527867521.526868000	0.273025	1412	0
1527867521.527002000	0.273159	1412	0
1527867521.527217000	0.273374	1292	0
1527867521.528737000	0.274894	116	1
1527867521.553117000	0.299274	1412	0
1527867521.553264000	0.299421	1412	0
1527867521.553469000	0.299626	1412	0
1527867521.553638000	0.299795	188	0
1527867521.553928000	0.300085	1193	0
1527867521.555738000	0.301895	110	1
1527867521.580372000	0.326529	1412	0
1527867521.580517000	0.326674	1412	0
1527867521.580905000	0.327062	1412	0
1527867521.580992000	0.327149	198	0
1527867521.581200000	0.327357	84	0
1527867521.581482000	0.327639	1239	0
1527867521.581658000	0.327815	1412	0
1527867521.582110000	0.328267	252	0
1527867521.582740000	0.328897	119	1
1527867521.604432000	0.350589	1412	0
1527867521.604567000	0.350724	802	0
1527867521.605170000	0.351327	1412	0
1527867521.605349000	0.351506	999	0
1527867521.606741000	0.352898	107	1
1527867521.609484000	0.355641	1412	0
1527867521.609692000	0.355849	1412	0
1527867521.609895000	0.356052	1412	0
1527867521.610064000	0.356221	188	0
1527867521.610356000	0.356513	1412	0
1527867521.610474000	0.356631	170	0
1527867521.612699000	0.358856	1412	0
1527867521.612766000	0.358923	113	1
1527867521.612846000	0.359003	1412	0
1527867521.613083000	0.35924	1412	0
1527867521.613254000	0.359411	188	0
1527867521.613482000	0.359639	1412	0
1527867521.613651000	0.359808	153	0
1527867521.615741000	0.361898	113	1
1527867521.617723000	0.36388	1412	0
1527867521.617942000	0.364099	1412	0
1527867521.618278000	0.364435	1412	0
1527867521.618406000	0.364563	188	0
1527867521.618655000	0.364812	794	0
1527867521.620741000	0.366898	1412	0
1527867521.620782000	0.366939	110	1
1527867521.621039000	0.367196	1412	0
1527867521.621484000	0.367641	1412	0
1527867521.621582000	0.367739	198	0
1527867521.621799000	0.367956	672	0
1527867521.622021000	0.368178	156	0
1527867521.623741000	0.369898	113	1
1527867522.818730000	1.56489	317	1
1527867522.818826000	1.56498	1412	1
1527867522.818864000	1.56502	916	1
1527867522.824707000	1.57086	217	1
1527867522.836366000	1.58252	87	0
1527867522.840875000	1.58703	87	0
1527867522.962597000	1.70875	326	0
1527867522.962807000	1.70896	1412	0
1527867522.963004000	1.70916	1412	0
1527867522.963209000	1.70937	1412	0
1527867522.963380000	1.70954	180	0
1527867522.963614000	1.70977	1412	0
1527867522.963819000	1.70998	1412	0
1527867522.964014000	1.71017	1071	0
1527867522.965776000	1.71193	125	1
1527867522.965958000	1.71212	92	0
1527867522.966465000	1.71262	141	0
1527867522.968757000	1.71491	101	1
1527867522.988400000	1.73456	382	0
1527867522.990102000	1.73626	80	0
1527867522.990763000	1.73692	101	1
1527867523.059015000	1.80517	215	1
1527867523.076041000	1.8222	87	0
1527867523.258042000	2.0042	428	0
1527867523.259221000	2.00538	1115	0
1527867523.260782000	2.00694	104	1
1527867523.260977000	2.00713	92	0
1527867523.261192000	2.00735	328	0
1527867523.263775000	2.00993	101	1
1527867523.460663000	2.20682	1412	1
1527867523.460703000	2.20686	139	1
1527867523.462235000	2.20839	624	1
1527867523.478509000	2.22467	87	0
1527867523.620002000	2.36616	329	1
1527867523.636288000	2.38244	87	0
1527867523.653608000	2.39977	502	0
1527867523.653784000	2.39994	80	0
1527867523.655256000	2.40141	303	0
1527867523.655452000	2.40161	360	0
1527867523.655653000	2.40181	302	0
1527867523.657090000	2.40325	116	1
1527867523.677144000	2.4233	409	0
1527867523.677352000	2.42351	1212	0
1527867523.679832000	2.42599	101	1
1527867523.859762000	2.60592	303	1
1527867523.859859000	2.60602	144	1
1527867523.875660000	2.62182	87	0
1527867523.937378000	2.68353	1412	0
1527867523.937567000	2.68372	1412	0
1527867523.937799000	2.68396	1412	0
1527867523.937989000	2.68415	770	0
1527867523.938170000	2.68433	92	0
1527867523.940247000	2.6864	333	0
1527867523.946008000	2.69216	116	1
1527867523.947483000	2.69364	155	1
1527867523.947556000	2.69371	190	1
1527867523.963820000	2.70998	87	0
1527867524.059871000	2.80603	590	0
1527867524.060042000	2.8062	92	0
1527867524.060252000	2.80641	238	0
1527867524.062852000	2.80901	107	1
1527867524.870885000	3.61704	416	1
1527867524.889126000	3.63528	87	0
1527867524.889987000	3.63614	1263	1
1527867524.907050000	3.65321	87	0
1527867524.969627000	3.71578	275	0
1527867524.969845000	3.716	1412	0
1527867524.970038000	3.71619	1000	0
1527867524.971620000	3.71778	92	0
1527867524.972875000	3.71903	113	1
1527867525.012282000	3.75844	145	0
1527867525.014911000	3.76107	98	1
1527867525.090098000	3.83625	1412	1
1527867525.090142000	3.8363	1412	1
1527867525.090179000	3.83634	245	1
1527867525.090250000	3.83641	847	1
1527867525.108344000	3.8545	87	0
1527867525.128405000	3.87456	488	0
1527867525.128584000	3.87474	204	0
1527867525.130933000	3.87709	104	1
1527867525.151271000	3.89743	1412	1
1527867525.151321000	3.89748	342	1
1527867525.169549000	3.91571	87	0
1527867525.275104000	4.02126	434	0
1527867525.275314000	4.02147	1412	0
1527867525.275518000	4.02167	1412	0
1527867525.275725000	4.02188	1412	0
1527867525.275893000	4.02205	188	0
1527867525.276104000	4.02226	430	0
1527867525.277913000	4.02407	116	1
1527867525.348466000	4.09462	303	0
1527867525.349002000	4.09516	922	0
1527867525.350908000	4.09706	101	1
1527867525.814989000	4.56115	526	1
1527867525.815087000	4.56124	1412	1
1527867525.815115000	4.56127	1412	1
1527867525.815155000	4.56131	1412	1
1527867525.815209000	4.56137	1412	1
1527867525.815234000	4.56139	1412	1
1527867525.815271000	4.56143	1412	1
1527867525.815306000	4.56146	1412	1
1527867525.815344000	4.5615	1412	1
1527867525.815387000	4.56154	1412	1
1527867525.815440000	4.5616	1412	1
1527867525.815465000	4.56162	1412	1
1527867525.815507000	4.56166	1412	1
1527867525.815541000	4.5617	1280	1
1527867525.833060000	4.57922	87	0
1527867525.836194000	4.58235	87	0
1527867526.000224000	4.74638	399	0
1527867526.003566000	4.74972	80	0
1527867526.005760000	4.75192	107	1
1527867526.191558000	4.93771	1391	1
1527867526.210248000	4.9564	87	0
1527867526.341660000	5.08782	565	0
1527867526.353948000	5.10011	101	1
1527867527.085002000	5.83116	333	1
1527867527.085094000	5.83125	1412	1
1527867527.085129000	5.83129	989	1
1527867527.089000000	5.83516	223	1
1527867527.089050000	5.83521	1412	1
1527867527.089088000	5.83524	1412	1
1527867527.089114000	5.83527	768	1
1527867527.102556000	5.84871	87	0
1527867527.108567000	5.85472	101	1
1527867527.108685000	5.85484	87	0
1527867527.113645000	5.8598	87	0
1527867527.113932000	5.86009	268	1
1527867527.121799000	5.86796	94	0
1527867527.125617000	5.87177	101	1
1527867527.126095000	5.87225	87	0
1527867527.129434000	5.87559	87	0
1527867527.204475000	5.95063	466	0
1527867527.207640000	5.9538	104	1
1527867527.209185000	5.95534	80	0
1527867527.211571000	5.95773	98	1
1527867527.307399000	6.05356	538	0
1527867527.307608000	6.05376	302	0
1527867527.307803000	6.05396	336	0
1527867527.310272000	6.05643	121	1
1527867527.312512000	6.05867	251	1
1527867527.326207000	6.07236	87	0
1527867527.521433000	6.26759	872	0
1527867527.521549000	6.26771	1412	0
1527867527.521794000	6.26795	1412	0
1527867527.521995000	6.26815	1412	0
1527867527.522145000	6.2683	180	0
1527867527.522375000	6.26853	1412	0
1527867527.522580000	6.26874	1355	0
1527867527.524152000	6.27031	1412	0
1527867527.524339000	6.2705	1412	0
1527867527.524540000	6.2707	1412	0
1527867527.524710000	6.27087	188	0
1527867527.524939000	6.2711	1228	0
1527867527.525054000	6.27121	119	1
1527867527.527680000	6.27384	110	1
1527867527.556307000	6.30246	1412	0
1527867527.556500000	6.30266	1412	0
1527867527.556703000	6.30286	1412	0
1527867527.556875000	6.30303	198	0
1527867527.557109000	6.30327	1412	0
1527867527.557294000	6.30345	737	0
1527867527.559417000	6.30557	1412	0
1527867527.559616000	6.30577	1412	0
1527867527.559818000	6.30597	1412	0
1527867527.559988000	6.30614	182	0
1527867527.560204000	6.30636	747	0
1527867527.560377000	6.30653	125	1
1527867527.561939000	6.3081	1412	0
1527867527.562205000	6.30836	1412	0
1527867527.562524000	6.30868	1412	0
1527867527.562565000	6.30872	104	1
1527867527.562713000	6.30887	188	0
1527867527.562938000	6.30909	978	0
1527867527.564797000	6.31095	1412	0
1527867527.565064000	6.31122	1412	0
1527867527.565268000	6.31142	1412	0
1527867527.565437000	6.31159	188	0
1527867527.565552000	6.31171	116	1
1527867527.565691000	6.31185	1412	0
1527867527.565866000	6.31202	195	0
1527867527.567902000	6.31406	1412	0
1527867527.568106000	6.31426	1412	0
1527867527.568307000	6.31446	1412	0
1527867527.568475000	6.31463	188	0
1527867527.568760000	6.31492	1197	0
1527867527.569026000	6.31518	116	1
1527867527.570621000	6.31678	1412	0
1527867527.570874000	6.31703	1412	0
1527867527.571180000	6.31734	1412	0
1527867527.571349000	6.31751	188	0
1527867527.571572000	6.31773	983	0
1527867527.571788000	6.31795	1412	0
1527867527.572059000	6.31822	1269	0
1527867527.572251000	6.31841	744	0
1527867527.573385000	6.31954	1412	0
1527867527.573586000	6.31974	122	1
1527867527.573662000	6.31982	1326	0
1527867527.575291000	6.32145	1412	0
1527867527.575556000	6.32171	1412	0
1527867527.575731000	6.32189	337	0
1527867527.575920000	6.32208	92	0
1527867527.576129000	6.32229	326	0
1527867527.576632000	6.32279	113	1
1527867528.840721000	7.58688	429	1
1527867528.840810000	7.58697	144	1
1527867528.857894000	7.60405	87	0
1527867528.918447000	7.6646	1412	0
1527867528.918692000	7.66485	1412	0
1527867528.919545000	7.6657	1412	0
1527867528.919724000	7.66588	671	0
1527867528.919911000	7.66607	92	0
1527867528.920118000	7.66628	260	0
1527867528.921638000	7.66779	116	1
1527867529.925496000	8.67165	857	1
1527867529.925589000	8.67175	294	1
1527867529.927554000	8.67371	325	1
1527867529.927638000	8.67379	1412	1
1527867529.927677000	8.67383	1412	1
1527867529.927706000	8.67386	999	1
1527867529.942600000	8.68876	100	0
1527867529.945315000	8.69147	98	1
1527867530.030122000	8.77628	400	0
1527867530.032449000	8.77861	351	0
1527867530.033561000	8.77972	101	1
1527867530.033758000	8.77991	80	0
1527867530.033945000	8.7801	448	1
1527867530.034990000	8.78115	1412	0
1527867530.035171000	8.78133	501	0
1527867530.035376000	8.78153	592	0
1527867530.035696000	8.78185	635	0
1527867530.035898000	8.78205	467	0
1527867530.036271000	8.78243	113	1
1527867530.037235000	8.78339	697	0
1527867530.037709000	8.78387	484	0
1527867530.039315000	8.78547	835	0
1527867530.040281000	8.78644	104	1
1527867530.040397000	8.78655	649	0
1527867530.040597000	8.78675	519	0
1527867530.041852000	8.78801	439	0
1527867530.043276000	8.78943	104	1
1527867530.044162000	8.79032	701	0
1527867530.044381000	8.79054	616	0
1527867530.046035000	8.79219	558	0
1527867530.046237000	8.79239	654	0
1527867530.046337000	8.79249	107	1
1527867530.046455000	8.79261	583	0
1527867530.046665000	8.79282	689	0
1527867530.049366000	8.79552	101	1
1527867530.050700000	8.79686	87	0
1527867530.053335000	8.79949	92	0
1527867530.053527000	8.79968	243	0
1527867530.056298000	8.80245	104	1
1527867530.177950000	8.92411	288	0
1527867530.178132000	8.92429	103	0
1527867530.180302000	8.92646	101	1
1527867530.181025000	8.92718	163	0
1527867530.183306000	8.92946	98	1
1527867530.388849000	9.13501	1412	1
1527867530.388894000	9.13505	1412	1
1527867530.388933000	9.13509	456	1
1527867530.389006000	9.13516	843	1
1527867530.408148000	9.1543	87	0
1527867530.432462000	9.17862	462	0
1527867530.432644000	9.1788	266	0
1527867530.435316000	9.18147	104	1
1527867530.942050000	9.68821	1000	1
1527867530.942124000	9.68828	94	1
1527867530.958672000	9.70483	87	0
1527867531.049557000	9.79571	261	0
1527867531.049749000	9.79591	365	0
1527867531.052342000	9.7985	104	1
1527867531.057458000	9.80361	204	0
1527867531.060326000	9.80648	98	1
1527867531.691891000	10.438	473	1
1527867531.691978000	10.4381	109	1
1527867531.708908000	10.4551	87	0
1527867531.721931000	10.4681	302	1
1527867531.723543000	10.4697	476	1
1527867531.723600000	10.4698	87	1
1527867531.739274000	10.4854	87	0
1527867531.846250000	10.5924	309	0
1527867531.846436000	10.5926	103	0
1527867531.846640000	10.5928	263	0
1527867531.846842000	10.593	151	0
1527867531.849305000	10.5955	92	0
1527867531.849500000	10.5957	92	0
1527867531.849545000	10.5957	116	1
1527867531.849730000	10.5959	153	0
1527867531.849936000	10.5961	158	0
1527867531.852380000	10.5985	104	1
1527867531.882683000	10.6288	243	0
1527867531.882872000	10.629	140	0
1527867531.885621000	10.6318	92	0
1527867531.885804000	10.632	210	0
1527867531.891434000	10.6376	107	1
1527867532.436079000	11.1822	392	1
1527867532.436157000	11.1823	256	1
1527867532.452733000	11.1989	87	0
1527867532.839628000	11.5858	370	1
1527867532.839795000	11.586	1412	1
1527867532.839835000	11.586	1412	1
1527867532.839890000	11.586	1412	1
1527867532.839915000	11.5861	1412	1
1527867532.839950000	11.5861	1412	1
1527867532.839980000	11.5861	1412	1
1527867532.840017000	11.5862	1412	1
1527867532.840052000	11.5862	1412	1
1527867532.840091000	11.5862	1412	1
1527867532.840142000	11.5863	1412	1
1527867532.840176000	11.5863	1412	1
1527867532.840214000	11.5864	1412	1
1527867532.840247000	11.5864	1412	1
1527867532.841516000	11.5877	1412	1
1527867532.841569000	11.5877	1412	1
1527867532.841636000	11.5878	1412	1
1527867532.841673000	11.5878	1412	1
1527867532.841842000	11.588	1412	1
1527867532.842193000	11.5883	1412	1
1527867532.843434000	11.5896	1412	1
1527867532.843476000	11.5896	1412	1
1527867532.843530000	11.5897	1412	1
1527867532.843569000	11.5897	1412	1
1527867532.843620000	11.5898	1412	1
1527867532.843659000	11.5898	1412	1
1527867532.843712000	11.5899	1412	1
1527867532.845441000	11.5916	1412	1
1527867532.845470000	11.5916	1412	1
1527867532.845510000	11.5917	1412	1
1527867532.845564000	11.5917	1412	1
1527867532.845603000	11.5918	1412	1
1527867532.845654000	11.5918	1412	1
1527867532.845690000	11.5918	1412	1
1527867532.847451000	11.5936	775	1
1527867532.855733000	11.6019	87	0
1527867532.859199000	11.6054	87	0
1527867532.861339000	11.6075	87	0
1527867532.863121000	11.6093	87	0
1527867533.030931000	11.7771	397	0
1527867533.033548000	11.7797	113	1
1527867533.037353000	11.7835	80	0
1527867533.040554000	11.7867	98	1
1527867533.219092000	11.9652	333	0
1527867533.219211000	11.9654	146	0
1527867533.222561000	11.9687	101	1
1527867533.223270000	11.9694	92	0
1527867533.223426000	11.9696	274	0
1527867533.225548000	11.9717	101	1
1527867533.270831000	12.017	360	1
1527867533.273540000	12.0197	295	1
1527867533.287436000	12.0336	87	0
1527867533.296871000	12.043	376	1
1527867533.314086000	12.0602	87	0
1527867533.328220000	12.0744	342	1
1527867533.328310000	12.0745	270	1
1527867533.344445000	12.0906	87	0
1527867533.365245000	12.1114	233	0
1527867533.365428000	12.1116	118	0
1527867533.368307000	12.1145	92	0
1527867533.368557000	12.1147	107	1
1527867533.369137000	12.1153	290	0
1527867533.371565000	12.1177	98	1
1527867533.374385000	12.1205	237	0
1527867533.374582000	12.1207	280	0
1527867533.377481000	12.1236	101	1
1527867533.379832000	12.126	92	0
1527867533.380203000	12.1264	194	0
1527867533.382659000	12.1288	101	1
1527867533.507484000	12.2536	637	0
1527867533.507679000	12.2538	802	0
1527867533.510352000	12.2565	92	0
1527867533.510482000	12.2566	101	1
1527867533.510938000	12.2571	140	0
1527867533.513516000	12.2597	101	1
1527867533.513716000	12.2599	281	0
1527867533.513919000	12.2601	146	0
1527867533.516567000	12.2627	101	1
1527867533.519163000	12.2653	92	0
1527867533.519665000	12.2658	256	0
1527867533.521501000	12.2677	101	1
1527867533.570437000	12.3166	1412	1
1527867533.570496000	12.3167	407	1
1527867533.589648000	12.3358	87	0
1527867533.798780000	12.5449	891	0
1527867533.801527000	12.5477	101	1
1527867533.812908000	12.5591	908	1
1527867533.812962000	12.5591	258	1
1527867533.813750000	12.5599	404	1
1527867533.830044000	12.5762	87	0
1527867533.920493000	12.6666	309	0
1527867533.920614000	12.6668	146	0
1527867533.923604000	12.6698	104	1
1527867533.924722000	12.6709	92	0
1527867533.924860000	12.671	248	0
1527867533.927584000	12.6737	101	1
1527867533.944545000	12.6907	297	0
1527867533.944892000	12.691	579	0
1527867533.947622000	12.6938	101	1
1527867534.274181000	13.0203	469	1
1527867534.274266000	13.0204	255	1
1527867534.290966000	13.0371	87	0
1527867534.376500000	13.1227	235	0
1527867534.376676000	13.1228	146	0
1527867534.379570000	13.1257	104	1
1527867534.380893000	13.127	92	0
1527867534.381102000	13.1273	167	0
1527867534.383533000	13.1297	101	1
1527867534.695456000	13.4416	392	1
1527867534.695519000	13.4417	260	1
1527867534.712293000	13.4584	87	0
1527867534.830057000	13.5762	233	0
1527867534.830201000	13.5764	146	0
1527867534.832650000	13.5788	104	1
1527867534.833546000	13.5797	92	0
1527867534.833955000	13.5801	144	0
1527867534.836637000	13.5828	101	1
1527867535.140960000	13.8871	387	1
1527867535.141019000	13.8872	258	1
1527867535.158095000	13.9043	87	0
1527867535.264927000	14.0111	259	0
1527867535.265052000	14.0112	146	0
1527867535.267678000	14.0138	104	1
1527867535.269357000	14.0155	92	0
1527867535.271651000	14.0178	98	1
1527867535.299982000	14.0461	172	0
1527867535.302701000	14.0489	98	1
1527867535.412078000	14.1582	393	1
1527867535.412171000	14.1583	254	1
1527867535.429082000	14.1752	87	0
1527867535.535637000	14.2818	321	0
1527867535.535753000	14.2819	146	0
1527867535.538700000	14.2849	104	1
1527867535.539760000	14.2859	92	0
1527867535.539885000	14.286	109	0
1527867535.542650000	14.2888	101	1
1527867535.691006000	14.4372	392	1
1527867535.691067000	14.4372	256	1
1527867535.708023000	14.4542	87	0
1527867535.864669000	14.6108	256	0
1527867535.864835000	14.611	146	0
1527867535.867712000	14.6139	104	1
1527867535.867935000	14.6141	92	0
1527867535.868062000	14.6142	238	0
1527867535.870694000	14.6169	101	1
1527867539.190855000	17.937	391	1
1527867539.190954000	17.9371	253	1
1527867539.207047000	17.9532	87	0
1527867539.341785000	18.0879	262	0
1527867539.341903000	18.0881	148	0
1527867539.345101000	18.0913	104	1
1527867539.345887000	18.092	92	0
1527867539.346187000	18.0923	257	0
1527867539.349095000	18.0953	101	1
1527867539.429181000	18.1753	388	1
1527867539.429242000	18.1754	254	1
1527867539.447216000	18.1934	87	0
1527867539.593945000	18.3401	303	0
1527867539.594063000	18.3402	148	0
1527867539.597131000	18.3433	104	1
1527867539.598355000	18.3445	92	0
1527867539.598552000	18.3447	336	0
1527867539.601110000	18.3473	101	1
1527867539.680658000	18.4268	390	1
1527867539.680719000	18.4269	257	1
1527867539.698061000	18.4442	87	0
1527867539.808443000	18.5546	233	0
1527867539.808686000	18.5548	148	0
1527867539.811056000	18.5572	104	1
1527867539.815025000	18.5612	92	0
1527867539.815410000	18.5616	196	0
1527867539.818085000	18.5642	101	1
1527867540.009494000	18.7557	388	1
1527867540.009555000	18.7557	257	1
1527867540.026365000	18.7725	87	0
1527867540.149668000	18.8958	302	0
1527867540.149812000	18.896	148	0
1527867540.152138000	18.8983	104	1
1527867540.154388000	18.9005	92	0
1527867540.154535000	18.9007	241	0
1527867540.157125000	18.9033	101	1
1527867540.631746000	19.3779	989	1
1527867540.631810000	19.378	255	1
1527867540.649427000	19.3956	87	0
1527867540.812778000	19.5589	236	0
1527867540.812898000	19.5591	148	0
1527867540.816161000	19.5623	104	1
1527867540.817114000	19.5633	92	0
1527867540.817318000	19.5635	286	0
1527867540.820099000	19.5663	101	1
1527867540.861299000	19.6075	401	1
1527867540.861391000	19.6075	256	1
1527867540.878115000	19.6243	87	0
1527867540.973505000	19.7197	256	0
1527867540.973704000	19.7199	148	0
1527867540.976105000	19.7223	104	1
1527867540.978218000	19.7244	92	0
1527867540.978535000	19.7247	107	0
1527867540.981114000	19.7273	101	1
1527867541.091933000	19.8381	896	1
1527867541.091995000	19.8382	261	1
1527867541.110721000	19.8569	87	0
1527867541.270658000	20.0168	235	0
1527867541.272114000	20.0183	148	0
1527867541.273170000	20.0193	104	1
1527867541.275469000	20.0216	92	0
1527867541.276109000	20.0223	236	0
1527867541.278151000	20.0243	101	1
1527867541.561333000	20.3075	469	1
1527867541.561425000	20.3076	255	1
1527867541.577655000	20.3238	87	0
1527867541.806149000	20.5523	287	0
1527867541.806333000	20.5525	148	0
1527867541.809156000	20.5553	104	1
1527867541.809766000	20.5559	92	0
1527867541.809972000	20.5561	119	0
1527867541.812152000	20.5583	101	1
1527867541.994116000	20.7403	391	1
1527867541.994191000	20.7403	258	1
1527867542.013658000	20.7598	87	0
1527867542.148657000	20.8948	286	0
1527867542.148838000	20.895	148	0
1527867542.151210000	20.8974	104	1
1527867542.152556000	20.8987	92	0
1527867542.152720000	20.8989	319	0
1527867542.155188000	20.9013	101	1
1527867542.517174000	21.2633	392	1
1527867542.517253000	21.2634	259	1
1527867542.533840000	21.28	87	0
1527867542.619537000	21.3657	232	0
1527867542.619723000	21.3659	148	0
1527867542.622233000	21.3684	104	1
1527867542.623634000	21.3698	92	0
1527867542.623839000	21.37	250	0
1527867542.626301000	21.3725	101	1
1527867542.776595000	21.5228	391	1
1527867542.776689000	21.5228	256	1
1527867542.794197000	21.5404	87	0
1527867542.957409000	21.7036	258	0
1527867542.957526000	21.7037	148	0
1527867542.960307000	21.7065	104	1
1527867542.961959000	21.7081	92	0
1527867542.962112000	21.7083	170	0
1527867542.964296000	21.7105	101	1
1527867543.140521000	21.8867	388	1
1527867543.140609000	21.8868	255	1
1527867543.156826000	21.903	87	0
1527867543.250552000	21.9967	235	0
1527867543.250738000	21.9969	148	0
1527867543.253250000	21.9994	104	1
1527867543.253514000	21.9997	92	0
1527867543.253723000	21.9999	234	0
1527867543.256229000	22.0024	101	1
1527867543.399448000	22.1456	388	1
1527867543.399528000	22.1457	259	1
1527867543.416248000	22.1624	87	0
1527867543.501756000	22.2479	233	0
1527867543.501865000	22.248	148	0
1527867543.504338000	22.2505	104	1
1527867543.505638000	22.2518	92	0
1527867543.505786000	22.2519	247	0
1527867543.508321000	22.2545	101	1
1527867543.845140000	22.5913	388	1
1527867543.845233000	22.5914	256	1
1527867543.862112000	22.6083	87	0
1527867543.950853000	22.697	344	0
1527867543.950971000	22.6971	148	0
1527867543.953365000	22.6995	104	1
1527867543.954889000	22.701	92	0
1527867543.955103000	22.7013	308	0
1527867543.957359000	22.7035	101	1
1527867544.076643000	22.8228	388	1
1527867544.076725000	22.8229	255	1
1527867544.093086000	22.8392	87	0
1527867544.200642000	22.9468	232	0
1527867544.200849000	22.947	148	0
1527867544.203369000	22.9495	104	1
1527867544.203984000	22.9501	92	0
1527867544.204124000	22.9503	125	0
1527867544.206361000	22.9525	101	1
1527867544.903501000	23.6497	389	1
1527867544.903576000	23.6497	257	1
1527867544.923187000	23.6693	87	0
1527867545.007382000	23.7535	262	0
1527867545.007592000	23.7537	148	0
1527867545.010352000	23.7565	104	1
1527867545.011080000	23.7572	92	0
1527867545.011500000	23.7577	327	0
1527867545.013344000	23.7595	101	1
1527867545.245013000	23.9912	989	1
1527867545.245106000	23.9913	257	1
1527867545.262273000	24.0084	87	0
1527867545.357736000	24.1039	303	0
1527867545.357851000	24.104	148	0
1527867545.360456000	24.1066	104	1
1527867545.361826000	24.108	92	0
1527867545.361970000	24.1081	212	0
1527867545.364440000	24.1106	101	1
1527867545.760252000	24.5064	399	1
1527867545.760342000	24.5065	261	1
1527867545.776872000	24.523	87	0
1527867546.078520000	24.8247	258	0
1527867546.078722000	24.8249	148	0
1527867546.081432000	24.8276	104	1
1527867546.082508000	24.8287	92	0
1527867546.082722000	24.8289	265	0
1527867546.085425000	24.8316	101	1
1527867546.111047000	24.8572	894	1
1527867546.111112000	24.8573	258	1
1527867546.127348000	24.8735	87	0
1527867546.274760000	25.0209	279	0
1527867546.274877000	25.021	148	0
1527867546.277496000	25.0237	104	1
1527867546.277569000	25.0237	92	0
1527867546.277805000	25.024	232	0
1527867546.280481000	25.0266	101	1
1527867546.443688000	25.1898	469	1
1527867546.443779000	25.1899	255	1
1527867546.461449000	25.2076	87	0
1527867546.553890000	25.3	236	0
1527867546.554064000	25.3002	148	0
1527867546.556464000	25.3026	104	1
1527867546.557592000	25.3037	92	0
1527867546.557738000	25.3039	108	0
1527867546.560427000	25.3066	101	1
1527867546.737835000	25.484	389	1
1527867546.737895000	25.4841	259	1
1527867546.754805000	25.501	87	0
1527867546.919142000	25.6653	258	0
1527867546.919327000	25.6655	148	0
1527867546.922537000	25.6687	104	1
1527867546.924827000	25.671	92	0
1527867546.926056000	25.6722	105	0
1527867546.927514000	25.6737	101	1
1527867547.239646000	25.9858	388	1
1527867547.239708000	25.9859	255	1
1527867547.257780000	26.0039	87	0
1527867547.340145000	26.0863	236	0
1527867547.340339000	26.0865	148	0
1527867547.342677000	26.0888	92	0
1527867547.342872000	26.089	162	0
1527867547.343487000	26.0896	110	1
1527867548.371148000	27.1173	390	1
1527867548.371212000	27.1174	256	1
1527867548.388215000	27.1344	87	0
1527867548.499072000	27.2452	310	0
1527867548.499257000	27.2454	148	0
1527867548.501539000	27.2477	104	1
1527867548.504766000	27.2509	92	0
1527867548.504959000	27.2511	299	0
1527867548.507536000	27.2537	101	1
1527867548.668001000	27.4142	391	1
1527867548.668089000	27.4142	260	1
1527867548.684810000	27.431	87	0
1527867548.843546000	27.5897	284	0
1527867548.843725000	27.5899	148	0
1527867548.846829000	27.593	104	1
1527867548.848637000	27.5948	92	0
1527867548.848869000	27.595	317	0
1527867548.851558000	27.5977	101	1
1527867549.003985000	27.7501	387	1
1527867549.004046000	27.7502	260	1
1527867549.020970000	27.7671	87	0
1527867549.172987000	27.9191	235	0
1527867549.173168000	27.9193	148	0
1527867549.175587000	27.9217	104	1
1527867549.176979000	27.9231	92	0
1527867549.177191000	27.9233	248	0
1527867549.179606000	27.9258	101	1
1527867549.553256000	28.2994	391	1
1527867549.553321000	28.2995	258	1
1527867549.570260000	28.3164	87	0
1527867549.679644000	28.4258	235	0
1527867549.679819000	28.426	148	0
1527867549.682688000	28.4288	104	1
1527867549.683625000	28.4298	92	0
1527867549.684054000	28.4302	148	0
1527867549.686607000	28.4328	101	1
1527867549.853053000	28.5992	391	1
1527867549.853145000	28.5993	259	1
1527867549.870126000	28.6163	87	0
1527867549.979179000	28.7253	256	0
1527867549.979353000	28.7255	148	0
1527867549.981693000	28.7278	104	1
1527867549.983648000	28.7298	92	0
1527867549.983822000	28.73	156	0
1527867549.986697000	28.7329	101	1
1527867550.352950000	29.0991	388	1
1527867550.353011000	29.0992	260	1
1527867550.369714000	29.1159	87	0
1527867550.374787000	29.1209	87	0
1527867550.459116000	29.2053	281	0
1527867550.459301000	29.2055	148	0
1527867550.461720000	29.2079	107	1
1527867550.464877000	29.211	92	0
1527867550.466071000	29.2122	165	0
1527867550.467706000	29.2139	101	1
1527867550.723377000	29.4695	994	1
1527867550.723439000	29.4696	261	1
1527867550.738991000	29.4851	100	0
1527867550.741687000	29.4878	87	0
1527867550.741766000	29.4879	98	1
1527867550.784848000	29.531	314	1
1527867550.784955000	29.5311	1412	1
1527867550.784995000	29.5312	1412	1
1527867550.785029000	29.5312	1412	1
1527867550.785068000	29.5312	1388	1
1527867550.804202000	29.5504	87	0
1527867550.812460000	29.5586	87	0
1527867550.851144000	29.5973	298	0
1527867550.851325000	29.5975	148	0
1527867550.853751000	29.5999	110	1
1527867550.856961000	29.6031	92	0
1527867550.857118000	29.6033	169	0
1527867550.859732000	29.6059	101	1
1527867550.960981000	29.7071	405	0
1527867550.963758000	29.7099	98	1
1527867550.969206000	29.7154	80	0
1527867550.971678000	29.7178	98	1
1527867551.115114000	29.8613	389	1
1527867551.115176000	29.8613	258	1
1527867551.132374000	29.8785	87	0
1527867551.232880000	29.979	305	0
1527867551.233068000	29.9792	148	0
1527867551.235685000	29.9818	104	1
1527867551.237099000	29.9833	92	0
1527867551.237417000	29.9836	87	0
1527867551.239682000	29.9858	101	1
1527867551.557177000	30.3033	898	1
1527867551.557269000	30.3034	266	1
1527867551.573774000	30.3199	87	0
1527867551.583503000	30.3297	87	0
1527867551.677130000	30.4233	233	0
1527867551.677257000	30.4234	148	0
1527867551.679807000	30.426	107	1
1527867551.681058000	30.4272	92	0
1527867551.681268000	30.4274	286	0
1527867551.683719000	30.4299	101	1
1527867551.845499000	30.5917	468	1
1527867551.845579000	30.5917	262	1
1527867551.862283000	30.6084	87	0
1527867551.942741000	30.6889	304	0
1527867551.942925000	30.6891	148	0
1527867551.945721000	30.6919	104	1
1527867551.946856000	30.693	92	0
1527867551.947064000	30.6932	318	0
1527867551.949711000	30.6959	101	1
1527867552.074182000	30.8203	388	1
1527867552.074276000	30.8204	261	1
1527867552.090387000	30.8365	87	0
1527867552.212421000	30.9586	232	0
1527867552.212549000	30.9587	148	0
1527867552.215826000	30.962	104	1
1527867552.216390000	30.9625	92	0
1527867552.216597000	30.9628	292	0
1527867552.218833000	30.965	101	1
1527867552.446758000	31.1929	387	1
1527867552.446847000	31.193	262	1
1527867552.463748000	31.2099	87	0
1527867552.564779000	31.3109	235	0
1527867552.564966000	31.3111	148	0
1527867552.567858000	31.314	104	1
1527867552.569980000	31.3161	92	0
1527867552.570124000	31.3163	284	0
1527867552.572842000	31.319	101	1
1527867552.868629000	31.6148	389	1
1527867552.868693000	31.6149	261	1
1527867552.886706000	31.6329	87	0
1527867552.990972000	31.7371	258	0
1527867552.991156000	31.7373	148	0
1527867552.993701000	31.7399	92	0
1527867552.993828000	31.74	104	1
1527867552.993846000	31.74	97	0
1527867552.996869000	31.743	101	1
1527867553.343209000	32.0894	392	1
1527867553.343268000	32.0894	260	1
1527867553.361419000	32.1076	87	0
1527867553.463870000	32.21	286	0
1527867553.464059000	32.2102	148	0
1527867553.466900000	32.2131	104	1
1527867553.467745000	32.2139	92	0
1527867553.467894000	32.2141	333	0
1527867553.470876000	32.217	101	1
1527867553.946503000	32.6927	390	1
1527867553.946592000	32.6927	258	1
1527867553.964470000	32.7106	87	0
1527867554.116117000	32.8623	286	0
1527867554.116294000	32.8625	148	0
1527867554.118527000	32.8647	92	0
1527867554.118676000	32.8648	315	0
1527867554.118875000	32.865	110	1
1527867554.265145000	33.0113	388	1
1527867554.265232000	33.0114	261	1
1527867554.282192000	33.0283	87	0
1527867554.382373000	33.1285	235	0
1527867554.382594000	33.1288	148	0
1527867554.384891000	33.131	104	1
1527867554.386690000	33.1328	92	0
1527867554.386842000	33.133	149	0
1527867554.389936000	33.1361	101	1
1527867554.654896000	33.4011	392	1
1527867554.654986000	33.4011	257	1
1527867554.670931000	33.4171	87	0
1527867554.748247000	33.4944	235	0
1527867554.748492000	33.4946	148	0
1527867554.750976000	33.4971	104	1
1527867554.752476000	33.4986	92	0
1527867554.752879000	33.499	255	0
1527867554.754967000	33.5011	101	1
1527867554.859882000	33.606	992	1
1527867554.859966000	33.6061	259	1
1527867554.876931000	33.6231	87	0
1527867554.963783000	33.7099	258	0
1527867554.963911000	33.7101	148	0
1527867554.966918000	33.7131	104	1
1527867554.967650000	33.7138	92	0
1527867554.968055000	33.7142	180	0
1527867554.969962000	33.7161	101	1
1527867555.097733000	33.8439	401	1
1527867555.097795000	33.844	262	1
1527867555.114697000	33.8609	87	0
1527867555.211414000	33.9576	279	0
1527867555.211591000	33.9577	148	0
1527867555.213928000	33.9601	104	1
1527867555.216075000	33.9622	92	0
1527867555.216257000	33.9624	103	0
1527867555.218935000	33.9651	101	1
1527867555.565501000	34.3117	392	1
1527867555.565558000	34.3117	261	1
1527867555.582031000	34.3282	87	0
1527867555.721304000	34.4675	277	0
1527867555.721421000	34.4676	148	0
1527867555.724023000	34.4702	104	1
1527867555.726447000	34.4726	92	0
1527867555.726593000	34.4727	101	0
1527867555.729003000	34.4752	101	1
1527867555.819142000	34.5653	893	1
1527867555.819210000	34.5654	257	1
1527867555.835559000	34.5817	87	0
1527867555.914750000	34.6609	258	0
1527867555.914916000	34.6611	148	0
1527867555.917963000	34.6641	104	1
1527867555.919870000	34.666	92	0
1527867555.923039000	34.6692	98	1
1527867555.949870000	34.696	159	0
1527867555.953022000	34.6992	98	1
1527867556.394486000	35.1406	466	1
1527867556.394559000	35.1407	258	1
1527867556.412174000	35.1583	87	0
1527867556.498021000	35.2442	240	0
1527867556.498206000	35.2444	148	0
1527867556.500981000	35.2471	104	1
1527867556.503988000	35.2501	92	0
1527867556.504376000	35.2505	272	0
1527867556.507015000	35.2532	101	1
1527867556.626902000	35.3731	389	1
1527867556.626964000	35.3731	260	1
1527867556.643396000	35.3896	87	0
1527867556.739361000	35.4855	302	0
1527867556.739502000	35.4857	148	0
1527867556.741780000	35.4879	92	0
1527867556.742049000	35.4882	107	1
1527867556.742209000	35.4884	213	0
1527867556.745063000	35.4912	98	1
1527867556.990933000	35.7371	387	1
1527867556.991026000	35.7372	258	1
1527867557.009543000	35.7557	87	0
1527867557.092655000	35.8388	258	0
1527867557.092782000	35.8389	148	0
1527867557.096115000	35.8423	104	1
1527867557.096132000	35.8423	92	0
1527867557.096337000	35.8425	282	0
1527867557.099099000	35.8453	101	1
1527867557.262565000	36.0087	392	1
1527867557.262654000	36.0088	262	1
1527867557.278873000	36.025	87	0
1527867557.362671000	36.1088	278	0
1527867557.362869000	36.109	148	0
1527867557.365058000	36.1112	104	1
1527867557.367090000	36.1132	92	0
1527867557.367501000	36.1137	217	0
1527867557.370068000	36.1162	101	1
1527867557.584585000	36.3307	386	1
1527867557.584671000	36.3308	257	1
1527867557.601592000	36.3477	87	0
1527867557.730519000	36.4767	233	0
1527867557.730645000	36.4768	148	0
1527867557.733142000	36.4793	104	1
1527867557.735363000	36.4815	92	0
1527867557.735520000	36.4817	209	0
1527867557.738125000	36.4843	101	1
1527867557.808298000	36.5545	387	1
1527867557.808365000	36.5545	259	1
1527867557.824935000	36.5711	87	0
1527867557.834706000	36.5809	87	0
1527867557.926039000	36.6722	258	0
1527867557.926169000	36.6723	148	0
1527867557.929146000	36.6753	107	1
1527867557.930048000	36.6762	92	0
1527867557.930171000	36.6763	109	0
1527867557.933140000	36.6793	101	1
1527867560.660377000	39.4065	393	1
1527867560.660449000	39.4066	256	1
1527867560.676673000	39.4228	87	0
1527867560.766880000	39.513	259	0
1527867560.767003000	39.5132	148	0
1527867560.770256000	39.5164	104	1
1527867560.772648000	39.5188	92	0
1527867560.772807000	39.519	126	0
1527867560.775295000	39.5215	101	1
1527867560.870445000	39.6166	392	1
1527867560.870508000	39.6167	258	1
1527867560.889383000	39.6355	87	0
1527867560.992807000	39.739	313	0
1527867560.992924000	39.7391	148	0
1527867560.995300000	39.7415	92	0
1527867560.995385000	39.7415	104	1
1527867560.995534000	39.7417	302	0
1527867560.998326000	39.7445	101	1
1527867561.188086000	39.9342	994	1
1527867561.188164000	39.9343	259	1
1527867561.206013000	39.9522	87	0
1527867561.368108000	40.1143	261	0
1527867561.368308000	40.1145	148	0
1527867561.371346000	40.1175	104	1
1527867561.373550000	40.1197	92	0
1527867561.373701000	40.1199	207	0
1527867561.376329000	40.1225	101	1
1527867561.841902000	40.5881	399	1
1527867561.841960000	40.5881	262	1
1527867561.858338000	40.6045	87	0
1527867561.996881000	40.743	258	0
1527867561.997062000	40.7432	148	0
1527867561.999319000	40.7455	104	1
1527867562.000518000	40.7467	92	0
1527867562.000730000	40.7469	263	0
1527867562.003317000	40.7495	101	1
1527867562.071077000	40.8172	392	1
1527867562.071136000	40.8173	260	1
1527867562.087143000	40.8333	87	0
1527867562.186009000	40.9322	235	0
1527867562.186146000	40.9323	148	0
1527867562.189381000	40.9355	104	1
1527867562.190960000	40.9371	92	0
1527867562.191226000	40.9374	144	0
1527867562.193305000	40.9395	101	1
1527867562.281509000	41.0277	893	1
1527867562.281593000	41.0278	259	1
1527867562.298853000	41.045	87	0
1527867562.413345000	41.1595	235	0
1527867562.413462000	41.1596	148	0
1527867562.416411000	41.1626	104	1
1527867562.416466000	41.1626	92	0
1527867562.419396000	41.1656	98	1
1527867562.448671000	41.1948	332	0
1527867562.451398000	41.1976	98	1
1527867562.731905000	41.4781	469	1
1527867562.731994000	41.4782	265	1
1527867562.750599000	41.4968	87	0
1527867562.848649000	41.5948	344	0
1527867562.848834000	41.595	148	0
1527867562.851425000	41.5976	104	1
1527867562.851994000	41.5982	92	0
1527867562.852150000	41.5983	219	0
1527867562.854406000	41.6006	101	1
1527867563.108811000	41.855	388	1
1527867563.108903000	41.8551	260	1
1527867563.126219000	41.8724	87	0
1527867563.215474000	41.9616	235	0
1527867563.215688000	41.9618	148	0
1527867563.218450000	41.9646	104	1
1527867563.218737000	41.9649	92	0
1527867563.219280000	41.9654	116	0
1527867563.221435000	41.9676	101	1
1527867563.542699000	42.2889	392	1
1527867563.542793000	42.2889	261	1
1527867563.560629000	42.3068	87	0
1527867563.701710000	42.4479	235	0
1527867563.701837000	42.448	148	0
1527867563.704478000	42.4506	104	1
1527867563.705385000	42.4515	92	0
1527867563.705525000	42.4517	165	0
1527867563.708462000	42.4546	101	1
1527867563.863992000	42.6101	388	1
1527867563.864076000	42.6102	260	1
1527867563.881581000	42.6277	87	0
1527867563.969924000	42.7161	260	0
1527867563.970107000	42.7163	148	0
1527867563.972404000	42.7186	104	1
1527867563.974437000	42.7206	92	0
1527867563.974647000	42.7208	340	0
1527867563.977408000	42.7236	101	1
1527867564.111682000	42.8578	387	1
1527867564.111740000	42.8579	261	1
1527867564.129414000	42.8756	87	0
1527867564.225176000	42.9713	301	0
1527867564.225355000	42.9715	148	0
1527867564.228345000	42.9745	92	0
1527867564.228445000	42.9746	104	1
1527867564.228736000	42.9749	91	0
1527867564.231492000	42.9776	101	1
1527867564.738781000	43.4849	385	1
1527867564.738877000	43.485	256	1
1527867564.755492000	43.5016	87	0
1527867564.853642000	43.5998	302	0
1527867564.853786000	43.5999	148	0
1527867564.856532000	43.6027	104	1
1527867564.858440000	43.6046	92	0
1527867564.858587000	43.6047	120	0
1527867564.861525000	43.6077	101	1
1527867565.099049000	43.8452	390	1
1527867565.099137000	43.8453	257	1
1527867565.116702000	43.8629	87	0
1527867565.281338000	44.0275	235	0
1527867565.281522000	44.0277	148	0
1527867565.284515000	44.0307	104	1
1527867565.287444000	44.0336	92	0
1527867565.288390000	44.0345	330	0
1527867565.290537000	44.0367	101	1
1527867565.338521000	44.0847	388	1
1527867565.338581000	44.0847	257	1
1527867565.355879000	44.102	87	0
1527867565.449952000	44.1961	235	0
1527867565.450150000	44.1963	148	0
1527867565.452502000	44.1987	104	1
1527867565.454225000	44.2004	92	0
1527867565.454921000	44.2011	320	0
1527867565.456493000	44.2026	101	1
1527867566.482754000	45.2289	992	1
1527867566.482843000	45.229	258	1
1527867566.500297000	45.2465	87	0
1527867566.603576000	45.3497	259	0
1527867566.603710000	45.3499	148	0
1527867566.606034000	45.3522	104	1
1527867566.610243000	45.3564	92	0
1527867566.610453000	45.3566	212	0
1527867566.613026000	45.3592	101	1
1527867566.842051000	45.5882	404	1
1527867566.842115000	45.5883	259	1
1527867566.859854000	45.606	87	0
1527867566.969941000	45.7161	256	0
1527867566.970127000	45.7163	148	0
1527867566.972507000	45.7187	92	0
1527867566.972961000	45.7191	274	0
1527867566.973015000	45.7192	107	1
1527867566.975965000	45.7221	98	1
1527867567.282659000	46.0288	392	1
1527867567.282748000	46.0289	262	1
1527867567.299748000	46.0459	87	0
1527867567.400670000	46.1468	289	0
1527867567.400798000	46.147	148	0
1527867567.403081000	46.1492	104	1
1527867567.403352000	46.1495	92	0
1527867567.403864000	46.15	313	0
1527867567.406073000	46.1522	101	1
1527867567.803505000	46.5497	897	1
1527867567.803595000	46.5498	256	1
1527867567.821704000	46.5679	87	0
1527867567.920225000	46.6664	286	0
1527867567.920387000	46.6665	148	0
1527867567.923172000	46.6693	104	1
1527867567.923818000	46.67	92	0
1527867567.923943000	46.6701	218	0
1527867567.927100000	46.6733	101	1
1527867568.097625000	46.8438	465	1
1527867568.097700000	46.8439	257	1
1527867568.114108000	46.8603	87	0
1527867568.213755000	46.9599	233	0
1527867568.213903000	46.9601	148	0
1527867568.217123000	46.9633	104	1
1527867568.218253000	46.9644	92	0
1527867568.221103000	46.9673	98	1
1527867568.248901000	46.9951	248	0
1527867568.252119000	46.9983	98	1
1527867568.532602000	47.2788	387	1
1527867568.532662000	47.2788	257	1
1527867568.549583000	47.2957	87	0
1527867568.630405000	47.3766	235	0
1527867568.630529000	47.3767	148	0
1527867568.633175000	47.3793	104	1
1527867568.634055000	47.3802	92	0
1527867568.634196000	47.3804	225	0
1527867568.637154000	47.3833	101	1
1527867568.973597000	47.7198	388	1
1527867568.973664000	47.7198	259	1
1527867568.993156000	47.7393	87	0
1527867569.082348000	47.8285	256	0
1527867569.082479000	47.8286	148	0
1527867569.085159000	47.8313	104	1
1527867569.086273000	47.8324	92	0
1527867569.086655000	47.8328	101	0
1527867569.089143000	47.8353	101	1
1527867569.337444000	48.0836	387	1
1527867569.337505000	48.0837	258	1
1527867569.354929000	48.1011	87	0
1527867569.454084000	48.2002	323	0
1527867569.454206000	48.2004	148	0
1527867569.457155000	48.2033	104	1
1527867569.459702000	48.2059	92	0
1527867569.459860000	48.206	167	0
1527867569.462141000	48.2083	101	1
1527867569.827653000	48.5738	388	1
1527867569.827737000	48.5739	256	1
1527867569.844347000	48.5905	87	0
1527867570.017083000	48.7632	258	0
1527867570.017193000	48.7634	148	0
1527867570.019886000	48.766	92	0
1527867570.020089000	48.7662	268	0
1527867570.020156000	48.7663	107	1
1527867570.023193000	48.7693	98	1
1527867570.244593000	48.9907	388	1
1527867570.244654000	48.9908	262	1
1527867570.261092000	49.0072	87	0
1527867570.424832000	49.171	232	0
1527867570.425022000	49.1712	148	0
1527867570.428197000	49.1744	104	1
1527867570.428525000	49.1747	92	0
1527867570.431211000	49.1774	98	1
1527867570.460617000	49.2068	300	0
1527867570.463205000	49.2094	98	1
1527867570.573462000	49.3196	386	1
1527867570.573552000	49.3197	259	1
1527867570.590553000	49.3367	87	0
1527867570.672500000	49.4187	239	0
1527867570.672641000	49.4188	148	0
1527867570.675233000	49.4214	104	1
1527867570.677815000	49.424	92	0
1527867570.677972000	49.4241	335	0
1527867570.680235000	49.4264	101	1
1527867570.934037000	49.6802	388	1
1527867570.934114000	49.6803	259	1
1527867570.951394000	49.6976	87	0
1527867571.051191000	49.7973	328	0
1527867571.051367000	49.7975	148	0
1527867571.054326000	49.8005	104	1
1527867571.054864000	49.801	92	0
1527867571.055295000	49.8015	247	0
1527867571.057222000	49.8034	101	1
1527867571.243408000	49.9896	388	1
1527867571.243496000	49.9897	256	1
1527867571.260330000	50.0065	87	0
1527867571.348994000	50.0952	279	0
1527867571.349111000	50.0953	148	0
1527867571.352298000	50.0985	104	1
1527867571.352612000	50.0988	92	0
1527867571.353034000	50.0992	287	0
1527867571.355290000	50.1014	101	1
1527867571.792652000	50.5388	989	1
1527867571.792751000	50.5389	259	1
1527867571.809116000	50.5553	87	0
1527867571.890846000	50.637	258	0
1527867571.890986000	50.6371	148	0
1527867571.893274000	50.6394	92	0
1527867571.893357000	50.6395	104	1
1527867571.893573000	50.6397	232	0
1527867571.896327000	50.6425	101	1
1527867572.143950000	50.8901	404	1
1527867572.144047000	50.8902	258	1
1527867572.172356000	50.9185	404	1
1527867572.172933000	50.9191	87	0
1527867572.189115000	50.9353	87	0
1527867572.250063000	50.9962	232	0
1527867572.250205000	50.9964	148	0
1527867572.252856000	50.999	92	0
1527867572.252980000	50.9991	156	0
1527867572.253403000	50.9996	113	1
1527867572.757660000	51.5038	388	1
1527867572.757748000	51.5039	258	1
1527867572.774648000	51.5208	87	0
1527867572.873129000	51.6193	255	0
1527867572.873242000	51.6194	148	0
1527867572.876385000	51.6225	92	0
1527867572.876417000	51.6226	104	1
1527867572.877009000	51.6232	144	0
1527867572.879382000	51.6255	101	1
1527867573.048405000	51.7946	896	1
1527867573.048483000	51.7946	261	1
1527867573.065307000	51.8115	87	0
1527867573.153526000	51.8997	235	0
1527867573.153642000	51.8998	148	0
1527867573.156428000	51.9026	104	1
1527867573.157266000	51.9034	92	0
1527867573.157633000	51.9038	116	0
1527867573.160416000	51.9066	101	1
1527867573.266626000	52.0128	465	1
1527867573.266685000	52.0128	258	1
1527867573.284107000	52.0303	87	0
1527867573.371067000	52.1172	287	0
1527867573.371180000	52.1173	148	0
1527867573.374430000	52.1206	104	1
1527867573.374603000	52.1208	92	0
1527867573.374795000	52.121	279	0
1527867573.377409000	52.1236	101	1
1527867573.703890000	52.45	392	1
1527867573.703967000	52.4501	262	1
1527867573.722615000	52.4688	87	0
1527867573.864729000	52.6109	284	0
1527867573.864920000	52.6111	148	0
1527867573.867457000	52.6136	104	1
1527867573.868045000	52.6142	92	0
1527867573.868276000	52.6144	319	0
1527867573.870434000	52.6166	101	1
1527867577.730556000	56.4767	387	1
1527867577.730645000	56.4768	258	1
1527867577.747629000	56.4938	87	0
1527867577.849411000	56.5956	256	0
1527867577.849529000	56.5957	148	0
1527867577.852684000	56.5988	104	1
1527867577.853635000	56.5998	92	0
1527867577.853800000	56.6	271	0
1527867577.856665000	56.6028	101	1
1527867577.950180000	56.6963	388	1
1527867577.950263000	56.6964	262	1
1527867577.967042000	56.7132	87	0
1527867578.060022000	56.8062	235	0
1527867578.060142000	56.8063	148	0
1527867578.062701000	56.8089	104	1
1527867578.064207000	56.8104	92	0
1527867578.065001000	56.8112	257	0
1527867578.066695000	56.8129	101	1
1527867578.180788000	56.9269	392	1
1527867578.180861000	56.927	256	1
1527867578.197311000	56.9435	87	0
1527867578.279563000	57.0257	302	1
1527867578.279667000	57.0258	1412	1
1527867578.279717000	57.0259	1412	1
1527867578.279779000	57.0259	1412	1
1527867578.279821000	57.026	574	1
1527867578.287588000	57.0337	235	0
1527867578.287775000	57.0339	148	0
1527867578.290635000	57.0368	104	1
1527867578.291881000	57.038	92	0
1527867578.293413000	57.0396	101	0
1527867578.294629000	57.0408	101	1
1527867578.309619000	57.0558	302	1
1527867578.311518000	57.0577	87	0
1527867578.323463000	57.0696	87	0
1527867578.327990000	57.0741	87	0
1527867578.395084000	57.1412	433	0
1527867578.397717000	57.1439	107	1
1527867578.401872000	57.148	80	0
1527867578.404705000	57.1509	98	1
1527867578.644013000	57.3902	388	1
1527867578.644072000	57.3902	261	1
1527867578.660396000	57.4066	87	0
1527867578.748022000	57.4942	279	0
1527867578.748272000	57.4944	148	0
1527867578.750735000	57.4969	104	1
1527867578.753688000	57.4998	92	0
1527867578.753911000	57.5001	268	0
1527867578.756723000	57.5029	101	1
1527867579.113846000	57.86	387	1
1527867579.113945000	57.8601	258	1
1527867579.131846000	57.878	87	0
1527867579.232708000	57.9789	263	0
1527867579.232837000	57.979	148	0
1527867579.235767000	57.9819	104	1
1527867579.236347000	57.9825	92	0
1527867579.236500000	57.9827	138	0
1527867579.238745000	57.9849	101	1
1527867579.458358000	58.2045	389	1
1527867579.458451000	58.2046	262	1
1527867579.474872000	58.221	87	0
1527867579.582700000	58.3289	305	0
1527867579.582873000	58.329	148	0
1527867579.585751000	58.3319	104	1
1527867579.586393000	58.3326	92	0
1527867579.586603000	58.3328	170	0
1527867579.589732000	58.3359	101	1
1527867579.748113000	58.4943	993	1
1527867579.748200000	58.4944	259	1
1527867579.765225000	58.5114	87	0
1527867579.847060000	58.5932	304	0
1527867579.847200000	58.5934	148	0
1527867579.849796000	58.596	104	1
1527867579.850754000	58.5969	92	0
1527867579.850920000	58.5971	239	0
1527867579.853801000	58.6	101	1
1527867580.407045000	59.1532	401	1
1527867580.407144000	59.1533	262	1
1527867580.425110000	59.1713	87	0
1527867580.559831000	59.306	233	0
1527867580.560008000	59.3062	148	0
1527867580.562854000	59.309	104	1
1527867580.563744000	59.3099	92	0
1527867580.563883000	59.31	308	0
1527867580.566854000	59.313	101	1
1527867580.737215000	59.4834	387	1
1527867580.737309000	59.4835	259	1
1527867580.753803000	59.5	87	0
1527867580.863131000	59.6093	256	0
1527867580.863280000	59.6094	148	0
1527867580.865866000	59.612	104	1
1527867580.867502000	59.6137	92	0
1527867580.867642000	59.6138	167	0
1527867580.869843000	59.616	101	1
1527867580.988658000	59.7348	896	1
1527867580.988737000	59.7349	265	1
1527867581.005558000	59.7517	87	0
1527867581.097772000	59.8439	233	0
1527867581.097888000	59.844	148	0
1527867581.100592000	59.8467	92	0
1527867581.100869000	59.847	107	1
1527867581.100882000	59.847	130	0
1527867581.103853000	59.85	98	1
1527867581.400204000	60.1464	464	1
1527867581.400264000	60.1464	265	1
1527867581.416996000	60.1632	87	0
1527867581.519363000	60.2655	233	0
1527867581.519472000	60.2656	148	0
1527867581.521900000	60.2681	104	1
1527867581.522569000	60.2687	92	0
1527867581.522694000	60.2689	188	0
1527867581.525880000	60.272	101	1
1527867581.817380000	60.5635	387	1
1527867581.817443000	60.5636	259	1
1527867581.834876000	60.581	87	0
1527867581.906088000	60.6522	312	0
1527867581.906205000	60.6524	148	0
1527867581.908873000	60.655	92	0
1527867581.908974000	60.6551	104	1
1527867581.909185000	60.6553	145	0
1527867581.911905000	60.6581	101	1
1527867582.241118000	60.9873	393	1
1527867582.241214000	60.9874	262	1
1527867582.259468000	61.0056	87	0
1527867582.358288000	61.1044	263	0
1527867582.358405000	61.1046	148	0
1527867582.360953000	61.1071	104	1
1527867582.362163000	61.1083	92	0
1527867582.364925000	61.1111	98	1
1527867582.393924000	61.1401	143	0
1527867582.396953000	61.1431	98	1
1527867582.499109000	61.2453	392	1
1527867582.499198000	61.2454	264	1
1527867582.516086000	61.2622	87	0
1527867582.608772000	61.3549	233	0
1527867582.608894000	61.3551	148	0
1527867582.611964000	61.3581	104	1
1527867582.613146000	61.3593	92	0
1527867582.613336000	61.3595	102	0
1527867582.615951000	61.3621	101	1
1527867582.766416000	61.5126	388	1
1527867582.766490000	61.5126	264	1
1527867582.782481000	61.5286	87	0
1527867582.873426000	61.6196	256	0
1527867582.873633000	61.6198	148	0
1527867582.875890000	61.622	104	1
1527867582.876997000	61.6232	92	0
1527867582.877407000	61.6236	191	0
1527867582.879907000	61.6261	101	1
1527867583.085478000	61.8316	392	1
1527867583.085571000	61.8317	261	1
1527867583.102224000	61.8484	87	0
1527867583.181976000	61.9281	232	0
1527867583.182219000	61.9284	148	0
1527867583.184989000	61.9311	104	1
1527867583.187371000	61.9335	92	0
1527867583.187777000	61.9339	139	0
1527867583.189907000	61.9361	101	1
1527867583.340352000	62.0865	386	1
1527867583.340470000	62.0866	261	1
1527867583.357313000	62.1035	87	0
1527867583.369655000	62.1158	87	0
1527867583.450183000	62.1963	233	0
1527867583.450367000	62.1965	148	0
1527867583.452932000	62.1991	107	1
1527867583.454467000	62.2006	92	0
1527867583.454678000	62.2008	239	0
1527867583.456930000	62.2031	101	1
1527867583.595409000	62.3416	387	1
1527867583.595471000	62.3416	265	1
1527867583.623709000	62.3699	87	0
1527867583.714385000	62.4605	277	0
1527867583.714569000	62.4607	148	0
1527867583.716951000	62.4631	104	1
1527867583.720141000	62.4663	92	0
1527867583.720331000	62.4665	276	0
1527867583.722977000	62.4691	101	1
1527867584.014409000	62.7606	989	1
1527867584.014506000	62.7607	262	1
1527867584.032887000	62.779	87	0
1527867584.127844000	62.874	302	0
1527867584.127966000	62.8741	148	0
1527867584.131052000	62.8772	104	1
1527867584.131349000	62.8775	92	0
1527867584.131476000	62.8776	177	0
1527867584.134034000	62.8802	101	1
1527867584.444470000	63.1906	404	1
1527867584.444532000	63.1907	260	1
1527867584.461941000	63.2081	87	0
1527867584.560454000	63.3066	239	0
1527867584.560570000	63.3067	148	0
1527867584.563092000	63.3092	104	1
1527867584.564379000	63.3105	92	0
1527867584.564536000	63.3107	338	0
1527867584.567078000	63.3132	101	1
1527867584.750770000	63.4969	393	1
1527867584.750847000	63.497	263	1
1527867584.767464000	63.5136	87	0
1527867584.873682000	63.6198	328	0
1527867584.873879000	63.62	148	0
1527867584.875989000	63.6221	104	1
1527867584.876591000	63.6227	92	0
1527867584.876802000	63.623	207	0
1527867584.878985000	63.6251	101	1
1527867584.961258000	63.7074	896	1
1527867584.961320000	63.7075	259	1
1527867584.985114000	63.7313	87	0
1527867585.078083000	63.8242	279	0
1527867585.078269000	63.8244	148	0
1527867585.081066000	63.8272	104	1
1527867585.084309000	63.8305	92	0
1527867585.087068000	63.8332	98	1
1527867585.111494000	63.8577	279	0
1527867585.113475000	63.8596	338	0
1527867585.114004000	63.8602	101	1
1527867585.241595000	63.9878	464	1
1527867585.241692000	63.9878	262	1
1527867585.258918000	64.0051	87	0
1527867585.336442000	64.0826	235	0
1527867585.336625000	64.0828	148	0
1527867585.339117000	64.0853	104	1
1527867585.340790000	64.0869	92	0
1527867585.340935000	64.0871	102	0
1527867585.344105000	64.0903	101	1
1527867585.531717000	64.2779	388	1
1527867585.531809000	64.278	263	1
1527867585.547691000	64.2938	87	0
1527867585.631135000	64.3773	235	0
1527867585.631310000	64.3775	148	0
1527867585.634064000	64.3802	104	1
1527867585.634730000	64.3809	92	0
1527867585.634936000	64.3811	132	0
1527867585.638149000	64.3843	101	1
1527867585.824462000	64.5706	388	1
1527867585.824537000	64.5707	259	1
1527867585.841123000	64.5873	87	0
1527867585.921150000	64.6673	256	0
1527867585.921339000	64.6675	148	0
1527867585.924129000	64.6703	104	1
1527867585.925108000	64.6713	92	0
1527867585.925317000	64.6715	292	0
1527867585.928134000	64.6743	101	1
1527867586.233832000	64.98	387	1
1527867586.233910000	64.9801	261	1
1527867586.249837000	64.996	87	0
1527867586.322172000	65.0683	302	1
1527867586.322267000	65.0684	1412	1
1527867586.322305000	65.0685	1412	1
1527867586.322334000	65.0685	1412	1
1527867586.322371000	65.0685	1135	1
1527867586.342762000	65.0889	87	0
1527867586.351175000	65.0973	233	0
1527867586.351360000	65.0975	148	0
1527867586.354089000	65.1002	107	1
1527867586.355045000	65.1012	92	0
1527867586.355547000	65.1017	202	0
1527867586.358117000	65.1043	101	1
1527867586.427858000	65.174	399	0
1527867586.431164000	65.1773	98	1
1527867586.433590000	65.1797	80	0
1527867586.436147000	65.1823	98	1
1527867586.662429000	65.4086	390	1
1527867586.662521000	65.4087	267	1
1527867586.679888000	65.426	87	0
1527867586.801635000	65.5478	317	0
1527867586.801753000	65.5479	148	0
1527867586.804160000	65.5503	104	1
1527867586.804739000	65.5509	92	0
1527867586.804892000	65.551	139	0
1527867586.807165000	65.5533	101	1
1527867587.095297000	65.8415	391	1
1527867587.095350000	65.8415	258	1
1527867587.112235000	65.8584	87	0
1527867587.116773000	65.8629	87	0
1527867587.234421000	65.9806	259	0
1527867587.234562000	65.9807	148	0
1527867587.236885000	65.983	92	0
1527867587.237156000	65.9833	110	1
1527867587.237247000	65.9834	219	0
1527867587.240141000	65.9863	98	1
1527867589.824844000	68.571	370	1
1527867589.824947000	68.5711	1412	1
1527867589.824983000	68.5711	1412	1
1527867589.825011000	68.5712	1165	1
1527867589.843960000	68.5901	87	0
1527867589.910882000	68.657	440	0
1527867589.913768000	68.6599	101	1
1527867589.915434000	68.6616	80	0
1527867589.917744000	68.6639	98	1
1527867590.243954000	68.9901	993	1
1527867590.244041000	68.9902	264	1
1527867590.261599000	69.0078	87	0
1527867590.359279000	69.1054	281	0
1527867590.359394000	69.1056	148	0
1527867590.361790000	69.1079	104	1
1527867590.363170000	69.1093	92	0
1527867590.363645000	69.1098	176	0
1527867590.365775000	69.1119	101	1
1527867590.455889000	69.202	400	1
1527867590.455984000	69.2021	258	1
1527867590.472746000	69.2189	87	0
1527867590.575966000	69.3221	235	0
1527867590.576091000	69.3222	148	0
1527867590.578795000	69.325	104	1
1527867590.579419000	69.3256	92	0
1527867590.579569000	69.3257	101	0
1527867590.581790000	69.3279	101	1
1527867590.684064000	69.4302	392	1
1527867590.684125000	69.4303	260	1
1527867590.702666000	69.4488	87	0
1527867590.795040000	69.5412	239	0
1527867590.795161000	69.5413	148	0
1527867590.797406000	69.5436	92	0
1527867590.797547000	69.5437	317	0
1527867590.798022000	69.5442	110	1
1527867591.125163000	69.8713	388	1
1527867591.125248000	69.8714	264	1
1527867591.142006000	69.8882	87	0
1527867591.221132000	69.9673	328	0
1527867591.221242000	69.9674	148	0
1527867591.223831000	69.97	104	1
1527867591.224039000	69.9702	92	0
1527867591.224184000	69.9703	253	0
1527867591.226815000	69.973	101	1
1527867591.688368000	70.4345	897	1
1527867591.688432000	70.4346	261	1
1527867591.707824000	70.454	87	0
1527867591.800310000	70.5465	277	0
1527867591.800442000	70.5466	148	0
1527867591.802858000	70.549	104	1
1527867591.806198000	70.5524	92	0
1527867591.806623000	70.5528	163	0
1527867591.808852000	70.555	101	1
1527867592.037190000	70.7833	466	1
1527867592.037291000	70.7834	259	1
1527867592.054609000	70.8008	87	0
1527867592.137196000	70.8834	256	0
1527867592.137358000	70.8835	148	0
1527867592.139879000	70.886	104	1
1527867592.140111000	70.8863	92	0
1527867592.140274000	70.8864	268	0
1527867592.142868000	70.889	101	1
1527867592.456936000	71.2031	391	1
1527867592.457037000	71.2032	268	1
1527867592.473271000	71.2194	87	0
1527867592.547561000	71.2937	236	0
1527867592.547685000	71.2938	148	0
1527867592.549629000	71.2958	92	0
1527867592.549753000	71.2959	230	0
1527867592.550840000	71.297	110	1
1527867592.778576000	71.5247	390	1
1527867592.778646000	71.5248	261	1
1527867592.796395000	71.5426	87	0
1527867592.828474000	71.5746	303	1
1527867592.828568000	71.5747	1412	1
1527867592.828592000	71.5747	1412	1
1527867592.828634000	71.5748	1412	1
1527867592.828657000	71.5748	1412	1
1527867592.828694000	71.5749	1412	1
1527867592.828730000	71.5749	1412	1
1527867592.828765000	71.5749	1412	1
1527867592.828807000	71.575	1412	1
1527867592.828841000	71.575	1412	1
1527867592.828876000	71.575	1412	1
1527867592.828911000	71.5751	1412	1
1527867592.828944000	71.5751	1412	1
1527867592.828978000	71.5751	1412	1
1527867592.830894000	71.5771	166	1
1527867592.845204000	71.5914	100	0
1527867592.847917000	71.5941	101	1
1527867592.848540000	71.5947	87	0
1527867592.880303000	71.6265	259	0
1527867592.880467000	71.6266	148	0
1527867592.882880000	71.629	104	1
1527867592.883466000	71.6296	92	0
1527867592.883777000	71.6299	324	0
1527867592.885916000	71.6321	101	1
1527867592.930018000	71.6762	385	0
1527867592.932929000	71.6791	98	1
1527867592.935490000	71.6816	80	0
1527867592.937914000	71.6841	98	1
1527867593.219331000	71.9655	393	1
1527867593.219393000	71.9655	266	1
1527867593.236643000	71.9828	87	0
1527867593.333030000	72.0792	318	0
1527867593.333173000	72.0793	148	0
1527867593.335954000	72.0821	104	1
1527867593.336667000	72.0828	92	0
1527867593.337019000	72.0832	189	0
1527867593.339936000	72.0861	101	1
1527867593.638162000	72.3843	389	1
1527867593.638252000	72.3844	260	1
1527867593.654291000	72.4004	87	0
1527867593.732641000	72.4788	233	0
1527867593.732832000	72.479	148	0
1527867593.735267000	72.4814	92	0
1527867593.735733000	72.4819	276	0
1527867593.736310000	72.4825	110	1
1527867594.077305000	72.8235	392	1
1527867594.077396000	72.8236	263	1
1527867594.095398000	72.8416	87	0
1527867594.174912000	72.9211	255	0
1527867594.175057000	72.9212	148	0
1527867594.178001000	72.9242	104	1
1527867594.178749000	72.9249	92	0
1527867594.178900000	72.9251	185	0
1527867594.181990000	72.9281	101	1
1527867594.418610000	73.1648	992	1
1527867594.418674000	73.1648	264	1
1527867594.435527000	73.1817	87	0
1527867594.543475000	73.2896	231	0
1527867594.543580000	73.2897	148	0
1527867594.546035000	73.2922	104	1
1527867594.546665000	73.2928	92	0
1527867594.546803000	73.293	89	0
1527867594.549018000	73.2952	101	1
1527867594.871368000	73.6175	398	1
1527867594.871445000	73.6176	259	1
1527867594.888403000	73.6346	87	0
1527867594.994522000	73.7407	298	0
1527867594.994630000	73.7408	148	0
1527867594.997050000	73.7432	104	1
1527867594.998115000	73.7443	92	0
1527867594.998516000	73.7447	196	0
1527867595.001034000	73.7472	101	1
1527867595.093196000	73.8394	392	1
1527867595.093290000	73.8394	262	1
1527867595.111012000	73.8572	87	0
1527867595.220388000	73.9665	278	0
1527867595.220521000	73.9667	148	0
1527867595.223071000	73.9692	104	1
1527867595.226118000	73.9723	92	0
1527867595.226636000	73.9728	283	0
1527867595.229045000	73.9752	101	1
1527867595.813556000	74.5597	387	1
1527867595.813643000	74.5598	259	1
1527867595.829886000	74.576	87	0
1527867595.916411000	74.6626	263	0
1527867595.916620000	74.6628	148	0
1527867595.919119000	74.6653	104	1
1527867595.920080000	74.6662	92	0
1527867595.920271000	74.6664	117	0
1527867595.923023000	74.6692	101	1
1527867596.021431000	74.7676	898	1
1527867596.021496000	74.7677	261	1
1527867596.039207000	74.7854	87	0
1527867596.132692000	74.8788	303	0
1527867596.132806000	74.879	148	0
1527867596.134570000	74.8807	92	0
1527867596.134724000	74.8809	338	0
1527867596.136031000	74.8822	110	1
1527867596.234266000	74.9804	468	1
1527867596.234358000	74.9805	258	1
1527867596.251821000	74.998	87	0
1527867596.352240000	75.0984	233	0
1527867596.352394000	75.0986	148	0
1527867596.353432000	75.0996	92	0
1527867596.353637000	75.0998	104	0
1527867596.355123000	75.1013	110	1
1527867596.652676000	75.3988	390	1
1527867596.652737000	75.3989	259	1
1527867596.670054000	75.4162	87	0
1527867596.763194000	75.5094	282	0
1527867596.763385000	75.5095	148	0
1527867596.766162000	75.5123	104	1
1527867596.768713000	75.5149	92	0
1527867596.768858000	75.515	231	0
1527867596.771134000	75.5173	101	1
1527867597.073600000	75.8198	389	1
1527867597.073661000	75.8198	264	1
1527867597.090807000	75.837	87	0
1527867597.182371000	75.9285	258	0
1527867597.182556000	75.9287	148	0
1527867597.185094000	75.9313	104	1
1527867597.185218000	75.9314	92	0
1527867597.185679000	75.9318	166	0
1527867597.188107000	75.9343	101	1
1527867597.512438000	76.2586	388	1
1527867597.512525000	76.2587	261	1
1527867597.530101000	76.2763	87	0
1527867597.699101000	76.4453	236	0
1527867597.699287000	76.4454	148	0
1527867597.702130000	76.4483	104	1
1527867597.703401000	76.4496	92	0
1527867597.703609000	76.4498	241	0
1527867597.706118000	76.4523	101	1
1527867597.936314000	76.6825	389	1
1527867597.936390000	76.6825	264	1
1527867597.953395000	76.6996	87	0
1527867598.045637000	76.7918	256	0
1527867598.045740000	76.7919	148	0
1527867598.048169000	76.7943	104	1
1527867598.049375000	76.7955	92	0
1527867598.049525000	76.7957	219	0
1527867598.052178000	76.7983	101	1
1527867598.304639000	77.0508	388	1
1527867598.304735000	77.0509	261	1
1527867598.323990000	77.0701	87	0
1527867598.410850000	77.157	235	0
1527867598.410962000	77.1571	148	0
1527867598.414208000	77.1604	104	1
1527867598.414411000	77.1606	92	0
1527867598.414537000	77.1607	132	0
1527867598.417174000	77.1633	101	1
1527867598.762420000	77.5086	388	1
1527867598.762507000	77.5087	259	1
1527867598.780169000	77.5263	87	0
1527867598.860260000	77.6064	258	0
1527867598.860451000	77.6066	148	0
1527867598.863209000	77.6094	104	1
1527867598.864091000	77.6102	92	0
1527867598.864286000	77.6104	123	0
1527867598.867187000	77.6133	101	1
1527867601.050294000	79.7965	993	1
1527867601.050382000	79.7965	263	1
1527867601.069160000	79.8153	87	0
1527867601.154766000	79.9009	338	0
1527867601.154893000	79.901	148	0
1527867601.157943000	79.9041	92	0
1527867601.158037000	79.9042	104	1
1527867601.158131000	79.9043	157	0
1527867601.160972000	79.9071	101	1
1527867601.648445000	80.3946	399	1
1527867601.648508000	80.3947	262	1
1527867601.665279000	80.4114	87	0
1527867601.776813000	80.523	232	0
1527867601.776942000	80.5231	148	0
1527867601.780034000	80.5262	104	1
1527867601.781485000	80.5276	92	0
1527867601.781643000	80.5278	293	0
1527867601.784008000	80.5302	101	1
1527867601.888440000	80.6346	387	1
1527867601.888523000	80.6347	261	1
1527867601.905648000	80.6518	87	0
1527867601.990961000	80.7371	256	0
1527867601.991146000	80.7373	148	0
1527867601.994037000	80.7402	104	1
1527867601.994896000	80.7411	92	0
1527867601.995042000	80.7412	211	0
1527867601.997971000	80.7441	101	1
1527867602.190518000	80.9367	392	1
1527867602.190584000	80.9367	260	1
1527867602.208011000	80.9542	87	0
1527867602.328085000	81.0742	233	0
1527867602.328303000	81.0745	148	0
1527867602.331053000	81.0772	104	1
1527867602.332009000	81.0782	92	0
1527867602.332795000	81.079	183	0
1527867602.334984000	81.0811	101	1
1527867602.590342000	81.3365	897	1
1527867602.590422000	81.3366	262	1
1527867602.607687000	81.3538	87	0
1527867602.687198000	81.4334	275	0
1527867602.687366000	81.4335	148	0
1527867602.690076000	81.4362	104	1
1527867602.690635000	81.4368	92	0
1527867602.690789000	81.4369	192	0
1527867602.693003000	81.4392	101	1
1527867602.860270000	81.6064	465	1
1527867602.860341000	81.6065	263	1
1527867602.876536000	81.6227	87	0
1527867603.035873000	81.782	302	0
1527867603.035988000	81.7821	148	0
1527867603.039093000	81.7852	104	1
1527867603.040081000	81.7862	92	0
1527867603.040280000	81.7864	191	0
1527867603.043082000	81.7892	101	1
1527867603.457413000	82.2036	392	1
1527867603.457496000	82.2037	266	1
1527867603.473855000	82.22	87	0
1527867603.572419000	82.3186	237	0
1527867603.572603000	82.3188	148	0
1527867603.575076000	82.3212	104	1
1527867603.575191000	82.3213	92	0
1527867603.575800000	82.322	253	0
1527867603.578058000	82.3242	101	1
1527867603.700628000	82.4468	391	1
1527867603.700719000	82.4469	261	1
1527867603.717048000	82.4632	87	0
1527867603.812738000	82.5589	305	0
1527867603.812922000	82.5591	148	0
1527867603.816054000	82.5622	104	1
1527867603.817153000	82.5633	92	0
1527867603.817364000	82.5635	311	0
1527867603.820144000	82.5663	101	1
1527867603.921444000	82.6676	392	1
1527867603.921503000	82.6677	264	1
1527867603.937966000	82.6841	87	0
1527867604.032455000	82.7786	301	0
1527867604.032635000	82.7788	148	0
1527867604.035070000	82.7812	104	1
1527867604.035279000	82.7814	92	0
1527867604.035490000	82.7816	258	0
1527867604.038078000	82.7842	101	1
1527867604.335478000	83.0816	390	1
1527867604.335536000	83.0817	268	1
1527867604.353017000	83.0992	87	0
1527867604.436141000	83.1823	233	0
1527867604.436257000	83.1824	148	0
1527867604.439101000	83.1853	104	1
1527867604.439644000	83.1858	92	0
1527867604.439941000	83.1861	140	0
1527867604.442101000	83.1883	101	1
1527867604.587531000	83.3337	387	1
1527867604.587604000	83.3338	263	1
1527867604.605240000	83.3514	87	0
1527867604.690437000	83.4366	233	0
1527867604.690622000	83.4368	148	0
1527867604.693168000	83.4393	104	1
1527867604.695126000	83.4413	92	0
1527867604.695960000	83.4421	197	0
1527867604.698112000	83.4443	101	1
1527867604.842536000	83.5887	388	1
1527867604.842624000	83.5888	266	1
1527867604.860218000	83.6064	87	0
1527867604.958811000	83.705	258	0
1527867604.958995000	83.7052	148	0
1527867604.961118000	83.7073	104	1
1527867604.962127000	83.7083	92	0
1527867604.963387000	83.7095	87	0
1527867604.965104000	83.7113	101	1
1527867605.261385000	84.0075	993	1
1527867605.261454000	84.0076	263	1
1527867605.278143000	84.0243	87	0
1527867605.383399000	84.1296	235	0
1527867605.383608000	84.1298	148	0
1527867605.386173000	84.1323	104	1
1527867605.388643000	84.1348	92	0
1527867605.388784000	84.1349	287	0
1527867605.391159000	84.1373	101	1
1527867609.020077000	87.7662	382	1
1527867609.020171000	87.7663	1412	1
1527867609.020209000	87.7664	1412	1
1527867609.020243000	87.7664	1412	1
1527867609.020277000	87.7664	799	1
1527867609.038930000	87.7851	87	0
1527867609.115009000	87.8612	414	0
1527867609.117739000	87.8639	101	1
1527867609.120566000	87.8667	80	0
1527867609.122732000	87.8689	98	1
1527867609.219820000	87.966	388	1
1527867609.219907000	87.9661	263	1
1527867609.236934000	87.9831	87	0
1527867609.315587000	88.0617	315	0
1527867609.315764000	88.0619	148	0
1527867609.318942000	88.0651	104	1
1527867609.320153000	88.0663	92	0
1527867609.320353000	88.0665	157	0
1527867609.322786000	88.0689	101	1
1527867609.508159000	88.2543	897	1
1527867609.508222000	88.2544	262	1
1527867609.525812000	88.272	87	0
1527867609.615444000	88.3616	236	0
1527867609.615690000	88.3618	148	0
1527867609.618145000	88.3643	92	0
1527867609.618334000	88.3645	240	0
1527867609.618849000	88.365	110	1
1527867609.937307000	88.6835	469	1
1527867609.937368000	88.6835	267	1
1527867609.954836000	88.701	87	0
1527867610.036234000	88.7824	258	0
1527867610.036392000	88.7825	148	0
1527867610.038816000	88.785	92	0
1527867610.038885000	88.785	104	1
1527867610.038953000	88.7851	199	0
1527867610.041871000	88.788	101	1
1527867610.348295000	89.0945	393	1
1527867610.348357000	89.0945	266	1
1527867610.376379000	89.1225	87	0
1527867610.477885000	89.224	232	0
1527867610.478079000	89.2242	148	0
1527867610.480924000	89.2271	104	1
1527867610.482564000	89.2287	92	0
1527867610.482878000	89.229	257	0
1527867610.484896000	89.2311	101	1
1527867612.592626000	91.3388	390	1
1527867612.592701000	91.3389	260	1
1527867612.609179000	91.3553	87	0
1527867612.690709000	91.4369	298	0
1527867612.690901000	91.4371	148	0
1527867612.693999000	91.4402	104	1
1527867612.694127000	91.4403	92	0
1527867612.694670000	91.4408	299	0
1527867612.697047000	91.4432	101	1
1527867612.812422000	91.5586	388	1
1527867612.812493000	91.5587	263	1
1527867612.828807000	91.575	87	0
1527867612.910391000	91.6565	308	0
1527867612.910560000	91.6567	148	0
1527867612.913216000	91.6594	104	1
1527867612.913999000	91.6602	92	0
1527867612.914214000	91.6604	271	0
1527867612.916971000	91.6631	101	1
1527867613.494070000	92.2402	392	1
1527867613.494186000	92.2403	274	1
1527867613.522297000	92.2685	87	0
1527867613.673434000	92.4196	305	0
1527867613.673600000	92.4198	148	0
1527867613.675785000	92.4219	92	0
1527867613.676013000	92.4222	107	1
1527867613.676594000	92.4228	288	0
1527867613.679010000	92.4252	98	1
1527867613.774449000	92.5206	392	1
1527867613.774540000	92.5207	259	1
1527867613.791914000	92.5381	87	0
1527867613.866366000	92.6125	304	0
1527867613.866497000	92.6127	148	0
1527867613.868795000	92.615	92	0
1527867613.869044000	92.6152	107	1
1527867613.869270000	92.6154	285	0
1527867613.872084000	92.6182	98	1
1527867614.254620000	93.0008	389	1
1527867614.254713000	93.0009	263	1
1527867614.271059000	93.0172	87	0
1527867614.371840000	93.118	235	0
1527867614.372025000	93.1182	148	0
1527867614.374818000	93.121	92	0
1527867614.375056000	93.1212	107	1
1527867614.375589000	93.1217	132	0
1527867614.378055000	93.1242	98	1
1527867614.496473000	93.2426	993	1
1527867614.496549000	93.2427	263	1
1527867614.513279000	93.2594	87	0
1527867614.519879000	93.266	87	0
1527867614.624639000	93.3708	235	0
1527867614.624803000	93.371	148	0
1527867614.627059000	93.3732	107	1
1527867614.628326000	93.3745	92	0
1527867614.628735000	93.3749	315	0
1527867614.631063000	93.3772	101	1
1527867614.716001000	93.4622	404	1
1527867614.716093000	93.4622	264	1
1527867614.733559000	93.4797	87	0
1527867614.812077000	93.5582	236	0
[truncated: 552 more rows]
