# Supplementary material for: Method for multi-task learning fusion network traffic classification to address small sample labels
Source: Sci Rep. 2024 Jan 30;14:2518. doi: 10.1038/s41598-024-51933-8 (PMC10827795; doi:10.1038/s41598-024-51933-8)
Supplement: Supplementary file 2 — Supplementary Information 2. [file 41598_2024_51933_MOESM2_ESM.zip › QUIC Dataset/QUIC Dataset/pretraining/Google Doc/GoogleDoc-1110.txt]

1527787407.852516000	0	295	1
1527787407.869947000	0.017431	87	0
1527787408.273898000	0.421382	307	0
1527787408.275240000	0.422724	103	1
1527787408.275246000	0.42273	1412	0
1527787408.276270000	0.423754	100	1
1527787408.276802000	0.424286	1412	0
1527787408.277276000	0.42476	100	1
1527787408.278138000	0.425622	1412	0
1527787408.279204000	0.426688	100	1
1527787408.279541000	0.427025	176	0
1527787408.280267000	0.427751	100	1
1527787408.281017000	0.428501	1412	0
1527787408.282268000	0.429752	100	1
1527787408.282354000	0.429838	1412	0
1527787408.283296000	0.43078	100	1
1527787408.283809000	0.431293	1412	0
1527787408.284264000	0.431748	100	1
1527787408.285183000	0.432667	184	0
1527787408.286266000	0.43375	100	1
1527787408.286649000	0.434133	723	0
1527787408.287267000	0.434751	100	1
1527787408.288114000	0.435598	1412	0
1527787408.289263000	0.436747	100	1
1527787408.289466000	0.43695	1412	0
1527787408.290266000	0.43775	100	1
1527787408.291246000	0.43873	1412	0
1527787408.292263000	0.439747	100	1
1527787408.292715000	0.440199	1412	0
1527787408.293265000	0.440749	100	1
1527787408.294159000	0.441643	1412	0
1527787408.295266000	0.44275	100	1
1527787408.295814000	0.443298	1412	0
1527787408.296267000	0.443751	100	1
1527787408.297209000	0.444693	570	0
1527787408.298267000	0.445751	100	1
1527787408.301016000	0.4485	1412	0
1527787408.302264000	0.449748	100	1
1527787408.302363000	0.449847	1412	0
1527787408.303279000	0.450763	100	1
1527787408.303814000	0.451298	1412	0
1527787408.304276000	0.45176	114	1
1527787408.319440000	0.466924	1412	0
1527787408.320267000	0.467751	100	1
1527787408.320926000	0.46841	1412	0
1527787408.321265000	0.468749	100	1
1527787408.322959000	0.470443	1412	0
1527787408.323219000	0.470703	100	1
1527787408.324950000	0.472434	1412	0
1527787408.325210000	0.472694	100	1
1527787408.326310000	0.473794	1412	0
1527787408.327265000	0.474749	100	1
1527787408.327841000	0.475325	1412	0
1527787408.328265000	0.475749	100	1
1527787408.329637000	0.477121	1412	0
1527787408.330267000	0.477751	100	1
1527787408.331808000	0.479292	1412	0
1527787408.332264000	0.479748	100	1
1527787408.333475000	0.480959	1412	0
1527787408.334208000	0.481692	100	1
1527787408.336261000	0.483745	1412	0
1527787408.337726000	0.48521	1412	0
1527787408.338383000	0.485867	103	1
1527787408.339751000	0.487235	1412	0
1527787408.344600000	0.492084	1412	0
1527787408.346694000	0.494178	1412	0
1527787408.351229000	0.498713	106	1
1527787408.354636000	0.50212	1412	0
1527787408.355212000	0.502696	100	1
1527787408.362670000	0.510154	1412	0
1527787408.364224000	0.511708	100	1
1527787408.367016000	0.5145	1412	0
1527787408.368289000	0.515773	100	1
1527787408.369011000	0.516495	1412	0
1527787408.369308000	0.516792	100	1
1527787408.373236000	0.52072	1412	0
1527787408.374204000	0.521688	100	1
1527787408.376576000	0.52406	1412	0
1527787408.377636000	0.52512	100	1
1527787408.378497000	0.525981	1343	0
1527787408.379539000	0.527023	100	1
1527787408.845530000	0.993014	367	1
1527787408.845612000	0.993096	1412	1
1527787408.845635000	0.993119	916	1
1527787408.853590000	1.00107	218	1
1527787408.864284000	1.01177	87	0
1527787408.870490000	1.01797	87	0
1527787409.148795000	1.29628	398	0
1527787409.149682000	1.29717	106	1
1527787409.150785000	1.29827	79	0
1527787409.153495000	1.30098	100	1
1527787409.174093000	1.32158	217	1
1527787409.191177000	1.33866	87	0
1527787409.205277000	1.35276	277	0
1527787409.206264000	1.35375	103	1
1527787409.206771000	1.35425	1412	0
1527787409.207237000	1.35472	100	1
1527787409.208171000	1.35565	1412	0
1527787409.209236000	1.35672	100	1
1527787409.209570000	1.35705	1412	0
1527787409.210235000	1.35772	100	1
1527787409.210937000	1.35842	176	0
1527787409.211241000	1.35873	100	1
1527787409.212363000	1.35985	1412	0
1527787409.213443000	1.36093	100	1
1527787409.213765000	1.36125	1412	0
1527787409.214243000	1.36173	100	1
1527787409.215151000	1.36264	1068	0
1527787409.216237000	1.36372	100	1
1527787409.216564000	1.36405	91	0
1527787409.217236000	1.36472	100	1
1527787409.217968000	1.36545	171	0
1527787409.218545000	1.36603	100	1
1527787409.283765000	1.43125	389	0
1527787409.284863000	1.43235	100	1
1527787409.285196000	1.43268	1114	0
1527787409.287268000	1.43475	100	1
1527787409.288278000	1.43576	91	0
1527787409.289255000	1.43674	100	1
1527787409.289696000	1.43718	253	0
1527787409.418262000	1.56575	100	1
1527787409.423757000	1.57124	81	0
1527787409.425292000	1.57278	100	1
1527787409.746736000	1.89422	1412	1
1527787409.746776000	1.89426	142	1
1527787409.747184000	1.89467	622	1
1527787409.763285000	1.91077	328	1
1527787409.766164000	1.91365	87	0
1527787409.780470000	1.92795	87	0
1527787409.800753000	1.94824	304	0
1527787409.801324000	1.94881	106	1
1527787409.802157000	1.94964	359	0
1527787409.803556000	1.95104	319	0
1527787409.804298000	1.95178	103	1
1527787409.917115000	2.0646	488	0
1527787409.918504000	2.06599	79	0
1527787409.936819000	2.0843	1412	0
1527787409.938160000	2.08564	231	0
1527787409.975753000	2.12324	477	0
1527787410.015731000	2.16322	79	0
1527787410.045739000	2.19322	115	1
1527787410.116686000	2.26417	244	1
1527787410.116772000	2.26426	144	1
1527787410.134912000	2.2824	87	0
1527787410.187304000	2.33479	1412	0
1527787410.188689000	2.33617	1412	0
1527787410.190087000	2.33757	1412	0
1527787410.191468000	2.33895	702	0
1527787410.192850000	2.34033	341	0
1527787410.212806000	2.36029	115	1
1527787410.233357000	2.38084	155	1
1527787410.233446000	2.38093	190	1
1527787410.250053000	2.39754	87	0
1527787410.364485000	2.51197	591	0
1527787410.365551000	2.51304	103	1
1527787410.365876000	2.51336	91	0
1527787410.366303000	2.51379	100	1
1527787410.367336000	2.51482	207	0
1527787410.368677000	2.51616	100	1
1527787410.709216000	2.8567	472	1
1527787410.726010000	2.87349	87	0
1527787410.766313000	2.9138	484	0
1527787410.767525000	2.91501	103	1
1527787410.767761000	2.91525	79	0
1527787410.768088000	2.91557	101	1
1527787410.769781000	2.91727	100	1
1527787410.785427000	2.93291	87	0
1527787411.021480000	3.16896	350	1
1527787411.039400000	3.18688	1412	1
1527787411.039442000	3.18693	1412	1
1527787411.039463000	3.18695	355	1
1527787411.039526000	3.18701	844	1
1527787411.041159000	3.18864	1412	1
1527787411.041185000	3.18867	213	1
1527787411.048934000	3.19642	87	0
1527787411.057285000	3.20477	87	0
1527787411.068368000	3.21585	87	0
1527787411.079712000	3.2272	484	0
1527787411.081477000	3.22896	112	1
1527787411.133458000	3.28094	254	0
1527787411.134870000	3.28235	1412	0
1527787411.136255000	3.28374	994	0
1527787411.137707000	3.28519	91	0
1527787411.175172000	3.32266	231	0
1527787411.215695000	3.36318	254	0
1527787411.256509000	3.40399	1412	0
1527787411.288318000	3.4358	118	1
1527787411.384128000	3.53161	1390	1
1527787411.411104000	3.55859	87	0
1527787411.470381000	3.61787	424	0
1527787411.471658000	3.61914	103	1
1527787411.471814000	3.6193	1412	0
1527787411.472368000	3.61985	100	1
1527787411.473214000	3.6207	1412	0
1527787411.473367000	3.62085	100	1
1527787411.474613000	3.6221	1412	0
1527787411.475387000	3.62287	100	1
1527787411.475976000	3.62346	184	0
1527787411.476366000	3.62385	100	1
1527787411.477422000	3.62491	205	0
1527787411.478377000	3.62586	100	1
1527787411.575095000	3.72258	298	0
1527787411.576407000	3.72389	100	1
1527787411.576573000	3.72406	1007	0
1527787411.577608000	3.72509	100	1
1527787412.017579000	4.16506	528	1
1527787412.017686000	4.16517	1412	1
1527787412.017724000	4.16521	1412	1
1527787412.017778000	4.16526	1412	1
1527787412.017801000	4.16529	1412	1
1527787412.017848000	4.16533	1412	1
1527787412.017871000	4.16535	1412	1
1527787412.017907000	4.16539	1412	1
1527787412.017941000	4.16543	1412	1
1527787412.017977000	4.16546	1412	1
1527787412.018000000	4.16548	1412	1
1527787412.018046000	4.16553	1412	1
1527787412.019429000	4.16691	1412	1
1527787412.019474000	4.16696	1280	1
1527787412.035474000	4.18296	87	0
1527787412.060844000	4.20833	87	0
1527787412.346500000	4.49398	1342	1
1527787412.366250000	4.51373	87	0
1527787412.398376000	4.54586	509	0
1527787412.399253000	4.54674	103	1
1527787412.401917000	4.5494	79	0
1527787412.402607000	4.55009	100	1
1527787412.495711000	4.6432	415	0
1527787412.496239000	4.64372	100	1
1527787412.497168000	4.64465	325	0
1527787412.498227000	4.64571	100	1
1527787413.787375000	5.93486	335	1
1527787413.787476000	5.93496	1412	1
1527787413.787513000	5.935	988	1
1527787413.793414000	5.9409	251	1
1527787413.805717000	5.9532	87	0
1527787413.811806000	5.95929	87	0
1527787414.006314000	6.1538	528	0
1527787414.007764000	6.15525	305	0
1527787414.009106000	6.15659	321	0
1527787414.039390000	6.18687	112	1
1527787414.039951000	6.18744	101	1
1527787414.043139000	6.19062	250	1
1527787414.043588000	6.19107	528	0
1527787414.044445000	6.19193	100	1
1527787414.056758000	6.20424	87	0
1527787414.061373000	6.20886	87	0
1527787414.137485000	6.28497	376	0
1527787414.140206000	6.28769	79	0
1527787414.181742000	6.32923	376	0
1527787414.222487000	6.36997	79	0
1527787414.255774000	6.40326	832	0
1527787414.281902000	6.42939	1412	0
1527787414.283301000	6.43079	1412	0
1527787414.284706000	6.43219	1412	0
1527787414.286068000	6.43355	182	0
1527787414.287588000	6.43507	1412	0
1527787414.289004000	6.43649	1412	0
1527787414.290399000	6.43788	1412	0
1527787414.291861000	6.43935	1412	0
1527787414.293264000	6.44075	1412	0
1527787414.294663000	6.44215	1412	0
1527787414.296059000	6.44354	1412	0
1527787414.297506000	6.44499	1412	0
1527787414.298917000	6.4464	1412	0
1527787414.299704000	6.44719	133	1
1527787414.300883000	6.44837	1412	0
1527787414.301821000	6.44931	121	1
1527787414.302461000	6.44994	100	1
1527787414.314984000	6.46247	1412	0
1527787414.315509000	6.46299	100	1
1527787414.318925000	6.46641	1412	0
1527787414.320009000	6.46749	100	1
1527787414.321692000	6.46918	1412	0
1527787414.322476000	6.46996	100	1
1527787414.324652000	6.47214	1412	0
1527787414.325543000	6.47303	100	1
1527787414.326723000	6.47421	1412	0
1527787414.329477000	6.47696	1412	0
1527787414.331858000	6.47934	1412	0
1527787414.332478000	6.47996	106	1
1527787414.335110000	6.48259	1412	0
1527787414.335475000	6.48296	100	1
1527787414.337502000	6.48499	1412	0
1527787414.338473000	6.48596	100	1
1527787414.341443000	6.48893	1412	0
1527787414.345059000	6.49254	1412	0
1527787414.348005000	6.49549	100	1
1527787414.348152000	6.49564	1412	0
1527787414.350470000	6.49795	103	1
1527787414.351218000	6.4987	1412	0
1527787414.351455000	6.49894	100	1
1527787414.353550000	6.50103	1412	0
1527787414.354471000	6.50196	100	1
1527787414.356365000	6.50385	1412	0
1527787414.357474000	6.50496	100	1
1527787414.359981000	6.50747	1412	0
1527787414.360469000	6.50795	100	1
1527787414.362335000	6.50982	1412	0
1527787414.363482000	6.51097	100	1
1527787414.365143000	6.51263	1412	0
1527787414.365628000	6.51311	100	1
1527787414.367564000	6.51505	1412	0
1527787414.368479000	6.51596	114	1
1527787414.370940000	6.51842	1412	0
1527787414.371472000	6.51896	100	1
1527787414.372362000	6.51985	1412	0
1527787414.373462000	6.52095	100	1
1527787414.375474000	6.52296	1412	0
1527787414.376460000	6.52394	100	1
1527787414.378656000	6.52614	1412	0
1527787414.379466000	6.52695	100	1
1527787414.380222000	6.52771	1412	0
1527787414.381474000	6.52896	100	1
1527787414.383128000	6.53061	1412	0
1527787414.383461000	6.53095	100	1
1527787414.385165000	6.53265	87	0
1527787414.386794000	6.53428	1412	0
1527787414.387481000	6.53497	103	1
1527787414.388803000	6.53629	465	0
1527787414.389698000	6.53718	100	1
1527787415.870053000	8.01754	429	1
1527787415.870129000	8.01761	144	1
1527787415.890353000	8.03784	87	0
1527787415.948562000	8.09605	1412	0
1527787415.949578000	8.09706	103	1
1527787415.949969000	8.09745	1412	0
1527787415.950547000	8.09803	100	1
1527787415.951371000	8.09886	1412	0
1527787415.951545000	8.09903	100	1
1527787415.952765000	8.10025	1412	0
1527787415.953549000	8.10103	100	1
1527787415.954141000	8.10162	424	0
1527787415.954556000	8.10204	100	1
1527787415.955521000	8.10301	91	0
1527787415.956551000	8.10404	100	1
1527787415.956981000	8.10447	183	0
1527787415.957550000	8.10503	100	1
1527787416.943314000	9.0908	858	1
1527787416.943391000	9.09088	294	1
1527787416.945948000	9.09343	301	1
1527787416.946053000	9.09354	1412	1
1527787416.946093000	9.09358	1412	1
1527787416.946143000	9.09363	979	1
1527787416.961004000	9.10849	87	0
1527787416.967685000	9.11517	87	0
1527787416.993651000	9.14113	400	1
1527787417.010501000	9.15798	87	0
1527787417.090031000	9.23751	509	0
1527787417.090867000	9.23835	103	1
1527787417.095547000	9.24303	79	0
1527787417.096637000	9.24412	100	1
1527787417.101098000	9.24858	327	0
1527787417.102090000	9.24957	100	1
1527787417.102493000	9.24998	102	0
1527787417.102730000	9.25021	100	1
1527787417.104548000	9.25203	209	0
1527787417.105627000	9.25311	100	1
1527787417.257365000	9.40485	288	0
1527787417.258645000	9.40613	100	1
1527787417.258807000	9.40629	1399	0
1527787417.259622000	9.40711	100	1
1527787417.260181000	9.40767	512	0
1527787417.260639000	9.40812	100	1
1527787417.261598000	9.40908	591	0
1527787417.262642000	9.41013	100	1
1527787417.262977000	9.41046	634	0
1527787417.263622000	9.41111	100	1
1527787417.264371000	9.41185	466	0
1527787417.264623000	9.41211	100	1
1527787417.265785000	9.41327	696	0
1527787417.266642000	9.41413	100	1
1527787417.267216000	9.4147	483	0
1527787417.267655000	9.41514	100	1
1527787417.268632000	9.41612	834	0
1527787417.269639000	9.41712	100	1
1527787417.270016000	9.4175	648	0
1527787417.270637000	9.41812	100	1
1527787417.271482000	9.41897	518	0
1527787417.271641000	9.41913	100	1
1527787417.272871000	9.42036	438	0
1527787417.273622000	9.42111	100	1
1527787417.274271000	9.42176	700	0
1527787417.274621000	9.42211	100	1
1527787417.275665000	9.42315	615	0
1527787417.276623000	9.42411	100	1
1527787417.278580000	9.42606	557	0
1527787417.279633000	9.42712	114	1
1527787417.280006000	9.42749	653	0
1527787417.280651000	9.42814	100	1
1527787417.281503000	9.42899	582	0
1527787417.281724000	9.42921	100	1
1527787417.282867000	9.43035	688	0
1527787417.285753000	9.43324	91	0
1527787417.286279000	9.43376	100	1
1527787417.287279000	9.43476	129	0
1527787417.287699000	9.43518	103	1
1527787417.297103000	9.44459	87	0
1527787417.301348000	9.44883	1412	1
1527787417.301419000	9.4489	1412	1
1527787417.301452000	9.44894	501	1
1527787417.301509000	9.44899	896	1
1527787417.320352000	9.46784	87	0
1527787417.343829000	9.49131	460	0
1527787417.344646000	9.49213	106	1
1527787417.345239000	9.49272	213	0
1527787417.346645000	9.49413	100	1
1527787417.925950000	10.0734	1002	1
1527787417.926035000	10.0735	94	1
1527787417.944716000	10.0922	87	0
1527787418.034042000	10.1815	259	0
1527787418.034987000	10.1825	103	1
1527787418.035454000	10.1829	366	0
1527787418.035707000	10.1832	100	1
1527787418.038283000	10.1858	284	0
1527787418.038668000	10.1862	100	1
1527787418.680276000	10.8278	473	1
1527787418.680375000	10.8279	109	1
1527787418.710725000	10.8582	87	0
1527787418.719827000	10.8673	301	1
1527787418.722601000	10.8701	475	1
1527787418.722678000	10.8702	87	1
1527787418.753529000	10.901	87	0
1527787418.754909000	10.9024	87	0
1527787418.792098000	10.9396	290	0
1527787418.793481000	10.941	150	0
1527787418.803465000	10.9509	91	0
1527787418.804852000	10.9523	304	0
1527787418.805629000	10.9531	115	1
1527787418.806777000	10.9543	100	1
1527787418.992034000	11.1395	249	0
1527787418.993156000	11.1406	100	1
1527787418.993435000	11.1409	140	0
1527787418.994738000	11.1422	100	1
1527787418.995174000	11.1427	91	0
1527787418.995724000	11.1432	100	1
1527787418.996642000	11.1441	264	0
1527787418.997739000	11.1452	100	1
1527787419.042212000	11.1897	243	0
1527787419.043596000	11.1911	102	0
1527787419.046303000	11.1938	91	0
1527787419.047775000	11.1953	235	0
1527787419.081124000	11.2286	232	0
1527787419.106110000	11.2536	112	1
1527787419.115049000	11.2625	102	0
1527787419.115759000	11.2632	100	1
1527787419.194351000	11.3418	391	1
1527787419.194440000	11.3419	252	1
1527787419.212360000	11.3598	87	0
1527787419.965386000	12.1129	368	1
1527787419.965576000	12.1131	1412	1
1527787419.965623000	12.1131	1412	1
1527787419.965668000	12.1132	1412	1
1527787419.965707000	12.1132	1412	1
1527787419.965762000	12.1132	1412	1
1527787419.965798000	12.1133	1412	1
1527787419.965852000	12.1133	1412	1
1527787419.965891000	12.1134	1412	1
1527787419.965926000	12.1134	1412	1
1527787419.965963000	12.1134	1412	1
1527787419.966002000	12.1135	1412	1
1527787419.969167000	12.1167	1412	1
1527787419.969255000	12.1167	1412	1
1527787419.969282000	12.1168	1412	1
1527787419.971056000	12.1185	1412	1
1527787419.971093000	12.1186	1412	1
1527787419.972801000	12.1203	1412	1
1527787419.972844000	12.1203	1412	1
1527787419.974825000	12.1223	1412	1
1527787419.974892000	12.1224	1412	1
1527787419.976831000	12.1243	1412	1
1527787419.976866000	12.1244	1412	1
1527787419.983157000	12.1306	87	0
1527787419.983439000	12.1309	1412	1
1527787419.983481000	12.131	1412	1
1527787419.984906000	12.1324	100	0
1527787419.989571000	12.1371	87	0
1527787419.992491000	12.14	87	0
1527787419.995458000	12.1429	87	0
1527787420.003168000	12.1507	87	0
1527787420.058616000	12.2061	1412	1
1527787420.058683000	12.2062	1412	1
1527787420.058725000	12.2062	1412	1
1527787420.058780000	12.2063	1412	1
1527787420.058819000	12.2063	1412	1
1527787420.058872000	12.2064	1412	1
1527787420.058913000	12.2064	1412	1
1527787420.058966000	12.2064	1412	1
1527787420.059005000	12.2065	1412	1
1527787420.059054000	12.2065	797	1
1527787420.077141000	12.2246	87	0
1527787420.087767000	12.2353	87	0
1527787420.177889000	12.3254	256	0
1527787420.179128000	12.3266	118	1
1527787420.179249000	12.3267	145	0
1527787420.179807000	12.3273	100	1
1527787420.182087000	12.3296	91	0
1527787420.182899000	12.3304	100	1
1527787420.183485000	12.331	242	0
1527787420.183999000	12.3315	100	1
1527787420.220554000	12.368	385	0
1527787420.221824000	12.3693	100	1
1527787420.226300000	12.3738	79	0
1527787420.227014000	12.3745	100	1
1527787420.237187000	12.3847	359	1
1527787420.239218000	12.3867	294	1
1527787420.266849000	12.4143	87	0
1527787420.359982000	12.5075	347	0
1527787420.360980000	12.5085	103	1
1527787420.361387000	12.5089	278	0
1527787420.361805000	12.5093	100	1
1527787420.362775000	12.5103	91	0
1527787420.363807000	12.5113	100	1
1527787420.364176000	12.5117	160	0
1527787420.364799000	12.5123	100	1
1527787420.371075000	12.5186	442	1
1527787420.389030000	12.5365	87	0
1527787420.397944000	12.5454	276	0
1527787420.398970000	12.5465	103	1
1527787420.399345000	12.5468	117	0
1527787420.399815000	12.5473	100	1
1527787420.401266000	12.5488	91	0
1527787420.401824000	12.5493	100	1
1527787420.402672000	12.5502	288	0
1527787420.404051000	12.5515	100	1
1527787420.414083000	12.5616	392	1
1527787420.414171000	12.5617	448	1
1527787420.432891000	12.5804	87	0
1527787420.564589000	12.7121	601	0
1527787420.565852000	12.7133	103	1
1527787420.566004000	12.7135	800	0
1527787420.567003000	12.7145	100	1
1527787420.567430000	12.7149	91	0
1527787420.567826000	12.7153	100	1
1527787420.568840000	12.7163	321	0
1527787420.569825000	12.7173	100	1
1527787420.578111000	12.7256	282	0
1527787420.579136000	12.7266	100	1
1527787420.580844000	12.7283	145	0
1527787420.581831000	12.7293	100	1
1527787420.582572000	12.7301	91	0
1527787420.582814000	12.7303	100	1
1527787420.583977000	12.7315	164	0
1527787420.584847000	12.7323	100	1
1527787420.658500000	12.806	1412	1
1527787420.658543000	12.806	406	1
1527787420.691072000	12.8386	87	0
1527787420.799931000	12.9474	899	0
1527787420.801157000	12.9486	103	1
1527787420.817389000	12.9649	665	1
1527787420.835772000	12.9833	87	0
1527787420.858474000	13.006	723	1
1527787420.858561000	13.006	255	1
1527787420.876899000	13.0244	87	0
1527787420.882100000	13.0296	87	0
1527787420.957028000	13.1045	523	0
1527787420.958299000	13.1058	109	1
1527787420.958332000	13.1058	157	0
1527787420.958857000	13.1063	100	1
1527787420.996295000	13.1438	281	0
1527787420.997336000	13.1448	100	1
1527787420.997694000	13.1452	145	0
1527787420.998927000	13.1464	100	1
1527787421.003234000	13.1507	91	0
1527787421.003930000	13.1514	100	1
1527787421.004632000	13.1521	94	0
1527787421.005104000	13.1526	100	1
1527787424.635448000	16.7829	369	1
1527787424.635554000	16.783	1412	1
1527787424.635594000	16.7831	1412	1
1527787424.635665000	16.7831	1412	1
1527787424.635688000	16.7832	1371	1
1527787424.662258000	16.8097	87	0
1527787424.837171000	16.9847	324	1
1527787424.837231000	16.9847	252	1
1527787424.855126000	17.0026	87	0
1527787424.936724000	17.0842	397	0
1527787424.937755000	17.0852	106	1
1527787424.940366000	17.0879	79	0
1527787424.940899000	17.0884	100	1
1527787425.338165000	17.4856	243	0
1527787425.339163000	17.4866	100	1
1527787425.339575000	17.4871	145	0
1527787425.340704000	17.4882	100	1
1527787425.341565000	17.489	91	0
1527787425.342704000	17.4902	100	1
1527787425.342966000	17.4905	208	0
1527787425.343684000	17.4912	100	1
1527787425.501239000	17.6487	391	1
1527787425.501329000	17.6488	262	1
1527787425.518795000	17.6663	87	0
1527787425.675400000	17.8229	255	0
1527787425.676728000	17.8242	103	1
1527787425.676885000	17.8244	145	0
1527787425.677700000	17.8252	100	1
1527787425.679081000	17.8266	91	0
1527787425.679785000	17.8273	100	1
1527787425.680433000	17.8279	337	0
1527787425.680972000	17.8285	100	1
1527787425.871730000	18.0192	391	1
1527787425.871816000	18.0193	254	1
1527787425.889686000	18.0372	87	0
1527787426.030759000	18.1782	346	0
1527787426.031824000	18.1793	103	1
1527787426.032167000	18.1797	145	0
1527787426.032734000	18.1802	100	1
1527787426.034793000	18.1823	91	0
1527787426.035804000	18.1833	100	1
1527787426.036285000	18.1838	100	0
1527787426.036785000	18.1843	100	1
1527787426.283913000	18.4314	389	1
1527787426.284007000	18.4315	258	1
1527787426.301019000	18.4485	87	0
1527787426.434642000	18.5821	273	0
1527787426.435785000	18.5833	103	1
1527787426.436049000	18.5835	145	0
1527787426.436830000	18.5843	100	1
1527787426.438472000	18.586	91	0
1527787426.438774000	18.5863	100	1
1527787426.439937000	18.5874	182	0
1527787426.440739000	18.5882	100	1
1527787426.937215000	19.0847	386	1
1527787426.937283000	19.0848	254	1
1527787426.954285000	19.1018	87	0
1527787427.073820000	19.2213	254	0
1527787427.074795000	19.2223	103	1
1527787427.075226000	19.2227	145	0
1527787427.075793000	19.2233	100	1
1527787427.077277000	19.2248	91	0
1527787427.077798000	19.2253	100	1
1527787427.078677000	19.2262	237	0
1527787427.079805000	19.2273	100	1
1527787427.159151000	19.3066	385	1
1527787427.159230000	19.3067	255	1
1527787427.176252000	19.3237	87	0
1527787427.291504000	19.439	232	0
1527787427.292856000	19.4403	147	0
1527787427.292918000	19.4404	103	1
1527787427.293886000	19.4414	100	1
1527787427.294373000	19.4419	91	0
1527787427.294812000	19.4423	100	1
1527787427.295837000	19.4433	316	0
1527787427.296809000	19.4443	100	1
1527787427.467249000	19.6147	390	1
1527787427.467340000	19.6148	257	1
1527787427.484962000	19.6324	87	0
1527787427.587877000	19.7354	281	0
1527787427.588853000	19.7363	103	1
1527787427.589337000	19.7368	147	0
1527787427.589816000	19.7373	100	1
1527787427.591423000	19.7389	91	0
1527787427.591893000	19.7394	100	1
1527787427.592869000	19.7404	159	0
1527787427.593828000	19.7413	100	1
1527787433.460487000	25.608	392	1
1527787433.460579000	25.6081	263	1
1527787433.483723000	25.6312	87	0
1527787433.763046000	25.9105	307	0
1527787433.764123000	25.9116	103	1
1527787433.764451000	25.9119	147	0
1527787433.765368000	25.9129	100	1
1527787433.767062000	25.9145	91	0
1527787433.767440000	25.9149	100	1
1527787433.768493000	25.916	323	0
1527787433.769372000	25.9169	100	1
1527787433.874038000	26.0215	992	1
1527787433.874132000	26.0216	273	1
1527787433.892351000	26.0398	87	0
1527787434.014192000	26.1617	231	0
1527787434.015405000	26.1629	103	1
1527787434.015607000	26.1631	147	0
1527787434.016402000	26.1639	100	1
1527787434.018488000	26.166	91	0
1527787434.019374000	26.1669	100	1
1527787434.019917000	26.1674	272	0
1527787434.020416000	26.1679	100	1
1527787434.142067000	26.2896	581	1
1527787434.142124000	26.2896	257	1
1527787434.160692000	26.3082	87	0
1527787434.257020000	26.4045	234	0
1527787434.257969000	26.4055	103	1
1527787434.258391000	26.4059	147	0
1527787434.259423000	26.4069	100	1
1527787434.260194000	26.4077	91	0
1527787434.260434000	26.4079	100	1
1527787434.261592000	26.4091	86	0
1527787434.262414000	26.4099	100	1
1527787434.520234000	26.6677	791	1
1527787434.520328000	26.6678	255	1
1527787434.539827000	26.6873	87	0
1527787434.804760000	26.9522	254	0
1527787434.805816000	26.9533	103	1
1527787434.806165000	26.9536	147	0
1527787434.806527000	26.954	100	1
1527787434.808126000	26.9556	91	0
1527787434.808420000	26.9559	100	1
1527787434.809554000	26.957	122	0
1527787434.810433000	26.9579	100	1
1527787434.877260000	27.0247	386	1
1527787434.877345000	27.0248	262	1
1527787434.894046000	27.0415	87	0
1527787435.173646000	27.3211	231	0
1527787435.174707000	27.3222	103	1
1527787435.175057000	27.3225	147	0
1527787435.175451000	27.3229	100	1
1527787435.177946000	27.3254	91	0
1527787435.178491000	27.326	100	1
1527787435.179366000	27.3269	87	0
1527787435.180461000	27.3279	100	1
1527787435.292544000	27.44	390	1
1527787435.292610000	27.4401	256	1
1527787435.310198000	27.4577	87	0
1527787435.442308000	27.5898	268	0
1527787435.443498000	27.591	103	1
1527787435.443719000	27.5912	147	0
1527787435.444464000	27.5919	100	1
1527787435.446068000	27.5936	91	0
1527787435.446466000	27.594	100	1
1527787435.447545000	27.595	89	0
1527787435.448463000	27.5959	100	1
1527787435.522396000	27.6699	391	1
1527787435.522487000	27.67	262	1
1527787435.540329000	27.6878	87	0
1527787435.654416000	27.8019	255	0
1527787435.655497000	27.803	103	1
1527787435.655821000	27.8033	147	0
1527787435.656469000	27.804	100	1
1527787435.658201000	27.8057	91	0
1527787435.658477000	27.806	100	1
1527787435.660438000	27.8079	89	0
1527787435.661473000	27.809	100	1
1527787435.759791000	27.9073	387	1
1527787435.759891000	27.9074	257	1
1527787435.778783000	27.9263	87	0
1527787435.906401000	28.0539	235	0
1527787435.907523000	28.055	103	1
1527787435.907897000	28.0554	147	0
1527787435.908504000	28.056	100	1
1527787435.909226000	28.0567	91	0
1527787435.909508000	28.057	100	1
1527787435.910728000	28.0582	136	0
1527787435.911489000	28.059	100	1
1527787436.185998000	28.3335	392	1
1527787436.186056000	28.3335	266	1
1527787436.203375000	28.3509	87	0
1527787436.310611000	28.4581	231	0
1527787436.311629000	28.4591	103	1
1527787436.312070000	28.4596	147	0
1527787436.312518000	28.46	100	1
1527787436.314082000	28.4616	91	0
1527787436.314590000	28.4621	100	1
1527787436.315456000	28.4629	325	0
1527787436.316523000	28.464	100	1
1527787436.647020000	28.7945	390	1
1527787436.647118000	28.7946	265	1
1527787436.674624000	28.8221	87	0
1527787436.948659000	29.0961	259	0
1527787436.949736000	29.0972	103	1
1527787436.950118000	29.0976	147	0
1527787436.950591000	29.0981	100	1
1527787436.953081000	29.1006	91	0
1527787436.953632000	29.1011	100	1
1527787436.954480000	29.102	296	0
1527787436.955564000	29.103	100	1
1527787437.080984000	29.2285	392	1
1527787437.081046000	29.2285	268	1
1527787437.098043000	29.2455	87	0
1527787437.195919000	29.3434	349	0
1527787437.196980000	29.3445	103	1
1527787437.197379000	29.3449	147	0
1527787437.198645000	29.3461	100	1
1527787437.199587000	29.3471	91	0
1527787437.200646000	29.3481	100	1
1527787437.200985000	29.3485	99	0
1527787437.201553000	29.349	100	1
1527787437.314153000	29.4616	388	1
1527787437.314215000	29.4617	262	1
1527787437.332201000	29.4797	87	0
1527787437.451123000	29.5986	276	0
1527787437.452155000	29.5996	103	1
1527787437.452530000	29.6	147	0
1527787437.453576000	29.6011	100	1
1527787437.454297000	29.6018	91	0
1527787437.454569000	29.6021	100	1
1527787437.455702000	29.6032	324	0
1527787437.456579000	29.6041	100	1
1527787437.549147000	29.6966	992	1
1527787437.549224000	29.6967	264	1
1527787437.567176000	29.7147	87	0
1527787437.664664000	29.8121	255	0
1527787437.665690000	29.8132	103	1
1527787437.666125000	29.8136	147	0
1527787437.666640000	29.8141	100	1
1527787437.668381000	29.8159	91	0
1527787437.668654000	29.8161	100	1
1527787437.669862000	29.8173	313	0
1527787437.670605000	29.8181	100	1
1527787437.786959000	29.9344	582	1
1527787437.787049000	29.9345	255	1
1527787437.804664000	29.9521	87	0
1527787437.914806000	30.0623	234	0
1527787437.915687000	30.0632	103	1
1527787437.916223000	30.0637	147	0
1527787437.916646000	30.0641	100	1
1527787437.919123000	30.0666	91	0
1527787437.919625000	30.0671	100	1
1527787437.920604000	30.0681	272	0
1527787437.921627000	30.0691	100	1
1527787444.239283000	36.3868	791	1
1527787444.239362000	36.3868	260	1
1527787444.258098000	36.4056	87	0
1527787444.387861000	36.5353	304	0
1527787444.388907000	36.5364	103	1
1527787444.389271000	36.5368	147	0
1527787444.389629000	36.5371	100	1
1527787444.392968000	36.5405	91	0
1527787444.393668000	36.5412	100	1
1527787444.394464000	36.5419	246	0
1527787444.395581000	36.5431	100	1
1527787444.459748000	36.6072	387	1
1527787444.459812000	36.6073	256	1
1527787444.477316000	36.6248	87	0
1527787444.486273000	36.6338	87	0
1527787444.594565000	36.742	284	0
1527787444.595627000	36.7431	106	1
1527787444.595949000	36.7434	147	0
1527787444.596592000	36.7441	100	1
1527787444.597380000	36.7449	91	0
1527787444.597626000	36.7451	100	1
1527787444.598817000	36.7463	174	0
1527787444.599584000	36.7471	100	1
1527787444.687976000	36.8355	391	1
1527787444.688063000	36.8355	255	1
1527787444.704678000	36.8522	87	0
1527787444.969055000	37.1165	257	0
1527787444.970067000	37.1176	103	1
1527787444.970413000	37.1179	147	0
1527787444.970754000	37.1182	100	1
1527787444.972819000	37.1203	91	0
1527787444.973679000	37.1212	100	1
1527787444.974252000	37.1217	274	0
1527787444.974729000	37.1222	100	1
1527787445.475526000	37.623	392	1
1527787445.475626000	37.6231	262	1
1527787445.494880000	37.6424	87	0
1527787445.590939000	37.7384	232	0
1527787445.591831000	37.7393	103	1
1527787445.592347000	37.7398	147	0
1527787445.592630000	37.7401	100	1
1527787445.594188000	37.7417	91	0
1527787445.594627000	37.7421	100	1
1527787445.595620000	37.7431	202	0
1527787445.596634000	37.7441	100	1
1527787445.689925000	37.8374	391	1
1527787445.690019000	37.8375	256	1
1527787445.709616000	37.8571	87	0
1527787445.813686000	37.9612	253	0
1527787445.814662000	37.9621	103	1
1527787445.815093000	37.9626	147	0
1527787445.815643000	37.9631	100	1
1527787445.817272000	37.9648	91	0
1527787445.817650000	37.9651	100	1
1527787445.818701000	37.9662	154	0
1527787445.819659000	37.9671	100	1
1527787445.960249000	38.1077	385	1
1527787445.960323000	38.1078	260	1
1527787445.978725000	38.1262	87	0
1527787445.982580000	38.1301	87	0
1527787446.111727000	38.2592	234	0
1527787446.112689000	38.2602	106	1
1527787446.113232000	38.2607	147	0
1527787446.113680000	38.2612	100	1
1527787446.114634000	38.2621	91	0
1527787446.115741000	38.2632	100	1
1527787446.116025000	38.2635	91	0
1527787446.116664000	38.2641	100	1
1527787446.411049000	38.5585	388	1
1527787446.411135000	38.5586	260	1
1527787446.434055000	38.5815	87	0
1527787446.579559000	38.727	270	0
1527787446.580719000	38.7282	103	1
1527787446.580974000	38.7285	147	0
1527787446.581684000	38.7292	100	1
1527787446.582917000	38.7304	91	0
1527787446.583794000	38.7313	100	1
1527787446.584268000	38.7318	134	0
1527787446.584744000	38.7322	100	1
1527787446.779144000	38.9266	390	1
1527787446.779235000	38.9267	258	1
1527787446.796795000	38.9443	87	0
1527787446.919038000	39.0665	255	0
1527787446.920050000	39.0675	103	1
1527787446.920397000	39.0679	147	0
1527787446.920744000	39.0682	100	1
1527787446.924772000	39.0723	91	0
1527787446.925794000	39.0733	100	1
1527787446.926277000	39.0738	311	0
1527787446.926732000	39.0742	100	1
1527787447.192004000	39.3395	387	1
1527787447.192054000	39.3395	255	1
1527787447.210585000	39.3581	87	0
1527787447.488661000	39.6361	234	0
1527787447.489816000	39.6373	103	1
1527787447.489996000	39.6375	147	0
1527787447.490833000	39.6383	100	1
1527787447.491801000	39.6393	91	0
1527787447.492825000	39.6403	100	1
1527787447.493231000	39.6407	128	0
1527787447.493752000	39.6412	100	1
1527787447.630345000	39.7778	388	1
1527787447.630438000	39.7779	258	1
1527787447.659249000	39.8067	87	0
1527787447.781050000	39.9285	254	0
1527787447.782009000	39.9295	103	1
1527787447.782420000	39.9299	147	0
1527787447.782837000	39.9303	100	1
1527787447.784796000	39.9323	91	0
1527787447.785854000	39.9333	100	1
1527787447.786225000	39.9337	302	0
1527787447.786760000	39.9342	100	1
1527787448.052381000	40.1999	987	1
1527787448.052455000	40.1999	260	1
1527787448.070169000	40.2177	87	0
1527787448.338853000	40.4863	234	0
1527787448.339881000	40.4874	103	1
1527787448.340360000	40.4878	147	0
1527787448.340806000	40.4883	100	1
1527787448.343165000	40.4906	91	0
1527787448.343872000	40.4914	100	1
1527787448.344598000	40.4921	116	0
1527787448.345053000	40.4925	100	1
1527787448.491267000	40.6388	583	1
1527787448.491359000	40.6388	258	1
1527787448.509384000	40.6569	87	0
1527787448.641014000	40.7885	349	0
1527787448.641965000	40.7894	103	1
1527787448.642386000	40.7899	147	0
1527787448.642887000	40.7904	100	1
1527787448.645381000	40.7929	91	0
1527787448.645890000	40.7934	100	1
1527787448.646861000	40.7943	139	0
1527787448.647823000	40.7953	100	1
1527787448.931205000	41.0787	790	1
1527787448.931265000	41.0787	257	1
1527787448.949560000	41.097	87	0
1527787449.072550000	41.22	297	0
1527787449.073898000	41.2214	147	0
1527787449.073986000	41.2215	103	1
1527787449.074919000	41.2224	100	1
1527787449.075898000	41.2234	91	0
1527787449.076911000	41.2244	100	1
1527787449.077418000	41.2249	133	0
1527787449.077898000	41.2254	100	1
1527787449.372097000	41.5196	387	1
1527787449.372189000	41.5197	258	1
1527787449.389427000	41.5369	87	0
1527787449.509613000	41.6571	232	0
1527787449.510941000	41.6584	147	0
1527787449.510981000	41.6585	103	1
1527787449.511942000	41.6594	100	1
1527787449.513752000	41.6612	91	0
1527787449.514959000	41.6624	100	1
1527787449.515184000	41.6627	161	0
1527787449.515870000	41.6634	100	1
1527787449.813767000	41.9613	391	1
1527787449.813851000	41.9613	255	1
1527787449.830924000	41.9784	87	0
1527787449.957091000	42.1046	257	0
1527787449.958108000	42.1056	103	1
1527787449.958475000	42.106	147	0
1527787449.958915000	42.1064	100	1
1527787449.961166000	42.1086	91	0
1527787449.961965000	42.1094	100	1
1527787449.962599000	42.1101	204	0
1527787449.963053000	42.1105	100	1
1527787450.024968000	42.1725	387	1
1527787450.025060000	42.1725	255	1
1527787450.042385000	42.1899	87	0
1527787450.164222000	42.3117	281	0
1527787450.165267000	42.3128	103	1
1527787450.165633000	42.3131	147	0
1527787450.165996000	42.3135	100	1
1527787450.169070000	42.3166	91	0
1527787450.169981000	42.3175	100	1
1527787450.170466000	42.318	316	0
1527787450.170962000	42.3184	100	1
1527787450.298037000	42.4455	388	1
1527787450.298099000	42.4456	255	1
1527787450.315200000	42.4627	87	0
1527787450.444867000	42.5924	284	0
1527787450.445929000	42.5934	103	1
1527787450.446267000	42.5938	147	0
1527787450.446917000	42.5944	100	1
1527787450.448619000	42.5961	91	0
1527787450.448920000	42.5964	100	1
1527787450.450048000	42.5975	202	0
1527787450.450919000	42.5984	100	1
1527787450.805299000	42.9528	391	1
1527787450.805363000	42.9528	259	1
1527787450.824374000	42.9719	87	0
1527787450.834921000	42.9824	87	0
1527787451.102192000	43.2497	255	0
1527787451.103216000	43.2507	106	1
1527787451.103601000	43.2511	147	0
1527787451.104127000	43.2516	100	1
1527787451.105571000	43.2531	91	0
1527787451.106031000	43.2535	100	1
1527787451.107017000	43.2545	220	0
1527787451.107963000	43.2554	100	1
1527787451.268129000	43.4156	386	1
1527787451.268222000	43.4157	255	1
1527787451.286796000	43.4343	87	0
1527787451.429965000	43.5774	234	0
1527787451.430980000	43.5785	103	1
1527787451.431383000	43.5789	147	0
1527787451.431967000	43.5795	100	1
1527787451.433605000	43.5811	91	0
1527787451.434062000	43.5815	100	1
1527787451.435033000	43.5825	199	0
1527787451.435984000	43.5835	100	1
1527787451.738988000	43.8865	391	1
1527787451.739060000	43.8865	261	1
1527787451.756923000	43.9044	87	0
1527787451.876310000	44.0238	255	0
1527787451.877328000	44.0248	103	1
1527787451.877774000	44.0253	147	0
1527787451.878140000	44.0256	100	1
1527787451.880421000	44.0279	91	0
1527787451.881076000	44.0286	100	1
1527787451.881914000	44.0294	330	0
1527787451.883011000	44.0305	100	1
1527787452.146527000	44.294	387	1
1527787452.146592000	44.2941	259	1
1527787452.163389000	44.3109	87	0
1527787452.264658000	44.4121	234	0
1527787452.265669000	44.4132	103	1
1527787452.266067000	44.4136	147	0
1527787452.267119000	44.4146	100	1
1527787452.268382000	44.4159	91	0
1527787452.269100000	44.4166	100	1
1527787452.269835000	44.4173	176	0
1527787452.271038000	44.4185	100	1
1527787452.388488000	44.536	392	1
1527787452.388580000	44.5361	256	1
1527787452.406044000	44.5535	87	0
1527787452.517791000	44.6653	268	0
1527787452.519079000	44.6666	103	1
1527787452.519209000	44.6667	147	0
1527787452.520044000	44.6675	100	1
1527787452.520600000	44.6681	91	0
1527787452.521040000	44.6685	100	1
1527787452.522006000	44.6695	111	0
1527787452.523044000	44.6705	100	1
1527787452.666719000	44.8142	988	1
1527787452.666784000	44.8143	259	1
1527787452.685621000	44.8331	87	0
1527787452.979020000	45.1265	254	0
1527787452.980118000	45.1276	103	1
1527787452.980422000	45.1279	147	0
1527787452.981064000	45.1285	100	1
1527787452.982247000	45.1297	91	0
1527787452.983075000	45.1306	100	1
1527787452.983667000	45.1312	138	0
1527787452.984092000	45.1316	100	1
1527787453.076484000	45.224	580	1
1527787453.076548000	45.224	259	1
1527787453.104041000	45.2515	87	0
1527787453.227550000	45.375	234	0
1527787453.228540000	45.376	103	1
1527787453.228965000	45.3764	147	0
1527787453.229334000	45.3768	100	1
1527787453.231552000	45.379	91	0
1527787453.232108000	45.3796	100	1
1527787453.232975000	45.3805	177	0
1527787453.234149000	45.3816	100	1
1527787453.385045000	45.5325	791	1
1527787453.385136000	45.5326	264	1
1527787453.402389000	45.5499	87	0
1527787453.554637000	45.7021	232	0
1527787453.555578000	45.7031	103	1
1527787453.558373000	45.7059	316	0
1527787453.559097000	45.7066	100	1
1527787454.015410000	46.1629	387	1
1527787454.015480000	46.163	256	1
1527787454.034377000	46.1819	87	0
1527787454.169485000	46.317	255	0
1527787454.170462000	46.3179	103	1
1527787454.170940000	46.3184	147	0
1527787454.172209000	46.3197	100	1
1527787454.173186000	46.3207	91	0
1527787454.174208000	46.3217	100	1
1527787454.174524000	46.322	191	0
1527787454.175124000	46.3226	100	1
1527787454.385812000	46.5333	391	1
1527787454.385881000	46.5334	262	1
1527787454.403874000	46.5514	87	0
1527787454.559225000	46.7067	350	0
1527787454.560259000	46.7077	103	1
1527787454.560629000	46.7081	147	0
1527787454.561168000	46.7087	100	1
1527787454.565541000	46.713	91	0
1527787454.566229000	46.7137	100	1
1527787454.567022000	46.7145	310	0
1527787454.568172000	46.7157	100	1
1527787454.813520000	46.961	388	1
1527787454.813581000	46.9611	259	1
1527787454.830474000	46.978	87	0
1527787454.944878000	47.0924	296	0
1527787454.946231000	47.0937	147	0
1527787454.946302000	47.0938	103	1
1527787454.947262000	47.0947	100	1
1527787454.949016000	47.0965	91	0
1527787454.949239000	47.0967	100	1
1527787454.950380000	47.0979	200	0
1527787454.951192000	47.0987	100	1
1527787455.102535000	47.25	386	1
1527787455.102600000	47.2501	256	1
1527787455.120271000	47.2678	87	0
1527787455.497913000	47.6454	232	0
1527787455.499268000	47.6468	147	0
1527787455.499319000	47.6468	103	1
1527787455.500293000	47.6478	100	1
1527787455.502567000	47.6501	91	0
1527787455.503313000	47.6508	100	1
1527787455.503998000	47.6515	229	0
1527787455.504493000	47.652	100	1
1527787456.093695000	48.2412	390	1
1527787456.093787000	48.2413	260	1
1527787456.113196000	48.2607	87	0
1527787456.393025000	48.5405	257	0
1527787456.394355000	48.5418	147	0
1527787456.394376000	48.5419	103	1
1527787456.395337000	48.5428	100	1
1527787456.396691000	48.5442	91	0
1527787456.397332000	48.5448	100	1
1527787456.398103000	48.5456	231	0
1527787456.399267000	48.5468	100	1
1527787456.553886000	48.7014	390	1
1527787456.553950000	48.7014	257	1
1527787456.579631000	48.7271	87	0
1527787456.689741000	48.8372	304	0
1527787456.690705000	48.8382	103	1
1527787456.691158000	48.8386	147	0
1527787456.692354000	48.8398	100	1
1527787456.693458000	48.8409	91	0
1527787456.694350000	48.8418	100	1
1527787456.694902000	48.8424	244	0
1527787456.695406000	48.8429	100	1
1527787456.983483000	49.131	391	1
1527787456.983560000	49.131	255	1
1527787457.004862000	49.1523	87	0
1527787457.109205000	49.2567	284	0
1527787457.110320000	49.2578	103	1
1527787457.110610000	49.2581	147	0
1527787457.111397000	49.2589	100	1
1527787457.113130000	49.2606	91	0
1527787457.113348000	49.2608	100	1
1527787457.114556000	49.262	165	0
1527787457.115309000	49.2628	100	1
1527787457.415512000	49.563	392	1
1527787457.415583000	49.5631	263	1
1527787457.432906000	49.5804	87	0
1527787457.585143000	49.7326	232	0
1527787457.586338000	49.7338	103	1
1527787457.586523000	49.734	147	0
1527787457.587322000	49.7348	100	1
1527787457.588911000	49.7364	91	0
1527787457.589368000	49.7369	100	1
1527787457.590304000	49.7378	335	0
1527787457.591572000	49.7391	100	1
1527787457.837818000	49.9853	991	1
1527787457.837912000	49.9854	261	1
1527787457.860380000	50.0079	87	0
1527787458.008434000	50.1559	257	0
1527787458.009455000	50.1569	103	1
1527787458.009904000	50.1574	147	0
1527787458.010350000	50.1578	100	1
1527787458.012383000	50.1599	91	0
1527787458.013401000	50.1609	100	1
1527787458.013806000	50.1613	119	0
1527787458.014368000	50.1619	100	1
1527787458.077396000	50.2249	586	1
1527787458.077475000	50.225	256	1
1527787458.094860000	50.2423	87	0
1527787458.194196000	50.3417	232	0
1527787458.195439000	50.3429	103	1
1527787458.195576000	50.3431	147	0
1527787458.196423000	50.3439	100	1
1527787458.197631000	50.3451	91	0
1527787458.198416000	50.3459	100	1
1527787458.199038000	50.3465	228	0
1527787458.199483000	50.347	100	1
1527787458.520811000	50.6683	785	1
1527787458.520875000	50.6684	256	1
1527787458.549676000	50.6972	87	0
1527787458.549835000	50.6973	87	0
1527787458.653167000	50.8007	255	0
1527787458.654438000	50.8019	106	1
1527787458.654476000	50.802	147	0
1527787458.655414000	50.8029	100	1
1527787458.657129000	50.8046	91	0
1527787458.657391000	50.8049	100	1
1527787458.658492000	50.806	176	0
1527787458.659378000	50.8069	100	1
1527787458.943878000	51.0914	368	1
1527787458.943955000	51.0914	1412	1
1527787458.943978000	51.0915	1412	1
1527787458.944009000	51.0915	1412	1
1527787458.944045000	51.0915	554	1
1527787458.962619000	51.1101	87	0
1527787459.210210000	51.3577	324	1
1527787459.210271000	51.3578	262	1
1527787459.217296000	51.3648	393	0
1527787459.218449000	51.3659	103	1
1527787459.231701000	51.3792	79	0
1527787459.232486000	51.38	100	1
1527787459.233080000	51.3806	87	0
1527787459.360169000	51.5077	275	0
1527787459.361465000	51.5089	103	1
1527787459.361505000	51.509	147	0
1527787459.362451000	51.5099	100	1
1527787459.362996000	51.5105	91	0
1527787459.363439000	51.5109	100	1
1527787459.364386000	51.5119	198	0
1527787459.365435000	51.5129	100	1
1527787459.646871000	51.7944	390	1
1527787459.646932000	51.7944	258	1
1527787459.666138000	51.8136	87	0
1527787459.775824000	51.9233	255	0
1527787459.776722000	51.9242	103	1
1527787459.777291000	51.9248	147	0
1527787459.777732000	51.9252	100	1
1527787459.781224000	51.9287	91	0
1527787459.781474000	51.929	100	1
1527787459.782599000	51.9301	119	0
1527787459.783478000	51.931	100	1
1527787460.226869000	52.3744	390	1
1527787460.226961000	52.3744	259	1
1527787460.245101000	52.3926	87	0
1527787460.350065000	52.4975	349	0
1527787460.350957000	52.4984	103	1
1527787460.351487000	52.499	147	0
1527787460.352490000	52.5	100	1
1527787460.352860000	52.5003	91	0
1527787460.353487000	52.501	100	1
1527787460.354279000	52.5018	254	0
1527787460.354649000	52.5021	100	1
1527787460.454702000	52.6022	387	1
1527787460.454794000	52.6023	259	1
1527787460.472384000	52.6199	87	0
1527787460.574851000	52.7223	231	0
1527787460.575869000	52.7234	103	1
1527787460.576242000	52.7237	147	0
1527787460.576619000	52.7241	100	1
1527787460.580483000	52.728	91	0
1527787460.581574000	52.7291	100	1
1527787460.582025000	52.7295	137	0
1527787460.582521000	52.73	100	1
1527787460.715747000	52.8632	388	1
1527787460.715842000	52.8633	257	1
1527787460.733569000	52.8811	87	0
1527787461.022092000	53.1696	296	0
1527787461.023007000	53.1705	103	1
1527787461.023477000	53.171	147	0
1527787461.024603000	53.1721	100	1
1527787461.026391000	53.1739	91	0
1527787461.027598000	53.1751	100	1
1527787461.027936000	53.1754	242	0
1527787461.028527000	53.176	100	1
1527787461.449751000	53.5972	387	1
1527787461.449822000	53.5973	256	1
1527787461.467400000	53.6149	87	0
1527787461.588640000	53.7361	234	0
1527787461.589658000	53.7371	103	1
1527787461.590107000	53.7376	147	0
1527787461.590560000	53.738	100	1
1527787461.592972000	53.7405	91	0
1527787461.593650000	53.7411	100	1
1527787461.594400000	53.7419	296	0
1527787461.595567000	53.7431	100	1
1527787461.686982000	53.8345	387	1
1527787461.687043000	53.8345	256	1
1527787461.704620000	53.8521	87	0
1527787461.844401000	53.9919	255	0
1527787461.845601000	53.9931	103	1
1527787461.845866000	53.9934	147	0
1527787461.846667000	53.9942	100	1
1527787461.850806000	53.9983	91	0
1527787461.851648000	53.9991	100	1
1527787461.852240000	53.9997	191	0
1527787461.852732000	54.0002	100	1
1527787461.957130000	54.1046	387	1
1527787461.957226000	54.1047	258	1
1527787461.978889000	54.1264	87	0
1527787462.082405000	54.2299	282	0
1527787462.083627000	54.2311	103	1
1527787462.083864000	54.2313	147	0
1527787462.084664000	54.2321	100	1
1527787462.085258000	54.2327	91	0
1527787462.085661000	54.2331	100	1
1527787462.086641000	54.2341	111	0
1527787462.087593000	54.2351	100	1
1527787462.239997000	54.3875	389	1
1527787462.240056000	54.3875	259	1
1527787462.263823000	54.4113	87	0
1527787462.389086000	54.5366	284	0
1527787462.390036000	54.5375	103	1
1527787462.390479000	54.538	147	0
1527787462.391681000	54.5392	100	1
1527787462.391908000	54.5394	91	0
1527787462.392676000	54.5402	100	1
1527787462.393310000	54.5408	273	0
1527787462.393795000	54.5413	100	1
1527787462.648966000	54.7965	988	1
1527787462.649059000	54.7965	256	1
1527787462.676259000	54.8237	87	0
1527787462.829117000	54.9766	255	0
1527787462.830146000	54.9776	103	1
1527787462.830495000	54.978	147	0
1527787462.831708000	54.9792	100	1
1527787462.831923000	54.9794	91	0
1527787462.832704000	54.9802	100	1
1527787462.833263000	54.9807	119	0
1527787462.833673000	54.9812	100	1
1527787462.990037000	55.1375	585	1
1527787462.990099000	55.1376	255	1
1527787463.012440000	55.1599	87	0
1527787463.015231000	55.1627	87	0
1527787463.204474000	55.352	235	0
1527787463.205740000	55.3532	106	1
1527787463.205956000	55.3534	147	0
1527787463.206731000	55.3542	100	1
1527787463.210386000	55.3579	91	0
1527787463.210678000	55.3582	100	1
1527787463.211879000	55.3594	191	0
1527787463.212655000	55.3601	100	1
1527787463.449221000	55.5967	791	1
1527787463.449315000	55.5968	268	1
1527787463.470908000	55.6184	87	0
1527787463.477883000	55.6254	87	0
1527787463.572047000	55.7195	232	0
1527787463.572940000	55.7204	106	1
1527787463.573485000	55.721	147	0
1527787463.574751000	55.7222	100	1
1527787463.582752000	55.7302	91	0
1527787463.583772000	55.7313	100	1
1527787463.584257000	55.7317	177	0
1527787463.584746000	55.7322	100	1
1527787463.958184000	56.1057	386	1
1527787463.958277000	56.1058	259	1
1527787463.977895000	56.1254	87	0
1527787463.987295000	56.1348	87	0
1527787464.088738000	56.2362	254	0
1527787464.089735000	56.2372	106	1
1527787464.090176000	56.2377	147	0
1527787464.090709000	56.2382	100	1
1527787464.092739000	56.2402	91	0
1527787464.093778000	56.2413	100	1
1527787464.094165000	56.2416	197	0
1527787464.094687000	56.2422	100	1
1527787464.468382000	56.6159	389	1
1527787464.468471000	56.616	267	1
1527787464.487777000	56.6353	87	0
1527787464.596796000	56.7443	232	0
1527787464.597837000	56.7453	103	1
1527787464.598190000	56.7457	147	0
1527787464.598737000	56.7462	100	1
1527787464.603211000	56.7507	91	0
1527787464.603831000	56.7513	100	1
1527787464.604632000	56.7521	335	0
1527787464.605740000	56.7532	100	1
1527787464.787195000	56.9347	387	1
1527787464.787289000	56.9348	255	1
1527787464.805083000	56.9526	87	0
1527787465.073306000	57.2208	261	0
1527787465.074348000	57.2218	103	1
1527787465.074721000	57.2222	147	0
1527787465.075835000	57.2233	100	1
1527787465.077363000	57.2248	91	0
1527787465.077834000	57.2253	100	1
1527787465.078771000	57.2263	231	0
1527787465.079765000	57.2272	100	1
1527787465.217399000	57.3649	390	1
1527787465.217465000	57.3649	258	1
1527787465.235786000	57.3833	87	0
1527787465.330782000	57.4783	264	0
1527787465.331835000	57.4793	103	1
1527787465.332199000	57.4797	147	0
1527787465.332808000	57.4803	100	1
1527787465.334407000	57.4819	91	0
1527787465.334853000	57.4823	100	1
1527787465.335835000	57.4833	293	0
1527787465.336764000	57.4842	100	1
1527787465.428158000	57.5756	391	1
1527787465.428248000	57.5757	256	1
1527787465.447583000	57.5951	87	0
1527787465.567955000	57.7154	234	0
1527787465.568802000	57.7163	103	1
1527787465.569378000	57.7169	147	0
1527787465.569789000	57.7173	100	1
1527787465.572382000	57.7199	91	0
1527787465.572884000	57.7204	100	1
1527787465.573838000	57.7213	260	0
1527787465.574798000	57.7223	100	1
1527787466.379413000	58.5269	387	1
1527787466.379505000	58.527	258	1
1527787466.396421000	58.5439	87	0
1527787466.663091000	58.8106	371	0
1527787466.664131000	58.8116	103	1
1527787466.664443000	58.8119	147	0
1527787466.664853000	58.8123	100	1
1527787466.666408000	58.8139	91	0
1527787466.666859000	58.8143	100	1
1527787466.667907000	58.8154	306	0
1527787466.668866000	58.8163	100	1
1527787466.829248000	58.9767	386	1
1527787466.829310000	58.9768	258	1
1527787466.846643000	58.9941	87	0
1527787466.949084000	59.0966	232	0
1527787466.950078000	59.0976	103	1
1527787466.950453000	59.0979	147	0
1527787466.950872000	59.0984	100	1
1527787466.952754000	59.1002	91	0
1527787466.953962000	59.1014	100	1
1527787466.954188000	59.1017	283	0
1527787466.954877000	59.1024	100	1
1527787467.248089000	59.3956	387	1
1527787467.248182000	59.3957	255	1
1527787467.266097000	59.4136	87	0
1527787467.388495000	59.536	276	0
1527787467.389528000	59.537	103	1
1527787467.389946000	59.5374	147	0
1527787467.390970000	59.5385	100	1
1527787467.391658000	59.5391	91	0
1527787467.391901000	59.5394	100	1
1527787467.393067000	59.5406	327	0
1527787467.393899000	59.5414	100	1
1527787467.879414000	60.0269	391	1
1527787467.879475000	60.027	260	1
1527787467.898248000	60.0457	87	0
1527787467.998283000	60.1458	258	0
1527787467.999306000	60.1468	103	1
1527787467.999692000	60.1472	147	0
1527787468.000074000	60.1476	100	1
1527787468.001709000	60.1492	91	0
1527787468.001955000	60.1494	100	1
1527787468.003185000	60.1507	94	0
1527787468.003925000	60.1514	100	1
1527787468.179362000	60.3268	988	1
1527787468.179454000	60.3269	258	1
1527787468.199252000	60.3467	87	0
1527787468.331746000	60.4792	234	0
1527787468.333036000	60.4805	103	1
1527787468.333069000	60.4806	147	0
1527787468.334024000	60.4815	100	1
1527787468.334559000	60.482	91	0
1527787468.335018000	60.4825	100	1
1527787468.335959000	60.4834	337	0
1527787468.336950000	60.4844	100	1
1527787468.609555000	60.757	582	1
1527787468.609619000	60.7571	258	1
1527787468.628206000	60.7757	87	0
1527787468.747424000	60.8949	303	0
1527787468.748334000	60.8958	103	1
1527787468.748843000	60.8963	147	0
1527787468.749984000	60.8975	100	1
1527787468.750280000	60.8978	91	0
1527787468.750976000	60.8985	100	1
1527787468.751690000	60.8992	320	0
1527787468.752105000	60.8996	100	1
1527787468.948254000	61.0957	789	1
1527787468.948313000	61.0958	257	1
1527787468.965749000	61.1132	87	0
1527787469.123463000	61.2709	284	0
1527787469.124352000	61.2718	103	1
1527787469.124978000	61.2725	147	0
1527787469.126063000	61.2735	100	1
1527787469.126813000	61.2743	91	0
1527787469.127036000	61.2745	100	1
1527787469.128224000	61.2757	265	0
1527787469.128993000	61.2765	100	1
1527787470.008385000	62.1559	387	1
1527787470.008449000	62.1559	256	1
1527787470.026850000	62.1743	87	0
1527787470.030250000	62.1777	87	0
1527787470.127728000	62.2752	256	0
1527787470.128867000	62.2764	106	1
1527787470.129146000	62.2766	147	0
1527787470.129938000	62.2774	100	1
1527787470.130545000	62.278	91	0
1527787470.130926000	62.2784	100	1
1527787470.131899000	62.2794	196	0
1527787470.132854000	62.2803	100	1
1527787470.255854000	62.4033	390	1
1527787470.255940000	62.4034	255	1
1527787470.273785000	62.4213	87	0
1527787470.397079000	62.5446	234	0
1527787470.398012000	62.5455	103	1
1527787470.398495000	62.546	147	0
1527787470.398859000	62.5463	100	1
1527787470.408281000	62.5558	91	0
1527787470.408886000	62.5564	100	1
1527787470.409716000	62.5572	273	0
1527787470.410288000	62.5578	100	1
1527787470.599180000	62.7467	387	1
1527787470.599268000	62.7468	255	1
1527787470.617261000	62.7647	87	0
1527787470.719253000	62.8667	258	0
1527787470.720223000	62.8677	103	1
1527787470.720679000	62.8682	147	0
1527787470.721959000	62.8694	100	1
1527787470.726476000	62.874	91	0
1527787470.726953000	62.8744	100	1
1527787470.727933000	62.8754	228	0
1527787470.728886000	62.8764	100	1
1527787471.047227000	63.1947	387	1
1527787471.047294000	63.1948	260	1
1527787471.064494000	63.212	87	0
1527787471.199910000	63.3474	235	0
1527787471.200918000	63.3484	103	1
1527787471.201317000	63.3488	147	0
1527787471.201901000	63.3494	100	1
1527787471.203579000	63.3511	91	0
1527787471.203997000	63.3515	100	1
1527787471.204957000	63.3524	168	0
1527787471.205914000	63.3534	100	1
1527787471.336476000	63.484	391	1
1527787471.336531000	63.484	259	1
1527787471.355641000	63.5031	87	0
1527787471.455828000	63.6033	234	0
1527787471.456941000	63.6044	103	1
1527787471.457295000	63.6048	147	0
1527787471.458000000	63.6055	100	1
1527787471.460299000	63.6078	91	0
1527787471.460994000	63.6085	100	1
1527787471.461731000	63.6092	254	0
1527787471.462927000	63.6104	100	1
1527787471.617234000	63.7647	391	1
1527787471.617328000	63.7648	256	1
1527787471.635253000	63.7827	87	0
1527787471.934321000	64.0818	262	0
1527787471.935303000	64.0828	103	1
1527787471.935733000	64.0832	147	0
1527787471.936097000	64.0836	100	1
1527787471.938619000	64.0861	91	0
1527787471.939021000	64.0865	100	1
1527787471.940011000	64.0875	89	0
1527787471.940956000	64.0884	100	1
1527787472.327454000	64.4749	388	1
1527787472.327541000	64.475	257	1
1527787472.344177000	64.4917	87	0
1527787472.478661000	64.6261	266	0
1527787472.479572000	64.6271	103	1
1527787472.480032000	64.6275	147	0
1527787472.481054000	64.6285	100	1
1527787472.482043000	64.6295	91	0
1527787472.483055000	64.6305	100	1
1527787472.483447000	64.6309	202	0
1527787472.483984000	64.6315	100	1
1527787472.768364000	64.9158	387	1
1527787472.768453000	64.9159	260	1
1527787472.787690000	64.9352	87	0
1527787472.964475000	65.112	256	0
1527787472.965340000	65.1128	103	1
1527787472.965895000	65.1134	147	0
1527787472.967041000	65.1145	100	1
1527787472.967744000	65.1152	91	0
1527787472.968017000	65.1155	100	1
1527787472.969141000	65.1166	332	0
1527787472.970013000	65.1175	100	1
1527787473.247066000	65.3946	386	1
1527787473.247145000	65.3946	259	1
1527787473.265074000	65.4126	87	0
1527787473.271310000	65.4188	87	0
1527787473.371280000	65.5188	347	0
1527787473.372139000	65.5196	106	1
1527787473.372700000	65.5202	147	0
1527787473.373137000	65.5206	100	1
1527787473.374630000	65.5221	91	0
1527787473.375044000	65.5225	100	1
1527787473.376031000	65.5235	114	0
1527787473.377039000	65.5245	100	1
1527787473.600389000	65.7479	987	1
1527787473.600454000	65.7479	257	1
1527787473.618697000	65.7662	87	0
1527787473.717756000	65.8652	297	0
1527787473.719063000	65.8665	103	1
1527787473.719163000	65.8666	147	0
1527787473.720057000	65.8675	100	1
1527787473.721451000	65.8689	91	0
1527787473.722050000	65.8695	100	1
1527787473.722876000	65.8704	207	0
1527787473.723433000	65.8709	100	1
1527787473.917277000	66.0648	582	1
1527787473.917370000	66.0649	255	1
1527787473.934403000	66.0819	87	0
1527787474.057145000	66.2046	234	0
1527787474.058166000	66.2057	103	1
1527787474.058579000	66.2061	147	0
1527787474.059080000	66.2066	100	1
1527787474.061477000	66.209	91	0
1527787474.062143000	66.2096	100	1
1527787474.062956000	66.2104	327	0
1527787474.064075000	66.2116	100	1
1527787474.377475000	66.525	399	1
1527787474.377536000	66.525	256	1
1527787474.396889000	66.5444	87	0
1527787474.502509000	66.65	231	0
1527787474.503514000	66.651	103	1
1527787474.503948000	66.6514	147	0
1527787474.505171000	66.6527	100	1
1527787474.511402000	66.6589	91	0
1527787474.512169000	66.6597	100	1
1527787474.512874000	66.6604	286	0
1527787474.513337000	66.6608	100	1
1527787474.758594000	66.9061	773	1
1527787474.758674000	66.9062	255	1
1527787474.776548000	66.924	87	0
1527787474.870407000	67.0179	255	0
1527787474.871438000	67.0189	103	1
1527787474.871823000	67.0193	147	0
1527787474.872204000	67.0197	100	1
1527787474.875070000	67.0226	91	0
1527787474.876209000	67.0237	100	1
1527787474.876441000	67.0239	101	0
1527787474.877105000	67.0246	100	1
1527787475.218386000	67.3659	386	1
1527787475.218472000	67.366	255	1
1527787475.235577000	67.3831	87	0
1527787475.518656000	67.6661	279	0
1527787475.519678000	67.6672	103	1
1527787475.520061000	67.6675	147	0
1527787475.521231000	67.6687	100	1
1527787475.522027000	67.6695	91	0
1527787475.523225000	67.6707	100	1
1527787475.523379000	67.6709	290	0
1527787475.524162000	67.6716	100	1
1527787475.617625000	67.7651	390	1
1527787475.617683000	67.7652	260	1
1527787475.636486000	67.784	87	0
1527787475.767202000	67.9147	305	0
1527787475.768208000	67.9157	103	1
1527787475.768612000	67.9161	147	0
1527787475.769165000	67.9166	100	1
1527787475.770636000	67.9181	91	0
1527787475.771241000	67.9187	100	1
1527787475.772033000	67.9195	98	0
1527787475.773177000	67.9207	100	1
1527787477.169895000	69.3174	386	1
1527787477.169963000	69.3174	256	1
1527787477.188441000	69.3359	87	0
1527787477.295388000	69.4429	258	0
1527787477.296265000	69.4437	103	1
1527787477.296921000	69.4444	147	0
1527787477.297277000	69.4448	100	1
1527787477.298612000	69.4461	91	0
1527787477.299339000	69.4468	100	1
1527787477.300021000	69.4475	330	0
1527787477.300523000	69.448	100	1
1527787477.628631000	69.7761	387	1
1527787477.628713000	69.7762	260	1
1527787477.647156000	69.7946	87	0
1527787477.766553000	69.914	255	0
1527787477.767501000	69.915	103	1
1527787477.768061000	69.9155	147	0
1527787477.768380000	69.9159	100	1
1527787477.770127000	69.9176	91	0
1527787477.770348000	69.9178	100	1
1527787477.771559000	69.919	336	0
1527787477.772282000	69.9198	100	1
1527787478.028580000	70.1761	389	1
1527787478.028640000	70.1761	257	1
1527787478.044119000	70.1916	100	0
1527787478.045372000	70.1929	100	1
1527787478.052936000	70.2004	87	0
1527787478.311408000	70.4589	234	0
1527787478.312451000	70.4599	103	1
1527787478.312920000	70.4604	147	0
1527787478.313430000	70.4609	100	1
1527787478.316633000	70.4641	91	0
1527787478.317329000	70.4648	100	1
1527787478.318101000	70.4656	249	0
1527787478.318521000	70.466	100	1
1527787478.328783000	70.4763	391	1
1527787478.328831000	70.4763	258	1
1527787478.350274000	70.4978	87	0
1527787478.510100000	70.6576	232	0
1527787478.510935000	70.6584	103	1
1527787478.511528000	70.659	147	0
1527787478.512345000	70.6598	100	1
1527787478.518251000	70.6657	91	0
1527787478.519403000	70.6669	100	1
1527787478.519731000	70.6672	273	0
1527787478.520309000	70.6678	100	1
1527787478.878587000	71.0261	387	1
1527787478.878654000	71.0261	257	1
1527787478.898501000	71.046	87	0
1527787479.021872000	71.1694	259	0
1527787479.022762000	71.1702	103	1
1527787479.023300000	71.1708	147	0
1527787479.024407000	71.1719	100	1
1527787479.024695000	71.1722	91	0
1527787479.025406000	71.1729	100	1
1527787479.026096000	71.1736	128	0
1527787479.026567000	71.1741	100	1
1527787479.869923000	72.0174	368	1
1527787479.870022000	72.0175	1412	1
1527787479.870048000	72.0175	1412	1
1527787479.870070000	72.0176	1412	1
1527787479.870132000	72.0176	1412	1
1527787479.870155000	72.0176	1412	1
1527787479.870190000	72.0177	1412	1
1527787479.870220000	72.0177	1412	1
1527787479.870257000	72.0177	1412	1
1527787479.870285000	72.0178	1412	1
1527787479.870323000	72.0178	1412	1
1527787479.870356000	72.0178	1412	1
1527787479.872102000	72.0196	1412	1
1527787479.872145000	72.0196	1412	1
1527787479.872202000	72.0197	1132	1
1527787479.888122000	72.0356	87	0
1527787479.891644000	72.0391	87	0
1527787480.016580000	72.1641	411	0
1527787480.017463000	72.1649	106	1
1527787480.021279000	72.1688	79	0
1527787480.022005000	72.1695	100	1
1527787486.679467000	78.827	991	1
1527787486.679558000	78.827	259	1
1527787486.699311000	78.8468	87	0
1527787486.819159000	78.9666	402	0
1527787486.820451000	78.9679	103	1
1527787486.820496000	78.968	147	0
1527787486.821418000	78.9689	100	1
1527787486.822881000	78.9704	91	0
1527787486.823416000	78.9709	100	1
1527787486.824280000	78.9718	91	0
1527787486.825402000	78.9729	100	1
1527787487.057651000	79.2051	581	1
1527787487.057719000	79.2052	257	1
1527787487.075345000	79.2228	87	0
1527787487.204367000	79.3519	273	0
1527787487.205422000	79.3529	103	1
1527787487.205780000	79.3533	147	0
1527787487.206421000	79.3539	100	1
1527787487.209298000	79.3568	91	0
1527787487.210436000	79.3579	100	1
1527787487.210731000	79.3582	333	0
1527787487.211414000	79.3589	100	1
1527787487.479722000	79.6272	398	1
1527787487.479781000	79.6273	260	1
1527787487.496786000	79.6443	87	0
1527787487.615521000	79.763	234	0
1527787487.616564000	79.764	103	1
1527787487.616997000	79.7645	147	0
1527787487.617435000	79.7649	100	1
1527787487.619494000	79.767	91	0
1527787487.620444000	79.7679	100	1
1527787487.620911000	79.7684	194	0
1527787487.621440000	79.7689	100	1
1527787487.797979000	79.9455	775	1
1527787487.798070000	79.9456	260	1
1527787487.816012000	79.9635	87	0
1527787487.912024000	80.0595	256	0
1527787487.912888000	80.0604	103	1
1527787487.913443000	80.0609	147	0
1527787487.914450000	80.0619	100	1
1527787487.915280000	80.0628	91	0
1527787487.915442000	80.0629	100	1
1527787487.916682000	80.0642	183	0
1527787487.917459000	80.0649	100	1
1527787488.220107000	80.3676	386	1
1527787488.220164000	80.3676	258	1
1527787488.238093000	80.3856	87	0
1527787488.364072000	80.5116	234	0
1527787488.365040000	80.5125	103	1
1527787488.365476000	80.513	147	0
1527787488.366563000	80.514	100	1
1527787488.367772000	80.5153	91	0
1527787488.368576000	80.5161	100	1
1527787488.369177000	80.5167	308	0
1527787488.369621000	80.5171	100	1
1527787489.060286000	81.2078	387	1
1527787489.060378000	81.2079	258	1
1527787489.078493000	81.226	87	0
1527787489.084286000	81.2318	87	0
1527787489.179707000	81.3272	303	0
1527787489.180750000	81.3282	106	1
1527787489.181045000	81.3285	147	0
1527787489.181538000	81.329	100	1
1527787489.183570000	81.3311	91	0
1527787489.184530000	81.332	100	1
1527787489.185051000	81.3325	132	0
1527787489.185521000	81.333	100	1
1527787489.320873000	81.4684	390	1
1527787489.320969000	81.4685	260	1
1527787489.338250000	81.4857	87	0
1527787489.458779000	81.6063	282	0
1527787489.459804000	81.6073	103	1
1527787489.460186000	81.6077	147	0
1527787489.460569000	81.6081	100	1
1527787489.464898000	81.6124	91	0
1527787489.465620000	81.6131	100	1
1527787489.466388000	81.6139	151	0
1527787489.466815000	81.6143	100	1
1527787489.589767000	81.7373	386	1
1527787489.589860000	81.7373	257	1
1527787489.610411000	81.7579	87	0
1527787489.711867000	81.8594	259	0
1527787489.712889000	81.8604	103	1
1527787489.713281000	81.8608	147	0
1527787489.713631000	81.8611	100	1
1527787489.716758000	81.8642	91	0
1527787489.717637000	81.8651	100	1
1527787489.721096000	81.8686	87	0
1527787489.721587000	81.8691	100	1
1527787489.819936000	81.9674	388	1
1527787489.819995000	81.9675	259	1
1527787489.836654000	81.9841	87	0
1527787489.940146000	82.0876	232	0
1527787489.941193000	82.0887	103	1
1527787489.941477000	82.089	147	0
1527787489.942661000	82.0901	100	1
1527787489.944286000	82.0918	91	0
1527787489.944575000	82.0921	100	1
1527787489.945657000	82.0931	240	0
1527787489.946578000	82.0941	100	1
1527787490.080122000	82.2276	387	1
1527787490.080190000	82.2277	260	1
1527787490.098220000	82.2457	87	0
1527787490.203600000	82.3511	232	0
1527787490.204613000	82.3521	103	1
1527787490.205012000	82.3525	147	0
1527787490.205591000	82.3531	100	1
1527787490.207070000	82.3546	91	0
1527787490.207660000	82.3551	100	1
1527787490.208423000	82.3559	172	0
1527787490.208867000	82.3564	100	1
1527787490.341287000	82.4888	391	1
1527787490.341375000	82.4889	264	1
1527787490.359512000	82.507	87	0
1527787490.465660000	82.6131	231	0
1527787490.466662000	82.6141	103	1
1527787490.467129000	82.6146	147	0
1527787490.467602000	82.6151	100	1
1527787490.469363000	82.6168	91	0
1527787490.469603000	82.6171	100	1
1527787490.470842000	82.6183	226	0
1527787490.471608000	82.6191	100	1
1527787490.552786000	82.7003	389	1
1527787490.552850000	82.7003	257	1
1527787490.570150000	82.7176	87	0
1527787490.666221000	82.8137	260	0
1527787490.667094000	82.8146	103	1
1527787490.667669000	82.8152	147	0
1527787490.668691000	82.8162	100	1
1527787490.669629000	82.8171	91	0
1527787490.670688000	82.8182	100	1
1527787490.671041000	82.8185	319	0
1527787490.671598000	82.8191	100	1
1527787490.890936000	83.0384	991	1
1527787490.891024000	83.0385	259	1
1527787490.908124000	83.0556	87	0
1527787491.092552000	83.24	232	0
1527787491.093670000	83.2412	103	1
1527787491.094029000	83.2415	147	0
1527787491.094640000	83.2421	100	1
1527787491.097627000	83.2451	91	0
1527787491.098640000	83.2461	100	1
1527787491.099065000	83.2465	255	0
1527787491.099625000	83.2471	100	1
1527787491.230355000	83.3778	581	1
1527787491.230417000	83.3779	264	1
1527787491.248130000	83.3956	87	0
1527787491.347416000	83.4949	231	0
1527787491.348770000	83.4963	103	1
1527787491.348803000	83.4963	147	0
1527787491.349738000	83.4972	100	1
1527787491.350816000	83.4983	91	0
1527787491.351727000	83.4992	100	1
1527787491.352215000	83.4997	95	0
1527787491.352694000	83.5002	100	1
1527787491.450111000	83.5976	398	1
1527787491.450202000	83.5977	260	1
1527787491.468186000	83.6157	87	0
1527787491.593685000	83.7412	234	0
1527787491.594746000	83.7422	103	1
1527787491.595058000	83.7425	147	0
1527787491.595690000	83.7432	100	1
1527787491.596744000	83.7442	91	0
1527787491.597737000	83.7452	100	1
1527787491.598285000	83.7458	144	0
1527787491.598775000	83.7463	100	1
1527787491.730155000	83.8776	774	1
1527787491.730219000	83.8777	259	1
1527787491.749015000	83.8965	87	0
1527787491.876909000	84.0244	405	0
1527787491.877797000	84.0253	103	1
1527787491.878390000	84.0259	147	0
1527787491.878727000	84.0262	100	1
1527787491.879735000	84.0272	91	0
1527787491.880759000	84.0282	100	1
1527787491.881184000	84.0287	276	0
1527787491.881696000	84.0292	100	1
1527787492.241249000	84.3887	387	1
1527787492.241347000	84.3888	259	1
1527787492.258257000	84.4057	87	0
1527787492.385258000	84.5327	274	0
1527787492.386152000	84.5336	103	1
1527787492.386680000	84.5342	147	0
1527787492.387794000	84.5353	100	1
1527787492.388721000	84.5362	91	0
1527787492.389789000	84.5373	100	1
1527787492.390541000	84.538	214	0
1527787492.391723000	84.5392	100	1
1527787492.668979000	84.8165	368	1
1527787492.669080000	84.8166	1412	1
1527787492.669120000	84.8166	1412	1
1527787492.669155000	84.8166	1412	1
1527787492.669191000	84.8167	843	1
1527787492.687808000	84.8353	87	0
1527787492.836013000	84.9835	414	0
1527787492.836855000	84.9843	103	1
1527787492.841245000	84.9887	79	0
1527787492.841863000	84.9893	100	1
1527787493.391366000	85.5389	388	1
1527787493.391431000	85.5389	259	1
1527787493.409350000	85.5568	87	0
1527787493.507062000	85.6545	234	0
1527787493.508099000	85.6556	103	1
1527787493.508398000	85.6559	147	0
1527787493.508772000	85.6563	100	1
1527787493.510366000	85.6579	91	0
1527787493.510859000	85.6583	100	1
1527787493.511866000	85.6594	160	0
1527787493.512790000	85.6603	100	1
1527787493.701588000	85.8491	391	1
1527787493.701675000	85.8492	258	1
1527787493.720054000	85.8675	87	0
1527787493.724784000	85.8723	87	0
1527787493.824388000	85.9719	304	0
1527787493.825359000	85.9728	106	1
1527787493.825839000	85.9733	147	0
1527787493.826876000	85.9744	100	1
1527787493.827291000	85.9748	91	0
1527787493.827871000	85.9754	100	1
1527787493.828695000	85.9762	173	0
1527787493.829810000	85.9773	100	1
1527787494.110939000	86.2584	388	1
1527787494.111023000	86.2585	257	1
1527787494.143936000	86.2914	388	1
1527787494.152137000	86.2996	87	0
1527787494.171874000	86.3194	87	0
1527787494.236037000	86.3835	282	0
1527787494.237009000	86.3845	106	1
1527787494.237468000	86.385	147	0
1527787494.237871000	86.3854	100	1
1527787494.238877000	86.3864	91	0
1527787494.239895000	86.3874	100	1
1527787494.240304000	86.3878	207	0
1527787494.240823000	86.3883	100	1
1527787497.534737000	89.6822	391	1
1527787497.534828000	89.6823	261	1
1527787497.552983000	89.7005	87	0
1527787497.672972000	89.8205	254	0
1527787497.674065000	89.8215	103	1
1527787497.674387000	89.8219	147	0
1527787497.675414000	89.8229	100	1
1527787497.677046000	89.8245	91	0
1527787497.677514000	89.825	100	1
1527787497.678501000	89.826	167	0
1527787497.679406000	89.8269	100	1
1527787497.754445000	89.9019	386	1
1527787497.754503000	89.902	258	1
1527787497.771677000	89.9192	87	0
1527787497.942828000	90.0903	232	0
1527787497.943713000	90.0912	103	1
1527787497.944247000	90.0917	147	0
1527787497.945432000	90.0929	100	1
1527787497.947736000	90.0952	91	0
1527787497.948431000	90.0959	100	1
1527787497.949215000	90.0967	273	0
1527787497.949723000	90.0972	100	1
1527787503.692157000	95.8396	387	1
1527787503.692222000	95.8397	261	1
1527787503.709257000	95.8567	87	0
1527787503.834846000	95.9823	257	0
1527787503.835988000	95.9835	103	1
1527787503.836202000	95.9837	147	0
1527787503.837411000	95.9849	100	1
1527787503.844604000	95.9921	91	0
1527787503.845364000	95.9928	100	1
1527787503.846018000	95.9935	320	0
1527787503.846488000	95.994	100	1
1527787503.934701000	96.0822	388	1
1527787503.934785000	96.0823	258	1
1527787503.953389000	96.1009	87	0
1527787504.053402000	96.2009	232	0
1527787504.054460000	96.2019	103	1
1527787504.054808000	96.2023	147	0
1527787504.055354000	96.2028	100	1
[truncated: 445 more rows]
