# Supplementary material for: Method for multi-task learning fusion network traffic classification to address small sample labels
Source: Sci Rep. 2024 Jan 30;14:2518. doi: 10.1038/s41598-024-51933-8 (PMC10827795; doi:10.1038/s41598-024-51933-8)
Supplement: Supplementary file 2 — Supplementary Information 2. [file 41598_2024_51933_MOESM2_ESM.zip › QUIC Dataset/QUIC Dataset/pretraining/Google Doc/GoogleDoc-1111.txt]

1527825059.772285000	0	296	1
1527825059.796138000	0.0238531	87	0
1527825059.992085000	0.2198	413	0
1527825059.993544000	0.221259	1412	0
1527825059.994986000	0.222701	1412	0
1527825059.995997000	0.223712	109	1
1527825059.996503000	0.224218	1412	0
1527825059.997910000	0.225625	180	0
1527825059.999384000	0.227099	1412	0
1527825059.999968000	0.227683	106	1
1527825060.000826000	0.228541	1412	0
1527825060.002265000	0.22998	1412	0
1527825060.003672000	0.231387	188	0
1527825060.003965000	0.23168	106	1
1527825060.005175000	0.23289	726	0
1527825060.006695000	0.23441	1412	0
1527825060.008140000	0.235855	1412	0
1527825060.008966000	0.236681	106	1
1527825060.009560000	0.237275	693	0
1527825060.011019000	0.238734	1412	0
1527825060.012457000	0.240172	1412	0
1527825060.012966000	0.240681	106	1
1527825060.013897000	0.241612	1412	0
1527825060.015304000	0.243019	188	0
1527825060.016784000	0.244499	84	0
1527825060.017966000	0.245681	106	1
1527825060.018255000	0.24597	1189	0
1527825060.019779000	0.247494	1412	0
1527825060.021223000	0.248938	1412	0
1527825060.021986000	0.249701	106	1
1527825060.022676000	0.250391	1412	0
1527825060.024080000	0.251795	188	0
1527825060.025563000	0.253278	84	0
1527825060.026056000	0.253771	106	1
1527825060.027035000	0.25475	1412	0
1527825060.028499000	0.256214	1409	0
1527825060.029938000	0.257653	1412	0
1527825060.031055000	0.25877	106	1
1527825060.031341000	0.259056	802	0
1527825060.032785000	0.2605	1412	0
1527825060.034274000	0.261989	1000	0
1527825060.035054000	0.262769	106	1
1527825060.035721000	0.263436	1412	0
1527825060.037271000	0.264986	1412	0
1527825060.038716000	0.266431	1412	0
1527825060.038990000	0.266705	106	1
1527825060.040072000	0.267787	188	0
1527825060.041592000	0.269307	1412	0
1527825060.042995000	0.27071	170	0
1527825060.044055000	0.27177	106	1
1527825060.044409000	0.272124	1412	0
1527825060.045848000	0.273563	1412	0
1527825060.047401000	0.275116	1412	0
1527825060.048054000	0.275769	106	1
1527825060.048815000	0.27653	188	0
1527825060.050333000	0.278048	1412	0
1527825060.051741000	0.279456	153	0
1527825060.053057000	0.280772	106	1
1527825060.053153000	0.280868	1412	0
1527825060.054645000	0.28236	1412	0
1527825060.056037000	0.283752	1412	0
1527825060.057060000	0.284775	106	1
1527825060.057505000	0.28522	188	0
1527825060.058989000	0.286704	794	0
1527825060.060393000	0.288108	1412	0
1527825060.061060000	0.288775	106	1
1527825060.061833000	0.289548	1412	0
1527825060.063326000	0.291041	1412	0
1527825060.064725000	0.29244	188	0
1527825060.066055000	0.29377	106	1
1527825060.066102000	0.293817	663	0
1527825060.067641000	0.295356	315	0
1527825060.070060000	0.297775	103	1
1527825060.071918000	0.299633	413	0
1527825060.076060000	0.303775	100	1
1527825060.760227000	0.987942	317	1
1527825060.760324000	0.988039	1412	1
1527825060.760361000	0.988076	918	1
1527825060.773999000	1.00171	818	1
1527825060.778637000	1.00635	87	0
1527825060.805719000	1.03343	87	0
1527825060.944600000	1.17232	398	0
1527825060.946594000	1.17431	80	0
1527825060.948335000	1.17605	109	1
1527825060.956801000	1.18452	232	0
1527825060.958249000	1.18596	1412	0
1527825060.959695000	1.18741	1412	0
1527825060.961048000	1.18876	106	1
1527825060.961121000	1.18884	1412	0
1527825060.962556000	1.19027	180	0
1527825060.964020000	1.19174	1412	0
1527825060.965034000	1.19275	106	1
1527825060.965462000	1.19318	1412	0
1527825060.966955000	1.19467	1071	0
1527825060.968356000	1.19607	92	0
1527825060.969037000	1.19675	106	1
1527825060.969804000	1.19752	325	0
1527825060.973043000	1.20076	100	1
1527825061.058324000	1.28604	217	1
1527825061.078511000	1.30623	87	0
1527825061.384959000	1.61267	404	0
1527825061.386458000	1.61417	1116	0
1527825061.387868000	1.61558	92	0
1527825061.389080000	1.6168	109	1
1527825061.389309000	1.61702	170	0
1527825061.395098000	1.62281	100	1
1527825061.512862000	1.74058	864	1
1527825061.513596000	1.74131	623	1
1527825061.535886000	1.7636	87	0
1527825061.709793000	1.93751	504	0
1527825061.714134000	1.94185	103	1
1527825061.736342000	1.96406	1412	0
1527825061.737739000	1.96545	121	0
1527825061.740097000	1.96781	103	1
1527825061.815465000	2.04318	305	1
1527825061.815545000	2.04326	145	1
1527825061.834781000	2.0625	87	0
1527825061.859867000	2.08758	156	1
1527825061.859949000	2.08766	191	1
1527825061.890200000	2.11791	1412	0
1527825061.891627000	2.11934	1412	0
1527825061.893067000	2.12078	1412	0
1527825061.894129000	2.12184	109	1
1527825061.894503000	2.12222	515	0
1527825061.895928000	2.12364	92	0
1527825061.897430000	2.12514	297	0
1527825061.898129000	2.12584	106	1
1527825062.012121000	2.23984	690	0
1527825062.013528000	2.24124	92	0
1527825062.014969000	2.24268	177	0
1527825062.016126000	2.24384	106	1
1527825062.358698000	2.58641	473	1
1527825062.378963000	2.60668	87	0
1527825062.414993000	2.64271	437	0
1527825062.416473000	2.64419	80	0
1527825062.419888000	2.6476	120	1
1527825062.425182000	2.6529	100	1
1527825062.444890000	2.67261	87	0
1527825062.668553000	2.89627	351	1
1527825062.698370000	2.92608	87	0
1527825062.712692000	2.94041	1350	1
1527825062.732870000	2.96059	87	0
1527825062.995876000	3.22359	1275	1
1527825063.016802000	3.24452	87	0
1527825063.037876000	3.26559	369	0
1527825063.039300000	3.26701	1412	0
1527825063.040713000	3.26843	997	0
1527825063.042131000	3.26985	92	0
1527825063.042757000	3.27047	112	1
1527825063.043595000	3.27131	325	0
1527825063.047206000	3.27492	103	1
1527825063.092066000	3.31978	458	0
1527825063.093519000	3.32123	1412	0
1527825063.094955000	3.32267	1412	0
1527825063.096174000	3.32389	106	1
1527825063.096468000	3.32418	1412	0
1527825063.097875000	3.32559	188	0
1527825063.099320000	3.32703	435	0
1527825063.100173000	3.32789	106	1
1527825063.186203000	3.41392	972	0
1527825063.187704000	3.41542	289	0
1527825063.190203000	3.41792	103	1
1527825063.754942000	3.98266	333	1
1527825063.755084000	3.9828	1412	1
1527825063.755128000	3.98284	1412	1
1527825063.755185000	3.9829	1412	1
1527825063.755210000	3.98292	1412	1
1527825063.755253000	3.98297	1412	1
1527825063.755287000	3.983	1412	1
1527825063.755333000	3.98305	1412	1
1527825063.755372000	3.98309	1412	1
1527825063.755426000	3.98314	1412	1
1527825063.755465000	3.98318	1412	1
1527825063.755500000	3.98322	1412	1
1527825063.755543000	3.98326	1412	1
1527825063.755591000	3.98331	1291	1
1527825063.774808000	4.00252	87	0
1527825063.778844000	4.00656	87	0
1527825064.043261000	4.27098	1412	1
1527825064.043335000	4.27105	620	1
1527825064.062963000	4.29068	87	0
1527825064.067492000	4.29521	396	0
1527825064.070164000	4.29788	80	0
1527825064.083415000	4.31113	106	1
1527825064.188930000	4.41665	426	0
1527825064.190346000	4.41806	178	0
1527825064.196894000	4.42461	103	1
1527825065.682091000	5.90981	334	1
1527825065.682189000	5.9099	1412	1
1527825065.682228000	5.90994	991	1
1527825065.682836000	5.91055	419	1
1527825065.682887000	5.9106	1412	1
1527825065.682912000	5.91063	1412	1
1527825065.682932000	5.91065	771	1
1527825065.696763000	5.92448	102	1
1527825065.701519000	5.92923	87	0
1527825065.706513000	5.93423	87	0
1527825065.707548000	5.93526	270	1
1527825065.720904000	5.94862	94	0
1527825065.724046000	5.95176	87	0
1527825065.725019000	5.95273	103	1
1527825065.739119000	5.96683	87	0
1527825065.867809000	6.09552	440	0
1527825065.870842000	6.09856	80	0
1527825065.872212000	6.09993	106	1
1527825065.955438000	6.18315	520	0
1527825065.956903000	6.18462	306	0
1527825065.957373000	6.18509	120	1
1527825065.958362000	6.18608	197	0
1527825065.959802000	6.18752	268	1
1527825065.976715000	6.20443	87	0
1527825066.222672000	6.45039	945	0
1527825066.224069000	6.45178	1412	0
1527825066.225517000	6.45323	1412	0
1527825066.227034000	6.45475	1412	0
1527825066.228257000	6.45597	109	1
1527825066.228448000	6.45616	180	0
1527825066.229935000	6.45765	1412	0
1527825066.231359000	6.45907	1357	0
1527825066.232096000	6.45981	109	1
1527825066.232795000	6.46051	1412	0
1527825066.234238000	6.46195	1412	0
1527825066.235677000	6.46339	1412	0
1527825066.236070000	6.46378	106	1
1527825066.237130000	6.46484	188	0
1527825066.238598000	6.46631	1225	0
1527825066.240043000	6.46776	1412	0
1527825066.241067000	6.46878	106	1
1527825066.241477000	6.46919	1412	0
1527825066.242921000	6.47064	1412	0
1527825066.244322000	6.47204	188	0
1527825066.245768000	6.47348	84	0
1527825066.246746000	6.47446	106	1
1527825066.247326000	6.47504	1412	0
1527825066.248756000	6.47647	737	0
1527825066.255075000	6.48279	106	1
1527825066.262561000	6.49028	1412	0
1527825066.263989000	6.4917	1412	0
1527825066.265430000	6.49314	1412	0
1527825066.266051000	6.49377	106	1
1527825066.266959000	6.49467	188	0
1527825066.268438000	6.49615	1412	0
1527825066.269875000	6.49759	1412	0
1527825066.271314000	6.49903	1412	0
1527825066.272754000	6.50047	1412	0
1527825066.273650000	6.50136	100	1
1527825066.274188000	6.5019	1412	0
1527825066.275631000	6.50335	1412	0
1527825066.280119000	6.50783	1412	0
1527825066.281063000	6.50878	118	1
1527825066.281553000	6.50927	1412	0
1527825066.282997000	6.51071	1412	0
1527825066.284436000	6.51215	1412	0
1527825066.285055000	6.51277	106	1
1527825066.285868000	6.51358	1412	0
1527825066.287342000	6.51506	756	0
1527825066.288793000	6.51651	1195	0
1527825066.289083000	6.5168	106	1
1527825066.290235000	6.51795	1412	0
1527825066.291675000	6.51939	1412	0
1527825066.293106000	6.52082	1412	0
1527825066.294059000	6.52177	106	1
1527825066.294510000	6.52222	188	0
1527825066.295978000	6.52369	999	0
1527825066.297477000	6.52519	1412	0
1527825066.298097000	6.52581	106	1
1527825066.298902000	6.52662	1248	0
1527825066.300331000	6.52805	745	0
1527825066.301784000	6.5295	1412	0
1527825066.303058000	6.53077	106	1
1527825066.303211000	6.53093	1327	0
1527825066.304657000	6.53237	1412	0
1527825066.306091000	6.53381	1412	0
1527825066.307117000	6.53483	106	1
1527825066.307552000	6.53527	338	0
1527825066.308981000	6.5367	92	0
1527825066.310421000	6.53814	160	0
1527825066.311053000	6.53877	106	1
1527825067.568197000	7.79591	369	1
1527825067.568281000	7.796	145	1
1527825067.587256000	7.81497	87	0
1527825067.640276000	7.86799	1412	0
1527825067.641698000	7.86941	1412	0
1527825067.643147000	7.87086	1412	0
1527825067.644160000	7.87188	109	1
1527825067.644579000	7.87229	632	0
1527825067.646012000	7.87373	248	0
1527825067.648162000	7.87588	103	1
1527825068.767534000	8.99525	1412	1
1527825068.767576000	8.99529	1412	1
1527825068.767600000	8.99532	193	1
1527825068.767660000	8.99537	844	1
1527825068.796269000	9.02398	87	0
1527825068.802145000	9.02986	965	1
1527825068.802247000	9.02996	295	1
1527825068.805732000	9.03345	304	1
1527825068.805806000	9.03352	1412	1
1527825068.805842000	9.03356	1412	1
1527825068.805883000	9.0336	982	1
1527825068.806589000	9.0343	529	0
1527825068.808021000	9.03574	128	0
1527825068.811209000	9.03892	106	1
1527825068.821529000	9.04924	87	0
1527825068.824430000	9.05215	100	0
1527825068.828204000	9.05592	103	1
1527825068.899603000	9.12732	450	1
1527825068.919365000	9.14708	87	0
1527825068.948526000	9.17624	285	0
1527825068.949981000	9.1777	1400	0
1527825068.951395000	9.17911	513	0
1527825068.952203000	9.17992	109	1
1527825068.952914000	9.18063	592	0
1527825068.954360000	9.18208	635	0
1527825068.955790000	9.18351	467	0
1527825068.956214000	9.18393	106	1
1527825068.957306000	9.18502	697	0
1527825068.958736000	9.18645	484	0
1527825068.960184000	9.1879	835	0
1527825068.961195000	9.18891	106	1
1527825068.961612000	9.18933	649	0
1527825068.963051000	9.19077	519	0
1527825068.964486000	9.1922	439	0
1527825068.965199000	9.19291	106	1
1527825068.965928000	9.19364	701	0
1527825068.967420000	9.19514	616	0
1527825068.968854000	9.19657	558	0
1527825068.969201000	9.19692	106	1
1527825068.970292000	9.19801	654	0
1527825068.971731000	9.19945	583	0
1527825068.973166000	9.20088	689	0
1527825068.974205000	9.20192	106	1
1527825068.991733000	9.21945	102	0
1527825068.993163000	9.22088	303	0
1527825068.995217000	9.22293	103	1
1527825069.010451000	9.23817	1412	1
1527825069.010528000	9.23824	1412	1
1527825069.010548000	9.23826	262	1
1527825069.010617000	9.23833	513	1
1527825069.031786000	9.2595	87	0
1527825069.052257000	9.27997	411	0
1527825069.053677000	9.28139	231	0
1527825069.056205000	9.28392	106	1
1527825069.187023000	9.41474	373	0
1527825069.191218000	9.41893	100	1
1527825069.192100000	9.41982	80	0
1527825069.196240000	9.42395	100	1
1527825069.274886000	9.5026	285	0
1527825069.276356000	9.50407	103	0
1527825069.278235000	9.50595	103	1
1527825069.281178000	9.50889	204	0
1527825069.285244000	9.51296	100	1
1527825070.415191000	10.6429	990	1
1527825070.415269000	10.643	110	1
1527825070.427137000	10.6549	304	1
1527825070.429559000	10.6573	478	1
1527825070.429629000	10.6573	88	1
1527825070.437401000	10.6651	87	0
1527825070.446678000	10.6744	87	0
1527825070.708142000	10.9359	437	1
1527825070.708226000	10.9359	95	1
1527825070.730705000	10.9584	87	0
1527825070.794595000	11.0223	287	0
1527825070.796035000	11.0238	151	0
1527825070.798390000	11.0261	106	1
1527825070.799906000	11.0276	92	0
1527825070.801314000	11.029	198	0
1527825070.804387000	11.0321	103	1
1527825070.827002000	11.0547	313	0
1527825070.828424000	11.0561	103	0
1527825070.830958000	11.0587	92	0
1527825070.832098000	11.0598	103	1
1527825070.832425000	11.0601	287	0
1527825070.837623000	11.0653	103	1
1527825070.900678000	11.1284	275	0
1527825070.902103000	11.1298	367	0
1527825070.903765000	11.1315	192	0
1527825070.904310000	11.132	106	1
1527825070.934855000	11.1626	393	1
1527825070.935019000	11.1627	256	1
1527825070.953094000	11.1808	87	0
1527825070.971247000	11.199	233	0
1527825070.972672000	11.2004	141	0
1527825070.974103000	11.2018	92	0
1527825070.975340000	11.2031	109	1
1527825070.975566000	11.2033	241	0
1527825070.979332000	11.207	100	1
1527825071.726202000	11.9539	372	1
1527825071.726337000	11.9541	1412	1
1527825071.726374000	11.9541	1412	1
1527825071.726409000	11.9541	1412	1
1527825071.726445000	11.9542	1412	1
1527825071.726480000	11.9542	1412	1
1527825071.726514000	11.9542	1412	1
1527825071.726552000	11.9543	1412	1
1527825071.726590000	11.9543	1412	1
1527825071.726623000	11.9543	1412	1
1527825071.726658000	11.9544	1412	1
1527825071.726699000	11.9544	1412	1
1527825071.726732000	11.9544	1412	1
1527825071.726768000	11.9545	1412	1
1527825071.726815000	11.9545	1412	1
1527825071.726846000	11.9546	1412	1
1527825071.726881000	11.9546	1412	1
1527825071.726909000	11.9546	1412	1
1527825071.728375000	11.9561	1412	1
1527825071.728421000	11.9561	1412	1
1527825071.728473000	11.9562	1412	1
1527825071.728497000	11.9562	1412	1
1527825071.728537000	11.9563	1412	1
1527825071.728571000	11.9563	1412	1
1527825071.728607000	11.9563	1412	1
1527825071.728647000	11.9564	1412	1
1527825071.728680000	11.9564	1412	1
1527825071.728714000	11.9564	1412	1
1527825071.728751000	11.9565	1412	1
1527825071.728784000	11.9565	1412	1
1527825071.728819000	11.9565	1412	1
1527825071.728854000	11.9566	1412	1
1527825071.728888000	11.9566	1412	1
1527825071.728929000	11.9566	1412	1
1527825071.730368000	11.9581	792	1
1527825071.746570000	11.9743	87	0
1527825071.751468000	11.9792	87	0
1527825071.753023000	11.9807	87	0
1527825071.756888000	11.9846	87	0
1527825071.764085000	11.9918	87	0
1527825071.831053000	12.0588	258	0
1527825071.832415000	12.0601	146	0
1527825071.835379000	12.0631	118	1
1527825071.846032000	12.0737	92	0
1527825071.847568000	12.0753	157	0
1527825071.850375000	12.0781	103	1
1527825071.878089000	12.1058	361	1
1527825071.878943000	12.1067	296	1
1527825071.896478000	12.1242	87	0
1527825071.919287000	12.147	377	1
1527825071.947079000	12.1748	87	0
1527825072.005698000	12.2334	258	0
1527825072.007191000	12.2349	118	0
1527825072.009030000	12.2367	92	0
1527825072.009374000	12.2371	112	1
1527825072.010501000	12.2382	333	0
1527825072.014409000	12.2421	100	1
1527825072.034144000	12.2619	393	1
1527825072.034217000	12.2619	447	1
1527825072.053464000	12.2812	87	0
1527825072.096069000	12.3238	506	1
1527825072.113993000	12.3417	87	0
1527825072.120911000	12.3486	601	0
1527825072.122345000	12.3501	802	0
1527825072.124058000	12.3518	92	0
1527825072.124381000	12.3521	112	1
1527825072.125524000	12.3532	244	0
1527825072.129441000	12.3572	100	1
1527825072.152933000	12.3806	520	0
1527825072.153602000	12.3813	117	1
1527825072.154365000	12.3821	80	0
1527825072.158412000	12.3861	100	1
1527825072.170206000	12.3979	386	0
1527825072.174458000	12.4022	100	1
1527825072.175862000	12.4036	87	0
1527825072.177360000	12.4051	80	0
1527825072.181431000	12.4091	103	1
1527825072.198655000	12.4264	328	0
1527825072.200071000	12.4278	146	0
1527825072.202407000	12.4301	103	1
1527825072.203372000	12.4311	92	0
1527825072.204810000	12.4325	97	0
1527825072.207417000	12.4351	103	1
1527825072.269499000	12.4972	313	0
1527825072.270925000	12.4986	279	0
1527825072.272350000	12.5001	92	0
1527825072.273391000	12.5011	106	1
1527825072.273818000	12.5015	206	0
1527825072.277490000	12.5052	100	1
1527825072.291668000	12.5194	1412	1
1527825072.291725000	12.5194	130	1
1527825072.316339000	12.5441	87	0
1527825072.436867000	12.6646	339	0
1527825072.438352000	12.6661	467	0
1527825072.439783000	12.6675	171	0
1527825072.440408000	12.6681	109	1
1527825072.452460000	12.6802	666	1
1527825072.472699000	12.7004	87	0
1527825072.506323000	12.734	724	1
1527825072.506412000	12.7341	257	1
1527825072.525832000	12.7535	87	0
1527825072.589609000	12.8173	546	0
1527825072.590954000	12.8187	162	0
1527825072.593449000	12.8212	109	1
1527825072.698890000	12.9266	258	0
1527825072.700394000	12.9281	146	0
1527825072.701778000	12.9295	92	0
1527825072.702519000	12.9302	106	1
1527825072.703282000	12.931	215	0
1527825072.707489000	12.9352	100	1
1527825072.906746000	13.1345	394	1
1527825072.906806000	13.1345	264	1
1527825072.928338000	13.1561	87	0
1527825073.082500000	13.3102	258	0
1527825073.083992000	13.3117	146	0
1527825073.085424000	13.3131	92	0
1527825073.086523000	13.3142	109	1
1527825073.086948000	13.3147	220	0
1527825073.090510000	13.3182	100	1
1527825073.245868000	13.4736	393	1
1527825073.245960000	13.4737	258	1
1527825073.265391000	13.4931	87	0
1527825073.635474000	13.8632	233	0
1527825073.636919000	13.8646	146	0
1527825073.638388000	13.8661	92	0
1527825073.639555000	13.8673	109	1
1527825073.639795000	13.8675	250	0
1527825073.643546000	13.8713	100	1
1527825073.786985000	14.0147	514	1
1527825073.787048000	14.0148	255	1
1527825073.807060000	14.0348	87	0
1527825073.969149000	14.1969	302	0
1527825073.970538000	14.1983	146	0
1527825073.972564000	14.2003	106	1
1527825073.973478000	14.2012	92	0
1527825073.974884000	14.2026	130	0
1527825073.977559000	14.2053	103	1
1527825074.287158000	14.5149	388	1
1527825074.287221000	14.5149	255	1
1527825074.308373000	14.5361	87	0
1527825074.319395000	14.5471	87	0
1527825074.641069000	14.8688	233	0
1527825074.642517000	14.8702	146	0
1527825074.643941000	14.8717	92	0
1527825074.644615000	14.8723	112	1
1527825074.645411000	14.8731	318	0
1527825074.649625000	14.8773	100	1
1527825074.947046000	15.1748	392	1
1527825074.947108000	15.1748	259	1
1527825074.966160000	15.1939	87	0
1527825075.361238000	15.589	256	0
1527825075.362669000	15.5904	146	0
1527825075.364107000	15.5918	92	0
1527825075.364592000	15.5923	109	1
1527825075.365566000	15.5933	105	0
1527825075.369580000	15.5973	100	1
1527825075.976074000	16.2038	389	1
1527825075.976167000	16.2039	257	1
1527825075.995665000	16.2234	87	0
1527825076.365740000	16.5935	298	0
1527825076.367299000	16.595	148	0
1527825076.369650000	16.5974	106	1
1527825076.370196000	16.5979	92	0
1527825076.371642000	16.5994	243	0
1527825076.373700000	16.6014	103	1
1527825076.537175000	16.7649	393	1
1527825076.537233000	16.7649	262	1
1527825076.558915000	16.7866	87	0
1527825076.973155000	17.2009	256	0
1527825076.974650000	17.2024	148	0
1527825076.976748000	17.2045	106	1
1527825076.977622000	17.2053	92	0
1527825076.979067000	17.2068	228	0
1527825076.981752000	17.2095	103	1
1527825076.988767000	17.2165	392	1
1527825076.988828000	17.2165	260	1
1527825077.007764000	17.2355	87	0
1527825077.037292000	17.265	87	0
1527825077.397466000	17.6252	235	0
1527825077.398879000	17.6266	148	0
1527825077.400975000	17.6287	92	0
1527825077.401765000	17.6295	112	1
1527825077.402450000	17.6302	331	0
1527825077.405762000	17.6335	100	1
1527825077.538810000	17.7665	389	1
1527825077.538903000	17.7666	260	1
1527825077.560136000	17.7879	87	0
1527825077.930794000	18.1585	338	0
1527825077.932228000	18.1599	148	0
1527825077.934735000	18.1625	106	1
1527825077.935606000	18.1633	92	0
1527825077.937039000	18.1648	263	0
1527825077.939718000	18.1674	103	1
1527825078.099519000	18.3272	867	1
1527825078.099612000	18.3273	262	1
1527825078.120187000	18.3479	87	0
1527825078.495235000	18.7229	305	0
1527825078.496728000	18.7244	148	0
1527825078.498713000	18.7264	92	0
1527825078.498804000	18.7265	106	1
1527825078.500179000	18.7279	157	0
1527825078.502809000	18.7305	103	1
1527825078.658924000	18.8866	588	1
1527825078.659018000	18.8867	256	1
1527825078.678498000	18.9062	87	0
1527825078.791310000	19.019	258	0
1527825078.792747000	19.0205	148	0
1527825078.794225000	19.0219	92	0
1527825078.794815000	19.0225	109	1
1527825078.795690000	19.0234	248	0
1527825078.799811000	19.0275	100	1
1527825079.998142000	20.2259	792	1
1527825079.998206000	20.2259	257	1
1527825080.017591000	20.2453	87	0
1527825080.459045000	20.6868	286	0
1527825080.460470000	20.6882	148	0
1527825080.462434000	20.6901	106	1
1527825080.464938000	20.6927	92	0
1527825080.466493000	20.6942	247	0
1527825080.468429000	20.6961	103	1
1527825080.491863000	20.7196	393	1
1527825080.491945000	20.7197	258	1
1527825080.513245000	20.741	87	0
1527825080.672938000	20.9007	233	0
1527825080.674367000	20.9021	148	0
1527825080.675773000	20.9035	92	0
1527825080.676469000	20.9042	109	1
1527825080.677328000	20.905	182	0
1527825080.681465000	20.9092	100	1
1527825080.714853000	20.9426	514	1
1527825080.714916000	20.9426	261	1
1527825080.736435000	20.9641	87	0
1527825081.093225000	21.3209	281	0
1527825081.096344000	21.3241	148	0
1527825081.097472000	21.3252	106	1
1527825081.097792000	21.3255	92	0
1527825081.099237000	21.327	219	0
1527825081.101470000	21.3292	103	1
1527825081.208236000	21.436	390	1
1527825081.208324000	21.436	261	1
1527825081.227370000	21.4551	87	0
1527825081.388625000	21.6163	235	0
1527825081.390062000	21.6178	148	0
1527825081.391678000	21.6194	92	0
1527825081.392479000	21.6202	109	1
1527825081.393143000	21.6209	156	0
1527825081.396472000	21.6242	100	1
1527825081.676267000	21.904	390	1
1527825081.676356000	21.9041	261	1
1527825081.695745000	21.9235	87	0
1527825082.066594000	22.2943	258	0
1527825082.068073000	22.2958	148	0
1527825082.069509000	22.2972	92	0
1527825082.070621000	22.2983	109	1
1527825082.070951000	22.2987	252	0
1527825082.074606000	22.3023	100	1
1527825082.134540000	22.3623	390	1
1527825082.134604000	22.3623	261	1
1527825082.153130000	22.3808	87	0
1527825082.297603000	22.5253	279	0
1527825082.299114000	22.5268	148	0
1527825082.300935000	22.5287	92	0
1527825082.301646000	22.5294	109	1
1527825082.302412000	22.5301	267	0
1527825082.306634000	22.5343	100	1
1527825082.386224000	22.6139	388	1
1527825082.386285000	22.614	257	1
1527825082.405313000	22.633	87	0
1527825082.522971000	22.7507	236	0
1527825082.524409000	22.7521	148	0
1527825082.526655000	22.7544	106	1
1527825082.528167000	22.7559	92	0
1527825082.529601000	22.7573	104	0
1527825082.531650000	22.7594	103	1
1527825082.772959000	23.0007	393	1
1527825082.773052000	23.0008	259	1
1527825082.795504000	23.0232	87	0
1527825082.921206000	23.1489	256	0
1527825082.922624000	23.1503	148	0
1527825082.924683000	23.1524	106	1
1527825082.926213000	23.1539	92	0
1527825082.927616000	23.1553	149	0
1527825082.929654000	23.1574	103	1
1527825083.023834000	23.2515	389	1
1527825083.023900000	23.2516	256	1
1527825083.042772000	23.2705	87	0
1527825083.429142000	23.6569	277	0
1527825083.430637000	23.6584	148	0
1527825083.432076000	23.6598	92	0
1527825083.432697000	23.6604	109	1
1527825083.433539000	23.6613	173	0
1527825083.437720000	23.6654	100	1
1527825083.573268000	23.801	393	1
1527825083.573340000	23.8011	263	1
1527825083.592810000	23.8205	87	0
1527825083.954484000	24.1822	256	0
1527825083.955874000	24.1836	148	0
1527825083.958660000	24.1864	106	1
1527825083.959751000	24.1875	92	0
1527825083.961253000	24.189	319	0
1527825083.963729000	24.1914	103	1
1527825084.074099000	24.3018	867	1
1527825084.074164000	24.3019	259	1
1527825084.093109000	24.3208	87	0
1527825084.252892000	24.4806	233	0
1527825084.254315000	24.482	148	0
1527825084.255743000	24.4835	92	0
1527825084.256650000	24.4844	109	1
1527825084.257265000	24.485	107	0
1527825084.260664000	24.4884	100	1
1527825084.529317000	24.757	586	1
1527825084.529405000	24.7571	260	1
1527825084.548264000	24.776	87	0
1527825084.752878000	24.9806	267	0
1527825084.754342000	24.9821	148	0
1527825084.756770000	24.9845	106	1
1527825084.757269000	24.985	92	0
1527825084.760616000	24.9883	267	0
1527825084.760677000	24.9884	100	1
1527825084.764776000	24.9925	100	1
1527825084.923164000	25.1509	792	1
1527825084.923229000	25.1509	257	1
1527825084.942441000	25.1702	87	0
1527825085.100398000	25.3281	306	0
1527825085.101769000	25.3295	148	0
1527825085.104800000	25.3325	106	1
1527825085.107747000	25.3355	92	0
1527825085.109228000	25.3369	192	0
1527825085.111778000	25.3395	103	1
1527825085.352961000	25.5807	389	1
1527825085.353026000	25.5807	259	1
1527825085.382984000	25.6107	87	0
1527825085.740859000	25.9686	305	0
1527825085.742265000	25.97	148	0
1527825085.743696000	25.9714	92	0
1527825085.744738000	25.9725	109	1
1527825085.745154000	25.9729	102	0
1527825085.748726000	25.9764	100	1
1527825085.904501000	26.1322	514	1
1527825085.904576000	26.1323	258	1
1527825085.923797000	26.1515	87	0
1527825086.291507000	26.5192	258	0
1527825086.292997000	26.5207	148	0
1527825086.294559000	26.5223	92	0
1527825086.295828000	26.5235	109	1
1527825086.296025000	26.5237	190	0
1527825086.299826000	26.5275	100	1
1527825086.390302000	26.618	393	1
1527825086.390369000	26.6181	264	1
1527825086.426823000	26.6545	393	1
1527825086.432827000	26.6605	87	0
1527825086.444698000	26.6724	87	0
1527825086.587759000	26.8155	263	0
1527825086.589200000	26.8169	148	0
1527825086.590882000	26.8186	92	0
1527825086.591814000	26.8195	112	1
1527825086.592320000	26.82	288	0
1527825086.595800000	26.8235	100	1
1527825086.914977000	27.1427	390	1
1527825086.915052000	27.1428	264	1
1527825086.934934000	27.1626	87	0
1527825087.293176000	27.5209	259	0
1527825087.294617000	27.5223	148	0
1527825087.296107000	27.5238	92	0
1527825087.296836000	27.5246	109	1
1527825087.297577000	27.5253	168	0
1527825087.300835000	27.5285	100	1
1527825087.492246000	27.72	395	1
1527825087.492310000	27.72	262	1
1527825087.511992000	27.7397	87	0
1527825087.871769000	28.0995	278	0
1527825087.873192000	28.1009	148	0
1527825087.875665000	28.1034	92	0
1527825087.875901000	28.1036	109	1
1527825087.877179000	28.1049	314	0
1527825087.880921000	28.1086	100	1
1527825087.928153000	28.1559	388	1
1527825087.928220000	28.1559	260	1
1527825087.966918000	28.1946	388	1
1527825087.968053000	28.1958	87	0
1527825087.986562000	28.2143	87	0
1527825088.350100000	28.5778	233	0
1527825088.351535000	28.5793	148	0
1527825088.353643000	28.5814	92	0
1527825088.353893000	28.5816	112	1
1527825088.355112000	28.5828	339	0
1527825088.358963000	28.5867	100	1
1527825089.165418000	29.3931	389	1
1527825089.165515000	29.3932	258	1
1527825089.184251000	29.412	87	0
1527825089.343097000	29.5708	302	0
1527825089.344520000	29.5722	148	0
1527825089.346846000	29.5746	106	1
1527825089.346863000	29.5746	92	0
1527825089.348289000	29.576	181	0
1527825089.350825000	29.5785	103	1
1527825089.413012000	29.6407	389	1
1527825089.413112000	29.6408	260	1
1527825089.431543000	29.6593	87	0
1527825089.435395000	29.6631	87	0
1527825089.803391000	30.0311	256	0
1527825089.804816000	30.0325	148	0
1527825089.806787000	30.0345	109	1
1527825089.807775000	30.0355	92	0
1527825089.809238000	30.037	142	0
1527825089.811782000	30.0395	103	1
1527825090.579689000	30.8074	389	1
1527825090.579761000	30.8075	258	1
1527825090.601506000	30.8292	87	0
1527825090.964640000	31.1924	258	0
1527825090.966138000	31.1939	148	0
1527825090.967942000	31.1957	92	0
1527825090.968839000	31.1966	109	1
1527825090.969400000	31.1971	192	0
1527825090.972833000	31.2005	100	1
1527825091.010021000	31.2377	867	1
1527825091.010089000	31.2378	264	1
1527825091.028819000	31.2565	87	0
1527825091.187231000	31.4149	275	0
1527825091.188661000	31.4164	148	0
1527825091.190084000	31.4178	92	0
1527825091.190877000	31.4186	109	1
1527825091.191532000	31.4192	296	0
1527825091.194861000	31.4226	100	1
1527825091.311208000	31.5389	388	1
1527825091.311301000	31.539	257	1
1527825091.330043000	31.5578	87	0
1527825091.489766000	31.7175	235	0
1527825091.491197000	31.7189	148	0
1527825091.493904000	31.7216	106	1
1527825091.494774000	31.7225	92	0
1527825091.496314000	31.724	248	0
1527825091.498945000	31.7267	103	1
1527825091.669746000	31.8975	587	1
1527825091.669840000	31.8976	260	1
1527825091.690508000	31.9182	87	0
1527825092.055386000	32.2831	256	0
1527825092.056872000	32.2846	148	0
1527825092.058922000	32.2866	106	1
1527825092.060699000	32.2884	92	0
1527825092.062147000	32.2899	288	0
1527825092.063936000	32.2917	103	1
1527825092.150505000	32.3782	786	1
1527825092.150599000	32.3783	262	1
1527825092.170866000	32.3986	87	0
1527825092.546381000	32.7741	265	0
1527825092.547787000	32.7755	148	0
1527825092.549781000	32.7775	92	0
1527825092.550022000	32.7777	109	1
1527825092.552740000	32.7805	161	0
1527825092.555999000	32.7837	100	1
1527825092.630128000	32.8578	393	1
1527825092.630225000	32.8579	257	1
1527825092.649506000	32.8772	87	0
1527825093.020793000	33.2485	305	0
1527825093.022219000	33.2499	148	0
1527825093.024266000	33.252	92	0
1527825093.025052000	33.2528	109	1
1527825093.025722000	33.2534	88	0
1527825093.029023000	33.2567	100	1
1527825093.049072000	33.2768	514	1
1527825093.049155000	33.2769	261	1
1527825093.068200000	33.2959	87	0
1527825093.466905000	33.6946	303	0
1527825093.468422000	33.6961	148	0
1527825093.471062000	33.6988	106	1
1527825093.471313000	33.699	92	0
1527825093.472757000	33.7005	287	0
1527825093.475045000	33.7028	103	1
1527825093.599455000	33.8272	392	1
1527825093.599516000	33.8272	259	1
1527825093.619019000	33.8467	87	0
1527825094.006368000	34.2341	259	0
1527825094.007785000	34.2355	148	0
1527825094.010017000	34.2377	106	1
1527825094.010701000	34.2384	92	0
1527825094.012094000	34.2398	150	0
1527825094.014091000	34.2418	103	1
1527825094.050352000	34.2781	395	1
1527825094.050415000	34.2781	262	1
1527825094.079885000	34.3076	87	0
1527825094.200409000	34.4281	259	0
1527825094.201784000	34.4295	148	0
1527825094.204095000	34.4318	106	1
1527825094.204459000	34.4322	92	0
1527825094.205864000	34.4336	132	0
1527825094.208079000	34.4358	103	1
1527825094.290203000	34.5179	388	1
1527825094.290283000	34.518	257	1
1527825094.312407000	34.5401	87	0
1527825094.701250000	34.929	235	0
1527825094.702676000	34.9304	148	0
1527825094.705053000	34.9328	106	1
1527825094.705781000	34.9335	92	0
1527825094.707317000	34.935	249	0
1527825094.709130000	34.9368	103	1
1527825094.901453000	35.1292	389	1
1527825094.901538000	35.1293	262	1
1527825094.921633000	35.1493	87	0
1527825095.106260000	35.334	281	0
1527825095.107684000	35.3354	148	0
1527825095.110163000	35.3379	106	1
1527825095.111067000	35.3388	92	0
1527825095.112513000	35.3402	183	0
1527825095.115145000	35.3429	103	1
1527825095.317889000	35.5456	389	1
1527825095.317975000	35.5457	262	1
1527825095.337638000	35.5654	87	0
1527825095.712441000	35.9402	233	0
1527825095.713888000	35.9416	148	0
1527825095.716192000	35.9439	106	1
1527825095.716267000	35.944	92	0
1527825095.717781000	35.9455	260	0
1527825095.720101000	35.9478	103	1
1527825095.732777000	35.9605	389	1
1527825095.732844000	35.9606	261	1
1527825095.754147000	35.9819	87	0
1527825096.349362000	36.5771	304	0
1527825096.350753000	36.5785	148	0
1527825096.353216000	36.5809	106	1
1527825096.360512000	36.5882	92	0
1527825096.361914000	36.5896	299	0
1527825096.364232000	36.5919	103	1
1527825096.420802000	36.6485	304	0
1527825096.423161000	36.6509	148	0
1527825096.424224000	36.6519	103	1
1527825096.429111000	36.6568	92	0
1527825096.432789000	36.6605	882	1
1527825096.432865000	36.6606	260	1
1527825096.452154000	36.6799	87	0
1527825096.612211000	36.8399	235	0
1527825096.613694000	36.8414	148	0
1527825096.615438000	36.8432	92	0
1527825096.616235000	36.844	109	1
1527825096.616962000	36.8447	259	0
1527825096.621134000	36.8488	100	1
1527825096.862686000	37.0904	390	1
1527825096.862782000	37.0905	261	1
1527825096.881428000	37.1091	87	0
1527825097.010817000	37.2385	258	0
1527825097.012234000	37.2399	148	0
1527825097.015217000	37.2429	92	0
1527825097.015279000	37.243	106	1
1527825097.018205000	37.2459	302	0
1527825097.019169000	37.2469	103	1
1527825097.301594000	37.5293	588	1
1527825097.301682000	37.5294	260	1
1527825097.320144000	37.5479	87	0
1527825097.688055000	37.9158	236	0
1527825097.689483000	37.9172	148	0
1527825097.692224000	37.9199	106	1
1527825097.692742000	37.9205	92	0
1527825097.694188000	37.9219	179	0
1527825097.696280000	37.924	103	1
1527825097.862254000	38.09	788	1
1527825097.862341000	38.0901	261	1
1527825097.881145000	38.1089	87	0
1527825097.891793000	38.1195	87	0
1527825098.245701000	38.4734	300	0
1527825098.247229000	38.4749	148	0
1527825098.248817000	38.4765	92	0
1527825098.249327000	38.477	112	1
1527825098.250284000	38.478	198	0
1527825098.254317000	38.482	100	1
1527825098.291556000	38.5193	392	1
1527825098.291622000	38.5193	258	1
1527825098.310657000	38.5384	87	0
1527825098.431300000	38.659	233	0
1527825098.432787000	38.6605	148	0
1527825098.434932000	38.6626	92	0
1527825098.435331000	38.663	109	1
1527825098.436452000	38.6642	148	0
1527825098.440322000	38.668	100	1
1527825101.132741000	41.3605	388	1
1527825101.132829000	41.3605	258	1
1527825101.152614000	41.3803	87	0
1527825101.602801000	41.8305	259	0
1527825101.604202000	41.8319	148	0
1527825101.607038000	41.8348	106	1
1527825101.609052000	41.8368	92	0
1527825101.610490000	41.8382	214	0
1527825101.613030000	41.8407	103	1
1527825101.763640000	41.9914	516	1
1527825101.763731000	41.9914	263	1
1527825101.782544000	42.0103	87	0
1527825102.173115000	42.4008	341	0
1527825102.174563000	42.4023	148	0
1527825102.177139000	42.4049	106	1
1527825102.178747000	42.4065	92	0
1527825102.180139000	42.4079	311	0
1527825102.182137000	42.4099	103	1
1527825102.364428000	42.5921	395	1
1527825102.364506000	42.5922	272	1
1527825102.397247000	42.625	87	0
1527825102.766800000	42.9945	325	0
1527825102.768174000	42.9959	148	0
1527825102.769660000	42.9974	92	0
1527825102.771096000	42.9988	186	0
1527825102.771172000	42.9989	109	1
1527825102.775172000	43.0029	100	1
1527825102.843215000	43.0709	392	1
1527825102.843280000	43.071	262	1
1527825102.861598000	43.0893	87	0
1527825103.020516000	43.2482	236	0
1527825103.021950000	43.2497	148	0
1527825103.023781000	43.2515	92	0
1527825103.024181000	43.2519	109	1
1527825103.025272000	43.253	228	0
1527825103.029176000	43.2569	100	1
1527825103.412650000	43.6404	390	1
1527825103.412745000	43.6405	258	1
1527825103.431726000	43.6594	87	0
1527825103.803344000	44.0311	283	0
1527825103.804788000	44.0325	148	0
1527825103.807165000	44.0349	106	1
1527825103.807784000	44.0355	92	0
1527825103.809192000	44.0369	278	0
1527825103.811225000	44.0389	103	1
1527825103.842496000	44.0702	393	1
1527825103.842557000	44.0703	265	1
1527825103.861725000	44.0894	87	0
1527825103.981217000	44.2089	232	0
1527825103.982638000	44.2104	148	0
1527825103.985246000	44.213	106	1
1527825103.985774000	44.2135	92	0
1527825103.987203000	44.2149	118	0
1527825103.989174000	44.2169	103	1
1527825104.080671000	44.3084	387	1
1527825104.080748000	44.3085	258	1
1527825104.100905000	44.3286	87	0
1527825104.467294000	44.695	259	0
1527825104.468716000	44.6964	148	0
1527825104.471216000	44.6989	106	1
1527825104.472331000	44.7	92	0
1527825104.473795000	44.7015	338	0
1527825104.476200000	44.7039	103	1
1527825104.502724000	44.7304	869	1
1527825104.502816000	44.7305	262	1
1527825104.521454000	44.7492	87	0
1527825104.911962000	45.1397	258	0
1527825104.913401000	45.1411	148	0
1527825104.916296000	45.144	106	1
1527825104.918777000	45.1465	92	0
1527825104.920248000	45.148	94	0
1527825104.922288000	45.15	103	1
1527825105.052371000	45.2801	390	1
1527825105.052437000	45.2802	258	1
1527825105.073419000	45.3011	87	0
1527825105.452290000	45.68	279	0
1527825105.453765000	45.6815	148	0
1527825105.456322000	45.684	106	1
1527825105.458173000	45.6859	92	0
1527825105.459625000	45.6873	312	0
1527825105.462316000	45.69	103	1
1527825105.713460000	45.9412	584	1
1527825105.713544000	45.9413	262	1
1527825105.733505000	45.9612	87	0
1527825105.870237000	46.098	258	0
1527825105.871660000	46.0994	148	0
1527825105.874271000	46.102	106	1
1527825105.874548000	46.1023	92	0
1527825105.878349000	46.1061	100	1
1527825105.912258000	46.14	187	0
1527825105.916298000	46.144	100	1
1527825105.972208000	46.1999	788	1
1527825105.972283000	46.2	263	1
1527825105.991092000	46.2188	87	0
1527825106.362818000	46.5905	235	0
1527825106.364298000	46.592	148	0
1527825106.366384000	46.5941	106	1
1527825106.369074000	46.5968	92	0
1527825106.370517000	46.5982	160	0
1527825106.372370000	46.6001	103	1
1527825106.430186000	46.6579	390	1
1527825106.430246000	46.658	262	1
1527825106.450213000	46.6779	87	0
1527825106.597805000	46.8255	236	0
1527825106.599289000	46.827	148	0
1527825106.601393000	46.8291	106	1
1527825106.603185000	46.8309	92	0
1527825106.604619000	46.8323	161	0
1527825106.607385000	46.8351	103	1
1527825106.830057000	47.0578	393	1
1527825106.830143000	47.0579	260	1
1527825106.850359000	47.0781	87	0
1527825107.048210000	47.2759	298	0
1527825107.049651000	47.2774	148	0
1527825107.052357000	47.2801	106	1
1527825107.054264000	47.282	92	0
1527825107.057206000	47.2849	134	0
1527825107.058341000	47.2861	103	1
1527825107.209833000	47.4375	514	1
1527825107.209925000	47.4376	263	1
1527825107.229636000	47.4574	87	0
1527825107.625155000	47.8529	235	0
1527825107.626663000	47.8544	148	0
1527825107.629448000	47.8572	106	1
1527825107.629781000	47.8575	92	0
1527825107.632714000	47.8604	317	0
1527825107.633361000	47.8611	103	1
1527825107.920801000	48.1485	393	1
1527825107.920864000	48.1486	258	1
1527825107.944054000	48.1718	87	0
1527825108.315421000	48.5431	258	0
1527825108.316904000	48.5446	148	0
1527825108.319407000	48.5471	106	1
1527825108.319930000	48.5476	92	0
1527825108.321371000	48.5491	123	0
1527825108.323425000	48.5511	103	1
1527825108.371907000	48.5996	393	1
1527825108.371970000	48.5997	261	1
1527825108.389788000	48.6175	87	0
1527825108.781560000	49.0093	340	0
1527825108.782978000	49.0107	148	0
1527825108.785458000	49.0132	106	1
1527825108.786517000	49.0142	92	0
1527825108.787963000	49.0157	128	0
1527825108.790549000	49.0183	103	1
1527825108.973309000	49.201	390	1
1527825108.973394000	49.2011	265	1
1527825108.993044000	49.2208	87	0
1527825109.368187000	49.5959	306	0
1527825109.369575000	49.5973	148	0
1527825109.372559000	49.6003	106	1
1527825109.372793000	49.6005	92	0
1527825109.374295000	49.602	243	0
1527825109.376538000	49.6043	103	1
1527825109.384637000	49.6124	394	1
1527825109.384729000	49.6124	265	1
1527825109.405254000	49.633	87	0
1527825109.414856000	49.6426	87	0
1527825109.784017000	50.0117	256	0
1527825109.785438000	50.0132	148	0
1527825109.787503000	50.0152	109	1
1527825109.791041000	50.0188	92	0
1527825109.792479000	50.0202	112	0
1527825109.794584000	50.0223	103	1
1527825109.864302000	50.092	388	1
1527825109.864364000	50.0921	263	1
1527825109.886081000	50.1138	87	0
1527825110.026719000	50.2544	256	0
1527825110.028147000	50.2559	148	0
1527825110.029555000	50.2573	92	0
1527825110.030594000	50.2583	109	1
1527825110.032481000	50.2602	150	0
1527825110.036592000	50.2643	100	1
1527825110.172928000	50.4006	871	1
1527825110.173021000	50.4007	257	1
1527825110.188623000	50.4163	100	0
1527825110.192510000	50.4202	87	0
1527825110.192592000	50.4203	100	1
1527825110.562475000	50.7902	237	0
1527825110.563830000	50.7915	148	0
1527825110.566654000	50.7944	106	1
1527825110.568021000	50.7957	92	0
1527825110.569459000	50.7972	285	0
1527825110.571613000	50.7993	103	1
1527825110.592709000	50.8204	389	1
1527825110.592804000	50.8205	260	1
1527825110.611599000	50.8393	87	0
1527825110.769255000	50.997	256	0
1527825110.770744000	50.9985	148	0
1527825110.773560000	51.0013	106	1
1527825110.774575000	51.0023	92	0
1527825110.776076000	51.0038	164	0
1527825110.778620000	51.0063	103	1
1527825110.892992000	51.1207	587	1
1527825110.893085000	51.1208	259	1
1527825110.911602000	51.1393	87	0
1527825111.279781000	51.5075	256	0
1527825111.281158000	51.5089	148	0
1527825111.282590000	51.5103	92	0
1527825111.283594000	51.5113	109	1
1527825111.285500000	51.5132	297	0
1527825111.289627000	51.5173	100	1
1527825111.473020000	51.7007	786	1
1527825111.473108000	51.7008	265	1
1527825111.492992000	51.7207	87	0
1527825111.613123000	51.8408	231	0
1527825111.614569000	51.8423	148	0
1527825111.616676000	51.8444	106	1
1527825111.617293000	51.845	92	0
1527825111.618682000	51.8464	131	0
1527825111.620592000	51.8483	103	1
1527825111.913287000	52.141	391	1
1527825111.913379000	52.1411	262	1
1527825111.935668000	52.1634	87	0
1527825112.334431000	52.5621	302	0
1527825112.335974000	52.5637	148	0
1527825112.338638000	52.5664	106	1
1527825112.340499000	52.5682	92	0
1527825112.341950000	52.5697	229	0
1527825112.344677000	52.5724	103	1
1527825112.382404000	52.6101	515	1
1527825112.382494000	52.6102	263	1
1527825112.400666000	52.6284	87	0
1527825112.763071000	52.9908	258	0
1527825112.764569000	52.9923	148	0
1527825112.766752000	52.9945	106	1
1527825112.768485000	52.9962	92	0
1527825112.772725000	53.0004	100	1
1527825112.806834000	53.0345	344	0
1527825112.810750000	53.0385	100	1
1527825112.913159000	53.1409	392	1
1527825112.913235000	53.1409	260	1
1527825112.946841000	53.1746	392	1
1527825112.951186000	53.1789	87	0
1527825112.966053000	53.1938	87	0
1527825113.083587000	53.3113	233	0
1527825113.085022000	53.3127	148	0
1527825113.086506000	53.3142	92	0
1527825113.087755000	53.3155	112	1
1527825113.087950000	53.3157	329	0
1527825113.091770000	53.3195	100	1
1527825113.814321000	54.042	393	1
1527825113.814414000	54.0421	273	1
1527825113.833028000	54.0607	87	0
1527825113.977325000	54.205	298	0
1527825113.978757000	54.2065	148	0
1527825113.980119000	54.2078	92	0
1527825113.980749000	54.2085	109	1
1527825113.981588000	54.2093	238	0
1527825113.985816000	54.2135	100	1
1527825114.026960000	54.2547	391	1
1527825114.027052000	54.2548	258	1
1527825114.045087000	54.2728	87	0
1527825114.214259000	54.442	236	0
1527825114.215680000	54.4434	148	0
1527825114.217762000	54.4455	106	1
1527825114.218637000	54.4464	92	0
1527825114.220081000	54.4478	116	0
1527825114.222811000	54.4505	103	1
1527825114.347476000	54.5752	391	1
1527825114.347553000	54.5753	258	1
1527825114.366566000	54.5943	87	0
1527825114.497566000	54.7253	233	0
1527825114.499005000	54.7267	148	0
1527825114.501828000	54.7295	106	1
1527825114.502229000	54.7299	92	0
1527825114.503674000	54.7314	301	0
1527825114.505816000	54.7335	103	1
1527825114.760121000	54.9878	393	1
1527825114.760217000	54.9879	261	1
1527825114.780683000	55.0084	87	0
1527825114.909812000	55.1375	255	0
1527825114.911284000	55.139	148	0
1527825114.913105000	55.1408	92	0
1527825114.913828000	55.1415	109	1
1527825114.914645000	55.1424	198	0
1527825114.918803000	55.1465	100	1
1527825115.217526000	55.4452	870	1
1527825115.217600000	55.4453	267	1
1527825115.236455000	55.4642	87	0
1527825115.246379000	55.4741	87	0
1527825115.367360000	55.5951	315	0
1527825115.368717000	55.5964	148	0
1527825115.370620000	55.5983	92	0
1527825115.370804000	55.5985	112	1
1527825115.372085000	55.5998	233	0
1527825115.375824000	55.6035	100	1
1527825115.637098000	55.8648	393	1
1527825115.637162000	55.8649	264	1
1527825115.655250000	55.883	87	0
1527825115.774918000	56.0026	326	0
1527825115.776452000	56.0042	148	0
1527825115.778864000	56.0066	106	1
1527825115.778899000	56.0066	92	0
1527825115.780371000	56.0081	250	0
1527825115.782857000	56.0106	103	1
1527825115.891737000	56.1195	583	1
1527825115.891798000	56.1195	258	1
1527825115.910777000	56.1385	87	0
1527825116.029387000	56.2571	235	0
1527825116.030792000	56.2585	148	0
1527825116.032864000	56.2606	106	1
1527825116.033773000	56.2615	92	0
1527825116.035219000	56.2629	149	0
1527825116.037869000	56.2656	103	1
1527825116.188879000	56.4166	788	1
1527825116.188965000	56.4167	261	1
1527825116.208028000	56.4357	87	0
1527825116.337882000	56.5656	256	0
1527825116.339345000	56.5671	148	0
1527825116.341919000	56.5696	106	1
1527825116.342252000	56.57	92	0
1527825116.343696000	56.5714	179	0
1527825116.345905000	56.5736	103	1
1527825116.599548000	56.8273	392	1
1527825116.599604000	56.8273	266	1
1527825116.618348000	56.8461	87	0
1527825116.747330000	56.975	235	0
1527825116.748786000	56.9765	148	0
1527825116.750978000	56.9787	106	1
1527825116.753404000	56.9811	92	0
1527825116.754798000	56.9825	209	0
1527825116.756907000	56.9846	103	1
1527825117.269777000	57.4975	509	1
1527825117.269846000	57.4976	260	1
1527825117.288937000	57.5167	87	0
1527825117.409797000	57.6375	256	0
1527825117.411222000	57.6389	148	0
1527825117.413964000	57.6417	106	1
1527825117.415036000	57.6428	92	0
1527825117.416536000	57.6443	176	0
1527825117.418935000	57.6467	103	1
1527825117.480753000	57.7085	393	1
1527825117.480827000	57.7085	263	1
1527825117.498440000	57.7262	87	0
1527825117.874225000	58.1019	281	0
1527825117.875660000	58.1034	148	0
1527825117.877149000	58.1049	92	0
1527825117.878041000	58.1058	109	1
1527825117.878616000	58.1063	247	0
1527825117.881990000	58.1097	100	1
1527825118.330537000	58.5583	392	1
1527825118.330623000	58.5583	260	1
1527825118.349064000	58.5768	87	0
1527825118.472255000	58.7	235	0
1527825118.473662000	58.7014	148	0
1527825118.476097000	58.7038	106	1
1527825118.477950000	58.7057	92	0
1527825118.479396000	58.7071	326	0
1527825118.482044000	58.7098	103	1
1527825118.669424000	58.8971	394	1
1527825118.669487000	58.8972	262	1
1527825118.688902000	58.9166	87	0
1527825118.815509000	59.0432	301	0
1527825118.817016000	59.0447	148	0
1527825118.819091000	59.0468	106	1
1527825118.821542000	59.0493	92	0
1527825118.822988000	59.0507	253	0
1527825118.825086000	59.0528	103	1
1527825119.090408000	59.3181	391	1
1527825119.090502000	59.3182	258	1
1527825119.108487000	59.3362	87	0
1527825119.232360000	59.4601	233	0
1527825119.233797000	59.4615	148	0
1527825119.236127000	59.4638	106	1
1527825119.237755000	59.4655	92	0
1527825119.239197000	59.4669	265	0
1527825119.241111000	59.4688	103	1
1527825120.296526000	60.5242	389	1
1527825120.296606000	60.5243	266	1
1527825120.316065000	60.5438	87	0
1527825120.435777000	60.6635	258	0
1527825120.437252000	60.665	148	0
1527825120.439071000	60.6668	92	0
1527825120.439880000	60.6676	109	1
1527825120.441946000	60.6697	86	0
1527825120.445806000	60.6735	100	1
1527825120.626334000	60.854	871	1
1527825120.626395000	60.8541	257	1
1527825120.646632000	60.8743	87	0
1527825120.773710000	61.0014	297	0
1527825120.775140000	61.0029	148	0
1527825120.777804000	61.0055	106	1
1527825120.779770000	61.0075	92	0
1527825120.781275000	61.009	276	0
1527825120.783793000	61.0115	103	1
1527825124.887989000	65.1157	387	1
1527825124.888075000	65.1158	262	1
1527825124.908741000	65.1365	87	0
1527825125.303938000	65.5317	256	0
1527825125.305379000	65.5331	148	0
1527825125.308256000	65.536	106	1
1527825125.309125000	65.5368	92	0
1527825125.310627000	65.5383	306	0
1527825125.313255000	65.541	103	1
1527825125.426635000	65.6544	588	1
1527825125.426727000	65.6544	264	1
1527825125.446182000	65.6739	87	0
1527825125.595059000	65.8228	233	0
1527825125.596481000	65.8242	148	0
1527825125.599204000	65.8269	106	1
1527825125.600561000	65.8283	92	0
1527825125.602006000	65.8297	220	0
1527825125.604258000	65.832	103	1
1527825125.887702000	66.1154	787	1
1527825125.887764000	66.1155	263	1
1527825125.908044000	66.1358	87	0
1527825126.034734000	66.2624	338	0
1527825126.036282000	66.264	148	0
1527825126.038206000	66.2659	106	1
1527825126.042102000	66.2698	92	0
1527825126.043549000	66.2713	266	0
1527825126.046306000	66.274	103	1
1527825126.207670000	66.4354	388	1
1527825126.207758000	66.4355	258	1
1527825126.225758000	66.4535	87	0
1527825126.235477000	66.4632	87	0
1527825126.483566000	66.7113	302	0
1527825126.485003000	66.7127	148	0
1527825126.487333000	66.715	109	1
1527825126.489501000	66.7172	92	0
1527825126.490947000	66.7187	168	0
1527825126.493305000	66.721	103	1
1527825127.078127000	67.3058	513	1
1527825127.078230000	67.3059	261	1
1527825127.101491000	67.3292	87	0
1527825127.241006000	67.4687	258	0
1527825127.242448000	67.4702	148	0
1527825127.245376000	67.4731	106	1
1527825127.245757000	67.4735	92	0
1527825127.247254000	67.475	304	0
1527825127.249351000	67.4771	103	1
1527825127.798019000	68.0257	390	1
1527825127.798108000	68.0258	260	1
1527825127.821095000	68.0488	87	0
1527825127.942372000	68.1701	279	0
1527825127.943792000	68.1715	148	0
1527825127.946429000	68.1741	106	1
1527825127.948201000	68.1759	92	0
1527825127.949571000	68.1773	169	0
1527825127.952449000	68.1802	103	1
1527825128.010270000	68.238	393	1
1527825128.010345000	68.2381	266	1
1527825128.030526000	68.2582	87	0
1527825128.175140000	68.4029	237	0
1527825128.176640000	68.4044	148	0
1527825128.179107000	68.4068	92	0
1527825128.179349000	68.4071	109	1
1527825128.180570000	68.4083	102	0
1527825128.184423000	68.4121	100	1
1527825128.439743000	68.6675	388	1
1527825128.439825000	68.6675	261	1
1527825128.459386000	68.6871	87	0
1527825128.647887000	68.8756	235	0
1527825128.649287000	68.877	148	0
1527825128.651361000	68.8791	106	1
1527825128.652184000	68.8799	92	0
1527825128.653629000	68.8813	216	0
1527825128.655392000	68.8831	103	1
1527825128.712547000	68.9403	371	1
1527825128.712640000	68.9404	1412	1
1527825128.712665000	68.9404	1412	1
1527825128.712688000	68.9404	1365	1
1527825128.732346000	68.9601	87	0
1527825128.742389000	68.9701	87	0
1527825128.838805000	69.0665	344	1
1527825128.838897000	69.0666	262	1
1527825128.855244000	69.083	412	0
1527825128.859445000	69.0872	100	1
1527825128.860161000	69.0879	90	0
1527825128.863463000	69.0912	100	1
1527825129.238808000	69.4665	312	0
1527825129.240300000	69.468	148	0
1527825129.242404000	69.4701	103	1
1527825129.243193000	69.4709	92	0
1527825129.244641000	69.4724	326	0
1527825129.246481000	69.4742	103	1
1527825129.291611000	69.5193	393	1
1527825129.291773000	69.5195	263	1
1527825129.311255000	69.539	87	0
1527825129.697692000	69.9254	235	0
1527825129.699152000	69.9269	148	0
1527825129.701430000	69.9291	106	1
1527825129.702147000	69.9299	92	0
1527825129.703663000	69.9314	171	0
1527825129.705492000	69.9332	103	1
1527825131.714194000	71.9419	851	1
1527825131.714294000	71.942	1412	1
1527825131.714319000	71.942	1412	1
1527825131.714346000	71.9421	1412	1
1527825131.714381000	71.9421	1412	1
1527825131.714410000	71.9421	1412	1
1527825131.714452000	71.9422	1412	1
1527825131.714508000	71.9422	1412	1
1527825131.714530000	71.9422	1412	1
1527825131.714552000	71.9423	1412	1
1527825131.714593000	71.9423	1412	1
1527825131.714631000	71.9423	1412	1
1527825131.714659000	71.9424	1412	1
1527825131.714705000	71.9424	1412	1
1527825131.714733000	71.9424	147	1
1527825131.734617000	71.9623	87	0
1527825131.739362000	71.9671	87	0
1527825131.899973000	72.1277	441	0
1527825131.903410000	72.1311	106	1
1527825131.905840000	72.1336	80	0
1527825131.909402000	72.1371	100	1
1527825133.517485000	73.7452	392	1
1527825133.517582000	73.7453	259	1
1527825133.538468000	73.7662	87	0
1527825133.684169000	73.9119	256	0
1527825133.685603000	73.9133	148	0
1527825133.688444000	73.9162	106	1
1527825133.689390000	73.9171	92	0
1527825133.690789000	73.9185	324	0
1527825133.693504000	73.9212	103	1
1527825134.697493000	74.9252	586	1
1527825134.697568000	74.9253	260	1
1527825134.717967000	74.9457	87	0
1527825134.872676000	75.1004	256	0
1527825134.874136000	75.1019	148	0
1527825134.876378000	75.1041	106	1
1527825134.877992000	75.1057	92	0
1527825134.879366000	75.1071	323	0
1527825134.881384000	75.1091	103	1
1527825134.937399000	75.1651	787	1
1527825134.937473000	75.1652	261	1
1527825134.969365000	75.1971	87	0
1527825134.974938000	75.2027	87	0
1527825135.357355000	75.5851	315	0
1527825135.358796000	75.5865	148	0
1527825135.361314000	75.589	109	1
1527825135.362587000	75.5903	92	0
1527825135.364011000	75.5917	296	0
1527825135.366329000	75.594	103	1
1527825135.546644000	75.7744	389	1
1527825135.546737000	75.7745	266	1
1527825135.565106000	75.7928	87	0
1527825135.726972000	75.9547	305	0
1527825135.728330000	75.956	148	0
1527825135.731268000	75.959	92	0
1527825135.731388000	75.9591	106	1
1527825135.732732000	75.9604	95	0
1527825135.735415000	75.9631	103	1
1527825136.016714000	76.2444	516	1
1527825136.016773000	76.2445	264	1
1527825136.035502000	76.2632	87	0
1527825136.173008000	76.4007	258	0
1527825136.174420000	76.4021	148	0
1527825136.176381000	76.4041	106	1
1527825136.178679000	76.4064	92	0
1527825136.180066000	76.4078	198	0
1527825136.182379000	76.4101	103	1
1527825136.267650000	76.4954	393	1
1527825136.267742000	76.4955	261	1
1527825136.295294000	76.523	87	0
1527825136.420290000	76.648	255	0
1527825136.421724000	76.6494	148	0
1527825136.424399000	76.6521	106	1
1527825136.424568000	76.6523	92	0
1527825136.426118000	76.6538	225	0
1527825136.428471000	76.6562	103	1
1527825136.704650000	76.9324	387	1
1527825136.704710000	76.9324	261	1
1527825136.723743000	76.9515	87	0
1527825136.859334000	77.087	260	0
1527825136.860761000	77.0885	148	0
1527825136.863529000	77.0912	106	1
1527825136.864312000	77.092	92	0
1527825136.865754000	77.0935	175	0
1527825136.868478000	77.0962	103	1
1527825137.005824000	77.2335	389	1
1527825137.005886000	77.2336	260	1
1527825137.024971000	77.2527	87	0
1527825137.166772000	77.3945	235	0
1527825137.168196000	77.3959	148	0
1527825137.170495000	77.3982	106	1
1527825137.171799000	77.3995	92	0
1527825137.173250000	77.401	338	0
1527825137.175454000	77.4032	103	1
1527825137.330576000	77.5583	371	1
1527825137.330675000	77.5584	1412	1
1527825137.330714000	77.5584	1412	1
1527825137.330747000	77.5585	1412	1
1527825137.330782000	77.5585	1055	1
1527825137.351593000	77.5793	87	0
1527825137.446744000	77.6745	326	1
1527825137.446830000	77.6745	265	1
1527825137.475946000	77.7037	384	0
1527825137.479517000	77.7072	103	1
1527825137.481594000	77.7093	80	0
1527825137.485493000	77.7132	100	1
1527825137.599129000	77.8268	315	0
1527825137.600536000	77.8283	148	0
1527825137.603537000	77.8313	103	1
1527825137.603975000	77.8317	92	0
1527825137.606888000	77.8346	306	0
1527825137.607436000	77.8352	103	1
1527825137.873885000	78.1016	391	1
1527825137.873966000	78.1017	259	1
1527825137.894297000	78.122	87	0
1527825137.902381000	78.1301	87	0
1527825138.023188000	78.2509	258	0
1527825138.024580000	78.2523	148	0
1527825138.026990000	78.2547	92	0
1527825138.027574000	78.2553	112	1
1527825138.028457000	78.2562	133	0
1527825138.032544000	78.2603	100	1
1527825141.986842000	82.2146	389	1
1527825141.986909000	82.2146	261	1
1527825142.005247000	82.233	87	0
1527825142.125613000	82.3533	256	0
1527825142.127094000	82.3548	148	0
1527825142.129891000	82.3576	92	0
1527825142.130001000	82.3577	106	1
1527825142.131431000	82.3591	218	0
1527825142.133924000	82.3616	103	1
1527825142.208709000	82.4364	867	1
1527825142.208799000	82.4365	264	1
1527825142.228641000	82.4564	87	0
1527825142.357830000	82.5855	277	0
1527825142.359308000	82.587	148	0
1527825142.362053000	82.5898	106	1
1527825142.363319000	82.591	92	0
1527825142.364766000	82.5925	325	0
1527825142.366982000	82.5947	103	1
1527825142.506339000	82.7341	389	1
1527825142.506432000	82.7341	265	1
1527825142.525507000	82.7532	87	0
1527825142.655835000	82.8835	232	0
1527825142.657316000	82.885	148	0
1527825142.660022000	82.8877	106	1
1527825142.662070000	82.8898	92	0
1527825142.663574000	82.8913	232	0
1527825142.665934000	82.8936	103	1
1527825142.823660000	83.0514	388	1
1527825142.823759000	83.0515	261	1
1527825142.842453000	83.0702	87	0
1527825142.959198000	83.1869	255	0
1527825142.960647000	83.1884	148	0
1527825142.962011000	83.1897	92	0
1527825142.962962000	83.1907	109	1
1527825142.963451000	83.1912	244	0
1527825142.966947000	83.1947	100	1
1527825143.163069000	83.3908	587	1
1527825143.163147000	83.3909	266	1
1527825143.182762000	83.4105	87	0
1527825143.304460000	83.5322	235	0
1527825143.305949000	83.5337	148	0
1527825143.307990000	83.5357	106	1
1527825143.309482000	83.5372	92	0
1527825143.310886000	83.5386	134	0
1527825143.313164000	83.5409	103	1
1527825143.429450000	83.6572	787	1
1527825143.429506000	83.6572	264	1
1527825143.448550000	83.6763	87	0
1527825143.572112000	83.7998	317	0
1527825143.573572000	83.8013	148	0
1527825143.576063000	83.8038	106	1
1527825143.576376000	83.8041	92	0
1527825143.577788000	83.8055	194	0
1527825143.580110000	83.8078	103	1
1527825143.754366000	83.9821	389	1
1527825143.754458000	83.9822	261	1
1527825143.774332000	84.002	87	0
1527825143.939393000	84.1671	326	0
1527825143.940791000	84.1685	148	0
1527825143.943077000	84.1708	106	1
1527825143.944035000	84.1718	92	0
1527825143.945457000	84.1732	90	0
1527825143.947985000	84.1757	103	1
1527825144.205651000	84.4334	514	1
1527825144.205749000	84.4335	268	1
1527825144.224520000	84.4522	87	0
1527825144.347829000	84.5755	235	0
1527825144.349309000	84.577	148	0
1527825144.350736000	84.5785	92	0
1527825144.352115000	84.5798	109	1
1527825144.352182000	84.5799	314	0
1527825144.356089000	84.5838	100	1
1527825144.622932000	84.8506	393	1
1527825144.623008000	84.8507	267	1
1527825144.644361000	84.8721	87	0
1527825144.758335000	84.9861	256	0
1527825144.759761000	84.9875	148	0
1527825144.762100000	84.9898	106	1
1527825144.762832000	84.9905	92	0
1527825144.764248000	84.992	105	0
1527825144.766077000	84.9938	103	1
1527825144.855349000	85.0831	393	1
1527825144.855410000	85.0831	262	1
1527825144.874510000	85.1022	87	0
1527825145.006281000	85.234	262	0
1527825145.007711000	85.2354	148	0
1527825145.010141000	85.2379	106	1
1527825145.012324000	85.24	92	0
1527825145.013789000	85.2415	195	0
1527825145.016133000	85.2438	103	1
1527825145.145528000	85.3732	392	1
1527825145.145599000	85.3733	260	1
1527825145.163060000	85.3908	87	0
1527825145.292252000	85.52	233	0
1527825145.293683000	85.5214	148	0
1527825145.296156000	85.5239	106	1
1527825145.296445000	85.5242	92	0
1527825145.297827000	85.5255	87	0
1527825145.300147000	85.5279	103	1
1527825145.575448000	85.8032	389	1
1527825145.575508000	85.8032	267	1
1527825145.603137000	85.8309	87	0
1527825145.607310000	85.835	87	0
1527825145.719786000	85.9475	233	0
1527825145.721159000	85.9489	148	0
1527825145.723608000	85.9513	92	0
1527825145.724179000	85.9519	112	1
1527825145.725067000	85.9528	171	0
1527825145.729178000	85.9569	100	1
1527825146.058515000	86.2862	392	1
1527825146.058607000	86.2863	264	1
1527825146.078330000	86.306	87	0
1527825146.082953000	86.3107	87	0
1527825146.225350000	86.4531	256	0
1527825146.226810000	86.4545	148	0
1527825146.229135000	86.4569	109	1
1527825146.230281000	86.458	92	0
1527825146.231782000	86.4595	287	0
1527825146.234198000	86.4619	103	1
1527825146.378835000	86.6065	871	1
1527825146.378909000	86.6066	263	1
1527825146.397379000	86.6251	87	0
1527825146.524316000	86.752	304	0
1527825146.525790000	86.7535	148	0
1527825146.528215000	86.7559	106	1
1527825146.529821000	86.7575	92	0
1527825146.531316000	86.759	106	0
1527825146.533213000	86.7609	103	1
1527825146.873654000	87.1014	392	1
1527825146.873749000	87.1015	269	1
1527825146.893104000	87.1208	87	0
1527825147.012833000	87.2405	256	0
1527825147.014315000	87.242	148	0
1527825147.015831000	87.2435	92	0
1527825147.016184000	87.2439	109	1
1527825147.017281000	87.245	167	0
1527825147.021198000	87.2489	100	1
1527825147.299906000	87.5276	588	1
1527825147.299968000	87.5277	266	1
1527825147.318749000	87.5465	87	0
1527825147.437393000	87.6651	235	0
1527825147.438815000	87.6665	148	0
1527825147.441185000	87.6689	106	1
1527825147.443101000	87.6708	92	0
1527825147.444542000	87.6723	189	0
1527825147.447198000	87.6749	103	1
1527825147.521452000	87.7492	788	1
1527825147.521536000	87.7493	263	1
1527825147.542224000	87.7699	87	0
1527825147.700881000	87.9286	279	0
1527825147.702359000	87.9301	148	0
1527825147.705294000	87.933	106	1
1527825147.705517000	87.9332	92	0
1527825147.707016000	87.9347	130	0
1527825147.709294000	87.937	103	1
1527825147.779080000	88.0068	391	1
1527825147.779160000	88.0069	267	1
1527825147.803096000	88.0308	87	0
1527825147.934396000	88.1621	256	0
1527825147.935930000	88.1636	148	0
1527825147.938282000	88.166	106	1
1527825147.939490000	88.1672	92	0
1527825147.940931000	88.1686	119	0
1527825147.943228000	88.1709	103	1
1527825148.083095000	88.3108	511	1
1527825148.083189000	88.3109	266	1
1527825148.119321000	88.347	511	1
1527825148.120245000	88.348	87	0
1527825148.138940000	88.3667	87	0
1527825148.254281000	88.482	235	0
1527825148.255770000	88.4835	148	0
1527825148.258332000	88.486	109	1
1527825148.259038000	88.4868	92	0
1527825148.260488000	88.4882	323	0
1527825148.262337000	88.4901	103	1
1527825148.600254000	88.828	389	1
1527825148.600353000	88.8281	262	1
1527825148.620918000	88.8486	87	0
1527825148.754988000	88.9827	235	0
1527825148.756479000	88.9842	148	0
1527825148.758374000	88.9861	92	0
1527825148.759362000	88.9871	109	1
1527825148.759830000	88.9875	337	0
1527825148.763349000	88.9911	100	1
1527825148.890659000	89.1184	393	1
1527825148.890754000	89.1185	261	1
1527825148.909790000	89.1375	87	0
1527825148.915192000	89.1429	87	0
1527825149.025604000	89.2533	340	0
1527825149.027092000	89.2548	148	0
1527825149.029355000	89.2571	109	1
1527825149.030397000	89.2581	92	0
1527825149.031835000	89.2596	102	0
1527825149.034357000	89.2621	103	1
1527825149.605444000	89.8332	389	1
1527825149.605539000	89.8333	264	1
1527825149.624350000	89.8521	87	0
1527825149.741155000	89.9689	303	0
1527825149.742583000	89.9703	148	0
1527825149.745382000	89.9731	92	0
1527825149.745484000	89.9732	106	1
1527825149.746888000	89.9746	301	0
1527825149.749347000	89.9771	103	1
1527825149.855210000	90.0829	392	1
1527825149.855299000	90.083	260	1
1527825149.873593000	90.1013	87	0
1527825149.989823000	90.2175	258	0
1527825149.991350000	90.2191	148	0
1527825149.992808000	90.2205	92	0
1527825149.993432000	90.2211	109	1
1527825149.994330000	90.222	309	0
1527825149.998424000	90.2261	100	1
1527825150.088676000	90.3164	389	1
1527825150.088772000	90.3165	260	1
1527825150.110825000	90.3385	87	0
1527825150.225791000	90.4535	259	0
1527825150.227234000	90.4549	148	0
1527825150.228665000	90.4564	92	0
1527825150.229433000	90.4571	109	1
1527825150.230121000	90.4578	93	0
1527825150.233432000	90.4611	100	1
1527825150.606797000	90.8345	394	1
1527825150.606864000	90.8346	262	1
1527825150.627019000	90.8547	87	0
1527825150.755915000	90.9836	237	0
1527825150.757371000	90.9851	148	0
1527825150.759476000	90.9872	106	1
1527825150.760286000	90.988	92	0
1527825150.761729000	90.9894	216	0
1527825150.764482000	90.9922	103	1
1527825150.820849000	91.0486	866	1
1527825150.820912000	91.0486	261	1
1527825150.841358000	91.0691	87	0
1527825150.962210000	91.1899	255	0
1527825150.963651000	91.1914	148	0
1527825150.965805000	91.1935	92	0
1527825150.966479000	91.1942	109	1
1527825150.967332000	91.195	295	0
1527825150.971471000	91.1992	100	1
1527825151.326871000	91.5546	387	1
1527825151.326964000	91.5547	260	1
1527825151.347332000	91.575	87	0
1527825151.477802000	91.7055	235	0
1527825151.479229000	91.7069	148	0
1527825151.481516000	91.7092	106	1
1527825151.483317000	91.711	92	0
1527825151.484754000	91.7125	149	0
1527825151.487503000	91.7152	103	1
1527825151.596505000	91.8242	389	1
1527825151.596599000	91.8243	261	1
1527825151.625376000	91.8531	87	0
1527825151.747700000	91.9754	233	0
1527825151.749138000	91.9769	148	0
1527825151.751473000	91.9792	106	1
1527825151.752196000	91.9799	92	0
1527825151.755080000	91.9828	322	0
1527825151.755561000	91.9833	103	1
1527825154.111423000	94.3391	587	1
1527825154.111515000	94.3392	259	1
1527825154.131968000	94.3597	87	0
1527825154.282802000	94.5105	324	0
1527825154.284166000	94.5119	148	0
1527825154.286833000	94.5145	106	1
1527825154.289881000	94.5176	92	0
1527825154.291309000	94.519	335	0
1527825154.294314000	94.522	103	1
1527825154.440442000	94.6682	790	1
1527825154.440505000	94.6682	264	1
1527825154.458137000	94.6859	100	0
1527825154.461884000	94.6896	100	1
1527825154.580800000	94.8085	233	0
1527825154.582244000	94.81	148	0
1527825154.584834000	94.8125	103	1
1527825154.587213000	94.8149	92	0
1527825154.588708000	94.8164	186	0
1527825154.590845000	94.8186	103	1
1527825154.854030000	95.0817	514	1
1527825154.854118000	95.0818	269	1
1527825154.873798000	95.1015	87	0
1527825155.013151000	95.2409	255	0
1527825155.014621000	95.2423	148	0
1527825155.016843000	95.2446	106	1
1527825155.019250000	95.247	92	0
1527825155.020693000	95.2484	234	0
1527825155.022832000	95.2505	103	1
1527825155.343805000	95.5715	388	1
1527825155.343884000	95.5716	269	1
1527825155.364430000	95.5921	87	0
1527825155.526133000	95.7538	277	0
1527825155.527561000	95.7553	148	0
1527825155.529846000	95.7576	106	1
1527825155.531022000	95.7587	92	0
1527825155.532466000	95.7602	235	0
1527825155.534858000	95.7626	103	1
1527825155.651909000	95.8796	389	1
1527825155.651997000	95.8797	259	1
1527825155.670512000	95.8982	87	0
1527825155.803506000	96.0312	258	0
1527825155.804889000	96.0326	148	0
1527825155.806439000	96.0342	92	0
1527825155.806861000	96.0346	109	1
1527825155.807845000	96.0356	174	0
1527825155.811873000	96.0396	100	1
1527825156.132562000	96.3603	389	1
1527825156.132655000	96.3604	269	1
1527825156.154825000	96.3825	87	0
1527825156.156748000	96.3845	87	0
1527825156.280355000	96.5081	235	0
1527825156.281783000	96.5095	148	0
1527825156.283932000	96.5116	109	1
1527825156.284646000	96.5124	92	0
1527825156.286151000	96.5139	164	0
1527825156.287919000	96.5156	103	1
1527825156.544367000	96.7721	390	1
1527825156.544447000	96.7722	262	1
1527825156.562264000	96.79	87	0
1527825156.683185000	96.9109	236	0
1527825156.684612000	96.9123	148	0
1527825156.686985000	96.9147	106	1
1527825156.687573000	96.9153	92	0
1527825156.688947000	96.9167	186	0
1527825156.690996000	96.9187	103	1
1527825156.963309000	97.191	390	1
1527825156.963400000	97.1911	262	1
1527825156.982868000	97.2106	87	0
1527825156.990336000	97.2181	87	0
1527825157.116466000	97.3442	338	0
1527825157.118813000	97.3465	148	0
1527825157.120024000	97.3477	109	1
1527825157.121946000	97.3497	92	0
1527825157.123385000	97.3511	241	0
1527825157.126005000	97.3537	103	1
1527825157.221278000	97.449	392	1
1527825157.221367000	97.4491	261	1
1527825157.240560000	97.4683	87	0
1527825157.248522000	97.4762	87	0
1527825157.376069000	97.6038	303	0
1527825157.377493000	97.6052	148	0
1527825157.379948000	97.6077	109	1
1527825157.381686000	97.6094	92	0
1527825157.383128000	97.6108	87	0
1527825157.384972000	97.6127	103	1
1527825157.502486000	97.7302	871	1
1527825157.502551000	97.7303	263	1
1527825157.523414000	97.7511	87	0
1527825157.892613000	98.1203	258	0
1527825157.894020000	98.1217	148	0
1527825157.895982000	98.1237	106	1
1527825157.902514000	98.1302	92	0
1527825157.903956000	98.1317	168	0
1527825157.905993000	98.1337	103	1
1527825157.912767000	98.1405	392	1
1527825157.912849000	98.1406	268	1
1527825157.937816000	98.1655	92	0
1527825157.941996000	98.1697	100	1
1527825157.943130000	98.1708	87	0
1527825158.079625000	98.3073	256	0
1527825158.081055000	98.3088	148	0
1527825158.082994000	98.3107	106	1
1527825158.083662000	98.3114	92	0
1527825158.086600000	98.3143	102	0
1527825158.087294000	98.315	103	1
1527825158.132749000	98.3605	392	1
1527825158.132917000	98.3606	265	1
1527825158.153974000	98.3817	87	0
1527825158.287478000	98.5152	239	0
1527825158.288978000	98.5167	148	0
1527825158.290688000	98.5184	92	0
1527825158.291086000	98.5188	109	1
1527825158.293620000	98.5213	296	0
1527825158.297083000	98.5248	100	1
1527825158.374168000	98.6019	584	1
1527825158.374263000	98.602	263	1
1527825158.402715000	98.6304	87	0
1527825158.514810000	98.7425	232	0
1527825158.516261000	98.744	148	0
1527825158.518028000	98.7457	92	0
1527825158.519010000	98.7467	109	1
1527825158.519495000	98.7472	153	0
1527825158.523021000	98.7507	100	1
1527825158.624310000	98.852	790	1
1527825158.624395000	98.8521	262	1
1527825158.641949000	98.8697	87	0
1527825158.778153000	99.0059	258	0
1527825158.779656000	99.0074	148	0
1527825158.781830000	99.0095	92	0
1527825158.782061000	99.0098	109	1
1527825158.784769000	99.0125	320	0
1527825158.788099000	99.0158	100	1
1527825158.905660000	99.1334	511	1
1527825158.905725000	99.1334	263	1
1527825158.926317000	99.154	87	0
1527825159.053227000	99.2809	232	0
1527825159.054663000	99.2824	148	0
1527825159.056130000	99.2838	92	0
1527825159.057110000	99.2848	109	1
1527825159.057637000	99.2854	307	0
1527825159.061112000	99.2888	100	1
1527825159.353494000	99.5812	390	1
1527825159.353559000	99.5813	269	1
1527825159.372538000	99.6003	87	0
1527825159.493411000	99.7211	305	0
1527825159.494795000	99.7225	148	0
1527825159.497173000	99.7249	106	1
1527825159.498840000	99.7266	92	0
1527825159.500286000	99.728	270	0
1527825159.502068000	99.7298	103	1
1527825159.794429000	100.022	394	1
1527825159.794524000	100.022	274	1
1527825159.816577000	100.044	87	0
1527825159.827103000	100.055	87	0
1527825159.946154000	100.174	255	0
1527825159.947665000	100.175	148	0
1527825159.950180000	100.178	109	1
1527825159.952782000	100.18	92	0
1527825159.954177000	100.182	269	0
1527825159.956169000	100.184	103	1
1527825160.225500000	100.453	392	1
1527825160.225592000	100.453	264	1
1527825160.260135000	100.488	87	0
1527825160.261647000	100.489	87	0
1527825160.614627000	100.842	237	0
1527825160.616126000	100.844	148	0
1527825160.618152000	100.846	109	1
1527825160.618929000	100.847	92	0
1527825160.620371000	100.848	131	0
1527825160.622137000	100.85	103	1
1527825160.745907000	100.974	391	1
1527825160.745999000	100.974	274	1
1527825160.765686000	100.993	87	0
1527825160.774638000	101.002	87	0
1527825160.886790000	101.115	298	0
1527825160.888228000	101.116	148	0
[truncated: 207 more rows]
