# Supplementary material for: Method for multi-task learning fusion network traffic classification to address small sample labels
Source: Sci Rep. 2024 Jan 30;14:2518. doi: 10.1038/s41598-024-51933-8 (PMC10827795; doi:10.1038/s41598-024-51933-8)
Supplement: Supplementary file 2 — Supplementary Information 2. [file 41598_2024_51933_MOESM2_ESM.zip › QUIC Dataset/QUIC Dataset/pretraining/Google Doc/GoogleDoc-1112.txt]

1527847887.639303000	0	294	1
1527847887.656881000	0.0175781	87	0
1527847888.109218000	0.469915	326	0
1527847888.109741000	0.470438	1412	0
1527847888.109837000	0.470534	1412	0
1527847888.109908000	0.470605	1412	0
1527847888.109910000	0.470607	180	0
1527847888.110110000	0.470807	1412	0
1527847888.110188000	0.470885	1412	0
1527847888.110261000	0.470958	1412	0
1527847888.110263000	0.47096	188	0
1527847888.110330000	0.471027	676	0
1527847888.110669000	0.471366	128	1
1527847888.113711000	0.474408	1412	0
1527847888.113981000	0.474678	1412	0
1527847888.114062000	0.474759	694	0
1527847888.116431000	0.477128	1412	0
1527847888.116482000	0.477179	104	1
1527847888.116790000	0.477487	1412	0
1527847888.117058000	0.477755	1412	0
1527847888.117060000	0.477757	188	0
1527847888.118956000	0.479653	1201	0
1527847888.119497000	0.480194	110	1
1527847888.144804000	0.505501	1412	0
1527847888.144978000	0.505675	1412	0
1527847888.145053000	0.50575	1412	0
1527847888.145056000	0.505753	198	0
1527847888.145338000	0.506035	1238	0
1527847888.147557000	0.508254	110	1
1527847888.148220000	0.508917	1412	0
1527847888.148301000	0.508998	255	0
1527847888.149869000	0.510566	1412	0
1527847888.149946000	0.510643	802	0
1527847888.150559000	0.511256	107	1
1527847888.151185000	0.511882	1412	0
1527847888.151404000	0.512101	1007	0
1527847888.155453000	0.51615	1412	0
1527847888.155751000	0.516448	1412	0
1527847888.156070000	0.516767	1412	0
1527847888.156143000	0.51684	188	0
1527847888.156782000	0.517479	1412	0
1527847888.156850000	0.517547	167	0
1527847888.157571000	0.518268	1412	0
1527847888.157697000	0.518394	1412	0
1527847888.157872000	0.518569	1412	0
1527847888.157942000	0.518639	188	0
1527847888.158236000	0.518933	1412	0
1527847888.158309000	0.519006	154	0
1527847888.160813000	0.52151	1412	0
1527847888.160910000	0.521607	1412	0
1527847888.161210000	0.521907	1412	0
1527847888.161282000	0.521979	188	0
1527847888.161421000	0.522118	792	0
1527847888.162163000	0.52286	1412	0
1527847888.162484000	0.523181	1412	0
1527847888.162788000	0.523485	1412	0
1527847888.162857000	0.523554	188	0
1527847888.162948000	0.523645	675	0
1527847888.163375000	0.524072	167	0
1527847888.166752000	0.527449	125	1
1527847888.166941000	0.527638	125	1
1527847888.169630000	0.530327	110	1
1527847888.559560000	0.920257	1242	1
1527847888.559649000	0.920346	1412	1
1527847888.559673000	0.92037	916	1
1527847888.577046000	0.937743	87	0
1527847888.578725000	0.939422	229	1
1527847888.595528000	0.956225	87	0
1527847888.907532000	1.26823	370	0
1527847888.907801000	1.2685	1412	0
1527847888.907871000	1.26857	1412	0
1527847888.908136000	1.26883	1412	0
1527847888.908202000	1.2689	180	0
1527847888.908268000	1.26897	1412	0
1527847888.908486000	1.26918	1412	0
1527847888.908556000	1.26925	1071	0
1527847888.910485000	1.27118	92	0
1527847888.910728000	1.27143	125	1
1527847888.910759000	1.27146	213	0
1527847888.913564000	1.27426	101	1
1527847888.924389000	1.28509	371	0
1527847888.927576000	1.28827	98	1
1527847888.927837000	1.28853	80	0
1527847888.930550000	1.29125	98	1
1527847888.958496000	1.31919	214	1
1527847888.977684000	1.33838	87	0
1527847889.251315000	1.61201	474	0
1527847889.251416000	1.61211	1115	0
1527847889.254587000	1.61528	92	0
1527847889.254686000	1.61538	324	0
1527847889.284581000	1.64528	474	0
1527847889.314354000	1.67505	1115	0
1527847889.318631000	1.67933	116	1
1527847891.079193000	3.43989	231	1
1527847891.095640000	3.45634	87	0
1527847891.176840000	3.53754	255	0
1527847891.177122000	3.53782	1412	0
1527847891.177301000	3.538	998	0
1527847891.179043000	3.53974	92	0
1527847891.179470000	3.54017	112	0
1527847891.179748000	3.54045	113	1
1527847891.749073000	4.10977	327	1
1527847891.749261000	4.10996	1412	1
1527847891.749286000	4.10998	1412	1
1527847891.749323000	4.11002	1412	1
1527847891.749373000	4.11007	1412	1
1527847891.749396000	4.11009	1412	1
1527847891.749431000	4.11013	1412	1
1527847891.749461000	4.11016	1412	1
1527847891.749499000	4.1102	1412	1
1527847891.749531000	4.11023	1412	1
1527847891.749566000	4.11026	1412	1
1527847891.749603000	4.1103	1412	1
1527847891.749637000	4.11033	1412	1
1527847891.749672000	4.11037	1278	1
1527847891.765063000	4.12576	87	0
1527847891.769288000	4.12999	87	0
1527847891.865564000	4.22626	395	0
1527847891.867543000	4.22824	80	0
1527847891.876574000	4.23727	107	1
1527847893.555149000	5.91585	324	1
1527847893.555228000	5.91593	1412	1
1527847893.555251000	5.91595	989	1
1527847893.571458000	5.93216	87	0
1527847893.599667000	5.96036	254	1
1527847893.616015000	5.97671	87	0
1527847893.825410000	6.18611	509	0
1527847893.825523000	6.18622	304	0
1527847893.825893000	6.18659	311	0
1527847893.860089000	6.22079	509	0
1527847893.880776000	6.24147	375	0
1527847893.884388000	6.24509	80	0
1527847893.897392000	6.25809	119	1
1527847893.903868000	6.26456	101	1
1527847893.908480000	6.26918	251	1
1527847893.920862000	6.28156	87	0
1527847893.924870000	6.28557	87	0
1527847894.161738000	6.52243	917	0
1527847894.161953000	6.52265	1412	0
1527847894.162099000	6.5228	1412	0
1527847894.162253000	6.52295	1412	0
1527847894.162326000	6.52302	180	0
1527847894.162548000	6.52325	1412	0
1527847894.162854000	6.52355	1352	0
1527847894.162933000	6.52363	1412	0
1527847894.163162000	6.52386	1412	0
1527847894.163239000	6.52394	1412	0
1527847894.163313000	6.52401	188	0
1527847894.164638000	6.52534	131	1
1527847894.165577000	6.52627	1219	0
1527847894.167915000	6.52861	101	1
1527847894.196943000	6.55764	1412	0
1527847894.197046000	6.55774	1412	0
1527847894.197165000	6.55786	1412	0
1527847894.197233000	6.55793	198	0
1527847894.197519000	6.55822	1412	0
1527847894.197662000	6.55836	735	0
1527847894.200320000	6.56102	1412	0
1527847894.200494000	6.56119	1412	0
1527847894.200746000	6.56144	1412	0
1527847894.200749000	6.56145	188	0
1527847894.200969000	6.56167	790	0
1527847894.203282000	6.56398	1412	0
1527847894.203573000	6.56427	1412	0
1527847894.203880000	6.56458	1412	0
1527847894.203947000	6.56464	188	0
1527847894.204098000	6.5648	973	0
1527847894.205641000	6.56634	125	1
1527847894.206448000	6.56715	1412	0
1527847894.206523000	6.56722	1412	0
1527847894.206747000	6.56744	1412	0
1527847894.206750000	6.56745	188	0
1527847894.206850000	6.56755	1412	0
1527847894.206922000	6.56762	180	0
1527847894.207246000	6.56794	125	1
1527847894.209372000	6.57007	101	1
1527847894.210003000	6.5707	1412	0
1527847894.210087000	6.57078	1412	0
1527847894.210155000	6.57085	1412	0
1527847894.210157000	6.57085	188	0
1527847894.210339000	6.57104	1199	0
1527847894.212368000	6.57307	110	1
1527847894.212783000	6.57348	1412	0
1527847894.213056000	6.57375	1412	0
1527847894.213353000	6.57405	1412	0
1527847894.213419000	6.57412	188	0
1527847894.213568000	6.57427	963	0
1527847894.214102000	6.5748	1412	0
1527847894.214390000	6.57509	1308	0
1527847894.215360000	6.57606	116	1
1527847894.215725000	6.57642	750	0
1527847894.217310000	6.57801	1412	0
1527847894.217585000	6.57828	1326	0
1527847894.218351000	6.57905	104	1
1527847894.218749000	6.57945	1412	0
1527847894.219069000	6.57977	1412	0
1527847894.219143000	6.57984	341	0
1527847894.219145000	6.57984	298	0
1527847894.222453000	6.58315	107	1
1527847896.865286000	9.22598	513	1
1527847896.865365000	9.22606	294	1
1527847896.866117000	9.22681	304	1
1527847896.866184000	9.22688	1412	1
1527847896.866228000	9.22693	1412	1
1527847896.866264000	9.22696	989	1
1527847896.881528000	9.24222	87	0
1527847896.886811000	9.24751	87	0
1527847897.021841000	9.38254	466	0
1527847897.024642000	9.38534	104	1
1527847897.033443000	9.39414	80	0
1527847897.036810000	9.39751	98	1
1527847897.043041000	9.40374	451	1
1527847897.059972000	9.42067	87	0
1527847897.060802000	9.4215	352	0
1527847897.061234000	9.42193	1400	0
1527847897.091661000	9.45236	352	0
1527847897.096360000	9.45706	513	0
1527847897.096776000	9.45747	1412	0
1527847897.096843000	9.45754	1217	0
1527847897.096948000	9.45764	1412	0
1527847897.097010000	9.45771	866	0
1527847897.097257000	9.45795	1412	0
1527847897.097560000	9.45826	1412	0
1527847897.097620000	9.45832	124	0
1527847897.097700000	9.4584	689	0
1527847897.101066000	9.46176	92	0
1527847897.102267000	9.46296	192	0
1527847897.109247000	9.46994	101	1
1527847897.109566000	9.47026	125	1
1527847897.113963000	9.47466	104	1
1527847897.223402000	9.5841	288	0
1527847897.223516000	9.58421	103	0
1527847897.226579000	9.58728	101	1
1527847897.229946000	9.59064	314	0
1527847897.232574000	9.59327	98	1
1527847898.668934000	11.0296	399	1
1527847898.669007000	11.0297	109	1
1527847898.684673000	11.0454	304	1
1527847898.685727000	11.0464	479	1
1527847898.685783000	11.0465	87	1
1527847898.686708000	11.0474	87	0
1527847898.701563000	11.0623	87	0
1527847898.719495000	11.0802	304	1
1527847898.736465000	11.0972	87	0
1527847898.826244000	11.1869	307	0
1527847898.826345000	11.187	151	0
1527847898.828655000	11.1894	110	1
1527847898.832506000	11.1932	92	0
1527847898.832965000	11.1937	130	0
1527847898.835658000	11.1964	101	1
1527847898.870716000	11.2314	269	0
1527847898.870801000	11.2315	140	0
1527847898.873651000	11.2343	101	1
1527847898.875509000	11.2362	92	0
1527847898.875594000	11.2363	165	0
1527847898.878652000	11.2393	101	1
1527847898.886984000	11.2477	233	0
1527847898.887087000	11.2478	103	0
1527847898.889651000	11.2503	101	1
1527847898.891442000	11.2521	92	0
1527847898.891841000	11.2525	229	0
1527847898.893624000	11.2543	101	1
1527847899.193111000	11.5538	487	1
1527847899.193198000	11.5539	94	1
1527847899.208747000	11.5694	87	0
1527847899.251220000	11.6119	1249	1
1527847899.251312000	11.612	262	1
1527847899.269027000	11.6297	87	0
1527847899.366449000	11.7271	259	0
1527847899.366552000	11.7272	368	0
1527847899.369686000	11.7304	107	1
1527847899.371094000	11.7318	126	0
1527847899.373673000	11.7344	98	1
1527847899.723972000	12.0847	383	1
1527847899.724105000	12.0848	1412	1
1527847899.724132000	12.0848	1412	1
1527847899.724171000	12.0849	1412	1
1527847899.724206000	12.0849	1412	1
1527847899.724243000	12.0849	1412	1
1527847899.724266000	12.085	1412	1
1527847899.724328000	12.085	1412	1
1527847899.724351000	12.085	1412	1
1527847899.724386000	12.0851	1412	1
1527847899.724434000	12.0851	1412	1
1527847899.724470000	12.0852	1412	1
1527847899.724503000	12.0852	1412	1
1527847899.724539000	12.0852	1412	1
1527847899.724575000	12.0853	1412	1
1527847899.725709000	12.0864	1412	1
1527847899.725771000	12.0865	1412	1
1527847899.725830000	12.0865	1412	1
1527847899.725867000	12.0866	1412	1
1527847899.725914000	12.0866	1412	1
1527847899.725942000	12.0866	1412	1
1527847899.725989000	12.0867	1412	1
1527847899.726012000	12.0867	1412	1
1527847899.727706000	12.0884	1412	1
1527847899.727744000	12.0884	1412	1
1527847899.727805000	12.0885	1412	1
1527847899.727842000	12.0885	1412	1
1527847899.727906000	12.0886	1412	1
1527847899.727949000	12.0886	1412	1
1527847899.727993000	12.0887	1412	1
1527847899.728042000	12.0887	1412	1
1527847899.729702000	12.0904	1412	1
1527847899.729762000	12.0905	1412	1
1527847899.729798000	12.0905	1412	1
1527847899.729858000	12.0906	774	1
1527847899.740398000	12.1011	100	0
1527847899.742701000	12.1034	98	1
1527847899.744029000	12.1047	87	0
1527847899.745677000	12.1064	87	0
1527847899.748225000	12.1089	87	0
1527847899.812373000	12.1731	267	0
1527847899.812375000	12.1731	146	0
1527847899.814715000	12.1754	110	1
1527847899.821775000	12.1825	92	0
1527847899.822218000	12.1829	291	0
1527847899.824725000	12.1854	101	1
1527847899.931550000	12.2922	361	1
1527847899.932243000	12.2929	296	1
1527847899.946786000	12.3075	382	0
1527847899.950720000	12.3114	98	1
1527847899.958737000	12.3194	80	0
1527847899.961717000	12.3224	98	1
1527847899.974799000	12.3355	443	1
1527847899.991237000	12.3519	87	0
1527847900.123611000	12.4843	237	0
1527847900.123716000	12.4844	118	0
1527847900.126809000	12.4875	104	1
1527847900.127282000	12.488	429	1
1527847900.127349000	12.488	252	1
1527847900.130970000	12.4917	92	0
1527847900.131067000	12.4918	89	0
1527847900.133744000	12.4944	101	1
1527847900.144949000	12.5056	87	0
1527847900.147578000	12.5083	275	0
1527847900.147648000	12.5083	278	0
1527847900.150703000	12.5114	104	1
1527847900.155851000	12.5165	92	0
1527847900.155923000	12.5166	153	0
1527847900.159575000	12.5203	101	1
1527847900.175243000	12.5359	634	0
1527847900.175347000	12.536	800	0
1527847900.176582000	12.5373	92	0
1527847900.176651000	12.5373	236	0
1527847900.177983000	12.5387	107	1
1527847900.337156000	12.6979	353	0
1527847900.337159000	12.6979	146	0
1527847900.339742000	12.7004	101	1
1527847900.343706000	12.7044	92	0
1527847900.343792000	12.7045	221	0
1527847900.346739000	12.7074	101	1
1527847901.222722000	13.5834	483	1
1527847901.222789000	13.5835	256	1
1527847901.240599000	13.6013	87	0
1527847901.410255000	13.771	258	0
1527847901.410257000	13.771	146	0
1527847901.413052000	13.7737	104	1
1527847901.414973000	13.7757	92	0
1527847901.414975000	13.7757	137	0
1527847901.418052000	13.7787	101	1
1527847901.637449000	13.9981	534	1
1527847901.637512000	13.9982	257	1
1527847901.654156000	14.0149	87	0
1527847901.751075000	14.1118	233	0
1527847901.751177000	14.1119	146	0
1527847901.754081000	14.1148	104	1
1527847901.755391000	14.1161	92	0
1527847901.755393000	14.1161	170	0
1527847901.758054000	14.1188	101	1
1527847902.432599000	14.7933	393	1
1527847902.432695000	14.7934	254	1
1527847902.449176000	14.8099	87	0
1527847902.804364000	15.1651	280	0
1527847902.804367000	15.1651	146	0
1527847902.807128000	15.1678	104	1
1527847902.808470000	15.1692	92	0
1527847902.808901000	15.1696	147	0
1527847902.811118000	15.1718	101	1
1527847902.883185000	15.2439	389	1
1527847902.883249000	15.2439	254	1
1527847902.899964000	15.2607	87	0
1527847903.075090000	15.4358	235	0
1527847903.075175000	15.4359	146	0
1527847903.078055000	15.4388	104	1
1527847903.081101000	15.4418	92	0
1527847903.081188000	15.4419	108	0
1527847903.084153000	15.4448	101	1
1527847903.403667000	15.7644	394	1
1527847903.403755000	15.7645	260	1
1527847903.420428000	15.7811	87	0
1527847903.594691000	15.9554	256	0
1527847903.594693000	15.9554	146	0
1527847903.597188000	15.9579	104	1
1527847903.599158000	15.9599	92	0
1527847903.600107000	15.9608	252	0
1527847903.602187000	15.9629	101	1
1527847903.817444000	16.1781	392	1
1527847903.817534000	16.1782	259	1
1527847903.833987000	16.1947	87	0
1527847903.938198000	16.2989	235	0
1527847903.938314000	16.299	146	0
1527847903.941199000	16.3019	104	1
1527847903.944063000	16.3048	92	0
1527847903.944066000	16.3048	205	0
1527847903.947177000	16.3079	101	1
1527847904.115633000	16.4763	1316	1
1527847904.115725000	16.4764	255	1
1527847904.132256000	16.493	87	0
1527847904.436730000	16.7974	265	0
1527847904.437027000	16.7977	148	0
1527847904.439163000	16.7999	104	1
1527847904.445429000	16.8061	92	0
1527847904.445514000	16.8062	324	0
1527847904.448145000	16.8088	101	1
1527847904.538504000	16.8992	404	1
1527847904.538593000	16.8993	258	1
1527847904.555695000	16.9164	87	0
1527847904.742713000	17.1034	256	0
1527847904.743870000	17.1046	148	0
1527847904.745171000	17.1059	104	1
1527847904.748704000	17.1094	92	0
1527847904.749947000	17.1106	94	0
1527847904.751151000	17.1118	101	1
1527847905.844679000	18.2054	389	1
1527847905.844745000	18.2054	258	1
1527847905.860934000	18.2216	87	0
1527847906.020134000	18.3808	262	0
1527847906.020840000	18.3815	148	0
1527847906.023023000	18.3837	104	1
1527847906.025556000	18.3863	92	0
1527847906.025915000	18.3866	157	0
1527847906.028014000	18.3887	101	1
1527847906.124850000	18.4855	390	1
1527847906.124924000	18.4856	256	1
1527847906.140940000	18.5016	87	0
1527847906.314074000	18.6748	277	0
1527847906.314389000	18.6751	148	0
1527847906.317046000	18.6777	104	1
1527847906.320765000	18.6815	92	0
1527847906.321199000	18.6819	327	0
1527847906.323047000	18.6837	101	1
1527847906.613618000	18.9743	430	1
1527847906.613700000	18.9744	265	1
1527847906.629837000	18.9905	87	0
1527847906.785501000	19.1462	258	0
1527847906.785604000	19.1463	148	0
1527847906.788110000	19.1488	104	1
1527847906.799008000	19.1597	92	0
1527847906.799468000	19.1602	222	0
1527847906.802152000	19.1628	101	1
1527847907.068551000	19.4292	482	1
1527847907.068637000	19.4293	262	1
1527847907.085591000	19.4463	87	0
1527847907.201186000	19.5619	305	0
1527847907.201289000	19.562	148	0
1527847907.204179000	19.5649	104	1
1527847907.206124000	19.5668	92	0
1527847907.206656000	19.5674	150	0
1527847907.209151000	19.5698	101	1
1527847908.021015000	20.3817	535	1
1527847908.021117000	20.3818	257	1
1527847908.037910000	20.3986	87	0
1527847908.194387000	20.5551	256	0
1527847908.194390000	20.5551	148	0
1527847908.197142000	20.5578	104	1
1527847908.201726000	20.5624	92	0
1527847908.202137000	20.5628	234	0
1527847908.204151000	20.5648	101	1
1527847908.318385000	20.6791	389	1
1527847908.318478000	20.6792	260	1
1527847908.334721000	20.6954	87	0
1527847908.430891000	20.7916	377	0
1527847908.430995000	20.7917	148	0
1527847908.434184000	20.7949	104	1
1527847908.435787000	20.7965	92	0
1527847908.435874000	20.7966	340	0
1527847908.438162000	20.7989	101	1
1527847908.667084000	21.0278	390	1
1527847908.667175000	21.0279	260	1
1527847908.684500000	21.0452	87	0
1527847908.851660000	21.2124	233	0
1527847908.851764000	21.2125	148	0
1527847908.854190000	21.2149	104	1
1527847908.856986000	21.2177	92	0
1527847908.857486000	21.2182	318	0
1527847908.860213000	21.2209	101	1
1527847909.235831000	21.5965	388	1
1527847909.235904000	21.5966	257	1
1527847909.251672000	21.6124	87	0
1527847909.399554000	21.7603	259	0
1527847909.399662000	21.7604	148	0
1527847909.402247000	21.7629	104	1
1527847909.406032000	21.7667	92	0
1527847909.406120000	21.7668	311	0
1527847909.409204000	21.7699	101	1
1527847909.546576000	21.9073	394	1
1527847909.546667000	21.9074	256	1
1527847909.563148000	21.9238	87	0
1527847909.746640000	22.1073	256	0
1527847909.746745000	22.1074	148	0
1527847909.749241000	22.1099	104	1
1527847909.752075000	22.1128	92	0
1527847909.752167000	22.1129	98	0
1527847909.755248000	22.1159	101	1
1527847909.948647000	22.3093	392	1
1527847909.948739000	22.3094	261	1
1527847909.964293000	22.325	87	0
1527847910.131545000	22.4922	233	0
1527847910.131547000	22.4922	148	0
1527847910.134334000	22.495	104	1
1527847910.137290000	22.498	92	0
1527847910.137714000	22.4984	187	0
1527847910.140327000	22.501	101	1
1527847910.442168000	22.8029	1316	1
1527847910.442257000	22.803	264	1
1527847910.460121000	22.8208	87	0
1527847910.623792000	22.9845	256	0
1527847910.623794000	22.9845	148	0
1527847910.626380000	22.9871	104	1
1527847910.628318000	22.989	92	0
1527847910.628686000	22.9894	120	0
1527847910.631365000	22.9921	101	1
1527847910.856186000	23.2169	404	1
1527847910.856273000	23.217	260	1
1527847910.873067000	23.2338	87	0
1527847911.025947000	23.3866	233	0
1527847911.026052000	23.3867	148	0
1527847911.028328000	23.389	104	1
1527847911.030644000	23.3913	92	0
1527847911.031051000	23.3917	197	0
1527847911.033305000	23.394	101	1
1527847911.300940000	23.6616	388	1
1527847911.301025000	23.6617	261	1
1527847911.316677000	23.6774	87	0
1527847911.485656000	23.8464	290	0
1527847911.485736000	23.8464	148	0
1527847911.488405000	23.8491	104	1
1527847911.491038000	23.8517	92	0
1527847911.491394000	23.8521	179	0
1527847911.493399000	23.8541	101	1
1527847911.725701000	24.0864	428	1
1527847911.725793000	24.0865	258	1
1527847911.741678000	24.1024	87	0
1527847911.830932000	24.1916	232	0
1527847911.831034000	24.1917	148	0
1527847911.833377000	24.1941	104	1
1527847911.835971000	24.1967	92	0
1527847911.836053000	24.1967	287	0
1527847911.838350000	24.199	101	1
1527847911.977532000	24.3382	387	1
1527847911.977596000	24.3383	256	1
1527847911.993799000	24.3545	87	0
1527847912.133928000	24.4946	232	0
1527847912.133930000	24.4946	148	0
1527847912.136388000	24.4971	104	1
1527847912.139298000	24.5	92	0
1527847912.139804000	24.5005	338	0
1527847912.145888000	24.5066	101	1
1527847912.167145000	24.5278	92	0
1527847912.170385000	24.5311	98	1
1527847912.201391000	24.5621	476	1
1527847912.201466000	24.5622	258	1
1527847912.216938000	24.5776	87	0
1527847912.386680000	24.7474	302	0
1527847912.386784000	24.7475	148	0
1527847912.389460000	24.7502	104	1
1527847912.391359000	24.7521	92	0
1527847912.391361000	24.7521	194	0
1527847912.394450000	24.7551	101	1
1527847912.635035000	24.9957	531	1
1527847912.635095000	24.9958	264	1
1527847912.651109000	25.0118	87	0
1527847912.796867000	25.1576	235	0
1527847912.796869000	25.1576	148	0
1527847912.799486000	25.1602	104	1
1527847912.801383000	25.1621	92	0
1527847912.801714000	25.1624	165	0
1527847912.804480000	25.1652	101	1
1527847913.047627000	25.4083	390	1
1527847913.047722000	25.4084	256	1
1527847913.064231000	25.4249	87	0
1527847913.168015000	25.5287	233	0
1527847913.168018000	25.5287	148	0
1527847913.170519000	25.5312	104	1
1527847913.172475000	25.5332	92	0
1527847913.172569000	25.5333	215	0
1527847913.175494000	25.5362	101	1
1527847913.492707000	25.8534	389	1
1527847913.492771000	25.8535	260	1
1527847913.508486000	25.8692	87	0
1527847913.653678000	26.0144	326	0
1527847913.653680000	26.0144	148	0
1527847913.656533000	26.0172	104	1
1527847913.658193000	26.0189	92	0
1527847913.658195000	26.0189	206	0
1527847913.660519000	26.0212	101	1
1527847914.399541000	26.7602	389	1
1527847914.399642000	26.7603	260	1
1527847914.417013000	26.7777	87	0
1527847914.572665000	26.9334	256	0
1527847914.572769000	26.9335	148	0
1527847914.575516000	26.9362	104	1
1527847914.578432000	26.9391	92	0
1527847914.578858000	26.9396	173	0
1527847914.581595000	26.9423	101	1
1527847914.662940000	27.0236	392	1
1527847914.663027000	27.0237	259	1
1527847914.680672000	27.0414	87	0
1527847914.845490000	27.2062	353	0
1527847914.845492000	27.2062	148	0
1527847914.848622000	27.2093	104	1
1527847914.850024000	27.2107	92	0
1527847914.850026000	27.2107	313	0
1527847914.852620000	27.2133	101	1
1527847914.903709000	27.2644	393	1
1527847914.903773000	27.2645	257	1
1527847914.921025000	27.2817	87	0
1527847915.067056000	27.4278	233	0
1527847915.067169000	27.4279	148	0
1527847915.069559000	27.4303	104	1
1527847915.071611000	27.4323	92	0
1527847915.071704000	27.4324	280	0
1527847915.074590000	27.4353	101	1
1527847915.142396000	27.5031	1316	1
1527847915.142484000	27.5032	263	1
1527847915.159149000	27.5198	87	0
1527847915.324551000	27.6852	235	0
1527847915.324648000	27.6853	148	0
1527847915.327582000	27.6883	104	1
1527847915.329535000	27.6902	92	0
1527847915.330101000	27.6908	294	0
1527847915.332581000	27.6933	101	1
1527847915.368987000	27.7297	405	1
1527847915.369061000	27.7298	256	1
1527847915.385490000	27.7462	87	0
1527847915.565185000	27.9259	280	0
1527847915.565382000	27.9261	148	0
1527847915.568587000	27.9293	104	1
1527847915.568866000	27.9296	92	0
1527847915.569119000	27.9298	100	0
1527847915.571647000	27.9323	101	1
1527847915.855538000	28.2162	393	1
1527847915.855622000	28.2163	260	1
1527847915.871908000	28.2326	87	0
1527847915.972832000	28.3335	231	0
1527847915.972835000	28.3335	148	0
1527847915.975675000	28.3364	104	1
1527847915.984195000	28.3449	92	0
1527847915.984622000	28.3453	261	0
1527847915.986666000	28.3474	101	1
1527847916.317942000	28.6786	423	1
1527847916.318034000	28.6787	257	1
1527847916.335800000	28.6965	87	0
1527847916.427017000	28.7877	256	0
1527847916.427126000	28.7878	148	0
1527847916.429634000	28.7903	104	1
1527847916.431961000	28.7927	92	0
1527847916.432035000	28.7927	199	0
1527847916.434614000	28.7953	101	1
1527847916.558912000	28.9196	393	1
1527847916.559003000	28.9197	261	1
1527847916.575301000	28.936	87	0
1527847916.719982000	29.0807	233	0
1527847916.719984000	29.0807	148	0
1527847916.722708000	29.0834	104	1
1527847916.725194000	29.0859	92	0
1527847916.727689000	29.0884	98	1
1527847916.754972000	29.1157	296	0
1527847916.757718000	29.1184	98	1
1527847916.838728000	29.1994	478	1
1527847916.838854000	29.1996	259	1
1527847916.857461000	29.2182	87	0
1527847917.026685000	29.3874	265	0
1527847917.026780000	29.3875	148	0
1527847917.029720000	29.3904	104	1
1527847917.030458000	29.3912	92	0
1527847917.030879000	29.3916	137	0
1527847917.033731000	29.3944	101	1
1527847917.257953000	29.6186	531	1
1527847917.258015000	29.6187	259	1
1527847917.274403000	29.6351	87	0
1527847917.429248000	29.7899	256	0
1527847917.429251000	29.7899	148	0
1527847917.431733000	29.7924	104	1
1527847917.433355000	29.7941	92	0
1527847917.433745000	29.7944	242	0
1527847917.435722000	29.7964	101	1
1527847917.658057000	30.0188	389	1
1527847917.658119000	30.0188	259	1
1527847917.674229000	30.0349	87	0
1527847917.831337000	30.192	233	0
1527847917.831340000	30.192	148	0
1527847917.834736000	30.1954	104	1
1527847917.837073000	30.1978	92	0
1527847917.837543000	30.1982	326	0
1527847917.839712000	30.2004	101	1
1527847917.967830000	30.3285	389	1
1527847917.967918000	30.3286	257	1
1527847917.984334000	30.345	87	0
1527847918.137659000	30.4984	281	0
1527847918.137949000	30.4986	148	0
1527847918.140749000	30.5014	104	1
1527847918.141365000	30.5021	92	0
1527847918.141444000	30.5021	242	0
1527847918.143746000	30.5044	101	1
1527847918.169276000	30.53	393	1
1527847918.169362000	30.5301	262	1
1527847918.185195000	30.5459	87	0
1527847918.282693000	30.6434	232	0
1527847918.282982000	30.6437	148	0
1527847918.285759000	30.6465	104	1
1527847918.287103000	30.6478	92	0
1527847918.287105000	30.6478	248	0
1527847918.289743000	30.6504	101	1
1527847918.403919000	30.7646	388	1
1527847918.404015000	30.7647	257	1
1527847918.419665000	30.7804	87	0
1527847918.574052000	30.9347	256	0
1527847918.574153000	30.9348	148	0
1527847918.576757000	30.9375	104	1
1527847918.580024000	30.9407	92	0
1527847918.580093000	30.9408	235	0
1527847918.582759000	30.9435	101	1
1527847918.859097000	31.2198	389	1
1527847918.859184000	31.2199	263	1
1527847918.876728000	31.2374	87	0
1527847918.975466000	31.3362	303	0
1527847918.975555000	31.3363	148	0
1527847918.978765000	31.3395	104	1
1527847918.979994000	31.3407	92	0
1527847918.980391000	31.3411	117	0
1527847918.982757000	31.3435	101	1
1527847919.571858000	31.9326	1314	1
1527847919.571917000	31.9326	258	1
1527847919.588742000	31.9494	87	0
1527847919.757746000	32.1184	256	0
1527847919.757851000	32.1185	148	0
1527847919.760814000	32.1215	104	1
1527847919.761549000	32.1222	92	0
1527847919.761631000	32.1223	145	0
1527847919.763796000	32.1245	101	1
1527847919.793677000	32.1544	400	1
1527847919.793765000	32.1545	260	1
1527847919.808646000	32.1693	87	0
1527847919.894932000	32.2556	351	0
1527847919.895048000	32.2557	148	0
1527847919.897821000	32.2585	104	1
1527847919.899009000	32.2597	92	0
1527847919.899085000	32.2598	112	0
1527847919.901884000	32.2626	101	1
1527847920.013199000	32.3739	391	1
1527847920.013288000	32.374	259	1
1527847920.029116000	32.3898	87	0
1527847920.121530000	32.4822	235	0
1527847920.121646000	32.4823	148	0
1527847920.124849000	32.4855	104	1
1527847920.126842000	32.4875	92	0
1527847920.126924000	32.4876	97	0
1527847920.129832000	32.4905	101	1
1527847920.292130000	32.6528	425	1
1527847920.292204000	32.6529	258	1
1527847920.310183000	32.6709	87	0
1527847920.402611000	32.7633	256	0
1527847920.402613000	32.7633	148	0
1527847920.405919000	32.7666	104	1
1527847920.415460000	32.7762	92	0
1527847920.415877000	32.7766	294	0
1527847920.417934000	32.7786	101	1
1527847920.791244000	33.1519	393	1
1527847920.791331000	33.152	261	1
1527847920.812331000	33.173	87	0
1527847920.953928000	33.3146	256	0
1527847920.953931000	33.3146	148	0
1527847920.956965000	33.3177	104	1
1527847920.959677000	33.3204	92	0
1527847920.960144000	33.3208	189	0
1527847920.962957000	33.3237	101	1
1527847924.595309000	36.956	481	1
1527847924.595376000	36.9561	256	1
1527847924.611475000	36.9722	87	0
1527847924.733889000	37.0946	255	0
1527847924.733989000	37.0947	148	0
1527847924.736727000	37.0974	104	1
1527847924.739075000	37.0998	92	0
1527847924.739077000	37.0998	337	0
1527847924.741707000	37.1024	101	1
1527847924.822902000	37.1836	530	1
1527847924.822953000	37.1837	258	1
1527847924.839272000	37.2	87	0
1527847924.993389000	37.3541	235	0
1527847924.993489000	37.3542	148	0
1527847924.996721000	37.3574	104	1
1527847924.996737000	37.3574	92	0
1527847924.997097000	37.3578	116	0
1527847924.999698000	37.3604	101	1
1527847925.197988000	37.5587	393	1
1527847925.198054000	37.5588	257	1
1527847925.215416000	37.5761	87	0
1527847925.371705000	37.7324	256	0
1527847925.371807000	37.7325	148	0
1527847925.374741000	37.7354	104	1
1527847925.376274000	37.737	92	0
1527847925.376698000	37.7374	334	0
1527847925.378734000	37.7394	101	1
1527847925.623249000	37.9839	393	1
1527847925.623335000	37.984	260	1
1527847925.639480000	38.0002	87	0
1527847925.791685000	38.1524	265	0
1527847925.791688000	38.1524	148	0
1527847925.794774000	38.1555	104	1
1527847925.795715000	38.1564	92	0
1527847925.796228000	38.1569	246	0
1527847925.798757000	38.1595	101	1
1527847926.041103000	38.4018	389	1
1527847926.041164000	38.4019	261	1
1527847926.058295000	38.419	87	0
1527847926.229229000	38.5899	233	0
1527847926.229231000	38.5899	148	0
1527847926.231828000	38.5925	104	1
1527847926.232568000	38.5933	92	0
1527847926.232990000	38.5937	165	0
1527847926.235809000	38.5965	101	1
1527847929.303699000	41.6644	389	1
1527847929.303774000	41.6645	258	1
1527847929.320063000	41.6808	87	0
1527847929.462251000	41.8229	258	0
1527847929.462254000	41.823	148	0
1527847929.464779000	41.8255	104	1
1527847929.465965000	41.8267	92	0
1527847929.466410000	41.8271	258	0
1527847929.468771000	41.8295	101	1
1527847929.823000000	42.1837	390	1
1527847929.823054000	42.1838	256	1
1527847929.840336000	42.201	87	0
1527847930.007307000	42.368	281	0
1527847930.007310000	42.368	148	0
1527847930.009811000	42.3705	104	1
1527847930.011289000	42.372	92	0
1527847930.011291000	42.372	269	0
1527847930.013819000	42.3745	101	1
1527847930.124212000	42.4849	1313	1
1527847930.124298000	42.485	259	1
1527847930.141291000	42.502	87	0
1527847930.252701000	42.6134	235	0
1527847930.252704000	42.6134	148	0
1527847930.255879000	42.6166	104	1
1527847930.257606000	42.6183	92	0
1527847930.258016000	42.6187	153	0
1527847930.260865000	42.6216	101	1
1527847930.349748000	42.7104	402	1
1527847930.349824000	42.7105	257	1
1527847930.366734000	42.7274	87	0
1527847930.453036000	42.8137	258	0
1527847930.453294000	42.814	148	0
1527847930.455891000	42.8166	104	1
1527847930.458010000	42.8187	92	0
1527847930.458433000	42.8191	163	0
1527847930.460880000	42.8216	101	1
1527847930.818414000	43.1791	394	1
1527847930.818475000	43.1792	265	1
1527847930.835262000	43.196	87	0
1527847930.977902000	43.3386	303	0
1527847930.978005000	43.3387	148	0
1527847930.980923000	43.3416	104	1
1527847930.982081000	43.3428	92	0
1527847930.982083000	43.3428	314	0
1527847930.984918000	43.3456	101	1
1527847931.079035000	43.4397	428	1
1527847931.079132000	43.4398	258	1
1527847931.095337000	43.456	87	0
1527847931.239901000	43.6006	233	0
1527847931.239997000	43.6007	148	0
1527847931.242930000	43.6036	104	1
1527847931.243184000	43.6039	92	0
1527847931.243658000	43.6044	324	0
1527847931.245918000	43.6066	101	1
1527847931.499440000	43.8601	389	1
1527847931.499535000	43.8602	257	1
1527847931.515196000	43.8759	87	0
1527847931.643240000	44.0039	374	0
1527847931.643243000	44.0039	148	0
1527847931.645959000	44.0067	104	1
1527847931.648452000	44.0091	92	0
1527847931.648829000	44.0095	167	0
1527847931.650963000	44.0117	101	1
1527847931.808331000	44.169	482	1
1527847931.808422000	44.1691	256	1
1527847931.824657000	44.1854	87	0
1527847931.950889000	44.3116	233	0
1527847931.950892000	44.3116	148	0
1527847931.953978000	44.3147	104	1
1527847931.954759000	44.3155	92	0
1527847931.954845000	44.3155	158	0
1527847931.957980000	44.3187	101	1
1527847932.271294000	44.632	531	1
1527847932.271387000	44.6321	260	1
1527847932.287536000	44.6482	87	0
1527847932.369923000	44.7306	254	0
1527847932.369926000	44.7306	148	0
1527847932.373007000	44.7337	104	1
1527847932.373577000	44.7343	92	0
1527847932.373579000	44.7343	114	0
1527847932.376000000	44.7367	101	1
1527847932.726836000	45.0875	391	1
1527847932.726914000	45.0876	261	1
1527847932.745401000	45.1061	87	0
1527847932.849701000	45.2104	259	0
1527847932.849705000	45.2104	148	0
1527847932.853032000	45.2137	104	1
1527847932.853470000	45.2142	92	0
1527847932.853912000	45.2146	288	0
1527847932.856010000	45.2167	101	1
1527847932.960134000	45.3208	390	1
1527847932.960200000	45.3209	256	1
1527847932.976653000	45.3374	87	0
1527847933.132036000	45.4927	233	0
1527847933.132147000	45.4928	148	0
1527847933.135040000	45.4957	104	1
1527847933.137404000	45.4981	92	0
1527847933.137485000	45.4982	183	0
1527847933.140035000	45.5007	101	1
1527847933.453317000	45.814	392	1
1527847933.453405000	45.8141	259	1
1527847933.470791000	45.8315	87	0
1527847933.629518000	45.9902	258	0
1527847933.629521000	45.9902	148	0
1527847933.632070000	45.9928	104	1
1527847933.633677000	45.9944	92	0
1527847933.634030000	45.9947	266	0
1527847933.636063000	45.9968	101	1
1527847934.800704000	47.1614	393	1
1527847934.800778000	47.1615	257	1
1527847934.817335000	47.178	87	0
1527847934.987453000	47.3482	256	0
1527847934.987665000	47.3484	148	0
1527847934.990143000	47.3508	104	1
1527847934.991343000	47.352	92	0
1527847934.991755000	47.3525	195	0
1527847934.994133000	47.3548	101	1
1527847935.108275000	47.469	389	1
1527847935.108364000	47.4691	256	1
1527847935.125041000	47.4857	87	0
1527847935.235774000	47.5965	267	0
1527847935.236032000	47.5967	148	0
1527847935.238140000	47.5988	104	1
1527847935.238628000	47.5993	92	0
1527847935.238630000	47.5993	146	0
1527847935.241129000	47.6018	101	1
1527847936.144943000	48.5056	1313	1
1527847936.145043000	48.5057	258	1
1527847936.162883000	48.5236	87	0
1527847936.330053000	48.6908	255	0
1527847936.330055000	48.6908	148	0
1527847936.333402000	48.6941	104	1
1527847936.334149000	48.6948	92	0
1527847936.334534000	48.6952	295	0
1527847936.337416000	48.6981	101	1
1527847937.001832000	49.3625	400	1
1527847937.001922000	49.3626	257	1
1527847937.017884000	49.3786	87	0
1527847937.119350000	49.48	302	0
1527847937.119563000	49.4803	148	0
1527847937.122454000	49.4832	104	1
1527847937.123023000	49.4837	92	0
1527847937.123411000	49.4841	85	0
1527847937.125456000	49.4862	101	1
1527847937.236022000	49.5967	389	1
1527847937.236117000	49.5968	258	1
1527847937.251420000	49.6121	87	0
1527847937.402916000	49.7636	258	0
1527847937.402918000	49.7636	148	0
1527847937.405084000	49.7658	92	0
1527847937.405086000	49.7658	186	0
1527847937.405592000	49.7663	110	1
1527847937.771709000	50.1324	430	1
1527847937.771774000	50.1325	263	1
1527847937.787828000	50.1485	87	0
1527847937.885667000	50.2464	235	0
1527847937.885778000	50.2465	148	0
1527847937.888426000	50.2491	104	1
1527847937.889948000	50.2506	92	0
1527847937.890038000	50.2507	270	0
1527847937.892412000	50.2531	101	1
1527847938.041785000	50.4025	394	1
1527847938.041872000	50.4026	262	1
1527847938.058869000	50.4196	87	0
1527847938.222994000	50.5837	303	0
1527847938.223111000	50.5838	148	0
1527847938.225469000	50.5862	104	1
1527847938.228698000	50.5894	92	0
1527847938.229194000	50.5899	340	0
1527847938.231509000	50.5922	101	1
1527847938.483198000	50.8439	478	1
1527847938.483295000	50.844	262	1
1527847938.499129000	50.8598	87	0
1527847938.658885000	51.0196	256	0
1527847938.658888000	51.0196	148	0
1527847938.661543000	51.0222	104	1
1527847938.663401000	51.0241	92	0
1527847938.663403000	51.0241	336	0
1527847938.666525000	51.0272	101	1
1527847939.185505000	51.5462	531	1
1527847939.185566000	51.5463	259	1
1527847939.201833000	51.5625	87	0
1527847939.364775000	51.7255	373	0
1527847939.364889000	51.7256	148	0
1527847939.368552000	51.7292	104	1
1527847939.369293000	51.73	92	0
1527847939.369753000	51.7304	288	0
1527847939.371490000	51.7322	101	1
1527847939.556896000	51.9176	388	1
1527847939.556964000	51.9177	257	1
1527847939.574126000	51.9348	87	0
1527847939.734822000	52.0955	235	0
1527847939.734926000	52.0956	148	0
1527847939.737615000	52.0983	104	1
1527847939.739278000	52.1	92	0
1527847939.739674000	52.1004	186	0
1527847939.741543000	52.1022	101	1
1527847939.882620000	52.2433	393	1
1527847939.882699000	52.2434	258	1
1527847939.898427000	52.2591	87	0
1527847940.005152000	52.3658	233	0
1527847940.005154000	52.3659	148	0
1527847940.007623000	52.3683	104	1
1527847940.008847000	52.3695	92	0
1527847940.009266000	52.37	152	0
1527847940.011605000	52.3723	101	1
1527847940.101826000	52.4625	389	1
1527847940.101910000	52.4626	257	1
1527847940.119582000	52.4803	87	0
1527847940.204739000	52.5654	260	0
1527847940.205004000	52.5657	148	0
1527847940.207623000	52.5683	104	1
1527847940.209229000	52.5699	92	0
1527847940.209231000	52.5699	267	0
1527847940.211615000	52.5723	101	1
1527847940.421980000	52.7827	394	1
1527847940.422042000	52.7827	261	1
1527847940.438540000	52.7992	87	0
1527847940.561128000	52.9218	255	0
1527847940.561358000	52.9221	148	0
1527847940.563645000	52.9243	104	1
1527847940.565877000	52.9266	92	0
1527847940.566360000	52.9271	306	0
1527847940.568657000	52.9294	101	1
1527847940.802771000	53.1635	388	1
1527847940.802860000	53.1636	258	1
1527847940.819062000	53.1798	87	0
1527847940.925637000	53.2863	233	0
1527847940.925641000	53.2863	148	0
1527847940.928671000	53.2894	104	1
1527847940.930583000	53.2913	92	0
1527847940.930585000	53.2913	170	0
1527847940.933591000	53.2943	101	1
1527847941.091940000	53.4526	1315	1
1527847941.092032000	53.4527	257	1
1527847941.108727000	53.4694	87	0
1527847941.193761000	53.5545	232	0
1527847941.193855000	53.5546	148	0
1527847941.196649000	53.5573	104	1
1527847941.197668000	53.5584	92	0
1527847941.198062000	53.5588	267	0
1527847941.200661000	53.5614	101	1
1527847941.372871000	53.7336	404	1
1527847941.372967000	53.7337	256	1
1527847941.388368000	53.7491	87	0
1527847941.550594000	53.9113	256	0
1527847941.550600000	53.9113	148	0
1527847941.553701000	53.9144	104	1
1527847941.554419000	53.9151	92	0
1527847941.554421000	53.9151	95	0
1527847941.557709000	53.9184	101	1
1527847941.803263000	54.164	389	1
1527847941.803329000	54.164	257	1
1527847941.819210000	54.1799	87	0
1527847941.907684000	54.2684	267	0
1527847941.907686000	54.2684	148	0
1527847941.910712000	54.2714	104	1
1527847941.912251000	54.2729	92	0
1527847941.912669000	54.2734	273	0
1527847941.914708000	54.2754	101	1
1527847942.152778000	54.5135	425	1
1527847942.152865000	54.5136	258	1
1527847942.168497000	54.5292	87	0
1527847942.256893000	54.6176	235	0
1527847942.256896000	54.6176	148	0
1527847942.259722000	54.6204	104	1
1527847942.261439000	54.6221	92	0
1527847942.261778000	54.6225	117	0
1527847942.263710000	54.6244	101	1
1527847942.513925000	54.8746	389	1
1527847942.513985000	54.8747	257	1
1527847942.530601000	54.8913	87	0
1527847942.674703000	55.0354	302	0
1527847942.674802000	55.0355	148	0
1527847942.677723000	55.0384	104	1
1527847942.679729000	55.0404	92	0
1527847942.680244000	55.0409	117	0
1527847942.682713000	55.0434	101	1
1527847942.910248000	55.2709	480	1
1527847942.910336000	55.271	259	1
1527847942.926345000	55.287	87	0
1527847943.029544000	55.3902	233	0
1527847943.029547000	55.3902	148	0
1527847943.032748000	55.3934	104	1
1527847943.034481000	55.3952	92	0
1527847943.035163000	55.3959	310	0
1527847943.036726000	55.3974	101	1
1527847943.153740000	55.5144	531	1
1527847943.153795000	55.5145	256	1
1527847943.169752000	55.5304	87	0
1527847943.327669000	55.6884	235	0
1527847943.327672000	55.6884	148	0
1527847943.330767000	55.6915	104	1
1527847943.331772000	55.6925	92	0
1527847943.332215000	55.6929	252	0
1527847943.334759000	55.6955	101	1
1527847943.694038000	56.0547	394	1
1527847943.694134000	56.0548	260	1
1527847943.710717000	56.0714	87	0
1527847943.815675000	56.1764	326	0
1527847943.815926000	56.1766	148	0
1527847943.818795000	56.1795	104	1
1527847943.819675000	56.1804	92	0
1527847943.820137000	56.1808	103	0
1527847943.822770000	56.1835	101	1
1527847943.934983000	56.2957	389	1
1527847943.935062000	56.2958	257	1
1527847943.951063000	56.3118	87	0
1527847944.064636000	56.4253	232	0
1527847944.064639000	56.4253	148	0
1527847944.067831000	56.4285	104	1
1527847944.068707000	56.4294	92	0
1527847944.068794000	56.4295	256	0
1527847944.071803000	56.4325	101	1
1527847944.324111000	56.6848	388	1
1527847944.324173000	56.6849	259	1
1527847944.340896000	56.7016	87	0
1527847944.428965000	56.7897	376	0
1527847944.428971000	56.7897	148	0
1527847944.431848000	56.7925	104	1
1527847944.433384000	56.7941	92	0
1527847944.433459000	56.7942	179	0
1527847944.435862000	56.7966	101	1
1527847944.615050000	56.9757	392	1
1527847944.615130000	56.9758	258	1
1527847944.631906000	56.9926	87	0
1527847944.714861000	57.0756	235	0
1527847944.715226000	57.0759	148	0
1527847944.717867000	57.0786	104	1
1527847944.719845000	57.0805	92	0
1527847944.719942000	57.0806	329	0
1527847944.722886000	57.0836	101	1
1527847944.905161000	57.2659	390	1
1527847944.905223000	57.2659	257	1
1527847944.921134000	57.2818	87	0
1527847944.925985000	57.2867	87	0
1527847945.013848000	57.3745	235	0
1527847945.013855000	57.3746	148	0
1527847945.016896000	57.3776	107	1
1527847945.017211000	57.3779	92	0
1527847945.017576000	57.3783	204	0
1527847945.019898000	57.3806	101	1
1527847945.245222000	57.6059	1313	1
1527847945.245316000	57.606	259	1
1527847945.261722000	57.6224	87	0
1527847945.351504000	57.7122	283	0
1527847945.351507000	57.7122	148	0
1527847945.354934000	57.7156	104	1
1527847945.355894000	57.7166	92	0
1527847945.356362000	57.7171	227	0
1527847945.358913000	57.7196	101	1
1527847945.665027000	58.0257	402	1
1527847945.665081000	58.0258	258	1
1527847945.681201000	58.0419	87	0
1527847945.773581000	58.1343	235	0
1527847945.773584000	58.1343	148	0
1527847945.776956000	58.1377	104	1
1527847945.779900000	58.1406	92	0
1527847945.780707000	58.1414	189	0
1527847945.782954000	58.1437	101	1
1527847946.095294000	58.456	394	1
1527847946.095391000	58.4561	256	1
1527847946.111497000	58.4722	87	0
1527847946.199201000	58.5599	235	0
1527847946.199399000	58.5601	148	0
1527847946.201984000	58.5627	104	1
1527847946.202055000	58.5628	92	0
1527847946.202582000	58.5633	245	0
1527847946.204962000	58.5657	101	1
1527847946.943074000	59.3038	425	1
1527847946.943137000	59.3038	256	1
1527847946.958792000	59.3195	87	0
1527847947.053578000	59.4143	258	0
1527847947.053580000	59.4143	148	0
1527847947.056771000	59.4175	104	1
1527847947.057607000	59.4183	92	0
1527847947.057609000	59.4183	136	0
1527847947.060762000	59.4215	101	1
1527847947.410284000	59.771	390	1
1527847947.410373000	59.7711	258	1
1527847947.426353000	59.7871	87	0
1527847947.533109000	59.8938	258	0
1527847947.533207000	59.8939	148	0
1527847947.535815000	59.8965	104	1
1527847947.536916000	59.8976	92	0
1527847947.536918000	59.8976	165	0
1527847947.539816000	59.9005	101	1
1527847948.531442000	60.8921	482	1
1527847948.531508000	60.8922	259	1
1527847948.547858000	60.9086	87	0
1527847948.638493000	60.9992	288	0
1527847948.638495000	60.9992	148	0
1527847948.640906000	61.0016	104	1
1527847948.642231000	61.0029	92	0
1527847948.642448000	61.0031	255	0
1527847948.644842000	61.0055	101	1
1527847948.952115000	61.3128	534	1
1527847948.952176000	61.3129	257	1
1527847948.968468000	61.3292	87	0
1527847949.053797000	61.4145	235	0
1527847949.053893000	61.4146	148	0
1527847949.056931000	61.4176	104	1
1527847949.059184000	61.4199	92	0
1527847949.060487000	61.4212	298	0
1527847949.061915000	61.4226	101	1
1527847949.502269000	61.863	393	1
1527847949.502345000	61.863	260	1
1527847949.517880000	61.8786	87	0
1527847949.532203000	61.8929	87	0
1527847949.630937000	61.9916	304	0
1527847949.630940000	61.9916	148	0
1527847949.633974000	61.9947	107	1
1527847949.634473000	61.9952	92	0
1527847949.634475000	61.9952	92	0
1527847949.636951000	61.9976	101	1
1527847949.725228000	62.0859	389	1
1527847949.725296000	62.086	258	1
1527847949.741557000	62.1023	87	0
1527847949.886408000	62.2471	232	0
1527847949.886518000	62.2472	148	0
1527847949.888907000	62.2496	104	1
1527847949.891000000	62.2517	92	0
1527847949.891427000	62.2521	168	0
1527847949.893920000	62.2546	101	1
1527847949.996318000	62.357	387	1
1527847949.996408000	62.3571	259	1
1527847950.012477000	62.3732	87	0
1527847950.104961000	62.4657	306	0
1527847950.105058000	62.4658	148	0
1527847950.107908000	62.4686	104	1
1527847950.110833000	62.4715	92	0
1527847950.110927000	62.4716	133	0
1527847950.113908000	62.4746	101	1
1527847950.318288000	62.679	394	1
1527847950.318347000	62.679	258	1
1527847950.336076000	62.6968	87	0
1527847950.486847000	62.8475	258	0
1527847950.486958000	62.8477	148	0
1527847950.489966000	62.8507	104	1
1527847950.492263000	62.853	92	0
1527847950.495079000	62.8558	98	1
1527847950.522085000	62.8828	136	0
1527847950.525010000	62.8857	98	1
1527847950.646641000	63.0073	393	1
1527847950.646706000	63.0074	262	1
1527847950.663002000	63.0237	87	0
1527847950.824499000	63.1852	279	0
1527847950.824502000	63.1852	148	0
1527847950.827127000	63.1878	104	1
1527847950.828689000	63.1894	92	0
1527847950.830932000	63.1916	98	1
1527847950.859906000	63.2206	154	0
1527847950.863028000	63.2237	98	1
1527847951.056357000	63.4171	1311	1
1527847951.056449000	63.4171	260	1
1527847951.072971000	63.4337	87	0
1527847951.165598000	63.5263	307	0
1527847951.165713000	63.5264	148	0
1527847951.169075000	63.5298	104	1
1527847951.169100000	63.5298	92	0
1527847951.169594000	63.5303	152	0
1527847951.171993000	63.5327	101	1
1527847951.536267000	63.897	402	1
1527847951.536329000	63.897	259	1
1527847951.552681000	63.9134	87	0
1527847951.636697000	63.9974	258	0
1527847951.636699000	63.9974	148	0
1527847951.640007000	64.0007	104	1
1527847951.641122000	64.0018	92	0
1527847951.641207000	64.0019	254	0
1527847951.644013000	64.0047	101	1
1527847951.848655000	64.2094	389	1
1527847951.848750000	64.2094	259	1
1527847951.864682000	64.2254	87	0
1527847951.969312000	64.33	232	0
1527847951.969389000	64.3301	148	0
1527847951.972039000	64.3327	104	1
1527847951.973482000	64.3342	92	0
1527847951.973838000	64.3345	145	0
1527847951.976093000	64.3368	101	1
1527847952.186226000	64.5469	424	1
1527847952.186291000	64.547	258	1
1527847952.202586000	64.5633	87	0
1527847952.207512000	64.5682	87	0
1527847952.301774000	64.6625	256	0
1527847952.302008000	64.6627	148	0
1527847952.305206000	64.6659	107	1
1527847952.306270000	64.667	92	0
1527847952.306272000	64.667	272	0
1527847952.309104000	64.6698	101	1
1527847952.465571000	64.8263	392	1
1527847952.465632000	64.8263	261	1
1527847952.481691000	64.8424	87	0
1527847952.578902000	64.9396	255	0
1527847952.578904000	64.9396	148	0
1527847952.582132000	64.9428	104	1
1527847952.583088000	64.9438	92	0
1527847952.583456000	64.9442	146	0
1527847952.586142000	64.9468	101	1
1527847952.936044000	65.2967	481	1
1527847952.936129000	65.2968	263	1
1527847952.951422000	65.3121	87	0
1527847953.083740000	65.4444	232	0
1527847953.083825000	65.4445	148	0
1527847953.086167000	65.4469	104	1
1527847953.089150000	65.4498	92	0
1527847953.089622000	65.4503	186	0
1527847953.092154000	65.4529	101	1
1527847953.279192000	65.6399	530	1
1527847953.279323000	65.64	263	1
1527847953.294715000	65.6554	87	0
1527847953.408381000	65.7691	256	0
1527847953.408383000	65.7691	148	0
1527847953.411192000	65.7719	104	1
1527847953.413344000	65.774	92	0
1527847953.413702000	65.7744	315	0
1527847953.416233000	65.7769	101	1
1527847953.751675000	66.1124	393	1
1527847953.751767000	66.1125	266	1
1527847953.767693000	66.1284	87	0
1527847953.872132000	66.2328	235	0
1527847953.872233000	66.2329	148	0
1527847953.875143000	66.2358	104	1
1527847953.877395000	66.2381	92	0
1527847953.877712000	66.2384	111	0
1527847953.880124000	66.2408	101	1
1527847954.182912000	66.5436	394	1
1527847954.183000000	66.5437	273	1
1527847954.199027000	66.5597	87	0
1527847954.285196000	66.6459	267	0
1527847954.285287000	66.646	148	0
1527847954.288231000	66.6489	104	1
1527847954.290629000	66.6513	92	0
1527847954.290631000	66.6513	186	0
1527847954.293226000	66.6539	101	1
1527847954.562350000	66.923	389	1
1527847954.562420000	66.9231	262	1
1527847954.579149000	66.9398	87	0
1527847954.664004000	67.0247	256	0
1527847954.664106000	67.0248	148	0
1527847954.667176000	67.0279	104	1
1527847954.670899000	67.0316	92	0
1527847954.670995000	67.0317	103	0
1527847954.673189000	67.0339	101	1
1527847954.874589000	67.2353	389	1
1527847954.874680000	67.2354	261	1
1527847954.891907000	67.2526	87	0
1527847954.990313000	67.351	278	0
1527847954.990425000	67.3511	148	0
1527847954.993290000	67.354	104	1
1527847954.995675000	67.3564	92	0
1527847954.995828000	67.3565	135	0
1527847954.998278000	67.359	101	1
1527847955.333608000	67.6943	392	1
1527847955.333693000	67.6944	260	1
1527847955.351230000	67.7119	87	0
1527847955.507449000	67.8681	256	0
1527847955.507452000	67.8681	148	0
1527847955.510306000	67.871	104	1
1527847955.513219000	67.8739	92	0
1527847955.513599000	67.8743	91	0
1527847955.516306000	67.877	101	1
1527847955.592984000	67.9537	1315	1
1527847955.593060000	67.9538	262	1
1527847955.610684000	67.9714	87	0
1527847955.718938000	68.0796	305	0
1527847955.718941000	68.0796	148	0
1527847955.722317000	68.083	104	1
1527847955.724217000	68.0849	92	0
1527847955.724294000	68.085	153	0
1527847955.727313000	68.088	101	1
1527847955.863345000	68.224	405	1
1527847955.863440000	68.2241	269	1
1527847955.880325000	68.241	87	0
1527847955.974629000	68.3353	232	0
1527847955.974632000	68.3353	148	0
1527847955.977336000	68.338	104	1
1527847955.979091000	68.3398	92	0
1527847955.979517000	68.3402	172	0
1527847955.982320000	68.343	101	1
1527847956.143849000	68.5045	427	1
1527847956.143926000	68.5046	259	1
1527847956.160264000	68.521	87	0
1527847956.254267000	68.615	279	0
1527847956.254353000	68.6151	148	0
1527847956.257321000	68.618	104	1
1527847956.258414000	68.6191	92	0
1527847956.258796000	68.6195	99	0
1527847956.261357000	68.6221	101	1
1527847956.563613000	68.9243	391	1
1527847956.563670000	68.9244	268	1
1527847956.580605000	68.9413	87	0
1527847956.668344000	69.029	328	0
1527847956.668347000	69.029	148	0
1527847956.671376000	69.0321	104	1
1527847956.672519000	69.0332	92	0
1527847956.672598000	69.0333	126	0
1527847956.675355000	69.0361	101	1
1527847956.715374000	69.0761	460	1
1527847956.715476000	69.0762	1412	1
1527847956.715512000	69.0762	1412	1
1527847956.715550000	69.0762	1371	1
1527847956.733136000	69.0938	87	0
1527847956.814487000	69.1752	389	0
1527847956.817373000	69.1781	101	1
1527847956.821451000	69.1821	80	0
1527847956.824366000	69.1851	98	1
1527847956.973635000	69.3343	531	1
1527847956.973722000	69.3344	259	1
1527847956.989028000	69.3497	87	0
1527847957.097371000	69.4581	257	0
1527847957.097374000	69.4581	148	0
1527847957.100388000	69.4611	104	1
1527847957.102695000	69.4634	92	0
1527847957.102783000	69.4635	146	0
1527847957.105385000	69.4661	101	1
1527847957.522528000	69.8832	392	1
1527847957.522595000	69.8833	258	1
1527847957.539722000	69.9004	87	0
1527847957.629682000	69.9904	256	0
1527847957.629684000	69.9904	148	0
1527847957.632420000	69.9931	104	1
1527847957.633402000	69.9941	92	0
1527847957.633483000	69.9942	253	0
1527847957.636414000	69.9971	101	1
1527847958.093766000	70.4545	393	1
1527847958.093823000	70.4545	261	1
1527847958.110025000	70.4707	87	0
1527847958.217966000	70.5787	233	0
1527847958.217968000	70.5787	148	0
1527847958.220452000	70.5811	104	1
1527847958.221220000	70.5819	92	0
1527847958.221617000	70.5823	160	0
1527847958.224365000	70.5851	101	1
1527847958.433677000	70.7944	388	1
1527847958.433769000	70.7945	262	1
1527847958.450082000	70.8108	87	0
1527847958.534964000	70.8957	258	0
1527847958.535078000	70.8958	148	0
1527847958.537484000	70.8982	104	1
1527847958.539090000	70.8998	92	0
1527847958.539198000	70.8999	291	0
1527847958.541475000	70.9022	101	1
1527847958.722850000	71.0835	389	1
1527847958.722917000	71.0836	258	1
1527847958.739522000	71.1002	87	0
1527847958.852159000	71.2129	233	0
1527847958.852162000	71.2129	148	0
1527847958.855489000	71.2162	104	1
1527847958.856139000	71.2168	92	0
1527847958.856596000	71.2173	278	0
1527847958.858494000	71.2192	101	1
1527847959.082766000	71.4435	389	1
1527847959.082856000	71.4436	258	1
1527847959.095839000	71.4565	100	0
1527847959.098489000	71.4592	98	1
1527847959.098943000	71.4596	87	0
1527847959.196420000	71.5571	264	0
1527847959.196422000	71.5571	148	0
1527847959.199508000	71.5602	104	1
1527847959.200092000	71.5608	92	0
1527847959.202491000	71.5632	98	1
1527847959.231698000	71.5924	326	0
1527847959.234517000	71.5952	98	1
1527847959.717386000	72.0781	1294	1
1527847959.717488000	72.0782	1412	1
1527847959.717512000	72.0782	1412	1
1527847959.717540000	72.0782	1412	1
1527847959.717574000	72.0783	1412	1
1527847959.717602000	72.0783	1412	1
1527847959.717659000	72.0784	1412	1
1527847959.717695000	72.0784	1412	1
1527847959.717729000	72.0784	1412	1
1527847959.717765000	72.0785	1412	1
1527847959.717788000	72.0785	1412	1
1527847959.717839000	72.0785	1412	1
1527847959.717875000	72.0786	1412	1
1527847959.717926000	72.0786	1412	1
1527847959.717944000	72.0786	142	1
1527847959.733079000	72.0938	87	0
1527847959.736396000	72.0971	87	0
1527847959.772668000	72.1334	351	1
1527847959.772716000	72.1334	261	1
1527847959.788533000	72.1492	87	0
1527847959.823485000	72.1842	445	0
1527847959.826541000	72.1872	101	1
1527847959.831345000	72.192	80	0
1527847959.834540000	72.1952	98	1
1527847959.885689000	72.2464	245	0
1527847959.885955000	72.2467	148	0
1527847959.888547000	72.2492	101	1
1527847959.890647000	72.2513	92	0
1527847959.890649000	72.2513	152	0
1527847959.893542000	72.2542	101	1
1527847960.194657000	72.5554	393	1
1527847960.194749000	72.5554	260	1
1527847960.210705000	72.5714	87	0
1527847960.322988000	72.6837	305	0
1527847960.322990000	72.6837	148	0
1527847960.325576000	72.6863	104	1
1527847960.327557000	72.6883	92	0
1527847960.328393000	72.6891	167	0
1527847960.330567000	72.6913	101	1
1527847960.604686000	72.9654	389	1
1527847960.604726000	72.9654	258	1
1527847960.620719000	72.9814	87	0
1527847960.725699000	73.0864	255	0
1527847960.725701000	73.0864	148	0
1527847960.728603000	73.0893	104	1
1527847960.731061000	73.0918	92	0
1527847960.731063000	73.0918	128	0
1527847960.733604000	73.0943	101	1
1527847960.874817000	73.2355	424	1
1527847960.874897000	73.2356	260	1
1527847960.890497000	73.2512	87	0
1527847960.996796000	73.3575	281	0
1527847960.996906000	73.3576	148	0
1527847960.999633000	73.3603	104	1
1527847961.003787000	73.3645	92	0
1527847961.003867000	73.3646	188	0
1527847961.006607000	73.3673	101	1
1527847961.344879000	73.7056	392	1
1527847961.344971000	73.7057	259	1
1527847961.362080000	73.7228	87	0
1527847961.453740000	73.8144	327	0
1527847961.453847000	73.8145	148	0
1527847961.456575000	73.8173	104	1
1527847961.457296000	73.818	92	0
1527847961.457713000	73.8184	110	0
1527847961.459572000	73.8203	101	1
1527847961.660451000	74.0211	476	1
1527847961.660631000	74.0213	260	1
1527847961.677557000	74.0383	87	0
1527847961.775580000	74.1363	236	0
1527847961.775583000	74.1363	148	0
1527847961.778657000	74.1394	104	1
1527847961.779852000	74.1405	92	0
1527847961.780339000	74.141	132	0
1527847961.782647000	74.1433	101	1
1527847962.105156000	74.4659	537	1
1527847962.105247000	74.4659	262	1
1527847962.121635000	74.4823	87	0
1527847962.267612000	74.6283	235	0
1527847962.267615000	74.6283	148	0
1527847962.270016000	74.6307	92	0
1527847962.270238000	74.6309	235	0
1527847962.270690000	74.6314	110	1
1527847962.494949000	74.8556	389	1
1527847962.495033000	74.8557	259	1
1527847962.511561000	74.8723	87	0
1527847962.605672000	74.9664	280	0
1527847962.605773000	74.9665	148	0
1527847962.608665000	74.9694	104	1
1527847962.611430000	74.9721	92	0
1527847962.611524000	74.9722	271	0
1527847962.614676000	74.9754	101	1
1527847962.918153000	75.2789	392	1
1527847962.918231000	75.2789	261	1
1527847962.934551000	75.2952	87	0
1527847963.044995000	75.4057	236	0
1527847963.044998000	75.4057	148	0
1527847963.047727000	75.4084	104	1
1527847963.051685000	75.4124	92	0
1527847963.051686000	75.4124	189	0
1527847963.054646000	75.4153	101	1
1527847963.316896000	75.6776	390	1
1527847963.316971000	75.6777	262	1
1527847963.332611000	75.6933	87	0
1527847963.428175000	75.7889	256	0
1527847963.428349000	75.789	148	0
1527847963.430732000	75.7914	104	1
1527847963.432638000	75.7933	92	0
1527847963.432800000	75.7935	316	0
1527847963.435684000	75.7964	101	1
1527847963.625884000	75.9866	391	1
1527847963.625982000	75.9867	258	1
1527847963.642162000	76.0029	87	0
1527847963.726608000	76.0873	235	0
1527847963.726611000	76.0873	148	0
1527847963.729717000	76.0904	104	1
1527847963.731578000	76.0923	92	0
1527847963.731580000	76.0923	124	0
1527847963.734734000	76.0954	101	1
1527847965.154000000	77.5147	389	1
1527847965.154096000	77.5148	261	1
1527847965.171679000	77.5324	87	0
1527847965.281563000	77.6423	256	0
1527847965.281659000	77.6424	148	0
1527847965.284071000	77.6448	104	1
1527847965.285430000	77.6461	92	0
1527847965.285432000	77.6461	110	0
1527847965.288039000	77.6487	101	1
1527847965.913434000	78.2741	1312	1
1527847965.913528000	78.2742	258	1
1527847965.929745000	78.2904	87	0
1527847966.026692000	78.3874	287	0
1527847966.026695000	78.3874	148	0
1527847966.030091000	78.3908	104	1
1527847966.032213000	78.3929	92	0
1527847966.032660000	78.3934	245	0
1527847966.035086000	78.3958	101	1
1527847966.884701000	79.2454	399	1
1527847966.884767000	79.2455	259	1
1527847966.901106000	79.2618	87	0
1527847967.005861000	79.3666	302	0
1527847967.005863000	79.3666	148	0
1527847967.009149000	79.3698	104	1
1527847967.010760000	79.3715	92	0
1527847967.010848000	79.3715	256	0
1527847967.013157000	79.3739	101	1
1527847967.556415000	79.9171	393	1
1527847967.556502000	79.9172	260	1
1527847967.572047000	79.9327	87	0
1527847967.657330000	80.018	256	0
1527847967.657444000	80.0181	148	0
1527847967.660200000	80.0209	104	1
1527847967.661494000	80.0222	92	0
1527847967.661877000	80.0226	119	0
1527847967.664266000	80.025	101	1
1527847967.844894000	80.2056	425	1
1527847967.844985000	80.2057	262	1
1527847967.860927000	80.2216	87	0
1527847967.964907000	80.3256	305	0
1527847967.964909000	80.3256	148	0
1527847967.968197000	80.3289	104	1
1527847967.969041000	80.3297	92	0
1527847967.969043000	80.3297	85	0
1527847967.972189000	80.3329	101	1
1527847968.434381000	80.7951	392	1
1527847968.434478000	80.7952	259	1
1527847968.450655000	80.8114	87	0
1527847968.538611000	80.8993	258	0
1527847968.538706000	80.8994	148	0
1527847968.541166000	80.9019	104	1
1527847968.543090000	80.9038	92	0
1527847968.543509000	80.9042	258	0
1527847968.546154000	80.9069	101	1
1527847969.213727000	81.5744	478	1
1527847969.213788000	81.5745	262	1
1527847969.229172000	81.5899	87	0
1527847969.342898000	81.7036	302	0
1527847969.342901000	81.7036	148	0
1527847969.346290000	81.707	104	1
1527847969.347414000	81.7081	92	0
1527847969.347417000	81.7081	230	0
1527847969.350297000	81.711	101	1
1527847969.514390000	81.8751	530	1
1527847969.514486000	81.8752	258	1
1527847969.530685000	81.8914	87	0
1527847969.621042000	81.9817	307	0
1527847969.621136000	81.9818	148	0
1527847969.624224000	81.9849	104	1
1527847969.625262000	81.986	92	0
1527847969.626528000	81.9872	292	0
1527847969.628227000	81.9889	101	1
1527847969.825442000	82.1861	394	1
1527847969.825528000	82.1862	262	1
1527847969.841493000	82.2022	87	0
1527847969.950598000	82.3113	235	0
1527847969.950601000	82.3113	148	0
1527847969.953315000	82.314	104	1
1527847969.955078000	82.3158	92	0
1527847969.955080000	82.3158	203	0
1527847969.958305000	82.319	101	1
1527847970.937156000	83.2979	393	1
1527847970.937248000	83.2979	261	1
1527847970.952416000	83.3131	393	1
1527847970.953325000	83.314	87	0
1527847970.968357000	83.3291	87	0
1527847971.044097000	83.4048	256	0
1527847971.044101000	83.4048	148	0
1527847971.047378000	83.4081	107	1
1527847971.048986000	83.4097	92	0
1527847971.049332000	83.41	175	0
1527847971.051285000	83.412	101	1
1527847971.128728000	83.4894	388	1
1527847971.128810000	83.4895	260	1
1527847971.145596000	83.5063	87	0
1527847971.258871000	83.6196	257	0
1527847971.258873000	83.6196	148	0
1527847971.261381000	83.6221	104	1
1527847971.263858000	83.6246	92	0
1527847971.264281000	83.625	267	0
1527847971.266388000	83.6271	101	1
1527847971.570573000	83.9313	389	1
1527847971.570633000	83.9313	259	1
1527847971.586348000	83.947	87	0
1527847971.750005000	84.1107	259	0
1527847971.750008000	84.1107	148	0
1527847971.753417000	84.1141	104	1
1527847971.754535000	84.1152	92	0
1527847971.754984000	84.1157	111	0
1527847971.757399000	84.1181	101	1
1527847972.419929000	84.7806	394	1
1527847972.419995000	84.7807	258	1
1527847972.435780000	84.7965	87	0
1527847972.591071000	84.9518	258	0
1527847972.591073000	84.9518	148	0
1527847972.594478000	84.9552	104	1
1527847972.595123000	84.9558	92	0
1527847972.595985000	84.9567	172	0
1527847972.597465000	84.9582	101	1
1527847972.629510000	84.9902	1312	1
1527847972.629596000	84.9903	258	1
1527847972.646327000	85.007	87	0
1527847972.752889000	85.1136	235	0
1527847972.752891000	85.1136	148	0
1527847972.755480000	85.1162	104	1
1527847972.758425000	85.1191	92	0
1527847972.758509000	85.1192	279	0
1527847972.761477000	85.1222	101	1
1527847972.869500000	85.2302	402	1
1527847972.869594000	85.2303	258	1
1527847972.885183000	85.2459	87	0
1527847972.980456000	85.3412	233	0
1527847972.980580000	85.3413	148	0
1527847972.983498000	85.3442	104	1
1527847972.984340000	85.345	92	0
1527847972.984789000	85.3455	335	0
1527847972.987478000	85.3482	101	1
1527847973.148696000	85.5094	393	1
1527847973.148790000	85.5095	260	1
1527847973.165236000	85.5259	87	0
1527847973.267331000	85.628	267	0
1527847973.267334000	85.628	148	0
1527847973.270528000	85.6312	104	1
1527847973.271360000	85.6321	92	0
1527847973.271846000	85.6325	245	0
1527847973.274508000	85.6352	101	1
1527847973.408966000	85.7697	426	1
1527847973.409059000	85.7698	260	1
1527847973.425554000	85.7863	87	0
1527847973.511701000	85.8724	301	0
1527847973.511704000	85.8724	148	0
1527847973.514524000	85.8752	104	1
1527847973.514902000	85.8756	92	0
1527847973.514904000	85.8756	213	0
1527847973.517515000	85.8782	101	1
1527847973.659841000	86.0205	388	1
1527847973.659902000	86.0206	260	1
1527847973.675481000	86.0362	87	0
1527847973.761304000	86.122	235	0
1527847973.761422000	86.1221	148	0
1527847973.764478000	86.1252	104	1
1527847973.765024000	86.1257	92	0
1527847973.765107000	86.1258	263	0
1527847973.767485000	86.1282	101	1
1527847973.904890000	86.2656	478	1
1527847973.904984000	86.2657	262	1
1527847973.921164000	86.2819	87	0
1527847974.019375000	86.3801	232	0
1527847974.019377000	86.3801	148	0
1527847974.022546000	86.3832	104	1
1527847974.024436000	86.3851	92	0
1527847974.024700000	86.3854	165	0
1527847974.027534000	86.3882	101	1
1527847974.499860000	86.8606	533	1
1527847974.499938000	86.8606	259	1
1527847974.516306000	86.877	87	0
1527847974.626277000	86.987	328	0
1527847974.626279000	86.987	148	0
1527847974.628846000	86.9895	92	0
1527847974.629347000	86.99	235	0
1527847974.629603000	86.9903	110	1
1527847974.727889000	87.0886	390	1
1527847974.727983000	87.0887	260	1
1527847974.744687000	87.1054	87	0
1527847974.844960000	87.2057	235	0
1527847974.844963000	87.2057	148	0
1527847974.847600000	87.2083	104	1
1527847974.849576000	87.2103	92	0
1527847974.850549000	87.2112	128	0
1527847974.852585000	87.2133	101	1
1527847975.412270000	87.773	394	1
1527847975.412444000	87.7731	261	1
1527847975.428549000	87.7892	87	0
1527847975.557253000	87.9179	304	0
1527847975.557255000	87.918	148	0
1527847975.560652000	87.9213	104	1
1527847975.562522000	87.9232	92	0
1527847975.562525000	87.9232	324	0
1527847975.565642000	87.9263	101	1
1527847975.649271000	88.01	393	1
1527847975.649355000	88.0101	262	1
1527847975.665618000	88.0263	87	0
1527847975.747960000	88.1087	305	0
1527847975.748249000	88.1089	148	0
1527847975.750696000	88.1114	104	1
1527847975.752623000	88.1133	92	0
1527847975.752721000	88.1134	186	0
1527847975.755646000	88.1163	101	1
1527847975.859752000	88.2204	388	1
1527847975.859845000	88.2205	259	1
1527847975.875628000	88.2363	87	0
1527847975.971583000	88.3323	233	0
1527847975.971586000	88.3323	148	0
1527847975.974665000	88.3354	104	1
1527847975.976580000	88.3373	92	0
1527847975.977011000	88.3377	273	0
1527847975.979643000	88.3403	101	1
1527847976.270313000	88.631	393	1
1527847976.270378000	88.6311	264	1
1527847976.286047000	88.6467	87	0
1527847976.382839000	88.7435	256	0
1527847976.382941000	88.7436	148	0
1527847976.385705000	88.7464	104	1
1527847976.387736000	88.7484	92	0
1527847976.387842000	88.7485	176	0
1527847976.390671000	88.7514	101	1
1527847976.611901000	88.9726	1312	1
1527847976.611967000	88.9727	260	1
1527847976.628652000	88.9893	87	0
1527847976.722746000	89.0834	257	0
1527847976.722860000	89.0836	148	0
1527847976.725724000	89.0864	104	1
1527847976.727001000	89.0877	92	0
1527847976.727450000	89.0881	215	0
1527847976.729691000	89.0904	101	1
1527847976.849334000	89.21	400	1
1527847976.849421000	89.2101	261	1
1527847976.865155000	89.2259	87	0
1527847976.979744000	89.3404	232	0
1527847976.979857000	89.3406	148	0
1527847976.982738000	89.3434	104	1
1527847976.986374000	89.3471	92	0
1527847976.986376000	89.3471	191	0
1527847976.988760000	89.3495	101	1
1527847977.111718000	89.4724	392	1
1527847977.111784000	89.4725	260	1
1527847977.128721000	89.4894	87	0
1527847977.216673000	89.5774	233	0
1527847977.216676000	89.5774	148	0
1527847977.219734000	89.5804	104	1
1527847977.221219000	89.5819	92	0
1527847977.221221000	89.5819	134	0
1527847977.223714000	89.5844	101	1
1527847977.681347000	90.042	425	1
1527847977.681441000	90.0421	259	1
1527847977.698027000	90.0587	87	0
1527847977.780061000	90.1408	255	0
1527847977.780063000	90.1408	148	0
1527847977.782708000	90.1434	104	1
1527847977.785483000	90.1462	92	0
1527847977.785570000	90.1463	337	0
1527847977.788759000	90.1495	101	1
1527847978.311981000	90.6727	388	1
1527847978.312041000	90.6727	259	1
1527847978.328348000	90.689	87	0
1527847978.415528000	90.7762	256	0
1527847978.415633000	90.7763	148	0
1527847978.418754000	90.7795	104	1
1527847978.422261000	90.783	92	0
1527847978.422731000	90.7834	267	0
1527847978.424714000	90.7854	101	1
1527847978.603635000	90.9643	482	1
1527847978.603726000	90.9644	263	1
1527847978.620439000	90.9811	87	0
1527847978.705558000	91.0663	264	0
1527847978.705560000	91.0663	148	0
1527847978.708747000	91.0694	104	1
1527847978.709867000	91.0706	92	0
1527847978.709869000	91.0706	138	0
1527847978.712742000	91.0734	101	1
1527847978.970397000	91.3311	533	1
1527847978.970482000	91.3312	258	1
1527847978.986978000	91.3477	87	0
1527847979.104433000	91.4651	279	0
1527847979.104784000	91.4655	148	0
1527847979.107718000	91.4684	92	0
1527847979.107800000	91.4685	264	0
1527847979.107832000	91.4685	104	1
1527847979.110768000	91.4715	101	1
1527847979.390904000	91.7516	389	1
1527847979.390968000	91.7517	260	1
1527847979.406362000	91.7671	87	0
1527847979.519983000	91.8807	255	0
1527847979.520086000	91.8808	148	0
1527847979.522823000	91.8835	104	1
1527847979.525571000	91.8863	92	0
1527847979.526018000	91.8867	216	0
1527847979.527808000	91.8885	101	1
1527847979.801103000	92.1618	392	1
1527847979.801147000	92.1618	261	1
1527847979.819657000	92.1804	87	0
1527847979.830035000	92.1907	87	0
1527847979.919042000	92.2797	235	0
1527847979.919152000	92.2798	148	0
1527847979.921806000	92.2825	107	1
1527847979.922769000	92.2835	92	0
1527847979.923165000	92.2839	110	0
1527847979.925813000	92.2865	101	1
1527847980.125164000	92.4859	393	1
1527847980.125239000	92.4859	259	1
1527847980.141687000	92.5024	87	0
1527847980.270168000	92.6309	302	0
1527847980.270274000	92.631	148	0
1527847980.272839000	92.6335	104	1
1527847980.274731000	92.6354	92	0
1527847980.275124000	92.6358	137	0
1527847980.277848000	92.6385	101	1
1527847980.412177000	92.7729	388	1
1527847980.412266000	92.773	259	1
1527847980.429093000	92.7898	87	0
1527847980.525297000	92.886	258	0
1527847980.525300000	92.886	148	0
1527847980.527915000	92.8886	104	1
1527847980.529724000	92.8904	92	0
1527847980.529815000	92.8905	216	0
1527847980.532908000	92.8936	101	1
1527847980.837558000	93.1983	389	1
1527847980.837615000	93.1983	258	1
1527847980.853276000	93.214	87	0
1527847980.963702000	93.3244	279	0
1527847980.963785000	93.3245	148	0
1527847980.966863000	93.3276	104	1
1527847980.969188000	93.3299	92	0
1527847980.969586000	93.3303	133	0
1527847980.971852000	93.3325	101	1
1527847981.176508000	93.5372	1312	1
1527847981.176581000	93.5373	260	1
1527847981.194066000	93.5548	87	0
1527847981.285656000	93.6464	305	0
1527847981.285659000	93.6464	148	0
1527847981.288910000	93.6496	104	1
1527847981.289781000	93.6505	92	0
1527847981.289897000	93.6506	186	0
1527847981.292943000	93.6536	101	1
1527847981.564057000	93.9248	400	1
1527847981.564107000	93.9248	259	1
1527847981.581940000	93.9426	87	0
1527847981.686463000	94.0472	258	0
1527847981.686568000	94.0473	148	0
1527847981.688913000	94.0496	104	1
1527847981.690148000	94.0508	92	0
1527847981.690617000	94.0513	111	0
1527847981.692925000	94.0536	101	1
1527847982.005157000	94.3659	389	1
1527847982.005251000	94.3659	261	1
1527847982.021154000	94.3819	87	0
1527847982.115689000	94.4764	233	0
1527847982.115810000	94.4765	148	0
1527847982.118931000	94.4796	104	1
1527847982.120242000	94.4809	92	0
1527847982.120686000	94.4814	246	0
1527847982.122928000	94.4836	101	1
1527847982.327541000	94.6882	429	1
1527847982.327626000	94.6883	264	1
1527847982.343906000	94.7046	87	0
1527847982.433911000	94.7946	280	0
1527847982.433913000	94.7946	148	0
1527847982.437024000	94.7977	104	1
1527847982.437982000	94.7987	92	0
1527847982.438410000	94.7991	159	0
1527847982.441031000	94.8017	101	1
1527847982.846695000	95.2074	389	1
1527847982.846755000	95.2075	259	1
1527847982.863495000	95.2242	87	0
1527847982.954412000	95.3151	235	0
1527847982.954415000	95.3151	148	0
1527847982.957059000	95.3178	104	1
1527847982.960684000	95.3214	92	0
1527847982.960776000	95.3215	197	0
1527847982.963039000	95.3237	101	1
1527847983.096605000	95.4573	478	1
1527847983.096666000	95.4574	259	1
1527847983.112253000	95.4729	87	0
1527847983.210995000	95.5717	233	0
1527847983.210997000	95.5717	148	0
1527847983.214074000	95.5748	104	1
1527847983.215025000	95.5757	92	0
1527847983.215391000	95.5761	310	0
1527847983.218086000	95.5788	101	1
1527847983.396997000	95.7577	534	1
1527847983.397086000	95.7578	258	1
1527847983.413201000	95.7739	87	0
1527847983.517540000	95.8782	258	0
[truncated: 367 more rows]
