# Supplementary material for: Method for multi-task learning fusion network traffic classification to address small sample labels
Source: Sci Rep. 2024 Jan 30;14:2518. doi: 10.1038/s41598-024-51933-8 (PMC10827795; doi:10.1038/s41598-024-51933-8)
Supplement: Supplementary file 2 — Supplementary Information 2. [file 41598_2024_51933_MOESM2_ESM.zip › QUIC Dataset/QUIC Dataset/pretraining/Google Doc/GoogleDoc-1113.txt]

1528142933.920219000	0	295	1
1528142933.939839000	0.0196199	87	0
1528142934.132139000	0.21192	446	0
1528142934.133723000	0.213504	1412	0
1528142934.135334000	0.215115	1412	0
1528142934.136375000	0.216156	107	1
1528142934.136865000	0.216646	1412	0
1528142934.138456000	0.218237	180	0
1528142934.139992000	0.219773	1412	0
1528142934.140279000	0.22006	104	1
1528142934.141557000	0.221338	1412	0
1528142934.143174000	0.222955	1412	0
1528142934.144759000	0.22454	188	0
1528142934.145363000	0.225144	104	1
1528142934.146331000	0.226112	680	0
1528142934.147872000	0.227653	1412	0
1528142934.149479000	0.22926	1412	0
1528142934.150360000	0.230141	104	1
1528142934.150967000	0.230748	694	0
1528142934.152594000	0.232375	1412	0
1528142934.154157000	0.233938	1412	0
1528142934.154377000	0.234158	104	1
1528142934.155776000	0.235557	1412	0
1528142934.157325000	0.237106	1297	0
1528142934.158871000	0.238652	1412	0
1528142934.159360000	0.239141	104	1
1528142934.160464000	0.240245	1412	0
1528142934.162097000	0.241878	1412	0
1528142934.163711000	0.243492	1412	0
1528142934.164380000	0.244161	104	1
1528142934.165221000	0.245002	1412	0
1528142934.166864000	0.246645	194	0
1528142934.168465000	0.248246	1412	0
1528142934.169358000	0.249139	104	1
1528142934.169957000	0.249738	802	0
1528142934.171540000	0.251321	1412	0
1528142934.173155000	0.252936	1412	0
1528142934.173390000	0.253171	104	1
1528142934.174837000	0.254618	1412	0
1528142934.176473000	0.256254	1412	0
1528142934.177977000	0.257758	1412	0
1528142934.178293000	0.258074	104	1
1528142934.179541000	0.259322	1120	0
1528142934.181151000	0.260932	1412	0
1528142934.182780000	0.262561	1412	0
1528142934.183360000	0.263141	104	1
1528142934.184335000	0.264116	1412	0
1528142934.185871000	0.265652	1412	0
1528142934.187468000	0.267249	1412	0
1528142934.188361000	0.268142	104	1
1528142934.189097000	0.268878	1412	0
1528142934.190622000	0.270403	1412	0
1528142934.192214000	0.271995	1412	0
1528142934.193360000	0.273141	104	1
1528142934.193827000	0.273608	1412	0
1528142934.195337000	0.275118	1412	0
1528142934.196904000	0.276685	1412	0
1528142934.197376000	0.277157	104	1
1528142934.198498000	0.278279	535	0
1528142934.200006000	0.279787	92	0
1528142934.201550000	0.281331	117	0
1528142934.202378000	0.282159	104	1
1528142934.203337000	0.283118	446	0
1528142934.207361000	0.287142	98	1
1528142934.701253000	0.781034	1287	1
1528142934.701337000	0.781118	1412	1
1528142934.701362000	0.781143	906	1
1528142934.707905000	0.787686	217	1
1528142934.719595000	0.799376	87	0
1528142934.725124000	0.804905	87	0
1528142934.811023000	0.890804	397	0
1528142934.813595000	0.893376	80	0
1528142934.814699000	0.89448	107	1
1528142934.816922000	0.896703	345	0
1528142934.818520000	0.898301	1412	0
1528142934.820059000	0.89984	1412	0
1528142934.820349000	0.90013	104	1
1528142934.821647000	0.901428	1412	0
1528142934.823243000	0.903024	180	0
1528142934.824839000	0.90462	1412	0
1528142934.825328000	0.905109	104	1
1528142934.826405000	0.906186	1412	0
1528142934.827978000	0.907759	1071	0
1528142934.829513000	0.909294	92	0
1528142934.830339000	0.91012	104	1
1528142934.831089000	0.91087	97	0
1528142934.834346000	0.914127	98	1
1528142934.967435000	1.04722	215	1
1528142934.984217000	1.064	87	0
1528142935.140657000	1.22044	376	0
1528142935.142285000	1.22207	1114	0
1528142935.145043000	1.22482	92	0
1528142935.146606000	1.22639	209	0
1528142935.153407000	1.23319	110	1
1528142935.704988000	1.78477	244	1
1528142935.705063000	1.78484	144	1
1528142935.723917000	1.8037	87	0
1528142935.776287000	1.85607	1412	0
1528142935.777838000	1.85762	1412	0
1528142935.779413000	1.85919	1412	0
1528142935.780953000	1.86073	531	0
1528142935.782574000	1.86235	332	0
1528142935.794023000	1.8738	113	1
1528142935.800212000	1.87999	155	1
1528142935.800289000	1.88007	190	1
1528142935.816230000	1.89601	87	0
1528142935.946931000	2.02671	589	0
1528142935.948479000	2.02826	92	0
1528142935.950048000	2.02983	276	0
1528142936.006611000	2.08639	101	1
1528142936.013213000	2.09299	101	1
1528142936.015453000	2.09523	589	0
1528142936.019428000	2.09921	98	1
1528142936.670962000	2.75074	231	1
1528142936.687637000	2.76742	87	0
1528142936.769523000	2.8493	252	0
1528142936.771122000	2.8509	1412	0
1528142936.772798000	2.85258	998	0
1528142936.774416000	2.8542	92	0
1528142936.775988000	2.85577	268	0
1528142936.857474000	2.93726	113	1
1528142936.859193000	2.93897	252	0
1528142936.865862000	2.94564	98	1
1528142937.301867000	3.38165	1412	1
1528142937.301944000	3.38173	1412	1
1528142937.301967000	3.38175	301	1
1528142937.302041000	3.38182	844	1
1528142937.320346000	3.40013	87	0
1528142937.342460000	3.42224	481	0
1528142937.344017000	3.4238	271	0
1528142937.346506000	3.42629	104	1
1528142937.811440000	3.89122	773	1
1528142937.811525000	3.89131	1412	1
1528142937.811575000	3.89136	1412	1
1528142937.811609000	3.89139	1412	1
1528142937.811647000	3.89143	1412	1
1528142937.811690000	3.89147	1412	1
1528142937.811743000	3.89152	1412	1
1528142937.811768000	3.89155	1412	1
1528142937.811819000	3.8916	1412	1
1528142937.811844000	3.89163	1412	1
1528142937.811881000	3.89166	1412	1
1528142937.811913000	3.89169	1412	1
1528142937.811951000	3.89173	1412	1
1528142937.813560000	3.89334	1271	1
1528142937.828289000	3.90807	87	0
1528142937.830444000	3.91023	87	0
1528142937.832642000	3.91242	87	0
1528142937.986441000	4.06622	490	0
1528142937.988919000	4.0687	80	0
1528142938.001447000	4.08123	110	1
1528142939.936620000	6.0164	332	1
1528142939.936715000	6.0165	1412	1
1528142939.936752000	6.01653	980	1
1528142939.939399000	6.01918	223	1
1528142939.939480000	6.01926	1412	1
1528142939.939518000	6.0193	1412	1
1528142939.939545000	6.01933	757	1
1528142939.956454000	6.03624	87	0
1528142939.960378000	6.04016	87	0
1528142939.964521000	6.0443	268	1
1528142939.973779000	6.05356	101	1
1528142939.981833000	6.06161	87	0
1528142939.988495000	6.06828	94	0
1528142939.991804000	6.07158	87	0
1528142940.051776000	6.13156	104	1
1528142940.149210000	6.22899	398	0
1528142940.153345000	6.23313	80	0
1528142940.160801000	6.24058	101	1
1528142940.180067000	6.25985	588	0
1528142940.181609000	6.26139	306	0
1528142940.183084000	6.26287	115	1
1528142940.183248000	6.26303	156	0
1528142940.186523000	6.2663	268	1
1528142940.199988000	6.27977	87	0
1528142940.205332000	6.28511	87	0
1528142940.507176000	6.58696	865	0
1528142940.508772000	6.58855	1412	0
1528142940.510369000	6.59015	1412	0
1528142940.511933000	6.59171	1412	0
1528142940.513525000	6.59331	180	0
1528142940.515121000	6.5949	1412	0
1528142940.516650000	6.59643	1351	0
1528142940.518248000	6.59803	1412	0
1528142940.519799000	6.59958	1412	0
1528142940.521375000	6.60116	1412	0
1528142940.522980000	6.60276	188	0
1528142940.524563000	6.60434	1214	0
1528142940.526225000	6.60601	1412	0
1528142940.527800000	6.60758	1412	0
1528142940.529462000	6.60924	1412	0
1528142940.530994000	6.61077	190	0
1528142940.532594000	6.61238	1412	0
1528142940.534152000	6.61393	742	0
1528142940.535767000	6.61555	1412	0
1528142940.537402000	6.61718	1412	0
1528142940.538965000	6.61875	1412	0
1528142940.540527000	6.62031	1412	0
1528142940.542046000	6.62183	1412	0
1528142940.543672000	6.62345	1412	0
1528142940.545273000	6.62505	1412	0
1528142940.546803000	6.62658	1412	0
1528142940.548400000	6.62818	1412	0
1528142940.549920000	6.6297	1412	0
1528142940.551526000	6.63131	1412	0
1528142940.553135000	6.63292	1412	0
1528142940.554700000	6.63448	1412	0
1528142940.556263000	6.63604	1412	0
1528142940.557783000	6.63756	1412	0
1528142940.559391000	6.63917	1412	0
1528142940.560953000	6.64073	1412	0
1528142940.562545000	6.64233	1412	0
1528142940.564126000	6.64391	1412	0
1528142940.565650000	6.64543	1412	0
1528142940.567246000	6.64703	1412	0
1528142940.568801000	6.64858	1412	0
1528142940.570430000	6.65021	1412	0
1528142940.571992000	6.65177	1412	0
1528142940.573565000	6.65335	1412	0
1528142940.575176000	6.65496	1201	0
1528142940.602068000	6.68185	865	0
1528142940.671607000	6.75139	1412	0
1528142940.689194000	6.76898	131	1
1528142940.689387000	6.76917	125	1
1528142940.689568000	6.76935	125	1
1528142940.695134000	6.77491	125	1
1528142940.700091000	6.77987	113	1
1528142942.375577000	8.45536	307	1
1528142942.375651000	8.45543	144	1
1528142942.393542000	8.47332	87	0
1528142942.448503000	8.52828	1412	0
1528142942.450061000	8.52984	1412	0
1528142942.451625000	8.53141	1412	0
1528142942.451911000	8.53169	107	1
1528142942.453222000	8.533	675	0
1528142942.454771000	8.53455	92	0
1528142942.456337000	8.53612	258	0
1528142942.457028000	8.53681	104	1
1528142943.466482000	9.54626	378	1
1528142943.466571000	9.54635	294	1
1528142943.471502000	9.55128	301	1
1528142943.471586000	9.55137	1412	1
1528142943.471611000	9.55139	1412	1
1528142943.471632000	9.55141	979	1
1528142943.484273000	9.56405	87	0
1528142943.492357000	9.57214	87	0
1528142943.512474000	9.59226	398	1
1528142943.542329000	9.62211	87	0
1528142943.566935000	9.64672	513	0
1528142943.570567000	9.65035	101	1
1528142943.571832000	9.65161	80	0
1528142943.575561000	9.65534	98	1
1528142943.601369000	9.68115	287	0
1528142943.603011000	9.68279	1400	0
1528142943.604554000	9.68433	513	0
1528142943.605536000	9.68532	104	1
1528142943.609105000	9.68889	592	0
1528142943.610693000	9.69047	1412	0
1528142943.612318000	9.6921	1412	0
1528142943.612585000	9.69237	104	1
1528142943.613873000	9.69365	130	0
1528142943.615529000	9.69531	649	0
1528142943.617087000	9.69687	519	0
1528142943.617555000	9.69734	104	1
1528142943.629021000	9.7088	439	0
1528142943.630960000	9.71074	701	0
1528142943.632524000	9.71231	101	1
1528142943.632585000	9.71237	616	0
1528142943.635070000	9.71485	568	0
1528142943.636530000	9.71631	101	1
1528142943.637826000	9.71761	654	0
1528142943.639405000	9.71919	1190	0
1528142943.641231000	9.72101	92	0
1528142943.641517000	9.7213	104	1
1528142943.644724000	9.7245	124	0
1528142943.646286000	9.72607	273	0
1528142943.647863000	9.72764	103	0
1528142943.648519000	9.7283	104	1
1528142943.649421000	9.7292	85	0
1528142943.653539000	9.73332	98	1
1528142943.959290000	10.0391	1412	1
1528142943.959334000	10.0391	1412	1
1528142943.959372000	10.0392	299	1
1528142943.959440000	10.0392	844	1
1528142943.977557000	10.0573	100	0
1528142943.980006000	10.0598	87	0
1528142943.981541000	10.0613	101	1
1528142944.000344000	10.0801	458	0
1528142944.001890000	10.0817	293	0
1528142944.004544000	10.0843	101	1
1528142944.443899000	10.5237	1006	1
1528142944.444076000	10.5239	94	1
1528142944.461772000	10.5416	87	0
1528142944.537191000	10.617	311	0
1528142944.538740000	10.6185	368	0
1528142944.540580000	10.6204	104	1
1528142944.540907000	10.6207	310	0
1528142944.544663000	10.6244	98	1
1528142945.131544000	11.2113	474	1
1528142945.131618000	11.2114	109	1
1528142945.138360000	11.2181	301	1
1528142945.141235000	11.221	476	1
1528142945.141308000	11.2211	87	1
1528142945.148539000	11.2283	87	0
1528142945.155947000	11.2357	87	0
1528142945.159487000	11.2393	87	0
1528142945.280044000	11.3598	286	0
1528142945.281603000	11.3614	151	0
1528142945.283616000	11.3634	110	1
1528142945.284171000	11.364	92	0
1528142945.285748000	11.3655	229	0
1528142945.287620000	11.3674	101	1
1528142945.314011000	11.3938	264	0
1528142945.315551000	11.3953	103	0
1528142945.317109000	11.3969	92	0
1528142945.317614000	11.3974	104	1
1528142945.318702000	11.3985	233	0
1528142945.322645000	11.4024	98	1
1528142945.348523000	11.4283	242	0
1528142945.350068000	11.4298	140	0
1528142945.352637000	11.4324	101	1
1528142945.352861000	11.4326	92	0
1528142945.354504000	11.4343	336	0
1528142945.356647000	11.4364	101	1
1528142945.810528000	11.8903	391	1
1528142945.810597000	11.8904	261	1
1528142945.828325000	11.9081	87	0
1528142946.421003000	12.5008	368	1
1528142946.421169000	12.501	1412	1
1528142946.421207000	12.501	1412	1
1528142946.421242000	12.501	1412	1
1528142946.421280000	12.5011	1412	1
1528142946.421320000	12.5011	1412	1
1528142946.421354000	12.5011	1412	1
1528142946.421392000	12.5012	1412	1
1528142946.421433000	12.5012	1412	1
1528142946.421486000	12.5013	1412	1
1528142946.421523000	12.5013	1412	1
1528142946.421768000	12.5015	1412	1
1528142946.421791000	12.5016	1412	1
1528142946.421828000	12.5016	1412	1
1528142946.421878000	12.5017	1412	1
1528142946.423678000	12.5035	1412	1
1528142946.423706000	12.5035	1412	1
1528142946.423754000	12.5035	1412	1
1528142946.423791000	12.5036	1412	1
1528142946.423845000	12.5036	1412	1
1528142946.423870000	12.5037	1412	1
1528142946.423908000	12.5037	1412	1
1528142946.425688000	12.5055	1412	1
1528142946.425719000	12.5055	1412	1
1528142946.425763000	12.5055	1412	1
1528142946.425817000	12.5056	1412	1
1528142946.425841000	12.5056	1412	1
1528142946.425878000	12.5057	1412	1
1528142946.425914000	12.5057	1412	1
1528142946.427698000	12.5075	1412	1
1528142946.427750000	12.5075	1412	1
1528142946.427787000	12.5076	1412	1
1528142946.427822000	12.5076	1412	1
1528142946.427859000	12.5076	1412	1
1528142946.427880000	12.5077	768	1
1528142946.437593000	12.5174	87	0
1528142946.440926000	12.5207	87	0
1528142946.442820000	12.5226	87	0
1528142946.444894000	12.5247	100	0
1528142946.447022000	12.5268	87	0
1528142946.475637000	12.5554	257	0
1528142946.477201000	12.557	146	0
1528142946.478754000	12.5585	92	0
1528142946.480314000	12.5601	92	0
1528142946.504526000	12.5843	1412	1
1528142946.508742000	12.5885	125	1
1528142946.518786000	12.5986	90	0
1528142946.521956000	12.6017	87	0
1528142946.524697000	12.6045	101	1
1528142946.549948000	12.6297	358	1
1528142946.551928000	12.6317	293	1
1528142946.567589000	12.6474	87	0
1528142946.570477000	12.6503	87	0
1528142946.606734000	12.6865	373	0
1528142946.610727000	12.6905	104	1
1528142946.611774000	12.6916	443	1
1528142946.613486000	12.6933	80	0
1528142946.616729000	12.6965	98	1
1528142946.631445000	12.7112	87	0
1528142946.650988000	12.7308	326	0
1528142946.652589000	12.7324	118	0
1528142946.654209000	12.734	92	0
1528142946.654693000	12.7345	107	1
1528142946.655797000	12.7356	170	0
1528142946.659788000	12.7396	98	1
1528142946.671795000	12.7516	391	1
1528142946.671883000	12.7517	260	1
1528142946.689009000	12.7688	87	0
1528142946.707346000	12.7871	278	0
1528142946.708895000	12.7887	278	0
1528142946.710451000	12.7902	92	0
1528142946.712021000	12.7918	326	0
1528142946.750960000	12.8307	278	0
1528142946.751049000	12.8308	101	1
1528142946.754742000	12.8345	107	1
1528142946.795921000	12.8757	288	0
1528142946.797470000	12.8773	146	0
1528142946.800219000	12.88	92	0
1528142946.800703000	12.8805	104	1
1528142946.801804000	12.8816	256	0
1528142946.803493000	12.8833	555	0
1528142946.805065000	12.8848	801	0
1528142946.806361000	12.8861	104	1
1528142946.806601000	12.8864	92	0
1528142946.810724000	12.8905	98	1
1528142946.867120000	12.9469	180	0
1528142946.870733000	12.9505	98	1
1528142947.125725000	13.2055	472	1
1528142947.125812000	13.2056	263	1
1528142947.143319000	13.2231	87	0
1528142947.146208000	13.226	87	0
1528142947.253352000	13.3331	233	0
1528142947.254916000	13.3347	146	0
1528142947.256467000	13.3362	92	0
1528142947.256725000	13.3365	110	1
1528142947.258059000	13.3378	187	0
1528142947.261716000	13.3415	98	1
1528142947.579561000	13.6593	923	1
1528142947.579647000	13.6594	258	1
1528142947.604812000	13.6846	87	0
1528142947.763115000	13.8429	259	0
1528142947.764672000	13.8445	146	0
1528142947.766806000	13.8466	92	0
1528142947.766877000	13.8467	104	1
1528142947.768445000	13.8482	122	0
1528142947.770835000	13.8506	101	1
1528142947.995230000	14.075	909	1
1528142947.995319000	14.0751	368	1
1528142948.012812000	14.0926	87	0
1528142948.101374000	14.1812	280	0
1528142948.102929000	14.1827	146	0
1528142948.104863000	14.1846	104	1
1528142948.105552000	14.1853	92	0
1528142948.107179000	14.187	152	0
1528142948.108784000	14.1886	101	1
1528142948.499427000	14.5792	468	1
1528142948.499491000	14.5793	256	1
1528142948.516355000	14.5961	87	0
1528142948.606767000	14.6865	309	0
1528142948.608310000	14.6881	146	0
1528142948.610168000	14.6899	92	0
1528142948.610891000	14.6907	107	1
1528142948.611753000	14.6915	104	0
1528142948.615885000	14.6957	98	1
1528142948.742873000	14.8227	389	1
1528142948.742936000	14.8227	257	1
1528142948.760096000	14.8399	87	0
1528142948.840427000	14.9202	233	0
1528142948.841970000	14.9218	146	0
1528142948.843575000	14.9234	92	0
1528142948.843819000	14.9236	107	1
1528142948.845215000	14.925	294	0
1528142948.848903000	14.9287	98	1
1528142949.027109000	15.1069	391	1
1528142949.027199000	15.107	254	1
1528142949.044831000	15.1246	87	0
1528142949.330891000	15.4107	256	0
1528142949.332503000	15.4123	146	0
1528142949.334059000	15.4138	92	0
1528142949.334939000	15.4147	107	1
1528142949.335596000	15.4154	146	0
1528142949.338852000	15.4186	98	1
1528142949.707503000	15.7873	387	1
1528142949.707598000	15.7874	260	1
1528142949.723917000	15.8037	87	0
1528142949.843939000	15.9237	233	0
1528142949.845522000	15.9253	148	0
1528142949.847894000	15.9277	104	1
1528142949.848359000	15.9281	92	0
1528142949.849922000	15.9297	116	0
1528142949.851973000	15.9318	101	1
1528142949.960129000	16.0399	387	1
1528142949.960220000	16.04	256	1
1528142949.977542000	16.0573	87	0
1528142950.117078000	16.1969	232	0
1528142950.118583000	16.1984	148	0
1528142950.120714000	16.2005	92	0
1528142950.120958000	16.2007	107	1
1528142950.122341000	16.2021	132	0
1528142950.125972000	16.2058	98	1
1528142950.262214000	16.342	386	1
1528142950.262281000	16.3421	256	1
1528142950.281893000	16.3617	87	0
1528142950.390243000	16.47	256	0
1528142950.391793000	16.4716	148	0
1528142950.393929000	16.4737	104	1
1528142950.395618000	16.4754	92	0
1528142950.397188000	16.477	289	0
1528142950.398924000	16.4787	101	1
1528142950.700585000	16.7804	386	1
1528142950.700666000	16.7804	263	1
1528142950.717591000	16.7974	87	0
1528142950.820318000	16.9001	325	0
1528142950.821862000	16.9016	148	0
1528142950.823469000	16.9032	92	0
1528142950.823954000	16.9037	107	1
1528142950.825071000	16.9049	273	0
1528142950.829041000	16.9088	98	1
1528142951.014463000	17.0942	386	1
1528142951.014553000	17.0943	256	1
1528142951.031955000	17.1117	87	0
1528142951.166201000	17.246	278	0
1528142951.167749000	17.2475	148	0
1528142951.169574000	17.2494	92	0
1528142951.170042000	17.2498	107	1
1528142951.171195000	17.251	155	0
1528142951.174994000	17.2548	98	1
1528142951.428679000	17.5085	390	1
1528142951.428741000	17.5085	261	1
1528142951.445950000	17.5257	87	0
1528142951.619091000	17.6989	301	0
1528142951.620689000	17.7005	148	0
1528142951.622326000	17.7021	92	0
1528142951.623064000	17.7028	107	1
1528142951.623893000	17.7037	199	0
1528142951.628050000	17.7078	98	1
1528142951.918570000	17.9984	471	1
1528142951.918662000	17.9984	260	1
1528142951.936719000	18.0165	87	0
1528142952.047024000	18.1268	233	0
1528142952.048580000	18.1284	148	0
1528142952.050125000	18.1299	92	0
1528142952.051004000	18.1308	107	1
1528142952.051721000	18.1315	330	0
1528142952.054990000	18.1348	98	1
1528142952.210237000	18.29	922	1
1528142952.210329000	18.2901	258	1
1528142952.227208000	18.307	87	0
1528142952.372576000	18.4524	255	0
1528142952.374183000	18.454	148	0
1528142952.376109000	18.4559	104	1
1528142952.376304000	18.4561	92	0
1528142952.377876000	18.4577	174	0
1528142952.380098000	18.4599	101	1
1528142952.654386000	18.7342	906	1
1528142952.654473000	18.7343	258	1
1528142952.673501000	18.7533	87	0
1528142952.776098000	18.8559	232	0
1528142952.777590000	18.8574	148	0
1528142952.779143000	18.8589	92	0
1528142952.780074000	18.8599	107	1
1528142952.780733000	18.8605	212	0
1528142952.784065000	18.8638	98	1
1528142953.130381000	19.2102	463	1
1528142953.130470000	19.2103	261	1
1528142953.147087000	19.2269	87	0
1528142953.297508000	19.3773	232	0
1528142953.299123000	19.3789	148	0
1528142953.300701000	19.3805	92	0
1528142953.301163000	19.3809	107	1
1528142953.302334000	19.3821	270	0
1528142953.306153000	19.3859	98	1
1528142953.442388000	19.5222	389	1
1528142953.442475000	19.5223	256	1
1528142953.459537000	19.5393	87	0
1528142953.608920000	19.6887	262	0
1528142953.610482000	19.6903	148	0
1528142953.612151000	19.6919	92	0
1528142953.613171000	19.693	107	1
1528142953.613777000	19.6936	267	0
1528142953.617185000	19.697	98	1
1528142953.929288000	20.0091	388	1
1528142953.929372000	20.0092	260	1
1528142953.947997000	20.0278	87	0
1528142954.026038000	20.1058	279	0
1528142954.027566000	20.1073	148	0
1528142954.030221000	20.11	104	1
1528142954.030399000	20.1102	92	0
1528142954.032026000	20.1118	295	0
1528142954.034197000	20.114	101	1
1528142954.709264000	20.789	389	1
1528142954.709333000	20.7891	257	1
1528142954.733177000	20.813	87	0
1528142954.870714000	20.9505	310	0
1528142954.872369000	20.9522	148	0
1528142954.874161000	20.9539	92	0
1528142954.874221000	20.954	104	1
1528142954.875753000	20.9555	337	0
1528142954.878259000	20.958	101	1
1528142954.989488000	21.0693	387	1
1528142954.989554000	21.0693	258	1
1528142955.019394000	21.0992	87	0
1528142955.141728000	21.2215	233	0
1528142955.143396000	21.2232	148	0
1528142955.144953000	21.2247	92	0
1528142955.145177000	21.225	107	1
1528142955.146542000	21.2263	178	0
1528142955.150211000	21.23	98	1
1528142955.283880000	21.3637	387	1
1528142955.283978000	21.3638	257	1
1528142955.301600000	21.3814	87	0
1528142955.438514000	21.5183	256	0
1528142955.440071000	21.5199	148	0
1528142955.441843000	21.5216	92	0
1528142955.442211000	21.522	107	1
1528142955.443482000	21.5233	294	0
1528142955.447226000	21.527	98	1
1528142955.771953000	21.8517	387	1
1528142955.772033000	21.8518	261	1
1528142955.789524000	21.8693	87	0
1528142955.926448000	22.0062	233	0
1528142955.928021000	22.0078	148	0
1528142955.930267000	22.01	104	1
1528142955.930785000	22.0106	92	0
1528142955.932418000	22.0122	107	0
1528142955.934247000	22.014	101	1
1528142956.102130000	22.1819	387	1
1528142956.102189000	22.182	258	1
1528142956.124033000	22.2038	87	0
1528142956.217222000	22.297	232	0
1528142956.221298000	22.3011	101	1
1528142956.224009000	22.3038	158	0
1528142956.225582000	22.3054	244	0
1528142956.227324000	22.3071	101	1
1528142956.526733000	22.6065	386	1
1528142956.526826000	22.6066	260	1
1528142956.544834000	22.6246	87	0
1528142956.630503000	22.7103	256	0
1528142956.632178000	22.712	148	0
1528142956.634229000	22.714	92	0
1528142956.634335000	22.7141	104	1
1528142956.635804000	22.7156	193	0
1528142956.638358000	22.7181	101	1
1528142956.953724000	23.0335	387	1
1528142956.953790000	23.0336	258	1
1528142956.971094000	23.0509	87	0
1528142957.055887000	23.1357	329	0
1528142957.057441000	23.1372	148	0
1528142957.059177000	23.139	92	0
1528142957.059406000	23.1392	107	1
1528142957.060743000	23.1405	155	0
1528142957.064374000	23.1442	98	1
1528142957.410620000	23.4904	470	1
1528142957.410709000	23.4905	258	1
1528142957.428516000	23.5083	87	0
1528142957.516462000	23.5962	301	0
1528142957.518010000	23.5978	148	0
1528142957.519644000	23.5994	92	0
1528142957.520338000	23.6001	107	1
1528142957.521234000	23.601	116	0
1528142957.525330000	23.6051	98	1
1528142957.684614000	23.7644	922	1
1528142957.684677000	23.7645	258	1
1528142957.703781000	23.7836	87	0
1528142957.864646000	23.9444	281	0
1528142957.866234000	23.946	148	0
1528142957.868230000	23.948	92	0
1528142957.868597000	23.9484	107	1
1528142957.869828000	23.9496	257	0
1528142957.873413000	23.9532	98	1
1528142958.140821000	24.2206	912	1
1528142958.140868000	24.2206	261	1
1528142958.159106000	24.2389	87	0
1528142958.268548000	24.3483	233	0
1528142958.270098000	24.3499	148	0
1528142958.271966000	24.3517	92	0
1528142958.272448000	24.3522	107	1
1528142958.273692000	24.3535	143	0
1528142958.277404000	24.3572	98	1
1528142958.618935000	24.6987	463	1
1528142958.619009000	24.6988	258	1
1528142958.635759000	24.7155	87	0
1528142958.734958000	24.8147	256	0
1528142958.736458000	24.8162	148	0
1528142958.738068000	24.8178	92	0
1528142958.738486000	24.8183	107	1
1528142958.739625000	24.8194	300	0
1528142958.743461000	24.8232	98	1
1528142959.229501000	25.3093	391	1
1528142959.229566000	25.3093	262	1
1528142959.246293000	25.3261	87	0
1528142959.248987000	25.3288	87	0
1528142959.429467000	25.5092	258	0
1528142959.430979000	25.5108	148	0
1528142959.432698000	25.5125	92	0
1528142959.433511000	25.5133	110	1
1528142959.434273000	25.5141	161	0
1528142959.438406000	25.5182	98	1
1528142959.532854000	25.6126	391	1
1528142959.532915000	25.6127	257	1
1528142959.549969000	25.6298	87	0
1528142959.654561000	25.7343	233	0
1528142959.656109000	25.7359	148	0
1528142959.658457000	25.7382	104	1
1528142959.658810000	25.7386	92	0
1528142959.660400000	25.7402	113	0
1528142959.662533000	25.7423	101	1
1528142959.758732000	25.8385	387	1
1528142959.758822000	25.8386	257	1
1528142959.777492000	25.8573	87	0
1528142959.904355000	25.9841	236	0
1528142959.905910000	25.9857	148	0
1528142959.907966000	25.9877	92	0
1528142959.908553000	25.9883	107	1
1528142959.909570000	25.9894	129	0
1528142959.913547000	25.9933	98	1
1528142959.998480000	26.0783	389	1
1528142959.998567000	26.0783	259	1
1528142960.031609000	26.1114	389	1
1528142960.058309000	26.1381	87	0
1528142960.118675000	26.1985	87	0
1528142960.270080000	26.3499	280	0
1528142960.271572000	26.3514	148	0
1528142960.273372000	26.3532	92	0
1528142960.273594000	26.3534	110	1
1528142960.274942000	26.3547	233	0
1528142960.278551000	26.3583	98	1
1528142960.283004000	26.3628	280	0
1528142960.286541000	26.3663	98	1
1528142960.405809000	26.4856	386	1
1528142960.405868000	26.4856	259	1
1528142960.436251000	26.516	87	0
1528142960.522537000	26.6023	309	0
1528142960.524165000	26.6039	148	0
1528142960.525722000	26.6055	92	0
1528142960.526564000	26.6063	107	1
1528142960.527289000	26.6071	243	0
1528142960.530581000	26.6104	98	1
1528142960.831899000	26.9117	390	1
1528142960.831957000	26.9117	263	1
1528142960.856387000	26.9362	87	0
1528142960.961946000	27.0417	232	0
1528142960.963542000	27.0433	148	0
1528142960.965109000	27.0449	92	0
1528142960.965583000	27.0454	107	1
1528142960.966727000	27.0465	148	0
1528142960.970556000	27.0503	98	1
1528142961.307457000	27.3872	385	1
1528142961.307534000	27.3873	259	1
1528142961.325803000	27.4056	87	0
1528142961.330734000	27.4105	87	0
1528142961.430159000	27.5099	256	0
1528142961.431765000	27.5115	148	0
1528142961.433380000	27.5132	92	0
1528142961.433612000	27.5134	110	1
1528142961.434945000	27.5147	169	0
1528142961.438540000	27.5183	98	1
1528142961.626049000	27.7058	472	1
1528142961.626144000	27.7059	260	1
1528142961.678620000	27.7584	472	1
1528142961.731617000	27.8114	260	1
1528142961.749929000	27.8297	87	0
1528142961.751487000	27.8313	87	0
1528142961.782795000	27.8626	87	0
1528142961.825971000	27.9058	233	0
1528142961.827598000	27.9074	148	0
1528142961.829228000	27.909	92	0
1528142961.829578000	27.9094	113	1
1528142961.830824000	27.9106	329	0
1528142961.834633000	27.9144	98	1
1528142962.161784000	28.2416	387	1
1528142962.161846000	28.2416	261	1
1528142962.209600000	28.2894	87	0
1528142962.303120000	28.3829	232	0
1528142962.304646000	28.3844	148	0
1528142962.306239000	28.386	92	0
1528142962.306611000	28.3864	107	1
1528142962.307806000	28.3876	297	0
1528142962.311663000	28.3914	98	1
1528142963.021098000	29.1009	919	1
1528142963.021189000	29.101	257	1
1528142963.047714000	29.1275	87	0
1528142963.165933000	29.2457	256	0
1528142963.167483000	29.2473	148	0
1528142963.169329000	29.2491	92	0
1528142963.169745000	29.2495	107	1
1528142963.170899000	29.2507	166	0
1528142963.174654000	29.2544	98	1
1528142963.279051000	29.3588	907	1
1528142963.279140000	29.3589	257	1
1528142963.305205000	29.385	87	0
1528142963.449650000	29.5294	349	0
1528142963.451228000	29.531	148	0
1528142963.452939000	29.5327	92	0
1528142963.453661000	29.5334	107	1
1528142963.454501000	29.5343	290	0
1528142963.457655000	29.5374	98	1
1528142963.700016000	29.7798	464	1
1528142963.700078000	29.7799	259	1
1528142963.717872000	29.7977	87	0
1528142963.857512000	29.9373	277	0
1528142963.859064000	29.9388	148	0
1528142963.860559000	29.9403	92	0
1528142963.861766000	29.9415	107	1
1528142963.862257000	29.942	146	0
1528142963.865758000	29.9455	98	1
1528142964.113208000	30.193	385	1
1528142964.113295000	30.1931	259	1
1528142964.130501000	30.2103	87	0
1528142964.217332000	30.2971	281	0
1528142964.218882000	30.2987	148	0
1528142964.220790000	30.3006	104	1
1528142964.221576000	30.3014	92	0
1528142964.223266000	30.303	165	0
1528142964.225731000	30.3055	101	1
1528142964.340833000	30.4206	388	1
1528142964.340920000	30.4207	259	1
1528142964.358120000	30.4379	87	0
1528142964.465219000	30.545	258	0
1528142964.466763000	30.5465	148	0
1528142964.468312000	30.5481	92	0
1528142964.468802000	30.5486	107	1
1528142964.469942000	30.5497	86	0
1528142964.473802000	30.5536	98	1
1528142964.491945000	30.5717	258	0
1528142964.495799000	30.5756	98	1
1528142964.547909000	30.6277	388	1
1528142964.547993000	30.6278	259	1
1528142964.565181000	30.645	87	0
1528142964.659315000	30.7391	235	0
1528142964.660809000	30.7406	148	0
1528142964.662822000	30.7426	104	1
1528142964.663258000	30.743	92	0
1528142964.664889000	30.7447	137	0
1528142964.666814000	30.7466	101	1
1528142964.787711000	30.8675	391	1
1528142964.787800000	30.8676	257	1
1528142964.804580000	30.8844	87	0
1528142964.939486000	31.0193	235	0
1528142964.941004000	31.0208	148	0
1528142964.942630000	31.0224	92	0
1528142964.943813000	31.0236	107	1
1528142964.944237000	31.024	179	0
1528142964.947822000	31.0276	98	1
1528142965.197246000	31.277	392	1
1528142965.197341000	31.2771	220	1
1528142965.215472000	31.2953	87	0
1528142965.289005000	31.3688	235	0
1528142965.290558000	31.3703	148	0
1528142965.292221000	31.372	92	0
1528142965.292846000	31.3726	107	1
1528142965.293803000	31.3736	109	0
1528142965.297845000	31.3776	98	1
1528142965.468107000	31.5479	390	1
1528142965.468205000	31.548	314	1
1528142965.486822000	31.5666	87	0
1528142965.570467000	31.6502	262	0
1528142965.572010000	31.6518	148	0
1528142965.573689000	31.6535	92	0
1528142965.574806000	31.6546	107	1
1528142965.575245000	31.655	94	0
1528142965.578798000	31.6586	98	1
1528142965.764335000	31.8441	387	1
1528142965.764394000	31.8442	314	1
1528142965.781458000	31.8612	87	0
1528142965.886448000	31.9662	282	0
1528142965.888007000	31.9678	148	0
1528142965.889538000	31.9693	92	0
1528142965.889826000	31.9696	107	1
1528142965.891300000	31.9711	330	0
1528142965.894868000	31.9746	98	1
1528142969.730721000	35.8105	473	1
1528142969.730813000	35.8106	256	1
1528142969.748539000	35.8283	87	0
1528142969.857257000	35.937	310	0
1528142969.858804000	35.9386	148	0
1528142969.861071000	35.9409	92	0
1528142969.861154000	35.9409	104	1
1528142969.862933000	35.9427	197	0
1528142969.865110000	35.9449	101	1
1528142969.977227000	36.057	387	1
1528142969.977319000	36.0571	256	1
1528142969.994627000	36.0744	87	0
1528142970.152196000	36.232	233	0
1528142970.153758000	36.2335	148	0
1528142970.156121000	36.2359	104	1
1528142970.156307000	36.2361	92	0
1528142970.157872000	36.2377	97	0
1528142970.160119000	36.2399	101	1
1528142970.465393000	36.5452	919	1
1528142970.465480000	36.5453	257	1
1528142970.483025000	36.5628	87	0
1528142970.563840000	36.6436	258	0
1528142970.565391000	36.6452	148	0
1528142970.566942000	36.6467	92	0
1528142970.568098000	36.6479	107	1
1528142970.568534000	36.6483	244	0
1528142970.572102000	36.6519	98	1
1528142970.772866000	36.8526	908	1
1528142970.772961000	36.8527	256	1
1528142970.793206000	36.873	87	0
1528142970.880128000	36.9599	231	0
1528142970.881696000	36.9615	148	0
1528142970.883313000	36.9631	92	0
1528142970.884180000	36.964	107	1
1528142970.884908000	36.9647	277	0
1528142970.889162000	36.9689	98	1
1528142970.982735000	37.0625	465	1
1528142970.982796000	37.0626	259	1
1528142971.006386000	37.0862	87	0
1528142971.011848000	37.0916	87	0
1528142971.089143000	37.1689	233	0
1528142971.090711000	37.1705	148	0
1528142971.093176000	37.173	107	1
1528142971.093780000	37.1736	92	0
1528142971.095354000	37.1751	299	0
1528142971.097174000	37.177	101	1
1528142971.317283000	37.3971	387	1
1528142971.317345000	37.3971	256	1
1528142971.336979000	37.4168	87	0
1528142971.385219000	37.465	301	1
1528142971.385303000	37.4651	1412	1
1528142971.385329000	37.4651	1412	1
1528142971.385370000	37.4652	1412	1
1528142971.385396000	37.4652	552	1
1528142971.406796000	37.4866	87	0
1528142971.422337000	37.5021	255	0
1528142971.423901000	37.5037	148	0
1528142971.425450000	37.5052	92	0
1528142971.426121000	37.5059	110	1
1528142971.427003000	37.5068	204	0
1528142971.431120000	37.5109	98	1
1528142971.470765000	37.5505	514	0
1528142971.474186000	37.554	98	1
1528142971.476328000	37.5561	80	0
1528142971.480192000	37.56	98	1
1528142971.775826000	37.8556	386	1
1528142971.775914000	37.8557	259	1
1528142971.796123000	37.8759	87	0
1528142971.956205000	38.036	304	0
1528142971.957826000	38.0376	148	0
1528142971.959516000	38.0393	92	0
1528142971.960230000	38.04	107	1
1528142971.961090000	38.0409	306	0
1528142971.965243000	38.045	98	1
1528142972.020157000	38.0999	387	1
1528142972.020245000	38.1	256	1
1528142972.041540000	38.1213	87	0
1528142972.180791000	38.2606	235	0
1528142972.182430000	38.2622	148	0
1528142972.184246000	38.264	104	1
1528142972.184883000	38.2647	92	0
1528142972.186454000	38.2662	122	0
1528142972.188231000	38.268	101	1
1528142972.318754000	38.3985	390	1
1528142972.318816000	38.3986	257	1
1528142972.342509000	38.4223	87	0
1528142972.423425000	38.5032	256	0
1528142972.424986000	38.5048	148	0
1528142972.427255000	38.507	104	1
1528142972.427757000	38.5075	92	0
1528142972.429261000	38.509	287	0
1528142972.431250000	38.511	101	1
1528142972.784881000	38.8647	387	1
1528142972.784969000	38.8648	259	1
1528142972.805173000	38.885	87	0
1528142972.882364000	38.9621	235	0
1528142972.883932000	38.9637	148	0
1528142972.885485000	38.9653	92	0
1528142972.886283000	38.9661	107	1
1528142972.887076000	38.9669	181	0
1528142972.891266000	38.971	98	1
1528142973.211450000	39.2912	388	1
1528142973.211509000	39.2913	256	1
1528142973.229484000	39.3093	87	0
1528142973.376331000	39.4561	258	0
1528142973.377931000	39.4577	148	0
1528142973.379413000	39.4592	92	0
1528142973.380328000	39.4601	107	1
1528142973.381079000	39.4609	151	0
1528142973.385314000	39.4651	98	1
1528142973.506999000	39.5868	387	1
1528142973.507089000	39.5869	257	1
1528142973.525774000	39.6056	87	0
1528142973.601909000	39.6817	236	0
1528142973.603530000	39.6833	148	0
1528142973.605286000	39.6851	92	0
1528142973.605379000	39.6852	104	1
1528142973.606904000	39.6867	128	0
1528142973.609312000	39.6891	101	1
1528142973.904600000	39.9844	471	1
1528142973.904689000	39.9845	256	1
1528142973.921801000	40.0016	87	0
1528142974.043257000	40.123	279	0
1528142974.044801000	40.1246	148	0
1528142974.047118000	40.1269	92	0
1528142974.047360000	40.1271	107	1
1528142974.048645000	40.1284	99	0
1528142974.052326000	40.1321	98	1
1528142974.402213000	40.482	367	1
1528142974.402322000	40.4821	1412	1
1528142974.402467000	40.4822	1412	1
1528142974.402491000	40.4823	1412	1
1528142974.402532000	40.4823	1366	1
1528142974.404060000	40.4838	856	1
1528142974.404123000	40.4839	314	1
1528142974.429479000	40.5093	87	0
1528142974.499169000	40.579	396	0
1528142974.503317000	40.5831	101	1
1528142974.503728000	40.5835	80	0
1528142974.507318000	40.5871	98	1
1528142974.518350000	40.5981	289	0
1528142974.519968000	40.5997	148	0
1528142974.521703000	40.6015	102	0
1528142974.522297000	40.6021	104	1
1528142974.523323000	40.6031	193	0
1528142974.527324000	40.6071	98	1
1528142974.839839000	40.9196	391	1
1528142974.839917000	40.9197	500	1
1528142974.857783000	40.9376	87	0
1528142974.933058000	41.0128	233	0
1528142974.934556000	41.0143	148	0
1528142974.936168000	41.0159	92	0
1528142974.937396000	41.0172	107	1
1528142974.937751000	41.0175	85	0
1528142974.941397000	41.0212	98	1
1528142976.691689000	42.7715	911	1
1528142976.691752000	42.7715	262	1
1528142976.712326000	42.7921	87	0
1528142976.856339000	42.9361	255	0
1528142976.857902000	42.9377	148	0
1528142976.859555000	42.9393	92	0
1528142976.860665000	42.9404	107	1
1528142976.861170000	42.941	124	0
1528142976.864660000	42.9444	98	1
1528142976.903570000	42.9834	463	1
1528142976.903667000	42.9834	262	1
1528142976.921451000	43.0012	87	0
1528142977.060071000	43.1399	235	0
1528142977.061623000	43.1414	148	0
1528142977.063452000	43.1432	92	0
1528142977.063648000	43.1434	107	1
1528142977.065033000	43.1448	146	0
1528142977.068651000	43.1484	98	1
1528142977.155142000	43.2349	391	1
1528142977.155228000	43.235	260	1
1528142977.172654000	43.2524	87	0
1528142977.252271000	43.3321	303	0
1528142977.253821000	43.3336	148	0
1528142977.255550000	43.3353	92	0
1528142977.255660000	43.3354	104	1
1528142977.257139000	43.3369	183	0
1528142977.259650000	43.3394	101	1
1528142977.397969000	43.4778	391	1
1528142977.398059000	43.4778	261	1
1528142977.400590000	43.4804	301	1
1528142977.400679000	43.4805	1412	1
1528142977.400725000	43.4805	1412	1
1528142977.400748000	43.4805	1412	1
1528142977.400769000	43.4806	835	1
1528142977.421088000	43.5009	87	0
1528142977.422817000	43.5026	87	0
1528142977.487091000	43.5669	443	0
1528142977.490646000	43.5704	104	1
1528142977.492526000	43.5723	80	0
1528142977.495641000	43.5754	98	1
1528142977.513172000	43.593	314	0
1528142977.514718000	43.5945	148	0
1528142977.516648000	43.5964	101	1
1528142977.516681000	43.5965	92	0
1528142977.518279000	43.5981	319	0
1528142977.520636000	43.6004	101	1
1528142977.819313000	43.8991	387	1
1528142977.819378000	43.8992	260	1
1528142977.841043000	43.9208	87	0
1528142977.989943000	44.0697	235	0
1528142977.991551000	44.0713	148	0
1528142977.993689000	44.0735	104	1
1528142977.995777000	44.0756	92	0
1528142977.997415000	44.0772	200	0
1528142977.999719000	44.0795	101	1
1528142978.084863000	44.1646	391	1
1528142978.084960000	44.1647	264	1
1528142978.104392000	44.1842	87	0
1528142978.107616000	44.1874	87	0
1528142978.189953000	44.2697	233	0
1528142978.191512000	44.2713	148	0
1528142978.193797000	44.2736	107	1
1528142978.194323000	44.2741	92	0
1528142978.195831000	44.2756	253	0
1528142978.197893000	44.2777	101	1
1528142978.223031000	44.3028	233	0
1528142978.226722000	44.3065	98	1
1528142978.317518000	44.3973	391	1
1528142978.317593000	44.3974	263	1
1528142978.352249000	44.432	87	0
1528142978.433864000	44.5136	256	0
1528142978.435407000	44.5152	148	0
1528142978.437075000	44.5169	92	0
1528142978.437792000	44.5176	107	1
1528142978.438566000	44.5183	239	0
1528142978.442779000	44.5226	98	1
1528142978.523083000	44.6029	467	1
1528142978.523173000	44.603	261	1
1528142978.540097000	44.6199	87	0
1528142978.644070000	44.7239	240	0
1528142978.645576000	44.7254	148	0
1528142978.647570000	44.7274	92	0
1528142978.647822000	44.7276	107	1
1528142978.649209000	44.729	87	0
1528142978.652803000	44.7326	98	1
1528142978.740283000	44.8201	393	1
1528142978.740345000	44.8201	376	1
1528142978.759554000	44.8393	87	0
1528142978.859176000	44.939	282	0
1528142978.860731000	44.9405	148	0
1528142978.862532000	44.9423	92	0
1528142978.862758000	44.9425	107	1
1528142978.864125000	44.9439	246	0
1528142978.867803000	44.9476	98	1
1528142978.951951000	45.0317	924	1
1528142978.952026000	45.0318	252	1
1528142978.968586000	45.0484	87	0
1528142979.064748000	45.1445	233	0
1528142979.066301000	45.1461	148	0
1528142979.067789000	45.1476	92	0
1528142979.068832000	45.1486	107	1
1528142979.069351000	45.1491	257	0
1528142979.072781000	45.1526	98	1
1528142979.370030000	45.4498	390	1
1528142979.370090000	45.4499	271	1
1528142979.388974000	45.4688	87	0
1528142979.527627000	45.6074	259	0
1528142979.529174000	45.609	148	0
1528142979.531329000	45.6111	92	0
1528142979.531789000	45.6116	107	1
1528142979.532984000	45.6128	225	0
1528142979.536854000	45.6166	98	1
1528142979.801207000	45.881	911	1
1528142979.801299000	45.8811	269	1
1528142979.819241000	45.899	87	0
1528142979.907998000	45.9878	287	0
1528142979.909546000	45.9893	148	0
1528142979.911891000	45.9917	104	1
1528142979.912117000	45.9919	92	0
1528142979.913751000	45.9935	114	0
1528142979.915806000	45.9956	101	1
1528142980.215272000	46.2951	464	1
1528142980.215353000	46.2951	264	1
1528142980.234085000	46.3139	87	0
1528142980.237925000	46.3177	87	0
1528142980.336088000	46.4159	255	0
1528142980.337624000	46.4174	148	0
1528142980.339589000	46.4194	92	0
1528142980.339849000	46.4196	110	1
1528142980.341215000	46.421	304	0
1528142980.344890000	46.4247	98	1
1528142980.642192000	46.722	388	1
1528142980.642239000	46.722	268	1
1528142980.667800000	46.7476	87	0
1528142980.808522000	46.8883	235	0
1528142980.810074000	46.8899	148	0
1528142980.811708000	46.8915	92	0
1528142980.812933000	46.8927	107	1
1528142980.813347000	46.8931	213	0
1528142980.816945000	46.8967	98	1
1528142981.052337000	47.1321	387	1
1528142981.052433000	47.1322	264	1
1528142981.073095000	47.1529	87	0
1528142981.171743000	47.2515	233	0
1528142981.173366000	47.2531	148	0
1528142981.175442000	47.2552	92	0
1528142981.175939000	47.2557	107	1
1528142981.177043000	47.2568	272	0
1528142981.180939000	47.2607	98	1
1528142981.456231000	47.536	391	1
1528142981.456292000	47.5361	262	1
1528142981.494022000	47.5738	391	1
1528142981.498519000	47.5783	87	0
1528142981.513178000	47.593	87	0
1528142981.616563000	47.6963	328	0
1528142981.618070000	47.6979	148	0
1528142981.620318000	47.7001	92	0
1528142981.620990000	47.7008	110	1
1528142981.621912000	47.7017	327	0
1528142981.625977000	47.7058	98	1
1528142981.891371000	47.9712	388	1
1528142981.891436000	47.9712	268	1
1528142981.909988000	47.9898	87	0
1528142981.993983000	48.0738	233	0
1528142981.995612000	48.0754	148	0
1528142981.997727000	48.0775	92	0
1528142981.997946000	48.0777	107	1
1528142981.999296000	48.0791	115	0
1528142982.002919000	48.0827	98	1
1528142982.325401000	48.4052	387	1
1528142982.325496000	48.4053	268	1
1528142982.343169000	48.423	87	0
1528142982.422443000	48.5022	302	0
1528142982.423980000	48.5038	148	0
1528142982.425539000	48.5053	92	0
1528142982.426021000	48.5058	107	1
1528142982.457297000	48.5371	114	0
1528142982.461023000	48.5408	98	1
1528142982.748744000	48.8285	387	1
1528142982.748823000	48.8286	269	1
1528142982.765439000	48.8452	87	0
1528142982.906882000	48.9867	302	0
1528142982.908443000	48.9882	148	0
1528142982.911048000	48.9908	104	1
1528142982.916120000	48.9959	92	0
1528142982.917700000	48.9975	308	0
1528142982.920036000	48.9998	101	1
1528142982.993665000	49.0734	472	1
1528142982.993756000	49.0735	260	1
1528142983.010480000	49.0903	87	0
1528142983.103079000	49.1829	233	0
1528142983.104637000	49.1844	148	0
1528142983.106601000	49.1864	92	0
1528142983.106988000	49.1868	107	1
1528142983.108250000	49.188	114	0
1528142983.112086000	49.1919	98	1
1528142983.219288000	49.2991	391	1
1528142983.219348000	49.2991	264	1
1528142983.253342000	49.3331	87	0
1528142983.316069000	49.3958	259	0
1528142983.317635000	49.3974	148	0
1528142983.319430000	49.3992	92	0
1528142983.320069000	49.3999	107	1
1528142983.321027000	49.4008	314	0
1528142983.325055000	49.4048	98	1
1528142983.457637000	49.5374	921	1
1528142983.457723000	49.5375	262	1
1528142983.477478000	49.5573	87	0
1528142983.570958000	49.6507	233	0
1528142983.572542000	49.6523	148	0
1528142983.574510000	49.6543	92	0
1528142983.575082000	49.6549	107	1
1528142983.576042000	49.6558	291	0
1528142983.580012000	49.6598	98	1
1528142983.704652000	49.7844	390	1
1528142983.704713000	49.7845	265	1
1528142983.723355000	49.8031	87	0
1528142983.728896000	49.8087	87	0
1528142983.804403000	49.8842	239	0
1528142983.805952000	49.8857	148	0
1528142983.808097000	49.8879	107	1
1528142983.808796000	49.8886	92	0
1528142983.810363000	49.8901	239	0
1528142983.812110000	49.8919	101	1
1528142984.156774000	50.2366	907	1
1528142984.156858000	50.2366	268	1
1528142984.196094000	50.2759	907	1
1528142984.198525000	50.2783	87	0
1528142984.209123000	50.2889	87	0
1528142984.237497000	50.3173	87	0
1528142984.303384000	50.3832	280	0
1528142984.304937000	50.3847	148	0
1528142984.307073000	50.3869	110	1
1528142984.307481000	50.3873	92	0
1528142984.309058000	50.3888	235	0
1528142984.311062000	50.3908	101	1
1528142984.592166000	50.6719	464	1
1528142984.592250000	50.672	265	1
1528142984.608942000	50.6887	87	0
1528142984.699399000	50.7792	258	0
1528142984.700887000	50.7807	148	0
1528142984.702493000	50.7823	92	0
1528142984.703064000	50.7828	107	1
1528142984.704085000	50.7839	182	0
1528142984.708105000	50.7879	98	1
1528142984.832726000	50.9125	387	1
1528142984.832817000	50.9126	262	1
1528142984.852796000	50.9326	87	0
1528142984.946447000	51.0262	235	0
1528142984.948000000	51.0278	148	0
1528142984.949535000	51.0293	92	0
1528142984.950166000	51.0299	107	1
1528142984.951121000	51.0309	330	0
1528142984.955158000	51.0349	98	1
1528142985.066580000	51.1464	391	1
1528142985.066656000	51.1464	261	1
1528142985.085402000	51.1652	87	0
1528142985.191366000	51.2711	286	0
1528142985.192975000	51.2728	148	0
1528142985.194550000	51.2743	92	0
1528142985.195180000	51.275	107	1
1528142985.196128000	51.2759	190	0
1528142985.200125000	51.2799	98	1
1528142985.477640000	51.5574	389	1
1528142985.477729000	51.5575	268	1
1528142985.493984000	51.5738	87	0
1528142985.585829000	51.6656	256	0
1528142985.587377000	51.6672	148	0
1528142985.589071000	51.6689	92	0
1528142985.590204000	51.67	107	1
1528142985.590705000	51.6705	152	0
1528142985.594128000	51.6739	98	1
1528142985.903677000	51.9835	391	1
1528142985.903744000	51.9835	266	1
1528142985.921768000	52.0015	87	0
1528142986.060593000	52.1404	233	0
1528142986.062196000	52.142	148	0
1528142986.064161000	52.1439	104	1
1528142986.064570000	52.1444	92	0
1528142986.066127000	52.1459	136	0
1528142986.068179000	52.148	101	1
1528142986.326458000	52.4062	387	1
1528142986.326554000	52.4063	268	1
1528142986.344243000	52.424	87	0
1528142986.422300000	52.5021	301	1
1528142986.422403000	52.5022	1412	1
1528142986.422444000	52.5022	1412	1
1528142986.422497000	52.5023	1412	1
1528142986.422518000	52.5023	550	1
1528142986.428845000	52.5086	258	0
1528142986.430468000	52.5102	148	0
1528142986.433266000	52.513	104	1
1528142986.433540000	52.5133	92	0
1528142986.435048000	52.5148	159	0
1528142986.437156000	52.5169	101	1
1528142986.442061000	52.5218	87	0
1528142986.514413000	52.5942	471	0
1528142986.518182000	52.598	101	1
1528142986.526186000	52.606	80	0
1528142986.530204000	52.61	98	1
1528142986.735524000	52.8153	473	1
1528142986.735613000	52.8154	562	1
1528142986.752789000	52.8326	87	0
1528142986.830776000	52.9106	281	0
1528142986.832383000	52.9122	148	0
1528142986.834210000	52.914	104	1
1528142986.834972000	52.9148	92	0
1528142986.836548000	52.9163	244	0
1528142986.838194000	52.918	101	1
1528142987.176844000	53.2566	387	1
1528142987.176940000	53.2567	268	1
1528142987.195807000	53.2756	87	0
1528142987.280609000	53.3604	304	0
1528142987.282303000	53.3621	148	0
1528142987.284300000	53.3641	104	1
1528142987.296558000	53.3763	92	0
1528142987.298141000	53.3779	251	0
1528142987.300219000	53.38	101	1
1528142987.409886000	53.4897	924	1
1528142987.409941000	53.4897	260	1
1528142987.427700000	53.5075	87	0
1528142987.529507000	53.6093	256	0
1528142987.531106000	53.6109	148	0
1528142987.532719000	53.6125	92	0
1528142987.533241000	53.613	107	1
1528142987.534269000	53.6141	265	0
1528142987.538300000	53.6181	98	1
1528142987.652786000	53.7326	390	1
1528142987.652874000	53.7327	220	1
1528142987.670437000	53.7502	87	0
1528142987.773469000	53.8533	235	0
1528142987.775049000	53.8548	148	0
1528142987.776969000	53.8568	92	0
1528142987.777258000	53.857	107	1
1528142987.778543000	53.8583	225	0
1528142987.782319000	53.8621	98	1
1528142987.924052000	54.0038	911	1
1528142987.924144000	54.0039	377	1
1528142987.944296000	54.0241	87	0
1528142988.079677000	54.1595	235	0
1528142988.081306000	54.1611	148	0
1528142988.082917000	54.1627	92	0
1528142988.083343000	54.1631	107	1
1528142988.084481000	54.1643	107	0
1528142988.088331000	54.1681	98	1
1528142992.629428000	58.7092	468	1
1528142992.629524000	58.7093	259	1
1528142992.647508000	58.7273	87	0
1528142992.804851000	58.8846	260	0
1528142992.806400000	58.8862	148	0
1528142992.807953000	58.8877	92	0
1528142992.808581000	58.8884	107	1
1528142992.809534000	58.8893	88	0
1528142992.813575000	58.8934	98	1
1528142992.887773000	58.9676	386	1
1528142992.887826000	58.9676	259	1
1528142992.910720000	58.9905	87	0
1528142992.920309000	59.0001	87	0
1528142993.005270000	59.0851	282	0
1528142993.006823000	59.0866	148	0
1528142993.008542000	59.0883	92	0
1528142993.009581000	59.0894	110	1
1528142993.010175000	59.09	112	0
1528142993.013576000	59.0934	98	1
1528142993.773401000	59.8532	387	1
1528142993.773478000	59.8533	268	1
1528142993.790212000	59.87	87	0
1528142993.936729000	60.0165	254	0
1528142993.938286000	60.0181	148	0
1528142993.940566000	60.0203	92	0
1528142993.940626000	60.0204	104	1
1528142993.942331000	60.0221	145	0
1528142993.944633000	60.0244	101	1
1528142994.207811000	60.2876	385	1
1528142994.207875000	60.2877	259	1
1528142994.225367000	60.3051	87	0
1528142994.311288000	60.3911	256	0
1528142994.312844000	60.3926	148	0
1528142994.315652000	60.3954	104	1
1528142994.315667000	60.3954	92	0
1528142994.317246000	60.397	151	0
1528142994.319855000	60.3996	101	1
1528142994.507221000	60.587	390	1
1528142994.507282000	60.5871	261	1
1528142994.525315000	60.6051	87	0
1528142994.623060000	60.7028	287	0
1528142994.624570000	60.7044	148	0
1528142994.626177000	60.706	92	0
1528142994.626668000	60.7064	107	1
1528142994.627714000	60.7075	169	0
1528142994.631655000	60.7114	98	1
1528142994.924874000	61.0047	386	1
1528142994.924970000	61.0048	259	1
1528142994.942699000	61.0225	87	0
1528142995.023091000	61.1029	235	0
1528142995.024620000	61.1044	148	0
1528142995.026734000	61.1065	104	1
1528142995.026957000	61.1067	92	0
1528142995.028534000	61.1083	331	0
1528142995.030730000	61.1105	101	1
1528142995.293005000	61.3728	388	1
1528142995.293090000	61.3729	259	1
1528142995.309870000	61.3897	87	0
1528142995.402297000	61.4821	255	0
1528142995.403866000	61.4836	148	0
1528142995.405523000	61.4853	92	0
1528142995.405755000	61.4855	107	1
1528142995.407097000	61.4869	300	0
1528142995.410748000	61.4905	98	1
1528142995.491136000	61.5709	255	0
1528142995.494724000	61.5745	98	1
1528142995.503950000	61.5837	148	0
1528142995.507778000	61.5876	98	1
1528142995.542038000	61.6218	466	1
1528142995.542125000	61.6219	259	1
1528142995.560681000	61.6405	87	0
1528142995.643889000	61.7237	232	0
1528142995.645499000	61.7253	148	0
1528142995.647759000	61.7275	104	1
1528142995.648028000	61.7278	92	0
1528142995.649545000	61.7293	183	0
1528142995.651777000	61.7316	101	1
1528142995.804993000	61.8848	385	1
1528142995.805058000	61.8848	259	1
1528142995.837524000	61.9173	87	0
1528142995.920175000	62	303	0
1528142995.921747000	62.0015	148	0
1528142995.923780000	62.0036	104	1
1528142995.923962000	62.0037	92	0
1528142995.925525000	62.0053	90	0
1528142995.927783000	62.0076	101	1
1528142996.143084000	62.2229	920	1
1528142996.143148000	62.2229	261	1
1528142996.160184000	62.24	87	0
1528142996.240072000	62.3199	232	0
1528142996.241582000	62.3214	148	0
1528142996.243504000	62.3233	92	0
1528142996.243747000	62.3235	107	1
1528142996.245030000	62.3248	109	0
1528142996.248751000	62.3285	98	1
1528142996.315482000	62.3953	367	1
1528142996.315549000	62.3953	1412	1
1528142996.315597000	62.3954	1412	1
1528142996.315620000	62.3954	1412	1
1528142996.315642000	62.3954	1051	1
1528142996.333161000	62.4129	87	0
1528142996.335550000	62.4153	87	0
1528142996.403769000	62.4836	461	0
1528142996.407789000	62.4876	104	1
1528142996.409382000	62.4892	80	0
1528142996.412757000	62.4925	98	1
1528142996.453321000	62.5331	400	1
1528142996.453407000	62.5332	259	1
1528142996.470479000	62.5503	87	0
1528142996.475664000	62.5554	87	0
1528142996.555422000	62.6352	302	0
1528142996.556959000	62.6367	148	0
1528142996.558512000	62.6383	92	0
1528142996.558751000	62.6385	110	1
1528142996.560115000	62.6399	129	0
1528142996.563730000	62.6435	98	1
1528142996.794070000	62.8739	895	1
1528142996.794152000	62.8739	259	1
1528142996.812111000	62.8919	87	0
1528142996.912388000	62.9922	233	0
1528142996.913948000	62.9937	148	0
1528142996.915558000	62.9953	92	0
1528142996.915771000	62.9956	107	1
1528142996.917111000	62.9969	230	0
1528142996.920805000	63.0006	98	1
1528142997.305291000	63.3851	468	1
1528142997.305386000	63.3852	262	1
1528142997.322730000	63.4025	87	0
1528142997.444391000	63.5242	256	0
1528142997.445906000	63.5257	148	0
1528142997.447792000	63.5276	92	0
1528142997.447852000	63.5276	104	1
1528142997.449382000	63.5292	189	0
1528142997.451867000	63.5316	101	1
1528142997.570097000	63.6499	390	1
1528142997.570161000	63.6499	259	1
1528142997.587718000	63.6675	87	0
1528142997.667059000	63.7468	237	0
1528142997.668572000	63.7484	148	0
1528142997.670284000	63.7501	92	0
1528142997.670883000	63.7507	107	1
1528142997.671852000	63.7516	234	0
1528142997.675896000	63.7557	98	1
1528142997.898446000	63.9782	387	1
1528142997.898505000	63.9783	259	1
1528142997.916867000	63.9966	87	0
1528142998.003892000	64.0837	280	0
1528142998.005445000	64.0852	148	0
1528142998.007408000	64.0872	92	0
1528142998.007911000	64.0877	107	1
1528142998.008992000	64.0888	179	0
1528142998.012906000	64.0927	98	1
1528142998.167945000	64.2477	391	1
1528142998.168012000	64.2478	263	1
1528142998.186439000	64.2662	87	0
1528142998.347041000	64.4268	256	0
1528142998.348544000	64.4283	148	0
1528142998.350219000	64.43	92	0
1528142998.350928000	64.4307	107	1
1528142998.351813000	64.4316	250	0
1528142998.355917000	64.4357	98	1
1528142998.628119000	64.7079	391	1
1528142998.628189000	64.708	260	1
1528142998.646198000	64.726	87	0
1528142998.798476000	64.8783	233	0
1528142998.799999000	64.8798	148	0
1528142998.801715000	64.8815	92	0
1528142998.801987000	64.8818	107	1
1528142998.803409000	64.8832	286	0
1528142998.806949000	64.8867	98	1
1528142999.103147000	65.1829	387	1
1528142999.103240000	65.183	263	1
1528142999.120089000	65.1999	87	0
1528142999.256934000	65.3367	289	0
1528142999.258478000	65.3383	148	0
1528142999.259972000	65.3398	92	0
1528142999.260991000	65.3408	107	1
1528142999.261579000	65.3414	278	0
1528142999.264979000	65.3448	98	1
1528142999.414523000	65.4943	473	1
1528142999.414590000	65.4944	261	1
1528142999.435355000	65.5151	87	0
1528142999.539862000	65.6196	255	0
1528142999.541416000	65.6212	148	0
1528142999.543457000	65.6232	92	0
1528142999.544007000	65.6238	107	1
1528142999.544994000	65.6248	201	0
1528142999.549024000	65.6288	98	1
1528142999.704319000	65.7841	386	1
1528142999.704412000	65.7842	259	1
1528142999.723791000	65.8036	87	0
1528142999.811930000	65.8917	231	0
1528142999.813520000	65.8933	148	0
1528142999.815199000	65.895	92	0
1528142999.815940000	65.8957	107	1
1528142999.816814000	65.8966	229	0
1528142999.821042000	65.9008	98	1
1528143000.004703000	66.0845	918	1
1528143000.004796000	66.0846	261	1
1528143000.023193000	66.103	87	0
1528143000.124155000	66.2039	233	0
1528143000.125703000	66.2055	148	0
1528143000.127256000	66.207	92	0
1528143000.128061000	66.2078	107	1
1528143000.128843000	66.2086	149	0
1528143000.133030000	66.2128	98	1
1528143000.303074000	66.3829	387	1
1528143000.303172000	66.383	259	1
1528143000.320413000	66.4002	87	0
1528143000.420002000	66.4998	326	0
1528143000.421473000	66.5013	148	0
1528143000.423744000	66.5035	92	0
1528143000.423973000	66.5038	107	1
1528143000.425331000	66.5051	95	0
1528143000.429055000	66.5088	98	1
1528143000.614563000	66.6943	399	1
1528143000.614656000	66.6944	259	1
1528143000.639870000	66.7197	87	0
1528143000.720766000	66.8005	233	0
1528143000.722391000	66.8022	148	0
1528143000.723954000	66.8037	92	0
1528143000.725073000	66.8049	107	1
1528143000.725514000	66.8053	184	0
1528143000.728995000	66.8088	98	1
1528143000.964331000	67.0441	895	1
1528143000.964425000	67.0442	259	1
1528143000.982973000	67.0628	87	0
1528143001.066997000	67.1468	233	0
1528143001.068550000	67.1483	148	0
1528143001.070222000	67.15	92	0
1528143001.071081000	67.1509	107	1
1528143001.071811000	67.1516	111	0
1528143001.075092000	67.1549	98	1
1528143001.194367000	67.2741	464	1
1528143001.194460000	67.2742	259	1
1528143001.211539000	67.2913	87	0
1528143001.445525000	67.5253	302	0
1528143001.447075000	67.5269	315	0
1528143001.449036000	67.5288	104	1
1528143001.699276000	67.7791	390	1
1528143001.699341000	67.7791	262	1
1528143001.721884000	67.8017	87	0
1528143001.723507000	67.8033	87	0
1528143001.807403000	67.8872	301	0
1528143001.808950000	67.8887	148	0
1528143001.810974000	67.8908	92	0
1528143001.811194000	67.891	110	1
1528143001.812573000	67.8924	231	0
1528143001.816172000	67.896	98	1
1528143002.169749000	68.2495	386	1
1528143002.169841000	68.2496	261	1
1528143002.188880000	68.2687	87	0
1528143002.290066000	68.3698	232	0
1528143002.291705000	68.3715	148	0
1528143002.293377000	68.3732	92	0
1528143002.294166000	68.3739	107	1
1528143002.294973000	68.3748	326	0
1528143002.299157000	68.3789	98	1
1528143002.484620000	68.5644	386	1
1528143002.484718000	68.5645	261	1
1528143002.502115000	68.5819	87	0
1528143002.607069000	68.6869	256	0
1528143002.608574000	68.6884	148	0
1528143002.610264000	68.69	92	0
1528143002.611172000	68.691	107	1
1528143002.611836000	68.6916	257	0
1528143002.615117000	68.6949	98	1
1528143002.621104000	68.7009	256	0
1528143002.625156000	68.7049	98	1
1528143002.945641000	69.0254	391	1
1528143002.945719000	69.0255	502	1
1528143002.963153000	69.0429	87	0
1528143003.059308000	69.1391	240	0
1528143003.060858000	69.1406	148	0
1528143003.062469000	69.1423	92	0
1528143003.063208000	69.143	107	1
1528143003.064061000	69.1438	168	0
1528143003.068211000	69.148	98	1
1528143003.406719000	69.4865	370	1
1528143003.406805000	69.4866	1412	1
1528143003.406831000	69.4866	1412	1
1528143003.406870000	69.4867	1144	1
1528143003.419273000	69.4991	404	1
1528143003.419331000	69.4991	316	1
1528143003.423537000	69.5033	87	0
1528143003.436966000	69.5167	87	0
1528143003.492092000	69.5719	415	0
1528143003.496220000	69.576	104	1
1528143003.497183000	69.577	80	0
1528143003.501213000	69.581	98	1
1528143003.540778000	69.6206	290	0
1528143003.542402000	69.6222	148	0
1528143003.544217000	69.624	101	1
1528143003.544513000	69.6243	92	0
1528143003.546085000	69.6259	296	0
1528143003.548219000	69.628	101	1
1528143003.859339000	69.9391	389	1
1528143003.859428000	69.9392	259	1
1528143003.876207000	69.956	87	0
1528143003.957172000	70.037	286	0
1528143003.958717000	70.0385	148	0
1528143003.961256000	70.041	104	1
1528143003.961914000	70.0417	92	0
1528143003.963546000	70.0433	300	0
1528143003.965244000	70.045	101	1
1528143004.129568000	70.2093	390	1
1528143004.129660000	70.2094	261	1
1528143004.148121000	70.2279	87	0
1528143004.239550000	70.3193	233	0
1528143004.241223000	70.321	148	0
1528143004.242788000	70.3226	92	0
1528143004.243192000	70.323	107	1
1528143004.244364000	70.3241	223	0
1528143004.248205000	70.328	98	1
1528143004.526225000	70.606	920	1
1528143004.526303000	70.6061	259	1
1528143004.544397000	70.6242	87	0
1528143004.652399000	70.7322	258	0
1528143004.653951000	70.7337	148	0
1528143004.655504000	70.7353	92	0
1528143004.656291000	70.7361	107	1
1528143004.657142000	70.7369	204	0
1528143004.661250000	70.741	98	1
1528143004.746509000	70.8263	388	1
1528143004.746573000	70.8264	261	1
1528143004.763865000	70.8436	87	0
1528143004.870141000	70.9499	233	0
1528143004.871641000	70.9514	148	0
1528143004.873291000	70.9531	92	0
1528143004.874321000	70.9541	107	1
1528143004.874945000	70.9547	194	0
1528143004.878306000	70.9581	98	1
1528143004.989384000	71.0692	910	1
1528143004.989442000	71.0692	258	1
1528143005.007431000	71.0872	87	0
1528143005.097998000	71.1778	303	0
1528143005.099545000	71.1793	148	0
1528143005.101235000	71.181	92	0
1528143005.102319000	71.1821	107	1
1528143005.102888000	71.1827	153	0
1528143005.106303000	71.1861	98	1
1528143005.264728000	71.3445	464	1
1528143005.264818000	71.3446	259	1
1528143005.283752000	71.3635	87	0
1528143005.366257000	71.446	258	0
1528143005.367817000	71.4476	148	0
1528143005.370298000	71.4501	104	1
1528143005.372091000	71.4519	92	0
1528143005.373733000	71.4535	142	0
1528143005.376330000	71.4561	101	1
1528143005.554581000	71.6344	387	1
1528143005.554669000	71.6344	261	1
1528143005.571869000	71.6516	87	0
1528143005.669093000	71.7489	236	0
1528143005.670596000	71.7504	148	0
1528143005.673007000	71.7528	92	0
1528143005.673266000	71.753	107	1
1528143005.674543000	71.7543	173	0
1528143005.678349000	71.7581	98	1
1528143006.024384000	72.1042	388	1
1528143006.024447000	72.1042	261	1
1528143006.044273000	72.1241	87	0
1528143006.297472000	72.3773	281	0
1528143006.299030000	72.3788	148	0
1528143006.300540000	72.3803	92	0
1528143006.301387000	72.3812	107	1
1528143006.302242000	72.382	325	0
1528143006.306384000	72.3862	98	1
1528143006.409662000	72.4894	370	1
1528143006.409753000	72.4895	1412	1
1528143006.409778000	72.4896	1412	1
1528143006.409813000	72.4896	1412	1
1528143006.409871000	72.4897	1412	1
1528143006.409893000	72.4897	1412	1
1528143006.409931000	72.4897	1412	1
1528143006.409965000	72.4897	1412	1
1528143006.409999000	72.4898	1412	1
1528143006.410035000	72.4898	1412	1
1528143006.410068000	72.4898	1412	1
1528143006.410103000	72.4899	1412	1
1528143006.410126000	72.4899	1412	1
1528143006.410173000	72.49	1412	1
1528143006.410205000	72.49	769	1
1528143006.428216000	72.508	87	0
1528143006.430875000	72.5107	87	0
1528143006.539702000	72.6195	395	0
1528143006.543390000	72.6232	104	1
1528143006.545227000	72.625	80	0
1528143006.549356000	72.6291	98	1
1528143006.785839000	72.8656	385	1
1528143006.785907000	72.8657	259	1
1528143006.804515000	72.8843	87	0
1528143006.905345000	72.9851	305	0
1528143006.906862000	72.9866	148	0
1528143006.908381000	72.9882	92	0
1528143006.909421000	72.9892	107	1
1528143006.910041000	72.9898	122	0
1528143006.913436000	72.9932	98	1
1528143007.024766000	73.1045	388	1
1528143007.024857000	73.1046	259	1
1528143007.042719000	73.1225	87	0
1528143007.144858000	73.2246	237	0
1528143007.146406000	73.2262	148	0
1528143007.148009000	73.2278	92	0
1528143007.148437000	73.2282	107	1
1528143007.149548000	73.2293	207	0
1528143007.153423000	73.2332	98	1
1528143007.257631000	73.3374	386	1
1528143007.257722000	73.3375	261	1
1528143007.280857000	73.3606	87	0
1528143007.363767000	73.4435	255	0
1528143007.365318000	73.4451	148	0
1528143007.366873000	73.4467	92	0
1528143007.367360000	73.4471	107	1
1528143007.368469000	73.4483	262	0
1528143007.372456000	73.4522	98	1
1528143007.575162000	73.6549	467	1
1528143007.575238000	73.655	259	1
1528143007.593975000	73.6738	87	0
1528143007.678980000	73.7588	232	0
1528143007.680545000	73.7603	148	0
1528143007.682164000	73.7619	92	0
1528143007.682407000	73.7622	107	1
1528143007.683755000	73.7635	139	0
1528143007.687389000	73.7672	98	1
1528143007.899867000	73.9796	389	1
1528143007.899934000	73.9797	259	1
1528143007.919052000	73.9988	87	0
1528143008.029037000	74.1088	280	0
1528143008.030530000	74.1103	148	0
1528143008.032207000	74.112	92	0
1528143008.033500000	74.1133	107	1
1528143008.033799000	74.1136	262	0
1528143008.037471000	74.1173	98	1
1528143008.371666000	74.4514	924	1
1528143008.371748000	74.4515	261	1
1528143008.391405000	74.4712	87	0
1528143008.489294000	74.5691	310	0
1528143008.490840000	74.5706	148	0
1528143008.492472000	74.5723	92	0
1528143008.493510000	74.5733	107	1
1528143008.494069000	74.5739	274	0
1528143008.497457000	74.5772	98	1
1528143008.689946000	74.7697	391	1
1528143008.690032000	74.7698	263	1
1528143008.706559000	74.7863	87	0
1528143008.849983000	74.9298	235	0
1528143008.851494000	74.9313	148	0
1528143008.853533000	74.9333	104	1
1528143008.853806000	74.9336	92	0
1528143008.855491000	74.9353	340	0
1528143008.857519000	74.9373	101	1
1528143008.989846000	75.0696	908	1
1528143008.989937000	75.0697	259	1
1528143009.005546000	75.0853	100	0
1528143009.007870000	75.0877	87	0
1528143009.009523000	75.0893	101	1
1528143009.097561000	75.1773	233	0
1528143009.099120000	75.1789	148	0
1528143009.101524000	75.1813	101	1
1528143009.102447000	75.1822	92	0
1528143009.104125000	75.1839	246	0
1528143009.106548000	75.1863	101	1
1528143009.289878000	75.3697	464	1
1528143009.289939000	75.3697	261	1
1528143009.307638000	75.3874	87	0
1528143009.381709000	75.4615	256	0
1528143009.383349000	75.4631	148	0
1528143009.385392000	75.4652	92	0
1528143009.385598000	75.4654	107	1
1528143009.386966000	75.4667	305	0
1528143009.390550000	75.4703	98	1
1528143009.602656000	75.6824	387	1
1528143009.602722000	75.6825	259	1
1528143009.635529000	75.7153	387	1
1528143009.640173000	75.72	87	0
1528143009.652325000	75.7321	87	0
1528143009.720573000	75.8004	303	0
1528143009.722255000	75.802	148	0
1528143009.724580000	75.8044	107	1
1528143009.724631000	75.8044	92	0
1528143009.726342000	75.8061	144	0
1528143009.728589000	75.8084	101	1
1528143009.843603000	75.9234	387	1
1528143009.843669000	75.9234	261	1
1528143009.861762000	75.9415	87	0
1528143009.945910000	76.0257	233	0
1528143009.947470000	76.0273	148	0
1528143009.949084000	76.0289	92	0
1528143009.949603000	76.0294	107	1
1528143009.950619000	76.0304	316	0
1528143009.954573000	76.0344	98	1
1528143010.133030000	76.2128	387	1
1528143010.133124000	76.2129	259	1
1528143010.150841000	76.2306	87	0
1528143010.243543000	76.3233	233	0
1528143010.245164000	76.3249	148	0
1528143010.246718000	76.3265	92	0
1528143010.247573000	76.3274	107	1
1528143010.248286000	76.3281	296	0
1528143010.251569000	76.3314	98	1
1528143010.472626000	76.5524	387	1
1528143010.472723000	76.5525	259	1
1528143010.489978000	76.5698	87	0
1528143010.572147000	76.6519	304	0
1528143010.573699000	76.6535	148	0
1528143010.575585000	76.6554	104	1
1528143010.576769000	76.6566	92	0
1528143010.578368000	76.6581	130	0
1528143010.580587000	76.6604	101	1
1528143010.722821000	76.8026	387	1
1528143010.722912000	76.8027	259	1
1528143010.740778000	76.8206	87	0
1528143010.818537000	76.8983	231	0
1528143010.820087000	76.8999	148	0
1528143010.821567000	76.9013	92	0
1528143010.822574000	76.9024	107	1
1528143010.823243000	76.903	102	0
1528143010.826606000	76.9064	98	1
1528143010.952794000	77.0326	385	1
1528143010.952889000	77.0327	261	1
1528143010.970199000	77.05	87	0
1528143011.068651000	77.1484	235	0
1528143011.070260000	77.15	148	0
1528143011.072152000	77.1519	92	0
1528143011.072682000	77.1525	107	1
1528143011.073733000	77.1535	187	0
1528143011.077612000	77.1574	98	1
1528143011.252985000	77.3328	388	1
1528143011.253049000	77.3328	259	1
1528143011.276860000	77.3566	87	0
1528143011.357321000	77.4371	324	0
1528143011.358934000	77.4387	148	0
1528143011.361626000	77.4414	104	1
1528143011.364873000	77.4447	92	0
1528143011.366448000	77.4462	285	0
1528143011.368607000	77.4484	101	1
1528143011.522737000	77.6025	467	1
1528143011.522808000	77.6026	259	1
1528143011.542491000	77.6223	87	0
1528143011.684724000	77.7645	239	0
1528143011.686290000	77.7661	148	0
1528143011.688455000	77.7682	92	0
1528143011.688717000	77.7685	107	1
1528143011.690030000	77.7698	246	0
1528143011.693645000	77.7734	98	1
1528143011.832843000	77.9126	388	1
1528143011.832907000	77.9127	261	1
1528143011.850757000	77.9305	87	0
1528143011.933850000	78.0136	235	0
1528143011.935351000	78.0151	148	0
1528143011.936950000	78.0167	92	0
1528143011.937673000	78.0175	107	1
1528143011.938543000	78.0183	202	0
1528143011.942660000	78.0224	98	1
1528143012.103067000	78.1828	925	1
1528143012.103158000	78.1829	261	1
1528143012.120654000	78.2004	87	0
1528143012.205949000	78.2857	233	0
1528143012.207517000	78.2873	148	0
1528143012.209133000	78.2889	92	0
1528143012.209679000	78.2895	107	1
1528143012.210669000	78.2905	162	0
1528143012.214685000	78.2945	98	1
1528143012.584104000	78.6639	390	1
1528143012.584168000	78.6639	260	1
1528143012.603790000	78.6836	87	0
1528143012.699974000	78.7798	305	0
1528143012.701518000	78.7813	148	0
1528143012.703717000	78.7835	104	1
1528143012.703932000	78.7837	92	0
1528143012.705504000	78.7853	293	0
1528143012.707740000	78.7875	101	1
1528143012.998288000	79.0781	908	1
1528143012.998352000	79.0781	261	1
1528143013.017403000	79.0972	87	0
1528143013.106502000	79.1863	287	0
1528143013.108064000	79.1878	148	0
1528143013.110737000	79.1905	92	0
1528143013.110797000	79.1906	104	1
1528143013.112421000	79.1922	94	0
1528143013.114767000	79.1945	101	1
1528143013.357854000	79.4376	464	1
1528143013.357916000	79.4377	260	1
1528143013.374628000	79.4544	87	0
1528143013.476306000	79.5561	255	0
1528143013.477811000	79.5576	148	0
1528143013.479433000	79.5592	92	0
1528143013.479730000	79.5595	107	1
1528143013.481004000	79.5608	289	0
1528143013.484787000	79.5646	98	1
1528143014.213424000	80.2932	386	1
1528143014.213491000	80.2933	261	1
1528143014.232140000	80.3119	87	0
1528143014.337817000	80.4176	256	0
1528143014.339372000	80.4192	148	0
1528143014.341199000	80.421	92	0
1528143014.341849000	80.4216	107	1
1528143014.342799000	80.4226	119	0
1528143014.346837000	80.4266	98	1
1528143014.482056000	80.5618	390	1
1528143014.482162000	80.5619	259	1
1528143014.500546000	80.5803	87	0
1528143014.574494000	80.6543	232	0
1528143014.575988000	80.6558	148	0
1528143014.577616000	80.6574	92	0
1528143014.577812000	80.6576	107	1
1528143014.579206000	80.659	237	0
1528143014.582845000	80.6626	98	1
1528143014.783139000	80.8629	385	1
1528143014.783229000	80.863	261	1
1528143014.800644000	80.8804	87	0
1528143014.900268000	80.98	303	0
1528143014.901859000	80.9816	148	0
1528143014.903492000	80.9833	92	0
1528143014.903878000	80.9837	107	1
1528143014.905096000	80.9849	195	0
1528143014.908865000	80.9886	98	1
1528143015.062057000	81.1418	387	1
1528143015.062116000	81.1419	259	1
1528143015.081220000	81.161	87	0
1528143015.159444000	81.2392	233	0
1528143015.160922000	81.2407	148	0
1528143015.162895000	81.2427	104	1
1528143015.163246000	81.243	92	0
1528143015.164815000	81.2446	164	0
1528143015.166878000	81.2467	101	1
1528143015.292898000	81.3727	387	1
1528143015.292963000	81.3727	261	1
1528143015.322155000	81.4019	87	0
1528143015.466248000	81.546	259	0
1528143015.467806000	81.5476	148	0
1528143015.469543000	81.5493	92	0
1528143015.469912000	81.5497	107	1
1528143015.471152000	81.5509	313	0
1528143015.474897000	81.5547	98	1
1528143015.783747000	81.8635	389	1
1528143015.783839000	81.8636	260	1
1528143015.801018000	81.8808	87	0
1528143015.924475000	82.0043	281	0
1528143015.925958000	82.0057	148	0
1528143015.927875000	82.0077	104	1
[truncated: 829 more rows]
