# Supplementary material for: Method for multi-task learning fusion network traffic classification to address small sample labels
Source: Sci Rep. 2024 Jan 30;14:2518. doi: 10.1038/s41598-024-51933-8 (PMC10827795; doi:10.1038/s41598-024-51933-8)
Supplement: Supplementary file 2 — Supplementary Information 2. [file 41598_2024_51933_MOESM2_ESM.zip › QUIC Dataset/QUIC Dataset/pretraining/Google Doc/GoogleDoc-1114.txt]

1528087559.655363000	0	295	1
1528087559.672681000	0.017318	87	0
1528087559.843392000	0.188029	303	0
1528087559.844867000	0.189504	1412	0
1528087559.846305000	0.190942	1412	0
1528087559.847369000	0.192006	107	1
1528087559.847770000	0.192407	1412	0
1528087559.849184000	0.193821	180	0
1528087559.850654000	0.195291	1412	0
1528087559.852207000	0.196844	1412	0
1528087559.853657000	0.198294	1412	0
1528087559.855062000	0.199699	188	0
1528087559.856082000	0.200719	98	1
1528087559.856514000	0.201151	697	0
1528087559.857971000	0.202608	1412	0
1528087559.859416000	0.204053	1412	0
1528087559.860884000	0.205521	694	0
1528087559.861367000	0.206004	122	1
1528087559.862341000	0.206978	1412	0
1528087559.863780000	0.208417	1412	0
1528087559.865221000	0.209858	1412	0
1528087559.866521000	0.211158	104	1
1528087559.866655000	0.211292	1306	0
1528087559.868099000	0.212736	1412	0
1528087559.869539000	0.214176	1412	0
1528087559.870365000	0.215002	104	1
1528087559.871041000	0.215678	1412	0
1528087559.872484000	0.217121	1412	0
1528087559.873919000	0.218556	1412	0
1528087559.875361000	0.219998	1412	0
1528087559.876804000	0.221441	1412	0
1528087559.878239000	0.222876	1412	0
1528087559.879540000	0.224177	101	1
1528087559.879685000	0.224322	1412	0
1528087559.881183000	0.22582	1412	0
1528087559.882626000	0.227263	1412	0
1528087559.884063000	0.2287	1412	0
1528087559.885501000	0.230138	1412	0
1528087559.886942000	0.231579	1412	0
1528087559.888383000	0.23302	1412	0
1528087559.888958000	0.233595	113	1
1528087559.889820000	0.234457	1412	0
1528087559.891316000	0.235953	1412	0
1528087559.892757000	0.237394	1412	0
1528087559.894199000	0.238836	1412	0
1528087559.895637000	0.240274	1412	0
1528087559.896927000	0.241564	113	1
1528087559.897077000	0.241714	1412	0
1528087559.898516000	0.243153	1412	0
1528087559.899956000	0.244593	1412	0
1528087559.901434000	0.246071	1081	0
1528087559.905101000	0.249738	110	1
1528087559.913509000	0.258146	303	0
1528087559.918940000	0.263577	104	1
1528087559.923402000	0.268039	98	1
1528087560.277328000	0.621965	320	1
1528087560.277416000	0.622053	1412	1
1528087560.277443000	0.62208	906	1
1528087560.284725000	0.629362	219	1
1528087560.300678000	0.645315	87	0
1528087560.307720000	0.652357	87	0
1528087560.413601000	0.758238	395	0
1528087560.415028000	0.759665	325	0
1528087560.416497000	0.761134	1412	0
1528087560.417561000	0.762198	110	1
1528087560.417935000	0.762572	1412	0
1528087560.419376000	0.764013	1412	0
1528087560.420897000	0.765534	180	0
1528087560.421387000	0.766024	104	1
1528087560.422368000	0.767005	1412	0
1528087560.423821000	0.768458	1412	0
1528087560.425240000	0.769877	1071	0
1528087560.426465000	0.771102	104	1
1528087560.426767000	0.771404	80	0
1528087560.428210000	0.772847	92	0
1528087560.429756000	0.774393	244	0
1528087560.430394000	0.775031	104	1
1528087560.532134000	0.876771	217	1
1528087560.554910000	0.899547	87	0
1528087560.811429000	1.15607	449	0
1528087560.812888000	1.15752	1115	0
1528087560.815001000	1.15964	92	0
1528087560.815432000	1.16007	107	1
1528087560.816470000	1.16111	186	0
1528087560.820427000	1.16506	98	1
1528087562.137195000	2.48183	230	1
1528087562.156990000	2.50163	87	0
1528087562.498627000	2.84326	259	0
1528087562.500082000	2.84472	1412	0
1528087562.501584000	2.84622	995	0
1528087562.502565000	2.8472	107	1
1528087562.503084000	2.84772	92	0
1528087562.504544000	2.84918	251	0
1528087562.506522000	2.85116	101	1
1528087563.558931000	3.90357	508	1
1528087563.559030000	3.90367	1412	1
1528087563.559057000	3.90369	1412	1
1528087563.559100000	3.90374	1412	1
1528087563.559153000	3.90379	1412	1
1528087563.559177000	3.90381	1412	1
1528087563.559214000	3.90385	1412	1
1528087563.559248000	3.90388	1412	1
1528087563.559288000	3.90392	1412	1
1528087563.559333000	3.90397	1412	1
1528087563.559382000	3.90402	1412	1
1528087563.559409000	3.90405	1412	1
1528087563.559448000	3.90408	1412	1
1528087563.559482000	3.90412	1271	1
1528087563.579805000	3.92444	87	0
1528087563.582481000	3.92712	87	0
1528087563.704403000	4.04904	397	0
1528087563.707679000	4.05232	80	0
1528087563.715003000	4.05964	107	1
1528087565.593019000	5.93766	350	1
1528087565.593098000	5.93773	1412	1
1528087565.593122000	5.93776	981	1
1528087565.606855000	5.95149	165	1
1528087565.612726000	5.95736	87	0
1528087565.629090000	5.97373	87	0
1528087565.732270000	6.07691	438	0
1528087565.734050000	6.07869	80	0
1528087565.736369000	6.08101	107	1
1528087565.809503000	6.15414	530	0
1528087565.810987000	6.15562	307	0
1528087565.811834000	6.15647	115	1
1528087565.812447000	6.15708	301	0
1528087565.816067000	6.1607	267	1
1528087565.841340000	6.18598	87	0
1528087566.319941000	6.66458	875	0
1528087566.321503000	6.66614	1412	0
1528087566.322949000	6.66759	1412	0
1528087566.324226000	6.66886	107	1
1528087566.324418000	6.66905	1412	0
1528087566.325830000	6.67047	180	0
1528087566.327300000	6.67194	1412	0
1528087566.328222000	6.67286	104	1
1528087566.328735000	6.67337	1355	0
1528087566.330180000	6.67482	1412	0
1528087566.331717000	6.67635	1412	0
1528087566.332243000	6.67688	104	1
1528087566.333159000	6.6778	1412	0
1528087566.334574000	6.67921	188	0
1528087566.336034000	6.68067	1222	0
1528087566.337808000	6.68244	1412	0
1528087566.338273000	6.68291	107	1
1528087566.339261000	6.6839	1412	0
1528087566.340762000	6.6854	1412	0
1528087566.342206000	6.68684	1412	0
1528087566.343215000	6.68785	104	1
1528087566.343632000	6.68827	843	0
1528087566.347219000	6.69186	98	1
1528087566.351622000	6.69626	1412	0
1528087566.353057000	6.69769	1412	0
1528087566.354592000	6.69923	1412	0
1528087566.356000000	6.70064	188	0
1528087566.357469000	6.70211	1412	0
1528087566.358907000	6.70354	1412	0
1528087566.360373000	6.70501	1412	0
1528087566.361815000	6.70645	180	0
1528087566.362220000	6.70686	119	1
1528087566.363284000	6.70792	1412	0
1528087566.364696000	6.70933	318	0
1528087566.366341000	6.71098	1412	0
1528087566.367775000	6.71241	1412	0
1528087566.368274000	6.71291	107	1
1528087566.369215000	6.71385	1412	0
1528087566.370627000	6.71526	190	0
1528087566.372260000	6.7169	1412	0
1528087566.373670000	6.71831	184	0
1528087566.377928000	6.72256	1412	0
1528087566.379356000	6.72399	1412	0
1528087566.380861000	6.7255	1412	0
1528087566.382307000	6.72694	1306	0
1528087566.383599000	6.72824	119	1
1528087566.383939000	6.72858	1412	0
1528087566.385372000	6.73001	1412	0
1528087566.386812000	6.73145	1412	0
1528087566.387233000	6.73187	104	1
1528087566.388250000	6.73289	1412	0
1528087566.389694000	6.73433	1412	0
1528087566.391290000	6.73593	1412	0
1528087566.392231000	6.73687	104	1
1528087566.392727000	6.73736	1412	0
1528087566.394168000	6.7388	1412	0
1528087566.395584000	6.74022	216	0
1528087566.396231000	6.74087	104	1
1528087566.397051000	6.74169	1412	0
1528087566.398494000	6.74313	1412	0
1528087566.399913000	6.74455	608	0
1528087566.405326000	6.74996	104	1
1528087568.834960000	9.1796	1325	1
1528087568.835038000	9.17967	294	1
1528087568.835905000	9.18054	316	1
1528087568.835969000	9.18061	1412	1
1528087568.836007000	9.18064	1412	1
1528087568.836035000	9.18067	969	1
1528087568.857868000	9.2025	87	0
1528087568.863770000	9.20841	87	0
1528087568.899235000	9.24387	401	1
1528087568.924694000	9.26933	87	0
1528087568.986255000	9.33089	418	0
1528087568.987705000	9.33234	1400	0
1528087568.989124000	9.33376	513	0
1528087568.990373000	9.33501	107	1
1528087568.991323000	9.33596	592	0
1528087568.992778000	9.33741	635	0
1528087568.994207000	9.33884	467	0
1528087568.995369000	9.34001	104	1
1528087568.995647000	9.34028	697	0
1528087568.997525000	9.34216	484	0
1528087568.999155000	9.34379	835	0
1528087568.999358000	9.34399	104	1
1528087569.000590000	9.34523	649	0
1528087569.002088000	9.34672	519	0
1528087569.003524000	9.34816	439	0
1528087569.004368000	9.349	104	1
1528087569.004967000	9.3496	701	0
1528087569.006404000	9.35104	616	0
1528087569.007841000	9.35248	558	0
1528087569.008363000	9.353	104	1
1528087569.009275000	9.35391	654	0
1528087569.010763000	9.3554	583	0
1528087569.012205000	9.35684	689	0
1528087569.013365000	9.358	104	1
1528087569.023698000	9.36834	278	0
1528087569.025150000	9.36979	113	0
1528087569.027378000	9.37201	101	1
1528087569.027620000	9.37226	101	0
1528087569.029325000	9.37396	92	0
1528087569.030830000	9.37547	188	0
1528087569.031361000	9.376	104	1
1528087569.113955000	9.45859	383	0
1528087569.117394000	9.46203	98	1
1528087569.118647000	9.46328	80	0
1528087569.122374000	9.46701	98	1
1528087569.898690000	10.2433	487	1
1528087569.898763000	10.2434	94	1
1528087569.920249000	10.2649	87	0
1528087570.173341000	10.518	303	0
1528087570.174749000	10.5194	368	0
1528087570.177451000	10.5221	104	1
1528087570.177949000	10.5226	103	0
1528087570.181440000	10.5261	98	1
1528087570.520990000	10.8656	400	1
1528087570.521076000	10.8657	109	1
1528087570.529225000	10.8739	304	1
1528087570.531452000	10.8761	480	1
1528087570.531512000	10.8761	87	1
1528087570.538703000	10.8833	87	0
1528087570.546795000	10.8914	87	0
1528087570.642445000	10.9871	307	0
1528087570.643849000	10.9885	151	0
1528087570.647169000	10.9918	92	0
1528087570.647461000	10.9921	110	1
1528087570.648628000	10.9933	229	0
1528087570.652792000	10.9974	98	1
1528087570.954307000	11.2989	250	0
1528087570.955729000	11.3004	141	0
1528087570.958528000	11.3032	92	0
1528087570.959957000	11.3046	192	0
1528087570.960972000	11.3056	101	1
1528087570.997528000	11.3422	101	1
1528087571.009206000	11.3538	92	0
1528087571.010642000	11.3553	280	0
1528087571.012132000	11.3568	103	0
1528087571.012485000	11.3571	104	1
1528087571.014216000	11.3589	102	0
1528087571.015662000	11.3603	303	0
1528087571.017503000	11.3621	101	1
1528087571.140502000	11.4851	393	1
1528087571.140593000	11.4852	255	1
1528087571.161815000	11.5065	87	0
1528087571.788075000	12.1327	370	1
1528087571.788194000	12.1328	1412	1
1528087571.788218000	12.1329	1412	1
1528087571.788262000	12.1329	1412	1
1528087571.788299000	12.1329	1412	1
1528087571.788352000	12.133	1412	1
1528087571.788374000	12.133	1412	1
1528087571.788399000	12.133	1412	1
1528087571.788446000	12.1331	1412	1
1528087571.788481000	12.1331	1412	1
1528087571.788534000	12.1332	1412	1
1528087571.788570000	12.1332	1412	1
1528087571.788604000	12.1332	1412	1
1528087571.788640000	12.1333	1412	1
1528087571.788795000	12.1334	1412	1
1528087571.790629000	12.1353	1412	1
1528087571.790671000	12.1353	1412	1
1528087571.790737000	12.1354	1412	1
1528087571.790799000	12.1354	1412	1
1528087571.790846000	12.1355	1412	1
1528087571.790869000	12.1355	1412	1
1528087571.790897000	12.1355	1412	1
1528087571.790932000	12.1356	1412	1
1528087571.790984000	12.1356	1412	1
1528087571.792594000	12.1372	1412	1
1528087571.792655000	12.1373	1412	1
1528087571.792692000	12.1373	1412	1
1528087571.792752000	12.1374	1412	1
1528087571.792796000	12.1374	1412	1
1528087571.792832000	12.1375	1412	1
1528087571.792868000	12.1375	1412	1
1528087571.792897000	12.1375	1412	1
1528087571.792936000	12.1376	1412	1
1528087571.794591000	12.1392	1412	1
1528087571.794646000	12.1393	756	1
1528087571.806076000	12.1507	100	0
1528087571.809537000	12.1542	101	1
1528087571.810895000	12.1555	87	0
1528087571.812335000	12.157	87	0
1528087571.816409000	12.161	87	0
1528087571.826837000	12.1715	87	0
1528087571.853715000	12.1984	288	0
1528087571.855140000	12.1998	146	0
1528087571.857609000	12.2022	113	1
1528087571.859417000	12.2041	92	0
1528087571.860919000	12.2056	105	0
1528087571.863618000	12.2083	101	1
1528087571.961296000	12.3059	360	1
1528087571.961583000	12.3062	512	1
1528087571.982046000	12.3267	386	0
1528087571.985590000	12.3302	98	1
1528087571.988825000	12.3335	80	0
1528087571.992570000	12.3372	98	1
1528087572.004599000	12.3492	360	1
1528087572.032619000	12.3773	444	1
1528087572.033363000	12.378	376	0
1528087572.036593000	12.3812	98	1
1528087572.056641000	12.4013	87	0
1528087572.077258000	12.4219	87	0
1528087572.120824000	12.4655	366	1
1528087572.120913000	12.4655	408	1
1528087572.142155000	12.4868	87	0
1528087572.176671000	12.5213	235	0
1528087572.178100000	12.5227	279	0
1528087572.179548000	12.5242	236	0
1528087572.180787000	12.5254	107	1
1528087572.181102000	12.5257	118	0
1528087572.182647000	12.5273	92	0
1528087572.184090000	12.5287	203	0
1528087572.184571000	12.5292	104	1
1528087572.190207000	12.5348	92	0
1528087572.193551000	12.5382	98	1
1528087572.194091000	12.5387	116	0
1528087572.197570000	12.5422	98	1
1528087572.249064000	12.5937	683	0
1528087572.250494000	12.5951	803	0
1528087572.251968000	12.5966	92	0
1528087572.252552000	12.5972	104	1
1528087572.253484000	12.5981	139	0
1528087572.257556000	12.6022	98	1
1528087572.257656000	12.6023	302	0
1528087572.259095000	12.6037	146	0
1528087572.261688000	12.6063	101	1
1528087572.262336000	12.607	92	0
1528087572.263791000	12.6084	270	0
1528087572.265541000	12.6102	101	1
1528087572.600434000	12.9451	393	1
1528087572.600531000	12.9452	253	1
1528087572.620660000	12.9653	87	0
1528087572.750372000	13.095	233	0
1528087572.751833000	13.0965	146	0
1528087572.753394000	13.098	92	0
1528087572.754611000	13.0992	107	1
1528087572.754813000	13.0994	92	0
1528087572.758688000	13.1033	98	1
1528087572.862101000	13.2067	389	1
1528087572.862194000	13.2068	253	1
1528087572.894001000	13.2386	87	0
1528087572.900921000	13.2456	87	0
1528087573.161668000	13.5063	277	0
1528087573.163036000	13.5077	146	0
1528087573.165708000	13.5103	107	1
1528087573.165907000	13.5105	92	0
1528087573.167348000	13.512	125	0
1528087573.169678000	13.5143	101	1
1528087573.281221000	13.6259	1347	1
1528087573.281410000	13.626	256	1
1528087573.303662000	13.6483	87	0
1528087573.414462000	13.7591	258	0
1528087573.415940000	13.7606	146	0
1528087573.418726000	13.7634	104	1
1528087573.419449000	13.7641	92	0
1528087573.420951000	13.7656	283	0
1528087573.423702000	13.7683	101	1
1528087573.527055000	13.8717	407	1
1528087573.527151000	13.8718	254	1
1528087573.547785000	13.8924	87	0
1528087573.675559000	14.0202	235	0
1528087573.676952000	14.0216	146	0
1528087573.679714000	14.0244	104	1
1528087573.679939000	14.0246	92	0
1528087573.681552000	14.0262	330	0
1528087573.683800000	14.0284	101	1
1528087573.813902000	14.1585	393	1
1528087573.813992000	14.1586	259	1
1528087573.834326000	14.179	87	0
1528087573.846495000	14.1911	87	0
1528087574.161693000	14.5063	239	0
1528087574.163201000	14.5078	146	0
1528087574.165648000	14.5103	92	0
1528087574.165723000	14.5104	107	1
1528087574.167105000	14.5117	271	0
1528087574.169675000	14.5143	101	1
1528087574.195953000	14.5406	391	1
1528087574.196018000	14.5407	255	1
1528087574.215938000	14.5606	87	0
1528087574.478867000	14.8235	305	0
1528087574.480299000	14.8249	146	0
1528087574.482760000	14.8274	104	1
1528087574.484007000	14.8286	92	0
1528087574.486553000	14.8312	220	0
1528087574.487689000	14.8323	101	1
1528087574.670923000	15.0156	394	1
1528087574.671016000	15.0157	308	1
1528087574.692622000	15.0373	87	0
1528087574.698737000	15.0434	87	0
1528087574.778847000	15.1235	321	1
1528087574.778939000	15.1236	1412	1
1528087574.778963000	15.1236	1412	1
1528087574.778991000	15.1236	1412	1
1528087574.779024000	15.1237	1412	1
1528087574.779049000	15.1237	530	1
1528087574.800743000	15.1454	87	0
1528087574.920565000	15.2652	373	0
1528087574.924786000	15.2694	101	1
1528087574.926914000	15.2716	80	0
1528087574.930776000	15.2754	98	1
1528087574.958052000	15.3027	277	0
1528087574.959528000	15.3042	148	0
1528087574.961784000	15.3064	101	1
1528087574.965758000	15.3104	92	0
1528087574.967234000	15.3119	276	0
1528087574.969799000	15.3144	101	1
1528087575.009258000	15.3539	92	0
1528087575.012743000	15.3574	98	1
1528087575.160269000	15.5049	391	1
1528087575.160344000	15.505	259	1
1528087575.179244000	15.5239	87	0
1528087575.447314000	15.792	256	0
1528087575.448735000	15.7934	148	0
1528087575.450815000	15.7955	104	1
1528087575.452658000	15.7973	92	0
1528087575.454103000	15.7987	214	0
1528087575.456828000	15.8015	101	1
1528087575.656119000	16.0008	609	1
1528087575.656182000	16.0008	260	1
1528087575.676329000	16.021	87	0
1528087575.832328000	16.177	233	0
1528087575.833755000	16.1784	148	0
1528087575.835839000	16.1805	104	1
1528087575.838764000	16.1834	92	0
1528087575.840208000	16.1848	193	0
1528087575.842851000	16.1875	101	1
1528087575.993730000	16.3384	392	1
1528087575.993842000	16.3385	257	1
1528087576.014277000	16.3589	87	0
1528087576.021495000	16.3661	87	0
1528087576.306637000	16.6513	328	0
1528087576.308062000	16.6527	148	0
1528087576.310861000	16.6555	107	1
1528087576.313001000	16.6576	92	0
1528087576.314443000	16.6591	195	0
1528087576.316807000	16.6614	101	1
1528087576.476689000	16.8213	391	1
1528087576.476755000	16.8214	260	1
1528087576.495399000	16.84	87	0
1528087576.777395000	17.122	235	0
1528087576.778824000	17.1235	148	0
1528087576.780896000	17.1255	104	1
1528087576.782627000	17.1273	92	0
1528087576.784018000	17.1287	150	0
1528087576.786891000	17.1315	101	1
1528087576.914164000	17.2588	416	1
1528087576.914226000	17.2589	258	1
1528087576.934776000	17.2794	87	0
1528087577.056181000	17.4008	262	0
1528087577.057623000	17.4023	148	0
1528087577.059897000	17.4045	104	1
1528087577.063842000	17.4085	92	0
1528087577.065274000	17.4099	102	0
1528087577.067900000	17.4125	101	1
1528087577.190192000	17.5348	391	1
1528087577.190256000	17.5349	256	1
1528087577.212699000	17.5573	87	0
1528087577.214927000	17.5596	87	0
1528087577.498743000	17.8434	325	0
1528087577.500164000	17.8448	148	0
1528087577.502881000	17.8475	107	1
1528087577.511196000	17.8558	92	0
1528087577.512812000	17.8574	153	0
1528087577.514920000	17.8596	101	1
1528087577.647265000	17.9919	1342	1
1528087577.647323000	17.992	259	1
1528087577.669857000	18.0145	87	0
1528087577.932752000	18.2774	233	0
1528087577.934126000	18.2788	148	0
1528087577.936926000	18.2816	92	0
1528087577.936974000	18.2816	104	1
1528087577.938475000	18.2831	293	0
1528087577.941005000	18.2856	101	1
1528087578.407344000	18.752	405	1
1528087578.407435000	18.7521	256	1
1528087578.428719000	18.7734	87	0
1528087578.542195000	18.8868	298	0
1528087578.543620000	18.8883	148	0
1528087578.545982000	18.8906	104	1
1528087578.546976000	18.8916	92	0
1528087578.548508000	18.8931	313	0
1528087578.550998000	18.8956	101	1
1528087578.653396000	18.998	390	1
1528087578.653492000	18.9981	256	1
1528087578.673556000	19.0182	87	0
1528087578.786533000	19.1312	233	0
1528087578.787947000	19.1326	148	0
1528087578.789982000	19.1346	104	1
1528087578.790977000	19.1356	92	0
1528087578.794959000	19.1396	98	1
1528087578.796254000	19.1409	218	0
1528087578.799967000	19.1446	98	1
1528087578.900381000	19.245	390	1
1528087578.900477000	19.2451	258	1
1528087578.919848000	19.2645	87	0
1528087578.930949000	19.2756	87	0
1528087579.193213000	19.5378	233	0
1528087579.194638000	19.5393	148	0
1528087579.196985000	19.5416	107	1
1528087579.197262000	19.5419	92	0
1528087579.198656000	19.5433	290	0
1528087579.201019000	19.5457	101	1
1528087579.468285000	19.8129	389	1
1528087579.468356000	19.813	260	1
1528087579.498406000	19.843	87	0
1528087579.606603000	19.9512	263	0
1528087579.608031000	19.9527	148	0
1528087579.610098000	19.9547	104	1
1528087579.612107000	19.9567	92	0
1528087579.613555000	19.9582	205	0
1528087579.615999000	19.9606	101	1
1528087579.959434000	20.3041	391	1
1528087579.959507000	20.3041	257	1
1528087579.977371000	20.322	87	0
1528087580.097545000	20.4422	280	0
1528087580.098949000	20.4436	148	0
1528087580.100468000	20.4451	92	0
1528087580.101031000	20.4457	107	1
1528087580.101939000	20.4466	254	0
1528087580.106017000	20.4507	98	1
1528087580.399377000	20.744	389	1
1528087580.399468000	20.7441	260	1
1528087580.423506000	20.7681	87	0
1528087580.425072000	20.7697	87	0
1528087580.546634000	20.8913	255	0
1528087580.548059000	20.8927	148	0
1528087580.550037000	20.8947	107	1
1528087580.550818000	20.8955	92	0
1528087580.552269000	20.8969	246	0
1528087580.554022000	20.8987	101	1
1528087580.710676000	21.0553	389	1
1528087580.710761000	21.0554	256	1
1528087580.729366000	21.074	87	0
1528087581.010508000	21.3551	232	0
1528087581.011953000	21.3566	148	0
1528087581.014135000	21.3588	104	1
1528087581.015579000	21.3602	92	0
1528087581.016984000	21.3616	305	0
1528087581.019124000	21.3638	101	1
1528087581.185241000	21.5299	609	1
1528087581.185338000	21.53	370	1
1528087581.205457000	21.5501	87	0
1528087581.209833000	21.5545	87	0
1528087581.362840000	21.7075	287	0
1528087581.364257000	21.7089	148	0
1528087581.367139000	21.7118	107	1
1528087581.367757000	21.7124	92	0
1528087581.369206000	21.7138	249	0
1528087581.371100000	21.7157	101	1
1528087583.397047000	23.7417	370	1
1528087583.397131000	23.7418	1412	1
1528087583.397162000	23.7418	1412	1
1528087583.397199000	23.7418	1412	1
1528087583.397219000	23.7419	542	1
1528087583.418106000	23.7627	87	0
1528087583.424424000	23.7691	87	0
1528087583.599939000	23.9446	366	1
1528087583.600033000	23.9447	258	1
1528087583.618470000	23.9631	87	0
1528087583.629251000	23.9739	87	0
1528087583.679895000	24.0245	413	0
1528087583.683304000	24.0279	104	1
1528087583.688399000	24.033	80	0
1528087583.692289000	24.0369	98	1
1528087583.890135000	24.2348	313	0
1528087583.891630000	24.2363	148	0
1528087583.894298000	24.2389	101	1
1528087583.895240000	24.2399	92	0
1528087583.896740000	24.2414	99	0
1528087583.899317000	24.244	101	1
1528087583.934381000	24.279	390	1
1528087583.934460000	24.2791	258	1
1528087583.955155000	24.2998	87	0
1528087583.968994000	24.3136	87	0
1528087584.097743000	24.4424	258	0
1528087584.099159000	24.4438	148	0
1528087584.101326000	24.446	107	1
1528087584.103881000	24.4485	92	0
1528087584.105277000	24.4499	107	0
1528087584.107247000	24.4519	101	1
1528087584.243681000	24.5883	388	1
1528087584.243769000	24.5884	256	1
1528087584.266050000	24.6107	87	0
1528087584.532795000	24.8774	324	0
1528087584.534229000	24.8789	148	0
1528087584.536336000	24.881	104	1
1528087584.537721000	24.8824	92	0
1528087584.539166000	24.8838	204	0
1528087584.541346000	24.886	101	1
1528087584.613171000	24.9578	1346	1
1528087584.613271000	24.9579	250	1
1528087584.634263000	24.9789	87	0
1528087584.639251000	24.9839	87	0
1528087584.750249000	25.0949	233	0
1528087584.751712000	25.0963	148	0
1528087584.754348000	25.099	107	1
1528087584.756356000	25.101	92	0
1528087584.757860000	25.1025	208	0
1528087584.760359000	25.105	101	1
1528087584.923887000	25.2685	401	1
1528087584.923962000	25.2686	370	1
1528087584.943695000	25.2883	87	0
1528087585.232659000	25.5773	300	0
1528087585.234059000	25.5787	148	0
1528087585.236369000	25.581	104	1
1528087585.237347000	25.582	92	0
1528087585.238816000	25.5835	161	0
1528087585.241307000	25.5859	101	1
1528087585.277852000	25.6225	92	0
1528087585.281371000	25.626	98	1
1528087585.423516000	25.7682	391	1
1528087585.423607000	25.7682	250	1
1528087585.444160000	25.7888	87	0
1528087585.730130000	26.0748	232	0
1528087585.731759000	26.0764	148	0
1528087585.733918000	26.0786	92	0
1528087585.734343000	26.079	107	1
1528087585.735359000	26.08	195	0
1528087585.739357000	26.084	98	1
1528087585.967861000	26.3125	392	1
1528087585.967955000	26.3126	256	1
1528087585.991220000	26.3359	87	0
1528087585.999169000	26.3438	87	0
1528087586.132583000	26.4772	235	0
1528087586.133970000	26.4786	148	0
1528087586.135926000	26.4806	92	0
1528087586.136436000	26.4811	110	1
1528087586.137382000	26.482	135	0
1528087586.141436000	26.4861	98	1
1528087586.361793000	26.7064	390	1
1528087586.361859000	26.7065	258	1
1528087586.380448000	26.7251	87	0
1528087586.653919000	26.9986	260	0
1528087586.655353000	27	148	0
1528087586.657456000	27.0021	104	1
1528087586.658911000	27.0035	92	0
1528087586.660357000	27.005	145	0
1528087586.662448000	27.0071	101	1
1528087586.853018000	27.1977	393	1
1528087586.853084000	27.1977	259	1
1528087586.880243000	27.2249	87	0
1528087586.885460000	27.2301	87	0
1528087587.039648000	27.3843	280	0
1528087587.041144000	27.3858	148	0
1528087587.043472000	27.3881	107	1
1528087587.045304000	27.3899	92	0
1528087587.046763000	27.3914	278	0
1528087587.049488000	27.3941	101	1
1528087587.293955000	27.6386	393	1
1528087587.294045000	27.6387	257	1
1528087587.330401000	27.675	87	0
1528087587.617670000	27.9623	256	0
1528087587.619098000	27.9637	148	0
1528087587.621460000	27.9661	104	1
1528087587.623342000	27.968	92	0
1528087587.624788000	27.9694	253	0
1528087587.627454000	27.9721	101	1
1528087587.646411000	27.991	390	1
1528087587.646493000	27.9911	258	1
1528087587.667551000	28.0122	87	0
1528087587.672139000	28.0168	87	0
1528087587.829303000	28.1739	232	0
1528087587.830790000	28.1754	148	0
1528087587.833583000	28.1782	107	1
1528087587.835370000	28.18	92	0
1528087587.836810000	28.1814	97	0
1528087587.839528000	28.1842	101	1
1528087587.913873000	28.2585	604	1
1528087587.913940000	28.2586	256	1
1528087587.932714000	28.2774	87	0
1528087588.215958000	28.5606	286	0
1528087588.217416000	28.5621	148	0
1528087588.219544000	28.5642	104	1
1528087588.221400000	28.566	92	0
1528087588.222856000	28.5675	253	0
1528087588.225534000	28.5702	101	1
1528087588.403634000	28.7483	391	1
1528087588.403699000	28.7483	310	1
1528087588.425321000	28.77	87	0
1528087588.533269000	28.8779	233	0
1528087588.534732000	28.8794	148	0
1528087588.537552000	28.8822	104	1
1528087588.542122000	28.8868	92	0
1528087588.543530000	28.8882	214	0
1528087588.545573000	28.8902	101	1
1528087589.040169000	29.3848	413	1
1528087589.040236000	29.3849	256	1
1528087589.060564000	29.4052	87	0
1528087589.214891000	29.5595	256	0
1528087589.216316000	29.561	148	0
1528087589.218678000	29.5633	104	1
1528087589.219216000	29.5639	92	0
1528087589.220611000	29.5652	261	0
1528087589.222615000	29.5673	101	1
1528087589.359220000	29.7039	390	1
1528087589.359309000	29.7039	256	1
1528087589.381720000	29.7264	87	0
1528087589.497655000	29.8423	235	0
1528087589.499150000	29.8438	148	0
1528087589.500573000	29.8452	92	0
1528087589.501620000	29.8463	107	1
1528087589.502101000	29.8467	251	0
1528087589.505633000	29.8503	98	1
1528087589.659240000	30.0039	1347	1
1528087589.659315000	30.004	258	1
1528087589.679951000	30.0246	87	0
1528087589.801059000	30.1457	305	0
1528087589.802489000	30.1471	148	0
1528087589.804578000	30.1492	104	1
1528087589.805708000	30.1503	92	0
1528087589.807224000	30.1519	113	0
1528087589.809584000	30.1542	101	1
1528087590.025013000	30.3696	403	1
1528087590.025099000	30.3697	256	1
1528087590.044216000	30.3889	87	0
1528087590.170640000	30.5153	258	0
1528087590.172135000	30.5168	148	0
1528087590.174654000	30.5193	104	1
1528087590.176751000	30.5214	92	0
1528087590.178195000	30.5228	126	0
1528087590.180656000	30.5253	101	1
1528087590.322832000	30.6675	389	1
1528087590.322927000	30.6676	258	1
1528087590.343433000	30.6881	87	0
1528087590.609477000	30.9541	324	0
1528087590.610957000	30.9556	148	0
1528087590.613634000	30.9583	104	1
1528087590.614813000	30.9595	92	0
1528087590.616259000	30.9609	213	0
1528087590.618618000	30.9633	101	1
1528087590.761035000	31.1057	389	1
1528087590.761131000	31.1058	257	1
1528087590.782808000	31.1274	87	0
1528087590.786683000	31.1313	87	0
1528087590.892794000	31.2374	236	0
1528087590.894251000	31.2389	148	0
1528087590.896702000	31.2413	107	1
1528087590.902182000	31.2468	92	0
1528087590.903663000	31.2483	322	0
1528087590.905692000	31.2503	101	1
1528087591.052110000	31.3967	391	1
1528087591.052175000	31.3968	258	1
1528087591.077174000	31.4218	100	0
1528087591.080705000	31.4253	98	1
1528087591.080960000	31.4256	87	0
1528087591.209182000	31.5538	300	0
1528087591.210609000	31.5552	148	0
1528087591.212718000	31.5574	104	1
1528087591.214949000	31.5596	92	0
1528087591.216420000	31.5611	166	0
1528087591.218655000	31.5633	101	1
1528087591.370566000	31.7152	395	1
1528087591.370636000	31.7153	256	1
1528087591.388932000	31.7336	87	0
1528087591.400414000	31.7451	87	0
1528087591.427472000	31.7721	321	1
1528087591.427558000	31.7722	1412	1
1528087591.427582000	31.7722	1412	1
1528087591.427611000	31.7722	1412	1
1528087591.427663000	31.7723	541	1
1528087591.446725000	31.7914	87	0
1528087591.600506000	31.9451	388	0
1528087591.604738000	31.9494	101	1
1528087591.606841000	31.9515	80	0
1528087591.610727000	31.9554	98	1
1528087591.680726000	32.0254	247	0
1528087591.682178000	32.0268	148	0
1528087591.684796000	32.0294	101	1
1528087591.686878000	32.0315	92	0
1528087591.688315000	32.033	88	0
1528087591.690688000	32.0353	101	1
1528087591.950256000	32.2949	393	1
1528087591.950331000	32.295	259	1
1528087591.971671000	32.3163	87	0
1528087592.107258000	32.4519	282	0
1528087592.108686000	32.4533	148	0
1528087592.110767000	32.4554	104	1
1528087592.112768000	32.4574	92	0
1528087592.114383000	32.459	225	0
1528087592.116767000	32.4614	101	1
1528087592.392675000	32.7373	393	1
1528087592.392758000	32.7374	257	1
1528087592.426249000	32.7709	87	0
1528087592.571462000	32.9161	259	0
1528087592.572890000	32.9175	148	0
1528087592.575956000	32.9206	104	1
1528087592.576870000	32.9215	92	0
1528087592.578381000	32.923	212	0
1528087592.580731000	32.9254	101	1
1528087592.646150000	32.9908	606	1
1528087592.646223000	32.9909	256	1
1528087592.672524000	33.0172	87	0
1528087592.682055000	33.0267	87	0
1528087592.938375000	33.283	233	0
1528087592.939786000	33.2844	148	0
1528087592.941816000	33.2865	107	1
1528087592.943384000	33.288	92	0
1528087592.944886000	33.2895	99	0
1528087592.946758000	33.2914	101	1
1528087593.104016000	33.4487	393	1
1528087593.104077000	33.4487	261	1
1528087593.128950000	33.4736	87	0
1528087593.133719000	33.4784	87	0
1528087593.288477000	33.6331	289	0
1528087593.289866000	33.6345	148	0
1528087593.292838000	33.6375	107	1
1528087593.293360000	33.638	92	0
1528087593.294800000	33.6394	232	0
1528087593.296750000	33.6414	101	1
1528087593.587380000	33.932	412	1
1528087593.587442000	33.9321	258	1
1528087593.608371000	33.953	87	0
1528087593.719777000	34.0644	233	0
1528087593.721388000	34.066	148	0
1528087593.723861000	34.0685	104	1
1528087593.725674000	34.0703	92	0
1528087593.727068000	34.0717	269	0
1528087593.729884000	34.0745	101	1
1528087593.909280000	34.2539	390	1
1528087593.909336000	34.254	259	1
1528087593.927775000	34.2724	87	0
1528087593.933355000	34.278	87	0
1528087594.204874000	34.5495	259	0
1528087594.206318000	34.551	148	0
1528087594.208894000	34.5535	107	1
1528087594.212352000	34.557	92	0
1528087594.213796000	34.5584	189	0
1528087594.215901000	34.5605	101	1
1528087594.254323000	34.599	1343	1
1528087594.254392000	34.599	257	1
1528087594.272956000	34.6176	87	0
1528087594.587688000	34.9323	233	0
1528087594.589086000	34.9337	148	0
1528087594.591911000	34.9365	104	1
1528087594.593264000	34.9379	92	0
1528087594.594716000	34.9394	229	0
1528087594.596916000	34.9416	101	1
1528087594.846548000	35.1912	406	1
1528087594.846633000	35.1913	260	1
1528087594.867182000	35.2118	87	0
1528087595.032990000	35.3776	303	0
1528087595.034403000	35.379	148	0
1528087595.036938000	35.3816	104	1
1528087595.038738000	35.3834	92	0
1528087595.040180000	35.3848	116	0
1528087595.042948000	35.3876	101	1
1528087595.195254000	35.5399	389	1
1528087595.195348000	35.54	257	1
1528087595.216722000	35.5614	87	0
1528087595.491714000	35.8364	283	0
1528087595.493132000	35.8378	148	0
1528087595.495933000	35.8406	92	0
1528087595.496013000	35.8406	104	1
1528087595.497504000	35.8421	248	0
1528087595.499932000	35.8446	101	1
1528087595.696519000	36.0412	390	1
1528087595.696613000	36.0412	260	1
1528087595.714699000	36.0593	87	0
1528087596.045618000	36.3903	304	0
1528087596.046977000	36.3916	148	0
1528087596.049984000	36.3946	104	1
1528087596.051250000	36.3959	92	0
1528087596.052704000	36.3973	165	0
1528087596.054995000	36.3996	101	1
1528087596.123123000	36.4678	394	1
1528087596.123185000	36.4678	258	1
1528087596.143829000	36.4885	87	0
1528087596.439731000	36.7844	259	0
1528087596.441225000	36.7859	148	0
1528087596.443386000	36.788	92	0
1528087596.443986000	36.7886	107	1
1528087596.444861000	36.7895	261	0
1528087596.448994000	36.7936	98	1
1528087596.585380000	36.93	390	1
1528087596.585446000	36.9301	258	1
1528087596.604618000	36.9493	87	0
1528087596.614961000	36.9596	87	0
1528087596.873407000	37.218	274	0
1528087596.874831000	37.2195	148	0
1528087596.876996000	37.2216	107	1
1528087596.878236000	37.2229	92	0
1528087596.879679000	37.2243	89	0
1528087596.881991000	37.2266	101	1
1528087597.047415000	37.3921	392	1
1528087597.047508000	37.3921	259	1
1528087597.068302000	37.4129	87	0
1528087597.186209000	37.5308	236	0
1528087597.187649000	37.5323	148	0
1528087597.189997000	37.5346	104	1
1528087597.192311000	37.5369	92	0
1528087597.193755000	37.5384	290	0
1528087597.195995000	37.5406	101	1
1528087597.978008000	38.3226	392	1
1528087597.978105000	38.3227	259	1
1528087597.999603000	38.3442	87	0
1528087598.028072000	38.3727	87	0
1528087598.152371000	38.497	261	0
1528087598.153946000	38.4986	148	0
1528087598.156077000	38.5007	107	1
1528087598.157777000	38.5024	92	0
1528087598.159361000	38.504	340	0
1528087598.161167000	38.5058	101	1
1528087598.374411000	38.719	611	1
1528087598.374474000	38.7191	257	1
1528087598.394892000	38.7395	87	0
1528087598.530568000	38.8752	264	0
1528087598.532108000	38.8767	148	0
1528087598.534137000	38.8788	104	1
1528087598.534162000	38.8788	92	0
1528087598.535692000	38.8803	204	0
1528087598.538146000	38.8828	101	1
1528087598.671410000	39.016	391	1
1528087598.671504000	39.0161	257	1
1528087598.694160000	39.0388	87	0
1528087598.701607000	39.0462	87	0
1528087598.831754000	39.1764	280	0
1528087598.833139000	39.1778	148	0
1528087598.835665000	39.1803	92	0
1528087598.836155000	39.1808	110	1
1528087598.837083000	39.1817	284	0
1528087598.841176000	39.1858	98	1
1528087599.100789000	39.4454	413	1
1528087599.100853000	39.4455	260	1
1528087599.121683000	39.4663	87	0
1528087599.390646000	39.7353	255	0
1528087599.392124000	39.7368	148	0
1528087599.394197000	39.7388	104	1
1528087599.395551000	39.7402	92	0
1528087599.396953000	39.7416	117	0
1528087599.399189000	39.7438	101	1
1528087599.521544000	39.8662	389	1
1528087599.521612000	39.8662	260	1
1528087599.541016000	39.8857	87	0
1528087599.666951000	40.0116	268	0
1528087599.668418000	40.0131	148	0
1528087599.671198000	40.0158	104	1
1528087599.674911000	40.0195	92	0
1528087599.676354000	40.021	282	0
1528087599.678195000	40.0228	101	1
1528087600.013662000	40.3583	1344	1
1528087600.013755000	40.3584	260	1
1528087600.039635000	40.3843	87	0
1528087600.147736000	40.4924	235	0
1528087600.149146000	40.4938	148	0
1528087600.151183000	40.4958	104	1
1528087600.152549000	40.4972	92	0
1528087600.153986000	40.4986	161	0
1528087600.156172000	40.5008	101	1
1528087600.305614000	40.6503	402	1
1528087600.305685000	40.6503	257	1
1528087600.324957000	40.6696	87	0
1528087600.448362000	40.793	258	0
1528087600.449800000	40.7944	148	0
1528087600.452245000	40.7969	104	1
1528087600.452976000	40.7976	92	0
1528087600.454484000	40.7991	282	0
1528087600.457192000	40.8018	101	1
1528087600.803641000	41.1483	390	1
1528087600.803722000	41.1484	258	1
1528087600.821952000	41.1666	87	0
1528087601.090259000	41.4349	235	0
1528087601.091802000	41.4364	148	0
1528087601.094291000	41.4389	104	1
1528087601.094884000	41.4395	92	0
1528087601.096272000	41.4409	245	0
1528087601.098220000	41.4429	101	1
1528087601.175867000	41.5205	390	1
1528087601.175936000	41.5206	259	1
1528087601.198061000	41.5427	87	0
1528087601.333903000	41.6785	258	0
1528087601.335335000	41.68	148	0
1528087601.337249000	41.6819	104	1
1528087601.339306000	41.6839	92	0
1528087601.340808000	41.6854	139	0
1528087601.343321000	41.688	101	1
1528087601.534433000	41.8791	390	1
1528087601.534519000	41.8792	259	1
1528087601.555223000	41.8999	87	0
1528087601.835859000	42.1805	305	0
1528087601.837283000	42.1819	148	0
1528087601.839296000	42.1839	104	1
1528087601.842034000	42.1867	92	0
1528087601.845267000	42.1899	98	1
1528087601.845407000	42.19	152	0
1528087601.849309000	42.1939	98	1
1528087602.048280000	42.3929	394	1
1528087602.048369000	42.393	438	1
1528087602.067595000	42.4122	87	0
1528087602.177066000	42.5217	258	0
1528087602.178528000	42.5232	148	0
1528087602.180199000	42.5248	92	0
1528087602.181387000	42.526	107	1
1528087602.181733000	42.5264	182	0
1528087602.185360000	42.53	98	1
1528087606.197838000	46.5425	370	1
1528087606.197940000	46.5426	1412	1
1528087606.197977000	46.5426	1412	1
1528087606.198006000	46.5426	1412	1
1528087606.198027000	46.5427	542	1
1528087606.218382000	46.563	87	0
1528087606.337777000	46.6824	412	0
1528087606.341590000	46.6862	101	1
1528087606.343551000	46.6882	80	0
1528087606.347601000	46.6922	98	1
1528087606.399373000	46.744	392	1
1528087606.399470000	46.7441	258	1
1528087606.418138000	46.7628	87	0
1528087606.425586000	46.7702	87	0
1528087606.543410000	46.888	346	0
1528087606.544835000	46.8895	148	0
1528087606.547208000	46.8918	92	0
1528087606.547601000	46.8922	110	1
1528087606.548599000	46.8932	245	0
1528087606.552612000	46.8972	98	1
1528087606.638912000	46.9835	610	1
1528087606.638973000	46.9836	376	1
1528087606.657913000	47.0025	87	0
1528087606.813725000	47.1584	233	0
1528087606.815162000	47.1598	148	0
1528087606.817405000	47.162	92	0
1528087606.817635000	47.1623	107	1
1528087606.818876000	47.1635	226	0
1528087606.822623000	47.1673	98	1
1528087607.164183000	47.5088	393	1
1528087607.164312000	47.5089	260	1
1528087607.186277000	47.5309	87	0
1528087607.320422000	47.6651	256	0
1528087607.321908000	47.6665	148	0
1528087607.323342000	47.668	92	0
1528087607.324638000	47.6693	107	1
1528087607.324812000	47.6694	295	0
1528087607.328596000	47.6732	98	1
1528087607.462893000	47.8075	415	1
1528087607.462989000	47.8076	257	1
1528087607.481926000	47.8266	87	0
1528087607.488113000	47.8327	87	0
1528087607.602788000	47.9474	239	0
1528087607.604337000	47.949	148	0
1528087607.605869000	47.9505	92	0
1528087607.606581000	47.9512	110	1
1528087607.607349000	47.952	147	0
1528087607.611674000	47.9563	98	1
1528087607.699950000	48.0446	1346	1
1528087607.700026000	48.0447	259	1
1528087607.721370000	48.066	87	0
1528087607.998663000	48.3433	282	0
1528087608.000091000	48.3447	148	0
1528087608.002680000	48.3473	104	1
1528087608.003538000	48.3482	92	0
1528087608.004952000	48.3496	237	0
1528087608.007690000	48.3523	101	1
1528087608.115210000	48.4598	406	1
1528087608.115306000	48.4599	261	1
1528087608.137668000	48.4823	87	0
1528087608.141841000	48.4865	87	0
1528087608.405177000	48.7498	257	0
1528087608.406604000	48.7512	148	0
1528087608.408704000	48.7533	107	1
1528087608.410848000	48.7555	92	0
1528087608.412296000	48.7569	167	0
1528087608.414713000	48.7593	101	1
1528087608.538976000	48.8836	389	1
1528087608.539072000	48.8837	259	1
1528087608.561634000	48.9063	87	0
1528087608.667627000	49.0123	267	0
1528087608.669086000	49.0137	148	0
1528087608.671718000	49.0164	104	1
1528087608.672949000	49.0176	92	0
1528087608.674381000	49.019	139	0
1528087608.676666000	49.0213	101	1
1528087608.975059000	49.3197	391	1
1528087608.975151000	49.3198	261	1
1528087608.993776000	49.3384	87	0
1528087609.116334000	49.461	237	0
1528087609.117780000	49.4624	148	0
1528087609.119745000	49.4644	104	1
1528087609.121323000	49.466	92	0
1528087609.122712000	49.4673	175	0
1528087609.124734000	49.4694	101	1
1528087609.402049000	49.7467	392	1
1528087609.402139000	49.7468	259	1
1528087609.430331000	49.775	87	0
1528087609.480744000	49.8254	87	0
1528087609.614933000	49.9596	258	0
1528087609.616367000	49.961	148	0
1528087609.618769000	49.9634	107	1
1528087609.618949000	49.9636	92	0
1528087609.622776000	49.9674	98	1
1528087609.657668000	50.0023	127	0
1528087609.661795000	50.0064	98	1
1528087609.819895000	50.1645	394	1
1528087609.819992000	50.1646	262	1
1528087609.841655000	50.1863	87	0
1528087609.953022000	50.2977	233	0
1528087609.954447000	50.2991	148	0
1528087609.956740000	50.3014	104	1
1528087609.958637000	50.3033	92	0
1528087609.960077000	50.3047	97	0
1528087609.962729000	50.3074	101	1
1528087610.105907000	50.4505	390	1
1528087610.105972000	50.4506	259	1
1528087610.125720000	50.4704	87	0
1528087610.131283000	50.4759	87	0
1528087610.245795000	50.5904	256	0
1528087610.247266000	50.5919	148	0
1528087610.249814000	50.5945	107	1
1528087610.250214000	50.5949	92	0
1528087610.251778000	50.5964	191	0
1528087610.253808000	50.5984	101	1
1528087610.323935000	50.6686	390	1
1528087610.324004000	50.6686	259	1
1528087610.346829000	50.6915	87	0
1528087610.471263000	50.8159	305	0
1528087610.472696000	50.8173	148	0
1528087610.474795000	50.8194	104	1
1528087610.476790000	50.8214	92	0
1528087610.478245000	50.8229	324	0
1528087610.480821000	50.8255	101	1
1528087610.543226000	50.8879	390	1
1528087610.543314000	50.888	257	1
1528087610.564725000	50.9094	87	0
1528087610.681263000	51.0259	261	0
1528087610.682689000	51.0273	148	0
1528087610.684832000	51.0295	104	1
1528087610.687522000	51.0322	92	0
1528087610.688952000	51.0336	252	0
1528087610.691833000	51.0365	101	1
1528087610.751853000	51.0965	607	1
1528087610.751944000	51.0966	260	1
1528087610.772815000	51.1175	87	0
1528087610.784120000	51.1288	87	0
1528087610.909670000	51.2543	235	0
1528087610.911163000	51.2558	148	0
1528087610.913818000	51.2585	92	0
1528087610.913906000	51.2585	107	1
1528087610.915354000	51.26	312	0
1528087610.917900000	51.2625	101	1
1528087611.002529000	51.3472	393	1
1528087611.002621000	51.3473	258	1
1528087611.033540000	51.3782	87	0
1528087611.168847000	51.5135	236	0
1528087611.170219000	51.5149	148	0
1528087611.172799000	51.5174	104	1
1528087611.173580000	51.5182	92	0
1528087611.175032000	51.5197	232	0
1528087611.177805000	51.5224	101	1
1528087611.294270000	51.6389	414	1
1528087611.294336000	51.639	259	1
1528087611.316756000	51.6614	87	0
1528087611.440846000	51.7855	367	0
1528087611.442315000	51.787	148	0
1528087611.444600000	51.7892	92	0
1528087611.444822000	51.7895	107	1
1528087611.446042000	51.7907	282	0
1528087611.449881000	51.7945	98	1
1528087611.903569000	52.2482	1346	1
1528087611.903628000	52.2483	259	1
1528087611.922694000	52.2673	87	0
1528087612.036106000	52.3807	233	0
1528087612.037529000	52.3822	148	0
1528087612.039851000	52.3845	104	1
1528087612.040138000	52.3848	92	0
1528087612.041659000	52.3863	122	0
1528087612.043854000	52.3885	101	1
1528087612.144947000	52.4896	406	1
1528087612.145025000	52.4897	260	1
1528087612.189969000	52.5346	406	1
1528087612.219356000	52.564	87	0
1528087612.353872000	52.6985	259	0
1528087612.355362000	52.7	148	0
1528087612.357930000	52.7026	104	1
1528087612.358854000	52.7035	92	0
1528087612.360303000	52.7049	288	0
1528087612.362928000	52.7076	101	1
1528087612.626753000	52.9714	390	1
1528087612.626824000	52.9715	259	1
1528087612.652037000	52.9967	87	0
1528087612.659944000	53.0046	87	0
1528087612.925915000	53.2706	239	0
1528087612.927339000	53.272	148	0
1528087612.929382000	53.274	92	0
1528087612.929968000	53.2746	110	1
1528087612.930928000	53.2756	229	0
1528087612.934959000	53.2796	98	1
1528087613.053463000	53.3981	394	1
1528087613.053556000	53.3982	263	1
1528087613.072111000	53.4167	87	0
1528087613.198930000	53.5436	307	0
1528087613.200304000	53.5449	148	0
1528087613.202985000	53.5476	104	1
1528087613.210943000	53.5556	92	0
1528087613.212473000	53.5571	97	0
1528087613.214998000	53.5596	101	1
1528087613.244887000	53.5895	307	0
1528087613.248985000	53.5936	98	1
1528087613.276114000	53.6208	391	1
1528087613.276210000	53.6208	258	1
1528087613.296426000	53.6411	87	0
1528087613.416272000	53.7609	236	0
1528087613.417774000	53.7624	148	0
1528087613.419983000	53.7646	104	1
1528087613.421562000	53.7662	92	0
1528087613.422953000	53.7676	165	0
1528087613.424912000	53.7695	101	1
1528087613.569383000	53.914	391	1
1528087613.569450000	53.9141	258	1
1528087613.589458000	53.9341	87	0
1528087613.704298000	54.0489	265	0
1528087613.705737000	54.0504	148	0
1528087613.707975000	54.0526	104	1
1528087613.709317000	54.054	92	0
1528087613.710824000	54.0555	293	0
1528087613.712988000	54.0576	101	1
1528087614.056508000	54.4011	393	1
1528087614.056595000	54.4012	220	1
1528087614.075554000	54.4202	87	0
1528087614.184400000	54.529	233	0
1528087614.185929000	54.5306	148	0
1528087614.187989000	54.5326	104	1
1528087614.189819000	54.5345	92	0
1528087614.191330000	54.536	182	0
1528087614.194002000	54.5386	101	1
1528087614.308946000	54.6536	393	1
1528087614.309053000	54.6537	438	1
1528087614.329384000	54.674	87	0
1528087614.606875000	54.9515	259	0
1528087614.608353000	54.953	148	0
1528087614.610497000	54.9551	92	0
1528087614.611000000	54.9556	107	1
1528087614.649769000	54.9944	276	0
1528087614.654001000	54.9986	98	1
1528087614.871188000	55.2158	391	1
1528087614.871236000	55.2159	258	1
1528087614.890954000	55.2356	87	0
1528087614.901259000	55.2459	87	0
1528087615.160376000	55.505	233	0
1528087615.161884000	55.5065	148	0
1528087615.164059000	55.5087	107	1
1528087615.164998000	55.5096	92	0
1528087615.166439000	55.5111	288	0
1528087615.169041000	55.5137	101	1
1528087615.325420000	55.6701	610	1
1528087615.325482000	55.6701	262	1
1528087615.344420000	55.6891	87	0
1528087615.642524000	55.9872	257	0
1528087615.643944000	55.9886	148	0
1528087615.645380000	55.99	92	0
1528087615.646099000	55.9907	107	1
1528087615.646849000	55.9915	243	0
1528087615.651085000	55.9957	98	1
1528087615.805204000	56.1498	390	1
1528087615.805269000	56.1499	259	1
1528087615.824804000	56.1694	87	0
1528087615.954586000	56.2992	305	0
1528087615.955971000	56.3006	148	0
1528087615.958132000	56.3028	104	1
1528087615.959950000	56.3046	92	0
1528087615.961472000	56.3061	191	0
1528087615.964144000	56.3088	101	1
1528087617.627633000	57.9723	394	1
1528087617.627739000	57.9724	1412	1
1528087617.627776000	57.9724	1412	1
1528087617.627804000	57.9724	1412	1
1528087617.627825000	57.9725	240	1
1528087617.647761000	57.9924	87	0
1528087617.748458000	58.0931	417	0
1528087617.752829000	58.0975	101	1
1528087617.754350000	58.099	80	0
1528087617.757816000	58.1025	98	1
1528087617.827910000	58.1725	1347	1
1528087617.827967000	58.1726	256	1
1528087617.848899000	58.1935	87	0
1528087617.968401000	58.313	255	0
1528087617.969839000	58.3145	148	0
1528087617.971841000	58.3165	104	1
1528087617.972119000	58.3168	92	0
1528087617.973628000	58.3183	157	0
1528087617.975767000	58.3204	101	1
1528087618.016396000	58.361	255	0
1528087618.019787000	58.3644	98	1
1528087618.078186000	58.4228	404	1
1528087618.078283000	58.4229	257	1
1528087618.098533000	58.4432	87	0
1528087618.110278000	58.4549	87	0
1528087618.213421000	58.5581	367	0
1528087618.214825000	58.5595	148	0
1528087618.216868000	58.5615	107	1
1528087618.216903000	58.5615	92	0
1528087618.218447000	58.5631	202	0
1528087618.220866000	58.5655	101	1
1528087618.430696000	58.7753	389	1
1528087618.430792000	58.7754	256	1
1528087618.450310000	58.7949	87	0
1528087618.459404000	58.804	87	0
1528087618.561510000	58.9061	235	0
1528087618.562890000	58.9075	148	0
1528087618.564381000	58.909	92	0
1528087618.564876000	58.9095	110	1
1528087618.565945000	58.9106	297	0
1528087618.569830000	58.9145	98	1
1528087618.637459000	58.9821	394	1
1528087618.637554000	58.9822	260	1
1528087618.657444000	59.0021	87	0
1528087618.664186000	59.0088	87	0
1528087618.783956000	59.1286	235	0
1528087618.785448000	59.1301	148	0
1528087618.787917000	59.1326	107	1
1528087618.789268000	59.1339	92	0
1528087618.790798000	59.1354	147	0
1528087618.792903000	59.1375	101	1
1528087619.045295000	59.3899	393	1
1528087619.045392000	59.39	259	1
1528087619.063157000	59.4078	87	0
1528087619.178322000	59.523	237	0
1528087619.179760000	59.5244	148	0
1528087619.181910000	59.5265	104	1
1528087619.182467000	59.5271	92	0
1528087619.183879000	59.5285	339	0
1528087619.185834000	59.5305	101	1
1528087619.449161000	59.7938	393	1
1528087619.449250000	59.7939	258	1
1528087619.473721000	59.8184	87	0
1528087619.479304000	59.8239	87	0
1528087619.595518000	59.9402	302	0
1528087619.596902000	59.9415	148	0
1528087619.599602000	59.9442	92	0
1528087619.599873000	59.9445	110	1
1528087619.601117000	59.9458	91	0
1528087619.604942000	59.9496	98	1
1528087619.701186000	60.0458	389	1
1528087619.701282000	60.0459	258	1
1528087619.720227000	60.0649	87	0
1528087619.837303000	60.1819	235	0
1528087619.838728000	60.1834	148	0
1528087619.840900000	60.1855	104	1
1528087619.840923000	60.1856	92	0
1528087619.842498000	60.1871	309	0
1528087619.844887000	60.1895	101	1
1528087619.966051000	60.3107	390	1
1528087619.966138000	60.3108	258	1
1528087619.985338000	60.33	87	0
1528087620.116978000	60.4616	265	0
1528087620.118461000	60.4631	148	0
1528087620.120963000	60.4656	104	1
1528087620.121499000	60.4661	92	0
1528087620.122931000	60.4676	107	0
1528087620.124892000	60.4695	101	1
1528087620.401285000	60.7459	610	1
1528087620.401366000	60.746	262	1
1528087620.421363000	60.766	87	0
1528087620.427819000	60.7725	87	0
1528087620.536859000	60.8815	255	0
1528087620.538285000	60.8829	148	0
1528087620.540616000	60.8853	92	0
1528087620.540989000	60.8856	110	1
1528087620.542139000	60.8868	127	0
1528087620.545982000	60.8906	98	1
1528087620.706230000	61.0509	389	1
1528087620.706323000	61.051	258	1
1528087620.724917000	61.0696	87	0
1528087620.869568000	61.2142	233	0
1528087620.871012000	61.2156	148	0
1528087620.872987000	61.2176	104	1
1528087620.873526000	61.2182	92	0
1528087620.874951000	61.2196	264	0
1528087620.876985000	61.2216	101	1
1528087621.173270000	61.5179	389	1
1528087621.173361000	61.518	262	1
1528087621.190995000	61.5356	87	0
1528087621.314965000	61.6596	256	0
1528087621.316356000	61.661	148	0
1528087621.318131000	61.6628	92	0
1528087621.319009000	61.6636	107	1
1528087621.319633000	61.6643	280	0
1528087621.322994000	61.6676	98	1
1528087621.575121000	61.9198	413	1
1528087621.575218000	61.9199	258	1
1528087621.593951000	61.9386	87	0
1528087621.707414000	62.0521	235	0
1528087621.708848000	62.0535	148	0
1528087621.710998000	62.0556	104	1
1528087621.712796000	62.0574	92	0
1528087621.714243000	62.0589	215	0
1528087621.717108000	62.0617	101	1
1528087622.013582000	62.3582	1344	1
1528087622.013656000	62.3583	262	1
1528087622.033473000	62.3781	87	0
1528087622.153957000	62.4986	303	0
1528087622.155443000	62.5001	148	0
1528087622.158016000	62.5027	104	1
1528087622.160003000	62.5046	92	0
1528087622.161585000	62.5062	320	0
1528087622.164037000	62.5087	101	1
1528087622.437176000	62.7818	402	1
1528087622.437266000	62.7819	258	1
1528087622.457918000	62.8026	87	0
1528087622.566080000	62.9107	258	0
1528087622.567594000	62.9122	148	0
1528087622.570068000	62.9147	104	1
1528087622.570089000	62.9147	92	0
1528087622.571685000	62.9163	322	0
1528087622.574077000	62.9187	101	1
1528087622.851560000	63.1962	390	1
1528087622.851654000	63.1963	259	1
1528087622.875470000	63.2201	87	0
1528087622.883758000	63.2284	304	1
1528087622.883841000	63.2285	1412	1
1528087622.883866000	63.2285	1412	1
1528087622.883905000	63.2285	1412	1
1528087622.883957000	63.2286	1412	1
1528087622.883976000	63.2286	322	1
1528087622.903511000	63.2481	87	0
1528087622.998954000	63.3436	236	0
1528087623.000422000	63.3451	148	0
1528087623.003090000	63.3477	107	1
1528087623.004637000	63.3493	92	0
1528087623.006034000	63.3507	202	0
1528087623.008084000	63.3527	101	1
1528087623.157264000	63.5019	402	0
1528087623.161138000	63.5058	98	1
1528087623.163954000	63.5086	80	0
1528087623.168132000	63.5128	98	1
1528087623.273213000	63.6178	391	1
1528087623.273278000	63.6179	259	1
1528087623.292408000	63.637	87	0
1528087623.425063000	63.7697	392	0
1528087623.426524000	63.7712	148	0
1528087623.429117000	63.7738	104	1
1528087623.430029000	63.7747	92	0
1528087623.431569000	63.7762	251	0
1528087623.434146000	63.7788	101	1
1528087623.491502000	63.8361	395	1
1528087623.491597000	63.8362	261	1
1528087623.527102000	63.8717	395	1
1528087623.531244000	63.8759	87	0
1528087623.548905000	63.8935	87	0
1528087623.640120000	63.9848	232	0
1528087623.641626000	63.9863	148	0
1528087623.644158000	63.9888	107	1
1528087623.644952000	63.9896	92	0
1528087623.646551000	63.9912	242	0
1528087623.649163000	63.9938	101	1
1528087623.882303000	64.2269	392	1
1528087623.882390000	64.227	259	1
1528087623.901113000	64.2457	87	0
1528087624.005568000	64.3502	237	0
1528087624.006954000	64.3516	148	0
1528087624.008435000	64.3531	92	0
1528087624.009186000	64.3538	107	1
1528087624.009901000	64.3545	335	0
1528087624.014199000	64.3588	98	1
1528087624.271545000	64.6162	389	1
1528087624.271642000	64.6163	259	1
1528087624.293353000	64.638	87	0
1528087624.298954000	64.6436	87	0
1528087624.413866000	64.7585	305	0
1528087624.415346000	64.76	148	0
1528087624.418215000	64.7629	107	1
1528087624.419808000	64.7644	92	0
1528087624.421358000	64.766	113	0
1528087624.423127000	64.7678	101	1
1528087624.601935000	64.9466	390	1
1528087624.602001000	64.9466	259	1
1528087624.620204000	64.9648	87	0
1528087624.626785000	64.9714	87	0
1528087624.748936000	65.0936	235	0
1528087624.750427000	65.0951	148	0
1528087624.753226000	65.0979	107	1
1528087624.754660000	65.0993	92	0
1528087624.756161000	65.1008	219	0
1528087624.758238000	65.1029	101	1
1528087624.971757000	65.3164	390	1
1528087624.971844000	65.3165	261	1
1528087624.991677000	65.3363	87	0
1528087624.998157000	65.3428	87	0
1528087625.101112000	65.4457	264	0
1528087625.102577000	65.4472	148	0
1528087625.105195000	65.4498	107	1
1528087625.107009000	65.4516	92	0
1528087625.108454000	65.4531	196	0
1528087625.110202000	65.4548	101	1
1528087625.342598000	65.6872	605	1
1528087625.342715000	65.6874	259	1
1528087625.363694000	65.7083	87	0
1528087625.484723000	65.8294	258	0
1528087625.486170000	65.8308	148	0
1528087625.487736000	65.8324	92	0
1528087625.488261000	65.8329	107	1
1528087625.489179000	65.8338	190	0
1528087625.493212000	65.8378	98	1
1528087625.721724000	66.0664	390	1
1528087625.721802000	66.0664	259	1
1528087625.742468000	66.0871	87	0
1528087625.748267000	66.0929	87	0
1528087625.878264000	66.2229	233	0
1528087625.879736000	66.2244	148	0
1528087625.882295000	66.2269	107	1
1528087625.883263000	66.2279	92	0
1528087625.884723000	66.2294	239	0
1528087625.887291000	66.2319	101	1
1528087626.172687000	66.5173	416	1
1528087626.172748000	66.5174	258	1
1528087626.194653000	66.5393	87	0
1528087626.207870000	66.5525	87	0
1528087626.481702000	66.8263	258	0
1528087626.483130000	66.8278	148	0
1528087626.485328000	66.83	107	1
1528087626.487287000	66.8319	92	0
1528087626.488728000	66.8334	305	0
1528087626.491319000	66.836	101	1
1528087626.587787000	66.9324	1348	1
1528087626.587871000	66.9325	262	1
1528087626.618945000	66.9636	87	0
1528087626.749896000	67.0945	236	0
1528087626.751324000	67.096	148	0
1528087626.753342000	67.098	104	1
1528087626.753732000	67.0984	92	0
1528087626.755176000	67.0998	113	0
1528087626.757343000	67.102	101	1
1528087627.091537000	67.4362	404	1
1528087627.091604000	67.4362	261	1
1528087627.112958000	67.4576	87	0
1528087627.390383000	67.735	328	0
1528087627.391946000	67.7366	148	0
1528087627.394383000	67.739	104	1
1528087627.395952000	67.7406	92	0
1528087627.397388000	67.742	177	0
1528087627.399302000	67.7439	101	1
1528087627.455322000	67.8	390	1
1528087627.455411000	67.8	258	1
1528087627.476280000	67.8209	87	0
1528087627.591287000	67.9359	233	0
1528087627.592715000	67.9374	148	0
1528087627.595391000	67.94	104	1
1528087627.595446000	67.9401	92	0
1528087627.596958000	67.9416	161	0
1528087627.599404000	67.944	101	1
1528087627.702264000	68.0469	390	1
1528087627.702373000	68.047	259	1
1528087627.744409000	68.089	390	1
1528087627.757539000	68.1022	87	0
1528087627.778823000	68.1235	87	0
1528087627.878316000	68.223	237	0
1528087627.879745000	68.2244	148	0
1528087627.881250000	68.2259	92	0
1528087627.882416000	68.2271	110	1
1528087627.882648000	68.2273	315	0
1528087627.886417000	68.2311	98	1
1528087628.141459000	68.4861	390	1
1528087628.141522000	68.4862	258	1
1528087628.162942000	68.5076	87	0
1528087628.168032000	68.5127	87	0
1528087628.275183000	68.6198	259	0
1528087628.276601000	68.6212	148	0
1528087628.278136000	68.6228	92	0
1528087628.278355000	68.623	110	1
1528087628.279571000	68.6242	89	0
1528087628.283384000	68.628	98	1
1528087628.585894000	68.9305	391	1
1528087628.585957000	68.9306	259	1
1528087628.604822000	68.9495	87	0
1528087628.737173000	69.0818	233	0
1528087628.738602000	69.0832	148	0
1528087628.740247000	69.0849	92	0
1528087628.741458000	69.0861	107	1
1528087628.741749000	69.0864	277	0
1528087628.745455000	69.0901	98	1
1528087628.778142000	69.1228	371	1
1528087628.778238000	69.1229	1412	1
1528087628.778275000	69.1229	1412	1
1528087628.778303000	69.1229	1412	1
1528087628.778334000	69.123	331	1
1528087628.798823000	69.1435	87	0
1528087628.804390000	69.149	87	0
1528087628.899198000	69.2438	432	0
1528087628.903467000	69.2481	104	1
1528087628.905297000	69.2499	80	0
1528087628.909458000	69.2541	98	1
1528087629.014354000	69.359	391	1
1528087629.014500000	69.3591	258	1
1528087629.032394000	69.377	100	0
1528087629.036482000	69.3811	98	1
1528087629.159904000	69.5045	327	0
1528087629.161405000	69.506	148	0
1528087629.163494000	69.5081	101	1
1528087629.163689000	69.5083	92	0
1528087629.165099000	69.5097	144	0
1528087629.167495000	69.5121	101	1
1528087631.781843000	72.1265	370	1
1528087631.781948000	72.1266	1412	1
1528087631.781987000	72.1266	1412	1
1528087631.782021000	72.1267	1412	1
1528087631.782058000	72.1267	1412	1
1528087631.782094000	72.1267	1412	1
1528087631.782141000	72.1268	1412	1
1528087631.782166000	72.1268	1412	1
1528087631.782189000	72.1268	1412	1
1528087631.782236000	72.1269	1412	1
1528087631.782271000	72.1269	1412	1
1528087631.782309000	72.1269	1412	1
1528087631.782357000	72.127	1412	1
1528087631.782380000	72.127	1412	1
1528087631.782402000	72.127	772	1
1528087631.801507000	72.1461	87	0
1528087631.803947000	72.1486	87	0
1528087631.812812000	72.1574	87	0
1528087631.816520000	72.1612	87	0
1528087631.931617000	72.2763	399	0
1528087631.935645000	72.2803	110	1
1528087631.939585000	72.2842	80	0
1528087631.943635000	72.2883	98	1
1528087634.044251000	74.3889	607	1
1528087634.044346000	74.389	258	1
1528087634.062521000	74.4072	87	0
1528087634.204529000	74.5492	337	0
1528087634.205952000	74.5506	148	0
1528087634.208773000	74.5534	104	1
1528087634.209901000	74.5545	92	0
1528087634.211460000	74.5561	219	0
1528087634.213700000	74.5583	101	1
1528087634.329456000	74.6741	390	1
1528087634.329544000	74.6742	258	1
1528087634.347768000	74.6924	87	0
1528087634.356639000	74.7013	87	0
1528087634.457703000	74.8023	233	0
1528087634.459146000	74.8038	148	0
1528087634.461796000	74.8064	107	1
1528087634.462262000	74.8069	92	0
1528087634.463707000	74.8083	129	0
1528087634.465717000	74.8104	101	1
1528087634.535738000	74.8804	416	1
1528087634.535828000	74.8805	258	1
1528087634.556754000	74.9014	87	0
1528087634.682023000	75.0267	236	0
1528087634.683842000	75.0285	148	0
1528087634.685357000	75.03	92	0
1528087634.685798000	75.0304	107	1
1528087634.686764000	75.0314	283	0
1528087634.690806000	75.0354	98	1
1528087635.694219000	76.0389	1348	1
1528087635.694306000	76.0389	260	1
1528087635.715575000	76.0602	87	0
1528087635.835560000	76.1802	256	0
1528087635.836959000	76.1816	148	0
1528087635.839258000	76.1839	104	1
1528087635.839662000	76.1843	92	0
1528087635.841167000	76.1858	234	0
1528087635.843322000	76.188	101	1
1528087635.900329000	76.245	401	1
1528087635.900383000	76.245	258	1
1528087635.919781000	76.2644	87	0
1528087635.924700000	76.2693	87	0
1528087636.056196000	76.4008	305	0
1528087636.057623000	76.4023	148	0
1528087636.060268000	76.4049	107	1
1528087636.061295000	76.4059	92	0
1528087636.062845000	76.4075	202	0
1528087636.065240000	76.4099	101	1
1528087636.136515000	76.4812	390	1
1528087636.136580000	76.4812	258	1
1528087636.157164000	76.5018	87	0
1528087636.167945000	76.5126	87	0
1528087636.274062000	76.6187	321	1
1528087636.274171000	76.6188	1412	1
1528087636.274208000	76.6188	1412	1
1528087636.274236000	76.6189	1412	1
1528087636.274270000	76.6189	833	1
1528087636.283828000	76.6285	258	0
1528087636.285254000	76.6299	148	0
1528087636.287217000	76.6319	101	1
1528087636.289611000	76.6342	92	0
1528087636.291121000	76.6358	118	0
1528087636.293301000	76.6379	101	1
1528087636.293961000	76.6386	87	0
1528087636.396149000	76.7408	387	0
1528087636.400282000	76.7449	101	1
1528087636.402108000	76.7467	80	0
1528087636.406278000	76.7509	98	1
1528087636.622440000	76.9671	392	1
1528087636.622532000	76.9672	259	1
1528087636.645274000	76.9899	87	0
1528087636.648268000	76.9929	87	0
1528087636.772584000	77.1172	235	0
1528087636.773958000	77.1186	148	0
1528087636.775442000	77.1201	92	0
1528087636.776307000	77.1209	110	1
1528087636.776915000	77.1216	212	0
1528087636.780251000	77.1249	98	1
1528087637.074983000	77.4196	391	1
1528087637.075071000	77.4197	259	1
1528087637.095455000	77.4401	87	0
1528087637.200874000	77.5455	256	0
1528087637.202234000	77.5469	148	0
1528087637.205336000	77.55	104	1
1528087637.205878000	77.5505	92	0
1528087637.207300000	77.5519	189	0
1528087637.209323000	77.554	101	1
1528087637.391179000	77.7358	394	1
1528087637.391320000	77.736	263	1
1528087637.411653000	77.7563	87	0
1528087637.523940000	77.8686	275	0
1528087637.525322000	77.87	148	0
1528087637.528360000	77.873	104	1
1528087637.528592000	77.8732	92	0
1528087637.530058000	77.8747	194	0
1528087637.532295000	77.8769	101	1
1528087637.841073000	78.1857	390	1
1528087637.841164000	78.1858	259	1
1528087637.858604000	78.2032	87	0
1528087637.971777000	78.3164	331	0
1528087637.973206000	78.3178	148	0
1528087637.975379000	78.32	104	1
1528087637.977581000	78.3222	92	0
1528087637.978973000	78.3236	242	0
1528087637.981384000	78.326	101	1
1528087638.260589000	78.6052	392	1
1528087638.260644000	78.6053	258	1
1528087638.282514000	78.6272	87	0
1528087638.286712000	78.6313	87	0
1528087638.408371000	78.753	259	0
1528087638.409898000	78.7545	148	0
1528087638.412424000	78.7571	107	1
1528087638.416156000	78.7608	92	0
1528087638.417811000	78.7624	229	0
1528087638.420400000	78.765	101	1
1528087638.516915000	78.8616	391	1
1528087638.516980000	78.8616	263	1
1528087638.535632000	78.8803	87	0
1528087638.648863000	78.9935	236	0
1528087638.650295000	78.9949	148	0
1528087638.652432000	78.9971	104	1
1528087638.654557000	78.9992	92	0
1528087638.655962000	79.0006	290	0
1528087638.658433000	79.0031	101	1
1528087638.700719000	79.0454	92	0
1528087638.704404000	79.049	98	1
1528087638.938819000	79.2835	607	1
1528087638.938910000	79.2835	258	1
1528087638.959755000	79.3044	87	0
1528087639.068640000	79.4133	236	0
1528087639.070013000	79.4146	148	0
1528087639.072402000	79.417	104	1
1528087639.072958000	79.4176	92	0
1528087639.074408000	79.419	128	0
1528087639.076376000	79.421	101	1
1528087639.364610000	79.7092	391	1
1528087639.364691000	79.7093	259	1
1528087639.383569000	79.7282	87	0
1528087639.511547000	79.8562	335	0
1528087639.512970000	79.8576	148	0
1528087639.515479000	79.8601	104	1
1528087639.517375000	79.862	92	0
1528087639.518822000	79.8635	306	0
1528087639.521467000	79.8661	101	1
1528087639.807640000	80.1523	417	1
1528087639.807704000	80.1523	261	1
1528087639.825924000	80.1706	87	0
1528087639.958470000	80.3031	232	0
1528087639.959899000	80.3045	148	0
1528087639.962386000	80.307	92	0
1528087639.962483000	80.3071	104	1
1528087639.963839000	80.3085	174	0
1528087639.966503000	80.3111	101	1
1528087640.268963000	80.6136	1342	1
1528087640.269050000	80.6137	261	1
1528087640.288851000	80.6335	87	0
1528087640.415427000	80.7601	256	0
1528087640.416908000	80.7615	148	0
1528087640.419552000	80.7642	104	1
1528087640.419574000	80.7642	92	0
1528087640.421203000	80.7658	190	0
1528087640.423533000	80.7682	101	1
1528087640.545177000	80.8898	401	1
1528087640.545262000	80.8899	259	1
1528087640.580612000	80.9252	401	1
1528087640.585964000	80.9306	87	0
1528087640.600955000	80.9456	87	0
1528087640.698325000	81.043	235	0
1528087640.699768000	81.0444	148	0
1528087640.702394000	81.047	92	0
1528087640.702504000	81.0471	107	1
1528087640.703903000	81.0485	299	0
1528087640.706540000	81.0512	101	1
1528087640.973077000	81.3177	394	1
1528087640.973176000	81.3178	258	1
1528087640.991654000	81.3363	87	0
1528087640.998255000	81.3429	87	0
1528087641.122125000	81.4668	303	0
1528087641.123528000	81.4682	148	0
1528087641.126579000	81.4712	107	1
1528087641.127660000	81.4723	92	0
1528087641.129109000	81.4737	182	0
1528087641.131577000	81.4762	101	1
1528087641.408797000	81.7534	393	1
1528087641.408871000	81.7535	259	1
1528087641.427334000	81.772	87	0
1528087641.563759000	81.9084	256	0
1528087641.565183000	81.9098	148	0
1528087641.566775000	81.9114	92	0
1528087641.567592000	81.9122	107	1
1528087641.568285000	81.9129	125	0
1528087641.571595000	81.9162	98	1
1528087641.844850000	82.1895	389	1
1528087641.844903000	82.1895	261	1
1528087641.864412000	82.209	87	0
1528087641.868699000	82.2133	87	0
1528087641.991779000	82.3364	236	0
1528087641.993401000	82.338	148	0
1528087641.995639000	82.3403	107	1
1528087641.995816000	82.3405	92	0
1528087641.997263000	82.3419	229	0
1528087641.999605000	82.3442	101	1
1528087642.105686000	82.4503	392	1
1528087642.105773000	82.4504	258	1
1528087642.125992000	82.4706	87	0
1528087642.130585000	82.4752	87	0
1528087642.239792000	82.5844	262	0
1528087642.241272000	82.5859	148	0
1528087642.243633000	82.5883	107	1
1528087642.244603000	82.5892	92	0
1528087642.246172000	82.5908	163	0
1528087642.248622000	82.5933	101	1
1528087642.347975000	82.6926	391	1
1528087642.348064000	82.6927	261	1
1528087642.366133000	82.7108	87	0
1528087642.484979000	82.8296	235	0
1528087642.486473000	82.8311	148	0
1528087642.488580000	82.8332	104	1
1528087642.491185000	82.8358	92	0
1528087642.492605000	82.8372	330	0
1528087642.494645000	82.8393	101	1
1528087642.712779000	83.0574	390	1
1528087642.712845000	83.0575	258	1
1528087642.732914000	83.0776	87	0
1528087642.739455000	83.0841	87	0
1528087642.864000000	83.2086	233	0
1528087642.865500000	83.2101	148	0
1528087642.867660000	83.2123	107	1
1528087642.867874000	83.2125	92	0
1528087642.869380000	83.214	148	0
1528087642.871638000	83.2163	101	1
1528087642.927930000	83.2726	390	1
1528087642.928029000	83.2727	258	1
1528087642.947345000	83.292	87	0
1528087643.058854000	83.4035	274	0
1528087643.060260000	83.4049	148	0
1528087643.062425000	83.4071	92	0
1528087643.062602000	83.4072	107	1
1528087643.063945000	83.4086	87	0
1528087643.067607000	83.4122	98	1
1528087643.189814000	83.5345	389	1
1528087643.189886000	83.5345	258	1
1528087643.214833000	83.5595	87	0
1528087643.218071000	83.5627	87	0
1528087643.330563000	83.6752	351	0
1528087643.332141000	83.6768	148	0
1528087643.334692000	83.6793	107	1
1528087643.335976000	83.6806	92	0
1528087643.337481000	83.6821	228	0
1528087643.339687000	83.6843	101	1
1528087643.597823000	83.9425	606	1
1528087643.597914000	83.9426	261	1
1528087643.617169000	83.9618	87	0
1528087643.725985000	84.0706	232	0
1528087643.727468000	84.0721	148	0
1528087643.729722000	84.0744	104	1
1528087643.731345000	84.076	92	0
1528087643.732802000	84.0774	243	0
1528087643.734642000	84.0793	101	1
1528087644.041153000	84.3858	393	1
1528087644.041217000	84.3859	260	1
1528087644.062198000	84.4068	87	0
1528087644.175607000	84.5202	233	0
1528087644.176980000	84.5216	148	0
1528087644.178733000	84.5234	92	0
1528087644.179749000	84.5244	107	1
1528087644.180248000	84.5249	330	0
1528087644.183724000	84.5284	98	1
1528087644.440115000	84.7848	417	1
1528087644.440211000	84.7848	261	1
1528087644.458582000	84.8032	87	0
1528087644.586679000	84.9313	255	0
1528087644.588148000	84.9328	148	0
1528087644.590755000	84.9354	104	1
1528087644.591654000	84.9363	92	0
1528087644.593052000	84.9377	147	0
1528087644.595740000	84.9404	101	1
1528087644.840151000	85.1848	1342	1
1528087644.840234000	85.1849	259	1
1528087644.859587000	85.2042	87	0
1528087644.985543000	85.3302	315	0
1528087644.986962000	85.3316	148	0
1528087644.988419000	85.3331	92	0
1528087644.989779000	85.3344	107	1
1528087644.989803000	85.3344	231	0
1528087644.993768000	85.3384	98	1
1528087645.212451000	85.5571	403	1
1528087645.212511000	85.5571	259	1
1528087645.232501000	85.5771	87	0
1528087645.498077000	85.8427	258	0
1528087645.499575000	85.8442	148	0
1528087645.501812000	85.8464	104	1
1528087645.503297000	85.8479	92	0
1528087645.506806000	85.8514	98	1
1528087645.542956000	85.8876	305	0
1528087645.546828000	85.8915	98	1
1528087645.592777000	85.9374	390	1
1528087645.592854000	85.9375	260	1
1528087645.611909000	85.9565	87	0
1528087645.617898000	85.9625	87	0
1528087645.726425000	86.0711	235	0
1528087645.728357000	86.073	148	0
1528087645.730822000	86.0755	107	1
1528087645.731913000	86.0766	92	0
1528087645.733429000	86.0781	167	0
1528087645.735752000	86.0804	101	1
1528087645.859864000	86.2045	394	1
1528087645.859943000	86.2046	258	1
1528087645.878801000	86.2234	87	0
1528087646.010417000	86.3551	233	0
1528087646.011896000	86.3565	148	0
1528087646.013776000	86.3584	104	1
1528087646.019399000	86.364	92	0
1528087646.020904000	86.3655	111	0
1528087646.022769000	86.3674	101	1
1528087646.326237000	86.6709	392	1
1528087646.326329000	86.671	259	1
1528087646.344161000	86.6888	87	0
1528087646.349489000	86.6941	87	0
1528087646.470848000	86.8155	328	0
1528087646.472328000	86.817	148	0
1528087646.474866000	86.8195	107	1
1528087646.475543000	86.8202	92	0
1528087646.476956000	86.8216	91	0
1528087646.478786000	86.8234	101	1
1528087646.598186000	86.9428	390	1
1528087646.598268000	86.9429	258	1
1528087646.617270000	86.9619	87	0
1528087646.625641000	86.9703	87	0
1528087646.741636000	87.0863	233	0
1528087646.743044000	87.0877	148	0
1528087646.744576000	87.0892	92	0
1528087646.745879000	87.0905	110	1
1528087646.745962000	87.0906	164	0
1528087646.749892000	87.0945	98	1
1528087646.806078000	87.1507	390	1
1528087646.806144000	87.1508	260	1
1528087646.825230000	87.1699	87	0
1528087646.952218000	87.2969	235	0
1528087646.953643000	87.2983	148	0
1528087646.955037000	87.2997	92	0
1528087646.955892000	87.3005	107	1
1528087646.956547000	87.3012	300	0
1528087646.959888000	87.3045	98	1
1528087647.270106000	87.6147	391	1
1528087647.270196000	87.6148	259	1
1528087647.289311000	87.6339	87	0
1528087647.409207000	87.7538	260	0
1528087647.410686000	87.7553	148	0
1528087647.412933000	87.7576	104	1
1528087647.414505000	87.7591	92	0
1528087647.415896000	87.7605	279	0
1528087647.417852000	87.7625	101	1
1528087647.757228000	88.1019	389	1
1528087647.757309000	88.1019	261	1
1528087647.775863000	88.1205	87	0
1528087647.908459000	88.2531	233	0
1528087647.909881000	88.2545	148	0
1528087647.911947000	88.2566	104	1
1528087647.913741000	88.2584	92	0
1528087647.915123000	88.2598	147	0
[truncated: 648 more rows]
