# Supplementary material for: Method for multi-task learning fusion network traffic classification to address small sample labels
Source: Sci Rep. 2024 Jan 30;14:2518. doi: 10.1038/s41598-024-51933-8 (PMC10827795; doi:10.1038/s41598-024-51933-8)
Supplement: Supplementary file 2 — Supplementary Information 2. [file 41598_2024_51933_MOESM2_ESM.zip › QUIC Dataset/QUIC Dataset/pretraining/Google Doc/GoogleDoc-1115.txt]

1527907776.169660000	0	1238	1
1527907776.188072000	0.0184119	74	0
1527907776.488773000	0.319113	282	0
1527907776.489412000	0.319752	1294	0
1527907776.489454000	0.319794	74	1
1527907776.490131000	0.320471	1294	0
1527907776.490837000	0.321177	1294	0
1527907776.490861000	0.321201	74	1
1527907776.491492000	0.321832	1294	0
1527907776.492133000	0.322473	1294	0
1527907776.492158000	0.322498	74	1
1527907776.492775000	0.323115	1294	0
1527907776.493419000	0.323759	1294	0
1527907776.493437000	0.323777	74	1
1527907776.494044000	0.324384	735	0
1527907776.494671000	0.325011	245	0
1527907776.494691000	0.325031	74	1
1527907776.495338000	0.325678	1294	0
1527907776.495982000	0.326322	1294	0
1527907776.496004000	0.326344	74	1
1527907776.496620000	0.32696	1176	0
1527907776.497263000	0.327603	1294	0
1527907776.497286000	0.327626	74	1
1527907776.497900000	0.32824	1294	0
1527907776.498545000	0.328885	1294	0
1527907776.498568000	0.328908	74	1
1527907776.499168000	0.329508	634	0
1527907776.532374000	0.362714	1294	0
1527907776.532436000	0.362776	74	1
1527907776.532992000	0.363332	149	0
1527907776.533922000	0.364262	1294	0
1527907776.533943000	0.364283	74	1
1527907776.534589000	0.364929	1294	0
1527907776.535238000	0.365578	1294	0
1527907776.535255000	0.365595	74	1
1527907776.535862000	0.366202	656	0
1527907776.536515000	0.366855	1294	0
1527907776.536531000	0.366871	74	1
1527907776.537160000	0.3675	1294	0
1527907776.537781000	0.368121	503	0
1527907776.537796000	0.368136	74	1
1527907776.538440000	0.36878	1294	0
1527907776.539086000	0.369426	1199	0
1527907776.539104000	0.369444	74	1
1527907776.540977000	0.371317	1294	0
1527907776.541624000	0.371964	1183	0
1527907776.541646000	0.371986	74	1
1527907776.542292000	0.372632	1294	0
1527907776.542936000	0.373276	1294	0
1527907776.542957000	0.373297	74	1
1527907776.543578000	0.373918	1294	0
1527907776.544207000	0.374547	669	0
1527907776.544222000	0.374562	74	1
1527907776.545041000	0.375381	280	0
1527907776.545706000	0.376046	1294	0
1527907776.545720000	0.37606	74	1
1527907776.546324000	0.376664	470	0
1527907776.548833000	0.379173	1294	0
1527907776.548906000	0.379246	74	1
1527907776.549476000	0.379816	1294	0
1527907776.550121000	0.380461	1294	0
1527907776.550156000	0.380496	74	1
1527907776.550829000	0.381169	1294	0
1527907776.551473000	0.381813	981	0
1527907776.551509000	0.381849	74	1
1527907776.552183000	0.382523	1294	0
1527907776.552830000	0.38317	1294	0
1527907776.552862000	0.383202	74	1
1527907776.554122000	0.384462	1294	0
1527907776.554769000	0.385109	1294	0
1527907776.554804000	0.385144	74	1
1527907776.555398000	0.385738	151	0
1527907776.556087000	0.386427	1294	0
1527907776.556116000	0.386456	74	1
1527907776.556716000	0.387056	1294	0
1527907776.557356000	0.387696	1294	0
1527907776.557383000	0.387723	74	1
1527907776.557996000	0.388336	1294	0
1527907776.558618000	0.388958	659	0
1527907776.558640000	0.38898	74	1
1527907776.559245000	0.389585	112	0
1527907776.566582000	0.396922	112	1
1527907776.580085000	0.410425	74	0
1527907776.987630000	0.81797	441	1
1527907776.987724000	0.818064	1434	1
1527907776.987729000	0.818069	886	1
1527907776.995437000	0.825777	224	1
1527907777.002210000	0.83255	74	0
1527907777.002867000	0.833207	74	0
1527907777.003490000	0.83383	74	0
1527907777.010196000	0.840536	74	0
1527907777.104740000	0.93508	279	0
1527907777.105404000	0.935744	1294	0
1527907777.105438000	0.935778	74	1
1527907777.106074000	0.936414	1294	0
1527907777.106712000	0.937052	1294	0
1527907777.106729000	0.937069	74	1
1527907777.107358000	0.937698	1294	0
1527907777.107997000	0.938337	1294	0
1527907777.108013000	0.938353	74	1
1527907777.108636000	0.938976	1294	0
1527907777.109261000	0.939601	661	0
1527907777.109280000	0.93962	74	1
1527907777.109886000	0.940226	196	0
1527907777.110527000	0.940867	277	0
1527907777.110544000	0.940884	74	1
1527907777.111268000	0.941608	112	0
1527907777.111380000	0.94172	112	1
1527907777.125649000	0.955989	74	0
1527907777.249517000	1.07986	220	1
1527907777.278748000	1.10909	74	0
1527907777.321792000	1.15213	420	0
1527907777.324377000	1.15472	104	0
1527907777.324425000	1.15476	74	1
1527907777.325033000	1.15537	112	0
1527907777.325189000	1.15553	112	1
1527907777.339423000	1.16976	74	0
1527907777.378406000	1.20875	427	0
1527907777.379119000	1.20946	1294	0
1527907777.379145000	1.20948	74	1
1527907777.379758000	1.2101	165	0
1527907777.380896000	1.21124	157	0
1527907777.380915000	1.21125	74	1
1527907777.381565000	1.21191	165	0
1527907777.382207000	1.21255	112	0
1527907777.382225000	1.21256	74	1
1527907777.382356000	1.2127	112	1
1527907777.436587000	1.26693	74	0
1527907778.842284000	2.67262	235	1
1527907778.855651000	2.68599	74	0
1527907779.201657000	3.032	278	0
1527907779.202310000	3.03265	1294	0
1527907779.202331000	3.03267	74	1
1527907779.202977000	3.03332	1255	0
1527907779.204840000	3.03518	272	0
1527907779.204921000	3.03526	74	1
1527907779.205515000	3.03585	332	0
1527907779.206142000	3.03648	112	0
1527907779.206159000	3.0365	74	1
1527907779.206268000	3.03661	112	1
1527907779.221658000	3.052	74	0
1527907782.054135000	5.88447	297	1
1527907782.054234000	5.88457	1434	1
1527907782.054239000	5.88458	1434	1
1527907782.054242000	5.88458	236	1
1527907782.054288000	5.88463	1062	1
1527907782.069499000	5.89984	74	0
1527907782.070119000	5.90046	74	0
1527907782.070823000	5.90116	74	0
1527907782.071473000	5.90181	74	0
1527907782.072112000	5.90245	74	0
1527907782.076717000	5.90706	264	1
1527907782.076799000	5.90714	1434	1
1527907782.076804000	5.90714	599	1
1527907782.085885000	5.91622	108	1
1527907782.090263000	5.9206	171	1
1527907782.094415000	5.92475	74	0
1527907782.095044000	5.92538	74	0
1527907782.099031000	5.92937	74	0
1527907782.103590000	5.93393	74	0
1527907782.206835000	6.03717	419	0
1527907782.210327000	6.04067	104	0
1527907782.210352000	6.04069	74	1
1527907782.211046000	6.04139	112	0
1527907782.248206000	6.07855	112	1
1527907782.264722000	6.09506	74	0
1527907782.324094000	6.15443	529	0
1527907782.324725000	6.15506	525	0
1527907782.324754000	6.15509	74	1
1527907782.325484000	6.15582	112	0
1527907782.326580000	6.15692	112	1
1527907782.329819000	6.16016	257	1
1527907782.340023000	6.17036	74	0
1527907782.344860000	6.1752	74	0
1527907782.743812000	6.57415	714	0
1527907782.744457000	6.5748	1294	0
1527907782.744480000	6.57482	74	1
1527907782.745131000	6.57547	1294	0
1527907782.745773000	6.57611	1294	0
1527907782.745793000	6.57613	74	1
1527907782.746413000	6.57675	1294	0
1527907782.747053000	6.57739	1294	0
1527907782.747075000	6.57741	74	1
1527907782.747691000	6.57803	1203	0
1527907782.748337000	6.57868	1294	0
1527907782.748353000	6.57869	74	1
1527907782.748968000	6.57931	1294	0
1527907782.749611000	6.57995	1294	0
1527907782.749632000	6.57997	74	1
1527907782.750242000	6.58058	757	0
1527907782.751125000	6.58147	1294	0
1527907782.751145000	6.58148	74	1
1527907782.751744000	6.58208	242	0
1527907782.754453000	6.58479	1294	0
1527907782.754477000	6.58482	74	1
1527907782.755121000	6.58546	1294	0
1527907782.755765000	6.5861	1294	0
1527907782.755784000	6.58612	74	1
1527907782.756426000	6.58677	1294	0
1527907782.757040000	6.58738	781	0
1527907782.757058000	6.5874	74	1
1527907782.757701000	6.58804	1105	0
1527907782.773678000	6.60402	1294	0
1527907782.773745000	6.60408	74	1
1527907782.774324000	6.60466	1294	0
1527907782.774978000	6.60532	1294	0
1527907782.775020000	6.60536	74	1
1527907782.775616000	6.60596	1294	0
1527907782.776261000	6.6066	1294	0
1527907782.776285000	6.60662	74	1
1527907782.776902000	6.60724	1294	0
1527907782.777523000	6.60786	608	0
1527907782.777550000	6.60789	74	1
1527907782.778189000	6.60853	1294	0
1527907782.778842000	6.60918	1294	0
1527907782.778857000	6.6092	74	1
1527907782.779435000	6.60977	166	0
1527907782.780094000	6.61043	1294	0
1527907782.780108000	6.61045	74	1
1527907782.780805000	6.61115	1294	0
1527907782.781467000	6.61181	1294	0
1527907782.781485000	6.61182	74	1
1527907782.782084000	6.61242	795	0
1527907782.782738000	6.61308	1294	0
1527907782.782754000	6.61309	74	1
1527907782.783359000	6.6137	503	0
1527907782.784019000	6.61436	1294	0
1527907782.784037000	6.61438	74	1
1527907782.784661000	6.615	1294	0
1527907782.785299000	6.61564	1294	0
1527907782.785321000	6.61566	74	1
1527907782.786006000	6.61635	687	0
1527907782.786660000	6.617	1294	0
1527907782.786675000	6.61701	74	1
1527907782.787270000	6.61761	131	0
1527907782.787937000	6.61828	1294	0
1527907782.787950000	6.61829	74	1
1527907782.788575000	6.61891	1294	0
1527907782.789222000	6.61956	1294	0
1527907782.789241000	6.61958	74	1
1527907782.789850000	6.62019	784	0
1527907782.790500000	6.62084	1209	0
1527907782.790517000	6.62086	74	1
1527907782.791194000	6.62153	1294	0
1527907782.791841000	6.62218	1294	0
1527907782.791858000	6.6222	74	1
1527907782.792462000	6.6228	449	0
1527907782.793114000	6.62345	960	0
1527907782.793129000	6.62347	74	1
1527907782.793762000	6.6241	1294	0
1527907782.794404000	6.62474	1294	0
1527907782.794425000	6.62476	74	1
1527907782.795023000	6.62536	457	0
1527907782.795681000	6.62602	1294	0
1527907782.795694000	6.62603	74	1
1527907782.796322000	6.62666	1294	0
1527907782.796952000	6.62729	827	0
1527907782.796972000	6.62731	74	1
1527907782.797577000	6.62792	320	0
1527907782.797695000	6.62803	74	1
1527907782.798209000	6.62855	112	0
1527907782.798444000	6.62878	112	1
1527907782.815891000	6.64623	74	0
1527907785.408175000	9.23851	517	1
1527907785.408255000	9.2386	311	1
1527907785.409190000	9.23953	309	1
1527907785.409247000	9.23959	1434	1
1527907785.409252000	9.23959	1434	1
1527907785.409256000	9.2396	236	1
1527907785.409298000	9.23964	780	1
1527907785.422540000	9.25288	74	0
1527907785.424120000	9.25446	74	0
1527907785.424762000	9.2551	74	0
1527907785.425393000	9.25573	74	0
1527907785.426031000	9.25637	74	0
1527907785.442418000	9.27276	74	0
1527907785.458074000	9.28841	386	1
1527907785.471785000	9.30212	74	0
1527907785.579810000	9.41015	322	0
1527907785.580501000	9.41084	311	0
1527907785.580531000	9.41087	74	1
1527907785.582959000	9.4133	204	0
1527907785.583600000	9.41394	112	0
1527907785.583632000	9.41397	74	1
1527907785.583811000	9.41415	112	1
1527907785.599287000	9.42963	74	0
1527907785.722648000	9.55299	423	0
1527907785.730612000	9.56095	104	0
1527907785.730641000	9.56098	74	1
1527907785.731290000	9.56163	112	0
1527907785.731399000	9.56174	112	1
1527907785.745409000	9.57575	74	0
1527907785.754193000	9.58453	280	0
1527907785.754858000	9.5852	1294	0
1527907785.754885000	9.58522	74	1
1527907785.755501000	9.58584	266	0
1527907785.756387000	9.58673	722	0
1527907785.756407000	9.58675	74	1
1527907785.757026000	9.58737	681	0
1527907785.758470000	9.58881	833	0
1527907785.758498000	9.58884	74	1
1527907785.759251000	9.58959	495	0
1527907785.761158000	9.5915	945	0
1527907785.761196000	9.59154	74	1
1527907785.762253000	9.59259	600	0
1527907785.763615000	9.59395	1079	0
1527907785.763631000	9.59397	74	1
1527907785.765194000	9.59553	675	0
1527907785.766756000	9.5971	774	0
1527907785.766779000	9.59712	74	1
1527907785.768251000	9.59859	541	0
1527907785.769438000	9.59978	911	0
1527907785.769457000	9.5998	74	1
1527907785.771428000	9.60177	773	0
1527907785.773375000	9.60371	629	0
1527907785.773402000	9.60374	74	1
1527907785.774890000	9.60523	892	0
1527907785.777200000	9.60754	843	0
1527907785.777219000	9.60756	74	1
1527907785.777865000	9.6082	785	0
1527907785.785031000	9.61537	315	0
1527907785.785092000	9.61543	74	1
1527907785.785671000	9.61601	121	0
1527907785.786313000	9.61665	112	0
1527907785.786328000	9.61667	74	1
1527907785.786537000	9.61688	112	1
1527907785.840036000	9.67038	74	0
1527907786.330486000	10.1608	402	1
1527907786.330565000	10.1609	126	1
1527907786.347715000	10.1781	74	0
1527907786.348336000	10.1787	74	0
1527907786.492227000	10.3226	332	0
1527907786.492912000	10.3233	400	0
1527907786.492941000	10.3233	74	1
1527907786.497274000	10.3276	120	0
1527907786.536511000	10.3669	110	0
1527907786.536565000	10.3669	74	1
1527907786.537165000	10.3675	112	0
1527907786.537279000	10.3676	112	1
1527907786.551062000	10.3814	74	0
1527907789.529323000	13.3597	377	1
1527907789.529506000	13.3598	1266	1
1527907789.529607000	13.3599	481	1
1527907789.529691000	13.36	309	1
1527907789.529748000	13.3601	1434	1
1527907789.529752000	13.3601	1434	1
1527907789.529755000	13.3601	236	1
1527907789.529806000	13.3601	268	1
1527907789.529856000	13.3602	1434	1
1527907789.529869000	13.3602	1434	1
1527907789.529874000	13.3602	236	1
1527907789.529930000	13.3603	1434	1
1527907789.529935000	13.3603	1434	1
1527907789.529938000	13.3603	236	1
1527907789.530000000	13.3603	1434	1
1527907789.530005000	13.3603	1434	1
1527907789.530008000	13.3603	236	1
1527907789.545376000	13.3757	74	0
1527907789.545818000	13.3762	1434	1
1527907789.545828000	13.3762	1434	1
1527907789.545834000	13.3762	1434	1
1527907789.545839000	13.3762	1434	1
1527907789.545845000	13.3762	1434	1
1527907789.545850000	13.3762	1434	1
1527907789.545857000	13.3762	1434	1
1527907789.545864000	13.3762	1434	1
1527907789.545870000	13.3762	1434	1
1527907789.545875000	13.3762	1434	1
1527907789.545880000	13.3762	1000	1
1527907789.546016000	13.3764	74	0
1527907789.546121000	13.3765	1434	1
1527907789.546127000	13.3765	1434	1
1527907789.546132000	13.3765	236	1
1527907789.546658000	13.377	74	0
1527907789.546796000	13.3771	1434	1
1527907789.546802000	13.3771	1434	1
1527907789.546808000	13.3771	1434	1
1527907789.546813000	13.3772	1434	1
1527907789.546819000	13.3772	1434	1
1527907789.546834000	13.3772	1434	1
1527907789.546839000	13.3772	1434	1
1527907789.546844000	13.3772	1434	1
1527907789.546849000	13.3772	1434	1
1527907789.546854000	13.3772	1434	1
1527907789.546858000	13.3772	1000	1
1527907789.547297000	13.3776	74	0
1527907789.547384000	13.3777	1434	1
1527907789.547390000	13.3777	83	1
1527907789.547939000	13.3783	74	0
1527907789.548577000	13.3789	74	0
1527907789.549215000	13.3796	74	0
1527907789.549853000	13.3802	74	0
1527907789.550489000	13.3808	74	0
1527907789.551207000	13.3815	74	0
1527907789.551847000	13.3822	74	0
1527907789.552487000	13.3828	74	0
1527907789.553125000	13.3835	74	0
1527907789.570471000	13.4008	74	0
1527907789.571183000	13.4015	74	0
1527907789.571853000	13.4022	74	0
1527907789.572505000	13.4028	74	0
1527907789.573205000	13.4035	74	0
1527907789.573852000	13.4042	74	0
1527907789.574492000	13.4048	74	0
1527907789.575128000	13.4055	74	0
1527907789.575765000	13.4061	74	0
1527907789.576401000	13.4067	74	0
1527907789.577037000	13.4074	74	0
1527907789.583994000	13.4143	74	0
1527907789.585258000	13.4156	74	0
1527907789.585901000	13.4162	74	0
1527907789.586667000	13.417	74	0
1527907789.587306000	13.4176	74	0
1527907789.747609000	13.5779	281	0
1527907789.748249000	13.5786	132	0
1527907789.748333000	13.5787	74	1
1527907789.753951000	13.5843	114	0
1527907789.754590000	13.5849	309	0
1527907789.754620000	13.585	74	1
1527907789.755227000	13.5856	112	0
1527907789.755355000	13.5857	112	1
1527907789.770204000	13.6005	74	0
1527907789.899345000	13.7297	423	0
1527907789.907319000	13.7377	104	0
1527907789.907345000	13.7377	74	1
1527907789.907922000	13.7383	112	0
1527907789.908298000	13.7386	112	1
1527907789.921925000	13.7523	74	0
1527907789.924968000	13.7553	284	0
1527907789.925609000	13.7559	376	0
1527907789.925637000	13.756	74	1
1527907789.928752000	13.7591	279	0
1527907789.929386000	13.7597	232	0
1527907789.929411000	13.7598	74	1
1527907789.930042000	13.7604	112	0
1527907789.930214000	13.7606	112	1
1527907789.983996000	13.8143	74	0
1527907790.388576000	14.2189	283	0
1527907790.389533000	14.2199	358	0
1527907790.389560000	14.2199	74	1
1527907790.393156000	14.2235	308	0
1527907790.393791000	14.2241	193	0
1527907790.393812000	14.2242	74	1
1527907790.394394000	14.2247	112	0
1527907790.394525000	14.2249	112	1
1527907790.408531000	14.2389	74	0
1527907790.440793000	14.2711	491	1
1527907790.440836000	14.2712	111	1
1527907790.454249000	14.2846	74	0
1527907790.454892000	14.2852	74	0
1527907790.748291000	14.5786	284	0
1527907790.748860000	14.5792	638	0
1527907790.748882000	14.5792	74	1
1527907790.752998000	14.5833	207	0
1527907790.753634000	14.584	112	0
1527907790.753662000	14.584	74	1
1527907790.753816000	14.5842	112	1
1527907790.769836000	14.6002	74	0
1527907790.792593000	14.6229	379	1
1527907790.793723000	14.6241	346	1
1527907790.807500000	14.6378	74	0
1527907790.808124000	14.6385	74	0
1527907790.833391000	14.6637	383	1
1527907790.848487000	14.6788	74	0
1527907790.876686000	14.707	389	1
1527907790.876745000	14.7071	481	1
1527907790.891782000	14.7221	74	0
1527907790.909832000	14.7402	74	0
1527907791.026207000	14.8565	587	0
1527907791.026863000	14.8572	1048	0
1527907791.026881000	14.8572	74	1
1527907791.027515000	14.8579	328	0
1527907791.029011000	14.8594	340	0
1527907791.029039000	14.8594	74	1
1527907791.030119000	14.8605	112	0
1527907791.030376000	14.8607	112	1
1527907791.044390000	14.8747	74	0
1527907791.101998000	14.9323	281	0
1527907791.102619000	14.933	394	0
1527907791.102640000	14.933	74	1
1527907791.103764000	14.9341	283	0
1527907791.104412000	14.9348	410	0
1527907791.104430000	14.9348	74	1
1527907791.106341000	14.9367	327	0
1527907791.106970000	14.9373	110	0
1527907791.106997000	14.9373	74	1
1527907791.107635000	14.938	112	0
1527907791.107761000	14.9381	112	1
1527907791.108281000	14.9386	259	0
1527907791.108921000	14.9393	267	0
1527907791.108938000	14.9393	74	1
1527907791.122541000	14.9529	74	0
1527907791.199177000	15.0295	281	0
1527907791.199798000	15.0301	185	0
1527907791.199826000	15.0302	74	1
1527907791.205437000	15.0358	232	0
1527907791.206060000	15.0364	272	0
1527907791.206092000	15.0364	74	1
1527907791.206721000	15.0371	112	0
1527907791.206917000	15.0373	112	1
1527907791.220435000	15.0508	74	0
1527907791.714595000	15.5449	397	1
1527907791.714677000	15.545	272	1
1527907791.728781000	15.5591	74	0
1527907791.729423000	15.5598	74	0
1527907792.041842000	15.8722	279	0
1527907792.042465000	15.8728	170	0
1527907792.042494000	15.8728	74	1
1527907792.043742000	15.8741	249	0
1527907792.044404000	15.8747	291	0
1527907792.044428000	15.8748	74	1
1527907792.045047000	15.8754	112	0
1527907792.045226000	15.8756	112	1
1527907792.059001000	15.8893	74	0
1527907792.153092000	15.9834	394	1
1527907792.153168000	15.9835	276	1
1527907792.167020000	15.9974	74	0
1527907792.167649000	15.998	74	0
1527907792.473777000	16.3041	281	0
1527907792.474384000	16.3047	189	0
1527907792.474404000	16.3047	74	1
1527907792.478485000	16.3088	288	0
1527907792.479129000	16.3095	153	0
1527907792.479148000	16.3095	74	1
1527907792.479769000	16.3101	112	0
1527907792.479914000	16.3103	112	1
1527907792.493598000	16.3239	74	0
1527907792.686997000	16.5173	397	1
1527907792.687048000	16.5174	383	1
1527907792.701100000	16.5314	74	0
1527907792.701775000	16.5321	74	0
1527907792.868319000	16.6987	281	0
1527907792.868880000	16.6992	337	0
1527907792.868906000	16.6992	74	1
1527907792.872726000	16.7031	361	0
1527907792.873503000	16.7038	136	0
1527907792.873530000	16.7039	74	1
1527907792.874081000	16.7044	112	0
1527907792.874219000	16.7046	112	1
1527907792.887910000	16.7182	74	0
1527907793.154697000	16.985	534	1
1527907793.154741000	16.9851	383	1
1527907793.168256000	16.9986	74	0
1527907793.168892000	16.9992	74	0
1527907793.343016000	17.1734	279	0
1527907793.343581000	17.1739	304	0
1527907793.343606000	17.1739	74	1
1527907793.347342000	17.1777	230	0
1527907793.347978000	17.1783	221	0
1527907793.348006000	17.1783	74	1
1527907793.348573000	17.1789	112	0
1527907793.348808000	17.1791	112	1
1527907793.362796000	17.1931	74	0
1527907797.969979000	21.8003	395	1
1527907797.970054000	21.8004	270	1
1527907797.984281000	21.8146	74	0
1527907797.984915000	21.8153	74	0
1527907798.290774000	22.1211	280	0
1527907798.291407000	22.1217	248	0
1527907798.291428000	22.1218	74	1
1527907798.296464000	22.1268	358	0
1527907798.297140000	22.1275	149	0
1527907798.297163000	22.1275	74	1
1527907798.297734000	22.1281	112	0
1527907798.297889000	22.1282	112	1
1527907798.313571000	22.1439	74	0
1527907798.431639000	22.262	392	1
1527907798.431722000	22.2621	268	1
1527907798.445579000	22.2759	74	0
1527907798.454413000	22.2848	74	0
1527907798.604009000	22.4343	280	0
1527907798.604625000	22.435	391	0
1527907798.604653000	22.435	74	1
1527907798.609178000	22.4395	174	0
1527907798.609823000	22.4402	216	0
1527907798.609838000	22.4402	74	1
1527907798.610471000	22.4408	112	0
1527907798.610586000	22.4409	112	1
1527907798.625735000	22.4561	74	0
1527907798.778767000	22.6091	392	1
1527907798.778823000	22.6092	268	1
1527907798.792579000	22.6229	74	0
1527907798.793267000	22.6236	74	0
1527907799.095558000	22.9259	280	0
1527907799.096175000	22.9265	378	0
1527907799.096190000	22.9265	74	1
1527907799.100060000	22.9304	332	0
1527907799.100713000	22.9311	359	0
1527907799.100742000	22.9311	74	1
1527907799.101377000	22.9317	112	0
1527907799.101513000	22.9319	112	1
1527907799.116911000	22.9473	74	0
1527907799.242098000	23.0724	1328	1
1527907799.242148000	23.0725	272	1
1527907799.257071000	23.0874	74	0
1527907799.257775000	23.0881	74	0
1527907799.586336000	23.4167	280	0
1527907799.586924000	23.4173	355	0
1527907799.586943000	23.4173	74	1
1527907799.597156000	23.4275	312	0
1527907799.597790000	23.4281	313	0
1527907799.597808000	23.4281	74	1
1527907799.598454000	23.4288	112	0
1527907799.598582000	23.4289	112	1
1527907799.612722000	23.4431	74	0
1527907799.682761000	23.5131	396	1
1527907799.682846000	23.5132	271	1
1527907799.696846000	23.5272	74	0
1527907799.697512000	23.5279	74	0
1527907799.816300000	23.6466	283	0
1527907799.816978000	23.6473	411	0
1527907799.817001000	23.6473	74	1
1527907799.818867000	23.6492	225	0
1527907799.859693000	23.69	124	0
1527907799.859728000	23.6901	74	1
1527907799.860342000	23.6907	112	0
1527907799.860495000	23.6908	112	1
1527907799.874353000	23.7047	74	0
1527907800.117641000	23.948	407	1
1527907800.117686000	23.948	270	1
1527907800.131888000	23.9622	74	0
1527907800.132514000	23.9629	74	0
1527907800.251867000	24.0822	283	0
1527907800.252551000	24.0829	178	0
1527907800.252574000	24.0829	74	1
1527907800.255350000	24.0857	204	0
1527907800.255994000	24.0863	149	0
1527907800.256011000	24.0864	74	1
1527907800.256662000	24.087	112	0
1527907800.256783000	24.0871	112	1
1527907800.280653000	24.111	74	0
1527907800.415818000	24.2462	439	1
1527907800.415903000	24.2462	270	1
1527907800.429821000	24.2602	74	0
1527907800.430462000	24.2608	74	0
1527907800.754676000	24.585	279	0
1527907800.755310000	24.5856	194	0
1527907800.755330000	24.5857	74	1
1527907800.758576000	24.5889	249	0
1527907800.759220000	24.5896	254	0
1527907800.759241000	24.5896	74	1
1527907800.759883000	24.5902	112	0
1527907800.760039000	24.5904	112	1
1527907800.776156000	24.6065	74	0
1527907800.791847000	24.6222	391	1
1527907800.791924000	24.6223	272	1
1527907800.805848000	24.6362	74	0
1527907800.811119000	24.6415	74	0
1527907800.957581000	24.7879	280	0
1527907800.958184000	24.7885	334	0
1527907800.958208000	24.7885	74	1
1527907800.962043000	24.7924	229	0
1527907800.962681000	24.793	177	0
1527907800.962698000	24.793	74	1
1527907800.963398000	24.7937	112	0
1527907800.963523000	24.7939	112	1
1527907800.986938000	24.8173	74	0
1527907801.123211000	24.9536	451	1
1527907801.123267000	24.9536	270	1
1527907801.137398000	24.9677	74	0
1527907801.139661000	24.97	74	0
1527907801.441960000	25.2723	280	0
1527907801.442591000	25.2729	297	0
1527907801.442607000	25.2729	74	1
1527907801.445539000	25.2759	263	0
1527907801.446185000	25.2765	251	0
1527907801.446206000	25.2765	74	1
1527907801.446796000	25.2771	112	0
1527907801.446946000	25.2773	112	1
1527907801.462741000	25.2931	74	0
1527907801.470509000	25.3008	396	1
1527907801.470563000	25.3009	273	1
1527907801.485730000	25.3161	74	0
1527907801.490609000	25.3209	74	0
1527907801.794016000	25.6244	280	0
1527907801.794579000	25.6249	403	0
1527907801.794600000	25.6249	74	1
1527907801.797896000	25.6282	337	0
1527907801.798568000	25.6289	281	0
1527907801.798589000	25.6289	74	1
1527907801.799130000	25.6295	112	0
1527907801.799263000	25.6296	112	1
1527907801.813406000	25.6437	74	0
1527907802.063074000	25.8934	392	1
1527907802.063159000	25.8935	270	1
1527907802.078208000	25.9085	74	0
1527907802.078795000	25.9091	74	0
1527907802.389223000	26.2196	283	0
1527907802.389854000	26.2202	329	0
1527907802.389876000	26.2202	74	1
1527907802.394079000	26.2244	170	0
1527907802.394721000	26.2251	134	0
1527907802.394742000	26.2251	74	1
1527907802.395449000	26.2258	112	0
1527907802.395584000	26.2259	112	1
1527907802.408919000	26.2393	74	0
1527907802.496910000	26.3273	394	1
1527907802.496992000	26.3273	271	1
1527907802.511981000	26.3423	74	0
1527907802.512575000	26.3429	74	0
1527907802.823921000	26.6543	283	0
1527907802.824537000	26.6549	280	0
1527907802.824566000	26.6549	74	1
1527907802.829631000	26.66	342	0
1527907802.830327000	26.6607	159	0
1527907802.830345000	26.6607	74	1
1527907802.831049000	26.6614	112	0
1527907802.831176000	26.6615	112	1
1527907802.844577000	26.6749	74	0
1527907802.997878000	26.8282	538	1
1527907802.997933000	26.8283	272	1
1527907803.011317000	26.8417	74	0
1527907803.011945000	26.8423	74	0
1527907803.165806000	26.9961	281	0
1527907803.166368000	26.9967	321	0
1527907803.166389000	26.9967	74	1
1527907803.171562000	27.0019	137	0
1527907803.172144000	27.0025	136	0
1527907803.172160000	27.0025	74	1
1527907803.172801000	27.0031	112	0
1527907803.172933000	27.0033	112	1
1527907803.188576000	27.0189	74	0
1527907803.420325000	27.2507	396	1
1527907803.420409000	27.2507	280	1
1527907803.435571000	27.2659	74	0
1527907803.436284000	27.2666	74	0
1527907803.743367000	27.5737	280	0
1527907803.743947000	27.5743	216	0
1527907803.743984000	27.5743	74	1
1527907803.748374000	27.5787	256	0
1527907803.749134000	27.5795	359	0
1527907803.749158000	27.5795	74	1
1527907803.749729000	27.5801	112	0
1527907803.749885000	27.5802	112	1
1527907803.765795000	27.5961	74	0
1527907804.268479000	28.0988	396	1
1527907804.268562000	28.0989	270	1
1527907804.282176000	28.1125	74	0
1527907804.282818000	28.1132	74	0
1527907804.590667000	28.421	283	0
1527907804.591313000	28.4217	413	0
1527907804.591329000	28.4217	74	1
1527907804.595881000	28.4262	132	0
1527907804.596527000	28.4269	152	0
1527907804.596552000	28.4269	74	1
1527907804.597126000	28.4275	112	0
1527907804.597285000	28.4276	112	1
1527907804.610820000	28.4412	74	0
1527907804.743225000	28.5736	1333	1
1527907804.743275000	28.5736	278	1
1527907804.757324000	28.5877	74	0
1527907804.757950000	28.5883	74	0
1527907805.070386000	28.9007	281	0
1527907805.071029000	28.9014	335	0
1527907805.071046000	28.9014	74	1
1527907805.075058000	28.9054	210	0
1527907805.075741000	28.9061	298	0
1527907805.075765000	28.9061	74	1
1527907805.076335000	28.9067	112	0
1527907805.076507000	28.9068	112	1
1527907805.091936000	28.9223	74	0
1527907805.159105000	28.9894	393	1
1527907805.159145000	28.9895	273	1
1527907805.173283000	29.0036	74	0
1527907805.173923000	29.0043	74	0
1527907805.485293000	29.3156	283	0
1527907805.485916000	29.3163	265	0
1527907805.485939000	29.3163	74	1
1527907805.491578000	29.3219	188	0
1527907805.492341000	29.3227	319	0
1527907805.492363000	29.3227	74	1
1527907805.492932000	29.3233	112	0
1527907805.493072000	29.3234	112	1
1527907805.506984000	29.3373	74	0
1527907805.691431000	29.5218	406	1
1527907805.691487000	29.5218	273	1
1527907805.705874000	29.5362	74	0
1527907805.706448000	29.5368	74	0
1527907806.011608000	29.8419	283	0
1527907806.012242000	29.8426	353	0
1527907806.012259000	29.8426	74	1
1527907806.016516000	29.8469	184	0
1527907806.017093000	29.8474	359	0
1527907806.017115000	29.8475	74	1
1527907806.017748000	29.8481	112	0
1527907806.017897000	29.8482	112	1
1527907806.031297000	29.8616	74	0
1527907806.298219000	30.1286	442	1
1527907806.298275000	30.1286	235	1
1527907806.312413000	30.1428	74	0
1527907806.313026000	30.1434	74	0
1527907806.434028000	30.2644	283	0
1527907806.434659000	30.265	316	0
1527907806.434692000	30.265	74	1
1527907806.439660000	30.27	294	0
1527907806.440303000	30.2706	316	0
1527907806.440327000	30.2707	74	1
1527907806.441007000	30.2713	112	0
1527907806.441136000	30.2715	112	1
1527907806.454410000	30.2847	74	0
1527907806.624652000	30.455	456	1
1527907806.624707000	30.455	325	1
1527907806.638795000	30.4691	74	0
1527907806.639415000	30.4698	74	0
1527907806.946528000	30.7769	283	0
1527907806.947082000	30.7774	245	0
1527907806.947109000	30.7774	74	1
1527907806.952399000	30.7827	229	0
1527907806.953045000	30.7834	304	0
1527907806.953070000	30.7834	74	1
1527907806.953641000	30.784	112	0
1527907806.953795000	30.7841	112	1
1527907806.957146000	30.7875	394	1
1527907806.957188000	30.7875	325	1
1527907806.967067000	30.7974	74	0
1527907806.972855000	30.8032	74	0
1527907806.973495000	30.8038	74	0
1527907807.280682000	31.111	281	0
1527907807.281291000	31.1116	307	0
1527907807.281312000	31.1117	74	1
1527907807.284803000	31.1151	125	0
1527907807.285453000	31.1158	310	0
1527907807.285475000	31.1158	74	1
1527907807.286024000	31.1164	112	0
1527907807.286166000	31.1165	112	1
1527907807.300005000	31.1303	74	0
1527907807.493814000	31.3242	393	1
1527907807.493899000	31.3242	325	1
1527907807.509958000	31.3403	74	0
1527907807.510678000	31.341	74	0
1527907807.631541000	31.4619	281	0
1527907807.632094000	31.4624	247	0
1527907807.632124000	31.4625	74	1
1527907807.636240000	31.4666	126	0
1527907807.636938000	31.4673	151	0
1527907807.636958000	31.4673	74	1
1527907807.637512000	31.4679	112	0
1527907807.637650000	31.468	112	1
1527907807.651314000	31.4817	74	0
1527907811.006379000	34.8367	376	1
1527907811.006465000	34.8368	1434	1
1527907811.006470000	34.8368	1434	1
1527907811.006473000	34.8368	236	1
1527907811.006507000	34.8368	1375	1
1527907811.022777000	34.8531	74	0
1527907811.023403000	34.8537	74	0
1527907811.024043000	34.8544	74	0
1527907811.024679000	34.855	74	0
1527907811.207620000	35.038	326	1
1527907811.207706000	35.038	270	1
1527907811.222015000	35.0524	74	0
1527907811.222605000	35.0529	74	0
1527907811.330636000	35.161	420	0
1527907811.337673000	35.168	104	0
1527907811.337700000	35.168	74	1
1527907811.338310000	35.1686	112	0
1527907811.338512000	35.1689	112	1
1527907811.352554000	35.1829	74	0
1527907811.529203000	35.3595	279	0
1527907811.529769000	35.3601	401	0
1527907811.529809000	35.3601	74	1
1527907811.533227000	35.3636	144	0
1527907811.533862000	35.3642	289	0
1527907811.533883000	35.3642	74	1
1527907811.534522000	35.3649	112	0
1527907811.534626000	35.365	112	1
1527907811.548522000	35.3789	74	0
1527907812.192889000	36.0232	391	1
1527907812.192944000	36.0233	270	1
1527907812.208191000	36.0385	74	0
1527907812.208842000	36.0392	74	0
1527907812.333594000	36.1639	281	0
1527907812.334187000	36.1645	277	0
1527907812.334214000	36.1646	74	1
1527907812.337925000	36.1683	161	0
1527907812.338498000	36.1688	203	0
1527907812.338526000	36.1689	74	1
1527907812.339172000	36.1695	112	0
1527907812.339321000	36.1697	112	1
1527907812.354259000	36.1846	74	0
1527907812.553653000	36.384	538	1
1527907812.553726000	36.3841	272	1
1527907812.567375000	36.3977	74	0
1527907812.568037000	36.3984	74	0
1527907812.874916000	36.7053	281	0
1527907812.875522000	36.7059	349	0
1527907812.875544000	36.7059	74	1
1527907812.880017000	36.7104	227	0
1527907812.880798000	36.7111	345	0
1527907812.880822000	36.7112	74	1
1527907812.881404000	36.7117	112	0
1527907812.881518000	36.7119	112	1
1527907812.895224000	36.7256	74	0
1527907813.063588000	36.8939	393	1
1527907813.063640000	36.894	270	1
1527907813.077577000	36.9079	74	0
1527907813.078254000	36.9086	74	0
1527907813.404063000	37.2344	281	0
1527907813.404624000	37.235	273	0
1527907813.404648000	37.235	74	1
1527907813.410420000	37.2408	279	0
1527907813.411156000	37.2415	209	0
1527907813.411182000	37.2415	74	1
1527907813.411754000	37.2421	112	0
1527907813.411905000	37.2422	112	1
1527907813.425634000	37.256	74	0
1527907813.561749000	37.3921	397	1
1527907813.561804000	37.3921	271	1
1527907813.575992000	37.4063	74	0
1527907813.576617000	37.407	74	0
1527907813.881763000	37.7121	280	0
1527907813.882334000	37.7127	302	0
1527907813.882354000	37.7127	74	1
1527907813.886978000	37.7173	297	0
1527907813.887548000	37.7179	218	0
1527907813.887570000	37.7179	74	1
1527907813.888231000	37.7186	112	0
1527907813.888366000	37.7187	112	1
1527907813.910814000	37.7412	74	0
1527907813.978572000	37.8089	1328	1
1527907813.978653000	37.809	271	1
1527907813.993133000	37.8235	74	0
1527907813.993771000	37.8241	74	0
1527907814.005113000	37.8355	309	1
1527907814.005214000	37.8356	1434	1
1527907814.005219000	37.8356	1434	1
1527907814.005222000	37.8356	236	1
1527907814.005274000	37.8356	1434	1
1527907814.005280000	37.8356	1413	1
1527907814.019457000	37.8498	74	0
1527907814.020947000	37.8513	74	0
1527907814.021534000	37.8519	74	0
1527907814.022241000	37.8526	74	0
1527907814.022878000	37.8532	74	0
1527907814.151117000	37.9815	281	0
1527907814.151704000	37.982	414	0
1527907814.151719000	37.9821	74	1
1527907814.157125000	37.9875	366	0
1527907814.157698000	37.988	222	0
1527907814.157724000	37.9881	74	1
1527907814.158367000	37.9887	112	0
1527907814.158505000	37.9888	112	1
1527907814.177468000	38.0078	74	0
1527907814.311144000	38.1415	420	0
1527907814.316953000	38.1473	104	0
1527907814.316988000	38.1473	74	1
1527907814.317613000	38.148	112	0
1527907814.317750000	38.1481	112	1
1527907814.332351000	38.1627	74	0
1527907814.561954000	38.3923	410	1
1527907814.562008000	38.3923	270	1
1527907814.585748000	38.4161	74	0
1527907814.586437000	38.4168	74	0
1527907814.908335000	38.7387	280	0
1527907814.908938000	38.7393	243	0
1527907814.908967000	38.7393	74	1
1527907814.913227000	38.7436	341	0
1527907814.913883000	38.7442	293	0
1527907814.913917000	38.7443	74	1
1527907814.914592000	38.7449	112	0
1527907814.914962000	38.7453	112	1
1527907814.928429000	38.7588	74	0
1527907814.980836000	38.8112	441	1
1527907814.980891000	38.8112	273	1
1527907814.994451000	38.8248	74	0
1527907815.004021000	38.8344	74	0
1527907815.122880000	38.9532	281	0
1527907815.123466000	38.9538	173	0
1527907815.123485000	38.9538	74	1
1527907815.127352000	38.9577	132	0
1527907815.128001000	38.9583	313	0
1527907815.128018000	38.9584	74	1
1527907815.128663000	38.959	112	0
1527907815.128768000	38.9591	112	1
1527907815.142383000	38.9727	74	0
1527907815.466646000	39.297	393	1
1527907815.466700000	39.297	270	1
1527907815.481312000	39.3117	74	0
1527907815.481946000	39.3123	74	0
1527907815.634292000	39.4646	281	0
1527907815.634864000	39.4652	246	0
1527907815.634881000	39.4652	74	1
1527907815.639498000	39.4698	133	0
1527907815.640151000	39.4705	292	0
1527907815.640174000	39.4705	74	1
1527907815.640816000	39.4712	112	0
1527907815.640943000	39.4713	112	1
1527907815.655380000	39.4857	74	0
1527907816.031879000	39.8622	452	1
1527907816.031961000	39.8623	272	1
1527907816.060633000	39.891	74	0
1527907816.061345000	39.8917	74	0
1527907816.186066000	40.0164	284	0
1527907816.186692000	40.017	267	0
1527907816.186709000	40.017	74	1
1527907816.190621000	40.021	247	0
1527907816.191275000	40.0216	311	0
1527907816.191292000	40.0216	74	1
1527907816.191955000	40.0223	112	0
1527907816.192063000	40.0224	112	1
1527907816.205434000	40.0358	74	0
1527907816.642251000	40.4726	399	1
1527907816.642336000	40.4727	279	1
1527907816.657298000	40.4876	74	0
1527907816.668202000	40.4985	74	0
1527907816.966968000	40.7973	281	0
1527907816.967554000	40.7979	174	0
1527907816.967593000	40.7979	74	1
1527907816.971191000	40.8015	146	0
1527907816.971864000	40.8022	356	0
1527907816.971893000	40.8022	74	1
1527907816.972508000	40.8028	112	0
1527907816.972655000	40.803	112	1
1527907816.991332000	40.8217	74	0
1527907817.120935000	40.9513	392	1
1527907817.121013000	40.9514	271	1
1527907817.135808000	40.9661	74	0
1527907817.136438000	40.9668	74	0
1527907817.272998000	41.1033	309	1
1527907817.273085000	41.1034	1434	1
1527907817.273090000	41.1034	1434	1
1527907817.273094000	41.1034	236	1
1527907817.273144000	41.1035	1434	1
1527907817.273154000	41.1035	597	1
1527907817.286590000	41.1169	74	0
1527907817.287722000	41.1181	74	0
1527907817.288360000	41.1187	74	0
1527907817.289065000	41.1194	74	0
1527907817.289647000	41.12	74	0
1527907817.458765000	41.2891	283	0
1527907817.459327000	41.2897	189	0
1527907817.459356000	41.2897	74	1
1527907817.463903000	41.2942	114	0
1527907817.464553000	41.2949	259	0
1527907817.464580000	41.2949	74	1
1527907817.465205000	41.2955	112	0
1527907817.465316000	41.2957	112	1
1527907817.473580000	41.3039	397	1
1527907817.473668000	41.304	325	1
1527907817.485666000	41.316	74	0
1527907817.493718000	41.3241	74	0
1527907817.494475000	41.3248	74	0
1527907817.581678000	41.412	420	0
1527907817.588427000	41.4188	104	0
1527907817.588449000	41.4188	74	1
1527907817.589100000	41.4194	112	0
1527907817.589234000	41.4196	112	1
1527907817.605598000	41.4359	74	0
1527907817.819794000	41.6501	281	0
1527907817.820363000	41.6507	308	0
1527907817.820383000	41.6507	74	1
1527907817.824697000	41.655	270	0
1527907817.825375000	41.6557	183	0
1527907817.825397000	41.6557	74	1
1527907817.825977000	41.6563	112	0
1527907817.826119000	41.6565	112	1
1527907817.839501000	41.6698	74	0
1527907818.008991000	41.8393	537	1
1527907818.009075000	41.8394	385	1
1527907818.022521000	41.8529	74	0
1527907818.023627000	41.854	74	0
1527907818.145838000	41.9762	281	0
1527907818.146412000	41.9768	239	0
1527907818.146433000	41.9768	74	1
1527907818.150583000	41.9809	344	0
1527907818.151296000	41.9816	200	0
1527907818.151320000	41.9817	74	1
1527907818.151866000	41.9822	112	0
1527907818.152002000	41.9823	112	1
1527907818.170991000	42.0013	74	0
1527907819.172344000	43.0027	393	1
1527907819.172420000	43.0028	270	1
1527907819.186580000	43.0169	74	0
1527907819.187276000	43.0176	74	0
1527907819.488359000	43.3187	283	0
1527907819.488935000	43.3193	406	0
1527907819.488955000	43.3193	74	1
1527907819.493898000	43.3242	299	0
1527907819.494561000	43.3249	259	0
1527907819.494582000	43.3249	74	1
1527907819.495222000	43.3256	112	0
1527907819.495337000	43.3257	112	1
1527907819.508670000	43.339	74	0
1527907819.641388000	43.4717	397	1
1527907819.641444000	43.4718	282	1
1527907819.655277000	43.4856	74	0
1527907819.655993000	43.4863	74	0
1527907819.781595000	43.6119	281	0
1527907819.782221000	43.6126	256	0
1527907819.782243000	43.6126	74	1
1527907819.787282000	43.6176	235	0
1527907819.787866000	43.6182	205	0
1527907819.787888000	43.6182	74	1
1527907819.788495000	43.6188	112	0
1527907819.788612000	43.619	112	1
1527907819.802800000	43.6331	74	0
1527907820.032110000	43.8624	1333	1
1527907820.032192000	43.8625	272	1
1527907820.046730000	43.8771	74	0
1527907820.047380000	43.8777	74	0
1527907820.371463000	44.2018	280	0
1527907820.372030000	44.2024	272	0
1527907820.372051000	44.2024	74	1
1527907820.375346000	44.2057	169	0
1527907820.375923000	44.2063	271	0
1527907820.375951000	44.2063	74	1
1527907820.376607000	44.2069	112	0
1527907820.376738000	44.2071	112	1
1527907820.381220000	44.2116	409	1
1527907820.381303000	44.2116	270	1
1527907820.391873000	44.2222	74	0
1527907820.398058000	44.2284	74	0
1527907820.398663000	44.229	74	0
1527907820.717597000	44.5479	283	0
1527907820.718199000	44.5485	193	0
1527907820.718220000	44.5486	74	1
1527907820.721610000	44.5519	352	0
1527907820.722239000	44.5526	267	0
1527907820.722257000	44.5526	74	1
1527907820.722893000	44.5532	112	0
1527907820.723032000	44.5534	112	1
1527907820.738285000	44.5686	74	0
1527907821.024169000	44.8545	442	1
1527907821.024216000	44.8546	271	1
1527907821.039668000	44.87	74	0
1527907821.040274000	44.8706	74	0
1527907821.161876000	44.9922	281	0
1527907821.162513000	44.9929	362	0
1527907821.162535000	44.9929	74	1
1527907821.168078000	44.9984	266	0
1527907821.168710000	44.999	256	0
1527907821.168731000	44.9991	74	1
1527907821.169374000	44.9997	112	0
1527907821.169511000	44.9999	112	1
1527907821.182875000	45.0132	74	0
1527907821.365118000	45.1955	393	1
1527907821.365202000	45.1955	270	1
1527907821.379658000	45.21	74	0
1527907821.380428000	45.2108	74	0
1527907821.502576000	45.3329	281	0
1527907821.503132000	45.3335	217	0
1527907821.503152000	45.3335	74	1
1527907821.507421000	45.3378	311	0
1527907821.508067000	45.3384	252	0
1527907821.508090000	45.3384	74	1
1527907821.508668000	45.339	112	0
1527907821.508794000	45.3391	112	1
1527907821.522589000	45.3529	74	0
1527907821.656908000	45.4872	451	1
1527907821.656974000	45.4873	272	1
1527907821.671143000	45.5015	74	0
1527907821.792292000	45.6226	283	0
1527907821.792870000	45.6232	381	0
1527907821.792887000	45.6232	74	1
1527907821.796892000	45.6272	248	0
1527907821.797548000	45.6279	354	0
1527907821.797568000	45.6279	74	1
1527907821.798110000	45.6284	112	0
1527907821.798243000	45.6286	112	1
1527907821.831301000	45.6616	74	0
1527907821.862231000	45.6926	394	1
1527907821.862285000	45.6926	270	1
1527907821.876890000	45.7072	74	0
1527907821.998048000	45.8284	283	0
1527907821.998625000	45.829	239	0
1527907821.998653000	45.829	74	1
1527907822.002757000	45.8331	203	0
1527907822.003401000	45.8337	279	0
1527907822.003421000	45.8338	74	1
1527907822.003997000	45.8343	112	0
1527907822.004120000	45.8345	112	1
1527907822.017579000	45.8479	74	0
1527907822.839569000	46.6699	394	1
1527907822.839614000	46.67	271	1
1527907822.853264000	46.6836	74	0
1527907822.853898000	46.6842	74	0
1527907822.970788000	46.8011	281	0
1527907822.971388000	46.8017	419	0
1527907822.971408000	46.8017	74	1
1527907822.975535000	46.8059	302	0
1527907822.976126000	46.8065	191	0
1527907822.976156000	46.8065	74	1
1527907822.976774000	46.8071	112	0
1527907822.976912000	46.8073	112	1
1527907823.001548000	46.8319	74	0
1527907823.317030000	47.1474	392	1
1527907823.317074000	47.1474	271	1
1527907823.330151000	47.1605	74	0
1527907823.330896000	47.1612	74	0
1527907823.452787000	47.2831	281	0
1527907823.453358000	47.2837	179	0
1527907823.453378000	47.2837	74	1
1527907823.457779000	47.2881	188	0
1527907823.458374000	47.2887	181	0
1527907823.458391000	47.2887	74	1
1527907823.459022000	47.2894	112	0
1527907823.459168000	47.2895	112	1
1527907823.472386000	47.3027	74	0
1527907823.792427000	47.6228	393	1
1527907823.792483000	47.6228	270	1
1527907823.808615000	47.639	74	0
1527907823.809310000	47.6396	74	0
1527907823.928394000	47.7587	281	0
1527907823.928996000	47.7593	416	0
1527907823.929012000	47.7594	74	1
1527907823.933171000	47.7635	224	0
1527907823.933886000	47.7642	152	0
1527907823.933905000	47.7642	74	1
1527907823.934487000	47.7648	112	0
1527907823.934626000	47.765	112	1
1527907823.945604000	47.7759	74	0
1527907824.037443000	47.8678	538	1
1527907824.037526000	47.8679	273	1
1527907824.052435000	47.8828	74	0
1527907824.053097000	47.8834	74	0
1527907824.175590000	48.0059	284	0
1527907824.176216000	48.0066	236	0
1527907824.176233000	48.0066	74	1
1527907824.181040000	48.0114	306	0
1527907824.181718000	48.0121	137	0
1527907824.181743000	48.0121	74	1
1527907824.182350000	48.0127	112	0
1527907824.182520000	48.0129	112	1
1527907824.196987000	48.0273	74	0
1527907824.507438000	48.3378	394	1
1527907824.507494000	48.3378	270	1
1527907824.531184000	48.3615	74	0
1527907824.531831000	48.3622	74	0
1527907824.657204000	48.4875	281	0
1527907824.657791000	48.4881	230	0
1527907824.657811000	48.4882	74	1
1527907824.659286000	48.4896	200	0
1527907824.659951000	48.4903	297	0
1527907824.659968000	48.4903	74	1
1527907824.660663000	48.491	112	0
1527907824.660801000	48.4911	112	1
1527907824.675675000	48.506	74	0
1527907825.067451000	48.8978	392	1
1527907825.067496000	48.8978	270	1
1527907825.081450000	48.9118	74	0
1527907825.082065000	48.9124	74	0
1527907825.203085000	49.0334	283	0
1527907825.203679000	49.034	248	0
1527907825.203700000	49.034	74	1
1527907825.208136000	49.0385	251	0
1527907825.246430000	49.0768	197	0
1527907825.246461000	49.0768	74	1
1527907825.247051000	49.0774	112	0
1527907825.247203000	49.0775	112	1
1527907825.270319000	49.1007	74	0
1527907825.272656000	49.103	393	1
1527907825.272696000	49.103	270	1
1527907825.286108000	49.1164	74	0
1527907825.286789000	49.1171	74	0
1527907825.404596000	49.2349	283	0
1527907825.405208000	49.2355	378	0
1527907825.405230000	49.2356	74	1
1527907825.409131000	49.2395	203	0
1527907825.409792000	49.2401	358	0
1527907825.409811000	49.2402	74	1
1527907825.410445000	49.2408	112	0
1527907825.410589000	49.2409	112	1
1527907825.426111000	49.2565	74	0
1527907825.539551000	49.3699	1329	1
1527907825.539601000	49.3699	270	1
1527907825.555835000	49.3862	74	0
1527907825.556536000	49.3869	74	0
1527907825.678430000	49.5088	284	0
1527907825.679059000	49.5094	332	0
1527907825.679084000	49.5094	74	1
1527907825.684052000	49.5144	282	0
1527907825.684694000	49.515	148	0
1527907825.684721000	49.5151	74	1
1527907825.685336000	49.5157	112	0
1527907825.685506000	49.5158	112	1
1527907825.708535000	49.5389	74	0
1527907825.891350000	49.7217	407	1
1527907825.891441000	49.7218	273	1
1527907825.905587000	49.7359	74	0
1527907826.210808000	50.0411	281	0
1527907826.211391000	50.0417	348	0
1527907826.211409000	50.0417	74	1
1527907826.215112000	50.0455	285	0
1527907826.215754000	50.0461	291	0
1527907826.215779000	50.0461	74	1
1527907826.216350000	50.0467	112	0
1527907826.216506000	50.0468	112	1
1527907826.229961000	50.0603	74	0
1527907826.294348000	50.1247	442	1
1527907826.294434000	50.1248	270	1
1527907826.310272000	50.1406	74	0
1527907826.311019000	50.1414	74	0
1527907826.433575000	50.2639	283	0
1527907826.434202000	50.2645	345	0
1527907826.434225000	50.2646	74	1
1527907826.438357000	50.2687	159	0
1527907826.439004000	50.2693	306	0
1527907826.439026000	50.2694	74	1
1527907826.439671000	50.27	112	0
1527907826.439776000	50.2701	112	1
1527907826.463554000	50.2939	74	0
1527907826.639490000	50.4698	398	1
1527907826.639547000	50.4699	272	1
1527907826.676877000	50.5072	74	0
1527907826.677518000	50.5079	74	0
1527907826.798045000	50.6284	283	0
1527907826.798599000	50.6289	273	0
1527907826.798620000	50.629	74	1
1527907826.802450000	50.6328	224	0
1527907826.803090000	50.6334	151	0
1527907826.803117000	50.6335	74	1
1527907826.803688000	50.634	112	0
1527907826.803818000	50.6342	112	1
1527907826.818454000	50.6488	74	0
1527907826.931306000	50.7616	452	1
1527907826.931392000	50.7617	270	1
1527907826.945500000	50.7758	74	0
1527907827.357160000	51.1875	279	0
1527907827.357714000	51.1881	210	0
1527907827.357740000	51.1881	74	1
1527907827.359874000	51.1902	260	0
1527907827.360519000	51.1909	205	0
1527907827.360541000	51.1909	74	1
1527907827.361186000	51.1915	112	0
1527907827.361324000	51.1917	112	1
1527907827.375740000	51.2061	74	0
1527907827.437566000	51.2679	395	1
1527907827.437645000	51.268	271	1
1527907827.460907000	51.2912	74	0
1527907827.461556000	51.2919	74	0
1527907827.579995000	51.4103	281	0
1527907827.580624000	51.411	186	0
1527907827.580639000	51.411	74	1
1527907827.585272000	51.4156	301	0
1527907827.585966000	51.4163	159	0
1527907827.585990000	51.4163	74	1
1527907827.586635000	51.417	112	0
1527907827.586735000	51.4171	112	1
1527907827.600238000	51.4306	74	0
1527907827.885388000	51.7157	392	1
1527907827.885466000	51.7158	270	1
1527907827.899575000	51.7299	74	0
1527907827.900219000	51.7306	74	0
1527907828.209935000	52.0403	283	0
1527907828.210574000	52.0409	240	0
1527907828.210591000	52.0409	74	1
1527907828.215276000	52.0456	234	0
1527907828.215915000	52.0463	279	0
1527907828.215930000	52.0463	74	1
1527907828.216595000	52.0469	112	0
1527907828.216712000	52.0471	112	1
1527907828.231824000	52.0622	74	0
1527907828.704838000	52.5352	393	1
1527907828.704880000	52.5352	270	1
1527907828.718580000	52.5489	74	0
1527907828.719229000	52.5496	74	0
1527907828.842315000	52.6727	283	0
1527907828.842970000	52.6733	399	0
1527907828.842991000	52.6733	74	1
1527907828.847902000	52.6782	305	0
1527907828.848582000	52.6789	203	0
1527907828.848609000	52.6789	74	1
1527907828.849195000	52.6795	112	0
1527907828.849365000	52.6797	112	1
1527907828.863319000	52.6937	74	0
1527907829.436818000	53.2672	397	1
1527907829.436902000	53.2672	235	1
1527907829.450484000	53.2808	74	0
1527907829.451208000	53.2815	74	0
1527907829.592989000	53.4233	281	0
1527907829.593563000	53.4239	323	0
1527907829.593579000	53.4239	74	1
1527907829.598211000	53.4286	312	0
1527907829.598784000	53.4291	305	0
1527907829.598802000	53.4291	74	1
1527907829.599468000	53.4298	112	0
1527907829.599601000	53.4299	112	1
1527907829.612769000	53.4431	74	0
1527907832.846941000	56.6773	517	1
1527907832.847029000	56.6774	1434	1
1527907832.847034000	56.6774	1434	1
1527907832.847038000	56.6774	236	1
1527907832.847086000	56.6774	1434	1
1527907832.847091000	56.6774	318	1
1527907832.862770000	56.6931	74	0
1527907832.863421000	56.6938	74	0
1527907832.864039000	56.6944	74	0
1527907832.864698000	56.695	74	0
1527907833.000952000	56.8313	422	0
1527907833.009182000	56.8395	104	0
1527907833.009216000	56.8396	74	1
1527907833.009789000	56.8401	112	0
1527907833.009963000	56.8403	112	1
1527907833.026229000	56.8566	74	0
1527907833.047586000	56.8779	393	1
1527907833.047667000	56.878	272	1
1527907833.062341000	56.8927	74	0
1527907833.062982000	56.8933	74	0
1527907833.180477000	57.0108	283	0
1527907833.181109000	57.0114	295	0
1527907833.181131000	57.0115	74	1
1527907833.187123000	57.0175	188	0
1527907833.187786000	57.0181	334	0
1527907833.187812000	57.0182	74	1
1527907833.188407000	57.0187	112	0
1527907833.188568000	57.0189	112	1
1527907833.202689000	57.033	74	0
1527907833.352889000	57.1832	394	1
1527907833.352948000	57.1833	271	1
1527907833.367603000	57.1979	74	0
1527907833.480698000	57.311	281	0
1527907833.481304000	57.3116	188	0
1527907833.481324000	57.3117	74	1
1527907833.484589000	57.3149	322	0
1527907833.485301000	57.3156	110	0
1527907833.485326000	57.3157	74	1
1527907833.485907000	57.3162	112	0
1527907833.486051000	57.3164	112	1
1527907833.500265000	57.3306	74	0
1527907833.846852000	57.6772	1333	1
1527907833.846902000	57.6772	273	1
1527907833.860776000	57.6911	74	0
1527907833.861431000	57.6918	74	0
1527907833.973999000	57.8043	281	0
1527907833.974582000	57.8049	259	0
1527907833.974612000	57.805	74	1
1527907833.977973000	57.8083	223	0
1527907833.978577000	57.8089	357	0
1527907833.978598000	57.8089	74	1
1527907833.979223000	57.8096	112	0
1527907833.979350000	57.8097	112	1
1527907833.994365000	57.8247	74	0
1527907834.233811000	58.0642	406	1
1527907834.233896000	58.0642	270	1
1527907834.249219000	58.0796	74	0
1527907834.249850000	58.0802	74	0
1527907834.375301000	58.2056	283	0
1527907834.375928000	58.2063	337	0
1527907834.375953000	58.2063	74	1
1527907834.378009000	58.2083	143	0
1527907834.378639000	58.209	172	0
1527907834.378671000	58.209	74	1
1527907834.379307000	58.2096	112	0
1527907834.379594000	58.2099	112	1
1527907834.395035000	58.2254	74	0
1527907834.567816000	58.3982	439	1
1527907834.567871000	58.3982	272	1
1527907834.584466000	58.4148	74	0
1527907834.585106000	58.4154	74	0
1527907834.892899000	58.7232	281	0
1527907834.893476000	58.7238	201	0
1527907834.893491000	58.7238	74	1
1527907834.897598000	58.7279	296	0
1527907834.936548000	58.7669	293	0
1527907834.936585000	58.7669	74	1
1527907834.937141000	58.7675	112	0
1527907834.937307000	58.7676	112	1
1527907834.951081000	58.7814	74	0
1527907835.007874000	58.8382	392	1
1527907835.007956000	58.8383	271	1
1527907835.022812000	58.8532	74	0
1527907835.023452000	58.8538	74	0
1527907835.158097000	58.9884	283	0
1527907835.158666000	58.989	290	0
1527907835.158691000	58.989	74	1
1527907835.162581000	58.9929	229	0
1527907835.163224000	58.9936	157	0
1527907835.163248000	58.9936	74	1
1527907835.163868000	58.9942	112	0
1527907835.164101000	58.9944	112	1
1527907835.178544000	59.0089	74	0
1527907835.271092000	59.1014	457	1
1527907835.271138000	59.1015	272	1
1527907835.285988000	59.1163	74	0
1527907835.286577000	59.1169	74	0
1527907835.402630000	59.233	281	0
1527907835.403245000	59.2336	365	0
1527907835.403265000	59.2336	74	1
1527907835.409941000	59.2403	325	0
1527907835.410629000	59.241	110	0
1527907835.410656000	59.241	74	1
1527907835.411304000	59.2416	112	0
1527907835.411500000	59.2418	112	1
1527907835.426763000	59.2571	74	0
1527907835.576921000	59.4073	396	1
1527907835.577007000	59.4073	276	1
1527907835.590546000	59.4209	74	0
1527907835.591206000	59.4215	74	0
1527907835.705176000	59.5355	283	0
1527907835.705793000	59.5361	250	0
1527907835.705817000	59.5362	74	1
1527907835.714586000	59.5449	151	0
1527907835.715234000	59.5456	154	0
1527907835.715263000	59.5456	74	1
1527907835.715830000	59.5462	112	0
1527907835.715976000	59.5463	112	1
1527907835.728861000	59.5592	74	0
1527907835.904884000	59.7352	393	1
1527907835.904927000	59.7353	272	1
1527907835.919515000	59.7499	74	0
1527907836.042395000	59.8727	284	0
1527907836.042955000	59.8733	290	0
1527907836.042975000	59.8733	74	1
1527907836.047615000	59.878	188	0
1527907836.048320000	59.8787	324	0
1527907836.048343000	59.8787	74	1
1527907836.048908000	59.8792	112	0
1527907836.049074000	59.8794	112	1
1527907836.072102000	59.9024	74	0
1527907836.175104000	60.0054	394	1
1527907836.175181000	60.0055	272	1
1527907836.188049000	60.0184	74	0
1527907836.189246000	60.0196	74	0
1527907836.537545000	60.3679	281	0
1527907836.538109000	60.3684	304	0
1527907836.538144000	60.3685	74	1
1527907836.542578000	60.3729	186	0
1527907836.543223000	60.3736	316	0
1527907836.543244000	60.3736	74	1
1527907836.544475000	60.3748	112	0
1527907836.544622000	60.375	112	1
1527907836.577945000	60.4083	74	0
1527907836.804405000	60.6347	396	1
1527907836.804482000	60.6348	274	1
1527907836.817766000	60.6481	74	0
1527907836.819483000	60.6498	74	0
1527907836.938953000	60.7693	281	0
1527907836.939513000	60.7699	208	0
1527907836.939535000	60.7699	74	1
1527907836.943334000	60.7737	209	0
1527907836.943985000	60.7743	312	0
1527907836.944010000	60.7743	74	1
1527907836.944575000	60.7749	112	0
1527907836.944734000	60.7751	112	1
1527907836.958735000	60.7891	74	0
1527907837.088128000	60.9185	392	1
1527907837.088173000	60.9185	272	1
1527907837.101400000	60.9317	74	0
1527907837.105618000	60.936	74	0
1527907837.252277000	61.0826	281	0
1527907837.252857000	61.0832	413	0
1527907837.252897000	61.0832	74	1
1527907837.256433000	61.0868	195	0
1527907837.257015000	61.0874	278	0
1527907837.257041000	61.0874	74	1
1527907837.257685000	61.088	112	0
1527907837.257818000	61.0882	112	1
1527907837.271580000	61.1019	74	0
1527907837.602108000	61.4324	534	1
1527907837.602153000	61.4325	272	1
1527907837.616943000	61.4473	74	0
1527907837.617578000	61.4479	74	0
1527907837.923405000	61.7537	283	0
1527907837.923973000	61.7543	298	0
1527907837.924000000	61.7543	74	1
1527907837.928206000	61.7585	294	0
1527907837.928849000	61.7592	358	0
1527907837.928873000	61.7592	74	1
1527907837.930153000	61.7605	112	0
1527907837.930272000	61.7606	112	1
1527907837.947006000	61.7773	74	0
1527907837.985831000	61.8162	397	1
1527907837.985872000	61.8162	271	1
1527907837.999360000	61.8297	74	0
1527907838.000002000	61.8303	74	0
1527907838.125570000	61.9559	284	0
1527907838.126140000	61.9565	382	0
1527907838.126186000	61.9565	74	1
1527907838.130156000	61.9605	118	0
1527907838.130857000	61.9612	305	0
1527907838.130880000	61.9612	74	1
1527907838.131494000	61.9618	112	0
1527907838.131647000	61.962	112	1
1527907838.145840000	61.9762	74	0
1527907838.263127000	62.0935	406	1
1527907838.263182000	62.0935	274	1
1527907838.277593000	62.1079	74	0
1527907838.278301000	62.1086	74	0
1527907838.402762000	62.2331	281	0
1527907838.403377000	62.2337	287	0
1527907838.403389000	62.2337	74	1
1527907838.409235000	62.2396	332	0
1527907838.409867000	62.2402	309	0
1527907838.409896000	62.2402	74	1
1527907838.410581000	62.2409	112	0
1527907838.410718000	62.2411	112	1
1527907838.441379000	62.2717	74	0
1527907838.729254000	62.5596	1320	1
1527907838.729333000	62.5597	275	1
1527907838.745492000	62.5758	74	0
1527907838.746191000	62.5765	74	0
1527907839.067793000	62.8981	281	0
1527907839.068416000	62.8988	233	0
1527907839.068440000	62.8988	74	1
1527907839.073275000	62.9036	311	0
1527907839.073915000	62.9043	313	0
1527907839.073934000	62.9043	74	1
1527907839.074581000	62.9049	112	0
1527907839.074714000	62.9051	112	1
1527907839.088529000	62.9189	74	0
1527907839.138153000	62.9685	450	1
1527907839.138229000	62.9686	275	1
1527907839.152347000	62.9827	74	0
1527907839.152978000	62.9833	74	0
1527907839.272865000	63.1032	283	0
1527907839.273523000	63.1039	348	0
1527907839.273540000	63.1039	74	1
1527907839.276360000	63.1067	227	0
1527907839.276993000	63.1073	154	0
1527907839.277008000	63.1073	74	1
1527907839.277663000	63.108	112	0
1527907839.277792000	63.1081	112	1
1527907839.292580000	63.1229	74	0
1527907839.389218000	63.2196	393	1
1527907839.389274000	63.2196	271	1
1527907839.403391000	63.2337	74	0
1527907839.403964000	63.2343	74	0
1527907839.705879000	63.5362	283	0
1527907839.706491000	63.5368	192	0
1527907839.706511000	63.5369	74	1
1527907839.710926000	63.5413	211	0
1527907839.711582000	63.5419	321	0
1527907839.711602000	63.5419	74	1
1527907839.712231000	63.5426	112	0
1527907839.712385000	63.5427	112	1
1527907839.737473000	63.5678	74	0
1527907839.836077000	63.6664	456	1
1527907839.836132000	63.6665	273	1
1527907839.859440000	63.6898	74	0
1527907839.860079000	63.6904	74	0
1527907840.166963000	63.9973	281	0
1527907840.167602000	63.9979	253	0
1527907840.167630000	63.998	74	1
1527907840.172596000	64.0029	333	0
1527907840.173227000	64.0036	258	0
1527907840.173253000	64.0036	74	1
1527907840.173888000	64.0042	112	0
1527907840.174010000	64.0043	112	1
1527907840.187173000	64.0175	74	0
1527907840.267399000	64.0977	392	1
1527907840.267455000	64.0978	275	1
1527907840.282071000	64.1124	74	0
1527907840.282672000	64.113	74	0
1527907840.404584000	64.2349	280	0
1527907840.405164000	64.2355	397	0
1527907840.405184000	64.2355	74	1
1527907840.408506000	64.2388	365	0
1527907840.409076000	64.2394	223	0
1527907840.409101000	64.2394	74	1
1527907840.409758000	64.2401	112	0
1527907840.409910000	64.2402	112	1
1527907840.423470000	64.2538	74	0
1527907840.552194000	64.3825	396	1
1527907840.552266000	64.3826	391	1
1527907840.566857000	64.3972	74	0
1527907840.567500000	64.3978	74	0
1527907840.693402000	64.5237	280	0
1527907840.693994000	64.5243	383	0
1527907840.694022000	64.5244	74	1
1527907840.697582000	64.5279	225	0
1527907840.698214000	64.5286	347	0
1527907840.698239000	64.5286	74	1
1527907840.698875000	64.5292	112	0
1527907840.699047000	64.5294	112	1
1527907840.723863000	64.5542	74	0
1527907841.044313000	64.8747	396	1
1527907841.044400000	64.8747	453	1
1527907841.071639000	64.902	74	0
1527907841.072336000	64.9027	74	0
1527907841.195026000	65.0254	281	0
1527907841.195671000	65.026	226	0
1527907841.195684000	65.026	74	1
1527907841.201373000	65.0317	326	0
1527907841.202010000	65.0323	200	0
1527907841.202034000	65.0324	74	1
1527907841.202621000	65.033	112	0
1527907841.202736000	65.0331	112	1
1527907841.216082000	65.0464	74	0
1527907841.910377000	65.7407	396	1
1527907841.910459000	65.7408	274	1
1527907841.925819000	65.7562	74	0
1527907841.926457000	65.7568	74	0
1527907842.044415000	65.8748	280	0
1527907842.044984000	65.8753	320	0
1527907842.045005000	65.8753	74	1
1527907842.048796000	65.8791	198	0
1527907842.049449000	65.8798	335	0
1527907842.049472000	65.8798	74	1
1527907842.050038000	65.8804	112	0
1527907842.050212000	65.8806	112	1
1527907842.063894000	65.8942	74	0
1527907842.125366000	65.9557	537	1
1527907842.125446000	65.9558	272	1
1527907842.140571000	65.9709	74	0
1527907842.141223000	65.9716	74	0
1527907842.259408000	66.0897	280	0
1527907842.260048000	66.0904	256	0
1527907842.260066000	66.0904	74	1
1527907842.263712000	66.0941	324	0
1527907842.264332000	66.0947	269	0
1527907842.264363000	66.0947	74	1
1527907842.265000000	66.0953	112	0
1527907842.265207000	66.0955	112	1
1527907842.280863000	66.1112	74	0
1527907842.469481000	66.2998	392	1
1527907842.469528000	66.2999	274	1
1527907842.483068000	66.3134	74	0
1527907842.607104000	66.4374	283	0
1527907842.607727000	66.4381	287	0
1527907842.607747000	66.4381	74	1
1527907842.612658000	66.443	255	0
1527907842.613274000	66.4436	254	0
1527907842.613302000	66.4436	74	1
1527907842.613909000	66.4442	112	0
1527907842.614067000	66.4444	112	1
1527907842.628055000	66.4584	74	0
1527907842.905085000	66.7354	394	1
1527907842.905167000	66.7355	273	1
1527907842.918923000	66.7493	74	0
1527907842.919515000	66.7499	74	0
1527907843.043132000	66.8735	283	0
1527907843.043745000	66.8741	197	0
1527907843.043763000	66.8741	74	1
1527907843.048613000	66.879	196	0
1527907843.049317000	66.8797	252	0
1527907843.049335000	66.8797	74	1
1527907843.049910000	66.8802	112	0
1527907843.050069000	66.8804	112	1
1527907843.073441000	66.9038	74	0
1527907843.752661000	67.583	405	1
1527907843.752715000	67.5831	272	1
1527907843.767173000	67.5975	74	0
1527907843.767876000	67.5982	74	0
1527907843.893590000	67.7239	283	0
1527907843.894151000	67.7245	272	0
1527907843.894179000	67.7245	74	1
1527907843.899318000	67.7297	185	0
1527907843.899959000	67.7303	309	0
1527907843.899977000	67.7303	74	1
1527907843.900679000	67.731	112	0
1527907843.900832000	67.7312	112	1
1527907843.915386000	67.7457	74	0
1527907844.006830000	67.8372	1317	1
1527907844.006880000	67.8372	272	1
1527907844.021923000	67.8523	74	0
1527907844.022568000	67.8529	74	0
1527907844.149020000	67.9794	283	0
1527907844.149598000	67.9799	268	0
1527907844.149626000	67.98	74	1
1527907844.154387000	67.9847	248	0
1527907844.155049000	67.9854	273	0
1527907844.155068000	67.9854	74	1
1527907844.155695000	67.986	112	0
1527907844.155848000	67.9862	112	1
1527907844.168893000	67.9992	74	0
1527907844.250506000	68.0808	451	1
1527907844.250556000	68.0809	274	1
1527907844.265215000	68.0956	74	0
1527907844.391687000	68.222	281	0
1527907844.392300000	68.2226	311	0
1527907844.392320000	68.2227	74	1
1527907844.398033000	68.2284	361	0
1527907844.398671000	68.229	292	0
1527907844.398689000	68.229	74	1
1527907844.399339000	68.2297	112	0
1527907844.399476000	68.2298	112	1
1527907844.422815000	68.2532	74	0
1527907844.724529000	68.5549	393	1
1527907844.724615000	68.555	272	1
1527907844.750035000	68.5804	74	0
1527907844.750668000	68.581	74	0
1527907844.866089000	68.6964	283	0
1527907844.866688000	68.697	263	0
1527907844.866701000	68.697	74	1
1527907844.871583000	68.7019	130	0
1527907844.872221000	68.7026	231	0
1527907844.872247000	68.7026	74	1
1527907844.872818000	68.7032	112	0
1527907844.872963000	68.7033	112	1
1527907844.889391000	68.7197	74	0
1527907845.138529000	68.9689	393	1
1527907845.138612000	68.969	274	1
1527907845.152890000	68.9832	74	0
1527907845.153471000	68.9838	74	0
1527907845.278799000	69.1091	280	0
1527907845.279450000	69.1098	394	0
1527907845.279472000	69.1098	74	1
1527907845.284823000	69.1152	361	0
1527907845.285408000	69.1157	130	0
1527907845.285430000	69.1158	74	1
1527907845.286059000	69.1164	112	0
1527907845.286239000	69.1166	112	1
1527907845.299980000	69.1303	74	0
1527907845.306803000	69.1371	434	1
1527907845.306901000	69.1372	1434	1
1527907845.306906000	69.1372	1434	1
1527907845.306910000	69.1372	236	1
1527907845.306953000	69.1373	1159	1
1527907845.320125000	69.1505	74	0
1527907845.322380000	69.1527	74	0
1527907845.323025000	69.1534	74	0
1527907845.323609000	69.1539	74	0
1527907845.437983000	69.2683	420	0
1527907845.444343000	69.2747	392	1
1527907845.444386000	69.2747	272	1
1527907845.446729000	69.2771	104	0
1527907845.447317000	69.2777	112	0
1527907845.447333000	69.2777	74	1
1527907845.447454000	69.2778	112	1
1527907845.460084000	69.2904	74	0
1527907845.463944000	69.2943	74	0
1527907845.617867000	69.4482	284	0
1527907845.618430000	69.4488	306	0
1527907845.618459000	69.4488	74	1
1527907845.622673000	69.453	331	0
1527907845.623285000	69.4536	345	0
1527907845.623308000	69.4536	74	1
1527907845.623931000	69.4543	112	0
1527907845.624071000	69.4544	112	1
1527907845.637801000	69.4681	74	0
1527907845.920745000	69.7511	394	1
1527907845.920822000	69.7512	272	1
1527907845.935284000	69.7656	74	0
1527907845.935936000	69.7663	74	0
1527907846.057871000	69.8882	281	0
1527907846.058429000	69.8888	216	0
1527907846.058450000	69.8888	74	1
1527907846.067029000	69.8974	338	0
1527907846.067622000	69.898	206	0
1527907846.067647000	69.898	74	1
1527907846.068245000	69.8986	112	0
1527907846.068393000	69.8987	112	1
1527907846.082470000	69.9128	74	0
1527907846.184448000	70.0148	396	1
1527907846.184534000	70.0149	275	1
1527907846.197813000	70.0282	74	0
1527907846.198885000	70.0292	74	0
1527907846.522172000	70.3525	280	0
1527907846.522908000	70.3532	273	0
1527907846.522928000	70.3533	74	1
1527907846.527220000	70.3576	127	0
1527907846.527866000	70.3582	174	0
1527907846.527888000	70.3582	74	1
1527907846.528460000	70.3588	112	0
1527907846.528632000	70.359	112	1
1527907846.542082000	70.3724	74	0
1527907846.691644000	70.522	396	1
1527907846.691694000	70.522	278	1
1527907846.705834000	70.5362	74	0
1527907846.706481000	70.5368	74	0
1527907846.830791000	70.6611	284	0
1527907846.831373000	70.6617	307	0
1527907846.831404000	70.6617	74	1
1527907846.836185000	70.6665	115	0
1527907846.837376000	70.6677	113	0
1527907846.837407000	70.6677	74	1
1527907846.838070000	70.6684	112	0
1527907846.838207000	70.6685	112	1
1527907846.861869000	70.6922	74	0
1527907847.316784000	71.1471	539	1
1527907847.316837000	71.1472	273	1
1527907847.331064000	71.1614	74	0
1527907847.331664000	71.162	74	0
1527907847.455165000	71.2855	283	0
1527907847.455738000	71.2861	245	0
1527907847.455757000	71.2861	74	1
1527907847.460042000	71.2904	156	0
1527907847.460691000	71.291	236	0
1527907847.460708000	71.291	74	1
1527907847.461363000	71.2917	112	0
1527907847.461527000	71.2919	112	1
1527907847.475127000	71.3055	74	0
1527907847.533743000	71.3641	397	1
1527907847.533799000	71.3641	276	1
1527907847.548793000	71.3791	74	0
1527907847.549377000	71.3797	74	0
1527907847.682077000	71.5124	280	0
1527907847.682645000	71.513	187	0
1527907847.682663000	71.513	74	1
1527907847.686199000	71.5165	184	0
1527907847.686773000	71.5171	264	0
1527907847.686792000	71.5171	74	1
1527907847.687436000	71.5178	112	0
1527907847.687604000	71.5179	112	1
1527907847.701976000	71.5323	74	0
1527907847.838789000	71.6691	406	1
1527907847.838845000	71.6692	274	1
1527907847.852260000	71.6826	74	0
1527907848.185589000	72.0159	281	0
1527907848.186197000	72.0165	233	0
1527907848.186230000	72.0166	74	1
1527907848.190780000	72.0211	223	0
1527907848.191414000	72.0218	334	0
1527907848.191437000	72.0218	74	1
1527907848.192687000	72.023	112	0
1527907848.192805000	72.0231	112	1
1527907848.206111000	72.0365	74	0
1527907848.312012000	72.1424	1301	1
1527907848.312118000	72.1425	1434	1
1527907848.312123000	72.1425	1434	1
1527907848.312127000	72.1425	236	1
1527907848.312192000	72.1425	1434	1
1527907848.312197000	72.1425	1434	1
1527907848.312200000	72.1425	236	1
1527907848.312235000	72.1426	1434	1
1527907848.312254000	72.1426	1434	1
1527907848.312257000	72.1426	236	1
1527907848.312315000	72.1427	1434	1
1527907848.312319000	72.1427	1434	1
1527907848.312331000	72.1427	236	1
1527907848.312387000	72.1427	1434	1
1527907848.312391000	72.1427	1434	1
1527907848.312394000	72.1427	236	1
1527907848.312445000	72.1428	1434	1
1527907848.312449000	72.1428	868	1
1527907848.312500000	72.1428	1434	1
1527907848.312504000	72.1428	221	1
1527907848.313637000	72.144	384	1
1527907848.313691000	72.144	274	1
1527907848.327163000	72.1575	74	0
1527907848.327797000	72.1581	74	0
1527907848.328459000	72.1588	74	0
1527907848.329074000	72.1594	74	0
1527907848.329717000	72.1601	74	0
1527907848.330355000	72.1607	74	0
1527907848.331135000	72.1615	74	0
1527907848.331775000	72.1621	74	0
1527907848.332415000	72.1628	74	0
1527907848.333057000	72.1634	74	0
1527907848.333639000	72.164	74	0
1527907848.334335000	72.1647	74	0
1527907848.334978000	72.1653	74	0
1527907848.335574000	72.1659	74	0
1527907848.336260000	72.1666	74	0
1527907848.451457000	72.2818	281	0
1527907848.452108000	72.2824	364	0
1527907848.452131000	72.2825	74	1
1527907848.457177000	72.2875	240	0
1527907848.457823000	72.2882	203	0
1527907848.457844000	72.2882	74	1
1527907848.458546000	72.2889	112	0
1527907848.458661000	72.289	112	1
1527907848.459197000	72.2895	424	0
1527907848.466014000	72.2964	104	0
1527907848.466045000	72.2964	74	1
1527907848.490114000	72.3205	74	0
1527907848.723001000	72.5533	394	1
1527907848.723061000	72.5534	274	1
1527907848.738100000	72.5684	74	0
1527907848.738743000	72.5691	74	0
1527907848.859242000	72.6896	280	0
1527907848.859811000	72.6902	339	0
1527907848.859830000	72.6902	74	1
1527907848.864463000	72.6948	247	0
1527907848.865182000	72.6955	245	0
1527907848.865204000	72.6955	74	1
1527907848.865750000	72.6961	112	0
1527907848.865901000	72.6962	112	1
1527907848.879680000	72.71	74	0
1527907849.193893000	73.0242	392	1
1527907849.193949000	73.0243	276	1
1527907849.210099000	73.0404	74	0
1527907849.210807000	73.0411	74	0
1527907849.525306000	73.3556	281	0
1527907849.525916000	73.3563	248	0
1527907849.525937000	73.3563	74	1
1527907849.529543000	73.3599	296	0
1527907849.530189000	73.3605	195	0
1527907849.530207000	73.3605	74	1
1527907849.530911000	73.3613	112	0
1527907849.531034000	73.3614	112	1
1527907849.544897000	73.3752	74	0
1527907849.580549000	73.4109	393	1
1527907849.580603000	73.4109	273	1
1527907849.595357000	73.4257	74	0
1527907849.598134000	73.4285	74	0
1527907849.722083000	73.5524	281	0
1527907849.722650000	73.553	273	0
1527907849.722681000	73.553	74	1
1527907849.727764000	73.5581	305	0
1527907849.728334000	73.5587	213	0
1527907849.728349000	73.5587	74	1
1527907849.729002000	73.5593	112	0
1527907849.729240000	73.5596	112	1
1527907849.742505000	73.5728	74	0
1527907849.791587000	73.6219	452	1
1527907849.791635000	73.622	274	1
1527907849.805630000	73.636	74	0
1527907849.806329000	73.6367	74	0
1527907849.955396000	73.7857	283	0
1527907849.955964000	73.7863	188	0
1527907849.955994000	73.7863	74	1
1527907849.961690000	73.792	171	0
1527907849.962394000	73.7927	180	0
1527907849.962416000	73.7928	74	1
1527907849.962987000	73.7933	112	0
1527907849.963521000	73.7939	112	1
1527907849.978693000	73.809	74	0
1527907850.268784000	74.0991	394	1
1527907850.268869000	74.0992	275	1
[truncated: 63 more rows]
