# Supplementary material for: Method for multi-task learning fusion network traffic classification to address small sample labels
Source: Sci Rep. 2024 Jan 30;14:2518. doi: 10.1038/s41598-024-51933-8 (PMC10827795; doi:10.1038/s41598-024-51933-8)
Supplement: Supplementary file 2 — Supplementary Information 2. [file 41598_2024_51933_MOESM2_ESM.zip › QUIC Dataset/QUIC Dataset/pretraining/Google Doc/GoogleDoc-1116.txt]

1527846574.253283000	0	75	1
1527846574.265815000	0.012532	86	0
1527846579.321991000	5.06871	1434	1
1527846579.322001000	5.06872	1434	1
1527846579.322005000	5.06872	476	1
1527846579.322081000	5.0688	112	1
1527846579.322108000	5.06883	861	1
1527846579.336824000	5.08354	74	0
1527846579.336914000	5.08363	74	0
1527846579.336917000	5.08363	74	0
1527846579.336998000	5.08371	74	0
1527846579.337288000	5.084	112	0
1527846579.363919000	5.11064	303	0
1527846579.363981000	5.1107	74	1
1527846579.364051000	5.11077	429	0
1527846579.364053000	5.11077	197	0
1527846579.364054000	5.11077	112	0
1527846579.364067000	5.11078	74	1
1527846579.365427000	5.11214	112	1
1527846579.418085000	5.1648	74	0
1527846585.870238000	11.617	1434	1
1527846585.870245000	11.617	1434	1
1527846585.870250000	11.617	513	1
1527846585.870312000	11.617	861	1
1527846585.884824000	11.6315	74	0
1527846585.884902000	11.6316	74	0
1527846585.909653000	11.6564	307	0
1527846585.909758000	11.6565	541	0
1527846585.909776000	11.6565	74	1
1527846585.910213000	11.6569	112	0
1527846585.911337000	11.6581	112	1
1527846585.964786000	11.7115	74	0
1527846596.538316000	22.285	996	1
1527846596.538350000	22.2851	112	1
1527846596.538392000	22.2851	460	1
1527846596.551115000	22.2978	74	0
1527846596.551197000	22.2979	74	0
1527846596.551269000	22.298	74	0
1527846596.551923000	22.2986	112	0
1527846596.760357000	22.5071	74	1
1527846599.839496000	25.5862	479	0
1527846600.039504000	25.7862	74	1
1527846600.051960000	25.7987	378	0
1527846600.051962000	25.7987	282	0
1527846600.052012000	25.7987	74	1
1527846600.052435000	25.7992	319	0
1527846600.052437000	25.7992	112	0
1527846600.052472000	25.7992	74	1
1527846600.053322000	25.8	112	1
1527846600.106362000	25.8531	74	0
1527846600.215011000	25.9617	400	1
1527846600.215058000	25.9618	377	1
1527846600.228034000	25.9748	74	0
1527846600.228037000	25.9748	74	0
1527846600.398606000	26.1453	281	0
1527846600.398609000	26.1453	294	0
1527846600.398680000	26.1454	74	1
1527846600.402655000	26.1494	253	0
1527846600.402658000	26.1494	109	0
1527846600.402688000	26.1494	74	1
1527846600.403010000	26.1497	112	0
1527846600.403224000	26.1499	112	1
1527846600.416069000	26.1628	74	0
1527846600.627969000	26.3747	400	1
1527846600.628022000	26.3747	270	1
1527846600.642233000	26.3889	74	0
1527846600.642236000	26.389	74	0
1527846600.743317000	26.49	283	0
1527846600.743418000	26.4901	317	0
1527846600.743441000	26.4902	74	1
1527846600.747007000	26.4937	286	0
1527846600.747474000	26.4942	222	0
1527846600.747477000	26.4942	112	0
1527846600.747508000	26.4942	74	1
1527846600.747969000	26.4947	112	1
1527846600.761899000	26.5086	74	0
1527846601.064010000	26.8107	399	1
1527846601.064087000	26.8108	275	1
1527846601.077134000	26.8239	74	0
1527846601.077218000	26.8239	74	0
1527846601.244118000	26.9908	284	0
1527846601.244121000	26.9908	416	0
1527846601.244191000	26.9909	74	1
1527846601.248742000	26.9955	176	0
1527846601.248744000	26.9955	231	0
1527846601.248778000	26.9955	74	1
1527846601.248851000	26.9956	112	0
1527846601.249283000	26.996	112	1
1527846601.261715000	27.0084	74	0
1527846601.315807000	27.0625	401	1
1527846601.315860000	27.0626	271	1
1527846601.331397000	27.0781	74	0
1527846601.331399000	27.0781	74	0
1527846601.431367000	27.1781	283	0
1527846601.431371000	27.1781	326	0
1527846601.431442000	27.1782	74	1
1527846601.435449000	27.1822	331	0
1527846601.435451000	27.1822	317	0
1527846601.435453000	27.1822	112	0
1527846601.435485000	27.1822	74	1
1527846601.435965000	27.1827	112	1
1527846601.449079000	27.1958	74	0
1527846601.598779000	27.3455	396	1
1527846601.598828000	27.3455	270	1
1527846601.611693000	27.3584	74	0
1527846601.611791000	27.3585	74	0
1527846601.696970000	27.4437	284	0
1527846601.696973000	27.4437	249	0
1527846601.697040000	27.4438	74	1
1527846601.702057000	27.4488	360	0
1527846601.702060000	27.4488	213	0
1527846601.702062000	27.4488	112	0
1527846601.702109000	27.4488	74	1
1527846601.702606000	27.4493	112	1
1527846601.715244000	27.462	74	0
1527846602.079860000	27.8266	401	1
1527846602.079939000	27.8267	273	1
1527846602.092483000	27.8392	74	0
1527846602.092486000	27.8392	74	0
1527846602.207116000	27.9538	281	0
1527846602.207432000	27.9541	325	0
1527846602.207463000	27.9542	74	1
1527846602.211344000	27.9581	348	0
1527846602.211347000	27.9581	165	0
1527846602.211349000	27.9581	112	0
1527846602.211383000	27.9581	74	1
1527846602.211841000	27.9586	112	1
1527846602.224704000	27.9714	74	0
1527846602.577919000	28.3246	396	1
1527846602.578006000	28.3247	273	1
1527846602.590783000	28.3375	74	0
1527846602.590785000	28.3375	74	0
1527846602.690935000	28.4377	280	0
1527846602.690937000	28.4377	364	0
1527846602.690988000	28.4377	74	1
1527846602.694844000	28.4416	118	0
1527846602.694940000	28.4417	326	0
1527846602.694943000	28.4417	112	0
1527846602.694958000	28.4417	74	1
1527846602.695435000	28.4422	112	1
1527846602.708189000	28.4549	74	0
1527846602.842241000	28.589	398	1
1527846602.842329000	28.589	276	1
1527846602.855096000	28.6018	74	0
1527846602.855188000	28.6019	74	0
1527846602.945401000	28.6921	283	0
1527846602.945493000	28.6922	277	0
1527846602.945506000	28.6922	74	1
1527846602.948800000	28.6955	277	0
1527846602.948888000	28.6956	354	0
1527846602.948890000	28.6956	112	0
1527846602.948909000	28.6956	74	1
1527846602.949256000	28.696	112	1
1527846602.962942000	28.7097	74	0
1527846603.420124000	29.1668	522	1
1527846603.420210000	29.1669	277	1
1527846603.432880000	29.1796	74	0
1527846603.432970000	29.1797	74	0
1527846603.530467000	29.2772	280	0
1527846603.530565000	29.2773	395	0
1527846603.530585000	29.2773	74	1
1527846603.535526000	29.2822	189	0
1527846603.535620000	29.2823	340	0
1527846603.535623000	29.2823	112	0
1527846603.535648000	29.2824	74	1
1527846603.536169000	29.2829	112	1
1527846603.548497000	29.2952	74	0
1527846603.741489000	29.4882	877	1
1527846603.741542000	29.4883	276	1
1527846603.756788000	29.5035	74	0
1527846603.756888000	29.5036	74	0
1527846603.904942000	29.6517	283	0
1527846603.904944000	29.6517	381	0
1527846603.905002000	29.6517	74	1
1527846603.909126000	29.6558	161	0
1527846603.909487000	29.6562	134	0
1527846603.909509000	29.6562	74	1
1527846603.909592000	29.6563	112	0
1527846603.910006000	29.6567	112	1
1527846603.923742000	29.6705	74	0
1527846604.198101000	29.9448	992	1
1527846604.198152000	29.9449	277	1
1527846604.212341000	29.9591	74	0
1527846604.212450000	29.9592	74	0
1527846604.330292000	30.077	280	0
1527846604.330401000	30.0771	337	0
1527846604.330419000	30.0771	74	1
1527846604.334499000	30.0812	136	0
1527846604.334530000	30.0812	183	0
1527846604.334546000	30.0813	74	1
1527846604.334587000	30.0813	112	0
1527846604.334984000	30.0817	112	1
1527846604.348182000	30.0949	74	0
1527846604.429005000	30.1757	395	1
1527846604.429081000	30.1758	273	1
1527846604.442499000	30.1892	74	0
1527846604.442594000	30.1893	74	0
1527846604.585243000	30.332	281	0
1527846604.585519000	30.3322	302	0
1527846604.585537000	30.3323	74	1
1527846604.589749000	30.3365	198	0
1527846604.589751000	30.3365	232	0
1527846604.589778000	30.3365	74	1
1527846604.589845000	30.3366	112	0
1527846604.590238000	30.337	112	1
1527846604.602783000	30.3495	74	0
1527846605.070179000	30.8169	396	1
1527846605.070266000	30.817	277	1
1527846605.084484000	30.8312	74	0
1527846605.084486000	30.8312	74	0
1527846605.275377000	31.0221	281	0
1527846605.275489000	31.0222	181	0
1527846605.275509000	31.0222	74	1
1527846605.280104000	31.0268	248	0
1527846605.280108000	31.0268	256	0
1527846605.280141000	31.0269	74	1
1527846605.280489000	31.0272	112	0
1527846605.280652000	31.0274	112	1
1527846605.293480000	31.0402	74	0
1527846606.079403000	31.8261	398	1
1527846606.079481000	31.8262	274	1
1527846606.092508000	31.8392	74	0
1527846606.092634000	31.8394	74	0
1527846606.241542000	31.9883	283	0
1527846606.241630000	31.9883	416	0
1527846606.241650000	31.9884	74	1
1527846606.246063000	31.9928	175	0
1527846606.246152000	31.9929	146	0
1527846606.246154000	31.9929	112	0
1527846606.246168000	31.9929	74	1
1527846606.246587000	31.9933	112	1
1527846606.259070000	32.0058	74	0
1527846606.589203000	32.3359	396	1
1527846606.589288000	32.336	273	1
1527846606.601901000	32.3486	74	0
1527846606.601903000	32.3486	74	0
1527846606.697744000	32.4445	281	0
1527846606.697747000	32.4445	220	0
1527846606.697814000	32.4445	74	1
1527846606.703143000	32.4499	339	0
1527846606.703488000	32.4502	335	0
1527846606.703491000	32.4502	112	0
1527846606.703519000	32.4502	74	1
1527846606.704031000	32.4507	112	1
1527846606.716912000	32.4636	74	0
1527846606.818177000	32.5649	396	1
1527846606.818265000	32.565	273	1
1527846606.831139000	32.5779	74	0
1527846606.831142000	32.5779	74	0
1527846606.991923000	32.7386	284	0
1527846606.991925000	32.7386	252	0
1527846606.991973000	32.7387	74	1
1527846606.996714000	32.7434	245	0
1527846606.996716000	32.7434	346	0
1527846606.996718000	32.7434	112	0
1527846606.996755000	32.7435	74	1
1527846606.997294000	32.744	112	1
1527846607.009472000	32.7562	74	0
1527846607.884287000	33.631	397	1
1527846607.884374000	33.6311	274	1
1527846607.897282000	33.644	74	0
1527846607.897284000	33.644	74	0
1527846608.009502000	33.7562	281	0
1527846608.009505000	33.7562	387	0
1527846608.009572000	33.7563	74	1
1527846608.133533000	33.8802	299	0
1527846608.133634000	33.8804	203	0
1527846608.133636000	33.8804	112	0
1527846608.133655000	33.8804	74	1
1527846608.134359000	33.8811	112	1
1527846608.146738000	33.8935	74	0
1527846608.181281000	33.928	400	1
1527846608.181358000	33.9281	278	1
1527846608.194063000	33.9408	74	0
1527846608.194420000	33.9411	74	0
1527846608.356799000	34.1035	280	0
1527846608.356802000	34.1035	233	0
1527846608.356859000	34.1036	74	1
1527846608.360572000	34.1073	349	0
1527846608.360574000	34.1073	215	0
1527846608.360601000	34.1073	74	1
1527846608.360677000	34.1074	112	0
1527846608.361098000	34.1078	112	1
1527846608.374483000	34.1212	74	0
1527846608.588923000	34.3356	395	1
1527846608.589011000	34.3357	278	1
1527846608.601824000	34.3485	74	0
1527846608.601984000	34.3487	74	0
1527846608.703272000	34.45	281	0
1527846608.703275000	34.45	246	0
1527846608.703339000	34.4501	74	1
1527846608.708821000	34.4555	237	0
1527846608.708824000	34.4555	303	0
1527846608.708868000	34.4556	74	1
1527846608.708939000	34.4557	112	0
1527846608.709367000	34.4561	112	1
1527846608.722583000	34.4693	74	0
1527846608.895200000	34.6419	396	1
1527846608.895287000	34.642	274	1
1527846608.908551000	34.6553	74	0
1527846608.908642000	34.6554	74	0
1527846609.067209000	34.8139	283	0
1527846609.067212000	34.8139	233	0
1527846609.067278000	34.814	74	1
1527846609.072163000	34.8189	181	0
1527846609.072483000	34.8192	186	0
1527846609.072505000	34.8192	74	1
1527846609.072587000	34.8193	112	0
1527846609.073022000	34.8197	112	1
1527846609.086250000	34.833	74	0
1527846609.113008000	34.8597	396	1
1527846609.113052000	34.8598	274	1
1527846609.126704000	34.8734	74	0
1527846609.126706000	34.8734	74	0
1527846609.216041000	34.9628	281	0
1527846609.216043000	34.9628	358	0
1527846609.216085000	34.9628	74	1
1527846609.220289000	34.967	351	0
1527846609.220292000	34.967	250	0
1527846609.220319000	34.967	74	1
1527846609.220661000	34.9674	112	0
1527846609.220807000	34.9675	112	1
1527846609.233832000	34.9805	74	0
1527846612.265089000	38.0118	522	1
1527846612.265132000	38.0118	277	1
1527846612.278179000	38.0249	74	0
1527846612.278267000	38.025	74	0
1527846612.376478000	38.1232	283	0
1527846612.376791000	38.1235	242	0
1527846612.376811000	38.1235	74	1
1527846612.381537000	38.1283	365	0
1527846612.381613000	38.1283	254	0
1527846612.381631000	38.1283	74	1
1527846612.381977000	38.1287	112	0
1527846612.382081000	38.1288	112	1
1527846612.394845000	38.1416	74	0
1527846612.481599000	38.2283	878	1
1527846612.481678000	38.2284	278	1
1527846612.495283000	38.242	74	0
1527846612.495378000	38.2421	74	0
1527846612.644843000	38.3916	281	0
1527846612.644845000	38.3916	322	0
1527846612.644913000	38.3916	74	1
1527846612.650225000	38.3969	255	0
1527846612.650324000	38.397	228	0
1527846612.650326000	38.397	112	0
1527846612.650345000	38.3971	74	1
1527846612.650778000	38.3975	112	1
1527846612.663843000	38.4106	74	0
1527846612.908952000	38.6557	992	1
1527846612.908999000	38.6557	278	1
1527846612.922343000	38.6691	74	0
1527846612.922345000	38.6691	74	0
1527846613.018485000	38.7652	283	0
1527846613.018588000	38.7653	285	0
1527846613.018606000	38.7653	74	1
1527846613.023585000	38.7703	349	0
1527846613.024503000	38.7712	256	0
1527846613.024530000	38.7712	74	1
1527846613.024963000	38.7717	112	0
1527846613.025079000	38.7718	112	1
1527846613.037491000	38.7842	74	0
1527846613.148835000	38.8956	400	1
1527846613.148879000	38.8956	280	1
1527846613.163227000	38.9099	74	0
1527846613.163325000	38.91	74	0
1527846613.305029000	39.0517	283	0
1527846613.305143000	39.0519	288	0
1527846613.305168000	39.0519	74	1
1527846613.308846000	39.0556	339	0
1527846613.309292000	39.056	354	0
1527846613.309312000	39.056	74	1
1527846613.309379000	39.0561	112	0
1527846613.312250000	39.059	112	1
1527846613.326274000	39.073	74	0
1527846613.629966000	39.3767	400	1
1527846613.630023000	39.3767	281	1
1527846613.643350000	39.3901	74	0
1527846613.643352000	39.3901	74	0
1527846613.797583000	39.5443	281	0
1527846613.797907000	39.5446	280	0
1527846613.797929000	39.5446	74	1
1527846613.802889000	39.5496	348	0
1527846613.802963000	39.5497	215	0
1527846613.802965000	39.5497	112	0
1527846613.802982000	39.5497	74	1
1527846613.803325000	39.55	112	1
1527846613.815702000	39.5624	74	0
1527846614.056357000	39.8031	396	1
1527846614.056438000	39.8032	278	1
1527846614.071311000	39.818	74	0
1527846614.071314000	39.818	74	0
1527846614.249554000	39.9963	280	0
1527846614.249674000	39.9964	249	0
1527846614.249699000	39.9964	74	1
1527846614.253794000	40.0005	135	0
1527846614.253796000	40.0005	333	0
1527846614.253826000	40.0005	74	1
1527846614.253895000	40.0006	112	0
1527846614.254323000	40.001	112	1
1527846614.267638000	40.0144	74	0
1527846614.336814000	40.0835	395	1
1527846614.336871000	40.0836	277	1
1527846614.350827000	40.0975	74	0
1527846614.350830000	40.0975	74	0
1527846614.497405000	40.2441	281	0
1527846614.497407000	40.2441	377	0
1527846614.497474000	40.2442	74	1
1527846614.500781000	40.2475	315	0
1527846614.501145000	40.2479	295	0
1527846614.501147000	40.2479	112	0
1527846614.501171000	40.2479	74	1
1527846614.501690000	40.2484	112	1
1527846614.514658000	40.2614	74	0
1527846614.567245000	40.314	399	1
1527846614.567329000	40.314	273	1
1527846614.580903000	40.3276	74	0
1527846614.726961000	40.4737	281	0
1527846614.726965000	40.4737	371	0
1527846614.727031000	40.4737	74	1
1527846614.730767000	40.4775	166	0
1527846614.730769000	40.4775	257	0
1527846614.730771000	40.4775	112	0
1527846614.730805000	40.4775	74	1
1527846614.731307000	40.478	112	1
1527846614.744223000	40.4909	74	0
1527846614.810601000	40.5573	400	1
1527846614.810652000	40.5574	278	1
1527846614.823948000	40.5707	74	0
1527846614.913492000	40.6602	283	0
1527846614.913736000	40.6605	238	0
1527846614.913757000	40.6605	74	1
1527846614.917014000	40.6637	117	0
1527846614.917016000	40.6637	320	0
1527846614.917019000	40.6637	112	0
1527846614.917050000	40.6638	74	1
1527846614.917500000	40.6642	112	1
1527846614.931112000	40.6778	74	0
1527846615.065205000	40.8119	396	1
1527846615.065250000	40.812	277	1
1527846615.078142000	40.8249	74	0
1527846615.223440000	40.9702	283	0
1527846615.223443000	40.9702	383	0
1527846615.223512000	40.9702	74	1
1527846615.227977000	40.9747	353	0
1527846615.227980000	40.9747	264	0
1527846615.228012000	40.9747	74	1
1527846615.228315000	40.975	112	0
1527846615.228539000	40.9753	112	1
1527846615.242139000	40.9889	74	0
1527846615.487537000	41.2343	396	1
1527846615.487593000	41.2343	273	1
1527846615.500828000	41.2475	74	0
1527846615.500830000	41.2475	74	0
1527846615.597879000	41.3446	281	0
1527846615.597882000	41.3446	187	0
1527846615.597952000	41.3447	74	1
1527846615.602432000	41.3491	249	0
1527846615.602906000	41.3496	128	0
1527846615.602909000	41.3496	112	0
1527846615.602938000	41.3497	74	1
1527846615.603445000	41.3502	112	1
1527846615.616219000	41.3629	74	0
1527846616.475227000	42.2219	396	1
1527846616.475314000	42.222	277	1
1527846616.488100000	42.2348	74	0
1527846616.488102000	42.2348	74	0
1527846616.636733000	42.3835	281	0
1527846616.636735000	42.3835	401	0
1527846616.636788000	42.3835	74	1
1527846616.640861000	42.3876	130	0
1527846616.640951000	42.3877	168	0
1527846616.640953000	42.3877	112	0
1527846616.640971000	42.3877	74	1
1527846616.641352000	42.3881	112	1
1527846616.655167000	42.4019	74	0
1527846616.874212000	42.6209	521	1
1527846616.874261000	42.621	276	1
1527846616.887174000	42.6339	74	0
1527846616.887264000	42.634	74	0
1527846617.042256000	42.789	283	0
1527846617.042259000	42.789	266	0
1527846617.042328000	42.789	74	1
1527846617.046501000	42.7932	220	0
1527846617.046503000	42.7932	278	0
1527846617.046539000	42.7933	74	1
1527846617.046610000	42.7933	112	0
1527846617.047027000	42.7937	112	1
1527846617.059695000	42.8064	74	0
1527846617.303249000	43.05	882	1
1527846617.303305000	43.05	275	1
1527846617.328877000	43.0756	74	0
1527846617.328885000	43.0756	74	0
1527846617.490364000	43.2371	283	0
1527846617.490367000	43.2371	284	0
1527846617.490436000	43.2372	74	1
1527846617.494485000	43.2412	123	0
1527846617.495057000	43.2418	185	0
1527846617.495087000	43.2418	74	1
1527846617.495153000	43.2419	112	0
1527846617.495592000	43.2423	112	1
1527846617.508235000	43.255	74	0
1527846617.593045000	43.3398	992	1
1527846617.593125000	43.3398	275	1
1527846617.606316000	43.353	74	0
1527846617.606319000	43.353	74	0
1527846617.708534000	43.4553	281	0
1527846617.708647000	43.4554	363	0
1527846617.708673000	43.4554	74	1
1527846617.713524000	43.4602	124	0
1527846617.713621000	43.4603	313	0
1527846617.713639000	43.4604	74	1
1527846617.714028000	43.4607	112	0
1527846617.714190000	43.4609	112	1
1527846617.737096000	43.4838	74	0
1527846617.954664000	43.7014	398	1
1527846617.954715000	43.7014	274	1
1527846617.968502000	43.7152	74	0
1527846617.968660000	43.7154	74	0
1527846618.114945000	43.8617	280	0
1527846618.116260000	43.863	383	0
1527846618.116292000	43.863	74	1
1527846618.118828000	43.8655	356	0
1527846618.118830000	43.8655	306	0
1527846618.118832000	43.8655	112	0
1527846618.118861000	43.8656	74	1
1527846618.119328000	43.866	112	1
1527846618.132440000	43.8792	74	0
1527846622.717105000	48.4638	376	1
1527846622.717211000	48.4639	1434	1
1527846622.717216000	48.4639	1434	1
1527846622.717220000	48.4639	236	1
1527846622.717269000	48.464	1434	1
1527846622.717285000	48.464	338	1
1527846622.729825000	48.4765	74	0
1527846622.731780000	48.4785	74	0
1527846622.731815000	48.4785	74	0
1527846622.732214000	48.4789	74	0
1527846622.821020000	48.5677	435	0
1527846622.826701000	48.5734	104	0
1527846622.826736000	48.5735	74	1
1527846622.827122000	48.5738	112	0
1527846622.827467000	48.5742	112	1
1527846622.840100000	48.5868	74	0
1527846622.917496000	48.6642	395	1
1527846622.917581000	48.6643	273	1
1527846622.930890000	48.6776	74	0
1527846622.930892000	48.6776	74	0
1527846623.108397000	48.8551	284	0
1527846623.108399000	48.8551	344	0
1527846623.108447000	48.8552	74	1
1527846623.113242000	48.86	143	0
1527846623.113327000	48.86	356	0
1527846623.113330000	48.86	112	0
1527846623.113349000	48.8601	74	1
1527846623.113744000	48.8605	112	1
1527846623.126482000	48.8732	74	0
1527846624.078027000	49.8247	397	1
1527846624.078128000	49.8248	275	1
1527846624.091779000	49.8385	74	0
1527846624.091782000	49.8385	74	0
1527846624.218310000	49.965	283	0
1527846624.218313000	49.965	221	0
1527846624.218364000	49.9651	74	1
1527846624.221685000	49.9684	231	0
1527846624.221687000	49.9684	221	0
1527846624.221689000	49.9684	112	0
1527846624.221719000	49.9684	74	1
1527846624.222199000	49.9689	112	1
1527846624.236219000	49.9829	74	0
1527846624.438623000	50.1853	396	1
1527846624.438679000	50.1854	276	1
1527846624.451792000	50.1985	74	0
1527846624.451794000	50.1985	74	0
1527846624.539865000	50.2866	283	0
1527846624.539868000	50.2866	199	0
1527846624.539938000	50.2867	74	1
1527846624.544105000	50.2908	262	0
1527846624.544441000	50.2912	259	0
1527846624.544456000	50.2912	74	1
1527846624.544524000	50.2912	112	0
1527846624.544901000	50.2916	112	1
1527846624.557272000	50.304	74	0
1527846624.705257000	50.452	401	1
1527846624.705303000	50.452	273	1
1527846624.718506000	50.4652	74	0
1527846624.718660000	50.4654	74	0
1527846624.870082000	50.6168	283	0
1527846624.870197000	50.6169	191	0
1527846624.870216000	50.6169	74	1
1527846624.876833000	50.6235	319	0
1527846624.876936000	50.6237	355	0
1527846624.876939000	50.6237	112	0
1527846624.876964000	50.6237	74	1
1527846624.877690000	50.6244	112	1
1527846624.896661000	50.6434	74	0
1527846624.956329000	50.703	397	1
1527846624.956409000	50.7031	274	1
1527846624.971500000	50.7182	74	0
1527846625.190192000	50.9369	283	0
1527846625.190518000	50.9372	368	0
1527846625.190538000	50.9373	74	1
1527846625.194839000	50.9416	233	0
1527846625.195140000	50.9419	128	0
1527846625.195155000	50.9419	74	1
1527846625.195218000	50.9419	112	0
1527846625.195531000	50.9422	112	1
1527846625.208637000	50.9554	74	0
1527846625.327251000	51.074	397	1
1527846625.327295000	51.074	274	1
1527846625.339888000	51.0866	74	0
1527846625.339982000	51.0867	74	0
1527846625.446316000	51.193	283	0
1527846625.446616000	51.1933	391	0
1527846625.446637000	51.1934	74	1
1527846625.450845000	51.1976	136	0
1527846625.451236000	51.198	247	0
1527846625.451263000	51.198	74	1
1527846625.451332000	51.198	112	0
1527846625.451782000	51.1985	112	1
1527846625.464484000	51.2112	74	0
1527846625.599535000	51.3463	396	1
1527846625.599591000	51.3463	275	1
1527846625.612376000	51.3591	74	0
1527846625.612462000	51.3592	74	0
1527846625.761463000	51.5082	281	0
1527846625.761811000	51.5085	271	0
1527846625.761828000	51.5085	74	1
1527846625.765683000	51.5124	265	0
1527846625.765781000	51.5125	323	0
1527846625.765783000	51.5125	112	0
1527846625.765802000	51.5125	74	1
1527846625.766217000	51.5129	112	1
1527846625.779859000	51.5266	74	0
1527846626.018493000	51.7652	522	1
1527846626.018544000	51.7653	277	1
1527846626.035178000	51.7819	74	0
1527846626.035181000	51.7819	74	0
1527846626.124318000	51.871	280	0
1527846626.124428000	51.8711	286	0
1527846626.124447000	51.8712	74	1
1527846626.128159000	51.8749	273	0
1527846626.128422000	51.8751	262	0
1527846626.128438000	51.8752	74	1
1527846626.128499000	51.8752	112	0
1527846626.129004000	51.8757	112	1
1527846626.141475000	51.8882	74	0
1527846626.357681000	52.1044	880	1
1527846626.357731000	52.1044	275	1
1527846626.375158000	52.1219	74	0
1527846626.375160000	52.1219	74	0
1527846626.476225000	52.2229	283	0
1527846626.476322000	52.223	385	0
1527846626.476339000	52.2231	74	1
1527846626.483010000	52.2297	337	0
1527846626.483013000	52.2297	136	0
1527846626.483015000	52.2297	112	0
1527846626.483048000	52.2298	74	1
1527846626.483537000	52.2303	112	1
1527846626.622415000	52.3691	74	0
1527846626.798727000	52.5454	992	1
1527846626.798775000	52.5455	273	1
1527846626.819572000	52.5663	74	0
1527846626.819575000	52.5663	74	0
1527846626.971001000	52.7177	281	0
1527846626.971004000	52.7177	331	0
1527846626.971052000	52.7178	74	1
1527846626.974181000	52.7209	299	0
1527846626.974183000	52.7209	208	0
1527846626.974185000	52.7209	112	0
1527846626.974217000	52.7209	74	1
1527846626.974673000	52.7214	112	1
1527846626.988394000	52.7351	74	0
1527846627.238631000	52.9853	399	1
1527846627.238717000	52.9854	276	1
1527846627.251497000	52.9982	74	0
1527846627.251500000	52.9982	74	0
1527846627.349410000	53.0961	283	0
1527846627.349504000	53.0962	187	0
1527846627.349519000	53.0962	74	1
1527846627.351471000	53.0982	120	0
1527846627.351890000	53.0986	232	0
1527846627.351907000	53.0986	74	1
1527846627.351972000	53.0987	112	0
1527846627.352489000	53.0992	112	1
1527846627.367237000	53.114	74	0
1527846627.560821000	53.3075	396	1
1527846627.560876000	53.3076	275	1
1527846627.573486000	53.3202	74	0
1527846627.574064000	53.3208	74	0
1527846627.723853000	53.4706	283	0
1527846627.723856000	53.4706	341	0
1527846627.723921000	53.4706	74	1
1527846627.728158000	53.4749	352	0
1527846627.728161000	53.4749	346	0
1527846627.728163000	53.4749	112	0
1527846627.728195000	53.4749	74	1
1527846627.728655000	53.4754	112	1
1527846627.741561000	53.4883	74	0
1527846627.857859000	53.6046	400	1
1527846627.857939000	53.6047	278	1
1527846627.870792000	53.6175	74	0
1527846628.012304000	53.759	281	0
1527846628.012307000	53.759	202	0
1527846628.012348000	53.7591	74	1
1527846628.014867000	53.7616	142	0
1527846628.015277000	53.762	296	0
1527846628.015279000	53.762	112	0
1527846628.015300000	53.762	74	1
1527846628.015820000	53.7625	112	1
1527846628.030280000	53.777	74	0
1527846628.265521000	54.0122	398	1
1527846628.265603000	54.0123	274	1
1527846628.278279000	54.025	74	0
1527846628.278281000	54.025	74	0
1527846628.381116000	54.1278	283	0
1527846628.381118000	54.1278	416	0
1527846628.381175000	54.1279	74	1
1527846628.384502000	54.1312	227	0
1527846628.384969000	54.1317	351	0
1527846628.384971000	54.1317	112	0
1527846628.384993000	54.1317	74	1
1527846628.385480000	54.1322	112	1
1527846628.398679000	54.1454	74	0
1527846628.806726000	54.5534	396	1
1527846628.806780000	54.5535	273	1
1527846628.819826000	54.5665	74	0
1527846628.819828000	54.5665	74	0
1527846628.900139000	54.6469	283	0
1527846628.900142000	54.6469	244	0
1527846628.900212000	54.6469	74	1
1527846628.904353000	54.6511	346	0
1527846628.904355000	54.6511	257	0
1527846628.904385000	54.6511	74	1
1527846628.904458000	54.6512	112	0
1527846628.904903000	54.6516	112	1
1527846628.917488000	54.6642	74	0
1527846629.038657000	54.7854	396	1
1527846629.038712000	54.7854	274	1
1527846629.052678000	54.7994	74	0
1527846629.052680000	54.7994	74	0
1527846629.211376000	54.9581	284	0
1527846629.211383000	54.9581	182	0
1527846629.211438000	54.9582	74	1
1527846629.212167000	54.9589	123	0
1527846629.212239000	54.959	179	0
1527846629.212241000	54.959	112	0
1527846629.212259000	54.959	74	1
1527846629.212790000	54.9595	112	1
1527846629.224826000	54.9715	74	0
1527846629.496608000	55.2433	402	1
1527846629.496686000	55.2434	273	1
1527846629.509216000	55.2559	74	0
1527846629.509218000	55.2559	74	0
1527846629.665172000	55.4119	283	0
1527846629.665283000	55.412	369	0
1527846629.665304000	55.412	74	1
1527846629.669425000	55.4161	289	0
1527846629.669540000	55.4163	242	0
1527846629.669546000	55.4163	112	0
1527846629.669572000	55.4163	74	1
1527846629.670394000	55.4171	112	1
1527846629.683367000	55.4301	74	0
1527846629.938104000	55.6848	400	1
1527846629.938183000	55.6849	280	1
1527846629.951207000	55.6979	74	0
1527846629.951209000	55.6979	74	0
1527846630.199543000	55.9463	281	0
1527846630.199662000	55.9464	357	0
1527846630.199681000	55.9464	74	1
1527846630.205072000	55.9518	282	0
1527846630.205074000	55.9518	107	0
1527846630.205076000	55.9518	112	0
1527846630.205110000	55.9518	74	1
1527846630.205570000	55.9523	112	1
1527846630.217862000	55.9646	74	0
1527846630.322957000	56.0697	395	1
1527846630.323013000	56.0697	278	1
1527846630.336007000	56.0827	74	0
1527846630.336010000	56.0827	74	0
1527846630.448369000	56.1951	280	0
1527846630.448726000	56.1954	346	0
1527846630.448753000	56.1955	74	1
1527846630.452585000	56.1993	358	0
1527846630.452587000	56.1993	148	0
1527846630.452639000	56.1994	74	1
1527846630.452706000	56.1994	112	0
1527846630.453233000	56.1999	112	1
1527846630.466976000	56.2137	74	0
1527846630.648894000	56.3956	517	1
1527846630.648945000	56.3957	273	1
1527846630.662366000	56.4091	74	0
1527846630.662463000	56.4092	74	0
1527846630.813333000	56.5601	283	0
1527846630.813336000	56.5601	357	0
1527846630.813387000	56.5601	74	1
1527846630.819219000	56.5659	291	0
1527846630.819222000	56.5659	355	0
1527846630.819224000	56.5659	112	0
1527846630.819255000	56.566	74	1
1527846630.819728000	56.5664	112	1
1527846630.833463000	56.5802	74	0
1527846631.120916000	56.8676	878	1
1527846631.120997000	56.8677	276	1
1527846631.134460000	56.8812	74	0
1527846631.134463000	56.8812	74	0
1527846631.283034000	57.0298	284	0
1527846631.283037000	57.0298	247	0
1527846631.283109000	57.0298	74	1
1527846631.286400000	57.0331	339	0
1527846631.286403000	57.0331	236	0
1527846631.286437000	57.0332	74	1
1527846631.286508000	57.0332	112	0
1527846631.286969000	57.0337	112	1
1527846631.300462000	57.0472	74	0
1527846631.434177000	57.1809	997	1
1527846631.434225000	57.1809	275	1
1527846631.448056000	57.1948	74	0
1527846631.448157000	57.1949	74	0
1527846631.601189000	57.3479	280	0
1527846631.601299000	57.348	259	0
1527846631.601327000	57.348	74	1
1527846631.604943000	57.3517	154	0
1527846631.605042000	57.3518	296	0
1527846631.605044000	57.3518	112	0
1527846631.605069000	57.3518	74	1
1527846631.605788000	57.3525	112	1
1527846631.618616000	57.3653	74	0
1527846631.855473000	57.6022	399	1
1527846631.855561000	57.6023	281	1
1527846631.868365000	57.6151	74	0
1527846631.868463000	57.6152	74	0
1527846632.017072000	57.7638	283	0
1527846632.017182000	57.7639	410	0
1527846632.017210000	57.7639	74	1
1527846632.021678000	57.7684	179	0
1527846632.021760000	57.7685	283	0
1527846632.021762000	57.7685	112	0
1527846632.021784000	57.7685	74	1
1527846632.022353000	57.7691	112	1
1527846632.035441000	57.7822	74	0
1527846632.299028000	58.0457	396	1
1527846632.299093000	58.0458	274	1
1527846632.312103000	58.0588	74	0
1527846632.312256000	58.059	74	0
1527846632.461323000	58.208	283	0
1527846632.461326000	58.208	386	0
1527846632.461389000	58.2081	74	1
1527846632.465829000	58.2125	266	0
1527846632.465832000	58.2125	177	0
1527846632.465871000	58.2126	74	1
1527846632.465948000	58.2127	112	0
1527846632.466406000	58.2131	112	1
1527846632.480366000	58.2271	74	0
1527846632.720773000	58.4675	396	1
1527846632.720819000	58.4675	273	1
1527846632.733814000	58.4805	74	0
1527846632.733817000	58.4805	74	0
1527846632.854608000	58.6013	283	0
1527846632.854612000	58.6013	353	0
1527846632.854692000	58.6014	74	1
1527846632.858759000	58.6055	122	0
1527846632.859442000	58.6062	166	0
1527846632.859472000	58.6062	74	1
1527846632.859545000	58.6063	112	0
1527846632.860002000	58.6067	112	1
1527846632.883346000	58.6301	74	0
1527846633.038750000	58.7855	399	1
1527846633.038807000	58.7855	276	1
1527846633.053053000	58.7998	74	0
1527846633.053130000	58.7998	74	0
1527846633.151287000	58.898	281	0
1527846633.151545000	58.8983	188	0
1527846633.151563000	58.8983	74	1
1527846633.155013000	58.9017	247	0
1527846633.155015000	58.9017	254	0
1527846633.155017000	58.9017	112	0
1527846633.155050000	58.9018	74	1
1527846633.158401000	58.9051	112	1
1527846633.171921000	58.9186	74	0
1527846633.862432000	59.6091	400	1
1527846633.862485000	59.6092	278	1
1527846633.875643000	59.6224	74	0
1527846633.875732000	59.6224	74	0
1527846634.019072000	59.7658	281	0
1527846634.019326000	59.766	199	0
1527846634.019347000	59.7661	74	1
1527846634.023247000	59.77	235	0
1527846634.023646000	59.7704	269	0
1527846634.023654000	59.7704	112	0
1527846634.023682000	59.7704	74	1
1527846634.024193000	59.7709	112	1
1527846634.036515000	59.7832	74	0
1527846634.422003000	60.1687	399	1
1527846634.422077000	60.1688	277	1
1527846634.435483000	60.1822	74	0
1527846634.435485000	60.1822	74	0
1527846634.605324000	60.352	283	0
1527846634.605583000	60.3523	210	0
1527846634.605620000	60.3523	74	1
1527846634.610980000	60.3577	169	0
1527846634.611889000	60.3586	358	0
1527846634.611891000	60.3586	112	0
1527846634.611920000	60.3586	74	1
1527846634.612375000	60.3591	112	1
1527846634.624391000	60.3711	74	0
1527846634.673307000	60.42	401	1
1527846634.673363000	60.4201	273	1
1527846634.686579000	60.4333	74	0
1527846634.686739000	60.4335	74	0
1527846634.856826000	60.6035	284	0
1527846634.856828000	60.6035	372	0
1527846634.856877000	60.6036	74	1
1527846634.860836000	60.6076	147	0
1527846634.860924000	60.6076	326	0
1527846634.860926000	60.6076	112	0
1527846634.860942000	60.6077	74	1
1527846634.861285000	60.608	112	1
1527846634.873926000	60.6206	74	0
1527846635.143942000	60.8907	398	1
1527846635.144015000	60.8907	273	1
1527846635.156895000	60.9036	74	0
1527846635.157007000	60.9037	74	0
1527846635.302209000	61.0489	285	0
1527846635.302211000	61.0489	196	0
1527846635.302280000	61.049	74	1
1527846635.306309000	61.053	330	0
1527846635.306312000	61.053	218	0
1527846635.306344000	61.0531	74	1
1527846635.306633000	61.0533	112	0
1527846635.306857000	61.0536	112	1
1527846635.319486000	61.0662	74	0
1527846635.677185000	61.4239	501	1
1527846635.677283000	61.424	1434	1
1527846635.677288000	61.424	1434	1
1527846635.677292000	61.424	236	1
1527846635.677350000	61.4241	1434	1
1527846635.677354000	61.4241	1434	1
1527846635.677358000	61.4241	75	1
1527846635.686225000	61.4329	86	0
1527846635.692786000	61.4395	86	0
1527846635.692886000	61.4396	86	0
1527846635.692888000	61.4396	86	0
1527846635.693501000	61.4402	86	0
1527846635.693577000	61.4403	74	0
1527846635.829923000	61.5766	423	0
1527846635.837120000	61.5838	104	0
1527846635.837123000	61.5838	112	0
1527846635.837164000	61.5839	74	1
1527846635.837667000	61.5844	112	1
1527846635.850089000	61.5968	74	0
1527846637.827739000	63.5745	878	1
1527846637.827798000	63.5745	276	1
1527846637.840770000	63.5875	74	0
1527846637.841489000	63.5882	74	0
1527846637.955032000	63.7017	283	0
1527846637.955134000	63.7019	252	0
1527846637.955154000	63.7019	74	1
1527846637.957986000	63.7047	283	0
1527846637.958083000	63.7048	268	0
1527846637.958086000	63.7048	112	0
1527846637.958110000	63.7048	74	1
1527846637.958700000	63.7054	112	1
1527846637.972397000	63.7191	74	0
1527846638.077046000	63.8238	408	1
1527846638.077093000	63.8238	278	1
1527846638.089780000	63.8365	74	0
1527846638.089870000	63.8366	74	0
1527846638.194848000	63.9416	280	0
1527846638.194954000	63.9417	188	0
1527846638.194972000	63.9417	74	1
1527846638.198569000	63.9453	159	0
1527846638.198656000	63.9454	264	0
1527846638.198658000	63.9454	112	0
1527846638.198676000	63.9454	74	1
1527846638.199089000	63.9458	112	1
1527846638.212488000	63.9592	74	0
1527846638.392456000	64.1392	982	1
1527846638.392575000	64.1393	275	1
1527846638.405528000	64.1522	74	0
1527846638.405856000	64.1526	74	0
1527846638.489151000	64.2359	281	0
1527846638.489153000	64.2359	233	0
1527846638.489201000	64.2359	74	1
1527846638.492082000	64.2388	168	0
1527846638.492084000	64.2388	192	0
1527846638.492112000	64.2388	74	1
1527846638.492184000	64.2389	112	0
1527846638.492630000	64.2393	112	1
1527846638.506721000	64.2534	74	0
1527846638.752322000	64.499	396	1
1527846638.752399000	64.4991	277	1
1527846638.765052000	64.5118	74	0
1527846638.765055000	64.5118	74	0
1527846638.880693000	64.6274	281	0
1527846638.880695000	64.6274	183	0
1527846638.880754000	64.6275	74	1
1527846638.884649000	64.6314	280	0
1527846638.884651000	64.6314	109	0
1527846638.884653000	64.6314	112	0
1527846638.884683000	64.6314	74	1
1527846638.885158000	64.6319	112	1
1527846638.899461000	64.6462	74	0
1527846642.036106000	67.7828	376	1
1527846642.036198000	67.7829	1434	1
1527846642.036203000	67.7829	1434	1
1527846642.036207000	67.7829	236	1
1527846642.036257000	67.783	1434	1
1527846642.036262000	67.783	337	1
1527846642.050426000	67.7971	74	0
1527846642.050524000	67.7972	74	0
1527846642.050526000	67.7972	74	0
1527846642.050976000	67.7977	74	0
1527846642.183952000	67.9307	419	0
1527846642.191188000	67.9379	104	0
1527846642.191190000	67.9379	112	0
1527846642.191223000	67.9379	74	1
1527846642.191764000	67.9385	112	1
1527846642.204343000	67.9511	74	0
1527846642.235961000	67.9827	398	1
1527846642.236010000	67.9827	274	1
1527846642.249139000	67.9959	74	0
1527846642.249141000	67.9959	74	0
1527846642.398036000	68.1448	283	0
1527846642.398343000	68.1451	195	0
1527846642.398367000	68.1451	74	1
1527846642.402149000	68.1489	331	0
1527846642.402152000	68.1489	243	0
1527846642.402154000	68.1489	112	0
1527846642.402182000	68.1489	74	1
1527846642.402641000	68.1494	112	1
1527846642.415582000	68.1623	74	0
1527846643.871256000	69.618	397	1
1527846643.871332000	69.618	273	1
1527846643.884298000	69.631	74	0
1527846643.884301000	69.631	74	0
1527846644.058489000	69.8052	283	0
1527846644.058937000	69.8057	177	0
1527846644.058959000	69.8057	74	1
1527846644.063203000	69.8099	220	0
1527846644.063307000	69.81	331	0
1527846644.063310000	69.81	112	0
1527846644.063337000	69.8101	74	1
1527846644.064034000	69.8108	112	1
1527846644.076633000	69.8233	74	0
1527846644.134353000	69.8811	401	1
1527846644.134398000	69.8811	281	1
1527846644.147504000	69.8942	74	0
1527846644.147687000	69.8944	74	0
1527846644.235284000	69.982	283	0
1527846644.235287000	69.982	205	0
1527846644.235331000	69.982	74	1
1527846644.240012000	69.9867	219	0
1527846644.240015000	69.9867	204	0
1527846644.240044000	69.9868	74	1
1527846644.240120000	69.9868	112	0
1527846644.240525000	69.9872	112	1
1527846644.253376000	70.0001	74	0
1527846644.721269000	70.468	400	1
1527846644.721357000	70.4681	279	1
1527846644.734420000	70.4811	74	0
1527846644.734422000	70.4811	74	0
1527846644.822227000	70.5689	284	0
1527846644.822322000	70.569	322	0
1527846644.822338000	70.5691	74	1
1527846644.826404000	70.5731	168	0
1527846644.826496000	70.5732	173	0
1527846644.826499000	70.5732	112	0
1527846644.826521000	70.5732	74	1
1527846644.827012000	70.5737	112	1
1527846644.839830000	70.5865	74	0
1527846645.033343000	70.7801	400	1
1527846645.033398000	70.7801	276	1
1527846645.046248000	70.793	74	0
1527846645.046250000	70.793	74	0
1527846645.187715000	70.9344	281	0
1527846645.187717000	70.9344	224	0
1527846645.187772000	70.9345	74	1
1527846645.192693000	70.9394	232	0
1527846645.193369000	70.9401	317	0
1527846645.193372000	70.9401	112	0
1527846645.193394000	70.9401	74	1
1527846645.193843000	70.9406	112	1
1527846645.206724000	70.9534	74	0
1527846646.201518000	71.9482	396	1
1527846646.201561000	71.9483	276	1
1527846646.214514000	71.9612	74	0
1527846646.214605000	71.9613	74	0
1527846646.315794000	72.0625	281	0
1527846646.315797000	72.0625	311	0
1527846646.315864000	72.0626	74	1
1527846646.318937000	72.0657	367	0
1527846646.319024000	72.0657	234	0
1527846646.319039000	72.0658	74	1
1527846646.319342000	72.0661	112	0
1527846646.319497000	72.0662	112	1
1527846646.331703000	72.0784	74	0
1527846646.410159000	72.1569	518	1
1527846646.410236000	72.157	274	1
1527846646.423479000	72.1702	74	0
1527846646.423572000	72.1703	74	0
1527846646.523522000	72.2702	283	0
1527846646.523645000	72.2704	225	0
1527846646.523669000	72.2704	74	1
1527846646.527733000	72.2745	116	0
1527846646.528205000	72.2749	320	0
1527846646.528207000	72.2749	112	0
1527846646.528237000	72.275	74	1
1527846646.528711000	72.2754	112	1
1527846646.540741000	72.2875	74	0
1527846646.630230000	72.3769	879	1
1527846646.630310000	72.377	274	1
1527846646.643643000	72.3904	74	0
1527846646.861105000	72.6078	281	0
1527846646.861207000	72.6079	252	0
1527846646.861227000	72.6079	74	1
1527846646.864971000	72.6117	294	0
1527846646.864973000	72.6117	203	0
1527846646.865004000	72.6117	74	1
1527846646.865082000	72.6118	112	0
1527846646.865497000	72.6122	112	1
1527846646.878737000	72.6255	74	0
1527846648.520593000	74.2673	389	1
1527846648.520694000	74.2674	1434	1
1527846648.520699000	74.2674	1434	1
1527846648.520703000	74.2674	236	1
1527846648.520745000	74.2675	1434	1
1527846648.520768000	74.2675	1434	1
1527846648.520771000	74.2675	236	1
1527846648.520816000	74.2675	1434	1
1527846648.520835000	74.2676	1434	1
1527846648.520838000	74.2676	236	1
1527846648.520904000	74.2676	1434	1
1527846648.520909000	74.2676	1434	1
1527846648.520912000	74.2676	236	1
1527846648.534488000	74.2812	74	0
1527846648.534490000	74.2812	74	0
1527846648.534584000	74.2813	74	0
1527846648.534697000	74.2814	1434	1
1527846648.534702000	74.2814	1434	1
1527846648.534705000	74.2814	1434	1
1527846648.534709000	74.2814	1434	1
1527846648.534713000	74.2814	1083	1
1527846648.536868000	74.2836	74	0
1527846648.537251000	74.284	74	0
1527846648.537253000	74.284	74	0
1527846648.538126000	74.2848	74	0
1527846648.538497000	74.2852	74	0
1527846648.547578000	74.2943	74	0
1527846648.549185000	74.2959	74	0
1527846648.549186000	74.2959	74	0
1527846648.550026000	74.2967	74	0
1527846648.646731000	74.3934	421	0
1527846648.653145000	74.3999	104	0
1527846648.653171000	74.3999	74	1
1527846648.653516000	74.4002	112	0
1527846648.653733000	74.4004	112	1
1527846648.676403000	74.4231	74	0
1527846651.756755000	77.5035	979	1
1527846651.756836000	77.5036	281	1
1527846651.770043000	77.5168	74	0
1527846651.770045000	77.5168	74	0
1527846651.856062000	77.6028	283	0
1527846651.856065000	77.6028	365	0
1527846651.856245000	77.603	74	1
1527846651.860357000	77.6071	118	0
1527846651.860475000	77.6072	231	0
1527846651.860477000	77.6072	112	0
1527846651.860496000	77.6072	74	1
1527846651.861108000	77.6078	112	1
1527846651.874689000	77.6214	74	0
1527846652.049352000	77.7961	396	1
1527846652.049438000	77.7962	279	1
1527846652.062788000	77.8095	74	0
1527846652.062790000	77.8095	74	0
1527846652.160637000	77.9074	283	0
1527846652.160740000	77.9075	244	0
1527846652.160759000	77.9075	74	1
1527846652.163981000	77.9107	115	0
1527846652.164063000	77.9108	295	0
1527846652.164065000	77.9108	112	0
1527846652.164122000	77.9108	74	1
1527846652.164588000	77.9113	112	1
1527846652.178927000	77.9256	74	0
1527846652.503017000	78.2497	400	1
1527846652.503128000	78.2498	277	1
1527846652.515695000	78.2624	74	0
1527846652.515697000	78.2624	74	0
1527846652.609799000	78.3565	281	0
1527846652.610177000	78.3569	371	0
1527846652.610208000	78.3569	74	1
1527846652.613468000	78.3602	200	0
1527846652.614106000	78.3608	203	0
1527846652.614108000	78.3608	112	0
1527846652.614139000	78.3609	74	1
1527846652.614615000	78.3613	112	1
1527846652.627293000	78.374	74	0
1527846652.936753000	78.6835	400	1
1527846652.936819000	78.6835	283	1
1527846652.950033000	78.6967	74	0
1527846652.950035000	78.6968	74	0
1527846653.066470000	78.8132	281	0
1527846653.066472000	78.8132	200	0
1527846653.066517000	78.8132	74	1
1527846653.070660000	78.8174	240	0
1527846653.070662000	78.8174	327	0
1527846653.070665000	78.8174	112	0
1527846653.070692000	78.8174	74	1
1527846653.071222000	78.8179	112	1
1527846653.084432000	78.8311	74	0
1527846653.171098000	78.9178	400	1
1527846653.171182000	78.9179	273	1
1527846653.183979000	78.9307	74	0
1527846653.183982000	78.9307	74	0
1527846653.268935000	79.0157	281	0
1527846653.268938000	79.0157	187	0
1527846653.268978000	79.0157	74	1
1527846653.272109000	79.0188	323	0
1527846653.272204000	79.0189	312	0
1527846653.272207000	79.0189	112	0
1527846653.272226000	79.0189	74	1
1527846653.272565000	79.0193	112	1
1527846653.286743000	79.0335	74	0
1527846653.496579000	79.2433	395	1
1527846653.496667000	79.2434	277	1
1527846653.510292000	79.257	74	0
1527846653.510377000	79.2571	74	0
1527846653.599512000	79.3462	280	0
1527846653.599632000	79.3463	204	0
1527846653.599655000	79.3464	74	1
1527846653.602492000	79.3492	172	0
1527846653.602910000	79.3496	132	0
1527846653.602912000	79.3496	112	0
1527846653.602936000	79.3497	74	1
1527846653.603458000	79.3502	112	1
1527846653.617457000	79.3642	74	0
1527846653.772603000	79.5193	398	1
1527846653.772669000	79.5194	275	1
1527846653.785443000	79.5322	74	0
1527846653.785756000	79.5325	74	0
1527846653.869041000	79.6158	281	0
1527846653.869390000	79.6161	368	0
1527846653.869409000	79.6161	74	1
1527846653.871897000	79.6186	298	0
1527846653.871900000	79.6186	325	0
1527846653.871902000	79.6186	112	0
1527846653.871929000	79.6186	74	1
1527846653.872399000	79.6191	112	1
1527846653.887036000	79.6338	74	0
1527846654.239499000	79.9862	396	1
1527846654.239543000	79.9863	275	1
1527846654.252355000	79.9991	74	0
1527846654.252357000	79.9991	74	0
1527846654.345157000	80.0919	283	0
1527846654.345417000	80.0921	222	0
1527846654.345445000	80.0922	74	1
1527846654.348385000	80.0951	143	0
1527846654.348800000	80.0955	276	0
1527846654.348825000	80.0955	74	1
1527846654.349183000	80.0959	112	0
1527846654.349320000	80.096	112	1
1527846654.363705000	80.1104	74	0
1527846654.486738000	80.2335	400	1
1527846654.486869000	80.2336	276	1
1527846654.499894000	80.2466	74	0
1527846654.499897000	80.2466	74	0
1527846654.606968000	80.3537	283	0
1527846654.607283000	80.354	427	0
1527846654.607304000	80.354	74	1
1527846654.611138000	80.3579	224	0
1527846654.611140000	80.3579	308	0
1527846654.611143000	80.3579	112	0
1527846654.611174000	80.3579	74	1
1527846654.611662000	80.3584	112	1
1527846654.624981000	80.3717	74	0
1527846654.720592000	80.4673	1004	1
1527846654.720673000	80.4674	274	1
1527846654.734204000	80.4809	74	0
1527846654.841718000	80.5884	283	0
1527846654.841833000	80.5886	198	0
1527846654.841857000	80.5886	74	1
1527846654.845871000	80.5926	310	0
1527846654.845962000	80.5927	314	0
1527846654.845979000	80.5927	74	1
1527846654.846049000	80.5928	112	0
1527846654.846423000	80.5931	112	1
1527846654.859527000	80.6062	74	0
1527846654.950258000	80.697	408	1
1527846654.950301000	80.697	276	1
1527846654.963093000	80.7098	74	0
1527846654.963888000	80.7106	74	0
1527846655.049830000	80.7965	280	0
1527846655.049948000	80.7967	290	0
1527846655.049971000	80.7967	74	1
1527846655.053989000	80.8007	268	0
1527846655.054331000	80.801	260	0
1527846655.054333000	80.801	112	0
1527846655.054358000	80.8011	74	1
1527846655.054893000	80.8016	112	1
1527846655.068116000	80.8148	74	0
1527846655.180750000	80.9275	395	1
1527846655.180806000	80.9275	277	1
1527846655.193821000	80.9405	74	0
1527846655.284725000	81.0314	281	0
1527846655.284968000	81.0317	365	0
1527846655.284987000	81.0317	74	1
1527846655.288395000	81.0351	360	0
1527846655.288398000	81.0351	261	0
1527846655.288400000	81.0351	112	0
1527846655.288434000	81.0352	74	1
1527846655.288878000	81.0356	112	1
1527846655.302476000	81.0492	74	0
1527846655.461316000	81.208	980	1
1527846655.461400000	81.2081	275	1
1527846655.474310000	81.221	74	0
1527846655.559220000	81.3059	283	0
1527846655.559224000	81.3059	421	0
1527846655.559295000	81.306	74	1
1527846655.563117000	81.3098	188	0
1527846655.563492000	81.3102	296	0
1527846655.563494000	81.3102	112	0
1527846655.563521000	81.3102	74	1
1527846655.564095000	81.3108	112	1
1527846655.576432000	81.3231	74	0
1527846655.742743000	81.4895	397	1
1527846655.742829000	81.4895	276	1
1527846655.757010000	81.5037	74	0
1527846655.841635000	81.5884	283	0
1527846655.842020000	81.5887	218	0
1527846655.842041000	81.5888	74	1
1527846655.845183000	81.5919	219	0
1527846655.845186000	81.5919	331	0
1527846655.845234000	81.592	74	1
1527846655.845316000	81.592	112	0
1527846655.845837000	81.5926	112	1
1527846655.859509000	81.6062	74	0
1527846656.170432000	81.9171	400	1
1527846656.170515000	81.9172	278	1
1527846656.183813000	81.9305	74	0
1527846656.183915000	81.9306	74	0
1527846656.305990000	82.0527	283	0
1527846656.305996000	82.0527	414	0
1527846656.306063000	82.0528	74	1
1527846656.310303000	82.057	264	0
1527846656.310305000	82.057	335	0
1527846656.310307000	82.057	112	0
1527846656.310342000	82.0571	74	1
1527846656.310916000	82.0576	112	1
1527846656.323869000	82.0706	74	0
1527846656.581193000	82.3279	400	1
1527846656.581336000	82.3281	279	1
1527846656.593991000	82.3407	74	0
1527846656.593994000	82.3407	74	0
1527846656.707156000	82.4539	283	0
1527846656.707158000	82.4539	329	0
1527846656.707221000	82.4539	74	1
1527846656.710414000	82.4571	170	0
1527846656.710493000	82.4572	144	0
1527846656.710495000	82.4572	112	0
1527846656.710514000	82.4572	74	1
1527846656.710832000	82.4575	112	1
1527846656.725297000	82.472	74	0
1527846656.990630000	82.7373	397	1
1527846656.990705000	82.7374	278	1
1527846657.003720000	82.7504	74	0
1527846657.003721000	82.7504	74	0
1527846657.094617000	82.8413	281	0
1527846657.094620000	82.8413	219	0
1527846657.094687000	82.8414	74	1
1527846657.099236000	82.846	368	0
1527846657.099239000	82.846	123	0
1527846657.099240000	82.846	112	0
1527846657.099284000	82.846	74	1
1527846657.099771000	82.8465	112	1
1527846657.113205000	82.8599	74	0
1527846657.430959000	83.1777	399	1
1527846657.431037000	83.1778	281	1
1527846657.444211000	83.1909	74	0
1527846657.444308000	83.191	74	0
1527846657.533958000	83.2807	280	0
1527846657.533960000	83.2807	325	0
1527846657.534021000	83.2807	74	1
1527846657.538215000	83.2849	297	0
1527846657.538217000	83.2849	131	0
1527846657.538219000	83.2849	112	0
1527846657.538251000	83.285	74	1
1527846657.538723000	83.2854	112	1
1527846657.551136000	83.2979	74	0
1527846657.792107000	83.5388	399	1
1527846657.792194000	83.5389	280	1
1527846657.805343000	83.5521	74	0
1527846657.805346000	83.5521	74	0
1527846657.900659000	83.6474	283	0
1527846657.900662000	83.6474	301	0
1527846657.900726000	83.6474	74	1
1527846657.904857000	83.6516	329	0
1527846657.904859000	83.6516	186	0
1527846657.904861000	83.6516	112	0
1527846657.904890000	83.6516	74	1
1527846657.905363000	83.6521	112	1
1527846657.918160000	83.6649	74	0
1527846658.223551000	83.9703	399	1
1527846658.223599000	83.9703	275	1
1527846658.236798000	83.9835	74	0
1527846658.236800000	83.9835	74	0
1527846658.396699000	84.1434	284	0
1527846658.396702000	84.1434	365	0
1527846658.396766000	84.1435	74	1
1527846658.400852000	84.1476	130	0
1527846658.400854000	84.1476	259	0
1527846658.400881000	84.1476	74	1
1527846658.400953000	84.1477	112	0
1527846658.401391000	84.1481	112	1
1527846658.413898000	84.1606	74	0
1527846658.532082000	84.2788	402	1
1527846658.532138000	84.2789	277	1
1527846658.544425000	84.2911	74	0
1527846658.545215000	84.2919	74	0
1527846658.691596000	84.4383	283	0
1527846658.691698000	84.4384	306	0
1527846658.691712000	84.4384	74	1
1527846658.695198000	84.4419	194	0
1527846658.695526000	84.4422	206	0
1527846658.695528000	84.4422	112	0
1527846658.695549000	84.4423	74	1
1527846658.695987000	84.4427	112	1
1527846658.709266000	84.456	74	0
1527846659.051753000	84.7985	1001	1
1527846659.051834000	84.7986	275	1
1527846659.064745000	84.8115	74	0
1527846659.064748000	84.8115	74	0
1527846659.162400000	84.9091	281	0
1527846659.165700000	84.9124	245	0
1527846659.165702000	84.9124	345	0
1527846659.165704000	84.9124	112	0
1527846659.165739000	84.9125	74	1
1527846659.166248000	84.913	112	1
1527846659.179221000	84.9259	74	0
1527846659.393980000	85.1407	408	1
1527846659.394054000	85.1408	281	1
1527846659.407615000	85.1543	74	0
1527846659.407710000	85.1544	74	0
1527846659.520500000	85.2672	281	0
1527846659.520508000	85.2672	245	0
1527846659.520572000	85.2673	74	1
1527846659.525766000	85.2725	251	0
1527846659.526118000	85.2728	195	0
1527846659.526121000	85.2728	112	0
1527846659.526150000	85.2729	74	1
1527846659.526664000	85.2734	112	1
1527846659.539392000	85.2861	74	0
1527846659.805261000	85.552	396	1
1527846659.805345000	85.5521	279	1
1527846659.818492000	85.5652	74	0
1527846659.818494000	85.5652	74	0
1527846659.909796000	85.6565	280	0
1527846659.909800000	85.6565	407	0
1527846659.909869000	85.6566	74	1
1527846659.912718000	85.6594	347	0
1527846659.912721000	85.6594	358	0
1527846659.912756000	85.6595	74	1
1527846659.913208000	85.6599	112	0
1527846659.913355000	85.6601	112	1
1527846659.927344000	85.6741	74	0
1527846660.251988000	85.9987	979	1
1527846660.252068000	85.9988	281	1
1527846660.265536000	86.0123	74	0
1527846660.265701000	86.0124	74	0
1527846660.352385000	86.0991	283	0
1527846660.352387000	86.0991	379	0
1527846660.352457000	86.0992	74	1
1527846660.356466000	86.1032	151	0
1527846660.357318000	86.104	158	0
1527846660.357320000	86.104	112	0
1527846660.357345000	86.1041	74	1
1527846660.357790000	86.1045	112	1
1527846660.370233000	86.117	74	0
1527846660.492138000	86.2389	396	1
1527846660.492226000	86.2389	281	1
1527846660.504679000	86.2514	74	0
1527846660.505767000	86.2525	74	0
1527846660.644477000	86.3912	283	0
1527846660.644775000	86.3915	391	0
1527846660.644792000	86.3915	74	1
1527846660.648280000	86.395	302	0
1527846660.648282000	86.395	261	0
1527846660.648284000	86.395	112	0
1527846660.648314000	86.395	74	1
1527846660.648777000	86.3955	112	1
1527846660.661743000	86.4085	74	0
1527846660.720740000	86.4675	400	1
1527846660.720826000	86.4675	276	1
1527846660.734644000	86.4814	74	0
1527846660.843817000	86.5905	283	0
1527846660.843943000	86.5907	361	0
1527846660.843964000	86.5907	74	1
1527846660.846885000	86.5936	123	0
1527846660.846887000	86.5936	271	0
1527846660.846889000	86.5936	112	0
1527846660.846922000	86.5936	74	1
1527846660.847409000	86.5941	112	1
1527846660.861849000	86.6086	74	0
1527846660.941476000	86.6882	397	1
1527846660.941552000	86.6883	280	1
1527846660.954279000	86.701	74	0
1527846660.954601000	86.7013	74	0
1527846661.066833000	86.8135	283	0
1527846661.068416000	86.8151	362	0
1527846661.068448000	86.8152	74	1
1527846661.068881000	86.8156	115	0
1527846661.069323000	86.816	248	0
1527846661.069325000	86.816	112	0
1527846661.069348000	86.8161	74	1
1527846661.069900000	86.8166	112	1
1527846661.082732000	86.8294	74	0
1527846661.363033000	87.1098	396	1
1527846661.363119000	87.1098	280	1
1527846661.377327000	87.124	74	0
1527846661.377329000	87.124	74	0
1527846661.463300000	87.21	281	0
1527846661.463303000	87.21	370	0
1527846661.463371000	87.2101	74	1
1527846661.466739000	87.2135	226	0
1527846661.466742000	87.2135	317	0
1527846661.466744000	87.2135	112	0
1527846661.466797000	87.2135	74	1
1527846661.467391000	87.2141	112	1
1527846661.481451000	87.2282	74	0
1527846661.791946000	87.5387	398	1
1527846661.792000000	87.5387	284	1
1527846661.805451000	87.5522	74	0
1527846661.805544000	87.5523	74	0
1527846661.890532000	87.6372	283	0
1527846661.890652000	87.6374	291	0
1527846661.890681000	87.6374	74	1
1527846661.894826000	87.6415	278	0
1527846661.894828000	87.6415	303	0
1527846661.894867000	87.6416	74	1
1527846661.895170000	87.6419	112	0
1527846661.895451000	87.6422	112	1
1527846661.907961000	87.6547	74	0
1527846662.218738000	87.9655	401	1
1527846662.218857000	87.9656	280	1
1527846662.232029000	87.9787	74	0
1527846662.232032000	87.9787	74	0
1527846662.424830000	88.1715	283	0
1527846662.424834000	88.1716	179	0
1527846662.424899000	88.1716	74	1
1527846662.428218000	88.1749	287	0
1527846662.428647000	88.1754	295	0
1527846662.428649000	88.1754	112	0
1527846662.428674000	88.1754	74	1
1527846662.429184000	88.1759	112	1
1527846662.442473000	88.1892	74	0
1527846662.473939000	88.2207	401	1
1527846662.474027000	88.2207	278	1
1527846662.487383000	88.2341	74	0
1527846662.487475000	88.2342	74	0
1527846662.588304000	88.335	283	0
1527846662.588307000	88.335	292	0
1527846662.588382000	88.3351	74	1
1527846662.592151000	88.3389	166	0
1527846662.592154000	88.3389	254	0
1527846662.592157000	88.3389	112	0
1527846662.592197000	88.3389	74	1
1527846662.592642000	88.3394	112	1
1527846662.606214000	88.3529	74	0
1527846662.774133000	88.5208	401	1
1527846662.774215000	88.5209	282	1
1527846662.792028000	88.5387	74	0
1527846662.807854000	88.5546	74	0
1527846662.958381000	88.7051	280	0
1527846662.958384000	88.7051	294	0
1527846662.958462000	88.7052	74	1
1527846662.960927000	88.7076	120	0
1527846662.961380000	88.7081	216	0
1527846662.961382000	88.7081	112	0
1527846662.961416000	88.7081	74	1
1527846662.961964000	88.7087	112	1
1527846662.975690000	88.7224	74	0
1527846663.224064000	88.9708	1002	1
1527846663.224116000	88.9708	283	1
1527846663.238170000	88.9849	74	0
1527846663.238172000	88.9849	74	0
1527846663.401757000	89.1485	284	0
1527846663.402170000	89.1489	323	0
1527846663.402195000	89.1489	74	1
1527846663.405286000	89.152	356	0
1527846663.405288000	89.152	157	0
1527846663.405290000	89.152	112	0
1527846663.405323000	89.152	74	1
1527846663.405827000	89.1525	112	1
1527846663.419766000	89.1665	74	0
1527846664.054712000	89.8014	413	1
1527846664.054799000	89.8015	281	1
1527846664.068237000	89.815	74	0
1527846664.068319000	89.815	74	0
1527846664.159848000	89.9066	283	0
1527846664.160228000	89.9069	372	0
1527846664.160256000	89.907	74	1
1527846664.163457000	89.9102	261	0
1527846664.163460000	89.9102	289	0
1527846664.163500000	89.9102	74	1
1527846664.163573000	89.9103	112	0
1527846664.164011000	89.9107	112	1
1527846664.177296000	89.924	74	0
1527846664.280768000	90.0275	980	1
1527846664.280850000	90.0276	278	1
1527846664.294224000	90.0409	74	0
1527846664.294466000	90.0412	74	0
1527846664.391917000	90.1386	284	0
1527846664.391920000	90.1386	213	0
1527846664.391999000	90.1387	74	1
1527846664.394820000	90.1415	167	0
1527846664.394905000	90.1416	186	0
1527846664.394907000	90.1416	112	0
1527846664.394928000	90.1416	74	1
1527846664.395327000	90.142	112	1
1527846664.409854000	90.1566	74	0
1527846664.509058000	90.2558	397	1
1527846664.509104000	90.2558	280	1
1527846664.522316000	90.269	74	0
1527846664.522319000	90.269	74	0
1527846664.635731000	90.3824	283	0
1527846664.635737000	90.3825	182	0
1527846664.635790000	90.3825	74	1
1527846664.638600000	90.3853	114	0
1527846664.638602000	90.3853	116	0
1527846664.638633000	90.3853	74	1
1527846664.638965000	90.3857	112	0
1527846664.639156000	90.3859	112	1
1527846664.653671000	90.4004	74	0
1527846664.749106000	90.4958	399	1
1527846664.749163000	90.4959	276	1
1527846664.762484000	90.5092	74	0
1527846664.762486000	90.5092	74	0
1527846664.847096000	90.5938	281	0
1527846664.847098000	90.5938	401	0
1527846664.847144000	90.5939	74	1
1527846664.850043000	90.5968	144	0
1527846664.850045000	90.5968	219	0
1527846664.850047000	90.5968	112	0
1527846664.850081000	90.5968	74	1
1527846664.850558000	90.5973	112	1
1527846664.864576000	90.6113	74	0
1527846665.129100000	90.8758	377	1
1527846665.129180000	90.8759	1434	1
1527846665.129185000	90.8759	1434	1
1527846665.129188000	90.8759	236	1
1527846665.129239000	90.876	1434	1
1527846665.129243000	90.876	842	1
1527846665.142510000	90.8892	74	0
1527846665.142679000	90.8894	74	0
1527846665.144416000	90.8911	74	0
1527846665.144418000	90.8911	74	0
1527846665.144518000	90.8912	74	0
1527846665.219178000	90.9659	422	0
1527846665.225747000	90.9725	104	0
1527846665.225778000	90.9725	74	1
1527846665.226141000	90.9729	112	0
1527846665.226274000	90.973	112	1
1527846665.239423000	90.9861	74	0
1527846666.430527000	92.1772	401	1
1527846666.430585000	92.1773	277	1
1527846666.444430000	92.1911	74	0
1527846666.444432000	92.1911	74	0
1527846666.528412000	92.2751	281	0
1527846666.528414000	92.2751	407	0
1527846666.528461000	92.2752	74	1
1527846666.533147000	92.2799	280	0
1527846666.533149000	92.2799	268	0
1527846666.533151000	92.2799	112	0
1527846666.533184000	92.2799	74	1
1527846666.533626000	92.2803	112	1
1527846666.546146000	92.2929	74	0
1527846667.931533000	93.6783	395	1
1527846667.931619000	93.6783	277	1
1527846667.944534000	93.6913	74	0
1527846667.944688000	93.6914	74	0
1527846668.033985000	93.7807	280	0
1527846668.034107000	93.7808	349	0
1527846668.034131000	93.7808	74	1
1527846668.038224000	93.7849	158	0
1527846668.038226000	93.7849	175	0
1527846668.038259000	93.785	74	1
1527846668.038333000	93.785	112	0
1527846668.038751000	93.7855	112	1
1527846668.051966000	93.7987	74	0
1527846668.170012000	93.9167	395	1
1527846668.170053000	93.9168	278	1
1527846668.182911000	93.9296	74	0
1527846668.183083000	93.9298	74	0
1527846668.338289000	94.085	283	0
1527846668.338292000	94.085	251	0
1527846668.338345000	94.0851	74	1
1527846668.342598000	94.0893	293	0
1527846668.343062000	94.0898	330	0
1527846668.343091000	94.0898	74	1
1527846668.343155000	94.0899	112	0
1527846668.343567000	94.0903	112	1
1527846668.356397000	94.1031	74	0
1527846668.596534000	94.3433	396	1
1527846668.596621000	94.3433	276	1
1527846668.610538000	94.3573	74	0
1527846668.610637000	94.3574	74	0
1527846668.693750000	94.4405	284	0
1527846668.693754000	94.4405	345	0
1527846668.693822000	94.4405	74	1
1527846668.698141000	94.4449	129	0
1527846668.698144000	94.4449	115	0
1527846668.698173000	94.4449	74	1
1527846668.698492000	94.4452	112	0
1527846668.698717000	94.4454	112	1
1527846668.713050000	94.4598	74	0
1527846668.833195000	94.5799	401	1
1527846668.833282000	94.58	275	1
1527846668.846896000	94.5936	74	0
1527846668.846899000	94.5936	74	0
1527846668.993065000	94.7398	281	0
1527846668.993176000	94.7399	393	0
1527846668.993200000	94.7399	74	1
1527846668.998029000	94.7447	224	0
1527846668.998241000	94.745	347	0
1527846668.998253000	94.745	74	1
1527846668.998676000	94.7454	112	0
1527846668.998810000	94.7455	112	1
1527846669.024703000	94.7714	74	0
1527846669.405170000	95.1519	399	1
1527846669.405225000	95.1519	278	1
1527846669.418492000	95.1652	74	0
1527846669.418648000	95.1654	74	0
1527846669.502077000	95.2488	285	0
1527846669.502080000	95.2488	244	0
1527846669.502149000	95.2489	74	1
1527846669.507006000	95.2537	195	0
1527846669.507008000	95.2537	225	0
1527846669.507041000	95.2538	74	1
1527846669.507116000	95.2538	112	0
1527846669.507528000	95.2542	112	1
1527846669.520417000	95.2671	74	0
1527846669.674119000	95.4208	1002	1
1527846669.674208000	95.4209	278	1
1527846669.687493000	95.4342	74	0
1527846669.687496000	95.4342	74	0
1527846669.852537000	95.5993	281	0
1527846669.852646000	95.5994	303	0
1527846669.852665000	95.5994	74	1
1527846669.858438000	95.6052	141	0
1527846669.858884000	95.6056	298	0
1527846669.858886000	95.6056	112	0
1527846669.858916000	95.6056	74	1
1527846669.859430000	95.6061	112	1
1527846669.872216000	95.6189	74	0
1527846670.153412000	95.9001	408	1
1527846670.153486000	95.9002	275	1
1527846670.166107000	95.9128	74	0
1527846670.166487000	95.9132	74	0
1527846670.253811000	96.0005	281	0
1527846670.253814000	96.0005	179	0
1527846670.253879000	96.0006	74	1
1527846670.258212000	96.0049	216	0
1527846670.258214000	96.0049	111	0
1527846670.258247000	96.005	74	1
1527846670.258560000	96.0053	112	0
1527846670.258753000	96.0055	112	1
1527846670.271585000	96.0183	74	0
1527846670.590492000	96.3372	960	1
1527846670.590586000	96.3373	1434	1
1527846670.590591000	96.3373	1434	1
1527846670.590595000	96.3373	236	1
1527846670.590640000	96.3374	1434	1
1527846670.590662000	96.3374	1434	1
1527846670.590665000	96.3374	80	1
1527846670.603476000	96.3502	74	0
1527846670.604918000	96.3516	74	0
1527846670.604920000	96.3516	74	0
1527846670.605433000	96.3521	74	0
1527846670.605435000	96.3522	74	0
1527846670.686844000	96.4336	424	0
1527846670.700259000	96.447	104	0
1527846670.700296000	96.447	74	1
1527846670.700605000	96.4473	112	0
1527846670.700859000	96.4476	112	1
1527846670.713983000	96.4607	74	0
1527846671.357063000	97.1038	397	1
1527846671.357118000	97.1038	277	1
1527846671.370453000	97.1172	74	0
1527846671.370457000	97.1172	74	0
1527846671.559603000	97.3063	284	0
1527846671.559606000	97.3063	373	0
1527846671.559663000	97.3064	74	1
1527846671.563035000	97.3098	189	0
1527846671.563129000	97.3098	290	0
1527846671.563131000	97.3098	112	0
1527846671.563149000	97.3099	74	1
1527846671.563588000	97.3103	112	1
1527846671.577265000	97.324	74	0
1527846671.637732000	97.3844	397	1
1527846671.637810000	97.3845	275	1
1527846671.650653000	97.3974	74	0
1527846671.650655000	97.3974	74	0
1527846671.738023000	97.4847	283	0
1527846671.738135000	97.4849	426	0
1527846671.738154000	97.4849	74	1
1527846671.744201000	97.4909	151	0
1527846671.744309000	97.491	138	0
1527846671.744311000	97.491	112	0
1527846671.744333000	97.4911	74	1
1527846671.745012000	97.4917	112	1
1527846671.757539000	97.5043	74	0
1527846671.939853000	97.6866	397	1
1527846671.939940000	97.6867	278	1
1527846671.952846000	97.6996	74	0
1527846671.952848000	97.6996	74	0
1527846672.039909000	97.7866	281	0
1527846672.039912000	97.7866	383	0
1527846672.039975000	97.7867	74	1
1527846672.043414000	97.7901	165	0
1527846672.043510000	97.7902	260	0
1527846672.043512000	97.7902	112	0
1527846672.043531000	97.7902	74	1
1527846672.044072000	97.7908	112	1
1527846672.057254000	97.804	74	0
1527846672.249659000	97.9964	395	1
1527846672.249704000	97.9964	275	1
1527846672.263127000	98.0098	74	0
1527846672.263129000	98.0098	74	0
1527846672.373954000	98.1207	281	0
1527846672.373960000	98.1207	261	0
1527846672.374028000	98.1207	74	1
1527846672.377233000	98.124	239	0
1527846672.377555000	98.1243	259	0
1527846672.377574000	98.1243	74	1
1527846672.377639000	98.1244	112	0
1527846672.378002000	98.1247	112	1
1527846672.391504000	98.1382	74	0
1527846672.759941000	98.5067	400	1
1527846672.759989000	98.5067	277	1
1527846672.772610000	98.5193	74	0
1527846672.772962000	98.5197	74	0
1527846672.864243000	98.611	281	0
1527846672.864331000	98.611	183	0
1527846672.864348000	98.6111	74	1
1527846672.868079000	98.6148	253	0
1527846672.868153000	98.6149	143	0
1527846672.868155000	98.6149	112	0
1527846672.868171000	98.6149	74	1
1527846672.868563000	98.6153	112	1
1527846672.881581000	98.6283	74	0
1527846673.198765000	98.9455	396	1
1527846673.198850000	98.9456	277	1
1527846673.212221000	98.9589	74	0
1527846673.212223000	98.9589	74	0
1527846673.299410000	99.0461	281	0
1527846673.299413000	99.0461	224	0
1527846673.299453000	99.0462	74	1
1527846673.303496000	99.0502	257	0
1527846673.303498000	99.0502	333	0
1527846673.303527000	99.0502	74	1
1527846673.303598000	99.0503	112	0
1527846673.303977000	99.0507	112	1
1527846673.317394000	99.0641	74	0
1527846673.611398000	99.3581	399	1
1527846673.611482000	99.3582	276	1
1527846673.623890000	99.3706	74	0
1527846673.624503000	99.3712	74	0
1527846673.733503000	99.4802	283	0
1527846673.733505000	99.4802	378	0
1527846673.733558000	99.4803	74	1
1527846673.736888000	99.4836	161	0
1527846673.736890000	99.4836	267	0
1527846673.736892000	99.4836	112	0
1527846673.736925000	99.4836	74	1
1527846673.737374000	99.4841	112	1
1527846673.750413000	99.4971	74	0
1527846674.180105000	99.9268	400	1
1527846674.180192000	99.9269	279	1
1527846674.193557000	99.9403	74	0
1527846674.193669000	99.9404	74	0
1527846674.286368000	100.033	283	0
1527846674.286643000	100.033	310	0
1527846674.286664000	100.033	74	1
1527846674.290024000	100.037	196	0
1527846674.290026000	100.037	180	0
1527846674.290052000	100.037	74	1
1527846674.290434000	100.037	112	0
1527846674.290580000	100.037	112	1
1527846674.304135000	100.051	74	0
1527846674.499944000	100.247	399	1
1527846674.500021000	100.247	275	1
1527846674.513957000	100.261	74	0
1527846674.513959000	100.261	74	0
1527846674.600472000	100.347	280	0
1527846674.600578000	100.347	290	0
1527846674.600608000	100.347	74	1
1527846674.604802000	100.352	348	0
1527846674.606041000	100.353	164	0
1527846674.606066000	100.353	74	1
1527846674.606133000	100.353	112	0
1527846674.606609000	100.353	112	1
1527846674.619181000	100.366	74	0
1527846674.953213000	100.7	1003	1
1527846674.953294000	100.7	278	1
1527846674.967067000	100.714	74	0
1527846674.967073000	100.714	74	0
1527846675.052554000	100.799	280	0
1527846675.052682000	100.799	230	0
1527846675.052705000	100.799	74	1
1527846675.056745000	100.803	192	0
1527846675.056747000	100.803	244	0
1527846675.056778000	100.803	74	1
1527846675.056850000	100.804	112	0
1527846675.057261000	100.804	112	1
1527846675.069530000	100.816	74	0
1527846676.247334000	101.994	407	1
1527846676.247390000	101.994	275	1
1527846676.260164000	102.007	74	0
1527846676.260273000	102.007	74	0
1527846676.358668000	102.105	281	0
1527846676.358779000	102.105	219	0
1527846676.358818000	102.106	74	1
1527846676.363762000	102.11	329	0
1527846676.364154000	102.111	320	0
1527846676.364157000	102.111	112	0
1527846676.364186000	102.111	74	1
1527846676.364699000	102.111	112	1
1527846676.377243000	102.124	74	0
1527846676.456884000	102.204	980	1
1527846676.456964000	102.204	279	1
1527846676.470208000	102.217	74	0
1527846676.470210000	102.217	74	0
1527846676.562421000	102.309	283	0
1527846676.562706000	102.309	197	0
1527846676.562728000	102.309	74	1
1527846676.566999000	102.314	241	0
1527846676.567111000	102.314	325	0
1527846676.567113000	102.314	112	0
1527846676.567132000	102.314	74	1
1527846676.567765000	102.314	112	1
1527846676.580661000	102.327	74	0
1527846676.897140000	102.644	401	1
1527846676.897221000	102.644	280	1
1527846676.910221000	102.657	74	0
1527846676.910320000	102.657	74	0
1527846677.022122000	102.769	283	0
1527846677.022225000	102.769	184	0
1527846677.022243000	102.769	74	1
1527846677.026270000	102.773	271	0
1527846677.026360000	102.773	309	0
1527846677.026363000	102.773	112	0
1527846677.026386000	102.773	74	1
1527846677.026911000	102.774	112	1
1527846677.039697000	102.786	74	0
1527846677.237802000	102.985	400	1
1527846677.237875000	102.985	281	1
1527846677.250899000	102.998	74	0
1527846677.250987000	102.998	74	0
1527846677.355707000	103.102	283	0
1527846677.355829000	103.103	414	0
1527846677.355849000	103.103	74	1
1527846677.359049000	103.106	208	0
1527846677.359507000	103.106	328	0
1527846677.359524000	103.106	74	1
1527846677.359585000	103.106	112	0
1527846677.359967000	103.107	112	1
1527846677.372773000	103.119	74	0
1527846677.680926000	103.428	400	1
1527846677.681003000	103.428	283	1
1527846677.694035000	103.441	74	0
1527846677.694144000	103.441	74	0
1527846677.774776000	103.521	284	0
1527846677.774779000	103.521	249	0
1527846677.774846000	103.522	74	1
1527846677.778361000	103.525	223	0
1527846677.778364000	103.525	350	0
1527846677.778366000	103.525	112	0
1527846677.778400000	103.525	74	1
1527846677.778860000	103.526	112	1
1527846677.791359000	103.538	74	0
1527846677.919559000	103.666	398	1
1527846677.919610000	103.666	280	1
1527846677.932037000	103.679	74	0
1527846677.932342000	103.679	74	0
1527846678.019508000	103.766	284	0
1527846678.019511000	103.766	208	0
1527846678.019568000	103.766	74	1
1527846678.022857000	103.77	115	0
1527846678.022859000	103.77	123	0
1527846678.022889000	103.77	74	1
1527846678.022962000	103.77	112	0
1527846678.023380000	103.77	112	1
1527846678.036687000	103.783	74	0
1527846678.659753000	104.406	398	1
1527846678.659809000	104.407	276	1
1527846678.673318000	104.42	74	0
1527846678.673321000	104.42	74	0
1527846678.760609000	104.507	283	0
1527846678.760612000	104.507	298	0
1527846678.760675000	104.507	74	1
1527846678.764450000	104.511	200	0
[truncated: 563 more rows]
