# Supplementary material for: Method for multi-task learning fusion network traffic classification to address small sample labels
Source: Sci Rep. 2024 Jan 30;14:2518. doi: 10.1038/s41598-024-51933-8 (PMC10827795; doi:10.1038/s41598-024-51933-8)
Supplement: Supplementary file 2 — Supplementary Information 2. [file 41598_2024_51933_MOESM2_ESM.zip › QUIC Dataset/QUIC Dataset/pretraining/Google Doc/GoogleDoc-1117.txt]

1527850370.752543000	0	295	1
1527850370.771832000	0.019289	87	0
1527850371.155164000	0.402621	300	0
1527850371.155388000	0.402845	1412	0
1527850371.155688000	0.403145	1412	0
1527850371.155985000	0.403442	1412	0
1527850371.156056000	0.403513	180	0
1527850371.157220000	0.404677	1412	0
1527850371.157522000	0.404979	1412	0
1527850371.157839000	0.405296	1412	0
1527850371.157907000	0.405364	188	0
1527850371.159220000	0.406677	125	1
1527850371.160695000	0.408152	1412	0
1527850371.161035000	0.408492	1412	0
1527850371.161254000	0.408711	1327	0
1527850371.163553000	0.41101	1412	0
1527850371.163904000	0.411361	1412	0
1527850371.164159000	0.411616	1412	0
1527850371.164216000	0.411673	110	1
1527850371.165402000	0.412859	188	0
1527850371.165883000	0.41334	1197	0
1527850371.168193000	0.41565	104	1
1527850371.191164000	0.438621	1412	0
1527850371.191166000	0.438623	1412	0
1527850371.191298000	0.438755	1412	0
1527850371.191370000	0.438827	198	0
1527850371.191445000	0.438902	1412	0
1527850371.191543000	0.439	1412	0
1527850371.191619000	0.439076	1412	0
1527850371.191688000	0.439145	173	0
1527850371.191762000	0.439219	710	0
1527850371.191865000	0.439322	1412	0
1527850371.191934000	0.439391	1006	0
1527850371.192019000	0.439476	125	1
1527850371.193059000	0.440516	1412	0
1527850371.193249000	0.440706	1412	0
1527850371.193612000	0.441069	1412	0
1527850371.195089000	0.442546	188	0
1527850371.195297000	0.442754	110	1
1527850371.195692000	0.443149	1412	0
1527850371.195695000	0.443152	167	0
1527850371.199194000	0.446651	101	1
1527850371.199369000	0.446826	1412	0
1527850371.199691000	0.447148	1412	0
1527850371.199936000	0.447393	1412	0
1527850371.200693000	0.44815	1412	0
1527850371.200696000	0.448153	260	0
1527850371.203161000	0.450618	1412	0
1527850371.203203000	0.45066	110	1
1527850371.203551000	0.451008	1412	0
1527850371.203725000	0.451182	1412	0
1527850371.204849000	0.452306	898	0
1527850371.206694000	0.454151	1412	0
1527850371.207044000	0.454501	1412	0
1527850371.207208000	0.454665	113	1
1527850371.207293000	0.45475	1412	0
1527850371.208707000	0.456164	824	0
1527850371.211195000	0.458652	101	1
1527850371.728859000	0.976316	366	1
1527850371.728919000	0.976376	1412	1
1527850371.728960000	0.976417	916	1
1527850371.732345000	0.979802	217	1
1527850371.747102000	0.994559	87	0
1527850371.751122000	0.998579	87	0
1527850371.848069000	1.09553	515	0
1527850371.848174000	1.09563	1412	0
1527850371.848321000	1.09578	1412	0
1527850371.848468000	1.09593	1412	0
1527850371.848535000	1.09599	180	0
1527850371.848652000	1.09611	1412	0
1527850371.848972000	1.09643	1412	0
1527850371.849192000	1.09665	1071	0
1527850371.850990000	1.09845	92	0
1527850371.851355000	1.09881	204	0
1527850371.851490000	1.09895	131	1
1527850371.919037000	1.16649	375	0
1527850371.922970000	1.17043	80	0
1527850371.923683000	1.17114	101	1
1527850371.976029000	1.22349	217	1
1527850371.992720000	1.24018	87	0
1527850372.101373000	1.34883	378	0
1527850372.101558000	1.34901	1114	0
1527850372.104002000	1.35146	92	0
1527850372.104097000	1.35155	284	0
1527850372.105248000	1.35271	110	1
1527850372.362166000	1.60962	864	1
1527850372.379014000	1.62647	87	0
1527850372.408351000	1.65581	427	1
1527850372.425105000	1.67256	87	0
1527850372.554187000	1.80164	525	0
1527850372.558328000	1.80578	104	1
1527850372.592560000	1.84002	409	0
1527850372.592710000	1.84017	962	0
1527850372.592776000	1.84023	172	0
1527850372.596277000	1.84373	104	1
1527850373.654264000	2.90172	1412	1
1527850373.654308000	2.90177	1412	1
1527850373.654362000	2.90182	248	1
1527850373.654425000	2.90188	844	1
1527850373.670939000	2.9184	655	1
1527850373.672939000	2.9204	87	0
1527850373.687122000	2.93458	87	0
1527850373.694184000	2.94164	484	0
1527850373.694285000	2.94174	117	0
1527850373.698396000	2.94585	107	1
1527850373.723194000	2.97065	1386	1
1527850373.740539000	2.988	87	0
1527850373.821895000	3.06935	250	0
1527850373.822136000	3.06959	1412	0
1527850373.822328000	3.06979	995	0
1527850373.823859000	3.07132	92	0
1527850373.823926000	3.07138	303	0
1527850373.825345000	3.0728	113	1
1527850374.017380000	3.26484	1342	1
1527850374.035100000	3.28256	87	0
1527850374.045223000	3.29268	1412	0
1527850374.045463000	3.29292	1412	0
1527850374.045760000	3.29322	1412	0
1527850374.045834000	3.29329	467	0
1527850374.045904000	3.29336	163	0
1527850374.046035000	3.29349	234	0
1527850374.049603000	3.29706	116	1
1527850374.303058000	3.55051	383	0
1527850374.303163000	3.55062	999	0
1527850374.307393000	3.55485	101	1
1527850374.718761000	3.96622	341	1
1527850374.718875000	3.96633	1412	1
1527850374.718913000	3.96637	1412	1
1527850374.718942000	3.9664	1412	1
1527850374.718965000	3.96642	1412	1
1527850374.719006000	3.96646	1412	1
1527850374.719055000	3.96651	1412	1
1527850374.719090000	3.96655	1412	1
1527850374.719126000	3.96658	1412	1
1527850374.719162000	3.96662	1412	1
1527850374.719210000	3.96667	1412	1
1527850374.719234000	3.96669	1412	1
1527850374.719257000	3.96671	1412	1
1527850374.719298000	3.96675	1278	1
1527850374.735135000	3.98259	87	0
1527850374.739204000	3.98666	87	0
1527850374.920965000	4.16842	1340	1
1527850374.939918000	4.18738	87	0
1527850375.042009000	4.28947	457	0
1527850375.045398000	4.29286	80	0
1527850375.051414000	4.29887	104	1
1527850375.060106000	4.30756	409	0
1527850375.060190000	4.30765	180	0
1527850375.064403000	4.31186	101	1
1527850376.691027000	5.93848	332	1
1527850376.691112000	5.93857	1412	1
1527850376.691135000	5.93859	989	1
1527850376.701953000	5.94941	165	1
1527850376.707828000	5.95529	87	0
1527850376.719032000	5.96649	87	0
1527850376.855912000	6.10337	398	0
1527850376.859132000	6.10659	80	0
1527850376.874234000	6.12169	107	1
1527850377.053792000	6.30125	509	0
1527850377.054532000	6.30199	306	0
1527850377.054656000	6.30211	323	0
1527850377.055938000	6.3034	121	1
1527850377.058142000	6.3056	252	1
1527850377.073166000	6.32062	87	0
1527850377.468958000	6.71641	848	0
1527850377.469164000	6.71662	1412	0
1527850377.469240000	6.7167	1412	0
1527850377.469469000	6.71693	1412	0
1527850377.469542000	6.717	180	0
1527850377.469830000	6.71729	1412	0
1527850377.470120000	6.71758	1355	0
1527850377.471272000	6.71873	1412	0
1527850377.471343000	6.7188	1412	0
1527850377.471561000	6.71902	1412	0
1527850377.471634000	6.71909	188	0
1527850377.471865000	6.71932	1226	0
1527850377.472042000	6.7195	128	1
1527850377.475435000	6.72289	101	1
1527850377.504272000	6.75173	1412	0
1527850377.504478000	6.75194	1412	0
1527850377.504560000	6.75202	1412	0
1527850377.504629000	6.75209	198	0
1527850377.504837000	6.75229	1412	0
1527850377.504912000	6.75237	742	0
1527850377.505001000	6.75246	1412	0
1527850377.505087000	6.75254	1412	0
1527850377.505169000	6.75263	1412	0
1527850377.505234000	6.75269	188	0
1527850377.505331000	6.75279	1412	0
1527850377.505355000	6.75281	125	1
1527850377.505407000	6.75286	1412	0
1527850377.505756000	6.75321	1412	0
1527850377.506058000	6.75352	1412	0
1527850377.506141000	6.7536	1412	0
1527850377.506440000	6.7539	1412	0
1527850377.506525000	6.75398	1412	0
1527850377.507904000	6.75536	1412	0
1527850377.508108000	6.75556	1412	0
1527850377.508213000	6.75567	1412	0
1527850377.508284000	6.75574	125	1
1527850377.508836000	6.75629	1412	0
1527850377.509674000	6.75713	1412	0
1527850377.509915000	6.75737	1412	0
1527850377.510031000	6.75749	1412	0
1527850377.510228000	6.75768	1412	0
1527850377.510530000	6.75799	1412	0
1527850377.511675000	6.75913	1412	0
1527850377.511743000	6.7592	1412	0
1527850377.511814000	6.75927	737	0
1527850377.512092000	6.75955	1412	0
1527850377.512191000	6.75965	125	1
1527850377.512504000	6.75996	1330	0
1527850377.513310000	6.76077	1412	0
1527850377.513618000	6.76108	1412	0
1527850377.513686000	6.76114	353	0
1527850377.513752000	6.76121	234	0
1527850377.516554000	6.76401	110	1
1527850379.081253000	8.32871	1412	1
1527850379.081329000	8.32879	1412	1
1527850379.081349000	8.32881	313	1
1527850379.081419000	8.32888	843	1
1527850379.097961000	8.34542	1412	1
1527850379.099156000	8.34661	87	0
1527850379.115236000	8.36269	87	0
1527850379.119466000	8.36692	576	0
1527850379.119535000	8.36699	191	0
1527850379.122930000	8.37039	107	1
1527850380.091121000	9.33858	966	1
1527850380.091212000	9.33867	294	1
1527850380.095594000	9.34305	304	1
1527850380.095675000	9.34313	1412	1
1527850380.095700000	9.34316	1412	1
1527850380.095722000	9.34318	989	1
1527850380.108432000	9.35589	87	0
1527850380.115116000	9.36257	87	0
1527850380.157492000	9.40495	400	1
1527850380.173712000	9.42117	87	0
1527850380.381371000	9.62883	472	0
1527850380.385441000	9.6329	101	1
1527850380.387544000	9.635	80	0
1527850380.391448000	9.63891	98	1
1527850380.403608000	9.65107	325	0
1527850380.403889000	9.65135	1400	0
1527850380.405159000	9.65262	513	0
1527850380.405678000	9.65314	602	0
1527850380.406249000	9.65371	635	0
1527850380.407380000	9.65484	110	1
1527850380.407984000	9.65544	467	0
1527850380.409645000	9.6571	697	0
1527850380.410663000	9.65812	484	0
1527850380.411373000	9.65883	104	1
1527850380.413292000	9.66075	835	0
1527850380.413840000	9.6613	649	0
1527850380.416023000	9.66348	519	0
1527850380.416877000	9.66433	439	0
1527850380.417382000	9.66484	107	1
1527850380.418100000	9.66556	701	0
1527850380.419402000	9.66686	616	0
1527850380.421166000	9.66862	558	0
1527850380.421383000	9.66884	104	1
1527850380.422567000	9.67002	654	0
1527850380.424356000	9.67181	583	0
1527850380.425085000	9.67254	699	0
1527850380.426384000	9.67384	104	1
1527850380.432738000	9.6802	277	0
1527850380.432827000	9.68028	103	0
1527850380.436408000	9.68387	101	1
1527850380.436447000	9.6839	247	0
1527850380.438423000	9.68588	92	0
1527850380.438876000	9.68633	245	0
1527850380.440904000	9.68836	104	1
1527850381.705783000	10.9532	398	1
1527850381.705868000	10.9533	109	1
1527850381.713971000	10.9614	304	1
1527850381.719622000	10.9671	479	1
1527850381.719665000	10.9671	87	1
1527850381.722645000	10.9701	87	0
1527850381.730055000	10.9775	87	0
1527850381.735740000	10.9832	87	0
1527850381.849164000	11.0966	308	0
1527850381.849269000	11.0967	151	0
1527850381.852821000	11.1003	92	0
1527850381.853272000	11.1007	190	0
1527850381.853804000	11.1013	116	1
1527850382.005894000	11.2534	234	0
1527850382.005999000	11.2535	141	0
1527850382.009493000	11.257	101	1
1527850382.009955000	11.2574	92	0
1527850382.010038000	11.2575	163	0
1527850382.013488000	11.2609	101	1
1527850382.033927000	11.2814	274	0
1527850382.034023000	11.2815	103	0
1527850382.037503000	11.285	101	1
1527850382.038847000	11.2863	92	0
1527850382.039210000	11.2867	209	0
1527850382.042490000	11.2899	101	1
1527850382.177296000	11.4248	487	1
1527850382.177354000	11.4248	94	1
1527850382.194301000	11.4418	87	0
1527850382.286638000	11.5341	327	1
1527850382.286727000	11.5342	254	1
1527850382.303422000	11.5509	87	0
1527850382.318441000	11.5659	260	0
1527850382.318556000	11.566	366	0
1527850382.322520000	11.57	107	1
1527850382.322665000	11.5701	292	0
1527850382.326535000	11.574	98	1
1527850383.047727000	12.2952	373	1
1527850383.047871000	12.2953	1412	1
1527850383.047910000	12.2954	1412	1
1527850383.047940000	12.2954	1412	1
1527850383.047978000	12.2954	1412	1
1527850383.048013000	12.2955	1412	1
1527850383.048050000	12.2955	1412	1
1527850383.048091000	12.2955	1412	1
1527850383.048144000	12.2956	1412	1
1527850383.048168000	12.2956	1412	1
1527850383.048204000	12.2957	1412	1
1527850383.048238000	12.2957	1412	1
1527850383.048275000	12.2957	1412	1
1527850383.048316000	12.2958	1412	1
1527850383.048351000	12.2958	1412	1
1527850383.049575000	12.297	1412	1
1527850383.049638000	12.2971	1412	1
1527850383.049676000	12.2971	1412	1
1527850383.049740000	12.2972	1412	1
1527850383.049762000	12.2972	1412	1
1527850383.049807000	12.2973	1412	1
1527850383.049830000	12.2973	1412	1
1527850383.049865000	12.2973	1412	1
1527850383.049899000	12.2974	1412	1
1527850383.049936000	12.2974	1412	1
1527850383.051571000	12.299	1412	1
1527850383.051619000	12.2991	1412	1
1527850383.051677000	12.2991	1412	1
1527850383.051740000	12.2992	1412	1
1527850383.051783000	12.2992	1412	1
1527850383.051836000	12.2993	1412	1
1527850383.051873000	12.2993	1412	1
1527850383.051920000	12.2994	1412	1
1527850383.051942000	12.2994	1412	1
1527850383.053565000	12.301	274	1
1527850383.062813000	12.3103	100	0
1527850383.064787000	12.3122	87	0
1527850383.066561000	12.314	101	1
1527850383.069221000	12.3167	87	0
1527850383.070787000	12.3182	87	0
1527850383.098899000	12.3464	232	0
1527850383.098901000	12.3464	146	0
1527850383.102230000	12.3497	92	0
1527850383.102232000	12.3497	300	0
1527850383.102759000	12.3502	113	1
1527850383.174727000	12.4222	360	1
1527850383.175888000	12.4233	296	1
1527850383.190567000	12.438	87	0
1527850383.218363000	12.4658	377	1
1527850383.234119000	12.4816	87	0
1527850383.262896000	12.5104	344	1
1527850383.262970000	12.5104	255	1
1527850383.280861000	12.5283	87	0
1527850383.398718000	12.6462	396	0
1527850383.402590000	12.65	101	1
1527850383.404529000	12.652	80	0
1527850383.404954000	12.6524	645	0
1527850383.405082000	12.6525	802	0
1527850383.407137000	12.6546	92	0
1527850383.407719000	12.6552	272	0
1527850383.408580000	12.656	110	1
1527850383.445489000	12.6929	1412	1
1527850383.445559000	12.693	412	1
1527850383.462474000	12.7099	87	0
1527850383.462862000	12.7103	308	0
1527850383.462938000	12.7104	118	0
1527850383.464609000	12.7121	326	0
1527850383.464688000	12.7121	279	0
1527850383.466563000	12.714	110	1
1527850383.467163000	12.7146	92	0
1527850383.467254000	12.7147	198	0
1527850383.467326000	12.7148	92	0
1527850383.467920000	12.7154	213	0
1527850383.470555000	12.718	107	1
1527850383.571780000	12.8192	244	0
1527850383.572060000	12.8195	146	0
1527850383.575590000	12.823	101	1
1527850383.576665000	12.8241	92	0
1527850383.576754000	12.8242	157	0
1527850383.580564000	12.828	101	1
1527850383.669195000	12.9167	989	1
1527850383.669282000	12.9167	488	1
1527850383.687125000	12.9346	87	0
1527850383.717187000	12.9646	728	0
1527850383.717295000	12.9648	229	0
1527850383.722617000	12.9701	104	1
1527850383.761970000	13.0094	472	1
1527850383.778033000	13.0255	87	0
1527850383.789634000	13.0371	234	0
1527850383.789734000	13.0372	146	0
1527850383.793366000	13.0408	92	0
1527850383.793568000	13.041	107	1
1527850383.793905000	13.0414	111	0
1527850383.797559000	13.045	98	1
1527850383.892317000	13.1398	395	1
1527850383.892392000	13.1398	255	1
1527850383.908592000	13.156	87	0
1527850383.937578000	13.185	544	0
1527850383.941628000	13.1891	101	1
1527850384.175268000	13.4227	263	0
1527850384.175271000	13.4227	146	0
1527850384.178531000	13.426	92	0
1527850384.178620000	13.4261	171	0
1527850384.179612000	13.4271	107	1
1527850384.338017000	13.5855	393	1
1527850384.338103000	13.5856	253	1
1527850384.354637000	13.6021	87	0
1527850384.637683000	13.8851	257	0
1527850384.637797000	13.8853	146	0
1527850384.641745000	13.8892	104	1
1527850384.641764000	13.8892	92	0
1527850384.642300000	13.8898	261	0
1527850384.645690000	13.8931	101	1
1527850384.750080000	13.9975	394	1
1527850384.750140000	13.9976	257	1
1527850384.768214000	14.0157	87	0
1527850385.035299000	14.2828	234	0
1527850385.035302000	14.2828	146	0
1527850385.038735000	14.2862	104	1
1527850385.039094000	14.2866	92	0
1527850385.039536000	14.287	313	0
1527850385.042719000	14.2902	101	1
1527850385.288928000	14.5364	391	1
1527850385.289007000	14.5365	253	1
1527850385.305186000	14.5526	87	0
1527850385.570447000	14.8179	254	0
1527850385.570551000	14.818	146	0
1527850385.574070000	14.8215	92	0
1527850385.574455000	14.8219	89	0
1527850385.574990000	14.8224	110	1
1527850385.658258000	14.9057	389	1
1527850385.658351000	14.9058	257	1
1527850385.674633000	14.9221	87	0
1527850385.816008000	15.0635	232	0
1527850385.816010000	15.0635	146	0
1527850385.819777000	15.0672	104	1
1527850385.819979000	15.0674	92	0
1527850385.820456000	15.0679	328	0
1527850385.823767000	15.0712	101	1
1527850385.909617000	15.1571	393	1
1527850385.909692000	15.1571	254	1
1527850385.925733000	15.1732	87	0
1527850386.038227000	15.2857	304	1
1527850386.038317000	15.2858	1412	1
1527850386.038357000	15.2858	1412	1
1527850386.038409000	15.2859	1412	1
1527850386.038447000	15.2859	1412	1
1527850386.038487000	15.2859	336	1
1527850386.055748000	15.3032	87	0
1527850386.207970000	15.4554	235	0
1527850386.207973000	15.4554	148	0
1527850386.211803000	15.4593	107	1
1527850386.212450000	15.4599	92	0
1527850386.212931000	15.4604	301	0
1527850386.215784000	15.4632	101	1
1527850386.312324000	15.5598	462	0
1527850386.315739000	15.5632	98	1
1527850386.319001000	15.5665	80	0
1527850386.320962000	15.5684	404	1
1527850386.321020000	15.5685	257	1
1527850386.338349000	15.5858	87	0
1527850386.468573000	15.716	351	0
1527850386.468663000	15.7161	148	0
1527850386.472742000	15.7202	92	0
1527850386.472764000	15.7202	104	1
1527850386.473271000	15.7207	274	0
1527850386.476735000	15.7242	101	1
1527850387.884823000	17.1323	393	1
1527850387.884920000	17.1324	260	1
1527850387.901619000	17.1491	87	0
1527850388.170152000	17.4176	349	0
1527850388.170318000	17.4178	148	0
1527850388.174027000	17.4215	92	0
1527850388.174086000	17.4215	104	1
1527850388.174122000	17.4216	92	0
1527850388.178025000	17.4255	101	1
1527850388.347443000	17.5949	996	1
1527850388.347535000	17.595	257	1
1527850388.365299000	17.6128	87	0
1527850388.636337000	17.8838	258	0
1527850388.636340000	17.8838	148	0
1527850388.640125000	17.8876	104	1
1527850388.640490000	17.8879	92	0
1527850388.640797000	17.8883	336	0
1527850388.644104000	17.8916	101	1
1527850388.789647000	18.0371	403	1
1527850388.789704000	18.0372	260	1
1527850388.806627000	18.0541	87	0
1527850389.076745000	18.3242	232	0
1527850389.076747000	18.3242	148	0
1527850389.080864000	18.3283	92	0
1527850389.080966000	18.3284	246	0
1527850389.081160000	18.3286	110	1
1527850389.359589000	18.607	975	1
1527850389.359655000	18.6071	259	1
1527850389.377301000	18.6248	87	0
1527850389.503140000	18.7506	257	0
1527850389.503417000	18.7509	148	0
1527850389.507171000	18.7546	104	1
1527850389.508116000	18.7556	92	0
1527850389.509055000	18.7565	325	0
1527850389.512168000	18.7596	101	1
1527850389.918469000	19.1659	390	1
1527850389.918557000	19.166	260	1
1527850389.934886000	19.1823	87	0
1527850390.225188000	19.4726	234	0
1527850390.225304000	19.4728	148	0
1527850390.229209000	19.4767	104	1
1527850390.229642000	19.4771	92	0
1527850390.229831000	19.4773	304	0
1527850390.233194000	19.4807	101	1
1527850390.398519000	19.646	391	1
1527850390.398615000	19.6461	257	1
1527850390.414967000	19.6624	87	0
1527850390.684974000	19.9324	289	0
1527850390.685078000	19.9325	148	0
1527850390.689024000	19.9365	92	0
1527850390.689262000	19.9367	107	1
1527850390.689413000	19.9369	131	0
1527850390.693147000	19.9406	98	1
1527850390.829660000	20.0771	395	1
1527850390.829719000	20.0772	264	1
1527850390.846203000	20.0937	87	0
1527850391.131415000	20.3789	232	0
1527850391.131520000	20.379	148	0
1527850391.135198000	20.3827	104	1
1527850391.135871000	20.3833	92	0
1527850391.136009000	20.3835	129	0
1527850391.139205000	20.3867	101	1
1527850391.321683000	20.5691	393	1
1527850391.321762000	20.5692	258	1
1527850391.337757000	20.5852	87	0
1527850391.605191000	20.8526	255	0
1527850391.605290000	20.8527	148	0
1527850391.609217000	20.8567	104	1
1527850391.609527000	20.857	92	0
1527850391.609610000	20.8571	311	0
1527850391.613208000	20.8607	101	1
1527850391.683615000	20.9311	390	1
1527850391.683694000	20.9312	260	1
1527850391.700020000	20.9475	87	0
1527850391.988488000	21.2359	234	0
1527850391.988604000	21.2361	148	0
1527850391.992322000	21.2398	104	1
1527850391.993452000	21.2409	92	0
1527850391.993545000	21.241	149	0
1527850391.997290000	21.2447	101	1
1527850392.299186000	21.5466	393	1
1527850392.299271000	21.5467	257	1
1527850392.315833000	21.5633	87	0
1527850392.583473000	21.8309	257	0
1527850392.583737000	21.8312	148	0
1527850392.587283000	21.8347	104	1
1527850392.588299000	21.8358	92	0
1527850392.588382000	21.8358	292	0
1527850392.592287000	21.8397	101	1
1527850392.831193000	22.0786	395	1
1527850392.831253000	22.0787	262	1
1527850392.847197000	22.0947	87	0
1527850393.052512000	22.3	236	0
1527850393.052623000	22.3001	148	0
1527850393.056370000	22.3038	104	1
1527850393.056787000	22.3042	92	0
1527850393.057074000	22.3045	287	0
1527850393.060360000	22.3078	101	1
1527850393.103778000	22.3512	394	1
1527850393.103853000	22.3513	255	1
1527850393.121510000	22.369	87	0
1527850393.388460000	22.6359	257	0
1527850393.388573000	22.636	148	0
1527850393.392140000	22.6396	92	0
1527850393.392404000	22.6399	107	1
1527850393.392476000	22.6399	113	0
1527850393.396306000	22.6438	98	1
1527850393.674315000	22.9218	391	1
1527850393.674381000	22.9218	259	1
1527850393.691374000	22.9388	87	0
1527850393.959740000	23.2072	272	0
1527850393.959742000	23.2072	148	0
1527850393.963419000	23.2109	104	1
1527850393.963831000	23.2113	92	0
1527850393.964239000	23.2117	87	0
1527850393.967323000	23.2148	101	1
1527850393.989785000	23.2372	994	1
1527850393.989865000	23.2373	258	1
1527850394.007043000	23.2545	87	0
1527850394.278284000	23.5257	352	0
1527850394.278288000	23.5257	148	0
1527850394.282327000	23.5298	92	0
1527850394.282486000	23.5299	104	1
1527850394.282797000	23.5303	85	0
1527850394.286427000	23.5339	101	1
1527850394.458747000	23.7062	402	1
1527850394.458839000	23.7063	257	1
1527850394.475622000	23.7231	87	0
1527850394.578563000	23.826	347	0
1527850394.578670000	23.8261	148	0
1527850394.582393000	23.8298	104	1
1527850394.582711000	23.8302	92	0
1527850394.583108000	23.8306	145	0
1527850394.586380000	23.8338	101	1
1527850394.785512000	24.033	973	1
1527850394.785603000	24.0331	257	1
1527850394.802649000	24.0501	87	0
1527850395.077909000	24.3254	232	0
1527850395.078020000	24.3255	148	0
1527850395.081419000	24.3289	104	1
1527850395.082833000	24.3303	92	0
1527850395.083667000	24.3311	162	0
1527850395.086400000	24.3339	101	1
1527850395.099323000	24.3468	390	1
1527850395.099386000	24.3468	257	1
1527850395.116001000	24.3635	87	0
1527850395.265824000	24.5133	232	0
1527850395.266040000	24.5135	148	0
1527850395.269501000	24.517	104	1
1527850395.270687000	24.5181	92	0
1527850395.270774000	24.5182	268	0
1527850395.274485000	24.5219	101	1
1527850395.445652000	24.6931	390	1
1527850395.445718000	24.6932	255	1
1527850395.461445000	24.7089	87	0
1527850395.728709000	24.9762	255	0
1527850395.728712000	24.9762	148	0
1527850395.732498000	24.98	104	1
1527850395.733540000	24.981	92	0
1527850395.733627000	24.9811	173	0
1527850395.737498000	24.985	101	1
1527850396.007703000	25.2552	370	1
1527850396.007800000	25.2553	1412	1
1527850396.007838000	25.2553	1412	1
1527850396.007872000	25.2553	1412	1
1527850396.007907000	25.2554	1125	1
1527850396.024262000	25.2717	87	0
1527850396.029553000	25.277	87	0
1527850396.149668000	25.3971	390	0
1527850396.153497000	25.401	104	1
1527850396.156679000	25.4041	80	0
1527850396.160487000	25.4079	98	1
1527850397.249696000	26.4972	392	1
1527850397.249762000	26.4972	255	1
1527850397.266599000	26.5141	87	0
1527850397.533919000	26.7814	289	0
1527850397.533922000	26.7814	148	0
1527850397.538017000	26.7855	92	0
1527850397.538249000	26.7857	107	1
1527850397.538332000	26.7858	120	0
1527850397.542206000	26.7897	98	1
1527850397.680737000	26.9282	393	1
1527850397.680833000	26.9283	259	1
1527850397.698218000	26.9457	87	0
1527850397.966222000	27.2137	234	0
1527850397.966225000	27.2137	148	0
1527850397.970242000	27.2177	104	1
1527850397.970283000	27.2177	92	0
1527850397.970827000	27.2183	312	0
1527850397.974225000	27.2217	101	1
1527850398.065325000	27.3128	391	1
1527850398.065414000	27.3129	255	1
1527850398.081553000	27.329	87	0
1527850398.186225000	27.4337	235	0
1527850398.186346000	27.4338	148	0
1527850398.190260000	27.4377	104	1
1527850398.190704000	27.4382	92	0
1527850398.191530000	27.439	129	0
1527850398.194237000	27.4417	101	1
1527850398.286672000	27.5341	391	1
1527850398.286758000	27.5342	259	1
1527850398.303495000	27.551	87	0
1527850398.406748000	27.6542	257	0
1527850398.406861000	27.6543	148	0
1527850398.410276000	27.6577	104	1
1527850398.411221000	27.6587	92	0
1527850398.411299000	27.6588	166	0
1527850398.415184000	27.6626	101	1
1527850398.595602000	27.8431	395	1
1527850398.595662000	27.8431	256	1
1527850398.612534000	27.86	87	0
1527850398.879408000	28.1269	235	0
1527850398.879410000	28.1269	148	0
1527850398.883293000	28.1307	104	1
1527850398.883980000	28.1314	92	0
1527850398.884127000	28.1316	94	0
1527850398.888295000	28.1358	101	1
1527850398.966362000	28.2138	391	1
1527850398.966453000	28.2139	256	1
1527850398.984164000	28.2316	87	0
1527850399.251167000	28.4986	238	0
1527850399.251169000	28.4986	148	0
1527850399.255335000	28.5028	104	1
1527850399.255791000	28.5032	92	0
1527850399.255876000	28.5033	215	0
1527850399.259300000	28.5068	101	1
1527850399.408800000	28.6563	390	1
1527850399.408875000	28.6563	259	1
1527850399.426474000	28.6739	87	0
1527850399.525468000	28.7729	255	0
1527850399.525695000	28.7732	148	0
1527850399.529335000	28.7768	104	1
1527850399.529352000	28.7768	92	0
1527850399.529933000	28.7774	267	0
1527850399.533257000	28.7807	101	1
1527850399.867726000	29.1152	999	1
1527850399.867786000	29.1152	258	1
1527850399.885455000	29.1329	87	0
1527850400.007303000	29.2548	274	0
1527850400.007306000	29.2548	148	0
1527850400.011351000	29.2588	104	1
1527850400.011818000	29.2593	92	0
1527850400.011911000	29.2594	217	0
1527850400.015342000	29.2628	101	1
1527850400.225847000	29.4733	988	1
1527850400.225936000	29.4734	257	1
1527850400.243222000	29.4907	87	0
1527850400.510540000	29.758	378	0
1527850400.510644000	29.7581	148	0
1527850400.514210000	29.7617	92	0
1527850400.514432000	29.7619	107	1
1527850400.514808000	29.7623	136	0
1527850400.518372000	29.7658	98	1
1527850400.667723000	29.9152	391	1
1527850400.667784000	29.9152	259	1
1527850400.684676000	29.9321	87	0
1527850400.696009000	29.9435	87	0
1527850401.135472000	30.3829	324	0
1527850401.135596000	30.3831	148	0
1527850401.139426000	30.3869	107	1
1527850401.140022000	30.3875	92	0
1527850401.140373000	30.3878	236	0
1527850401.143402000	30.3909	101	1
1527850401.216937000	30.4644	389	1
1527850401.216997000	30.4645	258	1
1527850401.234154000	30.4816	87	0
1527850401.373947000	30.6214	255	0
1527850401.373949000	30.6214	148	0
1527850401.377435000	30.6249	104	1
1527850401.378231000	30.6257	92	0
1527850401.378470000	30.6259	225	0
1527850401.382419000	30.6299	101	1
1527850401.757334000	31.0048	390	1
1527850401.757421000	31.0049	257	1
1527850401.774235000	31.0217	87	0
1527850402.036846000	31.2843	232	0
1527850402.037102000	31.2846	148	0
1527850402.040406000	31.2879	104	1
1527850402.041236000	31.2887	92	0
1527850402.041345000	31.2888	211	0
1527850402.045387000	31.2928	101	1
1527850402.467765000	31.7152	389	1
1527850402.467834000	31.7153	259	1
1527850402.484729000	31.7322	87	0
1527850402.761765000	32.0092	257	0
1527850402.761869000	32.0093	148	0
1527850402.765444000	32.0129	104	1
1527850402.765992000	32.0134	92	0
1527850402.766088000	32.0135	271	0
1527850402.769483000	32.0169	101	1
1527850402.818823000	32.0663	391	1
1527850402.818915000	32.0664	256	1
1527850402.835818000	32.0833	87	0
1527850402.845452000	32.0929	87	0
1527850403.103594000	32.3511	234	0
1527850403.103901000	32.3514	148	0
1527850403.107500000	32.355	107	1
1527850403.108507000	32.356	92	0
1527850403.108602000	32.3561	269	0
1527850403.112479000	32.3599	101	1
1527850403.397698000	32.6452	391	1
1527850403.397781000	32.6452	257	1
1527850403.413903000	32.6614	87	0
1527850403.683360000	32.9308	257	0
1527850403.683612000	32.9311	148	0
1527850403.686979000	32.9344	92	0
1527850403.687065000	32.9345	338	0
1527850403.687516000	32.935	110	1
1527850403.809110000	33.0566	394	1
1527850403.809177000	33.0566	261	1
1527850403.825835000	33.0733	87	0
1527850404.103471000	33.3509	267	0
1527850404.103582000	33.351	148	0
1527850404.107538000	33.355	104	1
1527850404.108070000	33.3555	92	0
1527850404.108163000	33.3556	324	0
1527850404.111518000	33.359	101	1
1527850404.334780000	33.5822	394	1
1527850404.334841000	33.5823	259	1
1527850404.351623000	33.5991	87	0
1527850404.640206000	33.8877	257	0
1527850404.640210000	33.8877	148	0
1527850404.644573000	33.892	104	1
1527850404.645689000	33.8931	92	0
1527850404.646057000	33.8935	216	0
1527850404.649547000	33.897	101	1
1527850404.753969000	34.0014	391	1
1527850404.754060000	34.0015	261	1
1527850404.770791000	34.0182	87	0
1527850405.054095000	34.3016	230	0
1527850405.054098000	34.3016	148	0
1527850405.057612000	34.3051	104	1
1527850405.058298000	34.3058	92	0
1527850405.058920000	34.3064	270	0
1527850405.061669000	34.3091	101	1
1527850405.135354000	34.3828	392	1
1527850405.135549000	34.383	260	1
1527850405.152518000	34.4	87	0
1527850405.420312000	34.6678	257	0
1527850405.420315000	34.6678	148	0
1527850405.424394000	34.6719	92	0
1527850405.424396000	34.6719	88	0
1527850405.424658000	34.6721	110	1
1527850405.575065000	34.8225	999	1
1527850405.575130000	34.8226	258	1
1527850405.592195000	34.8397	87	0
1527850405.694433000	34.9419	238	0
1527850405.694435000	34.9419	148	0
1527850405.698655000	34.9461	92	0
1527850405.698742000	34.9462	104	1
1527850405.698756000	34.9462	274	0
1527850405.702666000	34.9501	101	1
1527850410.173484000	39.4209	966	1
1527850410.173584000	39.421	1412	1
1527850410.173622000	39.4211	1412	1
1527850410.173656000	39.4211	1412	1
1527850410.173690000	39.4211	845	1
1527850410.191204000	39.4387	87	0
1527850410.374611000	39.6221	327	1
1527850410.374707000	39.6222	256	1
1527850410.391048000	39.6385	87	0
1527850410.450445000	39.6979	454	0
1527850410.454506000	39.702	104	1
1527850410.457044000	39.7045	80	0
1527850410.460487000	39.7079	98	1
1527850410.527900000	39.7754	362	0
1527850410.527903000	39.7754	148	0
1527850410.531503000	39.779	101	1
1527850410.532500000	39.78	92	0
1527850410.532580000	39.78	139	0
1527850410.536490000	39.7839	101	1
1527850410.872852000	40.1203	390	1
1527850410.872939000	40.1204	261	1
1527850410.890386000	40.1378	87	0
1527850410.990645000	40.2381	327	0
1527850410.990647000	40.2381	148	0
1527850410.994534000	40.242	104	1
1527850410.994623000	40.2421	92	0
1527850410.994707000	40.2422	230	0
1527850410.998496000	40.246	101	1
1527850411.122095000	40.3696	395	1
1527850411.122182000	40.3696	257	1
1527850411.138794000	40.3863	87	0
1527850411.407023000	40.6545	257	0
1527850411.407124000	40.6546	148	0
1527850411.410516000	40.658	104	1
1527850411.411147000	40.6586	92	0
1527850411.411224000	40.6587	338	0
1527850411.414507000	40.662	101	1
1527850411.454716000	40.7022	309	1
1527850411.470637000	40.7181	87	0
1527850411.565829000	40.8133	323	1
1527850411.565898000	40.8134	257	1
1527850411.582640000	40.8301	87	0
1527850411.685735000	40.9332	232	0
1527850411.685739000	40.9332	148	0
1527850411.689585000	40.937	107	1
1527850411.690286000	40.9377	92	0
1527850411.690383000	40.9378	295	0
1527850411.694562000	40.942	101	1
1527850411.843567000	41.091	439	0
1527850411.843819000	41.0913	1412	0
1527850411.843996000	41.0915	994	0
1527850411.845043000	41.0925	92	0
1527850411.845500000	41.093	324	0
1527850411.847598000	41.0951	110	1
1527850412.011719000	41.2592	235	1
1527850412.029177000	41.2766	87	0
1527850412.526401000	41.7739	253	0
1527850412.526524000	41.774	1412	0
1527850412.526664000	41.7741	997	0
1527850412.527727000	41.7752	92	0
1527850412.527801000	41.7753	162	0
1527850412.528014000	41.7755	113	1
1527850413.732053000	42.9795	389	1
1527850413.732148000	42.9796	259	1
1527850413.749458000	42.9969	87	0
1527850413.869474000	43.1169	287	0
1527850413.869584000	43.117	148	0
1527850413.873521000	43.121	104	1
1527850413.873975000	43.1214	92	0
1527850413.874387000	43.1218	240	0
1527850413.877501000	43.125	101	1
1527850413.966679000	43.2141	390	1
1527850413.966773000	43.2142	256	1
1527850413.982957000	43.2304	87	0
1527850414.261352000	43.5088	232	0
1527850414.261355000	43.5088	148	0
1527850414.265232000	43.5127	92	0
1527850414.265234000	43.5127	238	0
1527850414.265497000	43.513	110	1
1527850414.502417000	43.7499	393	1
1527850414.502474000	43.7499	262	1
1527850414.519539000	43.767	87	0
1527850414.786235000	44.0337	257	0
1527850414.786237000	44.0337	148	0
1527850414.790272000	44.0377	92	0
1527850414.790528000	44.038	107	1
1527850414.790727000	44.0382	209	0
1527850414.794514000	44.042	98	1
1527850414.912855000	44.1603	395	1
1527850414.912947000	44.1604	260	1
1527850414.928758000	44.1762	87	0
1527850415.027030000	44.2745	234	0
1527850415.027032000	44.2745	148	0
1527850415.030545000	44.278	104	1
1527850415.031454000	44.2789	92	0
1527850415.031544000	44.279	245	0
1527850415.035529000	44.283	101	1
1527850416.135195000	45.3827	391	1
1527850416.135299000	45.3828	257	1
1527850416.152011000	45.3995	87	0
1527850416.420370000	45.6678	258	0
1527850416.420372000	45.6678	148	0
1527850416.423889000	45.6713	104	1
1527850416.425256000	45.6727	92	0
1527850416.425353000	45.6728	204	0
1527850416.428864000	45.6763	101	1
1527850416.468010000	45.7155	995	1
1527850416.468093000	45.7155	257	1
1527850416.486014000	45.7335	87	0
1527850416.612720000	45.8602	232	0
1527850416.612722000	45.8602	148	0
1527850416.616896000	45.8644	104	1
1527850416.617878000	45.8653	92	0
1527850416.617964000	45.8654	256	0
1527850416.621882000	45.8693	101	1
1527850416.734663000	45.9821	988	1
1527850416.734727000	45.9822	263	1
1527850416.753062000	46.0005	87	0
1527850417.017820000	46.2653	276	0
1527850417.017823000	46.2653	148	0
1527850417.021921000	46.2694	104	1
1527850417.022367000	46.2698	92	0
1527850417.022819000	46.2703	303	0
1527850417.025915000	46.2734	101	1
1527850417.113081000	46.3605	395	1
1527850417.113143000	46.3606	256	1
1527850417.130504000	46.378	87	0
1527850417.233793000	46.4813	354	0
1527850417.233795000	46.4813	148	0
1527850417.237880000	46.4853	92	0
1527850417.237956000	46.4854	104	1
1527850417.237963000	46.4854	327	0
1527850417.241917000	46.4894	101	1
1527850417.600162000	46.8476	390	1
1527850417.600229000	46.8477	256	1
1527850417.617260000	46.8647	87	0
1527850417.885494000	47.133	349	0
1527850417.885611000	47.1331	148	0
1527850417.889968000	47.1374	104	1
1527850417.890419000	47.1379	92	0
1527850417.890510000	47.138	256	0
1527850417.893879000	47.1413	101	1
1527850418.022391000	47.2698	393	1
1527850418.022454000	47.2699	257	1
1527850418.038421000	47.2859	87	0
1527850418.307953000	47.5554	235	0
1527850418.308061000	47.5555	148	0
1527850418.311988000	47.5594	104	1
1527850418.312249000	47.5597	92	0
1527850418.312338000	47.5598	255	0
1527850418.315968000	47.5634	101	1
1527850418.684684000	47.9321	394	1
1527850418.684746000	47.9322	259	1
1527850418.701549000	47.949	87	0
1527850418.831998000	48.0795	258	0
1527850418.832101000	48.0796	148	0
1527850418.835969000	48.0834	104	1
1527850418.836548000	48.084	92	0
1527850418.836627000	48.0841	158	0
1527850418.839961000	48.0874	101	1
1527850418.915361000	48.1628	391	1
1527850418.915448000	48.1629	257	1
1527850418.931979000	48.1794	87	0
1527850419.200007000	48.4475	234	0
1527850419.200204000	48.4477	148	0
1527850419.204061000	48.4515	104	1
1527850419.204179000	48.4516	92	0
1527850419.204256000	48.4517	283	0
1527850419.208027000	48.4555	101	1
1527850419.415355000	48.6628	390	1
1527850419.415452000	48.6629	256	1
1527850419.432236000	48.6797	87	0
1527850419.555177000	48.8026	255	0
1527850419.555288000	48.8027	148	0
1527850419.559061000	48.8065	104	1
1527850419.559262000	48.8067	92	0
1527850419.559353000	48.8068	237	0
1527850419.563037000	48.8105	101	1
1527850419.775649000	49.0231	389	1
1527850419.775737000	49.0232	262	1
1527850419.792257000	49.0397	87	0
1527850420.081892000	49.3293	232	0
1527850420.081894000	49.3294	148	0
1527850420.086089000	49.3335	104	1
1527850420.087143000	49.3346	92	0
1527850420.087514000	49.335	116	0
1527850420.091081000	49.3385	101	1
1527850420.255246000	49.5027	390	1
1527850420.255342000	49.5028	256	1
1527850420.272730000	49.5202	87	0
1527850420.546394000	49.7939	257	0
1527850420.546396000	49.7939	148	0
1527850420.550045000	49.7975	104	1
1527850420.550547000	49.798	92	0
1527850420.551122000	49.7986	207	0
1527850420.554105000	49.8016	101	1
1527850420.689614000	49.9371	390	1
1527850420.689675000	49.9371	259	1
1527850420.706087000	49.9535	87	0
1527850421.147175000	50.3946	266	0
1527850421.147293000	50.3948	148	0
1527850421.151155000	50.3986	104	1
1527850421.151397000	50.3989	92	0
1527850421.151816000	50.3993	192	0
1527850421.155140000	50.4026	101	1
1527850421.336452000	50.5839	394	1
1527850421.336512000	50.584	262	1
1527850421.353116000	50.6006	87	0
1527850421.619626000	50.8671	255	0
1527850421.619628000	50.8671	148	0
1527850421.623189000	50.8706	104	1
1527850421.624496000	50.872	92	0
1527850421.624589000	50.872	279	0
1527850421.628104000	50.8756	101	1
1527850421.777605000	51.0251	995	1
1527850421.777767000	51.0252	262	1
1527850421.794287000	51.0417	87	0
1527850421.897000000	51.1445	231	0
1527850421.897126000	51.1446	148	0
1527850421.899932000	51.1474	92	0
1527850421.900353000	51.1478	324	0
1527850421.901100000	51.1486	110	1
1527850422.287897000	51.5354	987	1
1527850422.287991000	51.5354	258	1
1527850422.304382000	51.5518	87	0
1527850422.314797000	51.5623	87	0
1527850422.570152000	51.8176	255	0
1527850422.570253000	51.8177	148	0
1527850422.574170000	51.8216	107	1
1527850422.575093000	51.8226	92	0
1527850422.575229000	51.8227	301	0
1527850422.579153000	51.8266	101	1
1527850422.623512000	51.871	393	1
1527850422.623590000	51.871	261	1
1527850422.640474000	51.8879	87	0
1527850422.752182000	51.9996	239	0
1527850422.752284000	51.9997	148	0
1527850422.756183000	52.0036	104	1
1527850422.756712000	52.0042	92	0
1527850422.756792000	52.0042	105	0
1527850422.760150000	52.0076	101	1
1527850422.952758000	52.2002	391	1
1527850422.952819000	52.2003	259	1
1527850422.969973000	52.2174	87	0
1527850423.086336000	52.3338	235	0
1527850423.086339000	52.3338	148	0
1527850423.090258000	52.3377	104	1
1527850423.090439000	52.3379	92	0
1527850423.090441000	52.3379	152	0
1527850423.094430000	52.3419	101	1
1527850423.162375000	52.4098	395	1
1527850423.162438000	52.4099	257	1
1527850423.178901000	52.4264	87	0
1527850423.446564000	52.694	297	0
1527850423.446662000	52.6941	148	0
1527850423.450265000	52.6977	104	1
1527850423.451325000	52.6988	92	0
1527850423.451747000	52.6992	229	0
1527850423.455212000	52.7027	101	1
1527850423.593703000	52.8412	394	1
1527850423.593795000	52.8413	260	1
1527850423.611134000	52.8586	87	0
1527850423.711469000	52.9589	352	0
1527850423.711565000	52.959	148	0
1527850423.715221000	52.9627	92	0
1527850423.715329000	52.9628	104	1
1527850423.715742000	52.9632	140	0
1527850423.719307000	52.9668	101	1
1527850424.352631000	53.6001	392	1
1527850424.352724000	53.6002	259	1
1527850424.369728000	53.6172	87	0
1527850424.638308000	53.8858	347	0
1527850424.638414000	53.8859	148	0
1527850424.642342000	53.8898	104	1
1527850424.642971000	53.8904	92	0
1527850424.643291000	53.8907	88	0
1527850424.646250000	53.8937	101	1
1527850424.904329000	54.1518	389	1
1527850424.904415000	54.1519	257	1
1527850424.921643000	54.1691	87	0
1527850425.190343000	54.4378	232	0
1527850425.190444000	54.4379	148	0
1527850425.194374000	54.4418	104	1
1527850425.195293000	54.4427	92	0
1527850425.195729000	54.4432	122	0
1527850425.199363000	54.4468	101	1
1527850425.453635000	54.7011	389	1
1527850425.453727000	54.7012	257	1
1527850425.470252000	54.7177	87	0
1527850425.766757000	55.0142	257	0
1527850425.766866000	55.0143	148	0
1527850425.770392000	55.0178	104	1
1527850425.770864000	55.0183	92	0
1527850425.771243000	55.0187	85	0
1527850425.774328000	55.0218	101	1
1527850425.907802000	55.1553	390	1
1527850425.907868000	55.1553	257	1
1527850425.924599000	55.1721	87	0
1527850426.193836000	55.4413	234	0
1527850426.193838000	55.4413	148	0
1527850426.197435000	55.4449	104	1
1527850426.198260000	55.4457	92	0
1527850426.198263000	55.4457	164	0
1527850426.202418000	55.4499	101	1
1527850426.415698000	55.6632	391	1
1527850426.415789000	55.6632	258	1
1527850426.434221000	55.6817	87	0
1527850426.533244000	55.7807	257	0
1527850426.533247000	55.7807	148	0
1527850426.537338000	55.7848	92	0
1527850426.537429000	55.7849	104	1
1527850426.537858000	55.7853	274	0
1527850426.541435000	55.7889	101	1
1527850426.818785000	56.0662	390	1
1527850426.818846000	56.0663	257	1
1527850426.837888000	56.0853	87	0
1527850426.940000000	56.1875	231	0
1527850426.940003000	56.1875	148	0
1527850426.943469000	56.1909	104	1
1527850426.945036000	56.1925	92	0
1527850426.945128000	56.1926	230	0
1527850426.948461000	56.1959	101	1
1527850427.316047000	56.5635	999	1
1527850427.316141000	56.5636	266	1
1527850427.332591000	56.58	87	0
1527850427.597901000	56.8454	254	0
1527850427.597995000	56.8455	148	0
1527850427.602149000	56.8496	92	0
1527850427.602422000	56.8499	107	1
1527850427.602543000	56.85	155	0
1527850427.606432000	56.8539	98	1
1527850427.807940000	57.0554	987	1
1527850427.808000000	57.0555	258	1
1527850427.827385000	57.0748	87	0
1527850427.937366000	57.1848	263	0
1527850427.937469000	57.1849	148	0
1527850427.941466000	57.1889	104	1
1527850427.941529000	57.189	92	0
1527850427.942025000	57.1895	100	0
1527850427.945448000	57.1929	101	1
1527850428.120043000	57.3675	388	1
1527850428.120117000	57.3676	260	1
1527850428.135978000	57.3834	87	0
1527850428.239374000	57.4868	232	0
1527850428.239377000	57.4868	148	0
1527850428.243460000	57.4909	92	0
1527850428.243532000	57.491	104	1
1527850428.243550000	57.491	311	0
1527850428.247502000	57.495	101	1
1527850428.479743000	57.7272	389	1
1527850428.479805000	57.7273	260	1
1527850428.497453000	57.7449	87	0
1527850428.615796000	57.8633	255	0
1527850428.615901000	57.8634	148	0
1527850428.619515000	57.867	104	1
1527850428.620768000	57.8682	92	0
1527850428.620863000	57.8683	267	0
1527850428.624505000	57.872	101	1
1527850428.746894000	57.9944	392	1
1527850428.746955000	57.9944	257	1
1527850428.763733000	58.0112	87	0
1527850428.878914000	58.1264	232	0
1527850428.878916000	58.1264	148	0
1527850428.882152000	58.1296	92	0
1527850428.882505000	58.13	107	1
1527850428.882530000	58.13	116	0
1527850428.886502000	58.134	98	1
1527850429.099774000	58.3472	389	1
1527850429.099866000	58.3473	259	1
1527850429.116168000	58.3636	87	0
1527850429.219079000	58.4665	238	0
1527850429.219082000	58.4665	148	0
1527850429.222549000	58.47	104	1
1527850429.223507000	58.471	92	0
1527850429.223588000	58.471	321	0
1527850429.227534000	58.475	101	1
1527850429.650907000	58.8984	394	1
1527850429.650998000	58.8985	260	1
1527850429.667470000	58.9149	87	0
1527850429.767785000	59.0152	254	0
1527850429.767788000	59.0152	148	0
1527850429.771555000	59.019	92	0
1527850429.771617000	59.0191	104	1
1527850429.772039000	59.0195	242	0
1527850429.775603000	59.0231	101	1
1527850429.900823000	59.1483	393	1
1527850429.900882000	59.1483	256	1
1527850429.918453000	59.1659	87	0
1527850430.019626000	59.2671	274	0
1527850430.019739000	59.2672	148	0
1527850430.023608000	59.2711	104	1
1527850430.024165000	59.2716	92	0
1527850430.024167000	59.2716	186	0
1527850430.027567000	59.275	101	1
1527850430.128920000	59.3764	390	1
1527850430.128995000	59.3765	258	1
1527850430.145167000	59.3926	87	0
1527850430.150188000	59.3976	87	0
1527850430.257130000	59.5046	354	0
1527850430.257133000	59.5046	148	0
1527850430.260630000	59.5081	107	1
1527850430.260664000	59.5081	92	0
1527850430.261211000	59.5087	272	0
1527850430.264572000	59.512	101	1
1527850430.409872000	59.6573	390	1
1527850430.409963000	59.6574	257	1
1527850430.427033000	59.6745	87	0
1527850430.526646000	59.7741	350	0
1527850430.526750000	59.7742	148	0
1527850430.529936000	59.7774	92	0
1527850430.530378000	59.7778	323	0
1527850430.530621000	59.7781	110	1
1527850430.893062000	60.1405	391	1
1527850430.893150000	60.1406	258	1
1527850430.909352000	60.1568	87	0
1527850431.013863000	60.2613	232	0
1527850431.013973000	60.2614	148	0
1527850431.017641000	60.2651	104	1
1527850431.018792000	60.2662	92	0
1527850431.018864000	60.2663	220	0
1527850431.022624000	60.2701	101	1
1527850431.159868000	60.4073	389	1
1527850431.159933000	60.4074	260	1
1527850431.178542000	60.426	87	0
1527850431.281547000	60.529	232	0
1527850431.281640000	60.5291	148	0
1527850431.285732000	60.5332	104	1
1527850431.286165000	60.5336	92	0
1527850431.286487000	60.5339	218	0
1527850431.289705000	60.5372	101	1
1527850431.519959000	60.7674	995	1
1527850431.520050000	60.7675	256	1
1527850431.537369000	60.7848	87	0
1527850431.641471000	60.8889	255	0
1527850431.641582000	60.889	148	0
1527850431.645703000	60.8932	92	0
1527850431.645797000	60.8933	104	1
1527850431.646201000	60.8937	259	0
1527850431.649732000	60.8972	101	1
1527850431.740037000	60.9875	402	1
1527850431.740129000	60.9876	260	1
1527850431.757683000	61.0051	87	0
1527850431.858260000	61.1057	235	0
1527850431.858262000	61.1057	148	0
1527850431.861760000	61.1092	104	1
1527850431.862714000	61.1102	92	0
1527850431.862795000	61.1103	292	0
1527850431.866752000	61.1142	101	1
1527850431.960224000	61.2077	977	1
1527850431.960316000	61.2078	258	1
1527850431.977549000	61.225	87	0
1527850432.094557000	61.342	234	0
1527850432.094655000	61.3421	148	0
1527850432.098721000	61.3462	104	1
1527850432.098811000	61.3463	92	0
1527850432.099231000	61.3467	181	0
1527850432.102752000	61.3502	101	1
1527850432.300994000	61.5485	390	1
1527850432.301092000	61.5485	260	1
1527850432.318228000	61.5657	87	0
1527850432.437806000	61.6853	255	0
1527850432.437904000	61.6854	148	0
1527850432.441738000	61.6892	104	1
1527850432.442739000	61.6902	92	0
1527850432.442827000	61.6903	226	0
1527850432.446733000	61.6942	101	1
1527850432.629154000	61.8766	392	1
1527850432.629240000	61.8767	259	1
1527850432.645778000	61.8932	87	0
1527850432.744761000	61.9922	264	0
1527850432.744874000	61.9923	148	0
1527850432.748088000	61.9955	92	0
1527850432.748449000	61.9959	173	0
1527850432.748932000	61.9964	110	1
1527850432.841087000	62.0885	390	1
1527850432.841183000	62.0886	258	1
1527850432.859459000	62.1069	87	0
1527850432.964566000	62.212	232	0
1527850432.964661000	62.2121	148	0
1527850432.968838000	62.2163	104	1
1527850432.969956000	62.2174	92	0
1527850432.970036000	62.2175	325	0
1527850432.973819000	62.2213	101	1
1527850433.300214000	62.5477	390	1
1527850433.300290000	62.5477	258	1
1527850433.316629000	62.5641	87	0
1527850433.423624000	62.6711	255	0
1527850433.423626000	62.6711	148	0
1527850433.427227000	62.6747	92	0
1527850433.427612000	62.6751	154	0
1527850433.427863000	62.6753	110	1
1527850433.659150000	62.9066	390	1
1527850433.659242000	62.9067	259	1
1527850433.675976000	62.9234	87	0
1527850433.776360000	63.0238	232	0
1527850433.776363000	63.0238	148	0
1527850433.779564000	63.027	92	0
1527850433.779654000	63.0271	295	0
1527850433.779854000	63.0273	110	1
1527850433.899072000	63.1465	394	1
1527850433.899138000	63.1466	261	1
1527850433.916693000	63.1641	87	0
1527850434.023043000	63.2705	236	0
1527850434.023046000	63.2705	148	0
1527850434.026876000	63.2743	104	1
1527850434.027136000	63.2746	92	0
1527850434.027475000	63.2749	156	0
1527850434.030802000	63.2783	101	1
1527850434.298245000	63.5457	390	1
1527850434.298335000	63.5458	259	1
1527850434.314201000	63.5617	87	0
1527850434.581476000	63.8289	253	0
1527850434.581694000	63.8292	148	0
1527850434.585132000	63.8326	92	0
1527850434.585134000	63.8326	151	0
1527850434.585836000	63.8333	110	1
1527850434.719131000	63.9666	388	1
1527850434.719196000	63.9667	258	1
1527850434.737128000	63.9846	87	0
1527850434.849789000	64.0972	276	0
1527850434.849792000	64.0972	148	0
1527850434.853782000	64.1012	92	0
1527850434.853872000	64.1013	104	1
1527850434.853876000	64.1013	157	0
1527850434.857923000	64.1054	101	1
1527850435.469231000	64.7167	390	1
1527850435.469322000	64.7168	258	1
1527850435.486182000	64.7336	87	0
1527850435.589297000	64.8368	375	0
1527850435.589300000	64.8368	148	0
1527850435.592896000	64.8404	104	1
1527850435.595404000	64.8429	92	0
1527850435.595483000	64.8429	223	0
1527850435.598896000	64.8464	101	1
1527850435.621727000	64.8692	92	0
1527850435.625947000	64.8734	98	1
1527850436.069315000	65.3168	390	1
1527850436.069374000	65.3168	261	1
1527850436.086554000	65.334	87	0
1527850436.363807000	65.6113	347	0
1527850436.363912000	65.6114	148	0
1527850436.367917000	65.6154	92	0
1527850436.367972000	65.6154	104	1
1527850436.367987000	65.6154	272	0
1527850436.371928000	65.6194	101	1
1527850436.479073000	65.7265	1000	1
1527850436.479160000	65.7266	260	1
1527850436.495230000	65.7427	87	0
1527850436.595501000	65.843	234	0
1527850436.595605000	65.8431	148	0
1527850436.599035000	65.8465	104	1
1527850436.599694000	65.8472	92	0
1527850436.599788000	65.8472	325	0
1527850436.603020000	65.8505	101	1
1527850436.779332000	66.0268	988	1
1527850436.779407000	66.0269	258	1
1527850436.792695000	66.0402	100	0
1527850436.796044000	66.0435	98	1
1527850436.796456000	66.0439	87	0
1527850436.897894000	66.1454	235	0
1527850436.897897000	66.1454	148	0
1527850436.901457000	66.1489	92	0
1527850436.901882000	66.1493	338	0
1527850436.902112000	66.1496	110	1
1527850437.398427000	66.6459	392	1
1527850437.398518000	66.646	261	1
1527850437.415034000	66.6625	87	0
1527850437.515272000	66.7627	257	0
1527850437.515275000	66.7627	148	0
1527850437.519077000	66.7665	104	1
1527850437.519820000	66.7673	92	0
1527850437.519908000	66.7674	286	0
1527850437.524072000	66.7715	101	1
1527850437.750118000	66.9976	394	1
1527850437.750183000	66.9976	262	1
1527850437.766703000	67.0142	87	0
1527850437.866668000	67.1141	235	0
1527850437.866670000	67.1141	148	0
1527850437.871118000	67.1186	104	1
1527850437.871139000	67.1186	92	0
1527850437.871222000	67.1187	164	0
1527850437.875084000	67.1225	101	1
1527850438.178611000	67.4261	394	1
1527850438.178701000	67.4262	259	1
1527850438.197500000	67.445	87	0
1527850438.293842000	67.5413	232	0
1527850438.293846000	67.5413	148	0
1527850438.297458000	67.5449	92	0
1527850438.298122000	67.5456	107	1
1527850438.298311000	67.5458	199	0
1527850438.302107000	67.5496	98	1
1527850438.421851000	67.6693	390	1
1527850438.421924000	67.6694	261	1
1527850438.438749000	67.6862	87	0
1527850438.536246000	67.7837	255	0
1527850438.536249000	67.7837	148	0
1527850438.540140000	67.7876	104	1
1527850438.541117000	67.7886	92	0
1527850438.541540000	67.789	229	0
1527850438.545124000	67.7926	101	1
1527850438.780778000	68.0282	389	1
1527850438.780845000	68.0283	258	1
1527850438.797103000	68.0446	87	0
1527850438.891153000	68.1386	264	0
1527850438.891256000	68.1387	148	0
1527850438.894869000	68.1423	92	0
1527850438.894972000	68.1424	303	0
1527850438.895196000	68.1427	110	1
1527850439.127950000	68.3754	389	1
1527850439.128010000	68.3755	259	1
1527850439.144739000	68.3922	87	0
1527850439.243637000	68.4911	232	0
1527850439.243639000	68.4911	148	0
1527850439.247181000	68.4946	104	1
1527850439.247752000	68.4952	92	0
1527850439.248137000	68.4956	289	0
1527850439.251168000	68.4986	101	1
1527850439.566585000	68.814	394	1
1527850439.566643000	68.8141	261	1
1527850439.583627000	68.8311	87	0
1527850439.683565000	68.931	257	0
1527850439.683679000	68.9311	148	0
1527850439.687189000	68.9346	92	0
1527850439.687284000	68.9347	104	1
1527850439.687324000	68.9348	208	0
1527850439.691247000	68.9387	101	1
1527850439.816358000	69.0638	390	1
1527850439.816450000	69.0639	258	1
1527850439.834504000	69.082	87	0
1527850439.948478000	69.1959	234	0
1527850439.948592000	69.196	148	0
1527850439.952158000	69.1996	92	0
1527850439.952160000	69.1996	263	0
1527850439.952242000	69.1997	104	1
1527850439.956207000	69.2037	101	1
1527850440.026826000	69.2743	390	1
1527850440.026922000	69.2744	260	1
1527850440.038047000	69.2855	304	1
1527850440.038113000	69.2856	1412	1
1527850440.038153000	69.2856	1412	1
1527850440.038193000	69.2857	1154	1
1527850440.043182000	69.2906	87	0
1527850440.054851000	69.3023	87	0
1527850440.079186000	69.3266	87	0
1527850440.164071000	69.4115	239	0
1527850440.164158000	69.4116	148	0
1527850440.166224000	69.4137	431	0
1527850440.168126000	69.4156	92	0
1527850440.168171000	69.4156	113	1
1527850440.168658000	69.4161	182	0
1527850440.172145000	69.4196	101	1
1527850440.172310000	69.4198	80	0
1527850440.176182000	69.4236	98	1
1527850440.378358000	69.6258	390	1
1527850440.378444000	69.6259	258	1
1527850440.395365000	69.6428	87	0
1527850440.497732000	69.7452	375	0
1527850440.497826000	69.7453	148	0
1527850440.501187000	69.7486	104	1
1527850440.502316000	69.7498	92	0
1527850440.502401000	69.7499	308	0
1527850440.506172000	69.7536	101	1
1527850440.787551000	70.035	999	1
1527850440.787616000	70.0351	260	1
1527850440.805071000	70.0525	87	0
1527850440.906165000	70.1536	324	0
1527850440.906322000	70.1538	148	0
1527850440.910274000	70.1577	92	0
1527850440.910291000	70.1577	104	1
1527850440.910736000	70.1582	142	0
1527850440.914261000	70.1617	101	1
1527850441.067440000	70.3149	985	1
1527850441.067532000	70.315	259	1
1527850441.088834000	70.3363	87	0
1527850441.205649000	70.4531	235	0
1527850441.205652000	70.4531	148	0
1527850441.209251000	70.4567	92	0
1527850441.209335000	70.4568	104	1
1527850441.209348000	70.4568	190	0
1527850441.213279000	70.4607	101	1
1527850441.286750000	70.5342	391	1
1527850441.286808000	70.5343	260	1
1527850441.304218000	70.5517	87	0
1527850441.401525000	70.649	255	0
1527850441.401648000	70.6491	148	0
1527850441.405308000	70.6528	104	1
1527850441.406069000	70.6535	92	0
1527850441.406166000	70.6536	232	0
1527850441.410222000	70.6577	101	1
1527850441.516302000	70.7638	392	1
1527850441.516387000	70.7638	258	1
1527850441.533069000	70.7805	87	0
1527850441.635321000	70.8828	232	0
1527850441.635435000	70.8829	148	0
1527850441.639322000	70.8868	104	1
1527850441.639504000	70.887	92	0
1527850441.639589000	70.887	275	0
1527850441.643301000	70.8908	101	1
1527850441.998487000	71.2459	393	1
1527850441.998573000	71.246	259	1
1527850442.015703000	71.2632	87	0
1527850442.117728000	71.3652	234	0
1527850442.117730000	71.3652	148	0
1527850442.120582000	71.368	92	0
1527850442.120652000	71.3681	198	0
1527850442.121269000	71.3687	110	1
1527850442.428633000	71.6761	391	1
1527850442.428719000	71.6762	259	1
1527850442.446100000	71.6936	87	0
1527850442.549084000	71.7965	255	0
1527850442.549086000	71.7965	148	0
1527850442.553149000	71.8006	92	0
1527850442.553228000	71.8007	204	0
1527850442.553351000	71.8008	110	1
1527850442.808566000	72.056	390	1
1527850442.808654000	72.0561	258	1
1527850442.825596000	72.0731	87	0
1527850442.926065000	72.1735	232	0
1527850442.926068000	72.1735	148	0
1527850442.930080000	72.1775	92	0
1527850442.930082000	72.1775	112	0
1527850442.930360000	72.1778	110	1
1527850443.041526000	72.289	371	1
1527850443.041637000	72.2891	1412	1
1527850443.041675000	72.2891	1412	1
1527850443.041709000	72.2892	1412	1
1527850443.041746000	72.2892	1412	1
1527850443.041783000	72.2892	1412	1
1527850443.041818000	72.2893	1412	1
1527850443.041852000	72.2893	1412	1
1527850443.041895000	72.2894	1412	1
1527850443.041923000	72.2894	1412	1
1527850443.041960000	72.2894	1412	1
1527850443.041993000	72.2894	1412	1
1527850443.042028000	72.2895	1412	1
1527850443.042051000	72.2895	1412	1
1527850443.042087000	72.2895	150	1
1527850443.057615000	72.3051	87	0
1527850443.061461000	72.3089	87	0
1527850443.158486000	72.4059	340	1
1527850443.158552000	72.406	258	1
1527850443.176457000	72.4239	87	0
1527850443.199128000	72.4466	375	0
1527850443.203414000	72.4509	101	1
1527850443.205000000	72.4525	80	0
1527850443.208385000	72.4558	98	1
1527850443.277295000	72.5248	276	0
1527850443.277299000	72.5248	148	0
1527850443.280821000	72.5283	92	0
1527850443.280913000	72.5284	271	0
1527850443.281403000	72.5289	107	1
1527850443.632385000	72.8798	394	1
1527850443.632466000	72.8799	261	1
1527850443.648763000	72.8962	87	0
1527850443.753207000	73.0007	255	0
1527850443.753209000	73.0007	148	0
1527850443.757282000	73.0047	92	0
1527850443.757386000	73.0048	104	1
1527850443.758168000	73.0056	332	0
1527850443.761432000	73.0089	101	1
1527850444.090976000	73.3384	389	1
1527850444.091146000	73.3386	261	1
1527850444.107737000	73.3552	87	0
1527850444.207589000	73.455	239	0
1527850444.207692000	73.4551	148	0
1527850444.211463000	73.4589	104	1
1527850444.211627000	73.4591	92	0
1527850444.212188000	73.4596	164	0
1527850444.215383000	73.4628	101	1
1527850444.433394000	73.6809	395	1
1527850444.433479000	73.6809	263	1
1527850444.449694000	73.6972	87	0
1527850444.579209000	73.8267	256	0
1527850444.579212000	73.8267	148	0
1527850444.583497000	73.831	104	1
1527850444.586678000	73.8341	92	0
1527850444.587106000	73.8346	213	0
1527850444.590427000	73.8379	101	1
1527850444.652789000	73.9002	389	1
1527850444.652866000	73.9003	260	1
1527850444.666354000	73.9138	100	0
1527850444.670411000	73.9179	98	1
1527850444.792636000	74.0401	277	0
1527850444.792734000	74.0402	148	0
1527850444.795983000	74.0434	92	0
1527850444.796441000	74.0439	337	0
1527850444.796526000	74.044	104	1
1527850444.800412000	74.0479	98	1
1527850445.192015000	74.4395	997	1
1527850445.192078000	74.4395	261	1
1527850445.209954000	74.4574	87	0
1527850445.308775000	74.5562	353	0
1527850445.309002000	74.5565	148	0
1527850445.312505000	74.56	104	1
1527850445.313107000	74.5606	92	0
1527850445.313471000	74.5609	92	0
1527850445.316441000	74.5639	101	1
1527850445.759862000	75.0073	984	1
1527850445.759956000	75.0074	259	1
1527850445.778366000	75.0258	87	0
1527850445.876362000	75.1238	350	0
1527850445.876459000	75.1239	148	0
1527850445.880176000	75.1276	92	0
1527850445.880178000	75.1276	326	0
1527850445.880461000	75.1279	110	1
1527850446.339917000	75.5874	390	1
1527850446.340014000	75.5875	258	1
1527850446.357100000	75.6046	87	0
1527850446.361160000	75.6086	87	0
1527850446.479096000	75.7266	256	0
1527850446.479098000	75.7266	148	0
1527850446.482542000	75.73	107	1
1527850446.483613000	75.7311	92	0
1527850446.484408000	75.7319	110	0
1527850446.487535000	75.735	101	1
1527850447.821878000	77.0693	393	1
1527850447.821954000	77.0694	260	1
1527850447.838904000	77.0864	87	0
1527850447.954842000	77.2023	256	0
1527850447.954845000	77.2023	148	0
1527850447.958884000	77.2063	104	1
1527850447.959769000	77.2072	92	0
1527850447.959771000	77.2072	163	0
1527850447.963891000	77.2113	101	1
1527850448.100168000	77.3476	390	1
1527850448.100230000	77.3477	261	1
1527850448.117544000	77.365	87	0
1527850448.235690000	77.4831	235	0
1527850448.235916000	77.4834	148	0
1527850448.239734000	77.4872	92	0
1527850448.239837000	77.4873	104	1
1527850448.240250000	77.4877	247	0
1527850448.243789000	77.4912	101	1
1527850448.771241000	78.0187	393	1
1527850448.771303000	78.0188	258	1
1527850448.788190000	78.0356	87	0
1527850448.901860000	78.1493	258	0
1527850448.901862000	78.1493	148	0
1527850448.905962000	78.1534	104	1
1527850448.906394000	78.1539	92	0
1527850448.906482000	78.1539	252	0
1527850448.909921000	78.1574	101	1
1527850449.061306000	78.3088	390	1
1527850449.061369000	78.3088	263	1
1527850449.077454000	78.3249	87	0
1527850449.178098000	78.4256	236	0
1527850449.178191000	78.4256	148	0
1527850449.181862000	78.4293	104	1
1527850449.183061000	78.4305	92	0
1527850449.183135000	78.4306	255	0
1527850449.186896000	78.4344	101	1
1527850449.393005000	78.6405	392	1
1527850449.393072000	78.6405	258	1
1527850449.409554000	78.657	87	0
1527850449.511612000	78.7591	255	0
1527850449.511615000	78.7591	148	0
1527850449.515962000	78.7634	104	1
1527850449.516396000	78.7639	92	0
1527850449.516487000	78.7639	126	0
1527850449.519970000	78.7674	101	1
1527850453.325364000	82.5728	392	1
1527850453.325452000	82.5729	262	1
1527850453.342015000	82.5895	87	0
1527850453.458258000	82.7057	255	0
1527850453.458261000	82.7057	148	0
1527850453.461773000	82.7092	104	1
1527850453.462334000	82.7098	92	0
1527850453.462739000	82.7102	256	0
1527850453.465761000	82.7132	101	1
1527850453.776927000	83.0244	393	1
1527850453.777018000	83.0245	266	1
1527850453.793469000	83.0409	87	0
1527850453.897010000	83.1445	267	0
1527850453.897122000	83.1446	148	0
1527850453.900322000	83.1478	92	0
1527850453.900619000	83.1481	149	0
1527850453.900836000	83.1483	110	1
1527850454.008049000	83.2555	393	1
1527850454.008145000	83.2556	259	1
1527850454.024237000	83.2717	87	0
1527850454.127382000	83.3748	233	0
1527850454.127493000	83.3749	148	0
1527850454.131781000	83.3792	92	0
1527850454.131845000	83.3793	104	1
1527850454.131870000	83.3793	279	0
1527850454.135736000	83.3832	101	1
1527850454.257138000	83.5046	394	1
1527850454.257231000	83.5047	263	1
1527850454.274312000	83.5218	87	0
1527850454.541025000	83.7885	260	0
1527850454.541028000	83.7885	148	0
1527850454.544847000	83.7923	104	1
1527850454.545735000	83.7932	92	0
1527850454.546150000	83.7936	240	0
1527850454.549830000	83.7973	101	1
1527850454.706201000	83.9537	999	1
1527850454.706277000	83.9537	265	1
1527850454.723005000	83.9705	87	0
1527850454.867032000	84.1145	233	0
1527850454.867131000	84.1146	148	0
1527850454.870793000	84.1183	104	1
1527850454.871742000	84.1192	92	0
1527850454.871832000	84.1193	137	0
1527850454.875791000	84.1232	101	1
1527850455.153243000	84.4007	988	1
1527850455.153314000	84.4008	268	1
1527850455.171064000	84.4185	87	0
1527850455.274696000	84.5222	274	0
1527850455.274801000	84.5223	148	0
1527850455.278823000	84.5263	104	1
1527850455.279812000	84.5273	92	0
1527850455.280272000	84.5277	334	0
1527850455.283799000	84.5313	101	1
1527850455.618716000	84.8662	391	1
1527850455.618864000	84.8663	267	1
1527850455.635621000	84.8831	87	0
1527850455.741295000	84.9888	376	0
1527850455.741298000	84.9888	148	0
1527850455.744908000	84.9924	104	1
1527850455.745461000	84.9929	92	0
1527850455.745564000	84.993	248	0
1527850455.748899000	84.9964	101	1
1527850455.873018000	85.1205	394	1
1527850455.873081000	85.1205	260	1
1527850455.889907000	85.1374	87	0
1527850455.992115000	85.2396	327	0
1527850455.992199000	85.2397	148	0
1527850455.995873000	85.2433	104	1
1527850455.996298000	85.2438	92	0
1527850455.996371000	85.2438	139	0
1527850455.999850000	85.2473	101	1
1527850456.364343000	85.6118	391	1
1527850456.364404000	85.6119	265	1
1527850456.381429000	85.6289	87	0
1527850456.483306000	85.7308	256	0
1527850456.483417000	85.7309	148	0
1527850456.486890000	85.7343	104	1
1527850456.487732000	85.7352	92	0
1527850456.488137000	85.7356	184	0
1527850456.491911000	85.7394	101	1
1527850456.628186000	85.8756	390	1
1527850456.628261000	85.8757	267	1
1527850456.644394000	85.8919	87	0
1527850456.751671000	85.9991	233	0
1527850456.751674000	85.9991	148	0
1527850456.755979000	86.0034	104	1
1527850456.756429000	86.0039	92	0
1527850456.756737000	86.0042	163	0
1527850456.759959000	86.0074	101	1
1527850456.853089000	86.1005	389	1
1527850456.853176000	86.1006	263	1
1527850456.870308000	86.1178	87	0
1527850457.007278000	86.2547	235	0
1527850457.007281000	86.2547	148	0
1527850457.010036000	86.2575	92	0
1527850457.010120000	86.2576	129	0
1527850457.010900000	86.2584	110	1
1527850457.293264000	86.5407	390	1
1527850457.293322000	86.5408	263	1
1527850457.310254000	86.5577	87	0
1527850457.412367000	86.6598	258	0
1527850457.412370000	86.6598	148	0
1527850457.416013000	86.6635	104	1
1527850457.416963000	86.6644	92	0
1527850457.417051000	86.6645	331	0
1527850457.420998000	86.6685	101	1
1527850457.713894000	86.9614	395	1
1527850457.713978000	86.9614	266	1
1527850457.730799000	86.9783	87	0
1527850457.833806000	87.0813	233	0
1527850457.833809000	87.0813	148	0
1527850457.837972000	87.0854	104	1
1527850457.840090000	87.0875	92	0
1527850457.840934000	87.0884	129	0
1527850457.843959000	87.0914	101	1
1527850458.123237000	87.3707	389	1
1527850458.123301000	87.3708	267	1
1527850458.140757000	87.3882	87	0
1527850458.241201000	87.4887	236	0
1527850458.241204000	87.4887	148	0
1527850458.244803000	87.4923	92	0
1527850458.245051000	87.4925	107	1
1527850458.245454000	87.4929	242	0
1527850458.249040000	87.4965	98	1
1527850458.474411000	87.7219	395	1
1527850458.474503000	87.722	261	1
1527850458.491160000	87.7386	87	0
1527850458.593304000	87.8408	258	0
1527850458.593307000	87.8408	148	0
1527850458.597036000	87.8445	92	0
1527850458.597144000	87.8446	104	1
1527850458.597509000	87.845	247	0
1527850458.601064000	87.8485	101	1
1527850458.883159000	88.1306	394	1
1527850458.883217000	88.1307	264	1
1527850458.899711000	88.1472	87	0
1527850459.001649000	88.2491	232	0
1527850459.001752000	88.2492	148	0
1527850459.005118000	88.2526	104	1
1527850459.006164000	88.2536	92	0
1527850459.006267000	88.2537	124	0
1527850459.010093000	88.2576	101	1
1527850459.186474000	88.4339	999	1
1527850459.186565000	88.434	265	1
1527850459.204257000	88.4517	87	0
1527850459.304694000	88.5522	268	0
1527850459.304696000	88.5522	148	0
1527850459.308375000	88.5558	92	0
1527850459.308763000	88.5562	194	0
1527850459.309314000	88.5568	110	1
1527850459.448206000	88.6957	990	1
1527850459.448436000	88.6959	262	1
1527850459.465233000	88.7127	87	0
1527850459.587035000	88.8345	256	0
1527850459.587118000	88.8346	148	0
1527850459.591033000	88.8385	104	1
1527850459.591582000	88.839	92	0
1527850459.591670000	88.8391	155	0
1527850459.595029000	88.8425	101	1
1527850459.874335000	89.1218	394	1
1527850459.874425000	89.1219	263	1
1527850459.891395000	89.1389	87	0
1527850459.994281000	89.2417	239	0
1527850459.994284000	89.2417	148	0
1527850459.997493000	89.245	92	0
1527850459.997585000	89.245	101	0
1527850459.998115000	89.2456	110	1
1527850460.365293000	89.6128	394	1
1527850460.365367000	89.6128	268	1
1527850460.382364000	89.6298	87	0
1527850460.483397000	89.7309	255	0
1527850460.483400000	89.7309	148	0
1527850460.487144000	89.7346	92	0
1527850460.487146000	89.7346	216	0
1527850460.487230000	89.7347	104	1
1527850460.491172000	89.7386	101	1
1527850460.615544000	89.863	392	1
1527850460.615638000	89.8631	260	1
1527850460.631211000	89.8787	87	0
1527850460.734092000	89.9815	275	0
1527850460.734178000	89.9816	148	0
1527850460.738131000	89.9856	104	1
1527850460.738246000	89.9857	92	0
1527850460.739834000	89.9873	178	0
1527850460.742111000	89.9896	101	1
1527850460.836376000	90.0838	389	1
1527850460.836453000	90.0839	265	1
1527850460.853465000	90.1009	87	0
1527850461.121686000	90.3691	355	0
1527850461.121790000	90.3692	148	0
1527850461.125164000	90.3726	104	1
1527850461.126307000	90.3738	92	0
1527850461.126810000	90.3743	325	0
1527850461.130173000	90.3776	101	1
1527850461.311514000	90.559	390	1
1527850461.311605000	90.5591	264	1
1527850461.328345000	90.5758	87	0
1527850461.428232000	90.6757	350	0
1527850461.428339000	90.6758	148	0
1527850461.432236000	90.6797	104	1
1527850461.433102000	90.6806	92	0
1527850461.433193000	90.6806	155	0
1527850461.437244000	90.6847	101	1
1527850461.812039000	91.0595	390	1
1527850461.812111000	91.0596	263	1
1527850461.828529000	91.076	87	0
1527850461.929477000	91.1769	235	0
1527850461.929479000	91.1769	148	0
1527850461.933272000	91.1807	104	1
1527850461.936409000	91.1839	92	0
1527850461.937755000	91.1852	269	0
1527850461.940267000	91.1877	101	1
1527850462.083454000	91.3309	393	1
1527850462.083546000	91.331	258	1
1527850462.099871000	91.3473	87	0
1527850462.202152000	91.4496	233	0
1527850462.202154000	91.4496	148	0
1527850462.205849000	91.4533	92	0
1527850462.206240000	91.4537	120	0
1527850462.206293000	91.4538	107	1
1527850462.210200000	91.4577	98	1
1527850462.452227000	91.6997	390	1
1527850462.452306000	91.6998	265	1
1527850462.469135000	91.7166	87	0
1527850462.583962000	91.8314	256	0
1527850462.583966000	91.8314	148	0
1527850462.587372000	91.8348	92	0
1527850462.587856000	91.8353	220	0
1527850462.588404000	91.8359	110	1
1527850462.674661000	91.9221	390	1
1527850462.674722000	91.9222	262	1
1527850462.690889000	91.9383	87	0
1527850462.787926000	92.0354	233	0
1527850462.787929000	92.0354	148	0
1527850462.791538000	92.039	92	0
1527850462.791627000	92.0391	204	0
1527850462.792229000	92.0397	110	1
1527850462.898027000	92.1455	393	1
1527850462.898111000	92.1456	261	1
1527850462.915313000	92.1628	87	0
1527850463.013505000	92.261	235	0
1527850463.013613000	92.2611	148	0
1527850463.017286000	92.2647	92	0
1527850463.017348000	92.2648	104	1
1527850463.017837000	92.2653	325	0
1527850463.021283000	92.2687	101	1
1527850463.106937000	92.3544	996	1
1527850463.107021000	92.3545	262	1
1527850463.123332000	92.3708	87	0
1527850463.224150000	92.4716	233	0
1527850463.224266000	92.4717	148	0
1527850463.228221000	92.4757	92	0
1527850463.228294000	92.4758	104	1
1527850463.228304000	92.4758	270	0
1527850463.232334000	92.4798	101	1
1527850463.322963000	92.5704	984	1
1527850463.323027000	92.5705	261	1
1527850463.339898000	92.5874	87	0
1527850463.440383000	92.6878	256	0
1527850463.440649000	92.6881	148	0
1527850463.444320000	92.6918	104	1
1527850463.444339000	92.6918	92	0
1527850463.444426000	92.6919	169	0
1527850463.448272000	92.6957	101	1
1527850463.565437000	92.8129	389	1
1527850463.565513000	92.813	268	1
1527850463.582964000	92.8304	87	0
1527850463.686028000	92.9335	235	0
1527850463.686145000	92.9336	148	0
1527850463.689950000	92.9374	92	0
1527850463.690216000	92.9377	297	0
1527850463.690293000	92.9378	107	1
1527850463.694279000	92.9417	98	1
1527850463.857684000	93.1051	395	1
1527850463.857776000	93.1052	264	1
1527850463.874169000	93.1216	87	0
1527850463.966100000	93.2136	304	1
1527850463.966183000	93.2136	1412	1
1527850463.966209000	93.2137	1412	1
1527850463.966249000	93.2137	1412	1
1527850463.966286000	93.2137	1069	1
1527850463.975419000	93.2229	267	0
1527850463.975525000	93.223	148	0
1527850463.978721000	93.2262	92	0
1527850463.979155000	93.2266	307	0
1527850463.979330000	93.2268	107	1
1527850463.983294000	93.2308	98	1
1527850463.984608000	93.2321	87	0
1527850464.076311000	93.3238	401	0
1527850464.080319000	93.3278	101	1
1527850464.081851000	93.3293	80	0
1527850464.085308000	93.3328	98	1
1527850464.334726000	93.5822	395	1
1527850464.334822000	93.5823	263	1
1527850464.350716000	93.5982	87	0
1527850464.456466000	93.7039	260	0
1527850464.457044000	93.7045	148	0
1527850464.460423000	93.7079	104	1
1527850464.460824000	93.7083	92	0
1527850464.460913000	93.7084	321	0
1527850464.464436000	93.7119	101	1
1527850464.758690000	94.0061	393	1
1527850464.758775000	94.0062	268	1
1527850464.776105000	94.0236	87	0
1527850464.877400000	94.1249	277	0
1527850464.877507000	94.125	148	0
1527850464.881441000	94.1289	104	1
1527850464.882314000	94.1298	92	0
1527850464.882565000	94.13	304	0
1527850464.886433000	94.1339	101	1
1527850465.168693000	94.4162	395	1
1527850465.168813000	94.4163	262	1
1527850465.185699000	94.4332	87	0
1527850465.312272000	94.5597	376	0
[truncated: 433 more rows]
