# Supplementary material for: Method for multi-task learning fusion network traffic classification to address small sample labels
Source: Sci Rep. 2024 Jan 30;14:2518. doi: 10.1038/s41598-024-51933-8 (PMC10827795; doi:10.1038/s41598-024-51933-8)
Supplement: Supplementary file 2 — Supplementary Information 2. [file 41598_2024_51933_MOESM2_ESM.zip › QUIC Dataset/QUIC Dataset/pretraining/Google Doc/GoogleDoc-1118.txt]

1527848506.896933000	0	86	1
1527848506.909852000	0.0129189	86	0
1527848506.909918000	0.012985	74	1
1527848506.910287000	0.0133538	591	1
1527848506.923160000	0.026227	74	0
1527848506.941464000	0.0445309	1294	0
1527848506.941699000	0.0447659	1294	0
1527848506.941717000	0.0447838	74	1
1527848506.942409000	0.045476	1168	0
1527848506.943718000	0.0467849	316	1
1527848506.946938000	0.050005	159	1
1527848506.947253000	0.0503199	1434	1
1527848506.947257000	0.050324	242	1
1527848506.947308000	0.050375	274	1
1527848506.957507000	0.0605738	387	0
1527848506.957510000	0.0605769	135	0
1527848506.957547000	0.0606139	74	1
1527848506.957814000	0.0608809	104	1
1527848506.959823000	0.0628898	104	0
1527848506.963949000	0.0670159	74	0
1527848506.970158000	0.073225	74	0
1527848507.095670000	0.198737	649	0
1527848507.095674000	0.198741	259	0
1527848507.095737000	0.198804	74	1
1527848507.103961000	0.207028	159	0
1527848507.104424000	0.207491	110	0
1527848507.104427000	0.207494	112	0
1527848507.104452000	0.207519	74	1
1527848507.104966000	0.208033	112	1
1527848507.156803000	0.25987	74	0
1527848507.868111000	0.971178	402	1
1527848507.868202000	0.971269	370	1
1527848507.880649000	0.983716	74	0
1527848507.880651000	0.983718	74	0
1527848508.006081000	1.10915	283	0
1527848508.006178000	1.10924	228	0
1527848508.006196000	1.10926	74	1
1527848508.011927000	1.11499	146	0
1527848508.011929000	1.115	336	0
1527848508.011960000	1.11503	74	1
1527848508.012029000	1.1151	112	0
1527848508.012429000	1.1155	112	1
1527848508.025159000	1.12823	74	0
1527848508.092144000	1.19521	398	1
1527848508.092186000	1.19525	274	1
1527848508.115233000	1.2183	74	0
1527848508.115235000	1.2183	74	0
1527848508.287697000	1.39076	284	0
1527848508.287700000	1.39077	319	0
1527848508.287766000	1.39083	74	1
1527848508.292167000	1.39523	323	0
1527848508.292246000	1.39531	282	0
1527848508.292248000	1.39531	112	0
1527848508.292281000	1.39535	74	1
1527848508.292692000	1.39576	112	1
1527848508.309570000	1.41264	74	0
1527848508.434793000	1.53786	402	1
1527848508.434849000	1.53792	276	1
1527848508.447319000	1.55039	74	0
1527848508.447321000	1.55039	74	0
1527848508.555966000	1.65903	279	0
1527848508.556076000	1.65914	210	0
1527848508.556099000	1.65917	74	1
1527848508.559755000	1.66282	225	0
1527848508.559850000	1.66292	142	0
1527848508.559852000	1.66292	112	0
1527848508.559877000	1.66294	74	1
1527848508.560331000	1.6634	112	1
1527848508.574125000	1.67719	74	0
1527848508.741424000	1.84449	399	1
1527848508.741511000	1.84458	277	1
1527848508.754059000	1.85713	74	0
1527848508.754066000	1.85713	74	0
1527848508.924729000	2.0278	280	0
1527848508.924731000	2.0278	250	0
1527848508.924794000	2.02786	74	1
1527848508.928575000	2.03164	254	0
1527848508.929028000	2.03209	311	0
1527848508.929030000	2.0321	112	0
1527848508.929059000	2.03213	74	1
1527848508.929544000	2.03261	112	1
1527848508.942229000	2.0453	74	0
1527848509.692940000	2.79601	396	1
1527848509.693018000	2.79608	274	1
1527848509.705704000	2.80877	74	0
1527848509.706138000	2.8092	74	0
1527848509.794135000	2.8972	281	0
1527848509.794243000	2.89731	180	0
1527848509.794261000	2.89733	74	1
1527848509.798118000	2.90119	254	0
1527848509.798215000	2.90128	166	0
1527848509.798216000	2.90128	112	0
1527848509.798242000	2.90131	74	1
1527848509.798927000	2.90199	112	1
1527848509.811241000	2.91431	74	0
1527848509.939077000	3.04214	396	1
1527848509.939124000	3.04219	277	1
1527848509.952043000	3.05511	74	0
1527848509.952045000	3.05511	74	0
1527848510.060647000	3.16371	280	0
1527848510.060751000	3.16382	269	0
1527848510.060769000	3.16384	74	1
1527848510.064164000	3.16723	309	0
1527848510.064256000	3.16732	193	0
1527848510.064257000	3.16732	112	0
1527848510.064277000	3.16734	74	1
1527848510.064792000	3.16786	112	1
1527848510.078651000	3.18172	74	0
1527848510.211865000	3.31493	396	1
1527848510.211932000	3.315	277	1
1527848510.224827000	3.32789	74	0
1527848510.224829000	3.3279	74	0
1527848510.446097000	3.54916	281	0
1527848510.446207000	3.54927	338	0
1527848510.446225000	3.54929	74	1
1527848510.450312000	3.55338	256	0
1527848510.450412000	3.55348	294	0
1527848510.450414000	3.55348	112	0
1527848510.450439000	3.55351	74	1
1527848510.450989000	3.55406	112	1
1527848510.463510000	3.56658	74	0
1527848510.569843000	3.67291	401	1
1527848510.569935000	3.673	278	1
1527848510.582787000	3.68585	74	0
1527848510.582789000	3.68586	74	0
1527848510.729126000	3.83219	281	0
1527848510.729214000	3.83228	211	0
1527848510.729233000	3.8323	74	1
1527848510.733384000	3.83645	308	0
1527848510.733387000	3.83645	262	0
1527848510.733389000	3.83646	112	0
1527848510.733437000	3.8365	74	1
1527848510.733999000	3.83707	112	1
1527848510.746942000	3.85001	74	0
1527848510.994847000	4.09791	401	1
1527848510.994926000	4.09799	282	1
1527848511.007514000	4.11058	74	0
1527848511.007943000	4.11101	74	0
1527848511.163770000	4.26684	281	0
1527848511.163873000	4.26694	300	0
1527848511.163892000	4.26696	74	1
1527848511.168419000	4.27149	187	0
1527848511.168837000	4.2719	231	0
1527848511.168856000	4.27192	74	1
1527848511.168918000	4.27198	112	0
1527848511.169307000	4.27237	112	1
1527848511.182514000	4.28558	74	0
1527848511.449443000	4.55251	401	1
1527848511.449528000	4.55259	283	1
1527848511.461939000	4.56501	74	0
1527848511.461941000	4.56501	74	0
1527848511.627958000	4.73102	284	0
1527848511.627961000	4.73103	339	0
1527848511.628027000	4.73109	74	1
1527848511.631813000	4.73488	281	0
1527848511.632199000	4.73527	119	0
1527848511.632201000	4.73527	112	0
1527848511.632225000	4.73529	74	1
1527848511.632715000	4.73578	112	1
1527848511.645564000	4.74863	74	0
1527848511.908787000	5.01185	1434	1
1527848511.908795000	5.01186	242	1
1527848511.908871000	5.01194	275	1
1527848511.922730000	5.0258	74	0
1527848511.922733000	5.0258	74	0
1527848512.079491000	5.18256	281	0
1527848512.079966000	5.18303	253	0
1527848512.079994000	5.18306	74	1
1527848512.082877000	5.18594	211	0
1527848512.082879000	5.18595	313	0
1527848512.082882000	5.18595	112	0
1527848512.082923000	5.18599	74	1
1527848512.083481000	5.18655	112	1
1527848512.097186000	5.20025	74	0
1527848512.263740000	5.36681	400	1
1527848512.263808000	5.36687	274	1
1527848512.276790000	5.37986	74	0
1527848512.276792000	5.37986	74	0
1527848512.371384000	5.47445	281	0
1527848512.371387000	5.47445	332	0
1527848512.371434000	5.4745	74	1
1527848512.375913000	5.47898	368	0
1527848512.375915000	5.47898	351	0
1527848512.375917000	5.47898	112	0
1527848512.375949000	5.47902	74	1
1527848512.376408000	5.47948	112	1
1527848512.389073000	5.49214	74	0
1527848512.710642000	5.81371	401	1
1527848512.710696000	5.81376	273	1
1527848512.724825000	5.82789	74	0
1527848512.724827000	5.82789	74	0
1527848512.886687000	5.98975	280	0
1527848512.886691000	5.98976	182	0
1527848512.886755000	5.98982	74	1
1527848512.890460000	5.99353	120	0
1527848512.890922000	5.99399	302	0
1527848512.890925000	5.99399	112	0
1527848512.890954000	5.99402	74	1
1527848512.891456000	5.99452	112	1
1527848512.904256000	6.00732	74	0
1527848513.203689000	6.30676	399	1
1527848513.203761000	6.30683	276	1
1527848513.216167000	6.31923	74	0
1527848513.216169000	6.31924	74	0
1527848513.386599000	6.48967	281	0
1527848513.386962000	6.49003	249	0
1527848513.386983000	6.49005	74	1
1527848513.389507000	6.49257	318	0
1527848513.389942000	6.49301	349	0
1527848513.389944000	6.49301	112	0
1527848513.389970000	6.49304	74	1
1527848513.390451000	6.49352	112	1
1527848513.406014000	6.50908	74	0
1527848513.412242000	6.51531	397	1
1527848513.412317000	6.51538	273	1
1527848513.425014000	6.52808	74	0
1527848513.425015000	6.52808	74	0
1527848513.587151000	6.69022	280	0
1527848513.587250000	6.69032	213	0
1527848513.587276000	6.69034	74	1
1527848513.593524000	6.69659	276	0
1527848513.593945000	6.69701	221	0
1527848513.593947000	6.69701	112	0
1527848513.593972000	6.69704	74	1
1527848513.594513000	6.69758	112	1
1527848513.606789000	6.70986	74	0
1527848513.624161000	6.72723	396	1
1527848513.624224000	6.72729	278	1
1527848513.637273000	6.74034	74	0
1527848513.641532000	6.7446	74	0
1527848513.763353000	6.86642	281	0
1527848513.764015000	6.86708	377	0
1527848513.764037000	6.8671	74	1
1527848513.766700000	6.86977	176	0
1527848513.766702000	6.86977	226	0
1527848513.766704000	6.86977	112	0
1527848513.766737000	6.8698	74	1
1527848513.767237000	6.8703	112	1
1527848513.782421000	6.88549	74	0
1527848513.884005000	6.98707	401	1
1527848513.884085000	6.98715	277	1
1527848513.897201000	7.00027	74	0
1527848513.897203000	7.00027	74	0
1527848514.055361000	7.15843	283	0
1527848514.055486000	7.15855	316	0
1527848514.055514000	7.15858	74	1
1527848514.059814000	7.16288	253	0
1527848514.059816000	7.16288	347	0
1527848514.059845000	7.16291	74	1
1527848514.059921000	7.16299	112	0
1527848514.060329000	7.1634	112	1
1527848514.073184000	7.17625	74	0
1527848514.313313000	7.41638	402	1
1527848514.313398000	7.41646	279	1
1527848514.325843000	7.42891	74	0
1527848514.330396000	7.43346	74	0
1527848514.500466000	7.60353	280	0
1527848514.500573000	7.60364	408	0
1527848514.500594000	7.60366	74	1
1527848514.504768000	7.60783	282	0
1527848514.505274000	7.60834	350	0
1527848514.505276000	7.60834	112	0
1527848514.505300000	7.60837	74	1
1527848514.505946000	7.60901	112	1
1527848514.521212000	7.62428	74	0
1527848514.613567000	7.71663	396	1
1527848514.613610000	7.71668	274	1
1527848514.626356000	7.72942	74	0
1527848514.626358000	7.72942	74	0
1527848514.740812000	7.84388	281	0
1527848514.740814000	7.84388	328	0
1527848514.740869000	7.84394	74	1
1527848514.745402000	7.84847	140	0
1527848514.745404000	7.84847	110	0
1527848514.745433000	7.8485	74	1
1527848514.745789000	7.84886	112	0
1527848514.745971000	7.84904	112	1
1527848514.758009000	7.86108	74	0
1527848514.966207000	8.06927	397	1
1527848514.966285000	8.06935	276	1
1527848514.978867000	8.08193	74	0
1527848514.978870000	8.08194	74	0
1527848515.130210000	8.23328	283	0
1527848515.130316000	8.23338	369	0
1527848515.130341000	8.23341	74	1
1527848515.134309000	8.23738	258	0
1527848515.134411000	8.23748	299	0
1527848515.134413000	8.23748	112	0
1527848515.134439000	8.23751	74	1
1527848515.134891000	8.23796	112	1
1527848515.147632000	8.2507	74	0
1527848515.378476000	8.48154	398	1
1527848515.378522000	8.48159	277	1
1527848515.392916000	8.49598	74	0
1527848515.392918000	8.49599	74	0
1527848515.518038000	8.6211	281	0
1527848515.518138000	8.6212	274	0
1527848515.518153000	8.62122	74	1
1527848515.522295000	8.62536	210	0
1527848515.522379000	8.62545	271	0
1527848515.522381000	8.62545	112	0
1527848515.522396000	8.62546	74	1
1527848515.522774000	8.62584	112	1
1527848515.535563000	8.63863	74	0
1527848515.794551000	8.89762	397	1
1527848515.794637000	8.8977	275	1
1527848515.817713000	8.92078	74	0
1527848515.817716000	8.92078	74	0
1527848515.976698000	9.07976	281	0
1527848515.976700000	9.07977	240	0
1527848515.976747000	9.07981	74	1
1527848515.979317000	9.08238	309	0
1527848515.979319000	9.08239	190	0
1527848515.979321000	9.08239	112	0
1527848515.979354000	9.08242	74	1
1527848515.979826000	9.08289	112	1
1527848515.994394000	9.09746	74	0
1527848520.192147000	13.2952	1434	1
1527848520.192156000	13.2952	237	1
1527848520.192228000	13.2953	274	1
1527848520.205176000	13.3082	74	0
1527848520.205178000	13.3082	74	0
1527848520.404954000	13.508	283	0
1527848520.405384000	13.5085	364	0
1527848520.405409000	13.5085	74	1
1527848520.409344000	13.5124	140	0
1527848520.409811000	13.5129	295	0
1527848520.409813000	13.5129	112	0
1527848520.409842000	13.5129	74	1
1527848520.410338000	13.5134	112	1
1527848520.422964000	13.526	74	0
1527848520.617301000	13.7204	401	1
1527848520.617388000	13.7205	281	1
1527848520.631163000	13.7342	74	0
1527848520.631165000	13.7342	74	0
1527848520.813679000	13.9167	281	0
1527848520.813686000	13.9168	390	0
1527848520.813759000	13.9168	74	1
1527848520.817137000	13.9202	346	0
1527848520.817139000	13.9202	228	0
1527848520.817187000	13.9203	74	1
1527848520.817529000	13.9206	112	0
1527848520.817806000	13.9209	112	1
1527848520.831069000	13.9341	74	0
1527848521.044328000	14.1474	399	1
1527848521.044378000	14.1474	284	1
1527848521.057143000	14.1602	74	0
1527848521.057145000	14.1602	74	0
1527848521.219591000	14.3227	281	0
1527848521.219709000	14.3228	407	0
1527848521.219734000	14.3228	74	1
1527848521.225237000	14.3283	318	0
1527848521.225239000	14.3283	123	0
1527848521.225264000	14.3283	74	1
1527848521.225325000	14.3284	112	0
1527848521.225740000	14.3288	112	1
1527848521.242533000	14.3456	74	0
1527848521.312692000	14.4158	400	1
1527848521.312748000	14.4158	275	1
1527848521.326089000	14.4292	74	0
1527848521.326092000	14.4292	74	0
1527848521.477414000	14.5805	283	0
1527848521.477417000	14.5805	338	0
1527848521.477487000	14.5806	74	1
1527848521.481801000	14.5849	277	0
1527848521.481803000	14.5849	123	0
1527848521.481805000	14.5849	112	0
1527848521.481835000	14.5849	74	1
1527848521.482360000	14.5854	112	1
1527848521.494849000	14.5979	74	0
1527848521.661022000	14.7641	397	1
1527848521.661070000	14.7641	277	1
1527848521.674126000	14.7772	74	0
1527848521.674129000	14.7772	74	0
1527848521.790159000	14.8932	281	0
1527848521.790162000	14.8932	251	0
1527848521.790216000	14.8933	74	1
1527848521.794816000	14.8979	137	0
1527848521.795157000	14.8982	122	0
1527848521.795158000	14.8982	112	0
1527848521.795178000	14.8982	74	1
1527848521.795642000	14.8987	112	1
1527848521.808800000	14.9119	74	0
1527848522.034418000	15.1375	401	1
1527848522.034473000	15.1375	278	1
1527848522.047316000	15.1504	74	0
1527848522.047319000	15.1504	74	0
1527848522.153308000	15.2564	283	0
1527848522.153416000	15.2565	393	0
1527848522.153435000	15.2565	74	1
1527848522.158468000	15.2615	177	0
1527848522.158471000	15.2615	128	0
1527848522.158519000	15.2616	74	1
1527848522.158585000	15.2617	112	0
1527848522.159186000	15.2623	112	1
1527848522.172697000	15.2758	74	0
1527848522.358387000	15.4615	401	1
1527848522.358473000	15.4615	274	1
1527848522.371045000	15.4741	74	0
1527848522.371047000	15.4741	74	0
1527848522.524383000	15.6274	283	0
1527848522.524385000	15.6275	333	0
1527848522.524446000	15.6275	74	1
1527848522.528662000	15.6317	281	0
1527848522.528664000	15.6317	140	0
1527848522.528666000	15.6317	112	0
1527848522.528696000	15.6318	74	1
1527848522.529168000	15.6322	112	1
1527848522.541568000	15.6446	74	0
1527848522.585237000	15.6883	397	1
1527848522.585292000	15.6884	274	1
1527848522.597581000	15.7006	74	0
1527848522.598807000	15.7019	74	0
1527848522.702615000	15.8057	283	0
1527848522.702618000	15.8057	290	0
1527848522.702674000	15.8057	74	1
1527848522.706824000	15.8099	156	0
1527848522.706826000	15.8099	298	0
1527848522.706855000	15.8099	74	1
1527848522.706922000	15.81	112	0
1527848522.707345000	15.8104	112	1
1527848522.719835000	15.8229	74	0
1527848522.989636000	16.0927	401	1
1527848522.989705000	16.0928	276	1
1527848523.002461000	16.1055	74	0
1527848523.002464000	16.1055	74	0
1527848523.159837000	16.2629	283	0
1527848523.159840000	16.2629	211	0
1527848523.159910000	16.263	74	1
1527848523.164488000	16.2676	329	0
1527848523.164490000	16.2676	299	0
1527848523.164493000	16.2676	112	0
1527848523.164523000	16.2676	74	1
1527848523.165017000	16.2681	112	1
1527848523.177398000	16.2805	74	0
1527848523.296392000	16.3995	398	1
1527848523.296449000	16.3995	275	1
1527848523.309808000	16.4129	74	0
1527848523.309811000	16.4129	74	0
1527848523.402513000	16.5056	281	0
1527848523.402637000	16.5057	411	0
1527848523.402662000	16.5057	74	1
1527848523.407417000	16.5105	142	0
1527848523.407502000	16.5106	155	0
1527848523.407515000	16.5106	74	1
1527848523.407849000	16.5109	112	0
1527848523.408027000	16.5111	112	1
1527848523.421120000	16.5242	74	0
1527848523.507349000	16.6104	400	1
1527848523.507434000	16.6105	279	1
1527848523.520634000	16.6237	74	0
1527848523.525553000	16.6286	74	0
1527848523.677270000	16.7803	281	0
1527848523.677272000	16.7803	237	0
1527848523.677348000	16.7804	74	1
1527848523.681104000	16.7842	284	0
1527848523.681199000	16.7843	304	0
1527848523.681201000	16.7843	112	0
1527848523.681222000	16.7843	74	1
1527848523.681611000	16.7847	112	1
1527848523.694573000	16.7976	74	0
1527848523.955537000	17.0586	1434	1
1527848523.955547000	17.0586	237	1
1527848523.955623000	17.0587	278	1
1527848523.969013000	17.0721	74	0
1527848523.969405000	17.0725	74	0
1527848524.067889000	17.171	283	0
1527848524.067892000	17.171	393	0
1527848524.067961000	17.171	74	1
1527848524.070945000	17.174	223	0
1527848524.071324000	17.1744	215	0
1527848524.071344000	17.1744	74	1
1527848524.071415000	17.1745	112	0
1527848524.071866000	17.1749	112	1
1527848524.085116000	17.1882	74	0
1527848524.378229000	17.4813	398	1
1527848524.378306000	17.4814	276	1
1527848524.390904000	17.494	74	0
1527848524.390989000	17.4941	74	0
1527848524.555642000	17.6587	283	0
1527848524.555645000	17.6587	176	0
1527848524.555708000	17.6588	74	1
1527848524.558850000	17.6619	252	0
1527848524.558853000	17.6619	359	0
1527848524.558881000	17.6619	74	1
1527848524.558964000	17.662	112	0
1527848524.559387000	17.6625	112	1
1527848524.572391000	17.6755	74	0
1527848524.856523000	17.9596	398	1
1527848524.856564000	17.9596	274	1
1527848524.869694000	17.9728	74	0
1527848524.869696000	17.9728	74	0
1527848524.957005000	18.0601	281	0
1527848524.957008000	18.0601	316	0
1527848524.957070000	18.0601	74	1
1527848524.961263000	18.0643	320	0
1527848524.961266000	18.0643	108	0
1527848524.961268000	18.0643	112	0
1527848524.961300000	18.0644	74	1
1527848524.961743000	18.0648	112	1
1527848524.975099000	18.0782	74	0
1527848525.217438000	18.3205	397	1
1527848525.217494000	18.3206	274	1
1527848525.230558000	18.3336	74	0
1527848525.230560000	18.3336	74	0
1527848525.383550000	18.4866	280	0
1527848525.383655000	18.4867	246	0
1527848525.383674000	18.4867	74	1
1527848525.387835000	18.4909	354	0
1527848525.387929000	18.491	213	0
1527848525.387947000	18.491	74	1
1527848525.388252000	18.4913	112	0
1527848525.388497000	18.4916	112	1
1527848525.405166000	18.5082	74	0
1527848525.526507000	18.6296	400	1
1527848525.526593000	18.6297	277	1
1527848525.539341000	18.6424	74	0
1527848525.539342000	18.6424	74	0
1527848525.697579000	18.8006	281	0
1527848525.697582000	18.8006	235	0
1527848525.697629000	18.8007	74	1
1527848525.702220000	18.8053	324	0
1527848525.702322000	18.8054	296	0
1527848525.702324000	18.8054	112	0
1527848525.702345000	18.8054	74	1
1527848525.702752000	18.8058	112	1
1527848525.719134000	18.8222	74	0
1527848526.596528000	19.6996	397	1
1527848526.596584000	19.6997	276	1
1527848526.609275000	19.7123	74	0
1527848526.609277000	19.7123	74	0
1527848526.709009000	19.8121	281	0
1527848526.709012000	19.8121	321	0
1527848526.709081000	19.8121	74	1
1527848526.712351000	19.8154	129	0
1527848526.712788000	19.8159	287	0
1527848526.712790000	19.8159	112	0
1527848526.712817000	19.8159	74	1
1527848526.713319000	19.8164	112	1
1527848526.726281000	19.8293	74	0
1527848526.806407000	19.9095	397	1
1527848526.806452000	19.9095	276	1
1527848526.819985000	19.9231	74	0
1527848526.819988000	19.9231	74	0
1527848526.935845000	20.0389	284	0
1527848526.935956000	20.039	314	0
1527848526.935975000	20.039	74	1
1527848526.939696000	20.0428	288	0
1527848526.939896000	20.043	353	0
1527848526.939899000	20.043	112	0
1527848526.939923000	20.043	74	1
1527848526.940462000	20.0435	112	1
1527848526.953629000	20.0567	74	0
1527848527.028306000	20.1314	399	1
1527848527.028384000	20.1315	277	1
1527848527.041267000	20.1443	74	0
1527848527.144121000	20.2472	281	0
1527848527.144123000	20.2472	258	0
1527848527.144162000	20.2472	74	1
1527848527.148321000	20.2514	121	0
1527848527.148814000	20.2519	252	0
1527848527.148840000	20.2519	74	1
1527848527.149124000	20.2522	112	0
1527848527.149394000	20.2525	112	1
1527848527.162530000	20.2656	74	0
1527848528.596912000	21.7	401	1
1527848528.596955000	21.7	282	1
1527848528.610242000	21.7133	74	0
1527848528.610319000	21.7134	74	0
1527848528.712841000	21.8159	281	0
1527848528.712959000	21.816	248	0
1527848528.712986000	21.8161	74	1
1527848528.717254000	21.8203	305	0
1527848528.717343000	21.8204	137	0
1527848528.717345000	21.8204	112	0
1527848528.717368000	21.8204	74	1
1527848528.717768000	21.8208	112	1
1527848528.730176000	21.8332	74	0
1527848528.929245000	22.0323	401	1
1527848528.929289000	22.0324	283	1
1527848528.942641000	22.0457	74	0
1527848528.942643000	22.0457	74	0
1527848529.047448000	22.1505	283	0
1527848529.047451000	22.1505	181	0
1527848529.047504000	22.1506	74	1
1527848529.051895000	22.155	114	0
1527848529.082782000	22.1858	136	0
1527848529.082810000	22.1859	74	1
1527848529.083146000	22.1862	112	0
1527848529.083347000	22.1864	112	1
1527848529.096164000	22.1992	74	0
1527848529.363749000	22.4668	402	1
1527848529.363832000	22.4669	280	1
1527848529.376376000	22.4794	74	0
1527848529.380907000	22.484	74	0
1527848529.664700000	22.7678	283	0
1527848529.665158000	22.7682	252	0
1527848529.665188000	22.7683	74	1
1527848529.669046000	22.7721	351	0
1527848529.669049000	22.7721	254	0
1527848529.669051000	22.7721	112	0
1527848529.669081000	22.7721	74	1
1527848529.669566000	22.7726	112	1
1527848529.682162000	22.7852	74	0
1527848529.794001000	22.8971	400	1
1527848529.794066000	22.8971	285	1
1527848529.806828000	22.9099	74	0
1527848529.806831000	22.9099	74	0
1527848529.912083000	23.0151	284	0
1527848529.912516000	23.0156	350	0
1527848529.912543000	23.0156	74	1
1527848529.916578000	23.0196	202	0
1527848529.916662000	23.0197	271	0
1527848529.916664000	23.0197	112	0
1527848529.916681000	23.0197	74	1
1527848529.917299000	23.0204	112	1
1527848529.929796000	23.0329	74	0
1527848530.023767000	23.1268	1434	1
1527848530.023776000	23.1268	240	1
1527848530.023848000	23.1269	282	1
1527848530.037101000	23.1402	74	0
1527848530.037206000	23.1403	74	0
1527848530.204361000	23.3074	280	0
1527848530.204470000	23.3075	204	0
1527848530.204491000	23.3076	74	1
1527848530.208028000	23.3111	310	0
1527848530.208115000	23.3112	295	0
1527848530.208117000	23.3112	112	0
1527848530.208138000	23.3112	74	1
1527848530.208609000	23.3117	112	1
1527848530.221143000	23.3242	74	0
1527848530.464114000	23.5672	400	1
1527848530.464194000	23.5673	287	1
1527848530.476749000	23.5798	74	0
1527848530.476751000	23.5798	74	0
1527848530.634282000	23.7373	283	0
1527848530.634400000	23.7375	285	0
1527848530.634425000	23.7375	74	1
1527848530.638535000	23.7416	136	0
1527848530.638634000	23.7417	277	0
1527848530.638636000	23.7417	112	0
1527848530.638660000	23.7417	74	1
1527848530.639194000	23.7423	112	1
1527848530.652006000	23.7551	74	0
1527848530.885160000	23.9882	398	1
1527848530.885245000	23.9883	285	1
1527848530.899724000	24.0028	74	0
1527848530.899726000	24.0028	74	0
1527848531.008287000	24.1114	281	0
1527848531.008396000	24.1115	176	0
1527848531.008420000	24.1115	74	1
1527848531.012937000	24.116	197	0
1527848531.013386000	24.1165	323	0
1527848531.013388000	24.1165	112	0
1527848531.013405000	24.1165	74	1
1527848531.013786000	24.1169	112	1
1527848531.026686000	24.1298	74	0
1527848531.326749000	24.4298	401	1
1527848531.326826000	24.4299	288	1
1527848531.339344000	24.4424	74	0
1527848531.339346000	24.4424	74	0
1527848531.494955000	24.598	281	0
1527848531.494958000	24.598	281	0
1527848531.495017000	24.5981	74	1
1527848531.498889000	24.602	137	0
1527848531.530323000	24.6334	167	0
1527848531.530326000	24.6334	112	0
1527848531.530359000	24.6334	74	1
1527848531.530885000	24.634	112	1
1527848531.546674000	24.6497	74	0
1527848531.558984000	24.6621	400	1
1527848531.559064000	24.6621	276	1
1527848531.571878000	24.6749	74	0
1527848531.571881000	24.6749	74	0
1527848531.732133000	24.8352	283	0
1527848531.732477000	24.8355	180	0
1527848531.732500000	24.8356	74	1
1527848531.736806000	24.8399	315	0
1527848531.736808000	24.8399	260	0
1527848531.736811000	24.8399	112	0
1527848531.736837000	24.8399	74	1
1527848531.737297000	24.8404	112	1
1527848531.749902000	24.853	74	0
1527848535.708948000	28.812	378	1
1527848535.709035000	28.8121	1434	1
1527848535.709040000	28.8121	1434	1
1527848535.709044000	28.8121	236	1
1527848535.709077000	28.8121	1398	1
1527848535.723098000	28.8262	74	0
1527848535.723100000	28.8262	74	0
1527848535.723200000	28.8263	74	0
1527848535.723201000	28.8263	74	0
1527848535.862566000	28.9656	440	0
1527848535.867358000	28.9704	104	0
1527848535.867360000	28.9704	112	0
1527848535.867391000	28.9705	74	1
1527848535.867919000	28.971	112	1
1527848535.880934000	28.984	74	0
1527848535.910069000	29.0131	397	1
1527848535.910125000	29.0132	276	1
1527848535.922752000	29.0258	74	0
1527848535.926481000	29.0295	74	0
1527848536.095015000	29.1981	281	0
1527848536.095067000	29.1981	216	0
1527848536.095133000	29.1982	74	1
1527848536.097198000	29.2003	347	0
1527848536.097269000	29.2003	226	0
1527848536.097271000	29.2003	112	0
1527848536.097290000	29.2004	74	1
1527848536.097656000	29.2007	112	1
1527848536.112998000	29.2161	74	0
1527848536.272689000	29.3758	397	1
1527848536.272766000	29.3758	276	1
1527848536.285679000	29.3887	74	0
1527848536.458432000	29.5615	281	0
1527848536.459292000	29.5624	223	0
1527848536.459323000	29.5624	74	1
1527848536.463043000	29.5661	228	0
1527848536.463134000	29.5662	174	0
1527848536.463136000	29.5662	112	0
1527848536.463158000	29.5662	74	1
1527848536.463730000	29.5668	112	1
1527848536.476660000	29.5797	74	0
1527848536.779487000	29.8826	400	1
1527848536.779570000	29.8826	278	1
1527848536.792509000	29.8956	74	0
1527848536.792511000	29.8956	74	0
1527848536.938450000	30.0415	281	0
1527848536.938849000	30.0419	320	0
1527848536.938865000	30.0419	74	1
1527848536.942262000	30.0453	336	0
1527848536.942681000	30.0457	306	0
1527848536.942683000	30.0457	112	0
1527848536.942708000	30.0458	74	1
1527848536.943230000	30.0463	112	1
1527848536.956047000	30.0591	74	0
1527848537.545340000	30.6484	400	1
1527848537.545427000	30.6485	274	1
1527848537.557998000	30.6611	74	0
1527848537.558079000	30.6611	74	0
1527848537.719457000	30.8225	283	0
1527848537.719566000	30.8226	218	0
1527848537.719585000	30.8227	74	1
1527848537.723799000	30.8269	334	0
1527848537.723801000	30.8269	189	0
1527848537.723804000	30.8269	112	0
1527848537.723860000	30.8269	74	1
1527848537.724474000	30.8275	112	1
1527848537.737253000	30.8403	74	0
1527848537.767346000	30.8704	402	1
1527848537.767420000	30.8705	277	1
1527848537.780245000	30.8833	74	0
1527848537.780247000	30.8833	74	0
1527848537.878068000	30.9811	281	0
1527848537.878364000	30.9814	379	0
1527848537.878384000	30.9815	74	1
1527848537.883331000	30.9864	138	0
1527848537.913345000	31.0164	276	0
1527848537.913382000	31.0164	74	1
1527848537.913723000	31.0168	112	0
1527848537.914065000	31.0171	112	1
1527848537.931306000	31.0344	74	0
1527848538.086395000	31.1895	1434	1
1527848538.086405000	31.1895	242	1
1527848538.086451000	31.1895	273	1
1527848538.100874000	31.2039	74	0
1527848538.102107000	31.2052	74	0
1527848538.217366000	31.3204	281	0
1527848538.217478000	31.3205	426	0
1527848538.217501000	31.3206	74	1
1527848538.222041000	31.3251	139	0
1527848538.222044000	31.3251	123	0
1527848538.222075000	31.3251	74	1
1527848538.222420000	31.3255	112	0
1527848538.222606000	31.3257	112	1
1527848538.239366000	31.3424	74	0
1527848538.625455000	31.7285	401	1
1527848538.625511000	31.7286	279	1
1527848538.640062000	31.7431	74	0
1527848538.640064000	31.7431	74	0
1527848538.853997000	31.9571	311	1
1527848538.854112000	31.9572	1434	1
1527848538.854116000	31.9572	1434	1
1527848538.854120000	31.9572	236	1
1527848538.854169000	31.9572	1434	1
1527848538.854173000	31.9572	124	1
1527848538.862152000	31.9652	280	0
1527848538.862270000	31.9653	365	0
1527848538.862293000	31.9654	74	1
1527848538.866951000	31.97	308	0
1527848538.866953000	31.97	313	0
1527848538.866955000	31.97	112	0
1527848538.866991000	31.9701	74	1
1527848538.867470000	31.9705	112	1
1527848538.868010000	31.9711	74	0
1527848538.868101000	31.9712	74	0
1527848538.868103000	31.9712	74	0
1527848538.868105000	31.9712	74	0
1527848538.868106000	31.9712	74	0
1527848538.872284000	31.9754	74	0
1527848538.879836000	31.9829	74	0
1527848538.966143000	32.0692	420	0
1527848538.972548000	32.0756	104	0
1527848538.972600000	32.0757	74	1
1527848538.972665000	32.0757	112	0
1527848538.973322000	32.0764	112	1
1527848538.987053000	32.0901	74	0
1527848539.036507000	32.1396	396	1
1527848539.036552000	32.1396	278	1
1527848539.050702000	32.1538	74	0
1527848539.050704000	32.1538	74	0
1527848539.200521000	32.3036	281	0
1527848539.200635000	32.3037	397	0
1527848539.200652000	32.3037	74	1
1527848539.205357000	32.3084	246	0
1527848539.205359000	32.3084	206	0
1527848539.205361000	32.3084	112	0
1527848539.205394000	32.3085	74	1
1527848539.205876000	32.3089	112	1
1527848539.218419000	32.3215	74	0
1527848539.457471000	32.5605	397	1
1527848539.457529000	32.5606	277	1
1527848539.470226000	32.5733	74	0
1527848539.470228000	32.5733	74	0
1527848539.642149000	32.7452	283	0
1527848539.642156000	32.7452	253	0
1527848539.642218000	32.7453	74	1
1527848539.646956000	32.75	246	0
1527848539.646958000	32.75	302	0
1527848539.646960000	32.75	112	0
1527848539.646990000	32.7501	74	1
1527848539.647454000	32.7505	112	1
1527848539.662516000	32.7656	74	0
1527848539.937588000	33.0407	400	1
1527848539.937677000	33.0407	275	1
1527848539.950963000	33.054	74	0
1527848539.950966000	33.054	74	0
1527848540.064783000	33.1679	281	0
1527848540.064889000	33.168	394	0
1527848540.064909000	33.168	74	1
1527848540.068239000	33.1713	233	0
1527848540.068455000	33.1715	114	0
1527848540.068484000	33.1716	74	1
1527848540.068550000	33.1716	112	0
1527848540.069015000	33.1721	112	1
1527848540.082810000	33.1859	74	0
1527848540.272390000	33.3755	397	1
1527848540.272445000	33.3755	275	1
1527848540.285713000	33.3888	74	0
1527848540.285715000	33.3888	74	0
1527848540.450000000	33.5531	280	0
1527848540.450322000	33.5534	219	0
1527848540.450343000	33.5534	74	1
1527848540.456171000	33.5592	330	0
1527848540.456173000	33.5592	196	0
1527848540.456175000	33.5592	112	0
1527848540.456204000	33.5593	74	1
1527848540.456786000	33.5599	112	1
1527848540.469381000	33.5724	74	0
1527848540.929462000	34.0325	396	1
1527848540.929539000	34.0326	275	1
1527848540.944098000	34.0472	74	0
1527848540.948661000	34.0517	74	0
1527848541.097726000	34.2008	280	0
1527848541.097837000	34.2009	252	0
1527848541.097855000	34.2009	74	1
1527848541.102391000	34.2055	232	0
1527848541.102479000	34.2055	294	0
1527848541.102481000	34.2055	112	0
1527848541.102498000	34.2056	74	1
1527848541.102801000	34.2059	112	1
1527848541.115278000	34.2183	74	0
1527848541.160440000	34.2635	396	1
1527848541.160486000	34.2636	279	1
1527848541.173227000	34.2763	74	0
1527848541.178171000	34.2812	74	0
1527848541.338905000	34.442	284	0
1527848541.339011000	34.4421	173	0
1527848541.339030000	34.4421	74	1
1527848541.343163000	34.4462	193	0
1527848541.343633000	34.4467	352	0
1527848541.343635000	34.4467	112	0
1527848541.343653000	34.4467	74	1
1527848541.344090000	34.4472	112	1
1527848541.356680000	34.4597	74	0
1527848541.542493000	34.6456	398	1
1527848541.542580000	34.6456	275	1
1527848541.556791000	34.6599	74	0
1527848541.562162000	34.6652	74	0
1527848541.660093000	34.7632	281	0
1527848541.660359000	34.7634	418	0
1527848541.660376000	34.7634	74	1
1527848541.663186000	34.7663	192	0
1527848541.663276000	34.7663	263	0
1527848541.663278000	34.7663	112	0
1527848541.663300000	34.7664	74	1
1527848541.663711000	34.7668	112	1
1527848541.676519000	34.7796	74	0
1527848541.856840000	34.9599	379	1
1527848541.856933000	34.96	1434	1
1527848541.856938000	34.96	1434	1
1527848541.856942000	34.96	236	1
1527848541.856994000	34.9601	1434	1
1527848541.856998000	34.9601	1434	1
1527848541.857004000	34.9601	236	1
1527848541.857060000	34.9601	1434	1
1527848541.857065000	34.9601	1434	1
1527848541.857068000	34.9601	236	1
1527848541.857135000	34.9602	1434	1
1527848541.857140000	34.9602	1434	1
1527848541.857143000	34.9602	236	1
1527848541.871652000	34.9747	74	0
1527848541.871885000	34.975	1434	1
1527848541.871891000	34.975	1434	1
1527848541.871894000	34.975	1434	1
1527848541.871898000	34.975	1434	1
1527848541.871902000	34.975	572	1
1527848541.871977000	34.975	74	0
1527848541.872057000	34.9751	74	0
1527848541.872908000	34.976	74	0
1527848541.886097000	34.9892	74	0
1527848541.887326000	34.9904	74	0
1527848541.970841000	35.0739	419	0
1527848541.976709000	35.0798	104	0
1527848541.976711000	35.0798	112	0
1527848541.976744000	35.0798	74	1
1527848541.977261000	35.0803	112	1
1527848541.990870000	35.0939	74	0
1527848542.021442000	35.1245	395	1
1527848542.021487000	35.1246	275	1
1527848542.034260000	35.1373	74	0
1527848542.036324000	35.1394	74	0
1527848542.196859000	35.2999	280	0
1527848542.196965000	35.3	389	0
1527848542.196981000	35.3	74	1
1527848542.201061000	35.3041	180	0
1527848542.234499000	35.3376	148	0
1527848542.234501000	35.3376	112	0
1527848542.234536000	35.3376	74	1
1527848542.235072000	35.3381	112	1
1527848542.245299000	35.3484	399	1
1527848542.245381000	35.3484	276	1
1527848542.250243000	35.3533	74	0
1527848542.264007000	35.3671	74	0
1527848542.598035000	35.7011	283	0
1527848542.599347000	35.7024	264	0
1527848542.599375000	35.7024	74	1
1527848542.600503000	35.7036	216	0
1527848542.602671000	35.7057	245	0
1527848542.602673000	35.7057	112	0
1527848542.602696000	35.7058	74	1
1527848542.603167000	35.7062	112	1
1527848542.616642000	35.7197	74	0
1527848542.936873000	36.0399	1434	1
1527848542.936882000	36.0399	243	1
1527848542.936960000	36.04	280	1
1527848542.950803000	36.0539	74	0
1527848542.950805000	36.0539	74	0
1527848543.057791000	36.1609	280	0
1527848543.057892000	36.161	301	0
1527848543.057923000	36.161	74	1
1527848543.063284000	36.1664	274	0
1527848543.063384000	36.1665	186	0
1527848543.063386000	36.1665	112	0
1527848543.063406000	36.1665	74	1
1527848543.064061000	36.1671	112	1
1527848543.076834000	36.1799	74	0
1527848543.208574000	36.3116	400	1
1527848543.208617000	36.3117	279	1
1527848543.221716000	36.3248	74	0
1527848543.221718000	36.3248	74	0
1527848543.331072000	36.4341	283	0
1527848543.331179000	36.4342	203	0
1527848543.331200000	36.4343	74	1
1527848543.335888000	36.439	350	0
1527848543.335986000	36.4391	347	0
1527848543.336005000	36.4391	74	1
1527848543.336394000	36.4395	112	0
1527848543.336779000	36.4398	112	1
1527848543.349636000	36.4527	74	0
1527848543.507548000	36.6106	398	1
1527848543.507620000	36.6107	276	1
1527848543.520877000	36.6239	74	0
1527848543.620638000	36.7237	283	0
1527848543.620641000	36.7237	313	0
1527848543.620694000	36.7238	74	1
1527848543.624898000	36.728	230	0
1527848543.655506000	36.7586	183	0
1527848543.655537000	36.7586	74	1
1527848543.655941000	36.759	112	0
1527848543.656070000	36.7591	112	1
1527848543.673718000	36.7768	74	0
1527848546.844025000	39.9471	400	1
1527848546.844076000	39.9471	285	1
1527848546.856959000	39.96	74	0
1527848546.856961000	39.96	74	0
1527848547.008462000	40.1115	283	0
1527848547.008678000	40.1117	243	0
1527848547.008697000	40.1118	74	1
1527848547.013123000	40.1162	150	0
1527848547.013126000	40.1162	250	0
1527848547.013155000	40.1162	74	1
1527848547.013265000	40.1163	112	0
1527848547.013653000	40.1167	112	1
1527848547.025766000	40.1288	74	0
1527848547.092542000	40.1956	400	1
1527848547.092589000	40.1957	312	1
1527848547.105995000	40.2091	74	0
1527848547.105998000	40.2091	74	0
1527848547.227647000	40.3307	281	0
1527848547.227756000	40.3308	368	0
1527848547.227778000	40.3308	74	1
1527848547.232122000	40.3352	274	0
1527848547.232125000	40.3352	175	0
1527848547.232158000	40.3352	74	1
1527848547.232233000	40.3353	112	0
1527848547.232719000	40.3358	112	1
1527848547.254467000	40.3575	74	0
1527848550.310045000	43.4131	397	1
1527848550.310127000	43.4132	276	1
1527848550.323738000	43.4268	74	0
1527848550.323741000	43.4268	74	0
1527848550.510775000	43.6138	283	0
1527848550.510900000	43.614	183	0
1527848550.510920000	43.614	74	1
1527848550.513866000	43.6169	141	0
1527848550.514234000	43.6173	309	0
1527848550.514255000	43.6173	74	1
1527848550.514325000	43.6174	112	0
1527848550.514785000	43.6179	112	1
1527848550.528794000	43.6319	74	0
1527848550.670100000	43.7732	400	1
1527848550.670183000	43.7732	307	1
1527848550.684333000	43.7874	74	0
1527848550.684418000	43.7875	74	0
1527848550.783804000	43.8869	283	0
1527848550.783806000	43.8869	184	0
1527848550.783866000	43.8869	74	1
1527848550.787625000	43.8907	178	0
1527848550.787627000	43.8907	181	0
1527848550.787664000	43.8907	74	1
1527848550.787731000	43.8908	112	0
1527848550.788157000	43.8912	112	1
1527848550.807248000	43.9103	74	0
1527848551.092764000	44.1958	401	1
1527848551.092806000	44.1959	278	1
1527848551.106169000	44.2092	74	0
1527848551.106323000	44.2094	74	0
1527848551.188990000	44.2921	283	0
1527848551.188993000	44.2921	351	0
1527848551.189042000	44.2921	74	1
1527848551.192659000	44.2957	177	0
1527848551.192759000	44.2958	307	0
1527848551.192776000	44.2958	74	1
1527848551.192851000	44.2959	112	0
1527848551.193185000	44.2963	112	1
1527848551.206045000	44.3091	74	0
1527848551.438959000	44.542	315	1
1527848551.451859000	44.5549	74	0
1527848551.828456000	44.9315	477	0
1527848551.828647000	44.9317	1294	0
1527848551.828677000	44.9317	74	1
1527848551.829010000	44.9321	1174	0
1527848551.830259000	44.9333	331	0
1527848551.830277000	44.9333	74	1
1527848551.830364000	44.9334	225	0
1527848551.830435000	44.9335	112	0
1527848551.830445000	44.9335	74	1
1527848551.831029000	44.9341	112	1
1527848551.843411000	44.9465	74	0
1527848552.002245000	45.1053	241	1
1527848552.014720000	45.1178	74	0
1527848552.300467000	45.4035	342	1
1527848552.300513000	45.4036	279	1
1527848552.312947000	45.416	74	0
1527848552.314203000	45.4173	74	0
1527848552.462744000	45.5658	279	0
1527848552.463025000	45.5661	1294	0
1527848552.463051000	45.5661	74	1
1527848552.463421000	45.5665	1183	0
1527848552.464284000	45.5674	153	0
1527848552.464307000	45.5674	74	1
1527848552.464370000	45.5674	341	0
1527848552.464444000	45.5675	112	0
1527848552.464454000	45.5675	74	1
1527848552.464846000	45.5679	112	1
1527848552.477289000	45.5804	74	0
1527848552.486620000	45.5897	283	0
1527848552.486729000	45.5898	203	0
1527848552.486750000	45.5898	74	1
1527848552.490945000	45.594	305	0
1527848552.491043000	45.5941	197	0
1527848552.491045000	45.5941	112	0
1527848552.491069000	45.5941	74	1
1527848552.491657000	45.5947	112	1
1527848552.547550000	45.6506	74	0
1527848552.670867000	45.7739	398	1
1527848552.670942000	45.774	279	1
1527848552.684562000	45.7876	74	0
1527848552.684565000	45.7876	74	0
1527848552.762757000	45.8658	281	0
1527848552.762998000	45.8661	350	0
1527848552.763020000	45.8661	74	1
1527848552.766903000	45.87	329	0
1527848552.768063000	45.8711	119	0
1527848552.768065000	45.8711	112	0
1527848552.768098000	45.8712	74	1
1527848552.768637000	45.8717	112	1
1527848552.781575000	45.8846	74	0
1527848552.955277000	46.0583	1434	1
1527848552.955286000	46.0584	229	1
1527848552.955331000	46.0584	275	1
1527848552.968567000	46.0716	74	0
1527848552.969241000	46.0723	74	0
1527848553.130493000	46.2336	281	0
1527848553.130603000	46.2337	227	0
1527848553.130624000	46.2337	74	1
1527848553.139993000	46.2431	115	0
1527848553.140121000	46.2432	173	0
1527848553.140146000	46.2432	74	1
1527848553.140215000	46.2433	112	0
1527848553.140962000	46.244	112	1
1527848553.168331000	46.2714	74	0
1527848553.314202000	46.4173	400	1
1527848553.314282000	46.4173	281	1
1527848553.327785000	46.4309	74	0
1527848553.414395000	46.5175	281	0
1527848553.414397000	46.5175	194	0
1527848553.414448000	46.5175	74	1
1527848553.418553000	46.5216	280	0
1527848553.418555000	46.5216	135	0
1527848553.418587000	46.5217	74	1
1527848553.418921000	46.522	112	0
1527848553.419144000	46.5222	112	1
1527848553.432154000	46.5352	74	0
1527848553.555104000	46.6582	401	1
1527848553.555192000	46.6583	277	1
1527848553.569921000	46.673	74	0
1527848553.674556000	46.7776	284	0
1527848553.674558000	46.7776	230	0
1527848553.674620000	46.7777	74	1
1527848553.677800000	46.7809	323	0
1527848553.678190000	46.7813	262	0
1527848553.678217000	46.7813	74	1
1527848553.678284000	46.7814	112	0
1527848553.678755000	46.7818	112	1
1527848553.691976000	46.795	74	0
1527848553.925246000	47.0283	402	1
1527848553.925302000	47.0284	276	1
1527848553.939050000	47.0421	74	0
1527848553.939053000	47.0421	74	0
1527848554.104261000	47.2073	283	0
1527848554.105006000	47.2081	226	0
1527848554.105026000	47.2081	74	1
1527848554.108258000	47.2113	174	0
1527848554.109381000	47.2124	336	0
1527848554.109383000	47.2125	112	0
1527848554.109408000	47.2125	74	1
1527848554.109889000	47.213	112	1
1527848554.122625000	47.2257	74	0
1527848554.265534000	47.3686	401	1
1527848554.265590000	47.3687	280	1
1527848554.280442000	47.3835	74	0
1527848554.280535000	47.3836	74	0
1527848554.383002000	47.4861	281	0
1527848554.383004000	47.4861	275	0
1527848554.383048000	47.4861	74	1
1527848554.385951000	47.489	143	0
1527848554.385954000	47.489	161	0
1527848554.385982000	47.489	74	1
1527848554.386055000	47.4891	112	0
1527848554.386520000	47.4896	112	1
1527848554.400719000	47.5038	74	0
1527848554.508010000	47.6111	397	1
1527848554.508053000	47.6111	275	1
1527848554.522168000	47.6252	74	0
1527848554.625011000	47.7281	281	0
1527848554.626163000	47.7292	374	0
1527848554.626193000	47.7293	74	1
1527848554.628426000	47.7315	326	0
1527848554.628428000	47.7315	306	0
1527848554.628453000	47.7315	74	1
1527848554.628523000	47.7316	112	0
1527848554.628947000	47.732	112	1
1527848554.642163000	47.7452	74	0
1527848554.789082000	47.8921	397	1
1527848554.789164000	47.8922	275	1
1527848554.806316000	47.9094	74	0
1527848554.806469000	47.9095	74	0
1527848554.886311000	47.9894	281	0
1527848554.886416000	47.9895	390	0
1527848554.886439000	47.9895	74	1
1527848554.889725000	47.9928	296	0
1527848554.889727000	47.9928	334	0
1527848554.889755000	47.9928	74	1
1527848554.889821000	47.9929	112	0
1527848554.890205000	47.9933	112	1
1527848554.903796000	48.0069	74	0
1527848555.759491000	48.8626	397	1
1527848555.759546000	48.8626	280	1
1527848555.772965000	48.876	74	0
1527848555.774224000	48.8773	74	0
1527848555.916894000	49.02	283	0
1527848555.917210000	49.0203	242	0
1527848555.917232000	49.0203	74	1
1527848556.043200000	49.1463	114	0
1527848556.043301000	49.1464	190	0
1527848556.043304000	49.1464	112	0
1527848556.043325000	49.1464	74	1
1527848556.043808000	49.1469	112	1
1527848556.056762000	49.1598	74	0
1527848557.019572000	50.1226	398	1
1527848557.019628000	50.1227	280	1
1527848557.033994000	50.1371	74	0
1527848557.034151000	50.1372	74	0
1527848557.203841000	50.3069	283	0
1527848557.203844000	50.3069	354	0
1527848557.203914000	50.307	74	1
1527848557.207452000	50.3105	181	0
1527848557.207455000	50.3105	266	0
1527848557.207484000	50.3106	74	1
1527848557.207551000	50.3106	112	0
1527848557.208010000	50.3111	112	1
1527848557.224212000	50.3273	74	0
1527848557.278999000	50.3821	397	1
1527848557.279042000	50.3821	275	1
1527848557.292163000	50.3952	74	0
1527848557.292166000	50.3952	74	0
1527848557.381131000	50.4842	281	0
1527848557.381241000	50.4843	213	0
1527848557.381259000	50.4843	74	1
1527848557.384205000	50.4873	350	0
1527848557.384310000	50.4874	290	0
1527848557.384312000	50.4874	112	0
1527848557.384330000	50.4874	74	1
1527848557.384748000	50.4878	112	1
1527848557.398243000	50.5013	74	0
1527848557.489151000	50.5922	397	1
1527848557.489194000	50.5923	276	1
1527848557.502507000	50.6056	74	0
1527848557.669342000	50.7724	280	0
1527848557.669345000	50.7724	288	0
1527848557.669409000	50.7725	74	1
1527848557.673030000	50.7761	308	0
1527848557.673131000	50.7762	298	0
1527848557.673133000	50.7762	112	0
1527848557.673150000	50.7762	74	1
1527848557.673560000	50.7766	112	1
1527848557.692461000	50.7955	74	0
1527848557.939515000	51.0426	412	1
1527848557.939572000	51.0426	278	1
1527848557.952639000	51.0557	74	0
1527848557.952640000	51.0557	74	0
1527848558.040710000	51.1438	280	0
1527848558.040818000	51.1439	320	0
1527848558.040843000	51.1439	74	1
1527848558.045199000	51.1483	183	0
1527848558.045304000	51.1484	271	0
1527848558.045307000	51.1484	112	0
1527848558.045325000	51.1484	74	1
1527848558.045754000	51.1488	112	1
1527848558.058064000	51.1611	74	0
1527848558.479474000	51.5825	1434	1
1527848558.479483000	51.5825	225	1
1527848558.479530000	51.5826	278	1
1527848558.492888000	51.596	74	0
1527848558.492890000	51.596	74	0
1527848558.586886000	51.69	284	0
1527848558.587008000	51.6901	280	0
1527848558.587029000	51.6901	74	1
1527848558.590690000	51.6938	172	0
1527848558.590795000	51.6939	264	0
1527848558.590797000	51.6939	112	0
1527848558.590814000	51.6939	74	1
1527848558.591302000	51.6944	112	1
1527848558.608085000	51.7112	74	0
1527848558.719549000	51.8226	403	1
1527848558.719637000	51.8227	279	1
1527848558.733487000	51.8366	74	0
1527848558.733490000	51.8366	74	0
1527848558.821500000	51.9246	284	0
1527848558.821502000	51.9246	408	0
1527848558.821546000	51.9246	74	1
1527848558.825623000	51.9287	146	0
1527848558.825626000	51.9287	328	0
1527848558.825657000	51.9287	74	1
1527848558.825730000	51.9288	112	0
1527848558.826178000	51.9292	112	1
1527848558.838506000	51.9416	74	0
1527848559.341585000	52.4447	402	1
1527848559.341639000	52.4447	277	1
1527848559.355857000	52.4589	74	0
1527848559.355860000	52.4589	74	0
1527848559.531853000	52.6349	280	0
1527848559.532067000	52.6351	189	0
1527848559.532090000	52.6352	74	1
1527848559.536334000	52.6394	357	0
1527848559.536336000	52.6394	350	0
1527848559.536364000	52.6394	74	1
1527848559.536438000	52.6395	112	0
1527848559.536939000	52.64	112	1
1527848559.548997000	52.6521	74	0
1527848559.582270000	52.6853	399	1
1527848559.582353000	52.6854	276	1
1527848559.595370000	52.6984	74	0
1527848559.595372000	52.6984	74	0
1527848559.678944000	52.782	281	0
1527848559.678946000	52.782	307	0
1527848559.679016000	52.7821	74	1
1527848559.681927000	52.785	285	0
1527848559.681930000	52.785	146	0
1527848559.681963000	52.785	74	1
1527848559.682364000	52.7854	112	0
1527848559.682515000	52.7856	112	1
1527848559.695904000	52.799	74	0
1527848559.842331000	52.9454	396	1
1527848559.842415000	52.9455	276	1
1527848559.868165000	52.9712	74	0
1527848559.870041000	52.9731	74	0
1527848559.966264000	53.0693	283	0
1527848559.966389000	53.0695	179	0
1527848559.966408000	53.0695	74	1
1527848559.970013000	53.0731	264	0
1527848559.970015000	53.0731	313	0
1527848559.970043000	53.0731	74	1
1527848559.970109000	53.0732	112	0
1527848559.970564000	53.0736	112	1
1527848559.984935000	53.088	74	0
1527848560.305123000	53.4082	401	1
1527848560.305195000	53.4083	284	1
1527848560.318129000	53.4212	74	0
1527848560.318131000	53.4212	74	0
1527848560.411184000	53.5143	283	0
1527848560.411526000	53.5146	370	0
1527848560.411544000	53.5146	74	1
1527848560.415486000	53.5186	294	0
1527848560.415488000	53.5186	239	0
1527848560.415522000	53.5186	74	1
1527848560.415866000	53.5189	112	0
1527848560.416094000	53.5192	112	1
1527848560.428890000	53.532	74	0
1527848560.643403000	53.7465	401	1
1527848560.643454000	53.7465	275	1
1527848560.657812000	53.7609	74	0
1527848560.657814000	53.7609	74	0
1527848560.763896000	53.867	281	0
1527848560.764916000	53.868	253	0
1527848560.764939000	53.868	74	1
1527848560.767167000	53.8702	153	0
1527848560.767255000	53.8703	114	0
1527848560.767257000	53.8703	112	0
1527848560.767274000	53.8703	74	1
1527848560.767647000	53.8707	112	1
1527848560.780613000	53.8837	74	0
1527848561.202983000	54.306	401	1
1527848561.203028000	54.3061	280	1
1527848561.216036000	54.3191	74	0
1527848561.216039000	54.3191	74	0
1527848561.307046000	54.4101	283	0
1527848561.307159000	54.4102	255	0
1527848561.307180000	54.4102	74	1
1527848561.310837000	54.4139	369	0
1527848561.310913000	54.414	321	0
1527848561.310929000	54.414	74	1
1527848561.310991000	54.4141	112	0
1527848561.311287000	54.4144	112	1
1527848561.325252000	54.4283	74	0
1527848561.424697000	54.5278	398	1
1527848561.424751000	54.5278	277	1
1527848561.438155000	54.5412	74	0
1527848561.438157000	54.5412	74	0
1527848561.564833000	54.6679	281	0
1527848561.566378000	54.6694	294	0
1527848561.566410000	54.6695	74	1
1527848561.567234000	54.6703	230	0
1527848561.567303000	54.6704	112	0
1527848561.567313000	54.6704	74	1
1527848561.567688000	54.6708	112	1
1527848561.582655000	54.6857	74	0
1527848561.705579000	54.8086	397	1
1527848561.705664000	54.8087	276	1
1527848561.719164000	54.8222	74	0
1527848561.724136000	54.8272	74	0
1527848561.847021000	54.9501	283	0
1527848561.847024000	54.9501	389	0
1527848561.847076000	54.9501	74	1
1527848561.849726000	54.9528	222	0
1527848561.849728000	54.9528	145	0
1527848561.849757000	54.9528	74	1
1527848561.849825000	54.9529	112	0
1527848561.850227000	54.9533	112	1
1527848561.862808000	54.9659	74	0
1527848562.175709000	55.2788	409	1
1527848562.175785000	55.2789	277	1
1527848562.188630000	55.2917	74	0
1527848562.188633000	55.2917	74	0
1527848562.270148000	55.3732	284	0
1527848562.270151000	55.3732	354	0
1527848562.270202000	55.3733	74	1
1527848562.273947000	55.377	263	0
1527848562.273950000	55.377	168	0
1527848562.273979000	55.377	74	1
1527848562.274052000	55.3771	112	0
1527848562.274509000	55.3776	112	1
1527848562.288042000	55.3911	74	0
1527848562.485728000	55.5888	398	1
1527848562.485784000	55.5889	276	1
1527848562.498748000	55.6018	74	0
1527848562.499178000	55.6022	74	0
1527848562.586506000	55.6896	281	0
1527848562.586509000	55.6896	307	0
1527848562.586567000	55.6896	74	1
1527848562.590171000	55.6932	338	0
1527848562.590563000	55.6936	279	0
1527848562.590565000	55.6936	112	0
1527848562.590596000	55.6937	74	1
1527848562.591159000	55.6942	112	1
1527848562.604981000	55.708	74	0
1527848562.885789000	55.9889	1434	1
1527848562.885798000	55.9889	226	1
1527848562.885876000	55.9889	279	1
1527848562.899157000	56.0022	74	0
1527848562.899160000	56.0022	74	0
1527848563.060711000	56.1638	283	0
1527848563.062313000	56.1654	403	0
1527848563.062349000	56.1654	74	1
1527848563.065335000	56.1684	259	0
1527848563.065426000	56.1685	325	0
1527848563.065428000	56.1685	112	0
1527848563.065450000	56.1685	74	1
1527848563.065875000	56.1689	112	1
1527848563.079755000	56.1828	74	0
1527848563.484536000	56.5876	397	1
1527848563.484591000	56.5877	276	1
1527848563.497642000	56.6007	74	0
1527848563.497644000	56.6007	74	0
1527848563.607179000	56.7102	280	0
1527848563.607182000	56.7102	361	0
1527848563.607251000	56.7103	74	1
1527848563.612116000	56.7152	157	0
1527848563.612119000	56.7152	334	0
1527848563.612149000	56.7152	74	1
1527848563.612224000	56.7153	112	0
1527848563.612684000	56.7158	112	1
1527848563.626567000	56.7296	74	0
1527848563.714841000	56.8179	396	1
1527848563.714917000	56.818	280	1
1527848563.730913000	56.834	74	0
1527848563.731012000	56.8341	74	0
1527848563.843591000	56.9467	283	0
1527848563.843593000	56.9467	206	0
1527848563.843649000	56.9467	74	1
1527848563.848403000	56.9515	220	0
1527848563.848499000	56.9516	198	0
1527848563.848500000	56.9516	112	0
1527848563.848518000	56.9516	74	1
1527848563.849064000	56.9521	112	1
1527848563.862459000	56.9655	74	0
1527848563.936613000	57.0397	401	1
1527848563.936663000	57.0397	276	1
1527848563.949223000	57.0523	74	0
1527848564.043787000	57.1469	281	0
1527848564.043789000	57.1469	308	0
1527848564.043837000	57.1469	74	1
1527848564.048011000	57.1511	246	0
1527848564.048396000	57.1515	229	0
1527848564.048399000	57.1515	112	0
1527848564.048428000	57.1515	74	1
1527848564.048943000	57.152	112	1
1527848564.062098000	57.1652	74	0
1527848564.366622000	57.4697	400	1
1527848564.366672000	57.4697	279	1
1527848564.379522000	57.4826	74	0
1527848564.379616000	57.4827	74	0
1527848564.481168000	57.5842	281	0
1527848564.481267000	57.5843	233	0
1527848564.481286000	57.5844	74	1
1527848564.485375000	57.5884	190	0
1527848564.485378000	57.5884	303	0
1527848564.485409000	57.5885	74	1
1527848564.485482000	57.5885	112	0
1527848564.485879000	57.5889	112	1
1527848564.498747000	57.6018	74	0
1527848564.775825000	57.8789	397	1
1527848564.775880000	57.8789	275	1
1527848564.788814000	57.8919	74	0
1527848564.788816000	57.8919	74	0
1527848564.883610000	57.9867	283	0
1527848564.883948000	57.987	350	0
1527848564.883964000	57.987	74	1
1527848564.889818000	57.9929	288	0
1527848564.889820000	57.9929	307	0
1527848564.889848000	57.9929	74	1
1527848564.889921000	57.993	112	0
1527848564.890378000	57.9934	112	1
1527848564.902761000	58.0058	74	0
1527848565.105603000	58.2087	397	1
1527848565.105692000	58.2088	276	1
1527848565.118777000	58.2218	74	0
1527848565.118779000	58.2218	74	0
1527848565.208282000	58.3113	280	0
1527848565.208403000	58.3115	333	0
1527848565.208424000	58.3115	74	1
1527848565.213035000	58.3161	301	0
1527848565.213038000	58.3161	321	0
1527848565.213069000	58.3161	74	1
1527848565.213137000	58.3162	112	0
1527848565.213550000	58.3166	112	1
1527848565.226112000	58.3292	74	0
1527848565.615859000	58.7189	400	1
1527848565.615915000	58.719	278	1
1527848565.628672000	58.7317	74	0
1527848565.633710000	58.7368	74	0
1527848565.718186000	58.8213	280	0
1527848565.718312000	58.8214	188	0
1527848565.718334000	58.8214	74	1
1527848565.722440000	58.8255	312	0
1527848565.722447000	58.8255	166	0
1527848565.722479000	58.8255	74	1
1527848565.722779000	58.8258	112	0
1527848565.722952000	58.826	112	1
1527848565.738482000	58.8415	74	0
1527848565.843505000	58.9466	399	1
1527848565.843580000	58.9466	280	1
1527848565.856669000	58.9597	74	0
1527848565.856760000	58.9598	74	0
1527848565.953644000	59.0567	281	0
1527848565.953646000	59.0567	199	0
1527848565.953719000	59.0568	74	1
1527848565.958162000	59.0612	330	0
1527848565.958165000	59.0612	133	0
1527848565.958198000	59.0613	74	1
1527848565.958278000	59.0613	112	0
1527848565.958714000	59.0618	112	1
1527848565.968909000	59.072	74	0
1527848566.075780000	59.1788	401	1
1527848566.075842000	59.1789	277	1
1527848566.089153000	59.1922	74	0
1527848566.182480000	59.2855	281	0
1527848566.182483000	59.2855	247	0
1527848566.182549000	59.2856	74	1
1527848566.185143000	59.2882	288	0
1527848566.185145000	59.2882	274	0
1527848566.185175000	59.2882	74	1
1527848566.185249000	59.2883	112	0
1527848566.185708000	59.2888	112	1
1527848566.200067000	59.3031	74	0
1527848566.296818000	59.3999	409	1
1527848566.296865000	59.3999	278	1
1527848566.310523000	59.4136	74	0
1527848566.421772000	59.5248	280	0
1527848566.421775000	59.5248	202	0
1527848566.421836000	59.5249	74	1
1527848566.425892000	59.529	211	0
1527848566.427415000	59.5305	165	0
1527848566.427443000	59.5305	74	1
1527848566.427511000	59.5306	112	0
1527848566.427905000	59.531	112	1
1527848566.441501000	59.5446	74	0
1527848566.725693000	59.8288	399	1
1527848566.725747000	59.8288	275	1
1527848566.739756000	59.8428	74	0
1527848566.744221000	59.8473	74	0
1527848567.018881000	60.1219	283	0
1527848567.018883000	60.1219	322	0
1527848567.018952000	60.122	74	1
1527848567.025580000	60.1286	209	0
1527848567.025673000	60.1287	219	0
1527848567.025675000	60.1287	112	0
1527848567.025694000	60.1288	74	1
1527848567.026126000	60.1292	112	1
1527848567.039028000	60.1421	74	0
1527848567.155686000	60.2588	1434	1
1527848567.155694000	60.2588	226	1
1527848567.155739000	60.2588	276	1
1527848567.169517000	60.2726	74	0
1527848567.169519000	60.2726	74	0
1527848567.315545000	60.4186	283	0
1527848567.315842000	60.4189	419	0
1527848567.315857000	60.4189	74	1
1527848567.319881000	60.4229	167	0
1527848567.319883000	60.423	206	0
1527848567.319912000	60.423	74	1
1527848567.320256000	60.4233	112	0
1527848567.320512000	60.4236	112	1
1527848567.333546000	60.4366	74	0
1527848567.595752000	60.6988	397	1
1527848567.595834000	60.6989	277	1
1527848567.609932000	60.713	74	0
1527848567.609935000	60.713	74	0
1527848567.712233000	60.8153	284	0
1527848567.712352000	60.8154	221	0
1527848567.712377000	60.8154	74	1
1527848567.716883000	60.8199	234	0
1527848567.716886000	60.82	305	0
1527848567.716920000	60.82	74	1
1527848567.716995000	60.8201	112	0
1527848567.717443000	60.8205	112	1
1527848567.729839000	60.8329	74	0
1527848568.019708000	61.1228	398	1
1527848568.019794000	61.1229	275	1
1527848568.032979000	61.136	74	0
1527848568.033072000	61.1361	74	0
1527848568.185255000	61.2883	283	0
1527848568.185344000	61.2884	258	0
1527848568.185362000	61.2884	74	1
1527848568.187928000	61.291	219	0
1527848568.188006000	61.2911	315	0
1527848568.188023000	61.2911	74	1
1527848568.188109000	61.2912	112	0
1527848568.188439000	61.2915	112	1
1527848568.205078000	61.3081	74	0
1527848568.750020000	61.8531	397	1
1527848568.750073000	61.8531	278	1
1527848568.765205000	61.8683	74	0
1527848568.765325000	61.8684	74	0
1527848568.893129000	61.9962	281	0
1527848568.893230000	61.9963	297	0
1527848568.893256000	61.9963	74	1
1527848568.897634000	62.0007	226	0
1527848568.897731000	62.0008	170	0
1527848568.897733000	62.0008	112	0
1527848568.897761000	62.0008	74	1
1527848568.898285000	62.0014	112	1
1527848568.912688000	62.0158	74	0
1527848568.990927000	62.094	400	1
1527848568.990985000	62.0941	276	1
1527848569.004352000	62.1074	74	0
1527848569.004354000	62.1074	74	0
1527848569.115700000	62.2188	283	0
1527848569.115819000	62.2189	357	0
1527848569.115849000	62.2189	74	1
1527848569.120524000	62.2236	186	0
1527848569.120526000	62.2236	303	0
1527848569.120561000	62.2236	74	1
1527848569.120628000	62.2237	112	0
1527848569.121053000	62.2241	112	1
1527848569.154168000	62.2572	74	0
1527848569.227268000	62.3303	397	1
1527848569.227353000	62.3304	278	1
1527848569.240248000	62.3433	74	0
1527848569.339683000	62.4427	284	0
1527848569.339687000	62.4428	290	0
1527848569.339760000	62.4428	74	1
1527848569.344699000	62.4478	206	0
1527848569.344707000	62.4478	219	0
1527848569.344743000	62.4478	74	1
1527848569.344815000	62.4479	112	0
1527848569.345215000	62.4483	112	1
1527848569.358462000	62.4615	74	0
1527848569.447091000	62.5502	398	1
1527848569.447158000	62.5502	276	1
1527848569.460123000	62.5632	74	0
1527848569.460923000	62.564	74	0
1527848569.548054000	62.6511	281	0
1527848569.548057000	62.6511	202	0
1527848569.548121000	62.6512	74	1
1527848569.556725000	62.6598	125	0
1527848569.556809000	62.6599	264	0
1527848569.556831000	62.6599	74	1
1527848569.556915000	62.66	112	0
1527848569.557326000	62.6604	112	1
1527848569.570167000	62.6732	74	0
1527848569.666878000	62.7699	397	1
1527848569.666939000	62.77	276	1
1527848569.680218000	62.7833	74	0
1527848569.769362000	62.8724	283	0
1527848569.769365000	62.8724	322	0
1527848569.769417000	62.8725	74	1
1527848569.773322000	62.8764	234	0
1527848569.773325000	62.8764	160	0
1527848569.773359000	62.8764	74	1
1527848569.773677000	62.8767	112	0
1527848569.773888000	62.877	112	1
1527848569.786749000	62.8898	74	0
1527848571.240467000	64.3435	397	1
1527848571.240549000	64.3436	275	1
1527848571.253386000	64.3565	74	0
1527848571.253676000	64.3567	74	0
1527848571.344998000	64.4481	281	0
1527848571.345000000	64.4481	367	0
1527848571.345077000	64.4481	74	1
1527848571.348835000	64.4519	151	0
1527848571.348930000	64.452	240	0
1527848571.348948000	64.452	74	1
1527848571.349014000	64.4521	112	0
1527848571.349437000	64.4525	112	1
1527848571.362839000	64.4659	74	0
1527848571.489896000	64.593	401	1
1527848571.489963000	64.593	280	1
1527848571.503553000	64.6066	74	0
1527848571.506681000	64.6097	74	0
1527848571.592203000	64.6953	281	0
1527848571.592319000	64.6954	357	0
1527848571.592348000	64.6954	74	1
1527848571.595921000	64.699	194	0
1527848571.596403000	64.6995	280	0
1527848571.596406000	64.6995	112	0
1527848571.596435000	64.6995	74	1
1527848571.596979000	64.7	112	1
1527848571.610698000	64.7138	74	0
1527848571.790933000	64.894	400	1
1527848571.790990000	64.8941	277	1
1527848571.804311000	64.9074	74	0
1527848571.808921000	64.912	74	0
1527848571.911837000	65.0149	281	0
1527848571.911840000	65.0149	344	0
1527848571.911917000	65.015	74	1
1527848571.916334000	65.0194	270	0
1527848571.916336000	65.0194	345	0
1527848571.916377000	65.0194	74	1
1527848571.916454000	65.0195	112	0
1527848571.916891000	65.02	112	1
1527848571.930122000	65.0332	74	0
1527848572.211896000	65.315	413	1
1527848572.211967000	65.315	281	1
1527848572.224661000	65.3277	74	0
1527848572.225420000	65.3285	74	0
1527848572.321790000	65.4249	281	0
1527848572.322475000	65.4255	275	0
1527848572.322499000	65.4256	74	1
1527848572.324381000	65.4274	260	0
1527848572.324783000	65.4279	240	0
1527848572.324785000	65.4279	112	0
1527848572.324818000	65.4279	74	1
1527848572.325304000	65.4284	112	1
1527848572.345542000	65.4486	74	0
1527848573.515803000	66.6189	1434	1
1527848573.515813000	66.6189	226	1
1527848573.515890000	66.619	276	1
1527848573.529766000	66.6328	74	0
1527848573.529769000	66.6328	74	0
1527848573.689222000	66.7923	283	0
1527848573.689349000	66.7924	230	0
1527848573.689372000	66.7924	74	1
1527848573.692155000	66.7952	194	0
1527848573.692318000	66.7954	266	0
1527848573.692341000	66.7954	74	1
1527848573.692422000	66.7955	112	0
1527848573.692760000	66.7958	112	1
1527848573.707593000	66.8107	74	0
1527848573.813340000	66.9164	397	1
1527848573.813387000	66.9165	276	1
1527848573.826491000	66.9296	74	0
1527848573.830980000	66.934	74	0
1527848573.916169000	67.0192	280	0
1527848573.916287000	67.0194	276	0
1527848573.916313000	67.0194	74	1
1527848573.919671000	67.0227	304	0
1527848573.919673000	67.0227	201	0
1527848573.919706000	67.0228	74	1
1527848573.920092000	67.0232	112	0
1527848573.920246000	67.0233	112	1
1527848573.934523000	67.0376	74	0
1527848574.055397000	67.1585	399	1
1527848574.055486000	67.1586	278	1
1527848574.068502000	67.1716	74	0
1527848574.160614000	67.2637	281	0
1527848574.160719000	67.2638	299	0
1527848574.160740000	67.2638	74	1
1527848574.163957000	67.267	133	0
1527848574.164054000	67.2671	354	0
1527848574.164056000	67.2671	112	0
1527848574.164076000	67.2671	74	1
1527848574.164573000	67.2676	112	1
1527848574.179817000	67.2829	74	0
1527848574.268242000	67.3713	397	1
1527848574.268298000	67.3714	280	1
1527848574.281100000	67.3842	74	0
1527848574.432138000	67.5352	280	0
1527848574.432241000	67.5353	205	0
1527848574.432259000	67.5353	74	1
1527848574.436148000	67.5392	180	0
1527848574.466975000	67.57	247	0
1527848574.467034000	67.5701	74	1
1527848574.467101000	67.5702	112	0
1527848574.467713000	67.5708	112	1
1527848574.480678000	67.5837	74	0
1527848574.682562000	67.7856	395	1
1527848574.682648000	67.7857	281	1
1527848574.696079000	67.7991	74	0
1527848574.696708000	67.7998	74	0
1527848574.867006000	67.9701	281	0
1527848574.867010000	67.9701	394	0
1527848574.867079000	67.9701	74	1
1527848574.869999000	67.9731	202	0
1527848574.870001000	67.9731	157	0
1527848574.870029000	67.9731	74	1
1527848574.870103000	67.9732	112	0
1527848574.870503000	67.9736	112	1
1527848574.884718000	67.9878	74	0
1527848575.222566000	68.3256	399	1
1527848575.222651000	68.3257	276	1
1527848575.235180000	68.3382	74	0
1527848575.235346000	68.3384	74	0
1527848575.340234000	68.4433	281	0
1527848575.340611000	68.4437	318	0
1527848575.340640000	68.4437	74	1
1527848575.344069000	68.4471	311	0
1527848575.344072000	68.4471	121	0
1527848575.344099000	68.4472	74	1
1527848575.344174000	68.4472	112	0
1527848575.344600000	68.4477	112	1
1527848575.357824000	68.4609	74	0
1527848575.872734000	68.9758	397	1
1527848575.872821000	68.9759	278	1
1527848575.887187000	68.9903	74	0
1527848575.896403000	68.9995	74	0
1527848575.983737000	69.0868	279	0
1527848575.983740000	69.0868	271	0
1527848575.983808000	69.0869	74	1
1527848575.986631000	69.0897	148	0
1527848575.986633000	69.0897	159	0
1527848575.986665000	69.0897	74	1
1527848575.986742000	69.0898	112	0
1527848575.987142000	69.0902	112	1
1527848576.001206000	69.1043	74	0
1527848576.112668000	69.2157	395	1
1527848576.112749000	69.2158	276	1
1527848576.125772000	69.2288	74	0
1527848576.125857000	69.2289	74	0
1527848576.213187000	69.3163	284	0
1527848576.213189000	69.3163	353	0
1527848576.213257000	69.3163	74	1
1527848576.218510000	69.3216	169	0
1527848576.218512000	69.3216	268	0
1527848576.218546000	69.3216	74	1
1527848576.218625000	69.3217	112	0
1527848576.219033000	69.3221	112	1
1527848576.231474000	69.3345	74	0
1527848576.332455000	69.4355	402	1
1527848576.332543000	69.4356	275	1
1527848576.345333000	69.4484	74	0
1527848576.346147000	69.4492	74	0
1527848576.428799000	69.5319	281	0
1527848576.428801000	69.5319	176	0
1527848576.428849000	69.5319	74	1
1527848576.433070000	69.5361	170	0
1527848576.433073000	69.5361	186	0
1527848576.433116000	69.5362	74	1
1527848576.433183000	69.5362	112	0
1527848576.433633000	69.5367	112	1
1527848576.446492000	69.5496	74	0
1527848576.752618000	69.8557	401	1
1527848576.752669000	69.8557	280	1
1527848576.768022000	69.8711	74	0
1527848576.768024000	69.8711	74	0
1527848576.861321000	69.9644	281	0
1527848576.861684000	69.9648	371	0
1527848576.861704000	69.9648	74	1
1527848576.865630000	69.9687	348	0
1527848576.865632000	69.9687	246	0
1527848576.865663000	69.9687	74	1
1527848576.865739000	69.9688	112	0
1527848576.866170000	69.9692	112	1
1527848576.887019000	69.9901	74	0
1527848577.139096000	70.2422	401	1
1527848577.139143000	70.2422	279	1
1527848577.152286000	70.2554	74	0
1527848577.152451000	70.2555	74	0
1527848577.399256000	70.5023	281	0
1527848577.399369000	70.5024	358	0
1527848577.399396000	70.5025	74	1
1527848577.403485000	70.5066	365	0
1527848577.403870000	70.5069	159	0
1527848577.403891000	70.507	74	1
1527848577.403958000	70.507	112	0
1527848577.404543000	70.5076	112	1
1527848577.417179000	70.5202	74	0
1527848577.478564000	70.5816	413	1
1527848577.478615000	70.5817	277	1
1527848577.491932000	70.595	74	0
1527848577.496359000	70.5994	74	0
1527848577.661047000	70.7641	283	0
1527848577.661050000	70.7641	347	0
1527848577.661120000	70.7642	74	1
1527848577.665174000	70.7682	197	0
1527848577.665264000	70.7683	302	0
1527848577.665267000	70.7683	112	0
1527848577.665284000	70.7684	74	1
1527848577.665755000	70.7688	112	1
1527848577.678976000	70.782	74	0
1527848577.801805000	70.9049	1434	1
1527848577.801814000	70.9049	226	1
1527848577.801860000	70.9049	279	1
1527848577.815162000	70.9182	74	0
1527848577.815165000	70.9182	74	0
1527848577.943545000	71.0466	283	0
1527848577.943547000	71.0466	293	0
1527848577.943593000	71.0467	74	1
1527848577.948388000	71.0515	156	0
1527848577.948476000	71.0515	169	0
1527848577.948479000	71.0515	112	0
1527848577.948500000	71.0516	74	1
1527848577.948892000	71.052	112	1
1527848577.961845000	71.0649	74	0
1527848578.288818000	71.3919	398	1
1527848578.288900000	71.392	279	1
1527848578.302622000	71.4057	74	0
1527848578.302713000	71.4058	74	0
1527848578.383640000	71.4867	281	0
1527848578.383756000	71.4868	266	0
1527848578.383773000	71.4868	74	1
1527848578.387168000	71.4902	207	0
1527848578.387481000	71.4905	304	0
1527848578.387495000	71.4906	74	1
1527848578.387576000	71.4906	112	0
1527848578.387965000	71.491	112	1
1527848578.401361000	71.5044	74	0
1527848578.713781000	71.8168	396	1
1527848578.713837000	71.8169	275	1
1527848578.729484000	71.8326	74	0
1527848578.729589000	71.8327	74	0
1527848578.815184000	71.9183	281	0
1527848578.815187000	71.9183	179	0
1527848578.815238000	71.9183	74	1
1527848578.818498000	71.9216	246	0
1527848578.818600000	71.9217	138	0
1527848578.818602000	71.9217	112	0
1527848578.818619000	71.9217	74	1
1527848578.819005000	71.9221	112	1
1527848578.832904000	71.936	74	0
1527848579.549008000	72.6521	397	1
1527848579.549063000	72.6521	279	1
1527848579.562163000	72.6652	74	0
1527848579.562165000	72.6652	74	0
1527848579.666567000	72.7696	281	0
1527848579.666684000	72.7698	338	0
1527848579.666713000	72.7698	74	1
1527848579.669954000	72.773	255	0
1527848579.670039000	72.7731	334	0
1527848579.670061000	72.7731	74	1
1527848579.670136000	72.7732	112	0
1527848579.670510000	72.7736	112	1
1527848579.684033000	72.7871	74	0
1527848579.780716000	72.8838	396	1
1527848579.780771000	72.8838	275	1
1527848579.794769000	72.8978	74	0
1527848579.794772000	72.8978	74	0
1527848579.881944000	72.985	279	0
1527848579.881946000	72.985	224	0
1527848579.882001000	72.9851	74	1
1527848579.885038000	72.9881	219	0
1527848579.885040000	72.9881	351	0
1527848579.885071000	72.9881	74	1
1527848579.885145000	72.9882	112	0
1527848579.885604000	72.9887	112	1
1527848579.909448000	73.0125	74	0
1527848580.640029000	73.7431	395	1
1527848580.640115000	73.7432	275	1
1527848580.653829000	73.7569	74	0
1527848580.653947000	73.757	74	0
1527848580.819565000	73.9226	280	0
1527848580.819671000	73.9227	362	0
1527848580.819701000	73.9228	74	1
1527848580.822811000	73.9259	136	0
1527848580.822813000	73.9259	207	0
1527848580.822841000	73.9259	74	1
1527848580.822909000	73.926	112	0
1527848580.823332000	73.9264	112	1
1527848580.838972000	73.942	74	0
1527848580.849548000	73.9526	396	1
1527848580.849630000	73.9527	277	1
1527848580.862435000	73.9655	74	0
1527848580.862437000	73.9655	74	0
1527848580.949916000	74.053	281	0
1527848580.949918000	74.053	355	0
1527848580.949962000	74.053	74	1
1527848580.952898000	74.056	282	0
1527848580.953034000	74.0561	207	0
1527848580.953053000	74.0561	74	1
1527848580.953117000	74.0562	112	0
1527848580.953447000	74.0565	112	1
1527848580.967592000	74.0707	74	0
1527848581.280006000	74.3831	396	1
1527848581.280082000	74.3831	275	1
1527848581.293537000	74.3966	74	0
1527848581.298427000	74.4015	74	0
1527848581.386579000	74.4896	281	0
1527848581.386680000	74.4897	378	0
1527848581.386696000	74.4898	74	1
1527848581.390034000	74.4931	325	0
1527848581.390448000	74.4935	310	0
1527848581.390473000	74.4935	74	1
1527848581.390626000	74.4937	112	0
1527848581.391005000	74.4941	112	1
1527848581.403817000	74.5069	74	0
1527848582.290955000	75.394	397	1
1527848582.291031000	75.3941	277	1
1527848582.305665000	75.4087	74	0
1527848582.305792000	75.4089	74	0
1527848582.396688000	75.4998	283	0
1527848582.396781000	75.4998	183	0
1527848582.396800000	75.4999	74	1
1527848582.400785000	75.5039	220	0
1527848582.400871000	75.5039	352	0
1527848582.400873000	75.5039	112	0
1527848582.400888000	75.504	74	1
1527848582.401263000	75.5043	112	1
1527848582.417003000	75.5201	74	0
[truncated: 139 more rows]
