# Supplementary material for: Method for multi-task learning fusion network traffic classification to address small sample labels
Source: Sci Rep. 2024 Jan 30;14:2518. doi: 10.1038/s41598-024-51933-8 (PMC10827795; doi:10.1038/s41598-024-51933-8)
Supplement: Supplementary file 2 — Supplementary Information 2. [file 41598_2024_51933_MOESM2_ESM.zip › QUIC Dataset/QUIC Dataset/pretraining/Google Doc/GoogleDoc-1119.txt]

1527802236.494447000	0	296	1
1527802236.520948000	0.0265009	87	0
1527802236.756991000	0.262544	322	0
1527802236.758405000	0.263958	1412	0
1527802236.759871000	0.265424	1412	0
1527802236.759983000	0.265536	106	1
1527802236.761288000	0.266841	1412	0
1527802236.762689000	0.268242	186	0
1527802236.763079000	0.268632	106	1
1527802236.764201000	0.269754	1412	0
1527802236.765634000	0.271187	1412	0
1527802236.767068000	0.272621	1412	0
1527802236.768525000	0.274078	188	0
1527802236.769973000	0.275526	671	0
1527802236.771421000	0.276974	1412	0
1527802236.772852000	0.278405	1412	0
1527802236.774312000	0.279865	694	0
1527802236.775761000	0.281314	1412	0
1527802236.776156000	0.281709	103	1
1527802236.777182000	0.282735	1412	0
1527802236.778615000	0.284168	1412	0
1527802236.780003000	0.285556	188	0
1527802236.781423000	0.286976	84	0
1527802236.782883000	0.288436	1191	0
1527802236.784360000	0.289913	1412	0
1527802236.785788000	0.291341	1412	0
1527802236.786361000	0.291914	127	1
1527802236.787221000	0.292774	1412	0
1527802236.788627000	0.29418	188	0
1527802236.788981000	0.294534	115	1
1527802236.790072000	0.295625	1412	0
1527802236.791513000	0.297066	1411	0
1527802236.792945000	0.298498	1412	0
1527802236.793178000	0.298731	103	1
1527802236.794390000	0.299943	802	0
1527802236.795844000	0.301397	1412	0
1527802236.797268000	0.302821	1412	0
1527802236.798454000	0.304007	100	1
1527802236.798678000	0.304231	1412	0
1527802236.800108000	0.305661	1412	0
1527802236.800925000	0.306478	112	1
1527802236.801536000	0.307089	1412	0
1527802236.802955000	0.308508	1195	0
1527802236.803921000	0.309474	103	1
1527802236.804444000	0.309997	1412	0
1527802236.805880000	0.311433	1412	0
1527802236.807087000	0.31264	103	1
1527802236.807305000	0.312858	1412	0
1527802236.808730000	0.314283	1412	0
1527802236.809933000	0.315486	103	1
1527802236.810127000	0.31568	259	0
1527802236.811584000	0.317137	1412	0
1527802236.812924000	0.318477	103	1
1527802236.813007000	0.31856	1412	0
1527802236.814493000	0.320046	1412	0
1527802236.815882000	0.321435	188	0
1527802236.815953000	0.321506	103	1
1527802236.817299000	0.322852	84	0
1527802236.818746000	0.324299	792	0
1527802236.818991000	0.324544	106	1
1527802236.820190000	0.325743	1412	0
1527802236.821619000	0.327172	1412	0
1527802236.822988000	0.328541	103	1
1527802236.823051000	0.328604	1412	0
1527802236.824481000	0.330034	188	0
1527802236.825917000	0.33147	663	0
1527802236.825972000	0.331525	103	1
1527802236.827322000	0.332875	92	0
1527802236.828753000	0.334306	313	0
1527802236.829487000	0.33504	106	1
1527802236.830181000	0.335734	322	0
1527802236.832962000	0.338515	100	1
1527802237.242378000	0.747931	722	1
1527802237.242473000	0.748026	1412	1
1527802237.242509000	0.748062	918	1
1527802237.248848000	0.754401	217	1
1527802237.261985000	0.767538	87	0
1527802237.266773000	0.772326	87	0
1527802237.363646000	0.869199	235	0
1527802237.365101000	0.870654	1412	0
1527802237.366150000	0.871703	109	1
1527802237.366554000	0.872107	1412	0
1527802237.367977000	0.87353	1412	0
1527802237.368948000	0.874501	103	1
1527802237.369378000	0.874931	180	0
1527802237.370834000	0.876387	1412	0
1527802237.371960000	0.877513	103	1
1527802237.372261000	0.877814	1412	0
1527802237.373736000	0.879289	1071	0
1527802237.374948000	0.880501	103	1
1527802237.375134000	0.880687	92	0
1527802237.376573000	0.882126	307	0
1527802237.377974000	0.883527	103	1
1527802237.388412000	0.893965	400	0
1527802237.390735000	0.896288	80	0
1527802237.391101000	0.896654	103	1
1527802237.484517000	0.99007	216	1
1527802237.501546000	1.0071	87	0
1527802237.594488000	1.10004	419	0
1527802237.595926000	1.10148	1115	0
1527802237.596980000	1.10253	106	1
1527802237.597341000	1.10289	92	0
1527802237.598783000	1.10434	323	0
1527802237.600075000	1.10563	103	1
1527802237.885285000	1.39084	864	1
1527802237.887614000	1.39317	429	1
1527802237.900851000	1.4064	100	0
1527802237.904040000	1.40959	100	1
1527802237.904436000	1.40999	87	0
1527802238.013456000	1.51901	330	1
1527802238.030521000	1.53607	87	0
1527802238.050564000	1.55612	277	0
1527802238.051987000	1.55754	561	0
1527802238.053105000	1.55866	109	1
1527802238.158932000	1.66448	1409	0
1527802238.160319000	1.66587	272	0
1527802238.162017000	1.66757	103	1
1527802238.167540000	1.67309	361	0
1527802238.168200000	1.67375	117	1
1527802238.168974000	1.67453	80	0
1527802238.172025000	1.67758	100	1
1527802238.186687000	1.69224	87	0
1527802238.255021000	1.76057	281	1
1527802238.255106000	1.76066	145	1
1527802238.272191000	1.77774	87	0
1527802238.324909000	1.83046	1412	0
1527802238.326326000	1.83188	1412	0
1527802238.327757000	1.83331	1412	0
1527802238.328030000	1.83358	112	1
1527802238.329190000	1.83474	600	0
1527802238.330605000	1.83616	180	0
1527802238.332031000	1.83758	103	1
1527802238.358458000	1.86401	156	1
1527802238.358550000	1.8641	191	1
1527802238.376256000	1.88181	87	0
1527802238.472834000	1.97839	683	0
1527802238.474290000	1.97984	92	0
1527802238.476034000	1.98159	106	1
1527802238.477406000	1.98296	322	0
1527802238.480021000	1.98557	100	1
1527802238.819031000	2.32458	1077	1
1527802238.845643000	2.3512	87	0
1527802238.910371000	2.41592	502	0
1527802238.911075000	2.41663	120	1
1527802238.911801000	2.41735	80	0
1527802238.914059000	2.41961	100	1
1527802238.929686000	2.43524	87	0
1527802239.282653000	2.78821	263	1
1527802239.295776000	2.80133	1412	1
1527802239.295812000	2.80136	99	1
1527802239.299332000	2.80488	87	0
1527802239.314090000	2.81964	87	0
1527802239.425417000	2.93097	1412	1
1527802239.425461000	2.93101	1412	1
1527802239.425501000	2.93105	359	1
1527802239.425560000	2.93111	845	1
1527802239.425772000	2.93132	278	0
1527802239.427236000	2.93279	1412	0
1527802239.428078000	2.93363	103	1
1527802239.428649000	2.9342	997	0
1527802239.430054000	2.93561	92	0
1527802239.431090000	2.93664	103	1
1527802239.431543000	2.9371	279	0
1527802239.434089000	2.93964	100	1
1527802239.449254000	2.95481	87	0
1527802239.471931000	2.97748	716	0
1527802239.475072000	2.98062	103	1
1527802239.497742000	3.00329	1412	1
1527802239.497801000	3.00335	342	1
1527802239.515262000	3.02081	87	0
1527802239.617014000	3.12257	1412	0
1527802239.618425000	3.12398	1171	0
1527802239.619821000	3.12537	201	0
1527802239.620293000	3.12585	109	1
1527802239.833773000	3.33933	963	0
1527802239.835173000	3.34073	310	0
1527802239.838736000	3.34429	103	1
1527802240.237625000	3.74318	527	1
1527802240.237721000	3.74327	1412	1
1527802240.237745000	3.7433	1412	1
1527802240.237772000	3.74332	1412	1
1527802240.237795000	3.74335	1412	1
1527802240.237834000	3.74339	1412	1
1527802240.237856000	3.74341	1412	1
1527802240.237910000	3.74346	1412	1
1527802240.237950000	3.7435	1412	1
1527802240.237983000	3.74354	1412	1
1527802240.238019000	3.74357	1412	1
1527802240.238052000	3.7436	1412	1
1527802240.238088000	3.74364	1412	1
1527802240.238122000	3.74367	1294	1
1527802240.254758000	3.76031	87	0
1527802240.258805000	3.76436	87	0
1527802240.358789000	3.86434	445	0
1527802240.362532000	3.86808	80	0
1527802240.372948000	3.8785	109	1
1527802240.450355000	3.95591	1392	1
1527802240.467720000	3.97327	87	0
1527802240.727537000	4.23309	336	0
1527802240.728955000	4.23451	163	0
1527802240.730001000	4.23555	106	1
1527802240.730415000	4.23597	271	0
1527802240.732993000	4.23855	100	1
1527802242.370031000	5.87558	332	1
1527802242.370129000	5.87568	1412	1
1527802242.370167000	5.87572	991	1
1527802242.370679000	5.87623	224	1
1527802242.370719000	5.87627	1412	1
1527802242.370756000	5.87631	1412	1
1527802242.370806000	5.87636	771	1
1527802242.378818000	5.88437	102	1
1527802242.383343000	5.8889	252	1
1527802242.388350000	5.8939	87	0
1527802242.394842000	5.90039	94	0
1527802242.397141000	5.90269	103	1
1527802242.398536000	5.90409	87	0
1527802242.402914000	5.90847	87	0
1527802242.749433000	6.25499	397	0
1527802242.752067000	6.25762	80	0
1527802242.752315000	6.25787	109	1
1527802242.793902000	6.29945	585	0
1527802242.795778000	6.30133	117	1
1527802242.796219000	6.30177	306	0
1527802242.797659000	6.30321	189	0
1527802242.798201000	6.30375	269	1
1527802242.815868000	6.32142	87	0
1527802243.218190000	6.72374	845	0
1527802243.221412000	6.72696	103	1
1527802243.253142000	6.7587	1412	0
1527802243.254624000	6.76018	1412	0
1527802243.256059000	6.76161	1412	0
1527802243.256768000	6.76232	106	1
1527802243.257467000	6.76302	180	0
1527802243.258929000	6.76448	1412	0
1527802243.260271000	6.76582	103	1
1527802243.260356000	6.76591	1353	0
1527802243.261794000	6.76735	1412	0
1527802243.263221000	6.76877	1412	0
1527802243.263691000	6.76924	103	1
1527802243.264757000	6.77031	1412	0
1527802243.266195000	6.77175	1327	0
1527802243.267582000	6.77313	106	1
1527802243.267620000	6.77317	1412	0
1527802243.269048000	6.7746	1412	0
1527802243.270479000	6.77603	1412	0
1527802243.271266000	6.77682	106	1
1527802243.271868000	6.77742	188	0
1527802243.273286000	6.77884	84	0
1527802243.274794000	6.78035	1412	0
1527802243.276204000	6.78176	740	0
1527802243.277652000	6.78321	1412	0
1527802243.278193000	6.78375	112	1
1527802243.279079000	6.78463	1412	0
1527802243.280504000	6.78606	1412	0
1527802243.281894000	6.78745	180	0
1527802243.282179000	6.78773	106	1
1527802243.283347000	6.7889	1412	0
1527802243.284823000	6.79038	1412	0
1527802243.286257000	6.79181	1412	0
1527802243.286584000	6.79214	103	1
1527802243.287644000	6.7932	180	0
1527802243.289106000	6.79466	1412	0
1527802243.289255000	6.79481	106	1
1527802243.290534000	6.79609	1412	0
1527802243.291972000	6.79752	1412	0
1527802243.293347000	6.7989	180	0
1527802243.294846000	6.8004	1412	0
1527802243.296276000	6.80183	1412	0
1527802243.297681000	6.80323	472	0
1527802243.299128000	6.80468	1412	0
1527802243.300552000	6.8061	1412	0
1527802243.301981000	6.80753	1412	0
1527802243.303377000	6.80893	188	0
1527802243.303711000	6.80926	127	1
1527802243.304875000	6.81043	1199	0
1527802243.306311000	6.81186	1412	0
1527802243.307738000	6.81329	1412	0
1527802243.308244000	6.8138	106	1
1527802243.309162000	6.81471	1412	0
1527802243.310559000	6.81611	188	0
1527802243.312002000	6.81755	963	0
1527802243.313448000	6.819	1412	0
1527802243.314907000	6.82046	1307	0
1527802243.315689000	6.82124	103	1
1527802243.316321000	6.82187	749	0
1527802243.317772000	6.82332	1412	0
1527802243.318208000	6.82376	112	1
1527802243.319193000	6.82475	1331	0
1527802243.320633000	6.82619	1412	0
1527802243.322056000	6.82761	1412	0
1527802243.323450000	6.829	342	0
1527802243.324395000	6.82995	103	1
1527802243.324913000	6.83047	319	0
1527802243.326380000	6.83193	1412	0
1527802243.330553000	6.83611	106	1
1527802243.334195000	6.83975	100	1
1527802243.339906000	6.84546	1412	0
1527802243.342191000	6.84774	100	1
1527802244.551487000	8.05704	429	1
1527802244.551576000	8.05713	145	1
1527802244.568727000	8.07428	87	0
1527802244.625500000	8.13105	1412	0
1527802244.626920000	8.13247	1412	0
1527802244.628268000	8.13382	106	1
1527802244.628344000	8.1339	1412	0
1527802244.629777000	8.13533	591	0
1527802244.631189000	8.13674	233	0
1527802244.655270000	8.16082	106	1
1527802245.636611000	9.14216	860	1
1527802245.636699000	9.14225	295	1
1527802245.638734000	9.14429	325	1
1527802245.638810000	9.14436	1412	1
1527802245.638850000	9.1444	1412	1
1527802245.638900000	9.14445	992	1
1527802245.655782000	9.16133	87	0
1527802245.657735000	9.16329	87	0
1527802245.700085000	9.20564	399	1
1527802245.717530000	9.22308	87	0
1527802245.803331000	9.30888	301	0
1527802245.804832000	9.31038	1400	0
1527802245.806245000	9.3118	513	0
1527802245.806540000	9.31209	106	1
1527802245.807693000	9.31325	592	0
1527802245.809117000	9.31467	635	0
1527802245.809322000	9.31488	106	1
1527802245.810542000	9.3161	467	0
1527802245.811975000	9.31753	697	0
1527802245.813323000	9.31888	103	1
1527802245.813393000	9.31895	484	0
1527802245.814876000	9.32043	835	0
1527802245.816305000	9.32186	649	0
1527802245.816385000	9.32194	103	1
1527802245.817723000	9.32328	519	0
1527802245.819148000	9.3247	326	0
1527802245.819423000	9.32498	106	1
1527802245.820557000	9.32611	103	0
1527802245.821996000	9.32755	439	0
1527802245.823317000	9.32887	103	1
1527802245.823428000	9.32898	701	0
1527802245.824967000	9.33052	616	0
1527802245.826301000	9.33185	103	1
1527802245.826378000	9.33193	163	0
1527802245.827819000	9.33337	558	0
1527802245.829249000	9.3348	654	0
1527802245.829349000	9.3349	103	1
1527802245.830672000	9.33623	583	0
1527802245.832098000	9.33765	689	0
1527802245.832307000	9.33786	106	1
1527802245.833561000	9.33911	92	0
1527802245.836265000	9.34182	317	0
1527802245.836399000	9.34195	100	1
1527802245.839315000	9.34487	100	1
1527802245.911368000	9.41692	1412	1
1527802245.911412000	9.41697	1412	1
1527802245.911448000	9.417	459	1
1527802245.911508000	9.41706	844	1
1527802245.930824000	9.43638	87	0
1527802245.954241000	9.45979	459	0
1527802245.955651000	9.4612	217	0
1527802245.957325000	9.46288	106	1
1527802245.966901000	9.47245	372	0
1527802245.969324000	9.47488	100	1
1527802245.973907000	9.47946	80	0
1527802245.976310000	9.48186	100	1
1527802247.522359000	11.0279	989	1
1527802247.522453000	11.028	110	1
1527802247.537576000	11.0431	302	1
1527802247.538078000	11.0436	476	1
1527802247.538131000	11.0437	88	1
1527802247.540058000	11.0456	87	0
1527802247.555789000	11.0613	87	0
1527802247.634563000	11.1401	326	0
1527802247.635987000	11.1415	151	0
1527802247.637412000	11.143	109	1
1527802247.637871000	11.1434	92	0
1527802247.639314000	11.1449	319	0
1527802247.640721000	11.1463	103	1
1527802247.705025000	11.2106	277	0
1527802247.706430000	11.212	103	0
1527802247.707960000	11.2135	92	0
1527802247.708451000	11.214	106	1
1527802247.709412000	11.215	194	0
1527802247.712437000	11.218	100	1
1527802247.779380000	11.2849	484	1
1527802247.779452000	11.285	95	1
1527802247.796094000	11.3016	87	0
1527802247.809798000	11.3154	325	1
1527802247.809888000	11.3154	257	1
1527802247.826786000	11.3323	87	0
1527802247.841500000	11.3471	325	1
1527802247.858168000	11.3637	87	0
1527802247.911287000	11.4168	233	0
1527802247.912758000	11.4183	140	0
1527802247.914233000	11.4198	92	0
1527802247.914428000	11.42	115	1
1527802247.915688000	11.4212	223	0
1527802247.918480000	11.424	100	1
1527802248.089898000	11.5955	246	0
1527802248.091318000	11.5969	366	0
1527802248.092538000	11.5981	103	1
1527802248.093187000	11.5987	208	0
1527802248.095650000	11.6012	100	1
1527802248.376082000	11.8816	243	0
1527802248.377550000	11.8831	146	0
1527802248.379458000	11.885	103	1
1527802248.380544000	11.8861	92	0
1527802248.381980000	11.8875	206	0
1527802248.383456000	11.889	103	1
1527802248.563516000	12.0691	370	1
1527802248.563658000	12.0692	1412	1
1527802248.563696000	12.0692	1412	1
1527802248.563726000	12.0693	1412	1
1527802248.563763000	12.0693	1412	1
1527802248.563792000	12.0693	1412	1
1527802248.563829000	12.0694	1412	1
1527802248.563859000	12.0694	1412	1
1527802248.563897000	12.0694	1412	1
1527802248.563925000	12.0695	1412	1
1527802248.563962000	12.0695	1412	1
1527802248.563996000	12.0695	1412	1
1527802248.564032000	12.0696	1412	1
1527802248.564068000	12.0696	1412	1
1527802248.564096000	12.0696	1412	1
1527802248.564134000	12.0697	1412	1
1527802248.564167000	12.0697	1412	1
1527802248.564202000	12.0698	1412	1
1527802248.565479000	12.071	1412	1
1527802248.565513000	12.0711	1412	1
1527802248.565555000	12.0711	1412	1
1527802248.565609000	12.0712	1412	1
1527802248.565633000	12.0712	1412	1
1527802248.565657000	12.0712	1412	1
1527802248.565721000	12.0713	1412	1
1527802248.565758000	12.0713	1412	1
1527802248.565808000	12.0714	1412	1
1527802248.565845000	12.0714	1412	1
1527802248.565898000	12.0715	1412	1
1527802248.565936000	12.0715	1412	1
1527802248.565993000	12.0715	1412	1
1527802248.566031000	12.0716	1412	1
1527802248.566083000	12.0716	1412	1
1527802248.566121000	12.0717	1412	1
1527802248.567462000	12.073	795	1
1527802248.580234000	12.0858	100	0
1527802248.582402000	12.088	87	0
1527802248.582547000	12.0881	103	1
1527802248.583907000	12.0895	87	0
1527802248.586380000	12.0919	87	0
1527802248.607858000	12.1134	310	1
1527802248.609078000	12.1146	294	1
1527802248.626306000	12.1319	87	0
1527802248.664198000	12.1698	376	1
1527802248.681132000	12.1867	87	0
1527802248.720081000	12.2256	258	0
1527802248.721488000	12.227	118	0
1527802248.722491000	12.228	109	1
1527802248.724251000	12.2298	92	0
1527802248.725682000	12.2312	108	0
1527802248.726948000	12.2325	103	1
1527802248.727138000	12.2327	326	0
1527802248.728571000	12.2341	279	0
1527802248.729469000	12.235	103	1
1527802248.729980000	12.2355	92	0
1527802248.731418000	12.237	329	0
1527802248.731750000	12.2373	407	1
1527802248.731809000	12.2374	265	1
1527802248.734530000	12.2401	100	1
1527802248.748054000	12.2536	384	1
1527802248.749041000	12.2546	87	0
1527802248.765559000	12.2711	87	0
1527802248.805911000	12.3115	525	0
1527802248.806630000	12.3122	123	1
1527802248.807305000	12.3129	80	0
1527802248.810501000	12.3161	100	1
1527802248.827688000	12.3332	87	0
1527802248.862285000	12.3678	1412	1
1527802248.862354000	12.3679	188	1
1527802248.877038000	12.3826	285	0
1527802248.878448000	12.384	146	0
1527802248.879490000	12.385	106	1
1527802248.879972000	12.3855	557	0
1527802248.881414000	12.387	805	0
1527802248.882523000	12.3881	103	1
1527802248.882810000	12.3884	92	0
1527802248.884302000	12.3899	233	0
1527802248.885494000	12.391	103	1
1527802248.885718000	12.3913	92	0
1527802248.887149000	12.3927	121	0
1527802248.888530000	12.3941	103	1
1527802248.889997000	12.3956	87	0
1527802249.062890000	12.5684	980	1
1527802249.062982000	12.5685	257	1
1527802249.080684000	12.5862	429	0
1527802249.083576000	12.5891	103	1
1527802249.085761000	12.5913	80	0
1527802249.088580000	12.5941	100	1
1527802249.115709000	12.6213	737	0
1527802249.117112000	12.6227	217	0
1527802249.118503000	12.6241	103	1
1527802249.178388000	12.6839	265	0
1527802249.179797000	12.6853	146	0
1527802249.181511000	12.6871	103	1
1527802249.182464000	12.688	92	0
1527802249.183954000	12.6895	134	0
1527802249.185505000	12.6911	103	1
1527802249.202351000	12.7079	472	1
1527802249.220171000	12.7257	87	0
1527802249.367345000	12.8729	282	0
1527802249.368763000	12.8743	360	0
1527802249.370184000	12.8757	329	0
1527802249.370723000	12.8763	109	1
1527802249.531437000	13.037	391	1
1527802249.531530000	13.0371	258	1
1527802249.559151000	13.0647	87	0
1527802249.868916000	13.3745	328	0
1527802249.870271000	13.3758	146	0
1527802249.871644000	13.3772	106	1
1527802249.871759000	13.3773	92	0
1527802249.873249000	13.3788	271	0
1527802249.874530000	13.3801	103	1
1527802249.990207000	13.4958	393	1
1527802249.990268000	13.4958	266	1
1527802250.007227000	13.5128	87	0
1527802250.313777000	13.8193	233	0
1527802250.315196000	13.8207	146	0
1527802250.316657000	13.8222	106	1
1527802250.317344000	13.8229	92	0
1527802250.318807000	13.8244	104	0
1527802250.319563000	13.8251	103	1
1527802250.505946000	14.0115	388	1
1527802250.506008000	14.0116	258	1
1527802250.524380000	14.0299	87	0
1527802250.854660000	14.3602	258	0
1527802250.856112000	14.3617	146	0
1527802250.857689000	14.3632	106	1
1527802250.858078000	14.3636	92	0
1527802250.859508000	14.3651	192	0
1527802250.860599000	14.3662	103	1
1527802250.952683000	14.4582	391	1
1527802250.952774000	14.4583	260	1
1527802250.970667000	14.4762	87	0
1527802251.127119000	14.6327	235	0
1527802251.128533000	14.6341	146	0
1527802251.129703000	14.6353	106	1
1527802251.130204000	14.6358	92	0
1527802251.131630000	14.6372	233	0
1527802251.132616000	14.6382	103	1
1527802251.268959000	14.7745	393	1
1527802251.269037000	14.7746	256	1
1527802251.287399000	14.793	87	0
1527802251.589567000	15.0951	353	0
1527802251.590993000	15.0965	146	0
1527802251.592724000	15.0983	92	0
1527802251.592740000	15.0983	106	1
1527802251.594246000	15.0998	340	0
1527802251.595717000	15.1013	103	1
1527802251.916887000	15.4224	392	1
1527802251.916979000	15.4225	257	1
1527802251.934814000	15.4404	87	0
1527802252.112621000	15.6182	233	0
1527802252.114103000	15.6197	148	0
1527802252.115697000	15.6212	106	1
1527802252.116585000	15.6221	92	0
1527802252.118020000	15.6236	260	0
1527802252.119678000	15.6252	103	1
1527802252.168125000	15.6737	388	1
1527802252.168186000	15.6737	256	1
1527802252.186045000	15.6916	87	0
1527802252.294497000	15.8001	233	0
1527802252.295925000	15.8015	148	0
1527802252.297767000	15.8033	106	1
1527802252.298993000	15.8045	92	0
1527802252.300395000	15.8059	316	0
1527802252.301684000	15.8072	103	1
1527802252.408134000	15.9137	388	1
1527802252.408223000	15.9138	257	1
1527802252.425022000	15.9306	87	0
1527802252.677010000	16.1826	259	0
1527802252.678419000	16.184	148	0
1527802252.679792000	16.1853	106	1
1527802252.680333000	16.1859	92	0
1527802252.681748000	16.1873	96	0
1527802252.682703000	16.1883	103	1
1527802252.899550000	16.4051	393	1
1527802252.899636000	16.4052	262	1
1527802252.918287000	16.4238	87	0
1527802253.034093000	16.5396	232	0
1527802253.035511000	16.5411	148	0
1527802253.036816000	16.5424	106	1
1527802253.038977000	16.5445	92	0
1527802253.040411000	16.546	274	0
1527802253.041732000	16.5473	103	1
1527802253.223358000	16.7289	387	1
1527802253.223454000	16.729	257	1
1527802253.240619000	16.7462	87	0
1527802253.400119000	16.9057	301	0
1527802253.401532000	16.9071	148	0
1527802253.402831000	16.9084	106	1
1527802253.403842000	16.9094	92	0
1527802253.405297000	16.9109	307	0
1527802253.406829000	16.9124	103	1
1527802255.575995000	19.0815	991	1
1527802255.576078000	19.0816	262	1
1527802255.593701000	19.0993	87	0
1527802255.909375000	19.4149	256	0
1527802255.910826000	19.4164	148	0
1527802255.912177000	19.4177	106	1
1527802255.914006000	19.4196	92	0
1527802255.915447000	19.421	239	0
1527802255.917228000	19.4228	103	1
1527802256.033917000	19.5395	980	1
1527802256.034012000	19.5396	260	1
1527802256.051422000	19.557	87	0
1527802256.381084000	19.8866	254	0
1527802256.382501000	19.8881	148	0
1527802256.384206000	19.8898	106	1
1527802256.384465000	19.89	92	0
1527802256.385897000	19.8914	103	0
1527802256.387150000	19.8927	103	1
1527802256.572013000	20.0776	386	1
1527802256.572091000	20.0776	260	1
1527802256.590761000	20.0963	87	0
1527802256.705038000	20.2106	288	0
1527802256.706459000	20.212	148	0
1527802256.708216000	20.2138	106	1
1527802256.708981000	20.2145	92	0
1527802256.710344000	20.2159	239	0
1527802256.712209000	20.2178	103	1
1527802257.031317000	20.5369	390	1
1527802257.031394000	20.5369	258	1
1527802257.048547000	20.5541	87	0
1527802257.221442000	20.727	233	0
1527802257.222878000	20.7284	148	0
1527802257.224192000	20.7297	106	1
1527802257.224460000	20.73	92	0
1527802257.225896000	20.7314	263	0
1527802257.227145000	20.7327	103	1
1527802257.545753000	21.0513	392	1
1527802257.545844000	21.0514	261	1
1527802257.564241000	21.0698	87	0
1527802257.814853000	21.3204	256	0
1527802257.816235000	21.3218	148	0
1527802257.817960000	21.3235	92	0
1527802257.818218000	21.3238	109	1
1527802257.819418000	21.325	267	0
1527802257.822298000	21.3279	100	1
1527802258.024876000	21.5304	388	1
1527802258.024952000	21.5305	257	1
1527802258.042988000	21.5485	87	0
1527802258.145903000	21.6515	328	0
1527802258.147315000	21.6529	148	0
1527802258.149241000	21.6548	106	1
1527802258.150944000	21.6565	92	0
1527802258.152376000	21.6579	335	0
1527802258.153228000	21.6588	103	1
1527802258.357332000	21.8629	389	1
1527802258.357431000	21.863	258	1
1527802258.374940000	21.8805	87	0
1527802258.495473000	22.001	255	0
1527802258.496892000	22.0024	148	0
1527802258.498316000	22.0039	106	1
1527802258.499179000	22.0047	92	0
1527802258.500617000	22.0062	267	0
1527802258.502307000	22.0079	103	1
1527802258.831246000	22.3368	391	1
1527802258.831317000	22.3369	266	1
1527802258.857640000	22.3632	87	0
1527802259.171342000	22.6769	233	0
1527802259.172818000	22.6784	148	0
1527802259.174249000	22.6798	92	0
1527802259.174354000	22.6799	106	1
1527802259.175760000	22.6813	191	0
1527802259.177261000	22.6828	103	1
1527802259.349863000	22.8554	388	1
1527802259.349959000	22.8555	261	1
1527802259.366870000	22.8724	87	0
1527802259.484972000	22.9905	353	0
1527802259.486360000	22.9919	148	0
1527802259.488326000	22.9939	106	1
1527802259.488833000	22.9944	92	0
1527802259.490257000	22.9958	274	0
1527802259.491289000	22.9968	103	1
1527802259.916251000	23.4218	392	1
1527802259.916343000	23.4219	257	1
1527802259.933895000	23.4394	87	0
1527802260.047328000	23.5529	233	0
1527802260.048737000	23.5543	148	0
1527802260.050324000	23.5559	106	1
1527802260.050954000	23.5565	92	0
1527802260.052388000	23.5579	255	0
1527802260.053310000	23.5589	103	1
1527802260.174769000	23.6803	388	1
1527802260.174862000	23.6804	258	1
1527802260.192052000	23.6976	87	0
1527802260.321569000	23.8271	235	0
1527802260.323028000	23.8286	148	0
1527802260.324378000	23.8299	106	1
1527802260.326211000	23.8318	92	0
1527802260.327648000	23.8332	281	0
1527802260.329321000	23.8349	103	1
1527802260.426526000	23.9321	391	1
1527802260.426625000	23.9322	259	1
1527802260.444042000	23.9496	87	0
1527802260.586912000	24.0925	258	0
1527802260.588326000	24.0939	148	0
1527802260.589353000	24.0949	106	1
1527802260.592272000	24.0978	92	0
1527802260.593757000	24.0993	138	0
1527802260.595389000	24.1009	103	1
1527802260.783780000	24.2893	993	1
1527802260.783845000	24.2894	257	1
1527802260.801076000	24.3066	87	0
1527802261.134111000	24.6397	233	0
1527802261.135542000	24.6411	148	0
1527802261.137466000	24.643	106	1
1527802261.137927000	24.6435	92	0
1527802261.139428000	24.645	281	0
1527802261.140383000	24.6459	103	1
1527802261.279719000	24.7853	984	1
1527802261.279809000	24.7854	256	1
1527802261.297236000	24.8028	87	0
1527802261.408886000	24.9144	304	0
1527802261.410227000	24.9158	148	0
1527802261.411486000	24.917	106	1
1527802261.411912000	24.9175	92	0
1527802261.413293000	24.9188	213	0
1527802261.414400000	24.92	103	1
1527802266.564544000	30.0701	391	1
1527802266.564641000	30.0702	260	1
1527802266.582128000	30.0877	87	0
1527802266.707544000	30.2131	256	0
1527802266.708957000	30.2145	148	0
1527802266.710087000	30.2156	106	1
1527802266.710858000	30.2164	92	0
1527802266.713062000	30.2186	100	1
1527802266.742903000	30.2485	232	0
1527802266.745163000	30.2507	100	1
1527802266.807240000	30.3128	388	1
1527802266.807331000	30.3129	260	1
1527802266.824721000	30.3303	87	0
1527802266.974743000	30.4803	255	0
1527802266.976230000	30.4818	148	0
1527802266.977110000	30.4827	106	1
1527802266.978417000	30.484	92	0
1527802266.979851000	30.4854	238	0
1527802266.981095000	30.4866	103	1
1527802267.032167000	30.5377	392	1
1527802267.032259000	30.5378	261	1
1527802267.049541000	30.5551	87	0
1527802267.160887000	30.6664	262	0
1527802267.162258000	30.6678	148	0
1527802267.163773000	30.6693	92	0
1527802267.164196000	30.6697	109	1
1527802267.165166000	30.6707	271	0
1527802267.168182000	30.6737	100	1
1527802267.266865000	30.7724	385	1
1527802267.266932000	30.7725	260	1
1527802267.284406000	30.79	87	0
1527802267.398921000	30.9045	255	0
1527802267.400288000	30.9058	148	0
1527802267.402170000	30.9077	92	0
1527802267.402232000	30.9078	106	1
1527802267.403735000	30.9093	251	0
1527802267.405124000	30.9107	103	1
1527802267.830591000	31.3361	390	1
1527802267.830659000	31.3362	258	1
1527802267.849622000	31.3552	87	0
1527802267.962103000	31.4677	233	0
1527802267.963527000	31.4691	148	0
1527802267.965244000	31.4708	106	1
1527802267.965503000	31.4711	92	0
1527802267.966935000	31.4725	200	0
1527802267.968156000	31.4737	103	1
1527802268.351574000	31.8571	388	1
1527802268.351637000	31.8572	259	1
1527802268.369728000	31.8753	87	0
1527802268.476933000	31.9825	255	0
1527802268.478284000	31.9838	148	0
1527802268.479798000	31.9854	92	0
1527802268.480265000	31.9858	109	1
1527802268.481222000	31.9868	161	0
1527802268.484260000	31.9898	100	1
1527802268.580237000	32.0858	387	1
1527802268.580326000	32.0859	259	1
1527802268.597242000	32.1028	87	0
1527802268.922738000	32.4283	325	0
1527802268.924202000	32.4298	148	0
1527802268.925235000	32.4308	106	1
1527802268.927170000	32.4327	92	0
1527802268.930216000	32.4358	100	1
1527802268.957225000	32.4628	294	0
1527802268.960235000	32.4658	100	1
1527802269.022563000	32.5281	391	1
1527802269.022658000	32.5282	262	1
1527802269.040247000	32.5458	87	0
1527802269.154630000	32.6602	235	0
1527802269.156110000	32.6617	148	0
1527802269.157299000	32.6629	106	1
1527802269.158580000	32.6641	92	0
1527802269.160019000	32.6656	266	0
1527802269.161211000	32.6668	103	1
1527802269.260635000	32.7662	388	1
1527802269.260725000	32.7663	262	1
1527802269.278993000	32.7845	87	0
1527802269.610892000	33.1164	256	0
1527802269.612256000	33.1178	148	0
1527802269.614299000	33.1199	106	1
1527802269.618276000	33.1238	92	0
1527802269.619776000	33.1253	296	0
1527802269.621315000	33.1269	103	1
1527802269.724236000	33.2298	392	1
1527802269.724321000	33.2299	264	1
1527802269.741518000	33.2471	87	0
1527802269.881678000	33.3872	328	0
1527802269.883091000	33.3886	148	0
1527802269.884301000	33.3899	106	1
1527802269.885522000	33.3911	92	0
1527802269.887012000	33.3926	104	0
1527802269.888270000	33.3938	103	1
1527802270.200748000	33.7063	990	1
1527802270.200804000	33.7064	261	1
1527802270.218642000	33.7242	87	0
1527802270.428754000	33.9343	255	0
1527802270.430174000	33.9357	148	0
1527802270.431348000	33.9369	106	1
1527802270.433119000	33.9387	92	0
1527802270.434618000	33.9402	145	0
1527802270.436332000	33.9419	103	1
1527802270.660563000	34.1661	979	1
1527802270.660627000	34.1662	258	1
1527802270.678211000	34.1838	87	0
1527802270.807262000	34.3128	232	0
1527802270.808795000	34.3143	148	0
1527802270.810344000	34.3159	106	1
1527802270.811044000	34.3166	92	0
1527802270.812474000	34.318	185	0
1527802270.813315000	34.3189	103	1
1527802272.412821000	35.9184	387	1
1527802272.412889000	35.9184	258	1
1527802272.431677000	35.9372	87	0
1527802272.585619000	36.0912	255	0
1527802272.587052000	36.0926	148	0
1527802272.588286000	36.0938	106	1
1527802272.589726000	36.0953	92	0
1527802272.591160000	36.0967	313	0
1527802272.592207000	36.0978	103	1
1527802272.902234000	36.4078	390	1
1527802272.902356000	36.4079	260	1
1527802272.919619000	36.4252	87	0
1527802273.040456000	36.546	233	0
1527802273.041799000	36.5474	148	0
1527802273.043315000	36.5489	106	1
1527802273.044638000	36.5502	92	0
1527802273.046074000	36.5516	228	0
1527802273.047236000	36.5528	103	1
1527802273.135662000	36.6412	387	1
1527802273.135723000	36.6413	262	1
1527802273.154937000	36.6605	87	0
1527802273.307651000	36.8132	282	0
1527802273.309059000	36.8146	148	0
1527802273.310248000	36.8158	106	1
1527802273.312145000	36.8177	92	0
1527802273.315256000	36.8208	100	1
1527802273.315777000	36.8213	99	0
1527802273.318266000	36.8238	100	1
1527802273.388695000	36.8942	394	1
1527802273.388783000	36.8943	261	1
1527802273.407287000	36.9128	87	0
1527802273.533261000	37.0388	256	0
1527802273.534776000	37.0403	148	0
1527802273.536307000	37.0419	106	1
1527802273.536613000	37.0422	92	0
1527802273.538052000	37.0436	216	0
1527802273.539264000	37.0448	103	1
1527802275.914211000	39.4198	369	1
1527802275.914307000	39.4199	1412	1
1527802275.914347000	39.4199	1412	1
1527802275.914400000	39.42	1412	1
1527802275.914418000	39.42	266	1
1527802275.933634000	39.4392	87	0
1527802276.030082000	39.5356	412	0
1527802276.032400000	39.538	103	1
1527802276.034744000	39.5403	80	0
1527802276.037396000	39.5429	100	1
1527802276.110504000	39.6161	387	1
1527802276.110590000	39.6161	262	1
1527802276.129048000	39.6346	87	0
1527802276.254883000	39.7604	287	0
1527802276.256363000	39.7619	148	0
1527802276.257507000	39.7631	106	1
1527802276.259591000	39.7651	92	0
1527802276.261029000	39.7666	229	0
1527802276.262420000	39.768	103	1
1527802276.319545000	39.8251	392	1
1527802276.319634000	39.8252	257	1
1527802276.338570000	39.8441	87	0
1527802276.462520000	39.9681	255	0
1527802276.464063000	39.9696	148	0
1527802276.465516000	39.9711	106	1
1527802276.465808000	39.9714	92	0
1527802276.467242000	39.9728	152	0
1527802276.468432000	39.974	103	1
1527802276.538951000	40.0445	387	1
1527802276.539042000	40.0446	261	1
1527802276.556477000	40.062	87	0
1527802276.677237000	40.1828	326	0
1527802276.678577000	40.1841	148	0
1527802276.680485000	40.186	92	0
1527802276.680567000	40.1861	106	1
1527802276.681976000	40.1875	218	0
1527802276.683515000	40.1891	103	1
1527802276.858545000	40.3641	388	1
1527802276.858628000	40.3642	257	1
1527802276.876040000	40.3816	87	0
1527802277.003826000	40.5094	235	0
1527802277.005273000	40.5108	148	0
1527802277.006537000	40.5121	106	1
1527802277.015932000	40.5215	92	0
1527802277.017309000	40.5229	162	0
1527802277.018464000	40.524	103	1
1527802278.147648000	41.6532	389	1
1527802278.147720000	41.6533	260	1
1527802278.164802000	41.6704	87	0
1527802278.294785000	41.8003	256	0
1527802278.296227000	41.8018	148	0
1527802278.297811000	41.8034	106	1
1527802278.298749000	41.8043	92	0
1527802278.301721000	41.8073	100	1
1527802278.302301000	41.8079	279	0
1527802278.304802000	41.8104	100	1
1527802278.417852000	41.9234	992	1
1527802278.417943000	41.9235	257	1
1527802278.435902000	41.9415	87	0
1527802278.582769000	42.0883	355	0
1527802278.584251000	42.0898	148	0
1527802278.585814000	42.0914	106	1
1527802278.585972000	42.0915	92	0
1527802278.587467000	42.093	314	0
1527802278.588813000	42.0944	103	1
1527802279.112195000	42.6177	984	1
1527802279.112283000	42.6178	263	1
1527802279.131289000	42.6368	87	0
1527802279.243645000	42.7492	236	0
1527802279.245061000	42.7506	148	0
1527802279.246795000	42.7523	106	1
1527802279.246810000	42.7524	92	0
1527802279.248250000	42.7538	224	0
1527802279.249770000	42.7553	103	1
1527802279.360118000	42.8657	390	1
1527802279.360179000	42.8657	261	1
1527802279.377075000	42.8826	87	0
1527802279.711668000	43.2172	256	0
1527802279.713078000	43.2186	148	0
1527802279.714890000	43.2204	106	1
1527802279.715254000	43.2208	92	0
1527802279.716761000	43.2223	338	0
1527802279.717803000	43.2234	103	1
1527802279.722880000	43.2284	391	1
1527802279.722944000	43.2285	259	1
1527802279.740816000	43.2464	87	0
1527802279.756327000	43.2619	87	0
1527802279.885320000	43.3909	235	0
1527802279.886796000	43.3923	148	0
1527802279.887923000	43.3935	109	1
1527802279.888857000	43.3944	92	0
1527802279.890288000	43.3958	131	0
1527802279.891885000	43.3974	103	1
1527802279.949938000	43.4555	388	1
1527802279.950003000	43.4556	261	1
1527802279.977729000	43.4833	87	0
1527802280.088709000	43.5943	235	0
1527802280.090131000	43.5957	148	0
1527802280.091902000	43.5975	106	1
1527802280.092670000	43.5982	92	0
1527802280.094159000	43.5997	114	0
1527802280.095835000	43.6014	103	1
1527802280.373529000	43.8791	388	1
1527802280.373595000	43.8791	259	1
1527802280.391054000	43.8966	87	0
1527802280.545872000	44.0514	304	0
1527802280.547281000	44.0528	148	0
1527802280.549078000	44.0546	106	1
1527802280.549576000	44.0551	92	0
1527802280.551022000	44.0566	229	0
1527802280.551885000	44.0574	103	1
1527802280.621273000	44.1268	389	1
1527802280.621364000	44.1269	263	1
1527802280.639264000	44.1448	87	0
1527802280.758743000	44.2643	233	0
1527802280.760155000	44.2657	148	0
1527802280.761949000	44.2675	106	1
1527802280.763062000	44.2686	92	0
1527802280.764553000	44.2701	242	0
1527802280.765866000	44.2714	103	1
1527802280.877741000	44.3833	392	1
1527802280.877823000	44.3834	262	1
1527802280.894754000	44.4003	87	0
1527802281.209600000	44.7152	235	0
1527802281.210964000	44.7165	148	0
1527802281.212975000	44.7185	106	1
1527802281.214250000	44.7198	92	0
1527802281.215730000	44.7213	142	0
1527802281.216891000	44.7224	103	1
1527802281.366607000	44.8722	391	1
1527802281.366698000	44.8723	260	1
1527802281.384258000	44.8898	87	0
1527802281.703752000	45.2093	256	0
1527802281.705177000	45.2107	148	0
1527802281.706932000	45.2125	106	1
1527802281.708684000	45.2142	92	0
1527802281.710124000	45.2157	208	0
1527802281.710915000	45.2165	103	1
1527802281.735884000	45.2414	387	1
1527802281.735993000	45.2415	260	1
1527802281.753525000	45.2591	87	0
1527802281.889185000	45.3947	233	0
1527802281.890594000	45.3961	148	0
1527802281.891930000	45.3975	106	1
1527802281.893682000	45.3992	92	0
1527802281.895118000	45.4007	145	0
1527802281.895909000	45.4015	103	1
1527802281.978121000	45.4837	388	1
1527802281.978195000	45.4837	260	1
1527802281.995504000	45.5011	87	0
1527802282.114452000	45.62	289	0
1527802282.115872000	45.6214	148	0
1527802282.117029000	45.6226	106	1
1527802282.118358000	45.6239	92	0
1527802282.119834000	45.6254	258	0
1527802282.120955000	45.6265	103	1
1527802283.546380000	47.0519	392	1
1527802283.546447000	47.052	258	1
1527802283.563958000	47.0695	87	0
1527802283.691851000	47.1974	258	0
1527802283.693259000	47.1988	148	0
1527802283.694706000	47.2003	106	1
1527802283.697619000	47.2032	92	0
1527802283.699051000	47.2046	196	0
1527802283.700700000	47.2063	103	1
1527802284.367110000	47.8727	997	1
1527802284.367203000	47.8728	257	1
1527802284.385269000	47.8908	87	0
1527802284.496010000	48.0016	351	0
1527802284.497437000	48.003	148	0
1527802284.498751000	48.0043	106	1
1527802284.499613000	48.0052	92	0
1527802284.501046000	48.0066	121	0
1527802284.502760000	48.0083	103	1
1527802285.257051000	48.7626	981	1
1527802285.257140000	48.7627	258	1
1527802285.274671000	48.7802	87	0
1527802285.399915000	48.9055	255	0
1527802285.401273000	48.9068	148	0
1527802285.402832000	48.9084	106	1
1527802285.403872000	48.9094	92	0
1527802285.405341000	48.9109	172	0
1527802285.406764000	48.9123	103	1
1527802285.469759000	48.9753	387	1
1527802285.469836000	48.9754	259	1
1527802285.487595000	48.9931	87	0
1527802285.609601000	49.1152	258	0
1527802285.611012000	49.1166	148	0
1527802285.612753000	49.1183	106	1
1527802285.614835000	49.1204	92	0
1527802285.616271000	49.1218	240	0
1527802285.617796000	49.1233	103	1
1527802285.746617000	49.2522	389	1
1527802285.746680000	49.2522	258	1
1527802285.765530000	49.2711	87	0
1527802285.902730000	49.4083	307	0
1527802285.904215000	49.4098	148	0
1527802285.905831000	49.4114	106	1
1527802285.906794000	49.4123	92	0
1527802285.908261000	49.4138	317	0
1527802285.909826000	49.4154	103	1
1527802286.403622000	49.9092	391	1
1527802286.403720000	49.9093	259	1
1527802286.420798000	49.9264	87	0
1527802286.530574000	50.0361	258	0
1527802286.531929000	50.0375	148	0
1527802286.533875000	50.0394	106	1
1527802286.534351000	50.0399	92	0
1527802286.535827000	50.0414	195	0
1527802286.536795000	50.0423	103	1
1527802288.174634000	51.6802	392	1
1527802288.174708000	51.6803	261	1
1527802288.192137000	51.6977	87	0
1527802288.524411000	52.03	258	0
1527802288.525812000	52.0314	148	0
1527802288.526920000	52.0325	106	1
1527802288.527347000	52.0329	92	0
1527802288.528778000	52.0343	189	0
1527802288.529901000	52.0355	103	1
1527802288.733316000	52.2389	389	1
1527802288.733415000	52.239	261	1
1527802288.751005000	52.2566	87	0
1527802288.888032000	52.3936	235	0
1527802288.889491000	52.395	148	0
1527802288.890915000	52.3965	92	0
1527802288.890999000	52.3966	106	1
1527802288.892363000	52.3979	106	0
1527802288.893923000	52.3995	103	1
1527802289.100505000	52.6061	388	1
1527802289.100599000	52.6062	257	1
1527802289.118790000	52.6243	87	0
1527802289.221857000	52.7274	233	0
1527802289.223262000	52.7288	148	0
1527802289.224899000	52.7305	92	0
1527802289.224989000	52.7305	106	1
1527802289.226301000	52.7319	145	0
1527802289.228017000	52.7336	103	1
1527802289.509159000	53.0147	392	1
1527802289.509230000	53.0148	264	1
1527802289.527998000	53.0336	87	0
1527802289.655276000	53.1608	300	0
1527802289.656742000	53.1623	148	0
1527802289.658064000	53.1636	106	1
1527802289.658862000	53.1644	92	0
1527802289.660299000	53.1659	152	0
1527802289.661988000	53.1675	103	1
1527802290.021328000	53.5269	390	1
1527802290.021419000	53.527	262	1
1527802290.038075000	53.5436	87	0
1527802290.145923000	53.6515	235	0
1527802290.147843000	53.6534	148	0
1527802290.149079000	53.6546	106	1
1527802290.149228000	53.6548	92	0
1527802290.150721000	53.6563	280	0
1527802290.152073000	53.6576	103	1
1527802290.288416000	53.794	389	1
1527802290.288510000	53.7941	257	1
1527802290.305766000	53.8113	87	0
1527802290.436014000	53.9416	259	0
1527802290.437447000	53.943	148	0
1527802290.439088000	53.9446	106	1
1527802290.439753000	53.9453	92	0
1527802290.441185000	53.9467	198	0
1527802290.442005000	53.9476	103	1
1527802290.687397000	54.193	392	1
1527802290.687500000	54.1931	258	1
1527802290.705283000	54.2108	87	0
1527802291.007802000	54.5134	237	0
1527802291.009229000	54.5148	148	0
1527802291.010988000	54.5165	92	0
1527802291.011063000	54.5166	106	1
1527802291.014108000	54.5197	100	1
1527802291.043100000	54.5487	238	0
1527802291.046115000	54.5517	100	1
1527802291.295262000	54.8008	975	1
1527802291.295367000	54.8009	1412	1
1527802291.295403000	54.801	1412	1
1527802291.295431000	54.801	1412	1
1527802291.295455000	54.801	1412	1
1527802291.295500000	54.8011	341	1
1527802291.313307000	54.8189	87	0
1527802291.407504000	54.9131	412	0
1527802291.410151000	54.9157	103	1
1527802291.412338000	54.9179	80	0
1527802291.415140000	54.9207	100	1
1527802292.235716000	55.7413	980	1
1527802292.235775000	55.7413	259	1
1527802292.254008000	55.7596	87	0
1527802292.376720000	55.8823	286	0
1527802292.378132000	55.8837	148	0
1527802292.379339000	55.8849	106	1
1527802292.380860000	55.8864	92	0
1527802292.382258000	55.8878	263	0
1527802292.383311000	55.8889	103	1
1527802292.525426000	56.031	386	1
1527802292.525521000	56.0311	258	1
1527802292.543472000	56.049	87	0
1527802292.551870000	56.0574	87	0
1527802292.660985000	56.1665	349	0
1527802292.662349000	56.1679	148	0
1527802292.663361000	56.1689	109	1
1527802292.665236000	56.1708	92	0
1527802292.666672000	56.1722	315	0
1527802292.668358000	56.1739	103	1
1527802293.877051000	57.3826	392	1
1527802293.877138000	57.3827	263	1
1527802293.894445000	57.4	87	0
1527802294.216564000	57.7221	281	0
1527802294.217974000	57.7235	148	0
1527802294.219310000	57.7249	106	1
1527802294.220599000	57.7262	92	0
1527802294.222033000	57.7276	250	0
1527802294.223207000	57.7288	103	1
1527802294.328485000	57.834	391	1
1527802294.328561000	57.8341	259	1
1527802294.346046000	57.8516	87	0
1527802294.452111000	57.9577	329	0
1527802294.453448000	57.959	148	0
1527802294.455306000	57.9609	106	1
1527802294.457239000	57.9628	92	0
1527802294.458671000	57.9642	205	0
1527802294.460226000	57.9658	103	1
1527802294.939761000	58.4453	388	1
1527802294.939831000	58.4454	262	1
1527802294.958292000	58.4638	87	0
1527802295.079435000	58.585	235	0
1527802295.080867000	58.5864	148	0
1527802295.082294000	58.5878	106	1
1527802295.083256000	58.5888	92	0
1527802295.084734000	58.5903	101	0
1527802295.086299000	58.5919	103	1
1527802295.788729000	59.2943	392	1
1527802295.788821000	59.2944	260	1
1527802295.806434000	59.312	87	0
1527802295.925994000	59.4315	256	0
1527802295.927364000	59.4329	148	0
1527802295.929049000	59.4346	92	0
1527802295.929330000	59.4349	109	1
1527802295.930508000	59.4361	265	0
1527802295.933322000	59.4389	100	1
1527802296.077810000	59.5834	388	1
1527802296.077877000	59.5834	258	1
1527802296.096400000	59.602	87	0
1527802296.216878000	59.7224	232	0
1527802296.218262000	59.7238	148	0
1527802296.219348000	59.7249	106	1
1527802296.221561000	59.7271	92	0
1527802296.222998000	59.7286	271	0
1527802296.224323000	59.7299	103	1
1527802296.497561000	60.0031	387	1
1527802296.497642000	60.0032	260	1
1527802296.515923000	60.0215	87	0
1527802296.631279000	60.1368	256	0
1527802296.632732000	60.1383	148	0
1527802296.634391000	60.1399	106	1
1527802296.635974000	60.1415	92	0
1527802296.637351000	60.1429	119	0
1527802296.638351000	60.1439	103	1
1527802297.040985000	60.5465	392	1
1527802297.041075000	60.5466	261	1
1527802297.058945000	60.5645	87	0
1527802297.179139000	60.6847	279	0
1527802297.180564000	60.6861	148	0
1527802297.182472000	60.688	106	1
1527802297.182489000	60.688	92	0
1527802297.184105000	60.6897	270	0
1527802297.185446000	60.691	103	1
1527802297.598758000	61.1043	392	1
1527802297.598826000	61.1044	257	1
1527802297.617261000	61.1228	87	0
1527802297.719087000	61.2246	256	0
1527802297.720450000	61.226	148	0
1527802297.722492000	61.228	106	1
1527802297.722577000	61.2281	92	0
1527802297.724133000	61.2297	338	0
1527802297.725479000	61.231	103	1
1527802297.948939000	61.4545	388	1
1527802297.948999000	61.4546	259	1
1527802297.966456000	61.472	87	0
1527802298.100955000	61.6065	232	0
1527802298.102314000	61.6079	148	0
1527802298.103446000	61.609	106	1
1527802298.105015000	61.6106	92	0
1527802298.106439000	61.612	283	0
1527802298.107426000	61.613	103	1
1527802298.383091000	61.8886	991	1
1527802298.383149000	61.8887	263	1
1527802298.401925000	61.9075	87	0
1527802298.515146000	62.0207	258	0
1527802298.516625000	62.0222	148	0
1527802298.518536000	62.0241	106	1
1527802298.518772000	62.0243	92	0
1527802298.520207000	62.0258	257	0
1527802298.521456000	62.027	103	1
1527802298.666896000	62.1724	984	1
1527802298.666960000	62.1725	258	1
1527802298.684521000	62.1901	87	0
1527802298.789040000	62.2946	231	0
1527802298.790460000	62.296	148	0
1527802298.791488000	62.297	106	1
1527802298.792671000	62.2982	92	0
1527802298.794507000	62.3001	158	0
1527802298.795466000	62.301	103	1
1527802299.145892000	62.6514	390	1
1527802299.145954000	62.6515	265	1
1527802299.163151000	62.6687	87	0
1527802299.275862000	62.7814	235	0
1527802299.277210000	62.7828	148	0
1527802299.278585000	62.7841	106	1
1527802299.279056000	62.7846	92	0
1527802299.280488000	62.786	208	0
1527802299.281491000	62.787	103	1
1527802299.996077000	63.5016	389	1
1527802299.996173000	63.5017	258	1
1527802300.015458000	63.521	87	0
1527802300.141342000	63.6469	310	0
1527802300.142802000	63.6484	148	0
1527802300.144299000	63.6499	92	0
1527802300.144548000	63.6501	109	1
1527802300.145817000	63.6514	280	0
1527802300.148529000	63.6541	100	1
1527802300.406949000	63.9125	387	1
1527802300.407010000	63.9126	257	1
1527802300.424789000	63.9303	87	0
1527802300.546968000	64.0525	349	0
1527802300.548323000	64.0539	148	0
1527802300.549654000	64.0552	106	1
1527802300.550536000	64.0561	92	0
1527802300.551897000	64.0575	169	0
1527802300.553648000	64.0592	103	1
1527802300.656597000	64.1621	388	1
1527802300.656677000	64.1622	257	1
1527802300.674058000	64.1796	87	0
1527802300.786223000	64.2918	256	0
1527802300.787625000	64.2932	148	0
1527802300.788662000	64.2942	106	1
1527802300.789122000	64.2947	92	0
1527802300.790554000	64.2961	269	0
1527802300.791585000	64.2971	103	1
1527802301.017029000	64.5226	388	1
1527802301.017126000	64.5227	257	1
1527802301.048681000	64.5542	388	1
1527802301.050772000	64.5563	87	0
1527802301.065796000	64.5713	87	0
1527802301.353201000	64.8588	233	0
1527802301.354660000	64.8602	148	0
1527802301.355701000	64.8613	109	1
1527802301.357178000	64.8627	92	0
1527802301.358610000	64.8642	222	0
1527802301.359611000	64.8652	103	1
1527802301.496712000	65.0023	392	1
1527802301.496799000	65.0024	262	1
1527802301.514926000	65.0205	87	0
1527802301.628930000	65.1345	332	0
1527802301.630417000	65.136	148	0
1527802301.631700000	65.1373	106	1
1527802301.632255000	65.1378	92	0
1527802301.633726000	65.1393	269	0
1527802301.634625000	65.1402	103	1
1527802301.918970000	65.4245	392	1
1527802301.919054000	65.4246	259	1
1527802301.935992000	65.4415	87	0
1527802302.057734000	65.5633	233	0
1527802302.059209000	65.5648	148	0
1527802302.060631000	65.5662	92	0
1527802302.060689000	65.5662	106	1
1527802302.062081000	65.5676	303	0
1527802302.063725000	65.5693	103	1
1527802302.336934000	65.8425	391	1
1527802302.337020000	65.8426	260	1
1527802302.355668000	65.8612	87	0
1527802302.471362000	65.9769	258	0
1527802302.472762000	65.9783	148	0
1527802302.474762000	65.9803	106	1
1527802302.475543000	65.9811	92	0
1527802302.476970000	65.9825	119	0
1527802302.478768000	65.9843	103	1
1527802303.860996000	67.3665	392	1
1527802303.861062000	67.3666	261	1
1527802303.878624000	67.3842	87	0
1527802304.013826000	67.5194	256	0
1527802304.015198000	67.5208	148	0
1527802304.017253000	67.5228	106	1
1527802304.017268000	67.5228	92	0
1527802304.020221000	67.5258	100	1
1527802304.049198000	67.5548	224	0
1527802304.052251000	67.5578	100	1
1527802304.084233000	67.5898	996	1
1527802304.084295000	67.5898	257	1
1527802304.101138000	67.6067	87	0
1527802304.230552000	67.7361	281	0
1527802304.231974000	67.7375	148	0
1527802304.233241000	67.7388	106	1
1527802304.235059000	67.7406	92	0
1527802304.236497000	67.742	168	0
1527802304.238241000	67.7438	103	1
1527802305.663706000	69.1693	400	1
1527802305.663794000	69.1693	260	1
1527802305.680660000	69.1862	87	0
1527802305.801730000	69.3073	259	0
1527802305.803141000	69.3087	148	0
1527802305.804618000	69.3102	92	0
1527802305.805050000	69.3106	109	1
1527802305.806078000	69.3116	279	0
1527802305.809052000	69.3146	100	1
1527802305.964685000	69.4702	970	1
1527802305.964768000	69.4703	259	1
1527802305.983690000	69.4892	87	0
1527802306.092943000	69.5985	235	0
1527802306.094435000	69.6	148	0
1527802306.096082000	69.6016	106	1
1527802306.098594000	69.6041	92	0
1527802306.100027000	69.6056	236	0
1527802306.101068000	69.6066	103	1
1527802306.417265000	69.9228	389	1
1527802306.417323000	69.9229	259	1
1527802306.435130000	69.9407	87	0
1527802306.542927000	70.0485	256	0
1527802306.544438000	70.05	148	0
1527802306.546101000	70.0517	106	1
1527802306.546582000	70.0521	92	0
1527802306.548231000	70.0538	324	0
1527802306.549073000	70.0546	103	1
1527802307.446730000	70.9523	388	1
1527802307.446836000	70.9524	262	1
1527802307.464483000	70.97	87	0
1527802307.612147000	71.1177	256	0
1527802307.613632000	71.1192	148	0
1527802307.615054000	71.1206	92	0
1527802307.615181000	71.1207	109	1
1527802307.616525000	71.1221	232	0
1527802307.619208000	71.1248	100	1
1527802307.621369000	71.1269	256	0
1527802307.624129000	71.1297	100	1
1527802307.763830000	71.2694	392	1
1527802307.763879000	71.2694	264	1
1527802307.795220000	71.3008	392	1
1527802307.805088000	71.3106	87	0
1527802307.812875000	71.3184	87	0
1527802307.918176000	71.4237	233	0
1527802307.919567000	71.4251	148	0
1527802307.921188000	71.4267	109	1
1527802307.921836000	71.4274	92	0
1527802307.923288000	71.4288	334	0
1527802307.924148000	71.4297	103	1
1527802308.367684000	71.8732	387	1
1527802308.367758000	71.8733	259	1
1527802308.384673000	71.8902	87	0
1527802308.486181000	71.9917	313	0
1527802308.487607000	71.9932	148	0
1527802308.489220000	71.9948	106	1
1527802308.489703000	71.9953	92	0
1527802308.491197000	71.9968	234	0
1527802308.492221000	71.9978	103	1
1527802308.558999000	72.0646	371	1
1527802308.559109000	72.0647	1412	1
1527802308.559146000	72.0647	1412	1
1527802308.559179000	72.0647	1412	1
1527802308.559216000	72.0648	1412	1
1527802308.559257000	72.0648	1412	1
1527802308.559290000	72.0648	1412	1
1527802308.559325000	72.0649	1412	1
1527802308.559360000	72.0649	1412	1
1527802308.559393000	72.0649	1412	1
1527802308.559427000	72.065	1412	1
1527802308.559468000	72.065	1412	1
1527802308.559491000	72.065	1412	1
1527802308.559526000	72.0651	1412	1
1527802308.559550000	72.0651	160	1
1527802308.576050000	72.0816	87	0
1527802308.578920000	72.0845	87	0
1527802308.648672000	72.1542	339	1
1527802308.648759000	72.1543	259	1
1527802308.665986000	72.1715	87	0
1527802308.811780000	72.3173	459	0
1527802308.814279000	72.3198	103	1
1527802308.817069000	72.3226	80	0
1527802308.820256000	72.3258	100	1
1527802308.968720000	72.4743	289	0
1527802308.970133000	72.4757	148	0
1527802308.971231000	72.4768	103	1
1527802308.972374000	72.4779	92	0
1527802308.973871000	72.4794	113	0
1527802308.975266000	72.4808	103	1
1527802309.292005000	72.7976	388	1
1527802309.292101000	72.7977	264	1
1527802309.310162000	72.8157	87	0
1527802309.416591000	72.9221	332	0
1527802309.417995000	72.9235	148	0
1527802309.419808000	72.9254	92	0
1527802309.421241000	72.9268	211	0
1527802309.423271000	72.9288	112	1
1527802309.633056000	73.1386	392	1
1527802309.633131000	73.1387	263	1
1527802309.651404000	73.157	87	0
1527802309.776212000	73.2818	235	0
1527802309.777623000	73.2832	148	0
1527802309.779306000	73.2849	106	1
1527802309.780210000	73.2858	92	0
1527802309.781653000	73.2872	277	0
1527802309.783324000	73.2889	103	1
1527802310.039077000	73.5446	388	1
1527802310.039184000	73.5447	261	1
1527802310.057164000	73.5627	87	0
1527802310.183173000	73.6887	233	0
1527802310.184637000	73.6902	148	0
1527802310.186325000	73.6919	106	1
1527802310.186596000	73.6921	92	0
1527802310.188084000	73.6936	265	0
1527802310.189283000	73.6948	103	1
1527802310.793433000	74.299	391	1
1527802310.793527000	74.2991	261	1
1527802310.811829000	74.3174	87	0
1527802310.921183000	74.4267	258	0
1527802310.922600000	74.4282	148	0
1527802310.924373000	74.4299	106	1
1527802310.925256000	74.4308	92	0
1527802310.926704000	74.4323	254	0
1527802310.928376000	74.4339	103	1
1527802311.064729000	74.5703	995	1
1527802311.064821000	74.5704	260	1
1527802311.082933000	74.5885	87	0
1527802311.197226000	74.7028	281	0
1527802311.198637000	74.7042	148	0
1527802311.200365000	74.7059	106	1
1527802311.200834000	74.7064	92	0
1527802311.202265000	74.7078	173	0
1527802311.203350000	74.7089	103	1
1527802311.303797000	74.8094	400	1
1527802311.303893000	74.8094	263	1
1527802311.322044000	74.8276	87	0
1527802311.641123000	75.1467	258	0
1527802311.642533000	75.1481	148	0
1527802311.644404000	75.15	106	1
1527802311.645538000	75.1511	92	0
1527802311.646982000	75.1525	331	0
1527802311.648390000	75.1539	103	1
1527802311.842195000	75.3477	969	1
1527802311.842259000	75.3478	260	1
1527802311.871038000	75.3766	87	0
1527802312.000681000	75.5062	233	0
1527802312.002104000	75.5077	148	0
1527802312.003484000	75.509	106	1
1527802312.004160000	75.5097	92	0
1527802312.005588000	75.5111	107	0
1527802312.006405000	75.512	103	1
1527802312.801874000	76.3074	388	1
1527802312.801970000	76.3075	263	1
1527802312.819490000	76.325	87	0
1527802312.943516000	76.4491	258	0
1527802312.945055000	76.4506	148	0
1527802312.946559000	76.4521	106	1
1527802312.947256000	76.4528	92	0
1527802312.948743000	76.4543	212	0
1527802312.949448000	76.455	103	1
1527802313.052640000	76.5582	391	1
1527802313.052721000	76.5583	259	1
1527802313.070427000	76.576	87	0
1527802313.200190000	76.7057	233	0
1527802313.201577000	76.7071	148	0
1527802313.203572000	76.7091	106	1
1527802313.204089000	76.7096	92	0
1527802313.205513000	76.7111	322	0
1527802313.206469000	76.712	103	1
1527802313.342906000	76.8485	388	1
1527802313.342970000	76.8485	263	1
1527802313.360975000	76.8665	87	0
1527802313.491255000	76.9968	258	0
1527802313.492678000	76.9982	148	0
1527802313.494575000	77.0001	106	1
1527802313.495994000	77.0015	92	0
1527802313.497430000	77.003	255	0
1527802313.498488000	77.004	103	1
1527802313.792799000	77.2984	389	1
1527802313.792865000	77.2984	261	1
1527802313.807447000	77.313	100	0
1527802313.810275000	77.3158	87	0
1527802313.810505000	77.3161	103	1
1527802313.929145000	77.4347	267	0
1527802313.930556000	77.4361	148	0
1527802313.931601000	77.4372	103	1
1527802313.933559000	77.4391	92	0
1527802313.935078000	77.4406	263	0
1527802313.936513000	77.4421	103	1
1527802314.234101000	77.7397	389	1
1527802314.234165000	77.7397	261	1
1527802314.252842000	77.7584	87	0
1527802314.367722000	77.8733	255	0
1527802314.369204000	77.8748	148	0
1527802314.370627000	77.8762	106	1
1527802314.372750000	77.8783	92	0
1527802314.374243000	77.8798	177	0
1527802314.375539000	77.8811	103	1
1527802314.522851000	78.0284	388	1
1527802314.522914000	78.0285	260	1
1527802314.540161000	78.0457	87	0
1527802314.672633000	78.1782	328	0
1527802314.674104000	78.1797	148	0
1527802314.675579000	78.1811	106	1
1527802314.675950000	78.1815	92	0
1527802314.677452000	78.183	118	0
1527802314.678557000	78.1841	103	1
1527802315.012821000	78.5184	393	1
1527802315.012887000	78.5184	263	1
1527802315.029907000	78.5355	87	0
1527802315.151832000	78.6574	235	0
1527802315.153263000	78.6588	148	0
1527802315.154688000	78.6602	106	1
1527802315.154736000	78.6603	92	0
1527802315.156252000	78.6618	137	0
1527802315.157657000	78.6632	103	1
1527802316.000599000	79.5062	389	1
1527802316.000666000	79.5062	259	1
1527802316.018637000	79.5242	87	0
1527802316.146750000	79.6523	301	0
1527802316.148235000	79.6538	148	0
1527802316.150129000	79.6557	106	1
1527802316.151708000	79.6573	92	0
1527802316.153383000	79.6589	335	0
1527802316.154043000	79.6596	103	1
1527802316.327383000	79.8329	387	1
1527802316.327449000	79.833	260	1
1527802316.346428000	79.852	87	0
1527802316.476503000	79.9821	329	0
1527802316.477985000	79.9835	148	0
1527802316.479137000	79.9847	106	1
1527802316.481435000	79.987	92	0
1527802316.482869000	79.9884	110	0
1527802316.484057000	79.9896	103	1
1527802316.757547000	80.2631	387	1
1527802316.757611000	80.2632	260	1
1527802316.774717000	80.2803	87	0
1527802316.955337000	80.4609	236	0
1527802316.956746000	80.4623	148	0
1527802316.958110000	80.4637	106	1
1527802316.959829000	80.4654	92	0
1527802316.961260000	80.4668	179	0
1527802316.962087000	80.4676	103	1
1527802317.218738000	80.7243	997	1
1527802317.218812000	80.7244	264	1
1527802317.236969000	80.7425	87	0
1527802317.348269000	80.8538	233	0
1527802317.349743000	80.8553	148	0
1527802317.351185000	80.8567	106	1
1527802317.353750000	80.8593	92	0
1527802317.355151000	80.8607	214	0
1527802317.356105000	80.8617	103	1
1527802318.296964000	81.8025	983	1
1527802318.297054000	81.8026	260	1
1527802318.314269000	81.8198	87	0
1527802318.633887000	82.1394	302	0
1527802318.635264000	82.1408	148	0
1527802318.636407000	82.142	106	1
1527802318.638304000	82.1439	92	0
1527802318.639798000	82.1454	327	0
1527802318.641446000	82.147	103	1
1527802318.814888000	82.3204	391	1
1527802318.814975000	82.3205	262	1
1527802318.834255000	82.3398	87	0
1527802318.950478000	82.456	235	0
1527802318.951889000	82.4574	148	0
1527802318.953401000	82.459	106	1
1527802318.955937000	82.4615	92	0
1527802318.957366000	82.4629	282	0
1527802318.958392000	82.4639	103	1
1527802319.247489000	82.753	388	1
1527802319.247568000	82.7531	264	1
1527802319.265079000	82.7706	87	0
1527802319.391098000	82.8967	256	0
1527802319.392465000	82.898	148	0
1527802319.394500000	82.9001	106	1
1527802319.394793000	82.9003	92	0
1527802319.396225000	82.9018	149	0
1527802319.397498000	82.9031	103	1
1527802319.691284000	83.1968	388	1
1527802319.691375000	83.1969	263	1
1527802319.708796000	83.2143	87	0
1527802319.818237000	83.3238	236	0
1527802319.819646000	83.3252	148	0
1527802319.821438000	83.327	106	1
1527802319.821661000	83.3272	92	0
1527802319.823096000	83.3286	319	0
1527802319.824424000	83.33	103	1
1527802320.049760000	83.5553	392	1
1527802320.049827000	83.5554	259	1
1527802320.067263000	83.5728	87	0
1527802320.194523000	83.7001	233	0
1527802320.196006000	83.7016	148	0
1527802320.197552000	83.7031	106	1
1527802320.204250000	83.7098	92	0
1527802320.205690000	83.7112	337	0
1527802320.206469000	83.712	103	1
1527802320.320642000	83.8262	388	1
1527802320.320693000	83.8262	259	1
1527802320.340136000	83.8457	87	0
1527802320.465891000	83.9714	256	0
1527802320.467302000	83.9729	148	0
1527802320.468530000	83.9741	106	1
1527802320.470011000	83.9756	92	0
1527802320.471506000	83.9771	273	0
1527802320.472481000	83.978	103	1
1527802320.688397000	84.1939	388	1
1527802320.688494000	84.194	262	1
1527802320.706443000	84.212	87	0
1527802320.816991000	84.3225	237	0
1527802320.818417000	84.324	148	0
1527802320.819575000	84.3251	106	1
1527802320.823807000	84.3294	92	0
1527802320.825245000	84.3308	128	0
1527802320.826573000	84.3321	103	1
1527802321.485490000	84.991	395	1
1527802321.485581000	84.9911	263	1
1527802321.502942000	85.0085	87	0
1527802321.624550000	85.1301	309	0
1527802321.625969000	85.1315	148	0
1527802321.627632000	85.1332	106	1
1527802321.628488000	85.134	92	0
1527802321.631609000	85.1372	100	1
1527802321.660101000	85.1657	170	0
1527802321.662620000	85.1682	100	1
1527802321.695733000	85.2013	387	1
1527802321.695799000	85.2014	262	1
1527802321.719129000	85.2247	87	0
1527802321.843613000	85.3492	302	0
1527802321.845119000	85.3507	148	0
1527802321.846636000	85.3522	106	1
1527802321.848141000	85.3537	92	0
1527802321.849579000	85.3551	210	0
1527802321.850586000	85.3561	103	1
1527802322.056911000	85.5625	387	1
1527802322.057004000	85.5626	262	1
1527802322.074267000	85.5798	87	0
1527802322.228391000	85.7339	235	0
1527802322.229851000	85.7354	148	0
1527802322.231666000	85.7372	106	1
1527802322.234931000	85.7405	92	0
1527802322.236470000	85.742	264	0
1527802322.237577000	85.7431	103	1
1527802322.325036000	85.8306	389	1
1527802322.325102000	85.8307	263	1
1527802322.342850000	85.8484	87	0
1527802322.469213000	85.9748	258	0
1527802322.470639000	85.9762	148	0
1527802322.471676000	85.9772	106	1
1527802322.472591000	85.9781	92	0
1527802322.474083000	85.9796	226	0
1527802322.475666000	85.9812	103	1
1527802322.715202000	86.2208	992	1
1527802322.715261000	86.2208	259	1
1527802322.742323000	86.2479	87	0
1527802322.877769000	86.3833	279	0
1527802322.879197000	86.3847	148	0
1527802322.880634000	86.3862	106	1
1527802322.882941000	86.3885	92	0
1527802322.884427000	86.39	315	0
1527802322.885667000	86.3912	103	1
1527802323.137218000	86.6428	983	1
1527802323.137281000	86.6428	265	1
1527802323.154678000	86.6602	87	0
1527802323.167763000	86.6733	87	0
1527802323.319046000	86.8246	307	0
1527802323.320465000	86.826	148	0
1527802323.321727000	86.8273	109	1
1527802323.323480000	86.829	92	0
1527802323.324974000	86.8305	184	0
1527802323.326631000	86.8322	103	1
1527802323.546006000	87.0516	388	1
1527802323.546093000	87.0516	259	1
1527802323.563702000	87.0693	87	0
1527802323.695773000	87.2013	256	0
1527802323.697243000	87.2028	148	0
1527802323.698748000	87.2043	106	1
1527802323.699496000	87.205	92	0
1527802323.700869000	87.2064	187	0
1527802323.701702000	87.2073	103	1
1527802323.845283000	87.3508	392	1
1527802323.845341000	87.3509	264	1
1527802323.866026000	87.3716	87	0
1527802323.988971000	87.4945	235	0
1527802323.990351000	87.4959	148	0
1527802323.991767000	87.4973	106	1
1527802323.992959000	87.4985	92	0
1527802323.994451000	87.5	266	0
1527802323.995682000	87.5012	103	1
1527802324.076739000	87.5823	389	1
1527802324.076792000	87.5823	259	1
1527802324.093958000	87.5995	87	0
1527802324.211199000	87.7168	279	0
1527802324.213785000	87.7193	103	1
1527802324.213824000	87.7194	148	0
1527802324.216237000	87.7218	92	0
1527802324.216760000	87.7223	103	1
1527802324.217738000	87.7233	281	0
1527802324.220765000	87.7263	100	1
1527802324.386139000	87.8917	390	1
1527802324.386203000	87.8918	260	1
1527802324.403847000	87.9094	87	0
1527802324.527135000	88.0327	256	0
1527802324.528558000	88.0341	148	0
1527802324.529791000	88.0353	106	1
1527802324.532348000	88.0379	92	0
1527802324.533893000	88.0394	145	0
1527802324.534739000	88.0403	103	1
1527802324.847253000	88.3528	392	1
1527802324.847323000	88.3529	262	1
1527802324.865004000	88.3706	87	0
1527802324.987184000	88.4927	233	0
1527802324.988597000	88.4941	148	0
1527802324.989824000	88.4954	106	1
1527802324.991239000	88.4968	92	0
1527802324.992703000	88.4983	325	0
1527802324.993736000	88.4993	103	1
1527802325.257190000	88.7627	391	1
1527802325.257271000	88.7628	267	1
1527802325.275922000	88.7815	87	0
1527802325.404001000	88.9096	256	0
1527802325.405415000	88.911	148	0
1527802325.406813000	88.9124	92	0
1527802325.406898000	88.9125	106	1
1527802325.408265000	88.9138	235	0
1527802325.409837000	88.9154	103	1
1527802325.565522000	89.0711	387	1
1527802325.565600000	89.0712	264	1
1527802325.583484000	89.089	87	0
1527802325.692964000	89.1985	233	0
1527802325.694456000	89.2	148	0
1527802325.695853000	89.2014	106	1
1527802325.696740000	89.2023	92	0
1527802325.698175000	89.2037	179	0
1527802325.699852000	89.2054	103	1
1527802326.078392000	89.5839	387	1
1527802326.078487000	89.584	260	1
1527802326.096853000	89.6024	87	0
1527802326.236339000	89.7419	232	0
1527802326.237828000	89.7434	148	0
1527802326.238896000	89.7444	106	1
1527802326.239851000	89.7454	92	0
1527802326.241279000	89.7468	104	0
1527802326.242877000	89.7484	103	1
1527802326.357044000	89.8626	391	1
1527802326.357142000	89.8627	261	1
1527802326.374715000	89.8803	87	0
1527802326.692893000	90.1984	258	0
1527802326.694372000	90.1999	148	0
1527802326.695925000	90.2015	106	1
1527802326.699016000	90.2046	92	0
1527802326.700414000	90.206	221	0
1527802326.701844000	90.2074	103	1
1527802326.869861000	90.3754	996	1
1527802326.869950000	90.3755	266	1
1527802326.887533000	90.3931	87	0
1527802327.018146000	90.5237	289	0
1527802327.019625000	90.5252	158	0
1527802327.020958000	90.5265	106	1
1527802327.020992000	90.5265	271	0
1527802327.023853000	90.5294	100	1
1527802327.209557000	90.7151	401	1
1527802327.209679000	90.7152	260	1
1527802327.228051000	90.7336	87	0
1527802327.333262000	90.8388	302	0
1527802327.334749000	90.8403	148	0
1527802327.335888000	90.8414	106	1
1527802327.338244000	90.8438	92	0
1527802327.340780000	90.8463	332	0
1527802327.340952000	90.8465	103	1
1527802328.608636000	92.1142	970	1
1527802328.608700000	92.1143	259	1
1527802328.625711000	92.1313	87	0
1527802328.739320000	92.2449	259	0
1527802328.740798000	92.2464	148	0
1527802328.742038000	92.2476	106	1
1527802328.743006000	92.2486	92	0
1527802328.744602000	92.2502	243	0
1527802328.746023000	92.2516	103	1
1527802328.843291000	92.3488	393	1
1527802328.843369000	92.3489	263	1
1527802328.861015000	92.3666	87	0
1527802328.976792000	92.4823	235	0
1527802328.978205000	92.4838	148	0
1527802328.980053000	92.4856	106	1
1527802328.980531000	92.4861	92	0
1527802328.981956000	92.4875	89	0
1527802328.982964000	92.4885	103	1
1527802329.099431000	92.605	389	1
1527802329.099496000	92.605	261	1
1527802329.117019000	92.6226	87	0
1527802329.233083000	92.7386	281	0
1527802329.234663000	92.7402	148	0
1527802329.236060000	92.7416	106	1
1527802329.237905000	92.7435	92	0
1527802329.239279000	92.7448	104	0
1527802329.240987000	92.7465	103	1
1527802329.561207000	93.0668	388	1
1527802329.561271000	93.0668	261	1
1527802329.577760000	93.0833	87	0
1527802329.702689000	93.2082	330	0
1527802329.704178000	93.2097	148	0
1527802329.706111000	93.2117	106	1
1527802329.706708000	93.2123	92	0
1527802329.708089000	93.2136	303	0
1527802329.709011000	93.2146	103	1
1527802329.961384000	93.4669	388	1
1527802329.961445000	93.467	262	1
1527802329.978649000	93.4842	87	0
1527802330.108987000	93.6145	235	0
1527802330.110374000	93.6159	148	0
1527802330.112110000	93.6177	106	1
1527802330.113933000	93.6195	92	0
1527802330.115308000	93.6209	119	0
1527802330.117037000	93.6226	103	1
1527802330.331396000	93.8369	392	1
1527802330.331463000	93.837	260	1
1527802330.348912000	93.8545	87	0
1527802330.466220000	93.9718	256	0
1527802330.467635000	93.9732	148	0
1527802330.469155000	93.9747	106	1
1527802330.469531000	93.9751	92	0
1527802330.470959000	93.9765	124	0
1527802330.472054000	93.9776	103	1
1527802330.592310000	94.0979	392	1
1527802330.592407000	94.098	262	1
1527802330.610285000	94.1158	87	0
1527802330.758656000	94.2642	279	0
1527802330.760064000	94.2656	148	0
1527802330.761081000	94.2666	106	1
1527802330.764087000	94.2696	92	0
1527802330.765522000	94.2711	261	0
1527802330.767055000	94.2726	103	1
1527802330.910481000	94.416	392	1
1527802330.910577000	94.4161	264	1
1527802330.928100000	94.4337	87	0
1527802331.097533000	94.6031	235	0
1527802331.098963000	94.6045	232	0
1527802331.100098000	94.6057	106	1
1527802331.340693000	94.8462	388	1
1527802331.340784000	94.8463	260	1
1527802331.359047000	94.8646	87	0
1527802331.494118000	94.9997	258	0
1527802331.495611000	95.0012	148	0
1527802331.497196000	95.0027	106	1
1527802331.508257000	95.0138	92	0
1527802331.509698000	95.0153	184	0
1527802331.511103000	95.0167	103	1
1527802331.780646000	95.2862	392	1
1527802331.780725000	95.2863	265	1
1527802331.798182000	95.3037	87	0
1527802331.936373000	95.4419	233	0
1527802331.937827000	95.4434	148	0
1527802331.939224000	95.4448	106	1
1527802331.941343000	95.4469	92	0
1527802331.942813000	95.4484	156	0
1527802331.944206000	95.4498	103	1
1527802332.221652000	95.7272	996	1
1527802332.221715000	95.7273	261	1
1527802332.239497000	95.745	87	0
1527802332.367237000	95.8728	232	0
1527802332.368715000	95.8743	148	0
1527802332.370251000	95.8758	106	1
1527802332.370648000	95.8762	92	0
1527802332.372076000	95.8776	85	0
1527802332.373161000	95.8787	103	1
1527802332.930819000	96.4364	399	1
1527802332.930886000	96.4364	263	1
1527802332.948901000	96.4545	87	0
1527802333.068867000	96.5744	255	0
1527802333.070246000	96.5758	148	0
1527802333.071287000	96.5768	106	1
1527802333.073467000	96.579	92	0
1527802333.074975000	96.5805	337	0
1527802333.076199000	96.5818	103	1
1527802333.282729000	96.7883	966	1
1527802333.282823000	96.7884	260	1
1527802333.312316000	96.8179	87	0
1527802333.425243000	96.9308	256	0
1527802333.426692000	96.9322	148	0
1527802333.428308000	96.9339	106	1
1527802333.428503000	96.9341	92	0
1527802333.431304000	96.9369	100	1
1527802333.460212000	96.9658	158	0
1527802333.463301000	96.9689	100	1
1527802333.735489000	97.241	391	1
1527802333.735570000	97.2411	259	1
1527802333.755974000	97.2615	87	0
1527802333.867972000	97.3735	287	0
1527802333.869364000	97.3749	148	0
1527802333.871318000	97.3769	106	1
1527802333.872797000	97.3784	92	0
1527802333.874263000	97.3798	231	0
1527802333.875248000	97.3808	103	1
1527802334.901405000	98.407	392	1
1527802334.901490000	98.407	263	1
1527802334.928738000	98.4343	87	0
1527802335.249022000	98.7546	328	0
1527802335.250436000	98.756	148	0
1527802335.251804000	98.7574	106	1
1527802335.255115000	98.7607	92	0
1527802335.256552000	98.7621	161	0
1527802335.257714000	98.7633	103	1
1527802335.388797000	98.8944	389	1
1527802335.388885000	98.8944	259	1
1527802335.408425000	98.914	87	0
1527802335.532072000	99.0376	255	0
1527802335.533485000	99.039	148	0
1527802335.534823000	99.0404	106	1
1527802335.537293000	99.0428	92	0
1527802335.538774000	99.0443	336	0
1527802335.539728000	99.0453	103	1
1527802336.051040000	99.5566	392	1
1527802336.051136000	99.5567	267	1
1527802336.068207000	99.5738	87	0
1527802336.184571000	99.6901	279	0
1527802336.185987000	99.6915	148	0
1527802336.187954000	99.6935	106	1
1527802336.188953000	99.6945	92	0
1527802336.190347000	99.6959	308	0
1527802336.191816000	99.6974	103	1
1527802336.271591000	99.7771	387	1
1527802336.271690000	99.7772	263	1
1527802336.289109000	99.7947	87	0
1527802336.396208000	99.9018	330	0
1527802336.397636000	99.9032	148	0
1527802336.398877000	99.9044	106	1
1527802336.400765000	99.9063	92	0
1527802336.402263000	99.9078	322	0
1527802336.403809000	99.9094	103	1
1527802337.262669000	100.768	390	1
[truncated: 327 more rows]
