# Supplementary material for: Method for multi-task learning fusion network traffic classification to address small sample labels
Source: Sci Rep. 2024 Jan 30;14:2518. doi: 10.1038/s41598-024-51933-8 (PMC10827795; doi:10.1038/s41598-024-51933-8)
Supplement: Supplementary file 2 — Supplementary Information 2. [file 41598_2024_51933_MOESM2_ESM.zip › QUIC Dataset/QUIC Dataset/pretraining/Google Doc/GoogleDoc-112.txt]

1527880304.948995000	0	1412	1
1527880304.952625000	0.00362992	1238	1
1527880304.984020000	0.0350249	1412	0
1527880304.984583000	0.0355878	103	1
1527880304.984682000	0.035687	97	1
1527880304.984872000	0.035877	93	0
1527880304.999176000	0.0501809	84	0
1527880305.009686000	0.0606909	100	1
1527880305.195099000	0.246104	499	0
1527880305.203866000	0.254871	1412	0
1527880305.204169000	0.255174	100	1
1527880305.204174000	0.255179	1412	0
1527880305.204455000	0.25546	1412	0
1527880305.204457000	0.255462	178	0
1527880305.204772000	0.255777	100	1
1527880305.205175000	0.25618	1412	0
1527880305.205388000	0.256393	100	1
1527880305.205507000	0.256512	1412	0
1527880305.205799000	0.256804	1412	0
1527880305.205802000	0.256807	180	0
1527880305.206090000	0.257095	1412	0
1527880305.206158000	0.257163	1412	0
1527880305.206172000	0.257177	100	1
1527880305.206240000	0.257245	100	1
1527880305.206412000	0.257417	1412	0
1527880305.206414000	0.257419	165	0
1527880305.206768000	0.257773	1412	0
1527880305.206885000	0.25789	100	1
1527880305.206950000	0.257955	100	1
1527880305.207087000	0.258092	1412	0
1527880305.208222000	0.259227	1412	0
1527880305.208289000	0.259294	1412	0
1527880305.208534000	0.259539	1412	0
1527880305.208836000	0.259841	1412	0
1527880305.210409000	0.261414	1412	0
1527880305.210628000	0.261633	1412	0
1527880305.210711000	0.261716	1412	0
1527880305.211038000	0.262043	1412	0
1527880305.212176000	0.263181	1412	0
1527880305.212475000	0.26348	1412	0
1527880305.212478000	0.263483	192	0
1527880305.212805000	0.26381	1412	0
1527880305.212872000	0.263877	1412	0
1527880305.213145000	0.26415	1412	0
1527880305.214697000	0.265702	1412	0
1527880305.214703000	0.265708	266	0
1527880305.215075000	0.26608	1412	0
1527880305.215078000	0.266083	1412	0
1527880305.215371000	0.266376	1412	0
1527880305.216219000	0.267224	1412	0
1527880305.216530000	0.267535	1412	0
1527880305.216831000	0.267836	1412	0
1527880305.218392000	0.269397	1412	0
1527880305.218708000	0.269713	1412	0
1527880305.218778000	0.269783	1412	0
1527880305.219027000	0.270032	1412	0
1527880305.219330000	0.270335	1412	0
1527880305.219397000	0.270402	542	0
1527880305.219655000	0.27066	100	1
1527880305.219717000	0.270722	100	1
1527880305.219787000	0.270792	100	1
1527880305.219847000	0.270852	100	1
1527880305.219897000	0.270902	100	1
1527880305.219957000	0.270962	100	1
1527880305.220014000	0.271019	100	1
1527880305.220085000	0.27109	100	1
1527880305.220128000	0.271133	100	1
1527880305.220198000	0.271203	100	1
1527880305.220252000	0.271257	114	1
1527880305.220330000	0.271335	100	1
1527880305.220377000	0.271382	100	1
1527880305.220442000	0.271447	100	1
1527880305.244574000	0.295579	97	1
1527880305.261422000	0.312427	84	0
1527880305.703617000	0.754622	434	1
1527880305.703700000	0.754705	1412	1
1527880305.703723000	0.754728	904	1
1527880305.711540000	0.762545	216	1
1527880305.717851000	0.768856	86	0
1527880305.750467000	0.801472	86	0
1527880305.837883000	0.888888	325	0
1527880305.838245000	0.88925	1412	0
1527880305.838399000	0.889404	1412	0
1527880305.838724000	0.889729	1412	0
1527880305.838727000	0.889732	176	0
1527880305.839061000	0.890066	1412	0
1527880305.839195000	0.8902	109	1
1527880305.839265000	0.89027	100	1
1527880305.839307000	0.890312	100	1
1527880305.839366000	0.890371	1412	0
1527880305.839588000	0.890593	1068	0
1527880305.840267000	0.891272	100	1
1527880305.841603000	0.892608	91	0
1527880305.841606000	0.892611	88	0
1527880305.841713000	0.892718	100	1
1527880305.860488000	0.911493	399	0
1527880305.862551000	0.913556	79	0
1527880305.862666000	0.913671	100	1
1527880305.954056000	1.00506	215	1
1527880305.991999000	1.043	86	0
1527880306.066291000	1.1173	378	0
1527880306.066569000	1.11757	1115	0
1527880306.066707000	1.11771	103	1
1527880306.069419000	1.12042	91	0
1527880306.069836000	1.12084	141	0
1527880306.084292000	1.1353	100	1
1527880306.536964000	1.58797	395	1
1527880306.573022000	1.62403	286	0
1527880306.573106000	1.62411	405	0
1527880306.573309000	1.62431	100	1
1527880306.799983000	1.85099	241	1
1527880306.800059000	1.85106	143	1
1527880306.813436000	1.86444	86	0
1527880306.867697000	1.9187	221	1
1527880306.867782000	1.91879	189	1
1527880306.874070000	1.92507	1412	0
1527880306.874646000	1.92565	1412	0
1527880306.875226000	1.92623	1412	0
1527880306.875334000	1.92634	656	0
1527880306.875337000	1.92634	91	0
1527880306.875338000	1.92634	124	0
1527880306.875665000	1.92667	103	1
1527880306.875720000	1.92672	100	1
1527880306.875780000	1.92678	100	1
1527880306.881064000	1.93207	86	0
1527880306.994798000	2.0458	602	0
1527880306.995199000	2.0462	178	0
1527880306.996124000	2.04713	103	1
1527880307.652326000	2.70333	232	1
1527880307.692337000	2.74334	86	0
1527880307.710400000	2.7614	1412	1
1527880307.710489000	2.76149	1412	1
1527880307.710511000	2.76152	193	1
1527880307.710596000	2.7616	839	1
1527880307.725356000	2.77636	86	0
1527880307.749894000	2.8009	573	0
1527880307.774733000	2.82574	103	1
1527880307.775364000	2.82637	417	0
1527880307.775736000	2.82674	1412	0
1527880307.775920000	2.82692	997	0
1527880307.777538000	2.82854	100	1
1527880307.792763000	2.84377	100	0
1527880307.792877000	2.84388	176	0
1527880307.793072000	2.84408	100	1
1527880307.817757000	2.86876	97	1
1527880308.715004000	3.76601	769	1
1527880308.715107000	3.76611	1412	1
1527880308.715131000	3.76614	1412	1
1527880308.715158000	3.76616	1412	1
1527880308.715192000	3.7662	1412	1
1527880308.715220000	3.76622	1412	1
1527880308.715271000	3.76628	1412	1
1527880308.715302000	3.76631	1412	1
1527880308.715325000	3.76633	1412	1
1527880308.715387000	3.76639	1412	1
1527880308.715410000	3.76641	1412	1
1527880308.715446000	3.76645	1412	1
1527880308.715480000	3.76648	1412	1
1527880308.715515000	3.76652	1258	1
1527880308.729542000	3.78055	86	0
1527880308.730588000	3.78159	86	0
1527880308.730589000	3.78159	86	0
1527880308.731732000	3.78274	86	0
1527880308.732577000	3.78358	86	0
1527880308.757555000	3.80856	86	0
1527880308.906968000	3.95797	394	0
1527880308.911612000	3.96262	79	0
1527880308.911883000	3.96289	118	1
1527880310.212393000	5.2634	330	1
1527880310.212475000	5.26348	1412	1
1527880310.212498000	5.2635	979	1
1527880310.212991000	5.264	222	1
1527880310.213052000	5.26406	1412	1
1527880310.213076000	5.26408	1412	1
1527880310.213096000	5.2641	755	1
1527880310.222895000	5.2739	101	1
1527880310.226615000	5.27762	250	1
1527880310.228406000	5.27941	86	0
1527880310.229000000	5.28	86	0
1527880310.253467000	5.30447	86	0
1527880310.253579000	5.30458	103	0
1527880310.296958000	5.34796	106	1
1527880310.351898000	5.4029	397	0
1527880310.354960000	5.40596	79	0
1527880310.358375000	5.40938	100	1
1527880310.644357000	5.69536	557	0
1527880310.645030000	5.69603	306	0
1527880310.645192000	5.6962	139	0
1527880310.646535000	5.69754	120	1
1527880310.649077000	5.70008	249	1
1527880310.663208000	5.71421	86	0
1527880311.045128000	6.09613	826	0
1527880311.045292000	6.0963	1412	0
1527880311.045432000	6.09644	1412	0
1527880311.045578000	6.09658	1412	0
1527880311.045749000	6.09675	1412	0
1527880311.045899000	6.0969	1412	0
1527880311.045902000	6.09691	117	0
1527880311.046082000	6.09709	1412	0
1527880311.046199000	6.0972	1412	0
1527880311.046388000	6.09739	1412	0
1527880311.046391000	6.0974	184	0
1527880311.046509000	6.09751	1233	0
1527880311.046863000	6.09787	127	1
1527880311.047118000	6.09812	1412	0
1527880311.047388000	6.09839	1412	0
1527880311.047459000	6.09846	1412	0
1527880311.047462000	6.09847	184	0
1527880311.047735000	6.09874	1412	0
1527880311.047839000	6.09884	731	0
1527880311.050057000	6.10106	118	1
1527880311.076689000	6.12769	1412	0
1527880311.076985000	6.12799	1412	0
1527880311.077289000	6.12829	1412	0
1527880311.077293000	6.1283	193	0
1527880311.077641000	6.12865	1412	0
1527880311.077707000	6.12871	1412	0
1527880311.077918000	6.12892	1412	0
1527880311.077921000	6.12893	176	0
1527880311.078659000	6.12966	1412	0
1527880311.078772000	6.12978	1412	0
1527880311.078919000	6.12992	124	1
1527880311.078955000	6.12996	1412	0
1527880311.078958000	6.12996	176	0
1527880311.079117000	6.13012	1412	0
1527880311.079119000	6.13012	317	0
1527880311.079513000	6.13052	1412	0
1527880311.079515000	6.13052	205	0
1527880311.081122000	6.13213	1412	0
1527880311.081358000	6.13236	1412	0
1527880311.081428000	6.13243	1412	0
1527880311.081432000	6.13244	184	0
1527880311.081434000	6.13244	83	0
1527880311.081736000	6.13274	1184	0
1527880311.082224000	6.13323	124	1
1527880311.082459000	6.13346	1412	0
1527880311.082776000	6.13378	1412	0
1527880311.083094000	6.1341	1412	0
1527880311.083097000	6.1341	184	0
1527880311.083099000	6.1341	83	0
1527880311.083355000	6.13436	993	0
1527880311.084746000	6.13575	1412	0
1527880311.084968000	6.13597	1248	0
1527880311.085056000	6.13606	1412	0
1527880311.085377000	6.13638	1412	0
1527880311.085466000	6.13647	652	0
1527880311.085840000	6.13684	1412	0
1527880311.086144000	6.13715	1412	0
1527880311.086146000	6.13715	329	0
1527880311.086148000	6.13715	91	0
1527880311.086226000	6.13723	226	0
1527880311.088035000	6.13904	103	1
1527880311.093982000	6.14499	124	1
1527880311.098068000	6.14907	109	1
1527880312.425003000	7.47601	308	1
1527880312.425085000	7.47609	143	1
1527880312.438368000	7.48937	86	0
1527880312.494964000	7.54597	1412	0
1527880312.495249000	7.54625	1412	0
1527880312.495897000	7.5469	1412	0
1527880312.495966000	7.54697	540	0
1527880312.495968000	7.54697	91	0
1527880312.495970000	7.54697	124	0
1527880312.499188000	7.55019	115	1
1527880313.579278000	8.63028	377	1
1527880313.579372000	8.63038	293	1
1527880313.582500000	8.6335	301	1
1527880313.582591000	8.6336	1412	1
1527880313.582629000	8.63363	1412	1
1527880313.582657000	8.63366	966	1
1527880313.593151000	8.64416	86	0
1527880313.619812000	8.67082	301	1
1527880313.624921000	8.67593	86	0
1527880313.626031000	8.67704	396	1
1527880313.636113000	8.68712	86	0
1527880313.642847000	8.69385	86	0
1527880313.697696000	8.7487	514	0
1527880313.701780000	8.75278	103	1
1527880313.703459000	8.75446	79	0
1527880313.706832000	8.75784	97	1
1527880313.772034000	8.82304	1412	1
1527880313.772107000	8.82311	1412	1
1527880313.772139000	8.82314	261	1
1527880313.772187000	8.82319	843	1
1527880313.789214000	8.84022	86	0
1527880313.810423000	8.86143	485	0
1527880313.810526000	8.86153	338	0
1527880313.814787000	8.86579	103	1
1527880313.903003000	8.95401	302	0
1527880313.903782000	8.95479	1399	0
1527880313.904513000	8.95552	512	0
1527880313.906817000	8.95782	103	1
1527880313.907769000	8.95877	591	0
1527880313.909947000	8.96095	634	0
1527880313.910033000	8.96104	466	0
1527880313.910597000	8.9616	696	0
1527880313.911688000	8.96269	483	0
1527880313.911808000	8.96281	109	1
1527880313.912579000	8.96358	834	0
1527880313.913855000	8.96486	648	0
1527880313.915755000	8.96676	100	1
1527880313.915966000	8.96697	518	0
1527880313.916052000	8.96706	438	0
1527880313.917323000	8.96833	700	0
1527880313.918960000	8.96996	615	0
1527880313.919777000	8.97078	106	1
1527880313.919895000	8.9709	566	0
1527880313.920543000	8.97155	653	0
1527880313.922683000	8.97369	582	0
1527880313.923280000	8.97428	688	0
1527880313.923777000	8.97478	106	1
1527880313.933768000	8.98477	283	0
1527880313.933770000	8.98477	102	0
1527880313.935818000	8.98682	299	0
1527880313.936674000	8.98768	91	0
1527880313.936743000	8.98775	236	0
1527880313.937786000	8.98879	109	1
1527880314.544852000	9.59586	987	1
1527880314.544945000	9.59595	108	1
1527880314.556211000	9.60722	301	1
1527880314.558854000	9.60986	475	1
1527880314.558934000	9.60994	86	1
1527880314.562372000	9.61338	86	0
1527880314.572363000	9.62337	86	0
1527880314.852312000	9.90332	280	0
1527880314.852316000	9.90332	150	0
1527880314.854777000	9.90578	91	0
1527880314.855285000	9.90629	314	0
1527880314.855954000	9.90696	112	1
1527880314.934476000	9.98548	264	0
1527880314.934484000	9.98549	102	0
1527880314.938658000	9.98966	91	0
1527880314.938741000	9.98975	150	0
1527880314.938884000	9.98989	106	1
1527880315.103374000	10.1544	241	0
1527880315.103376000	10.1544	140	0
1527880315.106788000	10.1578	91	0
1527880315.107203000	10.1582	140	0
1527880315.113810000	10.1648	106	1
1527880315.687305000	10.7383	391	1
1527880315.687379000	10.7384	255	1
1527880315.703128000	10.7541	86	0
1527880316.459149000	11.5102	302	1
1527880316.459274000	11.5103	1412	1
1527880316.459299000	11.5103	1412	1
1527880316.459338000	11.5103	1412	1
1527880316.459393000	11.5104	1412	1
1527880316.459415000	11.5104	1412	1
1527880316.459456000	11.5105	1412	1
1527880316.459485000	11.5105	1412	1
1527880316.459523000	11.5105	1412	1
1527880316.459574000	11.5106	1412	1
1527880316.459596000	11.5106	1412	1
1527880316.459632000	11.5106	1412	1
1527880316.459660000	11.5107	1412	1
1527880316.459706000	11.5107	1412	1
1527880316.459728000	11.5107	1412	1
1527880316.461098000	11.5121	1412	1
1527880316.461151000	11.5122	1412	1
1527880316.461205000	11.5122	1412	1
1527880316.461229000	11.5122	1412	1
1527880316.461266000	11.5123	1412	1
1527880316.461314000	11.5123	1412	1
1527880316.461350000	11.5124	1412	1
1527880316.461385000	11.5124	1412	1
1527880316.462933000	11.5139	1412	1
1527880316.463097000	11.5141	1412	1
1527880316.463124000	11.5141	1412	1
1527880316.463169000	11.5142	1412	1
1527880316.463222000	11.5142	1412	1
1527880316.463260000	11.5143	1412	1
1527880316.463312000	11.5143	1412	1
1527880316.463348000	11.5144	1412	1
1527880316.463410000	11.5144	1412	1
1527880316.464972000	11.516	1412	1
1527880316.465001000	11.516	1412	1
1527880316.465042000	11.516	711	1
1527880316.474474000	11.5255	86	0
1527880316.478646000	11.5297	86	0
1527880316.479985000	11.531	86	0
1527880316.483814000	11.5348	86	0
1527880316.494387000	11.5454	86	0
1527880316.530540000	11.5815	254	0
1527880316.530543000	11.5815	145	0
1527880316.533048000	11.5841	91	0
1527880316.533137000	11.5841	294	0
1527880316.533954000	11.585	124	1
1527880316.560212000	11.6112	481	1
1527880316.560323000	11.6113	93	1
1527880316.576973000	11.628	86	0
1527880316.831458000	11.8825	396	0
1527880316.834972000	11.886	100	1
1527880316.837238000	11.8882	79	0
1527880316.840990000	11.892	97	1
1527880316.873965000	11.925	244	0
1527880316.874096000	11.9251	561	0
1527880316.877163000	11.9282	279	0
1527880316.877963000	11.929	103	1
1527880316.917418000	11.9684	357	1
1527880316.918407000	11.9694	294	1
1527880316.934077000	11.9851	86	0
1527880316.965728000	12.0167	375	1
1527880316.981685000	12.0327	86	0
1527880317.069982000	12.121	340	1
1527880317.070087000	12.1211	260	1
1527880317.095724000	12.1467	86	0
1527880317.146546000	12.1976	669	0
1527880317.146728000	12.1977	801	0
1527880317.148179000	12.1992	91	0
1527880317.148247000	12.1993	117	0
1527880317.151044000	12.202	109	1
1527880317.224519000	12.2755	285	0
1527880317.224522000	12.2755	117	0
1527880317.225622000	12.2766	234	0
1527880317.225691000	12.2767	278	0
1527880317.227599000	12.2786	91	0
1527880317.227688000	12.2787	91	0
1527880317.228235000	12.2792	112	1
1527880317.228359000	12.2794	91	0
1527880317.228803000	12.2798	129	0
1527880317.231965000	12.283	100	1
1527880317.425103000	12.4761	310	0
1527880317.425189000	12.4762	145	0
1527880317.428387000	12.4794	91	0
1527880317.428900000	12.4799	280	0
1527880317.429133000	12.4801	106	1
1527880317.762517000	12.8135	388	1
1527880317.762583000	12.8136	260	1
1527880317.777884000	12.8289	86	0
1527880317.891136000	12.9421	257	0
1527880317.891139000	12.9421	145	0
1527880317.894488000	12.9455	91	0
1527880317.894570000	12.9456	147	0
1527880317.895091000	12.9461	109	1
1527880318.026401000	13.0774	387	1
1527880318.026492000	13.0775	255	1
1527880318.044246000	13.0953	86	0
1527880318.357534000	13.4085	256	0
1527880318.357536000	13.4085	145	0
1527880318.361123000	13.4121	104	1
1527880318.361518000	13.4125	91	0
1527880318.361612000	13.4126	319	0
1527880318.365096000	13.4161	101	1
1527880318.512284000	13.5633	391	1
1527880318.512351000	13.5634	256	1
1527880318.528089000	13.5791	86	0
1527880318.849848000	13.9009	287	0
1527880318.850163000	13.9012	145	0
1527880318.852637000	13.9036	91	0
1527880318.853052000	13.9041	152	0
1527880318.854068000	13.9051	110	1
1527880318.922510000	13.9735	513	1
1527880318.922595000	13.9736	252	1
1527880318.938804000	13.9898	86	0
1527880319.089465000	14.1405	234	0
1527880319.089468000	14.1405	145	0
1527880319.092140000	14.1431	91	0
1527880319.092569000	14.1436	204	0
1527880319.093160000	14.1442	110	1
1527880319.166236000	14.2172	876	1
1527880319.166312000	14.2173	253	1
1527880319.183770000	14.2348	86	0
1527880319.345892000	14.3969	232	0
1527880319.345987000	14.397	145	0
1527880319.350107000	14.4011	104	1
1527880319.357290000	14.4083	91	0
1527880319.358148000	14.4092	119	0
1527880319.361174000	14.4122	101	1
1527880319.487393000	14.5384	979	1
1527880319.487456000	14.5385	252	1
1527880319.503461000	14.5545	86	0
1527880319.819667000	14.8707	255	0
1527880319.819763000	14.8708	145	0
1527880319.823015000	14.874	91	0
1527880319.823171000	14.8742	107	1
1527880319.823495000	14.8745	219	0
1527880319.827122000	14.8781	98	1
1527880319.912543000	14.9635	390	1
1527880319.912636000	14.9636	258	1
1527880319.928408000	14.9794	86	0
1527880320.080120000	15.1311	231	0
1527880320.080123000	15.1311	147	0
1527880320.084254000	15.1353	104	1
1527880320.084272000	15.1353	91	0
1527880320.084801000	15.1358	236	0
1527880320.088133000	15.1391	101	1
1527880320.162857000	15.2139	390	1
1527880320.162931000	15.2139	254	1
1527880320.180442000	15.2314	86	0
1527880320.188404000	15.2394	86	0
1527880320.541634000	15.5926	231	0
1527880320.541641000	15.5926	147	0
1527880320.545276000	15.5963	107	1
1527880320.545608000	15.5966	91	0
1527880320.546413000	15.5974	187	0
1527880320.549168000	15.6002	101	1
1527880320.572263000	15.6233	386	1
1527880320.572323000	15.6233	260	1
1527880320.588214000	15.6392	86	0
1527880320.885896000	15.9369	257	0
1527880320.885899000	15.9369	147	0
1527880320.889235000	15.9402	91	0
1527880320.890075000	15.9411	143	0
1527880320.890299000	15.9413	110	1
1527880321.213002000	16.264	388	1
1527880321.213067000	16.2641	256	1
1527880321.229609000	16.2806	86	0
1527880321.547550000	16.5986	304	0
1527880321.547552000	16.5986	147	0
1527880321.551225000	16.6022	104	1
1527880321.552281000	16.6033	91	0
1527880321.552363000	16.6034	245	0
1527880321.556237000	16.6072	101	1
1527880321.827971000	16.879	391	1
1527880321.828055000	16.8791	489	1
1527880321.843721000	16.8947	86	0
1527880322.146758000	17.1978	257	0
1527880322.146760000	17.1978	147	0
1527880322.149067000	17.2001	91	0
1527880322.149538000	17.2005	280	0
1527880322.150266000	17.2013	110	1
1527880322.341922000	17.3929	387	1
1527880322.341988000	17.393	256	1
1527880322.359218000	17.4102	86	0
1527880322.665336000	17.7163	300	0
1527880322.665338000	17.7163	147	0
1527880322.669323000	17.7203	91	0
1527880322.669447000	17.7205	104	1
1527880322.669464000	17.7205	318	0
1527880322.673277000	17.7243	101	1
1527880322.840742000	17.8917	390	1
1527880322.840831000	17.8918	259	1
1527880322.857421000	17.9084	86	0
1527880322.964572000	18.0156	283	0
1527880322.964574000	18.0156	147	0
1527880322.968354000	18.0194	104	1
1527880322.969309000	18.0203	91	0
1527880322.969311000	18.0203	252	0
1527880322.973393000	18.0244	101	1
1527880323.298589000	18.3496	389	1
1527880323.298653000	18.3497	256	1
1527880323.315632000	18.3666	86	0
1527880323.440347000	18.4914	232	0
1527880323.440350000	18.4914	147	0
1527880323.444125000	18.4951	91	0
1527880323.444362000	18.4954	107	1
1527880323.444577000	18.4956	188	0
1527880323.448353000	18.4994	98	1
1527880323.558689000	18.6097	512	1
1527880323.558752000	18.6098	257	1
1527880323.574705000	18.6257	86	0
1527880323.695574000	18.7466	324	0
1527880323.695577000	18.7466	147	0
1527880323.699440000	18.7504	104	1
1527880323.700085000	18.7511	91	0
1527880323.700922000	18.7519	235	0
1527880323.703424000	18.7544	101	1
1527880323.832561000	18.8836	387	1
1527880323.832648000	18.8837	257	1
1527880323.849054000	18.9001	86	0
1527880323.954744000	19.0057	232	0
1527880323.955046000	19.0061	147	0
1527880323.958432000	19.0094	104	1
1527880323.961236000	19.0122	91	0
1527880323.961238000	19.0122	252	0
1527880323.965421000	19.0164	101	1
1527880324.223974000	19.275	871	1
1527880324.224111000	19.2751	257	1
1527880324.239975000	19.291	86	0
1527880324.555860000	19.6069	256	0
1527880324.556230000	19.6072	147	0
1527880324.559417000	19.6104	104	1
1527880324.560692000	19.6117	91	0
1527880324.560793000	19.6118	107	0
1527880324.564402000	19.6154	101	1
1527880324.746753000	19.7978	983	1
1527880324.746816000	19.7978	268	1
1527880324.764763000	19.8158	86	0
1527880325.072513000	20.1235	287	0
1527880325.072516000	20.1235	147	0
1527880325.076506000	20.1275	104	1
1527880325.077065000	20.1281	91	0
1527880325.077067000	20.1281	247	0
1527880325.080443000	20.1314	101	1
1527880325.181287000	20.2323	387	1
1527880325.181380000	20.2324	259	1
1527880325.197055000	20.2481	86	0
1527880325.360494000	20.4115	234	0
1527880325.361241000	20.4122	147	0
1527880325.364516000	20.4155	104	1
1527880325.365806000	20.4168	91	0
1527880325.366241000	20.4172	167	0
1527880325.369435000	20.4204	101	1
1527880325.439771000	20.4908	390	1
1527880325.439860000	20.4909	258	1
1527880325.455922000	20.5069	86	0
1527880325.583258000	20.6343	235	0
1527880325.587547000	20.6386	101	1
1527880325.593435000	20.6444	157	0
1527880325.593528000	20.6445	216	0
1527880325.597566000	20.6486	101	1
1527880325.783896000	20.8349	388	1
1527880325.783987000	20.835	256	1
1527880325.800089000	20.8511	86	0
1527880326.131967000	21.183	258	0
1527880326.131969000	21.183	147	0
1527880326.135000000	21.186	91	0
1527880326.135469000	21.1865	284	0
1527880326.135531000	21.1865	107	1
1527880326.139479000	21.1905	98	1
1527880326.279783000	21.3308	392	1
1527880326.279878000	21.3309	261	1
1527880326.296587000	21.3476	87	0
1527880326.400796000	21.4518	232	0
1527880326.400799000	21.4518	147	0
1527880326.404514000	21.4555	104	1
1527880326.405276000	21.4563	91	0
1527880326.405722000	21.4567	96	0
1527880326.408493000	21.4595	101	1
1527880326.933289000	21.9843	387	1
1527880326.933355000	21.9844	258	1
1527880326.950762000	22.0018	87	0
1527880327.068472000	22.1195	255	0
1527880327.068709000	22.1197	147	0
1527880327.072623000	22.1236	104	1
1527880327.072661000	22.1237	91	0
1527880327.073078000	22.1241	202	0
1527880327.076605000	22.1276	101	1
1527880327.214866000	22.2659	387	1
1527880327.214963000	22.266	257	1
1527880327.231215000	22.2822	87	0
1527880327.535739000	22.5867	232	0
1527880327.535847000	22.5869	147	0
1527880327.538993000	22.59	91	0
1527880327.539563000	22.5906	107	1
1527880327.539865000	22.5909	103	0
1527880327.543554000	22.5946	98	1
1527880327.715376000	22.7664	387	1
1527880327.715462000	22.7665	257	1
1527880327.741553000	22.7926	87	0
1527880327.938433000	22.9894	325	0
1527880327.938665000	22.9897	147	0
1527880327.942598000	22.9936	91	0
1527880327.942695000	22.9937	104	1
1527880327.942710000	22.9937	324	0
1527880327.946644000	22.9976	101	1
1527880328.220833000	23.2718	386	1
1527880328.220906000	23.2719	257	1
1527880328.237882000	23.2889	87	0
1527880328.360646000	23.4117	232	0
1527880328.360648000	23.4117	147	0
1527880328.364688000	23.4157	104	1
1527880328.365052000	23.4161	91	0
1527880328.365550000	23.4166	321	0
1527880328.368670000	23.4197	101	1
1527880328.614171000	23.6652	391	1
1527880328.614229000	23.6652	254	1
1527880328.630384000	23.6814	87	0
1527880328.737362000	23.7884	300	0
1527880328.737364000	23.7884	147	0
1527880328.741404000	23.7924	91	0
1527880328.741650000	23.7927	107	1
1527880328.741839000	23.7928	221	0
1527880328.745717000	23.7967	98	1
1527880329.073415000	24.1244	512	1
1527880329.073511000	24.1245	260	1
1527880329.089644000	24.1406	87	0
1527880329.404359000	24.4554	282	0
1527880329.404361000	24.4554	147	0
1527880329.408049000	24.4591	91	0
1527880329.408135000	24.4591	294	0
1527880329.408729000	24.4597	110	1
1527880329.586209000	24.6372	870	1
1527880329.586301000	24.6373	260	1
1527880329.602837000	24.6538	87	0
1527880329.909877000	24.9609	255	0
1527880329.909879000	24.9609	147	0
1527880329.913347000	24.9644	91	0
1527880329.913751000	24.9648	288	0
1527880329.913772000	24.9648	107	1
1527880329.917722000	24.9687	98	1
1527880330.041207000	25.0922	982	1
1527880330.041272000	25.0923	259	1
1527880330.057703000	25.1087	87	0
1527880330.367134000	25.4181	303	0
1527880330.367136000	25.4181	147	0
1527880330.370823000	25.4218	104	1
1527880330.371498000	25.4225	91	0
1527880330.371860000	25.4229	101	0
1527880330.374889000	25.4259	101	1
1527880330.475805000	25.5268	388	1
1527880330.475890000	25.5269	258	1
1527880330.492261000	25.5433	87	0
1527880330.808253000	25.8593	277	0
1527880330.808256000	25.8593	147	0
1527880330.811825000	25.8628	104	1
1527880330.812216000	25.8632	91	0
1527880330.813002000	25.864	212	0
1527880330.815812000	25.8668	101	1
1527880330.986114000	26.0371	390	1
1527880330.986168000	26.0372	255	1
1527880331.002089000	26.0531	87	0
1527880331.124937000	26.1759	264	0
1527880331.124940000	26.1759	147	0
1527880331.128856000	26.1799	104	1
1527880331.130198000	26.1812	91	0
1527880331.130283000	26.1813	240	0
1527880331.133764000	26.1848	101	1
1527880331.397452000	26.4485	390	1
1527880331.397530000	26.4485	265	1
1527880331.414790000	26.4658	87	0
1527880331.717166000	26.7682	257	0
1527880331.717168000	26.7682	147	0
1527880331.720874000	26.7719	104	1
1527880331.721302000	26.7723	91	0
1527880331.722137000	26.7731	238	0
1527880331.724796000	26.7758	101	1
1527880331.829058000	26.8801	391	1
1527880331.829148000	26.8802	561	1
1527880331.848553000	26.8996	87	0
1527880332.168236000	27.2192	232	0
1527880332.168238000	27.2192	147	0
1527880332.170797000	27.2218	91	0
1527880332.170799000	27.2218	295	0
1527880332.171838000	27.2228	110	1
1527880335.581818000	30.6328	368	1
1527880335.581895000	30.6329	1412	1
1527880335.581921000	30.6329	1412	1
1527880335.581957000	30.633	1412	1
1527880335.582004000	30.633	237	1
1527880335.600353000	30.6514	87	0
1527880335.608238000	30.6592	87	0
1527880335.700676000	30.7517	411	0
1527880335.704685000	30.7557	104	1
1527880335.706042000	30.757	79	0
1527880335.709678000	30.7607	98	1
1527880335.785221000	30.8362	390	1
1527880335.785316000	30.8363	258	1
1527880335.801675000	30.8527	87	0
1527880335.917516000	30.9685	231	0
1527880335.917518000	30.9685	147	0
1527880335.921702000	30.9727	104	1
1527880335.921893000	30.9729	91	0
1527880335.921974000	30.973	309	0
1527880335.925627000	30.9766	101	1
1527880335.998882000	31.0499	386	1
1527880335.998950000	31.05	255	1
1527880336.015349000	31.0664	87	0
1527880336.120455000	31.1715	232	0
1527880336.120457000	31.1715	147	0
1527880336.123710000	31.1747	91	0
1527880336.124159000	31.1752	102	0
1527880336.124725000	31.1757	110	1
1527880336.309581000	31.3606	391	1
1527880336.309680000	31.3607	261	1
1527880336.326133000	31.3771	87	0
1527880336.650012000	31.701	325	0
1527880336.650015000	31.701	147	0
1527880336.653202000	31.7042	91	0
1527880336.653283000	31.7043	161	0
1527880336.653738000	31.7047	110	1
1527880336.802132000	31.8531	508	1
1527880336.802193000	31.8532	265	1
1527880336.819572000	31.8706	87	0
1527880336.940622000	31.9916	231	0
1527880336.940625000	31.9916	147	0
1527880336.942387000	31.9934	91	0
1527880336.942838000	31.9938	324	0
1527880336.944760000	31.9958	110	1
1527880337.265456000	32.3165	874	1
1527880337.265567000	32.3166	264	1
1527880337.281666000	32.3327	87	0
1527880337.402442000	32.4534	234	0
1527880337.402444000	32.4534	147	0
1527880337.406593000	32.4576	91	0
1527880337.406843000	32.4578	107	1
1527880337.407098000	32.4581	325	0
1527880337.410782000	32.4618	98	1
1527880337.706370000	32.7574	983	1
1527880337.706455000	32.7575	266	1
1527880337.722496000	32.7735	87	0
1527880337.850304000	32.9013	300	0
1527880337.850677000	32.9017	147	0
1527880337.853807000	32.9048	104	1
1527880337.854435000	32.9054	91	0
1527880337.854836000	32.9058	128	0
1527880337.857802000	32.9088	101	1
1527880338.538404000	33.5894	390	1
1527880338.538478000	33.5895	260	1
1527880338.555014000	33.606	87	0
1527880338.719606000	33.7706	306	0
1527880338.719608000	33.7706	147	0
1527880338.722196000	33.7732	91	0
1527880338.723281000	33.7743	295	0
1527880338.723858000	33.7749	110	1
1527880338.755223000	33.8062	386	1
1527880338.755297000	33.8063	265	1
1527880338.772568000	33.8236	87	0
1527880338.889241000	33.9402	303	0
1527880338.889311000	33.9403	147	0
1527880338.892445000	33.9434	91	0
1527880338.892521000	33.9435	182	0
1527880338.892942000	33.9439	110	1
1527880339.001376000	34.0524	388	1
1527880339.001437000	34.0524	261	1
1527880339.016838000	34.0678	87	0
1527880339.128239000	34.1792	231	0
1527880339.128242000	34.1792	147	0
1527880339.131828000	34.1828	104	1
1527880339.133578000	34.1846	91	0
1527880339.133665000	34.1847	243	0
1527880339.137836000	34.1888	101	1
1527880339.161607000	34.2126	366	1
1527880339.161667000	34.2127	1412	1
1527880339.161707000	34.2127	1412	1
1527880339.161763000	34.2128	1412	1
1527880339.161791000	34.2128	1353	1
1527880339.177551000	34.2286	87	0
1527880339.255109000	34.3061	324	1
1527880339.255189000	34.3062	262	1
1527880339.271283000	34.3223	87	0
1527880339.273176000	34.3242	372	0
1527880339.276820000	34.3278	104	1
1527880339.279170000	34.3302	79	0
1527880339.282807000	34.3338	98	1
1527880339.374195000	34.4252	298	0
1527880339.374198000	34.4252	147	0
1527880339.377483000	34.4285	91	0
1527880339.377839000	34.4288	104	1
1527880339.377949000	34.429	273	0
1527880339.381819000	34.4328	98	1
1527880339.495215000	34.5462	391	1
1527880339.495282000	34.5463	259	1
1527880339.511381000	34.5624	87	0
1527880339.628672000	34.6797	254	0
1527880339.628778000	34.6798	147	0
1527880339.631538000	34.6825	91	0
1527880339.631621000	34.6826	266	0
1527880339.632841000	34.6838	110	1
1527880339.734312000	34.7853	386	1
1527880339.734384000	34.7854	260	1
1527880339.749749000	34.8008	87	0
1527880340.048706000	35.0997	232	0
1527880340.049424000	35.1004	147	0
1527880340.052112000	35.1031	91	0
1527880340.052576000	35.1036	303	0
1527880340.053118000	35.1041	110	1
1527880340.273334000	35.3243	391	1
1527880340.273427000	35.3244	271	1
1527880340.289728000	35.3407	87	0
1527880340.588520000	35.6395	232	0
1527880340.588622000	35.6396	147	0
1527880340.591900000	35.6429	104	1
1527880340.592563000	35.6436	91	0
1527880340.592632000	35.6436	287	0
1527880340.595872000	35.6469	101	1
1527880340.729366000	35.7804	391	1
1527880340.729427000	35.7804	379	1
1527880340.746519000	35.7975	87	0
1527880340.870598000	35.9216	257	0
1527880340.870601000	35.9216	147	0
1527880340.873507000	35.9245	91	0
1527880340.873589000	35.9246	275	0
1527880340.874911000	35.9259	110	1
1527880340.950225000	36.0012	514	1
1527880340.950317000	36.0013	263	1
1527880340.967362000	36.0184	87	0
1527880341.269154000	36.3202	232	0
1527880341.269156000	36.3202	147	0
1527880341.272991000	36.324	104	1
1527880341.273757000	36.3248	91	0
1527880341.273834000	36.3248	317	0
1527880341.276945000	36.328	101	1
1527880341.376690000	36.4277	874	1
1527880341.376783000	36.4278	267	1
1527880341.393301000	36.4443	87	0
1527880341.402589000	36.4536	87	0
1527880341.695192000	36.7462	324	0
1527880341.695195000	36.7462	147	0
1527880341.698987000	36.75	107	1
1527880341.699315000	36.7503	91	0
1527880341.699744000	36.7507	106	0
1527880341.703081000	36.7541	101	1
1527880341.800925000	36.8519	981	1
1527880341.801009000	36.852	266	1
1527880341.816963000	36.868	87	0
1527880341.925547000	36.9766	232	0
1527880341.925550000	36.9766	147	0
1527880341.929002000	36.98	91	0
1527880341.929055000	36.9801	104	1
1527880341.929465000	36.9805	201	0
1527880341.933064000	36.9841	101	1
1527880342.152389000	37.2034	367	1
1527880342.152490000	37.2035	1412	1
1527880342.152529000	37.2035	1412	1
1527880342.152559000	37.2036	1412	1
1527880342.152593000	37.2036	819	1
1527880342.170529000	37.2215	87	0
1527880342.174920000	37.2259	90	0
1527880342.177836000	37.2288	87	0
1527880342.179051000	37.2301	104	1
1527880342.469819000	37.5208	417	0
1527880342.474115000	37.5251	98	1
1527880342.474835000	37.5258	79	0
1527880342.479076000	37.5301	98	1
1527880345.716490000	40.7675	390	1
1527880345.716573000	40.7676	255	1
1527880345.733827000	40.7848	87	0
1527880346.032179000	41.0832	306	0
1527880346.032400000	41.0834	147	0
1527880346.034677000	41.0857	91	0
1527880346.035077000	41.0861	104	0
1527880346.035820000	41.0868	110	1
1527880346.978669000	42.0297	387	1
1527880346.978755000	42.0298	259	1
1527880346.994545000	42.0455	87	0
1527880347.007082000	42.0581	87	0
1527880347.104340000	42.1553	326	0
1527880347.104551000	42.1556	147	0
1527880347.107708000	42.1587	91	0
1527880347.107945000	42.1589	261	0
1527880347.108443000	42.1594	113	1
1527880347.645950000	42.697	368	1
1527880347.646032000	42.697	1412	1
1527880347.646056000	42.6971	1412	1
1527880347.646093000	42.6971	1412	1
1527880347.646141000	42.6971	540	1
1527880347.664401000	42.7154	87	0
1527880347.691989000	42.743	324	1
1527880347.692064000	42.7431	251	1
1527880347.708253000	42.7593	87	0
1527880347.775137000	42.8261	398	0
1527880347.778477000	42.8295	104	1
1527880347.780439000	42.8314	79	0
1527880347.784463000	42.8355	98	1
1527880347.808645000	42.8596	298	0
1527880347.808866000	42.8599	147	0
1527880347.811682000	42.8627	91	0
1527880347.812086000	42.8631	184	0
1527880347.812588000	42.8636	107	1
1527880347.899655000	42.9507	391	1
1527880347.899747000	42.9508	499	1
1527880347.915632000	42.9666	87	0
1527880348.024716000	43.0757	232	0
1527880348.024940000	43.0759	147	0
1527880348.027541000	43.0785	91	0
1527880348.028039000	43.079	154	0
1527880348.028568000	43.0796	110	1
1527880348.729019000	43.78	390	1
1527880348.729080000	43.7801	256	1
1527880348.747181000	43.7982	87	0
1527880348.921030000	43.972	257	0
1527880348.921242000	43.9722	147	0
1527880348.924527000	43.9755	91	0
1527880348.924623000	43.9756	104	1
1527880348.924926000	43.9759	189	0
1527880348.928625000	43.9796	101	1
1527880349.078990000	44.13	388	1
1527880349.079056000	44.1301	255	1
1527880349.096839000	44.1478	87	0
1527880349.207940000	44.2589	234	0
1527880349.208206000	44.2592	147	0
1527880349.211321000	44.2623	91	0
1527880349.211582000	44.2626	107	1
1527880349.212514000	44.2635	331	0
1527880349.216654000	44.2677	98	1
1527880349.338781000	44.3898	387	1
1527880349.338855000	44.3899	255	1
1527880349.355172000	44.4062	87	0
1527880349.458908000	44.5099	231	0
1527880349.459199000	44.5102	147	0
1527880349.462575000	44.5136	91	0
1527880349.462692000	44.5137	104	1
1527880349.463765000	44.5148	184	0
1527880349.466576000	44.5176	101	1
1527880349.671041000	44.722	512	1
1527880349.671103000	44.7221	259	1
1527880349.688928000	44.7399	87	0
1527880349.828566000	44.8796	255	0
1527880349.828781000	44.8798	147	0
1527880349.832013000	44.883	91	0
1527880349.832471000	44.8835	185	0
1527880349.832620000	44.8836	107	1
1527880349.836687000	44.8877	98	1
1527880350.124147000	45.1752	871	1
1527880350.124238000	45.1752	255	1
1527880350.141061000	45.1921	87	0
1527880350.440435000	45.4914	304	0
1527880350.440674000	45.4917	147	0
1527880350.443112000	45.4941	91	0
1527880350.443367000	45.4944	333	0
1527880350.444711000	45.4957	110	1
1527880351.279536000	46.3305	979	1
1527880351.279628000	46.3306	255	1
1527880351.296116000	46.3471	87	0
1527880351.610313000	46.6613	254	0
1527880351.610602000	46.6616	147	0
1527880351.613999000	46.665	91	0
1527880351.614297000	46.6653	148	0
1527880351.614518000	46.6655	110	1
1527880351.689031000	46.74	386	1
1527880351.689107000	46.7401	259	1
1527880351.705034000	46.756	87	0
1527880351.828976000	46.88	254	0
1527880351.829233000	46.8802	147	0
1527880351.831292000	46.8823	91	0
1527880351.831527000	46.8825	242	0
1527880351.832519000	46.8835	110	1
1527880351.951831000	47.0028	389	1
1527880351.951895000	47.0029	260	1
1527880351.969103000	47.0201	87	0
1527880352.279288000	47.3303	278	0
1527880352.279494000	47.3305	147	0
1527880352.281975000	47.333	91	0
1527880352.282280000	47.3333	317	0
1527880352.283531000	47.3345	110	1
1527880352.561813000	47.6128	387	1
1527880352.561908000	47.6129	259	1
1527880352.587191000	47.6382	87	0
1527880352.690778000	47.7418	308	0
1527880352.691055000	47.7421	147	0
1527880352.694439000	47.7454	91	0
1527880352.694606000	47.7456	107	1
1527880352.694753000	47.7458	153	0
1527880352.698604000	47.7496	98	1
1527880352.982789000	48.0338	388	1
1527880352.982877000	48.0339	256	1
1527880352.999832000	48.0508	87	0
1527880353.306321000	48.3573	303	0
1527880353.306555000	48.3576	147	0
1527880353.309145000	48.3601	91	0
1527880353.309871000	48.3609	198	0
1527880353.310608000	48.3616	110	1
1527880353.453089000	48.5041	387	1
1527880353.453150000	48.5042	259	1
1527880353.470163000	48.5212	87	0
1527880353.578667000	48.6297	234	0
1527880353.578941000	48.6299	147	0
1527880353.582405000	48.6334	91	0
1527880353.582644000	48.6336	107	1
1527880353.582656000	48.6337	209	0
1527880353.586597000	48.6376	98	1
1527880353.692846000	48.7439	391	1
1527880353.692941000	48.7439	255	1
1527880353.709216000	48.7602	87	0
1527880353.834666000	48.8857	254	0
1527880353.834880000	48.8859	147	0
1527880353.838352000	48.8894	91	0
1527880353.838589000	48.8896	202	0
1527880353.838681000	48.8897	107	1
1527880353.842709000	48.8937	98	1
1527880354.112965000	49.164	386	1
1527880354.113026000	49.164	255	1
1527880354.129128000	49.1801	87	0
1527880354.426518000	49.4775	232	0
1527880354.426780000	49.4778	147	0
1527880354.429465000	49.4805	91	0
1527880354.429776000	49.4808	84	0
1527880354.430663000	49.4817	110	1
1527880354.603089000	49.6541	390	1
1527880354.603148000	49.6542	263	1
1527880354.619864000	49.6709	87	0
1527880354.932543000	49.9835	311	0
1527880354.932816000	49.9838	147	0
1527880354.935569000	49.9866	91	0
1527880354.935856000	49.9869	196	0
1527880354.936696000	49.9877	110	1
1527880355.032917000	50.0839	391	1
1527880355.032982000	50.084	257	1
1527880355.049146000	50.1002	87	0
1527880355.150924000	50.2019	232	0
1527880355.151208000	50.2022	147	0
1527880355.154684000	50.2057	91	0
1527880355.154740000	50.2057	104	1
1527880355.155018000	50.206	298	0
1527880355.158807000	50.2098	101	1
1527880355.366218000	50.4172	490	1
1527880355.366292000	50.4173	1412	1
1527880355.366330000	50.4173	1412	1
1527880355.366359000	50.4174	1412	1
1527880355.366398000	50.4174	1101	1
1527880355.384972000	50.436	87	0
1527880355.503133000	50.5541	804	1
1527880355.503188000	50.5542	255	1
1527880355.520177000	50.5712	87	0
1527880355.673766000	50.7248	412	0
1527880355.677749000	50.7288	104	1
1527880355.678364000	50.7294	79	0
1527880355.682024000	50.733	98	1
1527880355.835665000	50.8867	242	0
1527880355.835900000	50.8869	147	0
1527880355.839090000	50.8901	91	0
1527880355.839467000	50.8905	248	0
1527880355.840008000	50.891	107	1
1527880356.024027000	51.075	389	1
1527880356.024110000	51.0751	258	1
1527880356.040438000	51.0914	87	0
1527880356.154801000	51.2058	304	0
1527880356.156247000	51.2073	147	0
1527880356.158690000	51.2097	91	0
1527880356.158771000	51.2098	104	1
1527880356.159602000	51.2106	270	0
1527880356.162814000	51.2138	101	1
1527880356.967853000	52.0189	979	1
1527880356.967944000	52.0189	258	1
1527880356.985512000	52.0365	87	0
1527880357.125092000	52.1761	257	0
1527880357.125313000	52.1763	147	0
1527880357.128864000	52.1799	104	1
1527880357.129055000	52.1801	91	0
1527880357.129304000	52.1803	225	0
1527880357.132881000	52.1839	101	1
1527880357.400991000	52.452	388	1
1527880357.401063000	52.4521	258	1
1527880357.418109000	52.4691	87	0
1527880357.716844000	52.7678	253	0
1527880357.717056000	52.7681	147	0
1527880357.720406000	52.7714	91	0
1527880357.720666000	52.7717	329	0
1527880357.720890000	52.7719	110	1
1527880357.842936000	52.8939	389	1
1527880357.843024000	52.894	259	1
1527880357.859272000	52.9103	87	0
1527880357.971732000	53.0227	280	0
1527880357.971960000	53.023	147	0
1527880357.975853000	53.0269	91	0
1527880357.975946000	53.027	104	1
1527880357.976147000	53.0272	197	0
1527880357.979859000	53.0309	101	1
1527880358.231022000	53.282	387	1
1527880358.231117000	53.2821	255	1
1527880358.248049000	53.2991	87	0
1527880358.350191000	53.4012	255	0
1527880358.350441000	53.4014	147	0
1527880358.353807000	53.4048	91	0
1527880358.353923000	53.4049	104	1
1527880358.354217000	53.4052	206	0
1527880358.357847000	53.4089	101	1
1527880358.516632000	53.5676	390	1
1527880358.516720000	53.5677	261	1
1527880358.533894000	53.5849	87	0
1527880358.651595000	53.7026	282	0
1527880358.651819000	53.7028	147	0
1527880358.654354000	53.7054	91	0
1527880358.654817000	53.7058	228	0
1527880358.656164000	53.7072	110	1
1527880358.972750000	54.0238	390	1
1527880358.972826000	54.0238	262	1
1527880358.989470000	54.0405	87	0
1527880359.293569000	54.3446	299	0
1527880359.293847000	54.3449	147	0
1527880359.296952000	54.348	104	1
1527880359.297069000	54.3481	91	0
1527880359.297370000	54.3484	91	0
1527880359.300959000	54.352	101	1
1527880359.461188000	54.5122	388	1
1527880359.461248000	54.5123	256	1
1527880359.477989000	54.529	87	0
1527880359.593950000	54.645	234	0
1527880359.594238000	54.6452	147	0
1527880359.597949000	54.649	104	1
1527880359.598838000	54.6498	91	0
1527880359.599425000	54.6504	329	0
1527880359.602985000	54.654	101	1
1527880359.822249000	54.8733	391	1
1527880359.822321000	54.8733	255	1
1527880359.838844000	54.8898	87	0
1527880359.941180000	54.9922	258	0
1527880359.941406000	54.9924	147	0
1527880359.944365000	54.9954	91	0
1527880359.944612000	54.9956	339	0
1527880359.945046000	54.9961	110	1
1527880360.091705000	55.1427	388	1
1527880360.091797000	55.1428	256	1
1527880360.108828000	55.1598	87	0
1527880360.221576000	55.2726	266	0
1527880360.221858000	55.2729	147	0
1527880360.224985000	55.276	104	1
1527880360.226101000	55.2771	91	0
1527880360.226403000	55.2774	153	0
1527880360.229978000	55.281	101	1
1527880360.531393000	55.5824	514	1
1527880360.531463000	55.5825	264	1
1527880360.548251000	55.5993	87	0
1527880360.667712000	55.7187	277	0
1527880360.667941000	55.7189	147	0
1527880360.672043000	55.723	91	0
1527880360.672109000	55.7231	104	1
1527880360.672309000	55.7233	332	0
1527880360.676019000	55.727	101	1
1527880360.954634000	56.0056	871	1
1527880360.954697000	56.0057	259	1
1527880360.971405000	56.0224	87	0
1527880361.079785000	56.1308	231	0
1527880361.080009000	56.131	147	0
1527880361.083925000	56.1349	91	0
1527880361.084145000	56.1351	107	1
1527880361.084179000	56.1352	87	0
1527880361.088128000	56.1391	98	1
1527880361.323770000	56.3748	386	1
1527880361.323864000	56.3749	256	1
1527880361.340949000	56.392	87	0
1527880361.439649000	56.4907	235	0
1527880361.439878000	56.4909	147	0
1527880361.442866000	56.4939	91	0
1527880361.443097000	56.4941	107	1
1527880361.443152000	56.4942	143	0
1527880361.447023000	56.498	98	1
1527880361.744568000	56.7956	981	1
1527880361.744624000	56.7956	255	1
1527880361.773119000	56.8241	981	1
1527880361.778937000	56.8299	87	0
1527880361.793307000	56.8443	87	0
1527880361.892373000	56.9434	255	0
1527880361.892854000	56.9439	147	0
1527880361.896143000	56.9471	107	1
1527880361.896170000	56.9472	91	0
1527880361.896553000	56.9476	245	0
1527880361.900206000	56.9512	101	1
1527880362.173408000	57.2244	387	1
1527880362.173471000	57.2245	261	1
1527880362.192842000	57.2438	87	0
1527880362.293528000	57.3445	232	0
1527880362.293744000	57.3447	147	0
1527880362.297099000	57.3481	91	0
1527880362.297150000	57.3482	104	1
1527880362.297841000	57.3488	163	0
1527880362.301150000	57.3522	101	1
1527880362.634559000	57.6856	390	1
1527880362.634651000	57.6857	257	1
1527880362.650820000	57.7018	87	0
1527880362.780453000	57.8315	325	0
1527880362.780679000	57.8317	147	0
1527880362.784194000	57.8352	104	1
1527880362.786137000	57.8371	91	0
1527880362.787264000	57.8383	167	0
1527880362.790191000	57.8412	101	1
1527880362.872515000	57.9235	387	1
1527880362.872604000	57.9236	257	1
1527880362.889189000	57.9402	87	0
1527880362.994982000	58.046	231	0
1527880362.995257000	58.0463	147	0
1527880362.999223000	58.0502	104	1
1527880362.999255000	58.0503	91	0
1527880362.999631000	58.0506	291	0
1527880363.003208000	58.0542	101	1
1527880363.142496000	58.1935	386	1
1527880363.142591000	58.1936	256	1
1527880363.159033000	58.21	87	0
1527880363.286762000	58.3378	231	0
1527880363.286989000	58.338	147	0
1527880363.290844000	58.3418	91	0
1527880363.291131000	58.3421	193	0
1527880363.291167000	58.3422	107	1
1527880363.295142000	58.3461	98	1
1527880363.552567000	58.6036	390	1
1527880363.552658000	58.6037	263	1
1527880363.569319000	58.6203	87	0
1527880363.690575000	58.7416	304	0
1527880363.690789000	58.7418	147	0
1527880363.693610000	58.7446	91	0
1527880363.693852000	58.7449	137	0
1527880363.694299000	58.7453	110	1
1527880363.941583000	58.9926	391	1
1527880363.941644000	58.9926	256	1
1527880363.958678000	59.0097	87	0
1527880364.066912000	59.1179	254	0
1527880364.067174000	59.1182	147	0
1527880364.071269000	59.1223	104	1
1527880364.071833000	59.1228	91	0
1527880364.072174000	59.1232	236	0
1527880364.075184000	59.1262	101	1
1527880364.251367000	59.3024	386	1
1527880364.251464000	59.3025	257	1
1527880364.268209000	59.3192	87	0
1527880364.382478000	59.4335	260	0
1527880364.382714000	59.4337	147	0
1527880364.386277000	59.4373	104	1
1527880364.386330000	59.4373	91	0
1527880364.387014000	59.438	268	0
1527880364.390276000	59.4413	101	1
1527880364.732820000	59.7838	387	1
1527880364.732887000	59.7839	257	1
1527880364.748747000	59.7998	87	0
1527880364.904189000	59.9552	326	0
1527880364.904463000	59.9555	148	0
1527880364.907706000	59.9587	92	0
1527880364.908188000	59.9592	219	0
1527880364.908296000	59.9593	107	1
1527880364.912239000	59.9632	98	1
1527880365.040439000	60.0914	391	1
1527880365.040528000	60.0915	259	1
1527880365.058178000	60.1092	87	0
1527880365.185085000	60.2361	230	0
1527880365.185327000	60.2363	148	0
1527880365.189347000	60.2404	104	1
1527880365.189372000	60.2404	92	0
1527880365.189708000	60.2407	195	0
1527880365.193351000	60.2444	101	1
1527880365.307544000	60.3585	994	1
1527880365.307603000	60.3586	256	1
1527880365.324708000	60.3757	87	0
1527880365.449634000	60.5006	231	0
1527880365.449848000	60.5009	148	0
1527880365.453329000	60.5043	92	0
1527880365.453389000	60.5044	104	1
1527880365.453715000	60.5047	227	0
1527880365.457254000	60.5083	101	1
1527880365.787954000	60.839	386	1
1527880365.788020000	60.839	264	1
1527880365.804901000	60.8559	87	0
1527880365.929357000	60.9804	290	0
1527880365.929603000	60.9806	148	0
1527880365.930270000	60.9813	92	0
1527880365.930566000	60.9816	145	0
1527880365.933340000	60.9843	110	1
1527880366.197971000	61.249	984	1
1527880366.198046000	61.2491	261	1
1527880366.214844000	61.2658	87	0
1527880366.359789000	61.4108	257	0
1527880366.360073000	61.4111	148	0
1527880366.363367000	61.4144	92	0
1527880366.363415000	61.4144	104	1
1527880366.364072000	61.4151	284	0
1527880366.367334000	61.4183	101	1
1527880366.612715000	61.6637	388	1
1527880366.612774000	61.6638	259	1
1527880366.629843000	61.6808	87	0
1527880366.746360000	61.7974	257	0
1527880366.746642000	61.7976	148	0
1527880366.750433000	61.8014	104	1
1527880366.751214000	61.8022	92	0
1527880366.751497000	61.8025	152	0
1527880366.755417000	61.8064	101	1
1527880366.875054000	61.9261	391	1
1527880366.875128000	61.9261	265	1
1527880366.891412000	61.9424	87	0
1527880367.005615000	62.0566	234	0
1527880367.005826000	62.0568	148	0
1527880367.009219000	62.0602	92	0
1527880367.009458000	62.0605	107	1
1527880367.009472000	62.0605	191	0
1527880367.013445000	62.0644	98	1
1527880367.145761000	62.1968	387	1
1527880367.145850000	62.1969	259	1
1527880367.162145000	62.2131	87	0
1527880367.268875000	62.3199	234	0
1527880367.269161000	62.3202	148	0
1527880367.272449000	62.3235	104	1
1527880367.273427000	62.3244	92	0
1527880367.273789000	62.3248	183	0
1527880367.277454000	62.3285	101	1
1527880367.587713000	62.6387	391	1
1527880367.587787000	62.6388	262	1
1527880367.604761000	62.6558	87	0
1527880367.716656000	62.7677	254	0
1527880367.716865000	62.7679	148	0
1527880367.720479000	62.7715	104	1
1527880367.721211000	62.7722	92	0
1527880367.721449000	62.7725	319	0
1527880367.724491000	62.7755	101	1
1527880367.937926000	62.9889	386	1
1527880367.938001000	62.989	259	1
1527880367.954076000	63.0051	87	0
1527880368.114229000	63.1652	304	0
1527880368.114792000	63.1658	148	0
1527880368.118091000	63.1691	92	0
1527880368.118320000	63.1693	112	0
1527880368.118506000	63.1695	110	1
1527880368.347650000	63.3987	387	1
1527880368.347706000	63.3987	262	1
1527880368.364491000	63.4155	87	0
1527880368.468646000	63.5197	232	0
1527880368.468855000	63.5199	148	0
1527880368.472543000	63.5235	104	1
1527880368.473005000	63.524	92	0
1527880368.473248000	63.5243	105	0
1527880368.476531000	63.5275	101	1
1527880368.749075000	63.8001	387	1
1527880368.749133000	63.8001	259	1
1527880368.766490000	63.8175	87	0
1527880368.879521000	63.9305	255	0
1527880368.879795000	63.9308	148	0
1527880368.883204000	63.9342	92	0
1527880368.883443000	63.9344	182	0
1527880368.883519000	63.9345	107	1
1527880368.887469000	63.9385	98	1
1527880369.097887000	64.1489	390	1
1527880369.097979000	64.149	258	1
1527880369.114516000	64.1655	87	0
1527880369.211365000	64.2624	301	1
1527880369.211454000	64.2625	1412	1
1527880369.211480000	64.2625	1412	1
1527880369.211522000	64.2625	1412	1
1527880369.211575000	64.2626	1357	1
1527880369.230091000	64.2811	87	0
1527880369.253426000	64.3044	277	0
1527880369.253699000	64.3047	148	0
1527880369.257253000	64.3083	92	0
1527880369.257504000	64.3085	110	1
1527880369.257632000	64.3086	159	0
1527880369.261491000	64.3125	98	1
1527880369.326486000	64.3775	399	0
1527880369.330512000	64.3815	98	1
1527880369.331843000	64.3828	80	0
1527880369.335499000	64.3865	98	1
1527880369.597629000	64.6486	390	1
1527880369.597683000	64.6487	254	1
1527880369.614800000	64.6658	87	0
1527880369.716398000	64.7674	375	0
1527880369.716605000	64.7676	148	0
1527880369.720633000	64.7716	92	0
1527880369.720638000	64.7716	104	1
1527880369.720998000	64.772	121	0
1527880369.724517000	64.7755	101	1
1527880371.867692000	66.9187	996	1
1527880371.867767000	66.9188	267	1
1527880371.885486000	66.9365	87	0
1527880372.010807000	67.0618	257	0
1527880372.011018000	67.062	148	0
1527880372.014716000	67.0657	104	1
1527880372.015383000	67.0664	92	0
1527880372.015652000	67.0667	147	0
1527880372.018635000	67.0696	101	1
1527880372.078147000	67.1292	984	1
1527880372.078212000	67.1292	260	1
1527880372.095607000	67.1466	87	0
1527880372.211595000	67.2626	264	0
1527880372.211874000	67.2629	148	0
1527880372.215697000	67.2667	92	0
1527880372.215832000	67.2668	104	1
1527880372.216074000	67.2671	93	0
1527880372.219642000	67.2706	101	1
1527880372.359522000	67.4105	391	1
1527880372.359583000	67.4106	264	1
1527880372.376436000	67.4274	87	0
1527880372.496539000	67.5475	232	0
1527880372.496755000	67.5478	148	0
1527880372.500747000	67.5518	104	1
1527880372.501839000	67.5528	92	0
1527880372.502199000	67.5532	184	0
1527880372.505729000	67.5567	101	1
1527880372.769111000	67.8201	389	1
1527880372.769172000	67.8202	269	1
1527880372.787264000	67.8383	87	0
1527880372.899210000	67.9502	279	0
1527880372.899430000	67.9504	148	0
1527880372.902768000	67.9538	104	1
1527880372.903483000	67.9545	92	0
1527880372.903733000	67.9547	212	0
1527880372.906759000	67.9578	101	1
1527880373.051425000	68.1024	391	1
1527880373.051492000	68.1025	263	1
1527880373.068029000	68.119	87	0
1527880373.385854000	68.4369	234	0
1527880373.386134000	68.4371	148	0
1527880373.388934000	68.4399	92	0
1527880373.389469000	68.4405	283	0
1527880373.389728000	68.4407	110	1
1527880373.436551000	68.4876	369	1
1527880373.436651000	68.4877	1412	1
1527880373.436704000	68.4877	1412	1
1527880373.436729000	68.4877	1412	1
1527880373.436767000	68.4878	545	1
1527880373.453865000	68.5049	87	0
1527880373.471681000	68.5227	320	1
1527880373.471874000	68.5229	260	1
1527880373.487722000	68.5387	87	0
1527880373.551851000	68.6029	374	0
1527880373.555724000	68.6067	104	1
1527880373.558878000	68.6099	80	0
1527880373.562747000	68.6138	98	1
1527880373.599313000	68.6503	242	0
1527880373.600208000	68.6512	148	0
1527880373.602816000	68.6538	101	1
1527880373.603634000	68.6546	92	0
1527880373.603941000	68.6549	227	0
1527880373.607735000	68.6587	101	1
1527880373.684215000	68.7352	387	1
1527880373.684279000	68.7353	267	1
1527880373.712002000	68.763	87	0
1527880373.838780000	68.8898	327	0
1527880373.838993000	68.89	148	0
1527880373.842132000	68.8931	92	0
1527880373.842556000	68.8936	291	0
1527880373.842790000	68.8938	110	1
1527880374.304161000	69.3552	391	1
1527880374.304257000	69.3553	261	1
1527880374.321288000	69.3723	87	0
1527880374.440187000	69.4912	232	0
1527880374.440473000	69.4915	148	0
1527880374.443808000	69.4948	92	0
1527880374.443822000	69.4948	104	1
1527880374.444115000	69.4951	128	0
1527880374.447793000	69.4988	101	1
1527880374.590858000	69.6419	386	1
1527880374.590936000	69.6419	267	1
1527880374.607503000	69.6585	87	0
1527880374.730070000	69.7811	301	0
1527880374.730302000	69.7813	148	0
1527880374.733807000	69.7848	104	1
1527880374.735109000	69.7861	92	0
1527880374.735414000	69.7864	261	0
1527880374.738789000	69.7898	101	1
1527880374.939239000	69.9902	386	1
1527880374.939331000	69.9903	261	1
1527880374.956333000	70.0073	87	0
1527880375.060738000	70.1117	235	0
1527880375.060982000	70.112	148	0
1527880375.064898000	70.1159	104	1
1527880375.064905000	70.1159	92	0
1527880375.065284000	70.1163	192	0
1527880375.068865000	70.1199	101	1
1527880375.280751000	70.3318	391	1
1527880375.283176000	70.3342	688	1
1527880375.297257000	70.3483	87	0
1527880375.415736000	70.4667	234	0
1527880375.416010000	70.467	148	0
1527880375.419875000	70.4709	104	1
1527880375.419926000	70.4709	92	0
1527880375.420255000	70.4713	129	0
1527880375.423829000	70.4748	101	1
1527880375.775638000	70.8266	993	1
1527880375.775703000	70.8267	261	1
1527880375.793993000	70.845	87	0
1527880375.955164000	71.0062	255	0
1527880375.955426000	71.0064	148	0
1527880375.958881000	71.0099	104	1
1527880375.959684000	71.0107	92	0
1527880375.960147000	71.0112	105	0
1527880375.963873000	71.0149	101	1
1527880375.994331000	71.0453	981	1
1527880375.994393000	71.0454	259	1
1527880376.011840000	71.0628	87	0
1527880376.133317000	71.1843	352	0
1527880376.133694000	71.1847	148	0
1527880376.136888000	71.1879	104	1
1527880376.137561000	71.1886	92	0
1527880376.137805000	71.1888	315	0
1527880376.140913000	71.1919	101	1
1527880376.227125000	71.2781	386	1
1527880376.227194000	71.2782	263	1
1527880376.244119000	71.2951	87	0
1527880376.438568000	71.4896	302	1
1527880376.438674000	71.4897	1412	1
1527880376.438698000	71.4897	1412	1
1527880376.438722000	71.4897	1412	1
1527880376.438763000	71.4898	1412	1
1527880376.438791000	71.4898	1412	1
1527880376.438855000	71.4899	1412	1
1527880376.438891000	71.4899	1412	1
1527880376.438925000	71.4899	1412	1
1527880376.438962000	71.49	1412	1
1527880376.439012000	71.49	1412	1
1527880376.439034000	71.49	1412	1
1527880376.439071000	71.4901	1412	1
1527880376.439097000	71.4901	1412	1
1527880376.439136000	71.4901	1412	1
1527880376.439159000	71.4902	163	1
1527880376.454826000	71.5058	87	0
1527880376.458783000	71.5098	87	0
1527880376.562431000	71.6134	235	0
1527880376.562641000	71.6136	148	0
1527880376.565176000	71.6162	92	0
1527880376.565427000	71.6164	306	0
1527880376.565902000	71.6169	116	1
1527880376.595658000	71.6467	375	0
1527880376.599905000	71.6509	98	1
1527880376.601939000	71.6529	80	0
1527880376.605921000	71.6569	98	1
1527880376.695488000	71.7465	392	1
1527880376.695563000	71.7466	264	1
1527880376.712658000	71.7637	87	0
1527880376.811867000	71.8629	311	0
1527880376.812144000	71.8631	148	0
1527880376.815394000	71.8664	92	0
1527880376.815646000	71.8667	262	0
1527880376.816209000	71.8672	110	1
1527880376.934024000	71.985	391	1
1527880376.934087000	71.9851	263	1
1527880376.947153000	71.9982	90	0
1527880376.949987000	72.001	87	0
1527880376.950963000	72.002	101	1
1527880377.255836000	72.3068	232	0
1527880377.256118000	72.3071	148	0
1527880377.259585000	72.3106	92	0
1527880377.259945000	72.3109	104	1
1527880377.259951000	72.311	124	0
1527880377.263979000	72.315	98	1
1527880377.620566000	72.6716	392	1
1527880377.620632000	72.6716	273	1
1527880377.637130000	72.6881	87	0
1527880377.769694000	72.8207	255	0
1527880377.773847000	72.8249	148	0
1527880377.774127000	72.8251	104	1
1527880377.775793000	72.8268	92	0
1527880377.776849000	72.8279	187	0
1527880377.780022000	72.831	101	1
1527880378.394285000	73.4453	387	1
1527880378.394362000	73.4454	264	1
1527880378.411319000	73.4623	87	0
1527880378.511664000	73.5627	232	0
1527880378.511914000	73.5629	148	0
1527880378.515105000	73.5661	92	0
1527880378.515398000	73.5664	340	0
1527880378.516042000	73.567	110	1
1527880378.622749000	73.6738	391	1
1527880378.622823000	73.6738	265	1
1527880378.638813000	73.6898	87	0
1527880378.763214000	73.8142	257	0
1527880378.763494000	73.8145	148	0
1527880378.767057000	73.8181	104	1
1527880378.767215000	73.8182	92	0
1527880378.767770000	73.8188	259	0
1527880378.771124000	73.8221	101	1
1527880379.265424000	74.3164	389	1
1527880379.265515000	74.3165	259	1
1527880379.282319000	74.3333	87	0
1527880379.386060000	74.4371	302	0
1527880379.386345000	74.4373	148	0
1527880379.389314000	74.4403	92	0
1527880379.389620000	74.4406	230	0
1527880379.390115000	74.4411	110	1
1527880379.586445000	74.6374	392	1
1527880379.586535000	74.6375	262	1
1527880379.603801000	74.6548	87	0
1527880379.757370000	74.8084	255	0
1527880379.757602000	74.8086	148	0
1527880379.761169000	74.8122	104	1
1527880379.761540000	74.8125	92	0
1527880379.761791000	74.8128	317	0
1527880379.765099000	74.8161	101	1
1527880379.934731000	74.9857	368	1
1527880379.934819000	74.9858	1412	1
1527880379.934844000	74.9858	1412	1
1527880379.934886000	74.9859	1412	1
1527880379.934936000	74.9859	550	1
1527880379.951481000	75.0025	87	0
1527880380.026478000	75.0775	927	1
1527880380.026570000	75.0776	262	1
1527880380.043620000	75.0946	87	0
1527880380.051820000	75.1028	418	0
1527880380.056159000	75.1072	104	1
1527880380.057270000	75.1083	80	0
1527880380.061126000	75.1121	98	1
1527880380.164741000	75.2157	242	0
1527880380.165020000	75.216	148	0
1527880380.168142000	75.2191	92	0
1527880380.168212000	75.2192	101	1
1527880380.168453000	75.2195	183	0
1527880380.172165000	75.2232	101	1
1527880382.238101000	77.2891	388	1
1527880382.238232000	77.2892	263	1
1527880382.255424000	77.3064	87	0
1527880382.386413000	77.4374	257	0
1527880382.386623000	77.4376	148	0
1527880382.390325000	77.4413	104	1
1527880382.391707000	77.4427	92	0
1527880382.391954000	77.443	177	0
1527880382.395235000	77.4462	101	1
1527880382.447994000	77.499	983	1
1527880382.448051000	77.4991	259	1
1527880382.465900000	77.5169	87	0
1527880382.571297000	77.6223	352	0
1527880382.571517000	77.6225	148	0
1527880382.575333000	77.6263	104	1
1527880382.575577000	77.6266	92	0
1527880382.575828000	77.6268	118	0
1527880382.579296000	77.6303	101	1
1527880383.072084000	78.1231	390	1
1527880383.072159000	78.1232	268	1
1527880383.088395000	78.1394	87	0
1527880383.204307000	78.2553	258	0
1527880383.204530000	78.2555	148	0
1527880383.207433000	78.2584	92	0
1527880383.207814000	78.2588	233	0
1527880383.208375000	78.2594	110	1
1527880384.339959000	79.391	389	1
1527880384.340053000	79.3911	262	1
1527880384.356793000	79.4078	87	0
1527880384.487368000	79.5384	255	0
1527880384.487582000	79.5386	148	0
1527880384.491384000	79.5424	104	1
1527880384.491676000	79.5427	92	0
1527880384.492225000	79.5432	142	0
1527880384.495340000	79.5463	101	1
1527880384.549521000	79.6005	391	1
1527880384.549616000	79.6006	258	1
1527880384.565493000	79.6165	87	0
1527880384.682425000	79.7334	309	0
1527880384.682696000	79.7337	148	0
1527880384.686304000	79.7373	92	0
1527880384.686411000	79.7374	104	1
1527880384.686555000	79.7376	305	0
1527880384.690431000	79.7414	101	1
1527880384.820861000	79.8719	387	1
1527880384.820939000	79.8719	259	1
1527880384.836844000	79.8878	87	0
1527880384.970910000	80.0219	235	0
1527880384.971176000	80.0222	148	0
1527880384.974390000	80.0254	104	1
1527880384.975369000	80.0264	92	0
1527880384.975684000	80.0267	215	0
1527880384.979377000	80.0304	101	1
1527880385.229813000	80.2808	394	1
1527880385.229903000	80.2809	264	1
1527880385.246395000	80.2974	87	0
1527880385.359725000	80.4107	231	0
1527880385.359994000	80.411	148	0
1527880385.363437000	80.4144	92	0
1527880385.363519000	80.4145	104	1
1527880385.363712000	80.4147	229	0
1527880385.367454000	80.4185	101	1
1527880385.701097000	80.7521	391	1
1527880385.701171000	80.7522	263	1
1527880385.718097000	80.7691	87	0
1527880386.075383000	81.1264	255	0
1527880386.075587000	81.1266	148	0
1527880386.079513000	81.1305	104	1
1527880386.079596000	81.1306	92	0
1527880386.080025000	81.131	247	0
1527880386.083467000	81.1345	101	1
1527880386.159879000	81.2109	392	1
1527880386.159969000	81.211	265	1
1527880386.176460000	81.2275	87	0
1527880386.280706000	81.3317	230	0
1527880386.280814000	81.3318	148	0
1527880386.283528000	81.3345	92	0
1527880386.283820000	81.3348	140	0
1527880386.284442000	81.3354	110	1
1527880386.432035000	81.483	390	1
1527880386.432119000	81.4831	262	1
1527880386.457954000	81.509	87	0
1527880386.581465000	81.6325	302	0
1527880386.581667000	81.6327	148	0
1527880386.585199000	81.6362	92	0
1527880386.585473000	81.6365	107	1
1527880386.585578000	81.6366	261	0
1527880386.589549000	81.6406	98	1
1527880386.891929000	81.9429	387	1
1527880386.891990000	81.943	263	1
1527880386.909252000	81.9603	87	0
1527880387.038093000	82.0891	255	0
1527880387.038310000	82.0893	148	0
1527880387.042588000	82.0936	104	1
1527880387.042784000	82.0938	92	0
1527880387.043042000	82.094	124	0
1527880387.046552000	82.0976	101	1
1527880387.301962000	82.353	994	1
1527880387.302037000	82.353	263	1
1527880387.319062000	82.3701	87	0
1527880387.435028000	82.486	232	0
1527880387.435262000	82.4863	148	0
1527880387.438334000	82.4893	92	0
1527880387.438583000	82.4896	107	1
1527880387.438776000	82.4898	155	0
1527880387.442574000	82.4936	98	1
1527880387.915238000	82.9662	984	1
1527880387.915317000	82.9663	254	1
1527880387.942254000	82.9933	87	0
1527880388.068899000	83.1199	303	0
1527880388.069188000	83.1202	148	0
1527880388.072629000	83.1236	104	1
1527880388.073437000	83.1244	92	0
1527880388.073674000	83.1247	88	0
1527880388.077639000	83.1286	101	1
1527880388.135618000	83.1866	388	1
1527880388.135681000	83.1867	254	1
1527880388.151920000	83.2029	87	0
1527880388.258282000	83.3093	234	0
1527880388.258495000	83.3095	148	0
1527880388.262669000	83.3137	104	1
1527880388.263055000	83.3141	92	0
1527880388.263301000	83.3143	306	0
1527880388.266645000	83.3176	101	1
1527880388.685884000	83.7369	388	1
1527880388.685953000	83.737	264	1
1527880388.701900000	83.7529	87	0
1527880389.027848000	84.0789	258	0
1527880389.028116000	84.0791	148	0
1527880389.031538000	84.0825	92	0
1527880389.031628000	84.0826	104	1
1527880389.035684000	84.0867	98	1
1527880389.062822000	84.1138	221	0
1527880389.066844000	84.1178	98	1
1527880389.158986000	84.21	389	1
1527880389.159047000	84.2101	263	1
1527880389.175820000	84.2268	87	0
1527880389.285594000	84.3366	354	0
1527880389.285809000	84.3368	148	0
1527880389.288833000	84.3398	92	0
1527880389.289068000	84.3401	207	0
1527880389.289614000	84.3406	110	1
1527880389.379766000	84.4308	392	1
1527880389.379858000	84.4309	222	1
1527880389.397831000	84.4488	87	0
1527880389.504680000	84.5557	231	0
1527880389.504960000	84.556	148	0
1527880389.508595000	84.5596	92	0
1527880389.508682000	84.5597	104	1
1527880389.509037000	84.56	204	0
1527880389.512643000	84.5636	101	1
1527880389.530786000	84.5818	368	1
1527880389.530890000	84.5819	1412	1
1527880389.530926000	84.5819	1412	1
1527880389.530955000	84.582	1412	1
1527880389.530986000	84.582	552	1
1527880389.549473000	84.6005	87	0
1527880389.643374000	84.6944	411	0
1527880389.647704000	84.6987	101	1
1527880389.649918000	84.7009	80	0
1527880389.653708000	84.7047	98	1
1527880390.145123000	85.1961	392	1
1527880390.145186000	85.1962	260	1
1527880390.163649000	85.2147	87	0
1527880390.278660000	85.3297	288	0
1527880390.278929000	85.3299	148	0
1527880390.281085000	85.3321	92	0
1527880390.281358000	85.3324	226	0
1527880390.282700000	85.3337	110	1
1527880390.455125000	85.5061	392	1
1527880390.455184000	85.5062	261	1
1527880390.474986000	85.526	87	0
1527880390.598122000	85.6491	235	0
1527880390.598336000	85.6493	148	0
1527880390.601796000	85.6528	104	1
1527880390.605230000	85.6562	92	0
1527880390.606344000	85.6573	156	0
1527880390.608800000	85.6598	101	1
1527880390.671973000	85.723	392	1
1527880390.672038000	85.723	259	1
1527880390.688741000	85.7397	87	0
1527880390.827425000	85.8784	255	0
1527880390.827643000	85.8786	148	0
1527880390.830422000	85.8814	92	0
1527880390.830785000	85.8818	226	0
1527880390.831727000	85.8827	110	1
1527880391.116068000	86.1671	387	1
1527880391.116158000	86.1672	259	1
1527880391.133104000	86.1841	87	0
1527880391.263185000	86.3142	232	0
1527880391.263739000	86.3147	148	0
1527880391.266802000	86.3178	104	1
1527880391.267115000	86.3181	92	0
1527880391.267373000	86.3184	165	0
1527880391.270794000	86.3218	101	1
1527880391.542002000	86.593	387	1
1527880391.542092000	86.5931	261	1
1527880391.558803000	86.6098	87	0
1527880391.677366000	86.7284	255	0
1527880391.677573000	86.7286	148	0
1527880391.681778000	86.7328	104	1
1527880391.682150000	86.7332	92	0
1527880391.682402000	86.7334	127	0
1527880391.685841000	86.7368	101	1
1527880391.972046000	87.0231	997	1
1527880391.972120000	87.0231	258	1
1527880391.989816000	87.0408	87	0
1527880392.093111000	87.1441	302	0
1527880392.093384000	87.1444	148	0
1527880392.095346000	87.1464	92	0
1527880392.095638000	87.1466	152	0
1527880392.096803000	87.1478	110	1
1527880392.259253000	87.3103	980	1
1527880392.259344000	87.3103	261	1
1527880392.275941000	87.3269	87	0
1527880392.392449000	87.4435	231	0
1527880392.392657000	87.4437	148	0
1527880392.396581000	87.4476	92	0
1527880392.396799000	87.4478	107	1
1527880392.396823000	87.4478	231	0
1527880392.400868000	87.4519	98	1
1527880392.497443000	87.5484	391	1
1527880392.497534000	87.5485	263	1
1527880392.515850000	87.5669	87	0
1527880392.635649000	87.6867	254	0
1527880392.635857000	87.6869	148	0
1527880392.639304000	87.6903	92	0
1527880392.639846000	87.6909	276	0
1527880392.639934000	87.6909	107	1
1527880392.643886000	87.6949	98	1
1527880392.977161000	88.0282	387	1
1527880392.977254000	88.0283	263	1
1527880393.006879000	88.0579	387	1
1527880393.015478000	88.0665	87	0
1527880393.023369000	88.0744	87	0
1527880393.329422000	88.3804	277	0
1527880393.329632000	88.3806	148	0
1527880393.332620000	88.3836	92	0
1527880393.332851000	88.3839	97	0
1527880393.332906000	88.3839	110	1
1527880393.336861000	88.3879	98	1
1527880393.531285000	88.5823	389	1
1527880393.531372000	88.5824	267	1
1527880393.547986000	88.599	87	0
1527880393.686915000	88.7379	255	0
1527880393.687192000	88.7382	148	0
1527880393.690873000	88.7419	104	1
1527880393.691229000	88.7422	92	0
1527880393.691541000	88.7425	339	0
1527880393.694858000	88.7459	101	1
1527880394.001978000	89.053	388	1
1527880394.002041000	89.053	260	1
1527880394.019276000	89.0703	87	0
1527880394.122418000	89.1734	231	0
1527880394.122651000	89.1737	148	0
1527880394.125949000	89.177	104	1
1527880394.125991000	89.177	92	0
1527880394.126909000	89.1779	220	0
1527880394.129906000	89.1809	101	1
1527880394.336071000	89.3871	391	1
1527880394.336168000	89.3872	262	1
1527880394.352657000	89.4037	87	0
1527880394.516090000	89.5671	351	0
1527880394.516307000	89.5673	148	0
1527880394.519975000	89.571	104	1
1527880394.520680000	89.5717	92	0
1527880394.520918000	89.5719	280	0
1527880394.524056000	89.5751	101	1
1527880394.765401000	89.8164	389	1
1527880394.765484000	89.8165	268	1
1527880394.781695000	89.8327	87	0
1527880394.900929000	89.9519	254	0
1527880394.901230000	89.9522	148	0
1527880394.904741000	89.9557	92	0
1527880394.904935000	89.9559	107	1
1527880394.905180000	89.9562	294	0
1527880394.908989000	89.96	98	1
1527880395.285545000	90.3365	387	1
1527880395.285619000	90.3366	259	1
1527880395.302106000	90.3531	87	0
1527880395.438218000	90.4892	235	0
1527880395.438495000	90.4895	148	0
1527880395.441989000	90.493	104	1
1527880395.442141000	90.4931	92	0
1527880395.442454000	90.4935	205	0
1527880395.446020000	90.497	101	1
1527880395.494213000	90.5452	389	1
1527880395.494298000	90.5453	263	1
1527880395.510785000	90.5618	87	0
1527880395.635030000	90.686	255	0
1527880395.635323000	90.6863	148	0
1527880395.638787000	90.6898	92	0
1527880395.639027000	90.69	107	1
1527880395.639032000	90.69	112	0
1527880395.643044000	90.694	98	1
1527880395.963627000	91.0146	391	1
1527880395.963691000	91.0147	260	1
1527880395.982435000	91.0334	87	0
1527880396.101855000	91.1529	288	0
1527880396.102061000	91.1531	148	0
1527880396.105002000	91.156	92	0
1527880396.105248000	91.1563	258	0
1527880396.106030000	91.157	110	1
1527880396.173221000	91.2242	388	1
1527880396.173284000	91.2243	260	1
1527880396.191818000	91.2428	87	0
1527880396.330724000	91.3817	234	0
1527880396.330937000	91.3819	148	0
1527880396.333844000	91.3848	92	0
1527880396.334313000	91.3853	149	0
1527880396.335042000	91.386	110	1
1527880396.395097000	91.4461	998	1
1527880396.395183000	91.4462	258	1
1527880396.412743000	91.4637	87	0
1527880396.722967000	91.774	255	0
1527880396.723232000	91.7742	148	0
1527880396.725382000	91.7764	92	0
1527880396.725636000	91.7766	157	0
1527880396.727125000	91.7781	110	1
1527880396.914511000	91.9655	983	1
1527880396.914586000	91.9656	265	1
1527880396.932223000	91.9832	87	0
1527880397.245794000	92.2968	232	0
1527880397.246003000	92.297	148	0
1527880397.248890000	92.2999	92	0
1527880397.249246000	92.3003	160	0
1527880397.250104000	92.3011	110	1
1527880397.325454000	92.3765	391	1
1527880397.325542000	92.3765	264	1
1527880397.342166000	92.3932	87	0
1527880397.450587000	92.5016	234	0
1527880397.450795000	92.5018	148	0
1527880397.454183000	92.5052	104	1
1527880397.454944000	92.5059	92	0
1527880397.455248000	92.5063	278	0
1527880397.459090000	92.5101	101	1
1527880397.553603000	92.6046	392	1
1527880397.553664000	92.6047	259	1
1527880397.571253000	92.6223	87	0
1527880397.685875000	92.7369	325	0
1527880397.686144000	92.7371	148	0
1527880397.689846000	92.7409	92	0
1527880397.690095000	92.7411	104	0
1527880397.690144000	92.7411	107	1
1527880397.694097000	92.7451	98	1
1527880398.021600000	93.0726	388	1
1527880398.021687000	93.0727	265	1
1527880398.038797000	93.0898	87	0
1527880398.148459000	93.1995	234	0
[truncated: 468 more rows]
