# Supplementary material for: Method for multi-task learning fusion network traffic classification to address small sample labels
Source: Sci Rep. 2024 Jan 30;14:2518. doi: 10.1038/s41598-024-51933-8 (PMC10827795; doi:10.1038/s41598-024-51933-8)
Supplement: Supplementary file 2 — Supplementary Information 2. [file 41598_2024_51933_MOESM2_ESM.zip › QUIC Dataset/QUIC Dataset/pretraining/Google Doc/GoogleDoc-1120.txt]

1527808223.092870000	0	296	1
1527808223.112346000	0.0194759	87	0
1527808223.391806000	0.298936	350	0
1527808223.393851000	0.300981	103	1
1527808223.423593000	0.330723	1412	0
1527808223.425065000	0.332195	1412	0
1527808223.425621000	0.332751	103	1
1527808223.426567000	0.333697	1412	0
1527808223.427977000	0.335107	186	0
1527808223.428615000	0.335745	103	1
1527808223.429401000	0.336531	84	0
1527808223.431612000	0.338742	100	1
1527808223.455578000	0.362708	1412	0
1527808223.457003000	0.364133	1412	0
1527808223.457632000	0.364762	103	1
1527808223.458435000	0.365565	1412	0
1527808223.459890000	0.36702	198	0
1527808223.460618000	0.367748	103	1
1527808223.461334000	0.368464	1412	0
1527808223.462607000	0.369737	100	1
1527808223.462751000	0.369881	1412	0
1527808223.464214000	0.371344	1296	0
1527808223.464623000	0.371753	103	1
1527808223.465653000	0.372783	1412	0
1527808223.467106000	0.374236	1412	0
1527808223.467615000	0.374745	103	1
1527808223.468598000	0.375728	1412	0
1527808223.469974000	0.377104	188	0
1527808223.470616000	0.377746	103	1
1527808223.471339000	0.378469	84	0
1527808223.472613000	0.379743	100	1
1527808223.472853000	0.379983	1191	0
1527808223.474327000	0.381457	1412	0
1527808223.474585000	0.381715	103	1
1527808223.475850000	0.38298	1412	0
1527808223.477286000	0.384416	1412	0
1527808223.477561000	0.384691	103	1
1527808223.478657000	0.385787	1347	0
1527808223.480109000	0.387239	1412	0
1527808223.480550000	0.38768	103	1
1527808223.481497000	0.388627	252	0
1527808223.482956000	0.390086	1412	0
1527808223.483547000	0.390677	103	1
1527808223.484370000	0.3915	802	0
1527808223.485550000	0.39268	100	1
1527808223.485911000	0.393041	1412	0
1527808223.487328000	0.394458	998	0
1527808223.487547000	0.394677	103	1
1527808223.488774000	0.395904	1412	0
1527808223.490204000	0.397334	1412	0
1527808223.490542000	0.397672	103	1
1527808223.491639000	0.398769	1412	0
1527808223.493072000	0.400202	1412	0
1527808223.493542000	0.400672	103	1
1527808223.494527000	0.401657	276	0
1527808223.496223000	0.403353	1412	0
1527808223.496555000	0.403685	117	1
1527808223.497655000	0.404785	1412	0
1527808223.499091000	0.406221	1412	0
1527808223.499548000	0.406678	103	1
1527808223.500530000	0.40766	1412	0
1527808223.501927000	0.409057	259	0
1527808223.502548000	0.409678	103	1
1527808223.503386000	0.410516	1412	0
1527808223.504542000	0.411672	100	1
1527808223.504871000	0.412001	1412	0
1527808223.506305000	0.413435	1412	0
1527808223.506543000	0.413673	103	1
1527808223.507708000	0.414838	900	0
1527808223.509165000	0.416295	1412	0
1527808223.509543000	0.416673	103	1
1527808223.510585000	0.417715	1412	0
1527808223.512130000	0.41926	1412	0
1527808223.512561000	0.419691	103	1
1527808223.513547000	0.420677	948	0
1527808223.515666000	0.422796	100	1
1527808223.533400000	0.44053	87	0
1527808224.027273000	0.934403	918	1
1527808224.027373000	0.934503	1412	1
1527808224.027411000	0.934541	918	1
1527808224.033272000	0.940402	230	1
1527808224.046247000	0.953377	87	0
1527808224.051585000	0.958715	87	0
1527808224.143756000	1.05089	255	0
1527808224.145325000	1.05245	1412	0
1527808224.146637000	1.05377	112	1
1527808224.146779000	1.05391	1412	0
1527808224.148251000	1.05538	1412	0
1527808224.148593000	1.05572	103	1
1527808224.150494000	1.05762	180	0
1527808224.152607000	1.05974	100	1
1527808224.154344000	1.06147	1412	0
1527808224.155585000	1.06272	100	1
1527808224.155829000	1.06296	1412	0
1527808224.157272000	1.0644	1071	0
1527808224.157589000	1.06472	103	1
1527808224.158653000	1.06578	92	0
1527808224.160091000	1.06722	321	0
1527808224.160620000	1.06775	103	1
1527808224.166832000	1.07396	374	0
1527808224.168610000	1.07574	100	1
1527808224.169348000	1.07648	80	0
1527808224.170601000	1.07773	100	1
1527808224.330240000	1.23737	217	1
1527808224.348252000	1.25538	87	0
1527808224.449838000	1.35697	400	0
1527808224.451294000	1.35842	1112	0
1527808224.451894000	1.35902	103	1
1527808224.453601000	1.36073	100	1
1527808224.453916000	1.36105	92	0
1527808224.455468000	1.3626	93	0
1527808224.455591000	1.36272	103	1
1527808225.389059000	2.29619	728	1
1527808225.408396000	2.31553	87	0
1527808225.433245000	2.34037	746	1
1527808225.451841000	2.35897	87	0
1527808225.641918000	2.54905	382	1
1527808225.659466000	2.5666	649	0
1527808225.660961000	2.56809	961	0
1527808225.661681000	2.56881	103	1
1527808225.662398000	2.56953	264	0
1527808225.663666000	2.5708	100	1
1527808225.679629000	2.58676	267	0
1527808225.681120000	2.58825	360	0
1527808225.681769000	2.5889	100	1
1527808225.682551000	2.58968	291	0
1527808225.683663000	2.59079	103	1
1527808225.706915000	2.61404	373	0
1527808225.707562000	2.61469	117	1
1527808225.708398000	2.61553	80	0
1527808225.710678000	2.61781	100	1
1527808225.726389000	2.63352	87	0
1527808225.900041000	2.80717	282	1
1527808225.900118000	2.80725	145	1
1527808225.917898000	2.82503	87	0
1527808225.968711000	2.87584	1412	0
1527808225.970134000	2.87726	1412	0
1527808225.971560000	2.87869	1412	0
1527808225.972970000	2.8801	623	0
1527808225.974485000	2.88161	92	0
1527808225.975921000	2.88305	177	0
1527808225.984375000	2.89151	121	1
1527808225.984862000	2.89199	156	1
1527808225.984923000	2.89205	191	1
1527808226.003149000	2.91028	87	0
1527808226.104012000	3.01114	685	0
1527808226.105467000	3.0126	92	0
1527808226.105701000	3.01283	106	1
1527808226.106930000	3.01406	313	0
1527808226.108746000	3.01588	100	1
1527808226.753246000	3.66038	406	1
1527808226.771350000	3.67848	87	0
1527808226.792280000	3.69941	1264	1
1527808226.824235000	3.73136	87	0
1527808226.853475000	3.76061	276	0
1527808226.854994000	3.76212	1412	0
1527808226.855786000	3.76292	106	1
1527808226.856440000	3.76357	998	0
1527808226.857734000	3.76486	103	1
1527808226.869882000	3.77701	92	0
1527808226.871304000	3.77843	151	0
1527808226.871867000	3.779	103	1
1527808226.946274000	3.8534	1412	1
1527808226.946322000	3.85345	1412	1
1527808226.946359000	3.85349	246	1
1527808226.946424000	3.85355	840	1
1527808226.967446000	3.87458	87	0
1527808226.987675000	3.8948	87	0
1527808227.007066000	3.9142	460	0
1527808227.008490000	3.91562	157	0
1527808227.009143000	3.91627	109	1
1527808227.099418000	4.00655	1412	1
1527808227.099492000	4.00662	342	1
1527808227.118908000	4.02604	87	0
1527808227.413539000	4.32067	566	0
1527808227.415029000	4.32216	1412	0
1527808227.415820000	4.32295	106	1
1527808227.416513000	4.32364	1412	0
1527808227.417790000	4.32492	100	1
1527808227.417920000	4.32505	1412	0
1527808227.419343000	4.32647	188	0
1527808227.419782000	4.32691	103	1
1527808227.420762000	4.32789	434	0
1527808227.422781000	4.32991	100	1
1527808227.450433000	4.35756	527	1
1527808227.450530000	4.35766	1412	1
1527808227.450570000	4.3577	1412	1
1527808227.450630000	4.35776	968	1
1527808227.468463000	4.37559	1142	0
1527808227.470813000	4.37794	100	1
1527808227.764223000	4.67135	373	0
1527808227.768954000	4.67608	80	0
1527808227.775036000	4.68217	103	1
1527808227.992514000	4.89964	1390	1
1527808228.010660000	4.91779	87	0
1527808228.163037000	5.07017	330	0
1527808228.164610000	5.07174	161	0
1527808228.171073000	5.0782	106	1
1527808228.859304000	5.76643	334	1
1527808228.859388000	5.76652	1412	1
1527808228.859413000	5.76654	992	1
1527808228.862830000	5.76996	225	1
1527808228.862933000	5.77006	1412	1
1527808228.862971000	5.7701	1412	1
1527808228.863004000	5.77013	1412	1
1527808228.863041000	5.77017	1412	1
1527808228.863082000	5.77021	1412	1
1527808228.863115000	5.77025	1412	1
1527808228.863149000	5.77028	1412	1
1527808228.863186000	5.77032	1412	1
1527808228.863220000	5.77035	1412	1
1527808228.863256000	5.77039	1412	1
1527808228.863292000	5.77042	1412	1
1527808228.863340000	5.77047	1412	1
1527808228.863359000	5.77049	543	1
1527808228.878109000	5.78524	87	0
1527808228.882430000	5.78956	87	0
1527808228.883329000	5.79046	270	1
1527808228.886137000	5.79327	87	0
1527808228.893812000	5.80094	102	1
1527808228.900940000	5.80807	87	0
1527808228.908416000	5.81555	94	0
1527808228.911106000	5.81824	106	1
1527808228.911635000	5.81876	87	0
1527808229.038751000	5.94588	468	0
1527808229.040628000	5.94776	103	1
1527808229.041814000	5.94894	80	0
1527808229.044623000	5.95175	100	1
1527808229.060162000	5.96729	557	0
1527808229.061569000	5.9687	413	0
1527808229.075116000	5.98225	100	1
1527808229.076656000	5.98379	100	1
1527808229.082288000	5.98942	102	1
1527808229.088190000	5.99532	251	1
1527808229.100201000	6.00733	87	0
1527808229.106246000	6.01338	87	0
1527808229.282772000	6.1899	846	0
1527808229.284199000	6.19133	1412	0
1527808229.284953000	6.19208	109	1
1527808229.285760000	6.19289	1412	0
1527808229.287205000	6.19433	1412	0
1527808229.287731000	6.19486	103	1
1527808229.288600000	6.19573	180	0
1527808229.290082000	6.19721	1412	0
1527808229.291518000	6.19865	1357	0
1527808229.291813000	6.19894	106	1
1527808229.293070000	6.2002	1412	0
1527808229.294554000	6.20168	1412	0
1527808229.294652000	6.20178	100	1
1527808229.295989000	6.20312	1412	0
1527808229.296984000	6.20411	100	1
1527808229.297389000	6.20452	188	0
1527808229.298628000	6.20576	103	1
1527808229.298887000	6.20602	1226	0
1527808229.300336000	6.20747	1412	0
1527808229.300821000	6.20795	103	1
1527808229.301763000	6.20889	1412	0
1527808229.303199000	6.21033	1412	0
1527808229.304680000	6.21181	1412	0
1527808229.305230000	6.21236	100	1
1527808229.306097000	6.21323	838	0
1527808229.307548000	6.21468	1412	0
1527808229.308761000	6.21589	106	1
1527808229.308975000	6.2161	1412	0
1527808229.310409000	6.21754	1412	0
1527808229.311620000	6.21875	106	1
1527808229.311824000	6.21895	844	0
1527808229.313269000	6.2204	1412	0
1527808229.313615000	6.22075	103	1
1527808229.314754000	6.22188	1412	0
1527808229.316184000	6.22331	1412	0
1527808229.317075000	6.22421	100	1
1527808229.317615000	6.22475	1412	0
1527808229.319049000	6.22618	1412	0
1527808229.320476000	6.22761	1412	0
1527808229.321910000	6.22904	1412	0
1527808229.323346000	6.23048	1412	0
1527808229.323590000	6.23072	100	1
1527808229.324822000	6.23195	1412	0
1527808229.326255000	6.23339	1412	0
1527808229.327688000	6.23482	1412	0
1527808229.329118000	6.23625	1412	0
1527808229.330550000	6.23768	1412	0
1527808229.330654000	6.23778	124	1
1527808229.331978000	6.23911	1412	0
1527808229.332636000	6.23977	103	1
1527808229.333413000	6.24054	1412	0
1527808229.334621000	6.24175	100	1
1527808229.334873000	6.242	889	0
1527808229.336328000	6.24346	1412	0
1527808229.336631000	6.24376	103	1
1527808229.337746000	6.24488	1250	0
1527808229.339171000	6.2463	743	0
1527808229.339631000	6.24676	103	1
1527808229.340619000	6.24775	1412	0
1527808229.342048000	6.24918	1329	0
1527808229.343322000	6.25045	103	1
1527808229.343476000	6.25061	1412	0
1527808229.344959000	6.25209	1412	0
1527808229.345637000	6.25277	117	1
1527808229.346355000	6.25348	341	0
1527808229.347636000	6.25477	100	1
1527808229.347773000	6.2549	92	0
1527808229.349217000	6.25635	316	0
1527808229.353676000	6.26081	103	1
1527808229.356347000	6.26348	846	0
1527808229.357686000	6.26482	100	1
1527808229.368962000	6.27609	87	0
1527808230.628486000	7.53562	432	1
1527808230.628560000	7.53569	145	1
1527808230.648169000	7.5553	87	0
1527808230.656339000	7.56347	87	0
1527808230.706085000	7.61321	1412	0
1527808230.707561000	7.61469	1412	0
1527808230.707759000	7.61489	112	1
1527808230.709022000	7.61615	1412	0
1527808230.710434000	7.61756	667	0
1527808230.710708000	7.61784	103	1
1527808230.711844000	7.61897	92	0
1527808230.713281000	7.62041	321	0
1527808230.713853000	7.62098	103	1
1527808231.686432000	8.59356	860	1
1527808231.686510000	8.59364	295	1
1527808231.687281000	8.59441	328	1
1527808231.687324000	8.59445	1412	1
1527808231.687362000	8.59449	1412	1
1527808231.687390000	8.59452	982	1
1527808231.704862000	8.61199	87	0
1527808231.730128000	8.63726	384	1
1527808231.748812000	8.65594	87	0
1527808231.783113000	8.69024	395	0
1527808231.785175000	8.69231	106	1
1527808231.788957000	8.69609	80	0
1527808231.790143000	8.69727	100	1
1527808231.794192000	8.70132	351	0
1527808231.795708000	8.70284	1400	0
1527808231.796144000	8.70327	103	1
1527808231.797144000	8.70427	513	0
1527808231.798576000	8.70571	592	0
1527808231.799134000	8.70626	103	1
1527808231.800010000	8.70714	635	0
1527808231.801138000	8.70827	100	1
1527808231.801433000	8.70856	467	0
1527808231.802934000	8.71006	697	0
1527808231.803139000	8.71027	103	1
1527808231.804355000	8.71148	484	0
1527808231.805843000	8.71297	835	0
1527808231.806131000	8.71326	103	1
1527808231.807271000	8.7144	659	0
1527808231.808697000	8.71583	519	0
1527808231.809136000	8.71627	103	1
1527808231.810129000	8.71726	439	0
1527808231.811568000	8.7187	701	0
1527808231.812157000	8.71929	103	1
1527808231.812987000	8.72012	616	0
1527808231.814139000	8.72127	100	1
1527808231.814464000	8.72159	558	0
1527808231.815902000	8.72303	654	0
1527808231.816138000	8.72327	103	1
1527808231.817330000	8.72446	583	0
1527808231.819045000	8.72618	689	0
1527808231.819245000	8.72638	103	1
1527808231.820461000	8.72759	277	0
1527808231.821886000	8.72902	103	0
1527808231.822185000	8.72932	103	1
1527808231.823308000	8.73044	92	0
1527808231.824809000	8.73194	334	0
1527808231.825388000	8.73252	103	1
1527808231.826234000	8.73336	200	0
1527808231.828143000	8.73527	100	1
1527808232.291452000	9.19858	1412	1
1527808232.291525000	9.19865	1412	1
1527808232.291559000	9.19869	456	1
1527808232.291617000	9.19875	845	1
1527808232.313120000	9.22025	87	0
1527808232.337233000	9.24436	482	0
1527808232.338656000	9.24579	125	0
1527808232.339185000	9.24632	106	1
1527808232.738620000	9.64575	1009	1
1527808232.738708000	9.64584	95	1
1527808232.758301000	9.66543	87	0
1527808232.822759000	9.72989	290	0
1527808232.824238000	9.73137	367	0
1527808232.824263000	9.73139	103	1
1527808232.826205000	9.73334	100	1
1527808232.826798000	9.73393	195	0
1527808232.828197000	9.73533	100	1
1527808233.723592000	10.6307	478	1
1527808233.723681000	10.6308	110	1
1527808233.727118000	10.6342	305	1
1527808233.728294000	10.6354	480	1
1527808233.728347000	10.6355	88	1
1527808233.742332000	10.6495	87	0
1527808233.747456000	10.6546	87	0
1527808233.814539000	10.7217	290	0
1527808233.815965000	10.7231	151	0
1527808233.816281000	10.7234	109	1
1527808233.819919000	10.727	92	0
1527808233.821268000	10.7284	100	1
1527808233.821408000	10.7285	119	0
1527808233.823271000	10.7304	100	1
1527808233.844489000	10.7516	243	0
1527808233.845901000	10.753	103	0
1527808233.846272000	10.7534	103	1
1527808233.859013000	10.7661	92	0
1527808233.860285000	10.7674	100	1
1527808233.860506000	10.7676	89	0
1527808233.861952000	10.7691	235	0
1527808233.862809000	10.7699	103	1
1527808233.863372000	10.7705	140	0
1527808233.864875000	10.772	92	0
1527808233.865289000	10.7724	103	1
1527808233.866300000	10.7734	181	0
1527808233.868291000	10.7754	100	1
1527808234.207439000	11.1146	394	1
1527808234.207504000	11.1146	254	1
1527808234.242317000	11.1494	394	1
1527808234.244169000	11.1513	87	0
1527808234.260288000	11.1674	87	0
1527808234.641730000	11.5489	391	1
1527808234.641866000	11.549	1412	1
1527808234.641892000	11.549	1412	1
1527808234.641930000	11.5491	1412	1
1527808234.641964000	11.5491	1412	1
1527808234.642000000	11.5491	1412	1
1527808234.642034000	11.5492	1412	1
1527808234.642069000	11.5492	1412	1
1527808234.642106000	11.5492	1412	1
1527808234.642146000	11.5493	1412	1
1527808234.642181000	11.5493	1412	1
1527808234.642218000	11.5493	1412	1
1527808234.642258000	11.5494	1412	1
1527808234.642292000	11.5494	1412	1
1527808234.642338000	11.5495	1412	1
1527808234.642372000	11.5495	1412	1
1527808234.642395000	11.5495	1412	1
1527808234.642441000	11.5496	1412	1
1527808234.642478000	11.5496	1412	1
1527808234.642525000	11.5497	1412	1
1527808234.642554000	11.5497	1412	1
1527808234.644347000	11.5515	1412	1
1527808234.644378000	11.5515	1412	1
1527808234.644420000	11.5515	1412	1
1527808234.644471000	11.5516	1412	1
1527808234.644509000	11.5516	1412	1
1527808234.644541000	11.5517	1412	1
1527808234.644578000	11.5517	1412	1
1527808234.644626000	11.5518	1412	1
1527808234.644649000	11.5518	1412	1
1527808234.644671000	11.5518	1412	1
1527808234.644718000	11.5518	1412	1
1527808234.644753000	11.5519	1412	1
1527808234.644776000	11.5519	1412	1
1527808234.644813000	11.5519	294	1
1527808234.661409000	11.5685	87	0
1527808234.663333000	11.5705	87	0
1527808234.665849000	11.573	87	0
1527808234.669806000	11.5769	87	0
1527808234.789917000	11.697	397	0
1527808234.791342000	11.6985	112	1
1527808234.796579000	11.7037	80	0
1527808234.798353000	11.7055	100	1
1527808235.111570000	12.0187	269	0
1527808235.113024000	12.0202	146	0
1527808235.113529000	12.0207	103	1
1527808235.116320000	12.0234	92	0
1527808235.117815000	12.0249	292	0
1527808235.118372000	12.0255	103	1
1527808235.160999000	12.0681	364	1
1527808235.161620000	12.0687	297	1
1527808235.178865000	12.086	87	0
1527808235.198919000	12.106	378	1
1527808235.217867000	12.125	87	0
1527808235.252181000	12.1593	303	0
1527808235.253648000	12.1608	118	0
1527808235.254352000	12.1615	109	1
1527808235.256221000	12.1634	92	0
1527808235.257393000	12.1645	100	1
1527808235.257737000	12.1649	221	0
1527808235.259355000	12.1665	100	1
1527808235.359180000	12.2663	266	0
1527808235.360662000	12.2678	279	0
1527808235.361358000	12.2685	103	1
1527808235.362773000	12.2699	92	0
1527808235.364236000	12.2714	330	0
1527808235.364376000	12.2715	103	1
1527808235.408163000	12.3153	634	0
1527808235.409646000	12.3168	803	0
1527808235.410382000	12.3175	100	1
1527808235.411709000	12.3188	92	0
1527808235.412346000	12.3195	103	1
1527808235.413395000	12.3205	179	0
1527808235.415370000	12.3225	100	1
1527808235.470763000	12.3779	393	1
1527808235.470851000	12.378	452	1
1527808235.491227000	12.3984	87	0
1527808235.587192000	12.4943	282	0
1527808235.588606000	12.4957	146	0
1527808235.589373000	12.4965	106	1
1527808235.591531000	12.4987	92	0
1527808235.592972000	12.5001	317	0
1527808235.593506000	12.5006	103	1
1527808235.612590000	12.5197	1412	1
1527808235.612645000	12.5198	410	1
1527808235.640368000	12.5475	87	0
1527808235.707761000	12.6149	841	1
1527808235.707852000	12.615	254	1
1527808235.727301000	12.6344	87	0
1527808235.805069000	12.7122	235	0
1527808235.806466000	12.7136	106	1
1527808235.806548000	12.7137	146	0
1527808235.808456000	12.7156	100	1
1527808235.809271000	12.7164	92	0
1527808235.810716000	12.7178	168	0
1527808235.811373000	12.7185	103	1
1527808235.861959000	12.7691	788	0
1527808235.863309000	12.7704	276	0
1527808235.863386000	12.7705	100	1
1527808235.865387000	12.7725	100	1
1527808235.876051000	12.7832	472	1
1527808235.904436000	12.8116	87	0
1527808236.092827000	13	533	0
1527808236.094413000	13.0015	103	1
1527808236.160182000	13.0673	471	1
1527808236.160279000	13.0674	257	1
1527808236.177580000	13.0847	87	0
1527808236.250484000	13.1576	265	0
1527808236.251976000	13.1591	146	0
1527808236.252411000	13.1595	106	1
1527808236.254944000	13.1621	92	0
1527808236.256390000	13.1635	315	0
1527808236.256442000	13.1636	100	1
1527808236.258493000	13.1656	100	1
1527808236.409713000	13.3168	394	1
1527808236.409782000	13.3169	255	1
1527808236.428533000	13.3357	87	0
1527808236.512244000	13.4194	258	0
1527808236.513663000	13.4208	146	0
1527808236.514433000	13.4216	106	1
1527808236.517254000	13.4244	92	0
1527808236.518424000	13.4256	100	1
1527808236.518669000	13.4258	117	0
1527808236.520446000	13.4276	100	1
1527808236.908903000	13.816	391	1
1527808236.908970000	13.8161	255	1
1527808236.927998000	13.8351	87	0
1527808237.027482000	13.9346	232	0
1527808237.028917000	13.936	146	0
1527808237.029474000	13.9366	106	1
1527808237.031381000	13.9385	92	0
1527808237.033078000	13.9402	240	0
1527808237.033604000	13.9407	103	1
1527808237.210227000	14.1174	392	1
1527808237.210293000	14.1174	259	1
1527808237.236730000	14.1439	87	0
1527808237.420438000	14.3276	279	0
1527808237.421856000	14.329	146	0
1527808237.422563000	14.3297	106	1
1527808237.424381000	14.3315	92	0
1527808237.425888000	14.333	222	0
1527808237.426478000	14.3336	103	1
1527808237.629874000	14.537	389	1
1527808237.629972000	14.5371	255	1
1527808237.650023000	14.5572	87	0
1527808237.727509000	14.6346	300	0
1527808237.728936000	14.6361	146	0
1527808237.729513000	14.6366	106	1
1527808237.731306000	14.6384	92	0
1527808237.732560000	14.6397	100	1
1527808237.732818000	14.6399	113	0
1527808237.734566000	14.6417	100	1
1527808238.744562000	15.6517	389	1
1527808238.744659000	15.6518	255	1
1527808238.764293000	15.6714	87	0
1527808238.869596000	15.7767	256	0
1527808238.870994000	15.7781	148	0
1527808238.871043000	15.7782	103	1
1527808238.873016000	15.7801	100	1
1527808238.874829000	15.782	92	0
1527808238.876330000	15.7835	288	0
1527808238.876943000	15.7841	103	1
1527808239.254317000	16.1614	390	1
1527808239.254414000	16.1615	255	1
1527808239.272188000	16.1793	87	0
1527808239.374701000	16.2818	328	0
1527808239.376103000	16.2832	148	0
1527808239.377058000	16.2842	106	1
1527808239.379865000	16.287	92	0
1527808239.381313000	16.2884	218	0
1527808239.381968000	16.2891	103	1
1527808239.647007000	16.5541	391	1
1527808239.647075000	16.5542	259	1
1527808239.668285000	16.5754	87	0
1527808239.751394000	16.6585	235	0
1527808239.752870000	16.66	148	0
1527808239.753166000	16.6603	106	1
1527808239.757503000	16.6646	92	0
1527808239.759019000	16.6661	90	0
1527808239.759062000	16.6662	100	1
1527808239.761047000	16.6682	100	1
1527808239.895402000	16.8025	390	1
1527808239.895467000	16.8026	257	1
1527808239.914023000	16.8212	87	0
1527808239.990016000	16.8971	236	0
1527808239.991454000	16.8986	148	0
1527808239.992029000	16.8992	106	1
1527808239.995755000	16.9029	92	0
1527808239.997041000	16.9042	100	1
1527808239.997224000	16.9044	242	0
1527808239.999049000	16.9062	100	1
1527808241.334657000	18.2418	391	1
1527808241.334755000	18.2419	259	1
1527808241.364588000	18.2717	87	0
1527808241.447808000	18.3549	305	0
1527808241.449286000	18.3564	148	0
1527808241.450147000	18.3573	106	1
1527808241.452255000	18.3594	92	0
1527808241.453695000	18.3608	243	0
1527808241.454169000	18.3613	103	1
1527808241.634511000	18.5416	391	1
1527808241.634576000	18.5417	257	1
1527808241.659368000	18.5665	87	0
1527808241.744384000	18.6515	236	0
1527808241.745873000	18.653	148	0
1527808241.746123000	18.6533	106	1
1527808241.749105000	18.6562	92	0
1527808241.750579000	18.6577	126	0
1527808241.751106000	18.6582	103	1
1527808242.303579000	19.2107	995	1
1527808242.303643000	19.2108	256	1
1527808242.321562000	19.2287	87	0
1527808242.400389000	19.3075	256	0
1527808242.401817000	19.3089	148	0
1527808242.402346000	19.3095	106	1
1527808242.405483000	19.3126	92	0
1527808242.406975000	19.3141	236	0
1527808242.407189000	19.3143	103	1
1527808242.933619000	19.8407	908	1
1527808242.933684000	19.8408	259	1
1527808242.953021000	19.8602	87	0
1527808243.056656000	19.9638	286	0
1527808243.058031000	19.9652	148	0
1527808243.058294000	19.9654	106	1
1527808243.060968000	19.9681	92	0
1527808243.062254000	19.9694	100	1
1527808243.062485000	19.9696	332	0
1527808243.064268000	19.9714	100	1
1527808243.313718000	20.2208	471	1
1527808243.313810000	20.2209	261	1
1527808243.332033000	20.2392	87	0
1527808243.420212000	20.3273	256	0
1527808243.421645000	20.3288	148	0
1527808243.422198000	20.3293	106	1
1527808243.425238000	20.3324	92	0
1527808243.426728000	20.3339	93	0
1527808243.427200000	20.3343	103	1
1527808243.643602000	20.5507	393	1
1527808243.643694000	20.5508	258	1
1527808243.662023000	20.5692	87	0
1527808243.734959000	20.6421	267	0
1527808243.736431000	20.6436	148	0
1527808243.737225000	20.6444	106	1
1527808243.739020000	20.6462	92	0
1527808243.740216000	20.6473	100	1
1527808243.740473000	20.6476	89	0
1527808243.742223000	20.6494	100	1
1527808244.235980000	21.1431	391	1
1527808244.236034000	21.1432	256	1
1527808244.253907000	21.161	87	0
1527808244.275515000	21.1826	87	0
1527808244.365450000	21.2726	256	0
1527808244.366854000	21.274	148	0
1527808244.367259000	21.2744	106	1
1527808244.369261000	21.2764	100	1
1527808244.369861000	21.277	92	0
1527808244.371261000	21.2784	100	1
1527808244.371291000	21.2784	141	0
1527808244.373281000	21.2804	100	1
1527808244.480960000	21.3881	392	1
1527808244.481039000	21.3882	260	1
1527808244.501256000	21.4084	87	0
1527808244.505564000	21.4127	87	0
1527808244.596263000	21.5034	235	0
1527808244.597682000	21.5048	148	0
1527808244.598273000	21.5054	109	1
1527808244.600658000	21.5078	92	0
1527808244.602152000	21.5093	329	0
1527808244.602266000	21.5094	103	1
1527808244.867883000	21.775	391	1
1527808244.867953000	21.7751	256	1
1527808244.887072000	21.7942	87	0
1527808244.976343000	21.8835	259	0
1527808244.977833000	21.885	148	0
1527808244.978305000	21.8854	106	1
1527808244.980791000	21.8879	92	0
1527808244.982369000	21.8895	100	1
1527808244.982550000	21.8897	164	0
1527808244.984370000	21.8915	100	1
1527808245.313133000	22.2203	391	1
1527808245.313224000	22.2204	258	1
1527808245.331030000	22.2382	87	0
1527808245.416065000	22.3232	326	0
1527808245.417468000	22.3246	148	0
1527808245.418335000	22.3255	106	1
1527808245.420058000	22.3272	92	0
1527808245.421328000	22.3285	100	1
1527808245.421584000	22.3287	312	0
1527808245.423352000	22.3305	100	1
1527808245.602056000	22.5092	391	1
1527808245.602152000	22.5093	256	1
1527808245.620554000	22.5277	87	0
1527808245.711778000	22.6189	233	0
1527808245.713210000	22.6203	148	0
1527808245.713477000	22.6206	106	1
1527808245.717188000	22.6243	92	0
1527808245.718630000	22.6258	190	0
1527808245.719332000	22.6265	103	1
1527808245.990797000	22.8979	392	1
1527808245.990848000	22.898	259	1
1527808246.006072000	22.9132	100	0
1527808246.007357000	22.9145	100	1
1527808246.009375000	22.9165	87	0
1527808246.225117000	23.1322	233	0
1527808246.226571000	23.1337	148	0
1527808246.227455000	23.1346	106	1
1527808246.229240000	23.1364	92	0
1527808246.230679000	23.1378	316	0
1527808246.231350000	23.1385	103	1
1527808246.413323000	23.3205	393	1
1527808246.413403000	23.3205	257	1
1527808246.432867000	23.34	87	0
1527808246.511773000	23.4189	326	0
1527808246.513279000	23.4204	148	0
1527808246.513518000	23.4206	106	1
1527808246.516614000	23.4237	92	0
1527808246.518024000	23.4252	113	0
1527808246.518471000	23.4256	103	1
1527808246.935760000	23.8429	372	1
1527808246.935865000	23.843	1412	1
1527808246.935901000	23.843	1412	1
1527808246.935930000	23.8431	1412	1
1527808246.935954000	23.8431	1412	1
1527808246.935989000	23.8431	335	1
1527808246.957271000	23.8644	87	0
1527808247.024707000	23.9318	390	0
1527808247.026494000	23.9336	103	1
1527808247.032366000	23.9395	80	0
1527808247.034509000	23.9416	100	1
1527808249.902559000	26.8097	990	1
1527808249.902639000	26.8098	261	1
1527808249.921165000	26.8283	87	0
1527808250.031993000	26.9391	302	0
1527808250.033439000	26.9406	103	1
1527808250.033451000	26.9406	148	0
1527808250.035399000	26.9425	100	1
1527808250.036065000	26.9432	92	0
1527808250.037362000	26.9445	100	1
1527808250.037531000	26.9447	295	0
1527808250.039363000	26.9465	100	1
1527808250.116673000	27.0238	912	1
1527808250.116746000	27.0239	262	1
1527808250.135435000	27.0426	87	0
1527808250.219034000	27.1262	235	0
1527808250.220467000	27.1276	148	0
1527808250.220484000	27.1276	103	1
1527808250.222225000	27.1294	92	0
1527808250.222476000	27.1296	103	1
1527808250.223610000	27.1307	245	0
1527808250.225397000	27.1325	100	1
1527808250.267914000	27.175	235	0
1527808250.269462000	27.1766	100	1
1527808250.517664000	27.4248	468	1
1527808250.517731000	27.4249	258	1
1527808250.536732000	27.4439	87	0
1527808250.627131000	27.5343	256	0
1527808250.628551000	27.5357	148	0
1527808250.629414000	27.5365	106	1
1527808250.631123000	27.5383	92	0
1527808250.632414000	27.5395	100	1
1527808250.632631000	27.5398	250	0
1527808250.634393000	27.5415	100	1
1527808250.778867000	27.686	394	1
1527808250.778959000	27.6861	261	1
1527808250.805952000	27.7131	87	0
1527808250.906915000	27.814	284	0
1527808250.908271000	27.8154	148	0
1527808250.908465000	27.8156	106	1
1527808250.911617000	27.8187	92	0
1527808250.913024000	27.8202	284	0
1527808250.913500000	27.8206	103	1
1527808251.000081000	27.9072	389	1
1527808251.000170000	27.9073	261	1
1527808251.019804000	27.9269	87	0
1527808251.021429000	27.9286	90	0
1527808251.023526000	27.9307	103	1
1527808251.025036000	27.9322	87	0
1527808251.124979000	28.0321	233	0
1527808251.126451000	28.0336	148	0
1527808251.126549000	28.0337	103	1
1527808251.128511000	28.0356	100	1
1527808251.129435000	28.0366	92	0
1527808251.130879000	28.038	338	0
1527808251.131461000	28.0386	103	1
1527808251.421894000	28.329	393	1
1527808251.421959000	28.3291	266	1
1527808251.439886000	28.347	87	0
1527808251.540337000	28.4475	287	0
1527808251.541810000	28.4489	148	0
1527808251.542556000	28.4497	106	1
1527808251.544397000	28.4515	92	0
1527808251.545891000	28.453	102	0
1527808251.546455000	28.4536	103	1
1527808251.914290000	28.8214	392	1
1527808251.914377000	28.8215	273	1
1527808251.933234000	28.8404	87	0
1527808252.045883000	28.953	232	0
1527808252.047303000	28.9544	148	0
1527808252.047535000	28.9547	106	1
1527808252.049876000	28.957	92	0
1527808252.051374000	28.9585	310	0
1527808252.051601000	28.9587	103	1
1527808252.319934000	29.2271	389	1
1527808252.319999000	29.2271	261	1
1527808252.339903000	29.247	87	0
1527808252.419335000	29.3265	258	0
1527808252.420760000	29.3279	148	0
1527808252.421605000	29.3287	106	1
1527808252.423391000	29.3305	92	0
1527808252.424948000	29.3321	215	0
1527808252.425492000	29.3326	103	1
1527808252.568621000	29.4758	390	1
1527808252.568689000	29.4758	261	1
1527808252.587973000	29.4951	87	0
1527808252.670201000	29.5773	256	0
1527808252.671544000	29.5787	103	1
1527808252.671637000	29.5788	148	0
1527808252.673066000	29.5802	92	0
1527808252.673566000	29.5807	103	1
1527808252.674618000	29.5817	98	0
1527808252.676541000	29.5837	100	1
1527808252.861234000	29.7684	394	1
1527808252.861330000	29.7685	264	1
1527808252.895789000	29.8029	394	1
1527808252.897175000	29.8043	87	0
1527808252.919581000	29.8267	87	0
1527808252.982304000	29.8894	303	0
1527808252.983735000	29.8909	148	0
1527808252.984631000	29.8918	109	1
1527808252.988483000	29.8956	92	0
1527808252.989932000	29.8971	257	0
1527808252.990570000	29.8977	103	1
1527808253.285785000	30.1929	394	1
1527808253.285851000	30.193	259	1
1527808253.304197000	30.2113	87	0
1527808253.396233000	30.3034	256	0
1527808253.397602000	30.3047	103	1
1527808253.397640000	30.3048	148	0
1527808253.399574000	30.3067	100	1
1527808253.410291000	30.3174	92	0
1527808253.411574000	30.3187	100	1
1527808253.411758000	30.3189	180	0
1527808253.413583000	30.3207	100	1
1527808253.727621000	30.6348	994	1
1527808253.727709000	30.6348	263	1
1527808253.746781000	30.6539	87	0
1527808253.825130000	30.7323	303	0
1527808253.826604000	30.7337	148	0
1527808253.826640000	30.7338	103	1
1527808253.828595000	30.7357	100	1
1527808253.829736000	30.7369	92	0
1527808253.831520000	30.7387	91	0
1527808253.831744000	30.7389	100	1
1527808253.833607000	30.7407	100	1
1527808254.140793000	31.0479	911	1
1527808254.140883000	31.048	269	1
1527808254.160379000	31.0675	87	0
1527808254.261271000	31.1684	256	0
1527808254.262676000	31.1698	148	0
1527808254.262740000	31.1699	103	1
1527808254.264613000	31.1717	100	1
1527808254.267255000	31.1744	92	0
1527808254.268622000	31.1758	100	1
1527808254.268715000	31.1758	126	0
1527808254.270617000	31.1777	100	1
1527808254.371195000	31.2783	467	1
1527808254.371289000	31.2784	261	1
1527808254.388833000	31.296	87	0
1527808254.477119000	31.3842	233	0
1527808254.478573000	31.3857	148	0
1527808254.478695000	31.3858	103	1
1527808254.480721000	31.3879	100	1
1527808254.482204000	31.3893	92	0
1527808254.483706000	31.3908	100	1
1527808254.512240000	31.4194	288	0
1527808254.513738000	31.4209	100	1
1527808254.672166000	31.5793	394	1
1527808254.672257000	31.5794	261	1
1527808254.690224000	31.5974	87	0
1527808254.819812000	31.7269	233	0
1527808254.821269000	31.7284	148	0
1527808254.821692000	31.7288	106	1
1527808254.822728000	31.7299	92	0
1527808254.824161000	31.7313	190	0
1527808254.824637000	31.7318	103	1
1527808255.073812000	31.9809	390	1
1527808255.073906000	31.981	266	1
1527808255.093729000	32.0009	87	0
1527808255.098100000	32.0052	87	0
1527808255.166178000	32.0733	279	0
1527808255.167650000	32.0748	148	0
1527808255.167758000	32.0749	106	1
1527808255.169764000	32.0769	100	1
1527808255.170958000	32.0781	92	0
1527808255.172328000	32.0795	334	0
1527808255.172814000	32.0799	103	1
1527808255.549250000	32.4564	394	1
1527808255.549312000	32.4564	267	1
1527808255.567482000	32.4746	87	0
1527808255.647118000	32.5542	259	0
1527808255.648542000	32.5557	148	0
1527808255.649724000	32.5569	106	1
1527808255.650356000	32.5575	92	0
1527808255.651760000	32.5589	100	1
1527808255.651772000	32.5589	146	0
1527808255.653804000	32.5609	100	1
1527808255.844242000	32.7514	391	1
1527808255.844304000	32.7514	259	1
1527808255.861960000	32.7691	87	0
1527808255.938889000	32.846	235	0
1527808255.940368000	32.8475	148	0
1527808255.940778000	32.8479	106	1
1527808255.942769000	32.8499	92	0
1527808255.944226000	32.8514	299	0
1527808255.944856000	32.852	103	1
1527808256.060651000	32.9678	391	1
1527808256.060745000	32.9679	261	1
1527808256.078445000	32.9856	87	0
1527808256.157575000	33.0647	284	0
1527808256.159024000	33.0662	148	0
1527808256.159827000	33.067	106	1
1527808256.167009000	33.0741	92	0
1527808256.168455000	33.0756	262	0
1527808256.168927000	33.0761	103	1
1527808256.491326000	33.3985	390	1
1527808256.491403000	33.3985	267	1
1527808256.510419000	33.4175	87	0
1527808256.587827000	33.495	258	0
1527808256.589206000	33.4963	148	0
1527808256.589760000	33.4969	106	1
1527808256.593073000	33.5002	92	0
1527808256.594570000	33.5017	158	0
1527808256.594783000	33.5019	103	1
1527808257.019391000	33.9265	395	1
1527808257.019506000	33.9266	265	1
1527808257.037345000	33.9445	87	0
1527808257.043845000	33.951	87	0
1527808257.125091000	34.0322	265	0
1527808257.126512000	34.0336	148	0
1527808257.126837000	34.034	109	1
1527808257.127961000	34.0351	92	0
1527808257.129389000	34.0365	85	0
1527808257.130117000	34.0372	103	1
1527808257.251487000	34.1586	393	1
1527808257.251592000	34.1587	262	1
1527808257.271200000	34.1783	87	0
1527808257.346822000	34.254	258	0
1527808257.348319000	34.2554	148	0
1527808257.348804000	34.2559	106	1
1527808257.350552000	34.2577	92	0
1527808257.351909000	34.259	100	1
1527808257.352011000	34.2591	241	0
1527808257.353858000	34.261	100	1
1527808257.467106000	34.3742	390	1
1527808257.467177000	34.3743	262	1
1527808257.485580000	34.3927	87	0
1527808257.562361000	34.4695	233	0
1527808257.563811000	34.4709	148	0
1527808257.563870000	34.471	103	1
1527808257.565818000	34.4729	100	1
1527808257.566791000	34.4739	92	0
1527808257.568793000	34.4759	100	1
1527808257.598367000	34.5055	185	0
1527808257.599832000	34.507	100	1
1527808257.732295000	34.6394	992	1
1527808257.732358000	34.6395	259	1
1527808257.762236000	34.6694	87	0
1527808257.834505000	34.7416	256	0
1527808257.835904000	34.743	103	1
1527808257.836016000	34.7431	148	0
1527808257.838832000	34.746	100	1
1527808257.838862000	34.746	92	0
1527808257.840369000	34.7475	127	0
1527808257.841009000	34.7481	103	1
1527808258.087833000	34.995	912	1
1527808258.087946000	34.9951	263	1
1527808258.108372000	35.0155	87	0
1527808258.189503000	35.0966	301	0
1527808258.190894000	35.098	148	0
1527808258.191872000	35.099	106	1
1527808258.194495000	35.1016	92	0
1527808258.195910000	35.103	100	1
1527808258.195941000	35.1031	300	0
1527808258.197919000	35.105	100	1
1527808258.309787000	35.2169	467	1
1527808258.309877000	35.217	259	1
1527808258.327195000	35.2343	87	0
1527808258.418003000	35.3251	258	0
1527808258.419422000	35.3266	148	0
1527808258.419860000	35.327	106	1
1527808258.422012000	35.3291	92	0
1527808258.423441000	35.3306	91	0
1527808258.423997000	35.3311	103	1
1527808258.588621000	35.4958	395	1
1527808258.588696000	35.4958	264	1
1527808258.606585000	35.5137	87	0
1527808258.706409000	35.6135	306	0
1527808258.707776000	35.6149	148	0
1527808258.708077000	35.6152	106	1
1527808258.709781000	35.6169	92	0
1527808258.711194000	35.6183	86	0
1527808258.711872000	35.619	103	1
1527808258.902166000	35.8093	395	1
1527808258.902265000	35.8094	260	1
1527808258.923892000	35.831	87	0
1527808259.029954000	35.9371	233	0
1527808259.031476000	35.9386	148	0
1527808259.031907000	35.939	106	1
1527808259.036296000	35.9434	92	0
1527808259.037724000	35.9449	220	0
1527808259.037900000	35.945	103	1
1527808259.183203000	36.0903	390	1
1527808259.183279000	36.0904	264	1
1527808259.200889000	36.108	87	0
1527808259.289232000	36.1964	258	0
1527808259.290713000	36.1978	148	0
1527808259.290962000	36.1981	106	1
1527808259.293744000	36.2009	92	0
1527808259.295301000	36.2024	231	0
1527808259.295914000	36.203	103	1
1527808259.511329000	36.4185	395	1
1527808259.511391000	36.4185	261	1
1527808259.529844000	36.437	87	0
1527808259.631110000	36.5382	235	0
1527808259.632582000	36.5397	148	0
1527808259.632994000	36.5401	106	1
1527808259.634035000	36.5412	92	0
1527808259.635539000	36.5427	298	0
1527808259.635988000	36.5431	103	1
1527808259.951612000	36.8587	395	1
1527808259.951678000	36.8588	267	1
1527808259.970507000	36.8776	87	0
1527808260.048830000	36.956	282	0
1527808260.050264000	36.9574	148	0
1527808260.050956000	36.9581	106	1
1527808260.052856000	36.96	92	0
1527808260.054417000	36.9615	155	0
1527808260.055030000	36.9622	103	1
1527808260.214442000	37.1216	391	1
1527808260.214541000	37.1217	260	1
1527808260.234040000	37.1412	87	0
1527808260.326405000	37.2335	258	0
1527808260.327829000	37.235	148	0
1527808260.328193000	37.2353	106	1
1527808260.329279000	37.2364	92	0
1527808260.331037000	37.2382	100	1
1527808260.361688000	37.2688	154	0
1527808260.363983000	37.2711	100	1
1527808260.485459000	37.3926	391	1
1527808260.485555000	37.3927	263	1
1527808260.503555000	37.4107	87	0
1527808260.508976000	37.4161	87	0
1527808260.582340000	37.4895	233	0
1527808260.583754000	37.4909	148	0
1527808260.584008000	37.4911	109	1
1527808260.585834000	37.493	92	0
1527808260.587277000	37.4944	311	0
1527808260.587977000	37.4951	103	1
1527808260.732628000	37.6398	394	1
1527808260.732726000	37.6399	262	1
1527808260.753022000	37.6602	87	0
1527808260.757204000	37.6643	87	0
1527808260.835265000	37.7424	284	0
1527808260.836639000	37.7438	148	0
1527808260.837001000	37.7441	109	1
1527808260.841243000	37.7484	92	0
1527808260.842680000	37.7498	232	0
1527808260.843180000	37.7503	103	1
1527808261.028767000	37.9359	390	1
1527808261.028864000	37.936	263	1
1527808261.047017000	37.9541	87	0
1527808261.118942000	38.0261	232	0
1527808261.120369000	38.0275	148	0
1527808261.121008000	38.0281	106	1
1527808261.122677000	38.0298	92	0
1527808261.124012000	38.0311	100	1
1527808261.124136000	38.0313	320	0
1527808261.126024000	38.0332	100	1
1527808261.244307000	38.1514	989	1
1527808261.244372000	38.1515	261	1
1527808261.263838000	38.171	87	0
1527808261.349663000	38.2568	290	0
1527808261.351030000	38.2582	148	0
1527808261.351102000	38.2582	103	1
1527808261.353080000	38.2602	100	1
1527808261.354298000	38.2614	92	0
1527808261.355804000	38.2629	279	0
1527808261.356107000	38.2632	103	1
1527808261.534376000	38.4415	908	1
1527808261.534467000	38.4416	262	1
1527808261.554934000	38.4621	87	0
1527808261.639606000	38.5467	233	0
1527808261.641030000	38.5482	148	0
1527808261.641080000	38.5482	103	1
1527808261.643053000	38.5502	100	1
1527808261.643412000	38.5505	92	0
1527808261.644915000	38.552	113	0
1527808261.645092000	38.5522	103	1
1527808261.974737000	38.8819	470	1
1527808261.974807000	38.8819	268	1
1527808261.993039000	38.9002	87	0
1527808262.096448000	39.0036	233	0
1527808262.097865000	39.005	148	0
1527808262.099072000	39.0062	106	1
1527808262.102674000	39.0098	92	0
1527808262.104071000	39.0112	100	1
1527808262.104106000	39.0112	318	0
1527808262.106148000	39.0133	100	1
1527808262.274614000	39.1817	394	1
1527808262.274691000	39.1818	263	1
1527808262.292643000	39.1998	87	0
1527808262.364822000	39.272	279	0
1527808262.366085000	39.2732	103	1
1527808262.366282000	39.2734	148	0
1527808262.367706000	39.2748	92	0
1527808262.368074000	39.2752	103	1
1527808262.369178000	39.2763	170	0
1527808262.371106000	39.2782	100	1
1527808262.490383000	39.3975	393	1
1527808262.490470000	39.3976	264	1
1527808262.508708000	39.4158	87	0
1527808262.612210000	39.5193	301	0
1527808262.613632000	39.5208	148	0
1527808262.614114000	39.5212	106	1
1527808262.615650000	39.5228	92	0
1527808262.617104000	39.5242	186	0
1527808262.617180000	39.5243	100	1
1527808262.619136000	39.5263	100	1
1527808262.712368000	39.6195	393	1
1527808262.712465000	39.6196	259	1
1527808262.732910000	39.64	87	0
1527808262.818977000	39.7261	233	0
1527808262.820400000	39.7275	148	0
1527808262.821151000	39.7283	106	1
1527808262.823060000	39.7302	92	0
1527808262.824672000	39.7318	340	0
1527808262.825132000	39.7323	103	1
1527808262.955652000	39.8628	390	1
1527808262.955720000	39.8628	262	1
1527808262.974915000	39.882	87	0
1527808263.060413000	39.9675	303	0
1527808263.061830000	39.969	148	0
1527808263.062334000	39.9695	106	1
1527808263.064171000	39.9713	92	0
1527808263.065707000	39.9728	259	0
1527808263.066189000	39.9733	103	1
1527808263.192843000	40.1	390	1
1527808263.192905000	40.1	262	1
1527808263.218707000	40.1258	87	0
1527808263.301199000	40.2083	255	0
1527808263.302943000	40.2101	148	0
1527808263.303185000	40.2103	106	1
1527808263.306038000	40.2132	92	0
1527808263.307534000	40.2147	242	0
1527808263.308125000	40.2153	103	1
1527808263.653988000	40.5611	389	1
1527808263.654063000	40.5612	263	1
1527808263.682087000	40.5892	87	0
1527808263.687421000	40.5946	87	0
1527808263.818329000	40.7255	235	0
1527808263.820187000	40.7273	106	1
1527808263.833288000	40.7404	224	0
1527808263.835184000	40.7423	100	1
1527808263.883424000	40.7906	391	1
1527808263.883490000	40.7906	264	1
1527808263.901483000	40.8086	87	0
1527808264.004116000	40.9112	233	0
1527808264.005684000	40.9128	148	0
1527808264.006225000	40.9134	106	1
1527808264.008512000	40.9156	92	0
1527808264.009951000	40.9171	112	0
1527808264.010179000	40.9173	103	1
1527808264.144813000	41.0519	394	1
1527808264.144879000	41.052	262	1
1527808264.165268000	41.0724	87	0
1527808264.278965000	41.1861	302	0
1527808264.280506000	41.1876	148	0
1527808264.281295000	41.1884	106	1
1527808264.285243000	41.1924	92	0
1527808264.286752000	41.1939	275	0
1527808264.287241000	41.1944	103	1
1527808264.384357000	41.2915	394	1
1527808264.384440000	41.2916	261	1
1527808264.402377000	41.3095	87	0
1527808264.484742000	41.3919	235	0
1527808264.486176000	41.3933	148	0
1527808264.486249000	41.3934	103	1
1527808264.488291000	41.3954	100	1
1527808264.491069000	41.3982	92	0
1527808264.492627000	41.3998	85	0
1527808264.493248000	41.4004	103	1
1527808264.685604000	41.5927	991	1
1527808264.685689000	41.5928	262	1
1527808264.704256000	41.6114	87	0
1527808264.787269000	41.6944	233	0
1527808264.788706000	41.6958	148	0
1527808264.789271000	41.6964	106	1
1527808264.792499000	41.6996	92	0
1527808264.793940000	41.7011	257	0
1527808264.794410000	41.7015	103	1
1527808265.152939000	42.0601	912	1
1527808265.153013000	42.0601	267	1
1527808265.172715000	42.0798	87	0
1527808265.299323000	42.2065	309	0
1527808265.300795000	42.2079	148	0
1527808265.301261000	42.2084	106	1
1527808265.303198000	42.2103	92	0
1527808265.304694000	42.2118	107	0
1527808265.305230000	42.2124	103	1
1527808265.383538000	42.2907	472	1
1527808265.383636000	42.2908	265	1
1527808265.405310000	42.3124	87	0
1527808265.535278000	42.4424	233	0
1527808265.536703000	42.4438	148	0
1527808265.537313000	42.4444	106	1
1527808265.541039000	42.4482	92	0
1527808265.542267000	42.4494	100	1
1527808265.542497000	42.4496	139	0
1527808265.544258000	42.4514	100	1
1527808265.668825000	42.576	390	1
1527808265.668925000	42.5761	262	1
1527808265.687046000	42.5942	87	0
1527808265.797683000	42.7048	264	0
1527808265.799126000	42.7063	148	0
1527808265.799387000	42.7065	106	1
1527808265.803019000	42.7101	92	0
1527808265.804349000	42.7115	100	1
1527808265.804397000	42.7115	159	0
1527808265.806376000	42.7135	100	1
1527808265.889655000	42.7968	393	1
1527808265.889745000	42.7969	263	1
1527808265.907996000	42.8151	87	0
1527808266.005042000	42.9122	233	0
1527808266.006432000	42.9136	148	0
1527808266.007320000	42.9144	106	1
1527808266.008775000	42.9159	92	0
1527808266.010203000	42.9173	285	0
1527808266.010320000	42.9174	103	1
1527808266.102770000	43.0099	392	1
1527808266.102848000	43.01	260	1
1527808266.123186000	43.0303	87	0
1527808266.195839000	43.103	235	0
1527808266.197262000	43.1044	148	0
1527808266.197363000	43.1045	103	1
1527808266.199464000	43.1066	100	1
1527808266.199576000	43.1067	92	0
1527808266.201351000	43.1085	299	0
1527808266.201391000	43.1085	100	1
1527808266.203296000	43.1104	100	1
1527808266.361710000	43.2688	394	1
1527808266.361802000	43.2689	264	1
1527808266.381522000	43.2887	87	0
1527808266.454580000	43.3617	281	0
1527808266.456028000	43.3632	148	0
1527808266.456390000	43.3635	106	1
1527808266.458845000	43.366	92	0
1527808266.460289000	43.3674	190	0
1527808266.460377000	43.3675	100	1
1527808266.462396000	43.3695	100	1
1527808266.799676000	43.7068	391	1
1527808266.799742000	43.7069	265	1
1527808266.817889000	43.725	87	0
1527808267.014855000	43.922	304	0
1527808267.016283000	43.9234	148	0
1527808267.016373000	43.9235	103	1
1527808267.018424000	43.9256	100	1
1527808267.019397000	43.9265	92	0
1527808267.020906000	43.928	206	0
1527808267.021418000	43.9285	103	1
1527808267.029375000	43.9365	394	1
1527808267.029465000	43.9366	258	1
1527808267.048645000	43.9558	87	0
1527808267.052648000	43.9598	87	0
1527808267.125852000	44.033	235	0
1527808267.127271000	44.0344	148	0
1527808267.127409000	44.0345	109	1
1527808267.131594000	44.0387	92	0
1527808267.133039000	44.0402	184	0
1527808267.133600000	44.0407	103	1
1527808267.241047000	44.1482	390	1
1527808267.241136000	44.1483	263	1
1527808267.258598000	44.1657	87	0
1527808267.346963000	44.2541	326	0
1527808267.348380000	44.2555	103	1
1527808267.348417000	44.2555	148	0
1527808267.350443000	44.2576	100	1
1527808267.351428000	44.2586	92	0
1527808267.352929000	44.2601	292	0
1527808267.353433000	44.2606	103	1
1527808267.500815000	44.4079	394	1
1527808267.500913000	44.408	262	1
1527808267.523293000	44.4304	87	0
1527808267.588270000	44.4954	233	0
1527808267.589637000	44.4968	148	0
1527808267.590555000	44.4977	106	1
1527808267.592836000	44.5	92	0
1527808267.594292000	44.5014	116	0
1527808267.594423000	44.5016	103	1
1527808267.720866000	44.628	990	1
1527808267.720931000	44.6281	262	1
1527808267.738713000	44.6458	87	0
1527808267.824878000	44.732	235	0
1527808267.826387000	44.7335	158	0
1527808267.826450000	44.7336	103	1
1527808267.827828000	44.735	120	0
1527808267.828384000	44.7355	103	1
1527808267.940388000	44.8475	913	1
1527808267.940476000	44.8476	261	1
1527808267.964464000	44.8716	87	0
1527808268.083987000	44.9911	235	0
1527808268.085415000	44.9925	103	1
1527808268.085484000	44.9926	148	0
1527808268.087407000	44.9945	100	1
1527808268.089031000	44.9962	92	0
1527808268.090406000	44.9975	100	1
1527808268.090487000	44.9976	158	0
1527808268.092428000	44.9996	100	1
1527808268.162921000	45.0701	391	1
1527808268.163008000	45.0701	260	1
1527808268.179959000	45.0871	87	0
1527808268.280616000	45.1877	302	0
1527808268.281988000	45.1891	148	0
1527808268.282576000	45.1897	106	1
1527808268.285050000	45.1922	92	0
1527808268.286491000	45.1936	246	0
1527808268.286498000	45.1936	100	1
1527808268.288520000	45.1957	100	1
1527808268.374811000	45.2819	467	1
1527808268.374905000	45.282	262	1
1527808268.392769000	45.2999	87	0
1527808268.467314000	45.3744	235	0
1527808268.468750000	45.3759	148	0
1527808268.469512000	45.3766	106	1
1527808268.470765000	45.3779	92	0
1527808268.472204000	45.3793	239	0
1527808268.472447000	45.3796	103	1
1527808268.687916000	45.595	391	1
1527808268.688016000	45.5951	263	1
1527808268.706568000	45.6137	87	0
1527808268.790501000	45.6976	235	0
1527808268.791958000	45.6991	148	0
1527808268.792458000	45.6996	106	1
1527808268.794914000	45.702	92	0
1527808268.796354000	45.7035	192	0
1527808268.796500000	45.7036	103	1
1527808269.005475000	45.9126	394	1
1527808269.005550000	45.9127	266	1
1527808269.024733000	45.9319	87	0
1527808269.106513000	46.0136	284	0
1527808269.107950000	46.0151	148	0
1527808269.108479000	46.0156	106	1
1527808269.109882000	46.017	92	0
1527808269.111324000	46.0185	288	0
1527808269.111572000	46.0187	103	1
1527808270.495895000	47.403	389	1
1527808270.495994000	47.4031	258	1
1527808270.514565000	47.4217	87	0
1527808270.591600000	47.4987	256	0
1527808270.593030000	47.5002	148	0
1527808270.593563000	47.5007	106	1
1527808270.597024000	47.5042	92	0
1527808270.598481000	47.5056	265	0
1527808270.598717000	47.5058	103	1
1527808271.105585000	48.0127	393	1
1527808271.105673000	48.0128	259	1
1527808271.136995000	48.0441	87	0
1527808271.213908000	48.121	265	0
1527808271.215395000	48.1225	148	0
1527808271.215656000	48.1228	106	1
1527808271.218265000	48.1254	92	0
1527808271.219637000	48.1268	93	0
1527808271.219677000	48.1268	100	1
1527808271.221666000	48.1288	100	1
1527808271.514980000	48.4221	390	1
1527808271.515043000	48.4222	259	1
1527808271.533400000	48.4405	87	0
1527808271.605018000	48.5121	255	0
1527808271.606446000	48.5136	148	0
1527808271.606661000	48.5138	106	1
1527808271.610372000	48.5175	92	0
1527808271.611606000	48.5187	100	1
1527808271.611835000	48.519	269	0
1527808271.613618000	48.5207	100	1
1527808271.784981000	48.6921	389	1
1527808271.785079000	48.6922	259	1
1527808271.803926000	48.7111	87	0
1527808271.914127000	48.8213	233	0
1527808271.915575000	48.8227	148	0
1527808271.916729000	48.8239	106	1
1527808271.920013000	48.8271	92	0
1527808271.921457000	48.8286	252	0
1527808271.921707000	48.8288	103	1
1527808272.093904000	49.001	394	1
1527808272.093965000	49.0011	257	1
1527808272.112694000	49.0198	87	0
1527808272.205926000	49.1131	256	0
1527808272.207357000	49.1145	148	0
1527808272.207665000	49.1148	106	1
1527808272.211105000	49.1182	92	0
1527808272.212544000	49.1197	168	0
1527808272.212672000	49.1198	103	1
1527808272.419122000	49.3263	393	1
1527808272.419182000	49.3263	258	1
1527808272.436366000	49.3435	87	0
1527808272.512372000	49.4195	326	0
1527808272.513740000	49.4209	103	1
1527808272.513748000	49.4209	148	0
1527808272.515735000	49.4229	100	1
1527808272.516478000	49.4236	92	0
1527808272.517913000	49.425	207	0
1527808272.518663000	49.4258	103	1
1527808273.021142000	49.9283	990	1
1527808273.021207000	49.9283	257	1
1527808273.041304000	49.9484	87	0
1527808273.127946000	50.0351	233	0
1527808273.129359000	50.0365	148	0
1527808273.129699000	50.0368	106	1
1527808273.132014000	50.0391	92	0
1527808273.133449000	50.0406	211	0
1527808273.134034000	50.0412	103	1
1527808273.330104000	50.2372	908	1
1527808273.330164000	50.2373	259	1
1527808273.363824000	50.271	908	1
1527808273.368740000	50.2759	87	0
1527808273.387244000	50.2944	87	0
1527808273.451769000	50.3589	328	0
1527808273.453236000	50.3604	148	0
1527808273.453726000	50.3609	109	1
1527808273.455544000	50.3627	92	0
1527808273.456806000	50.3639	100	1
1527808273.456990000	50.3641	186	0
1527808273.458798000	50.3659	100	1
1527808273.800081000	50.7072	391	1
1527808273.800145000	50.7073	258	1
1527808273.819584000	50.7267	87	0
1527808273.906492000	50.8136	236	0
1527808273.907930000	50.8151	148	0
1527808273.908832000	50.816	106	1
1527808273.910472000	50.8176	92	0
1527808273.911811000	50.8189	100	1
1527808273.911860000	50.819	198	0
1527808273.913818000	50.8209	100	1
1527808274.201380000	51.1085	468	1
1527808274.201447000	51.1086	257	1
1527808274.221411000	51.1285	87	0
1527808274.313504000	51.2206	258	0
1527808274.315030000	51.2222	148	0
1527808274.315862000	51.223	106	1
1527808274.317750000	51.2249	92	0
1527808274.319241000	51.2264	314	0
1527808274.319791000	51.2269	103	1
1527808274.502548000	51.4097	395	1
1527808274.502638000	51.4098	262	1
1527808274.523569000	51.4307	87	0
1527808274.614038000	51.5212	233	0
1527808274.615627000	51.5228	148	0
1527808274.615872000	51.523	106	1
1527808274.618558000	51.5257	92	0
1527808274.619855000	51.527	100	1
1527808274.619972000	51.5271	332	0
1527808274.621856000	51.529	100	1
1527808275.141263000	52.0484	392	1
1527808275.141330000	52.0485	260	1
1527808275.159656000	52.0668	87	0
1527808275.247149000	52.1543	279	0
1527808275.248545000	52.1557	148	0
1527808275.249096000	52.1562	106	1
1527808275.251970000	52.1591	92	0
1527808275.253471000	52.1606	188	0
1527808275.254037000	52.1612	103	1
1527808275.456542000	52.3637	390	1
1527808275.456613000	52.3637	262	1
1527808275.474033000	52.3812	87	0
1527808275.566914000	52.474	258	0
1527808275.568219000	52.4753	148	0
1527808275.568847000	52.476	106	1
1527808275.570739000	52.4779	92	0
1527808275.572180000	52.4793	216	0
1527808275.572882000	52.48	103	1
1527808275.872517000	52.7796	395	1
1527808275.872599000	52.7797	263	1
1527808275.892528000	52.7997	87	0
1527808275.968716000	52.8758	235	0
1527808275.970108000	52.8772	148	0
1527808275.970968000	52.8781	106	1
1527808275.972903000	52.88	92	0
1527808275.974328000	52.8815	209	0
1527808275.974852000	52.882	103	1
1527808276.134777000	53.0419	373	1
1527808276.134874000	53.042	1412	1
1527808276.134910000	53.042	1412	1
1527808276.134946000	53.0421	1412	1
1527808276.134979000	53.0421	1055	1
1527808276.154240000	53.0614	87	0
1527808276.229616000	53.1367	395	0
1527808276.231969000	53.1391	103	1
1527808276.236105000	53.1432	80	0
1527808276.237967000	53.1451	100	1
1527808276.257311000	53.1644	393	1
1527808276.257394000	53.1645	259	1
1527808276.276044000	53.1832	87	0
1527808276.362557000	53.2697	337	0
1527808276.363936000	53.2711	148	0
1527808276.364977000	53.2721	106	1
1527808276.369883000	53.277	92	0
1527808276.371326000	53.2785	238	0
1527808276.371878000	53.279	103	1
1527808276.543059000	53.4502	395	1
1527808276.543154000	53.4503	261	1
1527808276.562597000	53.4697	87	0
1527808276.633911000	53.541	235	0
1527808276.635417000	53.5425	148	0
1527808276.635907000	53.543	106	1
1527808276.636863000	53.544	92	0
1527808276.638302000	53.5454	300	0
1527808276.638908000	53.546	103	1
1527808276.813344000	53.7205	391	1
1527808276.813441000	53.7206	260	1
1527808276.831748000	53.7389	87	0
1527808276.905647000	53.8128	233	0
1527808276.906948000	53.8141	103	1
1527808276.907157000	53.8143	148	0
1527808276.908585000	53.8157	92	0
1527808276.908903000	53.816	103	1
1527808276.910018000	53.8171	133	0
1527808276.911924000	53.8191	100	1
1527808277.116227000	54.0234	990	1
1527808277.116292000	54.0234	259	1
1527808277.151023000	54.0582	990	1
1527808277.162980000	54.0701	87	0
1527808277.176511000	54.0836	87	0
1527808277.286591000	54.1937	279	0
1527808277.287945000	54.1951	106	1
1527808277.288040000	54.1952	148	0
1527808277.289944000	54.1971	100	1
1527808277.291252000	54.1984	92	0
1527808277.292747000	54.1999	170	0
1527808277.293314000	54.2004	103	1
1527808277.496445000	54.4036	908	1
1527808277.496537000	54.4037	261	1
1527808277.515976000	54.4231	87	0
1527808277.582574000	54.4897	301	0
1527808277.583960000	54.4911	103	1
1527808277.583994000	54.4911	148	0
1527808277.585957000	54.4931	100	1
1527808277.586762000	54.4939	92	0
1527808277.587951000	54.4951	100	1
1527808277.588241000	54.4954	301	0
1527808277.589959000	54.4971	100	1
1527808277.924439000	54.8316	390	1
1527808277.924506000	54.8316	260	1
1527808277.944262000	54.8514	87	0
1527808278.017831000	54.925	233	0
1527808278.019261000	54.9264	148	0
1527808278.020066000	54.9272	106	1
1527808278.022004000	54.9291	92	0
1527808278.023506000	54.9306	303	0
1527808278.023993000	54.9311	103	1
1527808278.314407000	55.2215	467	1
1527808278.314471000	55.2216	261	1
1527808278.335179000	55.2423	87	0
1527808278.423661000	55.3308	326	0
1527808278.425082000	55.3322	148	0
1527808278.426067000	55.3332	106	1
1527808278.429300000	55.3364	92	0
1527808278.430745000	55.3379	242	0
1527808278.431221000	55.3384	103	1
1527808279.303460000	56.2106	390	1
1527808279.303520000	56.2106	259	1
1527808279.339643000	56.2468	87	0
1527808279.427205000	56.3343	260	0
1527808279.428631000	56.3358	148	0
1527808279.429147000	56.3363	106	1
1527808279.433322000	56.3405	92	0
1527808279.434875000	56.342	278	0
1527808279.435119000	56.3422	103	1
1527808279.683948000	56.5911	396	1
1527808279.684009000	56.5911	265	1
1527808279.703731000	56.6109	87	0
1527808279.777914000	56.685	233	0
1527808279.779355000	56.6865	148	0
1527808279.780105000	56.6872	106	1
1527808279.782532000	56.6897	92	0
1527808279.784080000	56.6912	228	0
1527808279.784111000	56.6912	100	1
1527808279.786100000	56.6932	100	1
1527808280.016295000	56.9234	389	1
1527808280.016394000	56.9235	259	1
1527808280.034816000	56.9419	87	0
1527808280.132033000	57.0392	235	0
1527808280.133509000	57.0406	148	0
1527808280.134115000	57.0412	106	1
1527808280.136871000	57.044	92	0
1527808280.138133000	57.0453	100	1
1527808280.138393000	57.0455	247	0
1527808280.140132000	57.0473	100	1
1527808280.387804000	57.2949	395	1
1527808280.387891000	57.295	263	1
1527808280.405896000	57.313	87	0
1527808280.482878000	57.39	302	0
1527808280.484302000	57.3914	148	0
1527808280.485168000	57.3923	106	1
1527808280.486135000	57.3933	92	0
1527808280.487645000	57.3948	193	0
1527808280.488124000	57.3953	103	1
1527808280.900861000	57.808	390	1
1527808280.900972000	57.8081	263	1
1527808280.920954000	57.8281	87	0
1527808280.993475000	57.9006	233	0
1527808280.994994000	57.9021	148	0
1527808280.995175000	57.9023	103	1
1527808280.997206000	57.9043	92	0
1527808280.997308000	57.9044	100	1
1527808280.998592000	57.9057	266	0
1527808280.999132000	57.9063	103	1
1527808281.188597000	58.0957	390	1
1527808281.188694000	58.0958	261	1
1527808281.207702000	58.1148	87	0
1527808281.280880000	58.188	256	0
1527808281.282276000	58.1894	148	0
1527808281.283252000	58.1904	106	1
1527808281.285052000	58.1922	92	0
1527808281.286490000	58.1936	144	0
1527808281.287151000	58.1943	103	1
1527808283.178926000	60.0861	394	1
1527808283.179022000	60.0862	262	1
1527808283.197911000	60.105	87	0
1527808283.289419000	60.1965	260	0
1527808283.290915000	60.198	148	0
1527808283.291303000	60.1984	106	1
1527808283.294115000	60.2012	92	0
1527808283.295353000	60.2025	100	1
1527808283.295696000	60.2028	251	0
1527808283.297361000	60.2045	100	1
1527808283.898728000	60.8059	393	1
1527808283.898792000	60.8059	260	1
1527808283.917029000	60.8242	87	0
1527808283.923509000	60.8306	87	0
1527808283.991087000	60.8982	287	0
1527808283.992558000	60.8997	148	0
1527808283.993422000	60.9006	109	1
1527808283.994921000	60.9021	92	0
1527808283.996374000	60.9035	158	0
1527808283.996427000	60.9036	100	1
1527808283.998407000	60.9055	100	1
1527808284.138816000	61.0459	989	1
1527808284.138881000	61.046	260	1
1527808284.158946000	61.0661	87	0
1527808284.235282000	61.1424	257	0
1527808284.236713000	61.1438	148	0
1527808284.237364000	61.1445	106	1
1527808284.241665000	61.1488	92	0
1527808284.243126000	61.1503	264	0
1527808284.243356000	61.1505	103	1
1527808285.239027000	62.1462	908	1
1527808285.239104000	62.1462	262	1
1527808285.257706000	62.1648	87	0
1527808285.336371000	62.2435	256	0
1527808285.337801000	62.2449	148	0
1527808285.338496000	62.2456	106	1
1527808285.340948000	62.2481	92	0
1527808285.342402000	62.2495	310	0
1527808285.342444000	62.2496	100	1
1527808285.344489000	62.2516	100	1
1527808285.558849000	62.466	394	1
1527808285.558944000	62.4661	261	1
1527808285.577675000	62.4848	87	0
1527808285.664783000	62.5719	256	0
1527808285.666250000	62.5734	148	0
1527808285.666423000	62.5736	106	1
1527808285.671656000	62.5788	92	0
1527808285.673087000	62.5802	133	0
1527808285.673675000	62.5808	103	1
1527808285.870887000	62.778	467	1
1527808285.870981000	62.7781	260	1
1527808285.890037000	62.7972	87	0
1527808285.978471000	62.8856	235	0
1527808285.979882000	62.887	148	0
1527808285.980460000	62.8876	106	1
1527808285.982136000	62.8893	92	0
1527808285.983573000	62.8907	142	0
1527808285.983678000	62.8908	100	1
1527808285.985446000	62.8926	100	1
1527808286.178660000	63.0858	393	1
1527808286.178756000	63.0859	259	1
1527808286.197044000	63.1042	87	0
1527808286.310235000	63.2174	323	0
1527808286.311660000	63.2188	148	0
1527808286.312543000	63.2197	106	1
1527808286.313969000	63.2211	92	0
1527808286.315505000	63.2226	272	0
1527808286.315580000	63.2227	100	1
1527808286.317545000	63.2247	100	1
1527808286.614079000	63.5212	389	1
1527808286.614161000	63.5213	263	1
1527808286.633572000	63.5407	87	0
1527808286.717834000	63.625	303	0
1527808286.719258000	63.6264	148	0
1527808286.719512000	63.6266	106	1
1527808286.723245000	63.6304	92	0
1527808286.724554000	63.6317	100	1
1527808286.724765000	63.6319	252	0
1527808286.726556000	63.6337	100	1
1527808287.029090000	63.9362	390	1
1527808287.029150000	63.9363	260	1
1527808287.048404000	63.9555	87	0
1527808287.124563000	64.0317	233	0
1527808287.126090000	64.0332	148	0
1527808287.126515000	64.0336	106	1
1527808287.128371000	64.0355	92	0
1527808287.129490000	64.0366	100	1
1527808287.129842000	64.037	253	0
1527808287.131496000	64.0386	100	1
1527808287.283768000	64.1909	389	1
1527808287.283855000	64.191	260	1
1527808287.305787000	64.2129	87	0
1527808287.379804000	64.2869	256	0
1527808287.381282000	64.2884	148	0
1527808287.381664000	64.2888	106	1
1527808287.382825000	64.29	92	0
1527808287.384320000	64.2915	328	0
1527808287.384556000	64.2917	103	1
1527808287.501813000	64.4089	390	1
1527808287.501911000	64.409	260	1
1527808287.519344000	64.4265	87	0
1527808287.525241000	64.4324	87	0
1527808287.604373000	64.5115	235	0
1527808287.605903000	64.513	148	0
1527808287.606552000	64.5137	109	1
1527808287.611415000	64.5185	92	0
1527808287.612910000	64.52	265	0
1527808287.613552000	64.5207	103	1
1527808287.790883000	64.698	390	1
1527808287.790977000	64.6981	260	1
1527808287.825572000	64.7327	390	1
1527808287.826719000	64.7338	87	0
1527808287.844461000	64.7516	87	0
1527808287.920430000	64.8276	235	0
1527808287.921908000	64.829	148	0
1527808287.922589000	64.8297	109	1
1527808287.930959000	64.8381	92	0
1527808287.932393000	64.8395	95	0
1527808287.932594000	64.8397	103	1
1527808288.442484000	65.3496	390	1
1527808288.442529000	65.3497	260	1
1527808288.461304000	65.3684	87	0
1527808288.538184000	65.4453	304	0
1527808288.539615000	65.4467	148	0
1527808288.539677000	65.4468	103	1
1527808288.541652000	65.4488	100	1
1527808288.543637000	65.4508	92	0
1527808288.545210000	65.4523	309	0
1527808288.545699000	65.4528	103	1
1527808290.059886000	66.967	395	1
1527808290.059983000	66.9671	263	1
1527808290.079408000	66.9865	87	0
1527808290.275660000	67.1828	258	0
1527808290.277038000	67.1842	148	0
1527808290.277492000	67.1846	106	1
1527808290.278488000	67.1856	92	0
1527808290.279981000	67.1871	282	0
1527808290.280496000	67.1876	103	1
1527808290.557866000	67.465	391	1
1527808290.557959000	67.4651	261	1
1527808290.576362000	67.4835	87	0
1527808290.669746000	67.5769	233	0
1527808290.671179000	67.5783	148	0
1527808290.671527000	67.5787	106	1
1527808290.672565000	67.5797	92	0
1527808290.674030000	67.5812	133	0
1527808290.674492000	67.5816	103	1
1527808290.938181000	67.8453	989	1
1527808290.938267000	67.8454	261	1
1527808290.956827000	67.864	87	0
1527808291.054017000	67.9611	239	0
1527808291.055520000	67.9627	148	0
1527808291.055652000	67.9628	103	1
1527808291.057606000	67.9647	100	1
1527808291.058583000	67.9657	92	0
1527808291.060043000	67.9672	338	0
1527808291.060536000	67.9677	103	1
1527808291.187490000	68.0946	912	1
1527808291.187576000	68.0947	262	1
1527808291.223592000	68.1307	912	1
1527808291.230739000	68.1379	87	0
1527808291.253563000	68.1607	87	0
1527808291.307606000	68.2147	313	0
1527808291.309044000	68.2162	148	0
1527808291.309564000	68.2167	109	1
1527808291.311359000	68.2185	92	0
1527808291.312800000	68.2199	209	0
1527808291.313545000	68.2207	103	1
1527808291.398995000	68.3061	471	1
1527808291.399067000	68.3062	264	1
1527808291.419709000	68.3268	87	0
1527808291.498574000	68.4057	257	0
1527808291.500020000	68.4072	148	0
1527808291.500643000	68.4078	106	1
1527808291.503857000	68.411	92	0
1527808291.505362000	68.4125	231	0
1527808291.505586000	68.4127	103	1
1527808291.622456000	68.5296	371	1
1527808291.622553000	68.5297	1412	1
1527808291.622619000	68.5297	1412	1
1527808291.622645000	68.5298	1412	1
1527808291.622684000	68.5298	625	1
1527808291.641281000	68.5484	87	0
1527808291.698725000	68.6059	326	1
1527808291.698821000	68.606	259	1
1527808291.708765000	68.6159	392	0
1527808291.710653000	68.6178	103	1
1527808291.715298000	68.6224	90	0
1527808291.716638000	68.6238	100	1
1527808291.799126000	68.7063	269	0
1527808291.800563000	68.7077	148	0
1527808291.800737000	68.7079	100	1
1527808291.802560000	68.7097	100	1
1527808291.804504000	68.7116	92	0
1527808291.806053000	68.7132	91	0
1527808291.806619000	68.7137	103	1
1527808291.966776000	68.8739	394	1
1527808291.966874000	68.874	260	1
1527808291.985588000	68.8927	87	0
1527808292.098277000	69.0054	303	0
1527808292.099643000	69.0068	148	0
1527808292.099679000	69.0068	103	1
1527808292.101632000	69.0088	92	0
1527808292.101694000	69.0088	100	1
1527808292.103059000	69.0102	150	0
1527808292.103606000	69.0107	103	1
1527808292.369177000	69.2763	390	1
1527808292.369247000	69.2764	262	1
1527808292.387043000	69.2942	87	0
1527808292.474446000	69.3816	329	0
1527808292.475943000	69.3831	148	0
1527808292.476695000	69.3838	106	1
1527808292.478470000	69.3856	92	0
1527808292.479967000	69.3871	103	0
1527808292.480591000	69.3877	103	1
1527808292.779889000	69.687	391	1
1527808292.779982000	69.6871	260	1
1527808292.807908000	69.715	87	0
1527808292.887681000	69.7948	233	0
1527808292.889078000	69.7962	148	0
1527808292.889721000	69.7969	106	1
1527808292.891835000	69.799	92	0
1527808292.893271000	69.8004	181	0
1527808292.893747000	69.8009	103	1
1527808293.123136000	70.0303	392	1
1527808293.123224000	70.0304	268	1
1527808293.141908000	70.049	87	0
1527808293.238400000	70.1455	231	0
1527808293.239825000	70.147	148	0
1527808293.240741000	70.1479	106	1
1527808293.242812000	70.1499	92	0
1527808293.244250000	70.1514	131	0
1527808293.244718000	70.1518	103	1
1527808293.493082000	70.4002	388	1
1527808293.493179000	70.4003	259	1
1527808293.512331000	70.4195	87	0
1527808293.596662000	70.5038	258	0
1527808293.598090000	70.5052	148	0
1527808293.598693000	70.5058	106	1
1527808293.600531000	70.5077	92	0
1527808293.601906000	70.509	241	0
1527808293.603681000	70.5108	103	1
1527808293.985655000	70.8928	395	1
1527808293.985729000	70.8929	261	1
1527808294.006248000	70.9134	87	0
1527808294.099241000	71.0064	235	0
1527808294.100677000	71.0078	148	0
1527808294.100770000	71.0079	103	1
1527808294.102765000	71.0099	100	1
1527808294.103024000	71.0102	92	0
1527808294.104766000	71.0119	100	1
1527808294.142486000	71.0496	179	0
1527808294.143708000	71.0508	100	1
1527808294.367085000	71.2742	395	1
1527808294.367185000	71.2743	266	1
1527808294.386141000	71.2933	87	0
1527808294.504560000	71.4117	302	0
1527808294.505966000	71.4131	148	0
1527808294.506824000	71.414	106	1
1527808294.507488000	71.4146	92	0
1527808294.508803000	71.4159	100	1
1527808294.508853000	71.416	116	0
1527808294.510799000	71.4179	100	1
1527808294.595786000	71.5029	990	1
1527808294.595848000	71.503	259	1
1527808294.614789000	71.5219	87	0
1527808294.625255000	71.5324	824	1
1527808294.625360000	71.5325	1412	1
1527808294.625384000	71.5325	1412	1
1527808294.625424000	71.5326	1412	1
1527808294.625476000	71.5326	1412	1
1527808294.625501000	71.5326	1412	1
1527808294.625536000	71.5327	1412	1
1527808294.625570000	71.5327	1412	1
1527808294.625605000	71.5327	1412	1
1527808294.625628000	71.5328	1412	1
1527808294.625691000	71.5328	1412	1
1527808294.625715000	71.5328	1412	1
1527808294.625756000	71.5329	1412	1
1527808294.625789000	71.5329	1412	1
1527808294.625819000	71.5329	145	1
1527808294.644447000	71.5516	87	0
1527808294.648711000	71.5558	87	0
1527808294.709047000	71.6162	232	0
1527808294.710467000	71.6176	148	0
1527808294.710901000	71.618	112	1
1527808294.715767000	71.6229	92	0
1527808294.717340000	71.6245	166	0
1527808294.717803000	71.6249	103	1
1527808294.720150000	71.6273	377	0
1527808294.721825000	71.629	100	1
1527808294.726075000	71.6332	80	0
1527808294.727909000	71.635	100	1
1527808294.896900000	71.804	389	1
1527808294.896997000	71.8041	259	1
1527808294.924073000	71.8312	87	0
1527808294.997033000	71.9042	288	0
1527808294.998548000	71.9057	148	0
1527808294.998798000	71.9059	106	1
1527808295.001269000	71.9084	92	0
1527808295.002707000	71.9098	173	0
1527808295.002768000	71.9099	100	1
1527808295.004824000	71.912	100	1
1527808295.417015000	72.3241	470	1
1527808295.417086000	72.3242	262	1
1527808295.434823000	72.342	87	0
1527808295.537220000	72.4444	278	0
1527808295.538654000	72.4458	148	0
1527808295.538900000	72.446	106	1
1527808295.541792000	72.4489	92	0
1527808295.543230000	72.4504	228	0
1527808295.543763000	72.4509	103	1
1527808296.026158000	72.9333	388	1
1527808296.026224000	72.9334	261	1
1527808296.044799000	72.9519	87	0
1527808296.121044000	73.0282	233	0
1527808296.122435000	73.0296	148	0
1527808296.122853000	73.03	106	1
1527808296.125343000	73.0325	92	0
1527808296.126741000	73.0339	100	0
1527808296.126927000	73.0341	103	1
1527808296.276251000	73.1834	394	1
1527808296.276313000	73.1834	263	1
1527808296.295431000	73.2026	87	0
1527808296.371902000	73.279	256	0
1527808296.373395000	73.2805	148	0
1527808296.373830000	73.281	106	1
1527808296.376261000	73.2834	92	0
1527808296.377701000	73.2848	281	0
1527808296.377942000	73.2851	103	1
1527808296.657300000	73.5644	392	1
1527808296.657393000	73.5645	260	1
1527808296.675992000	73.5831	87	0
1527808296.686248000	73.5934	87	0
1527808296.758663000	73.6658	256	0
1527808296.760082000	73.6672	148	0
1527808296.760945000	73.6681	109	1
1527808296.762176000	73.6693	92	0
1527808296.763615000	73.6707	195	0
1527808296.763859000	73.671	103	1
1527808296.916224000	73.8234	389	1
1527808296.916311000	73.8234	263	1
1527808296.953944000	73.8611	389	1
1527808296.955888000	73.863	87	0
1527808296.973911000	73.881	87	0
1527808297.057365000	73.9645	303	0
1527808297.058790000	73.9659	148	0
1527808297.058899000	73.966	106	1
1527808297.060939000	73.9681	100	1
1527808297.061545000	73.9687	92	0
1527808297.062937000	73.9701	100	1
1527808297.062968000	73.9701	259	0
1527808297.064941000	73.9721	100	1
1527808297.336081000	74.2432	393	1
1527808297.336131000	74.2433	259	1
1527808297.354573000	74.2617	87	0
1527808297.359465000	74.2666	87	0
[truncated: 899 more rows]
