# Supplementary material for: Method for multi-task learning fusion network traffic classification to address small sample labels
Source: Sci Rep. 2024 Jan 30;14:2518. doi: 10.1038/s41598-024-51933-8 (PMC10827795; doi:10.1038/s41598-024-51933-8)
Supplement: Supplementary file 2 — Supplementary Information 2. [file 41598_2024_51933_MOESM2_ESM.zip › QUIC Dataset/QUIC Dataset/pretraining/Google Doc/GoogleDoc-1121.txt]

1528081483.723751000	0	295	1
1528081483.747776000	0.024025	87	0
1528081483.912180000	0.188429	323	0
1528081483.913645000	0.189894	1412	0
1528081483.915084000	0.191333	1412	0
1528081483.916081000	0.19233	107	1
1528081483.916548000	0.192797	1412	0
1528081483.917954000	0.194203	180	0
1528081483.919425000	0.195674	1412	0
1528081483.920860000	0.197109	1412	0
1528081483.922356000	0.198605	1412	0
1528081483.923776000	0.200025	830	0
1528081483.925229000	0.201478	1412	0
1528081483.926667000	0.202916	1412	0
1528081483.928084000	0.204333	694	0
1528081483.929542000	0.205791	1412	0
1528081483.930977000	0.207226	1412	0
1528081483.931127000	0.207376	125	1
1528081483.932472000	0.208721	1412	0
1528081483.933880000	0.210129	190	0
1528081483.934964000	0.211213	104	1
1528081483.935335000	0.211584	1195	0
1528081483.936784000	0.213033	1412	0
1528081483.938225000	0.214474	1412	0
1528081483.939329000	0.215578	104	1
1528081483.939661000	0.21591	1412	0
1528081483.941069000	0.217318	188	0
1528081483.942632000	0.218881	1412	0
1528081483.943983000	0.220232	104	1
1528081483.944070000	0.220319	1411	0
1528081483.945512000	0.221761	1412	0
1528081483.946950000	0.223199	1412	0
1528081483.947966000	0.224215	104	1
1528081483.948386000	0.224635	1412	0
1528081483.949798000	0.226047	395	0
1528081483.951261000	0.22751	1412	0
1528081483.952790000	0.229039	1412	0
1528081483.952999000	0.229248	107	1
1528081483.954233000	0.230482	1412	0
1528081483.955665000	0.231914	1412	0
1528081483.957077000	0.233326	276	0
1528081483.957960000	0.234209	104	1
1528081483.958539000	0.234788	1412	0
1528081483.959976000	0.236225	1412	0
1528081483.961412000	0.237661	1412	0
1528081483.961964000	0.238213	104	1
1528081483.962898000	0.239147	1412	0
1528081483.964307000	0.240556	259	0
1528081483.965796000	0.242045	1412	0
1528081483.967003000	0.243252	104	1
1528081483.967208000	0.243457	1412	0
1528081483.968652000	0.244901	1412	0
1528081483.970072000	0.246321	900	0
1528081483.970972000	0.247221	104	1
1528081483.971516000	0.247765	1412	0
1528081483.973005000	0.249254	1412	0
1528081483.974443000	0.250692	1412	0
1528081483.974974000	0.251223	104	1
1528081483.975862000	0.252111	817	0
1528081483.979998000	0.256247	98	1
1528081483.986936000	0.263185	323	0
1528081483.991009000	0.267258	98	1
1528081484.323205000	0.599454	318	1
1528081484.323296000	0.599545	1412	1
1528081484.323332000	0.599581	906	1
1528081484.329352000	0.605601	218	1
1528081484.341602000	0.617851	87	0
1528081484.360473000	0.636722	87	0
1528081484.577116000	0.853365	166	1
1528081484.595315000	0.871564	87	0
1528081484.597054000	0.873303	255	0
1528081484.598515000	0.874764	1412	0
1528081484.599944000	0.876193	1412	0
1528081484.601026000	0.877275	107	1
1528081484.601405000	0.877654	1412	0
1528081484.602887000	0.879136	180	0
1528081484.604358000	0.880607	1412	0
1528081484.605000000	0.881249	104	1
1528081484.605780000	0.882029	1412	0
1528081484.607207000	0.883456	1071	0
1528081484.608614000	0.884863	92	0
1528081484.609010000	0.885259	104	1
1528081484.610056000	0.886305	237	0
1528081484.614032000	0.890281	98	1
1528081484.643476000	0.919725	385	0
1528081484.646967000	0.923216	80	0
1528081484.647117000	0.923366	98	1
1528081484.651044000	0.927293	98	1
1528081484.711508000	0.987757	390	0
1528081484.713035000	0.989284	1114	0
1528081484.715131000	0.99138	92	0
1528081484.716010000	0.992259	104	1
1528081484.716595000	0.992844	236	0
1528081484.720010000	0.996259	98	1
1528081485.006357000	1.28261	1412	1
1528081485.006413000	1.28266	151	1
1528081485.010118000	1.28637	622	1
1528081485.049117000	1.32537	1412	1
1528081485.067243000	1.34349	87	0
1528081485.235917000	1.51217	499	0
1528081485.236677000	1.51293	118	1
1528081485.237351000	1.5136	80	0
1528081485.241048000	1.5173	98	1
1528081485.256880000	1.53313	87	0
1528081485.325378000	1.60163	461	0
1528081485.326816000	1.60307	962	0
1528081485.328232000	1.60448	291	0
1528081485.329048000	1.6053	107	1
1528081485.337903000	1.61415	244	1
1528081485.337970000	1.61422	144	1
1528081485.358076000	1.63433	87	0
1528081485.409029000	1.68528	1412	0
1528081485.410453000	1.6867	1412	0
1528081485.411289000	1.68754	211	1
1528081485.411355000	1.6876	190	1
1528081485.411965000	1.68821	1412	0
1528081485.413389000	1.68964	601	0
1528081485.414813000	1.69106	92	0
1528081485.416251000	1.6925	174	0
1528081485.416416000	1.69266	104	1
1528081485.421136000	1.69738	98	1
1528081485.448130000	1.72438	191	1
1528081485.451733000	1.72798	87	0
1528081485.466271000	1.74252	87	0
1528081485.553655000	1.8299	702	0
1528081485.555061000	1.83131	92	0
1528081485.556502000	1.83275	266	0
1528081485.557218000	1.83347	110	1
1528081486.185382000	2.46163	243	1
1528081486.206580000	2.48283	87	0
1528081486.228399000	2.50465	1286	1
1528081486.247307000	2.52356	87	0
1528081486.365990000	2.64224	253	0
1528081486.367447000	2.6437	1412	0
1528081486.368877000	2.64513	993	0
1528081486.370110000	2.64636	110	1
1528081486.370307000	2.64656	92	0
1528081486.371817000	2.64807	323	0
1528081486.374116000	2.65036	101	1
1528081486.707827000	2.98408	385	0
1528081486.709277000	2.98553	1412	0
1528081486.710716000	2.98696	1412	0
1528081486.712218000	2.98847	1412	0
1528081486.713629000	2.98988	309	0
1528081486.715053000	2.9913	106	0
1528081486.732464000	3.00871	113	1
1528081486.822379000	3.09863	1412	1
1528081486.822451000	3.0987	1412	1
1528081486.822470000	3.09872	307	1
1528081486.822541000	3.09879	843	1
1528081486.844567000	3.12082	87	0
1528081486.867020000	3.14327	694	0
1528081486.871157000	3.14741	101	1
1528081487.114556000	3.39081	1412	1
1528081487.114613000	3.39086	340	1
1528081487.134505000	3.41075	87	0
1528081487.316583000	3.59283	335	0
1528081487.317950000	3.5942	909	0
1528081487.319277000	3.59553	104	1
1528081487.732923000	4.00917	526	1
1528081487.733026000	4.00927	1412	1
1528081487.733065000	4.00931	1412	1
1528081487.733093000	4.00934	1412	1
1528081487.733131000	4.00938	1412	1
1528081487.733164000	4.00941	1412	1
1528081487.733200000	4.00945	1412	1
1528081487.733242000	4.00949	1412	1
1528081487.733276000	4.00952	1412	1
1528081487.733311000	4.00956	1412	1
1528081487.733345000	4.00959	1412	1
1528081487.733380000	4.00963	1412	1
1528081487.733415000	4.00966	1412	1
1528081487.736345000	4.01259	1269	1
1528081487.755085000	4.03133	87	0
1528081487.759360000	4.03561	87	0
1528081487.769653000	4.0459	87	0
1528081487.896035000	4.17228	1343	1
1528081487.916039000	4.19229	87	0
1528081487.924827000	4.20108	399	0
1528081487.927943000	4.20419	80	0
1528081487.938438000	4.21469	104	1
1528081488.044664000	4.32091	336	0
1528081488.046081000	4.32233	163	0
1528081488.047512000	4.32376	171	0
1528081488.050664000	4.32691	104	1
1528081489.599681000	5.87593	332	1
1528081489.599765000	5.87601	1412	1
1528081489.599788000	5.87604	981	1
1528081489.614480000	5.89073	251	1
1528081489.621402000	5.89765	87	0
1528081489.633454000	5.9097	87	0
1528081489.698359000	5.97461	468	0
1528081489.699944000	5.97619	80	0
1528081489.701954000	5.9782	107	1
1528081489.776058000	6.05231	572	0
1528081489.777485000	6.05373	305	0
1528081489.778907000	6.05516	214	0
1528081489.798901000	6.07515	104	1
1528081489.803019000	6.07927	101	1
1528081489.809232000	6.08548	250	1
1528081489.835817000	6.11207	87	0
1528081489.843389000	6.11964	87	0
1528081490.005591000	6.28184	842	0
1528081490.006968000	6.28322	1412	0
1528081490.008405000	6.28465	1412	0
1528081490.009801000	6.28605	110	1
1528081490.009839000	6.28609	1412	0
1528081490.011277000	6.28753	180	0
1528081490.012806000	6.28905	1412	0
1528081490.013999000	6.29025	104	1
1528081490.014241000	6.29049	1354	0
1528081490.015699000	6.29195	1412	0
1528081490.017124000	6.29337	1412	0
1528081490.018558000	6.29481	1412	0
1528081490.018699000	6.29495	104	1
1528081490.019965000	6.29621	188	0
1528081490.021424000	6.29767	1231	0
1528081490.022882000	6.29913	104	1
1528081490.048775000	6.32502	1412	0
1528081490.050204000	6.32645	1412	0
1528081490.051638000	6.32789	1412	0
1528081490.053107000	6.32936	198	0
1528081490.054573000	6.33082	1412	0
1528081490.056019000	6.33227	727	0
1528081490.057481000	6.33373	1412	0
1528081490.058916000	6.33517	1412	0
1528081490.058969000	6.33522	113	1
1528081490.060357000	6.33661	1412	0
1528081490.061834000	6.33808	188	0
1528081490.062806000	6.33905	107	1
1528081490.063267000	6.33952	745	0
1528081490.064724000	6.34097	1412	0
1528081490.066162000	6.34241	1412	0
1528081490.066802000	6.34305	104	1
1528081490.067599000	6.34385	1412	0
1528081490.069027000	6.34528	1085	0
1528081490.070475000	6.34672	1412	0
1528081490.070786000	6.34703	104	1
1528081490.071971000	6.34822	1412	0
1528081490.073413000	6.34966	1412	0
1528081490.074853000	6.3511	1412	0
1528081490.075810000	6.35206	104	1
1528081490.076258000	6.35251	315	0
1528081490.077728000	6.35398	1412	0
1528081490.079156000	6.3554	1412	0
1528081490.079802000	6.35605	104	1
1528081490.080594000	6.35684	1412	0
1528081490.082074000	6.35832	1293	0
1528081490.083517000	6.35977	1412	0
1528081490.083794000	6.36004	104	1
1528081490.084958000	6.36121	1412	0
1528081490.086403000	6.36265	1412	0
1528081490.087835000	6.36408	1102	0
1528081490.088867000	6.36512	104	1
1528081490.089272000	6.36552	1412	0
1528081490.090711000	6.36696	1250	0
1528081490.092191000	6.36844	743	0
1528081490.092810000	6.36906	104	1
1528081490.093645000	6.36989	1412	0
1528081490.095088000	6.37134	1323	0
1528081490.096525000	6.37277	1412	0
1528081490.097970000	6.37422	1412	0
1528081490.099365000	6.37561	336	0
1528081490.099577000	6.37583	98	1
1528081490.100798000	6.37705	114	0
1528081490.103845000	6.38009	110	1
1528081491.415832000	7.69208	306	1
1528081491.415910000	7.69216	144	1
1528081491.434581000	7.71083	87	0
1528081491.485879000	7.76213	1412	0
1528081491.487306000	7.76356	1412	0
1528081491.488750000	7.765	1412	0
1528081491.489972000	7.76622	107	1
1528081491.490186000	7.76643	762	0
1528081491.491605000	7.76785	92	0
1528081491.493106000	7.76935	223	0
1528081491.493885000	7.77013	104	1
1528081492.497362000	8.77361	987	1
1528081492.497451000	8.7737	294	1
1528081492.500563000	8.77681	301	1
1528081492.500637000	8.77689	1412	1
1528081492.500662000	8.77691	1412	1
1528081492.500684000	8.77693	969	1
1528081492.518014000	8.79426	87	0
1528081492.522792000	8.79904	87	0
1528081492.560177000	8.83643	398	1
1528081492.578115000	8.85436	87	0
1528081492.590858000	8.86711	396	0
1528081492.594998000	8.87125	101	1
1528081492.596043000	8.87229	80	0
1528081492.599949000	8.8762	98	1
1528081492.618716000	8.89496	341	0
1528081492.620169000	8.89642	1400	0
1528081492.622959000	8.89921	101	1
1528081492.656142000	8.93239	347	0
1528081492.657556000	8.9338	103	0
1528081492.658998000	8.93525	134	0
1528081492.659952000	8.9362	104	1
1528081492.662435000	8.93868	513	0
1528081492.663901000	8.94015	1412	0
1528081492.665336000	8.94158	1217	0
1528081492.666088000	8.94234	104	1
1528081492.666801000	8.94305	1412	0
1528081492.668227000	8.94448	866	0
1528081492.669681000	8.94593	1412	0
1528081492.669940000	8.94619	104	1
1528081492.671119000	8.94737	1412	0
1528081492.672572000	8.94882	124	0
1528081492.674029000	8.95028	824	0
1528081492.674958000	8.95121	104	1
1528081492.858463000	9.13471	1412	1
1528081492.858534000	9.13478	1412	1
1528081492.858666000	9.13491	479	1
1528081492.858707000	9.13496	846	1
1528081492.878310000	9.15456	87	0
1528081492.899257000	9.17551	685	0
1528081492.903990000	9.18024	101	1
1528081493.481996000	9.75824	997	1
1528081493.482079000	9.75833	94	1
1528081493.500874000	9.77712	87	0
1528081493.514753000	9.791	87	0
1528081493.588320000	9.86457	307	0
1528081493.589747000	9.866	366	0
1528081493.592022000	9.86827	107	1
1528081493.592435000	9.86868	234	0
1528081493.595992000	9.87224	98	1
1528081494.202889000	10.4791	473	1
1528081494.202975000	10.4792	109	1
1528081494.222242000	10.4985	87	0
1528081494.299360000	10.5756	287	0
1528081494.300789000	10.577	150	0
1528081494.302291000	10.5785	92	0
1528081494.303057000	10.5793	107	1
1528081494.303754000	10.58	278	0
1528081494.307070000	10.5833	98	1
1528081494.369532000	10.6458	367	1
1528081494.378123000	10.6544	475	1
1528081494.378209000	10.6545	87	1
1528081494.387390000	10.6636	87	0
1528081494.396526000	10.6728	87	0
1528081494.483221000	10.7595	258	0
1528081494.484645000	10.7609	235	0
1528081494.486077000	10.7623	103	0
1528081494.487065000	10.7633	110	1
1528081494.487539000	10.7638	140	0
1528081494.488973000	10.7652	92	0
1528081494.490416000	10.7667	327	0
1528081494.491101000	10.7673	104	1
1528081494.491904000	10.7682	92	0
1528081494.493350000	10.7696	213	0
1528081494.495052000	10.7713	101	1
1528081494.926894000	11.2031	391	1
1528081494.926972000	11.2032	253	1
1528081494.946006000	11.2223	87	0
1528081495.352380000	11.6286	235	0
1528081495.353819000	11.6301	146	0
1528081495.356145000	11.6324	104	1
1528081495.357589000	11.6338	92	0
1528081495.359037000	11.6353	294	0
1528081495.361134000	11.6374	101	1
1528081495.405437000	11.6817	359	1
1528081495.407989000	11.6842	293	1
1528081495.424286000	11.7005	87	0
1528081495.494097000	11.7703	281	0
1528081495.495515000	11.7718	118	0
1528081495.496946000	11.7732	92	0
1528081495.498115000	11.7744	107	1
1528081495.498409000	11.7747	126	0
1528081495.499848000	11.7761	235	0
1528081495.501289000	11.7775	279	0
1528081495.502131000	11.7784	104	1
1528081495.502780000	11.779	92	0
1528081495.504247000	11.7805	111	0
1528081495.506152000	11.7824	101	1
1528081495.537400000	11.8136	442	1
1528081495.556842000	11.8331	87	0
1528081495.574459000	11.8507	302	1
1528081495.574582000	11.8508	1412	1
1528081495.574607000	11.8509	1412	1
1528081495.574648000	11.8509	1412	1
1528081495.574702000	11.851	1412	1
1528081495.574725000	11.851	1412	1
1528081495.574762000	11.851	1412	1
1528081495.574797000	11.851	1412	1
1528081495.574833000	11.8511	1412	1
1528081495.574855000	11.8511	1412	1
1528081495.574901000	11.8512	1412	1
1528081495.574939000	11.8512	1412	1
1528081495.574975000	11.8512	1412	1
1528081495.576892000	11.8531	1412	1
1528081495.576957000	11.8532	1412	1
1528081495.577002000	11.8533	1412	1
1528081495.577026000	11.8533	1412	1
1528081495.577064000	11.8533	1412	1
1528081495.577098000	11.8533	1412	1
1528081495.577134000	11.8534	1412	1
1528081495.577156000	11.8534	1412	1
1528081495.579134000	11.8554	1412	1
1528081495.579168000	11.8554	1412	1
1528081495.579209000	11.8555	1412	1
1528081495.579262000	11.8555	1412	1
1528081495.579294000	11.8555	1412	1
1528081495.579330000	11.8556	1412	1
1528081495.581270000	11.8575	1412	1
1528081495.581567000	11.8578	1412	1
1528081495.581700000	11.8579	1412	1
1528081495.581727000	11.858	1412	1
1528081495.581752000	11.858	1412	1
1528081495.581794000	11.858	1412	1
1528081495.583117000	11.8594	1412	1
1528081495.583160000	11.8594	987	1
1528081495.583223000	11.8595	443	1
1528081495.595448000	11.8717	87	0
1528081495.598440000	11.8747	87	0
1528081495.601873000	11.8781	87	0
1528081495.605600000	11.8818	87	0
1528081495.611623000	11.8879	87	0
1528081495.643788000	11.92	1022	1
1528081495.682794000	11.959	87	0
1528081495.697255000	11.9735	232	0
1528081495.698672000	11.9749	146	0
1528081495.701175000	11.9774	104	1
1528081495.701557000	11.9778	92	0
1528081495.703064000	11.9793	182	0
1528081495.705122000	11.9814	101	1
1528081495.719794000	11.996	541	0
1528081495.720534000	11.9968	115	1
1528081495.721228000	11.9975	80	0
1528081495.725148000	12.0014	98	1
1528081495.744974000	12.0212	641	0
1528081495.746394000	12.0226	418	0
1528081495.747840000	12.0241	810	0
1528081495.749127000	12.0254	104	1
1528081495.749274000	12.0255	80	0
1528081495.752730000	12.029	324	0
1528081495.753179000	12.0294	101	1
1528081496.007981000	12.2842	1167	1
1528081496.028285000	12.3045	87	0
1528081496.125143000	12.4014	720	1
1528081496.125221000	12.4015	261	1
1528081496.143760000	12.42	87	0
1528081496.145139000	12.4214	333	0
1528081496.146651000	12.4229	691	0
1528081496.149168000	12.4254	107	1
1528081496.159636000	12.4359	469	1
1528081496.178188000	12.4544	87	0
1528081496.226802000	12.5031	311	0
1528081496.228163000	12.5044	146	0
1528081496.229653000	12.5059	92	0
1528081496.230178000	12.5064	107	1
1528081496.231122000	12.5074	194	0
1528081496.235190000	12.5114	98	1
1528081496.369736000	12.646	391	1
1528081496.369794000	12.646	255	1
1528081496.389722000	12.666	87	0
1528081496.497645000	12.7739	281	0
1528081496.499071000	12.7753	146	0
1528081496.500501000	12.7767	92	0
1528081496.501191000	12.7774	107	1
1528081496.502037000	12.7783	266	0
1528081496.506188000	12.7824	98	1
1528081496.664637000	12.9409	391	1
1528081496.664721000	12.941	256	1
1528081496.683074000	12.9593	87	0
1528081496.729629000	13.0059	560	0
1528081496.733241000	13.0095	101	1
1528081497.076383000	13.3526	232	0
1528081497.077807000	13.3541	146	0
1528081497.079680000	13.3559	92	0
1528081497.080237000	13.3565	104	1
1528081497.081120000	13.3574	174	0
1528081497.085255000	13.3615	98	1
1528081497.389566000	13.6658	1000	1
1528081497.389640000	13.6659	265	1
1528081497.418937000	13.6952	87	0
1528081497.520924000	13.7972	258	0
1528081497.522345000	13.7986	146	0
1528081497.524186000	13.8004	92	0
1528081497.525225000	13.8015	107	1
1528081497.525697000	13.8019	130	0
1528081497.529241000	13.8055	98	1
1528081497.814543000	14.0908	391	1
1528081497.814600000	14.0908	258	1
1528081497.834339000	14.1106	87	0
1528081497.923331000	14.1996	233	0
1528081497.924746000	14.201	146	0
1528081497.926268000	14.2025	92	0
1528081497.927262000	14.2035	107	1
1528081497.927735000	14.204	253	0
1528081497.931316000	14.2076	98	1
1528081498.293934000	14.5702	387	1
1528081498.294007000	14.5703	261	1
1528081498.314172000	14.5904	87	0
1528081498.406199000	14.6824	259	0
1528081498.407622000	14.6839	146	0
1528081498.410293000	14.6865	104	1
1528081498.410998000	14.6872	92	0
1528081498.412517000	14.6888	269	0
1528081498.414296000	14.6905	101	1
1528081498.444000000	14.7202	259	0
1528081498.447285000	14.7235	98	1
1528081498.705840000	14.9821	392	1
1528081498.705899000	14.9821	263	1
1528081498.738073000	15.0143	87	0
1528081498.741983000	15.0182	87	0
1528081498.864228000	15.1405	354	0
1528081498.865705000	15.142	148	0
1528081498.867115000	15.1434	92	0
1528081498.868383000	15.1446	110	1
1528081498.868604000	15.1449	134	0
1528081498.872384000	15.1486	98	1
1528081498.995787000	15.272	386	1
1528081498.995877000	15.2721	255	1
1528081499.014742000	15.291	87	0
1528081499.040574000	15.3168	87	0
1528081499.133186000	15.4094	235	0
1528081499.134567000	15.4108	148	0
1528081499.136009000	15.4123	92	0
1528081499.137342000	15.4136	110	1
1528081499.137494000	15.4137	86	0
1528081499.141328000	15.4176	98	1
1528081499.235707000	15.512	476	1
1528081499.235798000	15.512	258	1
1528081499.254657000	15.5309	87	0
1528081499.345319000	15.6216	233	0
1528081499.346741000	15.623	148	0
1528081499.348118000	15.6244	92	0
1528081499.349411000	15.6257	107	1
1528081499.349634000	15.6259	259	0
1528081499.353398000	15.6296	98	1
1528081499.452077000	15.7283	387	1
1528081499.452167000	15.7284	258	1
1528081499.471646000	15.7479	87	0
1528081499.559954000	15.8362	258	0
1528081499.561383000	15.8376	148	0
1528081499.562870000	15.8391	92	0
1528081499.563348000	15.8396	107	1
1528081499.564344000	15.8406	308	0
1528081499.568387000	15.8446	98	1
1528081499.661704000	15.938	497	1
1528081499.661790000	15.938	259	1
1528081499.681419000	15.9577	87	0
1528081499.774851000	16.0511	279	0
1528081499.776218000	16.0525	148	0
1528081499.778099000	16.0543	92	0
1528081499.778363000	16.0546	107	1
1528081499.779559000	16.0558	90	0
1528081499.783436000	16.0597	98	1
1528081499.914933000	16.1912	786	1
1528081499.915025000	16.1913	257	1
1528081499.934090000	16.2103	87	0
1528081500.042817000	16.3191	235	0
1528081500.044238000	16.3205	148	0
1528081500.045864000	16.3221	92	0
1528081500.046374000	16.3226	107	1
1528081500.047330000	16.3236	188	0
1528081500.051402000	16.3277	98	1
1528081500.139109000	16.4154	391	1
1528081500.139194000	16.4154	220	1
1528081500.179464000	16.4557	391	1
1528081500.183932000	16.4602	87	0
1528081500.211083000	16.4873	87	0
1528081500.284750000	16.561	257	0
1528081500.286134000	16.5624	148	0
1528081500.288472000	16.5647	107	1
1528081500.288489000	16.5647	92	0
1528081500.290022000	16.5663	124	0
1528081500.292459000	16.5687	101	1
1528081500.382569000	16.6588	392	1
1528081500.382661000	16.6589	250	1
1528081500.400976000	16.6772	87	0
1528081500.497589000	16.7738	256	0
1528081500.498997000	16.7752	148	0
1528081500.500985000	16.7772	92	0
1528081500.501479000	16.7777	107	1
1528081500.502558000	16.7788	158	0
1528081500.506470000	16.7827	98	1
1528081502.830552000	19.1068	387	1
1528081502.830661000	19.1069	257	1
1528081502.875996000	19.1522	387	1
1528081502.878186000	19.1544	87	0
1528081502.896889000	19.1731	87	0
1528081502.985137000	19.2614	334	0
1528081502.986577000	19.2628	148	0
1528081502.988746000	19.265	92	0
1528081502.988980000	19.2652	110	1
1528081502.990158000	19.2664	204	0
1528081502.993976000	19.2702	98	1
1528081503.082042000	19.3583	997	1
1528081503.082132000	19.3584	259	1
1528081503.101406000	19.3777	87	0
1528081503.200849000	19.4771	258	0
1528081503.202345000	19.4786	148	0
1528081503.203771000	19.48	92	0
1528081503.205024000	19.4813	107	1
1528081503.205183000	19.4814	154	0
1528081503.209014000	19.4853	98	1
1528081503.291335000	19.5676	387	1
1528081503.291396000	19.5676	259	1
1528081503.320895000	19.5971	87	0
1528081503.415214000	19.6915	258	0
1528081503.416687000	19.6929	148	0
1528081503.418082000	19.6943	92	0
1528081503.419049000	19.6953	107	1
1528081503.419589000	19.6958	277	0
1528081503.423035000	19.6993	98	1
1528081503.952668000	20.2289	387	1
1528081503.952764000	20.229	257	1
1528081503.971301000	20.2476	87	0
1528081504.058282000	20.3345	235	0
1528081504.059707000	20.336	148	0
1528081504.061200000	20.3374	92	0
1528081504.061989000	20.3382	107	1
1528081504.062718000	20.339	280	0
1528081504.066017000	20.3423	98	1
1528081504.236542000	20.5128	388	1
1528081504.236649000	20.5129	259	1
1528081504.256826000	20.5331	87	0
1528081504.354089000	20.6303	235	0
1528081504.355527000	20.6318	148	0
1528081504.357470000	20.6337	92	0
1528081504.358030000	20.6343	107	1
1528081504.358934000	20.6352	123	0
1528081504.363011000	20.6393	98	1
1528081504.668720000	20.945	391	1
1528081504.668809000	20.9451	258	1
1528081504.688328000	20.9646	87	0
1528081504.784606000	21.0609	255	0
1528081504.786028000	21.0623	148	0
1528081504.787466000	21.0637	92	0
1528081504.788057000	21.0643	107	1
1528081504.788984000	21.0652	229	0
1528081504.793063000	21.0693	98	1
1528081505.154035000	21.4303	475	1
1528081505.154120000	21.4304	250	1
1528081505.174044000	21.4503	87	0
1528081505.265113000	21.5414	233	0
1528081505.266552000	21.5428	148	0
1528081505.268502000	21.5448	92	0
1528081505.269137000	21.5454	107	1
1528081505.269965000	21.5462	162	0
1528081505.274130000	21.5504	98	1
1528081507.361294000	23.6375	368	1
1528081507.361394000	23.6376	1412	1
1528081507.361432000	23.6377	1412	1
1528081507.361466000	23.6377	1412	1
1528081507.361498000	23.6377	241	1
1528081507.379617000	23.6559	100	0
1528081507.384059000	23.6603	98	1
1528081507.456231000	23.7325	484	0
1528081507.460059000	23.7363	98	1
1528081507.460079000	23.7363	80	0
1528081507.464039000	23.7403	98	1
1528081507.563544000	23.8398	493	1
1528081507.563635000	23.8399	258	1
1528081507.586565000	23.8628	87	0
1528081507.679399000	23.9556	287	0
1528081507.680832000	23.9571	148	0
1528081507.682316000	23.9586	92	0
1528081507.683078000	23.9593	107	1
1528081507.683787000	23.96	219	0
1528081507.688054000	23.9643	98	1
1528081507.854276000	24.1305	788	1
1528081507.854363000	24.1306	255	1
1528081507.873606000	24.1499	87	0
1528081508.004046000	24.2803	233	0
1528081508.005465000	24.2817	148	0
1528081508.006955000	24.2832	92	0
1528081508.008097000	24.2843	107	1
1528081508.008417000	24.2847	235	0
1528081508.012087000	24.2883	98	1
1528081508.342478000	24.6187	389	1
1528081508.342538000	24.6188	259	1
1528081508.361249000	24.6375	87	0
1528081508.455637000	24.7319	302	0
1528081508.457120000	24.7334	148	0
1528081508.458972000	24.7352	92	0
1528081508.459082000	24.7353	104	1
1528081508.460432000	24.7367	150	0
1528081508.463127000	24.7394	101	1
1528081508.645389000	24.9216	391	1
1528081508.645473000	24.9217	256	1
1528081508.664915000	24.9412	87	0
1528081508.755352000	25.0316	255	0
1528081508.756826000	25.0331	148	0
1528081508.759120000	25.0354	104	1
1528081508.759283000	25.0355	92	0
1528081508.760731000	25.037	267	0
1528081508.763114000	25.0394	101	1
1528081508.981489000	25.2577	391	1
1528081508.981565000	25.2578	220	1
1528081509.008742000	25.285	87	0
1528081509.011663000	25.2879	87	0
1528081509.103092000	25.3793	235	0
1528081509.104508000	25.3808	148	0
1528081509.105942000	25.3822	92	0
1528081509.107092000	25.3833	110	1
1528081509.107403000	25.3837	302	0
1528081509.111156000	25.3874	98	1
1528081509.196499000	25.4727	1000	1
1528081509.196573000	25.4728	310	1
1528081509.216518000	25.4928	87	0
1528081509.318328000	25.5946	235	0
1528081509.319748000	25.596	148	0
1528081509.321167000	25.5974	92	0
1528081509.322108000	25.5984	107	1
1528081509.322694000	25.5989	108	0
1528081509.326154000	25.6024	98	1
1528081509.406276000	25.6825	387	1
1528081509.406368000	25.6826	310	1
1528081509.434498000	25.7107	87	0
1528081509.453727000	25.73	87	0
1528081509.567646000	25.8439	334	0
1528081509.569088000	25.8453	148	0
1528081509.570642000	25.8469	92	0
1528081509.571143000	25.8474	110	1
1528081509.572117000	25.8484	260	0
1528081509.576166000	25.8524	98	1
1528081509.594387000	25.8706	334	0
1528081509.598129000	25.8744	98	1
1528081510.351103000	26.6274	387	1
1528081510.351191000	26.6274	258	1
1528081510.380129000	26.6564	87	0
1528081510.469008000	26.7453	278	0
1528081510.470428000	26.7467	148	0
1528081510.472438000	26.7487	92	0
1528081510.473260000	26.7495	107	1
1528081510.473887000	26.7501	87	0
1528081510.477267000	26.7535	98	1
1528081510.655534000	26.9318	386	1
1528081510.655613000	26.9319	256	1
1528081510.674973000	26.9512	87	0
1528081510.766237000	27.0425	232	0
1528081510.767671000	27.0439	148	0
1528081510.769101000	27.0453	92	0
1528081510.770155000	27.0464	107	1
1528081510.770566000	27.0468	193	0
1528081510.774180000	27.0504	98	1
1528081510.984026000	27.2603	385	1
1528081510.984100000	27.2603	256	1
1528081511.018852000	27.2951	87	0
1528081511.025935000	27.3022	87	0
1528081511.085889000	27.3621	236	0
1528081511.087313000	27.3636	148	0
1528081511.089923000	27.3662	92	0
1528081511.090179000	27.3664	110	1
1528081511.091377000	27.3676	126	0
1528081511.095216000	27.3715	98	1
1528081511.311413000	27.5877	477	1
1528081511.311496000	27.5877	220	1
1528081511.331918000	27.6082	87	0
1528081511.437742000	27.714	256	0
1528081511.439126000	27.7154	148	0
1528081511.440608000	27.7169	92	0
1528081511.441232000	27.7175	107	1
1528081511.442117000	27.7184	309	0
1528081511.446225000	27.7225	98	1
1528081511.744718000	28.021	391	1
1528081511.744784000	28.021	430	1
1528081511.774504000	28.0508	87	0
1528081511.868664000	28.1449	231	0
1528081511.870090000	28.1463	148	0
1528081511.872117000	28.1484	92	0
1528081511.872352000	28.1486	107	1
1528081511.873599000	28.1498	308	0
1528081511.877288000	28.1535	98	1
1528081512.022576000	28.2988	495	1
1528081512.022636000	28.2989	250	1
1528081512.058849000	28.3351	87	0
1528081512.060281000	28.3365	87	0
1528081512.137022000	28.4133	232	0
1528081512.138382000	28.4146	148	0
1528081512.140452000	28.4167	92	0
1528081512.141316000	28.4176	110	1
1528081512.141967000	28.4182	250	0
1528081512.145300000	28.4215	98	1
1528081514.458565000	30.7348	782	1
1528081514.458641000	30.7349	256	1
1528081514.479404000	30.7557	87	0
1528081514.581666000	30.8579	328	0
1528081514.583157000	30.8594	148	0
1528081514.584583000	30.8608	92	0
1528081514.584983000	30.8612	107	1
1528081514.586019000	30.8623	229	0
1528081514.590003000	30.8663	98	1
1528081514.818761000	31.095	390	1
1528081514.818823000	31.0951	258	1
1528081514.837865000	31.1141	87	0
1528081514.927394000	31.2036	233	0
1528081514.928760000	31.205	148	0
1528081514.930671000	31.2069	92	0
1528081514.930998000	31.2072	107	1
1528081514.932132000	31.2084	139	0
1528081514.936059000	31.2123	98	1
1528081515.177586000	31.4538	391	1
1528081515.177675000	31.4539	255	1
1528081515.226151000	31.5024	391	1
1528081515.238947000	31.5152	87	0
1528081515.242886000	31.5191	87	0
1528081515.283086000	31.5593	87	0
1528081515.303732000	31.58	283	0
1528081515.305108000	31.5814	148	0
1528081515.307100000	31.5833	110	1
1528081515.307826000	31.5841	92	0
1528081515.309274000	31.5855	318	0
1528081515.312076000	31.5883	101	1
1528081515.589619000	31.8659	389	1
1528081515.589701000	31.8659	257	1
1528081515.607902000	31.8842	87	0
1528081515.737187000	32.0134	255	0
1528081515.738630000	32.0149	148	0
1528081515.740082000	32.0163	92	0
1528081515.741116000	32.0174	107	1
1528081515.741576000	32.0178	218	0
1528081515.745099000	32.0213	98	1
1528081515.754591000	32.0308	255	0
1528081515.758096000	32.0343	98	1
1528081515.896233000	32.1725	996	1
1528081515.896308000	32.1726	255	1
1528081515.935112000	32.2114	87	0
1528081516.053679000	32.3299	281	0
1528081516.055102000	32.3314	148	0
1528081516.056952000	32.3332	92	0
1528081516.058060000	32.3343	107	1
1528081516.058413000	32.3347	142	0
1528081516.062092000	32.3383	98	1
1528081516.085056000	32.3613	368	1
1528081516.085141000	32.3614	1412	1
1528081516.085166000	32.3614	1412	1
1528081516.085207000	32.3615	1412	1
1528081516.085255000	32.3615	542	1
1528081516.102226000	32.3785	87	0
1528081516.106620000	32.3829	320	1
1528081516.106711000	32.383	258	1
1528081516.124523000	32.4008	87	0
1528081516.232221000	32.5085	389	0
1528081516.233702000	32.51	80	0
1528081516.236085000	32.5123	107	1
1528081516.239314000	32.5156	255	0
1528081516.240756000	32.517	148	0
1528081516.242239000	32.5185	92	0
1528081516.243072000	32.5193	104	1
1528081516.243688000	32.5199	279	0
1528081516.247061000	32.5233	98	1
1528081516.457488000	32.7337	387	1
1528081516.457553000	32.7338	258	1
1528081516.476171000	32.7524	87	0
1528081516.584421000	32.8607	334	0
1528081516.585919000	32.8622	148	0
1528081516.587664000	32.8639	92	0
1528081516.588152000	32.8644	107	1
1528081516.589122000	32.8654	263	0
1528081516.593163000	32.8694	98	1
1528081516.826476000	33.1027	387	1
1528081516.826570000	33.1028	255	1
1528081516.847252000	33.1235	87	0
1528081516.930299000	33.2065	256	0
1528081516.931734000	33.208	148	0
1528081516.933158000	33.2094	92	0
1528081516.934172000	33.2104	107	1
1528081516.934685000	33.2109	124	0
1528081516.938148000	33.2144	98	1
1528081517.246648000	33.5229	386	1
1528081517.246707000	33.523	257	1
1528081517.266576000	33.5428	87	0
1528081517.388931000	33.6652	256	0
1528081517.390370000	33.6666	148	0
1528081517.391863000	33.6681	92	0
1528081517.393156000	33.6694	107	1
1528081517.393246000	33.6695	97	0
1528081517.397143000	33.6734	98	1
1528081517.536232000	33.8125	476	1
1528081517.536328000	33.8126	257	1
1528081517.555404000	33.8317	87	0
1528081517.652650000	33.9289	235	0
1528081517.654097000	33.9303	148	0
1528081517.656177000	33.9324	104	1
1528081517.657493000	33.9337	92	0
1528081517.658945000	33.9352	229	0
1528081517.661185000	33.9374	101	1
1528081517.746380000	34.0226	392	1
1528081517.746538000	34.0228	256	1
1528081517.790430000	34.0667	87	0
1528081517.792156000	34.0684	87	0
1528081517.875775000	34.152	233	0
1528081517.877265000	34.1535	148	0
1528081517.878692000	34.1549	92	0
1528081517.879176000	34.1554	110	1
1528081517.880158000	34.1564	264	0
1528081517.884298000	34.1605	98	1
1528081518.069392000	34.3456	492	1
1528081518.069483000	34.3457	256	1
1528081518.089098000	34.3653	87	0
1528081518.224614000	34.5009	233	0
1528081518.226051000	34.5023	148	0
1528081518.227512000	34.5038	92	0
1528081518.228214000	34.5045	107	1
1528081518.228945000	34.5052	324	0
1528081518.232211000	34.5085	98	1
1528081518.239908000	34.5162	233	0
1528081518.243189000	34.5194	98	1
1528081518.505114000	34.7814	783	1
1528081518.505217000	34.7815	258	1
1528081518.524617000	34.8009	87	0
1528081518.616069000	34.8923	256	0
1528081518.617508000	34.8938	148	0
1528081518.619769000	34.896	92	0
1528081518.620229000	34.8965	107	1
1528081518.621194000	34.8974	202	0
1528081518.625237000	34.9015	98	1
1528081518.901720000	35.178	387	1
1528081518.901814000	35.1781	256	1
1528081518.923060000	35.1993	87	0
1528081519.048861000	35.3251	303	0
1528081519.050272000	35.3265	148	0
1528081519.051713000	35.328	92	0
1528081519.052304000	35.3286	107	1
1528081519.053245000	35.3295	282	0
1528081519.057297000	35.3335	98	1
1528081520.048233000	36.3245	387	1
1528081520.048298000	36.3245	257	1
1528081520.077572000	36.3538	87	0
1528081520.223563000	36.4998	256	0
1528081520.225007000	36.5013	148	0
1528081520.226449000	36.5027	92	0
1528081520.227759000	36.504	107	1
1528081520.227826000	36.5041	164	0
1528081520.231776000	36.508	98	1
1528081520.234606000	36.5109	256	0
1528081520.238750000	36.515	98	1
1528081520.313803000	36.5901	389	1
1528081520.313866000	36.5901	258	1
1528081520.331084000	36.6073	87	0
1528081520.419392000	36.6956	306	0
1528081520.420757000	36.697	148	0
1528081520.423031000	36.6993	92	0
1528081520.423775000	36.7	107	1
1528081520.424500000	36.7007	297	0
1528081520.428763000	36.705	98	1
1528081520.531328000	36.8076	999	1
1528081520.531385000	36.8076	257	1
1528081520.550012000	36.8263	87	0
1528081520.629787000	36.906	233	0
1528081520.631218000	36.9075	148	0
1528081520.632712000	36.909	92	0
1528081520.633715000	36.91	107	1
1528081520.634159000	36.9104	277	0
1528081520.637750000	36.914	98	1
1528081520.841955000	37.1182	387	1
1528081520.842022000	37.1183	256	1
1528081520.861656000	37.1379	87	0
1528081520.946107000	37.2224	278	0
1528081520.947547000	37.2238	148	0
1528081520.949807000	37.2261	104	1
1528081520.949886000	37.2261	92	0
1528081520.951398000	37.2276	242	0
1528081520.953797000	37.23	101	1
1528081521.066107000	37.3424	386	1
1528081521.066186000	37.3424	257	1
1528081521.087095000	37.3633	87	0
1528081521.221180000	37.4974	235	0
1528081521.222744000	37.499	148	0
1528081521.224121000	37.5004	92	0
1528081521.224821000	37.5011	107	1
1528081521.225634000	37.5019	324	0
1528081521.229830000	37.5061	98	1
1528081521.408920000	37.6852	388	1
1528081521.408984000	37.6852	258	1
1528081521.428317000	37.7046	87	0
1528081521.535592000	37.8118	255	0
1528081521.537033000	37.8133	148	0
1528081521.539556000	37.8158	92	0
1528081521.539799000	37.816	107	1
1528081521.541019000	37.8173	175	0
1528081521.544852000	37.8211	98	1
1528081521.831032000	38.1073	386	1
1528081521.831121000	38.1074	258	1
1528081521.848224000	38.1245	87	0
1528081521.974549000	38.2508	255	0
1528081521.975978000	38.2522	148	0
1528081521.977409000	38.2537	92	0
1528081521.978835000	38.2551	132	0
1528081521.978874000	38.2551	107	1
1528081521.982808000	38.2591	98	1
1528081522.189771000	38.466	478	1
1528081522.189847000	38.4661	259	1
1528081522.226879000	38.5031	87	0
1528081522.228388000	38.5046	87	0
1528081522.332123000	38.6084	311	0
1528081522.333565000	38.6098	148	0
1528081522.334991000	38.6112	92	0
1528081522.335881000	38.6121	110	1
1528081522.336434000	38.6127	269	0
1528081522.339888000	38.6161	98	1
1528081522.600126000	38.8764	387	1
1528081522.600216000	38.8765	257	1
1528081522.619315000	38.8956	87	0
1528081522.700141000	38.9764	279	0
1528081522.701624000	38.9779	148	0
1528081522.703670000	38.9799	92	0
1528081522.703926000	38.9802	107	1
1528081522.705082000	38.9813	85	0
1528081522.708898000	38.9851	98	1
1528081522.972352000	39.2486	387	1
1528081522.972429000	39.2487	257	1
1528081522.991736000	39.268	87	0
1528081522.996133000	39.2724	87	0
1528081523.074873000	39.3511	233	0
1528081523.076315000	39.3526	148	0
1528081523.078524000	39.3548	92	0
1528081523.078915000	39.3552	110	1
1528081523.079932000	39.3562	151	0
1528081523.083928000	39.3602	98	1
1528081523.390499000	39.6667	492	1
1528081523.390562000	39.6668	257	1
1528081523.410602000	39.6869	87	0
1528081523.505796000	39.782	258	0
1528081523.507178000	39.7834	148	0
1528081523.508723000	39.785	92	0
1528081523.509953000	39.7862	107	1
1528081523.510124000	39.7864	284	0
1528081523.513934000	39.7902	98	1
1528081523.779293000	40.0555	783	1
1528081523.779353000	40.0556	257	1
1528081523.802541000	40.0788	87	0
1528081523.906588000	40.1828	233	0
1528081523.907997000	40.1842	148	0
1528081523.910069000	40.1863	104	1
1528081523.911432000	40.1877	92	0
1528081523.912944000	40.1892	274	0
1528081523.914918000	40.1912	101	1
1528081524.099114000	40.3754	387	1
1528081524.099178000	40.3754	258	1
1528081524.116960000	40.3932	87	0
1528081524.228820000	40.5051	235	0
1528081524.230221000	40.5065	148	0
1528081524.233004000	40.5093	104	1
1528081524.233071000	40.5093	92	0
1528081524.234600000	40.5108	232	0
1528081524.236981000	40.5132	101	1
1528081524.339188000	40.6154	392	1
1528081524.339248000	40.6155	256	1
1528081524.358121000	40.6344	87	0
1528081524.443222000	40.7195	258	0
1528081524.444688000	40.7209	148	0
1528081524.446796000	40.723	92	0
1528081524.447040000	40.7233	107	1
1528081524.448212000	40.7245	252	0
1528081524.452021000	40.7283	98	1
1528081524.579227000	40.8555	387	1
1528081524.579293000	40.8555	257	1
1528081524.602527000	40.8788	87	0
1528081524.684531000	40.9608	302	0
1528081524.685957000	40.9622	148	0
1528081524.687972000	40.9642	104	1
1528081524.695956000	40.9722	92	0
1528081524.697398000	40.9736	232	0
1528081524.700029000	40.9763	101	1
1528081525.085750000	41.362	1000	1
1528081525.085839000	41.3621	260	1
1528081525.104699000	41.3809	87	0
1528081525.111395000	41.3876	87	0
1528081525.224036000	41.5003	232	0
1528081525.225480000	41.5017	148	0
1528081525.226907000	41.5032	92	0
1528081525.228085000	41.5043	110	1
1528081525.228373000	41.5046	236	0
1528081525.232051000	41.5083	98	1
1528081525.242847000	41.5191	232	0
1528081525.247027000	41.5233	98	1
1528081525.340288000	41.6165	389	1
1528081525.340352000	41.6166	314	1
1528081525.360678000	41.6369	87	0
1528081525.461995000	41.7382	310	0
1528081525.463414000	41.7397	148	0
1528081525.465368000	41.7416	92	0
1528081525.466071000	41.7423	107	1
1528081525.466835000	41.7431	175	0
1528081525.471061000	41.7473	98	1
1528081525.581255000	41.8575	389	1
1528081525.581346000	41.8576	314	1
1528081525.598682000	41.8749	87	0
1528081525.702371000	41.9786	235	0
1528081525.703800000	41.98	148	0
1528081525.706080000	41.9823	104	1
1528081525.706458000	41.9827	92	0
1528081525.707902000	41.9842	156	0
1528081525.710068000	41.9863	101	1
1528081526.022409000	42.2987	392	1
1528081526.022473000	42.2987	376	1
1528081526.043025000	42.3193	87	0
1528081526.135084000	42.4113	281	0
1528081526.136555000	42.4128	148	0
1528081526.138284000	42.4145	92	0
1528081526.139104000	42.4154	107	1
1528081526.139730000	42.416	247	0
1528081526.143089000	42.4193	98	1
1528081526.791586000	43.0678	480	1
1528081526.791653000	43.0679	257	1
1528081526.820287000	43.0965	87	0
1528081526.910353000	43.1866	258	0
1528081526.911865000	43.1881	148	0
1528081526.914145000	43.1904	104	1
1528081526.915016000	43.1913	92	0
1528081526.916461000	43.1927	116	0
1528081526.919159000	43.1954	101	1
1528081527.132443000	43.4087	387	1
1528081527.132533000	43.4088	257	1
1528081527.151763000	43.428	87	0
1528081527.234760000	43.511	232	0
1528081527.236157000	43.5124	148	0
1528081527.237600000	43.5138	92	0
1528081527.238153000	43.5144	107	1
1528081527.239095000	43.5153	303	0
1528081527.243162000	43.5194	98	1
1528081527.561387000	43.8376	385	1
1528081527.561452000	43.8377	257	1
1528081527.579715000	43.856	87	0
1528081527.716536000	43.9928	278	0
1528081527.717966000	43.9942	148	0
1528081527.719533000	43.9958	92	0
1528081527.720153000	43.9964	107	1
1528081527.721004000	43.9973	241	0
1528081527.725171000	44.0014	98	1
1528081528.086977000	44.3632	492	1
1528081528.087041000	44.3633	260	1
1528081528.115079000	44.3913	87	0
1528081528.221806000	44.4981	311	0
1528081528.223243000	44.4995	148	0
1528081528.224685000	44.5009	92	0
1528081528.225153000	44.5014	107	1
1528081528.226131000	44.5024	152	0
1528081528.230168000	44.5064	98	1
1528081528.467878000	44.7441	782	1
1528081528.467970000	44.7442	257	1
1528081528.487404000	44.7637	87	0
1528081528.573761000	44.85	281	0
1528081528.575136000	44.8514	148	0
1528081528.577188000	44.8534	104	1
1528081528.579383000	44.8556	92	0
1528081528.580834000	44.8571	148	0
1528081528.583174000	44.8594	101	1
1528081528.791797000	45.068	368	1
1528081528.791880000	45.0681	1412	1
1528081528.791905000	45.0682	1412	1
1528081528.791945000	45.0682	1412	1
1528081528.791997000	45.0682	1358	1
1528081528.801384000	45.0776	320	1
1528081528.801449000	45.0777	257	1
1528081528.813303000	45.0896	87	0
1528081528.821373000	45.0976	87	0
1528081528.826884000	45.1031	87	0
1528081528.880766000	45.157	389	0
1528081528.884202000	45.1605	107	1
1528081528.885605000	45.1619	80	0
1528081528.889221000	45.1655	98	1
1528081528.898180000	45.1744	235	0
1528081528.899586000	45.1758	148	0
1528081528.901087000	45.1773	92	0
1528081528.902208000	45.1785	104	1
1528081528.902751000	45.179	230	0
1528081528.906209000	45.1825	98	1
1528081529.102672000	45.3789	391	1
1528081529.102745000	45.379	258	1
1528081529.122438000	45.3987	87	0
1528081529.220251000	45.4965	233	0
1528081529.221668000	45.4979	148	0
1528081529.223162000	45.4994	92	0
1528081529.224235000	45.5005	107	1
1528081529.224684000	45.5009	143	0
1528081529.228241000	45.5045	98	1
1528081529.314178000	45.5904	391	1
1528081529.314271000	45.5905	256	1
1528081529.333167000	45.6094	87	0
1528081529.340524000	45.6168	87	0
1528081529.435349000	45.7116	255	0
1528081529.436768000	45.713	148	0
1528081529.438145000	45.7144	92	0
1528081529.439263000	45.7155	110	1
1528081529.439666000	45.7159	267	0
1528081529.443248000	45.7195	98	1
1528081529.744479000	46.0207	996	1
1528081529.744543000	46.0208	257	1
1528081529.782321000	46.0586	996	1
1528081529.784407000	46.0607	87	0
1528081529.785849000	46.0621	87	0
1528081529.809620000	46.0859	87	0
1528081529.867015000	46.1433	305	0
1528081529.868437000	46.1447	148	0
1528081529.869936000	46.1462	92	0
1528081529.871299000	46.1475	93	0
1528081529.871341000	46.1476	113	1
1528081529.875339000	46.1516	98	1
1528081531.039596000	47.3158	391	1
1528081531.039695000	47.3159	259	1
1528081531.058120000	47.3344	87	0
1528081531.154674000	47.4309	255	0
1528081531.156098000	47.4323	148	0
1528081531.158790000	47.435	104	1
1528081531.191120000	47.4674	92	0
1528081531.192661000	47.4689	286	0
1528081531.194714000	47.471	101	1
1528081531.195529000	47.4718	92	0
1528081531.199766000	47.476	98	1
1528081531.322332000	47.5986	385	1
1528081531.322426000	47.5987	257	1
1528081531.341601000	47.6178	87	0
1528081531.423468000	47.6997	309	0
1528081531.424908000	47.7012	148	0
1528081531.426339000	47.7026	92	0
1528081531.427754000	47.704	90	0
1528081531.427786000	47.704	107	1
1528081531.431798000	47.708	98	1
1528081531.741757000	48.018	387	1
1528081531.741834000	48.0181	257	1
1528081531.760908000	48.0372	87	0
1528081531.791659000	48.0679	390	1
1528081531.791751000	48.068	1412	1
1528081531.791777000	48.068	1412	1
1528081531.791813000	48.0681	1412	1
1528081531.791842000	48.0681	1107	1
1528081531.816626000	48.0929	87	0
1528081531.852434000	48.1287	279	0
1528081531.853925000	48.1302	148	0
1528081531.855781000	48.132	92	0
1528081531.856822000	48.1331	110	1
1528081531.857278000	48.1335	246	0
1528081531.860824000	48.1371	98	1
1528081531.881820000	48.1581	383	0
1528081531.885832000	48.1621	98	1
1528081531.887587000	48.1638	80	0
1528081531.891765000	48.168	98	1
1528081532.132561000	48.4088	386	1
1528081532.132648000	48.4089	259	1
1528081532.155039000	48.4313	87	0
1528081532.253825000	48.5301	233	0
1528081532.255195000	48.5314	148	0
1528081532.256949000	48.5332	92	0
1528081532.257783000	48.534	107	1
1528081532.261227000	48.5375	262	0
1528081532.264839000	48.5411	98	1
1528081532.452405000	48.7287	386	1
1528081532.452494000	48.7287	256	1
1528081532.476452000	48.7527	87	0
1528081532.550105000	48.8264	280	0
1528081532.551547000	48.8278	148	0
1528081532.553094000	48.8293	92	0
1528081532.553867000	48.8301	107	1
1528081532.554561000	48.8308	123	0
1528081532.557852000	48.8341	98	1
1528081532.862084000	49.1383	391	1
1528081532.862183000	49.1384	257	1
1528081532.880838000	49.1571	87	0
1528081532.893178000	49.1694	87	0
1528081532.979859000	49.2561	313	0
1528081532.981324000	49.2576	148	0
1528081532.983374000	49.2596	92	0
1528081532.983886000	49.2601	110	1
1528081532.984844000	49.2611	225	0
1528081532.988889000	49.2651	98	1
1528081533.302443000	49.5787	497	1
1528081533.302504000	49.5788	260	1
1528081533.321084000	49.5973	87	0
1528081533.420519000	49.6968	279	0
1528081533.421928000	49.6982	148	0
1528081533.423356000	49.6996	92	0
1528081533.424819000	49.7011	301	0
1528081533.424886000	49.7011	107	1
1528081533.428870000	49.7051	98	1
1528081533.620852000	49.8971	782	1
1528081533.620929000	49.8972	257	1
1528081533.640106000	49.9164	87	0
1528081533.714668000	49.9909	233	0
1528081533.716111000	49.9924	148	0
1528081533.717539000	49.9938	92	0
1528081533.718860000	49.9951	107	1
1528081533.718988000	49.9952	100	0
1528081533.722856000	49.9991	98	1
1528081533.941325000	50.2176	386	1
1528081533.941417000	50.2177	256	1
1528081533.959393000	50.2356	87	0
1528081534.062747000	50.339	232	0
1528081534.064125000	50.3404	148	0
1528081534.066446000	50.3427	92	0
1528081534.066953000	50.3432	107	1
1528081534.067910000	50.3442	105	0
1528081534.071943000	50.3482	98	1
1528081534.367883000	50.6441	389	1
1528081534.367992000	50.6442	258	1
1528081534.386377000	50.6626	87	0
1528081534.463735000	50.74	259	0
1528081534.465178000	50.7414	148	0
1528081534.467928000	50.7442	92	0
1528081534.468008000	50.7443	104	1
1528081534.469438000	50.7457	95	0
1528081534.471912000	50.7482	101	1
1528081534.739122000	51.0154	392	1
1528081534.739208000	51.0155	256	1
1528081534.757844000	51.0341	87	0
1528081534.866762000	51.143	235	0
1528081534.868145000	51.1444	148	0
1528081534.870959000	51.1472	92	0
1528081534.871039000	51.1473	104	1
1528081534.872510000	51.1488	234	0
1528081534.874919000	51.1512	101	1
1528081535.162365000	51.4386	998	1
1528081535.162429000	51.4387	260	1
1528081535.183755000	51.46	87	0
1528081535.268598000	51.5448	233	0
1528081535.270022000	51.5463	148	0
1528081535.271943000	51.5482	104	1
1528081535.271980000	51.5482	92	0
1528081535.273454000	51.5497	274	0
1528081535.275949000	51.5522	101	1
1528081535.606927000	51.8832	390	1
1528081535.607014000	51.8833	252	1
1528081535.625967000	51.9022	87	0
1528081535.725918000	52.0022	328	0
1528081535.727342000	52.0036	148	0
1528081535.729140000	52.0054	92	0
1528081535.729975000	52.0062	107	1
1528081535.730676000	52.0069	106	0
1528081535.734043000	52.0103	98	1
1528081538.808008000	55.0843	391	1
1528081538.808113000	55.0844	259	1
1528081538.827824000	55.1041	87	0
1528081538.941456000	55.2177	258	0
1528081538.942987000	55.2192	148	0
1528081538.944879000	55.2211	92	0
1528081538.945128000	55.2214	107	1
1528081538.946369000	55.2226	307	0
1528081538.950157000	55.2264	98	1
1528081539.049561000	55.3258	388	1
1528081539.049618000	55.3259	257	1
1528081539.070122000	55.3464	87	0
1528081539.088374000	55.3646	87	0
1528081539.183307000	55.4596	286	0
1528081539.184746000	55.461	148	0
1528081539.187040000	55.4633	92	0
1528081539.187155000	55.4634	107	1
1528081539.191133000	55.4674	98	1
1528081539.227236000	55.5035	288	0
1528081539.231173000	55.5074	98	1
1528081539.704445000	55.9807	479	1
1528081539.704533000	55.9808	263	1
1528081539.724123000	56.0004	87	0
1528081539.799590000	56.0758	302	0
1528081539.801550000	56.0778	148	0
1528081539.803052000	56.0793	92	0
1528081539.803286000	56.0795	107	1
1528081539.804449000	56.0807	279	0
1528081539.808209000	56.0845	98	1
1528081539.946611000	56.2229	387	1
1528081539.946677000	56.2229	259	1
1528081539.965130000	56.2414	87	0
1528081540.040780000	56.317	235	0
1528081540.042212000	56.3185	148	0
1528081540.043697000	56.3199	92	0
1528081540.044208000	56.3205	107	1
1528081540.045124000	56.3214	171	0
1528081540.049201000	56.3254	98	1
1528081540.202442000	56.4787	391	1
1528081540.202526000	56.4788	257	1
1528081540.222080000	56.4983	87	0
1528081540.289323000	56.5656	407	1
1528081540.289405000	56.5657	1412	1
1528081540.289430000	56.5657	1412	1
1528081540.289471000	56.5657	1412	1
1528081540.289522000	56.5658	542	1
1528081540.308765000	56.585	87	0
1528081540.313124000	56.5894	233	0
1528081540.314573000	56.5908	148	0
1528081540.316003000	56.5923	92	0
1528081540.317236000	56.5935	110	1
1528081540.317421000	56.5937	185	0
1528081540.321240000	56.5975	98	1
1528081540.391979000	56.6682	424	0
1528081540.396240000	56.6725	98	1
1528081540.396377000	56.6726	80	0
1528081540.400213000	56.6765	98	1
1528081540.634780000	56.911	787	1
1528081540.634843000	56.9111	261	1
1528081540.654921000	56.9312	87	0
1528081540.741348000	57.0176	332	0
1528081540.742895000	57.0191	148	0
1528081540.744328000	57.0206	92	0
1528081540.745220000	57.0215	107	1
1528081540.745801000	57.022	321	0
1528081540.749232000	57.0255	98	1
1528081540.956847000	57.2331	386	1
1528081540.956942000	57.2332	257	1
1528081540.974540000	57.2508	87	0
1528081541.066925000	57.3432	259	0
1528081541.068294000	57.3445	148	0
1528081541.069790000	57.346	92	0
1528081541.070308000	57.3466	107	1
1528081541.071229000	57.3475	314	0
1528081541.075333000	57.3516	98	1
1528081541.186136000	57.4624	391	1
1528081541.186225000	57.4625	258	1
1528081541.206048000	57.4823	87	0
1528081541.280995000	57.5572	233	0
1528081541.282416000	57.5587	148	0
1528081541.285219000	57.5615	92	0
1528081541.285319000	57.5616	104	1
1528081541.286675000	57.5629	245	0
1528081541.289283000	57.5655	101	1
1528081541.693243000	57.9695	391	1
1528081541.693323000	57.9696	260	1
1528081541.711926000	57.9882	87	0
1528081541.796891000	58.0731	258	0
1528081541.799128000	58.0754	148	0
1528081541.800360000	58.0766	104	1
1528081541.801159000	58.0774	92	0
1528081541.802731000	58.079	288	0
1528081541.805301000	58.0815	101	1
1528081542.104148000	58.3804	998	1
1528081542.104235000	58.3805	263	1
1528081542.120598000	58.3968	100	0
1528081542.123726000	58.4	87	0
1528081542.124365000	58.4006	101	1
1528081542.220450000	58.4967	236	0
1528081542.221987000	58.4982	148	0
1528081542.224384000	58.5006	101	1
1528081542.224407000	58.5007	92	0
1528081542.225932000	58.5022	332	0
1528081542.228397000	58.5046	101	1
1528081542.367386000	58.6436	389	1
1528081542.367459000	58.6437	261	1
1528081542.386076000	58.6623	87	0
1528081542.467385000	58.7436	256	0
1528081542.468839000	58.7451	148	0
1528081542.470581000	58.7468	92	0
1528081542.471394000	58.7476	107	1
1528081542.472174000	58.7484	196	0
1528081542.476347000	58.7526	98	1
1528081542.601571000	58.8778	386	1
1528081542.601662000	58.8779	260	1
1528081542.622376000	58.8986	87	0
1528081542.706861000	58.9831	303	0
1528081542.708225000	58.9845	148	0
1528081542.709657000	58.9859	92	0
1528081542.710332000	58.9866	107	1
1528081542.711128000	58.9874	339	0
1528081542.714361000	58.9906	98	1
1528081542.920996000	59.1972	386	1
1528081542.921086000	59.1973	260	1
1528081542.941640000	59.2179	87	0
1528081543.030571000	59.3068	233	0
1528081543.032065000	59.3083	148	0
1528081543.033458000	59.3097	92	0
1528081543.034419000	59.3107	107	1
1528081543.034959000	59.3112	124	0
1528081543.038430000	59.3147	98	1
1528081543.264856000	59.5411	390	1
1528081543.264951000	59.5412	259	1
1528081543.284352000	59.5606	87	0
1528081543.378139000	59.6544	255	0
1528081543.379627000	59.6559	148	0
1528081543.381420000	59.6577	92	0
1528081543.382459000	59.6587	107	1
1528081543.382962000	59.6592	142	0
1528081543.386440000	59.6627	98	1
1528081543.476677000	59.7529	479	1
1528081543.476773000	59.753	262	1
1528081543.496222000	59.7725	87	0
1528081543.593351000	59.8696	286	0
1528081543.594834000	59.8711	148	0
1528081543.597486000	59.8737	104	1
1528081543.597502000	59.8738	92	0
1528081543.599014000	59.8753	324	0
1528081543.601474000	59.8777	101	1
1528081543.942702000	60.219	391	1
1528081543.942796000	60.219	263	1
1528081543.971325000	60.2476	87	0
1528081544.157376000	60.4336	281	0
1528081544.158800000	60.435	148	0
1528081544.160249000	60.4365	92	0
1528081544.161492000	60.4377	107	1
1528081544.161800000	60.438	97	0
1528081544.165505000	60.4418	98	1
1528081544.380249000	60.6565	387	1
1528081544.380313000	60.6566	263	1
1528081544.399327000	60.6756	87	0
1528081544.509190000	60.7854	255	0
1528081544.510604000	60.7869	148	0
1528081544.512325000	60.7886	92	0
1528081544.513451000	60.7897	107	1
1528081544.513789000	60.79	142	0
1528081544.517444000	60.7937	98	1
1528081544.683088000	60.9593	491	1
1528081544.683178000	60.9594	260	1
1528081544.701943000	60.9782	87	0
1528081544.806311000	61.0826	236	0
1528081544.807800000	61.084	148	0
1528081544.809199000	61.0854	92	0
1528081544.810530000	61.0868	107	1
1528081544.810693000	61.0869	115	0
1528081544.814604000	61.0909	98	1
1528081545.000457000	61.2767	788	1
1528081545.000543000	61.2768	254	1
1528081545.035641000	61.3119	788	1
1528081545.040738000	61.317	87	0
1528081545.056477000	61.3327	87	0
1528081545.127292000	61.4035	233	0
1528081545.128718000	61.405	148	0
1528081545.130144000	61.4064	92	0
1528081545.131472000	61.4077	110	1
1528081545.131609000	61.4079	151	0
1528081545.135469000	61.4117	98	1
1528081545.424867000	61.7011	390	1
1528081545.424925000	61.7012	502	1
1528081545.444867000	61.7211	87	0
1528081545.530667000	61.8069	255	0
1528081545.532127000	61.8084	148	0
1528081545.533540000	61.8098	92	0
1528081545.534572000	61.8108	107	1
1528081545.535042000	61.8113	199	0
1528081545.538563000	61.8148	98	1
1528081549.517151000	65.7934	390	1
1528081549.517238000	65.7935	264	1
1528081549.537917000	65.8142	87	0
1528081549.542623000	65.8189	87	0
1528081549.627935000	65.9042	928	1
1528081549.628030000	65.9043	1412	1
1528081549.628068000	65.9043	1412	1
1528081549.628120000	65.9044	1412	1
1528081549.628138000	65.9044	241	1
1528081549.648953000	65.9252	358	0
1528081549.650372000	65.9266	148	0
1528081549.651862000	65.9281	92	0
1528081549.652338000	65.9286	104	1
1528081549.653319000	65.9296	259	0
1528081549.656879000	65.9331	87	0
1528081549.657316000	65.9336	101	1
1528081549.663754000	65.94	87	0
1528081549.726291000	66.0025	401	0
1528081549.730338000	66.0066	101	1
1528081549.731200000	66.0074	80	0
1528081549.734888000	66.0111	404	1
1528081549.734985000	66.0112	258	1
1528081549.754050000	66.0303	87	0
1528081549.836167000	66.1124	258	0
1528081549.837592000	66.1138	148	0
1528081549.839514000	66.1158	92	0
1528081549.840349000	66.1166	107	1
1528081549.840968000	66.1172	111	0
1528081549.844377000	66.1206	98	1
1528081549.973768000	66.25	391	1
1528081549.973827000	66.2501	378	1
1528081549.992023000	66.2683	87	0
1528081550.078823000	66.3551	235	0
1528081550.080193000	66.3564	148	0
1528081550.081672000	66.3579	92	0
1528081550.082424000	66.3587	107	1
1528081550.083139000	66.3594	142	0
1528081550.087365000	66.3636	98	1
1528081550.387614000	66.6639	387	1
1528081550.387699000	66.6639	378	1
1528081550.405982000	66.6822	87	0
1528081550.506964000	66.7832	256	0
1528081550.508402000	66.7847	148	0
1528081550.509822000	66.7861	92	0
1528081550.510441000	66.7867	107	1
1528081550.511295000	66.7875	318	0
1528081550.515443000	66.7917	98	1
1528081552.241180000	68.5174	391	1
1528081552.241280000	68.5175	261	1
1528081552.270850000	68.5471	87	0
1528081552.365827000	68.6421	326	0
1528081552.367207000	68.6435	148	0
1528081552.368846000	68.6451	92	0
1528081552.369339000	68.6456	107	1
1528081552.370305000	68.6466	307	0
1528081552.374349000	68.6506	98	1
1528081552.453445000	68.7297	479	1
1528081552.453521000	68.7298	259	1
1528081552.472071000	68.7483	87	0
1528081552.553021000	68.8293	235	0
1528081552.554456000	68.8307	148	0
1528081552.557350000	68.8336	104	1
1528081552.559169000	68.8354	92	0
1528081552.560669000	68.8369	122	0
1528081552.563358000	68.8396	101	1
1528081552.629918000	68.9062	369	1
1528081552.630012000	68.9063	1412	1
1528081552.630037000	68.9063	1412	1
1528081552.630059000	68.9063	1412	1
1528081552.630105000	68.9064	1412	1
1528081552.630142000	68.9064	1412	1
1528081552.630183000	68.9064	1412	1
1528081552.630211000	68.9065	1412	1
1528081552.630249000	68.9065	1412	1
1528081552.630283000	68.9065	1412	1
1528081552.630317000	68.9066	1412	1
1528081552.630353000	68.9066	1412	1
1528081552.630387000	68.9066	1412	1
1528081552.632309000	68.9086	1412	1
1528081552.632336000	68.9086	1412	1
1528081552.632372000	68.9086	1409	1
1528081552.671348000	68.9476	369	1
1528081552.676971000	68.9532	87	0
1528081552.677472000	68.9537	430	1
1528081552.677531000	68.9538	260	1
1528081552.680688000	68.9569	87	0
1528081552.690725000	68.967	87	0
1528081552.695757000	68.972	87	0
1528081552.802832000	69.0791	374	0
1528081552.806391000	69.0826	110	1
1528081552.807457000	69.0837	80	0
1528081552.811367000	69.0876	98	1
1528081552.822377000	69.0986	332	0
1528081552.823868000	69.1001	148	0
1528081552.825297000	69.1015	92	0
1528081552.826353000	69.1026	104	1
1528081552.826754000	69.103	97	0
1528081552.830370000	69.1066	98	1
1528081553.290897000	69.5671	387	1
1528081553.290960000	69.5672	259	1
1528081553.310296000	69.5865	87	0
1528081553.386948000	69.6632	258	0
1528081553.388375000	69.6646	148	0
1528081553.390274000	69.6665	92	0
1528081553.391421000	69.6677	107	1
1528081553.391803000	69.6681	235	0
1528081553.395363000	69.6716	98	1
1528081553.533707000	69.81	783	1
1528081553.533797000	69.81	259	1
1528081553.553548000	69.8298	87	0
1528081553.655869000	69.9321	235	0
1528081553.657296000	69.9335	148	0
1528081553.658725000	69.935	92	0
1528081553.659420000	69.9357	107	1
1528081553.660138000	69.9364	277	0
1528081553.663398000	69.9396	98	1
1528081553.769822000	70.0461	387	1
1528081553.769883000	70.0461	259	1
1528081553.789669000	70.0659	87	0
1528081553.896944000	70.1732	233	0
1528081553.898395000	70.1746	148	0
1528081553.899827000	70.1761	92	0
1528081553.900427000	70.1767	107	1
1528081553.901297000	70.1775	228	0
1528081553.905417000	70.1817	98	1
1528081554.231707000	70.508	390	1
1528081554.231797000	70.508	263	1
1528081554.250162000	70.5264	87	0
1528081554.329198000	70.6054	235	0
1528081554.330664000	70.6069	148	0
1528081554.332390000	70.6086	92	0
1528081554.333460000	70.6097	107	1
1528081554.333852000	70.6101	148	0
1528081554.337389000	70.6136	98	1
1528081554.649714000	70.926	388	1
1528081554.649805000	70.9261	261	1
1528081554.669134000	70.9454	87	0
1528081554.757873000	71.0341	355	0
1528081554.759360000	71.0356	148	0
1528081554.760995000	71.0372	92	0
1528081554.761476000	71.0377	107	1
1528081554.762451000	71.0387	206	0
1528081554.766488000	71.0427	98	1
1528081554.890009000	71.1663	1000	1
1528081554.890096000	71.1663	262	1
1528081554.909162000	71.1854	87	0
1528081554.997743000	71.274	233	0
1528081554.999128000	71.2754	148	0
1528081555.000597000	71.2768	92	0
1528081555.001493000	71.2777	107	1
1528081555.002121000	71.2784	257	0
1528081555.005481000	71.2817	98	1
1528081555.153744000	71.43	386	1
1528081555.153813000	71.4301	261	1
1528081555.172398000	71.4486	87	0
1528081555.274224000	71.5505	236	0
1528081555.275683000	71.5519	148	0
1528081555.278054000	71.5543	92	0
1528081555.278512000	71.5548	107	1
1528081555.279472000	71.5557	279	0
1528081555.283514000	71.5598	98	1
1528081555.415232000	71.6915	388	1
1528081555.415316000	71.6916	259	1
1528081555.433595000	71.7098	87	0
1528081555.442261000	71.7185	87	0
1528081555.515507000	71.7918	282	0
1528081555.516927000	71.7932	148	0
1528081555.518874000	71.7951	92	0
1528081555.519446000	71.7957	110	1
1528081555.520329000	71.7966	259	0
1528081555.524507000	71.8008	98	1
1528081555.867893000	72.1441	388	1
1528081555.867952000	72.1442	263	1
1528081555.886618000	72.1629	87	0
1528081555.973736000	72.25	235	0
1528081555.975118000	72.2514	148	0
1528081555.976538000	72.2528	92	0
1528081555.977548000	72.2538	107	1
1528081555.978061000	72.2543	256	0
1528081555.981546000	72.2578	98	1
1528081556.133825000	72.4101	391	1
1528081556.133915000	72.4102	261	1
1528081556.152140000	72.4284	87	0
1528081556.239541000	72.5158	233	0
1528081556.240981000	72.5172	148	0
1528081556.242997000	72.5192	92	0
1528081556.243562000	72.5198	107	1
1528081556.244469000	72.5207	93	0
1528081556.248562000	72.5248	98	1
1528081556.384826000	72.6611	478	1
1528081556.384885000	72.6611	259	1
1528081556.403700000	72.6799	87	0
1528081556.481143000	72.7574	326	0
1528081556.482658000	72.7589	148	0
1528081556.484088000	72.7603	92	0
1528081556.484573000	72.7608	107	1
1528081556.485538000	72.7618	263	0
1528081556.489568000	72.7658	98	1
1528081556.819789000	73.096	387	1
1528081556.819871000	73.0961	263	1
1528081556.838664000	73.1149	87	0
1528081556.936783000	73.213	232	0
1528081556.938216000	73.2145	148	0
1528081556.940509000	73.2168	92	0
1528081556.940597000	73.2168	104	1
1528081556.942069000	73.2183	263	0
1528081556.944613000	73.2209	101	1
1528081557.239979000	73.5162	491	1
1528081557.240039000	73.5163	261	1
1528081557.258065000	73.5343	87	0
1528081557.338707000	73.615	235	0
1528081557.340130000	73.6164	148	0
1528081557.342622000	73.6189	104	1
1528081557.342923000	73.6192	92	0
1528081557.344361000	73.6206	98	0
1528081557.346633000	73.6229	101	1
1528081557.683051000	73.9593	787	1
1528081557.683110000	73.9594	265	1
1528081557.703035000	73.9793	87	0
1528081557.795192000	74.0714	256	0
1528081557.797405000	74.0737	148	0
1528081557.798647000	74.0749	104	1
1528081557.800586000	74.0768	92	0
1528081557.802035000	74.0783	234	0
1528081557.804688000	74.0809	101	1
1528081557.906840000	74.1831	390	1
1528081557.906931000	74.1832	260	1
1528081557.926166000	74.2024	87	0
1528081558.008580000	74.2848	333	0
1528081558.009992000	74.2862	148	0
1528081558.012652000	74.2889	92	0
1528081558.012702000	74.289	104	1
1528081558.014136000	74.2904	135	0
1528081558.016649000	74.2929	101	1
1528081558.191884000	74.4681	388	1
1528081558.191981000	74.4682	261	1
1528081558.211819000	74.4881	87	0
1528081558.305874000	74.5821	232	0
1528081558.307296000	74.5835	148	0
1528081558.308954000	74.5852	92	0
1528081558.309629000	74.5859	107	1
1528081558.310420000	74.5867	140	0
1528081558.313607000	74.5899	98	1
1528081558.615982000	74.8922	388	1
1528081558.616073000	74.8923	258	1
1528081558.635128000	74.9114	87	0
1528081558.763443000	75.0397	255	0
1528081558.764887000	75.0411	148	0
1528081558.767704000	75.044	104	1
1528081558.768084000	75.0443	92	0
1528081558.769533000	75.0458	229	0
1528081558.771637000	75.0479	101	1
1528081559.061519000	75.3378	999	1
1528081559.061610000	75.3379	626	1
1528081559.081037000	75.3573	87	0
1528081559.166676000	75.4429	233	0
1528081559.168106000	75.4444	148	0
1528081559.170737000	75.447	104	1
1528081559.170905000	75.4472	92	0
1528081559.172410000	75.4487	193	0
1528081559.174731000	75.451	101	1
1528081559.500988000	75.7772	390	1
1528081559.501072000	75.7773	254	1
1528081559.520285000	75.7965	87	0
1528081559.596350000	75.8726	258	0
1528081559.597720000	75.874	148	0
1528081559.599770000	75.876	104	1
1528081559.600709000	75.877	92	0
1528081559.602146000	75.8784	214	0
1528081559.604746000	75.881	101	1
1528081562.313437000	78.5897	387	1
1528081562.313533000	78.5898	260	1
1528081562.331878000	78.6081	87	0
1528081562.418143000	78.6944	356	0
1528081562.419555000	78.6958	148	0
1528081562.422155000	78.6984	92	0
1528081562.422270000	78.6985	104	1
1528081562.423681000	78.6999	150	0
1528081562.426250000	78.7025	101	1
1528081562.598165000	78.8744	391	1
1528081562.598265000	78.8745	262	1
1528081562.622888000	78.8991	87	0
1528081562.661306000	78.9376	390	1
1528081562.661405000	78.9377	1412	1
1528081562.661431000	78.9377	1412	1
1528081562.661454000	78.9377	1412	1
1528081562.661514000	78.9378	552	1
1528081562.679598000	78.9558	87	0
1528081562.712893000	78.9891	233	0
1528081562.714285000	78.9905	148	0
1528081562.715763000	78.992	92	0
1528081562.716310000	78.9926	110	1
1528081562.717169000	78.9934	103	0
1528081562.721305000	78.9976	98	1
1528081562.747545000	79.0238	401	0
1528081562.751300000	79.0275	98	1
1528081562.753218000	79.0295	80	0
1528081562.757308000	79.0336	98	1
1528081563.062605000	79.3389	391	1
1528081563.062696000	79.3389	378	1
1528081563.087069000	79.3633	87	0
1528081563.169149000	79.4454	258	0
1528081563.170586000	79.4468	148	0
1528081563.172729000	79.449	92	0
1528081563.173283000	79.4495	107	1
1528081563.174183000	79.4504	132	0
1528081563.178297000	79.4545	98	1
1528081563.379012000	79.6553	496	1
1528081563.379098000	79.6553	316	1
1528081563.398427000	79.6747	87	0
1528081563.491129000	79.7674	254	0
1528081563.492662000	79.7689	148	0
1528081563.495027000	79.7713	92	0
1528081563.495268000	79.7715	107	1
1528081563.496440000	79.7727	176	0
1528081563.500396000	79.7766	98	1
1528081563.720732000	79.997	397	1
1528081563.720822000	79.9971	316	1
1528081563.739793000	80.016	87	0
1528081563.843690000	80.1199	303	0
1528081563.845130000	80.1214	148	0
1528081563.846556000	80.1228	92	0
1528081563.847371000	80.1236	107	1
1528081563.848018000	80.1243	177	0
1528081563.851376000	80.1276	98	1
1528081564.067684000	80.3439	771	1
1528081564.067784000	80.344	316	1
1528081564.088128000	80.3644	87	0
1528081564.164283000	80.4405	235	0
1528081564.165723000	80.442	148	0
1528081564.167804000	80.4441	92	0
1528081564.168387000	80.4446	107	1
1528081564.169223000	80.4455	91	0
1528081564.173399000	80.4496	98	1
1528081564.408659000	80.6849	387	1
1528081564.408725000	80.685	254	1
1528081564.427952000	80.7042	87	0
1528081564.513121000	80.7894	254	0
1528081564.514665000	80.7909	148	0
1528081564.516095000	80.7923	92	0
1528081564.517422000	80.7937	107	1
1528081564.517472000	80.7937	95	0
1528081564.521411000	80.7977	98	1
1528081567.426893000	83.7031	389	1
1528081567.426960000	83.7032	260	1
1528081567.446489000	83.7227	87	0
1528081567.553777000	83.83	258	0
1528081567.555148000	83.8314	148	0
1528081567.557410000	83.8337	104	1
1528081567.557905000	83.8342	92	0
1528081567.559347000	83.8356	313	0
1528081567.561370000	83.8376	101	1
1528081567.734403000	84.0107	390	1
1528081567.734495000	84.0107	258	1
1528081567.753054000	84.0293	87	0
1528081567.876769000	84.153	332	0
1528081567.878167000	84.1544	148	0
1528081567.880400000	84.1566	104	1
1528081567.881123000	84.1574	92	0
1528081567.882625000	84.1589	282	0
1528081567.885388000	84.1616	101	1
1528081568.066537000	84.3428	998	1
1528081568.066596000	84.3428	258	1
1528081568.087886000	84.3641	87	0
1528081568.173103000	84.4494	233	0
1528081568.174546000	84.4508	148	0
1528081568.176082000	84.4523	92	0
1528081568.177406000	84.4537	107	1
1528081568.177610000	84.4539	122	0
1528081568.181416000	84.4577	98	1
1528081568.302460000	84.5787	387	1
1528081568.302547000	84.5788	258	1
1528081568.321524000	84.5978	87	0
1528081568.414468000	84.6907	256	0
1528081568.415895000	84.6921	148	0
1528081568.417332000	84.6936	92	0
1528081568.418445000	84.6947	107	1
1528081568.418858000	84.6951	165	0
1528081568.422425000	84.6987	98	1
1528081568.610671000	84.8869	386	1
1528081568.610730000	84.887	258	1
1528081568.629556000	84.9058	87	0
1528081568.711987000	84.9882	233	0
1528081568.713414000	84.9897	148	0
1528081568.714857000	84.9911	92	0
1528081568.715440000	84.9917	107	1
1528081568.716331000	84.9926	244	0
1528081568.720468000	84.9967	98	1
1528081569.532921000	85.8092	390	1
1528081569.532982000	85.8092	263	1
1528081569.551974000	85.8282	87	0
1528081569.652131000	85.9284	255	0
1528081569.653621000	85.9299	148	0
1528081569.655046000	85.9313	92	0
1528081569.656465000	85.9327	270	0
1528081569.656513000	85.9328	107	1
1528081569.660516000	85.9368	98	1
1528081569.962709000	86.239	385	1
1528081569.962773000	86.239	258	1
1528081569.984011000	86.2603	87	0
1528081570.085948000	86.3622	332	0
1528081570.087372000	86.3636	148	0
1528081570.088800000	86.365	92	0
1528081570.089534000	86.3658	107	1
1528081570.090231000	86.3665	159	0
1528081570.093485000	86.3697	98	1
1528081570.254828000	86.5311	474	1
1528081570.254917000	86.5312	258	1
1528081570.273125000	86.5494	87	0
1528081570.282505000	86.5588	87	0
1528081570.378674000	86.6549	256	0
1528081570.380109000	86.6564	148	0
1528081570.382564000	86.6588	107	1
1528081570.383169000	86.6594	92	0
1528081570.384669000	86.6609	329	0
1528081570.386536000	86.6628	101	1
1528081570.722012000	86.9983	496	1
1528081570.722102000	86.9984	259	1
1528081570.739532000	87.0158	87	0
1528081570.825760000	87.102	236	0
1528081570.827135000	87.1034	148	0
1528081570.828739000	87.105	92	0
1528081570.829504000	87.1058	107	1
1528081570.830229000	87.1065	253	0
1528081570.833520000	87.1098	98	1
1528081571.040848000	87.3171	400	1
1528081571.040942000	87.3172	258	1
1528081571.060551000	87.3368	87	0
1528081571.227558000	87.5038	233	0
1528081571.229011000	87.5053	148	0
1528081571.230556000	87.5068	92	0
1528081571.231595000	87.5078	107	1
1528081571.232119000	87.5084	92	0
1528081571.235607000	87.5119	98	1
1528081571.492851000	87.7691	771	1
1528081571.492915000	87.7692	259	1
1528081571.513469000	87.7897	87	0
1528081571.523786000	87.8	87	0
1528081571.604243000	87.8805	279	0
1528081571.605703000	87.882	148	0
1528081571.607126000	87.8834	92	0
1528081571.608561000	87.8848	103	0
1528081571.608621000	87.8849	110	1
1528081571.612605000	87.8889	98	1
1528081571.968068000	88.2443	387	1
1528081571.968133000	88.2444	259	1
1528081571.987208000	88.2635	87	0
1528081572.078315000	88.3546	233	0
1528081572.079746000	88.356	148	0
1528081572.081126000	88.3574	92	0
1528081572.082614000	88.3589	271	0
1528081572.082695000	88.3589	107	1
1528081572.086643000	88.3629	98	1
1528081572.424710000	88.701	387	1
1528081572.424808000	88.7011	258	1
1528081572.443145000	88.7194	87	0
1528081572.535132000	88.8114	329	0
1528081572.536582000	88.8128	148	0
1528081572.537975000	88.8142	92	0
1528081572.538589000	88.8148	107	1
1528081572.539440000	88.8157	230	0
1528081572.542630000	88.8189	98	1
1528081572.746784000	89.023	388	1
1528081572.746867000	89.0231	258	1
1528081572.766634000	89.0429	87	0
1528081572.771025000	89.0473	87	0
1528081572.859837000	89.1361	233	0
1528081572.861237000	89.1375	148	0
1528081572.862758000	89.139	92	0
1528081572.863684000	89.1399	110	1
1528081572.864229000	89.1405	311	0
1528081572.867676000	89.1439	98	1
1528081573.198056000	89.4743	391	1
1528081573.198150000	89.4744	261	1
1528081573.217083000	89.4933	87	0
1528081573.316617000	89.5929	235	0
1528081573.318035000	89.5943	148	0
1528081573.320087000	89.5963	92	0
1528081573.320720000	89.597	107	1
1528081573.321622000	89.5979	298	0
1528081573.325703000	89.602	98	1
[truncated: 497 more rows]
