# Supplementary material for: Method for multi-task learning fusion network traffic classification to address small sample labels
Source: Sci Rep. 2024 Jan 30;14:2518. doi: 10.1038/s41598-024-51933-8 (PMC10827795; doi:10.1038/s41598-024-51933-8)
Supplement: Supplementary file 2 — Supplementary Information 2. [file 41598_2024_51933_MOESM2_ESM.zip › QUIC Dataset/QUIC Dataset/pretraining/Google Doc/GoogleDoc-1122.txt]

1527989278.097295000	0	301	1
1527989278.097371000	7.60555e-05	112	1
1527989278.127480000	0.030185	74	0
1527989278.165569000	0.068274	74	0
1527989278.166784000	0.069489	112	0
1527989278.350533000	0.253238	86	1
1527989278.570942000	0.473647	309	0
1527989278.572133000	0.474838	1294	0
1527989278.572158000	0.474863	74	1
1527989278.573363000	0.476068	1294	0
1527989278.574646000	0.477351	1294	0
1527989278.574656000	0.477361	74	1
1527989278.575866000	0.478571	1294	0
1527989278.577062000	0.479767	1294	0
1527989278.577075000	0.47978	74	1
1527989278.578289000	0.480994	1294	0
1527989278.579505000	0.48221	1294	0
1527989278.579559000	0.482264	74	1
1527989278.580706000	0.483411	1294	0
1527989278.581919000	0.484624	1294	0
1527989278.581952000	0.484657	74	1
1527989278.583130000	0.485835	1294	0
1527989278.584370000	0.487075	398	0
1527989278.584397000	0.487102	74	1
1527989278.606546000	0.509251	1294	0
1527989278.607750000	0.510455	1294	0
1527989278.607782000	0.510487	74	1
1527989278.608990000	0.511695	1294	0
1527989278.610212000	0.512917	1294	0
1527989278.610242000	0.512947	74	1
1527989278.611423000	0.514128	1294	0
1527989278.612635000	0.51534	1294	0
1527989278.612667000	0.515372	74	1
1527989278.613975000	0.51668	1294	0
1527989278.615189000	0.517894	1110	0
1527989278.615215000	0.51792	74	1
1527989278.616412000	0.519117	1294	0
1527989278.617627000	0.520332	1294	0
1527989278.617655000	0.52036	74	1
1527989278.618838000	0.521543	1294	0
1527989278.620054000	0.522759	1294	0
1527989278.620080000	0.522785	74	1
1527989278.621265000	0.52397	1294	0
1527989278.622480000	0.525185	1294	0
1527989278.622505000	0.52521	74	1
1527989278.623745000	0.52645	1294	0
1527989278.624963000	0.527668	1294	0
1527989278.624983000	0.527688	74	1
1527989278.626177000	0.528882	1294	0
1527989278.627389000	0.530094	1294	0
1527989278.627410000	0.530115	74	1
1527989278.628602000	0.531307	1294	0
1527989278.629827000	0.532532	1294	0
1527989278.629856000	0.532561	74	1
1527989278.631064000	0.533769	1294	0
1527989278.632245000	0.53495	1294	0
1527989278.632273000	0.534978	74	1
1527989278.633456000	0.536161	1294	0
1527989278.634711000	0.537416	1294	0
1527989278.634740000	0.537445	74	1
1527989278.635926000	0.538631	1294	0
1527989278.637144000	0.539849	1294	0
1527989278.637203000	0.539908	74	1
1527989278.638352000	0.541057	1294	0
1527989278.639564000	0.542269	1294	0
1527989278.639590000	0.542295	74	1
1527989278.640779000	0.543484	1294	0
1527989278.641989000	0.544694	1294	0
1527989278.642013000	0.544718	74	1
1527989278.643204000	0.545909	1294	0
1527989278.657720000	0.560425	1294	0
1527989278.657778000	0.560483	74	1
1527989278.658919000	0.561624	279	0
1527989278.659620000	0.562325	112	1
1527989278.717933000	0.620638	74	0
1527989279.056451000	0.959156	374	1
1527989279.056544000	0.959249	1434	1
1527989279.056549000	0.959254	886	1
1527989279.058576000	0.961281	224	1
1527989279.070735000	0.97344	74	0
1527989279.072033000	0.974738	74	0
1527989279.073244000	0.975949	74	0
1527989279.074536000	0.977241	74	0
1527989279.363423000	1.26613	155	1
1527989279.377793000	1.2805	74	0
1527989279.417244000	1.31995	280	0
1527989279.418495000	1.3212	1294	0
1527989279.418545000	1.32125	74	1
1527989279.419732000	1.32244	1294	0
1527989279.420944000	1.32365	1294	0
1527989279.421001000	1.32371	74	1
1527989279.422212000	1.32492	840	0
1527989279.423495000	1.3262	1294	0
1527989279.423518000	1.32622	74	1
1527989279.424769000	1.32747	1294	0
1527989279.425984000	1.32869	1294	0
1527989279.425998000	1.3287	74	1
1527989279.427172000	1.32988	274	0
1527989279.428383000	1.33109	294	0
1527989279.428394000	1.3311	74	1
1527989279.429597000	1.3323	341	0
1527989279.430803000	1.33351	112	0
1527989279.430812000	1.33352	74	1
1527989279.432022000	1.33473	422	0
1527989279.433221000	1.33593	104	0
1527989279.433234000	1.33594	74	1
1527989279.435941000	1.33865	112	1
1527989279.489423000	1.39213	423	0
1527989279.490650000	1.39335	1294	0
1527989279.490680000	1.39338	74	1
1527989279.491860000	1.39456	131	0
1527989279.524733000	1.42744	127	0
1527989279.524769000	1.42747	74	1
1527989279.526040000	1.42875	213	0
1527989279.527253000	1.42996	112	0
1527989279.527271000	1.42998	74	1
1527989279.551412000	1.45412	112	1
1527989279.610237000	1.51294	74	0
1527989281.099701000	3.00241	238	1
1527989281.163474000	3.06618	74	0
1527989281.456389000	3.35909	278	0
1527989281.457618000	3.36032	1294	0
1527989281.457649000	3.36035	74	1
1527989281.458857000	3.36156	1294	0
1527989281.460048000	3.36275	142	0
1527989281.460076000	3.36278	74	1
1527989281.461263000	3.36397	205	0
1527989281.462470000	3.36518	213	0
1527989281.462508000	3.36521	74	1
1527989281.463733000	3.36644	112	0
1527989281.463872000	3.36658	112	1
1527989281.478976000	3.38168	74	0
1527989282.315973000	4.21868	297	1
1527989282.316080000	4.21879	1434	1
1527989282.316085000	4.21879	1434	1
1527989282.316089000	4.21879	236	1
1527989282.316152000	4.21886	1434	1
1527989282.316157000	4.21886	1434	1
1527989282.316160000	4.21886	236	1
1527989282.316209000	4.21891	1434	1
1527989282.316215000	4.21892	1434	1
1527989282.316218000	4.21892	236	1
1527989282.316285000	4.21899	1434	1
1527989282.316289000	4.21899	1434	1
1527989282.316292000	4.219	236	1
1527989282.331508000	4.23421	74	0
1527989282.331714000	4.23442	1434	1
1527989282.331722000	4.23443	1434	1
1527989282.331726000	4.23443	1434	1
1527989282.331730000	4.23443	1434	1
1527989282.331733000	4.23444	377	1
1527989282.332729000	4.23543	74	0
1527989282.333998000	4.2367	74	0
1527989282.335212000	4.23792	74	0
1527989282.336427000	4.23913	74	0
1527989282.337636000	4.24034	74	0
1527989282.338851000	4.24156	74	0
1527989282.340054000	4.24276	74	0
1527989282.341267000	4.24397	74	0
1527989282.355370000	4.25807	74	0
1527989282.358590000	4.26129	74	0
1527989282.359804000	4.26251	74	0
1527989282.361013000	4.26372	74	0
1527989282.666362000	4.56907	422	0
1527989282.669116000	4.57182	104	0
1527989282.669148000	4.57185	74	1
1527989282.670359000	4.57306	112	0
1527989282.670535000	4.57324	112	1
1527989282.685386000	4.58809	74	0
1527989284.030382000	5.93309	330	1
1527989284.030487000	5.93319	1434	1
1527989284.030492000	5.9332	961	1
1527989284.037002000	5.93971	230	1
1527989284.037092000	5.9398	1434	1
1527989284.037096000	5.9398	1434	1
1527989284.037100000	5.93981	236	1
1527989284.037130000	5.93984	569	1
1527989284.045035000	5.94774	74	0
1527989284.048162000	5.95087	74	0
1527989284.049369000	5.95207	74	0
1527989284.052939000	5.95564	74	0
1527989284.054211000	5.95692	74	0
1527989284.055888000	5.95859	171	1
1527989284.061113000	5.96382	108	1
1527989284.061347000	5.96405	74	0
1527989284.062590000	5.96529	74	0
1527989284.088486000	5.99119	74	0
1527989284.089686000	5.99239	74	0
1527989284.217579000	6.12028	424	0
1527989284.222882000	6.12559	104	0
1527989284.222943000	6.12565	74	1
1527989284.224171000	6.12688	112	0
1527989284.224937000	6.12764	112	1
1527989284.248626000	6.15133	74	0
1527989284.477682000	6.38039	511	0
1527989284.478828000	6.38153	356	0
1527989284.478862000	6.38157	74	1
1527989284.480062000	6.38277	212	0
1527989284.481044000	6.38375	108	1
1527989284.482170000	6.38488	112	1
1527989284.483324000	6.38603	258	1
1527989284.494675000	6.39738	74	0
1527989284.497370000	6.40007	74	0
1527989284.499890000	6.4026	74	0
1527989284.683663000	6.58637	684	0
1527989284.684867000	6.58757	1294	0
1527989284.684901000	6.58761	74	1
1527989284.686108000	6.58881	1294	0
1527989284.687352000	6.59006	1294	0
1527989284.687394000	6.5901	74	1
1527989284.688547000	6.59125	1294	0
1527989284.689761000	6.59247	1294	0
1527989284.689793000	6.5925	74	1
1527989284.690974000	6.59368	1294	0
1527989284.692183000	6.59489	1294	0
1527989284.692214000	6.59492	74	1
1527989284.693413000	6.59612	1294	0
1527989284.694666000	6.59737	1294	0
1527989284.694685000	6.59739	74	1
1527989284.695884000	6.59859	1294	0
1527989284.697087000	6.59979	978	0
1527989284.697107000	6.59981	74	1
1527989284.742573000	6.64528	1294	0
1527989284.756357000	6.65906	1294	0
1527989284.756407000	6.65911	74	1
1527989284.757585000	6.66029	1294	0
1527989284.758795000	6.6615	819	0
1527989284.758810000	6.66151	74	1
1527989284.760030000	6.66273	1294	0
1527989284.761242000	6.66395	1294	0
1527989284.761272000	6.66398	74	1
1527989284.762458000	6.66516	1294	0
1527989284.763673000	6.66638	1294	0
1527989284.763709000	6.66641	74	1
1527989284.764951000	6.66766	1294	0
1527989284.766165000	6.66887	1294	0
1527989284.766216000	6.66892	74	1
1527989284.767377000	6.67008	1294	0
1527989284.768591000	6.6713	1294	0
1527989284.768634000	6.67134	74	1
1527989284.769801000	6.67251	1294	0
1527989284.771013000	6.67372	1294	0
1527989284.771041000	6.67375	74	1
1527989284.772215000	6.67492	819	0
1527989284.773454000	6.67616	1294	0
1527989284.773494000	6.6762	74	1
1527989284.774715000	6.67742	1294	0
1527989284.775941000	6.67865	1294	0
1527989284.775995000	6.6787	74	1
1527989284.777143000	6.67985	1294	0
1527989284.778350000	6.68106	1233	0
1527989284.778384000	6.68109	74	1
1527989284.779565000	6.68227	1294	0
1527989284.780778000	6.68348	1294	0
1527989284.780796000	6.6835	74	1
1527989284.781993000	6.6847	1294	0
1527989284.783196000	6.6859	853	0
1527989284.783222000	6.68593	74	1
1527989284.784472000	6.68718	1294	0
1527989284.785658000	6.68836	315	0
1527989284.785687000	6.68839	74	1
1527989284.786897000	6.6896	1294	0
1527989284.788109000	6.69081	1294	0
1527989284.788134000	6.69084	74	1
1527989284.789321000	6.69203	1294	0
1527989284.790526000	6.69323	947	0
1527989284.790551000	6.69326	74	1
1527989284.791745000	6.69445	1294	0
1527989284.792958000	6.69566	1294	0
1527989284.792978000	6.69568	74	1
1527989284.794226000	6.69693	1294	0
1527989284.795427000	6.69813	788	0
1527989284.795443000	6.69815	74	1
1527989284.796598000	6.6993	74	1
1527989284.796653000	6.69936	1294	0
1527989284.797872000	6.70058	1294	0
1527989284.797902000	6.70061	74	1
1527989284.799074000	6.70178	437	0
1527989284.800307000	6.70301	1294	0
1527989284.800363000	6.70307	74	1
1527989284.801514000	6.70422	1294	0
1527989284.802721000	6.70543	1104	0
1527989284.802756000	6.70546	74	1
1527989284.803568000	6.70627	112	1
1527989284.818681000	6.72139	74	0
1527989287.333119000	9.23582	529	1
1527989287.333196000	9.2359	311	1
1527989287.336586000	9.23929	551	1
1527989287.336690000	9.23939	1434	1
1527989287.336694000	9.2394	1434	1
1527989287.336698000	9.2394	236	1
1527989287.336745000	9.23945	780	1
1527989287.347854000	9.25056	74	0
1527989287.349050000	9.25175	74	0
1527989287.354181000	9.25689	74	0
1527989287.355392000	9.2581	74	0
1527989287.356599000	9.2593	74	0
1527989287.357809000	9.26051	74	0
1527989287.385003000	9.28771	388	1
1527989287.398856000	9.30156	74	0
1527989287.506552000	9.40926	280	0
1527989287.507777000	9.41048	1294	0
1527989287.507808000	9.41051	74	1
1527989287.508989000	9.41169	284	0
1527989287.510218000	9.41292	784	0
1527989287.510239000	9.41294	74	1
1527989287.511426000	9.41413	772	0
1527989287.512641000	9.41535	738	0
1527989287.512658000	9.41536	74	1
1527989287.514012000	9.41672	598	0
1527989287.515239000	9.41794	756	0
1527989287.515270000	9.41797	74	1
1527989287.516451000	9.41916	612	0
1527989287.517669000	9.42037	923	0
1527989287.517700000	9.4204	74	1
1527989287.518877000	9.42158	830	0
1527989287.520082000	9.42279	623	0
1527989287.520113000	9.42282	74	1
1527989287.521296000	9.424	579	0
1527989287.522507000	9.42521	784	0
1527989287.522536000	9.42524	74	1
1527989287.523720000	9.42642	761	0
1527989287.524980000	9.42769	821	0
1527989287.525000000	9.42771	74	1
1527989287.526197000	9.4289	907	0
1527989287.527398000	9.4301	669	0
1527989287.527416000	9.43012	74	1
1527989287.528617000	9.43132	818	0
1527989287.541960000	9.44466	197	0
1527989287.542017000	9.44472	74	1
1527989287.543182000	9.44589	262	0
1527989287.544459000	9.44716	112	0
1527989287.544488000	9.44719	74	1
1527989287.544915000	9.44762	112	1
1527989287.563222000	9.46593	74	0
1527989287.715196000	9.6179	420	0
1527989287.716451000	9.61916	104	0
1527989287.716480000	9.61918	74	1
1527989287.717672000	9.62038	112	0
1527989287.718030000	9.62073	112	1
1527989287.724170000	9.62687	323	0
1527989287.725370000	9.62807	216	0
1527989287.725402000	9.62811	74	1
1527989287.726609000	9.62931	284	0
1527989287.736289000	9.63899	74	0
1527989287.922685000	9.82539	74	1
1527989289.285251000	11.188	1155	1
1527989289.285299000	11.188	126	1
1527989289.288898000	11.1916	308	1
1527989289.290249000	11.193	483	1
1527989289.309879000	11.2126	74	0
1527989289.311077000	11.2138	74	0
1527989289.312288000	11.215	74	0
1527989289.313530000	11.2162	74	0
1527989289.369156000	11.2719	424	1
1527989289.369199000	11.2719	111	1
1527989289.384544000	11.2872	74	0
1527989289.385746000	11.2885	74	0
1527989289.420144000	11.3228	331	1
1527989289.420221000	11.3229	272	1
1527989289.435160000	11.3379	74	0
1527989289.436361000	11.3391	74	0
1527989289.445952000	11.3487	331	0
1527989289.447166000	11.3499	207	0
1527989289.447185000	11.3499	74	1
1527989289.450235000	11.3529	216	0
1527989289.451438000	11.3541	323	0
1527989289.451460000	11.3542	74	1
1527989289.452667000	11.3554	112	0
1527989289.452817000	11.3555	112	1
1527989289.471566000	11.3743	283	0
1527989289.472765000	11.3755	277	0
1527989289.472792000	11.3755	74	1
1527989289.475694000	11.3784	348	0
1527989289.476895000	11.3796	329	0
1527989289.476920000	11.3796	74	1
1527989289.478131000	11.3808	112	0
1527989289.488730000	11.3914	112	1
1527989289.530949000	11.4337	284	0
1527989289.532162000	11.4349	438	0
1527989289.532192000	11.4349	74	1
1527989289.533904000	11.4366	107	0
1527989289.535181000	11.4379	112	0
1527989289.535207000	11.4379	74	1
1527989289.539715000	11.4424	112	1
1527989289.599121000	11.5018	74	0
1527989289.628094000	11.5308	281	0
1527989289.629291000	11.532	199	0
1527989289.629319000	11.532	74	1
1527989289.632344000	11.535	269	0
1527989289.633553000	11.5363	154	0
1527989289.633580000	11.5363	74	1
1527989289.634841000	11.5375	112	0
1527989289.638847000	11.5416	112	1
1527989289.652876000	11.5556	74	0
1527989290.201622000	12.1043	376	1
1527989290.201727000	12.1044	1434	1
1527989290.201732000	12.1044	1434	1
1527989290.201735000	12.1044	236	1
1527989290.201804000	12.1045	1434	1
1527989290.201808000	12.1045	1434	1
1527989290.201811000	12.1045	236	1
1527989290.201863000	12.1046	1434	1
1527989290.201877000	12.1046	1434	1
1527989290.201880000	12.1046	236	1
1527989290.201940000	12.1046	1434	1
1527989290.201944000	12.1046	1434	1
1527989290.201947000	12.1047	236	1
1527989290.216832000	12.1195	74	0
1527989290.217391000	12.1201	1434	1
1527989290.217398000	12.1201	1434	1
1527989290.217403000	12.1201	1434	1
1527989290.217407000	12.1201	1434	1
1527989290.217411000	12.1201	1434	1
1527989290.217415000	12.1201	1434	1
1527989290.217421000	12.1201	1434	1
1527989290.217425000	12.1201	1434	1
1527989290.217429000	12.1201	1434	1
1527989290.217434000	12.1201	1434	1
1527989290.217438000	12.1201	1000	1
1527989290.218058000	12.1208	74	0
1527989290.219273000	12.122	74	0
1527989290.219374000	12.1221	1434	1
1527989290.219408000	12.1221	1434	1
1527989290.219413000	12.1221	236	1
1527989290.220555000	12.1233	74	0
1527989290.221759000	12.1245	74	0
1527989290.221951000	12.1247	1434	1
1527989290.221964000	12.1247	1434	1
1527989290.221975000	12.1247	1434	1
1527989290.221978000	12.1247	1434	1
1527989290.221982000	12.1247	1434	1
1527989290.221986000	12.1247	1434	1
1527989290.221989000	12.1247	1434	1
1527989290.221999000	12.1247	1434	1
1527989290.222002000	12.1247	1434	1
1527989290.222006000	12.1247	1434	1
1527989290.222009000	12.1247	1000	1
1527989290.222973000	12.1257	74	0
1527989290.224243000	12.1269	74	0
1527989290.225455000	12.1282	74	0
1527989290.225631000	12.1283	1423	1
1527989290.226660000	12.1294	74	0
1527989290.227863000	12.1306	74	0
1527989290.243242000	12.1459	74	0
1527989290.244502000	12.1472	74	0
1527989290.245664000	12.1484	74	0
1527989290.246869000	12.1496	74	0
1527989290.248131000	12.1508	74	0
1527989290.249343000	12.152	74	0
1527989290.250551000	12.1533	74	0
1527989290.251760000	12.1545	74	0
1527989290.252914000	12.1556	74	0
1527989290.254246000	12.157	74	0
1527989290.255460000	12.1582	74	0
1527989290.256668000	12.1594	74	0
1527989290.257868000	12.1606	74	0
1527989290.259033000	12.1617	74	0
1527989290.266264000	12.169	283	0
1527989290.267456000	12.1702	332	0
1527989290.267489000	12.1702	74	1
1527989290.270240000	12.1729	364	0
1527989290.271454000	12.1742	204	0
1527989290.271479000	12.1742	74	1
1527989290.272632000	12.1753	112	0
1527989290.272799000	12.1755	112	1
1527989290.315089000	12.2178	380	1
1527989290.316977000	12.2197	301	1
1527989290.327123000	12.2298	74	0
1527989290.332200000	12.2349	74	0
1527989290.341621000	12.2443	382	1
1527989290.355851000	12.2586	74	0
1527989290.479115000	12.3818	367	1
1527989290.479193000	12.3819	280	1
1527989290.503811000	12.4065	74	0
1527989290.556554000	12.4593	583	0
1527989290.557759000	12.4605	850	0
1527989290.557790000	12.4605	74	1
1527989290.559302000	12.462	264	0
1527989290.560500000	12.4632	291	0
1527989290.560536000	12.4632	74	1
1527989290.561728000	12.4644	112	0
1527989290.561913000	12.4646	112	1
1527989290.577335000	12.48	74	0
1527989290.595160000	12.4979	420	0
1527989290.600186000	12.5029	104	0
1527989290.600231000	12.5029	74	1
1527989290.601424000	12.5041	112	0
1527989290.601579000	12.5043	112	1
1527989290.698793000	12.6015	284	0
1527989290.699984000	12.6027	359	0
1527989290.700017000	12.6027	74	1
1527989290.701152000	12.6039	279	0
1527989290.702436000	12.6051	317	0
1527989290.702462000	12.6052	74	1
1527989290.703644000	12.6063	161	0
1527989290.704894000	12.6076	285	0
1527989290.704918000	12.6076	74	1
1527989290.706058000	12.6088	112	0
1527989290.706223000	12.6089	112	1
1527989290.707342000	12.61	115	0
1527989290.708554000	12.6113	192	0
1527989290.708578000	12.6113	74	1
1527989290.763914000	12.6666	74	0
1527989290.837383000	12.7401	283	0
1527989290.838605000	12.7413	323	0
1527989290.838632000	12.7413	74	1
1527989290.840616000	12.7433	337	0
1527989290.841826000	12.7445	112	0
1527989290.841853000	12.7446	74	1
1527989290.842990000	12.7457	112	0
1527989290.843139000	12.7458	112	1
1527989290.865825000	12.7685	74	0
1527989290.936059000	12.8388	399	1
1527989290.936107000	12.8388	273	1
1527989290.950378000	12.8531	74	0
1527989291.096694000	12.9994	283	0
1527989291.097993000	13.0007	423	0
1527989291.098018000	13.0007	74	1
1527989291.100032000	13.0027	178	0
1527989291.101289000	13.004	182	0
1527989291.101323000	13.004	74	1
1527989291.102453000	13.0052	112	0
1527989291.102607000	13.0053	112	1
1527989291.179980000	13.0827	74	0
1527989291.362365000	13.2651	395	1
1527989291.362421000	13.2651	272	1
1527989291.377394000	13.2801	74	0
1527989291.378595000	13.2813	74	0
1527989291.530613000	13.4333	281	0
1527989291.531820000	13.4345	420	0
1527989291.531855000	13.4346	74	1
1527989291.534819000	13.4375	172	0
1527989291.535982000	13.4387	294	0
1527989291.536006000	13.4387	74	1
1527989291.537217000	13.4399	112	0
1527989291.537362000	13.4401	112	1
1527989291.552495000	13.4552	74	0
1527989291.782330000	13.685	394	1
1527989291.782386000	13.6851	273	1
1527989291.796957000	13.6997	74	0
1527989291.798172000	13.7009	74	0
1527989292.001086000	13.9038	281	0
1527989292.002401000	13.9051	242	0
1527989292.002436000	13.9051	74	1
1527989292.004400000	13.9071	167	0
1527989292.005617000	13.9083	147	0
1527989292.005641000	13.9083	74	1
1527989292.006780000	13.9095	112	0
1527989292.006913000	13.9096	112	1
1527989292.042346000	13.9451	74	0
1527989292.503620000	14.4063	394	1
1527989292.503665000	14.4064	273	1
1527989292.528263000	14.431	74	0
1527989292.529456000	14.4322	74	0
1527989292.856627000	14.7593	283	0
1527989292.857847000	14.7606	401	0
1527989292.857878000	14.7606	74	1
1527989292.859987000	14.7627	182	0
1527989292.861216000	14.7639	146	0
1527989292.861241000	14.7639	74	1
1527989292.862402000	14.7651	112	0
1527989292.862536000	14.7652	112	1
1527989292.876808000	14.7795	74	0
1527989292.912257000	14.815	407	1
1527989292.912336000	14.815	273	1
1527989292.926603000	14.8293	74	0
1527989292.927815000	14.8305	74	0
1527989293.495894000	15.3986	280	0
1527989293.497086000	15.3998	200	0
1527989293.497112000	15.3998	74	1
1527989293.500282000	15.403	143	0
1527989293.530991000	15.4337	162	0
1527989293.531015000	15.4337	74	1
1527989293.532207000	15.4349	112	0
1527989293.532342000	15.435	112	1
1527989293.546465000	15.4492	74	0
1527989293.828338000	15.731	537	1
1527989293.828415000	15.7311	274	1
1527989293.856616000	15.7593	74	0
1527989293.857827000	15.7605	74	0
1527989294.192382000	16.0951	283	0
1527989294.193588000	16.0963	207	0
1527989294.193622000	16.0963	74	1
1527989294.194871000	16.0976	263	0
1527989294.196032000	16.0987	205	0
1527989294.196064000	16.0988	74	1
1527989294.197224000	16.0999	112	0
1527989294.197346000	16.1001	112	1
1527989294.212838000	16.1155	74	0
1527989294.263721000	16.1664	1395	1
1527989294.263772000	16.1665	277	1
1527989294.278691000	16.1814	74	0
1527989294.279892000	16.1826	74	0
1527989294.425297000	16.328	283	0
1527989294.426466000	16.3292	377	0
1527989294.426491000	16.3292	74	1
1527989294.428770000	16.3315	262	0
1527989294.429997000	16.3327	341	0
1527989294.430026000	16.3327	74	1
1527989294.431211000	16.3339	112	0
1527989294.431365000	16.3341	112	1
1527989294.445398000	16.3481	74	0
1527989294.484185000	16.3869	398	1
1527989294.484227000	16.3869	275	1
1527989294.498812000	16.4015	74	0
1527989294.500020000	16.4027	74	0
1527989294.828426000	16.7311	281	0
1527989294.829707000	16.7324	188	0
1527989294.829741000	16.7324	74	1
1527989294.831533000	16.7342	241	0
1527989294.832751000	16.7355	349	0
1527989294.832776000	16.7355	74	1
1527989294.833929000	16.7366	112	0
1527989294.834061000	16.7368	112	1
1527989294.848581000	16.7513	74	0
1527989294.909930000	16.8126	398	1
1527989294.909980000	16.8127	279	1
1527989294.924597000	16.8273	74	0
1527989294.925803000	16.8285	74	0
1527989295.033504000	16.9362	281	0
1527989295.036655000	16.9394	337	0
1527989295.036688000	16.9394	74	1
1527989295.037898000	16.9406	246	0
1527989295.039077000	16.9418	341	0
1527989295.039105000	16.9418	74	1
1527989295.040248000	16.943	112	0
1527989295.040409000	16.9431	112	1
1527989295.056282000	16.959	74	0
1527989295.158543000	17.0612	407	1
1527989295.158631000	17.0613	275	1
1527989295.172904000	17.0756	74	0
1527989295.174105000	17.0768	74	0
1527989295.501003000	17.4037	281	0
1527989295.502194000	17.4049	316	0
1527989295.502227000	17.4049	74	1
1527989295.503805000	17.4065	206	0
1527989295.505036000	17.4077	349	0
1527989295.505061000	17.4078	74	1
1527989295.506250000	17.409	112	0
1527989295.506410000	17.4091	112	1
1527989295.521465000	17.4242	74	0
1527989295.580807000	17.4835	397	1
1527989295.580873000	17.4836	276	1
1527989295.595581000	17.4983	74	0
1527989295.596850000	17.4996	74	0
1527989295.957797000	17.8605	284	0
1527989295.958960000	17.8617	187	0
1527989295.958984000	17.8617	74	1
1527989295.960194000	17.8629	237	0
1527989295.961369000	17.8641	132	0
1527989295.961392000	17.8641	74	1
1527989295.962580000	17.8653	112	0
1527989295.962716000	17.8654	112	1
1527989295.993798000	17.8965	74	0
1527989296.003317000	17.906	396	1
1527989296.003358000	17.9061	276	1
1527989296.018768000	17.9215	74	0
1527989296.019980000	17.9227	74	0
1527989296.358553000	18.2613	281	0
1527989296.359764000	18.2625	296	0
1527989296.359799000	18.2625	74	1
1527989296.360985000	18.2637	189	0
1527989296.362210000	18.2649	324	0
1527989296.362241000	18.2649	74	1
1527989296.363366000	18.2661	112	0
1527989296.363499000	18.2662	112	1
1527989296.378665000	18.2814	74	0
1527989296.461577000	18.3643	430	1
1527989296.461653000	18.3644	277	1
1527989296.485814000	18.3885	74	0
1527989296.486980000	18.3897	74	0
1527989296.834548000	18.7373	281	0
1527989296.835695000	18.7384	239	0
1527989296.835726000	18.7384	74	1
1527989296.838302000	18.741	211	0
1527989296.839577000	18.7423	199	0
1527989296.839606000	18.7423	74	1
1527989296.840736000	18.7434	112	0
1527989296.840883000	18.7436	112	1
1527989296.854387000	18.7571	74	0
1527989296.894488000	18.7972	394	1
1527989296.894530000	18.7972	276	1
1527989296.908901000	18.8116	74	0
1527989296.910080000	18.8128	74	0
1527989297.018626000	18.9213	283	0
1527989297.019904000	18.9226	208	0
1527989297.019933000	18.9226	74	1
1527989297.024066000	18.9268	159	0
1527989297.025318000	18.928	147	0
1527989297.025344000	18.928	74	1
1527989297.026541000	18.9292	112	0
1527989297.026678000	18.9294	112	1
1527989297.041895000	18.9446	74	0
1527989297.455447000	19.3582	395	1
1527989297.455490000	19.3582	277	1
1527989297.470071000	19.3728	74	0
1527989297.471270000	19.374	74	0
1527989297.601239000	19.5039	280	0
1527989297.602463000	19.5052	187	0
1527989297.602494000	19.5052	74	1
1527989297.604755000	19.5075	144	0
1527989297.605975000	19.5087	145	0
1527989297.606003000	19.5087	74	1
1527989297.607228000	19.5099	112	0
1527989297.607348000	19.5101	112	1
1527989297.623755000	19.5265	74	0
1527989297.685032000	19.5877	393	1
1527989297.685109000	19.5878	274	1
1527989297.699851000	19.6026	74	0
1527989297.701111000	19.6038	74	0
1527989298.035327000	19.938	280	0
1527989298.037312000	19.94	420	0
1527989298.037344000	19.94	74	1
1527989298.038515000	19.9412	329	0
1527989298.039793000	19.9425	275	0
1527989298.039820000	19.9425	74	1
1527989298.040926000	19.9436	112	0
1527989298.041040000	19.9437	112	1
1527989298.055245000	19.9579	74	0
1527989298.213324000	20.116	405	1
1527989298.213400000	20.1161	277	1
1527989298.228012000	20.1307	74	0
1527989298.229308000	20.132	74	0
1527989298.561236000	20.4639	284	0
1527989298.562437000	20.4651	302	0
1527989298.562468000	20.4652	74	1
1527989298.563679000	20.4664	310	0
1527989298.564951000	20.4677	116	0
1527989298.564984000	20.4677	74	1
1527989298.566165000	20.4689	112	0
1527989298.566318000	20.469	112	1
1527989298.580702000	20.4834	74	0
1527989298.669209000	20.5719	396	1
1527989298.669300000	20.572	277	1
1527989298.684668000	20.5874	74	0
1527989298.685877000	20.5886	74	0
1527989298.838079000	20.7408	280	0
1527989298.839329000	20.742	296	0
1527989298.839357000	20.7421	74	1
1527989298.840926000	20.7436	202	0
1527989298.842140000	20.7448	165	0
1527989298.842164000	20.7449	74	1
1527989298.843307000	20.746	112	0
1527989298.843441000	20.7461	112	1
1527989298.859355000	20.7621	74	0
1527989299.159693000	21.0624	537	1
1527989299.159769000	21.0625	274	1
1527989299.174915000	21.0776	74	0
1527989299.176116000	21.0788	74	0
1527989299.504616000	21.4073	279	0
1527989299.505774000	21.4085	392	0
1527989299.505800000	21.4085	74	1
1527989299.507638000	21.4103	217	0
1527989299.508855000	21.4116	143	0
1527989299.508880000	21.4116	74	1
1527989299.510072000	21.4128	112	0
1527989299.510230000	21.4129	112	1
1527989299.527264000	21.43	74	0
1527989299.595682000	21.4984	1392	1
1527989299.595763000	21.4985	273	1
1527989299.609972000	21.5127	74	0
1527989299.611253000	21.514	74	0
1527989299.957443000	21.8601	280	0
1527989299.958689000	21.8614	265	0
1527989299.958722000	21.8614	74	1
1527989299.959894000	21.8626	352	0
1527989299.961068000	21.8638	254	0
1527989299.961089000	21.8638	74	1
1527989299.962248000	21.865	112	0
1527989299.962408000	21.8651	112	1
1527989299.989911000	21.8926	74	0
1527989300.255839000	22.1585	393	1
1527989300.255915000	22.1586	274	1
1527989300.270320000	22.173	74	0
1527989300.271483000	22.1742	74	0
1527989300.383030000	22.2857	284	0
1527989300.384287000	22.287	419	0
1527989300.384321000	22.287	74	1
1527989300.387413000	22.2901	250	0
1527989300.418330000	22.321	123	0
1527989300.418363000	22.3211	74	1
1527989300.419499000	22.3222	112	0
1527989300.419656000	22.3224	112	1
1527989300.433842000	22.3365	74	0
1527989300.504656000	22.4074	396	1
1527989300.504731000	22.4074	274	1
1527989300.518781000	22.4215	74	0
1527989300.519983000	22.4227	74	0
1527989300.692183000	22.5949	284	0
1527989300.693339000	22.596	337	0
1527989300.693372000	22.5961	74	1
1527989300.697678000	22.6004	175	0
1527989300.726928000	22.6296	208	0
1527989300.726956000	22.6297	74	1
1527989300.728094000	22.6308	112	0
1527989300.728239000	22.6309	112	1
1527989300.745831000	22.6485	74	0
1527989300.976859000	22.8796	409	1
1527989300.976919000	22.8796	276	1
1527989300.990892000	22.8936	74	0
1527989301.001023000	22.9037	74	0
1527989301.106744000	23.0094	281	0
1527989301.107937000	23.0106	191	0
1527989301.107963000	23.0107	74	1
1527989301.113223000	23.0159	115	0
1527989301.114566000	23.0173	254	0
1527989301.114583000	23.0173	74	1
1527989301.117014000	23.0197	112	0
1527989301.117136000	23.0198	112	1
1527989301.130767000	23.0335	74	0
1527989301.412999000	23.3157	398	1
1527989301.413082000	23.3158	277	1
1527989301.426935000	23.3296	74	0
1527989301.428153000	23.3309	74	0
1527989301.764829000	23.6675	280	0
1527989301.766073000	23.6688	224	0
1527989301.766097000	23.6688	74	1
1527989301.767290000	23.67	302	0
1527989301.768499000	23.6712	209	0
1527989301.768512000	23.6712	74	1
1527989301.769710000	23.6724	112	0
1527989301.769875000	23.6726	112	1
1527989301.812019000	23.7147	74	0
1527989301.878902000	23.7816	397	1
1527989301.878948000	23.7817	278	1
1527989301.896743000	23.7994	74	0
1527989301.914609000	23.8173	74	0
1527989302.228576000	24.1313	279	0
1527989302.229745000	24.1324	202	0
1527989302.229776000	24.1325	74	1
1527989302.231036000	24.1337	351	0
1527989302.232496000	24.1352	114	0
1527989302.232518000	24.1352	74	1
1527989302.233674000	24.1364	112	0
1527989302.233887000	24.1366	112	1
1527989302.249931000	24.1526	74	0
1527989302.310727000	24.2134	432	1
1527989302.310812000	24.2135	281	1
1527989302.326498000	24.2292	74	0
1527989302.327710000	24.2304	74	0
1527989302.670598000	24.5733	280	0
1527989302.671854000	24.5746	179	0
1527989302.671886000	24.5746	74	1
1527989302.673990000	24.5767	290	0
1527989302.675285000	24.578	106	0
1527989302.675311000	24.578	74	1
1527989302.676457000	24.5792	112	0
1527989302.676613000	24.5793	112	1
1527989302.690896000	24.5936	74	0
1527989302.861012000	24.7637	396	1
1527989302.861069000	24.7638	275	1
1527989302.876030000	24.7787	74	0
1527989302.877296000	24.78	74	0
1527989303.226374000	25.1291	281	0
1527989303.227506000	25.1302	381	0
1527989303.227539000	25.1302	74	1
1527989303.229644000	25.1323	321	0
1527989303.230990000	25.1337	316	0
1527989303.231020000	25.1337	74	1
1527989303.232166000	25.1349	112	0
1527989303.232316000	25.135	112	1
1527989303.246180000	25.1489	74	0
1527989303.290979000	25.1937	394	1
1527989303.291032000	25.1937	277	1
1527989303.305365000	25.2081	74	0
1527989303.306595000	25.2093	74	0
1527989303.641359000	25.5441	281	0
1527989303.642493000	25.5452	337	0
1527989303.642524000	25.5452	74	1
1527989303.645528000	25.5482	122	0
1527989303.646691000	25.5494	318	0
1527989303.646716000	25.5494	74	1
1527989303.647925000	25.5506	112	0
1527989303.648076000	25.5508	112	1
1527989303.663956000	25.5667	74	0
1527989303.763280000	25.666	406	1
1527989303.763367000	25.6661	277	1
1527989303.777777000	25.6805	74	0
1527989303.778922000	25.6816	74	0
1527989304.113577000	26.0163	280	0
1527989304.114925000	26.0176	212	0
1527989304.114951000	26.0177	74	1
1527989304.117663000	26.0204	192	0
1527989304.148390000	26.0511	251	0
1527989304.148447000	26.0512	74	1
1527989304.149608000	26.0523	112	0
1527989304.149735000	26.0524	112	1
1527989304.163440000	26.0661	74	0
1527989304.282807000	26.1855	396	1
1527989304.282852000	26.1856	285	1
1527989304.297281000	26.2	74	0
1527989304.302569000	26.2053	74	0
1527989304.631709000	26.5344	283	0
1527989304.632942000	26.5356	383	0
1527989304.632974000	26.5357	74	1
1527989304.634173000	26.5369	188	0
1527989304.635443000	26.5381	306	0
1527989304.635464000	26.5382	74	1
1527989304.636587000	26.5393	112	0
1527989304.636739000	26.5394	112	1
1527989304.651073000	26.5538	74	0
1527989304.732521000	26.6352	539	1
1527989304.732601000	26.6353	276	1
1527989304.747701000	26.6504	74	0
1527989304.748915000	26.6516	74	0
1527989305.113733000	27.0164	280	0
1527989305.115043000	27.0177	292	0
1527989305.115077000	27.0178	74	1
1527989305.117633000	27.0203	188	0
1527989305.118796000	27.0215	310	0
1527989305.118822000	27.0215	74	1
1527989305.120031000	27.0227	112	0
1527989305.120194000	27.0229	112	1
1527989305.134086000	27.0368	74	0
1527989305.277983000	27.1807	1391	1
1527989305.278033000	27.1807	274	1
1527989305.293077000	27.1958	74	0
1527989305.294327000	27.197	74	0
1527989305.627276000	27.53	281	0
1527989305.628407000	27.5311	314	0
1527989305.628439000	27.5311	74	1
1527989305.632423000	27.5351	207	0
1527989305.633633000	27.5363	131	0
1527989305.633659000	27.5364	74	1
1527989305.634879000	27.5376	112	0
1527989305.635021000	27.5377	112	1
1527989305.650345000	27.5531	74	0
1527989305.724064000	27.6268	394	1
1527989305.724119000	27.6268	277	1
1527989305.738647000	27.6414	74	0
1527989305.739846000	27.6426	74	0
1527989306.073547000	27.9763	281	0
1527989306.074778000	27.9775	223	0
1527989306.074809000	27.9775	74	1
1527989306.077235000	27.9799	224	0
1527989306.078451000	27.9812	131	0
1527989306.078473000	27.9812	74	1
1527989306.079647000	27.9824	112	0
1527989306.079823000	27.9825	112	1
1527989306.097369000	28.0001	74	0
1527989306.145030000	28.0477	411	1
1527989306.145104000	28.0478	279	1
1527989306.160166000	28.0629	74	0
1527989306.161418000	28.0641	74	0
1527989306.509102000	28.4118	281	0
1527989306.510341000	28.413	215	0
1527989306.510375000	28.4131	74	1
1527989306.513190000	28.4159	229	0
1527989306.514404000	28.4171	254	0
1527989306.514429000	28.4171	74	1
1527989306.515683000	28.4184	112	0
1527989306.515855000	28.4186	112	1
1527989306.530924000	28.4336	74	0
1527989306.556776000	28.4595	393	1
1527989306.556858000	28.4596	278	1
1527989306.570981000	28.4737	74	0
1527989306.572247000	28.475	74	0
1527989306.901617000	28.8043	283	0
1527989306.902830000	28.8055	236	0
1527989306.902868000	28.8056	74	1
1527989306.904817000	28.8075	328	0
1527989306.906029000	28.8087	157	0
1527989306.906044000	28.8087	74	1
1527989306.907268000	28.81	112	0
1527989306.907412000	28.8101	112	1
1527989306.921474000	28.8242	74	0
1527989307.054008000	28.9567	399	1
1527989307.054051000	28.9568	278	1
1527989307.068511000	28.9712	74	0
1527989307.069724000	28.9724	74	0
1527989307.440480000	29.3432	280	0
1527989307.441679000	29.3444	257	0
1527989307.441704000	29.3444	74	1
1527989307.443854000	29.3466	188	0
1527989307.445125000	29.3478	249	0
1527989307.445154000	29.3479	74	1
1527989307.446418000	29.3491	112	0
1527989307.446560000	29.3493	112	1
1527989307.461406000	29.3641	74	0
1527989307.540004000	29.4427	433	1
1527989307.540088000	29.4428	280	1
1527989307.554785000	29.4575	74	0
1527989307.555981000	29.4587	74	0
1527989307.926168000	29.8289	280	0
1527989307.927382000	29.8301	325	0
1527989307.927416000	29.8301	74	1
1527989307.929152000	29.8319	276	0
1527989307.930440000	29.8331	211	0
1527989307.930464000	29.8332	74	1
1527989307.931585000	29.8343	112	0
1527989307.931739000	29.8344	112	1
1527989307.953824000	29.8565	74	0
1527989308.035034000	29.9377	397	1
1527989308.035119000	29.9378	277	1
1527989308.050815000	29.9535	74	0
1527989308.051978000	29.9547	74	0
1527989308.180977000	30.0837	280	0
1527989308.182243000	30.0849	269	0
1527989308.182271000	30.085	74	1
1527989308.183970000	30.0867	255	0
1527989308.185295000	30.088	142	0
1527989308.185320000	30.088	74	1
1527989308.186452000	30.0892	112	0
1527989308.186613000	30.0893	112	1
1527989308.202011000	30.1047	74	0
1527989308.663829000	30.5665	393	1
1527989308.663889000	30.5666	274	1
1527989308.677397000	30.5801	74	0
1527989308.678599000	30.5813	74	0
1527989308.834985000	30.7377	281	0
1527989308.836247000	30.739	329	0
1527989308.836281000	30.739	74	1
1527989308.839618000	30.7423	126	0
1527989308.840836000	30.7435	340	0
1527989308.840856000	30.7436	74	1
1527989308.841995000	30.7447	112	0
1527989308.842133000	30.7448	112	1
1527989308.857611000	30.7603	74	0
1527989308.870054000	30.7728	410	1
1527989308.870103000	30.7728	273	1
1527989308.884363000	30.7871	74	0
1527989308.885624000	30.7883	74	0
1527989309.043516000	30.9462	280	0
1527989309.044799000	30.9475	267	0
1527989309.044832000	30.9475	74	1
1527989309.049581000	30.9523	132	0
1527989309.078800000	30.9815	257	0
1527989309.078829000	30.9815	74	1
1527989309.079980000	30.9827	112	0
1527989309.080200000	30.9829	112	1
1527989309.090875000	30.9936	396	1
1527989309.090955000	30.9937	275	1
1527989309.094079000	30.9968	74	0
1527989309.114086000	31.0168	74	0
1527989309.115445000	31.0181	74	0
1527989309.450796000	31.3535	284	0
1527989309.451936000	31.3546	331	0
1527989309.451960000	31.3547	74	1
1527989309.456066000	31.3588	151	0
1527989309.457319000	31.36	186	0
1527989309.457344000	31.36	74	1
1527989309.458504000	31.3612	112	0
1527989309.458643000	31.3613	112	1
1527989309.474967000	31.3777	74	0
1527989309.709660000	31.6124	540	1
1527989309.709704000	31.6124	286	1
1527989309.725715000	31.6284	74	0
1527989309.726928000	31.6296	74	0
1527989310.084435000	31.9871	283	0
1527989310.085696000	31.9884	194	0
1527989310.085730000	31.9884	74	1
1527989310.088567000	31.9913	215	0
1527989310.089785000	31.9925	337	0
1527989310.089805000	31.9925	74	1
1527989310.090951000	31.9937	112	0
1527989310.091065000	31.9938	112	1
1527989310.105550000	32.0083	74	0
1527989310.124130000	32.0268	1391	1
1527989310.124202000	32.0269	277	1
1527989310.139025000	32.0417	74	0
1527989310.140287000	32.043	74	0
1527989310.470231000	32.3729	281	0
1527989310.470519000	32.3732	382	0
1527989310.470547000	32.3733	74	1
1527989310.473281000	32.376	341	0
1527989310.474494000	32.3772	191	0
1527989310.474517000	32.3772	74	1
1527989310.475714000	32.3784	112	0
1527989310.475878000	32.3786	112	1
1527989310.490497000	32.3932	74	0
1527989310.563418000	32.4661	394	1
1527989310.563468000	32.4662	279	1
1527989310.578764000	32.4815	74	0
1527989310.579966000	32.4827	74	0
1527989310.920012000	32.8227	281	0
1527989310.921272000	32.824	294	0
1527989310.921303000	32.824	74	1
1527989310.923204000	32.8259	283	0
1527989310.924419000	32.8271	199	0
1527989310.924441000	32.8271	74	1
1527989310.925638000	32.8283	112	0
1527989310.925786000	32.8285	112	1
1527989310.952471000	32.8552	74	0
1527989310.983096000	32.8858	394	1
1527989310.983178000	32.8859	278	1
1527989310.997415000	32.9001	74	0
1527989310.998611000	32.9013	74	0
1527989311.330613000	33.2333	280	0
1527989311.331816000	33.2345	253	0
1527989311.331850000	33.2346	74	1
1527989311.333909000	33.2366	366	0
1527989311.335174000	33.2379	125	0
1527989311.335197000	33.2379	74	1
1527989311.336325000	33.239	112	0
1527989311.336472000	33.2392	112	1
1527989311.356799000	33.2595	74	0
1527989311.396083000	33.2988	410	1
1527989311.396166000	33.2989	279	1
1527989311.410447000	33.3132	74	0
1527989311.411687000	33.3144	74	0
1527989311.657348000	33.5601	280	0
1527989311.658564000	33.5613	346	0
1527989311.658596000	33.5613	74	1
1527989311.661363000	33.5641	263	0
1527989311.662640000	33.5653	320	0
1527989311.662666000	33.5654	74	1
1527989311.663795000	33.5665	112	0
1527989311.663923000	33.5666	112	1
1527989311.678373000	33.5811	74	0
1527989312.051624000	33.9543	396	1
1527989312.051681000	33.9544	274	1
1527989312.066630000	33.9693	74	0
1527989312.067843000	33.9705	74	0
1527989312.409792000	34.3125	283	0
1527989312.410988000	34.3137	175	0
1527989312.411027000	34.3137	74	1
1527989312.413278000	34.316	178	0
1527989312.414491000	34.3172	208	0
1527989312.414514000	34.3172	74	1
1527989312.415710000	34.3184	112	0
1527989312.415862000	34.3186	112	1
1527989312.430451000	34.3332	74	0
1527989312.591505000	34.4942	395	1
1527989312.591562000	34.4943	277	1
1527989312.605944000	34.5086	74	0
1527989312.607150000	34.5099	74	0
1527989312.949692000	34.8524	283	0
1527989312.950891000	34.8536	178	0
1527989312.950930000	34.8536	74	1
1527989312.954478000	34.8572	292	0
1527989312.959851000	34.8626	214	0
1527989312.959875000	34.8626	74	1
1527989312.961017000	34.8637	112	0
1527989312.961169000	34.8639	112	1
1527989312.987734000	34.8904	74	0
1527989313.146803000	35.0495	431	1
1527989313.146881000	35.0496	277	1
1527989313.161013000	35.0637	74	0
1527989313.162212000	35.0649	74	0
1527989313.506100000	35.4088	281	0
1527989313.507266000	35.41	178	0
1527989313.507295000	35.41	74	1
1527989313.509451000	35.4122	322	0
1527989313.510662000	35.4134	209	0
1527989313.510691000	35.4134	74	1
1527989313.511828000	35.4145	112	0
1527989313.511987000	35.4147	112	1
1527989313.526200000	35.4289	74	0
1527989313.664591000	35.5673	394	1
1527989313.664678000	35.5674	279	1
1527989313.680329000	35.583	74	0
1527989313.681538000	35.5842	74	0
1527989314.008834000	35.9115	281	0
1527989314.009984000	35.9127	177	0
1527989314.010013000	35.9127	74	1
1527989314.011917000	35.9146	329	0
1527989314.043745000	35.9464	251	0
1527989314.043778000	35.9465	74	1
1527989314.044985000	35.9477	112	0
1527989314.045197000	35.9479	112	1
1527989314.068989000	35.9717	74	0
1527989314.141593000	36.0443	396	1
1527989314.141650000	36.0444	276	1
1527989314.156898000	36.0596	74	0
1527989314.158074000	36.0608	74	0
1527989314.306752000	36.2095	284	0
1527989314.307880000	36.2106	410	0
1527989314.307926000	36.2106	74	1
1527989314.311083000	36.2138	237	0
1527989314.312267000	36.215	206	0
1527989314.312300000	36.215	74	1
1527989314.313498000	36.2162	112	0
1527989314.313631000	36.2163	112	1
1527989314.338386000	36.2411	74	0
1527989314.579590000	36.4823	407	1
1527989314.579648000	36.4824	274	1
1527989314.594391000	36.4971	74	0
1527989314.595732000	36.4984	74	0
1527989314.926916000	36.8296	284	0
1527989314.928053000	36.8308	335	0
1527989314.928089000	36.8308	74	1
1527989314.929592000	36.8323	289	0
1527989314.930873000	36.8336	132	0
1527989314.930898000	36.8336	74	1
1527989314.932037000	36.8347	112	0
1527989314.932170000	36.8349	112	1
1527989314.947446000	36.8502	74	0
1527989315.111951000	37.0147	396	1
1527989315.112028000	37.0147	274	1
1527989315.127439000	37.0301	74	0
1527989315.128710000	37.0314	74	0
1527989315.242115000	37.1448	283	0
1527989315.243323000	37.146	291	0
1527989315.243360000	37.1461	74	1
1527989315.246125000	37.1488	204	0
1527989315.247319000	37.15	329	0
1527989315.247344000	37.15	74	1
1527989315.248554000	37.1513	112	0
1527989315.248688000	37.1514	112	1
1527989315.263993000	37.1667	74	0
1527989315.621348000	37.5241	399	1
1527989315.621393000	37.5241	280	1
1527989315.635222000	37.5379	74	0
1527989315.636437000	37.5391	74	0
1527989315.981202000	37.8839	283	0
1527989315.982338000	37.885	206	0
1527989315.982375000	37.8851	74	1
1527989315.985321000	37.888	214	0
1527989315.986544000	37.8892	342	0
1527989315.986572000	37.8893	74	1
1527989315.987707000	37.8904	112	0
1527989315.987888000	37.8906	112	1
1527989316.026907000	37.9296	74	0
1527989316.182677000	38.0854	538	1
1527989316.182730000	38.0854	284	1
1527989316.197599000	38.1003	74	0
1527989316.198812000	38.1015	74	0
1527989316.527646000	38.4304	281	0
1527989316.528917000	38.4316	203	0
1527989316.528957000	38.4317	74	1
1527989316.531644000	38.4343	323	0
1527989316.532856000	38.4356	237	0
1527989316.532882000	38.4356	74	1
1527989316.534015000	38.4367	112	0
1527989316.534169000	38.4369	112	1
1527989316.548086000	38.4508	74	0
1527989316.615424000	38.5181	1393	1
1527989316.615500000	38.5182	275	1
1527989316.633550000	38.5363	74	0
1527989316.634763000	38.5375	74	0
1527989316.984393000	38.8871	281	0
1527989316.985672000	38.8884	336	0
1527989316.985701000	38.8884	74	1
1527989316.986837000	38.8895	231	0
1527989316.988187000	38.8909	205	0
1527989316.988209000	38.8909	74	1
1527989316.989334000	38.892	112	0
1527989316.989469000	38.8922	112	1
1527989317.003530000	38.9062	74	0
1527989317.064807000	38.9675	397	1
1527989317.064861000	38.9676	331	1
1527989317.079405000	38.9821	74	0
1527989317.080633000	38.9833	74	0
1527989317.233173000	39.1359	283	0
1527989317.234381000	39.1371	250	0
1527989317.234438000	39.1371	74	1
1527989317.242616000	39.1453	366	0
1527989317.243831000	39.1465	308	0
1527989317.243850000	39.1466	74	1
1527989317.245048000	39.1478	112	0
1527989317.245180000	39.1479	112	1
1527989317.321923000	39.2246	74	0
1527989317.509682000	39.4124	407	1
1527989317.509760000	39.4125	274	1
1527989317.523537000	39.4262	74	0
1527989317.524819000	39.4275	74	0
1527989317.658429000	39.5611	279	0
1527989317.659570000	39.5623	362	0
1527989317.659593000	39.5623	74	1
1527989317.661963000	39.5647	210	0
1527989317.663233000	39.5659	266	0
1527989317.663258000	39.566	74	1
1527989317.664394000	39.5671	112	0
1527989317.664523000	39.5672	112	1
1527989317.678661000	39.5814	74	0
1527989317.885941000	39.7886	396	1
1527989317.886017000	39.7887	273	1
1527989317.910305000	39.813	74	0
1527989317.911460000	39.8142	74	0
1527989318.049217000	39.9519	281	0
1527989318.050419000	39.9531	310	0
1527989318.050454000	39.9532	74	1
1527989318.053461000	39.9562	243	0
1527989318.054741000	39.9574	160	0
1527989318.054765000	39.9575	74	1
1527989318.055994000	39.9587	112	0
1527989318.056152000	39.9589	112	1
1527989318.071069000	39.9738	74	0
1527989318.153627000	40.0563	394	1
1527989318.153671000	40.0564	276	1
1527989318.168772000	40.0715	74	0
1527989318.283099000	40.1858	281	0
1527989318.284364000	40.1871	183	0
1527989318.284397000	40.1871	74	1
1527989318.286915000	40.1896	228	0
1527989318.288099000	40.1908	259	0
1527989318.288122000	40.1908	74	1
1527989318.289311000	40.192	112	0
1527989318.289505000	40.1922	112	1
1527989318.304470000	40.2072	74	0
1527989318.629704000	40.5324	429	1
1527989318.629753000	40.5325	273	1
1527989318.645495000	40.5482	74	0
1527989318.646746000	40.5495	74	0
1527989318.754633000	40.6573	280	0
1527989318.755905000	40.6586	279	0
1527989318.755936000	40.6586	74	1
1527989318.757762000	40.6605	247	0
1527989318.758974000	40.6617	106	0
1527989318.758996000	40.6617	74	1
1527989318.760144000	40.6628	112	0
1527989318.760289000	40.663	112	1
1527989318.774790000	40.6775	74	0
1527989319.068142000	40.9708	396	1
1527989319.068218000	40.9709	274	1
1527989319.082309000	40.985	74	0
1527989319.083527000	40.9862	74	0
1527989319.415488000	41.3182	283	0
1527989319.416640000	41.3193	296	0
1527989319.416672000	41.3194	74	1
1527989319.418936000	41.3216	237	0
1527989319.420157000	41.3229	333	0
1527989319.420179000	41.3229	74	1
1527989319.421319000	41.324	112	0
1527989319.421469000	41.3242	112	1
1527989319.436223000	41.3389	74	0
1527989319.644793000	41.5475	398	1
1527989319.644872000	41.5476	276	1
1527989319.660251000	41.563	74	0
1527989319.661448000	41.5642	74	0
1527989319.991427000	41.8941	281	0
1527989319.992576000	41.8953	374	0
1527989319.992610000	41.8953	74	1
1527989319.994658000	41.8974	327	0
1527989319.995988000	41.8987	312	0
1527989319.996015000	41.8987	74	1
1527989319.997164000	41.8999	112	0
1527989319.997303000	41.9	112	1
1527989320.013390000	41.9161	74	0
1527989320.064275000	41.967	406	1
1527989320.064330000	41.967	275	1
1527989320.079267000	41.982	74	0
1527989320.080477000	41.9832	74	0
1527989320.412871000	42.3156	279	0
1527989320.414019000	42.3167	317	0
1527989320.414043000	42.3167	74	1
1527989320.417071000	42.3198	154	0
1527989320.418328000	42.321	358	0
1527989320.418351000	42.3211	74	1
1527989320.419506000	42.3222	112	0
1527989320.419625000	42.3223	112	1
1527989320.433180000	42.3359	74	0
1527989320.543791000	42.4465	396	1
1527989320.543845000	42.4465	277	1
1527989320.558834000	42.4615	74	0
1527989320.560042000	42.4627	74	0
1527989320.906300000	42.809	281	0
1527989320.907445000	42.8101	353	0
1527989320.907469000	42.8102	74	1
1527989320.910626000	42.8133	198	0
1527989320.911894000	42.8146	163	0
1527989320.911920000	42.8146	74	1
1527989320.913070000	42.8158	112	0
1527989320.913194000	42.8159	112	1
1527989320.927966000	42.8307	74	0
1527989320.971292000	42.874	394	1
1527989320.971381000	42.8741	277	1
1527989320.985414000	42.8881	74	0
1527989320.986627000	42.8893	74	0
1527989321.317605000	43.2203	280	0
1527989321.318811000	43.2215	358	0
1527989321.318843000	43.2215	74	1
1527989321.319969000	43.2227	250	0
1527989321.321259000	43.224	310	0
1527989321.321284000	43.224	74	1
1527989321.322410000	43.2251	112	0
1527989321.322565000	43.2253	112	1
1527989321.337839000	43.2405	74	0
1527989321.462010000	43.3647	534	1
1527989321.462094000	43.3648	274	1
1527989321.477494000	43.3802	74	0
1527989321.478658000	43.3814	74	0
1527989321.602611000	43.5053	281	0
1527989321.603799000	43.5065	287	0
1527989321.603835000	43.5065	74	1
1527989321.605610000	43.5083	278	0
1527989321.606845000	43.5095	213	0
1527989321.606865000	43.5096	74	1
1527989321.608013000	43.5107	1371	1
1527989321.608055000	43.5108	112	0
1527989321.608090000	43.5108	1434	1
1527989321.608095000	43.5108	1434	1
1527989321.608098000	43.5108	236	1
1527989321.608142000	43.5108	1434	1
1527989321.608158000	43.5109	1417	1
1527989321.608287000	43.511	112	1
1527989321.624928000	43.5276	74	0
1527989321.628848000	43.5316	74	0
1527989321.630004000	43.5327	74	0
1527989321.631265000	43.534	74	0
1527989321.632477000	43.5352	74	0
1527989321.633667000	43.5364	74	0
1527989321.728686000	43.6314	422	0
1527989321.739037000	43.6417	104	0
1527989321.739072000	43.6418	74	1
1527989321.740258000	43.643	112	0
1527989321.740386000	43.6431	112	1
1527989321.762275000	43.665	74	0
1527989321.888019000	43.7907	399	1
1527989321.888105000	43.7908	278	1
1527989321.907435000	43.8101	74	0
1527989321.908649000	43.8114	74	0
1527989322.010585000	43.9133	280	0
1527989322.011715000	43.9144	242	0
1527989322.011745000	43.9144	74	1
1527989322.013866000	43.9166	139	0
1527989322.015119000	43.9178	140	0
1527989322.015141000	43.9178	74	1
1527989322.016360000	43.9191	112	0
1527989322.016509000	43.9192	112	1
1527989322.031234000	43.9339	74	0
1527989322.323037000	44.2257	410	1
1527989322.323124000	44.2258	517	1
1527989322.337885000	44.2406	74	0
1527989322.339050000	44.2418	74	0
1527989322.693996000	44.5967	281	0
1527989322.695207000	44.5979	222	0
1527989322.695237000	44.5979	74	1
1527989322.696885000	44.5996	257	0
1527989322.698063000	44.6008	342	0
1527989322.698087000	44.6008	74	1
1527989322.699261000	44.602	112	0
1527989322.699424000	44.6021	112	1
1527989322.714301000	44.617	74	0
1527989322.760904000	44.6636	398	1
1527989322.760980000	44.6637	455	1
1527989322.776183000	44.6789	74	0
1527989322.777400000	44.6801	74	0
1527989322.886736000	44.7894	281	0
1527989322.887980000	44.7907	405	0
1527989322.888012000	44.7907	74	1
1527989322.889214000	44.7919	167	0
1527989322.890422000	44.7931	214	0
1527989322.890447000	44.7932	74	1
1527989322.891583000	44.7943	112	0
1527989322.891744000	44.7944	112	1
1527989322.905445000	44.8082	74	0
1527989323.313083000	45.2158	434	1
1527989323.313133000	45.2158	273	1
1527989323.327406000	45.2301	74	0
1527989323.328620000	45.2313	74	0
1527989323.435470000	45.3382	280	0
1527989323.436618000	45.3393	338	0
1527989323.436645000	45.3393	74	1
1527989323.438449000	45.3412	330	0
1527989323.439668000	45.3424	296	0
1527989323.439694000	45.3424	74	1
1527989323.440828000	45.3435	112	0
1527989323.440975000	45.3437	112	1
1527989323.455145000	45.3578	74	0
1527989323.540141000	45.4428	396	1
1527989323.540197000	45.4429	274	1
1527989323.554246000	45.457	74	0
1527989323.555524000	45.4582	74	0
1527989323.686604000	45.5893	281	0
1527989323.687736000	45.5904	252	0
1527989323.687762000	45.5905	74	1
1527989323.688989000	45.5917	296	0
1527989323.690255000	45.593	203	0
1527989323.690278000	45.593	74	1
1527989323.691392000	45.5941	112	0
1527989323.691566000	45.5943	112	1
1527989323.706539000	45.6092	74	0
1527989323.836269000	45.739	394	1
1527989323.836356000	45.7391	274	1
1527989323.882591000	45.7853	74	0
1527989323.898532000	45.8012	74	0
1527989323.960056000	45.8628	283	0
1527989323.961243000	45.8639	267	0
1527989323.961272000	45.864	74	1
1527989323.964346000	45.8671	261	0
1527989323.965626000	45.8683	205	0
1527989323.965649000	45.8684	74	1
1527989323.966807000	45.8695	112	0
1527989323.966956000	45.8697	112	1
1527989323.983689000	45.8864	74	0
1527989324.122163000	46.0249	409	1
1527989324.122250000	46.025	276	1
1527989324.136858000	46.0396	74	0
1527989324.249464000	46.1522	284	0
1527989324.250688000	46.1534	275	0
1527989324.250721000	46.1534	74	1
1527989324.252524000	46.1552	264	0
1527989324.253732000	46.1564	308	0
1527989324.253755000	46.1565	74	1
1527989324.254904000	46.1576	112	0
1527989324.255050000	46.1578	112	1
1527989324.269986000	46.1727	74	0
1527989324.636155000	46.5389	395	1
1527989324.636206000	46.5389	278	1
1527989324.650101000	46.5528	74	0
1527989324.651718000	46.5544	74	0
1527989324.760416000	46.6631	281	0
1527989324.761624000	46.6643	336	0
1527989324.761656000	46.6644	74	1
1527989324.767253000	46.67	150	0
1527989324.768463000	46.6712	143	0
1527989324.768495000	46.6712	74	1
1527989324.769738000	46.6724	112	0
1527989324.769903000	46.6726	112	1
1527989324.793607000	46.6963	74	0
1527989324.968386000	46.8711	394	1
1527989324.968441000	46.8711	274	1
1527989324.983378000	46.8861	74	0
1527989324.984590000	46.8873	74	0
1527989325.097310000	47	281	0
1527989325.098514000	47.0012	238	0
1527989325.098549000	47.0013	74	1
1527989325.099748000	47.0025	167	0
1527989325.100904000	47.0036	163	0
1527989325.100924000	47.0036	74	1
1527989325.102138000	47.0048	112	0
1527989325.102345000	47.005	112	1
1527989325.126395000	47.0291	74	0
1527989325.395015000	47.2977	535	1
1527989325.395092000	47.2978	276	1
1527989325.409595000	47.3123	74	0
1527989325.410803000	47.3135	74	0
1527989325.567839000	47.4705	281	0
1527989325.568977000	47.4717	264	0
1527989325.569008000	47.4717	74	1
1527989325.570638000	47.4733	245	0
1527989325.571850000	47.4746	261	0
1527989325.571869000	47.4746	74	1
1527989325.573060000	47.4758	112	0
1527989325.573189000	47.4759	112	1
1527989325.587770000	47.4905	74	0
1527989325.621571000	47.5243	1371	1
1527989325.621667000	47.5244	1434	1
1527989325.621672000	47.5244	1434	1
1527989325.621676000	47.5244	236	1
1527989325.621727000	47.5244	1434	1
1527989325.621731000	47.5244	315	1
1527989325.640631000	47.5433	74	0
1527989325.641844000	47.5445	74	0
1527989325.642994000	47.5457	74	0
1527989325.644271000	47.547	74	0
1527989325.732535000	47.6352	331	1
1527989325.732595000	47.6353	269	1
1527989325.747147000	47.6499	417	0
1527989325.756161000	47.6589	104	0
1527989325.756184000	47.6589	74	1
1527989325.757448000	47.6602	112	0
1527989325.757722000	47.6604	112	1
1527989325.758657000	47.6614	74	0
1527989325.759878000	47.6626	74	0
1527989325.782093000	47.6848	74	0
1527989325.887606000	47.7903	283	0
1527989325.888825000	47.7915	234	0
1527989325.888853000	47.7916	74	1
1527989325.890001000	47.7927	132	0
1527989325.891266000	47.794	110	0
1527989325.891288000	47.794	74	1
1527989325.892411000	47.7951	112	0
1527989325.892559000	47.7953	112	1
1527989325.914238000	47.8169	74	0
1527989326.424741000	48.3274	395	1
1527989326.424784000	48.3275	273	1
1527989326.439048000	48.3418	74	0
1527989326.440252000	48.343	74	0
1527989326.785346000	48.6881	281	0
1527989326.786565000	48.6893	408	0
1527989326.786592000	48.6893	74	1
1527989326.788461000	48.6912	147	0
1527989326.789672000	48.6924	182	0
1527989326.789698000	48.6924	74	1
1527989326.790859000	48.6936	112	0
1527989326.791042000	48.6937	112	1
1527989326.806545000	48.7092	74	0
1527989326.833241000	48.7359	393	1
1527989326.833286000	48.736	276	1
1527989326.848479000	48.7512	74	0
1527989326.849692000	48.7524	74	0
1527989327.011555000	48.9143	280	0
1527989327.012760000	48.9155	172	0
1527989327.012791000	48.9155	74	1
1527989327.015177000	48.9179	165	0
1527989327.016389000	48.9191	286	0
1527989327.016411000	48.9191	74	1
1527989327.017626000	48.9203	112	0
1527989327.017754000	48.9205	112	1
1527989327.033014000	48.9357	74	0
1527989327.226287000	49.129	406	1
1527989327.226362000	49.1291	273	1
1527989327.240885000	49.1436	74	0
1527989327.242063000	49.1448	74	0
1527989327.370550000	49.2733	284	0
1527989327.371765000	49.2745	407	0
1527989327.371795000	49.2745	74	1
1527989327.373274000	49.276	357	0
1527989327.374559000	49.2773	203	0
1527989327.374580000	49.2773	74	1
1527989327.375778000	49.2785	112	0
1527989327.375937000	49.2786	112	1
1527989327.400471000	49.3032	74	0
1527989327.685415000	49.5881	396	1
1527989327.685502000	49.5882	276	1
1527989327.703416000	49.6061	74	0
1527989327.704619000	49.6073	74	0
1527989327.809184000	49.7119	280	0
1527989327.810369000	49.7131	273	0
1527989327.810408000	49.7131	74	1
1527989327.812415000	49.7151	251	0
1527989327.813628000	49.7163	128	0
1527989327.813641000	49.7163	74	1
1527989327.814860000	49.7176	112	0
1527989327.815042000	49.7177	112	1
1527989327.829841000	49.7325	74	0
1527989327.931496000	49.8342	393	1
1527989327.931552000	49.8343	274	1
1527989327.946383000	49.8491	74	0
1527989327.947580000	49.8503	74	0
1527989328.281452000	50.1842	283	0
1527989328.282656000	50.1854	210	0
1527989328.282688000	50.1854	74	1
1527989328.284432000	50.1871	326	0
1527989328.285764000	50.1885	323	0
1527989328.285790000	50.1885	74	1
1527989328.286932000	50.1896	112	0
1527989328.287094000	50.1898	112	1
1527989328.304601000	50.2073	74	0
1527989328.356053000	50.2588	433	1
1527989328.356100000	50.2588	275	1
1527989328.370532000	50.2732	74	0
1527989328.371744000	50.2744	74	0
1527989328.480441000	50.3831	283	0
1527989328.481654000	50.3844	236	0
1527989328.481684000	50.3844	74	1
1527989328.483613000	50.3863	294	0
1527989328.484824000	50.3875	157	0
1527989328.484846000	50.3876	74	1
1527989328.486074000	50.3888	112	0
1527989328.486291000	50.389	112	1
1527989328.499831000	50.4025	74	0
1527989328.701469000	50.6042	398	1
1527989328.701554000	50.6043	274	1
1527989328.716398000	50.6191	74	0
1527989328.717606000	50.6203	74	0
1527989328.829552000	50.7323	280	0
1527989328.830817000	50.7335	321	0
1527989328.830850000	50.7336	74	1
1527989328.832704000	50.7354	223	0
1527989328.833911000	50.7366	106	0
1527989328.833935000	50.7366	74	1
1527989328.835081000	50.7378	112	0
1527989328.835214000	50.7379	112	1
1527989328.850676000	50.7534	74	0
1527989329.827621000	51.7303	409	1
1527989329.827699000	51.7304	273	1
1527989329.857644000	51.7603	74	0
1527989329.859284000	51.762	74	0
1527989329.963352000	51.8661	281	0
1527989329.964572000	51.8673	361	0
1527989329.964603000	51.8673	74	1
1527989329.965783000	51.8685	132	0
1527989329.967008000	51.8697	307	0
1527989329.967036000	51.8697	74	1
1527989329.968213000	51.8709	112	0
1527989329.968365000	51.8711	112	1
1527989330.002936000	51.9056	74	0
1527989330.175545000	52.0782	397	1
1527989330.175601000	52.0783	276	1
1527989330.189990000	52.0927	74	0
1527989330.191165000	52.0939	74	0
1527989330.298427000	52.2011	281	0
1527989330.299698000	52.2024	302	0
1527989330.299732000	52.2024	74	1
1527989330.301940000	52.2046	314	0
1527989330.303151000	52.2059	115	0
1527989330.303172000	52.2059	74	1
1527989330.304335000	52.207	112	0
1527989330.304498000	52.2072	112	1
1527989330.319164000	52.2219	74	0
1527989330.621803000	52.5245	539	1
1527989330.621854000	52.5246	277	1
1527989330.637894000	52.5406	74	0
1527989330.639030000	52.5417	74	0
1527989330.773746000	52.6765	281	0
1527989330.775761000	52.6785	297	0
1527989330.775795000	52.6785	74	1
1527989330.778203000	52.6809	263	0
1527989330.779402000	52.6821	174	0
1527989330.779428000	52.6821	74	1
1527989330.780584000	52.6833	112	0
1527989330.780716000	52.6834	112	1
1527989330.794766000	52.6975	74	0
1527989330.955703000	52.8584	394	1
1527989330.955758000	52.8585	276	1
1527989330.970257000	52.873	74	0
1527989330.971538000	52.8742	74	0
1527989331.105838000	53.0085	283	0
1527989331.106996000	53.0097	219	0
1527989331.107018000	53.0097	74	1
1527989331.109730000	53.0124	176	0
1527989331.110947000	53.0137	227	0
1527989331.110973000	53.0137	74	1
1527989331.112113000	53.0148	112	0
1527989331.112284000	53.015	112	1
1527989331.126042000	53.0287	74	0
1527989331.322500000	53.2252	1391	1
1527989331.322582000	53.2253	274	1
1527989331.337340000	53.24	74	0
1527989331.666622000	53.5693	281	0
1527989331.667825000	53.5705	266	0
1527989331.667857000	53.5706	74	1
1527989331.670031000	53.5727	312	0
1527989331.701535000	53.6042	310	0
1527989331.701591000	53.6043	74	1
1527989331.702694000	53.6054	112	0
1527989331.702869000	53.6056	112	1
1527989331.717586000	53.6203	74	0
1527989331.841149000	53.7439	398	1
1527989331.841232000	53.7439	278	1
1527989331.855741000	53.7584	74	0
1527989331.864357000	53.7671	74	0
1527989331.969000000	53.8717	281	0
1527989331.970212000	53.8729	370	0
1527989331.970247000	53.873	74	1
1527989331.971540000	53.8742	225	0
1527989331.972823000	53.8755	123	0
1527989331.972845000	53.8756	74	1
1527989331.973995000	53.8767	112	0
1527989331.974215000	53.8769	112	1
1527989331.991380000	53.8941	74	0
1527989332.209473000	54.1122	394	1
1527989332.209553000	54.1123	274	1
1527989332.226680000	54.1294	74	0
1527989332.228270000	54.131	74	0
1527989332.336382000	54.2391	281	0
1527989332.337663000	54.2404	401	0
1527989332.337696000	54.2404	74	1
1527989332.339279000	54.242	347	0
1527989332.340543000	54.2432	268	0
1527989332.340567000	54.2433	74	1
1527989332.341723000	54.2444	112	0
1527989332.341842000	54.2445	112	1
1527989332.356522000	54.2592	74	0
1527989332.485380000	54.3881	407	1
1527989332.485466000	54.3882	273	1
1527989332.500848000	54.4036	74	0
1527989332.502287000	54.405	74	0
1527989332.619421000	54.5221	281	0
1527989332.620640000	54.5233	317	0
1527989332.620667000	54.5234	74	1
1527989332.622906000	54.5256	148	0
1527989332.624080000	54.5268	176	0
1527989332.624102000	54.5268	74	1
1527989332.625286000	54.528	112	0
1527989332.625458000	54.5282	112	1
1527989332.639545000	54.5422	74	0
1527989332.883718000	54.7864	394	1
1527989332.883804000	54.7865	276	1
1527989332.897372000	54.8001	74	0
1527989332.898622000	54.8013	74	0
1527989333.241204000	55.1439	281	0
1527989333.242408000	55.1451	322	0
1527989333.242442000	55.1451	74	1
1527989333.243937000	55.1466	245	0
1527989333.245212000	55.1479	355	0
1527989333.245238000	55.1479	74	1
1527989333.246429000	55.1491	112	0
1527989333.246583000	55.1493	112	1
1527989333.262987000	55.1657	74	0
1527989333.319365000	55.2221	398	1
1527989333.319421000	55.2221	237	1
1527989333.333228000	55.2359	74	0
1527989333.334441000	55.2371	74	0
1527989333.476715000	55.3794	281	0
1527989333.477848000	55.3806	337	0
1527989333.477882000	55.3806	74	1
1527989333.480426000	55.3831	242	0
1527989333.481628000	55.3843	312	0
1527989333.481653000	55.3844	74	1
1527989333.482863000	55.3856	112	0
1527989333.483022000	55.3857	112	1
1527989333.498032000	55.4007	74	0
1527989333.675653000	55.5784	433	1
1527989333.675709000	55.5784	331	1
1527989333.690033000	55.5927	74	0
1527989333.691295000	55.594	74	0
1527989333.823326000	55.726	283	0
1527989333.824494000	55.7272	288	0
1527989333.824557000	55.7273	74	1
1527989333.828880000	55.7316	295	0
1527989333.830096000	55.7328	209	0
1527989333.830127000	55.7328	74	1
1527989333.831302000	55.734	112	0
1527989333.831449000	55.7342	112	1
1527989333.855605000	55.7583	74	0
1527989334.017709000	55.9204	395	1
1527989334.017795000	55.9205	331	1
1527989334.033887000	55.9366	74	0
1527989334.140192000	56.0429	281	0
1527989334.141327000	56.044	295	0
1527989334.141356000	56.0441	74	1
1527989334.143492000	56.0462	124	0
1527989334.144767000	56.0475	307	0
1527989334.144790000	56.0475	74	1
1527989334.145999000	56.0487	112	0
1527989334.146197000	56.0489	112	1
1527989334.161989000	56.0647	74	0
1527989336.879797000	58.7825	387	1
1527989336.879899000	58.7826	1434	1
1527989336.879904000	58.7826	1434	1
1527989336.879907000	58.7826	236	1
1527989336.879958000	58.7827	1434	1
1527989336.879974000	58.7827	317	1
1527989336.895340000	58.798	74	0
1527989336.896590000	58.7993	74	0
1527989336.897793000	58.8005	74	0
1527989336.899006000	58.8017	74	0
1527989337.080968000	58.9837	330	1
1527989337.081035000	58.9837	276	1
1527989337.095930000	58.9986	74	0
1527989337.097153000	58.9999	74	0
1527989337.219992000	59.1227	419	0
1527989337.225303000	59.128	104	0
1527989337.225333000	59.128	74	1
1527989337.226529000	59.1292	112	0
1527989337.226671000	59.1294	112	1
1527989337.240558000	59.1433	74	0
1527989337.432504000	59.3352	279	0
1527989337.433717000	59.3364	197	0
1527989337.433746000	59.3365	74	1
1527989337.470023000	59.3727	159	0
1527989337.471290000	59.374	225	0
1527989337.471309000	59.374	74	1
1527989337.472526000	59.3752	112	0
1527989337.472784000	59.3755	112	1
1527989337.487466000	59.3902	74	0
1527989337.522591000	59.4253	395	1
1527989337.522673000	59.4254	275	1
1527989337.539250000	59.442	74	0
1527989337.540464000	59.4432	74	0
1527989337.653010000	59.5557	284	0
1527989337.654267000	59.557	219	0
1527989337.654300000	59.557	74	1
1527989337.656791000	59.5595	295	0
1527989337.657990000	59.5607	228	0
1527989337.658015000	59.5607	74	1
1527989337.659151000	59.5619	112	0
1527989337.659299000	59.562	112	1
1527989337.680800000	59.5835	74	0
1527989337.741708000	59.6444	537	1
1527989337.741762000	59.6445	275	1
1527989337.772762000	59.6755	74	0
1527989337.773975000	59.6767	74	0
1527989338.089466000	59.9922	283	0
1527989338.090603000	59.9933	265	0
1527989338.090628000	59.9933	74	1
1527989338.093174000	59.9959	332	0
1527989338.094386000	59.9971	213	0
1527989338.094412000	59.9971	74	1
1527989338.095556000	59.9983	112	0
1527989338.095708000	59.9984	112	1
1527989338.110213000	60.0129	74	0
1527989338.356851000	60.2596	395	1
1527989338.356932000	60.2596	276	1
1527989338.370891000	60.2736	74	0
1527989338.372168000	60.2749	74	0
1527989338.493849000	60.3966	280	0
1527989338.495051000	60.3978	383	0
1527989338.495077000	60.3978	74	1
1527989338.497544000	60.4002	231	0
1527989338.498764000	60.4015	324	0
1527989338.498789000	60.4015	74	1
1527989338.499922000	60.4026	112	0
1527989338.500070000	60.4028	112	1
1527989338.515034000	60.4177	74	0
1527989338.799871000	60.7026	1389	1
1527989338.799920000	60.7026	278	1
1527989338.814723000	60.7174	74	0
1527989338.816000000	60.7187	74	0
1527989338.924472000	60.8272	280	0
1527989338.925795000	60.8285	329	0
1527989338.925827000	60.8285	74	1
1527989338.927991000	60.8307	301	0
1527989338.929259000	60.832	189	0
1527989338.929283000	60.832	74	1
1527989338.930420000	60.8331	112	0
1527989338.930572000	60.8333	112	1
1527989338.945501000	60.8482	74	0
1527989339.216510000	61.1192	393	1
1527989339.216563000	61.1193	276	1
1527989339.231534000	61.1342	74	0
1527989339.232677000	61.1354	74	0
1527989339.342888000	61.2456	280	0
1527989339.344024000	61.2467	379	0
1527989339.344051000	61.2468	74	1
1527989339.347328000	61.25	356	0
1527989339.348541000	61.2512	255	0
1527989339.348565000	61.2513	74	1
1527989339.349704000	61.2524	112	0
1527989339.349859000	61.2526	112	1
1527989339.364612000	61.2673	74	0
1527989339.504730000	61.4074	393	1
1527989339.504814000	61.4075	275	1
1527989339.519510000	61.4222	74	0
1527989339.520690000	61.4234	74	0
1527989339.649946000	61.5527	281	0
1527989339.651135000	61.5538	425	0
1527989339.651156000	61.5539	74	1
1527989339.655288000	61.558	150	0
1527989339.656577000	61.5593	304	0
1527989339.656602000	61.5593	74	1
1527989339.657715000	61.5604	112	0
1527989339.657868000	61.5606	112	1
1527989339.678702000	61.5814	74	0
1527989340.096360000	61.9991	411	1
1527989340.096440000	61.9991	278	1
1527989340.111229000	62.0139	74	0
1527989340.112452000	62.0152	74	0
1527989340.238669000	62.1414	283	0
1527989340.239877000	62.1426	234	0
1527989340.239909000	62.1426	74	1
1527989340.241731000	62.1444	216	0
1527989340.242967000	62.1457	239	0
1527989340.242990000	62.1457	74	1
1527989340.244149000	62.1469	112	0
1527989340.244282000	62.147	112	1
1527989340.272211000	62.1749	74	0
1527989340.475095000	62.3778	395	1
1527989340.475151000	62.3779	276	1
1527989340.489729000	62.3924	74	0
1527989340.490937000	62.3936	74	0
1527989340.818242000	62.7209	281	0
1527989340.819368000	62.7221	271	0
1527989340.819399000	62.7221	74	1
1527989340.821659000	62.7244	211	0
1527989340.822814000	62.7255	331	0
1527989340.822836000	62.7255	74	1
1527989340.824032000	62.7267	112	0
1527989340.824193000	62.7269	112	1
1527989340.838715000	62.7414	74	0
1527989340.974969000	62.8777	398	1
1527989340.975055000	62.8778	277	1
1527989340.990366000	62.8931	74	0
1527989340.991579000	62.8943	74	0
1527989341.097363000	63.0001	280	0
1527989341.098578000	63.0013	383	0
1527989341.098606000	63.0013	74	1
1527989341.100365000	63.0031	190	0
1527989341.101580000	63.0043	229	0
1527989341.101604000	63.0043	74	1
1527989341.102740000	63.0054	112	0
1527989341.102881000	63.0056	112	1
1527989341.128644000	63.0313	74	0
1527989342.885795000	64.7885	429	1
1527989342.885849000	64.7886	275	1
1527989342.901270000	64.804	74	0
1527989342.902494000	64.8052	74	0
1527989343.233926000	65.1366	280	0
1527989343.235084000	65.1378	269	0
1527989343.235108000	65.1378	74	1
1527989343.238751000	65.1415	325	0
1527989343.239966000	65.1427	354	0
1527989343.239987000	65.1427	74	1
1527989343.241146000	65.1439	112	0
1527989343.241276000	65.144	112	1
1527989343.255449000	65.1582	74	0
1527989343.405428000	65.3081	393	1
1527989343.405473000	65.3082	276	1
1527989343.420664000	65.3234	74	0
1527989343.421874000	65.3246	74	0
1527989343.549009000	65.4517	281	0
1527989343.550262000	65.453	372	0
1527989343.550297000	65.453	74	1
1527989343.552517000	65.4552	155	0
1527989343.553734000	65.4564	218	0
1527989343.553756000	65.4565	74	1
1527989343.554900000	65.4576	112	0
1527989343.555043000	65.4577	112	1
1527989343.571028000	65.4737	74	0
1527989343.906129000	65.8088	406	1
1527989343.906207000	65.8089	276	1
1527989343.947400000	65.8501	74	0
1527989343.948642000	65.8513	74	0
1527989344.065042000	65.9677	283	0
1527989344.066338000	65.969	191	0
1527989344.066371000	65.9691	74	1
1527989344.067518000	65.9702	291	0
1527989344.068794000	65.9715	196	0
1527989344.068817000	65.9715	74	1
1527989344.069934000	65.9726	112	0
1527989344.070107000	65.9728	112	1
1527989344.095470000	65.9982	74	0
1527989344.184328000	66.087	395	1
1527989344.184411000	66.0871	277	1
1527989344.201921000	66.1046	74	0
1527989344.203074000	66.1058	74	0
1527989344.310774000	66.2135	281	0
1527989344.311992000	66.2147	337	0
1527989344.312024000	66.2147	74	1
1527989344.314089000	66.2168	206	0
1527989344.315696000	66.2184	107	0
1527989344.315720000	66.2184	74	1
1527989344.316974000	66.2197	112	0
1527989344.317192000	66.2199	112	1
1527989344.335326000	66.238	74	0
[truncated: 1,437 more rows]
