# Supplementary material for: Method for multi-task learning fusion network traffic classification to address small sample labels
Source: Sci Rep. 2024 Jan 30;14:2518. doi: 10.1038/s41598-024-51933-8 (PMC10827795; doi:10.1038/s41598-024-51933-8)
Supplement: Supplementary file 2 — Supplementary Information 2. [file 41598_2024_51933_MOESM2_ESM.zip › QUIC Dataset/QUIC Dataset/pretraining/Google Doc/GoogleDoc-1123.txt]

1528141362.551159000	0	208	1
1528141362.568676000	0.0175171	87	0
1528141362.965119000	0.41396	352	0
1528141362.966692000	0.415533	1412	0
1528141362.967595000	0.416436	104	1
1528141362.968299000	0.41714	1412	0
1528141362.969882000	0.418723	1412	0
1528141362.970556000	0.419397	101	1
1528141362.971497000	0.420338	180	0
1528141362.973105000	0.421946	1412	0
1528141362.974553000	0.423394	101	1
1528141362.974722000	0.423563	1412	0
1528141362.976286000	0.425127	1412	0
1528141362.977553000	0.426394	101	1
1528141362.977814000	0.426655	188	0
1528141362.979336000	0.428177	688	0
1528141362.980553000	0.429394	101	1
1528141362.980972000	0.429813	1412	0
1528141362.982535000	0.431376	1412	0
1528141362.983552000	0.432393	101	1
1528141362.984095000	0.432936	694	0
1528141362.985724000	0.434565	1412	0
1528141362.986554000	0.435395	101	1
1528141362.987287000	0.436128	1412	0
1528141362.988849000	0.43769	1412	0
1528141362.989552000	0.438393	101	1
1528141362.990325000	0.439166	188	0
1528141362.993548000	0.442389	98	1
1528141363.001483000	0.450324	84	0
1528141363.003046000	0.451887	1192	0
1528141363.004556000	0.453397	101	1
1528141363.004600000	0.453441	1412	0
1528141363.006206000	0.455047	1412	0
1528141363.007573000	0.456414	101	1
1528141363.007814000	0.456655	1412	0
1528141363.009289000	0.45813	188	0
1528141363.010556000	0.459397	101	1
1528141363.010940000	0.459781	1249	0
1528141363.012579000	0.46142	1412	0
1528141363.013555000	0.462396	101	1
1528141363.014112000	0.462953	261	0
1528141363.015774000	0.464615	1412	0
1528141363.016555000	0.465396	101	1
1528141363.017292000	0.466133	812	0
1528141363.018884000	0.467725	1412	0
1528141363.019557000	0.468398	101	1
1528141363.020446000	0.469287	945	0
1528141363.022045000	0.470886	1412	0
1528141363.023556000	0.472397	101	1
1528141363.023579000	0.47242	1412	0
1528141363.025152000	0.473993	1412	0
1528141363.026556000	0.475397	101	1
1528141363.026743000	0.475584	188	0
1528141363.028307000	0.477148	1412	0
1528141363.029557000	0.478398	101	1
1528141363.029866000	0.478707	154	0
1528141363.031461000	0.480302	1412	0
1528141363.032497000	0.481338	101	1
1528141363.033031000	0.481872	1412	0
1528141363.034587000	0.483428	1412	0
1528141363.035503000	0.484344	115	1
1528141363.036128000	0.484969	188	0
1528141363.037683000	0.486524	84	0
1528141363.038496000	0.487337	101	1
1528141363.039284000	0.488125	1412	0
1528141363.040868000	0.489709	165	0
1528141363.041492000	0.490333	101	1
1528141363.042464000	0.491305	1412	0
1528141363.044027000	0.492868	1412	0
1528141363.045489000	0.49433	101	1
1528141363.045580000	0.494421	1412	0
1528141363.047120000	0.495961	188	0
1528141363.048489000	0.49733	101	1
1528141363.048670000	0.497511	84	0
1528141363.050258000	0.499099	809	0
1528141363.051497000	0.500338	101	1
1528141363.051882000	0.500723	1412	0
1528141363.053448000	0.502289	1412	0
1528141363.054497000	0.503338	101	1
1528141363.055011000	0.503852	1412	0
1528141363.056609000	0.50545	849	0
1528141363.057497000	0.506338	101	1
1528141363.058169000	0.50701	216	0
1528141363.060497000	0.509338	98	1
1528141363.079238000	0.528079	87	0
1528141363.631572000	1.08041	365	1
1528141363.631663000	1.0805	1412	1
1528141363.631689000	1.08053	906	1
1528141363.638082000	1.08692	217	1
1528141363.648710000	1.09755	87	0
1528141363.655878000	1.10472	87	0
1528141363.824257000	1.2731	345	0
1528141363.825841000	1.27468	1412	0
1528141363.827405000	1.27625	1412	0
1528141363.828967000	1.27781	1412	0
1528141363.830497000	1.27934	180	0
1528141363.832152000	1.28099	1412	0
1528141363.833744000	1.28259	1412	0
1528141363.835297000	1.28414	1071	0
1528141363.836833000	1.28567	92	0
1528141363.838401000	1.28724	264	0
1528141363.843020000	1.29186	134	1
1528141363.949843000	1.39868	375	0
1528141363.952564000	1.40141	98	1
1528141363.954771000	1.40361	80	0
1528141364.033141000	1.48198	98	1
1528141364.438317000	1.88716	216	1
1528141364.456304000	1.90515	87	0
1528141364.546074000	1.99492	463	0
1528141364.547648000	1.99649	1117	0
1528141364.549187000	1.99803	92	0
1528141364.550821000	1.99966	156	0
1528141364.638396000	2.08724	463	0
1528141364.727637000	2.17648	1117	0
1528141364.927889000	2.37673	92	0
1528141364.929508000	2.37835	82	0
1528141365.303132000	2.75197	122	1
1528141365.462243000	2.91108	708	1
1528141365.462482000	2.91132	719	1
1528141365.479897000	2.92874	87	0
1528141365.585093000	3.03393	414	1
1528141365.601893000	3.05073	87	0
1528141365.621361000	3.0702	356	0
1528141365.622913000	3.07175	390	0
1528141365.624655000	3.0735	107	1
1528141365.647122000	3.09596	479	0
1528141365.649660000	3.0985	98	1
1528141365.722208000	3.17105	416	0
1528141365.723790000	3.17263	1047	0
1528141365.724658000	3.1735	101	1
1528141365.830667000	3.27951	244	1
1528141365.830749000	3.27959	144	1
1528141365.848665000	3.29751	87	0
1528141365.896367000	3.34521	155	1
1528141365.896450000	3.34529	190	1
1528141365.904470000	3.35331	1412	0
1528141365.906048000	3.35489	1412	0
1528141365.907627000	3.35647	1412	0
1528141365.907747000	3.35659	104	1
1528141365.909160000	3.358	552	0
1528141365.910675000	3.35952	101	1
1528141365.910754000	3.3596	92	0
1528141365.912328000	3.36117	161	0
1528141365.913667000	3.36251	101	1
1528141365.913878000	3.36272	87	0
1528141366.022817000	3.47166	695	0
1528141366.024357000	3.4732	291	0
1528141366.025668000	3.47451	104	1
1528141366.692252000	4.14109	231	1
1528141366.699734000	4.14858	1412	1
1528141366.699811000	4.14865	1412	1
1528141366.699847000	4.14869	343	1
1528141366.699907000	4.14875	844	1
1528141366.710194000	4.15904	1412	1
1528141366.710234000	4.15908	214	1
1528141366.710761000	4.1596	87	0
1528141366.718149000	4.16699	87	0
1528141366.729097000	4.17794	87	0
1528141366.745137000	4.19398	961	0
1528141366.746728000	4.19557	305	0
1528141366.755457000	4.2043	107	1
1528141366.757804000	4.20665	98	1
1528141366.886038000	4.33488	314	0
1528141366.887619000	4.33646	1412	0
1528141366.888730000	4.33757	101	1
1528141366.889191000	4.33803	993	0
1528141366.890789000	4.33963	92	0
1528141366.891720000	4.34056	101	1
1528141366.892368000	4.34121	299	0
1528141366.894730000	4.34357	98	1
1528141367.231337000	4.68018	1412	0
1528141367.232892000	4.68173	1412	0
1528141367.233740000	4.68258	101	1
1528141367.234481000	4.68332	1412	0
1528141367.236021000	4.68486	551	0
1528141367.236712000	4.68555	101	1
1528141367.237575000	4.68642	276	0
1528141367.239717000	4.68856	98	1
1528141367.334689000	4.78353	853	1
1528141367.334805000	4.78365	1412	1
1528141367.334846000	4.78369	1412	1
1528141367.334881000	4.78372	955	1
1528141367.355216000	4.80406	87	0
1528141367.541281000	4.99012	399	0
1528141367.544508000	4.99335	80	0
1528141367.545601000	4.99444	104	1
1528141367.597735000	5.04658	1391	1
1528141367.616003000	5.06484	87	0
1528141367.850876000	5.29972	290	0
1528141367.852446000	5.30129	797	0
1528141367.853994000	5.30283	332	0
1528141367.857393000	5.30623	107	1
1528141368.365282000	5.81412	1392	1
1528141368.384547000	5.83339	87	0
1528141368.521295000	5.97014	285	0
1528141368.522844000	5.97169	196	0
1528141368.536680000	5.98552	104	1
1528141368.683916000	6.13276	332	1
1528141368.684016000	6.13286	1412	1
1528141368.684055000	6.1329	980	1
1528141368.686995000	6.13584	305	1
1528141368.687254000	6.1361	1412	1
1528141368.687282000	6.13612	1412	1
1528141368.687323000	6.13616	1412	1
1528141368.687377000	6.13622	1412	1
1528141368.687403000	6.13624	1412	1
1528141368.687440000	6.13628	1412	1
1528141368.687473000	6.13631	1412	1
1528141368.687516000	6.13636	1412	1
1528141368.689407000	6.13825	1412	1
1528141368.689444000	6.13829	1412	1
1528141368.691388000	6.14023	1412	1
1528141368.691445000	6.14029	1412	1
1528141368.691480000	6.14032	521	1
1528141368.700694000	6.14954	101	1
1528141368.703317000	6.15216	87	0
1528141368.705100000	6.15394	444	1
1528141368.707644000	6.15649	87	0
1528141368.710373000	6.15921	87	0
1528141368.716950000	6.16579	94	0
1528141368.718509000	6.16735	87	0
1528141368.719378000	6.16822	110	1
1528141368.723006000	6.17185	87	0
1528141368.798690000	6.24753	447	0
1528141368.802172000	6.25101	101	1
1528141368.803223000	6.25206	80	0
1528141368.806418000	6.25526	98	1
1528141368.932832000	6.38167	579	0
1528141368.934408000	6.38325	115	1
1528141368.934436000	6.38328	306	0
1528141368.936027000	6.38487	305	0
1528141368.936459000	6.3853	267	1
1528141368.953147000	6.40199	87	0
1528141369.166223000	6.61506	903	0
1528141369.167787000	6.61663	1412	0
1528141369.169357000	6.6182	1412	0
1528141369.169470000	6.61831	104	1
1528141369.171012000	6.61985	1412	0
1528141369.172460000	6.6213	101	1
1528141369.172570000	6.62141	1412	0
1528141369.174141000	6.62298	1412	0
1528141369.175434000	6.62428	101	1
1528141369.175661000	6.6245	124	0
1528141369.177260000	6.6261	1412	0
1528141369.178413000	6.62725	101	1
1528141369.178819000	6.62766	1412	0
1528141369.180387000	6.62923	1412	0
1528141369.181969000	6.63081	188	0
1528141369.182915000	6.63176	101	1
1528141369.183551000	6.63239	1230	0
1528141369.186496000	6.63534	101	1
1528141369.199739000	6.64858	1412	0
1528141369.201358000	6.6502	1412	0
1528141369.202422000	6.65126	101	1
1528141369.203003000	6.65184	1412	0
1528141369.204544000	6.65339	198	0
1528141369.205406000	6.65425	101	1
1528141369.206135000	6.65498	1412	0
1528141369.207704000	6.65655	1412	0
1528141369.208502000	6.65734	101	1
1528141369.209263000	6.6581	1412	0
1528141369.210889000	6.65973	1412	0
1528141369.212436000	6.66128	838	0
1528141369.214015000	6.66286	1412	0
1528141369.215581000	6.66442	1412	0
1528141369.217141000	6.66598	1412	0
1528141369.218185000	6.66703	98	1
1528141369.218671000	6.66751	180	0
1528141369.220271000	6.66911	1412	0
1528141369.221956000	6.6708	321	0
1528141369.222464000	6.67131	119	1
1528141369.223531000	6.67237	1412	0
1528141369.225092000	6.67393	1412	0
1528141369.226404000	6.67525	101	1
1528141369.226653000	6.67549	1412	0
1528141369.228183000	6.67702	188	0
1528141369.229413000	6.67825	101	1
1528141369.229774000	6.67862	1412	0
1528141369.231365000	6.68021	184	0
1528141369.232400000	6.68124	101	1
1528141369.232960000	6.6818	1412	0
1528141369.234531000	6.68337	1412	0
1528141369.236094000	6.68494	1412	0
1528141369.237623000	6.68646	188	0
1528141369.239176000	6.68802	84	0
1528141369.240234000	6.68907	101	1
1528141369.240822000	6.68966	1198	0
1528141369.242396000	6.69124	1412	0
1528141369.242413000	6.69125	107	1
1528141369.243963000	6.6928	1412	0
1528141369.245479000	6.69432	101	1
1528141369.245523000	6.69436	1412	0
1528141369.247069000	6.69591	188	0
1528141369.248453000	6.69729	101	1
1528141369.248605000	6.69745	84	0
1528141369.250192000	6.69903	963	0
1528141369.251939000	6.70078	1412	0
1528141369.253502000	6.70234	1302	0
1528141369.255047000	6.70389	749	0
1528141369.255097000	6.70394	101	1
1528141369.256616000	6.70546	1412	0
1528141369.258179000	6.70702	1332	0
1528141369.258496000	6.70734	121	1
1528141369.259741000	6.70858	1412	0
1528141369.261348000	6.71019	1412	0
1528141369.261444000	6.71029	101	1
1528141369.262883000	6.71172	351	0
1528141369.264410000	6.71325	101	1
1528141369.264441000	6.71328	137	0
1528141369.267435000	6.71628	98	1
1528141369.284668000	6.73351	87	0
1528141370.482961000	7.9318	323	1
1528141370.483050000	7.93189	144	1
1528141370.501839000	7.95068	87	0
1528141370.555469000	8.00431	1412	0
1528141370.557021000	8.00586	1412	0
1528141370.558490000	8.00733	107	1
1528141370.558582000	8.00742	1412	0
1528141370.560123000	8.00896	567	0
1528141370.561465000	8.01031	101	1
1528141370.561736000	8.01058	131	0
1528141370.564471000	8.01331	98	1
1528141371.590455000	9.0393	379	1
1528141371.590546000	9.03939	294	1
1528141371.593348000	9.04219	522	1
1528141371.593424000	9.04227	1412	1
1528141371.593449000	9.04229	1412	1
1528141371.593470000	9.04231	989	1
1528141371.607766000	9.05661	87	0
1528141371.614853000	9.06369	87	0
1528141371.652944000	9.10179	411	1
1528141371.670782000	9.11962	87	0
1528141371.773180000	9.22202	301	0
1528141371.774762000	9.2236	1400	0
1528141371.775805000	9.22465	104	1
1528141371.776325000	9.22517	513	0
1528141371.777893000	9.22673	592	0
1528141371.778731000	9.22757	101	1
1528141371.779455000	9.2283	635	0
1528141371.781219000	9.23006	467	0
1528141371.781736000	9.23058	101	1
1528141371.782791000	9.23163	697	0
1528141371.784351000	9.23319	484	0
1528141371.785920000	9.23476	835	0
1528141371.786763000	9.2356	104	1
1528141371.787470000	9.23631	649	0
1528141371.789030000	9.23787	519	0
1528141371.789736000	9.23858	101	1
1528141371.790586000	9.23943	439	0
1528141371.792745000	9.24159	98	1
1528141371.793356000	9.2422	701	0
1528141371.795659000	9.2445	616	0
1528141371.795865000	9.24471	101	1
1528141371.797231000	9.24607	558	0
1528141371.799695000	9.24854	654	0
1528141371.799814000	9.24866	98	1
1528141371.801336000	9.25018	583	0
1528141371.802730000	9.25157	101	1
1528141371.803048000	9.25189	689	0
1528141371.805740000	9.25458	98	1
1528141371.833437000	9.28228	102	0
1528141371.834996000	9.28384	234	0
1528141371.835760000	9.2846	101	1
1528141371.885221000	9.33406	1412	1
1528141371.885261000	9.3341	1412	1
1528141371.885299000	9.33414	335	1
1528141371.885344000	9.33419	844	1
1528141371.904833000	9.35367	87	0
1528141371.926061000	9.3749	536	0
1528141371.928860000	9.3777	101	1
1528141371.943212000	9.39205	444	0
1528141371.945789000	9.39463	98	1
1528141371.949066000	9.39791	80	0
1528141371.951749000	9.40059	98	1
1528141371.996036000	9.44488	285	0
1528141371.997584000	9.44643	103	0
1528141371.998791000	9.44763	101	1
1528141371.999798000	9.44864	276	0
1528141372.002766000	9.45161	98	1
1528141375.931119000	13.38	907	1
1528141375.931509000	13.3804	362	1
1528141375.931611000	13.3805	1412	1
1528141375.931633000	13.3805	1412	1
1528141375.931669000	13.3805	1412	1
1528141375.931704000	13.3805	1412	1
1528141375.931732000	13.3806	1412	1
1528141375.931778000	13.3806	1412	1
1528141375.931801000	13.3806	1412	1
1528141375.931824000	13.3807	1412	1
1528141375.931886000	13.3807	1412	1
1528141375.931909000	13.3808	1412	1
1528141375.933060000	13.3819	1412	1
1528141375.933124000	13.382	1412	1
1528141375.935047000	13.3839	1412	1
1528141375.935092000	13.3839	1412	1
1528141375.937041000	13.3859	1412	1
1528141375.937079000	13.3859	1412	1
1528141375.939046000	13.3879	1412	1
1528141375.949603000	13.3984	87	0
1528141375.949838000	13.3987	1412	1
1528141375.949861000	13.3987	1412	1
1528141375.951072000	13.3999	1412	1
1528141375.951111000	13.4	1412	1
1528141375.953049000	13.4019	1412	1
1528141375.953109000	13.402	1412	1
1528141375.954988000	13.4038	1412	1
1528141375.955033000	13.4039	1412	1
1528141375.955067000	13.4039	1412	1
1528141375.955371000	13.4042	87	0
1528141375.956967000	13.4058	1412	1
1528141375.957009000	13.4059	1412	1
1528141375.958854000	13.4077	87	0
1528141375.958989000	13.4078	1412	1
1528141375.959028000	13.4079	1412	1
1528141375.960966000	13.4098	1412	1
1528141375.961007000	13.4098	1412	1
1528141375.961041000	13.4099	1412	1
1528141375.963033000	13.4119	1412	1
1528141375.963058000	13.4119	833	1
1528141375.968858000	13.4177	87	0
1528141375.970552000	13.4194	100	0
1528141375.973277000	13.4221	104	1
1528141375.975358000	13.4242	87	0
1528141375.978689000	13.4275	87	0
1528141375.986647000	13.4355	87	0
1528141376.084676000	13.5335	300	0
1528141376.086230000	13.5351	365	0
1528141376.086988000	13.5358	110	1
1528141376.088971000	13.5378	303	0
1528141376.091991000	13.5408	98	1
1528141376.127558000	13.5764	296	0
1528141376.129106000	13.5779	151	0
1528141376.130023000	13.5789	101	1
1528141376.134684000	13.5835	92	0
1528141376.136237000	13.5851	335	0
1528141376.136989000	13.5858	101	1
1528141376.305071000	13.7539	250	0
1528141376.306675000	13.7555	103	0
1528141376.308058000	13.7569	101	1
1528141376.308589000	13.7574	92	0
1528141376.310169000	13.759	326	0
1528141376.311048000	13.7599	101	1
1528141376.335112000	13.784	390	0
1528141376.340048000	13.7889	98	1
1528141376.342970000	13.7918	80	0
1528141376.346030000	13.7949	98	1
1528141376.393838000	13.8427	312	0
1528141376.395390000	13.8442	141	0
1528141376.397010000	13.8459	101	1
1528141376.398022000	13.8469	92	0
1528141376.399597000	13.8484	219	0
1528141376.401017000	13.8499	101	1
1528141376.557245000	14.0061	265	0
1528141376.558794000	14.0076	146	0
1528141376.560019000	14.0089	101	1
1528141376.561016000	14.0099	92	0
1528141376.562606000	14.0114	174	0
1528141376.564007000	14.0128	101	1
1528141376.815108000	14.2639	359	1
1528141376.816448000	14.2653	294	1
1528141376.832428000	14.2813	87	0
1528141376.856371000	14.3052	376	1
1528141376.875889000	14.3247	87	0
1528141376.922057000	14.3709	342	1
1528141376.922132000	14.371	490	1
1528141376.932402000	14.3812	235	0
1528141376.933953000	14.3828	118	0
1528141376.935032000	14.3839	101	1
1528141376.936406000	14.3852	92	0
1528141376.937980000	14.3868	150	0
1528141376.939045000	14.3879	101	1
1528141376.939528000	14.3884	87	0
1528141377.061031000	14.5099	289	0
1528141377.062594000	14.5114	146	0
1528141377.065326000	14.5142	101	1
1528141377.065722000	14.5146	92	0
1528141377.067292000	14.5161	311	0
1528141377.068023000	14.5169	104	1
1528141377.126514000	14.5754	1412	1
1528141377.126569000	14.5754	421	1
1528141377.131033000	14.5799	564	0
1528141377.132602000	14.5814	802	0
1528141377.134149000	14.583	92	0
1528141377.134682000	14.5835	98	1
1528141377.139081000	14.5879	101	1
1528141377.144811000	14.5937	87	0
1528141377.148102000	14.5969	111	0
1528141377.151045000	14.5999	101	1
1528141377.172916000	14.6218	312	0
1528141377.174465000	14.6233	278	0
1528141377.176059000	14.6249	101	1
1528141377.177881000	14.6267	92	0
1528141377.179453000	14.6283	259	0
1528141377.181060000	14.6299	101	1
1528141377.272235000	14.7211	736	0
1528141377.273778000	14.7226	209	0
1528141377.275104000	14.7239	101	1
1528141377.322993000	14.7718	632	1
1528141377.341442000	14.7903	87	0
1528141377.455685000	14.9045	701	1
1528141377.455762000	14.9046	262	1
1528141377.473796000	14.9226	87	0
1528141377.580192000	15.029	327	0
1528141377.581812000	15.0307	609	0
1528141377.583069000	15.0319	107	1
1528141377.832989000	15.2818	291	0
1528141377.834558000	15.2834	146	0
1528141377.836109000	15.285	101	1
1528141377.836574000	15.2854	92	0
1528141377.838133000	15.287	152	0
1528141377.839084000	15.2879	101	1
1528141377.932512000	15.3814	451	1
1528141377.932599000	15.3814	264	1
1528141377.950140000	15.399	87	0
1528141378.304169000	15.753	235	0
1528141378.305780000	15.7546	146	0
1528141378.307193000	15.756	104	1
1528141378.307298000	15.7561	92	0
1528141378.308922000	15.7578	226	0
1528141378.310109000	15.7589	101	1
1528141378.403812000	15.8527	393	1
1528141378.403872000	15.8527	261	1
1528141378.421312000	15.8702	87	0
1528141378.575754000	16.0246	260	0
1528141378.577297000	16.0261	146	0
1528141378.578214000	16.0271	104	1
1528141378.579417000	16.0283	92	0
1528141378.581122000	16.03	287	0
1528141378.582132000	16.031	101	1
1528141378.656490000	16.1053	391	1
1528141378.656548000	16.1054	258	1
1528141378.671586000	16.1204	100	0
1528141378.673956000	16.1228	87	0
1528141378.674162000	16.123	101	1
1528141378.821800000	16.2706	280	0
1528141378.823304000	16.2721	146	0
1528141378.825225000	16.2741	101	1
1528141378.825495000	16.2743	92	0
1528141378.827066000	16.2759	134	0
1528141378.828140000	16.277	101	1
1528141379.101272000	16.5501	392	1
1528141379.101336000	16.5502	253	1
1528141379.118266000	16.5671	87	0
1528141379.250098000	16.6989	258	0
1528141379.251714000	16.7006	146	0
1528141379.253259000	16.7021	104	1
1528141379.253674000	16.7025	92	0
1528141379.255202000	16.704	131	0
1528141379.256161000	16.705	101	1
1528141379.592518000	17.0414	370	1
1528141379.592609000	17.0415	1412	1
1528141379.592634000	17.0415	1412	1
1528141379.592661000	17.0415	1412	1
1528141379.592695000	17.0415	1412	1
1528141379.592719000	17.0416	335	1
1528141379.610530000	17.0594	87	0
1528141379.978901000	17.4277	325	1
1528141379.978991000	17.4278	255	1
1528141379.997785000	17.4466	87	0
1528141380.066391000	17.5152	397	0
1528141380.069689000	17.5185	104	1
1528141380.073862000	17.5227	80	0
1528141380.076680000	17.5255	98	1
1528141380.170851000	17.6197	291	0
1528141380.172374000	17.6212	146	0
1528141380.173685000	17.6225	101	1
1528141380.174468000	17.6233	92	0
1528141380.176037000	17.6249	143	0
1528141380.177684000	17.6265	101	1
1528141381.332827000	18.7817	393	1
1528141381.332898000	18.7817	256	1
1528141381.351722000	18.8006	87	0
1528141381.355327000	18.8042	87	0
1528141381.635717000	19.0846	256	0
1528141381.637269000	19.0861	148	0
1528141381.638490000	19.0873	107	1
1528141381.642044000	19.0909	92	0
1528141381.643695000	19.0925	239	0
1528141381.644509000	19.0934	101	1
1528141381.764876000	19.2137	392	1
1528141381.764938000	19.2138	263	1
1528141381.783983000	19.2328	87	0
1528141381.907370000	19.3562	233	0
1528141381.908933000	19.3578	148	0
1528141381.910520000	19.3594	104	1
1528141381.911786000	19.3606	92	0
1528141381.913396000	19.3622	261	0
1528141381.914511000	19.3634	101	1
1528141382.233867000	19.6827	388	1
1528141382.233929000	19.6828	262	1
1528141382.252031000	19.7009	87	0
1528141382.403502000	19.8523	326	0
1528141382.405045000	19.8539	148	0
1528141382.406622000	19.8555	104	1
1528141382.407493000	19.8563	92	0
1528141382.409062000	19.8579	196	0
1528141382.410614000	19.8595	101	1
1528141382.681799000	20.1306	1002	1
1528141382.681857000	20.1307	262	1
1528141382.701556000	20.1504	87	0
1528141382.814995000	20.2638	235	0
1528141382.816549000	20.2654	148	0
1528141382.817650000	20.2665	104	1
1528141382.819252000	20.2681	92	0
1528141382.820895000	20.2697	290	0
1528141382.821545000	20.2704	101	1
1528141382.943048000	20.3919	554	1
1528141382.943139000	20.392	257	1
1528141382.960768000	20.4096	87	0
1528141383.096659000	20.5455	233	0
1528141383.098229000	20.5471	148	0
1528141383.099603000	20.5484	104	1
1528141383.106136000	20.555	92	0
1528141383.107704000	20.5565	173	0
1528141383.108595000	20.5574	101	1
1528141383.191818000	20.6407	768	1
1528141383.191891000	20.6407	260	1
1528141383.210570000	20.6594	87	0
1528141383.553396000	21.0022	258	0
1528141383.556618000	21.0055	101	1
1528141383.559977000	21.0088	148	0
1528141383.561595000	21.0104	92	0
1528141383.562615000	21.0115	101	1
1528141383.563176000	21.012	213	0
1528141383.565610000	21.0145	98	1
1528141383.609301000	21.0581	452	1
1528141383.609391000	21.0582	264	1
1528141383.627164000	21.076	87	0
1528141383.975934000	21.4248	275	0
1528141383.977485000	21.4263	148	0
1528141383.978734000	21.4276	104	1
1528141383.979562000	21.4284	92	0
1528141383.981189000	21.43	102	0
1528141383.982644000	21.4315	101	1
1528141384.038850000	21.4877	392	1
1528141384.038912000	21.4878	220	1
1528141384.056305000	21.5051	87	0
1528141384.426580000	21.8754	317	0
1528141384.428157000	21.877	148	0
1528141384.429743000	21.8786	104	1
1528141384.433602000	21.8824	92	0
1528141384.435170000	21.884	140	0
1528141384.436766000	21.8856	101	1
1528141384.456755000	21.9056	394	1
1528141384.456846000	21.9057	376	1
1528141384.485701000	21.9345	87	0
1528141384.610318000	22.0592	232	0
1528141384.611933000	22.0608	148	0
1528141384.612671000	22.0615	104	1
1528141384.614869000	22.0637	92	0
1528141384.616435000	22.0653	216	0
1528141384.617677000	22.0665	101	1
1528141388.825275000	26.2741	386	1
1528141388.825334000	26.2742	260	1
1528141388.843184000	26.292	87	0
1528141388.969467000	26.4183	260	0
1528141388.971133000	26.42	148	0
1528141388.971994000	26.4208	104	1
1528141388.972855000	26.4217	92	0
1528141388.974390000	26.4232	195	0
1528141388.975912000	26.4248	101	1
1528141389.118589000	26.5674	388	1
1528141389.118655000	26.5675	257	1
1528141389.135873000	26.5847	87	0
1528141389.472254000	26.9211	303	0
1528141389.473837000	26.9227	148	0
1528141389.475026000	26.9239	104	1
1528141389.475335000	26.9242	92	0
1528141389.476983000	26.9258	240	0
1528141389.477937000	26.9268	101	1
1528141389.608643000	27.0575	392	1
1528141389.608739000	27.0576	261	1
1528141389.626655000	27.0755	87	0
1528141389.970984000	27.4198	256	0
1528141389.972540000	27.4214	148	0
1528141389.973982000	27.4228	104	1
1528141389.974105000	27.4229	92	0
1528141389.975654000	27.4245	88	0
1528141389.976960000	27.4258	101	1
1528141390.128489000	27.5773	387	1
1528141390.128552000	27.5774	260	1
1528141390.146802000	27.5956	87	0
1528141390.305826000	27.7547	233	0
1528141390.307323000	27.7562	148	0
1528141390.309073000	27.7579	104	1
1528141390.309294000	27.7581	92	0
1528141390.310973000	27.7598	122	0
1528141390.311992000	27.7608	101	1
1528141390.543410000	27.9923	388	1
1528141390.543506000	27.9923	261	1
1528141390.562096000	28.0109	87	0
1528141390.894793000	28.3436	301	0
1528141390.896298000	28.3451	148	0
1528141390.897904000	28.3467	92	0
1528141390.898138000	28.347	107	1
1528141390.899471000	28.3483	276	0
1528141390.902093000	28.3509	98	1
1528141391.013700000	28.4625	1004	1
1528141391.013758000	28.4626	259	1
1528141391.033500000	28.4823	87	0
1528141391.150536000	28.5994	233	0
1528141391.152078000	28.6009	148	0
1528141391.153123000	28.602	104	1
1528141391.154673000	28.6035	92	0
1528141391.156295000	28.6051	325	0
1528141391.157030000	28.6059	101	1
1528141391.273468000	28.7223	388	1
1528141391.273563000	28.7224	259	1
1528141391.290856000	28.7397	87	0
1528141391.630075000	29.0789	256	0
1528141391.631692000	29.0805	148	0
1528141391.633164000	29.082	104	1
1528141391.633631000	29.0825	92	0
1528141391.635142000	29.084	309	0
1528141391.636065000	29.0849	101	1
1528141391.714646000	29.1635	553	1
1528141391.714736000	29.1636	258	1
1528141391.733567000	29.1824	87	0
1528141392.088564000	29.5374	305	0
1528141392.090102000	29.5389	148	0
1528141392.091174000	29.54	104	1
1528141392.091906000	29.5407	92	0
1528141392.093481000	29.5423	304	0
1528141392.094087000	29.5429	101	1
1528141392.170473000	29.6193	768	1
1528141392.170563000	29.6194	263	1
1528141392.188035000	29.6369	87	0
1528141392.192971000	29.6418	87	0
1528141392.542025000	29.9909	258	0
1528141392.543574000	29.9924	148	0
1528141392.545160000	29.994	92	0
1528141392.545250000	29.9941	107	1
1528141392.546922000	29.9958	204	0
1528141392.548120000	29.997	101	1
1528141392.685486000	30.1343	447	1
1528141392.685564000	30.1344	259	1
1528141392.703129000	30.152	87	0
1528141393.038581000	30.4874	236	0
1528141393.040153000	30.489	148	0
1528141393.041229000	30.4901	104	1
1528141393.042360000	30.4912	92	0
1528141393.043984000	30.4928	238	0
1528141393.045175000	30.494	101	1
1528141393.172660000	30.6215	393	1
1528141393.172747000	30.6216	260	1
1528141393.191136000	30.64	87	0
1528141393.209022000	30.6579	87	0
1528141393.341778000	30.7906	233	0
1528141393.343291000	30.7921	148	0
1528141393.344237000	30.7931	107	1
1528141393.345899000	30.7947	92	0
1528141393.347472000	30.7963	304	0
1528141393.348137000	30.797	101	1
1528141393.994590000	31.4434	388	1
1528141393.994655000	31.4435	259	1
1528141394.012458000	31.4613	87	0
1528141394.153170000	31.602	298	0
1528141394.154661000	31.6035	148	0
1528141394.156292000	31.6051	104	1
1528141394.157167000	31.606	92	0
1528141394.158735000	31.6076	139	0
1528141394.160285000	31.6091	101	1
1528141394.304739000	31.7536	390	1
1528141394.304806000	31.7536	257	1
1528141394.331862000	31.7807	87	0
1528141394.497275000	31.9461	316	0
1528141394.498859000	31.9477	148	0
1528141394.500304000	31.9491	104	1
1528141394.500353000	31.9492	92	0
1528141394.502027000	31.9509	334	0
1528141394.503225000	31.9521	101	1
1528141394.784520000	32.2334	388	1
1528141394.784580000	32.2334	260	1
1528141394.802994000	32.2518	87	0
1528141394.932262000	32.3811	235	0
1528141394.933817000	32.3827	148	0
1528141394.935336000	32.3842	104	1
1528141394.936994000	32.3858	92	0
1528141394.938569000	32.3874	187	0
1528141394.939240000	32.3881	101	1
1528141395.031568000	32.4804	388	1
1528141395.031663000	32.4805	259	1
1528141395.051339000	32.5002	87	0
1528141395.398593000	32.8474	262	0
1528141395.400136000	32.849	148	0
1528141395.401329000	32.8502	104	1
1528141395.402937000	32.8518	92	0
1528141395.404503000	32.8533	212	0
1528141395.405274000	32.8541	101	1
1528141395.510972000	32.9598	389	1
1528141395.511045000	32.9599	259	1
1528141395.528271000	32.9771	87	0
1528141395.913319000	33.3622	256	0
1528141395.914940000	33.3638	148	0
1528141395.916339000	33.3652	104	1
1528141395.917601000	33.3664	92	0
1528141395.919169000	33.368	130	0
1528141395.920292000	33.3691	101	1
1528141395.989683000	33.4385	392	1
1528141395.989777000	33.4386	261	1
1528141396.007978000	33.4568	87	0
1528141396.364198000	33.813	259	0
1528141396.365746000	33.8146	148	0
1528141396.367292000	33.8161	92	0
1528141396.367407000	33.8162	104	1
1528141396.368916000	33.8178	153	0
1528141396.370323000	33.8192	101	1
1528141396.540816000	33.9897	1003	1
1528141396.540905000	33.9897	263	1
1528141396.559763000	34.0086	87	0
1528141396.668278000	34.1171	279	0
1528141396.669839000	34.1187	148	0
1528141396.671372000	34.1202	104	1
1528141396.671888000	34.1207	92	0
1528141396.673458000	34.1223	293	0
1528141396.674347000	34.1232	101	1
1528141396.899556000	34.3484	388	1
1528141396.899652000	34.3485	257	1
1528141396.916587000	34.3654	87	0
1528141397.267414000	34.7163	235	0
1528141397.269021000	34.7179	148	0
1528141397.270435000	34.7193	104	1
1528141397.270962000	34.7198	92	0
1528141397.272485000	34.7213	189	0
1528141397.273385000	34.7222	101	1
1528141397.329650000	34.7785	554	1
1528141397.329715000	34.7786	259	1
1528141397.347050000	34.7959	87	0
1528141397.460790000	34.9096	301	0
1528141397.462299000	34.9111	148	0
1528141397.463446000	34.9123	104	1
1528141397.465061000	34.9139	92	0
1528141397.466632000	34.9155	276	0
1528141397.467393000	34.9162	101	1
1528141397.559979000	35.0088	763	1
1528141397.560057000	35.0089	257	1
1528141397.577666000	35.0265	87	0
1528141397.687788000	35.1366	236	0
1528141397.689351000	35.1382	148	0
1528141397.690439000	35.1393	104	1
1528141397.690993000	35.1398	92	0
1528141397.692533000	35.1414	263	0
1528141397.693405000	35.1422	101	1
1528141398.032749000	35.4816	452	1
1528141398.032842000	35.4817	262	1
1528141398.051293000	35.5001	87	0
1528141398.247666000	35.6965	233	0
1528141398.249204000	35.698	148	0
1528141398.250458000	35.6993	104	1
1528141398.253075000	35.7019	92	0
1528141398.254646000	35.7035	154	0
1528141398.255424000	35.7043	101	1
1528141398.494630000	35.9435	388	1
1528141398.494724000	35.9436	261	1
1528141398.515204000	35.964	87	0
1528141398.525079000	35.9739	87	0
1528141398.890662000	36.3395	325	0
1528141398.892233000	36.3411	148	0
1528141398.893501000	36.3423	107	1
1528141398.894895000	36.3437	92	0
1528141398.896471000	36.3453	119	0
1528141398.897560000	36.3464	101	1
1528141399.026867000	36.4757	389	1
1528141399.026932000	36.4758	258	1
1528141399.044745000	36.4936	87	0
1528141399.155805000	36.6046	233	0
1528141399.157321000	36.6062	148	0
1528141399.158579000	36.6074	104	1
1528141399.163039000	36.6119	92	0
1528141399.165493000	36.6143	98	1
1528141399.166199000	36.615	193	0
1528141399.168567000	36.6174	98	1
1528141399.279974000	36.7288	388	1
1528141399.280035000	36.7289	259	1
1528141399.301092000	36.7499	87	0
1528141399.643584000	37.0924	256	0
1528141399.645128000	37.094	148	0
1528141399.646615000	37.0955	104	1
1528141399.647209000	37.0961	92	0
1528141399.648768000	37.0976	91	0
1528141399.649518000	37.0984	101	1
1528141399.741045000	37.1899	392	1
1528141399.741140000	37.19	260	1
1528141399.760819000	37.2097	87	0
1528141400.196074000	37.6449	235	0
1528141400.197610000	37.6465	148	0
1528141400.198636000	37.6475	104	1
1528141400.200293000	37.6491	92	0
1528141400.201925000	37.6508	159	0
1528141400.202527000	37.6514	101	1
1528141400.353887000	37.8027	389	1
1528141400.353978000	37.8028	262	1
1528141400.372489000	37.8213	87	0
1528141400.727066000	38.1759	297	0
1528141400.728579000	38.1774	148	0
1528141400.729582000	38.1784	104	1
1528141400.731866000	38.1807	92	0
1528141400.733398000	38.1822	125	0
1528141400.734584000	38.1834	101	1
1528141400.832137000	38.281	387	1
1528141400.832234000	38.2811	261	1
1528141400.852036000	38.3009	87	0
1528141400.981969000	38.4308	293	0
1528141400.983521000	38.4324	148	0
1528141400.984681000	38.4335	104	1
1528141400.985641000	38.4345	92	0
1528141400.987275000	38.4361	336	0
1528141400.988672000	38.4375	101	1
1528141401.149897000	38.5987	391	1
1528141401.149959000	38.5988	257	1
1528141401.168094000	38.6169	87	0
1528141401.296254000	38.7451	233	0
1528141401.298706000	38.7475	101	1
1528141401.300894000	38.7497	148	0
1528141401.303681000	38.7525	98	1
1528141401.304157000	38.753	92	0
1528141401.305670000	38.7545	267	0
1528141401.306614000	38.7555	101	1
1528141401.579476000	39.0283	1005	1
1528141401.579544000	39.0284	269	1
1528141401.597456000	39.0463	87	0
1528141401.714658000	39.1635	262	0
1528141401.716227000	39.1651	148	0
1528141401.717734000	39.1666	104	1
1528141401.718526000	39.1674	92	0
1528141401.720099000	39.1689	113	0
1528141401.721717000	39.1706	101	1
1528141401.984140000	39.433	388	1
1528141401.984224000	39.4331	257	1
1528141402.001689000	39.4505	87	0
1528141402.109884000	39.5587	256	0
1528141402.111559000	39.5604	148	0
1528141402.112683000	39.5615	104	1
1528141402.114069000	39.5629	92	0
1528141402.115646000	39.5645	249	0
1528141402.116664000	39.5655	101	1
1528141402.457522000	39.9064	553	1
1528141402.457612000	39.9065	271	1
1528141402.476179000	39.925	87	0
1528141402.598102000	40.0469	282	0
1528141402.599668000	40.0485	148	0
1528141402.600802000	40.0496	104	1
1528141402.602577000	40.0514	92	0
1528141402.604148000	40.053	320	0
1528141402.605788000	40.0546	101	1
1528141402.753187000	40.202	765	1
1528141402.753280000	40.2021	257	1
1528141402.771567000	40.2204	87	0
1528141402.907642000	40.3565	259	0
1528141402.909202000	40.358	148	0
1528141402.910755000	40.3596	92	0
1528141402.910826000	40.3597	104	1
1528141402.912331000	40.3612	154	0
1528141402.913808000	40.3626	101	1
1528141402.947655000	40.3965	259	0
1528141402.950783000	40.3996	98	1
1528141403.233825000	40.6827	452	1
1528141403.233892000	40.6827	256	1
1528141403.253298000	40.7021	87	0
1528141403.373270000	40.8221	233	0
1528141403.374783000	40.8236	148	0
1528141403.375829000	40.8247	104	1
1528141403.378301000	40.8271	92	0
1528141403.379947000	40.8288	178	0
1528141403.380742000	40.8296	101	1
1528141403.809435000	41.2583	390	1
1528141403.809531000	41.2584	259	1
1528141403.828571000	41.2774	87	0
1528141403.934736000	41.3836	304	0
1528141403.936288000	41.3851	148	0
1528141403.937861000	41.3867	104	1
1528141403.939698000	41.3885	92	0
1528141403.941298000	41.3901	146	0
1528141403.942775000	41.3916	101	1
1528141404.049110000	41.498	389	1
1528141404.049207000	41.498	257	1
1528141404.066798000	41.5156	87	0
1528141404.195759000	41.6446	233	0
1528141404.197298000	41.6461	148	0
1528141404.198878000	41.6477	104	1
1528141404.199888000	41.6487	92	0
1528141404.201627000	41.6505	232	0
1528141404.202784000	41.6516	101	1
1528141404.318915000	41.7678	387	1
1528141404.318991000	41.7678	259	1
1528141404.336085000	41.7849	87	0
1528141404.455726000	41.9046	258	0
1528141404.457277000	41.9061	148	0
1528141404.458895000	41.9077	104	1
1528141404.459234000	41.9081	92	0
1528141404.460838000	41.9097	332	0
1528141404.461839000	41.9107	101	1
1528141404.570010000	42.0189	388	1
1528141404.570099000	42.0189	259	1
1528141404.602924000	42.0518	388	1
1528141404.635888000	42.0847	259	1
1528141404.652535000	42.1014	87	0
1528141404.677019000	42.1259	87	0
1528141404.774861000	42.2237	303	0
1528141404.776376000	42.2252	148	0
1528141404.777823000	42.2267	107	1
1528141404.778987000	42.2278	92	0
1528141404.780679000	42.2295	338	0
1528141404.781841000	42.2307	101	1
1528141405.089220000	42.5381	387	1
1528141405.089282000	42.5381	257	1
1528141405.108825000	42.5577	87	0
1528141405.222537000	42.6714	235	0
1528141405.224095000	42.6729	148	0
1528141405.224935000	42.6738	104	1
1528141405.225678000	42.6745	92	0
1528141405.227241000	42.6761	101	0
1528141405.228934000	42.6778	101	1
1528141405.811257000	43.2601	388	1
1528141405.811340000	43.2602	259	1
1528141405.830925000	43.2798	87	0
1528141405.936116000	43.385	255	0
1528141405.937665000	43.3865	148	0
1528141405.938975000	43.3878	104	1
1528141405.940130000	43.389	92	0
1528141405.941758000	43.3906	118	0
1528141405.942885000	43.3917	101	1
1528141406.091444000	43.5403	390	1
1528141406.091539000	43.5404	257	1
1528141406.110378000	43.5592	87	0
1528141406.237720000	43.6866	233	0
1528141406.240983000	43.6898	101	1
1528141406.241597000	43.6904	158	0
1528141406.243166000	43.692	287	0
1528141406.243898000	43.6927	101	1
1528141406.577801000	44.0266	1002	1
1528141406.577893000	44.0267	259	1
1528141406.595719000	44.0446	87	0
1528141406.711663000	44.1605	298	0
1528141406.713244000	44.1621	148	0
1528141406.715014000	44.1639	104	1
1528141406.716278000	44.1651	92	0
1528141406.717841000	44.1667	98	0
1528141406.718928000	44.1678	101	1
1528141406.932256000	44.3811	388	1
1528141406.932322000	44.3812	257	1
1528141406.951772000	44.4006	87	0
1528141407.081972000	44.5308	291	0
1528141407.083541000	44.5324	148	0
1528141407.084972000	44.5338	104	1
1528141407.085518000	44.5344	92	0
1528141407.087080000	44.5359	297	0
1528141407.087951000	44.5368	101	1
1528141407.402354000	44.8512	554	1
1528141407.402416000	44.8513	260	1
1528141407.420263000	44.8691	87	0
1528141407.552040000	45.0009	258	0
1528141407.553590000	45.0024	148	0
1528141407.555077000	45.0039	104	1
1528141407.562003000	45.0108	92	0
1528141407.563561000	45.0124	99	0
1528141407.565066000	45.0139	101	1
1528141407.667355000	45.1162	764	1
1528141407.667445000	45.1163	257	1
1528141407.686183000	45.135	87	0
1528141407.835714000	45.2846	240	0
1528141407.837277000	45.2861	148	0
1528141407.839067000	45.2879	104	1
1528141407.839487000	45.2883	92	0
1528141407.841050000	45.2899	193	0
1528141407.841989000	45.2908	101	1
1528141408.142995000	45.5918	452	1
1528141408.143078000	45.5919	261	1
1528141408.161356000	45.6102	87	0
1528141408.513763000	45.9626	278	0
1528141408.515326000	45.9642	148	0
1528141408.517111000	45.966	104	1
1528141408.517369000	45.9662	92	0
1528141408.518983000	45.9678	274	0
1528141408.520035000	45.9689	101	1
1528141408.700082000	46.1489	387	1
1528141408.700159000	46.149	261	1
1528141408.717826000	46.1667	87	0
1528141408.843637000	46.2925	260	0
1528141408.845137000	46.294	148	0
1528141408.846153000	46.295	104	1
1528141408.849083000	46.2979	92	0
1528141408.850713000	46.2996	230	0
1528141408.852121000	46.301	101	1
1528141409.007258000	46.4561	389	1
1528141409.007313000	46.4562	257	1
1528141409.029823000	46.4787	87	0
1528141409.157662000	46.6065	258	0
1528141409.159216000	46.6081	148	0
1528141409.160171000	46.609	104	1
1528141409.162710000	46.6116	92	0
1528141409.164331000	46.6132	242	0
1528141409.165087000	46.6139	101	1
1528141409.265263000	46.7141	388	1
1528141409.265329000	46.7142	257	1
1528141409.282586000	46.7314	87	0
1528141409.428138000	46.877	258	0
1528141409.429691000	46.8785	148	0
1528141409.431167000	46.88	104	1
1528141409.431284000	46.8801	92	0
1528141409.432913000	46.8818	281	0
1528141409.434064000	46.8829	101	1
1528141409.499424000	46.9483	391	1
1528141409.499489000	46.9483	259	1
1528141409.518635000	46.9675	87	0
1528141409.527294000	46.9761	87	0
1528141409.867728000	47.3166	281	0
1528141409.869281000	47.3181	148	0
1528141409.870208000	47.319	107	1
1528141409.872096000	47.3209	92	0
1528141409.873671000	47.3225	313	0
1528141409.875182000	47.324	101	1
1528141409.952646000	47.4015	391	1
1528141409.952710000	47.4016	258	1
1528141409.970431000	47.4193	87	0
1528141410.133076000	47.5819	235	0
1528141410.134625000	47.5835	148	0
1528141410.136210000	47.5851	104	1
1528141410.136585000	47.5854	92	0
1528141410.138153000	47.587	213	0
1528141410.139122000	47.588	101	1
1528141410.227523000	47.6764	388	1
1528141410.227589000	47.6764	259	1
1528141410.245183000	47.694	87	0
1528141410.354143000	47.803	233	0
1528141410.355686000	47.8045	148	0
1528141410.357221000	47.8061	104	1
1528141410.358015000	47.8069	92	0
1528141410.359588000	47.8084	257	0
1528141410.361163000	47.81	101	1
1528141410.447501000	47.8963	387	1
1528141410.447597000	47.8964	259	1
1528141410.468939000	47.9178	87	0
1528141410.584947000	48.0338	330	0
1528141410.586453000	48.0353	148	0
1528141410.588233000	48.0371	104	1
1528141410.589444000	48.0383	92	0
1528141410.591068000	48.0399	188	0
1528141410.592146000	48.041	101	1
1528141410.727583000	48.1764	1006	1
1528141410.727683000	48.1765	257	1
1528141410.746665000	48.1955	87	0
1528141411.103878000	48.5527	235	0
1528141411.105399000	48.5542	148	0
1528141411.107066000	48.5559	92	0
1528141411.107290000	48.5561	107	1
1528141411.108663000	48.5575	223	0
1528141411.111249000	48.5601	98	1
1528141411.138908000	48.5877	388	1
1528141411.138972000	48.5878	261	1
1528141411.157073000	48.6059	87	0
1528141411.298061000	48.7469	233	0
1528141411.301007000	48.7498	148	0
1528141411.301271000	48.7501	104	1
1528141411.304229000	48.7531	92	0
1528141411.305846000	48.7547	195	0
1528141411.307282000	48.7561	101	1
1528141411.467584000	48.9164	549	1
1528141411.467644000	48.9165	257	1
1528141411.486664000	48.9355	87	0
1528141411.603417000	49.0523	257	0
1528141411.605000000	49.0538	148	0
1528141411.606291000	49.0551	104	1
1528141411.607481000	49.0563	92	0
1528141411.609053000	49.0579	295	0
1528141411.610206000	49.059	101	1
1528141411.918478000	49.3673	764	1
1528141411.918571000	49.3674	257	1
1528141411.936290000	49.3851	87	0
1528141412.293308000	49.7421	275	0
1528141412.294930000	49.7438	148	0
1528141412.296339000	49.7452	104	1
1528141412.298434000	49.7473	92	0
1528141412.301311000	49.7502	98	1
1528141412.303075000	49.7519	156	0
1528141412.306321000	49.7552	98	1
1528141412.807641000	50.2565	387	1
1528141412.807736000	50.2566	259	1
1528141412.827026000	50.2759	87	0
1528141413.091818000	50.5407	314	0
1528141413.093341000	50.5422	148	0
1528141413.094339000	50.5432	104	1
1528141413.094949000	50.5438	92	0
1528141413.096521000	50.5454	318	0
1528141413.097294000	50.5461	101	1
1528141413.257656000	50.7065	446	1
1528141413.257745000	50.7066	258	1
1528141413.282702000	50.7315	87	0
1528141413.291932000	50.7408	87	0
1528141413.398482000	50.8473	259	0
1528141413.400031000	50.8489	148	0
1528141413.401338000	50.8502	107	1
1528141413.402269000	50.8511	92	0
1528141413.403835000	50.8527	220	0
1528141413.405328000	50.8542	101	1
1528141413.682655000	51.1315	392	1
1528141413.682718000	51.1316	263	1
1528141413.700302000	51.1491	87	0
1528141413.859692000	51.3085	239	0
1528141413.861301000	51.3101	148	0
1528141413.862369000	51.3112	104	1
1528141413.866294000	51.3151	92	0
1528141413.867893000	51.3167	321	0
1528141413.869332000	51.3182	101	1
1528141413.971498000	51.4203	389	1
1528141413.971563000	51.4204	259	1
1528141413.989247000	51.4381	87	0
1528141414.096811000	51.5457	256	0
1528141414.098307000	51.5471	148	0
1528141414.099381000	51.5482	104	1
1528141414.101328000	51.5502	92	0
1528141414.102949000	51.5518	197	0
1528141414.104379000	51.5532	101	1
1528141414.222647000	51.6715	388	1
1528141414.222707000	51.6715	257	1
1528141414.240496000	51.6893	87	0
1528141414.598153000	52.047	281	0
1528141414.599705000	52.0485	148	0
1528141414.601426000	52.0503	104	1
1528141414.604865000	52.0537	92	0
1528141414.606384000	52.0552	339	0
1528141414.607360000	52.0562	101	1
1528141414.674109000	52.123	391	1
1528141414.674199000	52.123	259	1
1528141414.692048000	52.1409	87	0
1528141414.812591000	52.2614	259	0
1528141414.814089000	52.2629	148	0
1528141414.815390000	52.2642	104	1
1528141414.815670000	52.2645	92	0
1528141414.817244000	52.2661	326	0
1528141414.818379000	52.2672	101	1
1528141415.024777000	52.4736	389	1
1528141415.024842000	52.4737	257	1
1528141415.042792000	52.4916	87	0
1528141415.186250000	52.6351	233	0
1528141415.187795000	52.6366	148	0
1528141415.189456000	52.6383	92	0
1528141415.189543000	52.6384	104	1
1528141415.191106000	52.6399	288	0
1528141415.192413000	52.6413	101	1
1528141415.323782000	52.7726	387	1
1528141415.323871000	52.7727	257	1
1528141415.342845000	52.7917	87	0
1528141415.451304000	52.9001	305	0
1528141415.452860000	52.9017	148	0
1528141415.454383000	52.9032	92	0
1528141415.454487000	52.9033	104	1
1528141415.455980000	52.9048	294	0
1528141415.457517000	52.9064	101	1
1528141415.625277000	53.0741	388	1
1528141415.625360000	53.0742	257	1
1528141415.642460000	53.0913	87	0
1528141415.797881000	53.2467	235	0
1528141415.799395000	53.2482	148	0
1528141415.800531000	53.2494	104	1
1528141415.801778000	53.2506	92	0
1528141415.803295000	53.2521	229	0
1528141415.804446000	53.2533	101	1
1528141415.888138000	53.337	1005	1
1528141415.888224000	53.3371	258	1
1528141415.912016000	53.3609	87	0
1528141416.019092000	53.4679	235	0
1528141416.020728000	53.4696	148	0
1528141416.021543000	53.4704	104	1
1528141416.023024000	53.4719	92	0
1528141416.024524000	53.4734	284	0
1528141416.025456000	53.4743	101	1
1528141416.570715000	54.0196	555	1
1528141416.570779000	54.0196	264	1
1528141416.589807000	54.0386	87	0
1528141416.745824000	54.1947	329	0
1528141416.747369000	54.1962	148	0
1528141416.748500000	54.1973	104	1
1528141416.749039000	54.1979	92	0
1528141416.750680000	54.1995	299	0
1528141416.751641000	54.2005	101	1
1528141416.804886000	54.2537	767	1
1528141416.804949000	54.2538	257	1
1528141416.824194000	54.273	87	0
1528141416.977225000	54.4261	235	0
1528141416.978775000	54.4276	148	0
1528141416.980651000	54.4295	104	1
1528141416.982309000	54.4312	92	0
1528141416.983904000	54.4327	123	0
1528141416.984521000	54.4334	101	1
1528141417.034689000	54.4835	388	1
1528141417.034778000	54.4836	257	1
1528141417.053118000	54.502	87	0
1528141417.184321000	54.6332	236	0
1528141417.185852000	54.6347	148	0
1528141417.187630000	54.6365	104	1
1528141417.187970000	54.6368	92	0
1528141417.189535000	54.6384	247	0
1528141417.190527000	54.6394	101	1
1528141417.253630000	54.7025	452	1
1528141417.253694000	54.7025	261	1
1528141417.270534000	54.7194	87	0
1528141417.401411000	54.8503	258	0
1528141417.403012000	54.8519	148	0
1528141417.404635000	54.8535	104	1
1528141417.406610000	54.8555	92	0
1528141417.408239000	54.8571	227	0
1528141417.409631000	54.8585	101	1
1528141417.514753000	54.9636	389	1
1528141417.514820000	54.9637	257	1
1528141417.548599000	54.9974	389	1
1528141417.551265000	55.0001	87	0
1528141417.565914000	55.0148	87	0
1528141417.665515000	55.1144	277	0
1528141417.667061000	55.1159	148	0
1528141417.668574000	55.1174	107	1
1528141417.669459000	55.1183	92	0
1528141417.671067000	55.1199	109	0
1528141417.672555000	55.1214	101	1
1528141417.781191000	55.23	389	1
1528141417.781274000	55.2301	259	1
1528141417.798838000	55.2477	87	0
1528141417.935939000	55.3848	291	0
1528141417.937487000	55.3863	148	0
1528141417.938656000	55.3875	104	1
1528141417.939890000	55.3887	92	0
1528141417.941522000	55.3904	101	0
1528141417.942568000	55.3914	101	1
1528141418.043903000	55.4927	388	1
1528141418.043977000	55.4928	257	1
1528141418.061871000	55.5107	87	0
1528141418.183123000	55.632	235	0
1528141418.184633000	55.6335	148	0
1528141418.185671000	55.6345	104	1
1528141418.187116000	55.636	92	0
1528141418.188626000	55.6375	236	0
1528141418.189582000	55.6384	101	1
1528141418.323994000	55.7728	388	1
1528141418.324088000	55.7729	257	1
1528141418.342214000	55.7911	87	0
1528141418.457584000	55.9064	263	0
1528141418.459220000	55.9081	148	0
1528141418.460687000	55.9095	104	1
1528141418.461198000	55.91	92	0
1528141418.462844000	55.9117	227	0
1528141418.463596000	55.9124	101	1
1528141418.736930000	56.1858	393	1
1528141418.737017000	56.1859	259	1
1528141418.753939000	56.2028	87	0
1528141419.117139000	56.566	256	0
1528141419.118683000	56.5675	148	0
1528141419.119717000	56.5686	104	1
1528141419.121912000	56.5708	92	0
1528141419.123493000	56.5723	340	0
1528141419.124636000	56.5735	101	1
1528141419.294092000	56.7429	388	1
1528141419.294168000	56.743	259	1
1528141419.312056000	56.7609	87	0
1528141419.647734000	57.0966	282	0
1528141419.649299000	57.0981	148	0
1528141419.650752000	57.0996	104	1
1528141419.651396000	57.1002	92	0
1528141419.653003000	57.1018	117	0
1528141419.653655000	57.1025	101	1
1528141419.834076000	57.2829	393	1
1528141419.834166000	57.283	260	1
1528141419.852583000	57.3014	87	0
1528141419.976977000	57.4258	255	0
1528141419.978528000	57.4274	148	0
1528141419.979772000	57.4286	104	1
1528141419.980076000	57.4289	92	0
1528141419.981697000	57.4305	291	0
1528141419.982691000	57.4315	101	1
1528141420.135407000	57.5842	1001	1
1528141420.135463000	57.5843	257	1
1528141420.167720000	57.6166	1001	1
1528141420.200830000	57.6497	257	1
1528141420.219248000	57.6681	87	0
1528141420.354235000	57.8031	232	0
1528141420.355748000	57.8046	148	0
1528141420.356795000	57.8056	104	1
1528141420.358379000	57.8072	92	0
1528141420.359986000	57.8088	113	0
1528141420.360739000	57.8096	101	1
1528141420.574961000	58.0238	549	1
1528141420.575023000	58.0239	260	1
1528141420.593744000	58.0426	87	0
1528141420.951600000	58.4004	302	0
1528141420.953157000	58.402	148	0
1528141420.954829000	58.4037	104	1
1528141420.956058000	58.4049	92	0
1528141420.957633000	58.4065	274	0
1528141420.958742000	58.4076	101	1
1528141420.990845000	58.4397	399	1
1528141420.990898000	58.4397	260	1
1528141421.009144000	58.458	87	0
1528141421.358580000	58.8074	233	0
1528141421.360130000	58.809	148	0
1528141421.361849000	58.8107	104	1
1528141421.363519000	58.8124	92	0
1528141421.365087000	58.8139	182	0
1528141421.365753000	58.8146	101	1
1528141421.615214000	59.0641	756	1
1528141421.615276000	59.0641	262	1
1528141421.632559000	59.0814	87	0
1528141421.755760000	59.2046	260	0
1528141421.757299000	59.2061	148	0
1528141421.758833000	59.2077	92	0
1528141421.758894000	59.2077	104	1
1528141421.760465000	59.2093	300	0
1528141421.761794000	59.2106	101	1
1528141421.909248000	59.3581	451	1
1528141421.909330000	59.3582	258	1
1528141421.927630000	59.3765	87	0
1528141422.106031000	59.5549	303	0
1528141422.107580000	59.5564	148	0
1528141422.108812000	59.5577	104	1
1528141422.110300000	59.5591	92	0
1528141422.111930000	59.5608	137	0
1528141422.112801000	59.5616	101	1
1528141422.399323000	59.8482	392	1
1528141422.399414000	59.8483	263	1
1528141422.416560000	59.8654	87	0
1528141422.564480000	60.0133	259	0
1528141422.566029000	60.0149	148	0
1528141422.566921000	60.0158	104	1
1528141422.567793000	60.0166	92	0
1528141422.569310000	60.0182	296	0
1528141422.570908000	60.0197	101	1
1528141422.700239000	60.1491	388	1
1528141422.700305000	60.1491	259	1
1528141422.718266000	60.1671	87	0
1528141423.071546000	60.5204	233	0
1528141423.073101000	60.5219	148	0
1528141423.073861000	60.5227	104	1
1528141423.076229000	60.5251	92	0
1528141423.077802000	60.5266	281	0
1528141423.078895000	60.5277	101	1
1528141423.224507000	60.6733	388	1
1528141423.224595000	60.6734	263	1
1528141423.242404000	60.6912	87	0
1528141423.354065000	60.8029	232	0
1528141423.355631000	60.8045	148	0
1528141423.356857000	60.8057	104	1
1528141423.359480000	60.8083	92	0
1528141423.361187000	60.81	340	0
1528141423.361865000	60.8107	101	1
1528141423.683522000	61.1324	387	1
1528141423.683608000	61.1324	263	1
1528141423.701460000	61.1503	87	0
1528141423.826858000	61.2757	301	0
1528141423.828486000	61.2773	148	0
1528141423.829992000	61.2788	104	1
1528141423.831467000	61.2803	92	0
1528141423.832988000	61.2818	340	0
1528141423.833903000	61.2827	101	1
1528141423.951122000	61.4	391	1
1528141423.951191000	61.4	259	1
1528141423.969906000	61.4187	87	0
1528141424.106553000	61.5554	293	0
1528141424.108042000	61.5569	148	0
1528141424.109008000	61.5578	104	1
1528141424.113119000	61.562	92	0
1528141424.114679000	61.5635	92	0
1528141424.115927000	61.5648	101	1
1528141424.242418000	61.6913	389	1
1528141424.242515000	61.6914	259	1
1528141424.259660000	61.7085	87	0
1528141424.382344000	61.8312	256	0
1528141424.383946000	61.8328	148	0
1528141424.385025000	61.8339	104	1
1528141424.387838000	61.8367	92	0
1528141424.389380000	61.8382	281	0
1528141424.391055000	61.8399	101	1
1528141424.471444000	61.9203	387	1
1528141424.471541000	61.9204	259	1
1528141424.491002000	61.9398	87	0
1528141424.619637000	62.0685	237	0
1528141424.621258000	62.0701	148	0
1528141424.622977000	62.0718	104	1
1528141424.624347000	62.0732	92	0
1528141424.625920000	62.0748	210	0
1528141424.626986000	62.0758	101	1
1528141424.774020000	62.2229	1006	1
1528141424.774092000	62.2229	261	1
1528141424.792418000	62.2413	87	0
1528141424.926767000	62.3756	255	0
1528141424.928304000	62.3771	148	0
1528141424.930055000	62.3789	104	1
1528141424.930653000	62.3795	92	0
1528141424.932225000	62.3811	207	0
1528141424.932969000	62.3818	101	1
1528141424.975430000	62.4243	529	1
1528141424.975520000	62.4244	1412	1
1528141424.975550000	62.4244	1412	1
1528141424.975590000	62.4244	1412	1
1528141424.975629000	62.4245	562	1
1528141424.994508000	62.4433	87	0
1528141425.097631000	62.5465	389	0
1528141425.100078000	62.5489	101	1
1528141425.104649000	62.5535	80	0
1528141425.107055000	62.5559	98	1
1528141425.192200000	62.641	404	1
1528141425.192264000	62.6411	260	1
1528141425.210733000	62.6596	87	0
1528141425.658798000	63.1076	304	0
1528141425.660299000	63.1091	148	0
1528141425.662103000	63.1109	104	1
1528141425.662513000	63.1114	92	0
1528141425.664062000	63.1129	309	0
1528141425.665014000	63.1139	101	1
1528141425.678190000	63.127	752	1
1528141425.678273000	63.1271	259	1
1528141425.696045000	63.1449	87	0
1528141425.848300000	63.2971	281	0
1528141425.849846000	63.2987	148	0
1528141425.851105000	63.2999	104	1
1528141425.852067000	63.3009	92	0
1528141425.853699000	63.3025	335	0
1528141425.855095000	63.3039	101	1
1528141425.978376000	63.4272	447	1
1528141425.978441000	63.4273	261	1
1528141425.996243000	63.4451	87	0
1528141426.106693000	63.5555	233	0
1528141426.108241000	63.5571	148	0
1528141426.109177000	63.558	104	1
1528141426.110522000	63.5594	92	0
1528141426.112099000	63.5609	273	0
1528141426.113061000	63.5619	101	1
1528141426.408470000	63.8573	391	1
1528141426.408536000	63.8574	263	1
1528141426.426810000	63.8757	87	0
1528141426.541908000	63.9907	259	0
1528141426.543461000	63.9923	148	0
1528141426.545148000	63.994	104	1
1528141426.546034000	63.9949	92	0
1528141426.547598000	63.9964	92	0
1528141426.549137000	63.998	101	1
1528141426.688346000	64.1372	388	1
1528141426.688442000	64.1373	261	1
1528141426.717943000	64.1668	87	0
1528141426.731294000	64.1801	87	0
1528141426.854392000	64.3032	307	0
1528141426.855989000	64.3048	148	0
1528141426.857174000	64.306	107	1
1528141426.857576000	64.3064	92	0
1528141426.859126000	64.308	206	0
1528141426.860078000	64.3089	101	1
1528141426.948449000	64.3973	390	1
1528141426.948515000	64.3974	259	1
1528141426.966298000	64.4151	87	0
1528141427.089667000	64.5385	235	0
1528141427.091268000	64.5401	148	0
1528141427.092151000	64.541	104	1
1528141427.095137000	64.544	92	0
1528141427.096705000	64.5455	319	0
1528141427.098101000	64.5469	101	1
1528141427.187250000	64.6361	388	1
1528141427.187342000	64.6362	259	1
1528141427.204675000	64.6535	87	0
1528141427.318643000	64.7675	233	0
1528141427.320152000	64.769	148	0
1528141427.321222000	64.7701	104	1
1528141427.324152000	64.773	92	0
1528141427.325802000	64.7746	88	0
1528141427.327201000	64.776	101	1
1528141427.420415000	64.8693	387	1
1528141427.420476000	64.8693	261	1
1528141427.444005000	64.8928	87	0
1528141427.591565000	65.0404	258	0
1528141427.593143000	65.042	148	0
1528141427.594212000	65.0431	104	1
1528141427.595379000	65.0442	92	0
1528141427.597026000	65.0459	240	0
1528141427.598130000	65.047	101	1
1528141427.878662000	65.3275	389	1
1528141427.878753000	65.3276	263	1
1528141427.897247000	65.3461	87	0
1528141428.008270000	65.4571	275	0
1528141428.009807000	65.4586	148	0
1528141428.011256000	65.4601	104	1
1528141428.011671000	65.4605	92	0
1528141428.013300000	65.4621	192	0
1528141428.014147000	65.463	101	1
1528141428.401453000	65.8503	388	1
1528141428.401531000	65.8504	260	1
1528141428.418693000	65.8675	87	0
1528141428.578687000	66.0275	316	0
1528141428.580243000	66.0291	148	0
1528141428.581267000	66.0301	104	1
1528141428.583327000	66.0322	92	0
1528141428.584951000	66.0338	182	0
1528141428.586179000	66.035	101	1
1528141428.804514000	66.2534	1007	1
1528141428.804579000	66.2534	261	1
1528141428.822676000	66.2715	87	0
1528141428.937062000	66.3859	233	0
1528141428.938625000	66.3875	148	0
1528141428.940277000	66.3891	104	1
1528141428.941071000	66.3899	92	0
1528141428.942646000	66.3915	334	0
1528141428.944272000	66.3931	101	1
1528141429.404407000	66.8532	552	1
1528141429.404473000	66.8533	258	1
1528141429.421912000	66.8708	87	0
1528141429.538256000	66.9871	262	0
1528141429.539809000	66.9887	148	0
1528141429.541320000	66.9902	104	1
1528141429.541716000	66.9906	92	0
1528141429.543275000	66.9921	296	0
1528141429.544258000	66.9931	101	1
1528141429.689537000	67.1384	403	1
1528141429.689615000	67.1385	378	1
1528141429.707322000	67.1562	87	0
1528141429.818454000	67.2673	256	0
1528141429.820007000	67.2688	148	0
1528141429.821275000	67.2701	104	1
1528141429.823164000	67.272	92	0
1528141429.824762000	67.2736	206	0
1528141429.826255000	67.2751	101	1
1528141430.424978000	67.8738	754	1
1528141430.425066000	67.8739	259	1
1528141430.442897000	67.8917	87	0
1528141430.553955000	68.0028	257	0
1528141430.555508000	68.0043	148	0
1528141430.556297000	68.0051	104	1
1528141430.558313000	68.0072	92	0
1528141430.559875000	68.0087	234	0
1528141430.561319000	68.0102	101	1
1528141430.702648000	68.1515	447	1
1528141430.702738000	68.1516	261	1
1528141430.721705000	68.1705	87	0
1528141430.843188000	68.292	235	0
1528141430.844801000	68.2936	148	0
1528141430.846340000	68.2952	104	1
1528141430.847016000	68.2959	92	0
1528141430.848589000	68.2974	337	0
1528141430.849303000	68.2981	101	1
1528141430.994508000	68.4433	388	1
1528141430.994596000	68.4434	259	1
1528141431.013013000	68.4619	87	0
1528141431.152332000	68.6012	279	0
1528141431.153975000	68.6028	148	0
1528141431.155373000	68.6042	104	1
1528141431.156094000	68.6049	92	0
1528141431.157664000	68.6065	251	0
1528141431.158343000	68.6072	101	1
1528141431.303590000	68.7524	387	1
1528141431.303651000	68.7525	259	1
1528141431.321164000	68.77	87	0
1528141431.446268000	68.8951	305	0
1528141431.447828000	68.8967	148	0
1528141431.449367000	68.8982	104	1
1528141431.449388000	68.8982	92	0
1528141431.451078000	68.8999	146	0
1528141431.452352000	68.9012	101	1
1528141431.509998000	68.9588	369	1
1528141431.510096000	68.9589	1412	1
1528141431.510133000	68.959	1412	1
1528141431.510161000	68.959	1153	1
1528141431.526827000	68.9757	87	0
1528141431.593618000	69.0425	321	1
1528141431.593708000	69.0425	259	1
1528141431.613787000	69.0626	87	0
1528141431.630024000	69.0789	392	0
1528141431.632372000	69.0812	104	1
1528141431.635858000	69.0847	80	0
1528141431.638372000	69.0872	98	1
1528141431.727082000	69.1759	313	0
1528141431.728634000	69.1775	148	0
1528141431.730394000	69.1792	101	1
1528141431.731958000	69.1808	92	0
1528141431.733536000	69.1824	309	0
1528141431.734354000	69.1832	101	1
1528141431.852713000	69.3016	388	1
1528141431.852808000	69.3016	259	1
1528141431.870595000	69.3194	87	0
1528141431.983248000	69.4321	232	0
1528141431.984802000	69.4336	148	0
1528141431.986422000	69.4353	104	1
1528141431.986781000	69.4356	92	0
1528141431.988290000	69.4371	165	0
1528141431.989375000	69.4382	101	1
1528141432.152672000	69.6015	387	1
1528141432.152759000	69.6016	261	1
1528141432.171550000	69.6204	87	0
1528141432.297815000	69.7467	235	0
1528141432.300443000	69.7493	101	1
1528141432.300792000	69.7496	148	0
1528141432.303420000	69.7523	98	1
1528141432.304079000	69.7529	92	0
1528141432.305640000	69.7545	203	0
1528141432.306391000	69.7552	101	1
1528141432.422786000	69.8716	388	1
1528141432.422853000	69.8717	261	1
1528141432.442796000	69.8916	87	0
1528141432.577216000	70.0261	259	0
1528141432.578764000	70.0276	148	0
1528141432.580492000	70.0293	104	1
1528141432.581610000	70.0305	92	0
1528141432.583177000	70.032	228	0
1528141432.584419000	70.0333	101	1
1528141432.713793000	70.1626	388	1
1528141432.713859000	70.1627	259	1
1528141432.732460000	70.1813	87	0
1528141432.850444000	70.2993	277	0
1528141432.852095000	70.3009	148	0
1528141432.853510000	70.3024	104	1
1528141432.854476000	70.3033	92	0
1528141432.856036000	70.3049	149	0
1528141432.857498000	70.3063	101	1
1528141432.972769000	70.4216	1007	1
1528141432.972857000	70.4217	261	1
1528141432.989970000	70.4388	87	0
1528141433.120162000	70.569	294	0
1528141433.121776000	70.5706	148	0
1528141433.123446000	70.5723	104	1
1528141433.124363000	70.5732	92	0
1528141433.125936000	70.5748	170	0
1528141433.127436000	70.5763	101	1
1528141433.418018000	70.8669	555	1
1528141433.418100000	70.8669	263	1
1528141433.438076000	70.8869	87	0
1528141433.569187000	71.018	256	0
1528141433.570797000	71.0196	148	0
1528141433.572568000	71.0214	104	1
1528141433.572977000	71.0218	92	0
1528141433.574510000	71.0234	119	0
1528141433.575467000	71.0243	101	1
1528141433.742076000	71.1909	399	1
1528141433.742160000	71.191	261	1
1528141433.761031000	71.2099	87	0
1528141433.770871000	71.2197	87	0
1528141433.896660000	71.3455	239	0
1528141433.898203000	71.347	148	0
1528141433.899496000	71.3483	107	1
1528141433.900545000	71.3494	92	0
1528141433.902107000	71.3509	88	0
1528141433.903506000	71.3523	101	1
1528141434.162906000	71.6117	388	1
1528141434.162971000	71.6118	263	1
1528141434.181310000	71.6302	87	0
1528141434.290569000	71.7394	258	0
1528141434.292179000	71.741	148	0
1528141434.293624000	71.7425	104	1
1528141434.297720000	71.7466	92	0
1528141434.300577000	71.7494	98	1
1528141434.300623000	71.7495	251	0
1528141434.303582000	71.7524	98	1
1528141434.512464000	71.9613	734	1
1528141434.512543000	71.9614	1412	1
1528141434.512583000	71.9614	1412	1
1528141434.512618000	71.9615	1412	1
1528141434.512656000	71.9615	1412	1
1528141434.512698000	71.9615	1412	1
1528141434.512732000	71.9616	1412	1
1528141434.512770000	71.9616	1412	1
1528141434.512810000	71.9617	1412	1
1528141434.512844000	71.9617	1412	1
1528141434.512880000	71.9617	1412	1
1528141434.512930000	71.9618	1412	1
1528141434.514529000	71.9634	1412	1
1528141434.514570000	71.9634	1412	1
1528141434.514626000	71.9635	1412	1
1528141434.516520000	71.9654	140	1
1528141434.537056000	71.9859	87	0
1528141434.538667000	71.9875	87	0
1528141434.653907000	72.1027	397	1
1528141434.653969000	72.1028	261	1
1528141434.670194000	72.119	400	0
1528141434.673624000	72.1225	98	1
1528141434.676020000	72.1249	80	0
1528141434.678613000	72.1275	98	1
1528141434.680236000	72.1291	87	0
1528141434.797113000	72.246	292	0
1528141434.798607000	72.2474	148	0
1528141434.799552000	72.2484	104	1
1528141434.801583000	72.2504	92	0
1528141434.803168000	72.252	258	0
1528141434.804558000	72.2534	101	1
1528141434.963866000	72.4127	392	1
1528141434.963927000	72.4128	259	1
1528141434.981103000	72.4299	87	0
1528141435.146608000	72.5954	279	0
1528141435.148189000	72.597	148	0
1528141435.149675000	72.5985	104	1
1528141435.149691000	72.5985	92	0
1528141435.151314000	72.6002	125	0
1528141435.152568000	72.6014	101	1
1528141435.392893000	72.8417	387	1
1528141435.392954000	72.8418	263	1
1528141435.410297000	72.8591	87	0
1528141435.520001000	72.9688	259	0
1528141435.521616000	72.9705	148	0
1528141435.522672000	72.9715	104	1
1528141435.523282000	72.9721	92	0
1528141435.524853000	72.9737	327	0
1528141435.525574000	72.9744	101	1
1528141435.856183000	73.305	392	1
1528141435.856277000	73.3051	262	1
1528141435.873696000	73.3225	87	0
1528141435.995608000	73.4444	235	0
1528141435.997177000	73.446	148	0
1528141435.998673000	73.4475	92	0
1528141435.998776000	73.4476	104	1
1528141436.000301000	73.4491	129	0
1528141436.001624000	73.4505	101	1
1528141436.080798000	73.5296	389	1
1528141436.080896000	73.5297	259	1
1528141436.105631000	73.5545	87	0
1528141436.211835000	73.6607	303	0
1528141436.213350000	73.6622	148	0
1528141436.214700000	73.6635	104	1
1528141436.215036000	73.6639	92	0
1528141436.216606000	73.6654	135	0
1528141436.217617000	73.6665	101	1
1528141436.331995000	73.7808	387	1
1528141436.332056000	73.7809	259	1
1528141436.357343000	73.8062	87	0
1528141436.479581000	73.9284	259	0
1528141436.481301000	73.9301	148	0
1528141436.482737000	73.9316	104	1
1528141436.483974000	73.9328	92	0
1528141436.485544000	73.9344	186	0
1528141436.486639000	73.9355	101	1
1528141436.602071000	74.0509	388	1
1528141436.602164000	74.051	261	1
1528141436.620199000	74.069	87	0
1528141436.756318000	74.2052	233	0
1528141436.757874000	74.2067	148	0
1528141436.759550000	74.2084	92	0
1528141436.759786000	74.2086	107	1
1528141436.761132000	74.21	202	0
1528141436.763700000	74.2125	98	1
1528141436.856789000	74.3056	390	1
1528141436.856876000	74.3057	258	1
1528141436.877302000	74.3261	87	0
1528141437.028052000	74.4769	232	0
1528141437.029681000	74.4785	148	0
1528141437.030760000	74.4796	104	1
1528141437.031949000	74.4808	92	0
1528141437.033522000	74.4824	112	0
1528141437.034703000	74.4835	101	1
1528141437.271963000	74.7208	1005	1
1528141437.272056000	74.7209	261	1
1528141437.289461000	74.7383	87	0
1528141437.410964000	74.8598	298	0
1528141437.412496000	74.8613	148	0
1528141437.413784000	74.8626	104	1
1528141437.415295000	74.8641	92	0
1528141437.416880000	74.8657	237	0
1528141437.417678000	74.8665	101	1
1528141437.571122000	75.02	550	1
1528141437.571184000	75.02	259	1
1528141437.588376000	75.0372	87	0
1528141437.706754000	75.1556	293	0
1528141437.708305000	75.1571	148	0
1528141437.709810000	75.1587	104	1
1528141437.711043000	75.1599	92	0
1528141437.712633000	75.1615	108	0
1528141437.713709000	75.1626	101	1
1528141438.071274000	75.5201	405	1
1528141438.071370000	75.5202	264	1
1528141438.089054000	75.5379	87	0
1528141438.198818000	75.6477	233	0
1528141438.200370000	75.6492	148	0
1528141438.201777000	75.6506	104	1
1528141438.202082000	75.6509	92	0
1528141438.203723000	75.6526	262	0
1528141438.204745000	75.6536	101	1
1528141438.285921000	75.7348	387	1
1528141438.286016000	75.7349	259	1
1528141438.304473000	75.7533	87	0
1528141438.421375000	75.8702	262	0
1528141438.423019000	75.8719	148	0
1528141438.423767000	75.8726	104	1
1528141438.426124000	75.875	92	0
1528141438.427681000	75.8765	198	0
1528141438.428741000	75.8776	101	1
1528141438.516064000	75.9649	753	1
1528141438.516155000	75.965	261	1
1528141438.535270000	75.9841	87	0
1528141438.672604000	76.1214	258	0
1528141438.674157000	76.123	148	0
1528141438.675851000	76.1247	104	1
1528141438.677146000	76.126	92	0
1528141438.678769000	76.1276	244	0
1528141438.679765000	76.1286	101	1
1528141438.756381000	76.2052	448	1
1528141438.756475000	76.2053	259	1
1528141438.774208000	76.223	87	0
1528141438.978316000	76.4272	233	0
1528141438.979835000	76.4287	148	0
1528141438.980878000	76.4297	104	1
1528141438.985472000	76.4343	92	0
1528141438.987043000	76.4359	113	0
1528141438.987755000	76.4366	101	1
1528141439.025854000	76.4747	391	1
1528141439.025919000	76.4748	259	1
1528141439.043942000	76.4928	87	0
1528141439.155251000	76.6041	235	0
1528141439.156805000	76.6056	148	0
1528141439.157885000	76.6067	104	1
1528141439.158789000	76.6076	92	0
1528141439.160293000	76.6091	162	0
1528141439.161863000	76.6107	101	1
1528141439.287114000	76.736	388	1
1528141439.287207000	76.736	259	1
1528141439.305298000	76.7541	87	0
1528141439.414277000	76.8631	305	0
1528141439.415816000	76.8647	148	0
1528141439.416885000	76.8657	104	1
1528141439.417343000	76.8662	92	0
1528141439.418967000	76.8678	265	0
1528141439.419796000	76.8686	101	1
1528141439.737249000	77.1861	392	1
1528141439.737339000	77.1862	262	1
1528141439.754726000	77.2036	87	0
1528141439.881312000	77.3302	281	0
1528141439.882862000	77.3317	148	0
1528141439.883847000	77.3327	104	1
1528141439.887008000	77.3358	92	0
1528141439.888571000	77.3374	214	0
1528141439.889847000	77.3387	101	1
1528141440.183328000	77.6322	389	1
1528141440.183419000	77.6323	261	1
1528141440.201652000	77.6505	87	0
1528141440.207808000	77.6566	87	0
1528141440.319200000	77.768	235	0
1528141440.320826000	77.7697	148	0
1528141440.321952000	77.7708	107	1
1528141440.322932000	77.7718	92	0
1528141440.324741000	77.7736	223	0
1528141440.325853000	77.7747	101	1
1528141440.421061000	77.8699	388	1
1528141440.421159000	77.87	259	1
1528141440.440098000	77.8889	87	0
1528141440.556685000	78.0055	256	0
1528141440.558238000	78.0071	148	0
1528141440.559969000	78.0088	104	1
1528141440.562908000	78.0117	92	0
1528141440.564501000	78.0133	262	0
1528141440.565945000	78.0148	101	1
1528141440.692484000	78.1413	392	1
1528141440.692579000	78.1414	263	1
1528141440.710074000	78.1589	87	0
1528141440.848368000	78.2972	306	0
1528141440.849896000	78.2987	148	0
1528141440.850894000	78.2997	104	1
1528141440.851551000	78.3004	92	0
1528141440.853117000	78.302	87	0
1528141440.853867000	78.3027	101	1
1528141441.105813000	78.5547	1008	1
1528141441.105896000	78.5547	502	1
1528141441.124506000	78.5733	87	0
1528141441.252406000	78.7012	235	0
1528141441.253961000	78.7028	148	0
1528141441.254997000	78.7038	104	1
1528141441.256297000	78.7051	92	0
1528141441.257904000	78.7067	188	0
1528141441.258902000	78.7077	101	1
1528141441.546435000	78.9953	553	1
1528141441.546494000	78.9953	316	1
1528141441.564302000	79.0131	87	0
1528141441.684660000	79.1335	256	0
1528141441.686209000	79.1351	148	0
1528141441.688011000	79.1369	104	1
1528141441.688906000	79.1377	92	0
1528141441.690453000	79.1393	312	0
1528141441.692006000	79.1408	101	1
1528141442.022212000	79.4711	403	1
1528141442.022271000	79.4711	222	1
1528141442.042587000	79.4914	87	0
1528141442.150577000	79.5994	233	0
1528141442.152141000	79.601	148	0
1528141442.153035000	79.6019	104	1
1528141442.154942000	79.6038	92	0
1528141442.156581000	79.6054	109	0
1528141442.158030000	79.6069	101	1
1528141444.969637000	82.4185	387	1
1528141444.969723000	82.4186	259	1
1528141444.987168000	82.436	87	0
1528141445.126740000	82.5756	301	0
1528141445.128295000	82.5771	148	0
1528141445.129237000	82.5781	104	1
1528141445.131625000	82.5805	92	0
1528141445.133169000	82.582	238	0
1528141445.134129000	82.583	101	1
1528141445.312380000	82.7612	758	1
1528141445.312444000	82.7613	261	1
1528141445.330165000	82.779	87	0
1528141445.458399000	82.9072	314	0
1528141445.460015000	82.9089	148	0
1528141445.461225000	82.9101	104	1
1528141445.461646000	82.9105	92	0
1528141445.463190000	82.912	187	0
1528141445.464149000	82.913	101	1
1528141445.764599000	83.2134	450	1
1528141445.764659000	83.2135	260	1
1528141445.783002000	83.2318	87	0
1528141445.809667000	83.2585	302	1
1528141445.809758000	83.2586	1412	1
1528141445.809782000	83.2586	1412	1
1528141445.809810000	83.2587	1412	1
1528141445.809829000	83.2587	567	1
[truncated: 670 more rows]
