# Supplementary material for: Method for multi-task learning fusion network traffic classification to address small sample labels
Source: Sci Rep. 2024 Jan 30;14:2518. doi: 10.1038/s41598-024-51933-8 (PMC10827795; doi:10.1038/s41598-024-51933-8)
Supplement: Supplementary file 2 — Supplementary Information 2. [file 41598_2024_51933_MOESM2_ESM.zip › QUIC Dataset/QUIC Dataset/pretraining/Google Doc/GoogleDoc-1124.txt]

1527949360.022584000	0	189	1
1527949360.042293000	0.0197091	67	0
1527949360.305824000	0.28324	286	0
1527949360.310520000	0.287936	81	1
1527949360.349541000	0.326957	1392	0
1527949360.349778000	0.327194	1392	0
1527949360.350715000	0.328131	1392	0
1527949360.350721000	0.328137	166	0
1527949360.350722000	0.328138	64	0
1527949360.355018000	0.332434	90	1
1527949360.393459000	0.370875	1392	0
1527949360.393584000	0.371	1392	0
1527949360.393691000	0.371107	1392	0
1527949360.393694000	0.37111	178	0
1527949360.393767000	0.371183	1392	0
1527949360.393988000	0.371404	1392	0
1527949360.394284000	0.3717	1392	0
1527949360.394286000	0.371702	153	0
1527949360.394644000	0.37206	1392	0
1527949360.394957000	0.372373	1392	0
1527949360.395425000	0.372841	1286	0
1527949360.395879000	0.373295	1171	0
1527949360.398568000	0.375984	105	1
1527949360.399300000	0.376716	1392	0
1527949360.399603000	0.377019	1392	0
1527949360.399898000	0.377314	1392	0
1527949360.401130000	0.378546	170	0
1527949360.402065000	0.379481	93	1
1527949360.402325000	0.379741	1217	0
1527949360.406098000	0.383514	78	1
1527949360.410817000	0.388233	1392	0
1527949360.410820000	0.388236	232	0
1527949360.411138000	0.388554	1392	0
1527949360.411207000	0.388623	782	0
1527949360.411274000	0.38869	1392	0
1527949360.411449000	0.388865	983	0
1527949360.414660000	0.392076	1392	0
1527949360.415120000	0.392536	1392	0
1527949360.415333000	0.392749	1392	0
1527949360.416726000	0.394142	1392	0
1527949360.416728000	0.394144	257	0
1527949360.416787000	0.394203	93	1
1527949360.420161000	0.397577	90	1
1527949360.438880000	0.416296	1392	0
1527949360.439004000	0.41642	1392	0
1527949360.439172000	0.416588	1392	0
1527949360.439174000	0.41659	178	0
1527949360.439522000	0.416938	1392	0
1527949360.440697000	0.418113	136	0
1527949360.444843000	0.422259	1392	0
1527949360.445324000	0.42274	1392	0
1527949360.445464000	0.42288	1392	0
1527949360.445466000	0.422882	168	0
1527949360.445631000	0.423047	93	1
1527949360.445643000	0.423059	771	0
1527949360.450111000	0.427527	90	1
1527949360.451828000	0.429244	1392	0
1527949360.452102000	0.429518	1392	0
1527949360.452410000	0.429826	1392	0
1527949360.452494000	0.42991	765	0
1527949360.457319000	0.434735	87	1
1527949360.852797000	0.830213	298	1
1527949360.852896000	0.830312	1392	1
1527949360.852936000	0.830352	886	1
1527949360.854014000	0.83143	800	1
1527949360.872162000	0.849578	67	0
1527949361.131947000	1.10936	129	1
1527949361.150617000	1.12803	67	0
1527949361.314677000	1.29209	307	0
1527949361.314959000	1.29238	1392	0
1527949361.315273000	1.29269	1392	0
1527949361.315343000	1.29276	1392	0
1527949361.315345000	1.29276	160	0
1527949361.315608000	1.29302	1392	0
1527949361.315698000	1.29311	1392	0
1527949361.315800000	1.29322	1051	0
1527949361.318229000	1.29564	105	1
1527949361.318786000	1.2962	356	0
1527949361.318866000	1.29628	72	0
1527949361.319238000	1.29665	249	0
1527949361.322127000	1.29954	84	1
1527949361.322509000	1.29993	60	0
1527949361.326123000	1.30354	78	1
1527949361.388695000	1.36611	844	1
1527949361.416973000	1.39439	67	0
1527949361.442654000	1.42007	430	1
1527949361.461940000	1.43936	67	0
1527949361.541099000	1.51852	455	1
1527949361.565369000	1.54278	67	0
1527949361.584026000	1.56144	369	0
1527949361.584472000	1.56189	361	0
1527949361.584576000	1.56199	460	0
1527949361.588277000	1.56569	87	1
1527949361.627747000	1.60516	392	0
1527949361.628343000	1.60576	1023	0
1527949361.644189000	1.6216	81	1
1527949361.693842000	1.67126	459	0
1527949361.694088000	1.6715	1097	0
1527949361.698567000	1.67598	72	0
1527949361.699381000	1.6768	148	0
1527949361.705574000	1.68299	87	1
1527949361.957665000	1.93508	289	1
1527949361.957744000	1.93516	124	1
1527949361.979124000	1.95654	67	0
1527949362.017763000	1.99518	170	1
1527949362.017857000	1.99527	170	1
1527949362.037222000	2.01464	67	0
1527949362.053577000	2.03099	1392	0
1527949362.053826000	2.03124	1392	0
1527949362.054121000	2.03154	1392	0
1527949362.054123000	2.03154	365	0
1527949362.054208000	2.03162	72	0
1527949362.054210000	2.03163	282	0
1527949362.063426000	2.04084	99	1
1527949362.209920000	2.18734	595	0
1527949362.209923000	2.18734	72	0
1527949362.210032000	2.18745	201	0
1527949362.214191000	2.19161	84	1
1527949362.580606000	2.55802	452	1
1527949362.600467000	2.57788	67	0
1527949362.640137000	2.61755	552	0
1527949362.640142000	2.61756	60	0
1527949362.645826000	2.62324	84	1
1527949362.868296000	2.84571	1392	1
1527949362.868373000	2.84579	1392	1
1527949362.868395000	2.84581	159	1
1527949362.868457000	2.84587	823	1
1527949362.889454000	2.86687	700	1
1527949362.889502000	2.86692	67	0
1527949362.908746000	2.88616	67	0
1527949362.911746000	2.88916	461	0
1527949362.911845000	2.88926	228	0
1527949362.914061000	2.89148	1388	1
1527949362.933466000	2.91088	67	0
1527949362.990885000	2.9683	210	0
1527949362.991220000	2.96864	1392	0
1527949362.991411000	2.96883	977	0
1527949362.993033000	2.97045	72	0
1527949362.993680000	2.9711	154	0
1527949362.994219000	2.97164	93	1
1527949363.302687000	3.2801	411	0
1527949363.303009000	3.28043	1392	0
1527949363.303160000	3.28058	1392	0
1527949363.303306000	3.28072	1392	0
1527949363.303309000	3.28073	168	0
1527949363.303374000	3.28079	438	0
1527949363.306292000	3.28371	93	1
1527949363.531142000	3.50856	1370	1
1527949363.551486000	3.5289	67	0
1527949363.754485000	3.7319	270	0
1527949363.757253000	3.73467	869	0
1527949363.757892000	3.73531	84	1
1527949364.083130000	4.06055	319	1
1527949364.083226000	4.06064	1392	1
1527949364.083255000	4.06067	1392	1
1527949364.083296000	4.06071	1392	1
1527949364.083350000	4.06077	1392	1
1527949364.083375000	4.06079	1392	1
1527949364.083418000	4.06083	1392	1
1527949364.083453000	4.06087	1392	1
1527949364.083490000	4.06091	1392	1
1527949364.083531000	4.06095	1392	1
1527949364.083563000	4.06098	1392	1
1527949364.083602000	4.06102	1392	1
1527949364.083652000	4.06107	1392	1
1527949364.083677000	4.06109	1248	1
1527949364.102969000	4.08038	67	0
1527949364.106746000	4.08416	67	0
1527949364.244270000	4.22169	425	0
1527949364.248461000	4.22588	60	0
1527949364.254321000	4.23174	87	1
1527949364.331951000	4.30937	1371	1
1527949364.354110000	4.33153	67	0
1527949364.480859000	4.45828	243	0
1527949364.481261000	4.45868	322	0
1527949364.495193000	4.47261	84	1
1527949365.898843000	5.87626	314	1
1527949365.898942000	5.87636	1392	1
1527949365.898981000	5.8764	961	1
1527949365.899395000	5.87681	203	1
1527949365.899458000	5.87687	1392	1
1527949365.899498000	5.87691	1392	1
1527949365.899532000	5.87695	738	1
1527949365.913340000	5.89076	145	1
1527949365.917839000	5.89526	81	1
1527949365.920102000	5.89752	67	0
1527949365.933022000	5.91044	67	0
1527949365.934741000	5.91216	74	0
1527949365.938344000	5.91576	84	1
1527949365.938891000	5.91631	67	0
1527949366.422068000	6.39948	375	0
1527949366.425645000	6.40306	60	0
1527949366.428771000	6.40619	84	1
1527949366.443125000	6.42054	574	0
1527949366.443127000	6.42054	283	0
1527949366.443257000	6.42067	69	0
1527949366.447035000	6.42445	101	1
1527949366.450740000	6.42816	230	1
1527949366.466451000	6.44387	67	0
1527949366.470933000	6.44835	67	0
1527949367.074487000	7.0519	847	0
1527949367.074688000	7.0521	1392	0
1527949367.074788000	7.0522	1392	0
1527949367.075034000	7.05245	1392	0
1527949367.075036000	7.05245	160	0
1527949367.075200000	7.05262	1392	0
1527949367.075265000	7.05268	1329	0
1527949367.075853000	7.05327	1392	0
1527949367.076054000	7.05347	1392	0
1527949367.076155000	7.05357	1392	0
1527949367.076157000	7.05357	168	0
1527949367.076436000	7.05385	1195	0
1527949367.077777000	7.05519	111	1
1527949367.081366000	7.05878	81	1
1527949367.091781000	7.0692	1392	0
1527949367.092051000	7.06947	1392	0
1527949367.092345000	7.06976	1392	0
1527949367.093065000	7.07048	1392	0
1527949367.093183000	7.0706	821	0
1527949367.095348000	7.07276	90	1
1527949367.129722000	7.10714	1392	0
1527949367.129900000	7.10732	1392	0
1527949367.129972000	7.10739	1392	0
1527949367.129974000	7.10739	178	0
1527949367.130230000	7.10765	1392	0
1527949367.130300000	7.10772	1392	0
1527949367.130545000	7.10796	1392	0
1527949367.130549000	7.10796	160	0
1527949367.130625000	7.10804	1392	0
1527949367.130628000	7.10804	332	0
1527949367.130745000	7.10816	105	1
1527949367.133845000	7.11126	1392	0
1527949367.134121000	7.11154	1392	0
1527949367.134441000	7.11186	1392	0
1527949367.135996000	7.11341	1392	0
1527949367.135999000	7.11342	272	0
1527949367.137191000	7.11461	1392	0
1527949367.137382000	7.1148	93	1
1527949367.137504000	7.11492	1392	0
1527949367.137828000	7.11524	1392	0
1527949367.138593000	7.11601	170	0
1527949367.139313000	7.11673	1178	0
1527949367.141330000	7.11875	87	1
1527949367.142386000	7.1198	1392	0
1527949367.142659000	7.12007	1392	0
1527949367.142975000	7.12039	1392	0
1527949367.144010000	7.12143	1051	0
1527949367.146662000	7.12408	1392	0
1527949367.146781000	7.1242	1281	0
1527949367.146933000	7.12435	729	0
1527949367.147452000	7.12487	87	1
1527949367.148981000	7.1264	1392	0
1527949367.149222000	7.12664	1306	0
1527949367.149532000	7.12695	1392	0
1527949367.149831000	7.12725	1392	0
1527949367.150670000	7.12809	451	0
1527949367.151426000	7.12884	99	1
1527949368.587644000	8.56506	890	1
1527949368.587735000	8.56515	124	1
1527949368.608174000	8.58559	67	0
1527949368.682876000	8.66029	1392	0
1527949368.683111000	8.66053	1392	0
1527949368.683419000	8.66084	1392	0
1527949368.683489000	8.66091	630	0
1527949368.683557000	8.66097	72	0
1527949368.683559000	8.66097	125	0
1527949368.686464000	8.66388	96	1
1527949369.695634000	9.67305	732	1
1527949369.695712000	9.67313	274	1
1527949369.696595000	9.67401	280	1
1527949369.696661000	9.67408	1392	1
1527949369.696701000	9.67412	1392	1
1527949369.696735000	9.67415	959	1
1527949369.721255000	9.69867	67	0
1527949369.762271000	9.73969	359	1
1527949369.781374000	9.75879	67	0
1527949369.883519000	9.86093	352	0
1527949369.883522000	9.86094	83	0
1527949369.887052000	9.86447	230	0
1527949369.887489000	9.86491	90	1
1527949369.979967000	9.95738	1392	1
1527949369.980025000	9.95744	1392	1
1527949369.980047000	9.95746	267	1
1527949369.980119000	9.95754	824	1
1527949370.000691000	9.97811	67	0
1527949370.024123000	10.0015	462	0
1527949370.024229000	10.0016	216	0
1527949370.028323000	10.0057	84	1
1527949370.160361000	10.1378	355	0
1527949370.164324000	10.1417	78	1
1527949370.167101000	10.1445	60	0
1527949370.170287000	10.1477	78	1
1527949370.186905000	10.1643	294	0
1527949370.187233000	10.1646	1380	0
1527949370.187302000	10.1647	493	0
1527949370.188258000	10.1657	572	0
1527949370.189676000	10.1671	615	0
1527949370.190323000	10.1677	90	1
1527949370.191154000	10.1686	447	0
1527949370.192398000	10.1698	677	0
1527949370.193711000	10.1711	464	0
1527949370.195330000	10.1727	84	1
1527949370.195659000	10.1731	815	0
1527949370.196177000	10.1736	629	0
1527949370.197506000	10.1749	499	0
1527949370.198437000	10.1759	419	0
1527949370.199308000	10.1767	87	1
1527949370.200752000	10.1782	681	0
1527949370.201290000	10.1787	596	0
1527949370.202634000	10.1801	538	0
1527949370.203630000	10.181	634	0
1527949370.204308000	10.1817	87	1
1527949370.205444000	10.1829	563	0
1527949370.205572000	10.183	669	0
1527949370.209337000	10.1868	81	1
1527949370.212187000	10.1896	82	0
1527949370.216327000	10.1937	78	1
1527949370.241352000	10.2188	287	0
1527949370.245353000	10.2228	78	1
1527949370.815968000	10.7934	967	1
1527949370.816049000	10.7935	89	1
1527949370.821050000	10.7985	280	1
1527949370.823365000	10.8008	454	1
1527949370.823429000	10.8008	67	1
1527949370.837263000	10.8147	67	0
1527949370.842201000	10.8196	67	0
1527949370.847353000	10.8248	67	0
1527949371.054733000	11.0321	304	0
1527949371.055123000	11.0325	83	0
1527949371.058445000	11.0359	90	1
1527949371.064870000	11.0423	72	0
1527949371.066316000	11.0437	94	0
1527949371.068385000	11.0458	81	1
1527949371.317215000	11.2946	258	0
1527949371.317331000	11.2947	131	0
1527949371.318461000	11.2959	213	0
1527949371.318850000	11.2963	120	0
1527949371.320942000	11.2984	72	0
1527949371.321319000	11.2987	173	0
1527949371.321387000	11.2988	72	0
1527949371.321538000	11.299	96	1
1527949371.321811000	11.2992	237	0
1527949371.325393000	11.3028	78	1
1527949371.447028000	11.4244	368	1
1527949371.447120000	11.4245	238	1
1527949371.467359000	11.4448	67	0
1527949372.026009000	12.0034	396	1
1527949372.026098000	12.0035	74	1
1527949372.046219000	12.0236	67	0
1527949372.123943000	12.1014	236	0
1527949372.124063000	12.1015	126	0
1527949372.127448000	12.1049	87	1
1527949372.127784000	12.1052	72	0
1527949372.127863000	12.1053	194	0
1527949372.131422000	12.1088	81	1
1527949372.151379000	12.1288	228	0
1527949372.151496000	12.1289	414	0
1527949372.155452000	12.1329	81	1
1527949372.155736000	12.1332	157	0
1527949372.159431000	12.1368	78	1
1527949372.490433000	12.4678	337	1
1527949372.491311000	12.4687	273	1
1527949372.509662000	12.4871	67	0
1527949372.631984000	12.6094	355	1
1527949372.650972000	12.6284	67	0
1527949372.679209000	12.6566	320	1
1527949372.679278000	12.6567	445	1
1527949372.699462000	12.6769	67	0
1527949372.788775000	12.7662	281	1
1527949372.788918000	12.7663	1392	1
1527949372.788958000	12.7664	1392	1
1527949372.788990000	12.7664	1392	1
1527949372.789029000	12.7664	1392	1
1527949372.789069000	12.7665	1392	1
1527949372.789103000	12.7665	1392	1
1527949372.789140000	12.7666	1392	1
1527949372.789179000	12.7666	1392	1
1527949372.789210000	12.7666	1392	1
1527949372.789247000	12.7667	1392	1
1527949372.789295000	12.7667	1392	1
1527949372.789321000	12.7667	1392	1
1527949372.789370000	12.7668	1392	1
1527949372.789396000	12.7668	1392	1
1527949372.789467000	12.7669	1392	1
1527949372.789492000	12.7669	1392	1
1527949372.789529000	12.7669	1392	1
1527949372.789562000	12.767	1392	1
1527949372.791573000	12.769	1392	1
1527949372.791621000	12.769	1392	1
1527949372.791678000	12.7691	1392	1
1527949372.791704000	12.7691	1392	1
1527949372.791756000	12.7692	1392	1
1527949372.791781000	12.7692	1392	1
1527949372.791832000	12.7692	1392	1
1527949372.791858000	12.7693	1392	1
1527949372.793484000	12.7709	1392	1
1527949372.793524000	12.7709	1392	1
1527949372.793565000	12.771	1392	1
1527949372.793612000	12.771	1392	1
1527949372.793652000	12.7711	1392	1
1527949372.793686000	12.7711	1392	1
1527949372.793724000	12.7711	1392	1
1527949372.793764000	12.7712	746	1
1527949372.807909000	12.7853	67	0
1527949372.810752000	12.7882	67	0
1527949372.814280000	12.7917	67	0
1527949372.817928000	12.7953	67	0
1527949372.824697000	12.8021	560	0
1527949372.824863000	12.8023	781	0
1527949372.827613000	12.805	72	0
1527949372.828474000	12.8059	99	1
1527949372.842208000	12.8196	266	0
1527949372.846500000	12.8239	78	1
1527949372.955298000	12.9327	326	0
1527949372.955424000	12.9328	258	0
1527949372.958729000	12.9361	213	0
1527949372.958815000	12.9362	98	0
1527949372.959211000	12.9366	72	0
1527949372.959286000	12.9367	108	0
1527949372.959564000	12.937	87	1
1527949372.962334000	12.9397	72	0
1527949372.962425000	12.9398	236	0
1527949372.963467000	12.9409	87	1
1527949373.092412000	13.0698	1392	1
1527949373.092473000	13.0699	387	1
1527949373.113198000	13.0906	67	0
1527949373.208829000	13.1862	234	0
1527949373.208832000	13.1862	126	0
1527949373.212516000	13.1899	84	1
1527949373.213381000	13.1908	72	0
1527949373.213383000	13.1908	132	0
1527949373.217583000	13.195	81	1
1527949373.238104000	13.2155	325	0
1527949373.238233000	13.2156	520	0
1527949373.242537000	13.22	81	1
1527949373.256092000	13.2335	584	1
1527949373.276089000	13.2535	67	0
1527949373.348364000	13.3258	353	0
1527949373.352513000	13.3299	81	1
1527949373.354483000	13.3319	60	0
1527949373.358546000	13.336	78	1
1527949373.377302000	13.3547	826	1
1527949373.377365000	13.3548	357	1
1527949373.393784000	13.3712	80	0
1527949373.397548000	13.375	78	1
1527949373.397573000	13.375	67	0
1527949373.508010000	13.4854	350	0
1527949373.508124000	13.4855	126	0
1527949373.510533000	13.4879	72	0
1527949373.511213000	13.4886	128	0
1527949373.511700000	13.4891	90	1
1527949373.797964000	13.7754	371	1
1527949373.798056000	13.7755	243	1
1527949373.819000000	13.7964	67	0
1527949374.679024000	14.6564	270	0
1527949374.679026000	14.6564	126	0
1527949374.682569000	14.66	84	1
1527949374.682827000	14.6602	72	0
1527949374.682969000	14.6604	167	0
1527949374.686624000	14.664	81	1
1527949374.839777000	14.8172	370	1
1527949374.839868000	14.8173	259	1
1527949374.859893000	14.8373	67	0
1527949375.260995000	15.2384	242	0
1527949375.261746000	15.2392	583	0
1527949375.264652000	15.2421	84	1
1527949375.309533000	15.2869	212	0
1527949375.309536000	15.287	126	0
1527949375.313293000	15.2907	72	0
1527949375.313371000	15.2908	187	0
1527949375.313801000	15.2912	87	1
1527949375.471175000	15.4486	369	1
1527949375.471238000	15.4487	246	1
1527949375.490287000	15.4677	67	0
1527949375.681818000	15.6592	236	0
1527949375.681821000	15.6592	126	0
1527949375.685533000	15.6629	72	0
1527949375.685535000	15.663	201	0
1527949375.685798000	15.6632	90	1
1527949375.774919000	15.7523	347	1
1527949375.775021000	15.7524	1392	1
1527949375.775060000	15.7525	1392	1
1527949375.775091000	15.7525	1392	1
1527949375.775127000	15.7525	1392	1
1527949375.775153000	15.7526	306	1
1527949375.794662000	15.7721	67	0
1527949375.894773000	15.8722	303	1
1527949375.894851000	15.8723	241	1
1527949375.914535000	15.892	67	0
1527949376.083772000	16.0612	213	0
1527949376.083956000	16.0614	126	0
1527949376.087659000	16.0651	87	1
1527949376.088086000	16.0655	72	0
1527949376.088163000	16.0656	115	0
1527949376.091644000	16.0691	81	1
1527949376.238473000	16.2159	366	0
1527949376.242706000	16.2201	78	1
1527949376.245907000	16.2233	60	0
1527949376.249695000	16.2271	78	1
1527949376.304512000	16.2819	369	1
1527949376.304609000	16.282	198	1
1527949376.323712000	16.3011	67	0
1527949376.791891000	16.7693	339	0
1527949376.791894000	16.7693	126	0
1527949376.795805000	16.7732	84	1
1527949376.796199000	16.7736	72	0
1527949376.796201000	16.7736	101	0
1527949376.799705000	16.7771	81	1
1527949376.925269000	16.9027	370	1
1527949376.925357000	16.9028	364	1
1527949376.954907000	16.9323	67	0
1527949377.406029000	17.3834	234	0
1527949377.406032000	17.3834	128	0
1527949377.409462000	17.3869	72	0
1527949377.409547000	17.387	232	0
1527949377.409780000	17.3872	90	1
1527949377.570772000	17.5482	368	1
1527949377.570862000	17.5483	248	1
1527949377.590448000	17.5679	67	0
1527949378.040931000	18.0183	238	0
1527949378.041049000	18.0185	128	0
1527949378.044791000	18.0222	84	1
1527949378.045647000	18.0231	72	0
1527949378.045718000	18.0231	288	0
1527949378.049770000	18.0272	81	1
1527949378.191880000	18.1693	969	1
1527949378.191971000	18.1694	248	1
1527949378.212056000	18.1895	67	0
1527949378.424497000	18.4019	212	0
1527949378.424500000	18.4019	128	0
1527949378.428738000	18.4062	72	0
1527949378.428850000	18.4063	84	1
1527949378.429258000	18.4067	319	0
1527949378.432854000	18.4103	81	1
1527949378.632881000	18.6103	502	1
1527949378.632971000	18.6104	247	1
1527949378.652682000	18.6301	67	0
1527949379.105585000	19.083	236	0
1527949379.105894000	19.0833	128	0
1527949379.109855000	19.0873	84	1
1527949379.110591000	19.088	72	0
1527949379.110668000	19.0881	140	0
1527949379.114049000	19.0915	81	1
1527949379.303329000	19.2807	827	1
1527949379.303423000	19.2808	253	1
1527949379.324819000	19.3022	67	0
1527949379.775301000	19.7527	236	0
1527949379.775303000	19.7527	128	0
1527949379.778953000	19.7564	84	1
1527949379.780092000	19.7575	72	0
1527949379.780454000	19.7579	78	0
1527949379.783903000	19.7613	81	1
1527949379.918512000	19.8959	370	1
1527949379.918595000	19.896	244	1
1527949379.938397000	19.9158	67	0
1527949380.395134000	20.3726	348	0
1527949380.395137000	20.3726	128	0
1527949380.398914000	20.3763	84	1
1527949380.399273000	20.3767	72	0
1527949380.399367000	20.3768	104	0
1527949380.402961000	20.3804	81	1
1527949380.413850000	20.3913	366	1
1527949380.413936000	20.3914	246	1
1527949380.434126000	20.4115	67	0
1527949380.570147000	20.5476	270	0
1527949380.570259000	20.5477	128	0
1527949380.573913000	20.5513	84	1
1527949380.575045000	20.5525	72	0
1527949380.575130000	20.5525	67	0
1527949380.578952000	20.5564	81	1
1527949380.628209000	20.6056	370	1
1527949380.628297000	20.6057	239	1
1527949380.649012000	20.6264	67	0
1527949381.103143000	21.0806	212	0
1527949381.103257000	21.0807	128	0
1527949381.106952000	21.0844	84	1
1527949381.108684000	21.0861	72	0
1527949381.108777000	21.0862	268	0
1527949381.111978000	21.0894	81	1
1527949381.121505000	21.0989	368	1
1527949381.121640000	21.0991	245	1
1527949381.141207000	21.1186	67	0
1527949381.311000000	21.2884	215	0
1527949381.311003000	21.2884	128	0
1527949381.314280000	21.2917	72	0
1527949381.314359000	21.2918	106	0
1527949381.314964000	21.2924	90	1
1527949381.536078000	21.5135	348	1
1527949381.536163000	21.5136	1392	1
1527949381.536191000	21.5136	1392	1
1527949381.536234000	21.5136	1392	1
1527949381.536283000	21.5137	531	1
1527949381.556589000	21.534	67	0
1527949381.718333000	21.6957	377	0
1527949381.722063000	21.6995	81	1
1527949381.724470000	21.7019	60	0
1527949381.728116000	21.7055	78	1
1527949384.468221000	24.4456	369	1
1527949384.468311000	24.4457	238	1
1527949384.488436000	24.4659	67	0
1527949384.672387000	24.6498	236	0
1527949384.672395000	24.6498	128	0
1527949384.676371000	24.6538	84	1
1527949384.676755000	24.6542	72	0
1527949384.676838000	24.6543	134	0
1527949384.680404000	24.6578	81	1
1527949385.179828000	25.1572	370	1
1527949385.179922000	25.1573	236	1
1527949385.199920000	25.1773	67	0
1527949385.334244000	25.3117	213	0
1527949385.334247000	25.3117	128	0
1527949385.338381000	25.3158	84	1
1527949385.338829000	25.3162	72	0
1527949385.339236000	25.3167	188	0
1527949385.342438000	25.3199	81	1
1527949385.812019000	25.7894	365	1
1527949385.812113000	25.7895	236	1
1527949385.831710000	25.8091	67	0
1527949385.838695000	25.8161	67	0
1527949386.340091000	26.3175	339	0
1527949386.340094000	26.3175	128	0
1527949386.343685000	26.3211	72	0
1527949386.344135000	26.3216	109	0
1527949386.344651000	26.3221	93	1
1527949386.537723000	26.5151	970	1
1527949386.537813000	26.5152	239	1
1527949386.561432000	26.5388	67	0
1527949387.005836000	26.9833	260	0
1527949387.005839000	26.9833	128	0
1527949387.009493000	26.9869	84	1
1527949387.010065000	26.9875	72	0
1527949387.010150000	26.9876	320	0
1527949387.013481000	26.9909	81	1
1527949387.038643000	27.0161	503	1
1527949387.038734000	27.0161	237	1
1527949387.059898000	27.0373	67	0
1527949387.507009000	27.4844	212	0
1527949387.507012000	27.4844	128	0
1527949387.510519000	27.4879	84	1
1527949387.511082000	27.4885	72	0
1527949387.511275000	27.4887	204	0
1527949387.514510000	27.4919	81	1
1527949387.547096000	27.5245	822	1
1527949387.547160000	27.5246	237	1
1527949387.563771000	27.5412	80	0
1527949387.567509000	27.5449	78	1
1527949387.999580000	27.977	280	1
1527949387.999687000	27.9771	1392	1
1527949387.999730000	27.9771	1392	1
1527949387.999764000	27.9772	1392	1
1527949387.999801000	27.9772	815	1
1527949388.020176000	27.9976	67	0
1527949388.024344000	28.0018	238	0
1527949388.024347000	28.0018	128	0
1527949388.028582000	28.006	84	1
1527949388.029155000	28.0066	72	0
1527949388.029157000	28.0066	71	0
1527949388.032561000	28.01	81	1
1527949388.365829000	28.3432	371	1
1527949388.365924000	28.3433	240	1
1527949388.385866000	28.3633	67	0
1527949388.462832000	28.4402	353	0
1527949388.466571000	28.444	81	1
1527949388.470861000	28.4483	60	0
1527949388.474570000	28.452	78	1
1527949388.519660000	28.4971	360	0
1527949388.519662000	28.4971	128	0
1527949388.523650000	28.5011	81	1
1527949388.524098000	28.5015	72	0
1527949388.524429000	28.5018	68	0
1527949388.527616000	28.505	81	1
1527949388.645747000	28.6232	366	1
1527949388.645826000	28.6232	236	1
1527949388.667326000	28.6447	67	0
1527949389.119183000	29.0966	268	0
1527949389.119185000	29.0966	128	0
1527949389.122612000	29.1	84	1
1527949389.122976000	29.1004	72	0
1527949389.123339000	29.1008	318	0
1527949389.126632000	29.104	81	1
1527949389.256981000	29.2344	366	1
1527949389.257044000	29.2345	240	1
1527949389.277084000	29.2545	67	0
1527949389.732541000	29.71	235	0
1527949389.733884000	29.7113	128	0
1527949389.735599000	29.713	72	0
1527949389.735983000	29.7134	238	0
1527949389.736676000	29.7141	90	1
1527949389.898083000	29.8755	365	1
1527949389.898179000	29.8756	236	1
1527949389.919270000	29.8967	67	0
1527949390.372718000	30.3501	213	0
1527949390.373249000	30.3507	128	0
1527949390.376684000	30.3541	84	1
1527949390.377067000	30.3545	72	0
1527949390.377152000	30.3546	139	0
1527949390.380662000	30.3581	81	1
1527949390.419713000	30.3971	370	1
1527949390.419803000	30.3972	418	1
1527949390.440267000	30.4177	67	0
1527949390.891054000	30.8685	236	0
1527949390.891057000	30.8685	128	0
1527949390.894673000	30.8721	72	0
1527949390.894675000	30.8721	190	0
1527949390.894748000	30.8722	84	1
1527949390.898755000	30.8762	81	1
1527949394.866001000	34.8434	365	1
1527949394.866093000	34.8435	236	1
1527949394.886993000	34.8644	67	0
1527949395.256377000	35.2338	280	1
1527949395.256466000	35.2339	1392	1
1527949395.256494000	35.2339	1392	1
1527949395.256536000	35.234	1392	1
1527949395.256586000	35.234	230	1
1527949395.277975000	35.2554	67	0
1527949395.373404000	35.3508	238	0
1527949395.373406000	35.3508	128	0
1527949395.377353000	35.3548	87	1
1527949395.377710000	35.3551	72	0
1527949395.377785000	35.3552	144	0
1527949395.381348000	35.3588	81	1
1527949395.530720000	35.5081	370	1
1527949395.530806000	35.5082	294	1
1527949395.551138000	35.5286	67	0
1527949395.719113000	35.6965	379	0
1527949395.723442000	35.7009	81	1
1527949395.726483000	35.7039	60	0
1527949395.730418000	35.7078	78	1
1527949396.029433000	36.0068	323	0
1527949396.029732000	36.0071	128	0
1527949396.033478000	36.0109	81	1
1527949396.034653000	36.0121	72	0
1527949396.034656000	36.0121	160	0
1527949396.038467000	36.0159	81	1
1527949396.072719000	36.0501	365	1
1527949396.072801000	36.0502	418	1
1527949396.094772000	36.0722	67	0
1527949396.546854000	36.5243	258	0
1527949396.546856000	36.5243	128	0
1527949396.550500000	36.5279	84	1
1527949396.551059000	36.5285	72	0
1527949396.551061000	36.5285	215	0
1527949396.554481000	36.5319	81	1
1527949396.800752000	36.7782	973	1
1527949396.800816000	36.7782	232	1
1527949396.821137000	36.7986	67	0
1527949396.935902000	36.9133	213	0
1527949396.935905000	36.9133	128	0
1527949396.939489000	36.9169	84	1
1527949396.940466000	36.9179	72	0
1527949396.940934000	36.9183	96	0
1527949396.944458000	36.9219	81	1
1527949397.120323000	37.0977	503	1
1527949397.120422000	37.0978	237	1
1527949397.140130000	37.1175	67	0
1527949397.589436000	37.5669	235	0
1527949397.589439000	37.5669	128	0
1527949397.593476000	37.5709	84	1
1527949397.596080000	37.5735	72	0
1527949397.596444000	37.5739	106	0
1527949397.599481000	37.5769	81	1
1527949397.744852000	37.7223	822	1
1527949397.744947000	37.7224	237	1
1527949397.765781000	37.7432	67	0
1527949398.219240000	38.1967	213	0
1527949398.219242000	38.1967	128	0
1527949398.223519000	38.2009	84	1
1527949398.224753000	38.2022	72	0
1527949398.224756000	38.2022	286	0
1527949398.228506000	38.2059	81	1
1527949398.274738000	38.2522	369	1
1527949398.274833000	38.2522	238	1
1527949398.296375000	38.2738	67	0
1527949398.748467000	38.7259	236	0
1527949398.748470000	38.7259	128	0
1527949398.752535000	38.73	84	1
1527949398.753630000	38.731	72	0
1527949398.753714000	38.7311	232	0
1527949398.757571000	38.735	81	1
1527949398.928922000	38.9063	369	1
1527949398.929016000	38.9064	240	1
1527949398.948535000	38.926	67	0
1527949399.196702000	39.1741	348	0
1527949399.196704000	39.1741	128	0
1527949399.200646000	39.1781	84	1
1527949399.201585000	39.179	72	0
1527949399.201686000	39.1791	314	0
1527949399.205628000	39.183	81	1
1527949399.223799000	39.2012	366	1
1527949399.223884000	39.2013	238	1
1527949399.245051000	39.2225	67	0
1527949399.698070000	39.6755	267	0
1527949399.698387000	39.6758	128	0
1527949399.701696000	39.6791	84	1
1527949399.702848000	39.6803	72	0
1527949399.702850000	39.6803	120	0
1527949399.706654000	39.6841	81	1
1527949399.880147000	39.8576	368	1
1527949399.880241000	39.8577	239	1
1527949399.900228000	39.8776	67	0
1527949400.349159000	40.3266	215	0
1527949400.349162000	40.3266	128	0
1527949400.352232000	40.3296	72	0
1527949400.352652000	40.3301	134	0
1527949400.352710000	40.3301	87	1
1527949400.356692000	40.3341	78	1
1527949400.640091000	40.6175	366	1
1527949400.640182000	40.6176	238	1
1527949400.660432000	40.6378	67	0
1527949400.773155000	40.7506	236	0
1527949400.773157000	40.7506	128	0
1527949400.776745000	40.7542	84	1
1527949400.781432000	40.7588	72	0
1527949400.781434000	40.7589	315	0
1527949400.784710000	40.7621	81	1
1527949400.994976000	40.9724	369	1
1527949400.995039000	40.9725	236	1
1527949401.015766000	40.9932	67	0
1527949401.466039000	41.4435	213	0
1527949401.466041000	41.4435	128	0
1527949401.469701000	41.4471	84	1
1527949401.470542000	41.448	72	0
1527949401.470942000	41.4484	289	0
1527949401.474761000	41.4522	81	1
1527949401.624646000	41.6021	365	1
1527949401.624750000	41.6022	238	1
1527949401.644111000	41.6215	67	0
1527949402.101750000	42.0792	238	0
1527949402.101753000	42.0792	128	0
1527949402.104435000	42.0819	72	0
1527949402.104438000	42.0819	123	0
1527949402.105739000	42.0832	90	1
1527949403.054942000	43.0324	366	1
1527949403.055037000	43.0325	239	1
1527949403.075216000	43.0526	67	0
1527949403.085724000	43.0631	67	0
1527949403.244608000	43.222	239	0
1527949403.244719000	43.2221	128	0
1527949403.248188000	43.2256	87	1
1527949403.248929000	43.2263	72	0
1527949403.249009000	43.2264	277	0
1527949403.252191000	43.2296	81	1
1527949403.451572000	43.429	367	1
1527949403.451665000	43.4291	236	1
1527949403.483302000	43.4607	67	0
1527949404.008396000	43.9858	235	0
1527949404.008509000	43.9859	128	0
1527949404.012233000	43.9896	84	1
1527949404.012812000	43.9902	72	0
1527949404.013213000	43.9906	83	0
1527949404.016211000	43.9936	81	1
1527949404.055814000	44.0332	968	1
1527949404.055888000	44.0333	239	1
1527949404.078283000	44.0557	67	0
1527949404.543730000	44.5211	339	0
1527949404.543732000	44.5211	128	0
1527949404.547325000	44.5247	84	1
1527949404.548221000	44.5256	72	0
1527949404.548224000	44.5256	299	0
1527949404.552308000	44.5297	81	1
1527949404.744611000	44.722	366	1
1527949404.744706000	44.7221	238	1
1527949404.764787000	44.7422	67	0
1527949405.213445000	45.1909	235	0
1527949405.213781000	45.1912	128	0
1527949405.217305000	45.1947	84	1
1527949405.217786000	45.1952	72	0
1527949405.217789000	45.1952	171	0
1527949405.221347000	45.1988	81	1
1527949405.384504000	45.3619	504	1
1527949405.384616000	45.362	241	1
1527949405.405339000	45.3828	67	0
1527949405.861532000	45.8389	238	0
1527949405.861534000	45.839	128	0
1527949405.865344000	45.8428	84	1
1527949405.865716000	45.8431	72	0
1527949405.865796000	45.8432	174	0
1527949405.869336000	45.8468	81	1
1527949405.931820000	45.9092	823	1
1527949405.931883000	45.9093	239	1
1527949405.951363000	45.9288	67	0
1527949406.403396000	46.3808	215	0
1527949406.403402000	46.3808	128	0
1527949406.407455000	46.3849	84	1
1527949406.407654000	46.3851	72	0
1527949406.407656000	46.3851	270	0
1527949406.411414000	46.3888	81	1
1527949406.652517000	46.6299	369	1
1527949406.652618000	46.63	238	1
1527949406.674593000	46.652	67	0
1527949406.844125000	46.8215	238	0
1527949406.844128000	46.8215	128	0
1527949406.848309000	46.8257	72	0
1527949406.848397000	46.8258	84	1
1527949406.848799000	46.8262	108	0
1527949406.852443000	46.8299	81	1
1527949407.009441000	46.9869	366	1
1527949407.009519000	46.9869	238	1
1527949407.028987000	47.0064	67	0
1527949407.141858000	47.1193	215	0
1527949407.141860000	47.1193	128	0
1527949407.145493000	47.1229	84	1
1527949407.145923000	47.1233	72	0
1527949407.146157000	47.1236	249	0
1527949407.149460000	47.1269	81	1
1527949407.706448000	47.6839	367	1
1527949407.706511000	47.6839	236	1
1527949407.728820000	47.7062	67	0
1527949408.181564000	48.159	373	0
1527949408.181704000	48.1591	128	0
1527949408.185491000	48.1629	84	1
1527949408.186458000	48.1639	72	0
1527949408.186544000	48.164	313	0
1527949408.190479000	48.1679	81	1
1527949408.382943000	48.3604	370	1
1527949408.383034000	48.3605	240	1
1527949408.401993000	48.3794	67	0
1527949408.850453000	48.8279	270	0
1527949408.850456000	48.8279	128	0
1527949408.854509000	48.8319	84	1
1527949408.855014000	48.8324	72	0
1527949408.855459000	48.8329	99	0
1527949408.858504000	48.8359	81	1
1527949409.036797000	49.0142	366	1
1527949409.036891000	49.0143	238	1
1527949409.059347000	49.0368	67	0
1527949409.228818000	49.2062	213	0
1527949409.228820000	49.2062	128	0
1527949409.232584000	49.21	84	1
1527949409.233006000	49.2104	72	0
1527949409.233008000	49.2104	291	0
1527949409.236550000	49.214	81	1
1527949409.364131000	49.3415	368	1
1527949409.364232000	49.3416	239	1
1527949409.384927000	49.3623	67	0
1527949409.836407000	49.8138	236	0
1527949409.836409000	49.8138	128	0
1527949409.840597000	49.818	72	0
1527949409.840723000	49.8181	84	1
1527949409.841134000	49.8186	114	0
1527949409.844558000	49.822	81	1
1527949410.170325000	50.1477	368	1
1527949410.170386000	50.1478	237	1
1527949410.190523000	50.1679	67	0
1527949410.300495000	50.2779	215	0
1527949410.300594000	50.278	128	0
1527949410.304674000	50.2821	84	1
1527949410.305317000	50.2827	72	0
1527949410.305319000	50.2827	229	0
1527949410.308626000	50.286	81	1
1527949410.599830000	50.5772	371	1
1527949410.599895000	50.5773	236	1
1527949410.619227000	50.5966	67	0
1527949410.736158000	50.7136	238	0
1527949410.736161000	50.7136	128	0
1527949410.739693000	50.7171	84	1
1527949410.740757000	50.7182	72	0
1527949410.740759000	50.7182	282	0
1527949410.744667000	50.7221	81	1
1527949411.235234000	51.2127	970	1
1527949411.235311000	51.2127	236	1
1527949411.267335000	51.2448	67	0
1527949411.379102000	51.3565	215	0
1527949411.379104000	51.3565	128	0
1527949411.382658000	51.3601	84	1
1527949411.383582000	51.361	72	0
1527949411.383584000	51.361	109	0
1527949411.387713000	51.3651	81	1
1527949412.582930000	52.5603	367	1
1527949412.583024000	52.5604	238	1
1527949412.602180000	52.5796	67	0
1527949413.056904000	53.0343	236	0
1527949413.056907000	53.0343	128	0
1527949413.060349000	53.0378	84	1
1527949413.061084000	53.0385	72	0
1527949413.061086000	53.0385	67	0
1527949413.064403000	53.0418	81	1
1527949413.238729000	53.2161	500	1
1527949413.238824000	53.2162	236	1
1527949413.258856000	53.2363	67	0
1527949413.751182000	53.7286	337	0
1527949413.751185000	53.7286	128	0
1527949413.753895000	53.7313	72	0
1527949413.754410000	53.7318	225	0
1527949413.755387000	53.7328	90	1
1527949413.869904000	53.8473	823	1
1527949413.870001000	53.8474	240	1
1527949413.890924000	53.8683	67	0
1527949413.999453000	53.9769	237	0
1527949413.999550000	53.977	128	0
1527949414.003476000	53.9809	84	1
1527949414.003825000	53.9812	72	0
1527949414.004061000	53.9815	72	0
1527949414.007450000	53.9849	81	1
1527949414.226747000	54.2042	366	1
1527949414.226841000	54.2043	236	1
1527949414.246166000	54.2236	67	0
1527949414.723401000	54.7008	240	0
1527949414.723909000	54.7013	128	0
1527949414.727324000	54.7047	72	0
1527949414.727468000	54.7049	84	1
1527949414.727781000	54.7052	83	0
1527949414.731461000	54.7089	81	1
1527949414.863155000	54.8406	368	1
1527949414.863249000	54.8407	236	1
1527949414.883307000	54.8607	67	0
1527949415.475841000	55.4533	215	0
1527949415.475844000	55.4533	128	0
1527949415.479491000	55.4569	84	1
1527949415.479750000	55.4572	72	0
1527949415.480214000	55.4576	170	0
1527949415.483480000	55.4609	81	1
1527949415.611783000	55.5892	369	1
1527949415.611872000	55.5893	238	1
1527949415.631164000	55.6086	67	0
1527949416.083878000	56.0613	238	0
1527949416.083881000	56.0613	128	0
1527949416.087509000	56.0649	84	1
1527949416.088301000	56.0657	72	0
1527949416.088388000	56.0658	157	0
1527949416.092540000	56.07	81	1
1527949416.181701000	56.1591	366	1
1527949416.181795000	56.1592	239	1
1527949416.202256000	56.1797	67	0
1527949416.372912000	56.3503	213	0
1527949416.372914000	56.3503	128	0
1527949416.376574000	56.354	84	1
1527949416.377266000	56.3547	72	0
1527949416.377268000	56.3547	265	0
1527949416.380525000	56.3579	81	1
1527949416.701961000	56.6794	365	1
1527949416.702055000	56.6795	239	1
1527949416.722335000	56.6998	67	0
1527949416.858437000	56.8359	373	0
1527949416.858731000	56.8361	128	0
1527949416.862583000	56.84	72	0
1527949416.862685000	56.8401	84	1
1527949416.862699000	56.8401	72	0
1527949416.866609000	56.844	81	1
1527949417.103117000	57.0805	366	1
1527949417.103203000	57.0806	236	1
1527949417.123599000	57.101	67	0
1527949417.282898000	57.2603	244	0
1527949417.283703000	57.2611	128	0
1527949417.286706000	57.2641	84	1
1527949417.287066000	57.2645	72	0
1527949417.287140000	57.2646	261	0
1527949417.290644000	57.2681	81	1
1527949417.520671000	57.4981	364	1
1527949417.520747000	57.4982	238	1
1527949417.540364000	57.5178	67	0
1527949417.727090000	57.7045	238	0
1527949417.727226000	57.7046	128	0
1527949417.730704000	57.7081	84	1
1527949417.731432000	57.7088	72	0
1527949417.731534000	57.709	137	0
1527949417.735661000	57.7131	81	1
1527949417.922113000	57.8995	369	1
1527949417.922175000	57.8996	239	1
1527949417.941867000	57.9193	67	0
1527949418.109646000	58.0871	215	0
1527949418.109649000	58.0871	128	0
1527949418.112795000	58.0902	72	0
1527949418.113188000	58.0906	97	0
1527949418.113695000	58.0911	90	1
1527949418.255028000	58.2324	370	1
1527949418.255112000	58.2325	236	1
1527949418.276306000	58.2537	67	0
1527949418.748003000	58.7254	236	0
1527949418.748007000	58.7254	128	0
1527949418.751677000	58.7291	84	1
1527949418.752922000	58.7303	72	0
1527949418.752924000	58.7303	133	0
1527949418.756726000	58.7341	81	1
1527949418.838178000	58.8156	971	1
1527949418.838241000	58.8157	237	1
1527949418.859421000	58.8368	67	0
1527949418.970348000	58.9478	213	0
1527949418.970350000	58.9478	128	0
1527949418.974680000	58.9521	84	1
1527949418.975016000	58.9524	72	0
1527949418.975091000	58.9525	183	0
1527949418.978732000	58.9561	81	1
1527949419.330133000	59.3075	365	1
1527949419.330226000	59.3076	236	1
1527949419.351063000	59.3285	67	0
1527949419.461807000	59.4392	213	0
1527949419.461809000	59.4392	128	0
1527949419.465678000	59.4431	72	0
1527949419.465740000	59.4432	84	1
1527949419.466166000	59.4436	209	0
1527949419.469745000	59.4472	81	1
1527949419.686245000	59.6637	500	1
1527949419.686331000	59.6637	236	1
1527949419.705657000	59.6831	67	0
1527949420.165420000	60.1428	236	0
1527949420.165424000	60.1428	128	0
1527949420.169539000	60.147	72	0
1527949420.169541000	60.147	183	0
1527949420.169835000	60.1473	90	1
1527949420.211007000	60.1884	822	1
1527949420.211096000	60.1885	237	1
1527949420.231484000	60.2089	67	0
1527949420.365533000	60.3429	306	0
1527949420.365536000	60.343	128	0
1527949420.369596000	60.347	72	0
1527949420.369676000	60.3471	170	0
1527949420.369840000	60.3473	90	1
1527949420.671120000	60.6485	366	1
1527949420.671214000	60.6486	236	1
1527949420.691148000	60.6686	67	0
1527949420.866958000	60.8444	268	0
1527949420.867073000	60.8445	128	0
1527949420.870806000	60.8482	84	1
1527949420.871605000	60.849	72	0
1527949420.871607000	60.849	289	0
1527949420.875845000	60.8533	81	1
1527949420.916258000	60.8937	367	1
1527949420.916318000	60.8937	239	1
1527949420.935964000	60.9134	67	0
1527949421.388014000	61.3654	213	0
1527949421.388283000	61.3657	128	0
1527949421.391913000	61.3693	84	1
1527949421.392433000	61.3698	72	0
1527949421.392435000	61.3699	127	0
1527949421.395869000	61.3733	81	1
1527949421.507491000	61.4849	369	1
1527949421.507581000	61.485	238	1
1527949421.527276000	61.5047	67	0
1527949421.987777000	61.9652	239	0
1527949421.987780000	61.9652	128	0
1527949421.991952000	61.9694	84	1
1527949421.992593000	61.97	72	0
1527949421.992595000	61.97	306	0
1527949421.995901000	61.9733	81	1
1527949422.141237000	62.1187	367	1
1527949422.141320000	62.1187	239	1
1527949422.161191000	62.1386	67	0
1527949422.617258000	62.5947	236	0
1527949422.617260000	62.5947	128	0
1527949422.620901000	62.5983	84	1
1527949422.622311000	62.5997	72	0
1527949422.622313000	62.5997	209	0
1527949422.625935000	62.6034	81	1
1527949422.647729000	62.6251	366	1
1527949422.647798000	62.6252	238	1
1527949422.667830000	62.6452	67	0
1527949422.797193000	62.7746	213	0
1527949422.797196000	62.7746	128	0
1527949422.800991000	62.7784	84	1
1527949422.801750000	62.7792	72	0
1527949422.801752000	62.7792	232	0
1527949422.805958000	62.7834	81	1
1527949423.076128000	63.0535	366	1
1527949423.076227000	63.0536	236	1
1527949423.095853000	63.0733	67	0
1527949423.206066000	63.1835	238	0
1527949423.206069000	63.1835	128	0
1527949423.210011000	63.1874	84	1
1527949423.210481000	63.1879	72	0
1527949423.210947000	63.1884	201	0
1527949423.213970000	63.1914	81	1
1527949423.681049000	63.6585	367	1
1527949423.681140000	63.6586	238	1
1527949423.699800000	63.6772	67	0
1527949423.836124000	63.8135	348	0
1527949423.836127000	63.8135	128	0
1527949423.839658000	63.8171	72	0
1527949423.839945000	63.8174	87	1
1527949423.840262000	63.8177	212	0
1527949423.843981000	63.8214	78	1
1527949423.896680000	63.8741	369	1
1527949423.896769000	63.8742	200	1
1527949423.916162000	63.8936	67	0
1527949424.029977000	64.0074	247	0
1527949424.029980000	64.0074	128	0
1527949424.033895000	64.0113	72	0
1527949424.034028000	64.0114	84	1
1527949424.034339000	64.0118	151	0
1527949424.038060000	64.0155	81	1
1527949424.201625000	64.179	369	1
1527949424.201687000	64.1791	294	1
1527949424.221934000	64.1994	67	0
1527949424.336306000	64.3137	215	0
1527949424.336309000	64.3137	128	0
1527949424.339702000	64.3171	72	0
1527949424.339704000	64.3171	233	0
1527949424.339989000	64.3174	90	1
1527949424.654564000	64.632	950	1
1527949424.654658000	64.6321	1392	1
1527949424.654684000	64.6321	1392	1
1527949424.654725000	64.6321	1392	1
1527949424.654754000	64.6322	815	1
1527949424.677038000	64.6545	67	0
1527949424.780987000	64.7584	393	0
1527949424.785078000	64.7625	81	1
1527949424.787810000	64.7652	60	0
1527949424.792069000	64.7695	78	1
1527949426.118997000	66.0964	504	1
1527949426.119097000	66.0965	236	1
1527949426.139501000	66.1169	67	0
1527949426.255637000	66.2331	236	0
1527949426.255640000	66.2331	128	0
1527949426.258394000	66.2358	72	0
1527949426.258777000	66.2362	66	0
1527949426.259352000	66.2368	90	1
1527949426.334297000	66.3117	823	1
1527949426.334389000	66.3118	236	1
1527949426.354718000	66.3321	67	0
1527949426.359252000	66.3367	67	0
1527949426.466255000	66.4437	213	0
1527949426.466357000	66.4438	128	0
1527949426.470189000	66.4476	87	1
1527949426.470906000	66.4483	72	0
1527949426.470908000	66.4483	289	0
1527949426.475176000	66.4526	81	1
1527949426.813476000	66.7909	365	1
1527949426.813535000	66.791	236	1
1527949426.833429000	66.8108	67	0
1527949426.946745000	66.9242	332	0
1527949426.946748000	66.9242	128	0
1527949426.950206000	66.9276	84	1
1527949426.951453000	66.9289	72	0
1527949426.951553000	66.929	82	0
1527949426.955202000	66.9326	81	1
1527949427.171607000	67.149	370	1
1527949427.171685000	67.1491	237	1
1527949427.191141000	67.1686	67	0
1527949427.318135000	67.2956	245	0
1527949427.318137000	67.2956	128	0
1527949427.322154000	67.2996	84	1
1527949427.322730000	67.3001	72	0
1527949427.323182000	67.3006	253	0
1527949427.326213000	67.3036	81	1
1527949427.846577000	67.824	366	1
1527949427.846673000	67.8241	236	1
1527949427.867148000	67.8446	67	0
1527949427.981990000	67.9594	238	0
1527949427.981992000	67.9594	128	0
1527949427.986267000	67.9637	84	1
1527949427.986626000	67.964	72	0
1527949427.987030000	67.9644	190	0
1527949427.990253000	67.9677	81	1
1527949428.205827000	68.1832	367	1
1527949428.205908000	68.1833	236	1
1527949428.227467000	68.2049	67	0
1527949428.338183000	68.3156	216	0
1527949428.338186000	68.3156	128	0
1527949428.342306000	68.3197	84	1
1527949428.342326000	68.3197	72	0
1527949428.342900000	68.3203	281	0
1527949428.346267000	68.3237	81	1
1527949428.613578000	68.591	370	1
1527949428.613626000	68.591	238	1
1527949428.633935000	68.6114	67	0
1527949428.744778000	68.7222	236	0
1527949428.744781000	68.7222	128	0
1527949428.748310000	68.7257	84	1
1527949428.749064000	68.7265	72	0
1527949428.749438000	68.7269	311	0
1527949428.753303000	68.7307	81	1
1527949429.121999000	69.0994	365	1
1527949429.122062000	69.0995	236	1
1527949429.141948000	69.1194	67	0
1527949429.266080000	69.2435	216	0
1527949429.266082000	69.2435	128	0
1527949429.270295000	69.2477	72	0
1527949429.270303000	69.2477	228	0
1527949429.270417000	69.2478	84	1
1527949429.274375000	69.2518	81	1
1527949429.338507000	69.3159	367	1
1527949429.338603000	69.316	236	1
1527949429.359102000	69.3365	67	0
1527949429.472607000	69.45	238	0
1527949429.472887000	69.4503	128	0
1527949429.476353000	69.4538	84	1
1527949429.477259000	69.4547	72	0
1527949429.477262000	69.4547	127	0
1527949429.481362000	69.4588	81	1
1527949429.626758000	69.6042	348	1
1527949429.626845000	69.6043	1392	1
1527949429.626872000	69.6043	1392	1
1527949429.626910000	69.6043	1392	1
1527949429.626944000	69.6044	1068	1
1527949429.627358000	69.6048	299	1
1527949429.627393000	69.6048	236	1
1527949429.647848000	69.6253	67	0
1527949429.748956000	69.7264	420	0
1527949429.753349000	69.7308	81	1
1527949429.756071000	69.7335	60	0
1527949429.757798000	69.7352	314	0
1527949429.757800000	69.7352	128	0
1527949429.760359000	69.7378	84	1
1527949429.762436000	69.7399	72	0
1527949429.762860000	69.7403	91	0
1527949429.766347000	69.7438	81	1
1527949430.244572000	70.222	365	1
1527949430.244674000	70.2221	238	1
1527949430.265110000	70.2425	67	0
1527949430.795822000	70.7732	235	0
1527949430.795825000	70.7732	128	0
1527949430.799376000	70.7768	84	1
1527949430.799942000	70.7774	72	0
1527949430.799944000	70.7774	268	0
1527949430.803405000	70.7808	81	1
1527949430.983636000	70.9611	968	1
1527949430.983700000	70.9611	237	1
1527949431.003493000	70.9809	67	0
1527949431.454995000	71.4324	215	0
1527949431.454997000	71.4324	128	0
1527949431.458410000	71.4358	84	1
1527949431.460096000	71.4375	72	0
1527949431.460098000	71.4375	260	0
1527949431.463444000	71.4409	81	1
1527949431.870001000	71.8474	505	1
1527949431.870077000	71.8475	236	1
1527949431.890123000	71.8675	67	0
1527949432.018908000	71.9963	238	0
1527949432.018910000	71.9963	128	0
1527949432.022432000	71.9998	84	1
1527949432.023676000	72.0011	72	0
1527949432.023678000	72.0011	103	0
1527949432.027465000	72.0049	81	1
1527949432.488923000	72.4663	823	1
1527949432.488985000	72.4664	236	1
1527949432.512088000	72.4895	67	0
1527949432.629160000	72.6066	281	1
1527949432.629270000	72.6067	1392	1
1527949432.629310000	72.6067	1392	1
1527949432.629363000	72.6068	1392	1
1527949432.629388000	72.6068	1392	1
1527949432.629446000	72.6069	1392	1
1527949432.629485000	72.6069	1392	1
1527949432.629539000	72.607	1392	1
1527949432.629564000	72.607	1392	1
1527949432.629601000	72.607	1392	1
1527949432.629634000	72.607	1392	1
1527949432.629671000	72.6071	1392	1
1527949432.629717000	72.6071	1392	1
1527949432.629758000	72.6072	1392	1
1527949432.629791000	72.6072	761	1
1527949432.642977000	72.6204	238	0
1527949432.642979000	72.6204	128	0
1527949432.646466000	72.6239	84	1
1527949432.648190000	72.6256	82	0
1527949432.648192000	72.6256	307	0
1527949432.648917000	72.6263	67	0
1527949432.651487000	72.6289	84	1
1527949432.652337000	72.6298	67	0
1527949432.867659000	72.8451	366	1
1527949432.867758000	72.8452	236	1
1527949432.887804000	72.8652	67	0
1527949432.996440000	72.9739	306	0
1527949432.996446000	72.9739	128	0
1527949432.999792000	72.9772	72	0
1527949432.999794000	72.9772	155	0
1527949433.000485000	72.9779	93	1
1527949433.108599000	73.086	358	0
1527949433.112476000	73.0899	78	1
1527949433.115359000	73.0928	60	0
1527949433.119545000	73.097	78	1
1527949433.303824000	73.2812	368	1
1527949433.303884000	73.2813	237	1
1527949433.324098000	73.3015	67	0
1527949433.434322000	73.4117	241	0
1527949433.434325000	73.4117	128	0
1527949433.438549000	73.416	84	1
1527949433.438973000	73.4164	72	0
1527949433.438975000	73.4164	68	0
1527949433.442502000	73.4199	81	1
1527949433.520217000	73.4976	367	1
1527949433.520304000	73.4977	236	1
1527949433.540429000	73.5178	67	0
1527949433.651729000	73.6291	236	0
1527949433.651731000	73.6291	128	0
1527949433.655562000	73.633	84	1
1527949433.656325000	73.6337	72	0
1527949433.656432000	73.6338	66	0
1527949433.660522000	73.6379	81	1
1527949433.729627000	73.707	366	1
1527949433.729728000	73.7071	236	1
1527949433.748976000	73.7264	67	0
1527949433.859017000	73.8364	215	0
1527949433.859019000	73.8364	128	0
1527949433.862580000	73.84	84	1
1527949433.862775000	73.8402	72	0
1527949433.862777000	73.8402	212	0
1527949433.866543000	73.844	81	1
1527949434.086133000	74.0635	371	1
1527949434.086223000	74.0636	201	1
1527949434.106549000	74.084	67	0
1527949434.241715000	74.2191	238	0
1527949434.241805000	74.2192	128	0
1527949434.245591000	74.223	84	1
1527949434.246136000	74.2236	72	0
1527949434.246226000	74.2236	142	0
1527949434.249541000	74.227	81	1
1527949434.521589000	74.499	371	1
1527949434.521667000	74.4991	606	1
1527949434.541455000	74.5189	67	0
1527949434.651618000	74.629	236	0
1527949434.651716000	74.6291	128	0
1527949434.654693000	74.6321	72	0
1527949434.655089000	74.6325	116	0
1527949434.655575000	74.633	90	1
1527949436.887437000	76.8649	369	1
1527949436.887500000	76.8649	239	1
1527949436.907343000	76.8848	67	0
1527949437.023530000	77.0009	278	0
1527949437.023650000	77.0011	128	0
1527949437.027704000	77.0051	84	1
1527949437.028055000	77.0055	72	0
1527949437.028464000	77.0059	141	0
1527949437.031746000	77.0092	81	1
1527949437.111482000	77.0889	369	1
1527949437.111565000	77.089	420	1
1527949437.131940000	77.1094	67	0
1527949437.240788000	77.2182	315	0
1527949437.240791000	77.2182	128	0
1527949437.244739000	77.2222	84	1
1527949437.245126000	77.2225	72	0
1527949437.245589000	77.223	218	0
1527949437.248779000	77.2262	81	1
1527949437.360899000	77.3383	972	1
1527949437.360971000	77.3384	296	1
1527949437.381572000	77.359	67	0
1527949437.516844000	77.4943	215	0
1527949437.517247000	77.4947	128	0
1527949437.520746000	77.4982	84	1
1527949437.521191000	77.4986	72	0
1527949437.521193000	77.4986	106	0
1527949437.524795000	77.5022	81	1
1527949437.768167000	77.7456	501	1
1527949437.768262000	77.7457	239	1
1527949437.789246000	77.7667	67	0
1527949437.895825000	77.8732	236	0
1527949437.895939000	77.8734	128	0
1527949437.899449000	77.8769	72	0
1527949437.899537000	77.877	228	0
1527949437.899817000	77.8772	90	1
1527949437.997034000	77.9745	827	1
1527949437.997097000	77.9745	241	1
1527949438.018071000	77.9955	67	0
1527949438.470109000	78.4475	215	0
1527949438.470112000	78.4475	128	0
1527949438.473803000	78.4512	84	1
1527949438.475030000	78.4524	72	0
1527949438.475466000	78.4529	254	0
1527949438.478846000	78.4563	81	1
1527949438.652234000	78.6297	370	1
1527949438.652328000	78.6297	244	1
1527949438.673439000	78.6509	67	0
1527949438.747819000	78.7252	280	1
1527949438.747903000	78.7253	1392	1
1527949438.747930000	78.7253	1392	1
1527949438.747971000	78.7254	1392	1
1527949438.748004000	78.7254	539	1
1527949438.770007000	78.7474	67	0
1527949438.787008000	78.7644	238	0
1527949438.787011000	78.7644	128	0
1527949438.790825000	78.7682	87	1
1527949438.791626000	78.769	72	0
1527949438.791748000	78.7692	188	0
1527949438.795859000	78.7733	81	1
1527949438.873630000	78.851	363	0
1527949438.877831000	78.8552	78	1
1527949438.880878000	78.8583	60	0
1527949438.884844000	78.8623	78	1
1527949439.085457000	79.0629	365	1
1527949439.085554000	79.063	241	1
1527949439.106164000	79.0836	67	0
1527949439.221391000	79.1988	306	0
1527949439.221536000	79.199	128	0
1527949439.225288000	79.2027	72	0
1527949439.225290000	79.2027	166	0
1527949439.225827000	79.2032	90	1
1527949439.411563000	79.389	369	1
1527949439.411657000	79.3891	242	1
1527949439.431808000	79.4092	67	0
1527949439.551451000	79.5289	240	0
1527949439.551454000	79.5289	128	0
1527949439.554871000	79.5323	84	1
1527949439.556405000	79.5338	72	0
1527949439.556407000	79.5338	82	0
1527949439.559859000	79.5373	81	1
1527949439.862169000	79.8396	366	1
1527949439.862264000	79.8397	242	1
1527949439.882440000	79.8599	67	0
1527949439.996364000	79.9738	241	0
1527949439.996367000	79.9738	128	0
1527949439.999901000	79.9773	84	1
1527949440.000865000	79.9783	72	0
1527949440.001113000	79.9785	264	0
1527949440.004985000	79.9824	81	1
1527949440.196835000	80.1743	370	1
1527949440.196953000	80.1744	240	1
1527949440.218071000	80.1955	67	0
1527949440.327305000	80.3047	216	0
1527949440.327573000	80.305	128	0
1527949440.330534000	80.308	72	0
1527949440.330536000	80.308	205	0
1527949440.331056000	80.3085	90	1
1527949440.557429000	80.5348	368	1
1527949440.557491000	80.5349	240	1
1527949440.580871000	80.5583	67	0
1527949441.046050000	81.0235	238	0
1527949441.046053000	81.0235	128	0
1527949441.050050000	81.0275	84	1
1527949441.050190000	81.0276	72	0
1527949441.050271000	81.0277	217	0
1527949441.054018000	81.0314	81	1
1527949441.189431000	81.1668	367	1
1527949441.189494000	81.1669	244	1
1527949441.209654000	81.1871	67	0
1527949441.347615000	81.325	238	0
1527949441.347618000	81.325	128	0
1527949441.352058000	81.3295	84	1
1527949441.352448000	81.3299	72	0
1527949441.352543000	81.33	270	0
1527949441.356022000	81.3334	81	1
1527949441.418171000	81.3956	370	1
1527949441.418237000	81.3957	238	1
1527949441.439263000	81.4167	67	0
1527949441.550578000	81.528	238	0
1527949441.550688000	81.5281	128	0
1527949441.554051000	81.5315	84	1
1527949441.554432000	81.5318	72	0
1527949441.554772000	81.5322	228	0
1527949441.558028000	81.5354	81	1
1527949441.893386000	81.8708	973	1
1527949441.893462000	81.8709	243	1
1527949441.914922000	81.8923	67	0
1527949442.026070000	82.0035	257	0
1527949442.026176000	82.0036	128	0
1527949442.030011000	82.0074	84	1
1527949442.030358000	82.0078	72	0
1527949442.030437000	82.0079	111	0
1527949442.034040000	82.0115	81	1
1527949442.318533000	82.2959	501	1
1527949442.318629000	82.296	243	1
1527949442.338272000	82.3157	67	0
1527949442.454512000	82.4319	317	0
1527949442.454515000	82.4319	128	0
1527949442.458147000	82.4356	84	1
1527949442.459404000	82.4368	72	0
1527949442.459406000	82.4368	317	0
1527949442.463078000	82.4405	81	1
1527949442.575257000	82.5527	827	1
1527949442.575333000	82.5527	239	1
1527949442.595964000	82.5734	67	0
1527949442.707814000	82.6852	238	0
1527949442.707817000	82.6852	128	0
1527949442.712132000	82.6895	84	1
1527949442.712523000	82.6899	72	0
1527949442.712766000	82.6902	143	0
1527949442.716090000	82.6935	81	1
1527949442.825165000	82.8026	371	1
1527949442.825232000	82.8026	241	1
1527949442.844868000	82.8223	67	0
1527949442.979841000	82.9573	213	0
1527949442.979957000	82.9574	128	0
1527949442.984054000	82.9615	84	1
1527949442.984447000	82.9619	72	0
1527949442.984867000	82.9623	91	0
1527949442.988085000	82.9655	81	1
1527949443.263494000	83.2409	370	1
1527949443.263580000	83.241	606	1
1527949443.283815000	83.2612	67	0
1527949443.394232000	83.3716	215	0
1527949443.394235000	83.3717	128	0
1527949443.398165000	83.3756	84	1
1527949443.398846000	83.3763	72	0
1527949443.398848000	83.3763	188	0
1527949443.402131000	83.3795	81	1
1527949443.709721000	83.6871	370	1
1527949443.709813000	83.6872	300	1
1527949443.729771000	83.7072	67	0
1527949443.845915000	83.8233	239	0
1527949443.845917000	83.8233	128	0
1527949443.850202000	83.8276	84	1
1527949443.851063000	83.8285	72	0
1527949443.851066000	83.8285	73	0
1527949443.855207000	83.8326	81	1
1527949444.130350000	84.1078	367	1
1527949444.130436000	84.1079	240	1
1527949444.149620000	84.127	67	0
1527949444.317858000	84.2953	213	0
1527949444.317861000	84.2953	128	0
1527949444.322085000	84.2995	72	0
1527949444.322196000	84.2996	84	1
1527949444.323043000	84.3005	154	0
1527949444.326182000	84.3036	81	1
1527949444.548539000	84.526	370	1
1527949444.548601000	84.526	242	1
1527949444.569081000	84.5465	67	0
1527949444.682442000	84.6599	236	0
1527949444.682445000	84.6599	128	0
1527949444.686178000	84.6636	84	1
1527949444.686543000	84.664	72	0
1527949444.686624000	84.664	229	0
1527949444.690178000	84.6676	81	1
1527949444.810746000	84.7882	365	1
1527949444.810833000	84.7882	239	1
1527949444.830049000	84.8075	67	0
1527949444.942907000	84.9203	308	0
1527949444.942910000	84.9203	128	0
1527949444.947176000	84.9246	72	0
1527949444.947178000	84.9246	156	0
1527949444.947264000	84.9247	84	1
1527949444.951224000	84.9286	81	1
1527949445.019464000	84.9969	366	1
1527949445.019559000	84.997	239	1
1527949445.040295000	85.0177	67	0
1527949445.153088000	85.1305	217	0
1527949445.153091000	85.1305	128	0
1527949445.155787000	85.1332	72	0
1527949445.156206000	85.1336	234	0
1527949445.157187000	85.1346	90	1
1527949445.242378000	85.2198	366	1
1527949445.242460000	85.2199	239	1
1527949445.272748000	85.2502	67	0
1527949445.386538000	85.364	241	0
1527949445.386649000	85.3641	128	0
1527949445.390277000	85.3677	84	1
1527949445.391066000	85.3685	72	0
1527949445.391068000	85.3685	174	0
1527949445.395241000	85.3727	81	1
1527949445.644640000	85.6221	366	1
1527949445.644735000	85.6222	242	1
1527949445.664441000	85.6419	67	0
1527949445.784459000	85.7619	236	0
1527949445.784462000	85.7619	128	0
1527949445.788230000	85.7656	84	1
1527949445.788641000	85.7661	72	0
1527949445.789052000	85.7665	169	0
1527949445.792278000	85.7697	81	1
1527949446.080148000	86.0576	972	1
1527949446.080299000	86.0577	240	1
1527949446.100144000	86.0776	67	0
1527949446.227962000	86.2054	215	0
1527949446.227964000	86.2054	128	0
1527949446.231907000	86.2093	72	0
1527949446.231909000	86.2093	288	0
1527949446.232451000	86.2099	90	1
1527949446.459520000	86.4369	500	1
1527949446.459583000	86.437	240	1
1527949446.479765000	86.4572	67	0
1527949446.590713000	86.5681	261	0
1527949446.590716000	86.5681	128	0
1527949446.594266000	86.5717	84	1
1527949446.595246000	86.5727	72	0
1527949446.595682000	86.5731	166	0
1527949446.599260000	86.5767	81	1
1527949446.943650000	86.9211	824	1
1527949446.943740000	86.9212	240	1
1527949446.963582000	86.941	67	0
1527949447.078689000	87.0561	215	0
1527949447.078800000	87.0562	128	0
1527949447.081527000	87.0589	72	0
1527949447.081968000	87.0594	280	0
1527949447.082355000	87.0598	90	1
1527949447.358030000	87.3354	367	1
1527949447.358093000	87.3355	242	1
1527949447.377480000	87.3549	67	0
1527949447.505344000	87.4828	255	0
1527949447.505346000	87.4828	128	0
1527949447.509403000	87.4868	84	1
1527949447.510680000	87.4881	72	0
1527949447.510682000	87.4881	203	0
1527949447.514366000	87.4918	81	1
1527949447.765773000	87.7432	369	1
1527949447.765836000	87.7433	239	1
1527949447.785712000	87.7631	67	0
1527949447.901361000	87.8788	338	0
1527949447.901364000	87.8788	128	0
1527949447.905361000	87.8828	72	0
1527949447.905447000	87.8829	84	1
1527949447.905462000	87.8829	203	0
1527949447.909396000	87.8868	81	1
1527949450.994867000	90.9723	369	1
1527949450.994961000	90.9724	241	1
1527949451.014012000	90.9914	67	0
1527949451.143382000	91.1208	238	0
1527949451.143385000	91.1208	128	0
1527949451.147522000	91.1249	84	1
1527949451.147636000	91.1251	72	0
1527949451.148138000	91.1256	317	0
1527949451.151614000	91.129	81	1
1527949451.269139000	91.2466	370	1
1527949451.269230000	91.2466	269	1
1527949451.288838000	91.2663	67	0
1527949451.400093000	91.3775	213	0
1527949451.400095000	91.3775	128	0
1527949451.403555000	91.381	84	1
1527949451.404988000	91.3824	72	0
1527949451.404990000	91.3824	204	0
1527949451.408552000	91.386	81	1
1527949454.452172000	94.4296	369	1
1527949454.452270000	94.4297	242	1
1527949454.471740000	94.4492	67	0
1527949454.582759000	94.5602	235	0
1527949454.583413000	94.5608	128	0
1527949454.585987000	94.5634	72	0
1527949454.586072000	94.5635	69	0
1527949454.586718000	94.5641	90	1
1527949454.632123000	94.6095	368	1
1527949454.632208000	94.6096	268	1
1527949454.651954000	94.6294	67	0
1527949454.764209000	94.7416	215	0
1527949454.765851000	94.7433	128	0
1527949454.767815000	94.7452	84	1
1527949454.771755000	94.7492	72	0
1527949454.772277000	94.7497	224	0
1527949454.775787000	94.7532	81	1
1527949454.846004000	94.8234	366	1
1527949454.846063000	94.8235	239	1
1527949454.866193000	94.8436	67	0
1527949454.980491000	94.9579	215	0
1527949454.980494000	94.9579	128	0
1527949454.984765000	94.9622	84	1
1527949454.985489000	94.9629	72	0
1527949454.985935000	94.9634	279	0
1527949454.988908000	94.9663	81	1
1527949454.989149000	94.9666	348	1
1527949454.989212000	94.9666	1392	1
1527949454.989239000	94.9667	1392	1
1527949454.989281000	94.9667	1392	1
1527949454.989335000	94.9668	1039	1
1527949455.010635000	94.9881	67	0
1527949455.100397000	95.0778	299	1
1527949455.100476000	95.0779	242	1
1527949455.112410000	95.0898	368	0
1527949455.116805000	95.0942	81	1
1527949455.119076000	95.0965	67	0
1527949455.141439000	95.1189	60	0
1527949455.144808000	95.1222	81	1
1527949455.238681000	95.2161	322	0
1527949455.238829000	95.2162	128	0
1527949455.242830000	95.2202	81	1
1527949455.242946000	95.2204	72	0
1527949455.243045000	95.2205	316	0
1527949455.246831000	95.2242	81	1
1527949455.386451000	95.3639	367	1
1527949455.386545000	95.364	241	1
1527949455.405808000	95.3832	67	0
1527949455.514991000	95.4924	239	0
1527949455.515097000	95.4925	128	0
1527949455.518833000	95.4962	84	1
1527949455.520180000	95.4976	72	0
1527949455.520628000	95.498	236	0
1527949455.523793000	95.5012	81	1
1527949455.721693000	95.6991	973	1
1527949455.721779000	95.6992	240	1
1527949455.753643000	95.7311	67	0
1527949455.865961000	95.8434	234	0
1527949455.866320000	95.8437	128	0
1527949455.869864000	95.8473	84	1
1527949455.870039000	95.8475	72	0
1527949455.870230000	95.8476	168	0
1527949455.873845000	95.8513	81	1
1527949456.202225000	96.1796	502	1
1527949456.202304000	96.1797	243	1
1527949456.222544000	96.2	67	0
1527949456.335001000	96.3124	215	0
1527949456.335108000	96.3125	128	0
1527949456.338908000	96.3163	84	1
1527949456.339438000	96.3169	72	0
1527949456.339440000	96.3169	166	0
1527949456.342871000	96.3203	81	1
1527949456.641293000	96.6187	824	1
1527949456.641388000	96.6188	243	1
1527949456.663720000	96.6411	67	0
1527949456.783546000	96.761	261	0
1527949456.783895000	96.7613	128	0
1527949456.787264000	96.7647	72	0
1527949456.787673000	96.7651	157	0
1527949456.787939000	96.7654	90	1
1527949457.313225000	97.2906	371	1
1527949457.313317000	97.2907	245	1
1527949457.332844000	97.3103	67	0
1527949457.447069000	97.4245	215	0
1527949457.447072000	97.4245	128	0
1527949457.450886000	97.4283	84	1
1527949457.451721000	97.4291	72	0
1527949457.451723000	97.4291	141	0
1527949457.455947000	97.4334	81	1
1527949457.588653000	97.5661	367	1
1527949457.588715000	97.5661	240	1
1527949457.608175000	97.5856	67	0
1527949457.720659000	97.6981	280	0
1527949457.720768000	97.6982	128	0
1527949457.724239000	97.7017	72	0
1527949457.724666000	97.7021	124	0
1527949457.724903000	97.7023	90	1
1527949458.059473000	98.0369	367	1
1527949458.059568000	98.037	242	1
1527949458.080662000	98.0581	67	0
1527949458.191754000	98.1692	317	0
1527949458.191948000	98.1694	128	0
1527949458.195776000	98.1732	72	0
1527949458.195778000	98.1732	262	0
1527949458.196051000	98.1735	90	1
1527949458.512561000	98.49	366	1
1527949458.512640000	98.4901	242	1
1527949458.533010000	98.5104	67	0
1527949458.642855000	98.6203	238	0
1527949458.643160000	98.6206	128	0
1527949458.647025000	98.6244	84	1
1527949458.647886000	98.6253	72	0
1527949458.647890000	98.6253	223	0
1527949458.652068000	98.6295	81	1
1527949458.913639000	98.8911	369	1
1527949458.913701000	98.8911	238	1
1527949458.933367000	98.9108	67	0
1527949459.382459000	99.3599	215	0
1527949459.382462000	99.3599	128	0
1527949459.386002000	99.3634	84	1
1527949459.386747000	99.3642	72	0
1527949459.387631000	99.365	292	0
1527949459.391048000	99.3685	81	1
1527949459.557671000	99.5351	370	1
1527949459.557736000	99.5352	242	1
1527949459.577624000	99.555	67	0
1527949459.692688000	99.6701	236	0
1527949459.692691000	99.6701	128	0
1527949459.697039000	99.6745	72	0
1527949459.697042000	99.6745	164	0
1527949459.697124000	99.6745	84	1
1527949459.701064000	99.6785	81	1
1527949460.002098000	99.9795	366	1
1527949460.002189000	99.9796	243	1
1527949460.022377000	99.9998	67	0
1527949460.148601000	100.126	213	0
1527949460.148604000	100.126	128	0
1527949460.152143000	100.13	84	1
1527949460.152871000	100.13	72	0
1527949460.153102000	100.131	286	0
1527949460.157094000	100.135	81	1
1527949460.404689000	100.382	369	1
1527949460.404782000	100.382	239	1
1527949460.424015000	100.401	67	0
1527949460.531461000	100.509	235	0
1527949460.531464000	100.509	128	0
1527949460.534877000	100.512	72	0
1527949460.534879000	100.512	152	0
1527949460.535138000	100.513	90	1
1527949460.850826000	100.828	364	1
1527949460.850919000	100.828	240	1
1527949460.871106000	100.849	67	0
1527949460.994507000	100.972	213	0
1527949460.994510000	100.972	128	0
1527949460.998179000	100.976	84	1
1527949460.998387000	100.976	72	0
1527949460.998797000	100.976	267	0
1527949461.002159000	100.98	81	1
1527949461.143622000	101.121	968	1
1527949461.143714000	101.121	238	1
1527949461.164888000	101.142	67	0
1527949461.270904000	101.248	213	0
1527949461.270907000	101.248	128	0
1527949461.275312000	101.253	84	1
1527949461.276251000	101.254	72	0
1527949461.276252000	101.254	72	0
1527949461.281171000	101.259	81	1
1527949461.467892000	101.445	504	1
1527949461.468050000	101.445	240	1
1527949461.488129000	101.466	67	0
1527949461.595716000	101.573	358	0
1527949461.595718000	101.573	128	0
1527949461.599176000	101.577	84	1
1527949461.603442000	101.581	72	0
1527949461.603537000	101.581	225	0
1527949461.607163000	101.585	81	1
1527949461.729452000	101.707	826	1
1527949461.729547000	101.707	241	1
1527949461.748780000	101.726	67	0
1527949461.860819000	101.838	215	0
1527949461.860822000	101.838	128	0
1527949461.864403000	101.842	72	0
1527949461.865133000	101.843	87	1
1527949461.866379000	101.844	219	0
1527949461.870167000	101.848	78	1
1527949462.027603000	102.005	367	1
1527949462.027697000	102.005	239	1
1527949462.047459000	102.025	67	0
1527949462.161846000	102.139	215	0
1527949462.161968000	102.139	128	0
1527949462.164081000	102.141	72	0
1527949462.164540000	102.142	93	0
1527949462.166227000	102.144	90	1
1527949462.476800000	102.454	367	1
1527949462.476892000	102.454	239	1
1527949462.496189000	102.474	67	0
1527949462.608644000	102.586	238	0
1527949462.608647000	102.586	128	0
1527949462.612270000	102.59	84	1
1527949462.613034000	102.59	72	0
1527949462.613036000	102.59	93	0
1527949462.617230000	102.595	81	1
1527949462.983523000	102.961	366	1
1527949462.983586000	102.961	239	1
1527949463.003729000	102.981	67	0
1527949463.113019000	103.09	236	0
1527949463.113022000	103.09	128	0
1527949463.116859000	103.094	72	0
1527949463.117164000	103.095	135	0
1527949463.117230000	103.095	87	1
1527949463.121219000	103.099	78	1
1527949463.232420000	103.21	366	1
1527949463.232520000	103.21	240	1
1527949463.253201000	103.231	67	0
1527949463.361611000	103.339	213	0
1527949463.361614000	103.339	128	0
1527949463.365228000	103.343	84	1
1527949463.365711000	103.343	72	0
1527949463.366184000	103.344	300	0
1527949463.369219000	103.347	81	1
1527949463.543917000	103.521	365	1
1527949463.544012000	103.521	241	1
1527949463.564020000	103.541	67	0
1527949463.683419000	103.661	278	0
1527949463.683421000	103.661	128	0
1527949463.686261000	103.664	72	0
1527949463.686586000	103.664	195	0
1527949463.687253000	103.665	90	1
1527949463.796473000	103.774	365	1
1527949463.796562000	103.774	239	1
1527949463.816753000	103.794	67	0
1527949463.927019000	103.904	315	0
1527949463.927022000	103.904	128	0
1527949463.931344000	103.909	84	1
1527949463.931720000	103.909	72	0
1527949463.932528000	103.91	106	0
1527949463.935308000	103.913	81	1
1527949464.033447000	104.011	366	1
1527949464.033546000	104.011	239	1
1527949464.052831000	104.03	67	0
1527949464.166050000	104.143	213	0
1527949464.166052000	104.143	128	0
1527949464.170133000	104.148	72	0
1527949464.170135000	104.148	240	0
1527949464.170421000	104.148	90	1
1527949464.531528000	104.509	368	1
1527949464.531623000	104.509	238	1
1527949464.551138000	104.529	67	0
1527949464.672460000	104.65	236	0
1527949464.672573000	104.65	128	0
1527949464.676342000	104.654	84	1
1527949464.676702000	104.654	72	0
1527949464.677037000	104.654	98	0
1527949464.680355000	104.658	81	1
1527949464.780095000	104.758	370	1
1527949464.780174000	104.758	242	1
1527949464.799123000	104.777	67	0
1527949465.244165000	105.222	213	0
1527949465.244298000	105.222	128	0
1527949465.248339000	105.226	84	1
1527949465.249014000	105.226	72	0
1527949465.249015000	105.226	72	0
1527949465.252386000	105.23	81	1
1527949465.377642000	105.355	366	1
1527949465.377731000	105.355	241	1
1527949465.397005000	105.374	67	0
1527949465.514253000	105.492	215	0
1527949465.514582000	105.492	128	0
1527949465.518387000	105.496	84	1
1527949465.519039000	105.496	72	0
1527949465.519127000	105.497	171	0
1527949465.522374000	105.5	81	1
1527949465.725892000	105.703	972	1
1527949465.725986000	105.703	239	1
1527949465.743200000	105.721	80	0
1527949465.746908000	105.724	67	0
1527949465.747409000	105.725	81	1
1527949465.855629000	105.833	238	0
1527949465.855631000	105.833	128	0
1527949465.859426000	105.837	81	1
1527949465.859862000	105.837	72	0
1527949465.859864000	105.837	68	0
1527949465.863433000	105.841	81	1
1527949466.101730000	106.079	500	1
1527949466.101823000	106.079	241	1
1527949466.121207000	106.099	67	0
1527949466.229965000	106.207	212	0
1527949466.229967000	106.207	128	0
1527949466.233472000	106.211	84	1
1527949466.233981000	106.211	72	0
1527949466.233984000	106.211	293	0
1527949466.237448000	106.215	81	1
1527949466.571037000	106.548	826	1
1527949466.571101000	106.549	240	1
1527949466.592683000	106.57	67	0
1527949466.704235000	106.682	236	0
1527949466.704237000	106.682	128	0
1527949466.708026000	106.685	72	0
1527949466.708028000	106.685	237	0
1527949466.708545000	106.686	90	1
1527949466.932418000	106.91	365	1
1527949466.932506000	106.91	240	1
1527949466.952223000	106.93	67	0
[truncated: 179 more rows]
