# Supplementary material for: Method for multi-task learning fusion network traffic classification to address small sample labels
Source: Sci Rep. 2024 Jan 30;14:2518. doi: 10.1038/s41598-024-51933-8 (PMC10827795; doi:10.1038/s41598-024-51933-8)
Supplement: Supplementary file 2 — Supplementary Information 2. [file 41598_2024_51933_MOESM2_ESM.zip › QUIC Dataset/QUIC Dataset/pretraining/Google Doc/GoogleDoc-1125.txt]

1527827411.933839000	0	295	1
1527827411.956020000	0.022181	87	0
1527827412.224833000	0.290994	301	0
1527827412.226198000	0.292359	101	1
1527827412.226337000	0.292498	1412	0
1527827412.227797000	0.293958	1412	0
1527827412.228112000	0.294273	101	1
1527827412.229242000	0.295403	1412	0
1527827412.230770000	0.296931	180	0
1527827412.232142000	0.298303	101	1
1527827412.232244000	0.298405	1412	0
1527827412.233701000	0.299862	1412	0
1527827412.235146000	0.301307	1412	0
1527827412.236564000	0.302725	188	0
1527827412.238019000	0.30418	715	0
1527827412.239486000	0.305647	1412	0
1527827412.240996000	0.307157	1412	0
1527827412.242427000	0.308588	693	0
1527827412.243893000	0.310054	1412	0
1527827412.245346000	0.311507	1412	0
1527827412.245916000	0.312077	98	1
1527827412.248685000	0.314846	1412	0
1527827412.250201000	0.316362	188	0
1527827412.250722000	0.316883	125	1
1527827412.257824000	0.323985	98	1
1527827412.269163000	0.335324	94	0
1527827412.270688000	0.336849	1188	0
1527827412.272790000	0.338951	1412	0
1527827412.273126000	0.339287	104	1
1527827412.274670000	0.340831	1412	0
1527827412.276121000	0.342282	1412	0
1527827412.276204000	0.342365	98	1
1527827412.277571000	0.343732	1346	0
1527827412.279014000	0.345175	1412	0
1527827412.280508000	0.346669	253	0
1527827412.281969000	0.34813	1412	0
1527827412.283407000	0.349568	802	0
1527827412.284571000	0.350732	113	1
1527827412.284869000	0.35103	1412	0
1527827412.286315000	0.352476	1003	0
1527827412.287788000	0.353949	1412	0
1527827412.288235000	0.354396	104	1
1527827412.289225000	0.355386	1412	0
1527827412.290742000	0.356903	1412	0
1527827412.291143000	0.357304	101	1
1527827412.292153000	0.358314	190	0
1527827412.293631000	0.359792	1412	0
1527827412.295051000	0.361212	168	0
1527827412.296134000	0.362295	104	1
1527827412.296525000	0.362686	1412	0
1527827412.297986000	0.364147	1412	0
1527827412.298133000	0.364294	101	1
1527827412.299437000	0.365598	1412	0
1527827412.300939000	0.3671	1412	0
1527827412.302375000	0.368536	258	0
1527827412.303857000	0.370018	1412	0
1527827412.305306000	0.371467	1412	0
1527827412.306567000	0.372728	101	1
1527827412.306734000	0.372895	1412	0
1527827412.308173000	0.374334	900	0
1527827412.309114000	0.375275	110	1
1527827412.309629000	0.37579	1412	0
1527827412.311135000	0.377296	1412	0
1527827412.311218000	0.377379	98	1
1527827412.312576000	0.378737	1412	0
1527827412.313108000	0.379269	101	1
1527827412.314013000	0.380174	930	0
1527827412.320215000	0.386376	98	1
1527827412.739684000	0.805845	317	1
1527827412.739766000	0.805927	1412	1
1527827412.739790000	0.805951	916	1
1527827412.750102000	0.816263	817	1
1527827412.758909000	0.82507	87	0
1527827412.771696000	0.837857	87	0
1527827412.986099000	1.05226	166	1
1527827413.004608000	1.07077	87	0
1527827413.073752000	1.13991	399	0
1527827413.075244000	1.1414	101	1
1527827413.076935000	1.1431	80	0
1527827413.078175000	1.14434	98	1
1527827413.079868000	1.14603	254	0
1527827413.081187000	1.14735	98	1
1527827413.081425000	1.14759	1412	0
1527827413.082883000	1.14904	1412	0
1527827413.083236000	1.1494	101	1
1527827413.084391000	1.15055	1412	0
1527827413.085811000	1.15197	180	0
1527827413.086163000	1.15232	101	1
1527827413.087290000	1.15345	1412	0
1527827413.088742000	1.1549	1412	0
1527827413.089410000	1.15557	101	1
1527827413.090236000	1.1564	1071	0
1527827413.091655000	1.15782	92	0
1527827413.092694000	1.15885	101	1
1527827413.093102000	1.15926	218	0
1527827413.096175000	1.16234	98	1
1527827413.098224000	1.16438	382	0
1527827413.099710000	1.16587	1115	0
1527827413.100521000	1.16668	98	1
1527827413.101181000	1.16734	92	0
1527827413.102635000	1.1688	331	0
1527827413.104163000	1.17032	104	1
1527827413.469098000	1.53526	395	1
1527827413.488662000	1.55482	87	0
1527827413.503531000	1.56969	661	1
1527827413.503777000	1.56994	780	1
1527827413.506703000	1.57286	278	0
1527827413.508151000	1.57431	559	0
1527827413.508626000	1.57479	101	1
1527827413.510185000	1.57635	98	1
1527827413.523182000	1.58934	87	0
1527827413.682366000	1.74853	568	0
1527827413.684702000	1.75086	101	1
1527827413.715551000	1.78171	243	1
1527827413.715627000	1.78179	144	1
1527827413.728734000	1.79489	467	0
1527827413.730209000	1.79637	98	1
1527827413.730241000	1.7964	961	0
1527827413.731691000	1.79785	235	0
1527827413.732186000	1.79835	101	1
1527827413.735974000	1.80213	87	0
1527827413.766959000	1.83312	155	1
1527827413.767045000	1.83321	190	1
1527827413.787560000	1.85372	87	0
1527827413.789042000	1.8552	1412	0
1527827413.790556000	1.85672	1412	0
1527827413.791217000	1.85738	107	1
1527827413.792035000	1.8582	1412	0
1527827413.793199000	1.85936	98	1
1527827413.793464000	1.85962	609	0
1527827413.794897000	1.86106	92	0
1527827413.795195000	1.86136	101	1
1527827413.796365000	1.86253	113	0
1527827413.798228000	1.86439	98	1
1527827413.881599000	1.94776	648	0
1527827413.883028000	1.94919	92	0
1527827413.884477000	1.95064	252	0
1527827413.886409000	1.95257	104	1
1527827414.775954000	2.84211	417	1
1527827414.800578000	2.86674	1263	1
1527827414.803500000	2.86966	1412	1
1527827414.803536000	2.8697	1412	1
1527827414.803576000	2.86974	279	1
1527827414.803621000	2.86978	843	1
1527827414.815983000	2.88214	87	0
1527827414.822537000	2.8887	87	0
1527827414.830975000	2.89714	87	0
1527827414.850625000	2.91679	482	0
1527827414.852051000	2.91821	112	0
1527827414.852503000	2.91866	110	1
1527827415.082064000	3.14822	1412	1
1527827415.082175000	3.14834	337	1
1527827415.102146000	3.16831	87	0
1527827415.162075000	3.22824	253	0
1527827415.163477000	3.22964	1412	0
1527827415.164378000	3.23054	104	1
1527827415.164962000	3.23112	998	0
1527827415.166370000	3.23253	92	0
1527827415.167516000	3.23368	98	1
1527827415.167818000	3.23398	267	0
1527827415.173565000	3.23973	101	1
1527827415.259312000	3.32547	340	0
1527827415.260841000	3.327	1412	0
1527827415.261317000	3.32748	101	1
1527827415.262317000	3.32848	1412	0
1527827415.263770000	3.32993	1412	0
1527827415.264295000	3.33046	101	1
1527827415.265186000	3.33135	287	0
1527827415.266653000	3.33281	299	0
1527827415.267284000	3.33344	101	1
1527827415.360238000	3.4264	1110	0
1527827415.361663000	3.42782	216	0
1527827415.362326000	3.42849	101	1
1527827415.736642000	3.8028	527	1
1527827415.736758000	3.80292	1412	1
1527827415.736796000	3.80296	1412	1
1527827415.736848000	3.80301	1412	1
1527827415.736871000	3.80303	1412	1
1527827415.736894000	3.80305	1412	1
1527827415.736940000	3.8031	1412	1
1527827415.736977000	3.80314	1412	1
1527827415.737019000	3.80318	1412	1
1527827415.737070000	3.80323	1412	1
1527827415.737106000	3.80327	1412	1
1527827415.737154000	3.80331	1412	1
1527827415.737178000	3.80334	1412	1
1527827415.738333000	3.80449	1281	1
1527827415.753908000	3.82007	100	0
1527827415.756014000	3.82218	98	1
1527827415.756857000	3.82302	87	0
1527827415.758858000	3.82502	87	0
1527827416.073227000	4.13939	396	0
1527827416.076014000	4.14217	80	0
1527827416.085560000	4.15172	1412	1
1527827416.085588000	4.15175	90	1
1527827416.104499000	4.17066	87	0
1527827416.109406000	4.17557	87	0
1527827416.368692000	4.43485	336	0
1527827416.370182000	4.43634	178	0
1527827416.382347000	4.44851	107	1
1527827417.839464000	5.90562	331	1
1527827417.839561000	5.90572	1412	1
1527827417.839597000	5.90576	989	1
1527827417.854471000	5.92063	251	1
1527827417.856655000	5.92282	87	0
1527827417.873669000	5.93983	87	0
1527827418.019563000	6.08572	466	0
1527827418.023073000	6.08923	80	0
1527827418.061761000	6.12792	107	1
1527827418.068521000	6.13468	466	0
1527827418.069156000	6.13532	98	1
1527827418.278195000	6.34436	545	0
1527827418.279712000	6.34587	302	0
1527827418.281145000	6.34731	245	0
1527827418.332471000	6.39863	535	0
1527827418.379882000	6.44604	302	0
1527827418.490014000	6.55617	110	1
1527827418.499648000	6.56581	101	1
1527827418.503380000	6.56954	254	1
1527827418.518290000	6.58445	87	0
1527827418.522670000	6.58883	87	0
1527827418.915209000	6.98137	858	0
1527827418.916503000	6.98266	104	1
1527827418.916690000	6.98285	1412	0
1527827418.917170000	6.98333	98	1
1527827418.918150000	6.98431	1412	0
1527827418.919193000	6.98535	98	1
1527827418.919614000	6.98577	1412	0
1527827418.920187000	6.98635	98	1
1527827418.921076000	6.98724	180	0
1527827418.922192000	6.98835	98	1
1527827418.922559000	6.98872	1412	0
1527827418.923184000	6.98934	98	1
1527827418.924011000	6.99017	1355	0
1527827418.924177000	6.99034	98	1
1527827418.925477000	6.99164	1412	0
1527827418.926184000	6.99234	98	1
1527827418.926911000	6.99307	1412	0
1527827418.927183000	6.99334	98	1
1527827418.928360000	6.99452	1412	0
1527827418.929190000	6.99535	98	1
1527827418.929850000	6.99601	188	0
1527827418.930185000	6.99635	98	1
1527827418.931389000	6.99755	1222	0
1527827418.932320000	6.99848	98	1
1527827418.932840000	6.999	1412	0
1527827418.933185000	6.99935	98	1
1527827418.934279000	7.00044	1412	0
1527827418.935203000	7.00136	98	1
1527827418.935744000	7.0019	1412	0
1527827418.936196000	7.00236	98	1
1527827418.937175000	7.00334	1412	0
1527827418.938186000	7.00435	98	1
1527827418.938625000	7.00479	838	0
1527827418.939184000	7.00534	98	1
1527827418.946293000	7.01245	1412	0
1527827418.947187000	7.01335	98	1
1527827418.947762000	7.01392	1412	0
1527827418.948184000	7.01434	98	1
1527827418.949223000	7.01538	1412	0
1527827418.950367000	7.01653	112	1
1527827418.950720000	7.01688	858	0
1527827418.951186000	7.01735	98	1
1527827418.952189000	7.01835	1412	0
1527827418.953187000	7.01935	98	1
1527827418.953659000	7.01982	1412	0
1527827418.954185000	7.02035	98	1
1527827418.955109000	7.02127	1412	0
1527827418.956186000	7.02235	98	1
1527827418.956534000	7.02269	1077	0
1527827418.957185000	7.02335	98	1
1527827418.958000000	7.02416	1412	0
1527827418.958180000	7.02434	98	1
1527827418.959469000	7.02563	1412	0
1527827418.960186000	7.02635	98	1
1527827418.960972000	7.02713	1412	0
1527827418.961191000	7.02735	98	1
1527827418.962421000	7.02858	1412	0
1527827418.963198000	7.02936	98	1
1527827418.963848000	7.03001	292	0
1527827418.964188000	7.03035	98	1
1527827418.965308000	7.03147	1412	0
1527827418.966178000	7.03234	98	1
1527827418.966757000	7.03292	1412	0
1527827418.967192000	7.03335	98	1
1527827418.968205000	7.03437	1412	0
1527827418.969191000	7.03535	98	1
1527827418.969656000	7.03582	1306	0
1527827418.970187000	7.03635	98	1
1527827418.971156000	7.03732	1412	0
1527827418.972190000	7.03835	98	1
1527827418.972635000	7.0388	1412	0
1527827418.973233000	7.03939	98	1
1527827418.974075000	7.04024	1412	0
1527827418.974196000	7.04036	98	1
1527827418.975516000	7.04168	1081	0
1527827418.976190000	7.04235	98	1
1527827418.976956000	7.04312	1412	0
1527827418.977189000	7.04335	98	1
1527827418.978402000	7.04456	1301	0
1527827418.979202000	7.04536	112	1
1527827418.979837000	7.046	749	0
1527827418.980173000	7.04633	98	1
1527827418.999868000	7.06603	87	0
1527827419.013935000	7.0801	87	0
1527827419.056901000	7.12306	1412	0
1527827419.058345000	7.12451	1329	0
1527827419.059795000	7.12596	1412	0
1527827419.061309000	7.12747	1412	0
1527827419.062733000	7.12889	345	0
1527827419.064173000	7.13033	92	0
1527827419.065620000	7.13178	85	0
1527827419.071381000	7.13754	122	1
1527827420.530493000	8.59665	311	1
1527827420.530582000	8.59674	144	1
1527827420.550687000	8.61685	87	0
1527827420.601894000	8.66805	1412	0
1527827420.602854000	8.66901	101	1
1527827420.603357000	8.66952	1412	0
1527827420.604265000	8.67043	98	1
1527827420.604868000	8.67103	1412	0
1527827420.605264000	8.67142	98	1
1527827420.606299000	8.67246	602	0
1527827420.607266000	8.67343	98	1
1527827420.607733000	8.67389	133	0
1527827420.608321000	8.67448	98	1
1527827421.661671000	9.72783	981	1
1527827421.661766000	9.72793	294	1
1527827421.666108000	9.73227	305	1
1527827421.666189000	9.73235	1412	1
1527827421.666215000	9.73238	1412	1
1527827421.666256000	9.73242	979	1
1527827421.680482000	9.74664	87	0
1527827421.687035000	9.7532	87	0
1527827421.726383000	9.79254	401	1
1527827421.746107000	9.81227	87	0
1527827421.824734000	9.89089	395	0
1527827421.825711000	9.89187	101	1
1527827421.831521000	9.89768	80	0
1527827421.832487000	9.89865	98	1
1527827421.881606000	9.94777	316	0
1527827421.882856000	9.94902	98	1
1527827421.883057000	9.94922	103	0
1527827421.883347000	9.94951	98	1
1527827421.885722000	9.95188	235	0
1527827421.886470000	9.95263	98	1
1527827421.988892000	10.0551	382	0
1527827421.989994000	10.0562	98	1
1527827421.990437000	10.0566	1400	0
1527827421.991355000	10.0575	98	1
1527827421.991868000	10.058	513	0
1527827421.992343000	10.0585	98	1
1527827421.993316000	10.0595	592	0
1527827421.994342000	10.0605	98	1
1527827421.994761000	10.0609	635	0
1527827421.995348000	10.0615	98	1
1527827421.996204000	10.0624	467	0
1527827421.997359000	10.0635	98	1
1527827421.997655000	10.0638	697	0
1527827421.998344000	10.0645	98	1
1527827421.999157000	10.0653	484	0
1527827421.999350000	10.0655	98	1
1527827422.000676000	10.0668	835	0
1527827422.001346000	10.0675	98	1
1527827422.002121000	10.0683	649	0
1527827422.002343000	10.0685	98	1
1527827422.003564000	10.0697	519	0
1527827422.004347000	10.0705	98	1
1527827422.005008000	10.0712	439	0
1527827422.005423000	10.0716	98	1
1527827422.006469000	10.0726	701	0
1527827422.007366000	10.0735	98	1
1527827422.007906000	10.0741	616	0
1527827422.008348000	10.0745	98	1
1527827422.009351000	10.0755	558	0
1527827422.010367000	10.0765	112	1
1527827422.010847000	10.077	654	0
1527827422.012291000	10.0785	583	0
1527827422.012396000	10.0786	98	1
1527827422.013554000	10.0797	98	1
1527827422.013737000	10.0799	689	0
1527827422.014375000	10.0805	98	1
1527827422.015165000	10.0813	92	0
1527827422.015350000	10.0815	98	1
1527827422.017476000	10.0836	1412	1
1527827422.017546000	10.0837	1412	1
1527827422.017566000	10.0837	475	1
1527827422.017629000	10.0838	844	1
1527827422.018756000	10.0849	249	0
1527827422.019420000	10.0856	98	1
1527827422.035310000	10.1015	87	0
1527827422.038994000	10.1052	87	0
1527827422.061236000	10.1274	641	0
1527827422.062492000	10.1287	104	1
1527827422.588926000	10.6551	992	1
1527827422.589013000	10.6552	109	1
1527827422.595767000	10.6619	305	1
1527827422.598197000	10.6644	481	1
1527827422.598269000	10.6644	87	1
1527827422.606844000	10.673	87	0
1527827422.618313000	10.6845	87	0
1527827422.627798000	10.694	87	0
1527827422.717612000	10.7838	279	0
1527827422.718742000	10.7849	107	1
1527827422.719067000	10.7852	151	0
1527827422.719387000	10.7855	98	1
1527827422.721061000	10.7872	92	0
1527827422.721397000	10.7876	98	1
1527827422.722538000	10.7887	227	0
1527827422.724304000	10.7905	98	1
1527827423.023795000	11.09	277	0
1527827423.024635000	11.0908	98	1
1527827423.025247000	11.0914	103	0
1527827423.026967000	11.0931	98	1
1527827423.027181000	11.0933	92	0
1527827423.028422000	11.0946	98	1
1527827423.028631000	11.0948	103	0
1527827423.029437000	11.0956	98	1
1527827423.068686000	11.1348	249	0
1527827423.069930000	11.1361	98	1
1527827423.070208000	11.1364	141	0
1527827423.070440000	11.1366	98	1
1527827423.071651000	11.1378	92	0
1527827423.072411000	11.1386	98	1
1527827423.073107000	11.1393	340	0
1527827423.073597000	11.1398	98	1
1527827423.568809000	11.635	395	1
1527827423.568881000	11.635	252	1
1527827423.603407000	11.6696	87	0
1527827423.903465000	11.9696	420	1
1527827423.903541000	11.9697	94	1
1527827423.922607000	11.9888	87	0
1527827424.024377000	12.0905	262	0
1527827424.025497000	12.0917	104	1
1527827424.025835000	12.092	368	0
1527827424.026465000	12.0926	98	1
1527827424.028084000	12.0942	105	0
1527827424.028870000	12.095	98	1
1527827424.347471000	12.4136	243	0
1527827424.348584000	12.4147	98	1
1527827424.348968000	12.4151	146	0
1527827424.349494000	12.4157	98	1
1527827424.355974000	12.4221	92	0
1527827424.356520000	12.4227	98	1
1527827424.357429000	12.4236	265	0
1527827424.358502000	12.4247	98	1
1527827424.621017000	12.6872	373	1
1527827424.621156000	12.6873	1412	1
1527827424.621182000	12.6873	1412	1
1527827424.621224000	12.6874	1412	1
1527827424.621276000	12.6874	1412	1
1527827424.621300000	12.6875	1412	1
1527827424.621342000	12.6875	1412	1
1527827424.621367000	12.6875	1412	1
1527827424.621403000	12.6876	1412	1
1527827424.621450000	12.6876	1412	1
1527827424.621474000	12.6876	1412	1
1527827424.621589000	12.6877	1412	1
1527827424.621626000	12.6878	1412	1
1527827424.621660000	12.6878	1412	1
1527827424.623700000	12.6899	1412	1
1527827424.623764000	12.6899	1412	1
1527827424.623811000	12.69	1412	1
1527827424.623900000	12.6901	1412	1
1527827424.625503000	12.6917	1412	1
1527827424.625542000	12.6917	1412	1
1527827424.625577000	12.6917	1412	1
1527827424.625614000	12.6918	1412	1
1527827424.627636000	12.6938	1412	1
1527827424.627680000	12.6938	1412	1
1527827424.627715000	12.6939	1412	1
1527827424.627752000	12.6939	1412	1
1527827424.629709000	12.6959	1412	1
1527827424.629777000	12.6959	1412	1
1527827424.629818000	12.696	1412	1
1527827424.629872000	12.696	1412	1
1527827424.629910000	12.6961	1412	1
1527827424.631511000	12.6977	1412	1
1527827424.631540000	12.6977	1412	1
1527827424.631582000	12.6977	1412	1
1527827424.631607000	12.6978	264	1
1527827424.638849000	12.705	87	0
1527827424.642268000	12.7084	87	0
1527827424.645791000	12.712	87	0
1527827424.648791000	12.715	87	0
1527827424.651800000	12.718	87	0
1527827424.749615000	12.8158	388	1
1527827424.751424000	12.8176	297	1
1527827424.768967000	12.8351	87	0
1527827424.820029000	12.8862	378	1
1527827424.841859000	12.908	87	0
1527827424.878392000	12.9446	436	0
1527827424.885887000	12.952	80	0
1527827424.911900000	12.9781	107	1
1527827424.917762000	12.9839	394	1
1527827424.917839000	12.984	266	1
1527827424.939676000	13.0058	87	0
1527827425.001165000	13.0673	555	0
1527827425.002612000	13.0688	802	0
1527827425.004036000	13.0702	92	0
1527827425.013423000	13.0796	286	0
1527827425.014854000	13.081	118	0
1527827425.017430000	13.0836	92	0
1527827425.018882000	13.085	319	0
1527827425.020577000	13.0867	138	0
1527827425.021405000	13.0876	119	1
1527827425.025568000	13.0917	98	1
1527827425.103328000	13.1695	381	0
1527827425.104596000	13.1708	98	1
1527827425.104782000	13.1709	279	0
1527827425.105534000	13.1717	98	1
1527827425.108230000	13.1744	92	0
1527827425.108535000	13.1747	98	1
1527827425.109708000	13.1759	308	0
1527827425.110538000	13.1767	98	1
1527827425.162454000	13.2286	1412	1
1527827425.162512000	13.2287	406	1
1527827425.184349000	13.2505	87	0
1527827425.307354000	13.3735	236	0
1527827425.308580000	13.3747	101	1
1527827425.308825000	13.375	146	0
1527827425.309618000	13.3758	98	1
1527827425.314877000	13.381	92	0
1527827425.315640000	13.3818	98	1
1527827425.316416000	13.3826	236	0
1527827425.317576000	13.3837	98	1
1527827425.353184000	13.4193	370	0
1527827425.354620000	13.4208	662	0
1527827425.354794000	13.421	98	1
1527827425.355780000	13.4219	98	1
1527827425.356034000	13.4222	988	1
1527827425.356074000	13.4222	258	1
1527827425.368956000	13.4351	404	1
1527827425.373480000	13.4396	100	0
1527827425.374566000	13.4407	98	1
1527827425.385847000	13.452	87	0
1527827425.492769000	13.5589	265	0
1527827425.493803000	13.56	101	1
1527827425.494243000	13.5604	146	0
1527827425.494601000	13.5608	98	1
1527827425.499266000	13.5654	92	0
1527827425.499566000	13.5657	98	1
1527827425.500807000	13.567	213	0
1527827425.501570000	13.5677	98	1
1527827425.532129000	13.5983	250	0
1527827425.532593000	13.5988	98	1
1527827425.533559000	13.5997	360	0
1527827425.534654000	13.6008	98	1
1527827425.535054000	13.6012	325	0
1527827425.535581000	13.6017	98	1
1527827425.807936000	13.8741	395	1
1527827425.808027000	13.8742	253	1
1527827425.828410000	13.8946	87	0
1527827425.831447000	13.8976	87	0
1527827426.002917000	14.0691	258	0
1527827426.004084000	14.0702	104	1
1527827426.004430000	14.0706	146	0
1527827426.005589000	14.0717	98	1
1527827426.008195000	14.0744	92	0
1527827426.008665000	14.0748	98	1
1527827426.009643000	14.0758	218	0
1527827426.010595000	14.0768	98	1
1527827426.058970000	14.1251	391	1
1527827426.059037000	14.1252	258	1
1527827426.077821000	14.144	87	0
1527827426.382794000	14.449	235	0
1527827426.383918000	14.4501	101	1
1527827426.384303000	14.4505	146	0
1527827426.384675000	14.4508	98	1
1527827426.386975000	14.4531	92	0
1527827426.387689000	14.4539	98	1
1527827426.388451000	14.4546	87	0
1527827426.389625000	14.4558	98	1
1527827426.478878000	14.545	391	1
1527827426.478956000	14.5451	258	1
1527827426.498884000	14.565	87	0
1527827426.831470000	14.8976	256	0
1527827426.832738000	14.8989	101	1
1527827426.832934000	14.8991	146	0
1527827426.833714000	14.8999	98	1
1527827426.836828000	14.903	92	0
1527827426.837712000	14.9039	98	1
1527827426.838281000	14.9044	210	0
1527827426.838764000	14.9049	98	1
1527827426.999111000	15.0653	395	1
1527827426.999202000	15.0654	255	1
1527827427.017421000	15.0836	87	0
1527827427.349166000	15.4153	277	0
1527827427.350319000	15.4165	101	1
1527827427.350685000	15.4168	146	0
1527827427.351687000	15.4178	98	1
1527827427.355270000	15.4214	92	0
1527827427.355751000	15.4219	98	1
1527827427.356726000	15.4229	151	0
1527827427.357673000	15.4238	98	1
1527827427.661907000	15.7281	395	1
1527827427.662001000	15.7282	261	1
1527827427.680327000	15.7465	87	0
1527827427.992463000	16.0586	258	0
1527827427.993879000	16.06	101	1
1527827427.993976000	16.0601	146	0
1527827427.994697000	16.0609	98	1
1527827427.997447000	16.0636	92	0
1527827427.997707000	16.0639	98	1
1527827428.000447000	16.0666	170	0
1527827428.001150000	16.0673	98	1
1527827428.088314000	16.1545	395	1
1527827428.088391000	16.1546	259	1
1527827428.105840000	16.172	87	0
1527827428.218215000	16.2844	233	0
1527827428.219247000	16.2854	101	1
1527827428.219669000	16.2858	148	0
1527827428.220807000	16.287	98	1
1527827428.221961000	16.2881	92	0
1527827428.222808000	16.289	98	1
1527827428.223497000	16.2897	156	0
1527827428.223989000	16.2901	98	1
1527827428.400579000	16.4667	391	1
1527827428.400668000	16.4668	258	1
1527827428.421158000	16.4873	87	0
1527827428.569192000	16.6354	236	0
1527827428.570118000	16.6363	101	1
1527827428.570726000	16.6369	148	0
1527827428.571916000	16.6381	98	1
1527827428.574410000	16.6406	92	0
1527827428.574836000	16.641	98	1
1527827428.575804000	16.642	334	0
1527827428.576744000	16.6429	98	1
1527827428.845297000	16.9115	396	1
1527827428.845365000	16.9115	263	1
1527827428.867967000	16.9341	87	0
1527827429.243639000	17.3098	307	0
1527827429.244805000	17.311	101	1
1527827429.245102000	17.3113	148	0
1527827429.245851000	17.312	98	1
1527827429.246490000	17.3127	92	0
1527827429.246775000	17.3129	98	1
1527827429.248069000	17.3142	340	0
1527827429.248777000	17.3149	98	1
1527827429.431565000	17.4977	391	1
1527827429.431655000	17.4978	261	1
1527827429.450750000	17.5169	87	0
1527827429.767440000	17.8336	394	0
1527827429.768431000	17.8346	101	1
1527827429.768860000	17.835	148	0
1527827429.769884000	17.836	98	1
1527827429.771859000	17.838	92	0
1527827429.772802000	17.839	98	1
1527827429.773333000	17.8395	193	0
1527827429.773804000	17.84	98	1
1527827429.937056000	18.0032	994	1
1527827429.937133000	18.0033	266	1
1527827429.955381000	18.0215	87	0
1527827430.099549000	18.1657	236	0
1527827430.100923000	18.1671	101	1
1527827430.101051000	18.1672	148	0
1527827430.101903000	18.1681	98	1
1527827430.104202000	18.1704	92	0
1527827430.104842000	18.171	98	1
1527827430.105687000	18.1718	337	0
1527827430.106163000	18.1723	98	1
1527827430.384249000	18.4504	991	1
1527827430.384311000	18.4505	260	1
1527827430.403247000	18.4694	87	0
1527827430.705018000	18.7712	258	0
1527827430.705956000	18.7721	101	1
1527827430.706494000	18.7727	148	0
1527827430.706981000	18.7731	98	1
1527827430.708450000	18.7746	92	0
1527827430.708934000	18.7751	98	1
1527827430.709909000	18.7761	211	0
1527827430.710864000	18.777	98	1
1527827431.285482000	19.3516	391	1
1527827431.285545000	19.3517	259	1
1527827431.304442000	19.3706	87	0
1527827431.607789000	19.6739	256	0
1527827431.608931000	19.6751	101	1
1527827431.609307000	19.6755	148	0
1527827431.609994000	19.6762	98	1
1527827431.614112000	19.6803	92	0
1527827431.614994000	19.6812	98	1
1527827431.615533000	19.6817	306	0
1527827431.616014000	19.6822	98	1
1527827431.753690000	19.8199	394	1
1527827431.753788000	19.8199	256	1
1527827431.771207000	19.8374	87	0
1527827432.303970000	20.3701	288	0
1527827432.305044000	20.3712	101	1
1527827432.305429000	20.3716	148	0
1527827432.305951000	20.3721	98	1
1527827432.310199000	20.3764	92	0
1527827432.310960000	20.3771	98	1
1527827432.311679000	20.3778	257	0
1527827432.312180000	20.3783	98	1
1527827432.403297000	20.4695	390	1
1527827432.403375000	20.4695	266	1
1527827432.422004000	20.4882	87	0
1527827432.729772000	20.7959	262	0
1527827432.731032000	20.7972	101	1
1527827432.731295000	20.7975	148	0
1527827432.732006000	20.7982	98	1
1527827432.735333000	20.8015	92	0
1527827432.735994000	20.8022	98	1
1527827432.736843000	20.803	312	0
1527827432.738009000	20.8042	98	1
1527827432.813381000	20.8795	394	1
1527827432.813439000	20.8796	257	1
1527827432.835658000	20.9018	87	0
1527827432.844047000	20.9102	87	0
1527827433.199700000	21.2659	235	0
1527827433.201032000	21.2672	104	1
1527827433.201212000	21.2674	148	0
1527827433.201992000	21.2682	98	1
1527827433.211559000	21.2777	92	0
1527827433.212019000	21.2782	98	1
1527827433.213017000	21.2792	116	0
1527827433.214077000	21.2802	98	1
1527827433.276318000	21.3425	391	1
1527827433.276409000	21.3426	257	1
1527827433.296249000	21.3624	87	0
1527827433.407702000	21.4739	233	0
1527827433.408693000	21.4749	101	1
1527827433.409179000	21.4753	148	0
1527827433.410094000	21.4763	98	1
1527827433.410675000	21.4768	92	0
1527827433.411088000	21.4772	98	1
1527827433.412066000	21.4782	300	0
1527827433.413022000	21.4792	98	1
1527827433.858896000	21.9251	393	1
1527827433.858986000	21.9251	258	1
1527827433.878073000	21.9442	87	0
1527827434.131809000	22.198	259	0
1527827434.133075000	22.1992	101	1
1527827434.133269000	22.1994	148	0
1527827434.134738000	22.2009	92	0
1527827434.136129000	22.2023	98	1
1527827434.136184000	22.2023	297	0
1527827434.138097000	22.2043	101	1
1527827434.152865000	22.219	392	1
1527827434.152947000	22.2191	258	1
1527827434.176296000	22.2425	87	0
1527827434.182944000	22.2491	87	0
1527827434.297732000	22.3639	277	0
1527827434.298685000	22.3648	104	1
1527827434.299246000	22.3654	148	0
1527827434.300147000	22.3663	98	1
1527827434.302732000	22.3689	92	0
1527827434.303144000	22.3693	98	1
1527827434.304149000	22.3703	170	0
1527827434.305106000	22.3713	98	1
1527827434.374208000	22.4404	396	1
1527827434.374305000	22.4405	255	1
1527827434.402777000	22.4689	87	0
1527827434.708501000	22.7747	258	0
1527827434.709485000	22.7756	101	1
1527827434.712622000	22.7788	148	0
1527827434.713114000	22.7793	98	1
1527827434.715513000	22.7817	92	0
1527827434.716111000	22.7823	98	1
1527827434.716959000	22.7831	114	0
1527827434.718101000	22.7843	98	1
1527827434.988628000	23.0548	395	1
1527827434.988704000	23.0549	261	1
1527827435.008834000	23.075	87	0
1527827435.325979000	23.3921	233	0
1527827435.327230000	23.3934	101	1
1527827435.327445000	23.3936	148	0
1527827435.328205000	23.3944	98	1
1527827435.330991000	23.3972	92	0
1527827435.332225000	23.3984	98	1
1527827435.332450000	23.3986	305	0
1527827435.333115000	23.3993	98	1
1527827435.431372000	23.4975	390	1
1527827435.431466000	23.4976	258	1
1527827435.448750000	23.5149	87	0
1527827435.747982000	23.8141	256	0
1527827435.749221000	23.8154	101	1
1527827435.749437000	23.8156	148	0
1527827435.750153000	23.8163	98	1
1527827435.753706000	23.8199	92	0
1527827435.754169000	23.8203	98	1
1527827435.755186000	23.8213	309	0
1527827435.756157000	23.8223	98	1
1527827435.924436000	23.9906	990	1
1527827435.924510000	23.9907	256	1
1527827435.943865000	24.01	87	0
1527827436.058988000	24.1251	286	0
1527827436.060197000	24.1264	101	1
1527827436.060459000	24.1266	148	0
1527827436.061162000	24.1273	98	1
1527827436.063829000	24.13	92	0
1527827436.064258000	24.1304	98	1
1527827436.065251000	24.1314	152	0
1527827436.066170000	24.1323	98	1
1527827437.810495000	25.8767	967	1
1527827437.810585000	25.8767	1412	1
1527827437.810610000	25.8768	1412	1
1527827437.810633000	25.8768	1412	1
1527827437.810697000	25.8769	1369	1
1527827437.829502000	25.8957	87	0
1527827437.982653000	26.0488	480	0
1527827437.983573000	26.0497	101	1
1527827437.988832000	26.055	80	0
1527827437.989404000	26.0556	98	1
1527827438.016067000	26.0822	394	1
1527827438.016134000	26.0823	260	1
1527827438.034465000	26.1006	87	0
1527827438.184148000	26.2503	301	0
1527827438.185302000	26.2515	101	1
1527827438.185624000	26.2518	148	0
1527827438.186373000	26.2525	98	1
1527827438.188056000	26.2542	92	0
1527827438.188312000	26.2545	98	1
1527827438.189479000	26.2556	169	0
1527827438.190282000	26.2564	98	1
1527827438.299094000	26.3653	393	1
1527827438.299154000	26.3653	259	1
1527827438.329464000	26.3956	87	0
1527827438.484894000	26.5511	259	0
1527827438.485903000	26.5521	101	1
1527827438.486348000	26.5525	148	0
1527827438.487421000	26.5536	98	1
1527827438.488750000	26.5549	92	0
1527827438.489371000	26.5555	98	1
1527827438.490193000	26.5564	93	0
1527827438.491293000	26.5575	98	1
1527827438.839993000	26.9062	392	1
1527827438.840058000	26.9062	260	1
1527827438.859400000	26.9256	87	0
1527827438.866310000	26.9325	87	0
1527827438.987622000	27.0538	290	0
1527827438.988626000	27.0548	104	1
1527827438.989132000	27.0553	148	0
1527827438.990406000	27.0566	98	1
1527827438.994451000	27.0606	92	0
1527827438.995397000	27.0616	98	1
1527827438.995983000	27.0621	177	0
1527827438.996470000	27.0626	98	1
1527827439.065530000	27.1317	391	1
1527827439.065619000	27.1318	260	1
1527827439.083442000	27.1496	87	0
1527827439.401797000	27.468	233	0
1527827439.402790000	27.469	101	1
1527827439.403236000	27.4694	148	0
1527827439.404441000	27.4706	98	1
1527827439.406123000	27.4723	92	0
1527827439.406377000	27.4725	98	1
1527827439.407536000	27.4737	177	0
1527827439.408351000	27.4745	98	1
1527827439.442344000	27.5085	233	0
1527827439.443385000	27.5095	98	1
1527827439.480721000	27.5469	391	1
1527827439.480816000	27.547	258	1
1527827439.500307000	27.5665	87	0
1527827439.646264000	27.7124	239	0
1527827439.647387000	27.7135	101	1
1527827439.647776000	27.7139	148	0
1527827439.648367000	27.7145	98	1
1527827439.650408000	27.7166	92	0
1527827439.651349000	27.7175	98	1
1527827439.651894000	27.7181	113	0
1527827439.652359000	27.7185	98	1
1527827439.860830000	27.927	394	1
1527827439.860898000	27.9271	257	1
1527827439.881697000	27.9479	87	0
1527827440.139051000	28.2052	256	0
1527827440.140495000	28.2067	148	0
1527827440.140524000	28.2067	101	1
1527827440.141468000	28.2076	98	1
1527827440.144704000	28.2109	92	0
1527827440.145467000	28.2116	98	1
1527827440.146195000	28.2124	94	0
1527827440.146701000	28.2129	98	1
1527827440.349800000	28.416	390	1
1527827440.349891000	28.4161	260	1
1527827440.369763000	28.4359	87	0
1527827440.515726000	28.5819	233	0
1527827440.516649000	28.5828	101	1
1527827440.517175000	28.5833	148	0
1527827440.517395000	28.5836	98	1
1527827440.521383000	28.5875	92	0
1527827440.522452000	28.5886	98	1
1527827440.522830000	28.589	196	0
1527827440.523463000	28.5896	98	1
1527827440.619535000	28.6857	391	1
1527827440.619625000	28.6858	260	1
1527827440.638359000	28.7045	87	0
1527827440.941705000	29.0079	301	0
1527827440.942761000	29.0089	101	1
1527827440.943159000	29.0093	148	0
1527827440.943572000	29.0097	98	1
1527827440.947611000	29.0138	92	0
1527827440.948658000	29.0148	98	1
1527827440.949085000	29.0152	282	0
1527827440.949634000	29.0158	98	1
1527827441.081797000	29.148	396	1
1527827441.081859000	29.148	261	1
1527827441.100773000	29.1669	87	0
1527827441.109945000	29.1761	87	0
1527827441.286970000	29.3531	233	0
1527827441.287943000	29.3541	104	1
1527827441.288453000	29.3546	148	0
1527827441.289477000	29.3556	98	1
1527827441.291225000	29.3574	92	0
1527827441.291466000	29.3576	98	1
1527827441.294151000	29.3603	91	0
1527827441.294607000	29.3608	98	1
1527827441.565652000	29.6318	395	1
1527827441.565738000	29.6319	256	1
1527827441.586729000	29.6529	87	0
1527827441.735843000	29.802	256	0
1527827441.736895000	29.8031	101	1
1527827441.737380000	29.8035	148	0
1527827441.738507000	29.8047	98	1
1527827441.740080000	29.8062	92	0
1527827441.740503000	29.8067	98	1
1527827441.741479000	29.8076	256	0
1527827441.742491000	29.8087	98	1
1527827441.908212000	29.9744	994	1
1527827441.908275000	29.9744	258	1
1527827441.929449000	29.9956	87	0
1527827441.934718000	30.0009	87	0
1527827442.241903000	30.3081	233	0
1527827442.242947000	30.3091	104	1
1527827442.243374000	30.3095	148	0
1527827442.244534000	30.3107	98	1
1527827442.247219000	30.3134	92	0
1527827442.247505000	30.3137	98	1
1527827442.248690000	30.3149	235	0
1527827442.249514000	30.3157	98	1
1527827442.450316000	30.5165	985	1
1527827442.450419000	30.5166	261	1
1527827442.476100000	30.5423	87	0
1527827442.797998000	30.8642	258	0
1527827442.798958000	30.8651	101	1
1527827442.799462000	30.8656	148	0
1527827442.800562000	30.8667	98	1
1527827442.805455000	30.8716	92	0
1527827442.806566000	30.8727	98	1
1527827442.806993000	30.8732	247	0
1527827442.807537000	30.8737	98	1
1527827443.585168000	31.6513	392	1
1527827443.585265000	31.6514	259	1
1527827443.605398000	31.6716	87	0
1527827444.020713000	32.0869	307	0
1527827444.021782000	32.0879	101	1
1527827444.022173000	32.0883	148	0
1527827444.022602000	32.0888	98	1
1527827444.025372000	32.0915	92	0
1527827444.025658000	32.0918	98	1
1527827444.028352000	32.0945	150	0
1527827444.028870000	32.095	98	1
1527827444.165816000	32.232	391	1
1527827444.165879000	32.232	258	1
1527827444.184818000	32.251	87	0
1527827444.321171000	32.3873	305	0
1527827444.322136000	32.3883	101	1
1527827444.322636000	32.3888	148	0
1527827444.323654000	32.3898	98	1
1527827444.327313000	32.3935	92	0
1527827444.327639000	32.3938	98	1
1527827444.328779000	32.3949	125	0
1527827444.329635000	32.3958	98	1
1527827444.595100000	32.6613	392	1
1527827444.595193000	32.6614	258	1
1527827444.615978000	32.6821	87	0
1527827444.916633000	32.9828	323	0
1527827444.917676000	32.9838	101	1
1527827444.918097000	32.9843	148	0
1527827444.918673000	32.9848	98	1
1527827444.920758000	32.9869	92	0
1527827444.921738000	32.9879	98	1
1527827444.923719000	32.9899	127	0
1527827444.924674000	32.9908	98	1
1527827445.010770000	33.0769	390	1
1527827445.010860000	33.077	256	1
1527827445.028925000	33.0951	87	0
1527827445.472440000	33.5386	256	0
1527827445.473796000	33.54	101	1
1527827445.473820000	33.54	148	0
1527827445.474771000	33.5409	98	1
1527827445.475959000	33.5421	92	0
1527827445.476767000	33.5429	98	1
1527827445.477423000	33.5436	178	0
1527827445.477881000	33.544	98	1
1527827445.510835000	33.577	391	1
1527827445.510888000	33.577	258	1
1527827445.530547000	33.5967	87	0
1527827445.849674000	33.9158	288	0
1527827445.850764000	33.9169	101	1
1527827445.851239000	33.9174	148	0
1527827445.851798000	33.918	98	1
1527827445.855958000	33.9221	92	0
1527827445.856793000	33.923	98	1
1527827445.857440000	33.9236	312	0
1527827445.858021000	33.9242	98	1
1527827445.980988000	34.0471	395	1
1527827445.981076000	34.0472	260	1
1527827445.999504000	34.0657	87	0
1527827446.134210000	34.2004	235	0
1527827446.135102000	34.2013	101	1
1527827446.135684000	34.2018	148	0
1527827446.136812000	34.203	98	1
1527827446.139067000	34.2052	92	0
1527827446.139808000	34.206	98	1
1527827446.140556000	34.2067	85	0
1527827446.141739000	34.2079	98	1
1527827446.484193000	34.5504	395	1
1527827446.484282000	34.5504	257	1
1527827446.501706000	34.5679	87	0
1527827446.815442000	34.8816	262	0
1527827446.816827000	34.883	148	0
1527827446.816888000	34.883	101	1
1527827446.817774000	34.8839	98	1
1527827446.820207000	34.8864	92	0
1527827446.820851000	34.887	98	1
1527827446.821691000	34.8879	123	0
1527827446.822783000	34.8889	98	1
1527827447.252204000	35.3184	391	1
1527827447.252301000	35.3185	261	1
1527827447.272389000	35.3385	87	0
1527827447.441175000	35.5073	236	0
1527827447.442212000	35.5084	101	1
1527827447.442651000	35.5088	148	0
1527827447.443885000	35.51	98	1
1527827447.445727000	35.5119	92	0
1527827447.446876000	35.513	98	1
1527827447.447201000	35.5134	97	0
1527827447.447809000	35.514	98	1
1527827447.615959000	35.6821	395	1
1527827447.616038000	35.6822	259	1
1527827447.634853000	35.701	87	0
1527827447.770356000	35.8365	256	0
1527827447.771340000	35.8375	101	1
1527827447.771831000	35.838	148	0
1527827447.772904000	35.8391	98	1
1527827447.776184000	35.8423	92	0
1527827447.776903000	35.8431	98	1
1527827447.777658000	35.8438	115	0
1527827447.778149000	35.8443	98	1
1527827448.191319000	36.2575	394	1
1527827448.191379000	36.2575	256	1
1527827448.211433000	36.2776	87	0
1527827448.515268000	36.5814	274	0
1527827448.516391000	36.5826	101	1
1527827448.516730000	36.5829	148	0
1527827448.517949000	36.5841	98	1
1527827448.518757000	36.5849	92	0
1527827448.519960000	36.5861	98	1
1527827448.520274000	36.5864	224	0
1527827448.520858000	36.587	98	1
1527827448.665067000	36.7312	993	1
1527827448.665128000	36.7313	258	1
1527827448.684626000	36.7508	87	0
1527827448.832648000	36.8988	258	0
1527827448.833909000	36.9001	101	1
1527827448.834119000	36.9003	148	0
1527827448.834890000	36.9011	98	1
1527827448.838212000	36.9044	92	0
1527827448.838876000	36.905	98	1
1527827448.839692000	36.9059	141	0
1527827448.840223000	36.9064	98	1
1527827449.131426000	37.1976	989	1
1527827449.131487000	37.1976	264	1
1527827449.153369000	37.2195	87	0
1527827449.451143000	37.5173	235	0
1527827449.452168000	37.5183	101	1
1527827449.452622000	37.5188	148	0
1527827449.452983000	37.5191	98	1
1527827449.456869000	37.523	92	0
1527827449.458001000	37.5242	98	1
1527827449.458356000	37.5245	313	0
1527827449.458925000	37.5251	98	1
1527827449.579706000	37.6459	391	1
1527827449.579802000	37.646	257	1
1527827449.614027000	37.6802	391	1
1527827449.615624000	37.6818	87	0
1527827449.703420000	37.7696	87	0
1527827449.727463000	37.7936	259	0
1527827449.728406000	37.7946	104	1
1527827449.728992000	37.7952	148	0
1527827449.730035000	37.7962	98	1
1527827449.733416000	37.7996	92	0
1527827449.734015000	37.8002	98	1
1527827449.734885000	37.801	104	0
1527827449.735945000	37.8021	98	1
1527827449.766995000	37.8332	259	0
1527827449.768014000	37.8342	98	1
1527827450.069380000	38.1355	392	1
1527827450.069470000	38.1356	258	1
1527827450.089123000	38.1553	87	0
1527827450.433433000	38.4996	233	0
1527827450.434384000	38.5005	101	1
1527827450.434909000	38.5011	148	0
1527827450.436056000	38.5022	98	1
1527827450.437796000	38.504	92	0
1527827450.438047000	38.5042	98	1
1527827450.439252000	38.5054	300	0
1527827450.439990000	38.5062	98	1
1527827451.392930000	39.4591	390	1
1527827451.393025000	39.4592	259	1
1527827451.411122000	39.4773	87	0
1527827451.420424000	39.4866	87	0
1527827451.592744000	39.6589	310	0
1527827451.593758000	39.6599	104	1
1527827451.594226000	39.6604	148	0
1527827451.595240000	39.6614	98	1
1527827451.597108000	39.6633	92	0
1527827451.598255000	39.6644	98	1
1527827451.598576000	39.6647	316	0
1527827451.599241000	39.6654	98	1
1527827451.690829000	39.757	393	1
1527827451.690911000	39.7571	257	1
1527827451.708499000	39.7747	87	0
1527827451.874043000	39.9402	329	0
1527827451.875332000	39.9415	101	1
1527827451.875459000	39.9416	148	0
1527827451.876323000	39.9425	98	1
1527827451.876958000	39.9431	92	0
1527827451.877322000	39.9435	98	1
1527827451.879856000	39.946	230	0
1527827451.880366000	39.9465	98	1
1527827453.196490000	41.2627	396	1
1527827453.196564000	41.2627	261	1
1527827453.215621000	41.2818	87	0
1527827453.329953000	41.3961	326	0
1527827453.331033000	41.3972	101	1
1527827453.331409000	41.3976	148	0
1527827453.332327000	41.3985	98	1
1527827453.334023000	41.4002	92	0
1527827453.334332000	41.4005	98	1
1527827453.335447000	41.4016	242	0
1527827453.336384000	41.4025	98	1
1527827453.515763000	41.5819	391	1
1527827453.515851000	41.582	259	1
1527827453.534979000	41.6011	87	0
1527827453.669887000	41.736	259	0
1527827453.670955000	41.7371	101	1
1527827453.671399000	41.7376	148	0
1527827453.672435000	41.7386	98	1
1527827453.674290000	41.7405	92	0
1527827453.675424000	41.7416	98	1
1527827453.675715000	41.7419	304	0
1527827453.676333000	41.7425	98	1
1527827453.937793000	42.004	392	1
1527827453.937857000	42.004	261	1
1527827453.956641000	42.0228	87	0
1527827454.083942000	42.1501	290	0
1527827454.084987000	42.1511	101	1
1527827454.085404000	42.1516	148	0
1527827454.086490000	42.1527	98	1
1527827454.090347000	42.1565	92	0
1527827454.091439000	42.1576	98	1
1527827454.091828000	42.158	230	0
1527827454.092352000	42.1585	98	1
1527827454.385890000	42.4521	396	1
1527827454.385955000	42.4521	260	1
1527827454.406921000	42.4731	87	0
1527827454.708306000	42.7745	256	0
1527827454.709494000	42.7757	101	1
1527827454.709745000	42.7759	148	0
1527827454.710421000	42.7766	98	1
1527827454.711246000	42.7774	92	0
1527827454.712416000	42.7786	98	1
1527827454.712712000	42.7789	338	0
1527827454.713388000	42.7795	98	1
1527827454.881695000	42.9479	395	1
1527827454.881793000	42.948	262	1
1527827454.900222000	42.9664	87	0
1527827455.222289000	43.2885	239	0
1527827455.223455000	43.2896	101	1
1527827455.223757000	43.2899	148	0
1527827455.224479000	43.2906	98	1
1527827455.227998000	43.2942	92	0
1527827455.228478000	43.2946	98	1
1527827455.229455000	43.2956	167	0
1527827455.230437000	43.2966	98	1
1527827455.374631000	43.4408	396	1
1527827455.374694000	43.4409	256	1
1527827455.394170000	43.4603	87	0
1527827455.714312000	43.7805	259	0
1527827455.715519000	43.7817	101	1
1527827455.715771000	43.7819	148	0
1527827455.716489000	43.7826	98	1
1527827455.718170000	43.7843	92	0
1527827455.718468000	43.7846	98	1
1527827455.719591000	43.7858	178	0
1527827455.720552000	43.7867	98	1
1527827455.916439000	43.9826	995	1
1527827455.916521000	43.9827	257	1
1527827455.937798000	44.004	87	0
1527827456.077123000	44.1433	236	0
1527827456.078099000	44.1443	101	1
1527827456.078558000	44.1447	148	0
1527827456.079501000	44.1457	98	1
1527827456.080336000	44.1465	92	0
1527827456.081498000	44.1477	98	1
1527827456.081794000	44.148	286	0
1527827456.082466000	44.1486	98	1
1527827456.348816000	44.415	987	1
1527827456.348909000	44.4151	257	1
1527827456.370764000	44.4369	87	0
1527827456.522969000	44.5891	275	0
1527827456.523943000	44.5901	101	1
1527827456.524431000	44.5906	148	0
1527827456.525536000	44.5917	98	1
1527827456.525881000	44.592	92	0
1527827456.526518000	44.5927	98	1
1527827456.527334000	44.5935	184	0
1527827456.527781000	44.5939	98	1
1527827456.566184000	44.6323	275	0
1527827456.566536000	44.6327	98	1
1527827456.668857000	44.735	393	1
1527827456.668917000	44.7351	258	1
1527827456.695019000	44.7612	87	0
1527827456.827783000	44.8939	256	0
1527827456.828784000	44.8949	101	1
1527827456.829262000	44.8954	148	0
1527827456.829747000	44.8959	98	1
1527827456.830802000	44.897	92	0
1527827456.831559000	44.8977	98	1
1527827456.833705000	44.8999	175	0
1527827456.834525000	44.9007	98	1
1527827457.089996000	45.1562	391	1
1527827457.090057000	45.1562	261	1
1527827457.114541000	45.1807	87	0
1527827457.251608000	45.3178	233	0
1527827457.252640000	45.3188	101	1
1527827457.253122000	45.3193	148	0
1527827457.253555000	45.3197	98	1
1527827457.256009000	45.3222	92	0
1527827457.256587000	45.3227	98	1
1527827457.257460000	45.3236	308	0
1527827457.258556000	45.3247	98	1
1527827457.579952000	45.6461	391	1
1527827457.580010000	45.6462	261	1
1527827457.605171000	45.6713	87	0
1527827457.743096000	45.8093	256	0
1527827457.744184000	45.8103	101	1
1527827457.744558000	45.8107	148	0
1527827457.745569000	45.8117	98	1
1527827457.749064000	45.8152	92	0
1527827457.749577000	45.8157	98	1
1527827457.750626000	45.8168	254	0
1527827457.751571000	45.8177	98	1
1527827457.836687000	45.9028	391	1
1527827457.836774000	45.9029	260	1
1527827457.870497000	45.9367	87	0
1527827457.983673000	46.0498	235	0
1527827457.984708000	46.0509	101	1
1527827457.985201000	46.0514	148	0
1527827457.985581000	46.0517	98	1
1527827457.988774000	46.0549	92	0
1527827457.989645000	46.0558	98	1
1527827457.991774000	46.0579	332	0
1527827457.992602000	46.0588	98	1
1527827458.142010000	46.2082	391	1
1527827458.142103000	46.2083	256	1
1527827458.163652000	46.2298	87	0
1527827458.485106000	46.5513	286	0
1527827458.486092000	46.5523	101	1
1527827458.486538000	46.5527	148	0
1527827458.487697000	46.5539	98	1
1527827458.490996000	46.5572	92	0
1527827458.491693000	46.5579	98	1
1527827458.492457000	46.5586	275	0
1527827458.493622000	46.5598	98	1
1527827458.802229000	46.8684	391	1
1527827458.802291000	46.8685	257	1
1527827458.822148000	46.8883	87	0
1527827458.947994000	47.0142	328	0
1527827458.948925000	47.0151	101	1
1527827458.949460000	47.0156	148	0
1527827458.950721000	47.0169	98	1
1527827458.952653000	47.0188	92	0
1527827458.953722000	47.0199	98	1
1527827458.954034000	47.0202	237	0
1527827458.954629000	47.0208	98	1
1527827459.312132000	47.3783	394	1
1527827459.312224000	47.3784	259	1
1527827459.342086000	47.4082	87	0
1527827459.660760000	47.7269	235	0
1527827459.661871000	47.728	101	1
1527827459.662267000	47.7284	148	0
1527827459.662684000	47.7288	98	1
1527827459.664961000	47.7311	92	0
1527827459.665685000	47.7318	98	1
1527827459.666431000	47.7326	112	0
1527827459.666905000	47.7331	98	1
1527827459.762087000	47.8282	396	1
1527827459.762148000	47.8283	260	1
1527827459.780883000	47.847	87	0
1527827460.095944000	48.1621	326	0
1527827460.096934000	48.1631	101	1
1527827460.097402000	48.1636	148	0
1527827460.097920000	48.1641	98	1
1527827460.099624000	48.1658	92	0
1527827460.100801000	48.167	98	1
1527827460.101163000	48.1673	127	0
1527827460.101696000	48.1679	98	1
1527827460.192811000	48.259	392	1
1527827460.192869000	48.259	259	1
1527827460.218127000	48.2843	87	0
1527827460.531152000	48.5973	258	0
1527827460.532205000	48.5984	101	1
1527827460.532617000	48.5988	148	0
1527827460.533813000	48.6	98	1
1527827460.535456000	48.6016	92	0
1527827460.535835000	48.602	98	1
1527827460.536889000	48.603	219	0
1527827460.537748000	48.6039	98	1
1527827460.784689000	48.8508	391	1
1527827460.784771000	48.8509	260	1
1527827460.802983000	48.8691	87	0
1527827460.912637000	48.9788	288	0
1527827460.913838000	48.98	101	1
1527827460.914087000	48.9802	148	0
1527827460.914786000	48.9809	98	1
1527827460.917950000	48.9841	92	0
1527827460.918788000	48.9849	98	1
1527827460.919427000	48.9856	329	0
1527827460.919958000	48.9861	98	1
1527827461.110360000	49.1765	391	1
1527827461.110448000	49.1766	258	1
1527827461.129343000	49.1955	87	0
1527827461.452424000	49.5186	233	0
1527827461.453463000	49.5196	101	1
1527827461.453840000	49.52	148	0
1527827461.454810000	49.521	98	1
1527827461.457428000	49.5236	92	0
1527827461.457799000	49.524	98	1
1527827461.458865000	49.525	215	0
1527827461.459794000	49.526	98	1
1527827461.590861000	49.657	990	1
1527827461.590925000	49.6571	260	1
1527827461.610097000	49.6763	87	0
1527827461.931422000	49.9976	262	0
1527827461.932466000	49.9986	101	1
1527827461.932866000	49.999	148	0
1527827461.933917000	50.0001	98	1
1527827461.934381000	50.0005	92	0
1527827461.934896000	50.0011	98	1
1527827461.935840000	50.002	260	0
1527827461.936896000	50.0031	98	1
1527827462.141751000	50.2079	989	1
1527827462.141853000	50.208	261	1
1527827462.161936000	50.2281	87	0
1527827462.330662000	50.3968	235	0
1527827462.331867000	50.398	101	1
1527827462.332123000	50.3983	148	0
1527827462.332919000	50.3991	98	1
1527827462.336062000	50.4022	92	0
1527827462.336976000	50.4031	98	1
1527827462.337460000	50.4036	121	0
1527827462.337894000	50.4041	98	1
1527827462.603806000	50.67	395	1
1527827462.603913000	50.6701	263	1
1527827462.624082000	50.6902	87	0
1527827462.746622000	50.8128	298	0
1527827462.747963000	50.8141	101	1
1527827462.748007000	50.8142	148	0
1527827462.748941000	50.8151	98	1
1527827462.752916000	50.8191	92	0
1527827462.753942000	50.8201	98	1
1527827462.754359000	50.8205	339	0
1527827462.754857000	50.821	98	1
1527827463.023662000	51.0898	393	1
1527827463.023714000	51.0899	257	1
1527827463.042205000	51.1084	87	0
1527827463.213173000	51.2793	233	0
1527827463.214264000	51.2804	101	1
1527827463.214569000	51.2807	148	0
1527827463.215039000	51.2812	98	1
1527827463.217105000	51.2833	92	0
1527827463.217966000	51.2841	98	1
1527827463.218550000	51.2847	289	0
1527827463.219046000	51.2852	98	1
1527827463.365908000	51.4321	395	1
1527827463.366007000	51.4322	262	1
1527827463.403064000	51.4692	395	1
1527827463.408954000	51.4751	87	0
1527827463.421926000	51.4881	87	0
1527827463.722115000	51.7883	259	0
1527827463.723107000	51.7893	104	1
1527827463.723573000	51.7897	148	0
1527827463.723905000	51.7901	98	1
1527827463.725339000	51.7915	92	0
1527827463.725936000	51.7921	98	1
1527827463.726795000	51.793	235	0
1527827463.727934000	51.7941	98	1
1527827463.931876000	51.998	392	1
1527827463.931973000	51.9981	262	1
1527827463.949664000	52.0158	87	0
1527827464.249175000	52.3153	233	0
1527827464.250206000	52.3164	101	1
1527827464.252413000	52.3186	148	0
1527827464.252953000	52.3191	98	1
1527827464.256063000	52.3222	92	0
1527827464.257033000	52.3232	98	1
1527827464.292197000	52.3584	206	0
1527827464.292963000	52.3591	98	1
1527827464.433398000	52.4996	391	1
1527827464.433461000	52.4996	262	1
1527827464.451453000	52.5176	87	0
1527827464.567247000	52.6334	233	0
1527827464.568301000	52.6345	101	1
1527827464.568706000	52.6349	148	0
1527827464.569070000	52.6352	98	1
1527827464.573204000	52.6394	92	0
1527827464.574048000	52.6402	98	1
1527827464.574742000	52.6409	231	0
1527827464.575234000	52.6414	98	1
1527827464.883692000	52.9499	391	1
1527827464.883787000	52.9499	262	1
1527827464.901312000	52.9675	87	0
1527827465.036062000	53.1022	258	0
1527827465.037136000	53.1033	101	1
1527827465.037457000	53.1036	148	0
1527827465.038013000	53.1042	98	1
1527827465.040324000	53.1065	92	0
1527827465.041069000	53.1072	98	1
1527827465.041812000	53.108	200	0
1527827465.043027000	53.1092	98	1
1527827465.203501000	53.2697	395	1
1527827465.203611000	53.2698	258	1
1527827465.232115000	53.2983	87	0
1527827465.341541000	53.4077	284	0
1527827465.342577000	53.4087	101	1
1527827465.343061000	53.4092	148	0
1527827465.344108000	53.4103	98	1
1527827465.347800000	53.414	92	0
1527827465.348039000	53.4142	98	1
1527827465.349283000	53.4154	324	0
1527827465.350016000	53.4162	98	1
1527827465.655331000	53.7215	394	1
1527827465.655396000	53.7216	259	1
1527827465.681278000	53.7474	87	0
1527827465.807893000	53.8741	326	0
1527827465.809050000	53.8752	101	1
1527827465.809334000	53.8755	148	0
1527827465.810028000	53.8762	98	1
1527827465.812357000	53.8785	92	0
1527827465.813053000	53.8792	98	1
1527827465.813825000	53.88	233	0
1527827465.814372000	53.8805	98	1
1527827466.074322000	54.1405	391	1
1527827466.074411000	54.1406	262	1
1527827466.093708000	54.1599	87	0
1527827466.393078000	54.4592	232	0
1527827466.394164000	54.4603	101	1
1527827466.394481000	54.4606	148	0
1527827466.395055000	54.4612	98	1
1527827466.397671000	54.4638	92	0
1527827466.398156000	54.4643	98	1
1527827466.399120000	54.4653	130	0
1527827466.400081000	54.4662	98	1
1527827466.543916000	54.6101	994	1
1527827466.543994000	54.6102	260	1
1527827466.564659000	54.6308	87	0
1527827466.721183000	54.7873	323	0
1527827466.722188000	54.7883	101	1
1527827466.722658000	54.7888	148	0
1527827466.723104000	54.7893	98	1
1527827466.725754000	54.7919	92	0
1527827466.726120000	54.7923	98	1
1527827466.727214000	54.7934	176	0
1527827466.728088000	54.7942	98	1
1527827466.951782000	55.0179	401	1
1527827466.951859000	55.018	263	1
1527827466.970810000	55.037	87	0
1527827467.130953000	55.1971	255	0
1527827467.132140000	55.1983	101	1
1527827467.132414000	55.1986	148	0
1527827467.133186000	55.1993	98	1
1527827467.133918000	55.2001	92	0
1527827467.134166000	55.2003	98	1
1527827467.135376000	55.2015	156	0
1527827467.136122000	55.2023	98	1
1527827467.392461000	55.4586	972	1
1527827467.392558000	55.4587	260	1
1527827467.411655000	55.4778	87	0
1527827467.713155000	55.7793	288	0
1527827467.714211000	55.7804	101	1
1527827467.714615000	55.7808	148	0
1527827467.715144000	55.7813	98	1
1527827467.720047000	55.7862	92	0
1527827467.721243000	55.7874	98	1
1527827467.721497000	55.7877	102	0
1527827467.722137000	55.7883	98	1
1527827467.831377000	55.8975	391	1
1527827467.831463000	55.8976	258	1
1527827467.851726000	55.9179	87	0
1527827467.961419000	56.0276	235	0
1527827467.962465000	56.0286	101	1
1527827467.962880000	56.029	148	0
1527827467.963241000	56.0294	98	1
1527827467.964833000	56.031	92	0
1527827467.965235000	56.0314	98	1
1527827467.966226000	56.0324	244	0
1527827467.967169000	56.0333	98	1
1527827468.102599000	56.1688	392	1
1527827468.102661000	56.1688	260	1
1527827468.121129000	56.1873	87	0
1527827468.422288000	56.4884	239	0
1527827468.423430000	56.4896	101	1
1527827468.423775000	56.4899	148	0
1527827468.424173000	56.4903	98	1
1527827468.425419000	56.4916	92	0
1527827468.426191000	56.4924	98	1
1527827468.426893000	56.4931	252	0
1527827468.427423000	56.4936	98	1
1527827468.535919000	56.6021	392	1
1527827468.535995000	56.6022	260	1
1527827468.554187000	56.6203	87	0
1527827468.855554000	56.9217	258	0
1527827468.856575000	56.9227	101	1
1527827468.857010000	56.9232	148	0
1527827468.857438000	56.9236	98	1
1527827468.861013000	56.9272	92	0
1527827468.861245000	56.9274	98	1
1527827468.862505000	56.9287	240	0
1527827468.863206000	56.9294	98	1
1527827469.179717000	57.2459	392	1
1527827469.179799000	57.246	264	1
1527827469.208433000	57.2746	87	0
1527827469.510290000	57.5765	277	0
1527827469.511321000	57.5775	101	1
1527827469.511763000	57.5779	148	0
1527827469.512247000	57.5784	98	1
1527827469.513456000	57.5796	92	0
1527827469.514324000	57.5805	98	1
1527827469.514956000	57.5811	209	0
1527827469.515448000	57.5816	98	1
1527827469.588658000	57.6548	395	1
1527827469.588751000	57.6549	266	1
1527827469.607988000	57.6741	87	0
1527827470.025045000	58.0912	258	0
1527827470.026323000	58.0925	101	1
1527827470.026472000	58.0926	148	0
1527827470.027353000	58.0935	98	1
1527827470.030406000	58.0966	92	0
1527827470.031358000	58.0975	98	1
1527827470.031961000	58.0981	238	0
1527827470.032463000	58.0986	98	1
1527827470.051322000	58.1175	391	1
1527827470.051383000	58.1175	259	1
1527827470.071210000	58.1374	87	0
1527827470.185400000	58.2516	235	0
1527827470.186436000	58.2526	101	1
1527827470.186844000	58.253	148	0
1527827470.187307000	58.2535	98	1
1527827470.189457000	58.2556	92	0
1527827470.190359000	58.2565	98	1
1527827470.191018000	58.2572	337	0
1527827470.191510000	58.2577	98	1
1527827470.320770000	58.3869	394	1
1527827470.320832000	58.387	258	1
1527827470.338951000	58.4051	87	0
1527827470.455886000	58.522	235	0
1527827470.456921000	58.5231	101	1
1527827470.457296000	58.5235	148	0
1527827470.458377000	58.5245	98	1
1527827470.462272000	58.5284	92	0
1527827470.463376000	58.5295	98	1
1527827470.463752000	58.5299	275	0
1527827470.464310000	58.5305	98	1
1527827470.641561000	58.7077	395	1
1527827470.641627000	58.7078	257	1
1527827470.670115000	58.7363	87	0
1527827471.001687000	59.0678	258	0
1527827471.002739000	59.0689	101	1
1527827471.003151000	59.0693	148	0
1527827471.004432000	59.0706	98	1
1527827471.008021000	59.0742	92	0
1527827471.008424000	59.0746	98	1
1527827471.009437000	59.0756	103	0
1527827471.010340000	59.0765	98	1
1527827471.160927000	59.2271	391	1
1527827471.160992000	59.2272	260	1
1527827471.198442000	59.2646	391	1
1527827471.200292000	59.2665	87	0
1527827471.217015000	59.2832	87	0
1527827471.351726000	59.4179	233	0
1527827471.352695000	59.4189	104	1
1527827471.353196000	59.4194	148	0
1527827471.354431000	59.4206	98	1
1527827471.356378000	59.4225	92	0
1527827471.357433000	59.4236	98	1
1527827471.357856000	59.424	169	0
1527827471.358342000	59.4245	98	1
1527827471.691666000	59.7578	995	1
1527827471.691759000	59.7579	256	1
1527827471.709269000	59.7754	87	0
1527827472.025864000	60.092	309	0
1527827472.026859000	60.093	101	1
1527827472.027330000	60.0935	148	0
1527827472.028471000	60.0946	98	1
1527827472.029545000	60.0957	92	0
1527827472.030464000	60.0966	98	1
1527827472.031180000	60.0973	170	0
1527827472.031625000	60.0978	98	1
1527827472.111631000	60.1778	403	1
1527827472.111715000	60.1779	257	1
1527827472.129920000	60.1961	87	0
1527827472.249318000	60.3155	302	0
1527827472.250457000	60.3166	101	1
1527827472.250898000	60.3171	148	0
1527827472.251390000	60.3176	98	1
1527827472.254771000	60.3209	92	0
1527827472.255416000	60.3216	98	1
1527827472.257692000	60.3239	264	0
1527827472.258410000	60.3246	98	1
1527827472.452387000	60.5185	971	1
1527827472.452501000	60.5187	258	1
1527827472.471366000	60.5375	87	0
1527827472.590642000	60.6568	232	0
1527827472.591682000	60.6578	101	1
1527827472.592105000	60.6583	148	0
1527827472.592456000	60.6586	98	1
1527827472.596836000	60.663	92	0
1527827472.597480000	60.6636	98	1
1527827472.598329000	60.6645	305	0
1527827472.599433000	60.6656	98	1
1527827472.751565000	60.8177	389	1
1527827472.751628000	60.8178	256	1
1527827472.771040000	60.8372	87	0
1527827472.881646000	60.9478	324	0
1527827472.882483000	60.9486	101	1
1527827472.883120000	60.9493	148	0
1527827472.883436000	60.9496	98	1
1527827472.886185000	60.9523	92	0
1527827472.886461000	60.9526	98	1
1527827472.887668000	60.9538	314	0
1527827472.888448000	60.9546	98	1
1527827473.321161000	61.3873	391	1
1527827473.321256000	61.3874	258	1
1527827473.342360000	61.4085	87	0
1527827473.479082000	61.5452	258	0
1527827473.480040000	61.5462	101	1
1527827473.480603000	61.5468	148	0
1527827473.481483000	61.5476	98	1
1527827473.484194000	61.5504	92	0
1527827473.484489000	61.5506	98	1
1527827473.485675000	61.5518	148	0
1527827473.486481000	61.5526	98	1
1527827473.680885000	61.747	395	1
1527827473.680955000	61.7471	261	1
1527827473.710237000	61.7764	87	0
1527827474.017720000	62.0839	287	0
1527827474.018751000	62.0849	101	1
1527827474.019187000	62.0853	148	0
1527827474.019645000	62.0858	98	1
1527827474.025163000	62.0913	92	0
1527827474.025516000	62.0917	98	1
1527827474.026658000	62.0928	210	0
1527827474.027500000	62.0937	98	1
1527827474.101015000	62.1672	390	1
1527827474.101112000	62.1673	261	1
1527827474.118397000	62.1846	87	0
1527827474.129537000	62.1957	87	0
1527827474.249150000	62.3153	233	0
1527827474.250071000	62.3162	104	1
1527827474.250726000	62.3169	148	0
1527827474.251578000	62.3177	98	1
1527827474.253587000	62.3197	92	0
1527827474.254563000	62.3207	98	1
1527827474.255091000	62.3213	141	0
1527827474.255640000	62.3218	98	1
1527827474.493130000	62.5593	394	1
1527827474.493213000	62.5594	259	1
1527827474.514432000	62.5806	87	0
1527827474.630479000	62.6966	240	0
1527827474.631610000	62.6978	101	1
1527827474.631987000	62.6981	148	0
1527827474.632538000	62.6987	98	1
1527827474.635323000	62.7015	92	0
1527827474.635562000	62.7017	98	1
1527827474.636762000	62.7029	228	0
1527827474.637655000	62.7038	98	1
1527827474.904261000	62.9704	396	1
1527827474.904348000	62.9705	266	1
1527827474.924078000	62.9902	87	0
1527827475.054932000	63.1211	258	0
1527827475.055898000	63.1221	101	1
1527827475.056408000	63.1226	148	0
1527827475.057643000	63.1238	98	1
1527827475.061102000	63.1273	92	0
1527827475.061625000	63.1278	98	1
1527827475.062552000	63.1287	311	0
1527827475.063575000	63.1297	98	1
1527827475.393890000	63.4601	394	1
1527827475.393954000	63.4601	258	1
1527827475.428914000	63.4951	87	0
1527827475.563506000	63.6297	275	0
1527827475.564614000	63.6308	101	1
1527827475.565024000	63.6312	148	0
1527827475.565592000	63.6318	98	1
1527827475.566457000	63.6326	92	0
1527827475.567669000	63.6338	98	1
1527827475.567914000	63.6341	143	0
1527827475.568578000	63.6347	98	1
1527827475.702872000	63.769	390	1
1527827475.702959000	63.7691	261	1
1527827475.721278000	63.7874	87	0
1527827476.020324000	64.0865	258	0
1527827476.021707000	64.0879	148	0
1527827476.021728000	64.0879	101	1
1527827476.022715000	64.0889	98	1
1527827476.025163000	64.0913	92	0
1527827476.025697000	64.0919	98	1
1527827476.026640000	64.0928	311	0
1527827476.027629000	64.0938	98	1
1527827476.134106000	64.2003	391	1
1527827476.134183000	64.2003	261	1
1527827476.166013000	64.2322	87	0
1527827476.170408000	64.2366	87	0
1527827476.318431000	64.3846	232	0
1527827476.319726000	64.3859	104	1
1527827476.319889000	64.386	148	0
1527827476.320648000	64.3868	98	1
1527827476.323935000	64.3901	92	0
1527827476.324716000	64.3909	98	1
1527827476.326871000	64.393	314	0
1527827476.327637000	64.3938	98	1
1527827476.555519000	64.6217	993	1
1527827476.555612000	64.6218	262	1
1527827476.581387000	64.6475	87	0
1527827476.729314000	64.7955	258	0
1527827476.730743000	64.7969	148	0
1527827476.730837000	64.797	101	1
1527827476.731737000	64.7979	98	1
1527827476.732274000	64.7984	92	0
1527827476.732735000	64.7989	98	1
1527827476.733716000	64.7999	87	0
1527827476.734669000	64.8008	98	1
1527827477.004027000	65.0702	408	1
1527827477.004084000	65.0702	260	1
1527827477.022127000	65.0883	87	0
1527827477.136076000	65.2022	233	0
1527827477.137048000	65.2032	101	1
1527827477.137615000	65.2038	148	0
1527827477.138761000	65.2049	98	1
1527827477.140500000	65.2067	92	0
1527827477.140727000	65.2069	98	1
1527827477.142038000	65.2082	217	0
1527827477.142684000	65.2088	98	1
1527827477.713396000	65.7796	972	1
1527827477.713461000	65.7796	260	1
1527827477.735447000	65.8016	87	0
1527827477.745459000	65.8116	87	0
1527827477.846477000	65.9126	259	0
1527827477.847814000	65.914	104	1
1527827477.848007000	65.9142	148	0
1527827477.848744000	65.9149	98	1
1527827477.851048000	65.9172	92	0
1527827477.851813000	65.918	98	1
1527827477.852475000	65.9186	101	0
1527827477.852933000	65.9191	98	1
1527827478.115892000	66.1821	397	1
1527827478.115967000	66.1821	263	1
1527827478.136773000	66.2029	87	0
1527827478.280208000	66.3464	284	0
1527827478.281152000	66.3473	101	1
1527827478.281707000	66.3479	148	0
1527827478.282847000	66.349	98	1
1527827478.284016000	66.3502	92	0
1527827478.284824000	66.351	98	1
1527827478.285459000	66.3516	194	0
1527827478.285936000	66.3521	98	1
1527827478.495108000	66.5613	391	1
1527827478.495197000	66.5614	258	1
1527827478.513463000	66.5796	87	0
1527827478.520646000	66.5868	87	0
1527827478.819616000	66.8858	328	0
1527827478.820824000	66.887	104	1
1527827478.821136000	66.8873	148	0
1527827478.821797000	66.888	98	1
1527827478.822586000	66.8887	92	0
1527827478.822779000	66.8889	98	1
1527827478.824023000	66.8902	99	0
1527827478.824793000	66.891	98	1
1527827478.905670000	66.9718	391	1
1527827478.905760000	66.9719	263	1
1527827478.926199000	66.9924	87	0
1527827479.226471000	67.2926	235	0
1527827479.227917000	67.2941	101	1
1527827479.227918000	67.2941	148	0
1527827479.228879000	67.295	98	1
1527827479.231435000	67.2976	92	0
1527827479.231880000	67.298	98	1
1527827479.232866000	67.299	325	0
1527827479.233809000	67.3	98	1
1527827479.347031000	67.4132	396	1
1527827479.347096000	67.4133	264	1
1527827479.365236000	67.4314	87	0
1527827479.492744000	67.5589	303	0
1527827479.493917000	67.5601	101	1
1527827479.494214000	67.5604	148	0
1527827479.494896000	67.5611	98	1
1527827479.497152000	67.5633	92	0
1527827479.497893000	67.5641	98	1
1527827479.498568000	67.5647	195	0
1527827479.499051000	67.5652	98	1
1527827479.745281000	67.8114	392	1
1527827479.745342000	67.8115	260	1
1527827479.763515000	67.8297	87	0
1527827479.881150000	67.9473	281	0
1527827479.882194000	67.9484	101	1
1527827479.882654000	67.9488	148	0
1527827479.883864000	67.95	98	1
1527827479.885356000	67.9515	92	0
1527827479.885899000	67.9521	98	1
1527827479.886821000	67.953	272	0
1527827479.887844000	67.954	98	1
1527827480.027279000	68.0934	392	1
1527827480.027343000	68.0935	260	1
1527827480.045709000	68.1119	87	0
1527827480.051763000	68.1179	87	0
1527827480.178616000	68.2448	268	0
1527827480.179954000	68.2461	104	1
1527827480.180205000	68.2464	148	0
1527827480.180943000	68.2471	98	1
1527827480.184491000	68.2507	92	0
1527827480.184934000	68.2511	98	1
1527827480.185958000	68.2521	310	0
1527827480.186879000	68.253	98	1
1527827480.657184000	68.7233	395	1
1527827480.657270000	68.7234	259	1
1527827480.677512000	68.7437	87	0
1527827480.682390000	68.7486	87	0
1527827480.793845000	68.86	262	0
1527827480.794907000	68.8611	104	1
1527827480.795363000	68.8615	148	0
1527827480.795901000	68.8621	98	1
1527827480.799331000	68.8655	92	0
1527827480.799903000	68.8661	98	1
1527827480.800927000	68.8671	155	0
1527827480.801905000	68.8681	98	1
1527827481.176762000	69.2429	391	1
1527827481.176829000	69.243	262	1
1527827481.205948000	69.2721	87	0
1527827481.527479000	69.5936	233	0
1527827481.528537000	69.5947	101	1
1527827481.528951000	69.5951	148	0
1527827481.530012000	69.5962	98	1
1527827481.531459000	69.5976	92	0
1527827481.532012000	69.5982	98	1
1527827481.534398000	69.6006	253	0
1527827481.534923000	69.6011	98	1
1527827481.590035000	69.6562	391	1
1527827481.590119000	69.6563	263	1
1527827481.607815000	69.674	905	1
1527827481.607917000	69.6741	1412	1
1527827481.607953000	69.6741	1412	1
1527827481.607982000	69.6741	1412	1
1527827481.608018000	69.6742	619	1
1527827481.608939000	69.6751	87	0
1527827481.626358000	69.6925	87	0
1527827481.742804000	69.809	298	0
1527827481.743957000	69.8101	104	1
1527827481.744256000	69.8104	148	0
1527827481.744941000	69.8111	98	1
1527827481.748703000	69.8149	92	0
1527827481.749011000	69.8152	98	1
1527827481.750276000	69.8164	103	0
1527827481.750941000	69.8171	98	1
1527827481.884094000	69.9503	394	1
1527827481.884157000	69.9503	261	1
1527827481.901484000	69.9676	87	0
1527827481.916136000	69.9823	391	0
1527827481.917041000	69.9832	101	1
1527827481.922010000	69.9882	80	0
1527827481.922971000	69.9891	98	1
1527827482.040799000	70.107	245	0
1527827482.042054000	70.1082	98	1
1527827482.042273000	70.1084	148	0
1527827482.043060000	70.1092	98	1
1527827482.043717000	70.1099	92	0
1527827482.043992000	70.1102	98	1
1527827482.045166000	70.1113	169	0
1527827482.045970000	70.1121	98	1
1527827483.902657000	71.9688	406	1
1527827483.902744000	71.9689	258	1
1527827483.920462000	71.9866	87	0
1527827484.077306000	72.1435	255	0
1527827484.078230000	72.1444	101	1
1527827484.078781000	72.1449	148	0
1527827484.079132000	72.1453	98	1
1527827484.082725000	72.1489	92	0
1527827484.083147000	72.1493	98	1
1527827484.084141000	72.1503	300	0
1527827484.085080000	72.1512	98	1
1527827484.462409000	72.5286	972	1
1527827484.462498000	72.5287	258	1
1527827484.482062000	72.5482	87	0
1527827484.591114000	72.6573	232	0
1527827484.592116000	72.6583	101	1
1527827484.592553000	72.6587	148	0
1527827484.593108000	72.6593	98	1
1527827484.594940000	72.6611	92	0
1527827484.596177000	72.6623	98	1
1527827484.596423000	72.6626	196	0
1527827484.597104000	72.6633	98	1
1527827484.609777000	72.6759	372	1
1527827484.609864000	72.676	1412	1
1527827484.609890000	72.6761	1412	1
1527827484.609912000	72.6761	1412	1
1527827484.609958000	72.6761	1412	1
1527827484.609998000	72.6762	1412	1
1527827484.610050000	72.6762	1412	1
1527827484.610073000	72.6762	1412	1
1527827484.610109000	72.6763	1412	1
1527827484.610132000	72.6763	1412	1
1527827484.610165000	72.6763	1412	1
1527827484.610198000	72.6764	1412	1
1527827484.610233000	72.6764	1412	1
1527827484.612121000	72.6783	1412	1
1527827484.612157000	72.6783	131	1
1527827484.628501000	72.6947	100	0
1527827484.629201000	72.6954	98	1
1527827484.634371000	72.7005	87	0
1527827484.938629000	73.0048	401	0
1527827484.939500000	73.0057	101	1
1527827484.947043000	73.0132	80	0
1527827484.948133000	73.0143	98	1
1527827485.745085000	73.8112	390	1
1527827485.745152000	73.8113	258	1
1527827485.763197000	73.8294	87	0
1527827486.064938000	74.1311	371	0
1527827486.065982000	74.1321	101	1
1527827486.066427000	74.1326	148	0
1527827486.067662000	74.1338	98	1
1527827486.070756000	74.1369	92	0
1527827486.071682000	74.1378	98	1
1527827486.072211000	74.1384	287	0
1527827486.072702000	74.1389	98	1
1527827486.214703000	74.2809	393	1
1527827486.214796000	74.281	260	1
1527827486.233546000	74.2997	87	0
1527827486.345582000	74.4117	303	0
1527827486.346589000	74.4128	101	1
1527827486.347083000	74.4132	148	0
1527827486.347602000	74.4138	98	1
1527827486.349072000	74.4152	92	0
1527827486.349636000	74.4158	98	1
1527827486.350563000	74.4167	276	0
1527827486.351606000	74.4178	98	1
1527827486.896206000	74.9624	391	1
1527827486.896303000	74.9625	259	1
1527827486.914701000	74.9809	87	0
1527827486.926077000	74.9922	87	0
1527827487.048419000	75.1146	279	0
1527827487.049757000	75.1159	104	1
1527827487.049949000	75.1161	148	0
1527827487.050729000	75.1169	98	1
1527827487.054033000	75.1202	92	0
1527827487.054721000	75.1209	98	1
1527827487.055464000	75.1216	182	0
1527827487.055959000	75.1221	98	1
1527827487.106736000	75.1729	390	1
1527827487.106801000	75.173	258	1
1527827487.125890000	75.1921	87	0
1527827487.266229000	75.3324	267	0
1527827487.267082000	75.3332	101	1
1527827487.267699000	75.3339	148	0
1527827487.268788000	75.3349	98	1
1527827487.273139000	75.3393	92	0
1527827487.273730000	75.3399	98	1
1527827487.274623000	75.3408	286	0
1527827487.275678000	75.3418	98	1
1527827487.746926000	75.8131	392	1
1527827487.747023000	75.8132	260	1
1527827487.766739000	75.8329	87	0
1527827487.883456000	75.9496	260	0
1527827487.884796000	75.951	101	1
1527827487.884831000	75.951	148	0
1527827487.885813000	75.952	98	1
1527827487.890393000	75.9566	92	0
1527827487.890698000	75.9569	98	1
1527827487.891875000	75.958	216	0
1527827487.892692000	75.9589	98	1
1527827488.128008000	76.1942	394	1
1527827488.128075000	76.1942	259	1
1527827488.157042000	76.2232	87	0
1527827488.273889000	76.34	235	0
1527827488.274943000	76.3411	101	1
1527827488.275352000	76.3415	148	0
1527827488.275729000	76.3419	98	1
1527827488.279431000	76.3456	92	0
1527827488.279720000	76.3459	98	1
1527827488.280957000	76.3471	167	0
1527827488.281724000	76.3479	98	1
1527827488.369786000	76.4359	392	1
1527827488.369848000	76.436	261	1
1527827488.389249000	76.4554	87	0
1527827488.528053000	76.5942	277	0
1527827488.529029000	76.5952	101	1
1527827488.529548000	76.5957	148	0
1527827488.530802000	76.597	98	1
1527827488.532025000	76.5982	92	0
[truncated: 1,024 more rows]
