# Supplementary material for: Method for multi-task learning fusion network traffic classification to address small sample labels
Source: Sci Rep. 2024 Jan 30;14:2518. doi: 10.1038/s41598-024-51933-8 (PMC10827795; doi:10.1038/s41598-024-51933-8)
Supplement: Supplementary file 2 — Supplementary Information 2. [file 41598_2024_51933_MOESM2_ESM.zip › QUIC Dataset/QUIC Dataset/pretraining/Google Doc/GoogleDoc-1126.txt]

1527764079.858156000	0	294	1
1527764079.894481000	0.036325	87	0
1527764080.059083000	0.200927	348	0
1527764080.060437000	0.202281	1412	0
1527764080.061257000	0.203101	104	1
1527764080.061809000	0.203653	1412	0
1527764080.063182000	0.205026	1412	0
1527764080.063389000	0.205233	101	1
1527764080.064553000	0.206397	180	0
1527764080.065930000	0.207774	1412	0
1527764080.066245000	0.208089	101	1
1527764080.067260000	0.209104	1412	0
1527764080.068623000	0.210467	1412	0
1527764080.069253000	0.211097	101	1
1527764080.069955000	0.211799	783	0
1527764080.071258000	0.213102	98	1
1527764080.071306000	0.21315	1412	0
1527764080.072661000	0.214505	1412	0
1527764080.073251000	0.215095	101	1
1527764080.074047000	0.215891	693	0
1527764080.075254000	0.217098	98	1
1527764080.075405000	0.217249	1412	0
1527764080.076750000	0.218594	1412	0
1527764080.077250000	0.219094	101	1
1527764080.078170000	0.220014	1412	0
1527764080.079481000	0.221325	188	0
1527764080.080250000	0.222094	101	1
1527764080.103026000	0.24487	1203	0
1527764080.104432000	0.246276	1412	0
1527764080.105781000	0.247625	1412	0
1527764080.107127000	0.248971	1412	0
1527764080.108448000	0.250292	188	0
1527764080.109267000	0.251111	107	1
1527764080.109844000	0.251688	1412	0
1527764080.111198000	0.253042	1412	0
1527764080.111365000	0.253209	101	1
1527764080.112546000	0.25439	1412	0
1527764080.113983000	0.255827	801	0
1527764080.115351000	0.257195	1412	0
1527764080.116689000	0.258533	999	0
1527764080.118064000	0.259908	1412	0
1527764080.119400000	0.261244	1412	0
1527764080.120734000	0.262578	1412	0
1527764080.122052000	0.263896	188	0
1527764080.126144000	0.267988	1412	0
1527764080.127481000	0.269325	170	0
1527764080.128858000	0.270702	1412	0
1527764080.130188000	0.272032	1412	0
1527764080.131548000	0.273392	1412	0
1527764080.132849000	0.274693	188	0
1527764080.134283000	0.276127	1412	0
1527764080.135614000	0.277458	153	0
1527764080.136972000	0.278816	1412	0
1527764080.138331000	0.280175	1412	0
1527764080.139682000	0.281526	1412	0
1527764080.140999000	0.282843	900	0
1527764080.142369000	0.284213	1412	0
1527764080.143761000	0.285605	1412	0
1527764080.145213000	0.287057	1412	0
1527764080.146543000	0.288387	769	0
1527764080.147874000	0.289718	210	0
1527764080.160997000	0.302841	98	1
1527764080.161378000	0.303222	125	1
1527764080.161567000	0.303411	125	1
1527764080.163332000	0.305176	110	1
1527764080.565323000	0.707167	329	1
1527764080.565421000	0.707265	1412	1
1527764080.565459000	0.707303	916	1
1527764080.571803000	0.713647	425	1
1527764080.584871000	0.726715	87	0
1527764080.589865000	0.731709	87	0
1527764080.670473000	0.812317	398	0
1527764080.672100000	0.813944	80	0
1527764080.673315000	0.815159	107	1
1527764080.896836000	1.03868	216	1
1527764080.915063000	1.05691	87	0
1527764080.931517000	1.07336	255	0
1527764080.932947000	1.07479	1412	0
1527764080.933309000	1.07515	104	1
1527764080.934371000	1.07622	1412	0
1527764080.935721000	1.07756	1412	0
1527764080.936364000	1.07821	101	1
1527764080.937036000	1.07888	180	0
1527764080.938300000	1.08014	98	1
1527764080.938410000	1.08025	1412	0
1527764080.939760000	1.0816	1412	0
1527764080.940413000	1.08226	101	1
1527764080.941091000	1.08294	1071	0
1527764080.942285000	1.08413	98	1
1527764080.942405000	1.08425	92	0
1527764080.943810000	1.08565	229	0
1527764080.944338000	1.08618	101	1
1527764081.295995000	1.43784	388	0
1527764081.297347000	1.43919	1116	0
1527764081.298363000	1.44021	101	1
1527764081.298684000	1.44053	92	0
1527764081.300039000	1.44188	284	0
1527764081.301421000	1.44326	101	1
1527764081.508505000	1.65035	655	1
1527764081.510158000	1.652	719	1
1527764081.527937000	1.66978	87	0
1527764081.695220000	1.83706	524	0
1527764081.696537000	1.83838	80	0
1527764081.759452000	1.9013	524	0
1527764081.788318000	1.93016	107	1
1527764081.790913000	1.93276	1342	0
1527764081.792216000	1.93406	241	0
1527764081.793508000	1.93535	98	1
1527764081.797490000	1.93933	98	1
1527764081.851285000	1.99313	280	1
1527764081.851385000	1.99323	144	1
1527764081.869402000	2.01125	87	0
1527764081.928124000	2.06997	1412	0
1527764081.929529000	2.07137	1412	0
1527764081.930881000	2.07273	1412	0
1527764081.932202000	2.07405	480	0
1527764081.933594000	2.07544	92	0
1527764081.934948000	2.07679	308	0
1527764081.949910000	2.09175	187	1
1527764081.950009000	2.09185	190	1
1527764081.967187000	2.10903	87	0
1527764082.061512000	2.20336	682	0
1527764082.062832000	2.20468	92	0
1527764082.064240000	2.20608	264	0
1527764082.065375000	2.20722	104	1
1527764082.067391000	2.20923	98	1
1527764082.842504000	2.98435	1412	1
1527764082.842578000	2.98442	1412	1
1527764082.842598000	2.98444	268	1
1527764082.842668000	2.98451	843	1
1527764082.861787000	3.00363	87	0
1527764082.862603000	3.00445	654	1
1527764082.879037000	3.02088	1318	1
1527764082.880669000	3.02251	87	0
1527764082.883073000	3.02492	485	0
1527764082.884420000	3.02626	104	1
1527764082.884462000	3.02631	245	0
1527764082.886711000	3.02855	98	1
1527764082.897462000	3.03931	87	0
1527764083.122044000	3.26389	1388	1
1527764083.141320000	3.28316	87	0
1527764083.200554000	3.3424	1412	0
1527764083.201854000	3.3437	1412	0
1527764083.202433000	3.34428	107	1
1527764083.203356000	3.3452	1412	0
1527764083.204627000	3.34647	469	0
1527764083.205442000	3.34729	101	1
1527764083.205953000	3.3478	431	0
1527764083.207432000	3.34928	98	1
1527764083.225453000	3.3673	261	0
1527764083.226817000	3.36866	1412	0
1527764083.227436000	3.36928	98	1
1527764083.228175000	3.37002	995	0
1527764083.229424000	3.37127	101	1
1527764083.229494000	3.37134	92	0
1527764083.230845000	3.37269	131	0
1527764083.231418000	3.37326	101	1
1527764083.307657000	3.4495	1060	0
1527764083.308971000	3.45081	211	0
1527764083.309857000	3.4517	101	1
1527764083.593005000	3.73485	341	1
1527764083.593128000	3.73497	1412	1
1527764083.593168000	3.73501	1412	1
1527764083.593220000	3.73506	1412	1
1527764083.593256000	3.7351	1412	1
1527764083.593290000	3.73513	1412	1
1527764083.593331000	3.73518	1412	1
1527764083.593372000	3.73522	1412	1
1527764083.593402000	3.73525	1412	1
1527764083.593485000	3.73533	1412	1
1527764083.593522000	3.73537	1412	1
1527764083.593557000	3.7354	1412	1
1527764083.593594000	3.73544	1412	1
1527764083.595505000	3.73735	1277	1
1527764083.610875000	3.75272	100	0
1527764083.612488000	3.75433	98	1
1527764083.614606000	3.75645	87	0
1527764083.964216000	4.10606	396	0
1527764083.967684000	4.10953	80	0
1527764083.969513000	4.11136	104	1
1527764084.067617000	4.20946	1390	1
1527764084.086815000	4.22866	87	0
1527764084.225052000	4.3669	335	0
1527764084.226316000	4.36816	347	0
1527764084.234165000	4.37601	104	1
1527764085.618680000	5.76052	332	1
1527764085.618779000	5.76062	1412	1
1527764085.618817000	5.76066	988	1
1527764085.623545000	5.76539	224	1
1527764085.623633000	5.76548	1412	1
1527764085.623684000	5.76553	1412	1
1527764085.623706000	5.76555	767	1
1527764085.630122000	5.77197	165	1
1527764085.630409000	5.77225	101	1
1527764085.638488000	5.78033	87	0
1527764085.647371000	5.78922	87	0
1527764085.648706000	5.79055	104	0
1527764085.650692000	5.79254	104	1
1527764085.796235000	5.93808	466	0
1527764085.797709000	5.93955	98	1
1527764085.800617000	5.94246	80	0
1527764085.802706000	5.94455	98	1
1527764085.848006000	5.98985	563	0
1527764085.849385000	5.99123	305	0
1527764085.850714000	5.99256	262	0
1527764085.858757000	6.0006	104	1
1527764085.858897000	6.00074	101	1
1527764085.867561000	6.00941	251	1
1527764085.891948000	6.03379	87	0
1527764085.893399000	6.03524	87	0
1527764086.078063000	6.21991	855	0
1527764086.079425000	6.22127	1412	0
1527764086.080755000	6.2226	1412	0
1527764086.082089000	6.22393	1412	0
1527764086.084493000	6.22634	180	0
1527764086.085886000	6.22773	1412	0
1527764086.087207000	6.22905	1357	0
1527764086.088555000	6.2304	1412	0
1527764086.089963000	6.23181	1412	0
1527764086.091329000	6.23317	1412	0
1527764086.092666000	6.23451	188	0
1527764086.094089000	6.23593	1229	0
1527764086.109650000	6.25149	1412	0
1527764086.110947000	6.25279	1412	0
1527764086.112354000	6.2542	1412	0
1527764086.113708000	6.25555	1412	0
1527764086.115091000	6.25694	841	0
1527764086.116461000	6.25831	1412	0
1527764086.117756000	6.2596	1412	0
1527764086.119183000	6.26103	1412	0
1527764086.120514000	6.26236	888	0
1527764086.121877000	6.26372	1412	0
1527764086.123271000	6.26512	1412	0
1527764086.127334000	6.26918	1412	0
1527764086.128687000	6.27053	1085	0
1527764086.130069000	6.27191	1412	0
1527764086.131437000	6.27328	1412	0
1527764086.132776000	6.27462	1412	0
1527764086.134192000	6.27604	188	0
1527764086.135622000	6.27747	1412	0
1527764086.136946000	6.27879	209	0
1527764086.138333000	6.28018	1412	0
1527764086.139693000	6.28154	1412	0
1527764086.141046000	6.28289	1412	0
1527764086.142368000	6.28421	188	0
1527764086.143755000	6.2856	1187	0
1527764086.145107000	6.28695	1412	0
1527764086.146490000	6.28833	1412	0
1527764086.147955000	6.2898	1412	0
1527764086.149264000	6.29111	188	0
1527764086.150725000	6.29257	996	0
1527764086.152184000	6.29403	1412	0
1527764086.153618000	6.29546	1250	0
1527764086.154956000	6.2968	743	0
1527764086.156318000	6.29816	1412	0
1527764086.157655000	6.2995	1329	0
1527764086.159015000	6.30086	1412	0
1527764086.160355000	6.3022	1412	0
1527764086.161680000	6.30352	599	0
1527764086.169689000	6.31153	855	0
1527764086.212010000	6.35385	1412	0
1527764086.305497000	6.44734	131	1
1527764086.305713000	6.44756	125	1
1527764086.305908000	6.44775	125	1
1527764086.307656000	6.4495	125	1
1527764086.307911000	6.44975	125	1
1527764086.309776000	6.45162	98	1
1527764086.319587000	6.46143	188	0
1527764086.321818000	6.46366	98	1
1527764088.095212000	8.23706	907	1
1527764088.095291000	8.23713	144	1
1527764088.113616000	8.25546	87	0
1527764088.168410000	8.31025	1412	0
1527764088.169742000	8.31159	1412	0
1527764088.169933000	8.31178	104	1
1527764088.171112000	8.31296	1412	0
1527764088.172440000	8.31428	662	0
1527764088.172814000	8.31466	101	1
1527764088.173894000	8.31574	92	0
1527764088.175250000	8.31709	135	0
1527764088.175816000	8.31766	101	1
1527764089.309633000	9.45148	1412	1
1527764089.309674000	9.45152	1013	1
1527764089.309742000	9.45159	844	1
1527764089.328965000	9.47081	87	0
1527764089.343655000	9.4855	1412	1
1527764089.343779000	9.48562	151	1
1527764089.343836000	9.48568	294	1
1527764089.347295000	9.48914	392	1
1527764089.347375000	9.48922	1412	1
1527764089.347401000	9.48924	1412	1
1527764089.347440000	9.48928	979	1
1527764089.349382000	9.49123	506	0
1527764089.350723000	9.49257	278	0
1527764089.356304000	9.49815	104	1
1527764089.362065000	9.50391	87	0
1527764089.367382000	9.50923	87	0
1527764089.390900000	9.53274	465	1
1527764089.409155000	9.551	87	0
1527764089.474083000	9.61593	372	0
1527764089.475445000	9.61729	1400	0
1527764089.476314000	9.61816	104	1
1527764089.476792000	9.61864	513	0
1527764089.478357000	9.6202	98	1
1527764089.479085000	9.62093	592	0
1527764089.480282000	9.62213	98	1
1527764089.480430000	9.62227	635	0
1527764089.482288000	9.62413	98	1
1527764089.482649000	9.62449	467	0
1527764089.484332000	9.62618	98	1
1527764089.486105000	9.62795	697	0
1527764089.488293000	9.63014	98	1
1527764089.490346000	9.63219	484	0
1527764089.492201000	9.63405	835	0
1527764089.492314000	9.63416	101	1
1527764089.494442000	9.63629	649	0
1527764089.496291000	9.63813	98	1
1527764089.497011000	9.63885	529	0
1527764089.498291000	9.64014	98	1
1527764089.500019000	9.64186	449	0
1527764089.502317000	9.64416	98	1
1527764089.505093000	9.64694	711	0
1527764089.506303000	9.64815	98	1
1527764089.509921000	9.65177	616	0
1527764089.511281000	9.65313	98	1
1527764089.520028000	9.66187	388	0
1527764089.522323000	9.66417	98	1
1527764089.532250000	9.67409	558	0
1527764089.533705000	9.67555	654	0
1527764089.534294000	9.67614	101	1
1527764089.535456000	9.6773	583	0
1527764089.537335000	9.67918	98	1
1527764089.549440000	9.69128	699	0
1527764089.551295000	9.69314	98	1
1527764089.553610000	9.69545	90	0
1527764089.555288000	9.69713	98	1
1527764089.555723000	9.69757	92	0
1527764089.557275000	9.69912	98	1
1527764089.569028000	9.71087	278	0
1527764089.570352000	9.7122	103	0
1527764089.571295000	9.71314	101	1
1527764089.571696000	9.71354	145	0
1527764089.573294000	9.71514	112	1
1527764089.577393000	9.71924	309	0
1527764089.579290000	9.72113	98	1
1527764089.590158000	9.732	87	0
1527764090.356925000	10.4988	399	1
1527764090.357001000	10.4988	109	1
1527764090.369354000	10.5112	303	1
1527764090.373446000	10.5153	477	1
1527764090.373526000	10.5154	87	1
1527764090.374371000	10.5162	87	0
1527764090.379056000	10.5209	87	0
1527764090.386659000	10.5285	87	0
1527764090.391552000	10.5334	87	0
1527764090.455018000	10.5969	305	0
1527764090.456418000	10.5983	151	0
1527764090.457502000	10.5993	113	1
1527764090.460345000	10.6022	98	1
1527764090.461038000	10.6029	92	0
1527764090.462325000	10.6042	98	1
1527764090.462391000	10.6042	183	0
1527764090.464328000	10.6062	98	1
1527764090.541100000	10.6829	277	0
1527764090.542426000	10.6843	103	0
1527764090.543357000	10.6852	101	1
1527764090.544476000	10.6863	92	0
1527764090.545833000	10.6877	285	0
1527764090.546364000	10.6882	101	1
1527764090.671570000	10.8134	245	0
1527764090.672906000	10.8147	141	0
1527764090.676047000	10.8179	92	0
1527764090.677390000	10.8192	151	0
1527764090.679374000	10.8212	107	1
1527764091.222233000	11.3641	393	1
1527764091.222308000	11.3642	254	1
1527764091.241409000	11.3833	87	0
1527764091.254969000	11.3968	419	1
1527764091.255043000	11.3969	94	1
1527764091.272072000	11.4139	87	0
1527764091.357900000	11.4997	287	0
1527764091.359229000	11.5011	366	0
1527764091.359646000	11.5015	107	1
1527764091.365462000	11.5073	219	0
1527764091.367391000	11.5092	98	1
1527764092.233317000	12.3752	243	0
1527764092.234657000	12.3765	146	0
1527764092.235555000	12.3774	101	1
1527764092.236914000	12.3788	92	0
1527764092.238265000	12.3801	197	0
1527764092.238525000	12.3804	101	1
1527764092.294973000	12.4368	370	1
1527764092.295109000	12.437	1412	1
1527764092.295146000	12.437	1412	1
1527764092.295180000	12.437	1412	1
1527764092.295217000	12.4371	1412	1
1527764092.295262000	12.4371	1412	1
1527764092.295298000	12.4371	1412	1
1527764092.295338000	12.4372	1412	1
1527764092.295371000	12.4372	1412	1
1527764092.295418000	12.4373	1412	1
1527764092.295470000	12.4373	1412	1
1527764092.295507000	12.4374	1412	1
1527764092.295554000	12.4374	1412	1
1527764092.298457000	12.4403	1412	1
1527764092.298506000	12.4404	1412	1
1527764092.298550000	12.4404	1412	1
1527764092.298589000	12.4404	1412	1
1527764092.298643000	12.4405	1412	1
1527764092.298682000	12.4405	1412	1
1527764092.298716000	12.4406	1412	1
1527764092.298753000	12.4406	1412	1
1527764092.298791000	12.4406	1412	1
1527764092.301166000	12.443	1412	1
1527764092.301226000	12.4431	1412	1
1527764092.301276000	12.4431	1412	1
1527764092.301319000	12.4432	1412	1
1527764092.301368000	12.4432	1412	1
1527764092.302608000	12.4445	1412	1
1527764092.302676000	12.4445	1412	1
1527764092.302728000	12.4446	1412	1
1527764092.302775000	12.4446	1412	1
1527764092.302817000	12.4447	1412	1
1527764092.302874000	12.4447	1412	1
1527764092.304461000	12.4463	1412	1
1527764092.304491000	12.4463	769	1
1527764092.312376000	12.4542	87	0
1527764092.315708000	12.4576	87	0
1527764092.317782000	12.4596	87	0
1527764092.321027000	12.4629	87	0
1527764092.324904000	12.4667	87	0
1527764092.345374000	12.4872	319	1
1527764092.346223000	12.4881	295	1
1527764092.363931000	12.5058	87	0
1527764092.394770000	12.5366	376	1
1527764092.413250000	12.5551	87	0
1527764092.432006000	12.5738	342	1
1527764092.432054000	12.5739	454	1
1527764092.450103000	12.5919	87	0
1527764092.452060000	12.5939	282	0
1527764092.453458000	12.5953	118	0
1527764092.454534000	12.5964	104	1
1527764092.457412000	12.5993	92	0
1527764092.458762000	12.6006	313	0
1527764092.459464000	12.6013	101	1
1527764092.503677000	12.6455	246	0
1527764092.505014000	12.6469	279	0
1527764092.506469000	12.6483	101	1
1527764092.507572000	12.6494	373	0
1527764092.508907000	12.6508	92	0
1527764092.509452000	12.6513	101	1
1527764092.510345000	12.6522	219	0
1527764092.513738000	12.6556	98	1
1527764092.517410000	12.6593	80	0
1527764092.519470000	12.6613	98	1
1527764092.554691000	12.6965	268	0
1527764092.556021000	12.6979	146	0
1527764092.556472000	12.6983	101	1
1527764092.566399000	12.7082	92	0
1527764092.567744000	12.7096	129	0
1527764092.568474000	12.7103	101	1
1527764092.610798000	12.7526	1412	1
1527764092.610870000	12.7527	178	1
1527764092.629351000	12.7712	87	0
1527764092.647928000	12.7898	650	0
1527764092.649259000	12.7911	804	0
1527764092.650345000	12.7922	101	1
1527764092.650605000	12.7924	92	0
1527764092.651963000	12.7938	142	0
1527764092.653487000	12.7953	104	1
1527764092.667406000	12.8093	1127	1
1527764092.667524000	12.8094	255	1
1527764092.684899000	12.8267	87	0
1527764092.751721000	12.8936	728	0
1527764092.753021000	12.8949	94	0
1527764092.753487000	12.8953	104	1
1527764092.764840000	12.9067	559	1
1527764092.782527000	12.9244	87	0
1527764092.800570000	12.9424	327	0
1527764092.801966000	12.9438	146	0
1527764092.802499000	12.9443	104	1
1527764092.805531000	12.9474	92	0
1527764092.806927000	12.9488	335	0
1527764092.807471000	12.9493	101	1
1527764093.272075000	13.4139	249	0
1527764093.273497000	13.4153	446	0
1527764093.273544000	13.4154	98	1
1527764093.275500000	13.4173	98	1
1527764093.283757000	13.4256	392	1
1527764093.283831000	13.4257	257	1
1527764093.300979000	13.4428	87	0
1527764093.661356000	13.8032	319	0
1527764093.662627000	13.8045	146	0
1527764093.663588000	13.8054	104	1
1527764093.670972000	13.8128	92	0
1527764093.672310000	13.8142	217	0
1527764093.672866000	13.8147	101	1
1527764093.794002000	13.9358	392	1
1527764093.794093000	13.9359	258	1
1527764093.822263000	13.9641	87	0
1527764094.267075000	14.4089	232	0
1527764094.268417000	14.4103	146	0
1527764094.268777000	14.4106	104	1
1527764094.270878000	14.4127	92	0
1527764094.272307000	14.4142	204	0
1527764094.272845000	14.4147	101	1
1527764094.314061000	14.4559	387	1
1527764094.314152000	14.456	257	1
1527764094.331136000	14.473	87	0
1527764094.446701000	14.5885	279	0
1527764094.448070000	14.5899	146	0
1527764094.448589000	14.5904	104	1
1527764094.451223000	14.5931	92	0
1527764094.452579000	14.5944	98	1
1527764094.452591000	14.5944	282	0
1527764094.454711000	14.5966	98	1
1527764094.551985000	14.6938	388	1
1527764094.552049000	14.6939	257	1
1527764094.580600000	14.7224	87	0
1527764094.711631000	14.8535	233	0
1527764094.712959000	14.8548	146	0
1527764094.713605000	14.8554	104	1
1527764094.717440000	14.8593	92	0
1527764094.718791000	14.8606	214	0
1527764094.719622000	14.8615	101	1
1527764094.995066000	15.1369	392	1
1527764094.995148000	15.137	256	1
1527764095.012612000	15.1545	87	0
1527764095.134671000	15.2765	235	0
1527764095.135954000	15.2778	146	0
1527764095.136770000	15.2786	104	1
1527764095.143179000	15.285	92	0
1527764095.144573000	15.2864	320	0
1527764095.144669000	15.2865	98	1
1527764095.146694000	15.2885	98	1
1527764095.285703000	15.4275	393	1
1527764095.285796000	15.4276	260	1
1527764095.305376000	15.4472	87	0
1527764095.311949000	15.4538	87	0
1527764095.431884000	15.5737	256	0
1527764095.433254000	15.5751	148	0
1527764095.433641000	15.5755	107	1
1527764095.443877000	15.5857	92	0
1527764095.445196000	15.587	239	0
1527764095.445706000	15.5875	101	1
1527764095.530196000	15.672	388	1
1527764095.530274000	15.6721	255	1
1527764095.549618000	15.6915	87	0
1527764095.696516000	15.8384	257	0
1527764095.697849000	15.8397	148	0
1527764095.698676000	15.8405	104	1
1527764095.703685000	15.8455	92	0
1527764095.705041000	15.8469	279	0
1527764095.705637000	15.8475	101	1
1527764095.774273000	15.9161	434	1
1527764095.774342000	15.9162	257	1
1527764095.791902000	15.9337	87	0
1527764095.915319000	16.0572	303	0
1527764095.916663000	16.0585	148	0
1527764095.917763000	16.0596	104	1
1527764095.932344000	16.0742	92	0
1527764095.933735000	16.0756	98	1
1527764095.933934000	16.0758	241	0
1527764095.935751000	16.0776	98	1
1527764096.045142000	16.187	388	1
1527764096.045235000	16.1871	260	1
1527764096.064024000	16.2059	87	0
1527764096.200920000	16.3428	232	0
1527764096.202262000	16.3441	148	0
1527764096.202730000	16.3446	104	1
1527764096.205417000	16.3473	92	0
1527764096.206724000	16.3486	251	0
1527764096.206780000	16.3486	98	1
1527764096.208747000	16.3506	98	1
1527764096.669391000	16.8112	712	1
1527764096.669495000	16.8113	256	1
1527764096.687934000	16.8298	87	0
1527764096.791190000	16.933	280	0
1527764096.792565000	16.9344	148	0
1527764096.792814000	16.9347	104	1
1527764096.796756000	16.9386	92	0
1527764096.798100000	16.9399	270	0
1527764096.798690000	16.9405	101	1
1527764099.046957000	19.1888	1126	1
1527764099.047032000	19.1889	259	1
1527764099.064672000	19.2065	87	0
1527764099.170790000	19.3126	256	0
1527764099.172069000	19.3139	148	0
1527764099.172942000	19.3148	104	1
1527764099.176840000	19.3187	92	0
1527764099.178182000	19.32	90	0
1527764099.179195000	19.321	101	1
1527764099.275315000	19.4172	476	1
1527764099.275408000	19.4173	260	1
1527764099.292850000	19.4347	87	0
1527764099.396128000	19.538	258	0
1527764099.397527000	19.5394	148	0
1527764099.397868000	19.5397	104	1
1527764099.399771000	19.5416	92	0
1527764099.401104000	19.5429	306	0
1527764099.401858000	19.5437	101	1
1527764099.786243000	19.9281	389	1
1527764099.786322000	19.9282	260	1
1527764099.814350000	19.9562	87	0
1527764099.816179000	19.958	87	0
1527764099.911367000	20.0532	325	0
1527764099.912712000	20.0546	148	0
1527764099.912946000	20.0548	107	1
1527764099.914100000	20.0559	92	0
1527764099.915484000	20.0573	272	0
1527764099.915944000	20.0578	101	1
1527764100.313112000	20.455	392	1
1527764100.313199000	20.455	255	1
1527764100.336201000	20.478	87	0
1527764100.347828000	20.4897	87	0
1527764100.427247000	20.5691	255	0
1527764100.428575000	20.5704	148	0
1527764100.428921000	20.5708	107	1
1527764100.431789000	20.5736	92	0
1527764100.432901000	20.5747	98	1
1527764100.433226000	20.5751	275	0
1527764100.434906000	20.5768	98	1
1527764100.543554000	20.6854	390	1
1527764100.543629000	20.6855	258	1
1527764100.562065000	20.7039	87	0
1527764100.662888000	20.8047	288	0
1527764100.664299000	20.8061	148	0
1527764100.664951000	20.8068	104	1
1527764100.666905000	20.8087	92	0
1527764100.668258000	20.8101	329	0
1527764100.669052000	20.8109	101	1
1527764100.762313000	20.9042	388	1
1527764100.762405000	20.9042	256	1
1527764100.779178000	20.921	87	0
1527764100.877076000	21.0189	236	0
1527764100.878431000	21.0203	148	0
1527764100.878976000	21.0208	104	1
1527764100.883353000	21.0252	92	0
1527764100.884715000	21.0266	303	0
1527764100.885133000	21.027	101	1
1527764101.297862000	21.4397	387	1
1527764101.297951000	21.4398	259	1
1527764101.317629000	21.4595	87	0
1527764101.425903000	21.5677	256	0
1527764101.427214000	21.5691	148	0
1527764101.428062000	21.5699	104	1
1527764101.430546000	21.5724	92	0
1527764101.431902000	21.5737	262	0
1527764101.432090000	21.5739	101	1
1527764101.511407000	21.6533	388	1
1527764101.511502000	21.6533	255	1
1527764101.528001000	21.6698	87	0
1527764101.611143000	21.753	256	0
1527764101.612539000	21.7544	148	0
1527764101.612995000	21.7548	104	1
1527764101.615703000	21.7575	92	0
1527764101.617053000	21.7589	98	1
1527764101.617177000	21.759	337	0
1527764101.619072000	21.7609	98	1
1527764102.062548000	22.2044	388	1
1527764102.062646000	22.2045	259	1
1527764102.080812000	22.2227	87	0
1527764102.252296000	22.3941	235	0
1527764102.253634000	22.3955	148	0
1527764102.254026000	22.3959	104	1
1527764102.258313000	22.4002	92	0
1527764102.259655000	22.4015	252	0
1527764102.260231000	22.4021	101	1
1527764102.316527000	22.4584	438	1
1527764102.316632000	22.4585	256	1
1527764102.333698000	22.4755	87	0
1527764102.339076000	22.4809	87	0
1527764102.510756000	22.6526	258	0
1527764102.512089000	22.6539	148	0
1527764102.513143000	22.655	107	1
1527764102.515587000	22.6574	92	0
1527764102.516943000	22.6588	330	0
1527764102.517174000	22.659	101	1
1527764102.612283000	22.7541	389	1
1527764102.612349000	22.7542	255	1
1527764102.629767000	22.7716	87	0
1527764102.810115000	22.952	233	0
1527764102.811487000	22.9533	148	0
1527764102.812052000	22.9539	104	1
1527764102.817398000	22.9592	92	0
1527764102.818754000	22.9606	278	0
1527764102.819224000	22.9611	101	1
1527764103.083120000	23.225	712	1
1527764103.083197000	23.225	256	1
1527764103.101042000	23.2429	87	0
1527764103.230766000	23.3726	255	0
1527764103.232092000	23.3739	148	0
1527764103.233156000	23.375	104	1
1527764103.234967000	23.3768	92	0
1527764103.236269000	23.3781	332	0
1527764103.237084000	23.3789	101	1
1527764103.483393000	23.6252	1127	1
1527764103.483468000	23.6253	263	1
1527764103.501349000	23.6432	87	0
1527764103.695026000	23.8369	325	0
1527764103.696380000	23.8382	148	0
1527764103.697104000	23.8389	104	1
1527764103.701518000	23.8434	92	0
1527764103.702914000	23.8448	116	0
1527764103.703135000	23.845	101	1
1527764103.925529000	24.0674	480	1
1527764103.925620000	24.0675	260	1
1527764103.945892000	24.0877	87	0
1527764104.151006000	24.2929	233	0
1527764104.152359000	24.2942	148	0
1527764104.153151000	24.295	104	1
1527764104.155104000	24.2969	92	0
1527764104.156458000	24.2983	261	0
1527764104.157135000	24.299	101	1
1527764104.198141000	24.34	388	1
1527764104.198231000	24.3401	256	1
1527764104.215745000	24.3576	87	0
1527764104.377570000	24.5194	280	0
1527764104.378911000	24.5208	148	0
1527764104.379160000	24.521	104	1
1527764104.382043000	24.5239	92	0
1527764104.383394000	24.5252	179	0
1527764104.384155000	24.526	101	1
1527764104.518512000	24.6604	388	1
1527764104.518605000	24.6604	256	1
1527764104.535640000	24.6775	87	0
1527764104.721267000	24.8631	232	0
1527764104.722652000	24.8645	148	0
1527764104.723184000	24.865	104	1
1527764104.725869000	24.8677	92	0
1527764104.727192000	24.869	98	1
1527764104.727241000	24.8691	148	0
1527764104.729188000	24.871	98	1
1527764104.949626000	25.0915	390	1
1527764104.949688000	25.0915	259	1
1527764104.967470000	25.1093	87	0
1527764105.149752000	25.2916	235	0
1527764105.151084000	25.2929	148	0
1527764105.151455000	25.2933	104	1
1527764105.154337000	25.2962	92	0
1527764105.155694000	25.2975	166	0
1527764105.156201000	25.298	101	1
1527764105.400522000	25.5424	388	1
1527764105.400602000	25.5424	259	1
1527764105.418427000	25.5603	87	0
1527764105.593785000	25.7356	348	0
1527764105.595109000	25.737	148	0
1527764105.595435000	25.7373	101	1
1527764105.597293000	25.7391	98	1
1527764105.598940000	25.7408	92	0
1527764105.600263000	25.7421	154	0
1527764105.600316000	25.7422	98	1
1527764105.602289000	25.7441	98	1
1527764105.657425000	25.7993	387	1
1527764105.657515000	25.7994	260	1
1527764105.677201000	25.819	87	0
1527764105.897149000	26.039	233	0
1527764105.898546000	26.0404	148	0
1527764105.899250000	26.0411	104	1
1527764105.901315000	26.0432	92	0
1527764105.902734000	26.0446	95	0
1527764105.903241000	26.0451	101	1
1527764105.922543000	26.0644	233	0
1527764105.924308000	26.0662	98	1
1527764105.987752000	26.1296	388	1
1527764105.987813000	26.1297	260	1
1527764106.004839000	26.1467	87	0
1527764106.008864000	26.1507	87	0
1527764106.207415000	26.3493	288	0
1527764106.208748000	26.3506	148	0
1527764106.209266000	26.3511	107	1
1527764106.210903000	26.3527	92	0
1527764106.212247000	26.3541	208	0
1527764106.212283000	26.3541	98	1
1527764106.214264000	26.3561	98	1
1527764106.527512000	26.6694	388	1
1527764106.527609000	26.6695	256	1
1527764106.544887000	26.6867	87	0
1527764106.718609000	26.8605	262	0
1527764106.719864000	26.8617	148	0
1527764106.720371000	26.8622	104	1
1527764106.725683000	26.8675	92	0
1527764106.727034000	26.8689	213	0
1527764106.727282000	26.8691	101	1
1527764106.843142000	26.985	389	1
1527764106.843245000	26.9851	259	1
1527764106.861563000	27.0034	87	0
1527764107.037123000	27.179	235	0
1527764107.038478000	27.1803	148	0
1527764107.039334000	27.1812	104	1
1527764107.042553000	27.1844	92	0
1527764107.044024000	27.1859	231	0
1527764107.044484000	27.1863	101	1
1527764107.402763000	27.5446	437	1
1527764107.402832000	27.5447	264	1
1527764107.420329000	27.5622	87	0
1527764107.617827000	27.7597	278	0
1527764107.619132000	27.761	148	0
1527764107.619388000	27.7612	104	1
1527764107.623700000	27.7655	92	0
1527764107.625064000	27.7669	166	0
1527764107.625577000	27.7674	101	1
1527764107.775907000	27.9178	712	1
1527764107.776003000	27.9178	264	1
1527764107.794796000	27.9366	87	0
1527764108.333193000	28.475	235	0
1527764108.334582000	28.4764	148	0
1527764108.335464000	28.4773	104	1
1527764108.341644000	28.4835	92	0
1527764108.343003000	28.4848	322	0
1527764108.343479000	28.4853	101	1
1527764108.611998000	28.7538	1128	1
1527764108.612063000	28.7539	256	1
1527764108.630213000	28.7721	87	0
1527764108.803696000	28.9455	256	0
1527764108.805042000	28.9469	148	0
1527764108.805460000	28.9473	104	1
1527764108.807835000	28.9497	92	0
1527764108.809187000	28.951	194	0
1527764108.809613000	28.9515	101	1
1527764108.874425000	29.0163	480	1
1527764108.874514000	29.0164	258	1
1527764108.891566000	29.0334	87	0
1527764109.036884000	29.1787	235	0
1527764109.038344000	29.1802	148	0
1527764109.038590000	29.1804	104	1
1527764109.042045000	29.1839	92	0
1527764109.043472000	29.1853	195	0
1527764109.043513000	29.1854	98	1
1527764109.045489000	29.1873	98	1
1527764109.083508000	29.2254	389	1
1527764109.083602000	29.2254	256	1
1527764109.100868000	29.2427	87	0
1527764109.228797000	29.3706	257	0
1527764109.230104000	29.3719	148	0
1527764109.230497000	29.3723	104	1
1527764109.235376000	29.3772	92	0
1527764109.236680000	29.3785	215	0
1527764109.237437000	29.3793	101	1
1527764109.775132000	29.917	391	1
1527764109.775231000	29.9171	257	1
1527764109.792632000	29.9345	87	0
1527764109.980679000	30.1225	328	0
1527764109.982008000	30.1239	148	0
1527764109.982477000	30.1243	104	1
1527764109.986505000	30.1283	92	0
1527764109.987862000	30.1297	188	0
1527764109.988576000	30.1304	101	1
1527764110.112881000	30.2547	389	1
1527764110.112965000	30.2548	257	1
1527764110.132365000	30.2742	87	0
1527764110.137170000	30.279	87	0
1527764110.326883000	30.4687	235	0
1527764110.328166000	30.47	148	0
1527764110.328511000	30.4704	107	1
1527764110.346435000	30.4883	92	0
1527764110.347795000	30.4896	312	0
1527764110.348494000	30.4903	101	1
1527764110.682996000	30.8248	392	1
1527764110.683089000	30.8249	259	1
1527764110.700788000	30.8426	87	0
1527764110.706103000	30.8479	87	0
1527764110.872560000	31.0144	280	0
1527764110.873954000	31.0158	148	0
1527764110.874553000	31.0164	107	1
1527764110.878524000	31.0204	92	0
1527764110.880562000	31.0224	98	1
1527764110.881424000	31.0233	103	0
1527764110.883583000	31.0254	98	1
1527764110.985854000	31.1277	388	1
1527764110.985926000	31.1278	258	1
1527764111.003896000	31.1457	87	0
1527764111.107467000	31.2493	235	0
1527764111.108803000	31.2506	148	0
1527764111.109536000	31.2514	104	1
1527764111.115458000	31.2573	92	0
1527764111.116865000	31.2587	244	0
1527764111.117528000	31.2594	101	1
1527764111.262975000	31.4048	393	1
1527764111.263040000	31.4049	260	1
1527764111.279891000	31.4217	87	0
1527764111.410463000	31.5523	258	0
1527764111.411858000	31.5537	148	0
1527764111.412556000	31.5544	104	1
1527764111.414899000	31.5567	92	0
1527764111.416255000	31.5581	259	0
1527764111.416720000	31.5586	101	1
1527764111.736437000	31.8783	393	1
1527764111.736536000	31.8784	261	1
1527764111.768776000	31.9106	393	1
1527764111.768967000	31.9108	87	0
1527764111.787679000	31.9295	87	0
1527764111.922803000	32.0646	327	0
1527764111.924227000	32.0661	148	0
1527764111.924632000	32.0665	107	1
1527764111.930538000	32.0724	92	0
1527764111.931897000	32.0737	298	0
1527764111.933041000	32.0749	101	1
1527764112.519023000	32.6609	389	1
1527764112.519099000	32.6609	256	1
1527764112.536202000	32.678	87	0
1527764112.661956000	32.8038	259	0
1527764112.663357000	32.8052	148	0
1527764112.663647000	32.8055	104	1
1527764112.666537000	32.8084	92	0
1527764112.667889000	32.8097	184	0
1527764112.668667000	32.8105	101	1
1527764112.739428000	32.8813	435	1
1527764112.739490000	32.8813	261	1
1527764112.756970000	32.8988	87	0
1527764112.948133000	33.09	290	0
1527764112.949528000	33.0914	148	0
1527764112.949686000	33.0915	101	1
1527764112.951715000	33.0936	98	1
1527764112.952991000	33.0948	92	0
1527764112.954404000	33.0962	259	0
1527764112.954866000	33.0967	101	1
1527764113.177858000	33.3197	713	1
1527764113.177927000	33.3198	260	1
1527764113.195965000	33.3378	87	0
1527764113.407572000	33.5494	260	0
1527764113.408919000	33.5508	148	0
1527764113.409655000	33.5515	104	1
1527764113.411925000	33.5538	92	0
1527764113.413366000	33.5552	320	0
1527764113.413839000	33.5557	101	1
1527764113.633028000	33.7749	1123	1
1527764113.633091000	33.7749	257	1
1527764113.665566000	33.8074	87	0
1527764113.824552000	33.9664	255	0
1527764113.825893000	33.9677	148	0
1527764113.826768000	33.9686	104	1
1527764113.828744000	33.9706	92	0
1527764113.830085000	33.9719	115	0
1527764113.830663000	33.9725	101	1
1527764114.053413000	34.1953	476	1
1527764114.053483000	34.1953	259	1
1527764114.073918000	34.2158	87	0
1527764114.255938000	34.3978	233	0
1527764114.257247000	34.3991	148	0
1527764114.257710000	34.3996	104	1
1527764114.265585000	34.4074	92	0
1527764114.266866000	34.4087	297	0
1527764114.267723000	34.4096	101	1
1527764114.453214000	34.5951	388	1
1527764114.453313000	34.5952	257	1
1527764114.472873000	34.6147	87	0
1527764114.674578000	34.8164	256	0
1527764114.675910000	34.8178	148	0
1527764114.676834000	34.8187	104	1
1527764114.680419000	34.8223	92	0
1527764114.681767000	34.8236	156	0
1527764114.681822000	34.8237	98	1
1527764114.683822000	34.8257	98	1
1527764114.914231000	35.0561	390	1
1527764114.914323000	35.0562	257	1
1527764114.936504000	35.0783	87	0
1527764114.947760000	35.0896	87	0
1527764115.107048000	35.2489	235	0
1527764115.108374000	35.2502	148	0
1527764115.108846000	35.2507	107	1
1527764115.111850000	35.2537	92	0
1527764115.113262000	35.2551	256	0
1527764115.113753000	35.2556	101	1
1527764115.270201000	35.412	389	1
1527764115.270267000	35.4121	260	1
1527764115.288182000	35.43	87	0
1527764115.452118000	35.594	278	0
1527764115.453581000	35.5954	148	0
1527764115.453933000	35.5958	104	1
1527764115.456624000	35.5985	92	0
1527764115.457820000	35.5997	98	1
1527764115.458055000	35.5999	304	0
1527764115.459851000	35.6017	98	1
1527764115.602088000	35.7439	388	1
1527764115.602167000	35.744	260	1
1527764115.620947000	35.7628	87	0
1527764115.626008000	35.7679	87	0
1527764115.822468000	35.9643	306	0
1527764115.823862000	35.9657	148	0
1527764115.824945000	35.9668	107	1
1527764115.825213000	35.9671	92	0
1527764115.826641000	35.9685	179	0
1527764115.826817000	35.9687	101	1
1527764115.993223000	36.1351	390	1
1527764115.993314000	36.1352	261	1
1527764116.010460000	36.1523	87	0
1527764116.121545000	36.2634	233	0
1527764116.122868000	36.2647	148	0
1527764116.123855000	36.2657	104	1
1527764116.130375000	36.2722	92	0
1527764116.131743000	36.2736	333	0
1527764116.131982000	36.2738	101	1
1527764116.283228000	36.4251	391	1
1527764116.283322000	36.4252	259	1
1527764116.320890000	36.4627	391	1
1527764116.323610000	36.4655	87	0
1527764116.344467000	36.4863	87	0
1527764116.541556000	36.6834	255	0
1527764116.542886000	36.6847	148	0
1527764116.543938000	36.6858	107	1
1527764116.546887000	36.6887	92	0
1527764116.548275000	36.6901	187	0
1527764116.548822000	36.6907	101	1
1527764116.702098000	36.8439	387	1
1527764116.702173000	36.844	257	1
1527764116.719621000	36.8615	87	0
1527764116.894261000	37.0361	256	0
1527764116.895657000	37.0375	148	0
1527764116.895972000	37.0378	101	1
1527764116.897933000	37.0398	98	1
1527764116.900721000	37.0426	92	0
1527764116.902003000	37.0438	144	0
1527764116.902867000	37.0447	101	1
1527764121.600699000	41.7425	387	1
1527764121.600786000	41.7426	259	1
1527764121.621058000	41.7629	87	0
1527764121.810396000	41.9522	254	0
1527764121.811752000	41.9536	148	0
1527764121.812804000	41.9546	104	1
1527764121.813322000	41.9552	92	0
1527764121.814738000	41.9566	132	0
1527764121.814790000	41.9566	98	1
1527764121.816787000	41.9586	98	1
1527764121.849494000	41.9913	254	0
1527764121.851789000	41.9936	98	1
1527764122.741279000	42.8831	390	1
1527764122.741365000	42.8832	260	1
1527764122.758395000	42.9002	87	0
1527764122.964987000	43.1068	348	0
1527764122.966331000	43.1082	148	0
1527764122.966806000	43.1086	104	1
1527764122.971658000	43.1135	92	0
1527764122.973108000	43.115	118	0
1527764122.973782000	43.1156	101	1
1527764123.064210000	43.2061	433	1
1527764123.064304000	43.2061	260	1
1527764123.082840000	43.2247	87	0
1527764123.206407000	43.3483	233	0
1527764123.207748000	43.3496	148	0
1527764123.207919000	43.3498	101	1
1527764123.209873000	43.3517	98	1
1527764123.210843000	43.3527	92	0
1527764123.212862000	43.3547	98	1
1527764123.249560000	43.3914	265	0
1527764123.250875000	43.3927	98	1
1527764123.330027000	43.4719	712	1
1527764123.330106000	43.472	259	1
1527764123.349332000	43.4912	87	0
1527764123.505310000	43.6472	256	0
1527764123.506633000	43.6485	148	0
1527764123.506872000	43.6487	104	1
1527764123.510247000	43.6521	92	0
1527764123.511602000	43.6534	236	0
1527764123.511913000	43.6538	101	1
1527764123.682177000	43.824	1126	1
1527764123.682269000	43.8241	258	1
1527764123.700219000	43.8421	87	0
1527764123.873124000	44.015	288	0
1527764123.874512000	44.0164	148	0
1527764123.875084000	44.0169	104	1
1527764123.876914000	44.0188	92	0
1527764123.878333000	44.0202	166	0
1527764123.878832000	44.0207	101	1
1527764124.103572000	44.2454	477	1
1527764124.103665000	44.2455	258	1
1527764124.120658000	44.2625	87	0
1527764124.529207000	44.6711	260	0
1527764124.530539000	44.6724	148	0
1527764124.530874000	44.6727	104	1
1527764124.534508000	44.6764	92	0
1527764124.535871000	44.6777	247	0
1527764124.535951000	44.6778	98	1
1527764124.537951000	44.6798	98	1
1527764124.734412000	44.8763	392	1
1527764124.734473000	44.8763	265	1
1527764124.751432000	44.8933	87	0
1527764124.822233000	44.9641	303	1
1527764124.822332000	44.9642	1412	1
1527764124.822378000	44.9642	1412	1
1527764124.822414000	44.9643	1412	1
1527764124.822461000	44.9643	553	1
1527764124.839712000	44.9816	87	0
1527764124.842553000	44.9844	87	0
1527764124.880400000	45.0222	258	0
1527764124.881742000	45.0236	148	0
1527764124.881991000	45.0238	110	1
1527764124.889941000	45.0318	92	0
1527764124.891290000	45.0331	239	0
1527764124.891914000	45.0338	101	1
1527764125.010424000	45.1523	401	0
1527764125.012992000	45.1548	98	1
1527764125.016688000	45.1585	80	0
1527764125.017902000	45.1597	98	1
1527764125.212674000	45.3545	392	1
1527764125.212750000	45.3546	261	1
1527764125.232415000	45.3743	87	0
1527764125.236534000	45.3784	87	0
1527764125.426170000	45.568	280	0
1527764125.427581000	45.5694	148	0
1527764125.427937000	45.5698	107	1
1527764125.447107000	45.589	92	0
1527764125.448506000	45.5904	270	0
1527764125.449010000	45.5909	101	1
1527764125.463090000	45.6049	389	1
1527764125.463183000	45.605	260	1
1527764125.482325000	45.6242	87	0
1527764125.659045000	45.8009	302	0
1527764125.660433000	45.8023	148	0
1527764125.660925000	45.8028	104	1
1527764125.664143000	45.806	92	0
1527764125.665550000	45.8074	165	0
1527764125.666010000	45.8079	101	1
1527764125.928839000	46.0707	386	1
1527764125.928915000	46.0708	260	1
1527764125.950636000	46.0925	87	0
1527764125.963472000	46.1053	87	0
1527764126.077173000	46.219	235	0
1527764126.078557000	46.2204	148	0
1527764126.078998000	46.2208	107	1
1527764126.082415000	46.2243	92	0
1527764126.083842000	46.2257	205	0
1527764126.084069000	46.2259	101	1
1527764126.169226000	46.3111	389	1
1527764126.169323000	46.3112	260	1
1527764126.186126000	46.328	87	0
1527764126.323530000	46.4654	232	0
1527764126.324862000	46.4667	148	0
1527764126.325140000	46.467	104	1
1527764126.327407000	46.4693	92	0
1527764126.328757000	46.4706	255	0
1527764126.329173000	46.471	101	1
1527764126.503273000	46.6451	391	1
1527764126.503360000	46.6452	256	1
1527764126.521344000	46.6632	87	0
1527764126.692586000	46.8344	282	0
1527764126.693997000	46.8358	148	0
1527764126.694055000	46.8359	101	1
1527764126.696063000	46.8379	98	1
1527764126.697846000	46.8397	92	0
1527764126.699147000	46.841	262	0
1527764126.699994000	46.8418	101	1
1527764127.147490000	47.2893	389	1
1527764127.147559000	47.2894	260	1
1527764127.166248000	47.3081	87	0
1527764127.169753000	47.3116	87	0
1527764127.327303000	47.4691	235	0
1527764127.328645000	47.4705	148	0
1527764127.329043000	47.4709	107	1
1527764127.332332000	47.4742	92	0
1527764127.333743000	47.4756	133	0
1527764127.334196000	47.476	101	1
1527764127.784533000	47.9264	392	1
1527764127.784600000	47.9264	260	1
1527764127.801982000	47.9438	87	0
1527764127.977407000	48.1193	259	0
1527764127.978754000	48.1206	148	0
1527764127.979135000	48.121	104	1
1527764127.981121000	48.123	92	0
1527764127.982536000	48.1244	263	0
1527764127.983054000	48.1249	101	1
1527764128.624515000	48.7664	762	1
1527764128.624607000	48.7665	257	1
1527764128.642492000	48.7843	87	0
1527764128.815370000	48.9572	351	0
1527764128.816767000	48.9586	148	0
1527764128.817135000	48.959	104	1
1527764128.819923000	48.9618	92	0
1527764128.821134000	48.963	98	1
1527764128.821242000	48.9631	203	0
1527764128.823137000	48.965	98	1
1527764129.112009000	49.2539	1127	1
1527764129.112112000	49.254	263	1
1527764129.129424000	49.2713	87	0
1527764129.231277000	49.3731	235	0
1527764129.232570000	49.3744	148	0
1527764129.233165000	49.375	104	1
1527764129.239453000	49.3813	92	0
1527764129.240812000	49.3827	314	0
1527764129.241272000	49.3831	101	1
1527764129.638692000	49.7805	477	1
1527764129.638788000	49.7806	256	1
1527764129.662616000	49.8045	100	0
1527764129.664044000	49.8059	87	0
1527764129.664262000	49.8061	101	1
1527764129.839805000	49.9816	257	0
1527764129.841109000	49.983	148	0
1527764129.841218000	49.9831	98	1
1527764129.842583000	49.9844	92	0
1527764129.843197000	49.985	101	1
1527764129.844059000	49.9859	271	0
1527764129.846210000	49.9881	98	1
1527764129.950736000	50.0926	388	1
1527764129.950818000	50.0927	261	1
1527764129.967714000	50.1096	87	0
1527764130.126162000	50.268	290	0
1527764130.127565000	50.2694	148	0
1527764130.128198000	50.27	104	1
1527764130.129009000	50.2709	92	0
1527764130.130224000	50.2721	98	1
1527764130.130312000	50.2722	279	0
1527764130.132238000	50.2741	98	1
1527764132.949515000	53.0914	371	1
1527764132.949613000	53.0915	1412	1
1527764132.949659000	53.0915	1412	1
1527764132.949682000	53.0915	1412	1
1527764132.949720000	53.0916	1367	1
1527764132.968516000	53.1104	87	0
1527764132.973922000	53.1158	87	0
1527764133.149410000	53.2913	341	1
1527764133.149506000	53.2914	259	1
1527764133.159157000	53.301	404	0
1527764133.161182000	53.303	98	1
1527764133.166708000	53.3086	87	0
1527764133.172077000	53.3139	80	0
1527764133.174194000	53.316	101	1
1527764133.328734000	53.4706	265	0
1527764133.330076000	53.4719	148	0
1527764133.330242000	53.4721	98	1
1527764133.332226000	53.4741	98	1
1527764133.332885000	53.4747	92	0
1527764133.334208000	53.4761	98	1
1527764133.334232000	53.4761	300	0
1527764133.336217000	53.4781	98	1
1527764133.463562000	53.6054	390	1
1527764133.463624000	53.6055	258	1
1527764133.480840000	53.6227	87	0
1527764133.737829000	53.8797	281	0
1527764133.739159000	53.881	148	0
1527764133.739245000	53.8811	101	1
1527764133.741202000	53.883	98	1
1527764133.742045000	53.8839	92	0
1527764133.743200000	53.885	98	1
1527764133.743460000	53.8853	226	0
1527764133.745204000	53.887	98	1
1527764134.090886000	54.2327	391	1
1527764134.090983000	54.2328	267	1
1527764134.109404000	54.2512	87	0
1527764134.200119000	54.342	303	0
1527764134.201469000	54.3433	148	0
1527764134.202239000	54.3441	104	1
1527764134.204527000	54.3464	92	0
1527764134.205885000	54.3477	262	0
1527764134.206352000	54.3482	101	1
1527764134.420797000	54.5626	388	1
1527764134.420896000	54.5627	260	1
1527764134.439102000	54.5809	87	0
1527764134.545125000	54.687	256	0
1527764134.546397000	54.6882	148	0
1527764134.547330000	54.6892	104	1
1527764134.550483000	54.6923	92	0
1527764134.551843000	54.6937	159	0
1527764134.552287000	54.6941	101	1
1527764134.897680000	55.0395	388	1
1527764134.897769000	55.0396	263	1
1527764134.915685000	55.0575	87	0
1527764135.091952000	55.2338	235	0
1527764135.093325000	55.2352	148	0
1527764135.094363000	55.2362	104	1
1527764135.096525000	55.2384	92	0
1527764135.097882000	55.2397	261	0
1527764135.098435000	55.2403	101	1
1527764135.324774000	55.4666	393	1
1527764135.324836000	55.4667	265	1
1527764135.342963000	55.4848	87	0
1527764135.516653000	55.6585	280	0
1527764135.517981000	55.6598	148	0
1527764135.518349000	55.6602	104	1
1527764135.521071000	55.6629	92	0
1527764135.522296000	55.6641	98	1
1527764135.522446000	55.6643	257	0
1527764135.524290000	55.6661	98	1
1527764135.593551000	55.7354	391	1
1527764135.593647000	55.7355	256	1
1527764135.611971000	55.7538	87	0
1527764135.769589000	55.9114	235	0
1527764135.770853000	55.9127	148	0
1527764135.771345000	55.9132	104	1
1527764135.774189000	55.916	92	0
1527764135.775592000	55.9174	170	0
1527764135.776317000	55.9182	101	1
1527764135.877552000	56.0194	762	1
1527764135.877650000	56.0195	257	1
1527764135.899922000	56.0418	87	0
1527764136.050914000	56.1928	235	0
1527764136.052279000	56.1941	148	0
1527764136.052531000	56.1944	104	1
1527764136.053707000	56.1956	92	0
1527764136.055111000	56.197	148	0
1527764136.055359000	56.1972	101	1
1527764136.066915000	56.2088	235	0
1527764136.068425000	56.2103	98	1
1527764136.095621000	56.2375	1123	1
1527764136.095701000	56.2375	256	1
1527764136.120772000	56.2626	87	0
1527764136.122105000	56.2639	87	0
1527764136.225156000	56.367	232	0
1527764136.226551000	56.3684	148	0
1527764136.227431000	56.3693	107	1
1527764136.228821000	56.3707	92	0
1527764136.230119000	56.372	242	0
1527764136.230347000	56.3722	101	1
1527764136.345798000	56.4876	476	1
1527764136.345891000	56.4877	259	1
1527764136.362840000	56.5047	87	0
1527764136.538011000	56.6799	350	0
1527764136.539279000	56.6811	148	0
1527764136.540455000	56.6823	104	1
1527764136.542103000	56.6839	92	0
1527764136.543431000	56.6853	98	1
1527764136.543510000	56.6854	188	0
1527764136.545436000	56.6873	98	1
1527764136.835702000	56.9775	388	1
1527764136.835791000	56.9776	257	1
1527764136.853387000	56.9952	87	0
1527764137.036304000	57.1781	236	0
1527764137.037653000	57.1795	148	0
1527764137.038495000	57.1803	104	1
1527764137.042854000	57.1847	92	0
1527764137.044269000	57.1861	272	0
1527764137.044522000	57.1864	101	1
1527764142.070127000	62.212	389	1
1527764142.070192000	62.212	256	1
1527764142.087393000	62.2292	87	0
1527764142.275700000	62.4175	259	0
1527764142.277035000	62.4189	148	0
1527764142.277565000	62.4194	104	1
1527764142.280108000	62.422	92	0
1527764142.281477000	62.4233	200	0
1527764142.281524000	62.4234	98	1
1527764142.283563000	62.4254	98	1
1527764142.288865000	62.4307	389	1
1527764142.288955000	62.4308	258	1
1527764142.306036000	62.4479	87	0
1527764142.569805000	62.7116	312	0
1527764142.571110000	62.713	148	0
1527764142.571574000	62.7134	104	1
1527764142.575132000	62.717	92	0
1527764142.576537000	62.7184	292	0
1527764142.576580000	62.7184	98	1
1527764142.578563000	62.7204	98	1
1527764142.618659000	62.7605	390	1
1527764142.618741000	62.7606	258	1
1527764142.636666000	62.7785	87	0
1527764142.730504000	62.8723	233	0
1527764142.731853000	62.8737	148	0
1527764142.732502000	62.8743	104	1
1527764142.734959000	62.8768	92	0
1527764142.736320000	62.8782	290	0
1527764142.736570000	62.8784	101	1
1527764143.003681000	63.1455	391	1
1527764143.003770000	63.1456	263	1
1527764143.022545000	63.1644	87	0
1527764143.229581000	63.3714	239	0
1527764143.230928000	63.3728	148	0
1527764143.231551000	63.3734	104	1
1527764143.235085000	63.3769	92	0
1527764143.236518000	63.3784	195	0
1527764143.236571000	63.3784	98	1
1527764143.238601000	63.3804	98	1
1527764143.980036000	64.1219	391	1
1527764143.980098000	64.1219	259	1
1527764144.003653000	64.1455	87	0
1527764144.161149000	64.303	282	0
1527764144.162545000	64.3044	148	0
1527764144.162694000	64.3045	101	1
1527764144.164658000	64.3065	98	1
1527764144.168630000	64.3105	92	0
1527764144.170014000	64.3119	154	0
1527764144.170561000	64.3124	101	1
1527764144.611251000	64.7531	392	1
1527764144.611320000	64.7532	260	1
1527764144.628623000	64.7705	87	0
1527764144.782603000	64.9244	280	0
1527764144.784001000	64.9258	148	0
1527764144.784645000	64.9265	104	1
1527764144.787073000	64.9289	92	0
1527764144.788423000	64.9303	89	0
1527764144.788651000	64.9305	101	1
1527764144.861019000	65.0029	389	1
1527764144.861082000	65.0029	257	1
1527764144.882488000	65.0243	87	0
1527764145.044208000	65.1861	305	0
1527764145.045544000	65.1874	148	0
1527764145.045796000	65.1876	104	1
1527764145.055311000	65.1972	92	0
1527764145.056638000	65.1985	248	0
1527764145.056679000	65.1985	98	1
1527764145.058650000	65.2005	98	1
1527764145.091531000	65.2334	393	1
1527764145.091597000	65.2334	256	1
1527764145.108785000	65.2506	87	0
1527764145.223902000	65.3657	232	0
1527764145.225198000	65.367	148	0
1527764145.225636000	65.3675	104	1
1527764145.227688000	65.3695	92	0
1527764145.229079000	65.3709	177	0
1527764145.229623000	65.3715	101	1
1527764145.770543000	65.9124	761	1
1527764145.770632000	65.9125	261	1
1527764145.789528000	65.9314	87	0
1527764145.894315000	66.0362	258	0
1527764145.895658000	66.0375	148	0
1527764145.895720000	66.0376	101	1
1527764145.897755000	66.0396	98	1
1527764145.898529000	66.0404	92	0
1527764145.899882000	66.0417	199	0
1527764145.900687000	66.0425	101	1
1527764146.021338000	66.1632	1123	1
1527764146.021431000	66.1633	258	1
1527764146.039043000	66.1809	87	0
1527764146.191981000	66.3338	257	0
1527764146.193381000	66.3352	148	0
1527764146.193719000	66.3356	104	1
1527764146.195991000	66.3378	92	0
1527764146.197350000	66.3392	111	0
1527764146.197801000	66.3396	101	1
1527764146.770233000	66.9121	477	1
1527764146.770324000	66.9122	258	1
1527764146.788866000	66.9307	87	0
1527764146.946470000	67.0883	256	0
1527764146.947797000	67.0896	148	0
1527764146.948745000	67.0906	104	1
1527764146.951128000	67.093	92	0
1527764146.952479000	67.0943	228	0
1527764146.952957000	67.0948	101	1
1527764147.031150000	67.173	388	1
1527764147.031254000	67.1731	259	1
1527764147.048317000	67.1902	87	0
1527764147.228931000	67.3708	233	0
1527764147.230268000	67.3721	148	0
1527764147.230805000	67.3726	104	1
1527764147.233916000	67.3758	92	0
1527764147.235333000	67.3772	225	0
1527764147.235829000	67.3777	101	1
1527764147.445999000	67.5878	388	1
1527764147.446083000	67.5879	259	1
1527764147.465106000	67.607	87	0
1527764147.470283000	67.6121	87	0
1527764147.675125000	67.817	349	0
1527764147.676529000	67.8184	148	0
1527764147.676869000	67.8187	107	1
1527764147.678800000	67.8206	92	0
1527764147.680109000	67.822	193	0
1527764147.680784000	67.8226	101	1
1527764147.694113000	67.836	349	0
1527764147.695857000	67.8377	98	1
1527764148.201458000	68.3433	388	1
1527764148.201531000	68.3434	261	1
1527764148.218201000	68.36	87	0
1527764148.347854000	68.4897	256	0
1527764148.349145000	68.491	148	0
1527764148.349839000	68.4917	104	1
1527764148.354201000	68.496	92	0
1527764148.355591000	68.4974	127	0
1527764148.355828000	68.4977	101	1
1527764148.581203000	68.723	389	1
1527764148.581268000	68.7231	258	1
1527764148.598306000	68.7401	87	0
1527764148.697387000	68.8392	235	0
1527764148.698720000	68.8406	148	0
1527764148.698896000	68.8407	101	1
1527764148.700627000	68.8425	92	0
1527764148.700860000	68.8427	101	1
1527764148.702009000	68.8439	218	0
1527764148.703930000	68.8458	98	1
1527764148.830996000	68.9728	388	1
1527764148.831090000	68.9729	258	1
1527764148.848081000	68.9899	87	0
1527764149.015340000	69.1572	290	0
1527764149.016631000	69.1585	148	0
1527764149.016935000	69.1588	104	1
1527764149.018060000	69.1599	92	0
1527764149.019547000	69.1614	278	0
1527764149.020001000	69.1618	101	1
1527764149.282075000	69.4239	370	1
1527764149.282166000	69.424	1412	1
1527764149.282190000	69.424	1412	1
1527764149.282220000	69.4241	1144	1
1527764149.299831000	69.4417	87	0
1527764149.301153000	69.443	325	1
1527764149.301209000	69.4431	262	1
1527764149.302915000	69.4448	90	0
1527764149.304888000	69.4467	101	1
1527764149.305595000	69.4474	87	0
1527764149.320215000	69.4621	87	0
1527764149.450219000	69.5921	256	0
1527764149.451565000	69.5934	148	0
1527764149.451907000	69.5938	107	1
1527764149.456804000	69.5986	92	0
1527764149.458150000	69.6	273	0
1527764149.458886000	69.6007	101	1
1527764149.460278000	69.6021	394	0
1527764149.461890000	69.6037	98	1
1527764149.466105000	69.6079	80	0
1527764149.467972000	69.6098	98	1
1527764149.650613000	69.7925	390	1
1527764149.650707000	69.7926	259	1
1527764149.674051000	69.8159	87	0
1527764149.676082000	69.8179	87	0
1527764149.841900000	69.9837	258	0
1527764149.843292000	69.9851	148	0
1527764149.843913000	69.9858	107	1
1527764149.844777000	69.9866	92	0
1527764149.846107000	69.988	309	0
1527764149.846901000	69.9887	101	1
1527764150.172235000	70.3141	389	1
1527764150.172331000	70.3142	261	1
1527764150.189951000	70.3318	87	0
1527764150.349575000	70.4914	277	0
1527764150.350762000	70.4926	148	0
1527764150.351979000	70.4938	104	1
1527764150.359964000	70.5018	92	0
1527764150.361330000	70.5032	147	0
1527764150.361920000	70.5038	101	1
1527764150.521676000	70.6635	390	1
1527764150.521768000	70.6636	264	1
1527764150.541380000	70.6832	87	0
1527764150.658642000	70.8005	303	0
1527764150.659976000	70.8018	148	0
1527764150.661040000	70.8029	104	1
1527764150.662974000	70.8048	92	0
1527764150.664328000	70.8062	158	0
1527764150.664948000	70.8068	101	1
1527764150.971421000	71.1133	758	1
1527764150.971511000	71.1134	262	1
1527764150.989803000	71.1316	87	0
1527764151.087694000	71.2295	233	0
1527764151.089030000	71.2309	148	0
1527764151.090061000	71.2319	104	1
1527764151.091875000	71.2337	92	0
1527764151.093295000	71.2351	325	0
1527764151.093970000	71.2358	101	1
1527764151.396615000	71.5385	1126	1
1527764151.396676000	71.5385	261	1
1527764151.413820000	71.5557	87	0
1527764151.616215000	71.7581	283	0
1527764151.617589000	71.7594	148	0
1527764151.618080000	71.7599	104	1
1527764151.622667000	71.7645	92	0
1527764151.624054000	71.7659	105	0
1527764151.624103000	71.7659	98	1
1527764151.626082000	71.7679	98	1
1527764151.651224000	71.7931	481	1
1527764151.651297000	71.7931	260	1
1527764151.671366000	71.8132	87	0
1527764151.777098000	71.9189	233	0
1527764151.778436000	71.9203	148	0
1527764151.779087000	71.9209	104	1
1527764151.783629000	71.9255	92	0
1527764151.784991000	71.9268	141	0
1527764151.785052000	71.9269	98	1
1527764151.787065000	71.9289	98	1
1527764151.921485000	72.0633	388	1
1527764151.921549000	72.0634	261	1
1527764151.938974000	72.0808	87	0
1527764152.147672000	72.2895	232	0
1527764152.149023000	72.2909	148	0
1527764152.149077000	72.2909	101	1
1527764152.151108000	72.293	98	1
1527764152.151354000	72.2932	92	0
1527764152.152778000	72.2946	147	0
1527764152.153236000	72.2951	101	1
1527764152.283283000	72.4251	370	1
1527764152.283383000	72.4252	1412	1
1527764152.283410000	72.4253	1412	1
1527764152.283451000	72.4253	1412	1
1527764152.283509000	72.4254	1412	1
1527764152.283533000	72.4254	1412	1
1527764152.283598000	72.4254	1412	1
1527764152.283654000	72.4255	1412	1
1527764152.283678000	72.4255	1412	1
1527764152.283702000	72.4255	1412	1
1527764152.283786000	72.4256	1412	1
1527764152.283850000	72.4257	1412	1
1527764152.283901000	72.4257	1412	1
1527764152.285054000	72.4269	1412	1
1527764152.285092000	72.4269	144	1
1527764152.301127000	72.443	87	0
1527764152.304123000	72.446	87	0
1527764152.429454000	72.5713	441	0
1527764152.431144000	72.573	104	1
1527764152.435165000	72.577	80	0
1527764152.437140000	72.579	98	1
1527764152.654207000	72.7961	389	1
1527764152.654282000	72.7961	261	1
1527764152.683165000	72.825	87	0
1527764152.788886000	72.9307	282	0
1527764152.790164000	72.932	148	0
1527764152.791151000	72.933	104	1
1527764152.793578000	72.9354	92	0
1527764152.794936000	72.9368	330	0
1527764152.795187000	72.937	101	1
1527764152.902177000	73.044	390	1
1527764152.902231000	73.0441	258	1
1527764152.919219000	73.0611	87	0
1527764153.017719000	73.1596	233	0
1527764153.019112000	73.161	148	0
1527764153.019198000	73.161	101	1
1527764153.021133000	73.163	98	1
1527764153.024612000	73.1665	92	0
1527764153.025972000	73.1678	268	0
1527764153.026207000	73.1681	101	1
1527764153.241603000	73.3834	388	1
1527764153.241672000	73.3835	261	1
1527764153.259474000	73.4013	87	0
1527764153.383092000	73.5249	314	0
1527764153.384416000	73.5263	148	0
1527764153.385134000	73.527	104	1
1527764153.390068000	73.5319	92	0
1527764153.391444000	73.5333	194	0
1527764153.392117000	73.534	101	1
1527764153.661600000	73.8034	392	1
1527764153.661669000	73.8035	263	1
1527764153.679209000	73.8211	87	0
1527764153.794409000	73.9363	235	0
1527764153.795756000	73.9376	148	0
1527764153.796164000	73.938	104	1
1527764153.798667000	73.9405	92	0
1527764153.800023000	73.9419	191	0
1527764153.800246000	73.9421	101	1
1527764153.971770000	74.1136	389	1
1527764153.971846000	74.1137	260	1
1527764153.989386000	74.1312	87	0
1527764154.109667000	74.2515	233	0
1527764154.111021000	74.2529	148	0
1527764154.111242000	74.2531	101	1
1527764154.113169000	74.255	98	1
1527764154.115932000	74.2578	92	0
1527764154.117230000	74.2591	170	0
1527764154.118154000	74.26	101	1
1527764154.392969000	74.5348	387	1
1527764154.393055000	74.5349	263	1
1527764154.411497000	74.5533	87	0
1527764154.533090000	74.6749	260	0
1527764154.534350000	74.6762	148	0
1527764154.535220000	74.6771	104	1
1527764154.536837000	74.6787	92	0
1527764154.538135000	74.68	127	0
1527764154.538197000	74.68	98	1
1527764154.540193000	74.682	98	1
1527764154.712636000	74.8545	392	1
1527764154.712733000	74.8546	262	1
1527764154.731824000	74.8737	87	0
1527764154.737011000	74.8789	87	0
1527764154.831772000	74.9736	255	0
1527764154.833127000	74.975	148	0
1527764154.833219000	74.9751	104	1
1527764154.835229000	74.9771	98	1
1527764154.835964000	74.9778	92	0
1527764154.837225000	74.9791	98	1
1527764154.837263000	74.9791	122	0
1527764154.839230000	74.9811	98	1
1527764154.962592000	75.1044	756	1
1527764154.962655000	75.1045	260	1
1527764154.980354000	75.1222	87	0
1527764155.080858000	75.2227	255	0
1527764155.082210000	75.2241	101	1
1527764155.083259000	75.2251	148	0
1527764155.084688000	75.2265	92	0
1527764155.085191000	75.227	101	1
1527764155.086044000	75.2279	272	0
1527764155.087196000	75.229	98	1
1527764155.211726000	75.3536	1123	1
1527764155.211788000	75.3536	260	1
1527764155.229044000	75.3709	87	0
1527764155.235183000	75.377	87	0
1527764155.350113000	75.492	328	0
1527764155.351385000	75.4932	148	0
1527764155.352314000	75.4942	107	1
1527764155.354622000	75.4965	92	0
1527764155.355981000	75.4978	321	0
1527764155.356215000	75.4981	101	1
1527764155.438768000	75.5806	481	1
1527764155.438856000	75.5807	259	1
1527764155.456878000	75.5987	87	0
1527764155.577510000	75.7194	233	0
1527764155.578907000	75.7208	148	0
1527764155.579256000	75.7211	104	1
1527764155.581964000	75.7238	92	0
1527764155.583238000	75.7251	98	1
1527764155.583424000	75.7253	275	0
1527764155.585259000	75.7271	98	1
1527764155.750758000	75.8926	388	1
1527764155.750855000	75.8927	258	1
1527764155.777097000	75.9189	87	0
1527764155.884094000	76.0259	259	0
1527764155.885446000	76.0273	148	0
1527764155.886340000	76.0282	104	1
1527764155.888058000	76.0299	92	0
1527764155.889405000	76.0312	87	0
1527764155.890253000	76.0321	101	1
1527764156.388693000	76.5305	393	1
1527764156.388751000	76.5306	260	1
1527764156.405871000	76.5477	87	0
1527764156.568309000	76.7102	255	0
1527764156.569646000	76.7115	148	0
1527764156.570317000	76.7122	104	1
1527764156.572979000	76.7148	92	0
1527764156.574330000	76.7162	233	0
1527764156.574370000	76.7162	98	1
1527764156.576363000	76.7182	98	1
1527764156.629097000	76.7709	386	1
1527764156.629190000	76.771	260	1
1527764156.646954000	76.7888	87	0
1527764156.757985000	76.8998	233	0
1527764156.759313000	76.9012	148	0
1527764156.760405000	76.9022	104	1
1527764156.763039000	76.9049	92	0
1527764156.764350000	76.9062	109	0
1527764156.764392000	76.9062	98	1
1527764156.766379000	76.9082	98	1
1527764156.848465000	76.9903	392	1
1527764156.848557000	76.9904	261	1
1527764156.866106000	77.008	87	0
1527764156.870915000	77.0128	87	0
1527764157.064393000	77.2062	235	0
1527764157.065798000	77.2076	148	0
1527764157.066334000	77.2082	107	1
1527764157.070109000	77.212	92	0
1527764157.071405000	77.2132	98	1
1527764157.071416000	77.2133	166	0
1527764157.073406000	77.2153	98	1
1527764157.260783000	77.4026	392	1
1527764157.260843000	77.4027	264	1
1527764157.279054000	77.4209	87	0
1527764157.385851000	77.5277	298	0
1527764157.387245000	77.5291	148	0
1527764157.387405000	77.5292	104	1
1527764157.391408000	77.5333	92	0
1527764157.392856000	77.5347	234	0
1527764157.393450000	77.5353	101	1
1527764157.699542000	77.8414	391	1
1527764157.699623000	77.8415	265	1
1527764157.721929000	77.8638	87	0
1527764157.723582000	77.8654	87	0
1527764157.832717000	77.9746	283	0
1527764157.834191000	77.976	148	0
1527764157.834609000	77.9765	107	1
1527764157.836821000	77.9787	92	0
1527764157.838187000	77.98	208	0
1527764157.838560000	77.9804	101	1
1527764158.105763000	78.2476	387	1
1527764158.105858000	78.2477	265	1
1527764158.131596000	78.2734	87	0
1527764158.223816000	78.3657	235	0
1527764158.225113000	78.367	148	0
1527764158.225468000	78.3673	104	1
1527764158.226471000	78.3683	92	0
1527764158.227876000	78.3697	234	0
1527764158.228383000	78.3702	101	1
1527764162.675315000	82.8172	389	1
1527764162.675403000	82.8172	260	1
1527764162.692649000	82.8345	87	0
1527764162.826540000	82.9684	310	0
1527764162.827867000	82.9697	148	0
1527764162.828689000	82.9705	104	1
1527764162.830357000	82.9722	92	0
1527764162.831698000	82.9735	327	0
1527764162.831760000	82.9736	98	1
1527764162.833784000	82.9756	98	1
1527764162.907166000	83.049	386	1
1527764162.907258000	83.0491	260	1
1527764162.924109000	83.066	87	0
1527764163.117763000	83.2596	235	0
1527764163.119112000	83.261	148	0
1527764163.119693000	83.2615	104	1
1527764163.122433000	83.2643	92	0
1527764163.123743000	83.2656	98	1
1527764163.126736000	83.2686	251	0
1527764163.128751000	83.2706	98	1
1527764163.247501000	83.3893	759	1
1527764163.247591000	83.3894	264	1
1527764163.266669000	83.4085	87	0
1527764163.389424000	83.5313	259	0
1527764163.390765000	83.5326	148	0
1527764163.391683000	83.5335	104	1
1527764163.396157000	83.538	92	0
1527764163.397507000	83.5394	101	0
1527764163.398058000	83.5399	101	1
1527764163.527536000	83.6694	1128	1
1527764163.527596000	83.6694	262	1
1527764163.552602000	83.6944	87	0
1527764163.681434000	83.8233	237	0
1527764163.682871000	83.8247	148	0
1527764163.683917000	83.8258	104	1
1527764163.684208000	83.8261	92	0
1527764163.685641000	83.8275	125	0
1527764163.685725000	83.8276	98	1
1527764163.687777000	83.8296	98	1
1527764163.999536000	84.1414	477	1
1527764163.999630000	84.1415	260	1
1527764164.017483000	84.1593	87	0
1527764164.132797000	84.2746	255	0
1527764164.134125000	84.276	148	0
1527764164.134725000	84.2766	104	1
1527764164.136566000	84.2784	92	0
1527764164.137916000	84.2798	181	0
1527764164.138767000	84.2806	101	1
1527764164.216998000	84.3588	386	1
1527764164.217077000	84.3589	260	1
1527764164.234156000	84.376	87	0
1527764164.345007000	84.4869	280	0
1527764164.346283000	84.4881	148	0
1527764164.346750000	84.4886	104	1
1527764164.349953000	84.4918	92	0
1527764164.351424000	84.4933	267	0
1527764164.351932000	84.4938	101	1
1527764164.447033000	84.5889	392	1
1527764164.447131000	84.589	263	1
1527764164.465117000	84.607	87	0
1527764164.470578000	84.6124	87	0
1527764164.572034000	84.7139	305	0
1527764164.573493000	84.7153	148	0
1527764164.573831000	84.7157	107	1
1527764164.576054000	84.7179	92	0
1527764164.577406000	84.7192	110	0
1527764164.577878000	84.7197	101	1
1527764164.846881000	84.9887	392	1
1527764164.846929000	84.9888	259	1
1527764164.865122000	85.007	87	0
1527764164.966801000	85.1086	235	0
1527764164.968108000	85.11	148	0
1527764164.968764000	85.1106	104	1
1527764164.970682000	85.1125	92	0
1527764164.972032000	85.1139	164	0
1527764164.972768000	85.1146	101	1
1527764165.177241000	85.3191	389	1
1527764165.177338000	85.3192	262	1
1527764165.196602000	85.3384	87	0
1527764165.362639000	85.5045	279	0
1527764165.364029000	85.5059	148	0
1527764165.364817000	85.5067	104	1
1527764165.365456000	85.5073	92	0
1527764165.366837000	85.5087	98	1
1527764165.410181000	85.552	172	0
1527764165.411804000	85.5536	98	1
1527764165.592264000	85.7341	387	1
1527764165.592359000	85.7342	263	1
1527764165.611153000	85.753	87	0
1527764165.738574000	85.8804	235	0
1527764165.739842000	85.8817	148	0
1527764165.740917000	85.8828	104	1
1527764165.741865000	85.8837	92	0
1527764165.743344000	85.8852	104	0
1527764165.743834000	85.8857	101	1
1527764165.921522000	86.0634	392	1
1527764165.921621000	86.0635	260	1
1527764165.939879000	86.0817	87	0
1527764166.054152000	86.196	233	0
1527764166.055538000	86.1974	148	0
1527764166.055854000	86.1977	104	1
1527764166.058611000	86.2005	92	0
1527764166.059909000	86.2018	336	0
1527764166.059925000	86.2018	98	1
1527764166.061916000	86.2038	98	1
1527764166.415312000	86.5572	392	1
1527764166.415408000	86.5573	265	1
1527764166.432451000	86.5743	87	0
1527764166.528722000	86.6706	256	0
1527764166.530066000	86.6719	148	0
1527764166.530956000	86.6728	104	1
1527764166.532909000	86.6748	92	0
1527764166.534213000	86.6761	97	0
1527764166.534870000	86.6767	101	1
1527764166.792295000	86.9341	391	1
1527764166.792357000	86.9342	258	1
1527764166.810744000	86.9526	87	0
1527764166.929150000	87.071	275	0
1527764166.930557000	87.0724	148	0
1527764166.931022000	87.0729	104	1
1527764166.933357000	87.0752	92	0
1527764166.934713000	87.0766	158	0
1527764166.934978000	87.0768	101	1
1527764167.522380000	87.6642	388	1
1527764167.522464000	87.6643	263	1
1527764167.540278000	87.6821	87	0
1527764167.646973000	87.7888	306	0
1527764167.648301000	87.7901	148	0
1527764167.648941000	87.7908	104	1
1527764167.650609000	87.7925	92	0
1527764167.651930000	87.7938	98	1
1527764167.651983000	87.7938	311	0
1527764167.653932000	87.7958	98	1
1527764167.832209000	87.9741	757	1
1527764167.832310000	87.9742	265	1
1527764167.850654000	87.9925	87	0
1527764167.971225000	88.1131	235	0
1527764167.972600000	88.1144	148	0
1527764167.973070000	88.1149	104	1
1527764167.975447000	88.1173	92	0
1527764167.976799000	88.1186	141	0
1527764167.977046000	88.1189	101	1
1527764168.013859000	88.1557	92	0
1527764168.015995000	88.1578	98	1
1527764168.252537000	88.3944	1124	1
1527764168.252599000	88.3944	265	1
1527764168.270047000	88.4119	87	0
1527764168.440417000	88.5823	310	0
1527764168.441768000	88.5836	148	0
1527764168.442049000	88.5839	104	1
1527764168.444246000	88.5861	92	0
1527764168.445985000	88.5878	98	1
1527764168.483999000	88.6258	240	0
1527764168.486007000	88.6279	98	1
1527764168.682567000	88.8244	476	1
1527764168.682630000	88.8245	263	1
1527764168.700043000	88.8419	87	0
1527764168.802497000	88.9443	235	0
1527764168.803886000	88.9457	148	0
1527764168.804163000	88.946	104	1
1527764168.808325000	88.9502	92	0
1527764168.809734000	88.9516	226	0
1527764168.810215000	88.9521	101	1
1527764168.943205000	89.085	389	1
1527764168.943273000	89.0851	260	1
1527764168.960821000	89.1027	87	0
1527764169.065156000	89.207	233	0
1527764169.066555000	89.2084	148	0
1527764169.067298000	89.2091	104	1
1527764169.069106000	89.211	92	0
1527764169.070514000	89.2124	311	0
1527764169.071003000	89.2128	101	1
1527764173.598697000	93.7405	370	1
1527764173.598781000	93.7406	1412	1
1527764173.598806000	93.7406	1412	1
1527764173.598847000	93.7407	1412	1
1527764173.598899000	93.7407	777	1
1527764173.617981000	93.7598	87	0
1527764173.750386000	93.8922	418	0
1527764173.752369000	93.8942	101	1
1527764173.757148000	93.899	80	0
1527764173.759356000	93.9012	98	1
1527764173.798524000	93.9404	393	1
1527764173.798587000	93.9404	262	1
1527764173.816608000	93.9585	87	0
1527764173.943514000	94.0854	278	0
1527764173.944845000	94.0867	148	0
1527764173.945279000	94.0871	104	1
1527764173.948162000	94.09	92	0
1527764173.949571000	94.0914	262	0
1527764173.950300000	94.0921	101	1
1527764174.061717000	94.2036	387	1
1527764174.061810000	94.2037	260	1
1527764174.079295000	94.2211	87	0
1527764174.212874000	94.3547	305	0
1527764174.214161000	94.356	148	0
1527764174.214457000	94.3563	104	1
1527764174.217761000	94.3596	92	0
1527764174.219132000	94.361	178	0
1527764174.219355000	94.3612	101	1
1527764174.515497000	94.6573	392	1
1527764174.515572000	94.6574	266	1
1527764174.533608000	94.6755	87	0
1527764174.630133000	94.772	258	0
1527764174.631533000	94.7734	148	0
1527764174.632313000	94.7742	104	1
1527764174.634520000	94.7764	92	0
1527764174.636391000	94.7782	98	1
1527764174.673714000	94.8156	304	0
1527764174.675406000	94.8173	98	1
1527764174.983647000	95.1255	392	1
1527764174.983721000	95.1256	259	1
1527764175.001127000	95.143	87	0
1527764175.116619000	95.2585	257	0
1527764175.117958000	95.2598	148	0
1527764175.118362000	95.2602	104	1
1527764175.121349000	95.2632	92	0
1527764175.123333000	95.2652	98	1
1527764175.125633000	95.2675	96	0
1527764175.127341000	95.2692	98	1
1527764175.219532000	95.3614	388	1
1527764175.219625000	95.3615	262	1
1527764175.237867000	95.3797	87	0
1527764175.400482000	95.5423	260	0
1527764175.401812000	95.5437	148	0
1527764175.402364000	95.5442	104	1
1527764175.406997000	95.5488	92	0
1527764175.408352000	95.5502	173	0
1527764175.408379000	95.5502	98	1
1527764175.410369000	95.5522	98	1
1527764175.767030000	95.9089	394	1
1527764175.767119000	95.909	261	1
1527764175.795138000	95.937	87	0
1527764175.915339000	96.0572	233	0
1527764175.916668000	96.0585	148	0
1527764175.917400000	96.0592	104	1
1527764175.922871000	96.0647	92	0
1527764175.924224000	96.0661	149	0
1527764175.924600000	96.0664	101	1
1527764176.001628000	96.1435	392	1
1527764176.001705000	96.1435	263	1
1527764176.019814000	96.1617	87	0
1527764176.119614000	96.2615	233	0
1527764176.121014000	96.2629	148	0
1527764176.121411000	96.2633	104	1
1527764176.126798000	96.2686	92	0
1527764176.128112000	96.27	268	0
1527764176.128586000	96.2704	101	1
1527764176.225529000	96.3674	762	1
[truncated: 559 more rows]
