# Supplementary material for: Method for multi-task learning fusion network traffic classification to address small sample labels
Source: Sci Rep. 2024 Jan 30;14:2518. doi: 10.1038/s41598-024-51933-8 (PMC10827795; doi:10.1038/s41598-024-51933-8)
Supplement: Supplementary file 2 — Supplementary Information 2. [file 41598_2024_51933_MOESM2_ESM.zip › QUIC Dataset/QUIC Dataset/pretraining/Google Doc/GoogleDoc-1127.txt]

1527850516.790050000	0	295	1
1527850516.806827000	0.016777	87	0
1527850517.189024000	0.398974	308	0
1527850517.189137000	0.399087	1412	0
1527850517.189395000	0.399345	1412	0
1527850517.189482000	0.399432	1412	0
1527850517.189510000	0.39946	180	0
1527850517.189741000	0.399691	1412	0
1527850517.189825000	0.399775	1412	0
1527850517.190047000	0.399997	1412	0
1527850517.190194000	0.400144	831	0
1527850517.190932000	0.400882	1412	0
1527850517.191208000	0.401158	1412	0
1527850517.191340000	0.40129	694	0
1527850517.191433000	0.401383	128	1
1527850517.194181000	0.404131	1412	0
1527850517.194492000	0.404442	1412	0
1527850517.194736000	0.404686	107	1
1527850517.194751000	0.404701	1412	0
1527850517.194826000	0.404776	188	0
1527850517.198744000	0.408694	101	1
1527850517.224010000	0.43396	94	0
1527850517.224211000	0.434161	1190	0
1527850517.224524000	0.434474	1412	0
1527850517.224837000	0.434787	1412	0
1527850517.224921000	0.434871	1412	0
1527850517.224987000	0.434937	188	0
1527850517.225131000	0.435081	1238	0
1527850517.227046000	0.436996	1412	0
1527850517.227120000	0.43707	255	0
1527850517.228763000	0.438713	1412	0
1527850517.228831000	0.438781	802	0
1527850517.229160000	0.43911	1412	0
1527850517.229338000	0.439288	1002	0
1527850517.232128000	0.442078	1412	0
1527850517.232393000	0.442343	1412	0
1527850517.232713000	0.442663	1412	0
1527850517.232781000	0.442731	188	0
1527850517.232875000	0.442825	122	1
1527850517.233498000	0.443448	1412	0
1527850517.233564000	0.443514	167	0
1527850517.234976000	0.444926	1412	0
1527850517.235275000	0.445225	1412	0
1527850517.235592000	0.445542	1412	0
1527850517.235660000	0.44561	188	0
1527850517.236695000	0.446645	1412	0
1527850517.236765000	0.446715	154	0
1527850517.238118000	0.448068	1412	0
1527850517.238459000	0.448409	1412	0
1527850517.238750000	0.4487	1412	0
1527850517.238816000	0.448766	188	0
1527850517.239277000	0.449227	792	0
1527850517.241274000	0.451224	1412	0
1527850517.241452000	0.451402	125	1
1527850517.241576000	0.451526	1412	0
1527850517.241662000	0.451612	125	1
1527850517.241957000	0.451907	1412	0
1527850517.242030000	0.45198	188	0
1527850517.242094000	0.452044	675	0
1527850517.242517000	0.452467	299	0
1527850517.245736000	0.455686	116	1
1527850517.708693000	0.918643	367	1
1527850517.708794000	0.918744	1412	1
1527850517.708842000	0.918792	916	1
1527850517.710304000	0.920254	217	1
1527850517.726934000	0.936884	87	0
1527850517.987236000	1.19719	149	1
1527850518.004060000	1.21401	87	0
1527850518.044878000	1.25483	299	0
1527850518.045136000	1.25509	1412	0
1527850518.045353000	1.2553	1412	0
1527850518.045430000	1.25538	1412	0
1527850518.045669000	1.25562	1412	0
1527850518.045736000	1.25569	1412	0
1527850518.045903000	1.25585	1169	0
1527850518.048165000	1.25812	92	0
1527850518.049431000	1.25938	130	0
1527850518.049877000	1.25983	128	1
1527850518.053400000	1.26335	447	0
1527850518.056778000	1.26673	98	1
1527850518.056859000	1.26681	80	0
1527850518.060791000	1.27074	98	1
1527850518.167032000	1.37698	434	0
1527850518.167248000	1.3772	1117	0
1527850518.170157000	1.38011	92	0
1527850518.170561000	1.38051	303	0
1527850518.199253000	1.4092	424	0
1527850518.228350000	1.4383	1117	0
1527850518.340876000	1.55083	113	1
1527850518.481071000	1.69102	862	1
1527850518.482410000	1.69236	428	1
1527850518.495095000	1.70504	100	0
1527850518.501828000	1.71178	98	1
1527850518.653367000	1.86332	527	0
1527850518.656841000	1.86679	98	1
1527850518.679976000	1.88993	440	0
1527850518.680219000	1.89017	1185	0
1527850518.683837000	1.89379	101	1
1527850519.766209000	2.97616	1412	1
1527850519.766285000	2.97623	1412	1
1527850519.766304000	2.97625	250	1
1527850519.766374000	2.97632	844	1
1527850519.782700000	2.99265	655	1
1527850519.786719000	2.99667	87	0
1527850519.803100000	3.01305	1318	1
1527850519.804232000	3.01418	87	0
1527850519.809181000	3.01913	485	0
1527850519.809279000	3.01923	115	0
1527850519.820988000	3.03094	87	0
1527850519.855926000	3.06588	485	0
1527850519.884660000	3.09461	256	0
1527850519.884923000	3.09487	1412	0
1527850519.885136000	3.09509	996	0
1527850519.901545000	3.1115	92	0
1527850519.901926000	3.11188	144	0
1527850519.948517000	3.15847	82	0
1527850520.046930000	3.25688	131	1
1527850520.154086000	3.36404	374	0
1527850520.154333000	3.36428	1412	0
1527850520.154408000	3.36436	1412	0
1527850520.154645000	3.36459	1412	0
1527850520.154712000	3.36466	188	0
1527850520.154784000	3.36473	362	0
1527850520.157937000	3.36789	113	1
1527850520.425102000	3.63505	1391	1
1527850520.443040000	3.65299	87	0
1527850520.608670000	3.81862	1007	0
1527850520.608776000	3.81873	178	0
1527850520.612959000	3.82291	104	1
1527850520.714319000	3.92427	339	1
1527850520.714416000	3.92437	1412	1
1527850520.714440000	3.92439	1412	1
1527850520.714477000	3.92443	1412	1
1527850520.714528000	3.92448	1412	1
1527850520.714563000	3.92451	1412	1
1527850520.714595000	3.92455	1412	1
1527850520.714630000	3.92458	1412	1
1527850520.714666000	3.92462	1412	1
1527850520.714693000	3.92464	1412	1
1527850520.714730000	3.92468	1412	1
1527850520.714762000	3.92471	1412	1
1527850520.715909000	3.92586	1412	1
1527850520.715948000	3.9259	1281	1
1527850520.733215000	3.94317	87	0
1527850520.734249000	3.9442	87	0
1527850520.896655000	4.10661	464	0
1527850520.899992000	4.10994	80	0
1527850520.909770000	4.11972	107	1
1527850521.217506000	4.42746	1390	1
1527850521.236359000	4.44631	87	0
1527850521.367716000	4.57767	501	0
1527850521.367819000	4.57777	112	0
1527850521.369017000	4.57897	104	1
1527850522.674923000	5.88487	331	1
1527850522.675017000	5.88497	1412	1
1527850522.675041000	5.88499	989	1
1527850522.689305000	5.89926	165	1
1527850522.692962000	5.90291	87	0
1527850522.705946000	5.9159	87	0
1527850522.861746000	6.0717	553	0
1527850522.861835000	6.07178	306	0
1527850522.861922000	6.07187	312	0
1527850522.890048000	6.1	110	1
1527850522.900285000	6.11023	101	1
1527850522.903299000	6.11325	251	1
1527850522.916810000	6.12676	87	0
1527850522.923296000	6.13325	373	0
1527850522.925868000	6.13582	80	0
1527850522.926994000	6.13694	104	1
1527850523.165583000	6.37553	870	0
1527850523.165750000	6.3757	1412	0
1527850523.165938000	6.37589	1412	0
1527850523.166265000	6.37621	1412	0
1527850523.166345000	6.37629	180	0
1527850523.166411000	6.37636	1412	0
1527850523.166563000	6.37651	1412	0
1527850523.166652000	6.3766	1412	0
1527850523.166746000	6.3767	180	0
1527850523.169009000	6.37896	1412	0
1527850523.169288000	6.37924	1360	0
1527850523.169514000	6.37946	1218	0
1527850523.171562000	6.38151	1412	0
1527850523.171674000	6.38162	1412	0
1527850523.172009000	6.38196	1412	0
1527850523.172115000	6.38207	188	0
1527850523.172117000	6.38207	84	0
1527850523.200845000	6.41079	1412	0
1527850523.200848000	6.4108	737	0
1527850523.204033000	6.41398	1412	0
1527850523.204552000	6.4145	1412	0
1527850523.204641000	6.41459	1412	0
1527850523.204727000	6.41468	188	0
1527850523.204869000	6.41482	790	0
1527850523.207490000	6.41744	1412	0
1527850523.207577000	6.41753	1412	0
1527850523.207956000	6.41791	1412	0
1527850523.207959000	6.41791	188	0
1527850523.208112000	6.41806	974	0
1527850523.210601000	6.42055	1412	0
1527850523.210953000	6.4209	1412	0
1527850523.211083000	6.42103	1412	0
1527850523.211087000	6.42104	182	0
1527850523.211173000	6.42112	1412	0
1527850523.211563000	6.42151	186	0
1527850523.213531000	6.42348	1412	0
1527850523.213867000	6.42382	1412	0
1527850523.213955000	6.4239	1412	0
1527850523.213957000	6.42391	188	0
1527850523.214236000	6.42419	1199	0
1527850523.216601000	6.42655	1412	0
1527850523.216946000	6.4269	1412	0
1527850523.217264000	6.42721	1412	0
1527850523.217266000	6.42722	188	0
1527850523.217448000	6.4274	963	0
1527850523.218255000	6.42821	1412	0
1527850523.218593000	6.42854	1308	0
1527850523.218595000	6.42854	750	0
1527850523.220136000	6.43009	1412	0
1527850523.220278000	6.43023	1327	0
1527850523.221216000	6.43117	1412	0
1527850523.221475000	6.43142	1412	0
1527850523.221477000	6.43143	346	0
1527850523.221564000	6.43151	341	0
1527850523.273246000	6.4832	870	0
1527850523.299034000	6.50898	125	1
1527850523.299211000	6.50916	125	1
1527850523.299363000	6.50931	125	1
1527850523.299712000	6.50966	125	1
1527850523.300033000	6.50998	125	1
1527850523.305268000	6.51522	110	1
1527850525.145697000	8.35565	1412	1
1527850525.145745000	8.3557	1412	1
1527850525.145783000	8.35573	312	1
1527850525.145846000	8.3558	843	1
1527850525.164163000	8.37411	87	0
1527850525.184660000	8.39461	686	0
1527850525.188089000	8.39804	101	1
1527850526.190347000	9.4003	964	1
1527850526.190438000	9.40039	294	1
1527850526.192420000	9.40237	303	1
1527850526.192468000	9.40242	1412	1
1527850526.192507000	9.40246	1412	1
1527850526.192536000	9.40249	989	1
1527850526.207395000	9.41735	87	0
1527850526.212085000	9.42203	87	0
1527850526.225255000	9.4352	400	1
1527850526.241747000	9.4517	87	0
1527850526.303132000	9.51308	472	0
1527850526.307192000	9.51714	101	1
1527850526.311756000	9.52171	80	0
1527850526.315207000	9.52516	98	1
1527850526.376941000	9.58689	360	0
1527850526.377214000	9.58716	1400	0
1527850526.378305000	9.58825	513	0
1527850526.379665000	9.58961	277	0
1527850526.380457000	9.59041	592	0
1527850526.380527000	9.59048	103	0
1527850526.381149000	9.5911	113	1
1527850526.381496000	9.59145	635	0
1527850526.383176000	9.59313	467	0
1527850526.384466000	9.59442	251	0
1527850526.385003000	9.59495	697	0
1527850526.385226000	9.59518	107	1
1527850526.386405000	9.59635	484	0
1527850526.388318000	9.59827	835	0
1527850526.389218000	9.59917	649	0
1527850526.390146000	9.6001	104	1
1527850526.391134000	9.60108	519	0
1527850526.392700000	9.60265	439	0
1527850526.394245000	9.60419	701	0
1527850526.395143000	9.60509	104	1
1527850526.396052000	9.606	616	0
1527850526.397812000	9.60776	558	0
1527850526.399656000	9.60961	664	0
1527850526.400142000	9.61009	104	1
1527850526.400983000	9.61093	583	0
1527850526.401113000	9.61106	689	0
1527850526.404148000	9.6141	101	1
1527850526.410656000	9.62061	102	0
1527850526.412215000	9.62216	226	0
1527850526.414157000	9.62411	101	1
1527850527.027498000	10.2374	398	1
1527850527.027588000	10.2375	109	1
1527850527.036440000	10.2464	303	1
1527850527.041035000	10.251	478	1
1527850527.041081000	10.251	87	1
1527850527.044767000	10.2547	87	0
1527850527.054554000	10.2645	87	0
1527850527.059704000	10.2697	87	0
1527850527.159310000	10.3693	308	0
1527850527.159426000	10.3694	140	0
1527850527.163026000	10.373	92	0
1527850527.163259000	10.3732	113	1
1527850527.163600000	10.3735	146	0
1527850527.167533000	10.3775	98	1
1527850527.187386000	10.3973	245	0
1527850527.187499000	10.3974	151	0
1527850527.192802000	10.4028	92	0
1527850527.193382000	10.4033	336	0
1527850527.213911000	10.4239	101	1
1527850527.217726000	10.4277	101	1
1527850527.265327000	10.4753	277	0
1527850527.265474000	10.4754	103	0
1527850527.269325000	10.4793	101	1
1527850527.270005000	10.48	92	0
1527850527.270597000	10.4805	328	0
1527850527.273223000	10.4832	101	1
1527850528.337571000	11.5475	391	1
1527850528.337660000	11.5476	263	1
1527850528.354378000	11.5643	87	0
1527850528.432353000	11.6423	419	1
1527850528.432424000	11.6424	94	1
1527850528.450056000	11.66	87	0
1527850528.587717000	11.7977	265	0
1527850528.587820000	11.7978	366	0
1527850528.591298000	11.8012	107	1
1527850528.591885000	11.8018	267	0
1527850528.595298000	11.8052	98	1
1527850528.952233000	12.1622	245	0
1527850528.952236000	12.1622	146	0
1527850528.956326000	12.1663	101	1
1527850528.956678000	12.1666	92	0
1527850528.956753000	12.1667	132	0
1527850528.960329000	12.1703	101	1
1527850529.158118000	12.3681	360	1
1527850529.159305000	12.3693	295	1
1527850529.176161000	12.3861	87	0
1527850529.216133000	12.4261	376	1
1527850529.232917000	12.4429	87	0
1527850529.299533000	12.5095	321	1
1527850529.299677000	12.5096	1412	1
1527850529.299715000	12.5097	1412	1
1527850529.299768000	12.5097	1412	1
1527850529.299791000	12.5097	1412	1
1527850529.299828000	12.5098	1412	1
1527850529.299867000	12.5098	1412	1
1527850529.299905000	12.5099	1412	1
1527850529.300097000	12.51	1412	1
1527850529.300121000	12.5101	1412	1
1527850529.300143000	12.5101	1412	1
1527850529.300195000	12.5101	1412	1
1527850529.300230000	12.5102	1412	1
1527850529.300267000	12.5102	1412	1
1527850529.300301000	12.5103	1412	1
1527850529.300336000	12.5103	1412	1
1527850529.300371000	12.5103	1412	1
1527850529.300405000	12.5104	1412	1
1527850529.300440000	12.5104	1412	1
1527850529.300476000	12.5104	1412	1
1527850529.302355000	12.5123	1412	1
1527850529.302405000	12.5124	1412	1
1527850529.302464000	12.5124	1412	1
1527850529.302502000	12.5125	1412	1
1527850529.302552000	12.5125	1412	1
1527850529.302589000	12.5125	1412	1
1527850529.302645000	12.5126	1412	1
1527850529.302683000	12.5126	1412	1
1527850529.302735000	12.5127	1412	1
1527850529.302773000	12.5127	1412	1
1527850529.302822000	12.5128	1412	1
1527850529.302859000	12.5128	1412	1
1527850529.304308000	12.5143	1412	1
1527850529.304353000	12.5143	1412	1
1527850529.304405000	12.5144	780	1
1527850529.312149000	12.5221	255	0
1527850529.312253000	12.5222	118	0
1527850529.314544000	12.5245	285	0
1527850529.314625000	12.5246	279	0
1527850529.316276000	12.5262	87	0
1527850529.316330000	12.5263	107	1
1527850529.317180000	12.5271	102	0
1527850529.317267000	12.5272	335	0
1527850529.318041000	12.528	92	0
1527850529.318110000	12.5281	90	0
1527850529.318512000	12.5285	146	0
1527850529.320322000	12.5303	113	1
1527850529.321001000	12.531	87	0
1527850529.324724000	12.5347	87	0
1527850529.388873000	12.5988	409	1
1527850529.388952000	12.5989	297	1
1527850529.396987000	12.6069	569	0
1527850529.397084000	12.607	802	0
1527850529.399219000	12.6092	92	0
1527850529.400332000	12.6103	104	1
1527850529.406406000	12.6164	87	0
1527850529.414198000	12.6241	256	0
1527850529.418348000	12.6283	101	1
1527850529.456978000	12.6669	460	0
1527850529.460347000	12.6703	98	1
1527850529.464444000	12.6744	80	0
1527850529.468393000	12.6783	98	1
1527850529.506244000	12.7162	358	0
1527850529.506350000	12.7163	146	0
1527850529.510495000	12.7204	101	1
1527850529.511042000	12.721	92	0
1527850529.511430000	12.7214	140	0
1527850529.514343000	12.7243	101	1
1527850529.621374000	12.8313	390	1
1527850529.621451000	12.8314	258	1
1527850529.638359000	12.8483	87	0
1527850529.718116000	12.9281	1412	1
1527850529.718177000	12.9281	345	1
1527850529.735052000	12.945	87	0
1527850529.791174000	13.0011	232	0
1527850529.791263000	13.0012	146	0
1527850529.795211000	13.0052	92	0
1527850529.795372000	13.0053	110	1
1527850529.795681000	13.0056	195	0
1527850529.799358000	13.0093	98	1
1527850529.878537000	13.0885	759	0
1527850529.878732000	13.0887	158	0
1527850529.882368000	13.0923	101	1
1527850529.892921000	13.1029	983	1
1527850529.893002000	13.103	258	1
1527850529.893735000	13.1037	404	1
1527850529.909312000	13.1193	87	0
1527850530.043355000	13.2533	524	0
1527850530.043489000	13.2534	161	0
1527850530.047409000	13.2574	104	1
1527850530.052773000	13.2627	269	0
1527850530.052873000	13.2628	146	0
1527850530.056391000	13.2663	101	1
1527850530.057704000	13.2677	92	0
1527850530.057789000	13.2677	122	0
1527850530.061386000	13.2713	101	1
1527850530.328737000	13.5387	392	1
1527850530.328811000	13.5388	268	1
1527850530.345500000	13.5554	87	0
1527850530.492401000	13.7024	259	0
1527850530.492501000	13.7025	146	0
1527850530.496410000	13.7064	92	0
1527850530.496459000	13.7064	104	1
1527850530.496483000	13.7064	311	0
1527850530.500418000	13.7104	101	1
1527850530.799805000	14.0098	394	1
1527850530.799883000	14.0098	264	1
1527850530.816014000	14.026	87	0
1527850530.918704000	14.1287	235	0
1527850530.919345000	14.1293	146	0
1527850530.922504000	14.1325	104	1
1527850530.922631000	14.1326	92	0
1527850530.923120000	14.1331	96	0
1527850530.926507000	14.1365	101	1
1527850531.215013000	14.425	394	1
1527850531.215099000	14.425	266	1
1527850531.230934000	14.4409	87	0
1527850531.467108000	14.6771	298	0
1527850531.467214000	14.6772	146	0
1527850531.471470000	14.6814	104	1
1527850531.471541000	14.6815	92	0
1527850531.471623000	14.6816	259	0
1527850531.475532000	14.6855	101	1
1527850531.640156000	14.8501	392	1
1527850531.640234000	14.8502	261	1
1527850531.657740000	14.8677	87	0
1527850531.805293000	15.0152	235	0
1527850531.805961000	15.0159	146	0
1527850531.809291000	15.0192	92	0
1527850531.809665000	15.0196	104	1
1527850531.809680000	15.0196	175	0
1527850531.813557000	15.0235	101	1
1527850532.080081000	15.29	392	1
1527850532.080157000	15.2901	269	1
1527850532.099492000	15.3094	87	0
1527850532.225549000	15.4355	233	0
1527850532.225647000	15.4356	148	0
1527850532.229506000	15.4395	104	1
1527850532.230907000	15.4409	92	0
1527850532.231309000	15.4413	236	0
1527850532.234507000	15.4445	101	1
1527850532.501287000	15.7112	392	1
1527850532.501343000	15.7113	276	1
1527850532.518405000	15.7284	87	0
1527850532.665996000	15.8759	255	0
1527850532.666099000	15.876	148	0
1527850532.669532000	15.8795	104	1
1527850532.670503000	15.8805	92	0
1527850532.670915000	15.8809	128	0
1527850532.674519000	15.8845	101	1
1527850532.909841000	16.1198	388	1
1527850532.909924000	16.1199	269	1
1527850532.925890000	16.1358	87	0
1527850533.009196000	16.2191	302	0
1527850533.009298000	16.2192	148	0
1527850533.012556000	16.2225	104	1
1527850533.013891000	16.2238	92	0
1527850533.014292000	16.2242	260	0
1527850533.017541000	16.2275	101	1
1527850533.164057000	16.374	387	1
1527850533.164116000	16.3741	261	1
1527850533.180048000	16.39	87	0
1527850533.263350000	16.4733	239	0
1527850533.263353000	16.4733	148	0
1527850533.267630000	16.4776	104	1
1527850533.267722000	16.4777	92	0
1527850533.267812000	16.4778	131	0
1527850533.271630000	16.4816	101	1
1527850533.384252000	16.5942	393	1
1527850533.384326000	16.5943	262	1
1527850533.400459000	16.6104	87	0
1527850533.483049000	16.693	374	0
1527850533.483163000	16.6931	148	0
1527850533.486575000	16.6965	104	1
1527850533.487126000	16.6971	92	0
1527850533.487208000	16.6972	228	0
1527850533.490637000	16.7006	101	1
1527850533.623168000	16.8331	394	1
1527850533.623236000	16.8332	263	1
1527850533.639102000	16.8491	87	0
1527850533.782398000	16.9923	236	0
1527850533.782503000	16.9925	148	0
1527850533.786498000	16.9964	92	0
1527850533.786615000	16.9966	104	1
1527850533.787016000	16.997	288	0
1527850533.790595000	17.0005	101	1
1527850534.037031000	17.247	1000	1
1527850534.037131000	17.2471	270	1
1527850534.055266000	17.2652	87	0
1527850534.204968000	17.4149	235	0
1527850534.204971000	17.4149	148	0
1527850534.208650000	17.4186	104	1
1527850534.209872000	17.4198	92	0
1527850534.210231000	17.4202	110	0
1527850534.213597000	17.4235	101	1
1527850535.551996000	18.7619	987	1
1527850535.552083000	18.762	259	1
1527850535.568501000	18.7785	87	0
1527850535.658030000	18.868	280	0
1527850535.658033000	18.868	148	0
1527850535.662363000	18.8723	104	1
1527850535.662481000	18.8724	92	0
1527850535.663176000	18.8731	314	0
1527850535.666355000	18.8763	101	1
1527850535.952722000	19.1627	389	1
1527850535.952785000	19.1627	259	1
1527850535.969602000	19.1796	87	0
1527850536.118673000	19.3286	233	0
1527850536.118779000	19.3287	148	0
1527850536.122333000	19.3323	104	1
1527850536.124390000	19.3343	92	0
1527850536.124474000	19.3344	274	0
1527850536.128336000	19.3383	101	1
1527850536.204169000	19.4141	388	1
1527850536.204244000	19.4142	262	1
1527850536.221183000	19.4311	87	0
1527850536.309338000	19.5193	256	0
1527850536.309340000	19.5193	148	0
1527850536.313416000	19.5234	104	1
1527850536.314265000	19.5242	92	0
1527850536.314356000	19.5243	199	0
1527850536.318488000	19.5284	101	1
1527850536.554882000	19.7648	391	1
1527850536.554979000	19.7649	258	1
1527850536.573020000	19.783	87	0
1527850536.720207000	19.9302	271	0
1527850536.720306000	19.9303	148	0
1527850536.724375000	19.9343	104	1
1527850536.725060000	19.935	92	0
1527850536.725684000	19.9356	266	0
1527850536.728358000	19.9383	101	1
1527850536.765396000	19.9753	394	1
1527850536.765455000	19.9754	256	1
1527850536.781751000	19.9917	87	0
1527850536.902725000	20.1127	236	0
1527850536.902810000	20.1128	148	0
1527850536.906374000	20.1163	104	1
1527850536.907655000	20.1176	92	0
1527850536.907740000	20.1177	283	0
1527850536.911367000	20.1213	101	1
1527850538.663013000	21.873	390	1
1527850538.663090000	21.873	259	1
1527850538.679403000	21.8894	87	0
1527850538.822596000	22.0325	258	0
1527850538.822698000	22.0326	148	0
1527850538.825059000	22.035	92	0
1527850538.825143000	22.0351	142	0
1527850538.826123000	22.0361	110	1
1527850538.969028000	22.179	393	1
1527850538.969117000	22.1791	264	1
1527850538.987172000	22.1971	87	0
1527850539.131210000	22.3412	278	0
1527850539.131297000	22.3412	148	0
1527850539.135178000	22.3451	104	1
1527850539.136049000	22.346	92	0
1527850539.136169000	22.3461	109	0
1527850539.140156000	22.3501	101	1
1527850539.387606000	22.5976	390	1
1527850539.387695000	22.5976	262	1
1527850539.404344000	22.6143	87	0
1527850539.517157000	22.7271	259	0
1527850539.517266000	22.7272	148	0
1527850539.521208000	22.7312	104	1
1527850539.521263000	22.7312	92	0
1527850539.521808000	22.7318	95	0
1527850539.525183000	22.7351	101	1
1527850540.246979000	23.4569	394	1
1527850540.247046000	23.457	261	1
1527850540.263989000	23.4739	87	0
1527850540.440229000	23.6502	258	0
1527850540.440334000	23.6503	148	0
1527850540.444183000	23.6541	104	1
1527850540.444753000	23.6547	92	0
1527850540.445235000	23.6552	321	0
1527850540.448158000	23.6581	101	1
1527850540.481348000	23.6913	392	1
1527850540.481422000	23.6914	268	1
1527850540.499152000	23.7091	87	0
1527850540.613318000	23.8233	232	0
1527850540.613420000	23.8234	148	0
1527850540.617168000	23.8271	104	1
1527850540.618742000	23.8287	92	0
1527850540.619146000	23.8291	187	0
1527850540.622282000	23.8322	101	1
1527850540.705460000	23.9154	997	1
1527850540.705547000	23.9155	267	1
1527850540.722456000	23.9324	87	0
1527850540.877514000	24.0875	302	0
1527850540.877802000	24.0878	148	0
1527850540.881191000	24.0911	104	1
1527850540.881761000	24.0917	92	0
1527850540.882613000	24.0926	101	0
1527850540.885186000	24.0951	101	1
1527850541.115420000	24.3254	400	1
1527850541.115485000	24.3254	258	1
1527850541.132441000	24.3424	87	0
1527850541.305623000	24.5156	262	0
1527850541.305747000	24.5157	148	0
1527850541.309275000	24.5192	104	1
1527850541.310074000	24.52	92	0
1527850541.310507000	24.5205	301	0
1527850541.314272000	24.5242	101	1
1527850544.123288000	27.3332	972	1
1527850544.123351000	27.3333	258	1
1527850544.139811000	27.3498	87	0
1527850544.286076000	27.496	375	0
1527850544.286079000	27.496	148	0
1527850544.289831000	27.4998	104	1
1527850544.290288000	27.5002	92	0
1527850544.290379000	27.5003	231	0
1527850544.293818000	27.5038	101	1
1527850544.461193000	27.6711	390	1
1527850544.461254000	27.6712	261	1
1527850544.480703000	27.6907	87	0
1527850544.564472000	27.7744	258	0
1527850544.564475000	27.7744	148	0
1527850544.568794000	27.7787	104	1
1527850544.569879000	27.7798	92	0
1527850544.569954000	27.7799	216	0
1527850544.573845000	27.7838	101	1
1527850544.961477000	28.1714	393	1
1527850544.961566000	28.1715	265	1
1527850544.978981000	28.1889	87	0
1527850545.086469000	28.2964	255	0
1527850545.086471000	28.2964	148	0
1527850545.090880000	28.3008	104	1
1527850545.090897000	28.3008	92	0
1527850545.091403000	28.3014	269	0
1527850545.094827000	28.3048	101	1
1527850545.271475000	28.4814	393	1
1527850545.271573000	28.4815	260	1
1527850545.288299000	28.4982	87	0
1527850545.456192000	28.6661	256	0
1527850545.456787000	28.6667	148	0
1527850545.459899000	28.6698	104	1
1527850545.460590000	28.6705	92	0
1527850545.461025000	28.671	119	0
1527850545.463891000	28.6738	101	1
1527850545.572096000	28.782	388	1
1527850545.572188000	28.7821	261	1
1527850545.589055000	28.799	87	0
1527850545.802877000	29.0128	232	0
1527850545.802880000	29.0128	148	0
1527850545.806918000	29.0169	104	1
1527850545.808167000	29.0181	92	0
1527850545.808598000	29.0185	293	0
1527850545.811881000	29.0218	101	1
1527850545.995618000	29.2056	387	1
1527850545.995711000	29.2057	267	1
1527850546.012789000	29.2227	87	0
1527850546.099930000	29.3099	271	0
1527850546.100040000	29.31	148	0
1527850546.103901000	29.3139	104	1
1527850546.104048000	29.314	92	0
1527850546.104655000	29.3146	129	0
1527850546.107855000	29.3178	101	1
1527850546.214955000	29.4249	392	1
1527850546.215030000	29.425	258	1
1527850546.231933000	29.4419	87	0
1527850546.378259000	29.5882	258	0
1527850546.378261000	29.5882	148	0
1527850546.381937000	29.5919	104	1
1527850546.382535000	29.5925	92	0
1527850546.382905000	29.5929	117	0
1527850546.385873000	29.5958	101	1
1527850546.691436000	29.9014	394	1
1527850546.691532000	29.9015	266	1
1527850546.708105000	29.9181	87	0
1527850546.858472000	30.0684	233	0
1527850546.858573000	30.0685	148	0
1527850546.859662000	30.0696	92	0
1527850546.860074000	30.07	105	0
1527850546.861907000	30.0719	110	1
1527850546.997052000	30.207	392	1
1527850546.997114000	30.2071	257	1
1527850547.013596000	30.2235	87	0
1527850547.174604000	30.3846	277	0
1527850547.174703000	30.3847	148	0
1527850547.178934000	30.3889	104	1
1527850547.179512000	30.3895	92	0
1527850547.179606000	30.3896	232	0
1527850547.182969000	30.3929	101	1
1527850547.511544000	30.7215	393	1
1527850547.511608000	30.7216	261	1
1527850547.528037000	30.738	87	0
1527850547.678038000	30.888	256	0
1527850547.678136000	30.8881	148	0
1527850547.682053000	30.892	104	1
1527850547.683414000	30.8934	92	0
1527850547.683417000	30.8934	226	0
1527850547.686989000	30.8969	101	1
1527850547.979314000	31.1893	995	1
1527850547.979406000	31.1894	266	1
1527850547.996046000	31.206	87	0
1527850548.146221000	31.3562	235	0
1527850548.146224000	31.3562	148	0
1527850548.150054000	31.36	104	1
1527850548.151597000	31.3615	92	0
1527850548.152001000	31.362	325	0
1527850548.155058000	31.365	101	1
1527850548.669807000	31.8798	987	1
1527850548.669880000	31.8798	263	1
1527850548.687535000	31.8975	87	0
1527850548.851099000	32.061	258	0
1527850548.851204000	32.0612	148	0
1527850548.855107000	32.0651	104	1
1527850548.855187000	32.0651	92	0
1527850548.856177000	32.0661	168	0
1527850548.859036000	32.069	101	1
1527850549.022368000	32.2323	389	1
1527850549.022459000	32.2324	258	1
1527850549.040059000	32.25	87	0
1527850549.189704000	32.3997	302	0
1527850549.189807000	32.3998	148	0
1527850549.194063000	32.404	104	1
1527850549.194616000	32.4046	92	0
1527850549.195400000	32.4053	199	0
1527850549.198056000	32.408	101	1
1527850549.482413000	32.6924	392	1
1527850549.482500000	32.6925	265	1
1527850549.500142000	32.7101	87	0
1527850549.647324000	32.8573	260	0
1527850549.647420000	32.8574	148	0
1527850549.651080000	32.861	104	1
1527850549.651471000	32.8614	92	0
1527850549.651756000	32.8617	97	0
1527850549.655072000	32.865	101	1
1527850549.782520000	32.9925	388	1
1527850549.782587000	32.9925	261	1
1527850549.799683000	33.0096	87	0
1527850549.962266000	33.1722	279	0
1527850549.962269000	33.1722	148	0
1527850549.966157000	33.1761	104	1
1527850549.966793000	33.1767	92	0
1527850549.966889000	33.1768	262	0
1527850549.970154000	33.1801	101	1
1527850550.234339000	33.4443	389	1
1527850550.234425000	33.4444	263	1
1527850550.250974000	33.4609	87	0
1527850550.433900000	33.6439	326	0
1527850550.433903000	33.6439	148	0
1527850550.438199000	33.6481	104	1
1527850550.438979000	33.6489	92	0
1527850550.438981000	33.6489	272	0
1527850550.443175000	33.6531	101	1
1527850550.882738000	34.0927	391	1
1527850550.882805000	34.0928	259	1
1527850550.901019000	34.111	87	0
1527850551.075866000	34.2858	233	0
1527850551.075869000	34.2858	148	0
1527850551.080224000	34.2902	104	1
1527850551.080691000	34.2906	92	0
1527850551.080779000	34.2907	281	0
1527850551.084202000	34.2942	101	1
1527850551.113247000	34.3232	393	1
1527850551.113338000	34.3233	260	1
1527850551.130422000	34.3404	87	0
1527850551.297729000	34.5077	257	0
1527850551.297842000	34.5078	148	0
1527850551.301214000	34.5112	104	1
1527850551.302662000	34.5126	92	0
1527850551.303387000	34.5133	243	0
1527850551.306222000	34.5162	101	1
1527850551.352692000	34.5626	389	1
1527850551.352767000	34.5627	261	1
1527850551.369546000	34.5795	87	0
1527850551.521728000	34.7317	258	0
1527850551.521846000	34.7318	148	0
1527850551.525251000	34.7352	104	1
1527850551.527498000	34.7374	92	0
1527850551.527906000	34.7379	215	0
1527850551.531221000	34.7412	101	1
1527850551.576604000	34.7866	393	1
1527850551.576689000	34.7866	258	1
1527850551.593096000	34.803	87	0
1527850551.766784000	34.9767	235	0
1527850551.766882000	34.9768	148	0
1527850551.770191000	34.9801	104	1
1527850551.770721000	34.9807	92	0
1527850551.770801000	34.9808	337	0
1527850551.774261000	34.9842	101	1
1527850551.789240000	34.9992	389	1
1527850551.789302000	34.9993	260	1
1527850551.806225000	35.0162	87	0
1527850551.977381000	35.1873	271	0
1527850551.977384000	35.1873	148	0
1527850551.981273000	35.1912	104	1
1527850551.982480000	35.1924	92	0
1527850551.982570000	35.1925	204	0
1527850551.986281000	35.1962	101	1
1527850552.006292000	35.2162	389	1
1527850552.006384000	35.2163	258	1
1527850552.022517000	35.2325	87	0
1527850552.173404000	35.3834	235	0
1527850552.173625000	35.3836	148	0
1527850552.177278000	35.3872	104	1
1527850552.177853000	35.3878	92	0
1527850552.177855000	35.3878	151	0
1527850552.181271000	35.3912	101	1
1527850552.280785000	35.4907	998	1
1527850552.280874000	35.4908	257	1
1527850552.297429000	35.5074	87	0
1527850552.464816000	35.6748	258	0
1527850552.464915000	35.6749	148	0
1527850552.468228000	35.6782	104	1
1527850552.485522000	35.6955	92	0
1527850552.485945000	35.6959	201	0
1527850552.489232000	35.6992	101	1
1527850552.630459000	35.8404	987	1
1527850552.630534000	35.8405	264	1
1527850552.648040000	35.858	87	0
1527850552.801724000	36.0117	275	0
1527850552.801819000	36.0118	148	0
1527850552.805268000	36.0152	104	1
1527850552.806615000	36.0166	92	0
1527850552.807033000	36.017	184	0
1527850552.810280000	36.0202	101	1
1527850553.184181000	36.3941	393	1
1527850553.184282000	36.3942	263	1
1527850553.202308000	36.4123	87	0
1527850553.302648000	36.5126	255	0
1527850553.302900000	36.5129	148	0
1527850553.306344000	36.5163	104	1
1527850553.307455000	36.5174	92	0
1527850553.307707000	36.5177	188	0
1527850553.311338000	36.5213	101	1
1527850553.414348000	36.6243	392	1
1527850553.414413000	36.6244	256	1
1527850553.430626000	36.6406	87	0
1527850553.524897000	36.7348	233	0
1527850553.524899000	36.7348	148	0
1527850553.528354000	36.7383	104	1
1527850553.529463000	36.7394	92	0
1527850553.529874000	36.7398	285	0
1527850553.533347000	36.7433	101	1
1527850553.956037000	37.166	388	1
1527850553.956126000	37.1661	258	1
1527850553.973194000	37.1831	87	0
1527850554.122354000	37.3323	232	0
1527850554.122358000	37.3323	148	0
1527850554.126398000	37.3363	104	1
1527850554.127298000	37.3372	92	0
1527850554.127808000	37.3378	178	0
1527850554.131383000	37.3413	101	1
1527850554.224907000	37.4349	391	1
1527850554.225002000	37.435	259	1
1527850554.241020000	37.451	87	0
1527850554.390548000	37.6005	326	0
1527850554.390551000	37.6005	148	0
1527850554.394352000	37.6043	104	1
1527850554.394393000	37.6043	92	0
1527850554.394476000	37.6044	134	0
1527850554.398355000	37.6083	101	1
1527850554.645604000	37.8556	392	1
1527850554.645679000	37.8556	262	1
1527850554.664382000	37.8743	87	0
1527850554.816120000	38.0261	237	0
1527850554.816122000	38.0261	148	0
1527850554.820439000	38.0304	104	1
1527850554.824587000	38.0345	92	0
1527850554.824589000	38.0345	168	0
1527850554.828419000	38.0384	101	1
1527850555.171852000	38.3818	393	1
1527850555.171913000	38.3819	260	1
1527850555.188863000	38.3988	87	0
1527850555.331137000	38.5411	304	0
1527850555.331140000	38.5411	148	0
1527850555.335403000	38.5454	104	1
1527850555.335420000	38.5454	92	0
1527850555.335498000	38.5454	285	0
1527850555.339396000	38.5493	101	1
1527850555.434711000	38.6447	390	1
1527850555.434801000	38.6448	260	1
1527850555.451265000	38.6612	87	0
1527850555.580652000	38.7906	302	0
1527850555.580765000	38.7907	148	0
1527850555.584501000	38.7945	104	1
1527850555.585626000	38.7956	92	0
1527850555.586107000	38.7961	305	0
1527850555.589470000	38.7994	101	1
1527850555.696986000	38.9069	388	1
1527850555.697062000	38.907	257	1
1527850555.714666000	38.9246	87	0
1527850555.870153000	39.0801	233	0
1527850555.870249000	39.0802	148	0
1527850555.874439000	39.0844	104	1
1527850555.874528000	39.0845	92	0
1527850555.874989000	39.0849	317	0
1527850555.878440000	39.0884	101	1
1527850556.119077000	39.329	388	1
1527850556.119166000	39.3291	260	1
1527850556.136097000	39.346	87	0
1527850556.290573000	39.5005	257	0
1527850556.290676000	39.5006	148	0
1527850556.294475000	39.5044	104	1
1527850556.295472000	39.5054	92	0
1527850556.295892000	39.5058	180	0
1527850556.299441000	39.5094	101	1
1527850556.478526000	39.6885	1000	1
1527850556.478601000	39.6886	261	1
1527850556.494607000	39.7046	87	0
1527850556.644395000	39.8543	259	0
1527850556.644398000	39.8543	148	0
1527850556.648539000	39.8585	104	1
1527850556.648580000	39.8585	92	0
1527850556.648663000	39.8586	225	0
1527850556.652530000	39.8625	101	1
1527850556.908871000	40.1188	987	1
1527850556.908964000	40.1189	258	1
1527850556.926508000	40.1365	87	0
1527850557.086421000	40.2964	236	0
1527850557.086665000	40.2966	148	0
1527850557.090579000	40.3005	104	1
1527850557.091238000	40.3012	92	0
1527850557.091596000	40.3015	88	0
1527850557.094563000	40.3045	101	1
1527850557.388927000	40.5989	391	1
1527850557.388989000	40.5989	261	1
1527850557.405079000	40.615	87	0
1527850557.567308000	40.7773	294	0
1527850557.567311000	40.7773	148	0
1527850557.571592000	40.7815	104	1
1527850557.572211000	40.7822	92	0
1527850557.572304000	40.7823	323	0
1527850557.575579000	40.7855	101	1
1527850557.637666000	40.8476	393	1
1527850557.637729000	40.8477	257	1
1527850557.653509000	40.8635	87	0
1527850557.801413000	41.0114	232	0
1527850557.801510000	41.0115	148	0
1527850557.805446000	41.0154	92	0
1527850557.805561000	41.0155	104	1
1527850557.805943000	41.0159	220	0
1527850557.809615000	41.0196	101	1
1527850557.878802000	41.0888	387	1
1527850557.878876000	41.0888	261	1
1527850557.895107000	41.1051	87	0
1527850558.073495000	41.2834	233	0
1527850558.073497000	41.2834	148	0
1527850558.077627000	41.2876	104	1
1527850558.078295000	41.2882	92	0
1527850558.078685000	41.2886	262	0
1527850558.081623000	41.2916	101	1
1527850558.088610000	41.2986	389	1
1527850558.088703000	41.2987	257	1
1527850558.105366000	41.3153	87	0
1527850558.192990000	41.4029	278	0
1527850558.193132000	41.4031	148	0
1527850558.196642000	41.4066	104	1
1527850558.198171000	41.4081	92	0
1527850558.198173000	41.4081	192	0
1527850558.201626000	41.4116	101	1
1527850558.388917000	41.5989	390	1
1527850558.388990000	41.5989	258	1
1527850558.405798000	41.6157	87	0
1527850558.516240000	41.7262	259	0
1527850558.516653000	41.7266	148	0
1527850558.520596000	41.7305	92	0
1527850558.520657000	41.7306	104	1
1527850558.521087000	41.731	319	0
1527850558.524649000	41.7346	101	1
1527850558.830635000	42.0406	395	1
1527850558.830720000	42.0407	263	1
1527850558.847606000	42.0576	87	0
1527850558.947589000	42.1575	233	0
1527850558.947698000	42.1576	148	0
1527850558.951602000	42.1616	104	1
1527850558.952633000	42.1626	92	0
1527850558.952704000	42.1627	107	0
1527850558.956590000	42.1665	101	1
1527850559.292987000	42.5029	391	1
1527850559.293077000	42.503	259	1
1527850559.310607000	42.5206	87	0
1527850559.555495000	42.7654	256	0
1527850559.555498000	42.7654	148	0
1527850559.559652000	42.7696	104	1
1527850559.560063000	42.77	92	0
1527850559.560065000	42.77	96	0
1527850559.563646000	42.7736	101	1
1527850559.653739000	42.8637	393	1
1527850559.653833000	42.8638	256	1
1527850559.682749000	42.8927	393	1
1527850559.689488000	42.8994	87	0
1527850559.700283000	42.9102	87	0
1527850559.794095000	43.004	305	0
1527850559.794191000	43.0041	148	0
1527850559.797673000	43.0076	107	1
1527850559.798581000	43.0085	92	0
1527850559.799394000	43.0093	184	0
1527850559.802668000	43.0126	101	1
1527850559.874510000	43.0845	390	1
1527850559.874596000	43.0845	258	1
1527850559.892083000	43.102	87	0
1527850560.004462000	43.2144	239	0
1527850560.004465000	43.2144	148	0
1527850560.008676000	43.2186	104	1
1527850560.009133000	43.2191	92	0
1527850560.009383000	43.2193	306	0
1527850560.012742000	43.2227	101	1
1527850560.166166000	43.3761	393	1
1527850560.166257000	43.3762	260	1
1527850560.183346000	43.3933	87	0
1527850560.328558000	43.5385	305	0
1527850560.328561000	43.5385	148	0
1527850560.332671000	43.5426	104	1
1527850560.333031000	43.543	92	0
1527850560.333107000	43.5431	309	0
1527850560.336686000	43.5466	101	1
1527850560.597228000	43.8072	1001	1
1527850560.597309000	43.8073	266	1
1527850560.613608000	43.8236	87	0
1527850560.764294000	43.9742	303	0
1527850560.764296000	43.9742	148	0
1527850560.767742000	43.9777	104	1
1527850560.768852000	43.9788	92	0
1527850560.768950000	43.9789	223	0
1527850560.772720000	43.9827	101	1
1527850560.884776000	44.0947	986	1
1527850560.884854000	44.0948	258	1
1527850560.901874000	44.1118	87	0
1527850561.053190000	44.2631	235	0
1527850561.053794000	44.2637	148	0
1527850561.056771000	44.2667	104	1
1527850561.058640000	44.2686	92	0
1527850561.058739000	44.2687	149	0
1527850561.062736000	44.2727	101	1
1527850561.149948000	44.3599	389	1
1527850561.150035000	44.36	259	1
1527850561.165971000	44.3759	87	0
1527850561.312328000	44.5223	280	0
1527850561.312330000	44.5223	148	0
1527850561.315807000	44.5258	104	1
1527850561.316762000	44.5267	92	0
1527850561.317128000	44.5271	232	0
1527850561.320799000	44.5307	101	1
1527850561.580137000	44.7901	389	1
1527850561.580197000	44.7901	258	1
1527850561.596225000	44.8062	87	0
1527850561.760763000	44.9707	233	0
1527850561.760767000	44.9707	148	0
1527850561.764170000	44.9741	92	0
1527850561.764628000	44.9746	233	0
1527850561.764760000	44.9747	110	1
1527850562.070371000	45.2803	389	1
1527850562.070435000	45.2804	263	1
1527850562.087606000	45.2976	87	0
1527850562.264480000	45.4744	232	0
1527850562.264742000	45.4747	148	0
1527850562.268802000	45.4788	104	1
1527850562.268889000	45.4788	92	0
1527850562.269763000	45.4797	239	0
1527850562.272784000	45.4827	101	1
1527850562.331951000	45.5419	388	1
1527850562.332035000	45.542	259	1
1527850562.348661000	45.5586	87	0
1527850562.521528000	45.7315	292	0
1527850562.521638000	45.7316	148	0
1527850562.525201000	45.7352	92	0
1527850562.525313000	45.7353	162	0
1527850562.525989000	45.7359	110	1
1527850562.541218000	45.7512	389	1
1527850562.541273000	45.7512	259	1
1527850562.557911000	45.7679	87	0
1527850562.723002000	45.933	233	0
1527850562.723123000	45.9331	148	0
1527850562.727827000	45.9378	104	1
1527850562.728155000	45.9381	92	0
1527850562.728244000	45.9382	179	0
1527850562.731809000	45.9418	101	1
1527850563.151023000	46.361	393	1
1527850563.151113000	46.3611	264	1
1527850563.168286000	46.3782	87	0
1527850563.316759000	46.5267	258	0
1527850563.316761000	46.5267	148	0
1527850563.320924000	46.5309	104	1
1527850563.322065000	46.532	92	0
1527850563.322154000	46.5321	258	0
1527850563.325919000	46.5359	101	1
1527850563.642876000	46.8528	389	1
1527850563.642965000	46.8529	258	1
1527850563.658904000	46.8689	87	0
1527850563.803227000	47.0132	275	0
1527850563.803230000	47.0132	148	0
1527850563.806952000	47.0169	104	1
1527850563.807378000	47.0173	92	0
1527850563.807671000	47.0176	212	0
1527850563.810934000	47.0209	101	1
1527850564.120275000	47.3302	393	1
1527850564.120362000	47.3303	263	1
1527850564.136923000	47.3469	87	0
1527850564.221945000	47.4319	235	0
1527850564.222063000	47.432	148	0
1527850564.225269000	47.4352	92	0
1527850564.225370000	47.4353	274	0
1527850564.225892000	47.4358	110	1
1527850564.568343000	47.7783	390	1
1527850564.568432000	47.7784	258	1
1527850564.585660000	47.7956	87	0
1527850564.689537000	47.8995	256	0
1527850564.689713000	47.8997	148	0
1527850564.694000000	47.9039	104	1
1527850564.696012000	47.906	92	0
1527850564.696092000	47.906	205	0
1527850564.699997000	47.9099	101	1
1527850564.989314000	48.1993	392	1
1527850564.989408000	48.1994	259	1
1527850565.006447000	48.2164	87	0
1527850565.017298000	48.2272	87	0
1527850565.098047000	48.308	235	0
1527850565.098140000	48.3081	148	0
1527850565.102035000	48.312	107	1
1527850565.102505000	48.3125	92	0
1527850565.102665000	48.3126	162	0
1527850565.106012000	48.316	101	1
1527850565.353896000	48.5638	999	1
1527850565.353983000	48.5639	261	1
1527850565.370570000	48.5805	87	0
1527850565.456102000	48.6661	328	0
1527850565.456219000	48.6662	148	0
1527850565.459979000	48.6699	104	1
1527850565.460068000	48.67	92	0
1527850565.460135000	48.6701	137	0
1527850565.463957000	48.6739	101	1
1527850565.739095000	48.949	984	1
1527850565.739176000	48.9491	264	1
1527850565.756225000	48.9662	87	0
1527850565.918519000	49.1285	240	0
1527850565.918619000	49.1286	148	0
1527850565.922010000	49.132	104	1
1527850565.922655000	49.1326	92	0
1527850565.922746000	49.1327	137	0
1527850565.926023000	49.136	101	1
1527850566.315417000	49.5254	390	1
1527850566.315497000	49.5254	261	1
1527850566.332472000	49.5424	87	0
1527850566.478285000	49.6882	301	0
1527850566.478288000	49.6882	148	0
1527850566.482122000	49.6921	104	1
1527850566.482831000	49.6928	92	0
1527850566.484109000	49.6941	234	0
1527850566.486107000	49.6961	101	1
1527850566.536373000	49.7463	390	1
1527850566.536451000	49.7464	268	1
1527850566.553646000	49.7636	87	0
1527850566.637194000	49.8471	303	0
1527850566.637278000	49.8472	148	0
1527850566.641050000	49.851	104	1
1527850566.641433000	49.8514	92	0
1527850566.641517000	49.8515	262	0
1527850566.645037000	49.855	101	1
1527850566.965300000	50.1753	392	1
1527850566.965367000	50.1753	256	1
1527850566.982243000	50.1922	87	0
1527850567.068033000	50.278	233	0
1527850567.068036000	50.278	148	0
1527850567.072141000	50.2821	104	1
1527850567.072569000	50.2825	92	0
1527850567.072660000	50.2826	198	0
1527850567.076124000	50.2861	101	1
1527850567.545635000	50.7556	393	1
1527850567.545727000	50.7557	260	1
1527850567.562460000	50.7724	87	0
1527850567.671634000	50.8816	280	0
1527850567.671847000	50.8818	148	0
1527850567.675170000	50.8851	104	1
1527850567.676379000	50.8863	92	0
1527850567.676846000	50.8868	315	0
1527850567.680163000	50.8901	101	1
1527850567.985687000	51.1956	393	1
1527850567.985749000	51.1957	257	1
1527850568.002254000	51.2122	87	0
1527850568.145148000	51.3551	235	0
1527850568.145150000	51.3551	148	0
1527850568.149135000	51.3591	104	1
1527850568.149417000	51.3594	92	0
1527850568.149725000	51.3597	128	0
1527850568.153134000	51.3631	101	1
1527850568.206463000	51.4164	389	1
1527850568.206548000	51.4165	257	1
1527850568.223453000	51.4334	87	0
1527850568.313598000	51.5235	256	0
1527850568.313707000	51.5237	148	0
1527850568.317182000	51.5271	104	1
1527850568.318939000	51.5289	92	0
1527850568.319493000	51.5294	275	0
1527850568.322149000	51.5321	101	1
1527850568.446605000	51.6566	392	1
1527850568.446688000	51.6566	263	1
1527850568.463702000	51.6737	87	0
1527850568.574975000	51.7849	269	0
1527850568.574977000	51.7849	148	0
1527850568.579094000	51.789	92	0
1527850568.579209000	51.7892	104	1
1527850568.579260000	51.7892	329	0
1527850568.583230000	51.7932	101	1
1527850568.866587000	52.0765	388	1
1527850568.866675000	52.0766	263	1
1527850568.885445000	52.0954	87	0
1527850568.981781000	52.1917	233	0
1527850568.981886000	52.1918	148	0
1527850568.985206000	52.1952	104	1
1527850568.986204000	52.1962	92	0
1527850568.989637000	52.1996	321	0
1527850568.990142000	52.2001	101	1
1527850569.315701000	52.5257	393	1
1527850569.315777000	52.5257	262	1
1527850569.332596000	52.5425	87	0
1527850569.432187000	52.6421	255	0
1527850569.432401000	52.6424	148	0
1527850569.436015000	52.646	92	0
1527850569.436110000	52.6461	288	0
1527850569.436299000	52.6462	110	1
1527850569.678085000	52.888	997	1
1527850569.678180000	52.8881	259	1
1527850569.694893000	52.9048	87	0
1527850569.791264000	53.0012	275	0
1527850569.791378000	53.0013	148	0
1527850569.795303000	53.0053	104	1
1527850569.797477000	53.0074	92	0
1527850569.797656000	53.0076	221	0
1527850569.801213000	53.0112	101	1
1527850570.137708000	53.3477	982	1
1527850570.137782000	53.3477	263	1
1527850570.156033000	53.366	87	0
1527850570.267420000	53.4774	235	0
1527850570.267547000	53.4775	148	0
1527850570.271328000	53.4813	104	1
1527850570.272794000	53.4827	92	0
1527850570.273195000	53.4831	203	0
1527850570.276309000	53.4863	101	1
1527850570.551923000	53.7619	393	1
1527850570.552010000	53.762	266	1
1527850570.570252000	53.7802	87	0
1527850570.653291000	53.8632	256	0
1527850570.653388000	53.8633	148	0
1527850570.657303000	53.8673	104	1
1527850570.657342000	53.8673	92	0
1527850570.657420000	53.8674	150	0
1527850570.661300000	53.8712	101	1
1527850570.863028000	54.073	392	1
1527850570.863124000	54.0731	261	1
1527850570.881556000	54.0915	87	0
1527850570.983152000	54.1931	233	0
1527850570.983155000	54.1931	148	0
1527850570.987369000	54.1973	104	1
1527850570.989045000	54.199	92	0
1527850570.989583000	54.1995	214	0
1527850570.992350000	54.2023	101	1
1527850571.344246000	54.5542	389	1
1527850571.344309000	54.5543	262	1
1527850571.361066000	54.571	87	0
1527850571.452148000	54.6621	326	0
1527850571.452151000	54.6621	148	0
1527850571.456412000	54.6664	104	1
1527850571.457027000	54.667	92	0
1527850571.457121000	54.6671	212	0
1527850571.460374000	54.6703	101	1
1527850571.577980000	54.7879	388	1
1527850571.578079000	54.788	262	1
1527850571.594455000	54.8044	87	0
1527850571.679012000	54.889	237	0
1527850571.679015000	54.889	148	0
1527850571.683121000	54.8931	92	0
1527850571.683374000	54.8933	107	1
1527850571.683477000	54.8934	248	0
1527850571.687407000	54.8974	98	1
1527850571.838670000	55.0486	389	1
1527850571.838731000	55.0487	259	1
1527850571.855781000	55.0657	87	0
1527850571.954069000	55.164	281	0
1527850571.954072000	55.164	148	0
1527850571.958403000	55.1684	104	1
1527850571.958965000	55.1689	92	0
1527850571.959369000	55.1693	294	0
1527850571.962369000	55.1723	101	1
1527850572.077676000	55.2876	393	1
1527850572.077746000	55.2877	264	1
1527850572.094394000	55.3043	87	0
1527850572.181103000	55.3911	303	0
1527850572.181105000	55.3911	148	0
1527850572.185316000	55.3953	92	0
1527850572.185428000	55.3954	104	1
1527850572.185873000	55.3958	85	0
1527850572.189415000	55.3994	101	1
1527850572.401789000	55.6117	388	1
1527850572.401880000	55.6118	259	1
1527850572.418376000	55.6283	87	0
1527850572.520605000	55.7306	256	0
1527850572.520703000	55.7307	148	0
1527850572.524440000	55.7344	104	1
1527850572.525102000	55.7351	92	0
1527850572.525899000	55.7358	168	0
1527850572.528432000	55.7384	101	1
1527850576.182246000	59.3922	369	1
1527850576.182341000	59.3923	1412	1
1527850576.182366000	59.3923	1412	1
1527850576.182394000	59.3923	1412	1
1527850576.182427000	59.3924	782	1
1527850576.200164000	59.4101	87	0
1527850576.280726000	59.4907	414	0
1527850576.284181000	59.4941	101	1
1527850576.287240000	59.4972	80	0
1527850576.291183000	59.5011	98	1
1527850576.382641000	59.5926	393	1
1527850576.382808000	59.5928	263	1
1527850576.399671000	59.6096	87	0
1527850576.488302000	59.6983	278	0
1527850576.488590000	59.6985	148	0
1527850576.491877000	59.7018	92	0
1527850576.492195000	59.7021	104	0
1527850576.492234000	59.7022	107	1
1527850576.496256000	59.7062	98	1
1527850576.593667000	59.8036	388	1
1527850576.593758000	59.8037	264	1
1527850576.612011000	59.822	87	0
1527850576.709129000	59.9191	267	0
1527850576.709245000	59.9192	148	0
1527850576.713284000	59.9232	104	1
1527850576.713682000	59.9236	92	0
1527850576.714047000	59.924	241	0
1527850576.717273000	59.9272	101	1
1527850576.841576000	60.0515	996	1
1527850576.841641000	60.0516	260	1
1527850576.857881000	60.0678	87	0
1527850576.949620000	60.1596	233	0
1527850576.949736000	60.1597	148	0
1527850576.953320000	60.1633	104	1
1527850576.953960000	60.1639	92	0
1527850576.954046000	60.164	234	0
1527850576.957304000	60.1673	101	1
1527850577.071619000	60.2816	987	1
1527850577.071711000	60.2817	262	1
1527850577.088960000	60.2989	87	0
1527850577.196418000	60.4064	235	0
1527850577.196420000	60.4064	148	0
1527850577.200327000	60.4103	104	1
1527850577.201534000	60.4115	92	0
1527850577.201924000	60.4119	197	0
1527850577.205316000	60.4153	101	1
1527850577.311657000	60.5216	390	1
1527850577.311748000	60.5217	261	1
1527850577.328776000	60.5387	87	0
1527850577.417168000	60.6271	300	0
1527850577.417286000	60.6272	148	0
1527850577.421276000	60.6312	104	1
1527850577.422050000	60.632	92	0
1527850577.422433000	60.6324	167	0
1527850577.425256000	60.6352	101	1
1527850577.746233000	60.9562	392	1
1527850577.746289000	60.9562	268	1
1527850577.762882000	60.9728	87	0
1527850577.871271000	61.0812	236	0
1527850577.871379000	61.0813	148	0
1527850577.875291000	61.0852	104	1
1527850577.875782000	61.0857	92	0
1527850577.875865000	61.0858	324	0
1527850577.879331000	61.0893	101	1
1527850578.076871000	61.2868	394	1
1527850578.076932000	61.2869	270	1
1527850578.093509000	61.3035	87	0
1527850578.177467000	61.3874	235	0
1527850578.177572000	61.3875	148	0
1527850578.181295000	61.3912	104	1
1527850578.181675000	61.3916	92	0
1527850578.181749000	61.3917	221	0
1527850578.185289000	61.3952	101	1
1527850578.297975000	61.5079	392	1
1527850578.298050000	61.508	267	1
1527850578.314558000	61.5245	87	0
1527850578.401349000	61.6113	258	0
1527850578.401474000	61.6114	148	0
1527850578.405381000	61.6153	104	1
1527850578.406335000	61.6163	92	0
1527850578.406412000	61.6164	299	0
1527850578.410372000	61.6203	101	1
1527850578.532806000	61.7428	394	1
1527850578.532893000	61.7428	265	1
1527850578.550016000	61.76	87	0
1527850578.645322000	61.8553	302	0
1527850578.645325000	61.8553	148	0
1527850578.648971000	61.8589	92	0
1527850578.649421000	61.8594	107	1
1527850578.649605000	61.8596	340	0
1527850578.653382000	61.8633	98	1
1527850578.777300000	61.9872	387	1
1527850578.777398000	61.9873	265	1
1527850578.794120000	62.0041	87	0
1527850578.894930000	62.1049	239	0
1527850578.895031000	62.105	148	0
1527850578.898353000	62.1083	104	1
1527850578.899086000	62.109	92	0
1527850578.900575000	62.1105	329	0
1527850578.902334000	62.1123	101	1
1527850579.001728000	62.2117	390	1
1527850579.001798000	62.2117	265	1
1527850579.018913000	62.2289	87	0
1527850579.109965000	62.3199	279	0
1527850579.109968000	62.3199	148	0
1527850579.112963000	62.3229	92	0
1527850579.113374000	62.3233	336	0
1527850579.113434000	62.3234	107	1
1527850579.117411000	62.3274	98	1
1527850579.212505000	62.4225	388	1
1527850579.212602000	62.4226	260	1
1527850579.228581000	62.4385	87	0
1527850579.323779000	62.5337	326	0
1527850579.323902000	62.5339	148	0
1527850579.327429000	62.5374	104	1
1527850579.328261000	62.5382	92	0
1527850579.328647000	62.5386	239	0
1527850579.332442000	62.5424	101	1
1527850579.452798000	62.6627	393	1
1527850579.452859000	62.6628	263	1
1527850579.469550000	62.6795	87	0
1527850579.559045000	62.769	235	0
1527850579.559047000	62.769	148	0
1527850579.562442000	62.7724	104	1
1527850579.563110000	62.7731	92	0
1527850579.563563000	62.7735	314	0
1527850579.566451000	62.7764	101	1
1527850581.142859000	64.3528	390	1
1527850581.142945000	64.3529	263	1
1527850581.159660000	64.3696	87	0
1527850581.242078000	64.452	259	0
1527850581.242201000	64.4522	148	0
1527850581.245558000	64.4555	104	1
1527850581.246509000	64.4565	92	0
1527850581.246991000	64.4569	257	0
1527850581.250548000	64.4605	101	1
1527850581.422997000	64.6329	996	1
1527850581.423079000	64.633	262	1
1527850581.440765000	64.6507	87	0
1527850581.589021000	64.799	258	0
1527850581.589023000	64.799	148	0
1527850581.592556000	64.8025	104	1
1527850581.594429000	64.8044	92	0
1527850581.594520000	64.8045	251	0
1527850581.598495000	64.8084	101	1
1527850581.843806000	65.0538	987	1
1527850581.843867000	65.0538	259	1
1527850581.860533000	65.0705	87	0
1527850581.953266000	65.1632	255	0
1527850581.953269000	65.1632	148	0
1527850581.957325000	65.1673	92	0
1527850581.957327000	65.1673	118	0
1527850581.957610000	65.1676	110	1
1527850582.184311000	65.3943	393	1
1527850582.184384000	65.3943	262	1
1527850582.200201000	65.4102	90	0
1527850582.203261000	65.4132	87	0
1527850582.203520000	65.4135	101	1
1527850582.291535000	65.5015	271	0
1527850582.291537000	65.5015	148	0
1527850582.295604000	65.5056	101	1
1527850582.295715000	65.5057	92	0
1527850582.295792000	65.5057	192	0
1527850582.299600000	65.5095	101	1
1527850582.395659000	65.6056	393	1
1527850582.395734000	65.6057	258	1
1527850582.412222000	65.6222	87	0
1527850582.519126000	65.7291	258	0
1527850582.519128000	65.7291	148	0
1527850582.522609000	65.7326	104	1
1527850582.523062000	65.733	92	0
1527850582.523064000	65.733	209	0
1527850582.526600000	65.7365	101	1
1527850583.177482000	66.3874	393	1
1527850583.177576000	66.3875	260	1
1527850583.195004000	66.405	87	0
1527850583.286159000	66.4961	233	0
1527850583.286163000	66.4961	148	0
1527850583.289645000	66.4996	104	1
1527850583.290602000	66.5006	92	0
1527850583.291031000	66.501	212	0
1527850583.294644000	66.5046	101	1
1527850583.467838000	66.6778	389	1
1527850583.467933000	66.6779	258	1
1527850583.484869000	66.6948	87	0
1527850583.568749000	66.7787	298	0
1527850583.568855000	66.7788	148	0
1527850583.572590000	66.7825	104	1
1527850583.572944000	66.7829	92	0
1527850583.573402000	66.7834	291	0
1527850583.576640000	66.7866	101	1
1527850583.938867000	67.1488	389	1
1527850583.938956000	67.1489	260	1
1527850583.955470000	67.1654	87	0
1527850584.048171000	67.2581	235	0
1527850584.048296000	67.2582	148	0
1527850584.051644000	67.2616	104	1
1527850584.052809000	67.2628	92	0
1527850584.052910000	67.2629	275	0
1527850584.056634000	67.2666	101	1
1527850584.208911000	67.4189	390	1
1527850584.208999000	67.4189	260	1
1527850584.225815000	67.4358	87	0
1527850584.313126000	67.5231	258	0
1527850584.313227000	67.5232	148	0
1527850584.316648000	67.5266	104	1
1527850584.318425000	67.5284	92	0
1527850584.318878000	67.5288	228	0
1527850584.321737000	67.5317	101	1
1527850584.438917000	67.6489	389	1
1527850584.438978000	67.6489	263	1
1527850584.455410000	67.6654	87	0
1527850584.542335000	67.7523	235	0
1527850584.542436000	67.7524	148	0
1527850584.545660000	67.7556	104	1
1527850584.547308000	67.7573	92	0
1527850584.547399000	67.7573	181	0
1527850584.550663000	67.7606	101	1
1527850584.657988000	67.8679	390	1
1527850584.658049000	67.868	262	1
1527850584.675058000	67.885	87	0
1527850584.940398000	68.1503	305	0
1527850584.940401000	68.1504	148	0
1527850584.944548000	68.1545	92	0
1527850584.944785000	68.1547	107	1
1527850584.945318000	68.1553	278	0
1527850584.948704000	68.1587	98	1
1527850585.148936000	68.3589	389	1
1527850585.149006000	68.359	258	1
1527850585.165485000	68.3754	87	0
1527850585.250120000	68.4601	239	0
1527850585.250382000	68.4603	148	0
1527850585.253747000	68.4637	104	1
1527850585.254136000	68.4641	92	0
1527850585.255141000	68.4651	173	0
1527850585.257719000	68.4677	101	1
1527850585.761301000	68.9713	393	1
1527850585.761397000	68.9713	261	1
1527850585.777972000	68.9879	87	0
1527850585.866792000	69.0767	302	0
1527850585.866908000	69.0769	148	0
1527850585.870755000	69.0807	104	1
1527850585.872211000	69.0822	92	0
1527850585.872620000	69.0826	217	0
1527850585.875766000	69.0857	101	1
1527850586.048946000	69.2589	994	1
1527850586.049038000	69.259	258	1
1527850586.066976000	69.2769	87	0
1527850586.076694000	69.2866	87	0
1527850586.159887000	69.3698	305	0
1527850586.159889000	69.3698	148	0
1527850586.163611000	69.3736	92	0
1527850586.163831000	69.3738	110	1
1527850586.164198000	69.3741	305	0
1527850586.167831000	69.3778	98	1
1527850586.507084000	69.717	986	1
1527850586.507146000	69.7171	259	1
1527850586.525837000	69.7358	87	0
1527850586.615846000	69.8258	256	0
1527850586.615967000	69.8259	148	0
1527850586.619857000	69.8298	104	1
1527850586.619973000	69.8299	92	0
1527850586.620314000	69.8303	183	0
1527850586.623851000	69.8338	101	1
1527850586.926310000	70.1363	393	1
1527850586.926373000	70.1363	263	1
1527850586.943391000	70.1533	87	0
1527850587.063134000	70.2731	235	0
1527850587.063348000	70.2733	148	0
1527850587.066875000	70.2768	104	1
1527850587.067288000	70.2772	92	0
1527850587.067628000	70.2776	231	0
1527850587.070864000	70.2808	101	1
1527850587.191214000	70.4012	389	1
1527850587.191273000	70.4012	259	1
1527850587.208171000	70.4181	87	0
1527850587.316778000	70.5267	258	0
1527850587.316884000	70.5268	148	0
1527850587.320859000	70.5308	104	1
1527850587.322135000	70.5321	92	0
1527850587.322551000	70.5325	258	0
1527850587.325916000	70.5359	101	1
1527850587.411964000	70.6219	389	1
1527850587.412058000	70.622	261	1
1527850587.429087000	70.639	87	0
1527850587.516426000	70.7264	257	0
1527850587.516521000	70.7265	148	0
1527850587.519836000	70.7298	104	1
1527850587.521771000	70.7317	92	0
1527850587.522189000	70.7321	240	0
1527850587.525857000	70.7358	101	1
1527850587.721259000	70.9312	390	1
1527850587.721350000	70.9313	263	1
1527850587.737955000	70.9479	87	0
1527850587.828134000	71.0381	272	0
1527850587.828140000	71.0381	148	0
1527850587.831958000	71.0419	104	1
1527850587.833061000	71.043	92	0
1527850587.833517000	71.0435	191	0
1527850587.836929000	71.0469	101	1
1527850588.136461000	71.3464	394	1
1527850588.136553000	71.3465	266	1
1527850588.153208000	71.3632	87	0
1527850588.259409000	71.4694	233	0
1527850588.259412000	71.4694	148	0
1527850588.262947000	71.4729	104	1
1527850588.263598000	71.4735	92	0
1527850588.263688000	71.4736	322	0
1527850588.266935000	71.4769	101	1
1527850588.561062000	71.771	391	1
1527850588.561129000	71.7711	269	1
1527850588.577351000	71.7873	87	0
1527850588.663851000	71.8738	258	0
1527850588.663854000	71.8738	148	0
1527850588.667990000	71.8779	104	1
1527850588.668008000	71.878	92	0
1527850588.668094000	71.878	261	0
1527850588.671972000	71.8819	101	1
1527850588.781061000	71.991	392	1
1527850588.781126000	71.9911	258	1
1527850588.798515000	72.0085	87	0
1527850588.880937000	72.0909	278	0
1527850588.881037000	72.091	148	0
1527850588.884973000	72.0949	104	1
1527850588.885954000	72.0959	92	0
1527850588.886486000	72.0964	151	0
1527850588.889964000	72.0999	101	1
1527850589.124457000	72.3344	373	1
1527850589.124558000	72.3345	1412	1
1527850589.124583000	72.3345	1412	1
1527850589.124617000	72.3346	1412	1
1527850589.124651000	72.3346	1412	1
1527850589.124685000	72.3346	1412	1
1527850589.124708000	72.3347	1412	1
1527850589.124770000	72.3347	1412	1
1527850589.124805000	72.3348	1412	1
1527850589.124839000	72.3348	1412	1
1527850589.124879000	72.3348	1412	1
1527850589.124922000	72.3349	1412	1
1527850589.124957000	72.3349	1412	1
1527850589.124990000	72.3349	1412	1
1527850589.125021000	72.335	144	1
1527850589.141782000	72.3517	87	0
1527850589.145286000	72.3552	87	0
1527850589.155024000	72.365	1412	1
1527850589.157305000	72.3673	87	0
1527850589.173770000	72.3837	87	0
1527850589.211069000	72.421	345	1
1527850589.211159000	72.4211	259	1
1527850589.228201000	72.4382	87	0
1527850589.265501000	72.4755	393	0
1527850589.269015000	72.479	101	1
1527850589.274011000	72.484	80	0
1527850589.277988000	72.4879	98	1
1527850589.309528000	72.5195	266	0
1527850589.309530000	72.5195	148	0
1527850589.312991000	72.5229	101	1
1527850589.313429000	72.5234	92	0
1527850589.313822000	72.5238	181	0
1527850589.316995000	72.5269	101	1
1527850589.451687000	72.6616	388	1
1527850589.451748000	72.6617	259	1
1527850589.468604000	72.6786	87	0
1527850589.555873000	72.7658	303	0
1527850589.556152000	72.7661	148	0
1527850589.560011000	72.77	104	1
1527850589.561598000	72.7715	92	0
1527850589.561679000	72.7716	235	0
1527850589.564967000	72.7749	101	1
1527850589.937432000	73.1474	999	1
1527850589.937530000	73.1475	270	1
1527850589.955237000	73.1652	87	0
1527850590.038011000	73.248	240	0
1527850590.038113000	73.2481	148	0
1527850590.041996000	73.2519	104	1
1527850590.042686000	73.2526	92	0
1527850590.043054000	73.253	125	0
1527850590.046007000	73.256	101	1
1527850590.212579000	73.4225	989	1
1527850590.212670000	73.4226	260	1
1527850590.229642000	73.4396	87	0
1527850590.308654000	73.5186	304	0
1527850590.308785000	73.5187	148	0
1527850590.312964000	73.5229	92	0
1527850590.313090000	73.523	104	1
1527850590.313526000	73.5235	281	0
1527850590.317078000	73.527	101	1
1527850590.696480000	73.9064	393	1
1527850590.696541000	73.9065	271	1
1527850590.713051000	73.923	87	0
1527850590.809029000	74.019	306	0
1527850590.809129000	74.0191	148	0
1527850590.813031000	74.023	104	1
1527850590.814390000	74.0243	92	0
1527850590.814833000	74.0248	280	0
1527850590.818120000	74.0281	101	1
1527850590.964260000	74.1742	394	1
1527850590.964319000	74.1743	261	1
1527850590.980786000	74.1907	87	0
1527850591.070651000	74.2806	235	0
1527850591.070754000	74.2807	148	0
1527850591.074062000	74.284	104	1
1527850591.075782000	74.2857	92	0
1527850591.076291000	74.2862	203	0
1527850591.080073000	74.29	101	1
1527850591.244459000	74.4544	393	1
1527850591.244533000	74.4545	285	1
1527850591.261870000	74.4718	87	0
1527850591.348153000	74.5581	256	0
1527850591.348264000	74.5582	148	0
1527850591.352124000	74.5621	104	1
1527850591.352677000	74.5626	92	0
1527850591.353107000	74.5631	315	0
1527850591.356110000	74.5661	101	1
1527850591.585471000	74.7954	391	1
1527850591.585532000	74.7955	259	1
1527850591.601976000	74.8119	87	0
1527850591.690118000	74.9001	233	0
1527850591.690226000	74.9002	148	0
1527850591.694146000	74.9041	104	1
1527850591.695271000	74.9052	92	0
1527850591.695366000	74.9053	255	0
1527850591.699221000	74.9092	101	1
1527850591.885259000	75.0952	388	1
1527850591.885323000	75.0953	258	1
1527850591.901811000	75.1118	87	0
1527850591.988332000	75.1983	257	0
1527850591.988335000	75.1983	148	0
1527850591.992143000	75.2021	104	1
1527850591.993325000	75.2033	92	0
1527850591.993768000	75.2037	305	0
1527850591.997141000	75.2071	101	1
1527850592.376606000	75.5866	390	1
1527850592.376700000	75.5866	258	1
1527850592.393529000	75.6035	87	0
1527850592.482781000	75.6927	292	0
1527850592.482893000	75.6928	148	0
1527850592.487122000	75.6971	104	1
1527850592.487239000	75.6972	92	0
1527850592.487623000	75.6976	330	0
1527850592.491129000	75.7011	101	1
1527850592.625485000	75.8354	389	1
1527850592.625545000	75.8355	270	1
1527850592.641275000	75.8512	87	0
1527850592.748290000	75.9582	233	0
1527850592.748575000	75.9585	148	0
1527850592.752310000	75.9623	92	0
1527850592.752700000	75.9627	198	0
1527850592.753245000	75.9632	110	1
1527850592.846509000	76.0565	389	1
1527850592.846570000	76.0565	259	1
1527850592.873821000	76.0838	87	0
1527850592.977300000	76.1872	236	0
1527850592.977414000	76.1874	148	0
1527850592.981141000	76.1911	104	1
1527850592.981543000	76.1915	92	0
1527850592.981991000	76.1919	338	0
1527850592.985133000	76.1951	101	1
1527850593.080389000	76.2903	390	1
1527850593.080453000	76.2904	259	1
1527850593.097050000	76.307	87	0
1527850593.193915000	76.4039	278	0
1527850593.193918000	76.4039	148	0
1527850593.198028000	76.408	92	0
1527850593.198030000	76.408	209	0
1527850593.198289000	76.4082	110	1
1527850593.516722000	76.7267	390	1
1527850593.516806000	76.7268	261	1
1527850593.534846000	76.7448	87	0
1527850593.625583000	76.8355	256	0
1527850593.625586000	76.8355	148	0
1527850593.629242000	76.8392	104	1
1527850593.630109000	76.8401	92	0
1527850593.630206000	76.8402	302	0
1527850593.634263000	76.8442	101	1
1527850594.706549000	77.9165	995	1
1527850594.706632000	77.9166	259	1
1527850594.723110000	77.9331	87	0
1527850594.734279000	77.9442	87	0
1527850594.840777000	78.0507	256	0
1527850594.840780000	78.0507	148	0
1527850594.844076000	78.054	92	0
1527850594.844521000	78.0545	292	0
1527850594.844770000	78.0547	113	1
1527850594.925670000	78.1356	985	1
1527850594.925722000	78.1357	258	1
1527850594.943379000	78.1533	87	0
1527850595.095547000	78.3055	235	0
1527850595.095831000	78.3058	148	0
1527850595.099659000	78.3096	104	1
1527850595.099803000	78.3098	92	0
1527850595.099889000	78.3098	197	0
1527850595.103651000	78.3136	101	1
1527850595.396862000	78.6068	389	1
1527850595.396952000	78.6069	261	1
1527850595.414422000	78.6244	87	0
1527850595.499135000	78.7091	329	0
1527850595.499245000	78.7092	148	0
1527850595.502698000	78.7126	104	1
1527850595.502813000	78.7128	92	0
1527850595.502895000	78.7128	240	0
1527850595.506718000	78.7167	101	1
1527850595.625895000	78.8358	394	1
1527850595.625980000	78.8359	261	1
1527850595.642858000	78.8528	87	0
1527850595.730488000	78.9404	239	0
1527850595.730590000	78.9405	148	0
1527850595.734714000	78.9447	104	1
1527850595.735149000	78.9451	92	0
1527850595.735405000	78.9454	116	0
1527850595.738718000	78.9487	101	1
1527850595.847941000	79.0579	394	1
1527850595.848033000	79.058	260	1
1527850595.865464000	79.0754	87	0
1527850595.950921000	79.1609	281	0
1527850595.950925000	79.1609	148	0
1527850595.954744000	79.1647	104	1
1527850595.955001000	79.165	92	0
1527850595.955261000	79.1652	300	0
1527850595.958714000	79.1687	101	1
1527850596.057958000	79.2679	390	1
1527850596.058056000	79.268	261	1
1527850596.074605000	79.2846	87	0
1527850596.186113000	79.3961	307	0
1527850596.186220000	79.3962	148	0
1527850596.189795000	79.3997	104	1
1527850596.190335000	79.4003	92	0
1527850596.190441000	79.4004	282	0
1527850596.193726000	79.4037	101	1
1527850596.347079000	79.557	391	1
1527850596.347141000	79.5571	261	1
1527850596.363603000	79.5736	87	0
1527850596.456095000	79.666	258	0
1527850596.456201000	79.6662	148	0
1527850596.459810000	79.6698	104	1
1527850596.460222000	79.6702	92	0
1527850596.460314000	79.6703	247	0
1527850596.463748000	79.6737	101	1
1527850596.638148000	79.8481	393	1
1527850596.638240000	79.8482	263	1
1527850596.655840000	79.8658	87	0
1527850596.902938000	80.1129	233	0
1527850596.902940000	80.1129	148	0
1527850596.906844000	80.1168	104	1
1527850596.906969000	80.1169	92	0
1527850596.907474000	80.1174	118	0
1527850596.910784000	80.1207	101	1
1527850597.259152000	80.4691	391	1
1527850597.259232000	80.4692	267	1
1527850597.276049000	80.486	87	0
1527850597.359151000	80.5691	258	0
1527850597.359155000	80.5691	148	0
1527850597.362862000	80.5728	104	1
1527850597.363082000	80.573	92	0
1527850597.363170000	80.5731	198	0
1527850597.366879000	80.5768	101	1
1527850597.678137000	80.8881	393	1
1527850597.678229000	80.8882	268	1
1527850597.694591000	80.9045	87	0
1527850597.781354000	80.9913	255	0
1527850597.781356000	80.9913	148	0
1527850597.784907000	80.9949	104	1
1527850597.785843000	80.9958	92	0
1527850597.785849000	80.9958	292	0
1527850597.789847000	80.9998	101	1
1527850598.031720000	81.2417	392	1
1527850598.031789000	81.2417	264	1
1527850598.047872000	81.2578	87	0
1527850598.130527000	81.3405	269	0
1527850598.130530000	81.3405	148	0
1527850598.134449000	81.3444	92	0
1527850598.134451000	81.3444	142	0
1527850598.134980000	81.3449	110	1
1527850598.360092000	81.57	995	1
1527850598.360178000	81.5701	263	1
1527850598.376467000	81.5864	87	0
1527850598.458505000	81.6685	258	0
1527850598.458508000	81.6685	148	0
1527850598.462840000	81.6728	104	1
1527850598.463490000	81.6734	92	0
1527850598.463566000	81.6735	193	0
1527850598.466855000	81.6768	101	1
1527850598.620290000	81.8302	402	1
1527850598.620382000	81.8303	261	1
1527850598.637485000	81.8474	87	0
1527850598.731893000	81.9418	232	0
1527850598.731899000	81.9418	148	0
1527850598.735915000	81.9459	104	1
1527850598.736147000	81.9461	92	0
1527850598.736240000	81.9462	86	0
1527850598.739927000	81.9499	101	1
1527850599.061457000	82.2714	969	1
1527850599.061547000	82.2715	263	1
1527850599.080427000	82.2904	87	0
1527850599.187316000	82.3973	275	0
1527850599.187421000	82.3974	148	0
1527850599.190915000	82.4009	104	1
1527850599.192620000	82.4026	92	0
1527850599.192964000	82.4029	262	0
1527850599.195921000	82.4059	101	1
1527850599.530566000	82.7405	388	1
1527850599.530636000	82.7406	263	1
1527850599.547238000	82.7572	87	0
1527850599.641521000	82.8515	256	0
1527850599.641748000	82.8517	148	0
1527850599.644991000	82.8549	104	1
1527850599.645892000	82.8558	92	0
1527850599.645971000	82.8559	264	0
1527850599.649985000	82.8599	101	1
1527850599.777168000	82.9871	391	1
1527850599.777260000	82.9872	259	1
1527850599.794139000	83.0041	87	0
1527850599.878580000	83.0885	233	0
1527850599.878694000	83.0886	148	0
1527850599.883019000	83.093	104	1
1527850599.884621000	83.0946	92	0
1527850599.884716000	83.0947	286	0
1527850599.887999000	83.0979	101	1
1527850600.028604000	83.2386	389	1
1527850600.028701000	83.2387	264	1
1527850600.048590000	83.2585	87	0
1527850600.201088000	83.411	233	0
1527850600.201221000	83.4112	148	0
1527850600.204728000	83.4147	92	0
1527850600.204963000	83.4149	107	1
1527850600.205323000	83.4153	321	0
1527850600.208964000	83.4189	98	1
1527850600.442392000	83.6523	391	1
1527850600.442467000	83.6524	269	1
1527850600.459203000	83.6692	87	0
1527850600.547354000	83.7573	325	0
1527850600.547467000	83.7574	148	0
1527850600.550667000	83.7606	92	0
1527850600.550777000	83.7607	290	0
1527850600.550977000	83.7609	110	1
1527850600.872293000	84.0822	392	1
1527850600.872357000	84.0823	261	1
1527850600.890523000	84.1005	87	0
1527850600.979622000	84.1896	237	0
1527850600.979881000	84.1898	148	0
1527850600.984087000	84.194	104	1
1527850600.984989000	84.1949	92	0
1527850600.984991000	84.1949	163	0
1527850600.989008000	84.199	101	1
1527850601.196377000	84.4063	393	1
1527850601.196450000	84.4064	262	1
1527850601.213173000	84.4231	87	0
1527850601.306515000	84.5165	304	0
1527850601.306519000	84.5165	148	0
1527850601.310169000	84.5201	104	1
1527850601.310823000	84.5208	92	0
1527850601.310921000	84.5209	175	0
1527850601.315081000	84.525	101	1
1527850601.419335000	84.6293	393	1
1527850601.419400000	84.6293	265	1
1527850601.436211000	84.6462	87	0
1527850601.539414000	84.7494	306	0
1527850601.539997000	84.7499	148	0
1527850601.543095000	84.753	104	1
1527850601.543802000	84.7538	92	0
1527850601.544606000	84.7546	174	0
1527850601.547087000	84.757	101	1
1527850601.758867000	84.9688	394	1
1527850601.758943000	84.9689	263	1
1527850601.775885000	84.9858	87	0
1527850601.861119000	85.0711	235	0
1527850601.861253000	85.0712	148	0
1527850601.864810000	85.0748	92	0
1527850601.865083000	85.075	107	1
1527850601.865197000	85.0751	217	0
1527850601.869113000	85.0791	98	1
1527850602.202705000	85.4127	390	1
1527850602.202791000	85.4127	265	1
1527850602.220868000	85.4308	87	0
1527850602.311286000	85.5212	256	0
1527850602.311289000	85.5212	148	0
1527850602.315143000	85.5251	104	1
1527850602.316101000	85.5261	92	0
[truncated: 532 more rows]
