# Supplementary material for: Method for multi-task learning fusion network traffic classification to address small sample labels
Source: Sci Rep. 2024 Jan 30;14:2518. doi: 10.1038/s41598-024-51933-8 (PMC10827795; doi:10.1038/s41598-024-51933-8)
Supplement: Supplementary file 2 — Supplementary Information 2. [file 41598_2024_51933_MOESM2_ESM.zip › QUIC Dataset/QUIC Dataset/pretraining/Google Doc/GoogleDoc-1128.txt]

1527860199.737985000	0	294	1
1527860199.754615000	0.0166302	87	0
1527860199.958795000	0.22081	388	0
1527860199.959008000	0.221023	1412	0
1527860199.959309000	0.221324	1412	0
1527860199.959618000	0.221633	1412	0
1527860199.959854000	0.221869	180	0
1527860199.959971000	0.221986	1412	0
1527860199.960293000	0.222308	1412	0
1527860199.960610000	0.222625	1412	0
1527860199.960776000	0.222791	836	0
1527860199.961654000	0.223669	125	1
1527860199.961804000	0.223819	1412	0
1527860199.962221000	0.224236	1412	0
1527860199.962390000	0.224405	693	0
1527860199.964630000	0.226645	104	1
1527860199.967674000	0.229689	1412	0
1527860199.967903000	0.229918	1412	0
1527860199.968208000	0.230223	1412	0
1527860199.968356000	0.230371	188	0
1527860199.968883000	0.230898	1197	0
1527860199.970680000	0.232695	110	1
1527860199.993290000	0.255305	1412	0
1527860199.993403000	0.255418	1412	0
1527860199.993664000	0.255679	1412	0
1527860199.993826000	0.255841	198	0
1527860199.994816000	0.256831	1412	0
1527860199.995105000	0.25712	1411	0
1527860199.995436000	0.257451	1412	0
1527860199.995727000	0.257742	1412	0
1527860199.995802000	0.257817	116	1
1527860199.996088000	0.258103	1412	0
1527860199.996210000	0.258225	182	0
1527860199.996887000	0.258902	1412	0
1527860199.997081000	0.259096	1412	0
1527860199.997652000	0.259667	1412	0
1527860199.997816000	0.259831	180	0
1527860199.998033000	0.260048	1412	0
1527860199.998188000	0.260203	390	0
1527860199.998565000	0.26058	1412	0
1527860199.998718000	0.260733	125	1
1527860199.998890000	0.260905	1412	0
1527860199.999284000	0.261299	1412	0
1527860199.999423000	0.261438	188	0
1527860199.999595000	0.26161	84	0
1527860199.999824000	0.261839	1412	0
1527860199.999961000	0.261976	152	0
1527860200.001660000	0.263675	113	1
1527860200.001691000	0.263706	1412	0
1527860200.002111000	0.264126	1412	0
1527860200.002298000	0.264313	1412	0
1527860200.002446000	0.264461	188	0
1527860200.002642000	0.264657	792	0
1527860200.003246000	0.265261	1412	0
1527860200.003543000	0.265558	1412	0
1527860200.003869000	0.265884	1412	0
1527860200.004015000	0.26603	188	0
1527860200.004221000	0.266236	665	0
1527860200.004323000	0.266338	125	1
1527860200.004387000	0.266402	92	0
1527860200.004577000	0.266592	201	0
1527860200.006655000	0.26867	101	1
1527860200.430829000	0.692844	317	1
1527860200.430924000	0.692939	1412	1
1527860200.430961000	0.692976	916	1
1527860200.449960000	0.711975	87	0
1527860200.513698000	0.775713	230	1
1527860200.530384000	0.792399	87	0
1527860200.594430000	0.856445	398	0
1527860200.597473000	0.859488	80	0
1527860200.625816000	0.887831	398	0
1527860200.631763000	0.893778	110	1
1527860200.686320000	0.948335	235	0
1527860200.704838000	0.966853	98	1
1527860200.728907000	0.990922	1412	0
1527860200.729077000	0.991092	1412	0
1527860200.729262000	0.991277	1412	0
1527860200.729409000	0.991424	196	0
1527860200.729625000	0.99164	1412	0
1527860200.729805000	0.99182	1412	0
1527860200.729981000	0.991996	1065	0
1527860200.730139000	0.992154	241	0
1527860200.731716000	0.993731	119	1
1527860200.743338000	1.00535	214	1
1527860200.758945000	1.02096	87	0
1527860201.283743000	1.54576	818	1
1527860201.283938000	1.54595	428	1
1527860201.302166000	1.56418	87	0
1527860201.312878000	1.57489	400	0
1527860201.313071000	1.57509	1117	0
1527860201.316456000	1.57847	92	0
1527860201.316646000	1.57866	340	0
1527860201.320996000	1.58301	113	1
1527860201.478056000	1.74007	507	0
1527860201.508291000	1.77031	1294	0
1527860201.508397000	1.77041	288	0
1527860201.542039000	1.80405	507	0
1527860201.574838000	1.83685	1294	0
1527860201.588196000	1.85021	110	1
1527860201.593725000	1.85574	394	1
1527860201.610374000	1.87239	87	0
1527860201.630299000	1.89231	281	0
1527860201.630734000	1.89275	494	0
1527860201.633161000	1.89518	104	1
1527860201.683795000	1.94581	884	1
1527860201.683868000	1.94588	144	1
1527860201.700913000	1.96293	87	0
1527860201.751875000	2.01389	1412	0
1527860201.752045000	2.01406	1412	0
1527860201.752361000	2.01438	1412	0
1527860201.752523000	2.01454	574	0
1527860201.752686000	2.0147	92	0
1527860201.752875000	2.01489	191	0
1527860201.771165000	2.03318	884	1
1527860201.774446000	2.03646	116	1
1527860201.776849000	2.03886	155	1
1527860201.776912000	2.03893	190	1
1527860201.784516000	2.04653	1412	0
1527860201.787725000	2.04974	87	0
1527860201.792862000	2.05488	101	1
1527860201.793083000	2.0551	87	0
1527860201.884367000	2.14638	729	0
1527860201.884514000	2.14653	92	0
1527860201.884702000	2.14672	207	0
1527860201.907839000	2.16985	107	1
1527860202.616886000	2.8789	1331	1
1527860202.633959000	2.89597	87	0
1527860202.640196000	2.90221	469	1
1527860202.657955000	2.91997	87	0
1527860202.740114000	3.00213	278	0
1527860202.740337000	3.00235	1412	0
1527860202.740508000	3.00252	997	0
1527860202.742096000	3.00411	92	0
1527860202.742506000	3.00452	130	0
1527860202.782680000	3.0447	278	0
1527860202.791850000	3.05387	119	1
1527860202.808777000	3.07079	1412	1
1527860202.808819000	3.07083	1412	1
1527860202.808843000	3.07086	312	1
1527860202.808904000	3.07092	843	1
1527860202.827350000	3.08937	87	0
1527860202.849258000	3.11127	462	0
1527860202.849425000	3.11144	291	0
1527860202.853241000	3.11526	104	1
1527860202.969278000	3.23129	431	0
1527860202.969475000	3.23149	1412	0
1527860202.969773000	3.23179	1412	0
1527860202.970072000	3.23209	1412	0
1527860202.970219000	3.23223	188	0
1527860202.970401000	3.23242	288	0
1527860202.971823000	3.23384	113	1
1527860203.517261000	3.77928	1412	1
1527860203.517301000	3.77932	343	1
1527860203.517745000	3.77976	458	1
1527860203.517820000	3.77983	1412	1
1527860203.517858000	3.77987	1412	1
1527860203.517893000	3.77991	1412	1
1527860203.517929000	3.77994	1412	1
1527860203.517971000	3.77999	1412	1
1527860203.518022000	3.78004	1412	1
1527860203.518045000	3.78006	1412	1
1527860203.518080000	3.7801	1412	1
1527860203.518114000	3.78013	1412	1
1527860203.519879000	3.78189	1412	1
1527860203.519917000	3.78193	1412	1
1527860203.519959000	3.78197	1412	1
1527860203.519993000	3.78201	1281	1
1527860203.534167000	3.79618	87	0
1527860203.537749000	3.79976	87	0
1527860203.542479000	3.80449	87	0
1527860203.854389000	4.1164	396	0
1527860203.857498000	4.11951	80	0
1527860203.868439000	4.13045	110	1
1527860204.016624000	4.27864	1221	0
1527860204.026207000	4.28822	98	1
1527860204.192487000	4.4545	1389	1
1527860204.212478000	4.47449	87	0
1527860204.340895000	4.60291	419	0
1527860204.350541000	4.61256	101	1
1527860205.663281000	5.9253	333	1
1527860205.663362000	5.92538	1412	1
1527860205.663386000	5.9254	989	1
1527860205.665783000	5.9278	251	1
1527860205.679343000	5.94136	87	0
1527860206.195513000	6.45753	467	0
1527860206.198546000	6.46056	101	1
1527860206.199171000	6.46119	80	0
1527860206.201522000	6.46354	98	1
1527860206.222004000	6.48402	608	0
1527860206.222109000	6.48412	383	0
1527860206.261684000	6.5237	598	0
1527860206.300284000	6.5623	309	0
1527860206.501185000	6.7632	598	0
1527860206.501355000	6.76337	309	0
1527860206.515433000	6.77745	113	1
1527860206.527281000	6.7893	101	1
1527860206.529828000	6.79184	251	1
1527860206.543306000	6.80532	87	0
1527860206.702952000	6.96497	415	1
1527860206.718800000	6.98082	87	0
1527860206.769175000	7.03119	1412	0
1527860206.769321000	7.03134	1412	0
1527860206.769495000	7.03151	697	0
1527860206.769704000	7.03172	1412	0
1527860206.769881000	7.0319	1412	0
1527860206.770056000	7.03207	1412	0
1527860206.770212000	7.03223	188	0
1527860206.770431000	7.03245	1412	0
1527860206.770588000	7.0326	841	0
1527860206.771229000	7.03324	1412	0
1527860206.771409000	7.03342	1412	0
1527860206.771610000	7.03363	1412	0
1527860206.772177000	7.03419	182	0
1527860206.772391000	7.03441	1412	0
1527860206.772570000	7.03458	1412	0
1527860206.772748000	7.03476	1412	0
1527860206.773856000	7.03587	131	1
1527860206.776197000	7.03821	188	0
1527860206.776391000	7.03841	1412	0
1527860206.776544000	7.03856	240	0
1527860206.776815000	7.03883	1412	0
1527860206.777014000	7.03903	1412	0
1527860206.777199000	7.03921	1412	0
1527860206.777723000	7.03974	113	1
1527860206.777851000	7.03987	182	0
1527860206.778069000	7.04008	1412	0
1527860206.778256000	7.04027	1412	0
1527860206.778439000	7.04045	1412	0
1527860206.778589000	7.0406	188	0
1527860206.778806000	7.04082	1412	0
1527860206.779409000	7.04142	1004	0
1527860206.779632000	7.04165	125	1
1527860206.780032000	7.04205	1412	0
1527860206.780212000	7.04223	1412	0
1527860206.780831000	7.04285	1412	0
1527860206.780981000	7.043	182	0
1527860206.781196000	7.04321	1412	0
1527860206.781380000	7.0434	1412	0
1527860206.781563000	7.04358	1412	0
1527860206.781661000	7.04368	125	1
1527860206.783046000	7.04506	188	0
1527860206.783251000	7.04527	1412	0
1527860206.783428000	7.04544	1412	0
1527860206.784014000	7.04603	470	0
1527860206.784221000	7.04624	1412	0
1527860206.784403000	7.04642	1412	0
1527860206.784583000	7.0466	1412	0
1527860206.784733000	7.04675	182	0
1527860206.784942000	7.04696	1412	0
1527860206.785552000	7.04757	1412	0
1527860206.785598000	7.04761	122	1
1527860206.785733000	7.04775	1412	0
1527860206.785881000	7.0479	188	0
1527860206.786092000	7.04811	1412	0
1527860206.786274000	7.04829	1412	0
1527860206.786441000	7.04846	820	0
1527860206.786638000	7.04865	1412	0
1527860206.786880000	7.0489	1412	0
1527860206.787075000	7.04909	1412	0
1527860206.787225000	7.04924	182	0
1527860206.787329000	7.04934	125	1
1527860206.787435000	7.04945	1412	0
1527860206.787618000	7.04963	1412	0
1527860206.787800000	7.04982	1412	0
1527860206.787950000	7.04997	188	0
1527860206.788160000	7.05018	1412	0
1527860206.788365000	7.05038	1412	0
1527860206.790824000	7.05284	113	1
1527860206.791931000	7.05395	923	0
1527860206.794571000	7.05659	98	1
1527860206.795758000	7.05777	677	0
1527860206.795906000	7.05792	1412	0
1527860206.796090000	7.0581	1412	0
1527860206.796272000	7.05829	1412	0
1527860206.797389000	7.0594	182	0
1527860206.797596000	7.05961	1412	0
1527860206.797782000	7.0598	1412	0
1527860206.797966000	7.05998	1412	0
1527860206.798115000	7.06013	192	0
1527860206.798313000	7.06033	906	0
1527860206.798416000	7.06043	125	1
1527860206.874947000	7.13696	301	0
1527860206.875113000	7.13713	150	0
1527860206.890804000	7.15282	101	1
1527860207.154599000	7.41661	877	0
1527860207.154781000	7.4168	1412	0
1527860207.154965000	7.41698	1412	0
1527860207.155150000	7.41717	1412	0
1527860207.155297000	7.41731	186	0
1527860207.155511000	7.41753	1412	0
1527860207.155693000	7.41771	1349	0
1527860207.155877000	7.41789	1412	0
1527860207.156061000	7.41808	1412	0
1527860207.156242000	7.41826	1412	0
1527860207.156360000	7.41838	125	1
1527860207.156391000	7.41841	188	0
1527860207.156627000	7.41864	1226	0
1527860207.156958000	7.41897	1412	0
1527860207.157154000	7.41917	1412	0
1527860207.157336000	7.41935	1412	0
1527860207.157484000	7.4195	188	0
1527860207.157655000	7.41967	84	0
1527860207.161591000	7.42361	116	1
1527860207.216078000	7.47809	1412	0
1527860207.216234000	7.47825	750	0
1527860207.216433000	7.47845	1412	0
1527860207.216617000	7.47863	1412	0
1527860207.216866000	7.47888	1412	0
1527860207.217031000	7.47905	180	0
1527860207.217244000	7.47926	1412	0
1527860207.217429000	7.47944	1412	0
1527860207.217611000	7.47963	1412	0
1527860207.217760000	7.47978	180	0
1527860207.217843000	7.47986	125	1
1527860207.217986000	7.48	1412	0
1527860207.218148000	7.48016	378	0
1527860207.220037000	7.48205	1412	0
1527860207.220212000	7.48223	1412	0
1527860207.220482000	7.4825	1412	0
1527860207.220635000	7.48265	188	0
1527860207.221024000	7.48304	1412	0
1527860207.221178000	7.48319	180	0
1527860207.221700000	7.48372	119	1
1527860207.224716000	7.48673	1412	0
1527860207.224980000	7.487	1412	0
1527860207.225290000	7.48731	1412	0
1527860207.225437000	7.48745	188	0
1527860207.225648000	7.48766	1199	0
1527860207.227727000	7.48974	110	1
1527860207.230199000	7.49221	1412	0
1527860207.230375000	7.49239	1412	0
1527860207.230605000	7.49262	1412	0
1527860207.230758000	7.49277	188	0
1527860207.230957000	7.49297	963	0
1527860207.231340000	7.49336	1412	0
1527860207.231586000	7.4936	1308	0
1527860207.231755000	7.49377	750	0
1527860207.232779000	7.49479	119	1
1527860207.234155000	7.49617	1412	0
1527860207.234389000	7.4964	1330	0
1527860207.235937000	7.49795	1412	0
1527860207.236235000	7.49825	1412	0
1527860207.236388000	7.4984	337	0
1527860207.236558000	7.49857	92	0
1527860207.236590000	7.49861	110	1
1527860207.236819000	7.49883	234	0
1527860207.239567000	7.50158	101	1
1527860208.669261000	8.93128	430	1
1527860208.669335000	8.93135	144	1
1527860208.686256000	8.94827	87	0
1527860208.739297000	9.00131	1412	0
1527860208.739471000	9.00149	1412	0
1527860208.739755000	9.00177	1412	0
1527860208.739917000	9.00193	605	0
1527860208.740080000	9.0021	92	0
1527860208.740265000	9.00228	199	0
1527860208.741663000	9.00368	116	1
1527860209.747767000	10.0098	863	1
1527860209.747842000	10.0099	294	1
1527860209.749921000	10.0119	464	1
1527860209.749997000	10.012	1412	1
1527860209.750023000	10.012	1412	1
1527860209.750044000	10.0121	989	1
1527860209.764871000	10.0269	100	0
1527860209.767509000	10.0295	98	1
1527860209.801463000	10.0635	385	1
1527860209.817453000	10.0795	87	0
1527860210.079427000	10.3414	1412	1
1527860210.079470000	10.3415	1412	1
1527860210.079496000	10.3415	321	1
1527860210.079557000	10.3416	843	1
1527860210.097322000	10.3593	87	0
1527860210.120205000	10.3822	690	0
1527860210.123563000	10.3856	104	1
1527860210.245279000	10.5073	419	0
1527860210.248549000	10.5106	98	1
1527860210.252629000	10.5146	80	0
1527860210.255532000	10.5175	98	1
1527860210.282350000	10.5444	340	0
1527860210.282553000	10.5446	1400	0
1527860210.283256000	10.5453	513	0
1527860210.285078000	10.5471	592	0
1527860210.285555000	10.5476	107	1
1527860210.286883000	10.5489	635	0
1527860210.288176000	10.5502	467	0
1527860210.289567000	10.5516	101	1
1527860210.289573000	10.5516	697	0
1527860210.290949000	10.553	484	0
1527860210.292568000	10.5546	101	1
1527860210.292765000	10.5548	835	0
1527860210.295386000	10.5574	649	0
1527860210.295522000	10.5575	101	1
1527860210.296490000	10.5585	519	0
1527860210.297164000	10.5592	439	0
1527860210.298866000	10.5609	701	0
1527860210.299537000	10.5616	104	1
1527860210.299764000	10.5618	616	0
1527860210.301177000	10.5632	558	0
1527860210.302531000	10.5645	101	1
1527860210.303296000	10.5653	654	0
1527860210.304219000	10.5662	583	0
1527860210.304805000	10.5668	689	0
1527860210.305530000	10.5675	104	1
1527860210.308887000	10.5709	285	0
1527860210.309043000	10.5711	103	0
1527860210.311557000	10.5736	101	1
1527860210.312031000	10.574	92	0
1527860210.312304000	10.5743	181	0
1527860210.314554000	10.5766	101	1
1527860210.342535000	10.6046	128	0
1527860210.345558000	10.6076	98	1
1527860210.906042000	11.1681	995	1
1527860210.906130000	11.1681	109	1
1527860210.923095000	11.1851	87	0
1527860210.938241000	11.2003	481	1
1527860210.938287000	11.2003	87	1
1527860210.938500000	11.2005	305	1
1527860210.954681000	11.2167	87	0
1527860211.305387000	11.5674	259	0
1527860211.305595000	11.5676	141	0
1527860211.308337000	11.5704	92	0
1527860211.308764000	11.5708	322	0
1527860211.309676000	11.5717	107	1
1527860211.312598000	11.5746	101	1
1527860211.410402000	11.6724	277	0
1527860211.410576000	11.6726	151	0
1527860211.413696000	11.6757	101	1
1527860211.414567000	11.6766	92	0
1527860211.414762000	11.6768	308	0
1527860211.417678000	11.6797	101	1
1527860211.468994000	11.731	245	0
1527860211.469173000	11.7312	103	0
1527860211.471639000	11.7337	101	1
1527860211.472567000	11.7346	92	0
1527860211.472999000	11.735	270	0
1527860211.475652000	11.7377	101	1
1527860211.657935000	11.92	394	1
1527860211.658014000	11.92	269	1
1527860211.674548000	11.9366	87	0
1527860212.176823000	12.4388	489	1
1527860212.176915000	12.4389	94	1
1527860212.194990000	12.457	87	0
1527860212.305876000	12.5679	287	0
1527860212.305992000	12.568	368	0
1527860212.309999000	12.572	270	0
1527860212.339029000	12.601	287	0
1527860212.367840000	12.6299	368	0
1527860212.389684000	12.6517	116	1
1527860212.681378000	12.9434	373	1
1527860212.681513000	12.9435	1412	1
1527860212.681550000	12.9436	1412	1
1527860212.681579000	12.9436	1412	1
1527860212.681631000	12.9436	1412	1
1527860212.681662000	12.9437	1412	1
1527860212.681689000	12.9437	1412	1
1527860212.681727000	12.9437	1412	1
1527860212.681761000	12.9438	1412	1
1527860212.681798000	12.9438	1412	1
1527860212.681834000	12.9438	1412	1
1527860212.681869000	12.9439	1412	1
1527860212.681904000	12.9439	1412	1
1527860212.683747000	12.9458	1412	1
1527860212.683785000	12.9458	1412	1
1527860212.683848000	12.9459	1412	1
1527860212.683884000	12.9459	1412	1
1527860212.683943000	12.946	1412	1
1527860212.683964000	12.946	1412	1
1527860212.685764000	12.9478	1412	1
1527860212.685829000	12.9478	1412	1
1527860212.685866000	12.9479	1412	1
1527860212.685925000	12.9479	1412	1
1527860212.685946000	12.948	1412	1
1527860212.687742000	12.9498	1412	1
1527860212.687780000	12.9498	1412	1
1527860212.687841000	12.9499	1412	1
1527860212.687878000	12.9499	1412	1
1527860212.687943000	12.95	1412	1
1527860212.687979000	12.95	1412	1
1527860212.689743000	12.9518	1412	1
1527860212.689780000	12.9518	1412	1
1527860212.689847000	12.9519	1412	1
1527860212.689883000	12.9519	1412	1
1527860212.689932000	12.9519	284	1
1527860212.697881000	12.9599	87	0
1527860212.701038000	12.9631	87	0
1527860212.702713000	12.9647	87	0
1527860212.705651000	12.9677	87	0
1527860212.710696000	12.9727	87	0
1527860212.732590000	12.9946	233	0
1527860212.732757000	12.9948	146	0
1527860212.735682000	12.9977	116	1
1527860212.737266000	12.9993	92	0
1527860212.737456000	12.9995	129	0
1527860212.739703000	13.0017	101	1
1527860213.174329000	13.4363	361	1
1527860213.175259000	13.4373	297	1
1527860213.190777000	13.4528	87	0
1527860213.240087000	13.5021	377	1
1527860213.258823000	13.5208	87	0
1527860213.269368000	13.5314	345	1
1527860213.269452000	13.5315	260	1
1527860213.285452000	13.5475	87	0
1527860213.292130000	13.5541	87	0
1527860213.410803000	13.6728	399	0
1527860213.414771000	13.6768	104	1
1527860213.416179000	13.6782	80	0
1527860213.417545000	13.6796	624	0
1527860213.417728000	13.6797	802	0
1527860213.419466000	13.6815	104	1
1527860213.419625000	13.6816	92	0
1527860213.419813000	13.6818	187	0
1527860213.422798000	13.6848	101	1
1527860213.579392000	13.8414	1412	1
1527860213.579449000	13.8415	410	1
1527860213.596529000	13.8585	87	0
1527860213.676444000	13.9385	258	0
1527860213.676645000	13.9387	279	0
1527860213.678577000	13.9406	277	0
1527860213.678764000	13.9408	118	0
1527860213.679741000	13.9418	110	1
1527860213.680227000	13.9422	92	0
1527860213.680417000	13.9424	154	0
1527860213.682260000	13.9443	92	0
1527860213.682448000	13.9445	319	0
1527860213.682835000	13.9449	107	1
1527860213.712133000	13.9741	393	0
1527860213.712508000	13.9745	540	0
1527860213.714755000	13.9768	101	1
1527860213.729770000	13.9918	667	1
1527860213.746273000	14.0083	87	0
1527860213.790942000	14.053	279	0
1527860213.791079000	14.0531	146	0
1527860213.793836000	14.0559	104	1
1527860213.794931000	14.0569	92	0
1527860213.795113000	14.0571	136	0
1527860213.797957000	14.06	101	1
1527860213.866662000	14.1287	531	0
1527860213.866883000	14.1289	277	0
1527860213.869744000	14.1318	101	1
1527860213.900499000	14.1625	792	1
1527860213.900576000	14.1626	261	1
1527860213.921398000	14.1834	87	0
1527860214.418377000	14.6804	291	0
1527860214.419000000	14.681	146	0
1527860214.420783000	14.6828	104	1
1527860214.421193000	14.6832	92	0
1527860214.421371000	14.6834	191	0
1527860214.423863000	14.6859	101	1
1527860214.512253000	14.7743	395	1
1527860214.512332000	14.7743	257	1
1527860214.529566000	14.7916	87	0
1527860215.031925000	15.2939	263	0
1527860215.032043000	15.2941	146	0
1527860215.034816000	15.2968	104	1
1527860215.034870000	15.2969	92	0
1527860215.035385000	15.2974	327	0
1527860215.037819000	15.2998	101	1
1527860215.056060000	15.3181	395	1
1527860215.056117000	15.3181	266	1
1527860215.072318000	15.3343	87	0
1527860215.277407000	15.5394	256	0
1527860215.277569000	15.5396	146	0
1527860215.279814000	15.5418	104	1
1527860215.280978000	15.543	92	0
1527860215.281262000	15.5433	146	0
1527860215.283820000	15.5458	101	1
1527860215.473470000	15.7355	394	1
1527860215.473562000	15.7356	265	1
1527860215.490725000	15.7527	87	0
1527860215.681614000	15.9436	233	0
1527860215.681778000	15.9438	146	0
1527860215.684852000	15.9469	104	1
1527860215.685781000	15.9478	92	0
1527860215.686222000	15.9482	262	0
1527860215.688875000	15.9509	101	1
1527860215.940679000	16.2027	394	1
1527860215.940770000	16.2028	258	1
1527860215.958266000	16.2203	87	0
1527860216.480899000	16.7429	258	0
1527860216.481016000	16.743	146	0
1527860216.483988000	16.746	92	0
1527860216.484041000	16.7461	104	1
1527860216.485033000	16.747	269	0
1527860216.486893000	16.7489	101	1
1527860216.634463000	16.8965	396	1
1527860216.634541000	16.8966	263	1
1527860216.650445000	16.9125	87	0
1527860216.784972000	17.047	303	0
1527860216.785139000	17.0472	146	0
1527860216.787904000	17.0499	104	1
1527860216.788538000	17.0506	92	0
1527860216.788728000	17.0507	274	0
1527860216.790960000	17.053	101	1
1527860217.082169000	17.3442	391	1
1527860217.082246000	17.3443	261	1
1527860217.098663000	17.3607	87	0
1527860217.296778000	17.5588	256	0
1527860217.296911000	17.5589	148	0
1527860217.297253000	17.5593	92	0
1527860217.297437000	17.5595	183	0
1527860217.300023000	17.562	110	1
1527860217.500640000	17.7627	395	1
1527860217.500703000	17.7627	254	1
1527860217.519278000	17.7813	87	0
1527860218.024237000	18.2863	236	0
1527860218.024407000	18.2864	148	0
1527860218.027018000	18.289	104	1
1527860218.028083000	18.2901	92	0
1527860218.028742000	18.2908	200	0
1527860218.031037000	18.2931	101	1
1527860218.038903000	18.3009	395	1
1527860218.038973000	18.301	268	1
1527860218.057428000	18.3194	87	0
1527860218.572808000	18.8348	279	0
1527860218.572922000	18.8349	148	0
1527860218.576022000	18.838	104	1
1527860218.576557000	18.8386	92	0
1527860218.576948000	18.839	142	0
1527860218.579081000	18.8411	101	1
1527860218.715837000	18.9779	997	1
1527860218.715919000	18.9779	267	1
1527860218.732653000	18.9947	87	0
1527860218.866752000	19.1288	277	0
1527860218.867262000	19.1293	148	0
1527860218.870021000	19.132	104	1
1527860218.871021000	19.133	92	0
1527860218.871209000	19.1332	106	0
1527860218.874033000	19.136	101	1
1527860219.142968000	19.405	591	1
1527860219.143041000	19.4051	269	1
1527860219.160348000	19.4224	87	0
1527860219.660776000	19.9228	258	0
1527860219.660921000	19.9229	148	0
1527860219.663497000	19.9255	92	0
1527860219.663934000	19.9259	186	0
1527860219.664100000	19.9261	110	1
1527860219.777699000	20.0397	790	1
1527860219.777790000	20.0398	267	1
1527860219.804379000	20.0664	87	0
1527860220.411656000	20.6737	307	0
1527860220.411784000	20.6738	148	0
1527860220.414126000	20.6761	104	1
1527860220.415186000	20.6772	92	0
1527860220.415682000	20.6777	162	0
1527860220.418204000	20.6802	101	1
1527860220.450327000	20.7123	391	1
1527860220.450406000	20.7124	266	1
1527860220.466752000	20.7288	87	0
1527860220.975083000	21.2371	279	0
1527860220.975230000	21.2372	148	0
1527860220.978168000	21.2402	104	1
1527860220.979138000	21.2412	92	0
1527860220.979473000	21.2415	125	0
1527860220.982154000	21.2442	101	1
1527860221.062170000	21.3242	394	1
1527860221.062223000	21.3242	264	1
1527860221.077989000	21.34	87	0
1527860221.585661000	21.8477	258	0
1527860221.585782000	21.8478	148	0
1527860221.588340000	21.8504	104	1
1527860221.589711000	21.8517	92	0
1527860221.590120000	21.8521	181	0
1527860221.592260000	21.8543	101	1
1527860221.696454000	21.9585	396	1
1527860221.696541000	21.9586	256	1
1527860221.713792000	21.9758	87	0
1527860222.224100000	22.4861	288	0
1527860222.224271000	22.4863	148	0
1527860222.227216000	22.4892	104	1
1527860222.228678000	22.4907	92	0
1527860222.228869000	22.4909	200	0
1527860222.231205000	22.4932	101	1
1527860222.535079000	22.7971	395	1
1527860222.535159000	22.7972	273	1
1527860222.553237000	22.8153	87	0
1527860223.064504000	23.3265	261	0
1527860223.064631000	23.3266	148	0
1527860223.067332000	23.3293	104	1
1527860223.067904000	23.3299	92	0
1527860223.068077000	23.3301	307	0
1527860223.070305000	23.3323	101	1
1527860223.098786000	23.3608	391	1
1527860223.098850000	23.3609	268	1
1527860223.115006000	23.377	87	0
1527860223.613011000	23.875	258	0
1527860223.613172000	23.8752	148	0
1527860223.616320000	23.8783	104	1
1527860223.617606000	23.8796	92	0
1527860223.617795000	23.8798	259	0
1527860223.620573000	23.8826	101	1
1527860223.791288000	24.0533	396	1
1527860223.791375000	24.0534	271	1
1527860223.808529000	24.0705	87	0
1527860223.813371000	24.0754	87	0
1527860223.928891000	24.1909	235	0
1527860223.929056000	24.1911	148	0
1527860223.931323000	24.1933	107	1
1527860223.932854000	24.1949	92	0
1527860223.933042000	24.1951	289	0
1527860223.935324000	24.1973	101	1
1527860224.124197000	24.3862	394	1
1527860224.124291000	24.3863	259	1
1527860224.140733000	24.4027	87	0
1527860224.284228000	24.5462	256	0
1527860224.284390000	24.5464	148	0
1527860224.287386000	24.5494	104	1
1527860224.289220000	24.5512	92	0
1527860224.289340000	24.5514	133	0
1527860224.292364000	24.5544	101	1
1527860228.981434000	29.2434	390	1
1527860228.981518000	29.2435	256	1
1527860228.998226000	29.2602	87	0
1527860229.515488000	29.7775	328	0
1527860229.515649000	29.7777	148	0
1527860229.518638000	29.7807	104	1
1527860229.519485000	29.7815	92	0
1527860229.519667000	29.7817	165	0
1527860229.522700000	29.7847	101	1
1527860229.705003000	29.967	391	1
1527860229.705077000	29.9671	273	1
1527860229.721652000	29.9837	87	0
1527860230.228305000	30.4903	255	0
1527860230.228471000	30.4905	148	0
1527860230.230662000	30.4927	104	1
1527860230.232648000	30.4947	92	0
1527860230.232836000	30.4949	160	0
1527860230.235666000	30.4977	101	1
1527860230.360349000	30.6224	994	1
1527860230.360443000	30.6225	271	1
1527860230.377202000	30.6392	87	0
1527860230.876849000	31.1389	232	0
1527860230.877001000	31.139	148	0
1527860230.879725000	31.1417	104	1
1527860230.881964000	31.144	92	0
1527860230.884706000	31.1467	98	1
1527860230.884915000	31.1469	187	0
1527860230.887707000	31.1497	98	1
1527860231.000351000	31.2624	590	1
1527860231.000413000	31.2624	269	1
1527860231.016556000	31.2786	87	0
1527860231.216359000	31.4784	281	0
1527860231.216655000	31.4787	148	0
1527860231.218728000	31.4807	104	1
1527860231.221932000	31.4839	92	0
1527860231.222124000	31.4841	159	0
1527860231.224764000	31.4868	101	1
1527860231.543496000	31.8055	793	1
1527860231.543569000	31.8056	270	1
1527860231.559980000	31.822	87	0
1527860232.072643000	32.3347	298	0
1527860232.072807000	32.3348	148	0
1527860232.075793000	32.3378	104	1
1527860232.075806000	32.3378	92	0
1527860232.076315000	32.3383	293	0
1527860232.078810000	32.3408	101	1
1527860232.236215000	32.4982	393	1
1527860232.236277000	32.4983	267	1
1527860232.253192000	32.5152	87	0
1527860232.771218000	33.0332	233	0
1527860232.771334000	33.0333	148	0
1527860232.773853000	33.0359	104	1
1527860232.776018000	33.038	92	0
1527860232.776146000	33.0382	274	0
1527860232.778886000	33.0409	101	1
1527860232.847512000	33.1095	394	1
1527860232.847584000	33.1096	268	1
1527860232.863748000	33.1258	87	0
1527860233.049486000	33.3115	282	0
1527860233.050315000	33.3123	148	0
1527860233.051913000	33.3139	104	1
1527860233.055670000	33.3177	92	0
1527860233.056623000	33.3186	335	0
1527860233.057829000	33.3198	101	1
1527860233.257055000	33.5191	395	1
1527860233.257129000	33.5191	266	1
1527860233.274322000	33.5363	87	0
1527860233.830685000	34.0927	302	0
1527860233.830847000	34.0929	148	0
1527860233.833883000	34.0959	104	1
1527860233.834948000	34.097	92	0
1527860233.835137000	34.0972	206	0
1527860233.837955000	34.1	101	1
1527860233.885481000	34.1475	395	1
1527860233.885573000	34.1476	275	1
1527860233.902034000	34.164	87	0
1527860234.421137000	34.6832	259	0
1527860234.421287000	34.6833	148	0
1527860234.423911000	34.6859	104	1
1527860234.425590000	34.6876	92	0
1527860234.425778000	34.6878	188	0
1527860234.427914000	34.6899	101	1
1527860234.565582000	34.8276	392	1
1527860234.565676000	34.8277	269	1
1527860234.581306000	34.8433	87	0
1527860234.729764000	34.9918	267	0
1527860234.729946000	34.992	148	0
1527860234.733007000	34.995	104	1
1527860234.733541000	34.9956	92	0
1527860234.733969000	34.996	338	0
1527860234.735946000	34.998	101	1
1527860234.985501000	35.2475	395	1
1527860234.985567000	35.2476	261	1
1527860235.001524000	35.2635	87	0
1527860235.507541000	35.7696	284	0
1527860235.507664000	35.7697	148	0
1527860235.509986000	35.772	104	1
1527860235.510666000	35.7727	92	0
1527860235.511085000	35.7731	267	0
1527860235.513043000	35.7751	101	1
1527860238.895134000	39.1571	395	1
1527860238.895208000	39.1572	262	1
1527860238.910971000	39.173	87	0
1527860239.414035000	39.6761	258	0
1527860239.414180000	39.6762	148	0
1527860239.417223000	39.6792	104	1
1527860239.418495000	39.6805	92	0
1527860239.418659000	39.6807	168	0
1527860239.421201000	39.6832	101	1
1527860239.500569000	39.7626	999	1
1527860239.500662000	39.7627	264	1
1527860239.517964000	39.78	87	0
1527860239.701621000	39.9636	235	0
1527860239.701923000	39.9639	148	0
1527860239.704170000	39.9662	104	1
1527860239.705737000	39.9678	92	0
1527860239.706179000	39.9682	226	0
1527860239.708190000	39.9702	101	1
1527860239.959906000	40.2219	391	1
1527860239.960001000	40.222	267	1
1527860239.976624000	40.2386	87	0
1527860240.163219000	40.4252	258	0
1527860240.163342000	40.4254	148	0
1527860240.166302000	40.4283	104	1
1527860240.166424000	40.4284	92	0
1527860240.166662000	40.4287	167	0
1527860240.169284000	40.4313	101	1
1527860240.385495000	40.6475	593	1
1527860240.385569000	40.6476	256	1
1527860240.405182000	40.6672	87	0
1527860240.536082000	40.7981	305	0
1527860240.536312000	40.7983	148	0
1527860240.539323000	40.8013	104	1
1527860240.539654000	40.8017	92	0
1527860240.540170000	40.8022	317	0
1527860240.542312000	40.8043	101	1
1527860242.761974000	43.024	770	1
1527860242.762067000	43.0241	1412	1
1527860242.762106000	43.0241	1412	1
1527860242.762141000	43.0242	1412	1
1527860242.762172000	43.0242	264	1
1527860242.778914000	43.0409	87	0
1527860242.964629000	43.2266	413	0
1527860242.966888000	43.2289	410	1
1527860242.966967000	43.229	259	1
1527860242.970787000	43.2328	80	0
1527860242.973421000	43.2354	98	1
1527860242.983521000	43.2455	87	0
1527860243.485404000	43.7474	281	0
1527860243.485554000	43.7476	148	0
1527860243.488414000	43.7504	104	1
1527860243.490397000	43.7524	92	0
1527860243.490598000	43.7526	276	0
1527860243.493420000	43.7554	101	1
1527860243.588561000	43.8506	394	1
1527860243.588625000	43.8506	257	1
1527860243.604573000	43.8666	87	0
1527860244.099211000	44.3612	298	0
1527860244.099327000	44.3613	148	0
1527860244.102432000	44.3644	104	1
1527860244.103518000	44.3655	92	0
1527860244.106485000	44.3685	98	1
1527860244.116929000	44.3789	211	0
1527860244.119506000	44.3815	98	1
1527860244.283361000	44.5454	395	1
1527860244.283440000	44.5455	260	1
1527860244.300997000	44.563	87	0
1527860244.888851000	45.1509	236	0
1527860244.889040000	45.1511	148	0
1527860244.891466000	45.1535	104	1
1527860244.893275000	45.1553	92	0
1527860244.893716000	45.1557	251	0
1527860244.895462000	45.1575	101	1
1527860245.008800000	45.2708	395	1
1527860245.008894000	45.2709	267	1
1527860245.024597000	45.2866	87	0
1527860245.154918000	45.4169	303	0
1527860245.155036000	45.4171	148	0
1527860245.157568000	45.4196	104	1
1527860245.160282000	45.4223	92	0
1527860245.160431000	45.4224	160	0
1527860245.163551000	45.4256	101	1
1527860245.242250000	45.5043	391	1
1527860245.242310000	45.5043	258	1
1527860245.259495000	45.5215	87	0
1527860245.770854000	46.0329	281	0
1527860245.770967000	46.033	148	0
1527860245.773538000	46.0356	104	1
1527860245.775282000	46.0373	92	0
1527860245.775498000	46.0375	115	0
1527860245.777589000	46.0396	101	1
1527860245.815712000	46.0777	392	1
1527860245.815774000	46.0778	257	1
1527860245.829832000	46.0918	100	0
1527860245.832563000	46.0946	87	0
1527860245.832621000	46.0946	98	1
1527860246.329372000	46.5914	256	0
1527860246.329519000	46.5915	148	0
1527860246.332567000	46.5946	104	1
1527860246.334240000	46.5963	92	0
1527860246.334343000	46.5964	90	0
1527860246.336618000	46.5986	101	1
1527860246.496088000	46.7581	394	1
1527860246.496148000	46.7582	270	1
1527860246.514278000	46.7763	87	0
1527860247.021826000	47.2838	265	0
1527860247.021952000	47.284	148	0
1527860247.024666000	47.2867	104	1
1527860247.026577000	47.2886	92	0
1527860247.026710000	47.2887	110	0
1527860247.029640000	47.2917	101	1
1527860247.205361000	47.4674	998	1
1527860247.205453000	47.4675	263	1
1527860247.224084000	47.4861	87	0
1527860247.718876000	47.9809	284	0
1527860247.719096000	47.9811	148	0
1527860247.721636000	47.9837	104	1
1527860247.723198000	47.9852	92	0
1527860247.723604000	47.9856	128	0
1527860247.725626000	47.9876	101	1
1527860247.875005000	48.137	592	1
1527860247.875094000	48.1371	264	1
1527860247.891861000	48.1539	87	0
1527860248.387704000	48.6497	258	0
1527860248.387826000	48.6498	148	0
1527860248.390760000	48.6528	104	1
1527860248.391630000	48.6536	92	0
1527860248.392428000	48.6544	233	0
1527860248.394731000	48.6567	101	1
1527860248.565095000	48.8271	793	1
1527860248.565188000	48.8272	261	1
1527860248.582285000	48.8443	87	0
1527860249.097751000	49.3598	256	0
1527860249.097850000	49.3599	148	0
1527860249.100716000	49.3627	104	1
1527860249.101747000	49.3638	92	0
1527860249.101942000	49.364	117	0
1527860249.104775000	49.3668	101	1
1527860249.205308000	49.4673	391	1
1527860249.205367000	49.4674	264	1
1527860249.228288000	49.4903	87	0
1527860249.359153000	49.6212	235	0
1527860249.359306000	49.6213	148	0
1527860249.361744000	49.6238	104	1
1527860249.362669000	49.6247	92	0
1527860249.362827000	49.6248	155	0
1527860249.365731000	49.6277	101	1
1527860249.464759000	49.7268	392	1
1527860249.464847000	49.7269	257	1
1527860249.481705000	49.7437	87	0
1527860249.991359000	50.2534	305	0
1527860249.991511000	50.2535	148	0
1527860249.993771000	50.2558	104	1
1527860249.994636000	50.2567	92	0
1527860249.994742000	50.2568	161	0
1527860249.997827000	50.2598	101	1
1527860250.108478000	50.3705	395	1
1527860250.108544000	50.3706	262	1
1527860250.124795000	50.3868	87	0
1527860250.629847000	50.8919	256	0
1527860250.630058000	50.8921	148	0
1527860250.632879000	50.8949	104	1
1527860250.634224000	50.8962	92	0
1527860250.634717000	50.8967	135	0
1527860250.636876000	50.8989	101	1
1527860250.735061000	50.9971	393	1
1527860250.735146000	50.9972	257	1
1527860250.752114000	51.0141	87	0
1527860250.880362000	51.1424	236	0
1527860250.880599000	51.1426	148	0
1527860250.883826000	51.1458	104	1
1527860250.885280000	51.1473	92	0
1527860250.885730000	51.1477	240	0
1527860250.887878000	51.1499	101	1
1527860250.964992000	51.227	393	1
1527860250.965065000	51.2271	257	1
1527860250.981754000	51.2438	87	0
1527860251.466060000	51.7281	241	1
1527860251.483045000	51.7451	87	0
1527860251.500344000	51.7624	279	0
1527860251.502909000	51.7649	104	1
1527860251.522368000	51.7844	148	0
1527860251.523531000	51.7855	239	0
1527860251.524852000	51.7869	101	1
1527860251.616200000	51.8782	391	1
1527860251.616262000	51.8783	261	1
1527860251.634023000	51.896	87	0
1527860251.999476000	52.2615	469	0
1527860251.999621000	52.2616	1412	0
1527860251.999787000	52.2618	995	0
1527860252.001418000	52.2634	92	0
1527860252.001857000	52.2639	119	0
1527860252.001972000	52.264	110	1
1527860252.004881000	52.2669	98	1
1527860252.161495000	52.4235	234	1
1527860252.177654000	52.4397	318	0
1527860252.177815000	52.4398	148	0
1527860252.180866000	52.4429	92	0
1527860252.181055000	52.4431	232	0
1527860252.182903000	52.4449	107	1
1527860252.292135000	52.5542	231	0
1527860252.292335000	52.5544	1412	0
1527860252.292506000	52.5545	993	0
1527860252.294966000	52.557	104	1
1527860252.294985000	52.557	92	0
1527860252.297878000	52.5599	98	1
1527860252.334949000	52.597	328	0
1527860252.337926000	52.5999	98	1
1527860252.466738000	52.7288	886	1
1527860252.483561000	52.7456	87	0
1527860252.555570000	52.8176	389	0
1527860252.555674000	52.8177	322	0
1527860252.555856000	52.8179	181	0
1527860252.556664000	52.8187	124	1
1527860252.560325000	52.8223	361	1
1527860252.573520000	52.8355	87	0
1527860252.578857000	52.8409	87	0
1527860252.701069000	52.9631	271	0
1527860252.701349000	52.9634	473	0
1527860252.701533000	52.9635	282	0
1527860252.704311000	52.9663	110	1
1527860252.839546000	53.1016	502	1
1527860252.839628000	53.1016	258	1
1527860252.856971000	53.119	87	0
1527860253.487691000	53.7497	336	0
1527860253.487805000	53.7498	148	0
1527860253.490389000	53.7524	104	1
1527860253.492127000	53.7541	92	0
1527860253.492250000	53.7543	244	0
1527860253.495377000	53.7574	101	1
1527860253.591756000	53.8538	793	1
1527860253.591846000	53.8539	264	1
1527860253.608984000	53.871	87	0
1527860253.725295000	53.9873	233	0
1527860253.725570000	53.9876	148	0
1527860253.728385000	53.9904	104	1
1527860253.729223000	53.9912	92	0
1527860253.729344000	53.9914	168	0
1527860253.732399000	53.9944	101	1
1527860253.827571000	54.0896	391	1
1527860253.827670000	54.0897	257	1
1527860253.845075000	54.1071	87	0
1527860253.984789000	54.2468	305	0
1527860253.984950000	54.247	148	0
1527860253.987412000	54.2494	104	1
1527860253.988617000	54.2506	92	0
1527860253.988730000	54.2507	291	0
1527860253.991426000	54.2534	101	1
1527860254.087368000	54.3494	392	1
1527860254.087443000	54.3495	259	1
1527860254.104690000	54.3667	87	0
1527860254.230336000	54.4924	259	0
1527860254.230499000	54.4925	148	0
1527860254.233478000	54.4955	92	0
1527860254.233505000	54.4955	104	1
1527860254.234182000	54.4962	221	0
1527860254.236483000	54.4985	101	1
1527860254.821913000	55.0839	396	1
1527860254.821993000	55.084	256	1
1527860254.838866000	55.1009	87	0
1527860254.960957000	55.223	233	0
1527860254.961125000	55.2231	148	0
1527860254.963443000	55.2255	104	1
1527860254.963569000	55.2256	92	0
1527860254.963983000	55.226	106	0
1527860254.966454000	55.2285	101	1
1527860255.067989000	55.33	394	1
1527860255.068079000	55.3301	261	1
1527860255.084906000	55.3469	87	0
1527860255.583967000	55.846	279	0
1527860255.584083000	55.8461	148	0
1527860255.586496000	55.8485	104	1
1527860255.587539000	55.8496	92	0
1527860255.587722000	55.8497	189	0
1527860255.590550000	55.8526	101	1
1527860255.786944000	56.049	395	1
1527860255.787005000	56.049	263	1
1527860255.803179000	56.0652	87	0
1527860255.982792000	56.2448	235	0
1527860255.982898000	56.2449	148	0
1527860255.985592000	56.2476	104	1
1527860255.986276000	56.2483	92	0
1527860255.986693000	56.2487	214	0
1527860255.988570000	56.2506	101	1
1527860256.237782000	56.4998	391	1
1527860256.237849000	56.4999	256	1
1527860256.254930000	56.5169	87	0
1527860256.365587000	56.6276	300	0
1527860256.365756000	56.6278	148	0
1527860256.368537000	56.6306	104	1
1527860256.369667000	56.6317	92	0
1527860256.369847000	56.6319	288	0
1527860256.372530000	56.6345	101	1
1527860256.456679000	56.7187	392	1
1527860256.456767000	56.7188	259	1
1527860256.473216000	56.7352	87	0
1527860256.614038000	56.8761	256	0
1527860256.614135000	56.8762	148	0
1527860256.616610000	56.8786	104	1
1527860256.617163000	56.8792	92	0
1527860256.617457000	56.8795	286	0
1527860256.619604000	56.8816	101	1
1527860257.037063000	57.2991	390	1
1527860257.037156000	57.2992	259	1
1527860257.053282000	57.3153	87	0
1527860257.556617000	57.8186	284	0
1527860257.556798000	57.8188	148	0
1527860257.559606000	57.8216	104	1
1527860257.559651000	57.8217	92	0
1527860257.559858000	57.8219	142	0
1527860257.562659000	57.8247	101	1
1527860257.677090000	57.9391	996	1
1527860257.677182000	57.9392	261	1
1527860257.693716000	57.9557	87	0
1527860257.816165000	58.0782	233	0
1527860257.816312000	58.0783	148	0
1527860257.818622000	58.0806	104	1
1527860257.821590000	58.0836	92	0
1527860257.821727000	58.0837	277	0
1527860257.824684000	58.0867	101	1
1527860257.897889000	58.1599	479	1
1527860257.897955000	58.16	259	1
1527860257.914073000	58.1761	87	0
1527860258.102641000	58.3647	258	0
1527860258.102737000	58.3648	148	0
1527860258.105693000	58.3677	104	1
1527860258.106242000	58.3683	92	0
1527860258.106785000	58.3688	172	0
1527860258.108693000	58.3707	101	1
1527860258.366897000	58.6289	499	1
1527860258.366956000	58.629	259	1
1527860258.383459000	58.6455	87	0
1527860258.894703000	59.1567	235	0
1527860258.894856000	59.1569	148	0
1527860258.897739000	59.1598	104	1
1527860258.898087000	59.1601	92	0
1527860258.898208000	59.1602	212	0
1527860258.900727000	59.1627	101	1
1527860259.926518000	60.1885	789	1
1527860259.926609000	60.1886	259	1
1527860259.942615000	60.2046	87	0
1527860260.059251000	60.3213	287	0
1527860260.059373000	60.3214	148	0
1527860260.061719000	60.3237	104	1
1527860260.063375000	60.3254	92	0
1527860260.063532000	60.3255	130	0
1527860260.065768000	60.3278	101	1
1527860260.146117000	60.4081	392	1
1527860260.146182000	60.4082	256	1
1527860260.162670000	60.4247	87	0
1527860260.673452000	60.9355	337	0
1527860260.673596000	60.9356	148	0
1527860260.676764000	60.9388	104	1
1527860260.677560000	60.9396	92	0
1527860260.677926000	60.9399	232	0
1527860260.679744000	60.9418	101	1
1527860260.986336000	61.2484	395	1
1527860260.986421000	61.2484	258	1
1527860261.004934000	61.2669	87	0
1527860261.154301000	61.4163	259	0
1527860261.154418000	61.4164	148	0
1527860261.156852000	61.4189	104	1
1527860261.158030000	61.42	92	0
1527860261.158155000	61.4202	202	0
1527860261.160849000	61.4229	101	1
1527860261.457077000	61.7191	396	1
1527860261.457166000	61.7192	256	1
1527860261.473201000	61.7352	87	0
1527860261.612229000	61.8742	305	0
1527860261.612378000	61.8744	148	0
1527860261.614862000	61.8769	104	1
1527860261.615841000	61.8779	92	0
1527860261.616372000	61.8784	329	0
1527860261.618878000	61.8809	101	1
1527860261.856398000	62.1184	391	1
1527860261.856459000	62.1185	258	1
1527860261.873785000	62.1358	87	0
1527860262.387550000	62.6496	258	0
1527860262.387674000	62.6497	148	0
1527860262.390937000	62.653	104	1
1527860262.391510000	62.6535	92	0
1527860262.391848000	62.6539	322	0
1527860262.393899000	62.6559	101	1
1527860262.476006000	62.738	395	1
1527860262.476060000	62.7381	257	1
1527860262.493222000	62.7552	87	0
1527860262.622105000	62.8841	235	0
1527860262.622269000	62.8843	148	0
1527860262.624874000	62.8869	104	1
1527860262.624888000	62.8869	92	0
1527860262.625457000	62.8875	218	0
1527860262.627916000	62.8899	101	1
1527860262.777188000	63.0392	391	1
1527860262.777249000	63.0393	256	1
1527860262.792889000	63.0549	87	0
1527860262.922854000	63.1849	258	0
1527860262.925935000	63.188	101	1
1527860262.930536000	63.1926	148	0
1527860262.930662000	63.1927	92	0
1527860262.930830000	63.1928	120	0
1527860262.932946000	63.195	104	1
1527860263.196237000	63.4583	396	1
1527860263.196293000	63.4583	263	1
1527860263.215925000	63.4779	87	0
1527860263.325718000	63.5877	258	0
1527860263.325921000	63.5879	148	0
1527860263.328025000	63.59	92	0
1527860263.328323000	63.5903	308	0
1527860263.328902000	63.5909	110	1
1527860263.527381000	63.7894	392	1
1527860263.527445000	63.7895	257	1
1527860263.544944000	63.807	87	0
1527860264.049547000	64.3116	277	0
1527860264.049716000	64.3117	148	0
1527860264.051924000	64.3139	104	1
1527860264.053580000	64.3156	92	0
1527860264.053769000	64.3158	191	0
1527860264.055928000	64.3179	101	1
1527860264.235322000	64.4973	1000	1
1527860264.235414000	64.4974	261	1
1527860264.252021000	64.514	87	0
1527860264.364724000	64.6267	282	0
1527860264.364838000	64.6269	148	0
1527860264.368033000	64.63	104	1
1527860264.368743000	64.6308	92	0
1527860264.368858000	64.6309	258	0
1527860264.372034000	64.634	101	1
1527860264.789694000	65.0517	481	1
1527860264.789782000	65.0518	257	1
1527860264.806065000	65.0681	87	0
1527860264.922743000	65.1848	261	0
1527860264.922921000	65.1849	148	0
1527860264.925914000	65.1879	92	0
1527860264.925985000	65.188	104	1
1527860264.926104000	65.1881	166	0
1527860264.928985000	65.191	101	1
1527860265.159432000	65.4214	499	1
1527860265.159522000	65.4215	258	1
1527860265.176656000	65.4387	87	0
1527860265.290717000	65.5527	258	0
1527860265.290816000	65.5528	148	0
1527860265.294077000	65.5561	104	1
1527860265.294620000	65.5566	92	0
1527860265.294745000	65.5568	93	0
1527860265.297069000	65.5591	101	1
1527860265.550465000	65.8125	789	1
1527860265.550534000	65.8125	261	1
1527860265.566482000	65.8285	87	0
1527860265.698613000	65.9606	236	0
1527860265.698737000	65.9608	148	0
1527860265.701056000	65.9631	104	1
1527860265.702039000	65.9641	92	0
1527860265.702170000	65.9642	278	0
1527860265.705096000	65.9671	101	1
1527860266.068774000	66.3308	392	1
1527860266.068869000	66.3309	257	1
1527860266.085600000	66.3476	87	0
1527860266.198889000	66.4609	256	0
1527860266.199007000	66.461	148	0
1527860266.202135000	66.4642	104	1
1527860266.202661000	66.4647	92	0
1527860266.203029000	66.465	138	0
1527860266.205142000	66.4672	101	1
1527860266.298403000	66.5604	394	1
1527860266.298465000	66.5605	260	1
1527860266.314727000	66.5767	87	0
1527860266.492244000	66.7543	263	0
1527860266.492412000	66.7544	148	0
1527860266.495116000	66.7571	104	1
1527860266.495586000	66.7576	92	0
1527860266.495779000	66.7578	244	0
1527860266.498065000	66.7601	101	1
1527860266.515243000	66.7773	391	1
1527860266.515321000	66.7773	263	1
1527860266.531942000	66.794	87	0
1527860266.665883000	66.9279	265	0
1527860266.665982000	66.928	148	0
1527860266.669104000	66.9311	92	0
1527860266.669199000	66.9312	104	1
1527860266.669214000	66.9312	186	0
1527860266.672151000	66.9342	101	1
1527860266.725452000	66.9875	390	1
1527860266.725543000	66.9876	257	1
1527860266.741656000	67.0037	87	0
1527860266.866163000	67.1282	279	0
1527860266.866473000	67.1285	148	0
1527860266.869175000	67.1312	104	1
1527860266.870725000	67.1327	92	0
1527860266.870831000	67.1328	219	0
1527860266.873189000	67.1352	101	1
1527860267.051500000	67.3135	390	1
1527860267.051560000	67.3136	260	1
1527860267.077016000	67.339	87	0
1527860267.083429000	67.3454	87	0
1527860267.550121000	67.8121	473	1
1527860267.550205000	67.8122	910	1
1527860267.557298000	67.8193	256	0
1527860267.557463000	67.8195	148	0
1527860267.560126000	67.8221	101	1
1527860267.560618000	67.8226	92	0
1527860267.560808000	67.8228	334	0
1527860267.563198000	67.8252	101	1
1527860267.567285000	67.8293	87	0
1527860267.651160000	67.9132	394	1
1527860267.651257000	67.9133	263	1
1527860267.667247000	67.9293	87	0
1527860267.710400000	67.9724	301	0
1527860267.713178000	67.9752	80	0
1527860267.713256000	67.9753	104	1
1527860267.716145000	67.9782	98	1
1527860267.802053000	68.0641	243	0
1527860267.802159000	68.0642	148	0
1527860267.804788000	68.0668	92	0
1527860267.804989000	68.067	150	0
1527860267.805174000	68.0672	107	1
1527860268.041766000	68.3038	394	1
1527860268.041857000	68.3039	256	1
1527860268.057996000	68.32	87	0
1527860268.203639000	68.4657	258	0
1527860268.203758000	68.4658	148	0
1527860268.206223000	68.4682	104	1
1527860268.207227000	68.4692	92	0
1527860268.207430000	68.4694	200	0
1527860268.210234000	68.4722	101	1
1527860268.485122000	68.7471	976	1
1527860268.485207000	68.7472	1412	1
1527860268.485232000	68.7472	1412	1
1527860268.485268000	68.7473	1412	1
1527860268.485319000	68.7473	1412	1
1527860268.485339000	68.7474	553	1
1527860268.502099000	68.7641	87	0
1527860268.512250000	68.7743	87	0
1527860268.615104000	68.8771	390	0
1527860268.618250000	68.8803	104	1
1527860268.620536000	68.8826	80	0
1527860268.623321000	68.8853	98	1
1527860268.812878000	69.0749	591	1
1527860268.812969000	69.075	259	1
1527860268.829183000	69.0912	87	0
1527860269.325217000	69.5872	323	0
1527860269.325405000	69.5874	148	0
1527860269.328221000	69.5902	104	1
1527860269.329265000	69.5913	92	0
1527860269.329597000	69.5916	117	0
1527860269.332251000	69.5943	101	1
1527860269.522289000	69.7843	792	1
1527860269.522368000	69.7844	258	1
1527860269.539554000	69.8016	87	0
1527860270.029221000	70.2912	284	0
1527860270.029335000	70.2914	148	0
1527860270.032326000	70.2943	104	1
1527860270.032880000	70.2949	92	0
1527860270.033003000	70.295	152	0
1527860270.035311000	70.2973	101	1
1527860270.162881000	70.4249	391	1
1527860270.162942000	70.425	260	1
1527860270.178826000	70.4408	87	0
1527860270.326460000	70.5885	259	0
1527860270.326912000	70.5889	148	0
1527860270.329314000	70.5913	104	1
1527860270.330285000	70.5923	92	0
1527860270.330749000	70.5928	267	0
1527860270.333313000	70.5953	101	1
1527860270.662681000	70.9247	392	1
1527860270.662774000	70.9248	258	1
1527860270.680979000	70.943	87	0
1527860270.804958000	71.067	236	0
1527860270.805069000	71.0671	148	0
1527860270.808108000	71.0701	92	0
1527860270.808379000	71.0704	107	1
1527860270.808591000	71.0706	253	0
1527860270.811346000	71.0734	98	1
1527860271.108271000	71.3703	392	1
1527860271.108372000	71.3704	259	1
1527860271.125051000	71.3871	87	0
1527860271.247937000	71.51	258	0
1527860271.248050000	71.5101	148	0
1527860271.250353000	71.5124	104	1
1527860271.252007000	71.514	92	0
1527860271.252323000	71.5143	112	0
1527860271.254355000	71.5164	101	1
1527860271.363799000	71.6258	395	1
1527860271.363890000	71.6259	257	1
1527860271.380194000	71.6422	87	0
1527860271.384581000	71.6466	87	0
1527860271.486897000	71.7489	323	1
1527860271.487003000	71.749	1412	1
1527860271.487042000	71.7491	1412	1
1527860271.487076000	71.7491	1412	1
1527860271.487113000	71.7491	1412	1
1527860271.487154000	71.7492	1412	1
1527860271.487187000	71.7492	1412	1
1527860271.487221000	71.7492	1412	1
1527860271.487255000	71.7493	1412	1
1527860271.487288000	71.7493	1412	1
1527860271.487323000	71.7493	1412	1
1527860271.487359000	71.7494	1412	1
1527860271.487392000	71.7494	1412	1
1527860271.489371000	71.7514	1412	1
1527860271.489428000	71.7514	145	1
1527860271.497271000	71.7593	264	0
1527860271.497447000	71.7595	148	0
1527860271.500076000	71.7621	92	0
1527860271.500346000	71.7624	104	1
1527860271.503988000	71.766	288	0
1527860271.506383000	71.7684	98	1
1527860271.506691000	71.7687	87	0
1527860271.511252000	71.7733	87	0
1527860271.622869000	71.8849	409	1
1527860271.622945000	71.885	257	1
1527860271.639113000	71.9011	87	0
1527860271.671572000	71.9336	376	0
1527860271.674400000	71.9364	101	1
1527860271.679272000	71.9413	80	0
1527860271.682407000	71.9444	98	1
1527860271.750327000	72.0123	323	0
1527860271.750606000	72.0126	148	0
1527860271.753372000	72.0154	101	1
1527860271.754976000	72.017	92	0
1527860271.755100000	72.0171	189	0
1527860271.757415000	72.0194	101	1
1527860272.383688000	72.6457	395	1
1527860272.383772000	72.6458	260	1
1527860272.400382000	72.6624	87	0
1527860272.518942000	72.781	254	0
1527860272.519058000	72.7811	148	0
1527860272.522469000	72.7845	92	0
1527860272.522529000	72.7845	104	1
1527860272.522660000	72.7847	224	0
1527860272.525500000	72.7875	101	1
1527860272.611105000	72.8731	393	1
1527860272.611199000	72.8732	262	1
1527860272.626921000	72.8889	87	0
1527860272.756802000	73.0188	302	0
1527860272.756960000	73.019	148	0
1527860272.759422000	73.0214	104	1
1527860272.759621000	73.0216	92	0
1527860272.759811000	73.0218	294	0
1527860272.762412000	73.0244	101	1
1527860272.945848000	73.2079	390	1
1527860272.945940000	73.208	258	1
1527860272.964054000	73.2261	87	0
1527860273.483649000	73.7457	258	0
1527860273.483806000	73.7458	148	0
1527860273.486472000	73.7485	104	1
1527860273.487821000	73.7498	92	0
1527860273.488105000	73.7501	171	0
1527860273.490497000	73.7525	101	1
1527860273.525797000	73.7878	391	1
1527860273.525871000	73.7879	258	1
1527860273.544223000	73.8062	87	0
1527860274.048206000	74.3102	235	0
1527860274.048319000	74.3103	148	0
1527860274.051591000	74.3136	104	1
1527860274.052714000	74.3147	92	0
1527860274.052848000	74.3149	202	0
1527860274.055582000	74.3176	101	1
1527860274.158999000	74.421	995	1
1527860274.159064000	74.4211	258	1
1527860274.177012000	74.439	87	0
1527860274.451568000	74.7136	258	0
1527860274.451709000	74.7137	148	0
1527860274.454623000	74.7166	104	1
1527860274.456039000	74.7181	92	0
1527860274.456528000	74.7185	121	0
1527860274.458605000	74.7206	101	1
1527860275.304193000	75.5662	593	1
1527860275.304254000	75.5663	256	1
1527860275.320624000	75.5826	87	0
1527860275.450778000	75.7128	323	0
1527860275.450871000	75.7129	148	0
1527860275.453643000	75.7157	104	1
1527860275.455271000	75.7173	92	0
1527860275.455728000	75.7177	207	0
1527860275.457635000	75.7197	101	1
1527860275.771187000	76.0332	789	1
1527860275.771265000	76.0333	260	1
1527860275.787627000	76.0496	87	0
1527860275.987304000	76.2493	284	0
1527860275.987419000	76.2494	148	0
1527860275.990616000	76.2526	104	1
1527860275.990828000	76.2528	92	0
1527860275.991288000	76.2533	162	0
1527860275.993662000	76.2557	101	1
1527860276.060817000	76.3228	395	1
1527860276.060908000	76.3229	261	1
1527860276.077018000	76.339	87	0
1527860276.208018000	76.47	256	0
1527860276.208217000	76.4702	148	0
1527860276.210691000	76.4727	104	1
1527860276.212282000	76.4743	92	0
1527860276.212389000	76.4744	159	0
1527860276.214678000	76.4767	101	1
1527860276.557293000	76.8193	390	1
1527860276.557389000	76.8194	260	1
1527860276.573245000	76.8353	87	0
1527860276.713907000	76.9759	235	0
1527860276.714069000	76.9761	148	0
1527860276.716656000	76.9787	104	1
1527860276.717447000	76.9795	92	0
1527860276.717711000	76.9797	164	0
1527860276.720732000	76.9827	101	1
1527860277.347114000	77.6091	391	1
1527860277.347175000	77.6092	261	1
1527860277.364646000	77.6267	87	0
1527860277.876588000	78.1386	255	0
1527860277.876698000	78.1387	148	0
1527860277.879791000	78.1418	104	1
1527860277.882360000	78.1444	92	0
1527860277.882517000	78.1445	188	0
1527860277.884769000	78.1468	101	1
1527860278.037523000	78.2995	390	1
1527860278.037583000	78.2996	261	1
1527860278.054046000	78.3161	87	0
1527860278.194236000	78.4563	284	0
1527860278.194338000	78.4564	148	0
1527860278.196810000	78.4588	104	1
1527860278.199089000	78.4611	92	0
1527860278.199223000	78.4612	317	0
1527860278.201794000	78.4638	101	1
1527860279.086163000	79.3482	393	1
1527860279.086259000	79.3483	258	1
1527860279.103334000	79.3653	87	0
1527860279.224757000	79.4868	259	0
1527860279.224884000	79.4869	148	0
1527860279.227613000	79.4896	104	1
1527860279.228658000	79.4907	92	0
1527860279.229463000	79.4915	178	0
1527860279.231597000	79.4936	101	1
1527860279.394030000	79.656	396	1
1527860279.394090000	79.6561	259	1
1527860279.410320000	79.6723	87	0
1527860279.563792000	79.8258	233	0
1527860279.563961000	79.826	148	0
1527860279.566591000	79.8286	104	1
1527860279.568564000	79.8306	92	0
1527860279.568916000	79.8309	234	0
1527860279.571613000	79.8336	101	1
1527860279.832941000	80.095	391	1
1527860279.833002000	80.095	259	1
1527860279.849001000	80.111	87	0
1527860279.970917000	80.2329	313	0
1527860279.971085000	80.2331	148	0
1527860279.973713000	80.2357	104	1
1527860279.975292000	80.2373	92	0
1527860279.975478000	80.2375	113	0
1527860279.977685000	80.2397	101	1
1527860280.298504000	80.5605	395	1
1527860280.298570000	80.5606	262	1
1527860280.314672000	80.5767	87	0
1527860280.813297000	81.0753	256	0
1527860280.813414000	81.0754	148	0
1527860280.815689000	81.0777	104	1
1527860280.817361000	81.0794	92	0
1527860280.817804000	81.0798	172	0
1527860280.819729000	81.0817	101	1
1527860280.868723000	81.1307	391	1
1527860280.868812000	81.1308	262	1
1527860280.886313000	81.1483	87	0
1527860281.401918000	81.6639	328	0
1527860281.402028000	81.664	148	0
1527860281.404701000	81.6667	104	1
1527860281.406734000	81.6687	92	0
1527860281.406898000	81.6689	300	0
1527860281.409765000	81.6718	101	1
1527860281.487939000	81.75	1000	1
1527860281.488012000	81.75	260	1
1527860281.505455000	81.7675	87	0
1527860282.020801000	82.2828	232	0
1527860282.021420000	82.2834	148	0
1527860282.023738000	82.2858	104	1
1527860282.024719000	82.2867	92	0
1527860282.026199000	82.2882	268	0
1527860282.027802000	82.2898	101	1
1527860282.200114000	82.4621	590	1
1527860282.200192000	82.4622	263	1
1527860282.217467000	82.4795	87	0
1527860282.563599000	82.8256	255	0
1527860282.563705000	82.8257	148	0
1527860282.566840000	82.8289	104	1
1527860282.569090000	82.8311	92	0
1527860282.569799000	82.8318	107	0
1527860282.571853000	82.8339	101	1
1527860282.828199000	83.0902	788	1
1527860282.828282000	83.0903	262	1
1527860282.846385000	83.1084	87	0
1527860282.989002000	83.251	233	0
1527860282.989109000	83.2511	148	0
1527860282.991878000	83.2539	104	1
1527860282.993678000	83.2557	92	0
1527860282.993781000	83.2558	205	0
1527860282.996856000	83.2589	101	1
1527860283.321093000	83.5831	390	1
1527860283.321171000	83.5832	258	1
1527860283.337319000	83.5993	87	0
1527860283.467632000	83.7296	323	0
1527860283.467795000	83.7298	148	0
1527860283.470820000	83.7328	104	1
1527860283.473245000	83.7353	92	0
1527860283.473598000	83.7356	90	0
1527860283.475819000	83.7378	101	1
1527860283.592286000	83.8543	392	1
1527860283.592374000	83.8544	260	1
1527860283.609089000	83.8711	87	0
1527860284.129647000	84.3917	305	0
1527860284.129764000	84.3918	148	0
1527860284.132677000	84.3947	92	0
1527860284.132890000	84.3949	107	1
1527860284.132903000	84.3949	312	0
1527860284.135922000	84.3979	98	1
1527860284.336353000	84.5984	395	1
1527860284.336436000	84.5985	261	1
1527860284.352495000	84.6145	87	0
1527860284.475850000	84.7379	236	0
1527860284.476079000	84.7381	148	0
1527860284.478977000	84.741	104	1
1527860284.479536000	84.7416	92	0
1527860284.479656000	84.7417	206	0
1527860284.481949000	84.744	101	1
1527860284.605485000	84.8675	392	1
1527860284.605551000	84.8676	260	1
1527860284.625527000	84.8875	87	0
1527860284.742586000	85.0046	232	0
1527860284.742684000	85.0047	148	0
1527860284.745958000	85.008	104	1
1527860284.747150000	85.0092	92	0
1527860284.747344000	85.0094	299	0
1527860284.749946000	85.012	101	1
1527860284.827159000	85.0892	393	1
1527860284.827252000	85.0893	258	1
1527860284.843843000	85.1059	87	0
1527860284.981403000	85.2434	235	0
1527860284.981550000	85.2436	148	0
1527860284.983931000	85.2459	104	1
1527860284.984890000	85.2469	92	0
1527860284.985217000	85.2472	99	0
1527860284.987928000	85.2499	101	1
1527860285.108487000	85.3705	394	1
1527860285.108563000	85.3706	259	1
1527860285.126648000	85.3887	87	0
1527860285.131574000	85.3936	87	0
1527860285.636391000	85.8984	286	0
1527860285.636517000	85.8985	148	0
1527860285.638963000	85.901	107	1
1527860285.640863000	85.9029	92	0
1527860285.640966000	85.903	228	0
1527860285.644017000	85.906	101	1
1527860285.696625000	85.9586	392	1
1527860285.696688000	85.9587	263	1
1527860285.712985000	85.975	87	0
1527860285.847939000	86.11	236	0
1527860285.848067000	86.1101	148	0
1527860285.850962000	86.113	104	1
1527860285.851531000	86.1135	92	0
1527860285.851923000	86.1139	137	0
1527860285.854039000	86.1161	101	1
1527860285.958324000	86.2203	392	1
1527860285.958412000	86.2204	261	1
1527860285.974797000	86.2368	87	0
1527860286.480395000	86.7424	255	0
1527860286.480626000	86.7426	148	0
1527860286.483051000	86.7451	104	1
1527860286.484581000	86.7466	92	0
1527860286.485448000	86.7475	293	0
1527860286.487071000	86.7491	101	1
1527860286.607882000	86.8699	393	1
1527860286.607975000	86.87	265	1
1527860286.625289000	86.8873	87	0
1527860286.749936000	87.012	311	0
1527860286.750655000	87.0127	148	0
1527860286.751745000	87.0138	92	0
1527860286.752291000	87.0143	231	0
1527860286.752998000	87.015	110	1
1527860287.267481000	87.5295	995	1
1527860287.267546000	87.5296	261	1
1527860287.284045000	87.5461	87	0
1527860287.422585000	87.6846	258	0
1527860287.423126000	87.6851	148	0
1527860287.425048000	87.6871	104	1
1527860287.426080000	87.6881	92	0
1527860287.428288000	87.6903	294	0
1527860287.429032000	87.691	101	1
1527860287.478151000	87.7402	588	1
1527860287.478247000	87.7403	258	1
1527860287.494530000	87.7565	87	0
1527860287.630751000	87.8928	305	0
1527860287.631248000	87.8933	158	0
1527860287.631555000	87.8936	157	0
1527860287.633065000	87.8951	107	1
1527860287.698457000	87.9605	794	1
1527860287.698533000	87.9605	262	1
1527860287.714907000	87.9769	87	0
1527860287.828307000	88.0903	235	0
1527860287.828418000	88.0904	148	0
1527860287.831154000	88.0932	104	1
1527860287.832298000	88.0943	92	0
1527860287.832484000	88.0945	289	0
1527860287.835097000	88.0971	101	1
1527860287.919346000	88.1814	391	1
1527860287.919437000	88.1815	259	1
1527860287.937766000	88.1998	87	0
1527860288.445690000	88.7077	255	0
1527860288.445814000	88.7078	148	0
1527860288.448182000	88.7102	104	1
1527860288.449173000	88.7112	92	0
1527860288.449535000	88.7115	89	0
1527860288.452178000	88.7142	101	1
1527860288.629544000	88.8916	393	1
1527860288.629635000	88.8917	264	1
1527860288.645901000	88.9079	87	0
1527860289.177556000	89.4396	256	0
1527860289.177678000	89.4397	148	0
1527860289.180161000	89.4422	104	1
1527860289.181177000	89.4432	92	0
1527860289.181345000	89.4434	290	0
1527860289.184212000	89.4462	101	1
1527860289.261540000	89.5236	394	1
1527860289.261631000	89.5236	268	1
1527860289.278274000	89.5403	87	0
1527860289.419026000	89.681	258	0
1527860289.419123000	89.6811	148	0
1527860289.422263000	89.6843	104	1
1527860289.422281000	89.6843	92	0
1527860289.422465000	89.6845	228	0
1527860289.425222000	89.6872	101	1
1527860289.750394000	90.0124	395	1
1527860289.750456000	90.0125	260	1
1527860289.767291000	90.0293	87	0
1527860290.002403000	90.2644	275	0
1527860290.002516000	90.2645	148	0
1527860290.005189000	90.2672	104	1
1527860290.005269000	90.2673	92	0
1527860290.005497000	90.2675	330	0
1527860290.008195000	90.2702	101	1
1527860290.188736000	90.4508	390	1
1527860290.188809000	90.4508	260	1
1527860290.207793000	90.4698	87	0
1527860290.352598000	90.6146	307	0
1527860290.352759000	90.6148	148	0
1527860290.355212000	90.6172	104	1
1527860290.360850000	90.6229	92	0
1527860290.361027000	90.623	127	0
1527860290.363210000	90.6252	101	1
1527860290.382954000	90.645	307	0
1527860290.386319000	90.6483	98	1
1527860290.718479000	90.9805	392	1
1527860290.718572000	90.9806	260	1
1527860290.747234000	91.0092	392	1
1527860290.747775000	91.0098	87	0
1527860290.764655000	91.0267	87	0
1527860290.872312000	91.1343	235	0
1527860290.872484000	91.1345	148	0
1527860290.875248000	91.1373	107	1
1527860290.876543000	91.1386	92	0
1527860290.876660000	91.1387	143	0
1527860290.879304000	91.1413	101	1
1527860291.128595000	91.3906	395	1
1527860291.128679000	91.3907	259	1
1527860291.153520000	91.4155	87	0
1527860291.281844000	91.5439	255	0
1527860291.281961000	91.544	148	0
1527860291.284333000	91.5463	104	1
1527860291.285046000	91.5471	92	0
1527860291.285387000	91.5474	177	0
1527860291.288389000	91.5504	101	1
1527860291.367693000	91.6297	394	1
1527860291.367786000	91.6298	261	1
1527860291.383765000	91.6458	87	0
1527860291.516518000	91.7785	235	0
1527860291.516774000	91.7788	148	0
1527860291.519328000	91.7813	104	1
1527860291.519875000	91.7819	92	0
1527860291.519980000	91.782	119	0
1527860291.522336000	91.7844	101	1
1527860291.600392000	91.8624	998	1
1527860291.600479000	91.8625	258	1
1527860291.617383000	91.8794	87	0
1527860291.808397000	92.0704	263	0
1527860291.808556000	92.0706	148	0
1527860291.811347000	92.0734	104	1
1527860291.812446000	92.0745	92	0
1527860291.812847000	92.0749	192	0
1527860291.815318000	92.0773	101	1
1527860291.940651000	92.2027	589	1
1527860291.940711000	92.2027	261	1
1527860291.958163000	92.2202	87	0
1527860292.076882000	92.3389	256	0
1527860292.076974000	92.339	148	0
1527860292.079314000	92.3413	104	1
1527860292.080300000	92.3423	92	0
1527860292.080497000	92.3425	240	0
1527860292.083319000	92.3453	101	1
1527860292.200385000	92.4624	403	1
1527860292.200478000	92.4625	259	1
1527860292.231344000	92.4934	403	1
1527860292.238653000	92.5007	87	0
1527860292.275316000	92.5373	87	0
1527860292.350834000	92.6128	233	0
1527860292.350946000	92.613	148	0
1527860292.353350000	92.6154	107	1
1527860292.354510000	92.6165	92	0
1527860292.354690000	92.6167	103	0
1527860292.357341000	92.6194	101	1
1527860292.680935000	92.943	780	1
1527860292.681027000	92.943	266	1
1527860292.697479000	92.9595	87	0
1527860292.822525000	93.0845	313	0
1527860292.822629000	93.0846	148	0
1527860292.825376000	93.0874	104	1
1527860292.827019000	93.089	92	0
1527860292.827137000	93.0892	308	0
1527860292.829373000	93.0914	101	1
1527860292.953142000	93.2152	392	1
1527860292.953204000	93.2152	259	1
1527860292.970653000	93.2327	87	0
1527860293.087965000	93.35	255	0
1527860293.088108000	93.3501	148	0
1527860293.090388000	93.3524	104	1
1527860293.091242000	93.3533	92	0
1527860293.091417000	93.3534	235	0
1527860293.094419000	93.3564	101	1
1527860293.182764000	93.4448	389	1
1527860293.182830000	93.4448	260	1
1527860293.199964000	93.462	87	0
1527860293.317958000	93.58	305	0
1527860293.318070000	93.5801	148	0
1527860293.320422000	93.5824	104	1
1527860293.321127000	93.5831	92	0
1527860293.321612000	93.5836	326	0
1527860293.323419000	93.5854	101	1
1527860294.303051000	94.5651	391	1
1527860294.303147000	94.5652	260	1
1527860294.320096000	94.5821	87	0
1527860294.479976000	94.742	259	0
1527860294.480093000	94.7421	148	0
1527860294.482545000	94.7446	104	1
1527860294.486991000	94.749	92	0
1527860294.487123000	94.7491	336	0
1527860294.489536000	94.7516	101	1
1527860294.499074000	94.7611	259	0
1527860294.501521000	94.7635	98	1
1527860294.594889000	94.8569	392	1
1527860294.594950000	94.857	259	1
1527860294.611152000	94.8732	87	0
1527860294.733935000	94.996	232	0
1527860294.734032000	94.996	148	0
1527860294.736532000	94.9985	104	1
1527860294.737691000	94.9997	92	0
1527860294.738502000	95.0005	140	0
1527860294.740531000	95.0025	101	1
1527860295.014193000	95.2762	393	1
1527860295.014269000	95.2763	263	1
1527860295.030898000	95.2929	87	0
1527860295.036760000	95.2988	87	0
1527860295.152538000	95.4146	259	0
1527860295.152685000	95.4147	148	0
1527860295.155551000	95.4176	107	1
1527860295.155859000	95.4179	92	0
1527860295.156471000	95.4185	264	0
1527860295.158551000	95.4206	101	1
1527860295.673642000	95.9357	394	1
1527860295.673718000	95.9357	264	1
1527860295.690079000	95.9521	87	0
1527860295.823034000	96.085	258	0
1527860295.823236000	96.0853	148	0
1527860295.825605000	96.0876	104	1
1527860295.827860000	96.0899	92	0
1527860295.828148000	96.0902	235	0
1527860295.830590000	96.0926	101	1
1527860296.043901000	96.3059	395	1
1527860296.043992000	96.306	260	1
1527860296.060184000	96.3222	87	0
1527860296.065844000	96.3279	87	0
1527860296.184307000	96.4463	300	0
1527860296.184431000	96.4464	148	0
1527860296.187625000	96.4496	107	1
1527860296.188284000	96.4503	92	0
1527860296.188759000	96.4508	293	0
1527860296.190613000	96.4526	101	1
1527860296.352780000	96.6148	394	1
1527860296.352846000	96.6149	259	1
1527860296.366591000	96.6286	100	0
1527860296.369633000	96.6316	98	1
1527860296.496264000	96.7583	284	0
1527860296.496380000	96.7584	148	0
1527860296.499642000	96.7617	101	1
1527860296.500658000	96.7627	92	0
1527860296.500893000	96.7629	95	0
1527860296.503647000	96.7657	101	1
1527860296.783182000	97.0452	999	1
1527860296.783245000	97.0453	261	1
1527860296.802480000	97.0645	87	0
1527860297.357165000	97.6192	260	0
1527860297.357279000	97.6193	148	0
1527860297.359628000	97.6216	104	1
1527860297.361659000	97.6237	92	0
1527860297.362899000	97.6249	113	0
1527860297.364678000	97.6267	101	1
1527860297.405883000	97.6679	590	1
1527860297.405955000	97.668	264	1
1527860297.433773000	97.6958	87	0
1527860297.564088000	97.8261	232	0
1527860297.564191000	97.8262	148	0
1527860297.566584000	97.8286	92	0
1527860297.566659000	97.8287	104	1
1527860297.566712000	97.8287	304	0
1527860297.569688000	97.8317	101	1
1527860297.823791000	98.0858	401	1
1527860297.823851000	98.0859	259	1
1527860297.840561000	98.1026	87	0
1527860297.880012000	98.142	691	1
1527860297.880113000	98.1421	1412	1
1527860297.880150000	98.1422	1412	1
1527860297.880178000	98.1422	1412	1
1527860297.880200000	98.1422	1134	1
1527860297.897690000	98.1597	87	0
1527860297.996480000	98.2585	232	0
1527860297.996638000	98.2587	148	0
1527860297.999663000	98.2617	107	1
1527860298.000165000	98.2622	92	0
1527860298.000865000	98.2629	90	0
1527860298.002178000	98.2642	393	0
1527860298.002887000	98.2649	104	1
1527860298.008549000	98.2706	80	0
1527860298.011650000	98.2737	98	1
1527860298.194097000	98.4561	390	1
1527860298.194190000	98.4562	260	1
1527860298.210947000	98.473	87	0
1527860298.400505000	98.6625	282	0
1527860298.400610000	98.6626	148	0
1527860298.403817000	98.6658	104	1
1527860298.405220000	98.6672	92	0
1527860298.405846000	98.6679	180	0
1527860298.407738000	98.6698	101	1
1527860298.724057000	98.9861	392	1
1527860298.724117000	98.9861	261	1
1527860298.740963000	99.003	87	0
1527860298.879211000	99.1412	315	0
1527860298.879321000	99.1413	148	0
1527860298.881703000	99.1437	104	1
1527860298.882360000	99.1444	92	0
1527860298.882531000	99.1445	190	0
1527860298.884767000	99.1468	101	1
1527860298.948132000	99.2101	393	1
1527860298.948194000	99.2102	263	1
1527860298.965261000	99.2273	87	0
1527860299.098649000	99.3607	258	0
1527860299.098747000	99.3608	148	0
1527860299.101805000	99.3638	104	1
1527860299.101886000	99.3639	92	0
1527860299.102094000	99.3641	174	0
1527860299.104807000	99.3668	101	1
1527860299.274148000	99.5362	395	1
1527860299.274240000	99.5363	258	1
1527860299.289941000	99.552	87	0
1527860299.412298000	99.6743	303	0
1527860299.412409000	99.6744	148	0
1527860299.414808000	99.6768	104	1
1527860299.417601000	99.6796	92	0
1527860299.418214000	99.6802	312	0
1527860299.420817000	99.6828	101	1
1527860299.803089000	100.065	394	1
1527860299.803149000	100.065	262	1
1527860299.820367000	100.082	87	0
1527860299.940627000	100.203	233	0
1527860299.940741000	100.203	148	0
1527860299.943795000	100.206	92	0
1527860299.943865000	100.206	104	1
1527860299.943901000	100.206	335	0
1527860299.946824000	100.209	101	1
1527860300.063224000	100.325	390	1
1527860300.063305000	100.325	259	1
1527860300.080576000	100.343	87	0
1527860300.219127000	100.481	259	0
1527860300.219252000	100.481	148	0
1527860300.221787000	100.484	104	1
1527860300.222824000	100.485	92	0
1527860300.223011000	100.485	240	0
1527860300.225785000	100.488	101	1
1527860300.274277000	100.536	396	1
1527860300.274365000	100.536	265	1
1527860300.291712000	100.554	87	0
1527860300.295052000	100.557	87	0
1527860300.424095000	100.686	236	0
1527860300.424601000	100.687	148	0
1527860300.426802000	100.689	107	1
1527860300.428647000	100.691	92	0
1527860300.428762000	100.691	134	0
1527860300.431851000	100.694	101	1
1527860300.496931000	100.759	392	1
1527860300.496996000	100.759	259	1
[truncated: 235 more rows]
