# Supplementary material for: Method for multi-task learning fusion network traffic classification to address small sample labels
Source: Sci Rep. 2024 Jan 30;14:2518. doi: 10.1038/s41598-024-51933-8 (PMC10827795; doi:10.1038/s41598-024-51933-8)
Supplement: Supplementary file 2 — Supplementary Information 2. [file 41598_2024_51933_MOESM2_ESM.zip › QUIC Dataset/QUIC Dataset/pretraining/Google Doc/GoogleDoc-1129.txt]

1527956739.735591000	0	274	1
1527956739.756470000	0.020879	69	0
1527956740.167463000	0.431872	375	0
1527956740.167777000	0.432186	1392	0
1527956740.168036000	0.432445	1392	0
1527956740.168104000	0.432513	1392	0
1527956740.168107000	0.432516	160	0
1527956740.168450000	0.432859	1392	0
1527956740.168518000	0.432927	1392	0
1527956740.168665000	0.433074	1392	0
1527956740.168667000	0.433076	168	0
1527956740.168813000	0.433222	705	0
1527956740.169169000	0.433578	1392	0
1527956740.169441000	0.43385	110	1
1527956740.169475000	0.433884	1392	0
1527956740.169731000	0.43414	674	0
1527956740.170844000	0.435253	86	1
1527956740.171188000	0.435597	1392	0
1527956740.171289000	0.435698	1392	0
1527956740.171472000	0.435881	1392	0
1527956740.171480000	0.435889	168	0
1527956740.171559000	0.435968	1177	0
1527956740.172887000	0.437296	92	1
1527956740.175577000	0.439986	1392	0
1527956740.175858000	0.440267	1392	0
1527956740.176050000	0.440459	1392	0
1527956740.176053000	0.440462	168	0
1527956740.176233000	0.440642	1218	0
1527956740.176557000	0.440966	1392	0
1527956740.176559000	0.440968	233	0
1527956740.177822000	0.442231	98	1
1527956740.178980000	0.443389	1392	0
1527956740.179068000	0.443477	782	0
1527956740.179400000	0.443809	1392	0
1527956740.179579000	0.443988	981	0
1527956740.182427000	0.446836	89	1
1527956740.183686000	0.448095	1392	0
1527956740.183955000	0.448364	1392	0
1527956740.184270000	0.448679	1392	0
1527956740.184274000	0.448683	168	0
1527956740.184607000	0.449016	1392	0
1527956740.184614000	0.449023	151	0
1527956740.188603000	0.453012	1392	0
1527956740.188719000	0.453128	1392	0
1527956740.188953000	0.453362	1392	0
1527956740.188956000	0.453365	180	0
1527956740.197945000	0.462354	107	1
1527956740.221278000	0.485687	1392	0
1527956740.221280000	0.485689	150	0
1527956740.221396000	0.485805	1392	0
1527956740.221536000	0.485945	1392	0
1527956740.221656000	0.486065	1392	0
1527956740.221723000	0.486132	876	0
1527956740.221969000	0.486378	1392	0
1527956740.222043000	0.486452	1392	0
1527956740.222355000	0.486764	1392	0
1527956740.222357000	0.486766	168	0
1527956740.222498000	0.486907	107	1
1527956740.222534000	0.486943	830	0
1527956740.223857000	0.488266	80	1
1527956740.678252000	0.942661	740	1
1527956740.678356000	0.942765	1392	1
1527956740.678381000	0.94279	886	1
1527956740.685226000	0.949635	198	1
1527956740.700012000	0.964421	69	0
1527956740.704218000	0.968627	69	0
1527956740.918906000	1.18332	148	1
1527956740.939119000	1.20353	69	0
1527956741.003824000	1.26823	483	1
1527956741.004612000	1.26902	699	1
1527956741.024545000	1.28895	69	0
1527956741.024670000	1.28908	376	0
1527956741.027642000	1.29205	60	0
1527956741.027874000	1.29228	89	1
1527956741.042983000	1.30739	380	0
1527956741.043226000	1.30764	1097	0
1527956741.045698000	1.31011	83	1
1527956741.045944000	1.31035	72	0
1527956741.046746000	1.31116	249	0
1527956741.047861000	1.31227	83	1
1527956741.051585000	1.31599	323	0
1527956741.051924000	1.31633	1392	0
1527956741.052136000	1.31655	1392	0
1527956741.052221000	1.31663	1392	0
1527956741.052223000	1.31663	160	0
1527956741.052484000	1.31689	1392	0
1527956741.052553000	1.31696	1392	0
1527956741.052728000	1.31714	1051	0
1527956741.054079000	1.31849	101	1
1527956741.056034000	1.32044	72	0
1527956741.056536000	1.32095	234	0
1527956741.066041000	1.33045	83	1
1527956741.218202000	1.48261	493	0
1527956741.218204000	1.48261	60	0
1527956741.220072000	1.48448	83	1
1527956741.247528000	1.51194	1392	0
1527956741.247531000	1.51194	140	0
1527956741.250056000	1.51447	83	1
1527956741.392267000	1.65668	375	1
1527956741.414235000	1.67864	69	0
1527956741.434483000	1.69889	309	0
1527956741.434688000	1.6991	493	0
1527956741.437039000	1.70145	86	1
1527956741.684992000	1.9494	345	1
1527956741.685069000	1.94948	124	1
1527956741.704256000	1.96867	69	0
1527956741.749406000	2.01382	135	1
1527956741.749483000	2.01389	170	1
1527956741.769675000	2.03408	69	0
1527956741.784766000	2.04918	1392	0
1527956741.785011000	2.04942	1392	0
1527956741.785322000	2.04973	1392	0
1527956741.785393000	2.0498	522	0
1527956741.785395000	2.0498	286	0
1527956741.786923000	2.05133	98	1
1527956741.962893000	2.2273	570	0
1527956741.962896000	2.22731	72	0
1527956741.963027000	2.22744	277	0
1527956741.965254000	2.22966	86	1
1527956742.570373000	2.83478	210	1
1527956742.592982000	2.85739	69	0
1527956742.681016000	2.94543	277	0
1527956742.681104000	2.94551	1392	0
1527956742.681108000	2.94552	976	0
1527956742.681987000	2.9464	72	0
1527956742.688406000	2.95282	92	1
1527956742.723331000	2.98774	167	0
1527956742.724991000	2.9894	80	1
1527956743.102832000	3.36724	1392	1
1527956743.102882000	3.36729	1392	1
1527956743.102918000	3.36733	106	1
1527956743.102987000	3.3674	823	1
1527956743.123073000	3.38748	69	0
1527956743.147316000	3.41173	484	0
1527956743.147320000	3.41173	289	0
1527956743.150316000	3.41473	86	1
1527956743.855854000	4.12026	874	1
1527956743.855951000	4.12036	1392	1
1527956743.855980000	4.12039	1392	1
1527956743.856031000	4.12044	1392	1
1527956743.856068000	4.12048	1392	1
1527956743.856122000	4.12053	1392	1
1527956743.856147000	4.12056	1392	1
1527956743.856197000	4.12061	1392	1
1527956743.856222000	4.12063	1392	1
1527956743.856265000	4.12067	1392	1
1527956743.856298000	4.12071	1392	1
1527956743.856338000	4.12075	1392	1
1527956743.856379000	4.12079	1392	1
1527956743.856432000	4.12084	1252	1
1527956743.877118000	4.14153	69	0
1527956743.882403000	4.14681	69	0
1527956744.220544000	4.48495	375	0
1527956744.224538000	4.48895	60	0
1527956744.228886000	4.49329	89	1
1527956745.601333000	5.86574	314	1
1527956745.601416000	5.86583	1392	1
1527956745.601442000	5.86585	962	1
1527956745.607924000	5.87233	231	1
1527956745.623654000	5.88806	69	0
1527956745.629501000	5.89391	69	0
1527956745.954113000	6.21852	378	0
1527956745.956146000	6.22056	86	1
1527956745.958091000	6.2225	60	0
1527956745.960102000	6.22451	80	1
1527956746.013588000	6.278	531	0
1527956746.013712000	6.27812	285	0
1527956746.013714000	6.27812	174	0
1527956746.016126000	6.28053	86	1
1527956746.016245000	6.28065	81	1
1527956746.019024000	6.28343	230	1
1527956746.035697000	6.30011	69	0
1527956746.040225000	6.30463	69	0
1527956746.316916000	6.58133	874	0
1527956746.319714000	6.58412	86	1
1527956746.349237000	6.61365	1392	0
1527956746.349358000	6.61377	1392	0
1527956746.349360000	6.61377	1392	0
1527956746.349362000	6.61377	166	0
1527956746.349364000	6.61377	1392	0
1527956746.349442000	6.61385	1329	0
1527956746.351105000	6.61551	95	1
1527956746.380916000	6.64533	1392	0
1527956746.381038000	6.64545	1392	0
1527956746.381154000	6.64556	1392	0
1527956746.381157000	6.64557	180	0
1527956746.381232000	6.64564	1205	0
1527956746.390318000	6.65473	92	1
1527956746.413073000	6.67748	1392	0
1527956746.413324000	6.67773	1392	0
1527956746.413620000	6.67803	1392	0
1527956746.413622000	6.67803	168	0
1527956746.413700000	6.67811	64	0
1527956746.415092000	6.6795	92	1
1527956746.415383000	6.67979	1392	0
1527956746.415459000	6.67987	712	0
1527956746.417065000	6.68147	83	1
1527956746.420769000	6.68518	1392	0
1527956746.421026000	6.68544	1392	0
1527956746.421339000	6.68575	1392	0
1527956746.421341000	6.68575	168	0
1527956746.421472000	6.68588	717	0
1527956746.424173000	6.68858	92	1
1527956746.427660000	6.69207	1392	0
1527956746.427900000	6.69231	1392	0
1527956746.428584000	6.69299	1392	0
1527956746.428586000	6.693	168	0
1527956746.428758000	6.69317	961	0
1527956746.430249000	6.69466	83	1
1527956746.430580000	6.69499	1392	0
1527956746.430869000	6.69528	1392	0
1527956746.431158000	6.69557	1392	0
1527956746.431161000	6.69557	168	0
1527956746.432067000	6.69648	98	1
1527956746.433773000	6.69818	76	0
1527956746.434170000	6.69858	1392	0
1527956746.434173000	6.69858	189	0
1527956746.436094000	6.7005	86	1
1527956746.440831000	6.70524	1392	0
1527956746.441067000	6.70548	1392	0
1527956746.441366000	6.70578	1392	0
1527956746.441369000	6.70578	168	0
1527956746.441445000	6.70585	64	0
1527956746.443953000	6.70836	1164	0
1527956746.444133000	6.70854	92	1
1527956746.446103000	6.71051	80	1
1527956746.447315000	6.71172	1392	0
1527956746.447598000	6.71201	1392	0
1527956746.447908000	6.71232	1392	0
1527956746.447911000	6.71232	168	0
1527956746.449069000	6.71348	89	1
1527956746.450377000	6.71479	1000	0
1527956746.452069000	6.71648	80	1
1527956746.466806000	6.73122	69	0
1527956746.467173000	6.73158	1392	0
1527956746.467337000	6.73175	1220	0
1527956746.467484000	6.73189	1392	0
1527956746.467648000	6.73206	1392	0
1527956746.467723000	6.73213	642	0
1527956746.469094000	6.7335	95	1
1527956746.470188000	6.7346	1392	0
1527956746.470457000	6.73487	1392	0
1527956746.470460000	6.73487	319	0
1527956746.470536000	6.73495	88	0
1527956746.472091000	6.7365	89	1
1527956747.774575000	8.03898	286	1
1527956747.774665000	8.03907	124	1
1527956747.794118000	8.05853	69	0
1527956747.869369000	8.13378	1392	0
1527956747.869614000	8.13402	1392	0
1527956747.869922000	8.13433	1392	0
1527956747.870038000	8.13445	720	0
1527956747.870040000	8.13445	72	0
1527956747.870107000	8.13452	104	0
1527956747.871175000	8.13558	98	1
1527956748.854094000	9.1185	357	1
1527956748.854174000	9.11858	274	1
1527956748.855284000	9.11969	281	1
1527956748.855354000	9.11976	1392	1
1527956748.855395000	9.1198	1392	1
1527956748.855429000	9.11984	949	1
1527956748.875550000	9.13996	69	0
1527956748.903078000	9.16749	360	1
1527956748.923141000	9.18755	69	0
1527956748.994524000	9.25893	378	0
1527956748.996270000	9.26068	86	1
1527956749.002010000	9.26642	60	0
1527956749.003235000	9.26764	80	1
1527956749.012297000	9.27671	257	0
1527956749.012635000	9.27704	1380	0
1527956749.013533000	9.27794	493	0
1527956749.014237000	9.27865	86	1
1527956749.015112000	9.27952	572	0
1527956749.016514000	9.28092	615	0
1527956749.017232000	9.28164	83	1
1527956749.017887000	9.2823	447	0
1527956749.019215000	9.28362	80	1
1527956749.020752000	9.28516	689	0
1527956749.020840000	9.28525	464	0
1527956749.021836000	9.28625	815	0
1527956749.022221000	9.28663	86	1
1527956749.023236000	9.28765	629	0
1527956749.024291000	9.2887	499	0
1527956749.025226000	9.28964	83	1
1527956749.025948000	9.29036	419	0
1527956749.027230000	9.29164	80	1
1527956749.027458000	9.29187	681	0
1527956749.029233000	9.29364	80	1
1527956749.029266000	9.29368	596	0
1527956749.030263000	9.29467	538	0
1527956749.031217000	9.29563	83	1
1527956749.031752000	9.29616	634	0
1527956749.032595000	9.297	563	0
1527956749.033151000	9.29756	669	0
1527956749.033248000	9.29766	83	1
1527956749.035220000	9.29963	80	1
1527956749.041026000	9.30544	84	0
1527956749.041278000	9.30569	250	0
1527956749.043286000	9.3077	83	1
1527956749.218135000	9.48254	1392	1
1527956749.218178000	9.48259	1392	1
1527956749.218220000	9.48263	241	1
1527956749.218287000	9.4827	824	1
1527956749.238098000	9.50251	267	0
1527956749.238212000	9.50262	83	0
1527956749.243082000	9.50749	97	0
1527956749.243251000	9.50766	86	1
1527956749.260838000	9.52525	440	0
1527956749.260950000	9.52536	206	0
1527956749.263356000	9.52777	83	1
1527956750.610071000	10.8745	967	1
1527956750.610148000	10.8746	89	1
1527956750.628051000	10.8925	281	1
1527956750.630386000	10.8948	69	0
1527956750.633161000	10.8976	455	1
1527956750.633230000	10.8976	67	1
1527956750.648940000	10.9133	69	0
1527956750.654756000	10.9192	69	0
1527956750.950259000	11.2147	268	0
1527956750.950354000	11.2148	131	0
1527956750.953884000	11.2183	72	0
1527956750.954253000	11.2187	170	0
1527956750.955826000	11.2202	92	1
1527956750.957342000	11.2218	83	1
1527956750.985559000	11.25	268	0
1527956750.989433000	11.2538	80	1
1527956751.019656000	11.2841	257	0
1527956751.019775000	11.2842	83	0
1527956751.022338000	11.2867	83	1
1527956751.023210000	11.2876	464	1
1527956751.023273000	11.2877	74	1
1527956751.024864000	11.2893	72	0
1527956751.024966000	11.2894	216	0
1527956751.027369000	11.2918	83	1
1527956751.043665000	11.3081	69	0
1527956751.164901000	11.4293	286	0
1527956751.165008000	11.4294	345	0
1527956751.169574000	11.434	250	0
1527956751.193406000	11.4578	89	1
1527956751.194874000	11.4593	370	1
1527956751.194944000	11.4594	235	1
1527956751.207246000	11.4717	286	0
1527956751.209430000	11.4738	80	1
1527956751.210598000	11.475	216	0
1527956751.210600000	11.475	121	0
1527956751.212396000	11.4768	83	1
1527956751.215472000	11.4799	84	0
1527956751.215591000	11.48	228	0
1527956751.217405000	11.4818	83	1
1527956751.796256000	12.0607	351	1
1527956751.796410000	12.0608	1392	1
1527956751.796451000	12.0609	1392	1
1527956751.796485000	12.0609	1392	1
1527956751.796523000	12.0609	1392	1
1527956751.796572000	12.061	1392	1
1527956751.796624000	12.061	1392	1
1527956751.796663000	12.0611	1392	1
1527956751.796697000	12.0611	1392	1
1527956751.796735000	12.0611	1392	1
1527956751.796777000	12.0612	1392	1
1527956751.796812000	12.0612	1392	1
1527956751.796849000	12.0613	1392	1
1527956751.796890000	12.0613	1392	1
1527956751.798464000	12.0629	1392	1
1527956751.798508000	12.0629	1392	1
1527956751.798576000	12.063	1392	1
1527956751.798617000	12.063	1392	1
1527956751.798684000	12.0631	1392	1
1527956751.798709000	12.0631	1392	1
1527956751.798736000	12.0631	1392	1
1527956751.800454000	12.0649	1392	1
1527956751.800496000	12.0649	1392	1
1527956751.800560000	12.065	1392	1
1527956751.800599000	12.065	1392	1
1527956751.800658000	12.0651	1392	1
1527956751.800682000	12.0651	1392	1
1527956751.800737000	12.0651	1392	1
1527956751.802453000	12.0669	1392	1
1527956751.802517000	12.0669	1392	1
1527956751.802557000	12.067	1392	1
1527956751.802630000	12.067	1392	1
1527956751.802654000	12.0671	1392	1
1527956751.802709000	12.0671	1392	1
1527956751.802729000	12.0671	221	1
1527956751.817550000	12.082	69	0
1527956751.820746000	12.0852	69	0
1527956751.825952000	12.0904	82	0
1527956751.826537000	12.0909	69	0
1527956751.827461000	12.0919	89	1
1527956751.843465000	12.1079	1392	1
1527956751.859708000	12.1241	69	0
1527956751.864475000	12.1289	69	0
1527956752.012750000	12.2772	375	0
1527956752.014491000	12.2789	86	1
1527956752.018572000	12.283	60	0
1527956752.020469000	12.2849	80	1
1527956752.197264000	12.4617	251	0
1527956752.197266000	12.4617	126	0
1527956752.199498000	12.4639	83	1
1527956752.202244000	12.4667	72	0
1527956752.202246000	12.4667	157	0
1527956752.204427000	12.4688	83	1
1527956752.308359000	12.5728	340	1
1527956752.309356000	12.5738	273	1
1527956752.328692000	12.5931	69	0
1527956752.353761000	12.6182	356	1
1527956752.373282000	12.6377	69	0
1527956752.376701000	12.6411	322	1
1527956752.376786000	12.6412	237	1
1527956752.395624000	12.66	69	0
1527956752.489012000	12.7534	325	0
1527956752.489129000	12.7535	98	0
1527956752.490221000	12.7546	213	0
1527956752.490297000	12.7547	259	0
1527956752.490483000	12.7549	92	1
1527956752.492768000	12.7572	72	0
1527956752.493201000	12.7576	277	0
1527956752.494426000	12.7588	83	1
1527956752.494645000	12.7591	72	0
1527956752.495092000	12.7595	289	0
1527956752.496414000	12.7608	83	1
1527956752.540029000	12.8044	546	0
1527956752.540150000	12.8046	780	0
1527956752.542501000	12.8069	83	1
1527956752.542527000	12.8069	72	0
1527956752.542614000	12.807	252	0
1527956752.544441000	12.8089	83	1
1527956752.745374000	13.0098	270	0
1527956752.745490000	13.0099	126	0
1527956752.750106000	13.0145	83	1
1527956752.751272000	13.0157	72	0
1527956752.752107000	13.0165	284	0
1527956752.753451000	13.0179	83	1
1527956752.885640000	13.15	369	1
1527956752.885708000	13.1501	423	1
1527956752.906114000	13.1705	69	0
1527956753.266802000	13.5312	213	0
1527956753.266922000	13.5313	126	0
1527956753.268501000	13.5329	86	1
1527956753.272593000	13.537	72	0
1527956753.273390000	13.5378	70	0
1527956753.274671000	13.5391	83	1
1527956753.286592000	13.551	370	1
1527956753.286669000	13.5511	234	1
1527956753.307890000	13.5723	69	0
1527956753.444443000	13.7089	268	0
1527956753.444445000	13.7089	126	0
1527956753.446517000	13.7109	86	1
1527956753.450087000	13.7145	72	0
1527956753.450520000	13.7149	258	0
1527956753.451488000	13.7159	83	1
1527956753.493078000	13.7575	489	1
1527956753.493157000	13.7576	237	1
1527956753.523887000	13.7883	69	0
1527956753.851910000	14.1163	247	0
1527956753.851912000	14.1163	126	0
1527956753.853590000	14.118	86	1
1527956753.856956000	14.1214	72	0
1527956753.858589000	14.123	80	1
1527956753.905675000	14.1701	318	0
1527956753.907591000	14.172	80	1
1527956753.915658000	14.1801	851	1
1527956753.915746000	14.1802	234	1
1527956753.936667000	14.2011	69	0
1527956754.263504000	14.5279	283	0
1527956754.263506000	14.5279	126	0
1527956754.265616000	14.53	86	1
1527956754.269761000	14.5342	72	0
1527956754.270235000	14.5346	106	0
1527956754.271537000	14.5359	83	1
1527956754.364331000	14.6287	962	1
1527956754.364425000	14.6288	238	1
1527956754.385382000	14.6498	69	0
1527956754.511009000	14.7754	238	0
1527956754.511102000	14.7755	126	0
1527956754.512572000	14.777	86	1
1527956754.516412000	14.7808	72	0
1527956754.516516000	14.7809	70	0
1527956754.518868000	14.7833	83	1
1527956754.714247000	14.9787	367	1
1527956754.714339000	14.9787	237	1
1527956754.734648000	14.9991	69	0
1527956755.072775000	15.3372	216	0
1527956755.072777000	15.3372	126	0
1527956755.074607000	15.339	86	1
1527956755.077053000	15.3415	72	0
1527956755.077504000	15.3419	84	0
1527956755.078613000	15.343	83	1
1527956755.134032000	15.3984	368	1
1527956755.134094000	15.3985	234	1
1527956755.156297000	15.4207	69	0
1527956755.490646000	15.7551	235	0
1527956755.490652000	15.7551	128	0
1527956755.492698000	15.7571	86	1
1527956755.496191000	15.7606	72	0
1527956755.496193000	15.7606	273	0
1527956755.497674000	15.7621	83	1
1527956755.718056000	15.9825	370	1
1527956755.718116000	15.9825	235	1
1527956755.737823000	16.0022	69	0
1527956755.888662000	16.1531	215	0
1527956755.888887000	16.1533	128	0
1527956755.890707000	16.1551	86	1
1527956755.892769000	16.1572	72	0
1527956755.893577000	16.158	81	0
1527956755.894658000	16.1591	83	1
1527956756.439512000	16.7039	372	1
1527956756.439610000	16.704	241	1
1527956756.461873000	16.7263	69	0
1527956756.790503000	17.0549	261	0
1527956756.791939000	17.0563	128	0
1527956756.792756000	17.0572	86	1
1527956756.795496000	17.0599	72	0
1527956756.795953000	17.0604	163	0
1527956756.796691000	17.0611	83	1
1527956757.046149000	17.3106	367	1
1527956757.046209000	17.3106	237	1
1527956757.066067000	17.3305	69	0
1527956757.413330000	17.6777	323	0
1527956757.413488000	17.6779	128	0
1527956757.415765000	17.6802	86	1
1527956757.418233000	17.6826	72	0
1527956757.418466000	17.6829	263	0
1527956757.419743000	17.6842	83	1
1527956757.616178000	17.8806	367	1
1527956757.616256000	17.8807	237	1
1527956757.635956000	17.9004	69	0
1527956757.645543000	17.91	69	0
1527956757.964978000	18.2294	213	0
1527956757.965073000	18.2295	128	0
1527956757.966895000	18.2313	89	1
1527956757.970706000	18.2351	72	0
1527956757.970708000	18.2351	156	0
1527956757.972773000	18.2372	83	1
1527956758.051835000	18.3162	367	1
1527956758.051931000	18.3163	238	1
1527956758.082749000	18.3472	69	0
1527956758.413160000	18.6776	238	0
1527956758.413162000	18.6776	128	0
1527956758.414801000	18.6792	86	1
1527956758.418169000	18.6826	72	0
1527956758.418171000	18.6826	304	0
1527956758.419781000	18.6842	83	1
1527956758.459853000	18.7243	368	1
1527956758.459917000	18.7243	235	1
1527956758.479766000	18.7442	69	0
1527956758.815718000	19.0801	215	0
1527956758.815720000	19.0801	128	0
1527956758.817839000	19.0822	86	1
1527956758.821071000	19.0855	72	0
1527956758.821073000	19.0855	245	0
1527956758.822805000	19.0872	83	1
1527956759.087402000	19.3518	370	1
1527956759.087467000	19.3519	237	1
1527956759.107410000	19.3718	69	0
1527956759.240713000	19.5051	213	0
1527956759.241094000	19.5055	128	0
1527956759.242838000	19.5072	86	1
1527956759.246194000	19.5106	72	0
1527956759.246275000	19.5107	215	0
1527956759.247810000	19.5122	83	1
1527956759.318161000	19.5826	367	1
1527956759.318252000	19.5827	237	1
1527956759.340486000	19.6049	69	0
1527956759.667683000	19.9321	284	0
1527956759.667686000	19.9321	128	0
1527956759.669926000	19.9343	86	1
1527956759.672873000	19.9373	72	0
1527956759.672880000	19.9373	274	0
1527956759.674909000	19.9393	83	1
1527956759.770190000	20.0346	975	1
1527956759.770263000	20.0347	239	1
1527956759.791907000	20.0563	69	0
1527956760.117936000	20.3823	213	0
1527956760.118031000	20.3824	128	0
1527956760.119949000	20.3844	86	1
1527956760.122627000	20.387	72	0
1527956760.122629000	20.387	272	0
1527956760.123868000	20.3883	83	1
1527956760.258094000	20.5225	963	1
1527956760.258191000	20.5226	242	1
1527956760.279219000	20.5436	69	0
1527956760.627362000	20.8918	268	0
1527956760.627918000	20.8923	128	0
1527956760.628946000	20.8934	86	1
1527956760.632289000	20.8967	72	0
1527956760.632717000	20.8971	225	0
1527956760.633900000	20.8983	83	1
1527956760.791534000	21.0559	370	1
1527956760.791611000	21.056	238	1
1527956760.812639000	21.077	69	0
1527956760.975031000	21.2394	314	0
1527956760.975123000	21.2395	128	0
1527956760.976933000	21.2413	86	1
1527956760.979233000	21.2436	72	0
1527956760.979309000	21.2437	198	0
1527956760.980925000	21.2453	83	1
1527956761.303086000	21.5675	365	1
1527956761.303175000	21.5676	238	1
1527956761.323356000	21.5878	69	0
1527956761.334303000	21.5987	69	0
1527956761.650631000	21.915	238	0
1527956761.650983000	21.9154	128	0
1527956761.652254000	21.9167	89	1
1527956761.655954000	21.9204	72	0
1527956761.656035000	21.9204	99	0
1527956761.657956000	21.9224	83	1
1527956761.821879000	22.0863	371	1
1527956761.821988000	22.0864	235	1
1527956761.842728000	22.1071	69	0
1527956761.856421000	22.1208	69	0
1527956762.169895000	22.4343	216	0
1527956762.169897000	22.4343	128	0
1527956762.172073000	22.4365	89	1
1527956762.174992000	22.4394	72	0
1527956762.175235000	22.4396	84	0
1527956762.177001000	22.4414	83	1
1527956762.358666000	22.6231	373	1
1527956762.358744000	22.6232	240	1
1527956762.379913000	22.6443	69	0
1527956762.549720000	22.8141	238	0
1527956762.549722000	22.8141	128	0
1527956762.552088000	22.8165	86	1
1527956762.555592000	22.82	72	0
1527956762.555594000	22.82	104	0
1527956762.557006000	22.8214	83	1
1527956762.790739000	23.0551	367	1
1527956762.790831000	23.0552	239	1
1527956762.809973000	23.0744	69	0
1527956762.953129000	23.2175	215	0
1527956762.953213000	23.2176	128	0
1527956762.955110000	23.2195	86	1
1527956762.958791000	23.2232	72	0
1527956762.958887000	23.2233	232	0
1527956762.961114000	23.2255	83	1
1527956763.322824000	23.5872	368	1
1527956763.322903000	23.5873	242	1
1527956763.342851000	23.6073	69	0
1527956763.515982000	23.7804	262	0
1527956763.516081000	23.7805	128	0
1527956763.518144000	23.7826	86	1
1527956763.521034000	23.7854	72	0
1527956763.521037000	23.7854	222	0
1527956763.523128000	23.7875	83	1
1527956763.555317000	23.8197	368	1
1527956763.555399000	23.8198	237	1
1527956763.574460000	23.8389	69	0
1527956763.901354000	24.1658	236	0
1527956763.901356000	24.1658	128	0
1527956763.903106000	24.1675	86	1
1527956763.904670000	24.1691	72	0
1527956763.904672000	24.1691	134	0
1527956763.906094000	24.1705	83	1
1527956764.167898000	24.4323	367	1
1527956764.167987000	24.4324	240	1
1527956764.187326000	24.4517	69	0
1527956764.360386000	24.6248	279	0
1527956764.360486000	24.6249	128	0
1527956764.362201000	24.6266	86	1
1527956764.364717000	24.6291	72	0
1527956764.364811000	24.6292	307	0
1527956764.366181000	24.6306	83	1
1527956764.702671000	24.9671	367	1
1527956764.702732000	24.9671	235	1
1527956764.723541000	24.988	69	0
1527956764.855918000	25.1203	239	0
1527956764.855921000	25.1203	128	0
1527956764.858222000	25.1226	86	1
1527956764.860048000	25.1245	72	0
1527956764.860334000	25.1247	130	0
1527956764.862214000	25.1266	83	1
1527956765.422615000	25.687	372	1
1527956765.422709000	25.6871	237	1
1527956765.441597000	25.706	69	0
1527956765.775446000	26.0399	236	0
1527956765.775550000	26.04	128	0
1527956765.777293000	26.0417	86	1
1527956765.780415000	26.0448	72	0
1527956765.780418000	26.0448	314	0
1527956765.782272000	26.0467	83	1
1527956766.082471000	26.3469	971	1
1527956766.082566000	26.347	235	1
1527956766.102932000	26.3673	69	0
1527956766.434706000	26.6991	236	0
1527956766.434709000	26.6991	128	0
1527956766.436257000	26.7007	86	1
1527956766.440555000	26.705	72	0
1527956766.440557000	26.705	238	0
1527956766.442296000	26.7067	83	1
1527956766.522627000	26.787	379	1
1527956766.522688000	26.7871	235	1
1527956766.542234000	26.8066	69	0
1527956766.710261000	26.9747	259	0
1527956766.710268000	26.9747	128	0
1527956766.712333000	26.9767	86	1
1527956766.713809000	26.9782	72	0
1527956766.714286000	26.9787	242	0
1527956766.715240000	26.9796	83	1
1527956767.024754000	27.2892	947	1
1527956767.024834000	27.2892	238	1
1527956767.044538000	27.3089	69	0
1527956767.173458000	27.4379	213	0
1527956767.173460000	27.4379	128	0
1527956767.175380000	27.4398	86	1
1527956767.178138000	27.4425	72	0
1527956767.178220000	27.4426	256	0
1527956767.180355000	27.4448	83	1
1527956767.502662000	27.7671	370	1
1527956767.502754000	27.7672	241	1
1527956767.522383000	27.7868	69	0
1527956767.844561000	28.109	270	0
1527956767.844657000	28.1091	128	0
1527956767.846406000	28.1108	86	1
1527956767.848792000	28.1132	72	0
1527956767.849461000	28.1139	290	0
1527956767.850306000	28.1147	83	1
1527956767.955164000	28.2196	371	1
1527956767.955258000	28.2197	236	1
1527956767.975828000	28.2402	69	0
1527956767.984359000	28.2488	69	0
1527956768.103747000	28.3682	315	0
1527956768.103841000	28.3683	128	0
1527956768.105357000	28.3698	89	1
1527956768.108509000	28.3729	72	0
1527956768.108961000	28.3734	283	0
1527956768.110323000	28.3747	83	1
1527956768.240723000	28.5051	367	1
1527956768.240822000	28.5052	240	1
1527956768.260298000	28.5247	69	0
1527956768.592077000	28.8565	234	0
1527956768.592400000	28.8568	128	0
1527956768.594453000	28.8589	86	1
1527956768.597417000	28.8618	72	0
1527956768.599410000	28.8638	80	1
1527956768.645721000	28.9101	218	0
1527956768.647432000	28.9118	80	1
1527956768.791971000	29.0564	368	1
1527956768.792039000	29.0564	230	1
1527956768.827087000	29.0915	69	0
1527956769.152545000	29.417	212	0
1527956769.152547000	29.417	128	0
1527956769.154431000	29.4188	86	1
1527956769.158959000	29.4234	72	0
1527956769.159306000	29.4237	194	0
1527956769.160384000	29.4248	83	1
1527956771.588528000	31.8529	370	1
1527956771.588617000	31.853	240	1
1527956771.610398000	31.8748	69	0
1527956771.618901000	31.8833	69	0
1527956771.934476000	32.1989	235	0
1527956771.934795000	32.1992	128	0
1527956771.936548000	32.201	89	1
1527956771.947366000	32.2118	72	0
1527956771.947367000	32.2118	130	0
1527956771.949589000	32.214	83	1
1527956772.001964000	32.2664	366	1
1527956772.002059000	32.2665	240	1
1527956772.022841000	32.2873	69	0
1527956772.378986000	32.6434	239	0
1527956772.379098000	32.6435	128	0
1527956772.380659000	32.6451	86	1
1527956772.383720000	32.6481	72	0
1527956772.383815000	32.6482	298	0
1527956772.385551000	32.65	83	1
1527956772.426937000	32.6913	372	1
1527956772.427032000	32.6914	243	1
1527956772.447370000	32.7118	69	0
1527956772.457528000	32.7219	69	0
1527956772.797207000	33.0616	238	0
1527956772.797209000	33.0616	128	0
1527956772.798582000	33.063	89	1
1527956772.802185000	33.0666	72	0
1527956772.803177000	33.0676	103	0
1527956772.803630000	33.068	83	1
1527956772.843937000	33.1083	371	1
1527956772.843997000	33.1084	244	1
1527956772.863772000	33.1282	69	0
1527956772.993256000	33.2577	236	0
1527956772.993351000	33.2578	128	0
1527956772.994585000	33.259	86	1
1527956772.997719000	33.2621	72	0
1527956772.997823000	33.2622	238	0
1527956772.999663000	33.2641	83	1
1527956773.060954000	33.3254	366	1
1527956773.061034000	33.3254	241	1
1527956773.080623000	33.345	69	0
1527956773.237272000	33.5017	277	0
1527956773.237274000	33.5017	128	0
1527956773.239684000	33.5041	86	1
1527956773.242581000	33.507	72	0
1527956773.242583000	33.507	236	0
1527956773.244679000	33.5091	83	1
1527956773.290006000	33.5544	972	1
1527956773.290100000	33.5545	241	1
1527956773.310369000	33.5748	69	0
1527956773.313122000	33.5775	69	0
1527956773.666750000	33.9312	236	0
1527956773.666752000	33.9312	128	0
1527956773.668723000	33.9331	89	1
1527956773.672900000	33.9373	72	0
1527956773.673370000	33.9378	317	0
1527956773.674622000	33.939	83	1
1527956773.733918000	33.9983	379	1
1527956773.734016000	33.9984	244	1
1527956773.756004000	34.0204	69	0
1527956774.086076000	34.3505	212	0
1527956774.086172000	34.3506	128	0
1527956774.087791000	34.3522	86	1
1527956774.090829000	34.3552	72	0
1527956774.091312000	34.3557	289	0
1527956774.092658000	34.3571	83	1
1527956774.187138000	34.4515	946	1
1527956774.187233000	34.4516	244	1
1527956774.207675000	34.4721	69	0
1527956774.215735000	34.4801	69	0
1527956774.385550000	34.65	236	0
1527956774.385552000	34.65	128	0
1527956774.387744000	34.6522	89	1
1527956774.391399000	34.6558	72	0
1527956774.391401000	34.6558	136	0
1527956774.392661000	34.6571	83	1
1527956774.657898000	34.9223	371	1
1527956774.657997000	34.9224	246	1
1527956774.677582000	34.942	69	0
1527956775.009341000	35.2738	213	0
1527956775.009657000	35.2741	128	0
1527956775.010704000	35.2751	86	1
1527956775.019721000	35.2841	72	0
1527956775.020220000	35.2846	284	0
1527956775.021757000	35.2862	83	1
1527956775.143540000	35.4079	366	1
1527956775.143633000	35.408	244	1
1527956775.165258000	35.4297	69	0
1527956775.487712000	35.7521	282	0
1527956775.487827000	35.7522	128	0
1527956775.489737000	35.7541	86	1
1527956775.493644000	35.7581	72	0
1527956775.493646000	35.7581	82	0
1527956775.495756000	35.7602	83	1
1527956775.563927000	35.8283	370	1
1527956775.563995000	35.8284	237	1
1527956775.596387000	35.8608	69	0
1527956775.724063000	35.9885	213	0
1527956775.724166000	35.9886	128	0
1527956775.725743000	35.9902	86	1
1527956775.728721000	35.9931	72	0
1527956775.729052000	35.9935	112	0
1527956775.730769000	35.9952	83	1
1527956775.795475000	36.0599	371	1
1527956775.795576000	36.06	241	1
1527956775.816051000	36.0805	69	0
1527956776.148658000	36.4131	245	0
1527956776.148756000	36.4132	128	0
1527956776.150784000	36.4152	86	1
1527956776.154169000	36.4186	72	0
1527956776.154284000	36.4187	219	0
1527956776.155768000	36.4202	83	1
1527956776.223546000	36.488	369	1
1527956776.223623000	36.488	247	1
1527956776.244198000	36.5086	69	0
1527956776.323030000	36.5874	281	1
1527956776.323128000	36.5875	1392	1
1527956776.323155000	36.5876	1392	1
1527956776.323197000	36.5876	1392	1
1527956776.323224000	36.5876	523	1
1527956776.342858000	36.6073	69	0
1527956776.372033000	36.6364	315	0
1527956776.372127000	36.6365	128	0
1527956776.373858000	36.6383	89	1
1527956776.377402000	36.6418	72	0
1527956776.377404000	36.6418	284	0
1527956776.378794000	36.6432	83	1
1527956776.437070000	36.7015	371	1
1527956776.437168000	36.7016	232	1
1527956776.457155000	36.7216	69	0
1527956776.464047000	36.7285	395	0
1527956776.465811000	36.7302	83	1
1527956776.471775000	36.7362	60	0
1527956776.473818000	36.7382	80	1
1527956776.593508000	36.8579	227	0
1527956776.593510000	36.8579	128	0
1527956776.595828000	36.8602	83	1
1527956776.598714000	36.8631	72	0
1527956776.598814000	36.8632	308	0
1527956776.600793000	36.8652	83	1
1527956776.663115000	36.9275	368	1
1527956776.663175000	36.9276	232	1
1527956776.682472000	36.9469	69	0
1527956776.844049000	37.1085	213	0
1527956776.844132000	37.1085	128	0
1527956776.845852000	37.1103	86	1
1527956776.849921000	37.1143	72	0
1527956776.850365000	37.1148	288	0
1527956776.851835000	37.1162	83	1
1527956777.995830000	38.2602	370	1
1527956777.995908000	38.2603	239	1
1527956778.016248000	38.2807	69	0
1527956778.346898000	38.6113	263	0
1527956778.347000000	38.6114	128	0
1527956778.349170000	38.6136	86	1
1527956778.350651000	38.6151	72	0
1527956778.351102000	38.6155	203	0
1527956778.352076000	38.6165	83	1
1527956778.411394000	38.6758	974	1
1527956778.411471000	38.6759	239	1
1527956778.432132000	38.6965	69	0
1527956778.758784000	39.0232	323	0
1527956778.758787000	39.0232	128	0
1527956778.761201000	39.0256	86	1
1527956778.763766000	39.0282	72	0
1527956778.763861000	39.0283	263	0
1527956778.765110000	39.0295	83	1
1527956778.856483000	39.1209	383	1
1527956778.856577000	39.121	244	1
1527956778.876315000	39.1407	69	0
1527956779.202756000	39.4672	212	0
1527956779.202869000	39.4673	128	0
1527956779.205236000	39.4696	86	1
1527956779.206534000	39.4709	72	0
1527956779.206946000	39.4714	81	0
1527956779.208130000	39.4725	83	1
1527956779.292959000	39.5574	950	1
1527956779.293064000	39.5575	240	1
1527956779.313059000	39.5775	69	0
1527956779.666726000	39.9311	236	0
1527956779.666728000	39.9311	128	0
1527956779.668199000	39.9326	86	1
1527956779.668800000	39.9332	72	0
1527956779.668885000	39.9333	235	0
1527956779.670175000	39.9346	83	1
1527956779.796506000	40.0609	367	1
1527956779.796586000	40.061	240	1
1527956779.817834000	40.0822	69	0
1527956779.981377000	40.2458	213	0
1527956779.981469000	40.2459	128	0
1527956779.982474000	40.2469	86	1
1527956779.987165000	40.2516	72	0
1527956779.987254000	40.2517	291	0
1527956779.989199000	40.2536	83	1
1527956780.143409000	40.4078	366	1
1527956780.143500000	40.4079	240	1
1527956780.163149000	40.4276	69	0
1527956780.295227000	40.5596	213	0
1527956780.295461000	40.5599	128	0
1527956780.297273000	40.5617	86	1
1527956780.299613000	40.564	72	0
1527956780.300082000	40.5645	290	0
1527956780.301197000	40.5656	83	1
1527956780.403656000	40.6681	370	1
1527956780.403750000	40.6682	237	1
1527956780.423291000	40.6877	69	0
1527956780.549381000	40.8138	236	0
1527956780.549384000	40.8138	128	0
1527956780.551232000	40.8156	86	1
1527956780.554482000	40.8189	72	0
1527956780.554484000	40.8189	231	0
1527956780.556286000	40.8207	83	1
1527956780.647599000	40.912	369	1
1527956780.647694000	40.9121	238	1
1527956780.667646000	40.9321	69	0
1527956780.830939000	41.0953	261	0
1527956780.831216000	41.0956	128	0
1527956780.833303000	41.0977	86	1
1527956780.836662000	41.1011	72	0
1527956780.837062000	41.1015	95	0
1527956780.838227000	41.1026	83	1
1527956781.091741000	41.3562	371	1
1527956781.091824000	41.3562	247	1
1527956781.112023000	41.3764	69	0
1527956781.238862000	41.5033	216	0
1527956781.238863000	41.5033	128	0
1527956781.240362000	41.5048	86	1
1527956781.245000000	41.5094	72	0
1527956781.245002000	41.5094	264	0
1527956781.247348000	41.5118	83	1
1527956781.553430000	41.8178	373	1
1527956781.553491000	41.8179	242	1
1527956781.573888000	41.8383	69	0
1527956781.584719000	41.8491	69	0
1527956781.906799000	42.1712	268	0
1527956781.906892000	42.1713	128	0
1527956781.908294000	42.1727	89	1
1527956781.910989000	42.1754	72	0
1527956781.911429000	42.1758	164	0
1527956781.912281000	42.1767	83	1
1527956782.055365000	42.3198	366	1
1527956782.055444000	42.3199	239	1
1527956782.075214000	42.3396	69	0
1527956782.226233000	42.4906	317	0
1527956782.226236000	42.4906	128	0
1527956782.228388000	42.4928	86	1
1527956782.230339000	42.4947	72	0
1527956782.231027000	42.4954	133	0
1527956782.232302000	42.4967	83	1
1527956782.672110000	42.9365	367	1
1527956782.672208000	42.9366	238	1
1527956782.709413000	42.9738	367	1
1527956782.712810000	42.9772	69	0
1527956782.729935000	42.9943	69	0
1527956782.867062000	43.1315	238	0
1527956782.867064000	43.1315	128	0
1527956782.869457000	43.1339	89	1
1527956782.872727000	43.1371	72	0
1527956782.872814000	43.1372	149	0
1527956782.874406000	43.1388	83	1
1527956782.915867000	43.1803	368	1
1527956782.915940000	43.1803	240	1
1527956782.935395000	43.1998	69	0
1527956783.065054000	43.3295	213	0
1527956783.065153000	43.3296	128	0
1527956783.067356000	43.3318	86	1
1527956783.070720000	43.3351	72	0
1527956783.070830000	43.3352	214	0
1527956783.072372000	43.3368	83	1
1527956783.214857000	43.4793	975	1
1527956783.214952000	43.4794	239	1
1527956783.234652000	43.4991	69	0
1527956783.361543000	43.626	213	0
1527956783.361855000	43.6263	128	0
1527956783.363477000	43.6279	86	1
1527956783.367060000	43.6315	72	0
1527956783.367063000	43.6315	191	0
1527956783.368370000	43.6328	83	1
1527956783.653758000	43.9182	378	1
1527956783.653848000	43.9183	240	1
1527956783.673235000	43.9376	69	0
1527956783.803433000	44.0678	236	0
1527956783.803436000	44.0678	128	0
1527956783.805500000	44.0699	86	1
1527956783.807735000	44.0721	72	0
1527956783.808260000	44.0727	124	0
1527956783.809392000	44.0738	83	1
1527956784.069841000	44.3342	950	1
1527956784.069905000	44.3343	241	1
1527956784.090973000	44.3554	69	0
1527956784.421025000	44.6854	261	0
1527956784.421135000	44.6855	128	0
1527956784.423521000	44.6879	86	1
1527956784.427463000	44.6919	72	0
1527956784.427465000	44.6919	255	0
1527956784.429503000	44.6939	83	1
1527956784.511924000	44.7763	367	1
1527956784.511986000	44.7764	238	1
1527956784.531720000	44.7961	69	0
1527956784.660130000	44.9245	300	0
1527956784.660132000	44.9245	128	0
1527956784.662470000	44.9269	86	1
1527956784.663719000	44.9281	72	0
1527956784.664170000	44.9286	167	0
1527956784.665446000	44.9299	83	1
1527956784.787860000	45.0523	370	1
1527956784.787922000	45.0523	240	1
1527956784.809427000	45.0738	69	0
1527956784.819942000	45.0844	69	0
1527956784.942742000	45.2072	213	0
1527956784.942831000	45.2072	128	0
1527956784.944550000	45.209	89	1
1527956784.947496000	45.2119	72	0
1527956784.947973000	45.2124	155	0
1527956784.949526000	45.2139	83	1
1527956785.246836000	45.5112	366	1
1527956785.246937000	45.5113	240	1
1527956785.266335000	45.5307	69	0
1527956785.591920000	45.8563	238	0
1527956785.592018000	45.8564	128	0
1527956785.593517000	45.8579	86	1
1527956785.596986000	45.8614	72	0
1527956785.596988000	45.8614	165	0
1527956785.598565000	45.863	83	1
1527956785.698148000	45.9626	368	1
1527956785.698232000	45.9626	240	1
1527956785.720361000	45.9848	69	0
1527956785.853043000	46.1175	213	0
1527956785.853126000	46.1175	128	0
1527956785.854595000	46.119	86	1
1527956785.857405000	46.1218	72	0
1527956785.859566000	46.124	80	1
1527956785.906168000	46.1706	178	0
1527956785.907534000	46.1719	80	1
1527956786.100518000	46.3649	366	1
1527956786.100607000	46.365	242	1
1527956786.120404000	46.3848	69	0
1527956786.445145000	46.7096	236	0
1527956786.445306000	46.7097	128	0
1527956786.447636000	46.712	86	1
1527956786.450084000	46.7145	72	0
1527956786.450538000	46.7149	158	0
1527956786.451548000	46.716	83	1
1527956786.541111000	46.8055	367	1
1527956786.541205000	46.8056	240	1
1527956786.560617000	46.825	69	0
1527956786.685971000	46.9504	215	0
1527956786.686317000	46.9507	128	0
1527956786.687579000	46.952	86	1
1527956786.690945000	46.9554	72	0
1527956786.692381000	46.9568	173	0
1527956786.692622000	46.957	83	1
1527956786.806441000	47.0709	371	1
1527956786.806539000	47.0709	237	1
1527956786.826316000	47.0907	69	0
1527956786.956198000	47.2206	259	0
1527956786.956200000	47.2206	128	0
1527956786.957575000	47.222	86	1
1527956786.961096000	47.2255	72	0
1527956786.961617000	47.226	244	0
1527956786.962577000	47.227	83	1
1527956787.252958000	47.5174	371	1
1527956787.253045000	47.5175	243	1
1527956787.273642000	47.5381	69	0
1527956787.399565000	47.664	235	0
1527956787.399567000	47.664	128	0
1527956787.401680000	47.6661	86	1
1527956787.403950000	47.6684	72	0
1527956787.404054000	47.6685	279	0
1527956787.405662000	47.6701	83	1
1527956787.702136000	47.9665	366	1
1527956787.702198000	47.9666	239	1
1527956787.722099000	47.9865	69	0
1527956787.849796000	48.1142	247	0
1527956787.849798000	48.1142	128	0
1527956787.851708000	48.1161	86	1
1527956787.855738000	48.1201	72	0
1527956787.855822000	48.1202	175	0
1527956787.857692000	48.1221	83	1
1527956788.141016000	48.4054	367	1
1527956788.141078000	48.4055	241	1
1527956788.160807000	48.4252	69	0
1527956788.288773000	48.5532	317	0
1527956788.288895000	48.5533	128	0
1527956788.290730000	48.5551	86	1
1527956788.292686000	48.5571	72	0
1527956788.292777000	48.5572	181	0
1527956788.294727000	48.5591	83	1
1527956788.412236000	48.6766	975	1
1527956788.412300000	48.6767	294	1
1527956788.433148000	48.6976	69	0
1527956788.599135000	48.8635	238	0
1527956788.599137000	48.8635	128	0
1527956788.600749000	48.8652	86	1
1527956788.604705000	48.8691	72	0
1527956788.605178000	48.8696	220	0
1527956788.606736000	48.8711	83	1
1527956788.904082000	49.1685	963	1
1527956788.904176000	49.1686	356	1
1527956788.931048000	49.1955	69	0
1527956789.256600000	49.521	216	0
1527956789.256701000	49.5211	128	0
1527956789.258738000	49.5231	86	1
1527956789.260582000	49.525	72	0
1527956789.260978000	49.5254	80	0
1527956789.262762000	49.5272	83	1
1527956789.343176000	49.6076	369	1
1527956789.343272000	49.6077	294	1
1527956789.364040000	49.6284	69	0
1527956789.505107000	49.7695	235	0
1527956789.505109000	49.7695	128	0
1527956789.506763000	49.7712	86	1
1527956789.509554000	49.774	72	0
1527956789.510819000	49.7752	247	0
1527956789.511727000	49.7761	83	1
1527956792.956853000	53.2213	371	1
1527956792.956942000	53.2214	236	1
1527956792.976713000	53.2411	69	0
1527956793.134097000	53.3985	238	0
1527956793.134099000	53.3985	128	0
1527956793.136403000	53.4008	86	1
1527956793.138961000	53.4034	72	0
1527956793.139902000	53.4043	245	0
1527956793.140398000	53.4048	83	1
1527956793.258463000	53.5229	367	1
1527956793.258552000	53.523	236	1
1527956793.277544000	53.542	69	0
1527956793.404826000	53.6692	261	0
1527956793.404942000	53.6694	128	0
1527956793.406351000	53.6708	86	1
1527956793.411153000	53.6756	72	0
1527956793.411155000	53.6756	115	0
1527956793.413396000	53.6778	83	1
1527956793.795134000	54.0595	368	1
1527956793.795214000	54.0596	237	1
1527956793.816352000	54.0808	69	0
1527956793.965835000	54.2302	302	0
1527956793.965941000	54.2304	128	0
1527956793.968466000	54.2329	86	1
1527956793.971024000	54.2354	72	0
1527956793.971026000	54.2354	208	0
1527956793.972375000	54.2368	83	1
1527956794.156631000	54.421	367	1
1527956794.156698000	54.4211	236	1
1527956794.193469000	54.4579	367	1
1527956794.193564000	54.458	69	0
1527956794.213729000	54.4781	69	0
1527956794.373390000	54.6378	236	0
1527956794.373392000	54.6378	128	0
1527956794.375487000	54.6399	89	1
1527956794.378551000	54.643	72	0
1527956794.378553000	54.643	309	0
1527956794.380390000	54.6448	83	1
1527956794.743524000	55.0079	348	1
1527956794.743627000	55.008	1392	1
1527956794.743668000	55.0081	1392	1
1527956794.743703000	55.0081	1392	1
1527956794.743739000	55.0081	526	1
1527956794.763443000	55.0279	69	0
1527956794.887063000	55.1515	371	0
1527956794.888489000	55.1529	83	1
1527956794.894740000	55.1591	60	0
1527956794.896493000	55.1609	80	1
1527956795.534171000	55.7986	371	1
1527956795.534264000	55.7987	239	1
1527956795.554226000	55.8186	69	0
1527956795.877938000	56.1423	235	0
1527956795.877940000	56.1423	128	0
1527956795.879769000	56.1442	86	1
1527956795.882816000	56.1472	72	0
1527956795.883135000	56.1475	155	0
1527956795.884719000	56.1491	83	1
1527956796.006045000	56.2705	365	1
1527956796.006121000	56.2705	236	1
1527956796.026271000	56.2907	69	0
1527956796.152383000	56.4168	262	0
1527956796.152385000	56.4168	128	0
1527956796.154698000	56.4191	86	1
1527956796.157220000	56.4216	72	0
1527956796.157684000	56.4221	250	0
1527956796.158667000	56.4231	83	1
1527956796.431135000	56.6955	371	1
1527956796.431227000	56.6956	238	1
1527956796.450827000	56.7152	69	0
1527956796.580786000	56.8452	236	0
1527956796.580880000	56.8453	128	0
1527956796.582785000	56.8472	86	1
1527956796.586308000	56.8507	72	0
1527956796.586311000	56.8507	278	0
1527956796.587772000	56.8522	83	1
1527956796.988287000	57.2527	366	1
1527956796.988382000	57.2528	238	1
1527956797.008159000	57.2726	69	0
1527956797.143632000	57.408	245	0
1527956797.143634000	57.408	128	0
1527956797.145776000	57.4102	86	1
1527956797.150294000	57.4147	72	0
1527956797.150296000	57.4147	186	0
1527956797.151769000	57.4162	83	1
1527956797.239869000	57.5043	972	1
1527956797.239968000	57.5044	236	1
1527956797.260923000	57.5253	69	0
1527956797.388059000	57.6525	340	0
1527956797.388061000	57.6525	128	0
1527956797.389838000	57.6542	86	1
1527956797.391993000	57.6564	72	0
1527956797.392667000	57.6571	141	0
1527956797.393744000	57.6582	83	1
1527956797.528219000	57.7926	962	1
1527956797.528315000	57.7927	294	1
1527956797.548709000	57.8131	69	0
1527956797.686881000	57.9513	213	0
1527956797.686883000	57.9513	128	0
1527956797.688806000	57.9532	86	1
1527956797.692287000	57.9567	72	0
1527956797.692289000	57.9567	230	0
1527956797.693761000	57.9582	83	1
1527956797.742698000	58.0071	348	1
1527956797.742803000	58.0072	1392	1
1527956797.742842000	58.0073	1392	1
1527956797.742873000	58.0073	1392	1
1527956797.742915000	58.0073	1340	1
1527956797.762318000	58.0267	69	0
1527956797.921192000	58.1856	355	0
1527956797.922801000	58.1872	83	1
1527956797.929046000	58.1935	60	0
1527956797.930786000	58.1952	80	1
1527956800.499603000	60.764	367	1
1527956800.499695000	60.7641	238	1
1527956800.519507000	60.7839	69	0
1527956800.842270000	61.1067	236	0
1527956800.842272000	61.1067	128	0
1527956800.843960000	61.1084	86	1
1527956800.847334000	61.1117	72	0
1527956800.847336000	61.1117	197	0
1527956800.849007000	61.1134	83	1
1527956800.952361000	61.2168	369	1
1527956800.952424000	61.2168	237	1
1527956800.973451000	61.2379	69	0
1527956801.111875000	61.3763	238	0
1527956801.111877000	61.3763	128	0
1527956801.114039000	61.3784	86	1
1527956801.116554000	61.381	72	0
1527956801.116556000	61.381	285	0
1527956801.118021000	61.3824	83	1
1527956801.612602000	61.877	371	1
1527956801.612693000	61.8771	236	1
1527956801.632145000	61.8966	69	0
1527956801.756803000	62.0212	322	0
1527956801.756805000	62.0212	128	0
1527956801.759078000	62.0235	86	1
1527956801.763156000	62.0276	72	0
1527956801.763254000	62.0277	299	0
1527956801.765068000	62.0295	83	1
1527956801.989951000	62.2544	370	1
1527956801.990048000	62.2545	480	1
1527956802.010043000	62.2745	69	0
1527956802.159244000	62.4237	211	0
1527956802.159346000	62.4238	128	0
1527956802.161016000	62.4254	86	1
1527956802.165457000	62.4299	72	0
1527956802.165567000	62.43	90	0
1527956802.167047000	62.4315	83	1
1527956802.369373000	62.6338	365	1
1527956802.369467000	62.6339	236	1
1527956802.388415000	62.6528	69	0
1527956802.517352000	62.7818	236	0
1527956802.517467000	62.7819	128	0
1527956802.519115000	62.7835	86	1
1527956802.522820000	62.7872	72	0
1527956802.523251000	62.7877	65	0
1527956802.524043000	62.7885	83	1
1527956802.693131000	62.9575	369	1
1527956802.693229000	62.9576	247	1
1527956802.713229000	62.9776	69	0
1527956803.039187000	63.3036	215	0
1527956803.039303000	63.3037	128	0
1527956803.041161000	63.3056	86	1
1527956803.044652000	63.3091	72	0
1527956803.045110000	63.3095	74	0
1527956803.046064000	63.3105	83	1
1527956803.078332000	63.3427	367	1
1527956803.078420000	63.3428	236	1
1527956803.099724000	63.3641	69	0
1527956803.430269000	63.6947	238	0
1527956803.430384000	63.6948	128	0
1527956803.432168000	63.6966	86	1
1527956803.436665000	63.7011	72	0
1527956803.436667000	63.7011	67	0
1527956803.438153000	63.7026	83	1
1527956803.673479000	63.9379	367	1
1527956803.673541000	63.938	236	1
1527956803.693362000	63.9578	69	0
1527956803.819812000	64.0842	259	0
1527956803.820152000	64.0846	128	0
1527956803.822190000	64.0866	86	1
1527956803.823723000	64.0881	72	0
1527956803.824383000	64.0888	160	0
1527956803.825096000	64.0895	83	1
1527956803.907211000	64.1716	367	1
1527956803.907308000	64.1717	236	1
1527956803.927135000	64.1915	69	0
1527956804.055979000	64.3204	213	0
1527956804.056081000	64.3205	128	0
1527956804.058208000	64.3226	86	1
1527956804.061700000	64.3261	72	0
1527956804.061702000	64.3261	101	0
1527956804.063196000	64.3276	83	1
1527956804.222710000	64.4871	975	1
1527956804.222805000	64.4872	240	1
1527956804.243541000	64.508	69	0
1527956804.334944000	64.5994	873	1
1527956804.335031000	64.5994	1392	1
1527956804.335058000	64.5995	1392	1
1527956804.335101000	64.5995	1392	1
1527956804.335154000	64.5996	523	1
1527956804.355194000	64.6196	69	0
1527956804.376179000	64.6406	268	0
1527956804.376182000	64.6406	128	0
1527956804.378226000	64.6426	89	1
1527956804.380458000	64.6449	72	0
1527956804.380460000	64.6449	169	0
1527956804.382216000	64.6466	83	1
1527956804.477295000	64.7417	365	0
1527956804.479231000	64.7436	80	1
1527956804.483919000	64.7483	60	0
1527956804.485150000	64.7496	80	1
1527956804.535793000	64.8002	370	1
1527956804.535886000	64.8003	358	1
1527956804.556693000	64.8211	69	0
1527956804.877053000	65.1415	317	0
1527956804.877055000	65.1415	128	0
1527956804.879199000	65.1436	86	1
1527956804.880486000	65.1449	72	0
1527956804.880997000	65.1454	308	0
1527956804.882172000	65.1466	83	1
1527956805.003588000	65.268	371	1
1527956805.003686000	65.2681	482	1
1527956805.024185000	65.2886	69	0
1527956805.150083000	65.4145	215	0
1527956805.150085000	65.4145	128	0
1527956805.152269000	65.4167	86	1
1527956805.154911000	65.4193	72	0
1527956805.154913000	65.4193	155	0
1527956805.156193000	65.4206	83	1
1527956805.452397000	65.7168	371	1
1527956805.452464000	65.7169	234	1
1527956805.472888000	65.7373	69	0
1527956805.609555000	65.874	235	0
1527956805.609557000	65.874	128	0
1527956805.611297000	65.8757	86	1
1527956805.615821000	65.8802	72	0
1527956805.616251000	65.8807	159	0
1527956805.617209000	65.8816	83	1
1527956806.002678000	66.2671	369	1
1527956806.002771000	66.2672	241	1
1527956806.022271000	66.2867	69	0
1527956806.352293000	66.6167	215	0
1527956806.352296000	66.6167	128	0
1527956806.354350000	66.6188	86	1
1527956806.357289000	66.6217	72	0
1527956806.357702000	66.6221	157	0
1527956806.359376000	66.6238	83	1
1527956806.422439000	66.6868	370	1
1527956806.422491000	66.6869	239	1
1527956806.441889000	66.7063	69	0
1527956806.580304000	66.8447	259	0
1527956806.580577000	66.845	128	0
1527956806.582358000	66.8468	86	1
1527956806.593718000	66.8581	72	0
1527956806.593720000	66.8581	150	0
1527956806.595338000	66.8597	83	1
1527956806.753683000	67.0181	367	1
1527956806.753768000	67.0182	241	1
1527956806.774450000	67.0389	69	0
1527956806.913675000	67.1781	302	0
1527956806.913776000	67.1782	128	0
1527956806.915286000	67.1797	86	1
1527956806.918621000	67.183	72	0
1527956806.918723000	67.1831	243	0
1527956806.920316000	67.1847	83	1
1527956807.223285000	67.4877	367	1
1527956807.223349000	67.4878	240	1
1527956807.242783000	67.5072	69	0
1527956807.377528000	67.6419	238	0
1527956807.377530000	67.6419	128	0
1527956807.379419000	67.6438	86	1
1527956807.382350000	67.6468	72	0
1527956807.382723000	67.6471	137	0
1527956807.384377000	67.6488	83	1
1527956808.169499000	68.4339	371	1
1527956808.169592000	68.434	250	1
1527956808.190981000	68.4554	69	0
1527956808.317249000	68.5817	213	0
1527956808.317576000	68.582	128	0
1527956808.319389000	68.5838	86	1
1527956808.322498000	68.5869	72	0
1527956808.322597000	68.587	120	0
1527956808.324429000	68.5888	83	1
1527956808.473314000	68.7377	367	1
1527956808.473403000	68.7378	241	1
1527956808.493737000	68.7581	69	0
1527956808.633426000	68.8978	236	0
1527956808.633610000	68.898	128	0
1527956808.635474000	68.8999	86	1
1527956808.638278000	68.9027	72	0
1527956808.638280000	68.9027	144	0
1527956808.640480000	68.9049	83	1
1527956808.787062000	69.0515	348	1
1527956808.787152000	69.0516	1392	1
1527956808.787179000	69.0516	1392	1
1527956808.787219000	69.0516	1115	1
1527956808.792049000	69.0565	905	1
1527956808.792099000	69.0565	239	1
1527956808.807084000	69.0715	69	0
1527956808.810431000	69.0748	69	0
1527956808.814177000	69.0786	69	0
1527956808.928440000	69.1928	357	0
1527956808.930482000	69.1949	89	1
1527956808.935632000	69.2	60	0
1527956808.937470000	69.2019	80	1
1527956808.939491000	69.2039	261	0
1527956808.939577000	69.204	128	0
1527956808.941488000	69.2059	83	1
1527956808.945438000	69.2098	72	0
1527956808.945948000	69.2104	236	0
1527956808.947468000	69.2119	83	1
1527956809.063719000	69.3281	371	1
1527956809.063777000	69.3282	240	1
1527956809.084117000	69.3485	69	0
1527956809.225074000	69.4895	245	0
1527956809.226552000	69.491	128	0
1527956809.227499000	69.4919	86	1
1527956809.230665000	69.4951	72	0
1527956809.230667000	69.4951	151	0
1527956809.232481000	69.4969	83	1
1527956809.538136000	69.8025	958	1
1527956809.538230000	69.8026	240	1
1527956809.558984000	69.8234	69	0
1527956809.884382000	70.1488	238	0
1527956809.884676000	70.1491	128	0
1527956809.886552000	70.151	86	1
1527956809.889809000	70.1542	72	0
1527956809.889811000	70.1542	318	0
1527956809.891522000	70.1559	83	1
1527956809.985346000	70.2498	368	1
1527956809.985443000	70.2499	240	1
1527956810.006674000	70.2711	69	0
1527956810.136096000	70.4005	215	0
1527956810.136098000	70.4005	128	0
1527956810.137557000	70.402	86	1
1527956810.141660000	70.4061	72	0
1527956810.141755000	70.4062	85	0
1527956810.143547000	70.408	83	1
1527956810.202537000	70.4669	371	1
1527956810.202633000	70.467	238	1
1527956810.222039000	70.4864	69	0
1527956810.353586000	70.618	314	0
1527956810.353696000	70.6181	128	0
1527956810.355571000	70.62	86	1
1527956810.358873000	70.6233	72	0
1527956810.358875000	70.6233	199	0
1527956810.360493000	70.6249	83	1
1527956810.503797000	70.7682	366	1
1527956810.503864000	70.7683	238	1
1527956810.523969000	70.7884	69	0
1527956810.661888000	70.9263	236	0
1527956810.661890000	70.9263	128	0
1527956810.663582000	70.928	86	1
1527956810.666538000	70.9309	72	0
1527956810.666969000	70.9314	140	0
1527956810.668535000	70.9329	83	1
1527956810.832749000	71.0972	367	1
1527956810.832844000	71.0973	239	1
1527956810.852749000	71.1172	69	0
1527956810.978900000	71.2433	215	0
1527956810.979050000	71.2435	128	0
1527956810.980604000	71.245	86	1
1527956810.983415000	71.2478	72	0
1527956810.983880000	71.2483	184	0
1527956810.985584000	71.25	83	1
1527956811.093900000	71.3583	372	1
1527956811.093994000	71.3584	241	1
1527956811.113038000	71.3774	69	0
1527956811.257225000	71.5216	215	0
1527956811.257227000	71.5216	128	0
1527956811.259625000	71.524	86	1
1527956811.262035000	71.5264	72	0
1527956811.262517000	71.5269	279	0
1527956811.263537000	71.5279	83	1
1527956811.534958000	71.7994	371	1
1527956811.535051000	71.7995	239	1
1527956811.554621000	71.819	69	0
1527956811.685341000	71.9497	261	0
1527956811.685441000	71.9499	128	0
1527956811.687900000	71.9523	86	1
1527956811.690770000	71.9552	72	0
1527956811.691158000	71.9556	218	0
1527956811.692630000	71.957	83	1
1527956811.790282000	72.0547	349	1
1527956811.790379000	72.0548	1392	1
1527956811.790406000	72.0548	1392	1
1527956811.790448000	72.0549	1392	1
1527956811.790481000	72.0549	1392	1
1527956811.790521000	72.0549	1392	1
1527956811.790573000	72.055	1392	1
1527956811.790611000	72.055	1392	1
1527956811.790653000	72.0551	1392	1
1527956811.790689000	72.0551	1392	1
1527956811.790737000	72.0551	1392	1
1527956811.790763000	72.0552	1392	1
1527956811.790802000	72.0552	1392	1
1527956811.790834000	72.0552	1392	1
1527956811.792681000	72.0571	728	1
1527956811.810650000	72.0751	69	0
1527956811.812873000	72.0773	69	0
1527956811.825304000	72.0897	69	0
1527956811.883837000	72.1482	322	1
1527956811.883930000	72.1483	241	1
1527956811.904467000	72.1689	69	0
1527956811.962614000	72.227	398	0
1527956811.964650000	72.2291	83	1
1527956811.969445000	72.2339	60	0
1527956811.971640000	72.236	80	1
1527956812.050078000	72.3145	269	0
1527956812.050080000	72.3145	128	0
1527956812.052693000	72.3171	83	1
1527956812.055058000	72.3195	72	0
1527956812.055060000	72.3195	249	0
1527956812.056654000	72.3211	83	1
1527956812.252777000	72.5172	366	1
1527956812.252878000	72.5173	238	1
1527956812.273890000	72.5383	69	0
1527956812.401625000	72.666	236	0
1527956812.401627000	72.666	128	0
1527956812.403684000	72.6681	86	1
1527956812.406595000	72.671	72	0
1527956812.406598000	72.671	263	0
1527956812.408666000	72.6731	83	1
1527956812.464089000	72.7285	367	1
1527956812.464167000	72.7286	241	1
1527956812.483867000	72.7483	69	0
1527956812.617070000	72.8815	215	0
1527956812.617164000	72.8816	128	0
1527956812.618612000	72.883	86	1
1527956812.623371000	72.8878	72	0
1527956812.623374000	72.8878	236	0
1527956812.625699000	72.8901	83	1
1527956812.684032000	72.9484	367	1
1527956812.684095000	72.9485	239	1
1527956812.700757000	72.9652	82	0
1527956812.702675000	72.9671	80	1
1527956812.704114000	72.9685	69	0
1527956812.835836000	73.1002	216	0
1527956812.835923000	73.1003	128	0
1527956812.837705000	73.1021	86	1
1527956812.840385000	73.1048	72	0
1527956812.840973000	73.1054	94	0
1527956812.841603000	73.106	83	1
1527956813.054100000	73.3185	973	1
1527956813.054164000	73.3186	239	1
1527956813.076862000	73.3413	69	0
1527956813.204248000	73.4687	261	0
1527956813.204438000	73.4688	128	0
1527956813.206747000	73.4712	86	1
1527956813.210687000	73.4751	72	0
1527956813.210786000	73.4752	95	0
1527956813.212723000	73.4771	83	1
1527956813.422948000	73.6874	963	1
1527956813.423028000	73.6874	240	1
1527956813.444826000	73.7092	69	0
1527956813.576701000	73.8411	268	0
1527956813.576708000	73.8411	128	0
1527956813.578772000	73.8432	86	1
1527956813.582058000	73.8465	72	0
1527956813.582060000	73.8465	294	0
1527956813.583758000	73.8482	83	1
1527956813.894322000	74.1587	367	1
1527956813.894388000	74.1588	239	1
1527956813.913725000	74.1781	69	0
1527956814.042198000	74.3066	213	0
1527956814.042200000	74.3066	128	0
1527956814.043719000	74.3081	86	1
1527956814.047425000	74.3118	72	0
1527956814.047427000	74.3118	103	0
1527956814.048694000	74.3131	83	1
1527956814.214054000	74.4785	367	1
1527956814.214116000	74.4785	239	1
1527956814.233617000	74.498	69	0
1527956814.382558000	74.647	238	0
1527956814.382560000	74.647	128	0
1527956814.384764000	74.6492	86	1
1527956814.386970000	74.6514	72	0
1527956814.387476000	74.6519	285	0
1527956814.388713000	74.6531	83	1
1527956814.672030000	74.9364	367	1
1527956814.672109000	74.9365	239	1
1527956814.690996000	74.9554	69	0
1527956814.820797000	75.0852	317	0
1527956814.820799000	75.0852	128	0
1527956814.822769000	75.0872	86	1
1527956814.826519000	75.0909	72	0
1527956814.826521000	75.0909	308	0
1527956814.828759000	75.0932	83	1
1527956815.074617000	75.339	372	1
1527956815.074750000	75.3392	242	1
1527956815.094560000	75.359	69	0
1527956815.247483000	75.5119	212	0
1527956815.247485000	75.5119	128	0
1527956815.248765000	75.5132	86	1
1527956815.253417000	75.5178	72	0
1527956815.253418000	75.5178	256	0
1527956815.254770000	75.5192	83	1
1527956815.484963000	75.7494	366	1
1527956815.485026000	75.7494	240	1
1527956815.505464000	75.7699	69	0
1527956815.636703000	75.9011	239	0
1527956815.637293000	75.9017	128	0
1527956815.638810000	75.9032	86	1
1527956815.642724000	75.9071	72	0
1527956815.642726000	75.9071	297	0
1527956815.644807000	75.9092	83	1
1527956815.995187000	76.2596	371	1
1527956815.995248000	76.2597	239	1
1527956816.015615000	76.28	69	0
1527956816.166250000	76.4307	212	0
1527956816.166252000	76.4307	128	0
1527956816.167852000	76.4323	86	1
1527956816.171424000	76.4358	72	0
1527956816.171751000	76.4362	159	0
1527956816.172836000	76.4372	83	1
1527956816.254301000	76.5187	369	1
1527956816.254395000	76.5188	241	1
1527956816.274064000	76.5385	69	0
1527956816.399274000	76.6637	261	0
1527956816.399373000	76.6638	128	0
1527956816.400878000	76.6653	86	1
1527956816.412411000	76.6768	72	0
1527956816.412729000	76.6771	115	0
1527956816.413833000	76.6782	83	1
1527956816.543455000	76.8079	371	1
1527956816.543534000	76.8079	234	1
1527956816.563345000	76.8278	69	0
1527956816.697641000	76.962	213	0
1527956816.697643000	76.9621	128	0
1527956816.699848000	76.9643	86	1
1527956816.701341000	76.9657	72	0
1527956816.702146000	76.9666	97	0
1527956816.702845000	76.9673	83	1
1527956817.016159000	77.2806	370	1
1527956817.016257000	77.2807	296	1
1527956817.036326000	77.3007	69	0
1527956817.049269000	77.3137	69	0
1527956817.363839000	77.6282	257	0
1527956817.364075000	77.6285	128	0
1527956817.365897000	77.6303	89	1
1527956817.369516000	77.6339	72	0
1527956817.369628000	77.634	120	0
1527956817.370908000	77.6353	83	1
1527956817.564610000	77.829	975	1
1527956817.564681000	77.8291	238	1
1527956817.588719000	77.8531	69	0
1527956817.714397000	77.9788	281	0
1527956817.714399000	77.9788	128	0
1527956817.715986000	77.9804	86	1
1527956817.720983000	77.9854	72	0
1527956817.721068000	77.9855	252	0
1527956817.722913000	77.9873	83	1
1527956818.003292000	78.2677	379	1
1527956818.003384000	78.2678	242	1
1527956818.023961000	78.2884	69	0
1527956818.153964000	78.4184	213	0
1527956818.153967000	78.4184	128	0
1527956818.156036000	78.4204	86	1
1527956818.158873000	78.4233	72	0
1527956818.159261000	78.4237	130	0
1527956818.160938000	78.4253	83	1
1527956818.284346000	78.5488	947	1
1527956818.284410000	78.5488	239	1
1527956818.321261000	78.5857	69	0
1527956818.451736000	78.7161	235	0
1527956818.452092000	78.7165	128	0
1527956818.454028000	78.7184	86	1
1527956818.458222000	78.7226	72	0
1527956818.458224000	78.7226	107	0
1527956818.460026000	78.7244	83	1
1527956818.774320000	79.0387	366	1
1527956818.774410000	79.0388	241	1
1527956818.795301000	79.0597	69	0
1527956818.802325000	79.0667	69	0
1527956818.929628000	79.194	212	0
1527956818.929630000	79.194	128	0
1527956818.932083000	79.1965	89	1
1527956818.934599000	79.199	72	0
1527956818.934601000	79.199	109	0
1527956818.935976000	79.2004	83	1
1527956819.214523000	79.4789	370	1
1527956819.214601000	79.479	243	1
1527956819.234528000	79.4989	69	0
1527956819.361287000	79.6257	258	0
1527956819.361394000	79.6258	128	0
1527956819.363026000	79.6274	86	1
1527956819.365935000	79.6303	72	0
1527956819.366038000	79.6304	137	0
1527956819.368074000	79.6325	83	1
1527956819.555684000	79.8201	366	1
1527956819.555745000	79.8202	241	1
1527956819.575186000	79.8396	69	0
1527956819.722281000	79.9867	268	0
1527956819.722390000	79.9868	128	0
1527956819.724101000	79.9885	86	1
1527956819.727506000	79.9919	72	0
1527956819.728637000	79.993	127	0
1527956819.729151000	79.9936	83	1
1527956819.837248000	80.1017	366	1
1527956819.837344000	80.1018	238	1
1527956819.857765000	80.1222	69	0
1527956820.004999000	80.2694	213	0
1527956820.005001000	80.2694	128	0
1527956820.007044000	80.2715	86	1
1527956820.010540000	80.2749	72	0
1527956820.010623000	80.275	168	0
1527956820.012045000	80.2765	83	1
1527956820.084523000	80.3489	367	1
1527956820.084617000	80.349	239	1
1527956820.105327000	80.3697	69	0
1527956820.467375000	80.7318	236	0
1527956820.467479000	80.7319	128	0
1527956820.469087000	80.7335	86	1
1527956820.472737000	80.7371	72	0
1527956820.473247000	80.7377	267	0
1527956820.474057000	80.7385	83	1
1527956820.704632000	80.969	371	1
1527956820.704724000	80.9691	245	1
1527956820.723606000	80.988	69	0
1527956820.855702000	81.1201	315	0
1527956820.855705000	81.1201	128	0
1527956820.857164000	81.1216	86	1
1527956820.861330000	81.1257	72	0
1527956820.861717000	81.1261	65	0
1527956820.863079000	81.1275	83	1
1527956821.185881000	81.4503	370	1
1527956821.185973000	81.4504	239	1
1527956821.205223000	81.4696	69	0
1527956821.559465000	81.8239	238	0
1527956821.559561000	81.824	128	0
1527956821.561151000	81.8256	86	1
1527956821.564519000	81.8289	72	0
1527956821.564521000	81.8289	234	0
1527956821.566203000	81.8306	83	1
1527956821.662749000	81.9272	372	1
1527956821.662847000	81.9273	241	1
1527956821.682593000	81.947	69	0
1527956821.828875000	82.0933	212	0
1527956821.828982000	82.0934	128	0
1527956821.831228000	82.0956	86	1
1527956821.834915000	82.0993	72	0
1527956821.834917000	82.0993	283	0
1527956821.836151000	82.1006	83	1
1527956821.945355000	82.2098	365	1
1527956821.945419000	82.2098	238	1
1527956821.965999000	82.2304	69	0
1527956822.113187000	82.3776	215	0
1527956822.113508000	82.3779	128	0
1527956822.115209000	82.3796	86	1
1527956822.118349000	82.3828	72	0
1527956822.119013000	82.3834	319	0
1527956822.120156000	82.3846	83	1
1527956822.437040000	82.7014	368	1
1527956822.437139000	82.7015	243	1
1527956822.458103000	82.7225	69	0
1527956822.584493000	82.8489	261	0
1527956822.584607000	82.849	128	0
1527956822.586290000	82.8507	86	1
1527956822.590351000	82.8548	72	0
1527956822.590353000	82.8548	93	0
1527956822.592252000	82.8567	83	1
1527956822.767610000	83.032	973	1
1527956822.767715000	83.0321	239	1
1527956822.787725000	83.0521	69	0
1527956822.798430000	83.0628	69	0
1527956822.920130000	83.1845	212	0
1527956822.920234000	83.1846	128	0
1527956822.922202000	83.1866	89	1
1527956822.925741000	83.1902	72	0
1527956822.925849000	83.1903	301	0
1527956822.927242000	83.1917	83	1
1527956823.128624000	83.393	960	1
1527956823.128719000	83.3931	238	1
1527956823.150144000	83.4146	69	0
1527956823.288044000	83.5525	257	0
1527956823.288046000	83.5525	128	0
1527956823.290313000	83.5547	86	1
1527956823.293441000	83.5579	72	0
1527956823.293862000	83.5583	163	0
1527956823.295240000	83.5596	83	1
1527956823.489695000	83.7541	368	1
1527956823.489783000	83.7542	239	1
1527956823.509197000	83.7736	69	0
1527956823.658162000	83.9226	283	0
1527956823.658164000	83.9226	128	0
1527956823.660355000	83.9248	86	1
1527956823.662432000	83.9268	72	0
1527956823.662865000	83.9273	209	0
1527956823.664309000	83.9287	83	1
1527956823.986818000	84.2512	367	1
1527956823.986878000	84.2513	241	1
1527956824.006937000	84.2713	69	0
1527956824.204881000	84.4693	215	0
1527956824.204883000	84.4693	128	0
1527956824.207367000	84.4718	86	1
1527956824.210960000	84.4754	72	0
1527956824.211259000	84.4757	84	0
1527956824.212279000	84.4767	83	1
1527956824.322890000	84.5873	368	1
1527956824.323049000	84.5875	239	1
1527956824.344198000	84.6086	69	0
1527956824.480918000	84.7453	236	0
1527956824.480920000	84.7453	128	0
1527956824.483371000	84.7478	86	1
1527956824.486612000	84.751	72	0
1527956824.486614000	84.751	175	0
1527956824.488355000	84.7528	83	1
1527956824.816777000	85.0812	366	1
1527956824.816872000	85.0813	241	1
1527956824.837258000	85.1017	69	0
1527956824.972898000	85.2373	213	0
1527956824.972900000	85.2373	128	0
1527956824.974338000	85.2387	86	1
1527956824.977919000	85.2423	72	0
1527956824.977921000	85.2423	101	0
1527956824.979389000	85.2438	83	1
1527956825.466984000	85.7314	367	1
1527956825.467156000	85.7316	239	1
1527956825.498725000	85.7631	69	0
1527956825.643677000	85.9081	282	0
1527956825.643679000	85.9081	128	0
1527956825.645388000	85.9098	86	1
1527956825.649396000	85.9138	72	0
1527956825.649494000	85.9139	206	0
1527956825.651523000	85.9159	83	1
1527956825.746757000	86.0112	367	1
1527956825.746818000	86.0112	241	1
1527956825.767057000	86.0315	69	0
1527956825.902623000	86.167	245	0
1527956825.902950000	86.1674	128	0
1527956825.904455000	86.1689	86	1
1527956825.907660000	86.1721	72	0
1527956825.907662000	86.1721	128	0
1527956825.909447000	86.1739	83	1
1527956825.986849000	86.2513	367	1
1527956825.986911000	86.2513	239	1
1527956826.007419000	86.2718	69	0
1527956826.339673000	86.6041	215	0
1527956826.339780000	86.6042	128	0
1527956826.341425000	86.6058	86	1
1527956826.344543000	86.609	72	0
1527956826.344938000	86.6093	123	0
1527956826.346404000	86.6108	83	1
1527956826.697990000	86.9624	372	1
1527956826.698066000	86.9625	243	1
1527956826.718114000	86.9825	69	0
1527956826.851868000	87.1163	236	0
1527956826.851972000	87.1164	128	0
1527956826.853454000	87.1179	86	1
1527956826.857734000	87.1221	72	0
1527956826.857736000	87.1221	106	0
1527956826.859451000	87.1239	83	1
1527956827.106914000	87.3713	371	1
1527956827.106976000	87.3714	242	1
1527956827.127675000	87.3921	69	0
1527956827.259763000	87.5242	314	0
1527956827.261558000	87.526	83	1
1527956827.262210000	87.5266	128	0
1527956827.263509000	87.5279	80	1
1527956827.265030000	87.5294	72	0
1527956827.265032000	87.5294	242	0
1527956827.266523000	87.5309	83	1
1527956827.426944000	87.6914	370	1
1527956827.427040000	87.6914	241	1
1527956827.447168000	87.7116	69	0
1527956827.775213000	88.0396	239	0
1527956827.775323000	88.0397	128	0
1527956827.777598000	88.042	86	1
1527956827.780519000	88.0449	72	0
1527956827.780522000	88.0449	234	0
1527956827.782545000	88.047	83	1
1527956827.848957000	88.1134	368	1
1527956827.849039000	88.1134	242	1
1527956827.868450000	88.1329	69	0
1527956828.005046000	88.2695	213	0
1527956828.005048000	88.2695	128	0
1527956828.006609000	88.271	86	1
1527956828.010774000	88.2752	72	0
1527956828.011199000	88.2756	226	0
1527956828.012560000	88.277	83	1
1527956828.086763000	88.3512	975	1
1527956828.086854000	88.3513	239	1
1527956828.117813000	88.3822	69	0
1527956828.245100000	88.5095	213	0
1527956828.245102000	88.5095	128	0
1527956828.246557000	88.511	86	1
1527956828.250466000	88.5149	72	0
1527956828.250468000	88.5149	224	0
1527956828.252573000	88.517	83	1
1527956828.598888000	88.8633	963	1
1527956828.598981000	88.8634	240	1
1527956828.619016000	88.8834	69	0
1527956828.745180000	89.0096	259	0
1527956828.745443000	89.0099	128	0
1527956828.747620000	89.012	86	1
1527956828.749416000	89.0138	72	0
1527956828.749821000	89.0142	247	0
1527956828.751614000	89.016	83	1
1527956829.307976000	89.5724	371	1
1527956829.308059000	89.5725	244	1
1527956829.328041000	89.5925	69	0
1527956829.472403000	89.7368	278	0
1527956829.472405000	89.7368	128	0
1527956829.474668000	89.7391	86	1
1527956829.477211000	89.7416	72	0
1527956829.477213000	89.7416	259	0
1527956829.478590000	89.743	83	1
1527956830.217136000	90.4815	367	1
1527956830.217203000	90.4816	239	1
1527956830.236341000	90.5008	69	0
1527956830.238186000	90.5026	281	1
1527956830.238274000	90.5027	1392	1
1527956830.238299000	90.5027	1392	1
1527956830.238343000	90.5028	1392	1
1527956830.238372000	90.5028	1030	1
1527956830.259612000	90.524	69	0
1527956830.267975000	90.5324	69	0
1527956830.382064000	90.6465	394	0
1527956830.383715000	90.6481	89	1
1527956830.387491000	90.6519	260	0
1527956830.387494000	90.6519	128	0
1527956830.388726000	90.6531	60	0
1527956830.389638000	90.654	86	1
1527956830.392078000	90.6565	72	0
1527956830.392568000	90.657	144	0
1527956830.393630000	90.658	83	1
1527956830.438772000	90.7032	371	1
1527956830.438836000	90.7032	296	1
1527956830.458565000	90.723	69	0
1527956830.499218000	90.7636	69	0
1527956830.625094000	90.8895	215	0
1527956830.625096000	90.8895	128	0
1527956830.626675000	90.8911	89	1
1527956830.630589000	90.895	72	0
1527956830.630990000	90.8954	217	0
1527956830.632708000	90.8971	83	1
1527956831.137020000	91.4014	368	1
1527956831.137114000	91.4015	240	1
1527956831.157160000	91.4216	69	0
[truncated: 502 more rows]
